# Supplementary material for: Broadening the Scope of Binding Free Energy Calculations Using a Separated Topologies Approach
Source: J Chem Theory Comput. 2023 Jul 24;19(15):5058–76. doi: 10.1021/acs.jctc.3c00282 (PMC10413862; doi:10.1021/acs.jctc.3c00282)
Supplement: Supplementary file 2 — ct3c00282_si_002.zip [file ct3c00282_si_002.zip › SI_paper/BACE1/input/biphenyl/lig_04/complex.gro]

Generic title
63421
    1ACE      C    1   4.716   1.935   4.811  0.2581  0.2914 -0.4727
    1ACE      O    2   4.640   1.940   4.713  0.4041 -0.9401 -0.2139
    1ACE    CH3    3   4.693   1.821   4.914 -0.5535  0.2574  0.5148
    1ACE   HH31    4   4.694   1.857   5.017 -2.0621 -0.3787  0.7811
    1ACE   HH32    5   4.596   1.772   4.901 -0.0759 -0.7237  0.6008
    1ACE   HH33    6   4.760   1.737   4.899 -2.0763 -1.1933  1.5354
    2THR      N    7   4.814   2.020   4.835  0.0006  0.4056 -0.0003
    2THR     CA    8   4.828   2.151   4.782 -0.0082 -0.3498  0.8822
    2THR      C    9   4.967   2.191   4.732  0.0629 -0.2579 -0.0940
    2THR      O   10   4.973   2.302   4.676 -0.2311 -0.3399  0.0033
    2THR     CB   11   4.792   2.250   4.892  0.5174  0.1156  0.4396
    2THR    OG1   12   4.871   2.233   5.001 -0.4555  0.0691  0.1563
    2THR    CG2   13   4.643   2.251   4.927 -0.1185 -0.0665 -0.0141
    2THR      H   14   4.872   1.996   4.914  1.2984 -0.0967 -1.0523
    2THR     HA   15   4.764   2.157   4.694 -0.1049 -2.9169  0.7132
    2THR     HB   16   4.810   2.351   4.854 -2.2932  0.4471 -0.2715
    2THR    HG1   17   4.843   2.306   5.057 -1.5982  0.2441 -0.6098
    2THR   HG21   18   4.585   2.241   4.835  0.2136 -0.4951 -0.1837
    2THR   HG22   19   4.614   2.168   4.992 -0.6051  1.2495  1.4903
    2THR   HG23   20   4.612   2.342   4.979 -0.0579 -0.4665  0.7422
    3THR      N   21   5.074   2.110   4.753 -0.3935 -0.4000  0.7707
    3THR     CA   22   5.216   2.144   4.718  0.2950 -0.7399 -0.2025
    3THR      C   23   5.258   2.053   4.606 -0.3196 -0.9031 -0.1727
    3THR      O   24   5.229   1.934   4.605 -0.0583 -0.0134  0.5844
    3THR     CB   25   5.306   2.122   4.838 -0.4951 -0.9365 -0.1051
    3THR    OG1   26   5.283   1.997   4.897 -0.3623  0.6073  0.1851
    3THR    CG2   27   5.290   2.235   4.939 -0.4340  0.0729  0.0896
    3THR      H   28   5.052   2.018   4.789  0.7234  0.1151  2.8878
    3THR     HA   29   5.219   2.249   4.688 -2.9962 -0.6256 -0.5505
    3THR     HB   30   5.409   2.124   4.801 -0.0823 -0.7690  1.0238
    3THR    HG1   31   5.300   1.931   4.830  0.8117  0.0448  1.0084
    3THR   HG21   32   5.184   2.247   4.960 -0.4074  0.0400  0.2410
    3THR   HG22   33   5.348   2.219   5.030  1.9732 -3.3064 -1.8258
    3THR   HG23   34   5.328   2.328   4.896 -0.0194  0.5939  1.5037
    4GLY      N   35   5.309   2.115   4.501  0.8729 -0.3593 -0.1091
    4GLY     CA   36   5.358   2.040   4.384 -0.7766 -0.3513  0.1883
    4GLY      C   37   5.376   2.123   4.256 -0.4846 -0.6332  0.7702
    4GLY      O   38   5.418   2.239   4.250  0.3795  0.1861  0.2256
    4GLY      H   39   5.322   2.215   4.508 -0.2186 -0.0905 -1.5626
    4GLY    HA2   40   5.452   1.992   4.410  0.4554  1.7197 -0.1460
    4GLY    HA3   41   5.284   1.962   4.370  1.1808 -2.4239  0.8754
    5SER      N   42   5.351   2.058   4.145 -0.1634  0.0261 -0.6213
    5SER     CA   43   5.349   2.126   4.009  0.2722  0.7368 -0.0656
    5SER      C   44   5.206   2.139   3.946  0.4097  0.1251  0.4401
    5SER      O   45   5.125   2.048   3.958  0.2283 -0.1186  0.0821
    5SER     CB   46   5.441   2.046   3.911 -0.3052 -0.0750  0.0330
    5SER     OG   47   5.436   2.102   3.783 -0.1263 -0.4924 -0.3779
    5SER      H   48   5.343   1.958   4.147  1.3275 -0.2013 -2.6737
    5SER     HA   49   5.383   2.228   4.020  1.2314  0.4569 -0.3731
    5SER    HB2   50   5.545   2.048   3.942 -0.1511  0.4160 -0.5177
    5SER    HB3   51   5.399   1.945   3.906 -0.4571  0.0200 -0.6773
    5SER     HG   52   5.483   2.185   3.785 -1.3278  0.1882  0.3188
    6PHE      N   53   5.172   2.266   3.907  0.6388 -0.5423  0.3869
    6PHE     CA   54   5.044   2.314   3.865  0.2475 -0.2325  0.9166
    6PHE      C   55   5.054   2.379   3.725 -0.3884  0.2949 -1.0794
    6PHE      O   56   4.989   2.479   3.697  0.2673  0.1188  0.7084
    6PHE     CB   57   4.983   2.408   3.973  0.6196 -0.0376  0.7033
    6PHE     CG   58   4.957   2.349   4.106  0.7213 -0.1270 -0.3842
    6PHE    CD1   59   5.054   2.344   4.208 -0.1109  0.6098 -0.4262
    6PHE    CD2   60   4.836   2.283   4.121  0.5929  0.7711  0.3214
    6PHE    CE1   61   5.021   2.278   4.321 -0.2403  0.3648 -0.7495
    6PHE    CE2   62   4.804   2.218   4.241 -0.4074  0.1212  0.0454
    6PHE     CZ   63   4.897   2.213   4.343 -0.1266  0.6675 -0.5555
    6PHE      H   64   5.242   2.336   3.924 -1.9946  1.8407  2.3356
    6PHE     HA   65   4.983   2.225   3.850 -1.1937  0.7417  0.8861
    6PHE    HB2   66   5.047   2.494   3.992  0.0670  0.8756 -1.3363
    6PHE    HB3   67   4.892   2.452   3.933  0.4356 -0.2662  0.8640
    6PHE    HD1   68   5.151   2.390   4.200  0.8820 -1.6210 -1.9233
    6PHE    HD2   69   4.767   2.276   4.038 -2.2916  3.9794  2.2148
    6PHE    HE1   70   5.096   2.273   4.398  1.2164  1.9451 -1.9926
    6PHE    HE2   71   4.714   2.159   4.247 -0.3033 -0.2930 -1.8036
    6PHE     HZ   72   4.871   2.160   4.433 -1.5671  0.6283 -0.9642
    7VAL      N   73   5.135   2.323   3.637  0.0584  0.4228  0.2521
    7VAL     CA   74   5.160   2.354   3.497 -0.3166 -0.2269  1.1260
    7VAL      C   75   5.032   2.383   3.413 -0.1527  0.6282  0.6088
    7VAL      O   76   5.043   2.451   3.313  0.0990 -0.1942  0.1412
    7VAL     CB   77   5.225   2.235   3.425 -0.3822 -0.1154 -0.6340
    7VAL    CG1   78   5.376   2.221   3.446 -0.3129  0.0700 -0.4608
    7VAL    CG2   79   5.169   2.092   3.461  0.2812 -0.0857  0.2700
    7VAL      H   80   5.185   2.241   3.667  0.1077  0.1008 -0.6816
    7VAL     HA   81   5.236   2.433   3.492  0.6512 -1.0811  1.7785
    7VAL     HB   82   5.221   2.252   3.317 -0.9224 -1.9526 -0.9276
    7VAL   HG11   83   5.430   2.316   3.437 -1.5767  0.7058 -1.6661
    7VAL   HG12   84   5.396   2.167   3.539 -0.3397 -1.3664 -1.2595
    7VAL   HG13   85   5.408   2.153   3.367  0.9672 -1.8784  1.6141
    7VAL   HG21   86   5.070   2.088   3.416  0.1715  1.8123  0.2208
    7VAL   HG22   87   5.225   2.014   3.409 -1.8665 -2.8687  1.8745
    7VAL   HG23   88   5.171   2.061   3.565 -0.1524  0.1983  0.3663
    8GLU      N   89   4.912   2.342   3.460 -0.2388  0.1831 -0.1524
    8GLU     CA   90   4.777   2.368   3.402  0.1892  0.7764  0.0499
    8GLU      C   91   4.736   2.511   3.425 -0.5862  0.7989 -0.1828
    8GLU      O   92   4.686   2.574   3.331 -0.1128 -0.4664  0.0641
    8GLU     CB   93   4.667   2.277   3.464 -0.0642 -0.0650 -0.2441
    8GLU     CG   94   4.527   2.299   3.403 -0.5523 -0.2180  0.3912
    8GLU     CD   95   4.527   2.281   3.252  0.4661 -0.9778 -0.7710
    8GLU    OE1   96   4.437   2.338   3.186  0.0675  1.1400  0.0000
    8GLU    OE2   97   4.610   2.211   3.198 -0.6888  1.1710 -0.2133
    8GLU      H   98   4.921   2.267   3.527  1.3413 -0.6954 -1.2859
    8GLU     HA   99   4.780   2.344   3.296 -2.0919 -2.7613  0.6239
    8GLU    HB2  100   4.706   2.177   3.441 -0.5937  0.4117 -3.8322
    8GLU    HB3  101   4.671   2.297   3.571  0.1422 -2.0786  0.1755
    8GLU    HG2  102   4.453   2.234   3.450 -0.8645 -0.1883 -0.0606
    8GLU    HG3  103   4.492   2.400   3.425  0.4456 -0.0117  1.1269
    9MET      N  104   4.759   2.557   3.548  0.6447 -0.0215  0.4085
    9MET     CA  105   4.743   2.695   3.592 -0.0576  0.0397  0.5604
    9MET      C  106   4.865   2.790   3.592 -0.4469  0.0664  0.7712
    9MET      O  107   4.853   2.907   3.612  0.3490 -0.3696  0.3727
    9MET     CB  108   4.673   2.691   3.735 -1.0704 -0.2678  0.6614
    9MET     CG  109   4.524   2.655   3.722  0.6147 -0.3375  0.0485
    9MET     SD  110   4.431   2.605   3.868  0.0966  0.1552  0.3372
    9MET     CE  111   4.526   2.455   3.906 -0.0614 -0.7329  0.1120
    9MET      H  112   4.815   2.500   3.610 -0.1810 -1.3789 -0.0692
    9MET     HA  113   4.663   2.733   3.529 -1.3539 -1.6365  1.1042
    9MET    HB2  114   4.724   2.623   3.803  1.5879  1.4649  0.5066
    9MET    HB3  115   4.685   2.792   3.772  1.5163  0.0065 -0.6959
    9MET    HG2  116   4.469   2.727   3.661 -1.9550 -2.4514 -0.3127
    9MET    HG3  117   4.513   2.570   3.655  0.8596 -1.7241  1.7007
    9MET    HE1  118   4.514   2.397   3.815  0.3393 -0.4531 -0.1195
    9MET    HE2  119   4.632   2.470   3.926  0.2080 -1.6672 -0.5449
    9MET    HE3  120   4.492   2.403   3.995 -0.1535 -3.8474 -1.6208
   10VAL      N  121   4.993   2.747   3.568  0.0143  0.1301 -0.1172
   10VAL     CA  122   5.104   2.835   3.529 -0.7164 -0.0194 -0.3248
   10VAL      C  123   5.073   2.908   3.397  0.2726 -0.5654  0.7878
   10VAL      O  124   5.006   2.852   3.306  0.4463 -0.0385  0.1171
   10VAL     CB  125   5.243   2.765   3.526  0.3958  0.8235  0.0085
   10VAL    CG1  126   5.359   2.861   3.495 -0.5053  0.2082  0.0877
   10VAL    CG2  127   5.269   2.712   3.662 -0.3490 -0.4527 -0.1180
   10VAL      H  128   5.009   2.648   3.572  1.6745  0.1886 -2.7384
   10VAL     HA  129   5.115   2.913   3.605 -3.2175 -2.1669  2.4718
   10VAL     HB  130   5.251   2.687   3.450 -0.4217 -0.4573  1.2127
   10VAL   HG11  131   5.349   2.946   3.562 -2.3763  0.9083 -0.9868
   10VAL   HG12  132   5.456   2.813   3.507 -0.4725  0.0813 -0.6262
   10VAL   HG13  133   5.345   2.896   3.393  0.9763 -0.1257 -0.2572
   10VAL   HG21  134   5.192   2.634   3.672 -0.1783 -0.7517 -1.0551
   10VAL   HG22  135   5.365   2.662   3.670  0.9626  2.1451  1.3718
   10VAL   HG23  136   5.268   2.789   3.739  0.4532  0.9572 -1.4830
   11ASP      N  137   5.120   3.034   3.377 -0.6643  0.4706 -0.3414
   11ASP     CA  138   5.107   3.120   3.262 -0.4403  0.4569 -0.0178
   11ASP      C  139   4.957   3.135   3.214 -0.7888 -0.4125 -0.1711
   11ASP      O  140   4.932   3.160   3.099 -0.2351 -0.6219 -0.1273
   11ASP     CB  141   5.207   3.071   3.158 -0.9280 -1.2376  0.6078
   11ASP     CG  142   5.231   3.176   3.043  0.0431 -0.0138 -0.1592
   11ASP    OD1  143   5.256   3.296   3.072 -0.3116  0.1170 -0.0773
   11ASP    OD2  144   5.216   3.138   2.923  0.0685  0.2475 -0.7147
   11ASP      H  145   5.178   3.065   3.453  3.3296 -0.3813 -2.7765
   11ASP     HA  146   5.138   3.219   3.296 -3.2103  0.9442  1.4225
   11ASP    HB2  147   5.301   3.051   3.209 -1.3693 -2.3923  1.0071
   11ASP    HB3  148   5.172   2.978   3.113  1.9956 -1.0937 -2.3732
   12ASN      N  149   4.858   3.120   3.303 -0.2718  0.4375 -0.3698
   12ASN     CA  150   4.713   3.139   3.276 -0.8410  1.0349  0.2660
   12ASN      C  151   4.666   3.285   3.275 -0.4669  0.3281 -0.9115
   12ASN      O  152   4.562   3.322   3.214 -0.3968 -0.0608  0.0102
   12ASN     CB  153   4.625   3.049   3.366  0.3192  0.4630  0.1511
   12ASN     CG  154   4.621   3.078   3.518 -0.2968 -0.4742  0.6342
   12ASN    OD1  155   4.677   3.166   3.577 -0.1793  0.0172 -0.3507
   12ASN    ND2  156   4.529   3.003   3.575  0.3285 -0.5683  0.0561
   12ASN      H  157   4.882   3.103   3.400 -0.2682  1.2637 -0.2174
   12ASN     HA  158   4.698   3.101   3.175  1.3476  1.6838 -0.3464
   12ASN    HB2  159   4.523   3.036   3.331  0.4770 -0.3529 -0.0414
   12ASN    HB3  160   4.659   2.945   3.364  0.6011  0.5229  1.1291
   12ASN   HD21  161   4.536   2.987   3.674 -0.2684 -3.6702 -0.2838
   12ASN   HD22  162   4.477   2.936   3.520 -0.9732 -0.1117  0.6986
   13LEU      N  163   4.735   3.384   3.338 -0.3632  0.4170  0.4971
   13LEU     CA  164   4.694   3.528   3.331  0.6106  0.5049 -0.0816
   13LEU      C  165   4.744   3.604   3.209  0.0622 -0.1358 -0.0234
   13LEU      O  166   4.859   3.583   3.167  0.2496 -0.1974 -0.4180
   13LEU     CB  167   4.722   3.606   3.467 -0.3079 -0.2753  0.0839
   13LEU     CG  168   4.649   3.554   3.585 -0.0074  0.3958 -1.2232
   13LEU    CD1  169   4.663   3.643   3.703  0.4220 -0.1205  0.2914
   13LEU    CD2  170   4.503   3.521   3.578  0.0519 -0.5303  0.4071
   13LEU      H  171   4.826   3.358   3.372  0.5531  0.7491 -1.5722
   13LEU     HA  172   4.585   3.523   3.322  0.7380 -0.4923 -1.3699
   13LEU    HB2  173   4.829   3.602   3.487  0.0883  1.8823 -1.3147
   13LEU    HB3  174   4.695   3.710   3.447  2.5700  0.6653  0.6293
   13LEU     HG  175   4.702   3.463   3.614  0.3240  1.0746  0.3748
   13LEU   HD11  176   4.769   3.661   3.720  0.5511 -0.1396 -0.4685
   13LEU   HD12  177   4.608   3.736   3.692 -0.4108 -0.6473 -0.0827
   13LEU   HD13  178   4.621   3.598   3.793 -0.1756 -1.5869 -0.6744
   13LEU   HD21  179   4.455   3.470   3.661 -2.8324 -2.3069 -2.1106
   13LEU   HD22  180   4.440   3.605   3.547  1.0166 -0.7144 -2.3800
   13LEU   HD23  181   4.490   3.447   3.499 -1.0273  1.1166 -1.0437
   14ARG      N  182   4.667   3.702   3.152 -0.2221 -0.0366 -0.2832
   14ARG     CA  183   4.693   3.794   3.041  0.0002 -0.1049  0.3617
   14ARG      C  184   4.622   3.927   3.072 -0.4584 -0.2180 -0.3862
   14ARG      O  185   4.552   3.937   3.175  0.2279 -1.0114  0.0555
   14ARG     CB  186   4.639   3.720   2.918 -0.4766  0.2154  0.1056
   14ARG     CG  187   4.719   3.597   2.877 -0.3399  0.1180 -0.0040
   14ARG     CD  188   4.862   3.633   2.835  0.3095  0.3035 -0.6156
   14ARG     NE  189   4.930   3.518   2.791  0.7414  0.3115  0.5840
   14ARG     CZ  190   4.989   3.428   2.855  0.2869  0.4412 -0.4275
   14ARG    NH1  191   5.026   3.320   2.799 -0.7146  0.3189  0.0496
   14ARG    NH2  192   5.026   3.438   2.976 -0.8420 -0.6045  0.0657
   14ARG      H  193   4.576   3.718   3.193  0.1632 -1.2328  1.1295
   14ARG     HA  194   4.800   3.815   3.040  0.6454 -2.9785 -0.2433
   14ARG    HB2  195   4.539   3.689   2.948 -0.0842  1.2131  2.6849
   14ARG    HB3  196   4.629   3.788   2.833 -3.5890 -0.0626  0.1428
   14ARG    HG2  197   4.732   3.527   2.960 -0.7971 -0.3585 -0.3195
   14ARG    HG3  198   4.666   3.556   2.790 -0.5218  0.3581 -0.0056
   14ARG    HD2  199   4.855   3.710   2.759 -1.3455 -0.1431 -0.9698
   14ARG    HD3  200   4.917   3.681   2.916  0.0334 -1.3368  0.6166
   14ARG     HE  201   4.906   3.491   2.697 -1.1757  0.3302  1.0277
   14ARG   HH11  202   5.096   3.269   2.849 -0.0611  1.7353  0.6409
   14ARG   HH12  203   5.003   3.298   2.703 -0.2736  0.3721 -0.0700
   14ARG   HH21  204   5.090   3.371   3.016 -1.4376 -1.6445 -0.6662
   14ARG   HH22  205   4.990   3.515   3.031 -0.3623  1.1260 -1.9047
   15GLY      N  206   4.647   4.031   2.994  0.1036  0.0608 -0.3195
   15GLY     CA  207   4.611   4.165   3.016  0.2895 -0.5530 -0.6819
   15GLY      C  208   4.707   4.275   2.965 -0.3311  0.3914  0.6992
   15GLY      O  209   4.809   4.250   2.903 -0.5080  0.1421 -0.0664
   15GLY      H  210   4.689   4.012   2.904  0.1314  3.1099 -1.0421
   15GLY    HA2  211   4.519   4.183   2.960 -0.7099 -0.8695  0.7948
   15GLY    HA3  212   4.589   4.179   3.122  2.6676 -1.8599  0.0509
   16LYS      N  213   4.666   4.401   2.984 -0.0934 -0.4215  0.7545
   16LYS     CA  214   4.744   4.526   2.951 -0.5746 -0.5876  0.0025
   16LYS      C  215   4.778   4.604   3.077  0.3861 -0.5665 -0.3831
   16LYS      O  216   4.697   4.621   3.166  0.6510 -0.0445  0.0578
   16LYS     CB  217   4.671   4.608   2.846 -0.0924  0.3590  0.2113
   16LYS     CG  218   4.671   4.543   2.706 -0.1880 -0.0225 -0.5058
   16LYS     CD  219   4.564   4.619   2.631 -0.2143  0.0688 -0.2726
   16LYS     CE  220   4.561   4.575   2.486 -0.3545 -0.6721 -0.0274
   16LYS     NZ  221   4.454   4.646   2.400  0.2268 -0.3020 -0.1962
   16LYS      H  222   4.581   4.410   3.038 -0.9472  1.5498 -0.7815
   16LYS     HA  223   4.839   4.496   2.905  0.2501 -1.0896  1.9367
   16LYS    HB2  224   4.568   4.616   2.882  0.3244 -0.8444  1.7381
   16LYS    HB3  225   4.709   4.711   2.843  0.9118  0.2355  3.8935
   16LYS    HG2  226   4.767   4.558   2.657  0.5466 -0.4563  0.7325
   16LYS    HG3  227   4.653   4.435   2.715  1.4864 -0.1544  3.8189
   16LYS    HD2  228   4.465   4.589   2.665 -0.9045  0.2539 -2.0294
   16LYS    HD3  229   4.581   4.726   2.631 -0.5575  0.1253 -0.5700
   16LYS    HE2  230   4.659   4.604   2.448 -1.6282  2.0993 -1.4547
   16LYS    HE3  231   4.547   4.467   2.490  2.7606 -1.2072 -0.5352
   16LYS    HZ1  232   4.440   4.608   2.308  0.8728  0.6935 -0.7213
   16LYS    HZ2  233   4.366   4.628   2.447  0.6660 -2.2863 -0.0022
   16LYS    HZ3  234   4.479   4.742   2.383 -0.4454 -0.2767 -1.0884
   17SER      N  235   4.902   4.653   3.089  0.0489 -0.5460 -0.0873
   17SER     CA  236   4.948   4.753   3.192 -0.2809 -0.1217  0.2429
   17SER      C  237   4.854   4.869   3.222 -0.3119  0.1694 -0.8843
   17SER      O  238   4.817   4.945   3.134  0.6839 -0.4960 -0.2745
   17SER     CB  239   5.084   4.811   3.149 -0.3305  0.1259  0.2456
   17SER     OG  240   5.119   4.915   3.241  0.0168 -0.6614  0.5311
   17SER      H  241   4.965   4.636   3.011  0.6459  1.4377 -0.0750
   17SER     HA  242   4.966   4.699   3.286  2.6913  0.7299  0.2630
   17SER    HB2  243   5.158   4.731   3.156 -2.3639 -1.9914 -1.2687
   17SER    HB3  244   5.086   4.853   3.049  1.8885 -0.1776  0.1186
   17SER     HG  245   5.208   4.944   3.218 -0.0918 -0.2673  0.6040
   18GLY      N  246   4.812   4.886   3.351 -0.2073 -0.1385  0.4897
   18GLY     CA  247   4.716   4.974   3.403  0.8119  0.1871 -0.6222
   18GLY      C  248   4.567   4.946   3.376 -0.2493 -0.1424  0.2586
   18GLY      O  249   4.481   5.001   3.445 -0.4015  0.5485  0.3223
   18GLY      H  250   4.843   4.818   3.419  1.1764 -0.3308 -0.2975
   18GLY    HA2  251   4.719   4.982   3.512  0.8325 -0.1625 -0.5981
   18GLY    HA3  252   4.727   5.074   3.361 -1.9271  0.7451 -0.2023
   19GLN      N  253   4.540   4.858   3.282  0.3062  0.2906 -0.7569
   19GLN     CA  254   4.400   4.814   3.247  0.2851  0.9004  1.0444
   19GLN      C  255   4.356   4.681   3.319 -0.2139 -0.2744  0.6857
   19GLN      O  256   4.240   4.645   3.322  0.1369  0.7122  0.3420
   19GLN     CB  257   4.381   4.800   3.095  0.1236 -0.0109 -0.2823
   19GLN     CG  258   4.408   4.939   3.033 -0.1387 -0.2781  0.1955
   19GLN     CD  259   4.361   4.960   2.891  0.3979  0.0961 -0.1399
   19GLN    OE1  260   4.348   4.867   2.818 -0.0879  0.0298  0.3160
   19GLN    NE2  261   4.339   5.087   2.850 -0.0645  0.4809 -0.0733
   19GLN      H  262   4.617   4.811   3.236 -0.4701 -0.7205 -1.0761
   19GLN     HA  263   4.321   4.880   3.283 -2.7421 -1.9003  0.0240
   19GLN    HB2  264   4.451   4.730   3.049 -0.6303  0.7434 -2.7224
   19GLN    HB3  265   4.278   4.768   3.079 -0.4767 -0.0668  2.9422
   19GLN    HG2  266   4.379   5.011   3.109 -0.4289 -0.1877  0.0001
   19GLN    HG3  267   4.517   4.950   3.026 -0.4017  1.4216 -2.4131
   19GLN   HE21  268   4.315   5.105   2.754 -0.0583  1.1977  0.0498
   19GLN   HE22  269   4.355   5.161   2.917 -1.1456 -0.0116  0.7575
   20GLY      N  270   4.457   4.611   3.378 -0.0608  0.5903 -0.3781
   20GLY     CA  271   4.426   4.498   3.479 -0.5139 -0.4056  0.1662
   20GLY      C  272   4.448   4.362   3.418  0.5599 -0.5071  0.4045
   20GLY      O  273   4.421   4.343   3.303 -0.2726 -0.0323  0.2685
   20GLY      H  274   4.557   4.628   3.372  0.1593 -0.8361 -1.4024
   20GLY    HA2  275   4.487   4.513   3.567 -0.6596  1.3777  0.0138
   20GLY    HA3  276   4.323   4.500   3.516 -0.0823  0.5935  1.3794
   21TYR      N  277   4.493   4.265   3.487 -0.4792  0.0344  0.0255
   21TYR     CA  278   4.510   4.123   3.447  0.6182 -0.9971 -0.0546
   21TYR      C  279   4.379   4.056   3.459 -0.0779  1.0190 -0.1596
   21TYR      O  280   4.319   4.059   3.567  0.0420 -0.2978  0.4020
   21TYR     CB  281   4.611   4.058   3.537 -0.3769  0.4045 -0.5706
   21TYR     CG  282   4.754   4.106   3.536  0.0632 -0.3045  0.1333
   21TYR    CD1  283   4.788   4.224   3.608 -0.2244 -0.0286  0.0421
   21TYR    CD2  284   4.850   4.038   3.458 -0.7344 -0.2122  0.2827
   21TYR    CE1  285   4.923   4.269   3.614  0.5936 -0.1935  0.2306
   21TYR    CE2  286   4.982   4.081   3.465 -0.7972 -0.3517 -0.3476
   21TYR     CZ  287   5.015   4.194   3.545 -0.7567 -0.3099  0.2428
   21TYR     OH  288   5.146   4.237   3.553  0.6615  0.1793  0.2807
   21TYR      H  289   4.512   4.286   3.584  1.1196 -0.9236 -0.0514
   21TYR     HA  290   4.548   4.117   3.345 -0.5930  2.3586 -0.8296
   21TYR    HB2  291   4.569   4.073   3.637 -1.3594  0.2739 -0.9570
   21TYR    HB3  292   4.621   3.951   3.522 -0.6091  0.1551  0.9085
   21TYR    HD1  293   4.712   4.278   3.663  1.0390  0.9671  0.8794
   21TYR    HD2  294   4.831   3.955   3.392  0.1367 -0.6590  0.5812
   21TYR    HE1  295   4.946   4.353   3.678 -1.7952  1.2493 -0.6969
   21TYR    HE2  296   5.063   4.026   3.419  0.0664 -0.2328  0.9524
   21TYR     HH  297   5.147   4.303   3.623 -0.6209 -0.0155  0.5129
   22TYR      N  298   4.340   3.982   3.352 -0.0362  0.1939  0.1510
   22TYR     CA  299   4.225   3.892   3.334  0.2037  0.5720  0.0623
   22TYR      C  300   4.257   3.748   3.310  0.1397  0.2683  0.0054
   22TYR      O  301   4.372   3.708   3.275  0.1975  0.6345 -0.1605
   22TYR     CB  302   4.130   3.948   3.226 -0.1880 -0.5504  0.4650
   22TYR     CG  303   4.187   3.923   3.087 -0.1828 -0.2059  1.3195
   22TYR    CD1  304   4.183   3.798   3.025  0.0648 -0.1476  0.1165
   22TYR    CD2  305   4.257   4.027   3.023  0.5333  0.2615  0.0349
   22TYR    CE1  306   4.238   3.779   2.895  0.2186  0.0697 -0.5069
   22TYR    CE2  307   4.310   4.007   2.892  0.1479  0.2817 -0.4575
   22TYR     CZ  308   4.304   3.884   2.828  0.5448 -0.3486  0.4343
   22TYR     OH  309   4.357   3.869   2.701 -0.2292  0.3601  0.6283
   22TYR      H  310   4.403   3.990   3.274 -0.9476 -0.3033 -0.6550
   22TYR     HA  311   4.162   3.889   3.423  0.7896 -0.9962  0.4651
   22TYR    HB2  312   4.033   3.903   3.244 -0.7456  0.5699  0.2954
   22TYR    HB3  313   4.125   4.056   3.238  0.4377 -0.4663  0.0351
   22TYR    HD1  314   4.133   3.717   3.076 -1.1870  1.1290  1.0171
   22TYR    HD2  315   4.247   4.125   3.068  1.3011 -0.2036  1.2345
   22TYR    HE1  316   4.222   3.685   2.845 -2.2172  0.0982  0.0947
   22TYR    HE2  317   4.345   4.093   2.838 -1.7706  0.7328 -1.0298
   22TYR     HH  318   4.346   3.778   2.670  1.8440  0.5370 -0.8589
   23VAL      N  319   4.164   3.661   3.350  0.1163 -0.3066  0.0414
   23VAL     CA  320   4.165   3.518   3.326  0.1232  0.2243  0.1098
   23VAL      C  321   4.060   3.476   3.220 -1.1355  1.2611 -0.8872
   23VAL      O  322   3.953   3.536   3.211  0.1164 -0.0948  0.3522
   23VAL     CB  323   4.145   3.444   3.469  0.6603  0.6214  0.2244
   23VAL    CG1  324   4.005   3.446   3.530 -0.5410 -0.3162 -0.5946
   23VAL    CG2  325   4.189   3.298   3.456 -0.4067 -0.0792  0.1143
   23VAL      H  326   4.082   3.705   3.391 -0.0865 -1.2673  0.7084
   23VAL     HA  327   4.267   3.496   3.294 -0.0280  1.5062 -1.3571
   23VAL     HB  328   4.219   3.481   3.539  1.5710 -1.0533  0.2174
   23VAL   HG11  329   4.006   3.403   3.630  1.1779 -1.5276 -1.0972
   23VAL   HG12  330   3.970   3.550   3.531 -0.5991 -0.3356 -0.5277
   23VAL   HG13  331   3.936   3.390   3.467  1.5048 -1.5496 -1.8093
   23VAL   HG21  332   4.286   3.302   3.407 -1.3312 -1.3300 -1.9537
   23VAL   HG22  333   4.196   3.256   3.556  0.5559  0.3067  0.2156
   23VAL   HG23  334   4.118   3.237   3.400  1.5587 -2.2699 -0.1216
   24GLU      N  335   4.091   3.381   3.133  0.9580 -0.1414  0.3635
   24GLU     CA  336   3.987   3.322   3.041  0.3249  0.3098  0.1699
   24GLU      C  337   3.892   3.232   3.128  0.3046 -0.9955 -0.1389
   24GLU      O  338   3.934   3.155   3.210  0.1313 -0.4055 -0.1444
   24GLU     CB  339   4.053   3.237   2.930  0.1408  0.0171  0.1236
   24GLU     CG  340   3.957   3.214   2.807  0.2228  0.0331 -0.2295
   24GLU     CD  341   4.029   3.144   2.688 -0.1199 -0.2663  0.1984
   24GLU    OE1  342   4.137   3.198   2.648 -0.0612  0.5799  0.0290
   24GLU    OE2  343   3.966   3.054   2.636  0.2773  0.0540  0.5697
   24GLU      H  344   4.179   3.331   3.134  0.3270 -1.2815 -0.0609
   24GLU     HA  345   3.926   3.405   3.004  0.2604  0.1806 -0.0181
   24GLU    HB2  346   4.140   3.296   2.902  0.0781 -0.5961 -1.4698
   24GLU    HB3  347   4.085   3.145   2.979  0.3333 -0.3845 -0.7454
   24GLU    HG2  348   3.867   3.159   2.835  0.2553 -1.1537 -2.2956
   24GLU    HG3  349   3.923   3.307   2.762 -1.0873 -0.2605  0.1294
   25MET      N  350   3.760   3.231   3.095  0.2510 -0.9903  0.2446
   25MET     CA  351   3.652   3.165   3.161 -0.8005  0.3041 -0.8957
   25MET      C  352   3.548   3.122   3.063  0.7533 -0.0253 -0.2303
   25MET      O  353   3.545   3.174   2.952 -0.1319 -0.6315 -0.7106
   25MET     CB  354   3.590   3.252   3.267  0.1729  0.1464 -0.0528
   25MET     CG  355   3.678   3.264   3.390 -0.2774 -0.1577 -0.1737
   25MET     SD  356   3.606   3.372   3.518 -0.2423 -0.3286  0.0444
   25MET     CE  357   3.498   3.243   3.598 -0.4563  0.0282 -0.3069
   25MET      H  358   3.726   3.298   3.028  0.7563 -1.9301 -0.9830
   25MET     HA  359   3.683   3.074   3.212  0.5748  0.8942 -0.6099
   25MET    HB2  360   3.594   3.355   3.234  0.8267  0.0553 -0.2667
   25MET    HB3  361   3.492   3.216   3.299  0.3920 -1.4359 -1.0627
   25MET    HG2  362   3.693   3.163   3.425  2.4467 -0.1605 -1.0603
   25MET    HG3  363   3.773   3.305   3.353 -0.1643 -0.8407 -0.6672
   25MET    HE1  364   3.554   3.152   3.618 -2.2150 -1.3241 -1.3662
   25MET    HE2  365   3.473   3.280   3.698 -1.1470  0.5554 -0.6712
   25MET    HE3  366   3.412   3.220   3.536 -1.3061  0.7759  0.5577
   26THR      N  367   3.455   3.038   3.109  0.1717  0.0841  0.4766
   26THR     CA  368   3.330   3.008   3.039 -0.1154 -0.4802  0.4130
   26THR      C  369   3.219   2.995   3.138  0.9935  0.3337  0.1038
   26THR      O  370   3.240   2.967   3.254  0.2994 -0.6977  0.3245
   26THR     CB  371   3.349   2.887   2.953  0.0907 -0.4067 -0.4739
   26THR    OG1  372   3.229   2.866   2.883 -0.0325  0.4634  0.4550
   26THR    CG2  373   3.372   2.764   3.038  0.2930  0.0340 -0.3774
   26THR      H  374   3.476   2.990   3.195  1.2323 -1.1365 -0.4349
   26THR     HA  375   3.308   3.096   2.979  3.9845 -0.1175 -0.9148
   26THR     HB  376   3.431   2.901   2.882  1.1563 -0.9648  0.6269
   26THR    HG1  377   3.249   2.882   2.790  1.2030  0.4727  0.7034
   26THR   HG21  378   3.409   2.684   2.974  1.2666  0.3294 -0.2042
   26THR   HG22  379   3.430   2.778   3.129 -3.5068  0.1207  2.2785
   26THR   HG23  380   3.277   2.733   3.082 -0.2905  1.3064 -0.7091
   27VAL      N  381   3.091   3.020   3.094 -0.1582 -0.0188 -0.2092
   27VAL     CA  382   2.969   3.038   3.182  0.3920  0.3497  0.4329
   27VAL      C  383   2.848   2.969   3.107 -0.0543 -0.6940  0.1028
   27VAL      O  384   2.828   2.992   2.988  0.3900  0.7217  0.2147
   27VAL     CB  385   2.927   3.185   3.202  0.1355  0.4516  0.1440
   27VAL    CG1  386   2.810   3.192   3.305  0.1612 -0.0902 -0.3235
   27VAL    CG2  387   3.039   3.280   3.244  0.0294  0.0493 -0.2777
   27VAL      H  388   3.076   3.014   2.994 -2.9786 -0.1090  0.1512
   27VAL     HA  389   2.976   2.990   3.280 -1.1794  0.3803  0.5874
   27VAL     HB  390   2.874   3.224   3.115  0.9016  0.3031 -0.4015
   27VAL   HG11  391   2.765   3.291   3.303  0.3494  0.0085  0.0461
   27VAL   HG12  392   2.735   3.115   3.288 -0.4670  0.6213 -0.8060
   27VAL   HG13  393   2.851   3.177   3.405  2.2318  0.2784 -1.0742
   27VAL   HG21  394   3.105   3.248   3.324  0.3849  0.1891 -0.5097
   27VAL   HG22  395   3.104   3.291   3.157  0.6000 -0.6928  0.0395
   27VAL   HG23  396   2.996   3.378   3.263 -0.7914  0.2130 -2.6650
   28GLY      N  397   2.771   2.894   3.177 -0.7008 -0.3414 -0.9266
   28GLY     CA  398   2.647   2.832   3.137 -0.3423  0.4180  0.5226
   28GLY      C  399   2.667   2.696   3.075  0.0541 -0.2689  0.4023
   28GLY      O  400   2.779   2.651   3.054 -0.1625 -0.1752  0.3759
   28GLY      H  401   2.792   2.870   3.273 -0.1153 -0.5683 -1.1031
   28GLY    HA2  402   2.584   2.825   3.226 -0.7317  0.2378  0.2378
   28GLY    HA3  403   2.587   2.897   3.073 -1.3361  0.7786  1.7868
   29SER      N  404   2.555   2.634   3.043 -0.1203  0.0540 -0.5285
   29SER     CA  405   2.538   2.513   2.954 -0.5841 -0.4295 -0.1607
   29SER      C  406   2.407   2.526   2.865 -0.5149  1.0156 -0.2343
   29SER      O  407   2.293   2.519   2.922  0.8180  0.2065  0.0104
   29SER     CB  408   2.517   2.379   3.038 -0.3735 -0.0481 -0.0727
   29SER     OG  409   2.527   2.266   2.954  0.4383 -0.2929  0.2587
   29SER      H  410   2.471   2.675   3.081  0.3782 -0.5934  1.4029
   29SER     HA  411   2.632   2.496   2.902 -0.3698 -1.1965  0.4470
   29SER    HB2  412   2.593   2.373   3.116  0.1825 -2.8554 -0.6994
   29SER    HB3  413   2.419   2.377   3.085 -0.8252  1.2399 -0.8902
   29SER     HG  414   2.524   2.193   3.017 -0.1247  0.2827  0.9242
   30PRO      N  415   2.411   2.548   2.735 -0.4357 -0.2961  0.6726
   30PRO     CA  416   2.538   2.552   2.642  1.1724  0.2412  0.1847
   30PRO      C  417   2.640   2.665   2.666 -0.6415  0.6612  0.1263
   30PRO      O  418   2.608   2.783   2.668  0.0012  0.1357  0.4435
   30PRO     CB  419   2.504   2.553   2.497 -0.3124 -0.0543 -0.0097
   30PRO     CG  420   2.357   2.523   2.500  0.6970  0.5782 -0.2682
   30PRO     CD  421   2.306   2.565   2.634 -0.5666 -0.3472  0.0640
   30PRO     HA  422   2.583   2.453   2.659 -0.2096 -0.4612 -0.1072
   30PRO    HB2  423   2.523   2.650   2.451 -0.4941  0.7931  1.6376
   30PRO    HB3  424   2.564   2.475   2.449  2.2201  2.0267 -0.4352
   30PRO    HG2  425   2.308   2.576   2.418 -0.5028  0.7842  0.5733
   30PRO    HG3  426   2.345   2.416   2.485 -0.2102  0.9116 -2.3212
   30PRO    HD2  427   2.211   2.519   2.660 -0.8829  0.8482  1.1097
   30PRO    HD3  428   2.302   2.674   2.630  3.9352  0.0188  0.6705
   31PRO      N  429   2.774   2.631   2.689  0.5035  0.2777 -0.4289
   31PRO     CA  430   2.878   2.717   2.750  0.2082  0.2137  0.0425
   31PRO      C  431   2.914   2.827   2.652 -0.3780 -0.4614 -0.5656
   31PRO      O  432   2.904   2.808   2.536  0.0598  0.2190  0.5617
   31PRO     CB  433   3.001   2.635   2.780  0.1903  0.2913 -0.5034
   31PRO     CG  434   2.985   2.517   2.675 -0.2210 -0.3337 -0.5610
   31PRO     CD  435   2.830   2.505   2.671 -0.4695  0.4873 -0.6384
   31PRO     HA  436   2.833   2.753   2.842 -2.6259 -2.0449 -0.3142
   31PRO    HB2  437   3.085   2.702   2.759 -0.2534  0.7830 -0.7402
   31PRO    HB3  438   2.998   2.594   2.881  1.3895 -0.0785 -0.6021
   31PRO    HG2  439   3.018   2.541   2.574 -2.8181  1.6924 -1.0643
   31PRO    HG3  440   3.032   2.426   2.713  1.1403 -0.0352 -1.4801
   31PRO    HD2  441   2.791   2.455   2.582  0.8323 -0.1686 -0.8589
   31PRO    HD3  442   2.807   2.447   2.760  0.1698  1.5582  0.2480
   32GLN      N  443   2.953   2.945   2.703 -0.3573 -0.5105 -0.0750
   32GLN     CA  444   3.005   3.047   2.617  0.0784  0.8435  0.2748
   32GLN      C  445   3.127   3.109   2.688 -0.0065 -0.0178  0.0906
   32GLN      O  446   3.128   3.141   2.803 -0.0936  0.7504  0.6169
   32GLN     CB  447   2.892   3.141   2.581 -0.0197  0.2066  0.7099
   32GLN     CG  448   2.823   3.202   2.704 -0.4076  0.0024 -0.0037
   32GLN     CD  449   2.705   3.287   2.672 -0.2928 -0.8144 -0.4520
   32GLN    OE1  450   2.712   3.409   2.650 -0.2640  0.4155 -1.0334
   32GLN    NE2  451   2.582   3.232   2.679  0.3341 -0.6196 -0.9052
   32GLN      H  452   2.966   2.960   2.802  0.2646 -0.7851 -0.1141
   32GLN     HA  453   3.047   2.992   2.533 -0.9535  1.0991 -0.4239
   32GLN    HB2  454   2.923   3.215   2.507 -3.1048  0.0806 -0.8916
   32GLN    HB3  455   2.816   3.076   2.536  0.0868  0.8886 -0.5016
   32GLN    HG2  456   2.795   3.123   2.773 -0.7249  0.6934  0.6794
   32GLN    HG3  457   2.900   3.260   2.754 -0.3836  0.6838 -0.7977
   32GLN   HE21  458   2.500   3.290   2.677  1.3046  0.7935 -0.8041
   32GLN   HE22  459   2.581   3.136   2.711  0.3666 -0.3728 -0.1401
   33THR      N  460   3.244   3.117   2.619  0.3512 -0.1035 -0.3206
   33THR     CA  461   3.371   3.171   2.672  0.5057 -0.5349  0.3951
   33THR      C  462   3.372   3.319   2.682 -0.4220 -0.1891  0.0242
   33THR      O  463   3.317   3.390   2.593 -0.6583 -0.3112 -0.1590
   33THR     CB  464   3.490   3.129   2.587 -0.3301 -0.4607  0.2109
   33THR    OG1  465   3.506   2.986   2.586 -0.0182  0.4511 -0.6550
   33THR    CG2  466   3.629   3.182   2.623  0.1155  0.3794  0.3974
   33THR      H  467   3.240   3.080   2.526 -0.8603 -2.5264  0.6027
   33THR     HA  468   3.378   3.128   2.773 -0.9348 -1.6368  0.0623
   33THR     HB  469   3.468   3.169   2.488  1.0307 -1.6808 -0.6274
   33THR    HG1  470   3.549   2.973   2.501 -0.7789  2.5521 -1.4294
   33THR   HG21  471   3.703   3.146   2.551 -1.4197 -2.6864  0.2242
   33THR   HG22  472   3.621   3.291   2.615  2.2706  0.5542 -0.0522
   33THR   HG23  473   3.646   3.147   2.724  1.0474 -0.4417 -0.0272
   34LEU      N  474   3.421   3.369   2.798  0.3694  0.0985  0.0957
   34LEU     CA  475   3.435   3.512   2.830  0.4528  0.3779  0.0451
   34LEU      C  476   3.558   3.548   2.913 -0.4430 -0.4980  0.5811
   34LEU      O  477   3.605   3.470   2.989  0.3148  0.5778 -0.7661
   34LEU     CB  478   3.318   3.549   2.927  0.0028  0.7635 -0.1120
   34LEU     CG  479   3.181   3.551   2.854 -0.7541  0.0267  0.6695
   34LEU    CD1  480   3.066   3.549   2.955  0.1984  0.3531 -0.4384
   34LEU    CD2  481   3.173   3.669   2.757 -0.2110 -0.3985  0.9580
   34LEU      H  482   3.466   3.307   2.864  0.2017 -0.8843 -0.6837
   34LEU     HA  483   3.436   3.572   2.739  1.9362 -0.7565 -0.7223
   34LEU    HB2  484   3.323   3.478   3.010  2.2913 -0.6057 -1.3207
   34LEU    HB3  485   3.338   3.647   2.970 -0.4201  0.0332  1.8294
   34LEU     HG  486   3.171   3.457   2.800  0.9220  0.6642 -0.8310
   34LEU   HD11  487   2.969   3.544   2.907 -0.6774 -1.5274  1.3859
   34LEU   HD12  488   3.072   3.462   3.020  0.7183  0.4512 -0.3463
   34LEU   HD13  489   3.065   3.642   3.012 -1.6029  1.2910 -1.8915
   34LEU   HD21  490   3.075   3.682   2.711 -0.1272 -0.2512  0.8204
   34LEU   HD22  491   3.202   3.765   2.799  0.4750  0.5168 -1.4535
   34LEU   HD23  492   3.247   3.651   2.679  0.3115  0.0791  1.3335
   35ASN      N  493   3.622   3.668   2.895  0.0925  0.1872 -0.3317
   35ASN     CA  494   3.745   3.714   2.966  0.0980  0.4454  0.1008
   35ASN      C  495   3.718   3.802   3.088  0.4182 -0.3219  0.4208
   35ASN      O  496   3.646   3.903   3.082  0.4903  0.0828 -0.2166
   35ASN     CB  497   3.832   3.793   2.864  0.3392  0.1254  0.2161
   35ASN     CG  498   3.882   3.712   2.742 -0.2342  0.2045 -0.4384
   35ASN    OD1  499   3.878   3.595   2.730 -0.6738  0.7659 -0.4031
   35ASN    ND2  500   3.933   3.782   2.649  0.0586 -0.4481 -0.0003
   35ASN      H  501   3.575   3.732   2.832  0.3768 -0.8463 -1.6453
   35ASN     HA  502   3.800   3.627   3.001  0.0702  0.7153  0.8176
   35ASN    HB2  503   3.767   3.861   2.809  0.0521 -1.0892 -1.0011
   35ASN    HB3  504   3.904   3.861   2.910  0.5649  0.1345 -0.1484
   35ASN   HD21  505   3.963   3.744   2.560  1.1319  0.3757 -0.0169
   35ASN   HD22  506   3.935   3.883   2.649  1.0213 -0.4479 -0.8929
   36ILE      N  507   3.772   3.774   3.201  0.3157 -0.3527 -0.6462
   36ILE     CA  508   3.727   3.830   3.331  0.0537 -0.1556 -0.3280
   36ILE      C  509   3.851   3.875   3.412 -0.6539 -0.6102  0.4293
   36ILE      O  510   3.940   3.790   3.441 -0.4844  0.0412  0.1323
   36ILE     CB  511   3.647   3.717   3.399  0.3839  1.1595 -0.0961
   36ILE    CG1  512   3.524   3.662   3.311 -0.7465  0.0135 -0.3778
   36ILE    CG2  513   3.598   3.772   3.534  0.1391 -0.4223  0.7806
   36ILE    CD1  514   3.412   3.760   3.298 -0.0448  0.3294  0.3850
   36ILE      H  515   3.840   3.700   3.206  1.4423  0.7015  0.1191
   36ILE     HA  516   3.658   3.912   3.314  0.9301  0.6516 -0.0888
   36ILE     HB  517   3.697   3.623   3.421 -3.2908 -1.0671 -0.5898
   36ILE   HG12  518   3.555   3.613   3.219 -0.0097 -3.4234  1.5169
   36ILE   HG13  519   3.481   3.576   3.364 -0.3380 -0.6826 -1.1634
   36ILE   HG21  520   3.539   3.697   3.587  1.2463 -1.4931  0.5689
   36ILE   HG22  521   3.678   3.801   3.603  0.4544  0.9869 -0.1362
   36ILE   HG23  522   3.536   3.857   3.508 -1.4289 -1.0671  2.2545
   36ILE   HD11  523   3.343   3.715   3.226 -0.5034 -1.1673  1.7068
   36ILE   HD12  524   3.367   3.772   3.397  1.2229  1.5149  0.8543
   36ILE   HD13  525   3.449   3.854   3.258 -1.5310  0.9688  0.4450
   37LEU      N  526   3.854   4.001   3.444 -0.6304  0.1342  0.5146
   37LEU     CA  527   3.961   4.056   3.533  0.1198  0.6565 -0.5324
   37LEU      C  528   3.959   3.988   3.670 -0.2695 -0.5643  0.5864
   37LEU      O  529   3.860   3.965   3.727 -0.2224 -0.4551 -0.4460
   37LEU     CB  530   3.941   4.208   3.541  0.2243 -0.0832 -0.6671
   37LEU     CG  531   4.055   4.264   3.625 -0.5671 -0.3870  0.8976
   37LEU    CD1  532   4.087   4.402   3.564 -0.1388  0.7092 -1.0970
   37LEU    CD2  533   4.010   4.303   3.767  0.3023 -0.9190  0.3013
   37LEU      H  534   3.764   4.044   3.430 -1.6431 -1.4027  1.8500
   37LEU     HA  535   4.054   4.040   3.478 -0.1835  2.3319 -1.5943
   37LEU    HB2  536   3.955   4.254   3.443  1.4697  2.4273  0.5716
   37LEU    HB3  537   3.842   4.218   3.585 -0.1657 -0.8815 -1.3388
   37LEU     HG  538   4.145   4.203   3.623 -1.1887 -1.3283 -0.4266
   37LEU   HD11  539   3.999   4.466   3.566 -1.6925 -1.2445  1.6805
   37LEU   HD12  540   4.160   4.447   3.631 -1.3094 -2.0229  2.3102
   37LEU   HD13  541   4.134   4.388   3.467  0.5059 -1.9642 -0.4924
   37LEU   HD21  542   4.090   4.337   3.832 -0.0007  0.4269  0.0095
   37LEU   HD22  543   3.931   4.378   3.758  1.1245 -0.1258 -0.5790
   37LEU   HD23  544   3.975   4.212   3.816 -0.2564 -0.7002  0.3233
   38VAL      N  545   4.079   3.970   3.725 -0.2019  0.0988  0.6041
   38VAL     CA  546   4.099   3.916   3.858 -1.0525 -0.2518  0.4394
   38VAL      C  547   4.119   4.027   3.959 -0.3934  0.3166  0.2554
   38VAL      O  548   4.206   4.121   3.940 -0.0590  0.1051  0.1872
   38VAL     CB  549   4.210   3.817   3.867 -0.3543  0.3111  0.5396
   38VAL    CG1  550   4.210   3.753   4.005  0.3176  0.3576  0.4963
   38VAL    CG2  551   4.208   3.706   3.767  0.2705  0.5283  0.5855
   38VAL      H  552   4.161   3.997   3.673  0.0255 -0.3457  0.7269
   38VAL     HA  553   4.008   3.862   3.884 -1.2755  0.2008  0.6121
   38VAL     HB  554   4.304   3.873   3.862 -0.0810 -0.1948 -0.3512
   38VAL   HG11  555   4.270   3.662   4.008  1.1866  0.8502 -1.0722
   38VAL   HG12  556   4.247   3.822   4.080  3.6064  1.0980 -1.6160
   38VAL   HG13  557   4.109   3.718   4.030 -1.0496  2.2909 -1.9031
   38VAL   HG21  558   4.293   3.640   3.781  0.2375  0.5784  1.0243
   38VAL   HG22  559   4.108   3.663   3.775  1.6097 -2.6814  1.9556
   38VAL   HG23  560   4.226   3.748   3.668  0.8658 -0.3427  0.3136
   39ASP      N  561   4.051   4.019   4.072 -0.0225 -0.7239 -0.2069
   39ASP     CA  562   4.030   4.131   4.166  0.1651  0.0292 -0.3255
   39ASP      C  563   4.015   4.081   4.308 -0.1419 -0.7154 -0.8047
   39ASP      O  564   3.914   4.016   4.345 -0.2010  0.1462  0.0513
   39ASP     CB  565   3.911   4.219   4.129  0.0667 -0.3352 -0.1004
   39ASP     CG  566   3.889   4.336   4.226 -0.1758  0.7776  0.5569
   39ASP    OD1  567   3.801   4.420   4.200  0.0813 -0.0065  0.0554
   39ASP    OD2  568   3.976   4.358   4.311  0.4067  0.1525  0.3639
   39ASP      H  569   4.006   3.933   4.100 -4.2012  1.6286  1.2451
   39ASP     HA  570   4.118   4.195   4.154  0.3601 -0.7685 -5.2196
   39ASP    HB2  571   3.922   4.263   4.029  0.8549  1.2259  0.6239
   39ASP    HB3  572   3.822   4.157   4.134  1.0544 -1.6897  2.0769
   40THR      N  573   4.109   4.117   4.396  0.8533 -0.1083  0.2556
   40THR     CA  574   4.092   4.093   4.538 -0.7914 -0.2153  0.1397
   40THR      C  575   4.023   4.197   4.624  1.0962 -0.0134  0.0652
   40THR      O  576   4.008   4.169   4.740  0.1481 -0.7394  0.1999
   40THR     CB  577   4.227   4.061   4.596  0.0432 -0.5318 -0.1834
   40THR    OG1  578   4.308   4.175   4.602 -0.1236 -0.7548  0.5633
   40THR    CG2  579   4.304   3.954   4.520 -0.2350 -0.2766  0.6135
   40THR      H  580   4.197   4.162   4.373  0.7535  0.8789  1.6316
   40THR     HA  581   4.033   4.003   4.550 -1.2961  0.4643  4.0829
   40THR     HB  582   4.216   4.023   4.697 -0.2261  3.3022  1.3927
   40THR    HG1  583   4.320   4.204   4.692 -1.2589  2.8021 -0.2839
   40THR   HG21  584   4.235   3.898   4.457 -2.2098  1.0143  1.5099
   40THR   HG22  585   4.385   3.993   4.460 -0.4054 -0.5904  0.1780
   40THR   HG23  586   4.355   3.893   4.595  2.4298  0.9288 -0.1076
   41GLY      N  587   3.992   4.314   4.575  0.2593 -0.4164 -0.5420
   41GLY     CA  588   3.929   4.423   4.653  0.2562  1.1111 -0.4226
   41GLY      C  589   3.775   4.423   4.633  0.2359 -0.1089  0.8307
   41GLY      O  590   3.715   4.525   4.666  0.4747  0.3411 -0.0685
   41GLY      H  591   4.032   4.333   4.484  2.8358  2.3840  0.9658
   41GLY    HA2  592   3.942   4.400   4.759  1.2351  0.9417 -0.5650
   41GLY    HA3  593   3.970   4.520   4.623 -0.7038  1.2977 -1.1325
   42SER      N  594   3.715   4.322   4.575 -0.2650  0.6003  0.9841
   42SER     CA  595   3.572   4.321   4.550  0.2097  0.1947  0.2874
   42SER      C  596   3.529   4.172   4.555  0.1252  0.0437  0.3254
   42SER      O  597   3.623   4.089   4.547  0.5389  0.2908  0.5396
   42SER     CB  598   3.537   4.380   4.411  0.7255  0.4013  0.5811
   42SER     OG  599   3.599   4.308   4.315  0.4309  0.0643  1.0125
   42SER      H  600   3.768   4.239   4.554 -0.9868 -0.0912  1.8452
   42SER     HA  601   3.524   4.376   4.631  0.4853  2.1352 -0.8241
   42SER    HB2  602   3.432   4.408   4.401  0.6029  0.9589  2.7556
   42SER    HB3  603   3.580   4.480   4.405 -0.4300  0.9478  1.0528
   42SER     HG  604   3.671   4.358   4.277  0.8947 -1.7714 -0.6394
   43SER      N  605   3.402   4.134   4.583 -0.0598  0.4740  0.0016
   43SER     CA  606   3.352   3.996   4.590  0.1417  0.8229 -0.2821
   43SER      C  607   3.233   3.968   4.505  0.1813 -0.2391 -0.3133
   43SER      O  608   3.184   3.853   4.501 -0.1329 -0.3636  0.3729
   43SER     CB  609   3.332   3.939   4.730  0.1156 -0.2570 -0.0239
   43SER     OG  610   3.230   4.002   4.798  0.2458 -0.4090  0.4203
   43SER      H  611   3.335   4.206   4.607 -1.0040 -0.5183  0.4172
   43SER     HA  612   3.431   3.933   4.549  0.9865  0.5033  1.7138
   43SER    HB2  613   3.329   3.830   4.738 -0.6042 -0.2730 -0.4500
   43SER    HB3  614   3.425   3.976   4.773  0.9815 -1.9075 -0.3844
   43SER     HG  615   3.254   3.977   4.887  2.3036  1.0017  0.3416
   44ASN      N  616   3.198   4.053   4.415 -0.1769  0.4788  0.5457
   44ASN     CA  617   3.105   4.012   4.310  0.9217  0.0573  0.1853
   44ASN      C  618   3.182   3.943   4.199 -0.0249  0.4804 -0.0807
   44ASN      O  619   3.268   4.008   4.143  0.1810 -0.1551  0.4321
   44ASN     CB  620   3.043   4.138   4.253 -0.4666 -0.2361 -0.2449
   44ASN     CG  621   2.936   4.187   4.347 -0.3960  0.0403 -0.0187
   44ASN    OD1  622   2.962   4.273   4.432  0.4274  0.4374  0.0812
   44ASN    ND2  623   2.815   4.128   4.343  1.0896 -1.3165 -0.1157
   44ASN      H  624   3.251   4.136   4.394 -0.7860  0.9396  0.7942
   44ASN     HA  625   3.029   3.947   4.354 -0.6748  1.6572 -0.1069
   44ASN    HB2  626   3.119   4.212   4.229 -0.7214  0.7106  1.6884
   44ASN    HB3  627   2.991   4.106   4.163 -0.0033  0.3717 -0.7408
   44ASN   HD21  628   2.751   4.163   4.413 -0.7318  0.2548 -2.4170
   44ASN   HD22  629   2.792   4.063   4.270  1.8202 -1.7134  0.0036
   45PHE      N  630   3.134   3.829   4.159  0.0031  0.2142  0.6928
   45PHE     CA  631   3.156   3.777   4.017 -0.2262 -0.3693 -0.1707
   45PHE      C  632   3.044   3.829   3.930  0.4950 -0.1718  0.2302
   45PHE      O  633   2.926   3.797   3.953 -0.2528 -1.0894 -0.0777
   45PHE     CB  634   3.161   3.626   4.008  0.6128  0.5812 -0.6722
   45PHE     CG  635   3.172   3.577   3.862  0.0187 -0.7123 -0.1939
   45PHE    CD1  636   3.276   3.617   3.765  0.2828 -0.1403 -0.4619
   45PHE    CD2  637   3.090   3.472   3.828  0.0987 -0.2303 -0.4512
   45PHE    CE1  638   3.265   3.579   3.630  0.2837 -0.3605  0.4535
   45PHE    CE2  639   3.088   3.427   3.692 -0.0300  0.0353 -0.5565
   45PHE     CZ  640   3.171   3.489   3.594  0.0896  0.3043 -0.4507
   45PHE      H  641   3.055   3.788   4.204 -0.8559  1.6068  0.5315
   45PHE     HA  642   3.254   3.805   3.977 -0.9664 -0.1478 -1.9490
   45PHE    HB2  643   3.249   3.595   4.064  1.0966 -0.8347 -2.1623
   45PHE    HB3  644   3.071   3.582   4.051  0.1233  1.1445 -1.1154
   45PHE    HD1  645   3.350   3.691   3.792 -0.1528  0.1961 -0.1742
   45PHE    HD2  646   3.023   3.427   3.900 -0.0475 -1.5744 -1.4083
   45PHE    HE1  647   3.318   3.620   3.546  1.3337 -0.4782  1.0391
   45PHE    HE2  648   3.025   3.344   3.663  1.6555 -1.0807 -1.1267
   45PHE     HZ  649   3.163   3.460   3.490 -3.7786  0.2328 -0.3002
   46ALA      N  650   3.078   3.921   3.837  0.2500  0.4237  0.2665
   46ALA     CA  651   2.984   4.003   3.757  0.0769  1.0686 -0.9600
   46ALA      C  652   3.040   4.036   3.621  0.3130 -0.1677 -0.6650
   46ALA      O  653   3.154   4.077   3.607  0.3940 -0.2076 -0.0682
   46ALA     CB  654   2.935   4.122   3.833 -0.3685 -0.3556  0.1059
   46ALA      H  655   3.176   3.945   3.828  0.1016  0.2643 -2.7438
   46ALA     HA  656   2.897   3.938   3.746  0.2505  0.9654 -1.7652
   46ALA    HB1  657   2.850   4.165   3.780  1.6075 -0.4662 -3.3978
   46ALA    HB2  658   2.915   4.097   3.937  1.0304 -0.4287  0.3686
   46ALA    HB3  659   3.008   4.202   3.821  0.8004 -1.7466 -3.1185
   47VAL      N  660   2.949   4.027   3.520 -0.0771 -0.3273  0.7452
   47VAL     CA  661   2.987   4.011   3.374 -0.5883  0.7325  0.6082
   47VAL      C  662   2.890   4.093   3.285 -0.0196  0.4375  0.1428
   47VAL      O  663   2.776   4.107   3.319 -0.4812 -0.1607  0.6246
   47VAL     CB  664   2.992   3.859   3.336 -0.1094  0.4306 -0.3853
   47VAL    CG1  665   3.078   3.775   3.437 -0.3892  0.2819  0.1992
   47VAL    CG2  666   2.858   3.794   3.319  0.5191 -0.0733  1.1215
   47VAL      H  667   2.852   4.010   3.541 -1.5663  2.2385 -2.9654
   47VAL     HA  668   3.086   4.052   3.356 -0.2054 -0.2940  0.3306
   47VAL     HB  669   3.044   3.855   3.240  0.6493  1.8842 -0.0593
   47VAL   HG11  670   3.017   3.762   3.526  0.2635 -0.7275  0.5114
   47VAL   HG12  671   3.104   3.672   3.411  0.9297  0.6873 -0.1793
   47VAL   HG13  672   3.167   3.825   3.474 -0.7976 -0.8902  2.9856
   47VAL   HG21  673   2.880   3.694   3.280  0.9854 -0.0808  1.3986
   47VAL   HG22  674   2.823   3.793   3.422  1.9590  2.6704  1.7038
   47VAL   HG23  675   2.796   3.844   3.245  1.3422 -0.4413  0.1667
   48GLY      N  676   2.944   4.137   3.170 -0.2432  0.3042  0.1906
   48GLY     CA  677   2.880   4.212   3.065  0.0143  0.8487 -0.1622
   48GLY      C  678   2.771   4.121   3.007 -0.3092 -0.6176  0.9442
   48GLY      O  679   2.808   4.009   2.980  0.5441  0.0694 -0.6650
   48GLY      H  680   3.042   4.115   3.167 -0.2475 -1.0659  4.0956
   48GLY    HA2  681   2.844   4.306   3.106 -0.7251 -0.1933  1.7397
   48GLY    HA3  682   2.949   4.239   2.986 -0.3247  1.5255 -0.2375
   49ALA      N  683   2.645   4.172   3.000  0.1550  0.2546 -0.2397
   49ALA     CA  684   2.524   4.098   2.973 -0.3179 -0.0723  0.6293
   49ALA      C  685   2.428   4.157   2.865 -0.3605 -0.2487 -0.3745
   49ALA      O  686   2.319   4.111   2.854  0.7945 -0.1196  0.2816
   49ALA     CB  687   2.462   4.065   3.110  0.6668  1.2769  0.4070
   49ALA      H  688   2.632   4.268   3.026 -0.7175 -0.7714  3.8104
   49ALA     HA  689   2.555   3.998   2.942  0.2778 -0.5501  2.6153
   49ALA    HB1  690   2.542   4.047   3.182  2.0971 -0.5236 -1.4851
   49ALA    HB2  691   2.392   4.145   3.133  0.7086  1.0702  1.2829
   49ALA    HB3  692   2.403   3.974   3.103  1.0431  1.0078  0.6876
   50ALA      N  693   2.459   4.270   2.803 -0.2052  0.2927 -0.3162
   50ALA     CA  694   2.378   4.349   2.708  0.4937 -0.8073  0.6585
   50ALA      C  695   2.470   4.431   2.619 -0.4668 -0.2894 -0.0946
   50ALA      O  696   2.579   4.466   2.664 -0.1944 -0.3043 -0.2676
   50ALA     CB  697   2.278   4.428   2.789  0.1830  0.6744  0.1979
   50ALA      H  698   2.548   4.306   2.834  0.8882 -1.1291 -1.6669
   50ALA     HA  699   2.335   4.275   2.641  1.7742 -0.7093 -0.3216
   50ALA    HB1  700   2.250   4.515   2.731  2.4003  0.3921 -1.4467
   50ALA    HB2  701   2.194   4.363   2.812  0.2753  0.3218 -0.4382
   50ALA    HB3  702   2.318   4.453   2.887 -0.8102 -1.1817  1.1330
   51PRO      N  703   2.434   4.470   2.495  0.0417 -0.1570 -0.1708
   51PRO     CA  704   2.518   4.548   2.408 -0.3208 -0.7824  0.1182
   51PRO      C  705   2.556   4.681   2.477 -0.0771 -0.1456 -0.3863
   51PRO      O  706   2.489   4.743   2.556  0.3054  0.5030 -0.2061
   51PRO     CB  707   2.435   4.575   2.287  0.5020 -0.0945  0.0518
   51PRO     CG  708   2.289   4.553   2.318 -0.2504  0.1512  0.1617
   51PRO     CD  709   2.295   4.461   2.440  0.0026  0.0796  0.3015
   51PRO     HA  710   2.603   4.485   2.382 -1.9130 -3.2287  0.5080
   51PRO    HB2  711   2.466   4.668   2.239  1.3069 -1.3825 -2.0409
   51PRO    HB3  712   2.462   4.498   2.215  0.9131 -0.2584  0.3771
   51PRO    HG2  713   2.252   4.646   2.359  1.4489  0.9513 -0.0108
   51PRO    HG3  714   2.233   4.514   2.233  1.5556 -0.8560 -0.6275
   51PRO    HD2  715   2.223   4.497   2.514 -0.0787 -0.9487  0.7353
   51PRO    HD3  716   2.271   4.360   2.409 -0.1467  0.0483  0.5193
   52HIS      N  717   2.681   4.716   2.447 -0.3481  1.1160 -0.5262
   52HIS     CA  718   2.769   4.822   2.509  0.2033  0.3665  0.3259
   52HIS      C  719   2.880   4.862   2.413 -0.0699  0.0750 -0.1357
   52HIS      O  720   2.944   4.776   2.353 -0.3674  0.1587  0.1730
   52HIS     CB  721   2.846   4.763   2.632  0.4083 -0.5455 -0.3600
   52HIS     CG  722   2.912   4.859   2.719  0.0179 -0.2485  0.1895
   52HIS    ND1  723   3.047   4.892   2.709 -0.0901 -0.3628  0.4974
   52HIS    CD2  724   2.866   4.950   2.812  0.3181  0.8610  0.1977
   52HIS    CE1  725   3.068   5.003   2.776 -0.3530 -0.0990 -0.1142
   52HIS    NE2  726   2.958   5.041   2.841 -0.5487  0.1089  0.5330
   52HIS      H  727   2.728   4.646   2.391 -0.0644  0.6432  0.2831
   52HIS     HA  728   2.703   4.896   2.553  0.7774  0.8478  0.3967
   52HIS    HB2  729   2.769   4.709   2.687  0.4637 -0.9294 -0.6503
   52HIS    HB3  730   2.919   4.686   2.606 -1.3357 -2.6399  0.6113
   52HIS    HD2  731   2.761   4.961   2.831  0.1492 -0.6124  0.1494
   52HIS    HE1  732   3.162   5.056   2.774 -0.0807 -0.5897 -1.7375
   52HIS    HE2  733   2.949   5.128   2.892  2.7081  0.3152  0.9716
   53PRO      N  734   2.909   4.994   2.400  0.4204 -0.3086  0.3036
   53PRO     CA  735   3.006   5.047   2.308  0.1814  0.4082  1.0791
   53PRO      C  736   3.148   4.995   2.310  0.2523 -0.1679 -0.3092
   53PRO      O  737   3.205   4.980   2.203 -0.5755 -0.1982  0.3354
   53PRO     CB  738   3.001   5.200   2.324  0.5578 -0.3664 -0.3745
   53PRO     CG  739   2.862   5.230   2.383  0.2837  0.5370 -0.4776
   53PRO     CD  740   2.829   5.104   2.465 -0.0687  0.6770  0.0363
   53PRO     HA  741   2.969   5.012   2.212  0.8054  0.2266  0.9018
   53PRO    HB2  742   3.074   5.236   2.397  0.1054  1.8198 -0.9210
   53PRO    HB3  743   3.022   5.261   2.237  1.3894  3.3768  2.1856
   53PRO    HG2  744   2.866   5.319   2.445  0.0025 -0.6960  1.3838
   53PRO    HG3  745   2.783   5.238   2.308 -0.3544 -0.8128  0.0069
   53PRO    HD2  746   2.863   5.114   2.569 -0.7549  0.5689  0.2720
   53PRO    HD3  747   2.725   5.072   2.465  0.4002 -0.9677 -0.4246
   54PHE      N  748   3.203   4.947   2.420  0.8887 -0.0607 -0.0831
   54PHE     CA  749   3.336   4.892   2.420  0.1482 -0.0483  0.0484
   54PHE      C  750   3.341   4.742   2.406  0.1106 -0.0646  0.3551
   54PHE      O  751   3.451   4.695   2.381 -0.4398 -0.1178  0.1016
   54PHE     CB  752   3.408   4.938   2.548 -0.0276 -0.5145 -0.6229
   54PHE     CG  753   3.393   5.080   2.590  0.3980 -0.8122  0.4740
   54PHE    CD1  754   3.374   5.193   2.506  0.6206  0.3916  0.1567
   54PHE    CD2  755   3.393   5.101   2.732 -1.3541 -0.6492  0.0287
   54PHE    CE1  756   3.354   5.315   2.570 -0.0914 -0.6036  0.2524
   54PHE    CE2  757   3.401   5.227   2.788  0.7055  0.3131  0.1101
   54PHE     CZ  758   3.384   5.339   2.706  0.5671  0.2855 -1.0013
   54PHE      H  759   3.154   4.967   2.506  0.6781  0.9631 -0.4180
   54PHE     HA  760   3.388   4.943   2.339 -1.0357 -1.2994 -1.5516
   54PHE    HB2  761   3.382   4.871   2.630  1.0550 -1.2555 -0.8597
   54PHE    HB3  762   3.517   4.930   2.540  0.0980  1.1757 -1.0147
   54PHE    HD1  763   3.365   5.181   2.399  0.0615  1.4420  0.0684
   54PHE    HD2  764   3.404   5.013   2.794  1.1607 -0.7667 -0.4702
   54PHE    HE1  765   3.330   5.404   2.514  0.3224  1.2712  2.8395
   54PHE    HE2  766   3.406   5.240   2.895 -0.6243 -1.2394  0.3936
   54PHE     HZ  767   3.374   5.433   2.757 -2.9602 -1.6415  2.5021
   55LEU      N  768   3.228   4.667   2.418 -0.5784  0.3130 -0.3072
   55LEU     CA  769   3.229   4.519   2.434 -0.3425 -0.2027  0.4114
   55LEU      C  770   3.171   4.455   2.309 -0.4260 -0.3761  0.3278
   55LEU      O  771   3.067   4.495   2.259  0.4466  0.1548  0.1941
   55LEU     CB  772   3.139   4.467   2.556 -0.1509 -0.8972  0.2210
   55LEU     CG  773   3.176   4.521   2.692  0.7863  0.5370 -0.1521
   55LEU    CD1  774   3.087   4.448   2.793  0.2368  0.1164 -0.0982
   55LEU    CD2  775   3.323   4.477   2.722 -0.7787  0.5297  0.3196
   55LEU      H  776   3.142   4.718   2.432 -0.6849 -0.1323  0.7068
   55LEU     HA  777   3.328   4.478   2.450 -0.0603  0.8941  1.6554
   55LEU    HB2  778   3.034   4.488   2.534  0.2730  0.0590 -1.0386
   55LEU    HB3  779   3.148   4.359   2.551 -2.0418 -1.0566 -2.6921
   55LEU     HG  780   3.167   4.629   2.706 -1.2525  0.0027  4.2690
   55LEU   HD11  781   3.101   4.492   2.892  0.2529  0.7526 -0.3772
   55LEU   HD12  782   2.985   4.465   2.759  0.6805  1.5028 -0.8439
   55LEU   HD13  783   3.098   4.340   2.786  1.3560 -0.0818  3.0486
   55LEU   HD21  784   3.388   4.556   2.685  0.5361 -0.4084  0.5640
   55LEU   HD22  785   3.343   4.459   2.828  1.1276  3.3779  0.5617
   55LEU   HD23  786   3.351   4.388   2.667  0.3550  1.2033 -0.2210
   56HIS      N  787   3.247   4.362   2.252  0.1932 -0.1601 -0.1082
   56HIS     CA  788   3.220   4.305   2.121  0.3393 -0.7194  0.1753
   56HIS      C  789   3.137   4.179   2.127 -0.0418  0.2815  0.5182
   56HIS      O  790   3.072   4.141   2.024  0.1732  0.0172  0.1655
   56HIS     CB  791   3.346   4.271   2.054 -0.3591  0.2365  0.3547
   56HIS     CG  792   3.457   4.377   2.053 -0.2979 -0.2815  0.6080
   56HIS    ND1  793   3.448   4.499   1.995  0.4205  0.0151  0.2972
   56HIS    CD2  794   3.580   4.365   2.109 -0.0325 -0.4802 -0.6562
   56HIS    CE1  795   3.558   4.570   2.025 -0.0577 -0.1202  1.0210
   56HIS    NE2  796   3.642   4.491   2.097 -0.4003  0.1381  0.2390
   56HIS      H  797   3.335   4.343   2.298 -0.4473 -0.5563  0.9838
   56HIS     HA  798   3.169   4.381   2.062 -0.9005  0.5510  2.7571
   56HIS    HB2  799   3.383   4.176   2.095 -0.0105  0.0305 -0.4284
   56HIS    HB3  800   3.326   4.255   1.948  1.7881  0.7172 -0.1620
   56HIS    HD1  801   3.374   4.536   1.938  1.1017 -0.4954 -0.9563
   56HIS    HD2  802   3.614   4.277   2.163  2.1542 -0.0256 -1.1788
   56HIS    HE1  803   3.575   4.673   1.999  1.0496 -0.4639  0.3009
   57ARG      N  804   3.127   4.125   2.250 -0.1090  0.1319 -0.1053
   57ARG     CA  805   3.040   4.004   2.288  0.2433 -0.3415 -0.2873
   57ARG      C  806   3.002   4.018   2.437  0.3130  0.5982 -0.1668
   57ARG      O  807   3.077   4.082   2.507  0.2693 -0.1631 -0.6435
   57ARG     CB  808   3.119   3.873   2.261 -0.2894  0.0874 -0.2879
   57ARG     CG  809   3.215   3.845   2.381  0.3738 -0.1054 -0.7087
   57ARG     CD  810   3.309   3.729   2.362  0.6163 -0.6238  0.2450
   57ARG     NE  811   3.425   3.748   2.454  0.6528  0.3365 -0.7805
   57ARG     CZ  812   3.544   3.693   2.432 -0.0789  0.3191 -0.1709
   57ARG    NH1  813   3.583   3.627   2.326 -0.2627  0.0731  0.0723
   57ARG    NH2  814   3.638   3.712   2.521  0.2161  0.0655 -0.0603
   57ARG      H  815   3.184   4.169   2.321 -0.5033  0.6174 -0.0783
   57ARG     HA  816   2.945   4.008   2.235 -1.8093 -1.9702  2.9682
   57ARG    HB2  817   3.049   3.791   2.250  1.4769 -1.5306  0.0648
   57ARG    HB3  818   3.170   3.890   2.167 -0.2667  0.5278 -0.1997
   57ARG    HG2  819   3.263   3.939   2.408 -0.6777  0.4257 -0.6152
   57ARG    HG3  820   3.151   3.817   2.466  0.1880 -0.0096 -0.8147
   57ARG    HD2  821   3.255   3.637   2.381  1.2067 -1.0943 -0.3261
   57ARG    HD3  822   3.349   3.733   2.261  0.7173 -0.6067  0.2851
   57ARG     HE  823   3.413   3.816   2.528  0.6535  0.6264 -1.0428
   57ARG   HH11  824   3.672   3.581   2.327 -0.9275 -1.2827  1.2335
   57ARG   HH12  825   3.517   3.611   2.251  0.6142  1.6102 -1.0821
   57ARG   HH21  826   3.734   3.690   2.497  1.2358  2.1763  1.7611
   57ARG   HH22  827   3.608   3.774   2.594 -0.7126  0.6479 -0.9184
   58TYR      N  828   2.888   3.969   2.479 -0.2713  0.1452 -0.3032
   58TYR     CA  829   2.843   3.966   2.623 -0.7072  0.5981 -0.3017
   58TYR      C  830   2.767   3.837   2.659 -0.0820  0.3964  0.0926
   58TYR      O  831   2.723   3.759   2.571  0.7561 -0.6037  0.0539
   58TYR     CB  832   2.752   4.088   2.646 -0.1330  0.5651  0.1149
   58TYR     CG  833   2.641   4.097   2.544  0.6982  0.5284 -0.0324
   58TYR    CD1  834   2.518   4.028   2.569  0.8605 -0.4263 -0.5096
   58TYR    CD2  835   2.661   4.173   2.423 -0.8713 -0.2134 -0.1294
   58TYR    CE1  836   2.415   4.047   2.469  0.4709 -1.0827  0.0042
   58TYR    CE2  837   2.556   4.196   2.329  0.7232  0.7420 -0.3269
   58TYR     CZ  838   2.431   4.125   2.352  0.1885  0.7626 -0.3854
   58TYR     OH  839   2.323   4.135   2.265 -0.3605  0.5753 -0.0416
   58TYR      H  840   2.838   3.915   2.410  0.2137 -0.1692 -0.4158
   58TYR     HA  841   2.924   3.975   2.696 -0.6407 -1.1119 -0.1279
   58TYR    HB2  842   2.714   4.089   2.748  1.3068  2.2325  0.6805
   58TYR    HB3  843   2.813   4.177   2.634  0.1840  0.5640  1.5586
   58TYR    HD1  844   2.499   3.978   2.663 -0.5223  0.7195 -0.1423
   58TYR    HD2  845   2.758   4.218   2.411  0.1350 -2.4147 -0.6814
   58TYR    HE1  846   2.320   3.999   2.488 -0.1352 -0.2805 -0.8662
   58TYR    HE2  847   2.567   4.267   2.249 -1.2573  0.1282 -1.2066
   58TYR     HH  848   2.353   4.184   2.188  0.4459 -0.7029 -0.5785
   59TYR      N  849   2.754   3.802   2.783  0.2922  0.3156  0.6591
   59TYR     CA  850   2.683   3.681   2.833  0.1184 -0.8815 -0.1408
   59TYR      C  851   2.533   3.685   2.793 -0.1357 -0.7199 -0.7250
   59TYR      O  852   2.455   3.775   2.840  0.7210  0.2379  0.7389
   59TYR     CB  853   2.691   3.669   2.994  0.2369 -0.3693 -0.0249
   59TYR     CG  854   2.621   3.561   3.080 -0.5123 -0.5515  0.4936
   59TYR    CD1  855   2.610   3.428   3.030  0.0724 -0.0710  0.6078
   59TYR    CD2  856   2.567   3.595   3.209  0.2069 -0.1038  0.8651
   59TYR    CE1  857   2.535   3.337   3.106  0.8137 -0.0841 -0.0250
   59TYR    CE2  858   2.482   3.508   3.278 -0.7409 -0.4275  0.4825
   59TYR     CZ  859   2.466   3.379   3.225 -0.0856 -0.7020 -0.7044
   59TYR     OH  860   2.377   3.298   3.289 -0.6799  0.0406  0.8280
   59TYR      H  861   2.781   3.871   2.852 -2.4703  1.0853  1.0856
   59TYR     HA  862   2.736   3.592   2.800  2.0875 -1.2375  3.4616
   59TYR    HB2  863   2.796   3.684   3.019 -0.5905  2.3278  2.2447
   59TYR    HB3  864   2.650   3.761   3.033  0.2876 -0.7485  0.9507
   59TYR    HD1  865   2.658   3.393   2.940  1.4808  0.5663  1.0836
   59TYR    HD2  866   2.579   3.695   3.248 -0.1327  1.3788 -2.4893
   59TYR    HE1  867   2.517   3.234   3.078 -0.2317  0.0478  0.1288
   59TYR    HE2  868   2.440   3.546   3.370 -0.5033  0.7481  0.1139
   59TYR     HH  869   2.397   3.207   3.267 -3.3080 -0.0988 -1.6151
   60GLN      N  870   2.492   3.599   2.697 -0.0887 -0.0824 -0.8649
   60GLN     CA  871   2.357   3.570   2.653 -1.0421 -0.1727 -0.3372
   60GLN      C  872   2.288   3.475   2.748  0.6330  0.4135 -1.0792
   60GLN      O  873   2.306   3.356   2.736  0.2159  0.3487 -0.1651
   60GLN     CB  874   2.357   3.522   2.507  0.3123  0.4570 -0.2807
   60GLN     CG  875   2.414   3.627   2.411 -0.2495  0.0445 -0.2109
   60GLN     CD  876   2.316   3.738   2.369 -0.8210 -0.1879 -0.1760
   60GLN    OE1  877   2.225   3.782   2.442  0.0715  0.5956  0.3322
   60GLN    NE2  878   2.330   3.798   2.253  0.1521 -0.3570  0.3946
   60GLN      H  879   2.561   3.528   2.676  0.7572  0.5771 -0.3518
   60GLN     HA  880   2.298   3.661   2.652 -0.2632  0.3412 -0.9170
   60GLN    HB2  881   2.414   3.429   2.500  0.5211  0.5072  0.6876
   60GLN    HB3  882   2.256   3.501   2.473 -0.9573  1.7794  2.3911
   60GLN    HG2  883   2.501   3.679   2.452  0.2117 -0.6838 -0.2567
   60GLN    HG3  884   2.451   3.578   2.321 -2.5404 -2.2822 -0.0014
   60GLN   HE21  885   2.278   3.884   2.251 -0.5366 -0.7661  0.4571
   60GLN   HE22  886   2.399   3.784   2.181 -1.9111  1.5938 -2.1502
   61ARG      N  887   2.202   3.523   2.839 -0.3118 -0.0681 -0.0622
   61ARG     CA  888   2.122   3.439   2.938 -0.2462  0.0931  0.0054
   61ARG      C  889   2.023   3.344   2.868  0.3811  0.0678 -0.4209
   61ARG      O  890   2.010   3.220   2.900  0.1581 -0.8312  0.4168
   61ARG     CB  891   2.063   3.534   3.042  0.5607 -0.0766  0.2189
   61ARG     CG  892   2.163   3.572   3.153  0.1835  0.1707  0.3957
   61ARG     CD  893   2.096   3.664   3.262  0.4785  0.0678 -0.0584
   61ARG     NE  894   2.073   3.793   3.209  0.4446  0.0118 -0.1786
   61ARG     CZ  895   1.996   3.887   3.266 -0.3662  0.1342 -0.1354
   61ARG    NH1  896   1.934   3.874   3.375  0.4709  0.2199  0.6436
   61ARG    NH2  897   1.979   4.001   3.210  0.6440 -0.6056  0.4288
   61ARG      H  898   2.208   3.623   2.854 -2.1216  0.1994 -0.8476
   61ARG     HA  899   2.188   3.369   2.990 -0.8344 -0.3703  0.1374
   61ARG    HB2  900   2.018   3.619   2.990  0.3458  0.0291  0.5754
   61ARG    HB3  901   1.985   3.478   3.093 -0.1520 -0.0491 -0.8040
   61ARG    HG2  902   2.195   3.478   3.197 -0.3202 -0.2689 -0.1534
   61ARG    HG3  903   2.248   3.622   3.107 -1.0832  1.1291 -1.0327
   61ARG    HD2  904   2.005   3.610   3.288  0.1678 -0.3265 -1.8084
   61ARG    HD3  905   2.167   3.664   3.344 -1.0730  1.0118  1.3369
   61ARG     HE  906   2.113   3.826   3.122  0.6880  2.5306  0.8050
   61ARG   HH11  907   1.868   3.949   3.391 -0.2121 -0.5530  1.6231
   61ARG   HH12  908   1.945   3.795   3.437 -0.5880  1.3862  2.4160
   61ARG   HH21  909   1.938   4.076   3.264  1.7449  0.5652 -0.3035
   61ARG   HH22  910   2.031   4.025   3.127  0.5645 -0.0900  0.5267
   62GLN      N  911   1.967   3.390   2.759 -0.0347 -0.1216  0.3872
   62GLN     CA  912   1.876   3.325   2.665  0.2482 -0.0346  0.6206
   62GLN      C  913   1.937   3.209   2.584  0.1194  0.4465  0.0173
   62GLN      O  914   1.864   3.129   2.521 -0.6079 -0.3344 -0.1635
   62GLN     CB  915   1.826   3.438   2.567 -0.6063  0.0858  0.6108
   62GLN     CG  916   1.938   3.461   2.453  0.2074  0.2490 -0.4610
   62GLN     CD  917   1.900   3.570   2.349 -0.8056  0.4868 -0.1258
   62GLN    OE1  918   1.817   3.550   2.265 -0.0458  0.1602 -0.0458
   62GLN    NE2  919   1.970   3.682   2.333  0.4690  0.1152 -0.7573
   62GLN      H  920   2.006   3.480   2.732 -1.3486  1.3493  2.9765
   62GLN     HA  921   1.787   3.280   2.707 -0.0352  0.8743  1.0353
   62GLN    HB2  922   1.741   3.401   2.510  0.5313 -0.3872 -0.8689
   62GLN    HB3  923   1.798   3.531   2.615 -0.0778  1.8470 -2.2452
   62GLN    HG2  924   2.030   3.494   2.501 -1.9840  1.8853  3.0479
   62GLN    HG3  925   1.960   3.367   2.402  1.6653  0.4678 -0.2903
   62GLN   HE21  926   1.938   3.752   2.267 -1.0034 -0.4940 -0.7042
   62GLN   HE22  927   2.029   3.710   2.410 -1.1179  2.2354 -0.2399
   63LEU      N  928   2.070   3.191   2.584  0.3803  0.0260  0.4922
   63LEU     CA  929   2.136   3.068   2.537 -0.0132  0.2902  0.5436
   63LEU      C  930   2.135   2.954   2.637 -0.4507 -0.4206  0.0405
   63LEU      O  931   2.099   2.845   2.607 -0.7234  0.0590  0.2215
   63LEU     CB  932   2.286   3.085   2.503  0.6672 -0.0974  0.3522
   63LEU     CG  933   2.339   3.017   2.376 -0.6189 -0.0031 -0.2448
   63LEU    CD1  934   2.490   3.050   2.364  0.3186 -0.5136  0.4345
   63LEU    CD2  935   2.323   2.865   2.379 -0.2161 -0.0817 -0.2323
   63LEU      H  936   2.127   3.256   2.635 -1.2254  0.9706  1.1394
   63LEU     HA  937   2.083   3.033   2.448  0.3123  0.0933  0.4247
   63LEU    HB2  938   2.295   3.192   2.481 -2.1809  0.0661 -0.3716
   63LEU    HB3  939   2.354   3.068   2.587 -0.6256 -0.0807  1.4311
   63LEU     HG  940   2.293   3.064   2.289 -1.2300  1.1542  0.6796
   63LEU   HD11  941   2.534   3.006   2.275  2.2495  1.3947  0.3802
   63LEU   HD12  942   2.497   3.159   2.359 -0.0945 -0.5559 -1.8359
   63LEU   HD13  943   2.545   3.015   2.451  1.6383  0.0006 -0.1750
   63LEU   HD21  944   2.216   2.851   2.386 -0.2972  1.2008  1.7909
   63LEU   HD22  945   2.372   2.820   2.292  1.1680  0.9318 -0.0168
   63LEU   HD23  946   2.357   2.821   2.473 -1.8974  0.2473  0.5506
   64SER      N  947   2.181   2.986   2.759  0.1210  0.3492  0.4452
   64SER     CA  948   2.194   2.891   2.871  0.6991 -0.3617  0.3288
   64SER      C  949   2.065   2.816   2.914  0.2785 -0.4197  0.7271
   64SER      O  950   1.973   2.876   2.975  0.2837 -0.3091 -0.0697
   64SER     CB  951   2.264   2.961   2.984  0.0911 -0.0903  0.0859
   64SER     OG  952   2.310   2.867   3.079 -0.9617 -0.0684 -0.3906
   64SER      H  953   2.190   3.084   2.780  3.7674  0.0510  0.8076
   64SER     HA  954   2.264   2.815   2.836 -0.9726 -2.6162  1.6354
   64SER    HB2  955   2.353   3.012   2.946  0.7084 -1.9474 -1.0974
   64SER    HB3  956   2.200   3.032   3.037  0.6180  1.3479 -1.1242
   64SER     HG  957   2.356   2.918   3.146 -2.4176 -0.4822  0.9775
   65SER      N  958   2.067   2.683   2.890  0.0141  0.1475 -0.1714
   65SER     CA  959   1.962   2.599   2.951 -0.1385  0.3187 -0.2854
   65SER      C  960   1.967   2.583   3.107 -0.1366  0.6139  0.1535
   65SER      O  961   1.870   2.528   3.155  0.0411 -0.1865 -0.1763
   65SER     CB  962   1.952   2.471   2.871 -0.5200 -0.7554 -0.0329
   65SER     OG  963   2.066   2.383   2.874  0.4660 -0.2695 -0.3586
   65SER      H  964   2.136   2.650   2.824  0.2230  1.9782 -0.9160
   65SER     HA  965   1.870   2.652   2.928 -0.5425 -0.1371  0.2438
   65SER    HB2  966   1.865   2.412   2.900  0.2979 -1.6927  0.5633
   65SER    HB3  967   1.933   2.495   2.766 -0.0797 -1.8948 -0.3837
   65SER     HG  968   2.148   2.430   2.890  0.6039 -0.7422  0.3555
   66THR      N  969   2.076   2.620   3.173 -0.6381 -0.2078  0.2420
   66THR     CA  970   2.105   2.617   3.319  0.6558 -0.7632  0.3667
   66THR      C  971   2.101   2.757   3.389 -0.2266 -0.2423 -0.2949
   66THR      O  972   2.111   2.768   3.511 -0.0067 -0.2457 -0.1388
   66THR     CB  973   2.238   2.561   3.356  0.2044  0.2414 -0.2837
   66THR    OG1  974   2.336   2.611   3.269 -0.4076  0.0174 -0.5556
   66THR    CG2  975   2.235   2.410   3.321 -0.5181  0.3290 -0.1309
   66THR      H  976   2.159   2.642   3.120 -0.3285 -1.0862  0.3416
   66THR     HA  977   2.031   2.560   3.375  2.6218  0.1963  4.2932
   66THR     HB  978   2.262   2.564   3.462 -1.9031  0.3982  0.2161
   66THR    HG1  979   2.356   2.701   3.295  1.9582 -0.2266 -1.2734
   66THR   HG21  980   2.205   2.395   3.217 -0.6582 -1.7739  0.1834
   66THR   HG22  981   2.333   2.367   3.339 -0.9732 -0.6873  0.0096
   66THR   HG23  982   2.171   2.348   3.383 -0.0000 -0.1746 -0.0965
   67TYR      N  983   2.084   2.865   3.313 -0.1434  0.8122  0.0582
   67TYR     CA  984   2.062   2.995   3.371 -0.1780 -0.7173 -0.1335
   67TYR      C  985   1.930   2.985   3.462 -0.5054  0.3018  0.1685
   67TYR      O  986   1.825   2.939   3.416  0.7476 -0.0075 -0.3122
   67TYR     CB  987   2.045   3.098   3.254 -0.1695  0.0391  0.4817
   67TYR     CG  988   1.958   3.222   3.275 -0.0536 -0.1590 -0.1475
   67TYR    CD1  989   1.984   3.313   3.382  0.3483 -0.1427 -0.1651
   67TYR    CD2  990   1.847   3.250   3.194  0.0657 -0.3268 -0.1290
   67TYR    CE1  991   1.891   3.414   3.425  0.7501 -0.2279  0.6738
   67TYR    CE2  992   1.754   3.353   3.228  0.2258 -0.1988 -0.4113
   67TYR     CZ  993   1.780   3.437   3.336 -0.7843 -0.8373  0.0895
   67TYR     OH  994   1.699   3.548   3.356  0.0042  0.2083 -0.4432
   67TYR      H  995   2.067   2.856   3.214  0.5431 -1.7884  0.1076
   67TYR     HA  996   2.148   3.028   3.429  0.7804 -2.0860 -0.7192
   67TYR    HB2  997   2.144   3.134   3.224 -0.6596  1.1803  0.1961
   67TYR    HB3  998   2.005   3.039   3.171 -1.9268 -0.3842  1.5765
   67TYR    HD1  999   2.056   3.291   3.460 -1.7180  1.6560  2.4476
   67TYR    HD2 1000   1.828   3.183   3.112  2.5645 -0.7347 -0.4397
   67TYR    HE1 1001   1.909   3.477   3.511  0.2413 -0.0553  0.6599
   67TYR    HE2 1002   1.674   3.382   3.161 -1.3015 -0.0189  1.4063
   67TYR     HH 1003   1.718   3.583   3.444  2.3874 -1.0041 -0.4004
   68ARG      N 1004   1.937   3.040   3.580  0.1704  1.0434 -0.0050
   68ARG     CA 1005   1.819   3.057   3.670 -0.4795 -0.1025 -0.0274
   68ARG      C 1006   1.810   3.197   3.735  0.4172 -0.1053 -0.3909
   68ARG      O 1007   1.911   3.251   3.790 -0.3272  0.3072 -0.0423
   68ARG     CB 1008   1.815   2.956   3.780 -1.0701 -0.1695 -0.4508
   68ARG     CG 1009   1.845   2.811   3.754 -0.0230 -0.8173  0.0714
   68ARG     CD 1010   1.845   2.731   3.884 -0.7734 -0.2471  0.0832
   68ARG     NE 1011   1.875   2.592   3.862  0.4611 -0.1904 -0.3788
   68ARG     CZ 1012   1.911   2.515   3.959 -0.1156  0.8786  0.0591
   68ARG    NH1 1013   1.902   2.549   4.088 -0.2616  0.6227 -0.0650
   68ARG    NH2 1014   1.953   2.396   3.937  0.0136  0.1486 -0.2217
   68ARG      H 1015   2.022   3.091   3.598  1.1867 -1.2606  2.4073
   68ARG     HA 1016   1.731   3.045   3.607 -0.9868  2.6405  0.0281
   68ARG    HB2 1017   1.889   2.979   3.856 -1.2267  0.9016 -0.6138
   68ARG    HB3 1018   1.718   2.964   3.830 -0.9257  0.5657 -0.2805
   68ARG    HG2 1019   1.771   2.774   3.683 -0.2906  0.7087 -0.4869
   68ARG    HG3 1020   1.939   2.801   3.700 -0.4082 -1.8033 -0.4507
   68ARG    HD2 1021   1.920   2.780   3.947 -0.3262  0.1995 -0.7711
   68ARG    HD3 1022   1.747   2.734   3.931  0.4719  1.6675  2.8062
   68ARG     HE 1023   1.881   2.559   3.767 -3.0666  1.1520 -1.1937
   68ARG   HH11 1024   1.926   2.481   4.159  2.8868  1.4103 -0.2145
   68ARG   HH12 1025   1.868   2.642   4.106 -0.8727  0.5017 -0.5729
   68ARG   HH21 1026   1.964   2.334   4.016  0.9840 -0.0904 -0.5325
   68ARG   HH22 1027   1.955   2.356   3.845  0.8752  0.2225 -0.2446
   69ASP      N 1028   1.690   3.261   3.728 -0.7536  0.0356  0.7190
   69ASP     CA 1029   1.676   3.396   3.779 -0.2626 -0.5647  0.8533
   69ASP      C 1030   1.670   3.399   3.932 -0.6976 -0.5637  0.0075
   69ASP      O 1031   1.591   3.327   3.990 -0.2783  0.6417  0.3009
   69ASP     CB 1032   1.554   3.470   3.729  0.7547 -0.2527 -1.0304
   69ASP     CG 1033   1.549   3.621   3.760 -0.2007  0.1192 -0.6934
   69ASP    OD1 1034   1.647   3.680   3.810 -0.3175 -0.0942 -0.0709
   69ASP    OD2 1035   1.442   3.681   3.728 -0.8772  0.2643 -0.4096
   69ASP      H 1036   1.616   3.216   3.675 -2.0071  1.3319  1.2764
   69ASP     HA 1037   1.768   3.448   3.751 -1.5171  0.1067 -2.4951
   69ASP    HB2 1038   1.539   3.451   3.622  1.7739  0.9509 -1.4101
   69ASP    HB3 1039   1.466   3.423   3.773  0.8598 -0.2061 -0.7695
   70LEU      N 1040   1.758   3.481   3.997 -0.2499 -0.0835  0.5683
   70LEU     CA 1041   1.763   3.516   4.137  0.6223  0.1922  0.2676
   70LEU      C 1042   1.672   3.640   4.172 -0.9909  0.7073  0.2414
   70LEU      O 1043   1.683   3.697   4.280  0.4104 -0.1378  0.2868
   70LEU     CB 1044   1.912   3.510   4.191  0.2297 -0.2784  0.1766
   70LEU     CG 1045   1.950   3.534   4.339  0.1589 -0.0011  0.0070
   70LEU    CD1 1046   1.877   3.420   4.416 -0.0009  0.3549 -0.8627
   70LEU    CD2 1047   2.099   3.519   4.348 -0.0390  0.3201  0.1242
   70LEU      H 1048   1.824   3.530   3.939  0.0185 -2.0094 -0.8289
   70LEU     HA 1049   1.708   3.431   4.178 -1.8489  1.3142 -0.5115
   70LEU    HB2 1050   1.932   3.406   4.166 -2.8914 -0.9407  0.0568
   70LEU    HB3 1051   1.969   3.573   4.122 -2.5678  1.4307 -0.7843
   70LEU     HG 1052   1.923   3.638   4.360 -3.4556 -0.6270 -0.8761
   70LEU   HD11 1053   1.922   3.410   4.514 -0.7765 -0.9312 -0.6209
   70LEU   HD12 1054   1.775   3.450   4.437  0.4691  0.9577  0.6177
   70LEU   HD13 1055   1.882   3.321   4.370  0.1986 -0.3314  0.5892
   70LEU   HD21 1056   2.132   3.520   4.452 -0.8604 -0.1883  0.4091
   70LEU   HD22 1057   2.137   3.424   4.312 -1.1635 -0.0928 -0.0039
   70LEU   HD23 1058   2.153   3.596   4.294 -1.1414  0.2577 -1.1247
   71ARG      N 1059   1.594   3.692   4.077  1.2836 -0.6261 -0.0964
   71ARG     CA 1060   1.475   3.783   4.084  0.4294  0.4564 -0.0306
   71ARG      C 1061   1.496   3.910   4.164  0.6030  0.2361  0.1820
   71ARG      O 1062   1.398   3.957   4.233 -0.1888 -0.1928  0.2683
   71ARG     CB 1063   1.351   3.708   4.141 -0.6609 -0.2053  0.0730
   71ARG     CG 1064   1.307   3.588   4.056  0.0855 -0.2212  0.1418
   71ARG     CD 1065   1.231   3.487   4.141 -0.0037 -0.3341  0.4047
   71ARG     NE 1066   1.093   3.527   4.167  0.1697 -0.5476 -0.4174
   71ARG     CZ 1067   0.990   3.448   4.168 -0.0985  0.1414  0.1828
   71ARG    NH1 1068   0.878   3.498   4.195  0.0632  0.1288 -0.3306
   71ARG    NH2 1069   0.992   3.326   4.131 -0.5456 -0.1934  0.6654
   71ARG      H 1070   1.611   3.639   3.992  0.5242 -1.2215  0.1070
   71ARG     HA 1071   1.438   3.828   3.992 -1.3350  1.4074  1.0718
   71ARG    HB2 1072   1.379   3.673   4.241 -0.1508  1.4651  0.5412
   71ARG    HB3 1073   1.265   3.774   4.152 -0.3942  0.4791 -1.6222
   71ARG    HG2 1074   1.248   3.629   3.974 -0.0710 -3.3143 -1.4340
   71ARG    HG3 1075   1.390   3.527   4.020  1.3420  1.0168  0.8272
   71ARG    HD2 1076   1.230   3.390   4.091 -0.8335 -0.3739  0.4814
   71ARG    HD3 1077   1.281   3.464   4.235 -0.4984 -0.3343  0.6724
   71ARG     HE 1078   1.074   3.623   4.194  0.2583 -0.8754  0.9205
   71ARG   HH11 1079   0.796   3.440   4.203  0.8308 -0.9309  0.2427
   71ARG   HH12 1080   0.866   3.598   4.196  0.9249  0.2456 -0.5811
   71ARG   HH21 1081   0.906   3.277   4.109 -0.1848 -1.0905  1.2489
   71ARG   HH22 1082   1.083   3.289   4.111 -0.8329 -0.2034 -0.7056
   72LYS      N 1083   1.615   3.976   4.146 -0.3486 -0.1196 -0.0363
   72LYS     CA 1084   1.660   4.104   4.208  0.1888  0.1062  0.0696
   72LYS      C 1085   1.768   4.181   4.125  0.1108 -1.0481 -0.6840
   72LYS      O 1086   1.861   4.129   4.065 -0.1283 -0.2840 -0.1970
   72LYS     CB 1087   1.719   4.078   4.346  1.1268  0.6103 -0.1275
   72LYS     CG 1088   1.721   4.196   4.439 -0.1262  0.4060 -0.0032
   72LYS     CD 1089   1.782   4.166   4.578 -0.1644 -0.3371  0.1875
   72LYS     CE 1090   1.705   4.065   4.667 -0.2056 -0.1914 -0.2904
   72LYS     NZ 1091   1.570   4.117   4.702  0.9378  0.3859 -0.2584
   72LYS      H 1092   1.678   3.935   4.078  0.8488 -0.9518  1.5125
   72LYS     HA 1093   1.573   4.169   4.212 -0.0770 -0.2130 -0.4052
   72LYS    HB2 1094   1.666   3.997   4.398  0.0686  2.5168  1.9364
   72LYS    HB3 1095   1.816   4.032   4.331  0.0084 -1.6788 -0.9150
   72LYS    HG2 1096   1.775   4.279   4.392 -0.0766  1.1406  1.3140
   72LYS    HG3 1097   1.621   4.234   4.457  1.2066  2.9547  2.7410
   72LYS    HD2 1098   1.881   4.125   4.559 -0.9828 -2.6809  0.5926
   72LYS    HD3 1099   1.782   4.259   4.635 -2.9779  0.3615 -0.7657
   72LYS    HE2 1100   1.683   3.974   4.610 -1.0266  1.3070 -2.4750
   72LYS    HE3 1101   1.761   4.040   4.758  1.8986  2.2342 -0.8399
   72LYS    HZ1 1102   1.508   4.042   4.731  0.8661  0.4857 -0.1564
   72LYS    HZ2 1103   1.569   4.184   4.777 -0.2491 -0.4373  0.4768
   72LYS    HZ3 1104   1.517   4.154   4.624  1.6718 -1.2578 -1.6069
   73GLY      N 1105   1.742   4.315   4.122  0.0842 -0.1111  0.5153
   73GLY     CA 1106   1.832   4.418   4.060 -0.0356  0.4129  0.4219
   73GLY      C 1107   1.947   4.460   4.145 -0.1948  0.2485  0.4393
   73GLY      O 1108   1.935   4.468   4.265 -0.4036 -0.0572 -0.0002
   73GLY      H 1109   1.657   4.352   4.163  0.0859 -0.1581  0.5615
   73GLY    HA2 1110   1.857   4.381   3.960 -0.2101  1.6640 -0.0967
   73GLY    HA3 1111   1.775   4.508   4.036 -0.3596  0.4217  1.1897
   74VAL      N 1112   2.046   4.509   4.084 -1.0743  0.5659  0.5497
   74VAL     CA 1113   2.162   4.557   4.157  0.0743  0.5709  0.2406
   74VAL      C 1114   2.217   4.679   4.082 -0.2475  0.7713 -0.3175
   74VAL      O 1115   2.205   4.678   3.960 -0.1402  0.1487  0.0253
   74VAL     CB 1116   2.266   4.441   4.190  0.5829 -0.2653  0.3157
   74VAL    CG1 1117   2.305   4.367   4.058 -0.7489  0.0181  0.9834
   74VAL    CG2 1118   2.389   4.494   4.263 -0.0858 -0.1740 -0.3260
   74VAL      H 1119   2.049   4.487   3.985 -1.7324  1.6012  0.2878
   74VAL     HA 1120   2.131   4.600   4.252 -0.0146  0.7715  0.1221
   74VAL     HB 1121   2.220   4.365   4.253  2.1746 -2.4566 -1.0357
   74VAL   HG11 1122   2.218   4.318   4.014 -1.1137  0.4565  1.2141
   74VAL   HG12 1123   2.339   4.435   3.980 -2.0088  1.2531  1.4788
   74VAL   HG13 1124   2.383   4.296   4.086  2.8587  3.7702  1.4416
   74VAL   HG21 1125   2.439   4.572   4.204 -0.4072  0.9294  0.8229
   74VAL   HG22 1126   2.353   4.549   4.350 -3.2819  0.6648 -2.0408
   74VAL   HG23 1127   2.459   4.417   4.296 -3.4646 -3.6364 -0.5275
   75TYR      N 1128   2.281   4.771   4.146 -0.3650 -0.0149  0.5706
   75TYR     CA 1129   2.355   4.889   4.098  0.4642  0.1452 -0.2577
   75TYR      C 1130   2.483   4.912   4.184  1.0326 -0.3447 -0.0719
   75TYR      O 1131   2.481   4.894   4.305 -0.2529  1.0726  0.7257
   75TYR     CB 1132   2.253   5.005   4.113 -0.2394  0.3555  0.5202
   75TYR     CG 1133   2.329   5.135   4.089 -0.3718 -0.1521 -0.5454
   75TYR    CD1 1134   2.400   5.164   3.972  0.1213  0.4232  0.3083
   75TYR    CD2 1135   2.339   5.226   4.197  0.5470  0.2050 -0.4577
   75TYR    CE1 1136   2.476   5.279   3.957 -0.3868 -0.8448 -0.7400
   75TYR    CE2 1137   2.418   5.342   4.187  0.1472  0.1131  0.4022
   75TYR     CZ 1138   2.484   5.372   4.066  0.1950  0.8407 -0.1134
   75TYR     OH 1139   2.566   5.479   4.055  0.0679 -0.3921  0.1405
   75TYR      H 1140   2.296   4.749   4.244  2.4568 -0.3615  0.1499
   75TYR     HA 1141   2.371   4.884   3.991 -1.4544  1.9537 -0.6720
   75TYR    HB2 1142   2.178   4.989   4.035 -1.3516 -0.0201  1.6357
   75TYR    HB3 1143   2.207   5.008   4.212 -0.2750  1.7880  0.4816
   75TYR    HD1 1144   2.392   5.101   3.885  0.0092 -0.9144  1.2591
   75TYR    HD2 1145   2.282   5.216   4.288  3.3477  1.2814  1.5570
   75TYR    HE1 1146   2.530   5.308   3.868  0.9237  3.0047  1.0903
   75TYR    HE2 1147   2.425   5.405   4.274  1.2661  1.2726 -0.4977
   75TYR     HH 1148   2.552   5.554   4.114  1.8773  2.0121 -2.2669
   76VAL      N 1149   2.599   4.945   4.126  0.0764 -0.6642 -0.9284
   76VAL     CA 1150   2.725   4.977   4.202  0.3112 -0.6751 -0.3573
   76VAL      C 1151   2.791   5.111   4.153 -0.3787  1.2504 -0.1409
   76VAL      O 1152   2.826   5.117   4.038 -0.2217 -0.4219 -0.8106
   76VAL     CB 1153   2.824   4.854   4.216  0.1819  0.1726  0.4253
   76VAL    CG1 1154   2.919   4.889   4.328 -0.1843  0.2619 -0.2644
   76VAL    CG2 1155   2.752   4.716   4.228 -0.7460  0.3483  0.0905
   76VAL      H 1156   2.602   4.937   4.025 -0.0869 -2.6853 -0.8146
   76VAL     HA 1157   2.681   5.002   4.299 -0.7623 -1.3999 -0.6471
   76VAL     HB 1158   2.883   4.854   4.125  0.1488  0.0836  0.4038
   76VAL   HG11 1159   2.862   4.930   4.411  0.0684 -0.4518  0.2735
   76VAL   HG12 1160   2.988   4.810   4.359  2.7471  3.0132  0.8285
   76VAL   HG13 1161   2.993   4.964   4.300 -1.8441  1.2544 -2.3362
   76VAL   HG21 1162   2.674   4.730   4.303 -1.3880  1.1599 -0.7104
   76VAL   HG22 1163   2.705   4.682   4.136 -1.5014 -3.6020  1.7641
   76VAL   HG23 1164   2.815   4.641   4.276  2.3614  1.9757 -1.1451
   77PRO      N 1165   2.822   5.198   4.248  0.0279 -0.2863 -0.0444
   77PRO     CA 1166   2.899   5.325   4.229  1.1556  0.0579  0.1861
   77PRO      C 1167   3.041   5.293   4.267  0.2199 -0.6292  0.1965
   77PRO      O 1168   3.080   5.211   4.350  0.0480  0.3571 -0.5789
   77PRO     CB 1169   2.821   5.423   4.308 -0.1570  0.0643  0.1218
   77PRO     CG 1170   2.795   5.349   4.439 -0.1586 -0.1786 -0.2505
   77PRO     CD 1171   2.767   5.213   4.383  0.3819  0.4616 -0.3034
   77PRO     HA 1172   2.898   5.356   4.124 -1.8303 -0.2299  0.0456
   77PRO    HB2 1173   2.868   5.519   4.329  0.0182 -0.2287  1.1578
   77PRO    HB3 1174   2.724   5.440   4.263  0.1803  1.2177 -0.1953
   77PRO    HG2 1175   2.885   5.351   4.501  0.2389  0.5729 -0.8327
   77PRO    HG3 1176   2.702   5.389   4.479  0.7217  3.0552 -1.1220
   77PRO    HD2 1177   2.816   5.148   4.456  0.4553  2.2930  1.3345
   77PRO    HD3 1178   2.660   5.196   4.388  0.3131  1.2753  1.7659
   78TYR      N 1179   3.136   5.371   4.201  0.6371  0.1914  0.9879
   78TYR     CA 1180   3.278   5.372   4.228 -0.3566  0.1044 -0.2510
   78TYR      C 1181   3.329   5.518   4.213  0.3676  0.9126  0.5758
   78TYR      O 1182   3.256   5.612   4.188 -0.6095  0.5877 -0.7662
   78TYR     CB 1183   3.352   5.271   4.141  0.0432  0.4956 -0.2925
   78TYR     CG 1184   3.300   5.128   4.145 -0.0335 -0.1079  0.3338
   78TYR    CD1 1185   3.344   5.042   4.243 -0.2212 -0.2532  0.3318
   78TYR    CD2 1186   3.218   5.084   4.044  0.1335 -0.3268  0.4760
   78TYR    CE1 1187   3.293   4.908   4.254 -0.1372 -0.4030  0.8266
   78TYR    CE2 1188   3.173   4.954   4.050  0.5259  0.7293  0.0359
   78TYR     CZ 1189   3.212   4.863   4.151  0.8092  0.3662 -0.7330
   78TYR     OH 1190   3.165   4.741   4.141  0.3896  0.2978 -0.5567
   78TYR      H 1191   3.109   5.420   4.117  0.3657 -0.8755  0.4384
   78TYR     HA 1192   3.284   5.338   4.331  1.8051  0.2441 -0.2776
   78TYR    HB2 1193   3.358   5.307   4.039 -0.3117 -0.5537 -0.7048
   78TYR    HB3 1194   3.457   5.267   4.172 -0.4020 -1.2444  1.1904
   78TYR    HD1 1195   3.423   5.085   4.304  0.6241 -1.2220 -0.0532
   78TYR    HD2 1196   3.185   5.153   3.968  0.6321  1.2747  1.6500
   78TYR    HE1 1197   3.328   4.838   4.329  1.8770  0.0681  0.3937
   78TYR    HE2 1198   3.101   4.922   3.977 -0.3191  1.7603  0.3891
   78TYR     HH 1199   3.216   4.673   4.186  0.5636  0.0641 -1.0960
   79THR      N 1200   3.460   5.529   4.237  0.0705 -0.2770 -0.8310
   79THR     CA 1201   3.527   5.667   4.238  0.0644  0.6062  0.5758
   79THR      C 1202   3.560   5.707   4.092 -0.2224  0.7034 -0.4729
   79THR      O 1203   3.601   5.816   4.066 -0.6517  0.6066 -0.1174
   79THR     CB 1204   3.658   5.660   4.321 -0.4458 -0.2422 -0.2619
   79THR    OG1 1205   3.747   5.571   4.260  0.4072 -0.1135  0.1635
   79THR    CG2 1206   3.626   5.621   4.466 -0.1329  0.2452 -0.1913
   79THR      H 1207   3.504   5.447   4.274  1.0094 -0.2857 -1.9077
   79THR     HA 1208   3.461   5.747   4.270 -0.8297  0.2185 -0.2529
   79THR     HB 1209   3.708   5.757   4.321 -3.9633  1.7256  0.5191
   79THR    HG1 1210   3.821   5.624   4.230  1.6751 -0.6267  2.1830
   79THR   HG21 1211   3.536   5.673   4.499 -0.0892 -0.5348  1.2562
   79THR   HG22 1212   3.605   5.514   4.475 -0.5892  0.4077  0.8083
   79THR   HG23 1213   3.717   5.639   4.524  0.0501 -0.6706 -0.1780
   80GLN      N 1214   3.551   5.608   3.997 -1.1474 -0.6131  0.2183
   80GLN     CA 1215   3.597   5.629   3.859 -0.0803  0.0200 -0.2739
   80GLN      C 1216   3.503   5.570   3.746 -0.2886 -0.1008  0.8106
   80GLN      O 1217   3.540   5.564   3.629 -0.2667 -0.2112 -0.1754
   80GLN     CB 1218   3.742   5.580   3.849  0.3102  0.4422  0.2464
   80GLN     CG 1219   3.768   5.433   3.798 -0.2786 -0.0336 -1.2614
   80GLN     CD 1220   3.702   5.317   3.863 -0.0974 -0.4529  0.4884
   80GLN    OE1 1221   3.642   5.331   3.972  0.5339 -0.4519  0.0686
   80GLN    NE2 1222   3.693   5.201   3.812 -0.4344 -0.1733 -0.2094
   80GLN      H 1223   3.527   5.513   4.021  1.6963 -1.4401  0.2079
   80GLN     HA 1224   3.598   5.737   3.846  0.2182  0.1794  0.8979
   80GLN    HB2 1225   3.786   5.658   3.786  2.2027  0.6600  1.7568
   80GLN    HB3 1226   3.796   5.593   3.942  0.2654 -2.1282  0.7065
   80GLN    HG2 1227   3.759   5.424   3.690 -0.6635 -2.9583 -1.0598
   80GLN    HG3 1228   3.872   5.418   3.830 -0.7516  0.1953  0.4950
   80GLN   HE21 1229   3.657   5.127   3.871  2.0940 -0.5295  1.0469
   80GLN   HE22 1230   3.739   5.182   3.724  1.5453 -1.8915  1.1020
   81GLY      N 1231   3.379   5.527   3.783  0.5953 -0.4732 -0.3480
   81GLY     CA 1232   3.288   5.438   3.696 -1.0342 -0.8515  0.6521
   81GLY      C 1233   3.172   5.380   3.771  0.5795  0.0056  0.6273
   81GLY      O 1234   3.172   5.387   3.895  0.4509  0.1230 -0.4657
   81GLY      H 1235   3.352   5.541   3.879  1.4331 -2.1144  0.1811
   81GLY    HA2 1236   3.247   5.504   3.619 -0.2327 -2.2051 -0.9863
   81GLY    HA3 1237   3.356   5.372   3.643  0.3384 -0.5520  1.9963
   82LYS      N 1238   3.068   5.321   3.709 -0.3038 -0.3705  0.0271
   82LYS     CA 1239   2.957   5.256   3.777  0.4148 -0.2263 -0.6958
   82LYS      C 1240   2.891   5.149   3.688  0.6349 -0.2357  0.0861
   82LYS      O 1241   2.905   5.153   3.563  0.5623 -0.1179  0.1786
   82LYS     CB 1242   2.855   5.367   3.815 -0.0505 -0.4040  0.0850
   82LYS     CG 1243   2.817   5.453   3.689  0.4121  0.5468 -0.1679
   82LYS     CD 1244   2.709   5.555   3.721 -0.5439  0.8807 -0.3148
   82LYS     CE 1245   2.668   5.628   3.593  0.5856  0.7824 -0.2652
   82LYS     NZ 1246   2.553   5.724   3.619 -0.2418 -0.7264 -0.6136
   82LYS      H 1247   3.071   5.323   3.609  1.0634 -0.1557  0.0670
   82LYS     HA 1248   2.993   5.221   3.874 -1.2685  0.1881  0.1164
   82LYS    HB2 1249   2.762   5.316   3.842 -0.0550 -1.4066 -1.6787
   82LYS    HB3 1250   2.890   5.417   3.905 -0.3772 -1.2768  0.7180
   82LYS    HG2 1251   2.895   5.518   3.648  1.2585 -0.2567  0.1262
   82LYS    HG3 1252   2.780   5.387   3.611  2.3503  1.6045 -2.0793
   82LYS    HD2 1253   2.622   5.511   3.768  1.1908 -1.3017  1.0372
   82LYS    HD3 1254   2.753   5.618   3.798  0.2506 -1.6083  1.3931
   82LYS    HE2 1255   2.753   5.679   3.550  0.8781  0.7970  0.3174
   82LYS    HE3 1256   2.632   5.562   3.515  1.7332 -0.6875  0.4016
   82LYS    HZ1 1257   2.464   5.677   3.622  0.1277 -1.4441 -0.5225
   82LYS    HZ2 1258   2.580   5.773   3.703 -1.1533 -1.2225 -0.0195
   82LYS    HZ3 1259   2.547   5.796   3.549 -0.8014 -1.3172 -1.1871
   83TRP      N 1260   2.807   5.059   3.748 -0.3171  0.0573 -0.4586
   83TRP     CA 1261   2.731   4.957   3.670 -0.2059  0.1792 -0.1759
   83TRP      C 1262   2.598   4.914   3.725 -0.1140  0.2175  0.2134
   83TRP      O 1263   2.579   4.919   3.846 -0.3277  0.4196  0.3224
   83TRP     CB 1264   2.815   4.836   3.638  0.2339 -0.1225  0.1983
   83TRP     CG 1265   2.854   4.748   3.752 -0.4690 -1.2620  0.6215
   83TRP    CD1 1266   2.978   4.744   3.809  0.6506  0.4772 -0.5232
   83TRP    CD2 1267   2.774   4.645   3.822 -0.9620 -0.1604  0.7155
   83TRP    NE1 1268   2.980   4.651   3.906 -0.6378  0.3817  0.1657
   83TRP    CE2 1269   2.861   4.580   3.914  0.1035 -0.6344  0.4464
   83TRP    CE3 1270   2.646   4.593   3.802  0.4561 -0.0795 -0.5813
   83TRP    CZ2 1271   2.812   4.475   3.987  0.1952  0.1073 -0.5753
   83TRP    CZ3 1272   2.603   4.479   3.871  0.4173 -0.1372  0.1726
   83TRP    CH2 1273   2.685   4.420   3.969  0.0266  0.8985  0.7060
   83TRP      H 1274   2.815   5.047   3.848  1.8863 -1.4862 -0.7483
   83TRP     HA 1275   2.713   5.004   3.573 -1.7689  1.4532  0.6678
   83TRP    HB2 1276   2.774   4.781   3.553  2.3584 -1.2906 -0.1445
   83TRP    HB3 1277   2.904   4.881   3.593  1.4781 -1.1621  1.5190
   83TRP    HD1 1278   3.064   4.806   3.785 -0.1242  1.1899 -1.5416
   83TRP    HE1 1279   3.043   4.646   3.985 -2.7908 -1.4506  1.8905
   83TRP    HE3 1280   2.584   4.632   3.723  0.7937 -0.6975 -1.1644
   83TRP    HZ2 1281   2.876   4.428   4.060  0.4909  2.1194  0.5199
   83TRP    HZ3 1282   2.513   4.432   3.834 -0.1874  0.4493  0.8568
   83TRP    HH2 1283   2.653   4.326   4.012 -0.4874  0.3280 -0.8740
   84GLU      N 1284   2.497   4.881   3.646 -0.5822  0.2759 -0.9066
   84GLU     CA 1285   2.369   4.819   3.692 -0.0865 -0.1778  0.2178
   84GLU      C 1286   2.345   4.678   3.623  0.1621 -0.2971 -0.2261
   84GLU      O 1287   2.398   4.654   3.512  0.1111 -0.0697  0.8900
   84GLU     CB 1288   2.256   4.925   3.673  0.4078 -0.4415 -0.2825
   84GLU     CG 1289   2.183   4.920   3.535 -0.3763 -0.2773 -0.2831
   84GLU     CD 1290   2.100   5.044   3.507 -0.2484  0.2961  0.1005
   84GLU    OE1 1291   2.123   5.151   3.565  0.4289 -1.1884 -0.2053
   84GLU    OE2 1292   2.008   5.037   3.428 -0.1901  0.8560  0.0953
   84GLU      H 1293   2.518   4.880   3.547 -0.0335 -0.5580 -0.7943
   84GLU     HA 1294   2.382   4.800   3.799 -1.7750  2.8486  1.0841
   84GLU    HB2 1295   2.181   4.920   3.751  0.3649  1.6039 -0.1365
   84GLU    HB3 1296   2.310   5.019   3.683 -1.1375  0.7478 -2.1959
   84GLU    HG2 1297   2.255   4.895   3.457  1.5801  0.7198  1.0995
   84GLU    HG3 1298   2.115   4.835   3.534 -1.2491  0.4141 -0.4492
   85GLY      N 1299   2.275   4.582   3.685  0.1518 -0.3846 -0.8898
   85GLY     CA 1300   2.253   4.451   3.635  0.1124  0.4894  1.0281
   85GLY      C 1301   2.145   4.380   3.718 -0.4455 -0.4660  0.1166
   85GLY      O 1302   2.059   4.434   3.788  0.8274  0.0610 -0.6476
   85GLY      H 1303   2.218   4.608   3.764 -1.0904 -1.1733 -1.5011
   85GLY    HA2 1304   2.225   4.452   3.529 -1.1316  0.9404  1.3361
   85GLY    HA3 1305   2.346   4.395   3.640 -0.5320 -0.7026  0.2280
   86GLU      N 1306   2.158   4.248   3.715  0.0479  0.3209 -0.5918
   86GLU     CA 1307   2.052   4.153   3.772 -0.7635 -0.0422  0.8027
   86GLU      C 1308   2.105   4.028   3.830 -0.0347 -0.2567 -0.3282
   86GLU      O 1309   2.198   3.974   3.767  0.0337 -0.0326  0.3456
   86GLU     CB 1310   1.954   4.119   3.658  0.1292  0.1631 -0.5110
   86GLU     CG 1311   1.858   4.234   3.622  0.7677  0.2837  0.2657
   86GLU     CD 1312   1.781   4.218   3.488 -0.1225 -1.2390  0.2792
   86GLU    OE1 1313   1.711   4.318   3.456 -0.1598  0.0978  0.1696
   86GLU    OE2 1314   1.800   4.113   3.411 -0.1294  0.1575  0.4001
   86GLU      H 1315   2.235   4.200   3.671 -0.9645 -0.4268 -1.6029
   86GLU     HA 1316   1.988   4.200   3.847 -0.2390 -0.0367  1.2486
   86GLU    HB2 1317   2.009   4.085   3.571  0.5787  0.3518 -0.3049
   86GLU    HB3 1318   1.890   4.033   3.680 -1.1242  1.0521 -0.5626
   86GLU    HG2 1319   1.785   4.237   3.703  1.1733  1.0393  0.6166
   86GLU    HG3 1320   1.909   4.330   3.613  2.4220 -0.5956 -0.1042
   87LEU      N 1321   2.053   3.985   3.937  0.0354  0.4166 -0.6491
   87LEU     CA 1322   2.102   3.861   4.007  0.4536  0.5108  0.1565
   87LEU      C 1323   2.056   3.739   3.929  0.5218  0.8090 -0.6190
   87LEU      O 1324   1.933   3.725   3.911 -0.0538  0.2370  0.4385
   87LEU     CB 1325   2.058   3.854   4.156 -0.2851  0.0074  0.6629
   87LEU     CG 1326   2.113   3.966   4.245 -0.1557 -0.1493  0.1887
   87LEU    CD1 1327   2.095   3.919   4.387  0.4700  0.5473  0.3576
   87LEU    CD2 1328   2.264   3.981   4.223 -0.6217 -0.3490 -0.3428
   87LEU      H 1329   1.990   4.042   3.993  2.0051  1.3986  0.7073
   87LEU     HA 1330   2.211   3.862   4.007  0.5158  1.6609  2.9325
   87LEU    HB2 1331   1.949   3.860   4.149 -0.2108  1.4143  0.3460
   87LEU    HB3 1332   2.100   3.757   4.182 -0.8596 -0.5939 -0.5586
   87LEU     HG 1333   2.059   4.058   4.226 -0.7189 -0.8130 -1.6168
   87LEU   HD11 1334   1.990   3.899   4.408  0.7657 -0.1627  1.2575
   87LEU   HD12 1335   2.142   3.821   4.397 -1.2421 -0.3671 -0.1564
   87LEU   HD13 1336   2.141   3.990   4.456 -0.1370 -0.0813  1.4590
   87LEU   HD21 1337   2.312   4.047   4.295  2.0053  0.3076 -2.5111
   87LEU   HD22 1338   2.318   3.887   4.239 -0.7592 -0.5001 -0.7659
   87LEU   HD23 1339   2.297   4.027   4.130 -0.1032 -0.2680 -0.1204
   88GLY      N 1340   2.146   3.645   3.891  0.4230 -0.0363 -0.6954
   88GLY     CA 1341   2.104   3.505   3.855 -0.8981  0.1318 -0.1171
   88GLY      C 1342   2.203   3.404   3.912  0.0643 -0.4997 -0.4433
   88GLY      O 1343   2.292   3.444   3.987 -0.2511  0.0199 -0.3738
   88GLY      H 1344   2.243   3.672   3.904  0.2413  0.2411  0.1239
   88GLY    HA2 1345   2.007   3.467   3.887 -1.2990  0.9692 -0.3004
   88GLY    HA3 1346   2.115   3.495   3.747  0.0331 -1.0751  0.0692
   89THR      N 1347   2.182   3.278   3.885 -0.1140 -0.8479  0.6261
   89THR     CA 1348   2.286   3.171   3.903  0.7208  0.7121  0.1889
   89THR      C 1349   2.301   3.097   3.767 -0.1098 -0.5732  0.6009
   89THR      O 1350   2.212   3.094   3.682 -0.4419 -0.5325 -0.0606
   89THR     CB 1351   2.251   3.064   4.009  0.0188  0.0190  0.5942
   89THR    OG1 1352   2.147   2.987   3.963  0.1382  0.2055 -0.3582
   89THR    CG2 1353   2.203   3.131   4.136  0.6289 -0.1394 -0.2829
   89THR      H 1354   2.103   3.262   3.824 -0.7356  2.3621  0.4244
   89THR     HA 1355   2.387   3.211   3.913  0.6698  1.1306 -0.8237
   89THR     HB 1356   2.338   3.002   4.030  0.6942  0.6860 -0.1230
   89THR    HG1 1357   2.104   2.951   4.041 -1.7525  1.1268 -0.9170
   89THR   HG21 1358   2.120   3.200   4.121  1.4362  1.0185  0.3821
   89THR   HG22 1359   2.190   3.050   4.208  3.6041 -2.0790 -1.7262
   89THR   HG23 1360   2.283   3.196   4.172  0.1942  0.8700 -1.0874
   90ASP      N 1361   2.423   3.042   3.738  0.1009  0.2303  0.1439
   90ASP     CA 1362   2.445   2.954   3.623  0.0814 -0.6608  0.2251
   90ASP      C 1363   2.565   2.866   3.648  0.3998  0.3635  0.0938
   90ASP      O 1364   2.633   2.883   3.747  0.0660 -0.0100  0.6030
   90ASP     CB 1365   2.478   3.032   3.495 -0.0717 -0.6225 -0.1758
   90ASP     CG 1366   2.434   2.959   3.363  0.5055  0.0950 -0.5703
   90ASP    OD1 1367   2.401   2.838   3.369 -0.2421  0.3452 -0.0912
   90ASP    OD2 1368   2.427   3.028   3.261 -0.3735 -0.2053  0.0894
   90ASP      H 1369   2.494   3.024   3.808 -1.3014 -2.2654  1.0759
   90ASP     HA 1370   2.354   2.897   3.604 -1.2079  1.4516 -0.2808
   90ASP    HB2 1371   2.439   3.133   3.506  0.3388 -0.3950 -0.7579
   90ASP    HB3 1372   2.583   3.061   3.494 -0.7665  2.1352 -1.6507
   91LEU      N 1373   2.603   2.772   3.563  0.4323  0.1238  0.1353
   91LEU     CA 1374   2.723   2.693   3.578 -0.1750  0.3905  0.1911
   91LEU      C 1375   2.846   2.782   3.535  0.6697 -0.2298 -0.9770
   91LEU      O 1376   2.841   2.867   3.447  0.2296  0.5612 -0.0222
   91LEU     CB 1377   2.712   2.569   3.492  0.0210  0.2574  0.7534
   91LEU     CG 1378   2.587   2.477   3.498 -0.1504  0.9289 -0.4274
   91LEU    CD1 1379   2.589   2.350   3.414  0.6024  0.5303 -0.3242
   91LEU    CD2 1380   2.592   2.429   3.646 -0.0934  0.3644  0.0336
   91LEU      H 1381   2.554   2.756   3.476 -0.7256 -2.0226  1.1134
   91LEU     HA 1382   2.730   2.673   3.685  1.0525  3.6667  0.8614
   91LEU    HB2 1383   2.697   2.612   3.393 -1.0839  4.2591  2.4799
   91LEU    HB3 1384   2.809   2.518   3.493  0.0649  0.2531 -0.7912
   91LEU     HG 1385   2.497   2.532   3.470 -2.3538 -1.9252  0.5509
   91LEU   HD11 1386   2.506   2.281   3.430 -0.9904  2.8541  2.5522
   91LEU   HD12 1387   2.614   2.373   3.311  0.9663  1.3919 -0.0502
   91LEU   HD13 1388   2.683   2.306   3.449  0.8217  1.3141  0.0982
   91LEU   HD21 1389   2.529   2.343   3.668  0.0897  0.1243 -0.3831
   91LEU   HD22 1390   2.689   2.403   3.689 -0.6963 -0.4036  0.9836
   91LEU   HD23 1391   2.547   2.506   3.710 -0.6806 -0.6321  0.8439
   92VAL      N 1392   2.963   2.767   3.601  0.2839  0.0189 -0.3789
   92VAL     CA 1393   3.084   2.845   3.575 -0.5393 -0.5464 -1.0884
   92VAL      C 1394   3.221   2.764   3.585  1.1097  0.2181  0.1782
   92VAL      O 1395   3.234   2.671   3.667  0.3573  0.3069  0.5089
   92VAL     CB 1396   3.082   2.969   3.676 -0.5678  0.0372  0.4709
   92VAL    CG1 1397   3.194   3.068   3.653  0.1298  0.0266 -0.0822
   92VAL    CG2 1398   2.952   3.052   3.677  0.4142  0.3837  0.5768
   92VAL      H 1399   2.970   2.701   3.677 -1.2617 -0.9858 -1.0737
   92VAL     HA 1400   3.073   2.888   3.476 -0.3531  1.7178 -0.1868
   92VAL     HB 1401   3.089   2.931   3.778  1.2464 -0.1747  0.3003
   92VAL   HG11 1402   3.293   3.024   3.647  0.2684  0.3242  0.0083
   92VAL   HG12 1403   3.178   3.131   3.565  3.5567  0.0901 -0.7907
   92VAL   HG13 1404   3.198   3.123   3.746 -0.6366  0.3888 -0.2579
   92VAL   HG21 1405   2.864   2.991   3.696 -1.6094  1.2666 -4.4867
   92VAL   HG22 1406   2.957   3.127   3.757 -0.0686 -1.3234  2.2994
   92VAL   HG23 1407   2.941   3.093   3.577  0.5454 -0.5898  0.1575
   93SER      N 1408   3.314   2.794   3.491 -0.0236 -0.4291  0.0240
   93SER     CA 1409   3.439   2.721   3.485 -0.0460 -0.2968 -0.1612
   93SER      C 1410   3.560   2.800   3.428  0.5059  0.0594  0.0913
   93SER      O 1411   3.541   2.883   3.343 -0.3231  0.0888 -0.6268
   93SER     CB 1412   3.426   2.593   3.411  0.3150 -0.0923 -0.0464
   93SER     OG 1413   3.523   2.503   3.437 -0.2479  0.7446 -0.1610
   93SER      H 1414   3.298   2.865   3.421  2.5479  2.5011  2.0908
   93SER     HA 1415   3.464   2.690   3.587 -2.4956 -2.7827 -0.1650
   93SER    HB2 1416   3.327   2.550   3.431 -0.1562  0.4097 -1.2101
   93SER    HB3 1417   3.421   2.621   3.306 -0.1621  2.2749  0.5466
   93SER     HG 1418   3.497   2.455   3.516 -2.2745 -1.3168 -1.9246
   94ILE      N 1419   3.676   2.750   3.466 -0.0264  0.2478 -0.0067
   94ILE     CA 1420   3.807   2.801   3.426  0.7131 -0.7550 -0.0370
   94ILE      C 1421   3.863   2.699   3.325  0.1376 -0.4646  0.1445
   94ILE      O 1422   3.930   2.603   3.373  0.1760  0.1506  0.2267
   94ILE     CB 1423   3.891   2.812   3.558  0.0284  0.3920 -0.5667
   94ILE    CG1 1424   3.830   2.888   3.681 -0.0202  0.1935  0.2387
   94ILE    CG2 1425   4.033   2.861   3.527  0.0265 -0.4865 -0.0846
   94ILE    CD1 1426   3.887   2.838   3.816  0.3171 -0.0884 -0.1197
   94ILE      H 1427   3.687   2.672   3.529  2.2983  2.1185  2.0843
   94ILE     HA 1428   3.797   2.901   3.383  0.4423 -1.1443 -0.8995
   94ILE     HB 1429   3.902   2.713   3.601 -1.5268 -0.0231 -1.0852
   94ILE   HG12 1430   3.845   2.995   3.674  1.1616 -0.0441 -1.7213
   94ILE   HG13 1431   3.724   2.863   3.686 -0.0856  0.4164  0.0006
   94ILE   HG21 1432   4.025   2.969   3.517 -1.1665 -0.5465 -0.0209
   94ILE   HG22 1433   4.109   2.830   3.598  0.3908 -0.1913 -0.3374
   94ILE   HG23 1434   4.065   2.825   3.429 -0.6727 -0.2588 -0.4087
   94ILE   HD11 1435   3.996   2.830   3.819  0.2730 -4.4282 -2.0543
   94ILE   HD12 1436   3.855   2.909   3.893  0.6265 -0.9304  0.8153
   94ILE   HD13 1437   3.847   2.738   3.833 -0.2759 -0.1361 -1.6532
   95PRO      N 1438   3.857   2.720   3.193 -0.4401  0.4643  0.6155
   95PRO     CA 1439   3.919   2.637   3.089  0.0713 -0.5603 -0.2951
   95PRO      C 1440   4.062   2.584   3.115 -0.4079 -0.1949 -0.9503
   95PRO      O 1441   4.087   2.466   3.080  0.1182 -0.1488  0.0362
   95PRO     CB 1442   3.931   2.726   2.961  0.4031 -0.3364 -0.2157
   95PRO     CG 1443   3.808   2.813   2.982 -1.0030 -0.0893  0.8359
   95PRO     CD 1444   3.782   2.826   3.129 -0.0725 -0.7855 -0.2336
   95PRO     HA 1445   3.848   2.557   3.068 -0.0398 -1.6766  3.4195
   95PRO    HB2 1446   4.018   2.791   2.958  0.0497  0.3338  2.2424
   95PRO    HB3 1447   3.920   2.664   2.872  0.3890 -0.7780  0.0919
   95PRO    HG2 1448   3.817   2.911   2.934 -0.9841 -0.3497  0.2932
   95PRO    HG3 1449   3.719   2.768   2.938 -2.3911  2.5059  0.7414
   95PRO    HD2 1450   3.827   2.923   3.151  0.8578 -1.2756  0.0432
   95PRO    HD3 1451   3.674   2.821   3.145  0.0761 -0.4452  1.0179
   96HIS      N 1452   4.153   2.667   3.164 -0.2914  0.0992 -0.1822
   96HIS     CA 1453   4.282   2.628   3.227 -0.0919 -0.5516 -0.4832
   96HIS      C 1454   4.282   2.662   3.382 -0.8941 -0.0655 -0.5746
   96HIS      O 1455   4.337   2.764   3.422  0.2011 -0.0464  0.3514
   96HIS     CB 1456   4.397   2.695   3.145 -0.3418  0.6293 -0.9001
   96HIS     CG 1457   4.392   2.648   2.998  0.7359 -0.2702  0.1768
   96HIS    ND1 1458   4.375   2.515   2.955  0.1016  0.2363  0.4737
   96HIS    CD2 1459   4.386   2.726   2.888 -0.6563  0.7463  0.0301
   96HIS    CE1 1460   4.377   2.515   2.821 -0.1665 -0.0491  0.2464
   96HIS    NE2 1461   4.379   2.641   2.781  0.2584 -0.1194 -0.2691
   96HIS      H 1462   4.130   2.765   3.161 -2.0266 -0.2469  0.4260
   96HIS     HA 1463   4.307   2.522   3.228  2.6874  0.0352  0.7748
   96HIS    HB2 1464   4.398   2.803   3.134  0.8888  0.5513 -1.6902
   96HIS    HB3 1465   4.492   2.674   3.193 -1.1226  2.1682  1.5410
   96HIS    HD1 1466   4.393   2.439   3.019  0.1954 -0.0332  0.1344
   96HIS    HD2 1467   4.394   2.833   2.883  0.4294  0.6389 -0.7844
   96HIS    HE1 1468   4.381   2.429   2.755  0.5178 -1.3141  1.8586
   96HIS    HE2 1469   4.362   2.665   2.684 -0.3391  1.2813  0.1458
   97GLY      N 1470   4.234   2.564   3.458  0.2271  0.0656 -0.0330
   97GLY     CA 1471   4.209   2.571   3.597 -0.2391  0.0087 -0.8735
   97GLY      C 1472   4.201   2.438   3.674  0.0703  0.3216  0.3002
   97GLY      O 1473   4.273   2.344   3.646  0.0901 -0.1563 -0.7816
   97GLY      H 1474   4.204   2.480   3.411 -1.6369  1.4745 -1.5445
   97GLY    HA2 1475   4.273   2.645   3.645 -0.1407  0.8288 -2.2333
   97GLY    HA3 1476   4.109   2.614   3.605  0.2704  1.1389 -0.2810
   98PRO      N 1477   4.104   2.425   3.767 -0.1452 -0.7534  0.3146
   98PRO     CA 1478   4.079   2.310   3.851 -0.3531 -0.2509  0.3083
   98PRO      C 1479   4.032   2.184   3.770 -0.1784  0.6788  0.0192
   98PRO      O 1480   4.043   2.079   3.841  0.0274 -0.4005 -0.3328
   98PRO     CB 1481   3.970   2.351   3.948  0.0779  0.1244  0.0422
   98PRO     CG 1482   3.982   2.499   3.959 -0.1893 -0.7535  0.3978
   98PRO     CD 1483   4.026   2.538   3.816 -0.7155 -0.8446  0.4780
   98PRO     HA 1484   4.174   2.297   3.902 -0.0483  0.8625  0.0445
   98PRO    HB2 1485   3.870   2.341   3.904  0.4839  0.1402 -0.9168
   98PRO    HB3 1486   3.970   2.307   4.047 -1.4210  1.8590  0.8886
   98PRO    HG2 1487   3.891   2.554   3.982  0.7766  2.1931 -2.1567
   98PRO    HG3 1488   4.067   2.525   4.022  1.4627  0.0016 -1.9866
   98PRO    HD2 1489   3.941   2.559   3.751  0.6121 -1.7237 -1.6438
   98PRO    HD3 1490   4.088   2.628   3.825  0.6532 -1.6049 -0.9988
   99ASN      N 1491   3.998   2.179   3.641 -0.2458  0.0223  0.2725
   99ASN     CA 1492   3.924   2.077   3.570  0.1470  0.5143 -0.3457
   99ASN      C 1493   3.784   2.039   3.637  0.4220 -0.3498 -0.3037
   99ASN      O 1494   3.755   1.921   3.647 -0.0547 -0.0253 -0.2801
   99ASN     CB 1495   4.019   1.954   3.549 -0.1786 -0.0507  0.0549
   99ASN     CG 1496   4.136   1.995   3.463 -0.2126  1.4457 -0.2719
   99ASN    OD1 1497   4.244   2.028   3.509 -0.7937  0.1495  0.1992
   99ASN    ND2 1498   4.121   1.999   3.333  0.0749 -0.5797  0.1798
   99ASN      H 1499   3.997   2.268   3.593  0.4792  1.1582  2.2361
   99ASN     HA 1500   3.893   2.116   3.474 -2.5505  0.0966  0.2741
   99ASN    HB2 1501   4.047   1.921   3.648  0.0191  2.0265  0.7494
   99ASN    HB3 1502   3.953   1.876   3.510 -0.0460 -1.1141  1.8737
   99ASN   HD21 1503   4.205   2.007   3.278 -0.6063  0.2613 -0.7531
   99ASN   HD22 1504   4.035   1.967   3.291 -0.1646 -1.6184  1.3950
  100VAL      N 1505   3.700   2.134   3.682  0.0825  0.8484  0.3421
  100VAL     CA 1506   3.563   2.115   3.744 -0.3816 -0.0026 -0.3129
  100VAL      C 1507   3.480   2.230   3.694  0.1415  0.5440  0.2941
  100VAL      O 1508   3.527   2.338   3.664  0.4383  0.5152  0.1829
  100VAL     CB 1509   3.575   2.092   3.896 -0.4353  0.7639  0.9630
  100VAL    CG1 1510   3.704   2.038   3.941  0.0404  0.5707  0.1133
  100VAL    CG2 1511   3.556   2.225   3.969 -0.6908 -0.2679  0.2553
  100VAL      H 1512   3.735   2.227   3.662  2.2679  0.0607  0.2687
  100VAL     HA 1513   3.527   2.023   3.698 -2.3147  0.2140  0.6939
  100VAL     HB 1514   3.497   2.022   3.926 -1.1224  1.6729  1.3616
  100VAL   HG11 1515   3.719   1.934   3.911 -2.0229 -0.0266  0.9560
  100VAL   HG12 1516   3.782   2.106   3.907 -0.5414  0.7406 -0.9148
  100VAL   HG13 1517   3.708   2.045   4.050  0.0381  0.4303  0.1223
  100VAL   HG21 1518   3.622   2.307   3.938 -2.3480  0.9551 -0.1462
  100VAL   HG22 1519   3.455   2.256   3.945 -1.1493 -1.3954  0.6662
  100VAL   HG23 1520   3.561   2.210   4.077 -2.3401  0.5774  0.4651
  101THR      N 1521   3.349   2.205   3.706  0.7035  0.3445  0.2240
  101THR     CA 1522   3.234   2.299   3.689  0.1627 -0.6063 -0.1629
  101THR      C 1523   3.151   2.313   3.826  0.5113  0.4603  0.4479
  101THR      O 1524   3.136   2.209   3.891  0.5400  0.6828 -0.2976
  101THR     CB 1525   3.137   2.264   3.566 -0.3382 -0.2666 -0.5488
  101THR    OG1 1526   3.199   2.228   3.451 -0.3021  0.0449 -0.2816
  101THR    CG2 1527   3.041   2.375   3.519  0.3680  0.4232  0.7401
  101THR      H 1528   3.316   2.112   3.731 -0.7950  0.0518 -2.4296
  101THR     HA 1529   3.269   2.402   3.676  0.6288 -0.8319 -0.7979
  101THR     HB 1530   3.085   2.174   3.597 -0.0099  0.3534  1.9925
  101THR    HG1 1531   3.135   2.208   3.382 -0.6918 -0.5057  0.2352
  101THR   HG21 1532   2.974   2.345   3.438  0.9944 -0.1184  0.4199
  101THR   HG22 1533   2.977   2.397   3.605  1.5099  1.2118  1.4111
  101THR   HG23 1534   3.084   2.472   3.494  0.9220  0.0506  0.2212
  102VAL      N 1535   3.093   2.428   3.849  0.6892  0.1698  0.0107
  102VAL     CA 1536   3.011   2.452   3.975  0.2202 -0.8457  0.0774
  102VAL      C 1537   2.894   2.551   3.942 -0.1280  0.4983  0.3283
  102VAL      O 1538   2.909   2.643   3.863 -0.0869  0.1343  0.2897
  102VAL     CB 1539   3.091   2.514   4.091 -0.6275 -0.2333 -0.5845
  102VAL    CG1 1540   3.169   2.403   4.157 -0.0832 -0.0523  0.4523
  102VAL    CG2 1541   3.182   2.635   4.062 -0.8061  0.6072 -0.2146
  102VAL      H 1542   3.130   2.503   3.792  2.7805  0.8236  2.0604
  102VAL     HA 1543   2.964   2.361   4.013 -1.7240  0.2427  0.4094
  102VAL     HB 1544   3.020   2.553   4.164  0.5957  3.3151 -1.0912
  102VAL   HG11 1545   3.116   2.308   4.165  0.9771 -0.6765  0.3017
  102VAL   HG12 1546   3.263   2.390   4.103 -0.3969  0.6187 -0.2696
  102VAL   HG13 1547   3.198   2.419   4.261 -0.6814  1.3090  0.4175
  102VAL   HG21 1548   3.119   2.707   4.010 -3.3212 -0.1552  1.5740
  102VAL   HG22 1549   3.217   2.680   4.155 -2.3532 -1.2294  1.3377
  102VAL   HG23 1550   3.264   2.603   3.997  0.0148  1.3968  0.4032
  103ARG      N 1551   2.779   2.533   4.009  0.4715  0.0067 -0.4290
  103ARG     CA 1552   2.673   2.640   4.005 -0.1954  0.6532  0.1660
  103ARG      C 1553   2.724   2.745   4.103  0.4294  1.0047  0.3850
  103ARG      O 1554   2.775   2.711   4.207  0.0838  0.8835 -0.7896
  103ARG     CB 1555   2.541   2.581   4.057 -0.0316 -0.0191 -0.3490
  103ARG     CG 1556   2.422   2.664   4.007  0.9877  0.1418 -0.8900
  103ARG     CD 1557   2.290   2.594   4.026  0.2301 -0.1991 -0.4608
  103ARG     NE 1558   2.280   2.459   3.972  0.4853  0.4819 -0.2574
  103ARG     CZ 1559   2.257   2.420   3.850  0.4696 -0.0382  0.1044
  103ARG    NH1 1560   2.231   2.510   3.755  0.4825  0.2585  0.1935
  103ARG    NH2 1561   2.240   2.294   3.813 -0.2079 -0.1428  0.1114
  103ARG      H 1562   2.772   2.456   4.075  1.9203  0.1260 -0.1085
  103ARG     HA 1563   2.659   2.677   3.904  0.1353 -0.5038 -0.3242
  103ARG    HB2 1564   2.530   2.480   4.016 -2.3068  0.1028 -0.1920
  103ARG    HB3 1565   2.543   2.577   4.166  1.3615  0.2092 -0.3541
  103ARG    HG2 1566   2.405   2.756   4.063 -0.8992  0.3240 -1.6867
  103ARG    HG3 1567   2.429   2.690   3.901 -0.5399  1.0521 -0.8043
  103ARG    HD2 1568   2.262   2.590   4.132 -1.8429 -2.1752 -0.9932
  103ARG    HD3 1569   2.209   2.650   3.979 -0.3840 -0.9954 -0.3553
  103ARG     HE 1570   2.280   2.381   4.036 -0.0016  0.8356  0.1879
  103ARG   HH11 1571   2.175   2.478   3.677  1.0411  0.2153 -0.1950
  103ARG   HH12 1572   2.240   2.609   3.775 -1.3238  0.3999  0.4888
  103ARG   HH21 1573   2.241   2.278   3.713  1.9513 -0.3831  0.1271
  103ARG   HH22 1574   2.242   2.220   3.882  2.1259  1.1559  1.5589
  104ALA      N 1575   2.708   2.873   4.068 -0.0150  0.1735  0.1326
  104ALA     CA 1576   2.727   2.982   4.159 -0.0969 -0.3214  0.0033
  104ALA      C 1577   2.628   3.103   4.131  0.2639  0.3737 -0.9766
  104ALA      O 1578   2.559   3.107   4.027  0.4655  0.4790  0.8876
  104ALA     CB 1579   2.873   3.019   4.151  0.1135  0.2946  0.2260
  104ALA      H 1580   2.674   2.897   3.976 -0.9648 -0.2074  0.3671
  104ALA     HA 1581   2.711   2.941   4.258  1.9203  0.4890  0.6995
  104ALA    HB1 1582   2.890   3.030   4.044 -2.2553  1.8086 -0.0950
  104ALA    HB2 1583   2.897   3.103   4.216 -2.9201  0.3040  1.4958
  104ALA    HB3 1584   2.933   2.935   4.184  0.1251  0.9380  1.9227
  105ASN      N 1585   2.624   3.195   4.229  0.1255 -0.3531  0.1557
  105ASN     CA 1586   2.558   3.327   4.196  0.7377 -0.1970  1.2605
  105ASN      C 1587   2.644   3.412   4.099  0.1296  0.3548 -0.0168
  105ASN      O 1588   2.767   3.415   4.103 -0.5540  0.5675 -0.5172
  105ASN     CB 1589   2.520   3.409   4.321  0.1042  0.0748 -0.4947
  105ASN     CG 1590   2.459   3.324   4.431  0.6169 -0.4159  0.3347
  105ASN    OD1 1591   2.356   3.262   4.411  0.1775  0.1534 -0.0309
  105ASN    ND2 1592   2.520   3.318   4.541  0.8790 -0.4081  0.0436
  105ASN      H 1593   2.660   3.171   4.321  0.3614 -1.0143 -0.1082
  105ASN     HA 1594   2.467   3.305   4.141  0.4048  0.0320  1.7152
  105ASN    HB2 1595   2.601   3.473   4.355  0.8450 -0.3610 -1.3940
  105ASN    HB3 1596   2.443   3.471   4.274  0.4884  0.7023 -0.3151
  105ASN   HD21 1597   2.486   3.236   4.590  0.7465 -0.5186 -0.2306
  105ASN   HD22 1598   2.607   3.369   4.545  1.4579 -1.0857 -2.4001
  106ILE      N 1599   2.574   3.484   4.008 -0.1871  0.2048 -0.9162
  106ILE     CA 1600   2.644   3.582   3.918  0.4960  0.0240  0.2407
  106ILE      C 1601   2.556   3.706   3.897 -0.1231 -0.5305  0.2273
  106ILE      O 1602   2.436   3.702   3.883  0.8098 -0.3173  0.2696
  106ILE     CB 1603   2.661   3.518   3.778 -0.1245 -0.3488 -0.1325
  106ILE    CG1 1604   2.714   3.373   3.768 -0.1916 -0.1357  0.1704
  106ILE    CG2 1605   2.749   3.609   3.697  0.1664  0.0334 -0.4174
  106ILE    CD1 1606   2.678   3.305   3.633  0.0438  0.3562 -0.2580
  106ILE      H 1607   2.473   3.482   4.008 -0.2103  0.8873 -0.2581
  106ILE     HA 1608   2.745   3.603   3.955  2.0169  0.7289 -3.7711
  106ILE     HB 1609   2.562   3.520   3.734 -0.4848  2.4667  0.6087
  106ILE   HG12 1610   2.822   3.361   3.774 -0.1301  0.7792  1.4936
  106ILE   HG13 1611   2.670   3.315   3.850  1.2131  0.2674  1.2513
  106ILE   HG21 1612   2.742   3.565   3.598  0.4388 -3.3003  0.9206
  106ILE   HG22 1613   2.713   3.712   3.698  0.7274  0.2322 -0.5263
  106ILE   HG23 1614   2.854   3.606   3.726 -0.4676 -0.5987  1.9991
  106ILE   HD11 1615   2.687   3.197   3.647 -2.8867  0.0909  0.2454
  106ILE   HD12 1616   2.576   3.338   3.616  0.4684  4.4266  3.2707
  106ILE   HD13 1617   2.745   3.342   3.555 -1.0799  2.1406 -0.4250
  107ALA      N 1618   2.610   3.829   3.912  0.2175 -0.2741  0.7626
  107ALA     CA 1619   2.540   3.951   3.869 -0.1821  0.4072 -0.0110
  107ALA      C 1620   2.571   3.976   3.714 -0.0482  0.3993 -0.1229
  107ALA      O 1621   2.684   3.997   3.666 -0.4375  0.4039  0.1243
  107ALA     CB 1622   2.591   4.060   3.962 -0.4177  0.5526  0.0210
  107ALA      H 1623   2.707   3.838   3.940  0.9549  0.6062 -1.7775
  107ALA     HA 1624   2.432   3.941   3.880 -0.0156 -2.1577 -0.1159
  107ALA    HB1 1625   2.699   4.055   3.955 -0.4714 -0.6740 -0.0980
  107ALA    HB2 1626   2.553   4.159   3.939  1.1855  1.1100 -0.3000
  107ALA    HB3 1627   2.551   4.036   4.061 -3.1059  0.9858 -0.8781
  108ALA      N 1628   2.467   3.976   3.637  0.2589  0.0820 -0.0002
  108ALA     CA 1629   2.472   4.009   3.492 -0.1619  0.5802 -0.4781
  108ALA      C 1630   2.440   4.154   3.465 -0.6580 -0.2404  0.6381
  108ALA      O 1631   2.334   4.196   3.504 -0.0512 -0.4350  0.1750
  108ALA     CB 1632   2.365   3.912   3.430  0.0867  0.5082 -0.1157
  108ALA      H 1633   2.377   3.948   3.673  0.5722  1.7988  2.3719
  108ALA     HA 1634   2.566   3.980   3.444 -0.7286 -0.3777 -1.0326
  108ALA    HB1 1635   2.409   3.813   3.439  0.5001  0.8496  2.4087
  108ALA    HB2 1636   2.270   3.916   3.483 -0.4454 -2.8871 -0.6294
  108ALA    HB3 1637   2.365   3.931   3.322  0.0110  0.6749 -0.0868
  109ILE      N 1638   2.539   4.234   3.407 -0.1127  0.1541  0.0566
  109ILE     CA 1639   2.542   4.377   3.389  0.4883  0.0798 -0.0852
  109ILE      C 1640   2.455   4.411   3.264  1.0050  0.6612  0.7062
  109ILE      O 1641   2.493   4.379   3.147  0.6028 -0.3305  0.1698
  109ILE     CB 1642   2.681   4.433   3.378  0.4118 -0.6483  0.3632
  109ILE    CG1 1643   2.756   4.406   3.508  0.1210  0.4797  0.5723
  109ILE    CG2 1644   2.687   4.583   3.347  0.5905 -0.1367 -0.1701
  109ILE    CD1 1645   2.900   4.449   3.513  0.0822 -0.1060 -0.0167
  109ILE      H 1646   2.622   4.182   3.380 -0.9616 -1.0432 -0.3616
  109ILE     HA 1647   2.487   4.423   3.471 -0.9321  0.3033 -1.1235
  109ILE     HB 1648   2.729   4.379   3.296 -0.9462  1.3711 -1.8804
  109ILE   HG12 1649   2.700   4.460   3.584  0.4550  1.8952 -0.1493
  109ILE   HG13 1650   2.757   4.301   3.538  1.5072  0.4333  0.4591
  109ILE   HG21 1651   2.790   4.616   3.336  0.1956  1.3330  0.3834
  109ILE   HG22 1652   2.646   4.603   3.248  0.7131  1.1903  0.0324
  109ILE   HG23 1653   2.630   4.632   3.425 -1.5961  0.2974 -1.9184
  109ILE   HD11 1654   2.904   4.556   3.534 -1.4839 -0.0322  0.0108
  109ILE   HD12 1655   2.944   4.395   3.597 -1.6432 -0.7571  0.5166
  109ILE   HD13 1656   2.948   4.423   3.419 -1.8775  0.3336 -1.1954
  110THR      N 1657   2.338   4.475   3.276  0.7527  0.3877  0.1805
  110THR     CA 1658   2.255   4.529   3.172  0.4214  0.0631  0.0685
  110THR      C 1659   2.291   4.670   3.115 -0.0370 -0.5437 -0.2805
  110THR      O 1660   2.272   4.694   2.998 -0.0077 -0.1189 -0.0442
  110THR     CB 1661   2.105   4.527   3.210 -0.8623  0.3190 -0.2137
  110THR    OG1 1662   2.070   4.608   3.321  0.2737 -0.4599  0.1119
  110THR    CG2 1663   2.064   4.377   3.260  0.2460 -0.8936 -0.2393
  110THR      H 1664   2.309   4.499   3.370  1.1540  0.1091  0.3747
  110THR     HA 1665   2.260   4.465   3.084  0.2502 -0.6977  0.6018
  110THR     HB 1666   2.048   4.554   3.121 -0.3550  0.6850 -0.4327
  110THR    HG1 1667   2.059   4.697   3.285  3.0476 -0.3822 -0.6939
  110THR   HG21 1668   2.132   4.333   3.333  2.3020 -0.0554 -1.5466
  110THR   HG22 1669   1.959   4.373   3.290  0.3920 -0.2994  0.3740
  110THR   HG23 1670   2.093   4.308   3.181  1.2800 -1.6054  0.7391
  111GLU      N 1671   2.356   4.750   3.200 -0.5270 -0.0490 -0.1738
  111GLU     CA 1672   2.400   4.891   3.161  0.6112  0.5776 -0.1736
  111GLU      C 1673   2.521   4.935   3.243 -0.2745  0.3024 -0.3073
  111GLU      O 1674   2.515   4.910   3.362 -0.0000 -0.7292  0.2167
  111GLU     CB 1675   2.271   4.975   3.185 -0.5325  1.1468 -0.3393
  111GLU     CG 1676   2.257   5.109   3.114  0.0412 -0.2933 -0.1453
  111GLU     CD 1677   2.301   5.100   2.973 -0.5384  0.3697  0.4280
  111GLU    OE1 1678   2.223   5.094   2.875  0.5005 -0.0595 -0.5158
  111GLU    OE2 1679   2.423   5.122   2.958  0.2397 -0.7502  0.9814
  111GLU      H 1680   2.371   4.718   3.295 -2.3026  0.4514  0.3117
  111GLU     HA 1681   2.431   4.877   3.058  1.4969  0.9858  0.0297
  111GLU    HB2 1682   2.181   4.915   3.171 -0.1199  0.3793  0.2697
  111GLU    HB3 1683   2.276   4.994   3.292 -1.0407 -2.1734  0.3574
  111GLU    HG2 1684   2.156   5.145   3.134 -0.0555 -0.8437  0.3926
  111GLU    HG3 1685   2.322   5.177   3.169  1.6638 -2.4808  0.7530
  112SER      N 1686   2.610   5.019   3.192 -0.1980  0.2624  0.4499
  112SER     CA 1687   2.736   5.066   3.258 -0.5634 -0.2191 -0.2146
  112SER      C 1688   2.811   5.191   3.199  0.6746 -0.1327 -0.3940
  112SER      O 1689   2.796   5.217   3.082 -0.3617 -0.0889  0.8874
  112SER     CB 1690   2.835   4.957   3.281  0.1388  0.4039  0.2071
  112SER     OG 1691   2.894   4.934   3.152 -0.1175 -0.3648  0.7548
  112SER      H 1692   2.603   5.044   3.095 -1.5748 -3.4881 -0.5584
  112SER     HA 1693   2.705   5.097   3.358 -1.0873 -2.0185  0.2214
  112SER    HB2 1694   2.903   4.988   3.360 -2.2324  2.5595  1.5314
  112SER    HB3 1695   2.782   4.867   3.312  0.5579  0.1584  0.2200
  112SER     HG 1696   2.844   4.867   3.105  1.0732 -1.6619  1.2651
  113ASP      N 1697   2.862   5.280   3.281  0.2819  0.2460 -0.6532
  113ASP     CA 1698   2.934   5.402   3.240 -0.1655  0.7431 -0.1470
  113ASP      C 1699   3.071   5.401   3.310  0.2834  0.3740 -0.4839
  113ASP      O 1700   3.083   5.387   3.435 -0.1702 -0.5336 -0.0987
  113ASP     CB 1701   2.856   5.528   3.268 -0.0514 -0.2033  0.0155
  113ASP     CG 1702   2.930   5.658   3.226 -0.7789  0.0051  0.1328
  113ASP    OD1 1703   2.982   5.662   3.111  0.5170 -0.2176 -0.3675
  113ASP    OD2 1704   2.956   5.746   3.309 -0.0844 -0.3880 -0.2082
  113ASP      H 1705   2.854   5.258   3.379 -0.2855 -0.8681 -0.9343
  113ASP     HA 1706   2.951   5.397   3.133 -2.1926 -0.0388 -0.4851
  113ASP    HB2 1707   2.753   5.527   3.232  0.3384 -0.6290 -1.1264
  113ASP    HB3 1708   2.840   5.527   3.376 -1.7467  0.1685 -0.2071
  114LYS      N 1709   3.178   5.416   3.230  0.3059  0.0798  0.1870
  114LYS     CA 1710   3.323   5.419   3.263  0.6518  0.8331 -0.7932
  114LYS      C 1711   3.385   5.297   3.336  0.3168  0.3095 -0.3656
  114LYS      O 1712   3.507   5.283   3.346  0.6731 -0.0405 -0.0693
  114LYS     CB 1713   3.360   5.556   3.320  0.1760 -0.5039 -0.9052
  114LYS     CG 1714   3.297   5.674   3.241  0.4433 -0.4942  0.5251
  114LYS     CD 1715   3.351   5.808   3.277  0.6601  0.8222  0.5617
  114LYS     CE 1716   3.277   5.919   3.204 -0.6911  0.5599  0.0091
  114LYS     NZ 1717   3.146   5.946   3.270 -0.1178  0.7537 -0.0908
  114LYS      H 1718   3.155   5.435   3.134 -0.9364 -0.4627  0.3535
  114LYS     HA 1719   3.369   5.415   3.164  2.3463  1.7713 -0.0888
  114LYS    HB2 1720   3.337   5.568   3.425  0.2367  2.7447 -1.1636
  114LYS    HB3 1721   3.467   5.570   3.306  0.3265 -2.6112 -2.2728
  114LYS    HG2 1722   3.319   5.663   3.135  1.0914  0.9886  0.4801
  114LYS    HG3 1723   3.189   5.666   3.248  0.3053 -0.9614 -1.4379
  114LYS    HD2 1724   3.341   5.832   3.383 -0.3611 -0.2247  0.7162
  114LYS    HD3 1725   3.454   5.828   3.247  0.3202  2.7403  0.5329
  114LYS    HE2 1726   3.334   6.011   3.210 -0.3991  0.3245  0.9907
  114LYS    HE3 1727   3.264   5.897   3.098 -1.0235  2.1948 -0.3153
  114LYS    HZ1 1728   3.111   6.035   3.238 -2.2108  0.6085  1.5926
  114LYS    HZ2 1729   3.088   5.870   3.239 -1.2515  0.1015  3.1706
  114LYS    HZ3 1730   3.157   5.949   3.371  2.9355 -3.2202 -0.0626
  115PHE      N 1731   3.307   5.200   3.383 -0.0012  0.4782  0.1464
  115PHE     CA 1732   3.351   5.080   3.457 -0.6431 -0.4265 -0.3650
  115PHE      C 1733   3.440   4.986   3.372 -0.1839 -0.3170 -0.0956
  115PHE      O 1734   3.547   4.947   3.418  0.2379  0.1495 -0.0475
  115PHE     CB 1735   3.229   5.007   3.508 -0.0260  0.3474 -0.2030
  115PHE     CG 1736   3.262   4.876   3.575  0.1107 -0.0409 -0.0731
  115PHE    CD1 1737   3.290   4.864   3.712 -0.2073  0.1268 -0.7893
  115PHE    CD2 1738   3.255   4.757   3.498  0.2381 -0.1586  0.4392
  115PHE    CE1 1739   3.323   4.741   3.770 -0.1900 -0.8682 -0.0426
  115PHE    CE2 1740   3.275   4.633   3.561  0.4008 -0.5055  0.5863
  115PHE     CZ 1741   3.307   4.621   3.697 -0.0849 -0.6162 -0.5803
  115PHE      H 1742   3.207   5.214   3.376  0.2936  2.5331 -0.6475
  115PHE     HA 1743   3.403   5.120   3.544 -0.7375 -2.7776  0.8800
  115PHE    HB2 1744   3.178   5.071   3.580 -1.0945  0.0950 -0.7132
  115PHE    HB3 1745   3.167   4.990   3.420  0.1159  0.4030 -0.3140
  115PHE    HD1 1746   3.306   4.948   3.777  2.7952 -1.1792  0.3733
  115PHE    HD2 1747   3.227   4.753   3.394 -1.8697 -0.3792  0.9727
  115PHE    HE1 1748   3.361   4.730   3.871  0.6616 -2.1133 -0.4727
  115PHE    HE2 1749   3.264   4.546   3.498 -1.6340  0.9778 -1.2642
  115PHE     HZ 1750   3.327   4.527   3.746  0.8884  0.0960  0.4523
  116PHE      N 1751   3.396   4.962   3.247  0.0193  0.3153 -0.4561
  116PHE     CA 1752   3.477   4.894   3.143 -0.1912  0.1345  0.3634
  116PHE      C 1753   3.575   4.983   3.074  0.3607 -1.4534  0.6716
  116PHE      O 1754   3.545   5.099   3.042  0.2424  0.0568  0.0664
  116PHE     CB 1755   3.386   4.828   3.043 -0.0072 -0.0272 -0.3898
  116PHE     CG 1756   3.302   4.718   3.089 -0.5054  0.5832 -0.3159
  116PHE    CD1 1757   3.356   4.607   3.159  0.0140 -0.6324 -0.0858
  116PHE    CD2 1758   3.165   4.714   3.060  0.2210  0.4105  0.4033
  116PHE    CE1 1759   3.271   4.508   3.204 -0.2682  0.2806 -0.5711
  116PHE    CE2 1760   3.081   4.609   3.107 -0.4525  0.3807 -0.2914
  116PHE     CZ 1761   3.133   4.506   3.180 -0.7236  0.0197 -0.0647
  116PHE      H 1762   3.316   5.013   3.213 -1.6702 -1.1443  1.1682
  116PHE     HA 1763   3.536   4.819   3.196  1.8923  0.9230 -0.7225
  116PHE    HB2 1764   3.322   4.910   3.010  3.1371  2.2218 -1.4869
  116PHE    HB3 1765   3.445   4.803   2.955 -1.0704  1.2906 -1.5360
  116PHE    HD1 1766   3.461   4.614   3.182 -0.5477  2.3867  2.1433
  116PHE    HD2 1767   3.121   4.805   3.021  1.5170  0.7447 -0.3553
  116PHE    HE1 1768   3.316   4.435   3.269  1.5712  2.3511  0.6269
  116PHE    HE2 1769   2.975   4.611   3.085 -1.0123 -1.7942  1.6578
  116PHE     HZ 1770   3.076   4.431   3.233  0.2119  0.8754  2.2828
  117ILE      N 1771   3.693   4.925   3.048  0.0820 -0.0360  0.1894
  117ILE     CA 1772   3.804   4.992   2.980  0.4001  0.0922  0.1608
  117ILE      C 1773   3.830   4.943   2.828  0.0401 -0.2100 -0.2265
  117ILE      O 1774   3.856   4.827   2.796  0.1293  0.3751  0.8776
  117ILE     CB 1775   3.927   4.984   3.067 -0.6332 -0.1612  0.5294
  117ILE    CG1 1776   3.897   5.063   3.199  0.3593  0.0037 -0.8106
  117ILE    CG2 1777   4.049   5.033   2.990 -0.3660 -0.5837 -0.1138
  117ILE    CD1 1778   4.008   5.076   3.303  0.0689  0.0408 -0.3386
  117ILE      H 1779   3.698   4.825   3.063 -0.2671 -0.2592 -1.0552
  117ILE     HA 1780   3.779   5.097   2.971 -0.6710 -0.1074  0.7048
  117ILE     HB 1781   3.953   4.882   3.094  2.1970  0.3485  0.1024
  117ILE   HG12 1782   3.879   5.167   3.175 -2.2404 -0.2473 -0.2071
  117ILE   HG13 1783   3.814   5.011   3.246  0.1872  1.8798  1.0876
  117ILE   HG21 1784   4.077   4.962   2.912 -3.1591 -2.5094  0.5088
  117ILE   HG22 1785   4.038   5.134   2.948 -0.6374 -0.8577 -0.7252
  117ILE   HG23 1786   4.133   5.034   3.059  1.6177 -2.6703 -2.3046
  117ILE   HD11 1787   4.047   4.978   3.330 -0.7856  0.4357  2.6749
  117ILE   HD12 1788   4.086   5.148   3.276 -1.5999  1.3990 -1.8534
  117ILE   HD13 1789   3.960   5.120   3.390  0.4619  0.8546 -0.5197
  118ASN      N 1790   3.839   5.038   2.742  0.5193 -0.0290 -0.3733
  118ASN     CA 1791   3.845   5.026   2.593  0.2564 -0.2380 -0.8552
  118ASN      C 1792   3.970   4.952   2.541  0.5952  1.0184 -0.4078
  118ASN      O 1793   4.089   4.989   2.571  0.3700 -1.0400  0.3643
  118ASN     CB 1794   3.810   5.165   2.526 -0.3621 -0.1518 -0.7687
  118ASN     CG 1795   3.744   5.139   2.392 -0.4386 -0.1586  0.2349
  118ASN    OD1 1796   3.705   5.030   2.355 -0.0632  0.6077  0.1577
  118ASN    ND2 1797   3.726   5.235   2.306 -0.2428 -0.4554 -0.2853
  118ASN      H 1798   3.831   5.133   2.775  1.2888 -0.4786  1.2014
  118ASN     HA 1799   3.757   4.968   2.563  1.2004 -1.3300 -1.5674
  118ASN    HB2 1800   3.732   5.218   2.581  0.5257 -1.4453  1.9372
  118ASN    HB3 1801   3.905   5.215   2.509 -1.2516  1.3856 -1.3770
  118ASN   HD21 1802   3.665   5.218   2.227  0.7466 -2.2408 -0.7130
  118ASN   HD22 1803   3.748   5.330   2.333  0.3124  0.3882 -3.3120
  119GLY      N 1804   3.940   4.839   2.475  0.3983 -0.3698  0.1582
  119GLY     CA 1805   4.041   4.751   2.425 -0.1583  0.5282 -0.8653
  119GLY      C 1806   4.107   4.672   2.541 -0.1391 -0.5713 -0.6273
  119GLY      O 1807   4.198   4.596   2.503 -0.0733 -0.6026 -0.7707
  119GLY      H 1808   3.842   4.817   2.470  0.4846 -0.5025 -1.4194
  119GLY    HA2 1809   3.999   4.668   2.367  2.1674 -2.0418  0.8838
  119GLY    HA3 1810   4.112   4.812   2.370  0.4374  0.7357  0.1221
  120SER      N 1811   4.064   4.676   2.665  0.4144 -0.0695  0.7521
  120SER     CA 1812   4.133   4.592   2.766 -0.4306  0.0298 -0.9249
  120SER      C 1813   4.113   4.439   2.747  0.2155  0.0583 -0.2767
  120SER      O 1814   4.173   4.357   2.819  0.6804  0.0650 -0.0007
  120SER     CB 1815   4.086   4.628   2.907 -0.0448 -0.1561  0.1238
  120SER     OG 1816   3.945   4.603   2.913 -0.1152 -0.4157 -0.1371
  120SER      H 1817   3.999   4.745   2.699  0.7907 -0.6720  2.8576
  120SER     HA 1818   4.241   4.605   2.769 -0.0817 -2.4839 -0.1849
  120SER    HB2 1819   4.132   4.556   2.975 -0.3568 -0.3500  0.1316
  120SER    HB3 1820   4.115   4.727   2.940  0.5346 -0.8267  1.7544
  120SER     HG 1821   3.902   4.663   2.851 -0.0240  0.0553  0.2496
  121ASN      N 1822   4.030   4.388   2.657  0.0742 -0.0367 -0.3078
  121ASN     CA 1823   3.996   4.246   2.637 -0.7863 -0.2435  0.1888
  121ASN      C 1824   3.939   4.165   2.751 -0.7803  0.4664 -0.5145
  121ASN      O 1825   3.961   4.045   2.756  0.5051  0.0114  0.0199
  121ASN     CB 1826   4.115   4.178   2.564 -0.0930  0.0266 -0.5099
  121ASN     CG 1827   4.074   4.056   2.482 -0.0778  0.2698 -0.6488
  121ASN    OD1 1828   3.961   4.042   2.431 -0.2773  0.4045  0.0322
  121ASN    ND2 1829   4.156   3.954   2.475  0.2499 -0.0914 -0.4281
  121ASN      H 1830   3.975   4.455   2.606 -0.5656  0.7009  1.2752
  121ASN     HA 1831   3.915   4.245   2.564 -0.6457  0.8287 -0.0099
  121ASN    HB2 1832   4.160   4.251   2.496 -1.1883  0.4396 -0.8112
  121ASN    HB3 1833   4.184   4.155   2.645 -1.4011 -0.2968  0.5349
  121ASN   HD21 1834   4.132   3.874   2.418 -2.5459 -0.6820  1.3681
  121ASN   HD22 1835   4.240   3.947   2.529 -1.6217 -1.3748  2.5654
  122TRP      N 1836   3.865   4.232   2.845  0.0159 -0.0356 -0.2295
  122TRP     CA 1837   3.774   4.173   2.944 -1.4271 -0.3834 -0.0977
  122TRP      C 1838   3.633   4.225   2.953 -0.1508  0.1255  0.0604
  122TRP      O 1839   3.598   4.340   2.926  0.0814 -0.0878 -0.0630
  122TRP     CB 1840   3.844   4.154   3.079 -0.5867  0.1030 -0.0603
  122TRP     CG 1841   3.889   4.279   3.152 -0.0428  0.4481  0.3480
  122TRP    CD1 1842   4.007   4.338   3.148 -0.2007 -0.9083 -0.3297
  122TRP    CD2 1843   3.805   4.373   3.228  0.5488 -0.6915  0.4379
  122TRP    NE1 1844   4.013   4.448   3.222 -0.3801 -0.6796 -0.5150
  122TRP    CE2 1845   3.889   4.480   3.272 -0.1780 -0.0279 -0.1142
  122TRP    CE3 1846   3.669   4.379   3.272  0.1912 -0.8480  0.2830
  122TRP    CZ2 1847   3.851   4.572   3.371 -0.0160  0.0612 -0.0907
  122TRP    CZ3 1848   3.622   4.471   3.369 -0.1386  0.5893  0.4144
  122TRP    CH2 1849   3.712   4.569   3.416 -0.3556 -0.3618 -0.1936
  122TRP      H 1850   3.852   4.331   2.828  2.1172  0.0594 -1.6951
  122TRP     HA 1851   3.760   4.070   2.910 -0.1789 -0.2140 -1.2086
  122TRP    HB2 1852   3.785   4.099   3.153  0.4914 -2.6246 -1.1281
  122TRP    HB3 1853   3.931   4.092   3.061 -0.4176  0.5109 -0.6799
  122TRP    HD1 1854   4.088   4.298   3.089  1.6751  2.8056 -0.5610
  122TRP    HE1 1855   4.102   4.493   3.239 -0.1123 -1.4386  0.1869
  122TRP    HE3 1856   3.600   4.300   3.248 -0.8111 -0.2216  1.0359
  122TRP    HZ2 1857   3.918   4.635   3.428 -1.5940  0.0175  1.9274
  122TRP    HZ3 1858   3.522   4.468   3.409  0.2611 -1.9274  1.3860
  122TRP    HH2 1859   3.685   4.642   3.491 -1.8231 -1.4631  0.4000
  123GLU      N 1860   3.534   4.140   2.992 -0.3200  0.0021  0.6669
  123GLU     CA 1861   3.385   4.163   2.973 -1.1407  0.4236 -0.6866
  123GLU      C 1862   3.320   4.180   3.119  0.2665 -0.3124 -0.0644
  123GLU      O 1863   3.198   4.203   3.133  0.2869  0.2918 -0.3968
  123GLU     CB 1864   3.328   4.043   2.898  0.3015  0.2653 -0.1934
  123GLU     CG 1865   3.340   4.050   2.750 -0.3864  0.0945 -0.3312
  123GLU     CD 1866   3.470   3.989   2.695 -0.7063 -0.2041 -0.1090
  123GLU    OE1 1867   3.495   3.870   2.725  0.2081  0.6035  0.2631
  123GLU    OE2 1868   3.544   4.061   2.618 -0.1763 -0.4804  0.0244
  123GLU      H 1869   3.569   4.054   3.033 -0.9217 -1.1632 -1.1497
  123GLU     HA 1870   3.363   4.250   2.911  1.2223  1.1587 -0.6002
  123GLU    HB2 1871   3.362   3.946   2.935  0.7248  0.3715 -0.2992
  123GLU    HB3 1872   3.222   4.045   2.923 -0.3115 -1.2734 -2.3978
  123GLU    HG2 1873   3.262   3.994   2.698  0.3757 -2.5123  1.1794
  123GLU    HG3 1874   3.331   4.155   2.722 -0.6466  0.3912  0.8373
  124GLY      N 1875   3.402   4.166   3.225  0.3759  0.6586  0.2617
  124GLY     CA 1876   3.359   4.167   3.369  0.2411  0.4344 -0.5443
  124GLY      C 1877   3.465   4.119   3.470  0.1944 -0.2280  0.4588
  124GLY      O 1878   3.576   4.092   3.432 -0.2588  0.4030 -0.2298
  124GLY      H 1879   3.497   4.145   3.201  0.3086 -0.8857  1.2152
  124GLY    HA2 1880   3.329   4.269   3.390  2.5918  0.9916  0.3930
  124GLY    HA3 1881   3.280   4.094   3.385  0.1301  0.8384  0.8207
  125ILE      N 1882   3.428   4.116   3.596 -0.4445 -0.5163 -0.2222
  125ILE     CA 1883   3.527   4.106   3.707  0.4369  0.2472 -0.7072
  125ILE      C 1884   3.502   3.992   3.802  0.4359  0.1458  0.7374
  125ILE      O 1885   3.390   3.968   3.844  0.3373  0.2448 -0.0686
  125ILE     CB 1886   3.536   4.237   3.794 -0.6676  0.3652  0.4259
  125ILE    CG1 1887   3.572   4.355   3.709 -0.0970  0.4929  0.4517
  125ILE    CG2 1888   3.643   4.209   3.897 -0.0814 -0.0115 -0.6328
  125ILE    CD1 1889   3.618   4.476   3.788  0.3459 -0.6829 -0.4922
  125ILE      H 1890   3.328   4.120   3.612 -0.3705  1.9921  0.0311
  125ILE     HA 1891   3.627   4.084   3.669 -0.3117 -2.2475 -1.3870
  125ILE     HB 1892   3.446   4.254   3.853 -1.8239 -0.7279 -0.9554
  125ILE   HG12 1893   3.651   4.321   3.642  0.3305 -0.2665  1.3274
  125ILE   HG13 1894   3.488   4.384   3.645  0.0494  0.8330  0.4105
  125ILE   HG21 1895   3.653   4.289   3.971  0.7470  1.3179 -2.1040
  125ILE   HG22 1896   3.625   4.122   3.960  0.8736 -0.2852 -0.7177
  125ILE   HG23 1897   3.735   4.201   3.838  0.6647 -1.5120  0.6476
  125ILE   HD11 1898   3.634   4.562   3.723  0.2953 -0.8941 -0.7861
  125ILE   HD12 1899   3.548   4.501   3.867 -1.4362 -0.6342 -2.0265
  125ILE   HD13 1900   3.712   4.459   3.841 -0.2491  0.5903  1.0264
  126LEU      N 1901   3.600   3.909   3.824  0.1922 -0.1561  0.2003
  126LEU     CA 1902   3.609   3.803   3.921  0.5913 -0.5435  0.3684
  126LEU      C 1903   3.663   3.854   4.052  0.0423  0.0203 -0.6218
  126LEU      O 1904   3.784   3.858   4.084  0.1790 -0.3640  0.6447
  126LEU     CB 1905   3.688   3.680   3.870  0.7056  0.4139 -0.8089
  126LEU     CG 1906   3.705   3.559   3.964 -0.0756  0.0403 -1.0565
  126LEU    CD1 1907   3.567   3.515   4.026 -0.3839  0.0377 -0.2881
  126LEU    CD2 1908   3.768   3.437   3.897  0.2208  0.0089 -0.4473
  126LEU      H 1909   3.689   3.922   3.777 -0.6925  2.5396 -0.9437
  126LEU     HA 1910   3.508   3.764   3.936 -0.1242  0.6682 -1.0158
  126LEU    HB2 1911   3.640   3.635   3.783 -0.9275 -0.4759  0.5008
  126LEU    HB3 1912   3.786   3.716   3.839  1.5057  0.2090  1.3099
  126LEU     HG 1913   3.779   3.595   4.035 -0.7876  1.7336 -1.1330
  126LEU   HD11 1914   3.535   3.596   4.092  4.0649  1.7759  0.0392
  126LEU   HD12 1915   3.496   3.501   3.944  0.3129  1.1949 -1.1140
  126LEU   HD13 1916   3.599   3.419   4.065  2.6967 -0.9733 -4.6403
  126LEU   HD21 1917   3.692   3.380   3.844 -0.1558 -1.5645  1.6230
  126LEU   HD22 1918   3.858   3.471   3.846  0.5551  0.3029  0.3172
  126LEU   HD23 1919   3.807   3.378   3.980 -0.2046  1.3565  0.7509
  127GLY      N 1920   3.572   3.910   4.135 -0.5542 -0.0746 -0.1271
  127GLY     CA 1921   3.589   3.944   4.276 -0.6688 -0.4304  0.3840
  127GLY      C 1922   3.615   3.825   4.366 -0.7820  0.0599  0.4521
  127GLY      O 1923   3.520   3.755   4.394  0.1331  0.0603 -0.4998
  127GLY      H 1924   3.488   3.940   4.088  0.1322  1.1558 -0.6336
  127GLY    HA2 1925   3.669   4.017   4.282  0.0337 -1.1263 -0.3707
  127GLY    HA3 1926   3.493   3.987   4.304 -0.0519 -0.6104  3.0676
  128LEU      N 1927   3.736   3.811   4.417  0.4336 -0.1642 -0.4295
  128LEU     CA 1928   3.778   3.703   4.506  0.3533 -0.7755 -0.0347
  128LEU      C 1929   3.788   3.733   4.654 -0.0899  0.4123  0.3207
  128LEU      O 1930   3.864   3.661   4.730 -0.2184  0.1590  0.1089
  128LEU     CB 1931   3.915   3.655   4.454 -0.6772 -0.5042 -0.8254
  128LEU     CG 1932   3.928   3.601   4.311  0.3055 -0.8649  0.1382
  128LEU    CD1 1933   4.074   3.573   4.287 -0.2762  0.0798  0.2835
  128LEU    CD2 1934   3.856   3.472   4.289  0.0122 -0.3015 -0.4406
  128LEU      H 1935   3.804   3.885   4.402 -1.1574  1.5954  0.6051
  128LEU     HA 1936   3.715   3.614   4.500  4.0829 -3.7001  0.5804
  128LEU    HB2 1937   3.984   3.738   4.469 -0.0059 -1.0256 -1.0063
  128LEU    HB3 1938   3.968   3.586   4.520  0.4447  1.3825  0.3347
  128LEU     HG 1939   3.882   3.674   4.244 -0.3085  0.6791  2.1195
  128LEU   HD11 1940   4.134   3.664   4.300 -0.7988  0.0704  3.6240
  128LEU   HD12 1941   4.114   3.489   4.344 -1.2206 -1.9689 -1.9198
  128LEU   HD13 1942   4.081   3.548   4.181  1.7107 -1.3269  0.6972
  128LEU   HD21 1943   3.747   3.481   4.295  0.0981  0.1861  0.5089
  128LEU   HD22 1944   3.878   3.427   4.192 -0.9507 -0.1649 -0.7290
  128LEU   HD23 1945   3.870   3.399   4.369  0.7192 -0.6034 -0.8274
  129ALA      N 1946   3.728   3.842   4.705 -0.0647 -0.2667  0.1632
  129ALA     CA 1947   3.720   3.876   4.849  0.1536 -0.5606  0.4785
  129ALA      C 1948   3.617   3.797   4.925  0.3319 -0.1473  0.0222
  129ALA      O 1949   3.564   3.700   4.869 -0.4568  0.0748  0.2061
  129ALA     CB 1950   3.700   4.032   4.867 -0.5314  0.5424  0.6411
  129ALA      H 1951   3.678   3.902   4.641  1.4077  1.0522  0.1588
  129ALA     HA 1952   3.815   3.847   4.894 -0.0042 -0.7707  0.6743
  129ALA    HB1 1953   3.694   4.067   4.970  0.1627 -0.1799  0.9293
  129ALA    HB2 1954   3.778   4.090   4.818 -0.8103  1.9477  1.7848
  129ALA    HB3 1955   3.611   4.068   4.814  0.9222  0.1217 -2.2738
  130TYR      N 1956   3.590   3.822   5.051  0.1334 -0.2451 -0.3042
  130TYR     CA 1957   3.481   3.761   5.129 -1.0889 -0.6712  0.0639
  130TYR      C 1958   3.343   3.809   5.078 -0.3611  0.2677 -0.0359
  130TYR      O 1959   3.336   3.918   5.021 -0.8018  0.2480  0.6394
  130TYR     CB 1960   3.494   3.779   5.278 -0.8042 -0.4872  0.1412
  130TYR     CG 1961   3.633   3.737   5.335  0.0604  0.4559 -0.2398
  130TYR    CD1 1962   3.647   3.605   5.387 -0.2638  0.0318  0.0002
  130TYR    CD2 1963   3.747   3.815   5.322 -0.2443 -0.0842  0.4597
  130TYR    CE1 1964   3.773   3.563   5.441  0.3972  0.0627  0.1644
  130TYR    CE2 1965   3.873   3.781   5.377  0.1875  0.4461 -0.1588
  130TYR     CZ 1966   3.879   3.661   5.451 -0.3847 -0.0220  0.7567
  130TYR     OH 1967   3.993   3.631   5.521  0.4161 -0.6443 -1.1738
  130TYR      H 1968   3.627   3.909   5.087  2.3158 -1.0613 -0.4811
  130TYR     HA 1969   3.493   3.657   5.099 -1.5231 -0.5390 -0.5858
  130TYR    HB2 1970   3.482   3.884   5.304 -3.3568 -0.6114 -0.3155
  130TYR    HB3 1971   3.410   3.728   5.326 -2.2094  1.8681  0.3079
  130TYR    HD1 1972   3.567   3.534   5.385  0.9891 -1.3989 -0.6579
  130TYR    HD2 1973   3.740   3.902   5.258  0.1245 -1.9143 -2.2333
  130TYR    HE1 1974   3.784   3.471   5.496  1.3826 -0.0246 -0.1677
  130TYR    HE2 1975   3.962   3.842   5.366 -0.1340  0.7231 -1.3660
  130TYR     HH 1976   3.987   3.551   5.572  2.1907  1.0456  2.0081
  131ALA      N 1977   3.239   3.736   5.117  0.8606 -0.2152 -0.0434
  131ALA     CA 1978   3.094   3.773   5.095 -0.2306  0.0700  0.0417
  131ALA      C 1979   3.046   3.907   5.160  0.3582  0.1972 -0.4095
  131ALA      O 1980   2.948   3.969   5.120 -0.3175  0.3852  0.1648
  131ALA     CB 1981   3.001   3.660   5.150 -0.1708 -0.3215 -0.1561
  131ALA      H 1982   3.258   3.646   5.158 -1.2593 -0.8702 -0.3691
  131ALA     HA 1983   3.074   3.788   4.989  1.0027  0.1156 -0.2038
  131ALA    HB1 1984   3.036   3.564   5.111  0.8388  0.2736 -0.7666
  131ALA    HB2 1985   3.007   3.666   5.259 -0.0712  1.0927 -0.2250
  131ALA    HB3 1986   2.896   3.669   5.124 -0.2416  0.7374  0.4577
  132GLU      N 1987   3.127   3.945   5.264 -0.2352  0.0865  0.0450
  132GLU     CA 1988   3.105   4.067   5.342 -0.3964  0.2233 -0.5410
  132GLU      C 1989   3.093   4.200   5.248 -0.6917 -0.3373 -0.5134
  132GLU      O 1990   3.014   4.291   5.278  0.2382  0.2893  0.2116
  132GLU     CB 1991   3.226   4.084   5.433  0.3923 -0.6917 -0.9475
  132GLU     CG 1992   3.209   4.210   5.520  0.1428  0.4486 -0.2957
  132GLU     CD 1993   3.086   4.222   5.609 -0.4881 -0.4482 -0.4080
  132GLU    OE1 1994   3.023   4.117   5.647  0.2927 -0.0096 -0.1827
  132GLU    OE2 1995   3.061   4.329   5.666 -0.0794 -0.6960  0.0885
  132GLU      H 1996   3.209   3.891   5.288  0.6427  2.2978  2.5176
  132GLU     HA 1997   3.018   4.066   5.409  0.9246  0.3037  1.2493
  132GLU    HB2 1998   3.228   4.000   5.503  1.1005 -0.4305 -0.6526
  132GLU    HB3 1999   3.318   4.087   5.376  0.8984 -0.8466 -0.1485
  132GLU    HG2 2000   3.291   4.207   5.591 -1.4252  0.4017  1.5660
  132GLU    HG3 2001   3.232   4.300   5.463 -0.6122  0.3327 -0.7930
  133ILE      N 2002   3.172   4.210   5.142  0.0214 -0.3337  0.8196
  133ILE     CA 2003   3.161   4.321   5.045 -1.1294 -0.4303  0.0448
  133ILE      C 2004   3.093   4.283   4.911 -0.3235 -0.6607 -0.1764
  133ILE      O 2005   3.112   4.356   4.815 -0.2498  0.1927 -0.5717
  133ILE     CB 2006   3.295   4.399   5.032  0.6520 -0.0893  0.1896
  133ILE    CG1 2007   3.388   4.313   4.944 -0.1050 -0.1464  0.5529
  133ILE    CG2 2008   3.352   4.442   5.166  0.5676 -0.5326  0.4369
  133ILE    CD1 2009   3.513   4.396   4.914  0.0217 -0.8763 -0.0065
  133ILE      H 2010   3.239   4.136   5.122  0.6492  0.1214  1.1909
  133ILE     HA 2011   3.082   4.384   5.087 -2.0598 -1.6035  0.0917
  133ILE     HB 2012   3.261   4.485   4.975 -3.4193 -1.9408 -0.5606
  133ILE   HG12 2013   3.430   4.221   4.984  1.6800 -0.0342 -0.9203
  133ILE   HG13 2014   3.342   4.286   4.849  1.5481 -0.7751 -0.1047
  133ILE   HG21 2015   3.287   4.517   5.211 -0.7547 -0.1973 -1.8854
  133ILE   HG22 2016   3.349   4.355   5.233  1.6110 -1.9848 -1.3180
  133ILE   HG23 2017   3.443   4.500   5.158 -0.7067  1.4442 -0.6240
  133ILE   HD11 2018   3.493   4.489   4.862  1.9945  0.1465  0.9614
  133ILE   HD12 2019   3.569   4.418   5.004  0.0120  3.4315 -0.8672
  133ILE   HD13 2020   3.582   4.342   4.849 -1.8640 -2.2290 -0.9954
  134ALA      N 2021   3.015   4.178   4.893 -0.2226  0.0288  0.4775
  134ALA     CA 2022   2.924   4.164   4.785  0.2222  0.3211  0.3389
  134ALA      C 2023   2.818   4.279   4.779 -0.2644 -0.1782 -0.6241
  134ALA      O 2024   2.754   4.318   4.879  0.2083  0.5785 -0.1213
  134ALA     CB 2025   2.859   4.028   4.796 -0.8718 -0.2702 -0.1900
  134ALA      H 2026   3.013   4.114   4.971 -0.5616  0.0988  0.5309
  134ALA     HA 2027   2.978   4.167   4.690 -1.8564 -0.4174 -0.9375
  134ALA    HB1 2028   2.798   4.015   4.707  0.8877  0.7442 -1.6166
  134ALA    HB2 2029   2.931   3.948   4.812  1.5994  2.1719  1.9957
  134ALA    HB3 2030   2.794   4.034   4.883 -1.5247 -1.1670 -0.6073
  135ARG      N 2031   2.794   4.330   4.661 -0.3930  0.5673  0.3914
  135ARG     CA 2032   2.675   4.406   4.629 -0.4834  0.0020 -0.2667
  135ARG      C 2033   2.568   4.316   4.548  0.6169  0.3202  0.2739
  135ARG      O 2034   2.596   4.232   4.461 -0.2986 -0.4769  0.8023
  135ARG     CB 2035   2.727   4.527   4.552  0.5571 -0.1226 -0.7690
  135ARG     CG 2036   2.829   4.608   4.632  0.0319  0.4474  0.0053
  135ARG     CD 2037   2.792   4.642   4.773  0.2922  0.3310 -0.4124
  135ARG     NE 2038   2.660   4.704   4.799 -0.1021 -0.6181  0.0649
  135ARG     CZ 2039   2.591   4.714   4.910 -0.0079  0.9414  0.2273
  135ARG    NH1 2040   2.475   4.762   4.927  0.4721 -0.2325 -0.1148
  135ARG    NH2 2041   2.648   4.667   5.022 -0.3817 -0.2934  0.2257
  135ARG      H 2042   2.853   4.306   4.582 -0.7512 -2.1681  0.8538
  135ARG     HA 2043   2.631   4.444   4.721  1.0023 -0.4418  0.6630
  135ARG    HB2 2044   2.769   4.504   4.454 -1.1818 -1.2703 -1.2792
  135ARG    HB3 2045   2.640   4.591   4.541  1.6462  1.1119 -2.8682
  135ARG    HG2 2046   2.926   4.560   4.627  0.2705  0.5456  2.4077
  135ARG    HG3 2047   2.836   4.706   4.584 -1.6042  1.1457  1.0712
  135ARG    HD2 2048   2.803   4.552   4.833 -0.0288 -0.7009 -1.8718
  135ARG    HD3 2049   2.863   4.711   4.819 -0.5898  0.8625  0.1865
  135ARG     HE 2050   2.620   4.755   4.721 -0.8792 -0.9880  0.2177
  135ARG   HH11 2051   2.426   4.749   5.015  1.8779  0.6356  0.8276
  135ARG   HH12 2052   2.421   4.780   4.844  0.2797 -1.9833 -0.4063
  135ARG   HH21 2053   2.592   4.673   5.105  0.7633 -3.1863  1.2914
  135ARG   HH22 2054   2.742   4.632   5.022 -0.2870 -0.0707  1.2230
  136PRO      N 2055   2.441   4.322   4.595  0.7024 -0.2733  0.2583
  136PRO     CA 2056   2.376   4.413   4.689 -0.8714 -0.1242  0.6002
  136PRO      C 2057   2.407   4.371   4.832  0.6406  0.3217 -0.6260
  136PRO      O 2058   2.411   4.456   4.915 -0.4112 -0.0826  0.1584
  136PRO     CB 2059   2.223   4.406   4.658 -0.4905 -0.2794 -0.1411
  136PRO     CG 2060   2.200   4.285   4.568 -0.7432 -0.3524  0.2321
  136PRO     CD 2061   2.343   4.229   4.540  0.1801  0.9094 -0.4019
  136PRO     HA 2062   2.403   4.517   4.673  0.2677 -0.4637  0.2359
  136PRO    HB2 2063   2.169   4.396   4.753  2.3324 -1.1839  1.4922
  136PRO    HB3 2064   2.188   4.493   4.602 -0.6154  1.0136  1.8457
  136PRO    HG2 2065   2.130   4.211   4.608 -2.2226  0.1156 -1.3783
  136PRO    HG3 2066   2.162   4.321   4.472 -1.2994  1.3076  1.0321
  136PRO    HD2 2067   2.357   4.128   4.579  0.1354  1.3365  0.7500
  136PRO    HD3 2068   2.355   4.221   4.432 -1.5217 -1.1415 -0.5016
  137ASP      N 2069   2.419   4.244   4.873  0.3579  0.3944 -0.0772
  137ASP     CA 2070   2.431   4.207   5.016  0.0291 -0.2992 -0.4147
  137ASP      C 2071   2.487   4.065   5.040  0.2337  1.3009  0.5275
  137ASP      O 2072   2.476   3.976   4.951 -0.1374  0.1855 -0.1190
  137ASP     CB 2073   2.302   4.224   5.102 -0.3719  0.4816  0.4771
  137ASP     CG 2074   2.187   4.128   5.065  0.3984  0.1732  0.2634
  137ASP    OD1 2075   2.195   4.015   5.118  0.5336 -0.0746  0.1828
  137ASP    OD2 2076   2.105   4.162   4.976 -0.3119 -0.7451 -0.7329
  137ASP      H 2077   2.414   4.167   4.807 -0.9102 -0.5266  1.0323
  137ASP     HA 2078   2.501   4.276   5.063  0.7581 -1.4234  0.1879
  137ASP    HB2 2079   2.327   4.205   5.206 -1.7129  0.5864  0.8390
  137ASP    HB3 2080   2.270   4.328   5.092  0.0709  0.4724 -1.4635
  138ASP      N 2081   2.542   4.032   5.160  0.7209 -0.2049  0.0826
  138ASP     CA 2082   2.634   3.916   5.190 -0.2805 -0.4871  0.0679
  138ASP      C 2083   2.571   3.774   5.182 -0.7069  0.1457 -0.0556
  138ASP      O 2084   2.635   3.667   5.184  0.2605  0.7196  0.1446
  138ASP     CB 2085   2.715   3.936   5.326  0.5734 -0.7167 -0.1634
  138ASP     CG 2086   2.633   3.942   5.455  0.5182 -0.5571  0.1030
  138ASP    OD1 2087   2.683   3.939   5.569 -0.5456 -0.3648  0.3378
  138ASP    OD2 2088   2.507   3.966   5.444  0.2212 -0.1165 -0.5246
  138ASP      H 2089   2.527   4.091   5.240 -3.6328  0.6733 -1.1065
  138ASP     HA 2090   2.701   3.924   5.103 -0.9487  2.9394 -0.2594
  138ASP    HB2 2091   2.790   3.858   5.341  2.5168  1.2784  1.2301
  138ASP    HB3 2092   2.771   4.029   5.316  0.9558 -0.5674  2.7048
  139SER      N 2093   2.440   3.772   5.151  0.2723 -0.1367 -0.3158
  139SER     CA 2094   2.368   3.652   5.105  0.1296 -0.4609 -0.2426
  139SER      C 2095   2.411   3.596   4.971  0.1300 -0.5712  0.6716
  139SER      O 2096   2.391   3.477   4.939  0.2554  0.0011  0.3408
  139SER     CB 2097   2.214   3.678   5.113  0.1398 -0.0480  0.5014
  139SER     OG 2098   2.170   3.770   5.012  0.1936  0.1682  0.1545
  139SER      H 2099   2.389   3.859   5.146 -0.9925 -0.7044  1.4230
  139SER     HA 2100   2.379   3.575   5.181 -1.1886  1.4848  2.0655
  139SER    HB2 2101   2.149   3.591   5.113  0.0579  0.0123  0.5403
  139SER    HB3 2102   2.184   3.732   5.202 -1.1472  0.1514 -0.0243
  139SER     HG 2103   2.179   3.857   5.053  1.0615 -0.7871  2.1313
  140LEU      N 2104   2.456   3.684   4.882  0.5516 -0.2521  0.0467
  140LEU     CA 2105   2.513   3.649   4.755 -0.6298 -0.2312  0.2963
  140LEU      C 2106   2.650   3.588   4.783 -0.3336 -0.6491  0.3902
  140LEU      O 2107   2.756   3.654   4.776 -0.0660 -0.2454 -0.5871
  140LEU     CB 2108   2.517   3.782   4.674 -0.1663  0.8686 -0.0237
  140LEU     CG 2109   2.550   3.761   4.522 -0.1032 -0.3111  0.4030
  140LEU    CD1 2110   2.434   3.690   4.455 -0.3491 -0.2105 -0.6669
  140LEU    CD2 2111   2.578   3.898   4.463 -0.1809 -0.6028  0.1590
  140LEU      H 2112   2.456   3.782   4.906  0.1531 -0.2346 -0.0222
  140LEU     HA 2113   2.450   3.573   4.709  0.6862 -1.6955  0.8249
  140LEU    HB2 2114   2.421   3.831   4.689 -0.1943  0.6730  0.4574
  140LEU    HB3 2115   2.581   3.847   4.735 -2.2407  0.3960  2.8872
  140LEU     HG 2116   2.637   3.696   4.512 -2.2833 -3.6897  1.5845
  140LEU   HD11 2117   2.466   3.666   4.353 -0.7642 -4.0622 -0.0383
  140LEU   HD12 2118   2.414   3.591   4.496  2.0086 -0.4220  0.1450
  140LEU   HD13 2119   2.348   3.756   4.471  2.4165  3.1590  2.1559
  140LEU   HD21 2120   2.665   3.945   4.509 -1.1375  0.2219  1.1835
  140LEU   HD22 2121   2.603   3.883   4.358 -1.4941  0.2017 -0.2925
  140LEU   HD23 2122   2.492   3.965   4.470  0.6775  0.5827 -0.3112
  141GLU      N 2123   2.645   3.458   4.809  0.0832  0.4334  0.5582
  141GLU     CA 2124   2.762   3.369   4.820  0.4951 -0.0736 -0.6498
  141GLU      C 2125   2.863   3.377   4.705  0.1920  0.8067  0.2111
  141GLU      O 2126   2.815   3.382   4.588 -0.5226 -0.5942  0.2180
  141GLU     CB 2127   2.710   3.230   4.836  0.4746  0.2404  0.0320
  141GLU     CG 2128   2.808   3.121   4.848 -0.5352 -0.4849 -0.0349
  141GLU     CD 2129   2.722   2.998   4.881 -0.4015 -0.0851  0.6361
  141GLU    OE1 2130   2.717   2.954   4.998  0.2120 -0.0148 -0.1183
  141GLU    OE2 2131   2.658   2.945   4.789  0.1818  0.2987 -0.2022
  141GLU      H 2132   2.556   3.414   4.793  1.2477 -1.4957 -1.0467
  141GLU     HA 2133   2.826   3.379   4.908  1.3797 -0.3946 -1.2371
  141GLU    HB2 2134   2.635   3.225   4.915 -0.0196  1.1325 -0.3642
  141GLU    HB3 2135   2.654   3.198   4.748  1.7201  1.0273 -1.0786
  141GLU    HG2 2136   2.860   3.111   4.753  0.4724  0.0163  0.4460
  141GLU    HG3 2137   2.883   3.143   4.925  0.9369  1.9850 -2.0128
  142PRO      N 2138   2.990   3.413   4.728 -0.6633 -0.5213  0.3176
  142PRO     CA 2139   3.092   3.417   4.625 -0.1088 -0.0993  0.1245
  142PRO      C 2140   3.112   3.292   4.544  0.9821  0.3164  0.7898
  142PRO      O 2141   3.085   3.182   4.591  0.4981  0.6536 -0.1186
  142PRO     CB 2142   3.226   3.452   4.684  0.3922  0.2501 -0.9902
  142PRO     CG 2143   3.182   3.522   4.818  0.6887  0.1668 -0.2479
  142PRO     CD 2144   3.050   3.450   4.854  1.1266  0.0147 -0.4064
  142PRO     HA 2145   3.062   3.496   4.555  0.3434 -1.1146 -1.2649
  142PRO    HB2 2146   3.289   3.366   4.705 -1.2690 -0.2901  2.4578
  142PRO    HB3 2147   3.277   3.527   4.623 -0.0431  2.6850  1.4503
  142PRO    HG2 2148   3.254   3.507   4.898  1.9341  2.4618 -0.8663
  142PRO    HG3 2149   3.176   3.628   4.796  1.7569  0.0839 -1.0378
  142PRO    HD2 2150   2.994   3.533   4.897  1.3064 -0.1084  0.0664
  142PRO    HD3 2151   3.073   3.362   4.914 -0.0657  0.1619  0.2897
  143PHE      N 2152   3.171   3.311   4.427  0.0450 -0.3757 -0.2567
  143PHE     CA 2153   3.210   3.206   4.340  0.1075  0.3256  1.2078
  143PHE      C 2154   3.314   3.115   4.400  0.3660 -0.7402 -0.2397
  143PHE      O 2155   3.299   2.999   4.404 -0.7724  0.7283  0.6514
  143PHE     CB 2156   3.245   3.271   4.202  0.2202  0.3917 -0.2389
  143PHE     CG 2157   3.343   3.188   4.112  0.5730 -0.0455 -0.1597
  143PHE    CD1 2158   3.288   3.093   4.017  0.2580 -0.7107 -0.4817
  143PHE    CD2 2159   3.482   3.189   4.123 -0.2084 -0.1692  0.2637
  143PHE    CE1 2160   3.366   3.006   3.946 -0.2166 -0.1917  0.2786
  143PHE    CE2 2161   3.562   3.107   4.044 -0.0413  0.2736  0.8735
  143PHE     CZ 2162   3.502   3.017   3.956  0.1438 -0.7783  0.1862
  143PHE      H 2163   3.200   3.405   4.406  0.6653 -0.3944  0.4609
  143PHE     HA 2164   3.127   3.137   4.322 -0.5420  1.3938 -0.1143
  143PHE    HB2 2165   3.152   3.298   4.152  1.1650  2.6469 -0.8870
  143PHE    HB3 2166   3.292   3.367   4.221 -2.2303  1.9651 -1.6255
  143PHE    HD1 2167   3.182   3.074   4.012  0.1624 -0.9794  1.6557
  143PHE    HD2 2168   3.528   3.235   4.209 -1.8345  0.1524  1.0078
  143PHE    HE1 2169   3.335   2.923   3.886  2.0293 -0.4645 -0.5925
  143PHE    HE2 2170   3.670   3.107   4.056  0.0303  1.3861  0.4375
  143PHE     HZ 2171   3.561   2.949   3.896 -0.7304 -0.2180 -1.3715
  144PHE      N 2172   3.423   3.165   4.460  0.3956 -0.3788 -0.2013
  144PHE     CA 2173   3.528   3.080   4.515 -0.4844 -0.3826 -0.5418
  144PHE      C 2174   3.484   3.015   4.642 -0.6478  0.3775 -0.6324
  144PHE      O 2175   3.517   2.899   4.673  0.2508 -0.3371 -0.0444
  144PHE     CB 2176   3.667   3.159   4.529  0.6888 -0.4866 -0.3156
  144PHE     CG 2177   3.778   3.088   4.604 -0.4718  0.0411  0.2476
  144PHE    CD1 2178   3.821   2.955   4.571 -0.2070 -0.5770  0.3779
  144PHE    CD2 2179   3.831   3.160   4.710 -0.0581  0.2639 -0.3319
  144PHE    CE1 2180   3.935   2.903   4.637  0.1426  0.7811  0.3642
  144PHE    CE2 2181   3.953   3.106   4.771  0.3127  0.2937 -0.4529
  144PHE     CZ 2182   4.005   2.985   4.728 -0.5742  0.0502  0.1433
  144PHE      H 2183   3.424   3.265   4.476 -3.2190 -0.0744 -0.9576
  144PHE     HA 2184   3.530   2.991   4.452  0.9323 -1.5770  1.0762
  144PHE    HB2 2185   3.703   3.164   4.426  4.6238 -0.9037  0.8897
  144PHE    HB3 2186   3.638   3.256   4.569  0.3868 -1.0871  0.9975
  144PHE    HD1 2187   3.764   2.902   4.495  1.7158 -0.6951 -1.0763
  144PHE    HD2 2188   3.794   3.256   4.743 -1.8327 -0.2387 -0.7330
  144PHE    HE1 2189   3.981   2.809   4.611  0.0810  0.3327  1.7952
  144PHE    HE2 2190   4.011   3.164   4.841  0.4270  1.1201 -1.2126
  144PHE     HZ 2191   4.101   2.955   4.767 -1.0839  0.7456  2.0552
  145ASP      N 2192   3.398   3.083   4.722  0.3523 -0.5752  0.0428
  145ASP     CA 2193   3.318   3.020   4.828 -0.0052  0.6763 -0.0651
  145ASP      C 2194   3.225   2.906   4.781 -0.0758 -0.3676  0.7789
  145ASP      O 2195   3.205   2.812   4.858  0.5678  0.4791 -0.7547
  145ASP     CB 2196   3.233   3.110   4.917  0.5402  0.0289  0.3671
  145ASP     CG 2197   3.295   3.238   4.968  0.1440  0.2665 -0.1995
  145ASP    OD1 2198   3.242   3.299   5.058 -0.0502  0.5058 -0.1562
  145ASP    OD2 2199   3.405   3.282   4.919  0.4970 -0.7496  0.0412
  145ASP      H 2200   3.395   3.184   4.717 -0.6516 -0.6276 -1.0388
  145ASP     HA 2201   3.386   2.973   4.898  1.9710  2.4741 -0.6818
  145ASP    HB2 2202   3.148   3.141   4.856 -0.9885 -0.2483  2.2635
  145ASP    HB3 2203   3.185   3.059   5.001  0.2632  0.8490  0.7220
  146SER      N 2204   3.170   2.918   4.660 -0.2321  0.1923 -0.4211
  146SER     CA 2205   3.080   2.810   4.604 -0.8077 -0.2112 -0.2651
  146SER      C 2206   3.167   2.690   4.545  0.2296 -0.4199  0.3097
  146SER      O 2207   3.131   2.572   4.568  0.3323 -0.4759  0.2511
  146SER     CB 2208   3.002   2.884   4.486  0.6836 -0.2979  0.0488
  146SER     OG 2209   2.903   2.979   4.536 -0.2111 -0.8433 -0.3165
  146SER      H 2210   3.193   2.999   4.604 -1.3109  0.3374 -0.6951
  146SER     HA 2211   3.020   2.763   4.681  0.5121 -0.3168  0.7299
  146SER    HB2 2212   3.080   2.935   4.429  0.2567  0.8876  0.5138
  146SER    HB3 2213   2.956   2.810   4.420  1.7566  0.6952 -1.9097
  146SER     HG 2214   2.959   3.051   4.567 -2.7354  1.2718 -0.3558
  147LEU      N 2215   3.284   2.722   4.490 -0.1563 -0.2673  0.1092
  147LEU     CA 2216   3.385   2.624   4.446  0.4636 -0.1296  0.0126
  147LEU      C 2217   3.417   2.521   4.563  0.2966 -0.6481 -0.4605
  147LEU      O 2218   3.388   2.399   4.549  0.1139  0.3150  0.6149
  147LEU     CB 2219   3.510   2.679   4.384 -0.2704 -0.3931 -0.1947
  147LEU     CG 2220   3.608   2.578   4.323  0.8582  0.9521  0.2440
  147LEU    CD1 2221   3.558   2.532   4.183  0.1319 -0.4642  0.1186
  147LEU    CD2 2222   3.749   2.641   4.313  0.2044 -0.3686  0.4057
  147LEU      H 2223   3.314   2.819   4.489 -2.0159  0.3325 -0.6046
  147LEU     HA 2224   3.345   2.556   4.370  1.3580 -0.7780  0.1170
  147LEU    HB2 2225   3.475   2.757   4.316  0.6604  0.7244  0.5766
  147LEU    HB3 2226   3.563   2.732   4.462  0.3621 -1.3049  0.0206
  147LEU     HG 2227   3.618   2.495   4.393  0.4851 -0.3635 -1.2082
  147LEU   HD11 2228   3.621   2.464   4.126 -0.2757  0.1094 -1.0561
  147LEU   HD12 2229   3.457   2.494   4.193  1.0492 -2.8465  1.0378
  147LEU   HD13 2230   3.547   2.627   4.130  0.1905 -0.4158  0.1925
  147LEU   HD21 2231   3.818   2.583   4.252 -0.3975 -0.2324 -0.4322
  147LEU   HD22 2232   3.738   2.733   4.257 -0.8366 -0.9755 -0.4306
  147LEU   HD23 2233   3.798   2.653   4.409  1.6165 -3.3753  0.1964
  148VAL      N 2234   3.459   2.578   4.679 -0.5366 -0.3971  0.0315
  148VAL     CA 2235   3.485   2.504   4.807  0.2982 -0.6803 -0.0621
  148VAL      C 2236   3.365   2.430   4.858  0.6280 -0.3514  0.0350
  148VAL      O 2237   3.382   2.323   4.922 -0.2400 -0.2034 -0.2173
  148VAL     CB 2238   3.540   2.611   4.911 -0.0195  0.0234  0.5344
  148VAL    CG1 2239   3.565   2.566   5.060  0.3796  0.1247  0.9939
  148VAL    CG2 2240   3.675   2.658   4.867  0.1620 -0.1261  0.4602
  148VAL      H 2241   3.507   2.667   4.677  1.5655 -1.4534  0.6021
  148VAL     HA 2242   3.565   2.430   4.802  2.1366  1.2292 -0.0369
  148VAL     HB 2243   3.475   2.698   4.905 -0.1006 -0.1403 -1.9737
  148VAL   HG11 2244   3.600   2.644   5.127  1.0634  1.1106 -0.4553
  148VAL   HG12 2245   3.469   2.534   5.100 -0.5505  0.2917 -0.9935
  148VAL   HG13 2246   3.642   2.489   5.066 -2.5137 -2.9314  1.5804
  148VAL   HG21 2247   3.743   2.576   4.842 -0.7109 -1.1179  1.2713
  148VAL   HG22 2248   3.676   2.725   4.781  0.4238 -1.3648 -0.5430
  148VAL   HG23 2249   3.722   2.723   4.941 -0.7690  1.3294 -0.1819
  149LYS      N 2250   3.244   2.479   4.831  0.1629  0.2432  0.1777
  149LYS     CA 2251   3.116   2.428   4.889  0.2960 -0.1417  0.1532
  149LYS      C 2252   3.071   2.302   4.818  0.4044 -0.4743  1.3230
  149LYS      O 2253   3.015   2.214   4.875  0.1722  0.5862 -0.2331
  149LYS     CB 2254   3.001   2.533   4.880  0.1844  0.2664  0.1077
  149LYS     CG 2255   2.887   2.508   4.984  0.7570 -0.1969  0.2726
  149LYS     CD 2256   2.773   2.602   4.972  0.2835  0.0630  0.1404
  149LYS     CE 2257   2.714   2.626   5.112  0.3442 -0.3833  0.0798
  149LYS     NZ 2258   2.611   2.730   5.100  0.2803 -0.3717  0.0945
  149LYS      H 2259   3.237   2.557   4.767 -3.4393  1.2509  1.5161
  149LYS     HA 2260   3.130   2.410   4.996 -0.8043 -0.3626  0.2801
  149LYS    HB2 2261   3.044   2.629   4.908  2.2335 -1.0723  1.9256
  149LYS    HB3 2262   2.955   2.537   4.781 -1.5147 -0.3859  0.8188
  149LYS    HG2 2263   2.847   2.408   4.967  0.2028  0.5010 -3.2900
  149LYS    HG3 2264   2.932   2.518   5.083  2.2592  1.8208 -0.5369
  149LYS    HD2 2265   2.802   2.694   4.921 -1.1301 -0.8813 -2.5379
  149LYS    HD3 2266   2.692   2.556   4.916 -0.3991  0.0669  1.0955
  149LYS    HE2 2267   2.671   2.534   5.151 -0.3398 -0.7155 -1.3845
  149LYS    HE3 2268   2.803   2.648   5.171 -0.2197  1.6719  0.2807
  149LYS    HZ1 2269   2.588   2.753   5.196  0.1780 -0.4559  0.0900
  149LYS    HZ2 2270   2.640   2.817   5.059 -0.5057 -0.4260 -0.6052
  149LYS    HZ3 2271   2.533   2.687   5.052  0.4346  0.1830 -0.6786
  150GLN      N 2272   3.101   2.291   4.686 -0.0354 -0.2532 -1.0283
  150GLN     CA 2273   3.055   2.185   4.595  0.0703 -0.0092 -0.0614
  150GLN      C 2274   3.167   2.093   4.558 -0.9446 -0.3738 -0.6149
  150GLN      O 2275   3.137   1.979   4.531  0.3893  0.2704 -0.4971
  150GLN     CB 2276   2.989   2.252   4.469  0.3334  0.1976  0.1436
  150GLN     CG 2277   2.853   2.309   4.501 -0.3703  0.1481  0.3721
  150GLN     CD 2278   2.800   2.405   4.392  0.1432 -0.6181 -0.2770
  150GLN    OE1 2279   2.781   2.371   4.278  0.1611 -0.5901  0.2030
  150GLN    NE2 2280   2.794   2.529   4.422  0.8653 -0.3130 -0.0173
  150GLN      H 2281   3.134   2.378   4.647  0.2130  0.7764  1.3454
  150GLN     HA 2282   2.978   2.124   4.642  0.9396  0.4874  2.1358
  150GLN    HB2 2283   3.056   2.329   4.431  0.1597  0.0872 -0.3948
  150GLN    HB3 2284   2.966   2.178   4.392  1.8494 -1.7554  1.4813
  150GLN    HG2 2285   2.779   2.229   4.507  1.5125 -1.6862  0.3072
  150GLN    HG3 2286   2.852   2.361   4.596 -2.5581  0.3267  0.3030
  150GLN   HE21 2287   2.785   2.592   4.343  1.9847  0.1642  0.2145
  150GLN   HE22 2288   2.809   2.569   4.513 -4.4297  1.3484  0.4423
  151THR      N 2289   3.294   2.139   4.566 -0.3143  0.9082 -0.0180
  151THR     CA 2290   3.409   2.046   4.537  0.5152 -0.7030 -0.8178
  151THR      C 2291   3.519   2.050   4.644  0.5798  0.0371 -0.6013
  151THR      O 2292   3.525   2.146   4.725  0.1103  0.1483 -0.3735
  151THR     CB 2293   3.475   2.079   4.407  0.0596 -0.4253  0.0779
  151THR    OG1 2294   3.540   2.207   4.408  0.3953  0.7963 -0.4058
  151THR    CG2 2295   3.371   2.069   4.295  0.4880 -0.6563 -0.5436
  151THR      H 2296   3.313   2.234   4.595 -2.4191  1.9433 -1.7895
  151THR     HA 2297   3.378   1.941   4.531 -0.3634 -0.5511  0.6576
  151THR     HB 2298   3.548   2.002   4.383  1.5558  1.1609 -0.6731
  151THR    HG1 2299   3.483   2.265   4.459  0.0742 -0.7604  1.1318
  151THR   HG21 2300   3.287   2.136   4.316  1.2908  0.7947 -1.7834
  151THR   HG22 2301   3.416   2.102   4.201 -1.2201  0.3448 -1.0583
  151THR   HG23 2302   3.336   1.967   4.281  0.2250 -0.7210  0.5231
  152HIS      N 2303   3.609   1.949   4.630  0.9323  0.0199 -0.3313
  152HIS     CA 2304   3.718   1.916   4.716 -0.2522 -0.6675 -0.2554
  152HIS      C 2305   3.847   2.010   4.689  0.0710  0.1352 -0.2985
  152HIS      O 2306   3.956   1.989   4.737 -0.0054 -0.2541 -0.2456
  152HIS     CB 2307   3.740   1.768   4.734  0.6541  0.0970 -0.2341
  152HIS     CG 2308   3.610   1.687   4.737  0.0494  0.0115 -0.2324
  152HIS    ND1 2309   3.603   1.555   4.700 -0.3611  0.2454 -0.5322
  152HIS    CD2 2310   3.498   1.719   4.814 -0.1816  0.0613  0.2202
  152HIS    CE1 2311   3.483   1.510   4.734  0.6748 -0.3687 -0.3618
  152HIS    NE2 2312   3.413   1.604   4.801 -0.3350 -0.5111 -0.5689
  152HIS      H 2313   3.591   1.887   4.552  1.0656  0.4461 -0.7055
  152HIS     HA 2314   3.688   1.942   4.817  0.9180 -2.6562  0.6671
  152HIS    HB2 2315   3.788   1.736   4.641  0.4805 -0.2252 -0.2161
  152HIS    HB3 2316   3.792   1.745   4.827  0.0891 -0.4962 -0.0536
  152HIS    HD1 2317   3.671   1.499   4.650 -0.1187 -1.4943  1.6037
  152HIS    HD2 2318   3.477   1.808   4.872  0.4766  1.1778 -1.1794
  152HIS    HE1 2319   3.440   1.416   4.703 -0.7450  1.2987 -3.9999
  153VAL      N 2320   3.836   2.113   4.607 -0.6617  0.1114 -0.0859
  153VAL     CA 2321   3.944   2.219   4.589 -0.4825  0.5005 -0.2151
  153VAL      C 2322   3.940   2.301   4.726 -0.6012  0.1237  1.4238
  153VAL      O 2323   3.835   2.342   4.764  0.2385  0.8086 -0.1364
  153VAL     CB 2324   3.928   2.314   4.472  0.4271  0.3021  1.0120
  153VAL    CG1 2325   4.047   2.402   4.458  0.0584 -0.4207  0.2616
  153VAL    CG2 2326   3.909   2.227   4.346  0.1271  0.5841 -0.1364
  153VAL      H 2327   3.744   2.140   4.573 -0.2155 -0.0650 -1.5151
  153VAL     HA 2328   4.038   2.168   4.573  0.1173  1.3027  0.6759
  153VAL     HB 2329   3.835   2.370   4.483 -0.6153 -0.6446 -2.1006
  153VAL   HG11 2330   4.063   2.459   4.549  0.3987 -0.7392  0.4036
  153VAL   HG12 2331   4.129   2.331   4.442 -1.4538 -2.2063  0.0020
  153VAL   HG13 2332   4.037   2.473   4.376 -0.8250 -0.2103  0.5414
  153VAL   HG21 2333   3.818   2.167   4.348  0.0972  0.6357  1.1024
  153VAL   HG22 2334   3.900   2.299   4.265  1.1298  0.1788 -0.6311
  153VAL   HG23 2335   3.996   2.162   4.335 -0.7320 -0.8036  0.8407
  154PRO      N 2336   4.055   2.312   4.797  0.0508 -0.2227 -0.7171
  154PRO     CA 2337   4.054   2.382   4.923 -0.1522 -0.3048 -0.5137
  154PRO      C 2338   4.036   2.531   4.907 -0.2340  0.1327  0.3403
  154PRO      O 2339   4.054   2.583   4.792 -0.1264  0.1088 -0.6380
  154PRO     CB 2340   4.183   2.335   4.988 -0.6834 -0.2344  0.2440
  154PRO     CG 2341   4.283   2.325   4.868 -0.5867  0.0800 -0.2301
  154PRO     CD 2342   4.190   2.270   4.757 -0.0930 -0.8640 -0.1189
  154PRO     HA 2343   3.973   2.337   4.980 -0.5464 -0.0212 -0.8494
  154PRO    HB2 2344   4.227   2.400   5.065  0.1353 -2.9614  2.2415
  154PRO    HB3 2345   4.173   2.243   5.044 -1.0379 -0.2604  0.1366
  154PRO    HG2 2346   4.332   2.419   4.841  1.8595 -1.7980 -2.9781
  154PRO    HG3 2347   4.360   2.250   4.885  0.5803  0.7997 -1.9933
  154PRO    HD2 2348   4.198   2.161   4.747  2.2260 -0.6521 -1.0088
  154PRO    HD3 2349   4.217   2.313   4.660  0.9267  1.7856  1.2403
  155ASN      N 2350   4.011   2.601   5.019 -0.2291  0.7911 -0.0880
  155ASN     CA 2351   4.007   2.745   5.027  0.2470  0.3118  0.5292
  155ASN      C 2352   4.144   2.809   5.029 -0.6222  1.0479  0.3309
  155ASN      O 2353   4.186   2.868   5.132  0.2505 -0.2335  0.0235
  155ASN     CB 2354   3.920   2.792   5.146  0.1995 -0.7182  0.4236
  155ASN     CG 2355   3.860   2.930   5.125 -0.5176 -0.3243  0.0914
  155ASN    OD1 2356   3.894   3.014   5.042 -0.2919 -0.1899  0.1048
  155ASN    ND2 2357   3.765   2.962   5.207 -0.9324 -0.1097 -0.1249
  155ASN      H 2358   3.997   2.544   5.101  1.3298 -1.3503 -1.2010
  155ASN     HA 2359   3.969   2.780   4.931  0.1110  2.2357  1.2425
  155ASN    HB2 2360   3.835   2.724   5.149  1.0104 -1.8028 -0.1838
  155ASN    HB3 2361   3.961   2.795   5.246  0.4887  0.8005  0.2839
  155ASN   HD21 2362   3.725   3.055   5.201  1.4731  0.8706 -3.6258
  155ASN   HD22 2363   3.739   2.897   5.280  2.1205  0.5854  1.7384
  156LEU      N 2364   4.224   2.795   4.921 -0.1386  0.7798 -0.2907
  156LEU     CA 2365   4.359   2.846   4.911 -0.5609  0.8644  0.2826
  156LEU      C 2366   4.366   2.905   4.768 -0.4176  0.5200 -0.6271
  156LEU      O 2367   4.319   2.845   4.675  0.6065  0.1936  0.3421
  156LEU     CB 2368   4.455   2.718   4.928  0.2090  0.2157  0.4754
  156LEU     CG 2369   4.596   2.734   4.880 -0.3131 -0.2097  0.3737
  156LEU    CD1 2370   4.660   2.846   4.960 -0.5528  0.0875 -0.5033
  156LEU    CD2 2371   4.672   2.603   4.897  0.0380 -0.0102  0.0238
  156LEU      H 2372   4.196   2.733   4.846  1.1832  2.0648 -1.9470
  156LEU     HA 2373   4.377   2.925   4.984 -2.0209 -0.7217  2.4862
  156LEU    HB2 2374   4.454   2.685   5.032  0.3309  2.3626  1.2068
  156LEU    HB3 2375   4.407   2.642   4.866  0.5047  0.8454 -0.5551
  156LEU     HG 2376   4.609   2.759   4.775  1.1355 -1.4827  0.2245
  156LEU   HD11 2377   4.619   2.854   5.061 -1.7686 -0.5906 -0.9249
  156LEU   HD12 2378   4.768   2.839   4.965 -0.4718  0.8690 -0.9952
  156LEU   HD13 2379   4.638   2.945   4.919  0.3852  1.3705  1.8824
  156LEU   HD21 2380   4.625   2.530   4.830 -2.6237  1.9469 -0.3971
  156LEU   HD22 2381   4.775   2.627   4.870  0.5062 -0.5444  1.2402
  156LEU   HD23 2382   4.650   2.577   5.000 -0.8237 -0.2088 -0.2011
  157PHE      N 2383   4.439   3.010   4.749  0.1464 -0.0408 -0.0650
  157PHE     CA 2384   4.482   3.041   4.608 -0.0789  0.3564 -0.1300
  157PHE      C 2385   4.608   3.134   4.604  0.1369 -0.3368  0.6032
  157PHE      O 2386   4.639   3.202   4.699  0.0189 -0.5738 -0.0077
  157PHE     CB 2387   4.372   3.112   4.529 -0.0501 -0.0876 -0.9161
  157PHE     CG 2388   4.340   3.254   4.551  0.6558 -0.4686 -0.7036
  157PHE    CD1 2389   4.241   3.284   4.648 -0.7624 -0.7846 -0.0091
  157PHE    CD2 2390   4.401   3.360   4.479 -0.2749  0.1647 -0.2112
  157PHE    CE1 2391   4.197   3.419   4.668  0.4642  0.2873  0.3822
  157PHE    CE2 2392   4.363   3.493   4.505  0.1958 -0.2396 -0.4503
  157PHE     CZ 2393   4.258   3.526   4.596 -0.7918 -0.3337 -0.6519
  157PHE      H 2394   4.477   3.063   4.827 -0.9283  1.3819 -0.4583
  157PHE     HA 2395   4.508   2.948   4.557 -0.1440  1.6281 -2.6493
  157PHE    HB2 2396   4.400   3.112   4.424 -2.0452 -0.3610 -1.4837
  157PHE    HB3 2397   4.281   3.053   4.531 -0.8786  1.1280 -1.1112
  157PHE    HD1 2398   4.198   3.209   4.712  1.8091 -3.2044 -0.9442
  157PHE    HD2 2399   4.474   3.344   4.401  0.0139 -0.6736  0.2166
  157PHE    HE1 2400   4.130   3.440   4.750 -0.3387  0.6068 -0.3342
  157PHE    HE2 2401   4.410   3.575   4.454 -0.3982  1.3650  1.4949
  157PHE     HZ 2402   4.227   3.628   4.613 -2.6274 -1.1007  1.0660
  158SER      N 2403   4.690   3.128   4.499 -0.2573 -0.1089 -0.2935
  158SER     CA 2404   4.823   3.194   4.489  0.2946 -0.3406 -0.1945
  158SER      C 2405   4.853   3.249   4.350 -0.1540  0.0056 -0.0812
  158SER      O 2406   4.798   3.214   4.252 -0.0511  0.0650  0.1843
  158SER     CB 2407   4.930   3.094   4.535  0.2431 -0.1009 -0.3174
  158SER     OG 2408   4.932   2.976   4.455 -0.1823  0.1189 -0.4772
  158SER      H 2409   4.673   3.060   4.427  2.9399 -0.8945 -0.4712
  158SER     HA 2410   4.822   3.276   4.562 -0.9459 -1.6977  1.3934
  158SER    HB2 2411   5.026   3.146   4.540  0.3834 -0.3853 -0.0785
  158SER    HB3 2412   4.914   3.071   4.640 -1.1197 -0.1697 -0.5176
  158SER     HG 2413   4.885   2.900   4.489 -0.1079 -0.7667 -2.1974
  159LEU      N 2414   4.937   3.353   4.346  0.2395  0.1179 -0.3550
  159LEU     CA 2415   4.943   3.449   4.235  0.6275  0.8579  0.4661
  159LEU      C 2416   5.079   3.492   4.203 -0.8827 -0.3306  0.0671
  159LEU      O 2417   5.143   3.544   4.294  0.0853  0.1522  0.0489
  159LEU     CB 2418   4.847   3.566   4.266  0.2606  0.8714  0.2903
  159LEU     CG 2419   4.828   3.680   4.158 -0.0350  0.2715  0.0970
  159LEU    CD1 2420   4.720   3.642   4.057  0.0369 -0.5497 -0.6944
  159LEU    CD2 2421   4.779   3.816   4.219  0.2333 -0.0702 -0.2946
  159LEU      H 2422   4.991   3.373   4.429  1.4007 -0.8357 -0.8520
  159LEU     HA 2423   4.910   3.405   4.141 -0.8669 -1.1189  1.8087
  159LEU    HB2 2424   4.750   3.523   4.289  0.2873 -0.1145 -1.3423
  159LEU    HB3 2425   4.881   3.618   4.356  1.9688 -1.1906  0.9010
  159LEU     HG 2426   4.926   3.692   4.111  0.4102 -0.2594  0.8661
  159LEU   HD11 2427   4.754   3.567   3.986 -1.2000  0.3111 -2.2792
  159LEU   HD12 2428   4.629   3.609   4.108 -0.4596  2.5898  0.7097
  159LEU   HD13 2429   4.700   3.730   3.995 -1.2636  0.6902  1.3418
  159LEU   HD21 2430   4.672   3.802   4.237  0.5054 -0.2479  1.2820
  159LEU   HD22 2431   4.832   3.822   4.313  2.0214 -1.9485 -1.1080
  159LEU   HD23 2432   4.797   3.901   4.153 -2.3658 -0.3937 -1.5769
  160GLN      N 2433   5.125   3.480   4.076  0.3005  0.6125  0.4822
  160GLN     CA 2434   5.246   3.536   4.024  0.2332  0.0898  0.5309
  160GLN      C 2435   5.228   3.625   3.905 -0.3667  0.1149  0.3845
  160GLN      O 2436   5.221   3.585   3.788  0.1147  0.1114  0.3099
  160GLN     CB 2437   5.339   3.412   3.994 -0.2065  0.2254  0.6408
  160GLN     CG 2438   5.494   3.454   3.965  0.0302 -0.0062  0.4042
  160GLN     CD 2439   5.582   3.368   3.877 -0.2417  0.5070  0.1730
  160GLN    OE1 2440   5.543   3.325   3.765 -0.4230 -0.3136 -0.5159
  160GLN    NE2 2441   5.704   3.342   3.916 -0.1103 -0.3095  0.6243
  160GLN      H 2442   5.063   3.427   4.017  0.5513 -0.6977  1.3508
  160GLN     HA 2443   5.297   3.596   4.099  1.9481 -0.2832 -0.2769
  160GLN    HB2 2444   5.347   3.350   4.083 -1.0972  0.8087  1.1408
  160GLN    HB3 2445   5.303   3.356   3.908  2.0500  0.3627 -0.4868
  160GLN    HG2 2446   5.494   3.556   3.927 -0.9259  1.0162  2.9502
  160GLN    HG3 2447   5.548   3.455   4.059  1.3560 -2.6403 -0.2247
  160GLN   HE21 2448   5.762   3.280   3.861  0.1846 -0.7947  1.4636
  160GLN   HE22 2449   5.717   3.361   4.015  0.2164  0.9664  0.3600
  161LEU      N 2450   5.208   3.753   3.928  0.0605 -0.5441  0.3062
  161LEU     CA 2451   5.195   3.851   3.821  0.2877  0.0052 -0.2087
  161LEU      C 2452   5.335   3.889   3.762 -0.5771 -0.1022  0.8505
  161LEU      O 2453   5.428   3.910   3.842 -0.1800 -0.1193 -0.4455
  161LEU     CB 2454   5.137   3.976   3.876  0.5526  0.5297 -0.3929
  161LEU     CG 2455   4.996   3.969   3.938 -0.0752 -0.0702 -0.7995
  161LEU    CD1 2456   4.949   4.104   3.987  0.1767  0.4150  0.1991
  161LEU    CD2 2457   4.894   3.916   3.843 -0.3877 -0.0397 -0.3184
  161LEU      H 2458   5.217   3.795   4.020 -0.4706 -0.8683  0.5122
  161LEU     HA 2459   5.142   3.813   3.734 -0.2363  1.5468 -0.5985
  161LEU    HB2 2460   5.211   4.016   3.945  1.6843  0.3793 -1.5032
  161LEU    HB3 2461   5.132   4.048   3.795 -2.6399  1.3180  0.3380
  161LEU     HG 2462   4.998   3.900   4.023 -1.3112 -0.7331 -1.2748
  161LEU   HD11 2463   4.941   4.182   3.911 -1.8147  1.1669  1.1010
  161LEU   HD12 2464   4.851   4.095   4.035  0.7463 -0.7014  1.1851
  161LEU   HD13 2465   5.019   4.153   4.054  0.7682  1.5505 -1.2059
  161LEU   HD21 2466   4.882   3.978   3.754  1.7009 -1.6805 -1.8398
  161LEU   HD22 2467   4.910   3.811   3.821  3.8930  0.2782  0.3228
  161LEU   HD23 2468   4.793   3.904   3.881 -0.3901 -1.9169 -0.8303
  162CYS      N 2469   5.350   3.895   3.630  0.4483  0.4087 -0.0777
  162CYS     CA 2470   5.483   3.892   3.571 -0.0227 -0.2565  0.2941
  162CYS      C 2471   5.514   3.997   3.471 -0.4457 -0.3390 -0.3719
  162CYS      O 2472   5.626   4.010   3.421 -0.1246 -0.1563 -0.2162
  162CYS     CB 2473   5.511   3.751   3.513 -0.2447  0.2286  0.2069
  162CYS     SG 2474   5.528   3.620   3.630  0.0100  0.3500 -0.1323
  162CYS      H 2475   5.271   3.869   3.572 -0.4593  1.6926  0.5460
  162CYS     HA 2476   5.554   3.907   3.652  0.2684  1.5902 -0.2536
  162CYS    HB2 2477   5.427   3.719   3.450  0.4068 -1.8920  0.3099
  162CYS    HB3 2478   5.597   3.757   3.446  1.5879 -0.0096  2.4292
  163GLY      N 2479   5.413   4.084   3.450  0.0671 -0.0909  0.9110
  163GLY     CA 2480   5.419   4.185   3.345 -0.3541  0.1621 -0.1875
  163GLY      C 2481   5.446   4.129   3.202 -0.8172  0.2387  0.2079
  163GLY      O 2482   5.417   4.009   3.187  0.5947  0.0517 -0.3793
  163GLY      H 2483   5.323   4.055   3.484  0.2618  1.0120  2.4515
  163GLY    HA2 2484   5.325   4.240   3.343 -0.8559 -0.6977 -1.5250
  163GLY    HA3 2485   5.491   4.261   3.378  2.1479 -2.6734  1.4195
  164ALA      N 2486   5.492   4.202   3.104 -0.0984  0.5325  0.8461
  164ALA     CA 2487   5.509   4.161   2.969 -0.6404 -0.1431 -0.1972
  164ALA      C 2488   5.647   4.078   2.964  0.1257  0.0450  0.1744
  164ALA      O 2489   5.745   4.089   3.040  0.7787  0.1304  0.7548
  164ALA     CB 2490   5.511   4.282   2.874 -0.0604 -0.2075  0.5382
  164ALA      H 2491   5.511   4.297   3.131  0.6059  0.0988  1.9924
  164ALA     HA 2492   5.434   4.086   2.946 -0.5538 -0.1057 -0.6088
  164ALA    HB1 2493   5.547   4.244   2.778 -0.0342  0.1074  0.4218
  164ALA    HB2 2494   5.407   4.315   2.864  0.0275 -0.2152 -0.6164
  164ALA    HB3 2495   5.575   4.366   2.902  1.3687 -1.0795  0.0018
  165GLY      N 2496   5.658   3.986   2.871  0.6744 -0.6765  0.6042
  165GLY     CA 2497   5.774   3.904   2.835  0.6185  0.1753 -0.3983
  165GLY      C 2498   5.850   3.972   2.721 -0.7174 -0.6782  0.0961
  165GLY      O 2499   5.848   3.920   2.611  0.1908 -0.1846 -0.3291
  165GLY      H 2500   5.576   3.982   2.812  0.0871  0.9217  1.2649
  165GLY    HA2 2501   5.839   3.882   2.919  0.2470 -0.1331 -0.1875
  165GLY    HA3 2502   5.739   3.806   2.802  0.8673 -0.4989  1.2783
  166PHE      N 2503   5.928   4.077   2.741  0.6120  0.1810 -0.2887
  166PHE     CA 2504   6.001   4.161   2.651 -0.1999  0.4251  0.2845
  166PHE      C 2505   6.127   4.091   2.590 -0.2325  0.7251  0.1144
  166PHE      O 2506   6.195   4.020   2.667  0.2804 -0.5756  0.6967
  166PHE     CB 2507   6.045   4.283   2.733 -0.3107  0.3935 -0.3130
  166PHE     CG 2508   5.936   4.368   2.797 -0.0354 -0.6629 -0.0651
  166PHE    CD1 2509   5.915   4.365   2.938  0.2439  0.7562  0.3375
  166PHE    CD2 2510   5.866   4.462   2.724  0.5847  0.0676 -0.4652
  166PHE    CE1 2511   5.822   4.452   3.000  0.0180  0.8003 -0.0403
  166PHE    CE2 2512   5.784   4.553   2.784  0.4578  0.0845 -0.4919
  166PHE     CZ 2513   5.756   4.544   2.923  0.0217  0.6892  0.3800
  166PHE      H 2514   5.933   4.105   2.838  2.1744  1.7471 -0.7682
  166PHE     HA 2515   5.939   4.193   2.568 -1.4469 -1.3841  0.4525
  166PHE    HB2 2516   6.115   4.249   2.809 -1.4587  0.0966  0.6441
  166PHE    HB3 2517   6.104   4.347   2.668  2.2960 -0.6302  0.9068
  166PHE    HD1 2518   5.962   4.292   3.001  0.8256 -0.2525 -1.2122
  166PHE    HD2 2519   5.877   4.466   2.616  1.8214 -0.1203 -0.3645
  166PHE    HE1 2520   5.812   4.452   3.107 -0.0271 -1.1266 -0.0031
  166PHE    HE2 2521   5.736   4.637   2.735  1.8205  2.6959  2.2969
  166PHE     HZ 2522   5.695   4.619   2.970 -1.4757  0.1424 -0.5935
  167PRO      N 2523   6.163   4.110   2.462  0.0722  0.3063 -0.2284
  167PRO     CA 2524   6.115   4.216   2.381  0.1555  0.7862 -0.2199
  167PRO      C 2525   5.967   4.192   2.338 -0.7258 -0.1292 -0.1350
  167PRO      O 2526   5.919   4.082   2.330  0.2144  0.3606 -0.1251
  167PRO     CB 2527   6.206   4.239   2.266  0.3076  0.1477 -0.4735
  167PRO     CG 2528   6.329   4.156   2.296  0.1097 -0.8071  0.2573
  167PRO     CD 2529   6.275   4.044   2.388  0.1422 -0.1368 -0.3870
  167PRO     HA 2530   6.108   4.300   2.450 -1.8325 -0.1391  0.7810
  167PRO    HB2 2531   6.157   4.207   2.174  1.0660 -2.2096 -0.1316
  167PRO    HB3 2532   6.230   4.345   2.257 -1.9095  0.6794 -0.8597
  167PRO    HG2 2533   6.362   4.112   2.202  2.3262  0.5304  0.3369
  167PRO    HG3 2534   6.405   4.213   2.349 -0.7995 -0.2435  0.9736
  167PRO    HD2 2535   6.357   4.021   2.455 -1.0910 -0.3807  1.1065
  167PRO    HD3 2536   6.237   3.959   2.332  3.3186 -1.7514 -0.3008
  168LEU      N 2537   5.896   4.300   2.306 -0.4007 -0.7412 -0.2585
  168LEU     CA 2538   5.770   4.293   2.231 -0.3818 -0.0472 -0.6789
  168LEU      C 2539   5.785   4.237   2.092 -0.3660 -0.4113  0.0186
  168LEU      O 2540   5.883   4.271   2.023  0.1543  0.6130  0.2491
  168LEU     CB 2541   5.708   4.430   2.232  0.1477  0.7453  0.5441
  168LEU     CG 2542   5.677   4.493   2.370 -0.6101 -0.1747  0.3300
  168LEU    CD1 2543   5.599   4.625   2.352  0.2911  0.2176  0.2239
  168LEU    CD2 2544   5.588   4.410   2.465 -0.2931  0.1603  0.0148
  168LEU      H 2545   5.940   4.391   2.311  2.4455 -2.0245 -0.3341
  168LEU     HA 2546   5.704   4.228   2.288  0.8755 -0.3110  0.5291
  168LEU    HB2 2547   5.775   4.496   2.178  4.0736 -2.8912  0.3979
  168LEU    HB3 2548   5.618   4.414   2.173  0.2133  1.3378  0.2810
  168LEU     HG 2549   5.770   4.515   2.422 -0.9250 -0.1438  0.8824
  168LEU   HD11 2550   5.649   4.712   2.310  1.5577  0.1964  1.6062
  168LEU   HD12 2551   5.503   4.616   2.302 -0.1199 -0.5230  1.1163
  168LEU   HD13 2552   5.577   4.667   2.451 -1.5439 -1.8338  0.7673
  168LEU   HD21 2553   5.559   4.473   2.548  0.7079  1.4939 -0.6137
  168LEU   HD22 2554   5.495   4.392   2.411  0.0845  0.8790 -0.9112
  168LEU   HD23 2555   5.651   4.329   2.502  0.3639  0.9239  0.5975
  169ASN      N 2556   5.691   4.157   2.042 -0.1417  0.3705 -0.0677
  169ASN     CA 2557   5.688   4.114   1.899 -0.2804  0.8156  0.1293
  169ASN      C 2558   5.666   4.229   1.807 -0.5287 -0.0298  0.1550
  169ASN      O 2559   5.723   4.231   1.701  0.2536 -1.0489 -0.2149
  169ASN     CB 2560   5.591   3.994   1.892 -0.5650 -0.9934  0.1949
  169ASN     CG 2561   5.652   3.868   1.935 -0.3132 -0.9981  0.2652
  169ASN    OD1 2562   5.683   3.854   2.049  0.1042 -0.1062  0.4145
  169ASN    ND2 2563   5.671   3.771   1.852  0.0344 -0.0494 -0.7688
  169ASN      H 2564   5.618   4.131   2.106 -0.8846  0.2922 -0.9307
  169ASN     HA 2565   5.790   4.083   1.876  0.3673  1.9623  1.2908
  169ASN    HB2 2566   5.499   4.018   1.945  0.1804  0.0173  1.0742
  169ASN    HB3 2567   5.565   3.979   1.787  1.1250 -1.0910 -0.2333
  169ASN   HD21 2568   5.720   3.690   1.886 -0.2138  0.3450  0.6000
  169ASN   HD22 2569   5.673   3.783   1.752 -1.4171 -2.1137 -1.1002
  170GLN      N 2570   5.579   4.325   1.839  0.4625  0.8416  0.1715
  170GLN     CA 2571   5.572   4.458   1.782 -0.1826  0.9672  0.0313
  170GLN      C 2572   5.538   4.574   1.883 -0.9205 -0.7146  0.2520
  170GLN      O 2573   5.462   4.552   1.978  0.2597 -0.1993  0.2572
  170GLN     CB 2574   5.481   4.460   1.659  0.3142  0.1334  0.4600
  170GLN     CG 2575   5.329   4.444   1.684  0.1428  0.1780 -0.0348
  170GLN     CD 2576   5.255   4.581   1.684  0.1688 -0.2877  0.0410
  170GLN    OE1 2577   5.316   4.683   1.686  0.0123 -0.1514 -1.0787
  170GLN    NE2 2578   5.126   4.591   1.673 -0.0577  0.4692  0.0224
  170GLN      H 2579   5.520   4.298   1.916 -0.3772 -1.3431 -1.1314
  170GLN     HA 2580   5.669   4.479   1.737  0.0985  1.2900  0.7754
  170GLN    HB2 2581   5.490   4.547   1.593  0.1967 -0.3083 -0.1472
  170GLN    HB3 2582   5.503   4.372   1.598  0.2093  1.4427 -1.5670
  170GLN    HG2 2583   5.288   4.373   1.612  0.0024 -0.0683  0.2822
  170GLN    HG3 2584   5.311   4.406   1.785 -0.4133 -1.0262 -0.5732
  170GLN   HE21 2585   5.080   4.680   1.684 -3.1245 -0.6760 -2.2189
  170GLN   HE22 2586   5.067   4.509   1.682 -0.1687  0.5901  0.3918
  171SER      N 2587   5.597   4.694   1.868 -0.2633 -0.2126  0.3365
  171SER     CA 2588   5.596   4.806   1.963  0.2390  0.0999  0.1502
  171SER      C 2589   5.463   4.886   1.976 -0.4104  1.1581  0.5017
  171SER      O 2590   5.445   4.964   2.069 -0.5337  0.0570  0.0260
  171SER     CB 2591   5.716   4.896   1.936  0.1253  0.2590 -0.4582
  171SER     OG 2592   5.689   4.980   1.825 -0.2535  0.1633 -0.3106
  171SER      H 2593   5.658   4.703   1.788 -0.0558  1.5164  0.6616
  171SER     HA 2594   5.615   4.760   2.060  1.1320  0.2426  0.0529
  171SER    HB2 2595   5.723   4.962   2.023 -0.2802 -1.0148  0.5687
  171SER    HB3 2596   5.803   4.832   1.927 -0.7118 -0.9627 -0.1137
  171SER     HG 2597   5.682   4.928   1.744 -1.8354 -0.1652  0.0141
  172GLU      N 2598   5.371   4.874   1.875 -0.3029 -0.4449 -0.1708
  172GLU     CA 2599   5.246   4.938   1.861 -0.1276  0.2627 -0.2355
  172GLU      C 2600   5.144   4.914   1.983  0.2275 -0.4360  0.3304
  172GLU      O 2601   5.037   4.978   1.983  0.0304  0.6389  0.1680
  172GLU     CB 2602   5.268   5.086   1.822 -0.2711  0.3135  0.1831
  172GLU     CG 2603   5.369   5.112   1.704 -0.2730 -0.5440 -0.3613
  172GLU     CD 2604   5.309   5.061   1.570 -0.6361 -0.2053  0.2254
  172GLU    OE1 2605   5.372   4.982   1.498 -0.0341 -0.5720  0.2737
  172GLU    OE2 2606   5.197   5.102   1.538 -0.1613 -0.0091 -0.3765
  172GLU      H 2607   5.396   4.796   1.815  2.5717  0.0163  0.3020
  172GLU     HA 2608   5.199   4.880   1.782  1.0844  1.6411 -2.0504
  172GLU    HB2 2609   5.175   5.138   1.801 -0.9663 -1.2456 -0.7664
  172GLU    HB3 2610   5.310   5.131   1.912  3.3809  1.2665 -1.7661
  172GLU    HG2 2611   5.384   5.220   1.698 -0.6993 -0.5459 -2.6809
  172GLU    HG3 2612   5.467   5.065   1.710 -0.0896 -0.1376 -0.1152
  173VAL      N 2613   5.172   4.819   2.073  0.1186  0.1304 -0.2457
  173VAL     CA 2614   5.078   4.768   2.169 -0.1279  0.0407 -0.0511
  173VAL      C 2615   5.102   4.834   2.306  0.0878 -0.5938 -0.1347
  173VAL      O 2616   5.218   4.866   2.344  0.6915 -0.1083 -0.2482
  173VAL     CB 2617   5.086   4.614   2.185  1.0503 -0.1529  0.5592
  173VAL    CG1 2618   5.083   4.538   2.050 -0.6044 -0.2100 -0.4605
  173VAL    CG2 2619   5.212   4.558   2.246 -0.5310 -0.7421 -0.4454
  173VAL      H 2620   5.262   4.776   2.056 -0.2827 -1.8924  2.1899
  173VAL     HA 2621   4.979   4.793   2.131  0.7929  0.2623 -2.4527
  173VAL     HB 2622   5.000   4.594   2.249  1.6672  0.5426  1.6422
  173VAL   HG11 2623   5.007   4.565   1.976  0.5519 -1.7232 -2.3051
  173VAL   HG12 2624   5.170   4.566   1.992 -1.9419  1.3493 -1.8327
  173VAL   HG13 2625   5.085   4.430   2.068 -0.1779  0.0301  1.0408
  173VAL   HG21 2626   5.232   4.451   2.242 -0.1366 -0.8699  2.3693
  173VAL   HG22 2627   5.304   4.605   2.211  0.1912 -1.9676 -0.2558
  173VAL   HG23 2628   5.209   4.581   2.353 -1.0930 -0.7819 -0.4522
  174LEU      N 2629   4.994   4.844   2.384 -0.3021  0.6680 -0.1849
  174LEU     CA 2630   4.999   4.864   2.527  0.0214 -0.0026 -0.4055
  174LEU      C 2631   5.068   4.743   2.592 -0.4022  0.1848 -1.5871
  174LEU      O 2632   5.059   4.635   2.539  0.7578  0.6206 -0.5338
  174LEU     CB 2633   4.858   4.876   2.586  0.2805 -0.1288 -0.7642
  174LEU     CG 2634   4.797   5.020   2.602 -0.0740 -0.1095  0.1156
  174LEU    CD1 2635   4.810   5.121   2.479 -0.2361  0.1798  0.3052
  174LEU    CD2 2636   4.646   5.013   2.644 -0.7239  0.3024 -0.5077
  174LEU      H 2637   4.903   4.829   2.342 -0.1558  1.1185 -0.6704
  174LEU     HA 2638   5.052   4.956   2.552 -1.1010  0.6658 -0.4111
  174LEU    HB2 2639   4.781   4.808   2.549 -1.9079  2.1660 -0.6913
  174LEU    HB3 2640   4.862   4.840   2.689 -1.7821  0.9799 -0.2538
  174LEU     HG 2641   4.858   5.064   2.681 -1.3327 -2.3726  2.5057
  174LEU   HD11 2642   4.911   5.159   2.459  0.1209 -0.9687 -0.1793
  174LEU   HD12 2643   4.765   5.075   2.392 -1.4649  1.7286  0.0939
  174LEU   HD13 2644   4.741   5.203   2.498  0.9146  1.0427  0.9016
  174LEU   HD21 2645   4.638   4.946   2.730 -0.8252  2.4943  1.3034
  174LEU   HD22 2646   4.630   5.110   2.693 -0.9369 -0.1680  0.3870
  174LEU   HD23 2647   4.566   4.977   2.579 -1.2431 -0.6100  0.5842
  175ALA      N 2648   5.141   4.763   2.704 -0.3324  0.4213  0.1061
  175ALA     CA 2649   5.216   4.658   2.776 -0.0671  0.2275  0.4734
  175ALA      C 2650   5.140   4.523   2.791 -0.7878 -0.1572  0.2541
  175ALA      O 2651   5.055   4.508   2.878  0.3873 -0.0521  0.0994
  175ALA     CB 2652   5.355   4.646   2.710  0.0432  0.2628  0.0695
  175ALA      H 2653   5.157   4.857   2.737  0.1897  0.4928 -0.3335
  175ALA     HA 2654   5.226   4.692   2.879  0.2085 -1.1701  0.9410
  175ALA    HB1 2655   5.413   4.580   2.774 -0.9728 -0.5802  0.1433
  175ALA    HB2 2656   5.346   4.613   2.607 -1.3142 -2.4346  0.9536
  175ALA    HB3 2657   5.408   4.742   2.714  2.4256 -0.9386 -0.8973
  176SER      N 2658   5.164   4.426   2.707  0.5438 -0.1708 -0.5634
  176SER     CA 2659   5.094   4.293   2.694  0.0961 -0.2993  0.1856
  176SER      C 2660   5.108   4.194   2.811 -0.0518 -0.6338  0.2162
  176SER      O 2661   5.157   4.084   2.788  0.0302  0.2540 -0.1317
  176SER     CB 2662   4.948   4.314   2.657  0.8233 -1.4208 -0.2159
  176SER     OG 2663   4.942   4.385   2.529 -0.5923  0.2347  0.2411
  176SER      H 2664   5.231   4.443   2.633  2.8340  0.5158  1.5337
  176SER     HA 2665   5.141   4.247   2.607 -0.2697  1.2097 -0.8342
  176SER    HB2 2666   4.880   4.228   2.655 -0.6361 -0.3515  0.7748
  176SER    HB3 2667   4.902   4.390   2.721  0.4825  1.1154 -3.2224
  176SER     HG 2668   4.977   4.474   2.536  1.0404 -0.3157 -0.5206
  177VAL      N 2669   5.086   4.237   2.937 -0.1446 -0.8351 -0.1597
  177VAL     CA 2670   5.125   4.167   3.053 -0.2079  0.2840 -0.2986
  177VAL      C 2671   5.063   4.026   3.064 -0.3561  0.2077  0.6108
  177VAL      O 2672   4.957   3.989   3.014  0.5834 -0.1284 -0.2247
  177VAL     CB 2673   5.093   4.245   3.185  0.5032  0.0949 -0.0265
  177VAL    CG1 2674   5.170   4.378   3.180  0.0901  1.0885  0.4979
  177VAL    CG2 2675   4.950   4.290   3.211 -0.3550  0.0145  0.5534
  177VAL      H 2676   5.049   4.330   2.940 -1.3423 -1.2138 -1.7251
  177VAL     HA 2677   5.232   4.151   3.037 -0.4448 -1.1472 -0.6413
  177VAL     HB 2678   5.132   4.189   3.270  1.8356  0.5369 -0.3306
  177VAL   HG11 2679   5.185   4.408   3.283 -0.4786 -1.6116  1.4694
  177VAL   HG12 2680   5.266   4.355   3.134 -1.6221 -2.4724 -1.7760
  177VAL   HG13 2681   5.118   4.457   3.126  0.3203  1.3081  0.6005
  177VAL   HG21 2682   4.887   4.201   3.205  0.3602 -0.5011  0.5582
  177VAL   HG22 2683   4.938   4.343   3.305 -1.6399  1.1583 -0.2207
  177VAL   HG23 2684   4.912   4.351   3.130  0.1423 -0.1778  0.1705
  178GLY      N 2685   5.133   3.937   3.137 -0.8598  0.2973  0.1189
  178GLY     CA 2686   5.074   3.809   3.184  0.3660 -0.3518 -0.2715
  178GLY      C 2687   5.139   3.760   3.316 -0.1464 -0.3651 -0.2780
  178GLY      O 2688   5.217   3.829   3.381 -0.1675 -0.2581  0.0190
  178GLY      H 2689   5.216   3.965   3.188 -1.0445 -1.7611  1.6665
  178GLY    HA2 2690   4.966   3.813   3.194  0.1358  1.7214 -2.6424
  178GLY    HA3 2691   5.104   3.738   3.107  2.1409  0.2028 -0.1391
  179GLY      N 2692   5.103   3.636   3.351 -0.4363  0.7958  0.3667
  179GLY     CA 2693   5.135   3.571   3.479  0.3865  0.2808 -0.2118
  179GLY      C 2694   5.060   3.446   3.505  0.3315  0.0739  0.5348
  179GLY      O 2695   5.015   3.393   3.400  0.7109 -0.2255 -0.5273
  179GLY      H 2696   5.045   3.579   3.291 -1.8782 -0.7282  3.0010
  179GLY    HA2 2697   5.240   3.542   3.489  0.2903 -0.6849 -1.6069
  179GLY    HA3 2698   5.110   3.642   3.557 -0.9136 -0.8602  0.4595
  180SER      N 2699   5.069   3.399   3.632  0.3435  0.5437  0.3436
  180SER     CA 2700   4.998   3.275   3.671  0.2883 -0.4226 -0.0406
  180SER      C 2701   4.910   3.310   3.788 -0.3431 -0.2798  0.2645
  180SER      O 2702   4.947   3.394   3.870  0.1839  0.0556 -0.2645
  180SER     CB 2703   5.098   3.178   3.725 -0.6329  0.4546 -0.1557
  180SER     OG 2704   5.191   3.145   3.630 -0.7298 -0.2223 -0.4236
  180SER      H 2705   5.126   3.448   3.699 -1.9661  0.6575  2.3730
  180SER     HA 2706   4.944   3.217   3.596 -3.1821  0.3360  1.6676
  180SER    HB2 2707   5.159   3.219   3.805  2.2801 -0.3113 -1.8295
  180SER    HB3 2708   5.056   3.085   3.761 -1.6180  1.6103  1.8525
  180SER     HG 2709   5.257   3.213   3.644 -1.3228  0.6163 -1.5215
  181MET      N 2710   4.800   3.236   3.806 -0.4630 -0.0609  0.0791
  181MET     CA 2711   4.717   3.223   3.921  0.7022 -0.5681  0.5366
  181MET      C 2712   4.666   3.078   3.938  0.5036  0.4975  0.0999
  181MET      O 2713   4.608   3.023   3.845 -0.2124  0.1954 -0.5918
  181MET     CB 2714   4.596   3.323   3.921 -0.4295  1.0790  0.7049
  181MET     CG 2715   4.530   3.316   4.053 -0.0160 -0.2991 -0.5594
  181MET     SD 2716   4.376   3.418   4.074  0.1380 -0.0967  0.3670
  181MET     CE 2717   4.287   3.357   3.931  0.3643  1.3481  0.5820
  181MET      H 2718   4.766   3.173   3.734 -3.3494  0.6254  0.6832
  181MET     HA 2719   4.775   3.250   4.010  1.3109 -0.0998 -0.0003
  181MET    HB2 2720   4.624   3.426   3.898  0.7668  0.6848  0.2986
  181MET    HB3 2721   4.530   3.291   3.841 -0.3033  1.8027  0.3029
  181MET    HG2 2722   4.495   3.215   4.074  0.8358 -0.3522  0.7762
  181MET    HG3 2723   4.597   3.350   4.132  2.3007 -0.5291 -2.3266
  181MET    HE1 2724   4.182   3.386   3.925  0.4825  1.7725  0.5357
  181MET    HE2 2725   4.330   3.403   3.842 -0.7544  1.6488  0.1724
  181MET    HE3 2726   4.283   3.248   3.930  0.3305  1.3457  0.8213
  182ILE      N 2727   4.701   3.014   4.053 -0.0099 -0.1014 -0.5944
  182ILE     CA 2728   4.673   2.875   4.080 -0.2726  0.1704  0.8377
  182ILE      C 2729   4.560   2.872   4.186  0.5605  0.2381 -0.2085
  182ILE      O 2730   4.578   2.924   4.296 -0.3653  0.1641  0.0147
  182ILE     CB 2731   4.802   2.803   4.139  0.0036 -0.4072 -0.4550
  182ILE    CG1 2732   4.933   2.826   4.063  0.3401 -0.0465  0.2553
  182ILE    CG2 2733   4.764   2.658   4.149  0.1565 -0.2313  0.0519
  182ILE    CD1 2734   4.937   2.797   3.914 -0.9071  0.4007  0.5049
  182ILE      H 2735   4.731   3.075   4.128  0.1398  1.3833 -1.7975
  182ILE     HA 2736   4.660   2.830   3.981  0.5966  2.0055 -0.1621
  182ILE     HB 2737   4.820   2.842   4.239  1.3956  1.0841 -1.2464
  182ILE   HG12 2738   4.967   2.928   4.076 -2.2913  0.8353  0.8385
  182ILE   HG13 2739   5.011   2.765   4.108 -0.1886 -0.3307  0.8030
  182ILE   HG21 2740   4.852   2.599   4.173 -0.4476 -1.5082 -0.7084
  182ILE   HG22 2741   4.697   2.642   4.234  0.3680 -0.1437  0.2322
  182ILE   HG23 2742   4.714   2.620   4.059  1.4406 -0.4973 -0.5723
  182ILE   HD11 2743   5.038   2.802   3.874  0.0775  0.1810  2.8179
  182ILE   HD12 2744   4.912   2.696   3.883  0.9626  0.3881 -1.1440
  182ILE   HD13 2745   4.875   2.866   3.856  0.4282 -0.2260 -1.8010
  183ILE      N 2746   4.431   2.845   4.143  0.0872  0.3324 -0.1236
  183ILE     CA 2747   4.329   2.811   4.245  0.2824  0.2016  0.6755
  183ILE      C 2748   4.353   2.681   4.318 -1.0224 -0.1388  1.1249
  183ILE      O 2749   4.377   2.575   4.248 -0.2399  0.6517  0.6903
  183ILE     CB 2750   4.188   2.807   4.186  0.9569  0.0193 -0.1984
  183ILE    CG1 2751   4.147   2.931   4.104 -0.3939 -0.5995  0.1853
  183ILE    CG2 2752   4.089   2.775   4.293  0.1263 -0.0091 -1.1900
  183ILE    CD1 2753   4.146   3.060   4.186 -0.4703 -0.5657 -0.3845
  183ILE      H 2754   4.411   2.811   4.049 -1.2523 -1.9317  0.8904
  183ILE     HA 2755   4.335   2.896   4.313  3.0550  1.7606 -1.2678
  183ILE     HB 2756   4.188   2.730   4.108 -2.1214  0.9390 -1.2467
  183ILE   HG12 2757   4.212   2.939   4.017  0.0261  0.0595  0.5444
  183ILE   HG13 2758   4.048   2.909   4.066 -0.5438 -1.0801  0.8323
  183ILE   HG21 2759   3.987   2.799   4.262 -0.2345  0.7783  0.4838
  183ILE   HG22 2760   4.093   2.674   4.334 -2.2130  1.3716  3.1682
  183ILE   HG23 2761   4.101   2.843   4.377 -1.3464 -3.8773  2.5580
  183ILE   HD11 2762   4.104   3.046   4.286 -0.1108  0.5424 -0.0507
  183ILE   HD12 2763   4.248   3.097   4.203 -1.3326  0.8173  2.5028
  183ILE   HD13 2764   4.090   3.140   4.137  0.9985  0.5714 -0.2824
  184GLY      N 2765   4.357   2.687   4.450  0.0250  0.1636  0.5534
  184GLY     CA 2766   4.358   2.565   4.532 -0.0121 -0.3747 -0.1580
  184GLY      C 2767   4.498   2.496   4.548  0.5849  0.2906 -0.2043
  184GLY      O 2768   4.496   2.382   4.583  0.4268 -0.5539  0.2580
  184GLY      H 2769   4.331   2.776   4.491 -0.8264 -0.1316  0.6733
  184GLY    HA2 2770   4.325   2.595   4.631  1.0770 -1.1818  0.4798
  184GLY    HA3 2771   4.297   2.491   4.480 -0.7986  1.0143 -1.2719
  185GLY      N 2772   4.615   2.561   4.533  0.6086 -0.0631  0.1335
  185GLY     CA 2773   4.751   2.505   4.564 -0.3778 -0.3555  0.4188
  185GLY      C 2774   4.861   2.607   4.550  0.3889 -0.7694  0.6787
  185GLY      O 2775   4.835   2.732   4.533  0.2945  0.4016 -0.1872
  185GLY      H 2776   4.616   2.653   4.491  1.7932  0.1546  0.6057
  185GLY    HA2 2777   4.747   2.488   4.672 -2.0303 -2.5915  0.0592
  185GLY    HA3 2778   4.777   2.413   4.512  1.9471 -1.3899  3.1063
  186ILE      N 2779   4.984   2.563   4.571 -0.7320  0.1664 -0.4233
  186ILE     CA 2780   5.115   2.637   4.571  0.7670  0.6304  0.3543
  186ILE      C 2781   5.222   2.569   4.475  0.2266  0.5969  0.1162
  186ILE      O 2782   5.265   2.456   4.505 -0.3766 -0.0669 -0.6032
  186ILE     CB 2783   5.165   2.632   4.718  0.4674 -0.2098 -0.2996
  186ILE    CG1 2784   5.078   2.721   4.817 -0.1859 -0.1436 -0.9035
  186ILE    CG2 2785   5.311   2.654   4.749  0.1823 -0.4584  0.0800
  186ILE    CD1 2786   5.076   2.677   4.966  0.6301  0.0257 -0.3632
  186ILE      H 2787   5.001   2.469   4.603  2.5147  1.2663  1.5244
  186ILE     HA 2788   5.095   2.741   4.544 -1.2709  0.7208  2.0379
  186ILE     HB 2789   5.142   2.529   4.746  0.0509  0.0178  0.2078
  186ILE   HG12 2790   5.134   2.814   4.829  1.5677 -1.4265  1.7025
  186ILE   HG13 2791   4.975   2.741   4.786 -0.3712 -0.8799 -0.7848
  186ILE   HG21 2792   5.330   2.595   4.839  0.1702 -1.1711 -0.3712
  186ILE   HG22 2793   5.382   2.613   4.677 -0.9999 -0.4658 -1.1253
  186ILE   HG23 2794   5.326   2.761   4.760 -2.6559  0.0402 -0.2379
  186ILE   HD11 2795   5.173   2.674   5.016 -0.3991 -1.8482  1.7256
  186ILE   HD12 2796   5.012   2.750   5.015 -0.1205  0.2860 -1.6921
  186ILE   HD13 2797   5.035   2.576   4.968 -0.6235  0.5310  1.1998
  187ASP      N 2798   5.255   2.633   4.363 -0.3540 -0.6777  0.2429
  187ASP     CA 2799   5.365   2.582   4.276  0.4185 -0.6733 -0.8528
  187ASP      C 2800   5.500   2.628   4.329 -0.3998  0.4805  0.7015
  187ASP      O 2801   5.526   2.748   4.334  0.2719 -0.4146 -0.4839
  187ASP     CB 2802   5.335   2.627   4.132  0.1745 -0.2572  0.1253
  187ASP     CG 2803   5.427   2.557   4.033  0.6498 -0.2101  0.0845
  187ASP    OD1 2804   5.369   2.476   3.952 -0.0030 -0.7092 -0.8215
  187ASP    OD2 2805   5.548   2.556   4.047  0.3645  0.2534 -0.4120
  187ASP      H 2806   5.226   2.728   4.345 -1.0229 -0.9644 -0.2713
  187ASP     HA 2807   5.359   2.474   4.269  0.4690 -0.6152 -2.0085
  187ASP    HB2 2808   5.234   2.591   4.113  0.2707  0.0681 -1.1335
  187ASP    HB3 2809   5.346   2.735   4.128  0.8736 -0.2387  1.7002
  188HIS      N 2810   5.597   2.539   4.355 -0.4435  0.2869  0.5825
  188HIS     CA 2811   5.729   2.572   4.407 -0.2046  0.1909 -0.3091
  188HIS      C 2812   5.823   2.651   4.312  0.2914  0.3561  0.3467
  188HIS      O 2813   5.920   2.719   4.344  0.0199  0.2618  0.3281
  188HIS     CB 2814   5.800   2.440   4.445 -0.5480 -0.2497  0.3301
  188HIS     CG 2815   5.717   2.359   4.535 -0.4722 -0.2994 -0.6836
  188HIS    ND1 2816   5.691   2.398   4.661  0.9836 -0.1630 -0.2008
  188HIS    CD2 2817   5.659   2.238   4.506  0.1262  0.9512  0.6937
  188HIS    CE1 2818   5.604   2.308   4.714 -0.4079 -0.1766  0.3428
  188HIS    NE2 2819   5.593   2.203   4.626 -0.4192  0.6726 -0.5993
  188HIS      H 2820   5.575   2.442   4.338  0.3116 -0.5868  3.8961
  188HIS     HA 2821   5.712   2.630   4.498  0.5527  2.9454 -1.7844
  188HIS    HB2 2822   5.823   2.387   4.353 -0.4283  0.3729 -0.0078
  188HIS    HB3 2823   5.898   2.461   4.488 -0.0133 -0.5027 -0.7232
  188HIS    HD1 2824   5.732   2.476   4.711 -0.8300 -0.0099  1.1970
  188HIS    HD2 2825   5.661   2.188   4.411  1.6105  3.0463 -0.4419
  188HIS    HE1 2826   5.567   2.310   4.815 -0.7292 -0.3439  0.2322
  189SER      N 2827   5.795   2.634   4.182  0.4715 -0.1600 -0.1290
  189SER     CA 2828   5.876   2.694   4.073 -0.3215  0.2123  0.5630
  189SER      C 2829   5.853   2.838   4.049  0.3097 -1.4274 -0.1801
  189SER      O 2830   5.917   2.902   3.960 -0.2324 -0.4570  0.3104
  189SER     CB 2831   5.847   2.611   3.947 -0.4379 -0.0960  0.4562
  189SER     OG 2832   5.736   2.659   3.874  0.2859  0.1630  0.4314
  189SER      H 2833   5.717   2.577   4.153 -1.3317  3.2605 -2.7447
  189SER     HA 2834   5.980   2.679   4.101 -0.7394 -1.0666  1.5514
  189SER    HB2 2835   5.933   2.622   3.881 -1.3149 -1.7889 -1.0583
  189SER    HB3 2836   5.836   2.509   3.981 -0.5957  0.8785  3.5835
  189SER     HG 2837   5.656   2.648   3.926  0.9082  0.3777  1.4603
  190LEU      N 2838   5.755   2.902   4.122  0.4769 -0.2913 -0.2030
  190LEU     CA 2839   5.718   3.038   4.100 -0.2927  0.0126  0.3008
  190LEU      C 2840   5.781   3.135   4.203 -0.0066 -0.2337  0.0238
  190LEU      O 2841   5.774   3.256   4.187 -0.2863  0.4199 -0.4317
  190LEU     CB 2842   5.563   3.043   4.091 -0.2394  0.4487  0.3181
  190LEU     CG 2843   5.492   2.958   3.981 -0.0567  0.7021 -0.4128
  190LEU    CD1 2844   5.348   3.002   3.990  0.6668  0.4545  0.1461
  190LEU    CD2 2845   5.532   2.972   3.832 -0.2251  0.0195  0.3977
  190LEU      H 2846   5.703   2.851   4.193 -0.1809  0.3606 -0.2011
  190LEU     HA 2847   5.754   3.071   4.003 -0.4272 -1.8312 -0.4181
  190LEU    HB2 2848   5.526   3.021   4.191 -1.1186 -1.9035 -0.4696
  190LEU    HB3 2849   5.550   3.149   4.066  2.2850  1.1410  1.5194
  190LEU     HG 2850   5.510   2.854   4.008  2.3122  0.6969 -1.6487
  190LEU   HD11 2851   5.319   3.003   4.096 -2.7100  2.0017 -0.6555
  190LEU   HD12 2852   5.319   3.102   3.958  0.2443 -0.0296 -1.0123
  190LEU   HD13 2853   5.278   2.937   3.937  1.0215  1.6399 -1.8797
  190LEU   HD21 2854   5.632   2.929   3.823  0.3014  1.2530  0.1269
  190LEU   HD22 2855   5.464   2.914   3.770 -1.0898  1.0829  0.3142
  190LEU   HD23 2856   5.520   3.078   3.808 -1.0714  0.4055  2.3267
  191TYR      N 2857   5.837   3.083   4.315 -0.1538  0.5432  0.2766
  191TYR     CA 2858   5.905   3.164   4.415 -0.1890 -0.1704 -0.6642
  191TYR      C 2859   6.041   3.102   4.457  0.3891 -0.2316 -0.1920
  191TYR      O 2860   6.082   2.989   4.430  0.1156 -0.9180  0.1852
  191TYR     CB 2861   5.806   3.175   4.528 -0.1640  0.2249 -0.2983
  191TYR     CG 2862   5.786   3.049   4.611 -0.7246 -0.8621  0.3142
  191TYR    CD1 2863   5.683   2.962   4.574 -0.3742  0.1125  0.6336
  191TYR    CD2 2864   5.861   3.025   4.728 -0.0746  0.4551 -0.1091
  191TYR    CE1 2865   5.657   2.846   4.647 -0.1514  0.1626 -0.2263
  191TYR    CE2 2866   5.841   2.909   4.800 -0.8859 -0.1988 -0.2997
  191TYR     CZ 2867   5.741   2.819   4.758 -0.6990 -0.2926  1.1990
  191TYR     OH 2868   5.736   2.694   4.807  0.1970  0.1697 -0.5700
  191TYR      H 2869   5.837   2.983   4.332  1.0374  0.0238 -2.2950
  191TYR     HA 2870   5.926   3.262   4.371  0.7611  0.0060  0.1413
  191TYR    HB2 2871   5.836   3.256   4.595  1.0151 -0.2456 -0.2447
  191TYR    HB3 2872   5.708   3.202   4.487 -0.4993  0.4464  0.6123
  191TYR    HD1 2873   5.629   2.974   4.481 -2.1048 -1.9330  1.2992
  191TYR    HD2 2874   5.939   3.093   4.760 -1.4124  2.2740 -0.5060
  191TYR    HE1 2875   5.584   2.775   4.609 -0.7775  0.9150 -0.4585
  191TYR    HE2 2876   5.910   2.887   4.880  0.6027  0.4542 -1.3480
  191TYR     HH 2877   5.779   2.690   4.893 -2.6634  0.5514  1.0114
  192THR      N 2878   6.117   3.193   4.528  0.3554 -0.1938 -0.1184
  192THR     CA 2879   6.247   3.161   4.583 -0.5904  0.4256 -0.6753
  192THR      C 2880   6.255   3.187   4.731 -0.3214 -0.1541 -0.6863
  192THR      O 2881   6.184   3.272   4.786 -0.1939 -0.2744 -0.6574
  192THR     CB 2882   6.368   3.224   4.518  0.2573 -0.6351  0.0332
  192THR    OG1 2883   6.364   3.364   4.528  0.3734  0.7645 -0.4920
  192THR    CG2 2884   6.370   3.196   4.365  0.5640  0.0703 -0.5870
  192THR      H 2885   6.083   3.285   4.552  0.7444  0.2459 -1.2210
  192THR     HA 2886   6.271   3.057   4.561 -0.6048  0.0743  0.8527
  192THR     HB 2887   6.465   3.193   4.557  0.4726  0.5198  0.4604
  192THR    HG1 2888   6.402   3.387   4.613 -0.5724 -0.2455  0.2318
  192THR   HG21 2889   6.444   3.250   4.306  0.3236 -1.3063 -2.2046
  192THR   HG22 2890   6.389   3.090   4.351  1.5040  0.3590 -1.5331
  192THR   HG23 2891   6.276   3.223   4.317 -0.7903  1.0585  2.3379
  193GLY      N 2892   6.344   3.113   4.794 -0.2940  0.2156 -0.0068
  193GLY     CA 2893   6.354   3.096   4.937 -0.1892  1.0155  0.3181
  193GLY      C 2894   6.239   3.012   4.998 -0.5503  0.4755  0.4501
  193GLY      O 2895   6.221   2.898   4.950 -0.3204 -0.3236 -0.0347
  193GLY      H 2896   6.402   3.051   4.739 -1.7572 -0.6869 -0.6064
  193GLY    HA2 2897   6.445   3.050   4.976 -1.0147 -0.8871  0.0972
  193GLY    HA3 2898   6.344   3.193   4.985 -2.5985  2.0201 -1.9529
  194SER      N 2899   6.169   3.065   5.096  0.7357 -0.9974  0.3277
  194SER     CA 2900   6.043   3.007   5.149  0.0754 -0.3512 -0.1036
  194SER      C 2901   5.934   3.117   5.156  0.4499  0.4028 -0.5032
  194SER      O 2902   5.959   3.233   5.136  0.0449 -0.5371 -0.2534
  194SER     CB 2903   6.077   2.952   5.290  0.8092 -0.3188  0.3316
  194SER     OG 2904   6.114   3.059   5.380  0.5904 -0.0124  0.1844
  194SER      H 2905   6.204   3.156   5.124 -0.6153  0.0308 -1.1525
  194SER     HA 2906   6.001   2.928   5.087 -0.9905  0.2781 -0.2054
  194SER    HB2 2907   5.997   2.893   5.334 -1.2842  2.2210  0.2215
  194SER    HB3 2908   6.159   2.882   5.276  1.7680  0.5290  1.4586
  194SER     HG 2909   6.196   3.094   5.344  0.6834  1.6096  1.8405
  195LEU      N 2910   5.812   3.072   5.189 -0.1686  0.1741  0.2289
  195LEU     CA 2911   5.693   3.155   5.212 -0.1084  0.3011 -0.7964
  195LEU      C 2912   5.691   3.203   5.359 -0.2938  0.2619 -0.5514
  195LEU      O 2913   5.678   3.127   5.457 -0.0736 -0.0890  0.3033
  195LEU     CB 2914   5.563   3.073   5.180  0.0434 -0.7373  0.0539
  195LEU     CG 2915   5.553   2.987   5.054 -0.1343  1.1946  0.1506
  195LEU    CD1 2916   5.439   2.875   5.046 -0.4942 -1.2934 -0.1446
  195LEU    CD2 2917   5.555   3.070   4.926 -0.2303  0.5802  0.1334
  195LEU      H 2918   5.803   2.978   5.227  0.7768  0.7928  2.1167
  195LEU     HA 2919   5.697   3.246   5.152  0.4778  0.6803 -0.2018
  195LEU    HB2 2920   5.551   3.014   5.271  1.2190 -0.6343  0.2995
  195LEU    HB3 2921   5.489   3.152   5.174  1.5155  0.9270  1.9695
  195LEU     HG 2922   5.647   2.934   5.043 -0.3864  0.6350  0.5945
  195LEU   HD11 2923   5.446   2.820   5.139  2.1666 -0.0122  0.5123
  195LEU   HD12 2924   5.336   2.911   5.045 -0.0509  0.0895 -1.6204
  195LEU   HD13 2925   5.461   2.813   4.959  0.2128  0.4955 -1.3253
  195LEU   HD21 2926   5.470   3.138   4.915 -1.2731 -0.3513  2.0232
  195LEU   HD22 2927   5.642   3.133   4.908 -1.5790  2.5461  0.1925
  195LEU   HD23 2928   5.547   3.000   4.843 -0.2595  1.1609 -0.3663
  196TRP      N 2929   5.691   3.334   5.374 -1.2261 -0.1099  0.3945
  196TRP     CA 2930   5.667   3.406   5.496  0.4379  0.3439 -0.0479
  196TRP      C 2931   5.520   3.442   5.511 -0.1939  0.3473  0.5412
  196TRP      O 2932   5.465   3.504   5.417  0.4733 -0.2237  0.2773
  196TRP     CB 2933   5.762   3.523   5.493  0.0166 -0.0143 -0.1554
  196TRP     CG 2934   5.905   3.472   5.506  0.7247  0.6809  0.0566
  196TRP    CD1 2935   5.983   3.437   5.403  0.5762 -0.0947  0.4218
  196TRP    CD2 2936   5.989   3.455   5.622  0.1487  0.0088 -0.7593
  196TRP    NE1 2937   6.103   3.380   5.449  1.1796  0.1640  0.2301
  196TRP    CE2 2938   6.117   3.397   5.584 -0.6394 -0.7073 -0.1600
  196TRP    CE3 2939   5.979   3.484   5.761  0.1535 -0.3600  0.5089
  196TRP    CZ2 2940   6.221   3.377   5.677 -0.3217  0.5039 -0.1873
  196TRP    CZ3 2941   6.073   3.454   5.858  0.5555 -0.4669  0.0872
  196TRP    CH2 2942   6.199   3.395   5.819 -0.2760 -0.4707 -0.4524
  196TRP      H 2943   5.711   3.388   5.291  0.5712 -1.0353  0.1776
  196TRP     HA 2944   5.700   3.351   5.585 -2.1466  1.6365  1.8425
  196TRP    HB2 2945   5.745   3.580   5.402 -1.0983  0.2691  0.2120
  196TRP    HB3 2946   5.738   3.586   5.579 -1.0475  0.4820 -0.7933
  196TRP    HD1 2947   5.950   3.431   5.301  4.3594 -3.0294 -0.8428
  196TRP    HE1 2948   6.169   3.332   5.390 -0.0211 -1.6451  0.2804
  196TRP    HE3 2949   5.894   3.538   5.802 -0.5045 -0.6545 -0.4296
  196TRP    HZ2 2950   6.317   3.348   5.637  0.0224 -0.3413  1.1862
  196TRP    HZ3 2951   6.052   3.475   5.962  1.3210  1.1943 -0.0545
  196TRP    HH2 2952   6.281   3.379   5.888 -0.4512 -1.0175 -0.3683
  197TYR      N 2953   5.447   3.411   5.620 -0.1483  0.4343 -0.4571
  197TYR     CA 2954   5.302   3.441   5.630  0.2036  0.3772  0.0041
  197TYR      C 2955   5.275   3.564   5.725 -0.3275  0.8680 -0.0339
  197TYR      O 2956   5.338   3.587   5.829  0.1164  0.1598 -0.3293
  197TYR     CB 2957   5.228   3.313   5.676 -0.0895  0.3502  0.2636
  197TYR     CG 2958   5.222   3.202   5.571 -0.9318  0.2368 -0.2767
  197TYR    CD1 2959   5.114   3.198   5.477  0.8865 -0.0534  0.0177
  197TYR    CD2 2960   5.325   3.102   5.555  0.3876  0.4630 -0.3700
  197TYR    CE1 2961   5.103   3.102   5.376  1.5873 -0.3329 -0.2331
  197TYR    CE2 2962   5.304   2.997   5.465 -0.7309  0.5954  0.2290
  197TYR     CZ 2963   5.198   2.995   5.375  0.3009  0.1159  0.2649
  197TYR     OH 2964   5.179   2.890   5.289 -0.3443 -0.3745  0.4044
  197TYR      H 2965   5.491   3.371   5.702  0.4227  1.3760 -0.2857
  197TYR     HA 2966   5.262   3.459   5.530  1.5317 -1.5842 -0.9285
  197TYR    HB2 2967   5.275   3.280   5.768 -0.6129 -0.4811  0.2411
  197TYR    HB3 2968   5.123   3.338   5.693 -0.2209 -1.1106  1.7354
  197TYR    HD1 2969   5.039   3.274   5.493  0.2908 -0.8023  0.8984
  197TYR    HD2 2970   5.420   3.117   5.604  0.0078  0.1110  0.4997
  197TYR    HE1 2971   5.017   3.100   5.311  0.4990  2.1309  1.0136
  197TYR    HE2 2972   5.374   2.915   5.468 -1.3073  0.1125  2.9178
  197TYR     HH 2973   5.245   2.822   5.302  0.0203 -0.0069  0.4878
  198THR      N 2974   5.175   3.640   5.687 -0.3072 -0.3656  0.0865
  198THR     CA 2975   5.115   3.758   5.754 -0.4437 -0.2405 -0.8926
  198THR      C 2976   4.969   3.728   5.773  0.2723 -0.6988 -0.0007
  198THR      O 2977   4.904   3.667   5.684 -0.0594 -0.7057 -0.2621
  198THR     CB 2978   5.130   3.888   5.674 -0.3541  0.1559 -0.1365
  198THR    OG1 2979   5.110   3.996   5.754  0.2546  0.5385 -0.1627
  198THR    CG2 2980   5.051   3.911   5.550  0.3060 -0.6393  0.1152
  198THR      H 2981   5.119   3.607   5.610  1.7296  0.0763 -1.6742
  198THR     HA 2982   5.169   3.768   5.848  0.3274  1.8066 -1.4953
  198THR     HB 2983   5.231   3.880   5.633 -0.3923 -1.0438 -0.0276
  198THR    HG1 2984   5.171   3.981   5.827 -0.6572  0.6658  0.6422
  198THR   HG21 2985   5.073   4.008   5.505  1.5705 -0.8508  0.2309
  198THR   HG22 2986   5.084   3.832   5.483  0.2923  0.5743 -1.3736
  198THR   HG23 2987   4.947   3.903   5.581  0.9158 -2.3349  1.9076
  199PRO      N 2988   4.909   3.756   5.894  0.2471  0.0761 -0.0977
  199PRO     CA 2989   4.773   3.713   5.929 -0.9656  0.0494 -0.0112
  199PRO      C 2990   4.667   3.811   5.874 -0.1818  0.0414  0.2630
  199PRO      O 2991   4.692   3.934   5.875 -0.2300  0.4078 -0.3336
  199PRO     CB 2992   4.776   3.716   6.082  0.4874  0.0463 -0.3801
  199PRO     CG 2993   4.870   3.835   6.120  0.6899  0.6463  0.5292
  199PRO     CD 2994   4.974   3.821   6.008 -0.5137  0.3694 -0.1816
  199PRO     HA 2995   4.756   3.607   5.912  0.4920 -0.2605  0.3070
  199PRO    HB2 2996   4.677   3.715   6.126  0.6706 -0.4231  0.0413
  199PRO    HB3 2997   4.829   3.624   6.109  0.5761  0.0206 -0.6389
  199PRO    HG2 2998   4.819   3.931   6.127  0.4513  0.4717  1.3354
  199PRO    HG3 2999   4.912   3.811   6.218  0.8303  0.4432  0.4203
  199PRO    HD2 3000   5.042   3.744   6.043 -1.5390 -0.2392  0.5538
  199PRO    HD3 3001   5.016   3.918   5.982 -1.5435  0.5708 -1.2029
  200ILE      N 3002   4.555   3.759   5.830 -0.1853 -0.8808 -0.0352
  200ILE     CA 3003   4.434   3.840   5.800 -0.0962 -0.2893  0.6433
  200ILE      C 3004   4.373   3.899   5.931 -0.1003  0.3719  0.6167
  200ILE      O 3005   4.323   3.825   6.017  0.6078 -0.2489 -0.4156
  200ILE     CB 3006   4.332   3.759   5.711  0.0473  0.3209 -0.0956
  200ILE    CG1 3007   4.403   3.711   5.579  0.4385 -0.1977 -0.1312
  200ILE    CG2 3008   4.206   3.834   5.691 -0.3776 -0.6103  0.1974
  200ILE    CD1 3009   4.319   3.620   5.487 -0.0943 -0.3561 -0.5263
  200ILE      H 3010   4.534   3.660   5.831 -2.8709 -0.4105 -0.9709
  200ILE     HA 3011   4.467   3.923   5.739 -0.2575  1.9203  3.3573
  200ILE     HB 3012   4.318   3.669   5.770  1.4686 -0.2186 -0.5419
  200ILE   HG12 3013   4.423   3.796   5.514 -1.2680  0.2478 -0.1255
  200ILE   HG13 3014   4.495   3.659   5.605  0.4208  0.4317  1.2599
  200ILE   HG21 3015   4.154   3.867   5.781 -0.9099  0.3836 -0.4483
  200ILE   HG22 3016   4.222   3.929   5.641  0.4312 -0.0410  1.4834
  200ILE   HG23 3017   4.131   3.783   5.630 -0.7318 -1.1762  1.0726
  200ILE   HD11 3018   4.375   3.571   5.407  0.1913 -1.8774  0.5567
  200ILE   HD12 3019   4.255   3.546   5.535  0.2971 -0.8494 -0.7517
  200ILE   HD13 3020   4.260   3.692   5.431 -0.3418 -1.1246 -1.2855
  201ARG      N 3021   4.375   4.032   5.940 -0.4476  0.4468 -0.4092
  201ARG     CA 3022   4.317   4.115   6.049 -0.8996  0.6382 -0.1401
  201ARG      C 3023   4.166   4.098   6.054  0.7093  0.6404 -0.2640
  201ARG      O 3024   4.110   4.055   6.157 -0.4926 -0.0970 -0.3565
  201ARG     CB 3025   4.360   4.260   6.020 -0.3946  0.6141 -0.2272
  201ARG     CG 3026   4.362   4.344   6.143 -0.3480 -0.2393 -0.0955
  201ARG     CD 3027   4.347   4.492   6.109 -0.6063  0.1701 -0.6074
  201ARG     NE 3028   4.340   4.574   6.233  0.1055  0.5224  0.3661
  201ARG     CZ 3029   4.266   4.677   6.252  0.1571 -0.4028  0.3265
  201ARG    NH1 3030   4.202   4.736   6.154 -0.3665  0.6738 -0.4643
  201ARG    NH2 3031   4.259   4.734   6.368 -0.6651 -0.1957 -0.5502
  201ARG      H 3032   4.427   4.088   5.873  1.7043  1.1854  1.7550
  201ARG     HA 3033   4.356   4.083   6.146 -0.8263  0.1183 -0.3377
  201ARG    HB2 3034   4.465   4.253   5.990 -0.0289 -0.5867  1.2096
  201ARG    HB3 3035   4.295   4.314   5.951  0.6768  1.0994 -0.8876
  201ARG    HG2 3036   4.271   4.321   6.198  0.1508 -0.0786  0.8360
  201ARG    HG3 3037   4.450   4.320   6.204 -1.3448 -0.8089  1.1546
  201ARG    HD2 3038   4.431   4.517   6.044 -1.1053  1.5544 -0.7662
  201ARG    HD3 3039   4.259   4.504   6.046 -1.7370  0.3027  0.9271
  201ARG     HE 3040   4.391   4.542   6.313 -0.6002  2.5240  1.7008
  201ARG   HH11 3041   4.173   4.831   6.172  0.8798  0.7253  1.6276
  201ARG   HH12 3042   4.203   4.690   6.063 -0.3477  1.8195 -1.0617
  201ARG   HH21 3043   4.208   4.821   6.374 -1.0903 -0.4688 -0.1624
  201ARG   HH22 3044   4.313   4.694   6.443 -2.3248  0.3075  0.9728
  202ARG      N 3045   4.093   4.125   5.941 -0.0202  0.1770  0.1052
  202ARG     CA 3046   3.943   4.130   5.929 -0.4105  0.0947 -0.3803
  202ARG      C 3047   3.906   4.062   5.799 -0.3203 -0.2253 -0.0210
  202ARG      O 3048   3.980   4.067   5.696 -0.0058  0.3369  0.2641
  202ARG     CB 3049   3.888   4.267   5.963  0.5492 -0.3240 -0.0699
  202ARG     CG 3050   3.745   4.265   6.020  0.0119 -0.6348  0.0591
  202ARG     CD 3051   3.694   4.396   6.084  0.0815 -0.2289  0.6065
  202ARG     NE 3052   3.649   4.487   5.973 -0.1633  0.2825 -0.3234
  202ARG     CZ 3053   3.524   4.484   5.928  0.1672 -0.3731  0.8522
  202ARG    NH1 3054   3.481   4.584   5.858 -0.1475 -0.1169  0.1121
  202ARG    NH2 3055   3.446   4.380   5.930  0.2366 -0.7633 -0.1052
  202ARG      H 3056   4.141   4.138   5.854  0.2504 -1.4015 -0.0116
  202ARG     HA 3057   3.908   4.068   6.012  2.4585  0.4544  1.2082
  202ARG    HB2 3058   3.952   4.313   6.038 -0.0977 -0.4591  0.5815
  202ARG    HB3 3059   3.887   4.338   5.880  0.5823  0.7976  0.8781
  202ARG    HG2 3060   3.669   4.227   5.952 -1.2388 -0.0156  1.0638
  202ARG    HG3 3061   3.743   4.184   6.094 -1.6838  0.4286  1.2606
  202ARG    HD2 3062   3.610   4.376   6.151 -1.1321  1.7384 -0.2233
  202ARG    HD3 3063   3.772   4.450   6.139 -0.5305  1.8200 -0.4048
  202ARG     HE 3064   3.700   4.573   5.959  0.0750  0.6119  2.1180
  202ARG   HH11 3065   3.392   4.582   5.810  0.3527  0.7292 -0.8867
  202ARG   HH12 3066   3.532   4.670   5.846 -0.5672  0.1022 -0.1197
  202ARG   HH21 3067   3.360   4.391   5.879 -0.6380  1.5753  1.6389
  202ARG   HH22 3068   3.457   4.301   5.992 -0.3952 -1.7309 -1.1925
  203GLU      N 3069   3.796   3.995   5.798  0.3739  0.3173 -0.6094
  203GLU     CA 3070   3.751   3.905   5.695  0.5616 -0.2981  0.1626
  203GLU      C 3071   3.648   3.974   5.606  0.4410 -0.2638  0.5966
  203GLU      O 3072   3.524   3.961   5.612 -0.0498  0.9075 -0.1962
  203GLU     CB 3073   3.692   3.776   5.755  0.1388 -0.4457 -0.6811
  203GLU     CG 3074   3.802   3.699   5.837 -0.2073  0.2040 -0.1437
  203GLU     CD 3075   3.752   3.561   5.898  0.1968  0.5376  0.8977
  203GLU    OE1 3076   3.690   3.488   5.812  0.1790  0.6917 -0.6754
  203GLU    OE2 3077   3.770   3.544   6.024  0.0611 -0.1891  0.4171
  203GLU      H 3078   3.751   3.977   5.887  1.1287 -0.1293 -0.3158
  203GLU     HA 3079   3.833   3.867   5.634  1.0676 -0.2858  0.8237
  203GLU    HB2 3080   3.613   3.799   5.827  0.7893 -0.6379  0.1048
  203GLU    HB3 3081   3.655   3.708   5.679 -0.4345 -0.7836 -0.1168
  203GLU    HG2 3082   3.890   3.683   5.775  0.9403  1.2285  1.1542
  203GLU    HG3 3083   3.843   3.762   5.917  0.6402 -0.4497 -0.0481
  204TRP      N 3084   3.687   4.074   5.522  0.4095 -0.4945 -0.2054
  204TRP     CA 3085   3.603   4.161   5.436  0.1507 -0.4588 -0.5352
  204TRP      C 3086   3.678   4.193   5.310  0.6005 -0.4849 -0.3174
  204TRP      O 3087   3.678   4.121   5.210  0.4357  0.1857  0.2767
  204TRP     CB 3088   3.557   4.277   5.526  0.1638 -0.3577  0.6190
  204TRP     CG 3089   3.656   4.377   5.570  0.0411 -0.0909 -0.1476
  204TRP    CD1 3090   3.780   4.351   5.617 -0.2402  0.0453 -0.0568
  204TRP    CD2 3091   3.639   4.521   5.579 -0.2724  0.1348  0.2761
  204TRP    NE1 3092   3.839   4.472   5.653  0.1386  0.6192 -0.3920
  204TRP    CE2 3093   3.756   4.577   5.631 -0.1021  0.3034  0.4378
  204TRP    CE3 3094   3.536   4.610   5.537 -0.7803 -0.0972 -0.1039
  204TRP    CZ2 3095   3.776   4.713   5.642  0.1649  0.3741 -0.1451
  204TRP    CZ3 3096   3.559   4.745   5.539 -0.5054 -0.7823 -0.2244
  204TRP    CH2 3097   3.673   4.798   5.596 -0.0735 -0.4485 -0.3266
  204TRP      H 3098   3.787   4.087   5.517  0.0978  2.8322 -0.0653
  204TRP     HA 3099   3.516   4.104   5.404 -0.2147 -1.0025  1.3311
  204TRP    HB2 3100   3.479   4.328   5.469  2.6873  2.1157 -0.8655
  204TRP    HB3 3101   3.516   4.233   5.617  0.1350  0.2961  0.9252
  204TRP    HD1 3102   3.818   4.251   5.633 -1.1098 -0.6431 -2.0046
  204TRP    HE1 3103   3.926   4.484   5.703 -1.1448  1.8407  1.7102
  204TRP    HE3 3104   3.449   4.570   5.488 -0.9406  2.6327 -2.3043
  204TRP    HZ2 3105   3.867   4.757   5.680  0.8635 -0.5502 -0.7017
  204TRP    HZ3 3106   3.482   4.811   5.502 -0.8039 -0.6512  0.6304
  204TRP    HH2 3107   3.675   4.905   5.610 -1.8921 -0.5159  0.7646
  205TYR      N 3108   3.750   4.306   5.309 -0.1558  0.3925 -0.2417
  205TYR     CA 3109   3.876   4.302   5.238  0.3441 -0.5157 -1.0317
  205TYR      C 3110   3.987   4.219   5.304  0.1655 -0.1824 -0.3917
  205TYR      O 3111   3.981   4.185   5.422  0.0182  0.2572 -0.4439
  205TYR     CB 3112   3.931   4.448   5.225 -0.6733 -0.3723 -0.8465
  205TYR     CG 3113   3.838   4.558   5.173  0.9186  0.8593 -0.8915
  205TYR    CD1 3114   3.839   4.580   5.035 -0.2470  0.1923 -0.0031
  205TYR    CD2 3115   3.759   4.639   5.257 -0.2122 -0.0103 -0.2358
  205TYR    CE1 3116   3.752   4.688   4.987 -0.8394 -0.4429  0.3596
  205TYR    CE2 3117   3.689   4.751   5.207  0.2810  0.0771 -0.8157
  205TYR     CZ 3118   3.680   4.771   5.070  0.5279 -0.0851  0.4775
  205TYR     OH 3119   3.621   4.876   5.013  0.1728 -0.4929  0.3529
  205TYR      H 3120   3.750   4.368   5.388 -2.3570  2.4190 -1.6805
  205TYR     HA 3121   3.857   4.264   5.138  0.5640  0.9986 -1.6733
  205TYR    HB2 3122   3.962   4.468   5.328  4.0207 -3.3095 -1.3839
  205TYR    HB3 3123   4.022   4.441   5.165 -0.3723 -5.0475 -0.2366
  205TYR    HD1 3124   3.901   4.519   4.970  1.3610 -0.4892  2.0617
  205TYR    HD2 3125   3.773   4.620   5.362  0.7547 -1.4628 -0.5998
  205TYR    HE1 3126   3.755   4.715   4.882 -1.3866 -1.3420  0.0950
  205TYR    HE2 3127   3.626   4.813   5.270 -1.5438 -1.2073 -1.2998
  205TYR     HH 3128   3.574   4.927   5.080  0.2451 -1.1572  0.9214
  206TYR      N 3129   4.087   4.181   5.220 -0.1180 -0.5791 -0.2192
  206TYR     CA 3130   4.208   4.110   5.262 -0.1640  0.2229 -1.3230
  206TYR      C 3131   4.310   4.201   5.338  0.6082 -0.0168  0.4230
  206TYR      O 3132   4.411   4.254   5.287  0.0974 -0.3041 -0.5482
  206TYR     CB 3133   4.275   4.048   5.139  0.3299  0.3926  0.8821
  206TYR     CG 3134   4.213   3.921   5.084 -0.0265 -0.6319  0.0296
  206TYR    CD1 3135   4.208   3.808   5.162  0.2497  0.0922 -0.5094
  206TYR    CD2 3136   4.144   3.939   4.961 -0.1960  0.3918 -0.8162
  206TYR    CE1 3137   4.151   3.695   5.109  0.1172 -0.1571 -0.6941
  206TYR    CE2 3138   4.087   3.825   4.913  0.1303 -0.4775 -0.3784
  206TYR     CZ 3139   4.092   3.703   4.981 -0.1375  0.4589  0.1090
  206TYR     OH 3140   4.017   3.596   4.941 -0.3763 -0.0946 -0.6281
  206TYR      H 3141   4.081   4.202   5.122  1.1539 -0.8542 -0.3742
  206TYR     HA 3142   4.176   4.020   5.314  0.7357 -0.4726 -1.9265
  206TYR    HB2 3143   4.301   4.122   5.063 -1.5110  0.9024  0.6821
  206TYR    HB3 3144   4.374   4.019   5.173  0.6224 -1.7706 -1.5086
  206TYR    HD1 3145   4.255   3.809   5.259 -1.7967  0.2288  0.5399
  206TYR    HD2 3146   4.150   4.034   4.910 -0.0221  0.4123 -0.7590
  206TYR    HE1 3147   4.148   3.603   5.165  0.9097 -0.0465 -0.4534
  206TYR    HE2 3148   4.033   3.829   4.819  2.3975  1.8473 -1.7419
  206TYR     HH 3149   3.969   3.620   4.861 -0.9461 -1.1039 -0.5985
  207GLU      N 3150   4.275   4.226   5.463 -0.2224  0.0647 -0.3852
  207GLU     CA 3151   4.334   4.331   5.550 -0.2238  0.3064  0.0488
  207GLU      C 3152   4.454   4.282   5.640  0.1552 -0.0059  0.1715
  207GLU      O 3153   4.439   4.175   5.696  0.2129  0.0112 -0.4537
  207GLU     CB 3154   4.225   4.390   5.636  0.2064 -0.2211  0.3931
  207GLU     CG 3155   4.266   4.523   5.700 -0.2098  0.7325 -0.3730
  207GLU     CD 3156   4.171   4.588   5.795  0.7577  0.4117  1.0101
  207GLU    OE1 3157   4.059   4.528   5.808 -0.1033 -0.2429 -0.1706
  207GLU    OE2 3158   4.207   4.688   5.857  0.5118 -0.8536 -0.2947
  207GLU      H 3159   4.196   4.179   5.503 -0.3085  2.2358  2.3645
  207GLU     HA 3160   4.377   4.403   5.481 -1.0319 -1.0494 -1.9485
  207GLU    HB2 3161   4.133   4.416   5.583 -0.1376 -0.7238  0.7315
  207GLU    HB3 3162   4.208   4.320   5.718  2.7291  0.4900  1.6170
  207GLU    HG2 3163   4.354   4.496   5.759  0.5259  0.4830 -1.5319
  207GLU    HG3 3164   4.292   4.605   5.632  0.6953  0.7542 -0.0203
  208VAL      N 3165   4.556   4.363   5.663 -0.9657  0.1739  0.1336
  208VAL     CA 3166   4.682   4.323   5.730 -0.5501  0.3591 -0.2379
  208VAL      C 3167   4.740   4.435   5.818 -0.3581 -0.2620 -0.2261
  208VAL      O 3168   4.679   4.545   5.825  0.4233  0.5528 -0.3233
  208VAL     CB 3169   4.783   4.289   5.624 -0.5154  0.3156  0.4168
  208VAL    CG1 3170   4.731   4.180   5.534 -0.2369  0.3054  0.0952
  208VAL    CG2 3171   4.827   4.404   5.531  0.4393  0.3116  0.4099
  208VAL      H 3172   4.547   4.462   5.646  3.3992  0.4680 -1.9017
  208VAL     HA 3173   4.657   4.236   5.792 -1.4748  0.0982 -0.9589
  208VAL     HB 3174   4.869   4.245   5.674  1.2687  2.8514 -0.2751
  208VAL   HG11 3175   4.643   4.218   5.483 -1.5431  1.3608  2.9065
  208VAL   HG12 3176   4.810   4.150   5.465  0.0051  1.5920 -0.2258
  208VAL   HG13 3177   4.699   4.088   5.583 -0.7627 -0.0671 -0.8998
  208VAL   HG21 3178   4.767   4.398   5.440  0.6330 -2.6301  0.3928
  208VAL   HG22 3179   4.816   4.501   5.580  3.9447  2.1825 -2.0481
  208VAL   HG23 3180   4.934   4.392   5.515  0.2507 -1.5825  0.4149
  209ILE      N 3181   4.848   4.412   5.893 -0.2204 -0.2523 -0.7106
  209ILE     CA 3182   4.917   4.509   5.980  0.1325 -0.4734  0.1032
  209ILE      C 3183   5.059   4.526   5.934 -0.2114  0.1695  0.0824
  209ILE      O 3184   5.145   4.433   5.955  0.6706  0.1712  0.1563
  209ILE     CB 3185   4.905   4.477   6.126 -0.7001 -0.4208  0.0480
  209ILE    CG1 3186   4.758   4.517   6.151  0.3950 -0.1559 -0.0479
  209ILE    CG2 3187   4.989   4.566   6.215  0.2998 -0.1669  0.0668
  209ILE    CD1 3188   4.715   4.461   6.287  0.1861 -0.2538 -0.2741
  209ILE      H 3189   4.884   4.317   5.894  0.2976 -0.0615  0.8272
  209ILE     HA 3190   4.879   4.609   5.958  0.0906  0.2809  3.1423
  209ILE     HB 3191   4.935   4.375   6.150  2.6122  0.9925  2.5872
  209ILE   HG12 3192   4.752   4.625   6.139  0.9958 -0.1819 -0.6077
  209ILE   HG13 3193   4.688   4.463   6.089 -0.9199 -0.8068  1.8993
  209ILE   HG21 3194   4.975   4.538   6.319  0.5207  0.7855  0.3631
  209ILE   HG22 3195   5.095   4.563   6.191 -0.3057 -1.3466 -2.9881
  209ILE   HG23 3196   4.944   4.665   6.202 -5.2021 -2.0986  1.5836
  209ILE   HD11 3197   4.610   4.474   6.313  0.8598  2.3586  1.4877
  209ILE   HD12 3198   4.731   4.354   6.299  2.2668  0.0078 -0.4402
  209ILE   HD13 3199   4.778   4.501   6.366  3.6994 -2.8234 -1.5174
  210ILE      N 3200   5.093   4.649   5.883  0.1815 -0.1448 -0.0282
  210ILE     CA 3201   5.229   4.704   5.873  0.1566 -0.2592 -0.0091
  210ILE      C 3202   5.288   4.741   6.012  0.9405  0.4545  0.0338
  210ILE      O 3203   5.210   4.784   6.099  0.5043  0.7856 -0.3049
  210ILE     CB 3204   5.237   4.820   5.768  0.6528 -0.2546  0.1918
  210ILE    CG1 3205   5.211   4.773   5.623  0.3601  0.7071 -0.6347
  210ILE    CG2 3206   5.368   4.892   5.770 -0.7115  0.1365 -0.0520
  210ILE    CD1 3207   5.155   4.882   5.527 -0.9765  0.3057  0.2423
  210ILE      H 3208   5.022   4.721   5.878  0.4685  0.2084  0.7375
  210ILE     HA 3209   5.289   4.621   5.836 -0.6606  0.1219 -2.3134
  210ILE     HB 3210   5.162   4.895   5.793 -0.2937 -0.9034 -0.6310
  210ILE   HG12 3211   5.303   4.735   5.579  1.0695  1.7762 -0.1308
  210ILE   HG13 3212   5.139   4.692   5.619  1.4560 -0.2565 -1.3033
  210ILE   HG21 3213   5.443   4.824   5.729 -0.6758  1.2060 -1.8382
  210ILE   HG22 3214   5.370   4.981   5.707 -1.2290  0.4792  0.4042
  210ILE   HG23 3215   5.387   4.932   5.869 -0.0453 -0.1649 -0.0507
  210ILE   HD11 3216   5.187   4.852   5.428  0.6834  0.9657  0.5471
  210ILE   HD12 3217   5.046   4.886   5.536 -1.2887  0.6475 -2.7397
  210ILE   HD13 3218   5.207   4.975   5.552 -0.2765 -0.4575  1.7533
  211VAL      N 3219   5.414   4.722   6.049  0.1921  0.4520  0.3034
  211VAL     CA 3220   5.471   4.758   6.176 -0.1153 -0.7630 -0.1772
  211VAL      C 3221   5.585   4.860   6.174 -0.6507  0.3361  0.8622
  211VAL      O 3222   5.603   4.930   6.268 -0.3851  0.5468 -0.5821
  211VAL     CB 3223   5.503   4.642   6.266 -0.8071 -0.0742  0.7750
  211VAL    CG1 3224   5.389   4.546   6.273 -0.2339 -0.8794  0.0198
  211VAL    CG2 3225   5.625   4.564   6.222  0.8031 -0.3309 -0.1403
  211VAL      H 3226   5.477   4.679   5.983 -1.1242  0.4501 -0.9934
  211VAL     HA 3227   5.392   4.807   6.233  0.6630 -0.8347  1.0056
  211VAL     HB 3228   5.516   4.673   6.369 -2.7897 -2.1188  1.7270
  211VAL   HG11 3229   5.376   4.497   6.177  1.7930 -0.5193 -0.4909
  211VAL   HG12 3230   5.405   4.473   6.353 -0.8526 -1.1361 -0.0877
  211VAL   HG13 3231   5.297   4.598   6.300 -1.0629 -1.5779 -1.3446
  211VAL   HG21 3232   5.638   4.497   6.307 -2.3874  1.9342  2.3986
  211VAL   HG22 3233   5.605   4.514   6.127 -0.5905 -2.6105  1.2699
  211VAL   HG23 3234   5.714   4.626   6.209 -0.1121  0.9005 -0.7406
  212ARG      N 3235   5.656   4.879   6.062  0.3772  1.1023 -0.3219
  212ARG     CA 3236   5.769   4.971   6.047 -0.4944  0.1973  0.0736
  212ARG      C 3237   5.798   4.994   5.896  0.1291  0.0924 -0.2481
  212ARG      O 3238   5.783   4.901   5.813 -0.1867 -0.0121  0.1283
  212ARG     CB 3239   5.883   4.922   6.140  0.6857 -0.4925 -0.3667
  212ARG     CG 3240   6.016   4.976   6.115 -0.5130 -0.3903  0.6134
  212ARG     CD 3241   6.128   4.882   6.167  0.0264 -0.7112 -0.4869
  212ARG     NE 3242   6.263   4.941   6.134 -0.0370  0.4256 -0.3957
  212ARG     CZ 3243   6.333   5.015   6.221 -0.0313 -0.4604  0.3776
  212ARG    NH1 3244   6.307   5.026   6.348  0.1036  0.4818  0.3185
  212ARG    NH2 3245   6.441   5.078   6.175  0.0966 -0.1203 -0.2179
  212ARG      H 3246   5.630   4.829   5.978 -1.1936  1.0618  0.1538
  212ARG     HA 3247   5.747   5.065   6.098  0.2910  2.1684 -2.9328
  212ARG    HB2 3248   5.864   4.935   6.247  4.0573  0.2343  0.2337
  212ARG    HB3 3249   5.886   4.813   6.129 -1.1580 -0.7854  1.3017
  212ARG    HG2 3250   6.035   4.981   6.008  0.3839  0.4780  0.7992
  212ARG    HG3 3251   6.034   5.069   6.168  0.4594  0.2687 -0.8054
  212ARG    HD2 3252   6.122   4.874   6.276 -1.5221  0.2856 -0.4687
  212ARG    HD3 3253   6.123   4.782   6.125  1.2590 -1.7120  1.5789
  212ARG     HE 3254   6.292   4.939   6.037  1.0461  0.2787 -0.0856
  212ARG   HH11 3255   6.373   5.083   6.398 -1.4016  3.3525 -0.7415
  212ARG   HH12 3256   6.219   4.987   6.380 -0.4662  1.0231 -0.5349
  212ARG   HH21 3257   6.507   5.114   6.242 -0.7812  0.8750  0.1421
  212ARG   HH22 3258   6.467   5.060   6.079 -2.8086  3.3410 -1.8987
  213VAL      N 3259   5.848   5.107   5.847  0.0504 -0.1940  0.3635
  213VAL     CA 3260   5.866   5.140   5.704  0.0224  0.1656  0.4652
  213VAL      C 3261   6.006   5.201   5.679 -0.5319  0.1830  0.1754
  213VAL      O 3262   6.051   5.274   5.764 -0.1913 -0.3226  0.4151
  213VAL     CB 3263   5.770   5.236   5.641  0.7066  0.2814  0.3167
  213VAL    CG1 3264   5.783   5.244   5.487 -0.1119  0.8846  0.5372
  213VAL    CG2 3265   5.625   5.175   5.678 -0.2944 -0.7385 -0.2456
  213VAL      H 3266   5.883   5.181   5.907  1.6636  1.6025 -2.5431
  213VAL     HA 3267   5.862   5.047   5.647  2.1268  0.0460  0.4468
  213VAL     HB 3268   5.791   5.334   5.685  1.2720 -0.2487  1.2504
  213VAL   HG11 3269   5.749   5.151   5.442  0.9165  0.9297 -0.3843
  213VAL   HG12 3270   5.719   5.321   5.446 -1.3160 -1.0995 -1.5526
  213VAL   HG13 3271   5.885   5.267   5.454 -0.3919 -0.5507 -1.5316
  213VAL   HG21 3272   5.562   5.250   5.629  1.1873  1.8070  1.4977
  213VAL   HG22 3273   5.602   5.075   5.641 -1.7155 -0.2598 -0.7449
  213VAL   HG23 3274   5.608   5.188   5.784 -0.2815 -0.9162 -0.2224
  214GLU      N 3275   6.080   5.157   5.578 -0.4733  0.0583 -0.4236
  214GLU     CA 3276   6.219   5.200   5.548  1.0177  0.3934  0.5526
  214GLU      C 3277   6.236   5.209   5.396 -0.5019 -0.7523 -0.8221
  214GLU      O 3278   6.205   5.117   5.322  0.4527 -0.2357  0.4334
  214GLU     CB 3279   6.316   5.099   5.599 -0.0123  0.1493 -0.0885
  214GLU     CG 3280   6.351   5.098   5.749  1.2621  0.0169 -0.1406
  214GLU     CD 3281   6.442   4.988   5.798 -0.2637  0.1927 -0.3683
  214GLU    OE1 3282   6.496   4.916   5.708 -0.0053  0.3257 -0.0521
  214GLU    OE2 3283   6.444   4.960   5.921 -0.3502 -0.0952  0.4818
  214GLU      H 3284   6.041   5.089   5.513  0.6732 -0.6154 -0.4275
  214GLU     HA 3285   6.236   5.300   5.588  2.0273  1.5948 -2.5776
  214GLU    HB2 3286   6.278   5.002   5.570  2.4337 -0.2212 -2.4228
  214GLU    HB3 3287   6.411   5.101   5.545 -0.2538  0.6094 -0.4994
  214GLU    HG2 3288   6.390   5.196   5.776  2.4503 -0.2761 -0.7757
  214GLU    HG3 3289   6.259   5.096   5.807  0.2275 -0.1775 -1.7225
  215ILE      N 3290   6.314   5.314   5.361 -0.3964  0.4960 -0.1391
  215ILE     CA 3291   6.365   5.350   5.227 -0.5429  0.1099  0.2411
  215ILE      C 3292   6.522   5.358   5.236  0.1623  0.7927 -0.4521
  215ILE      O 3293   6.570   5.434   5.321  0.5884  0.3979  0.1422
  215ILE     CB 3294   6.291   5.479   5.171  0.3441  0.7928  0.5517
  215ILE    CG1 3295   6.138   5.452   5.162  0.2256  0.0172 -0.4345
  215ILE    CG2 3296   6.360   5.518   5.036  0.4890 -0.0727 -0.0696
  215ILE    CD1 3297   6.047   5.554   5.095  0.7428  0.0298 -0.2515
  215ILE      H 3298   6.347   5.368   5.440 -3.7168  0.0941  1.7290
  215ILE     HA 3299   6.346   5.264   5.162 -1.4391  0.0294  0.5899
  215ILE     HB 3300   6.308   5.565   5.235  0.0125  2.0420 -0.9830
  215ILE   HG12 3301   6.132   5.354   5.114 -0.6452 -1.7054  2.8499
  215ILE   HG13 3302   6.096   5.428   5.260 -0.1376  0.7895 -0.3980
  215ILE   HG21 3303   6.461   5.558   5.042  0.6936 -0.7840  2.0814
  215ILE   HG22 3304   6.364   5.432   4.970 -0.9049  0.3255 -0.6952
  215ILE   HG23 3305   6.298   5.585   4.977  0.0139 -0.1703  0.3123
  215ILE   HD11 3306   6.083   5.580   4.996  0.3571  1.1350 -0.1225
  215ILE   HD12 3307   5.947   5.509   5.096 -0.1018  1.8112 -0.5476
  215ILE   HD13 3308   6.046   5.641   5.161 -1.1047 -0.2089  0.1008
  216ASN      N 3309   6.591   5.284   5.147 -0.8466  0.5913 -0.8115
  216ASN     CA 3310   6.734   5.246   5.165  0.3772  0.3266  0.4304
  216ASN      C 3311   6.780   5.222   5.310  0.9495 -0.4637 -0.0194
  216ASN      O 3312   6.879   5.275   5.363 -0.6145 -0.4616 -0.0240
  216ASN     CB 3313   6.817   5.352   5.098  0.1858 -0.0715 -0.5473
  216ASN     CG 3314   6.831   5.335   4.948  0.1600 -0.4655  0.1015
  216ASN    OD1 3315   6.776   5.246   4.886  0.3807  0.2347  0.1283
  216ASN    ND2 3316   6.893   5.423   4.877 -0.4535 -0.8481 -0.0722
  216ASN      H 3317   6.537   5.231   5.080  0.4806 -1.6474 -0.2328
  216ASN     HA 3318   6.753   5.150   5.116 -0.2539  0.5253 -0.2243
  216ASN    HB2 3319   6.769   5.448   5.117 -3.2792 -2.1812  2.8937
  216ASN    HB3 3320   6.919   5.350   5.137 -0.2833  0.9892  0.7672
  216ASN   HD21 3321   6.900   5.416   4.776  0.2536  2.2834 -0.3589
  216ASN   HD22 3322   6.937   5.504   4.918  1.3664 -1.7170 -0.2335
  217GLY      N 3323   6.700   5.131   5.376 -0.5770  0.2155 -0.0620
  217GLY     CA 3324   6.722   5.084   5.516  0.0452  0.9154  0.0552
  217GLY      C 3325   6.702   5.197   5.628 -0.3811 -0.4605  0.6178
  217GLY      O 3326   6.708   5.165   5.745 -0.0045  0.3818 -0.2869
  217GLY      H 3327   6.631   5.085   5.319  1.8021 -1.5222 -1.6927
  217GLY    HA2 3328   6.658   4.998   5.536 -1.2002  1.1294 -2.4609
  217GLY    HA3 3329   6.828   5.062   5.516  0.7498  3.2800 -3.6458
  218GLN      N 3330   6.680   5.323   5.594  0.3959  0.1950  0.8469
  218GLN     CA 3331   6.645   5.435   5.682 -0.0942 -0.0994  0.3086
  218GLN      C 3332   6.497   5.430   5.728  0.4079  0.7060 -0.2922
  218GLN      O 3333   6.403   5.435   5.651 -0.5280 -0.1919  0.5818
  218GLN     CB 3334   6.683   5.567   5.618 -0.6103  0.2072  0.7069
  218GLN     CG 3335   6.827   5.572   5.564  0.8063  0.1233  0.3080
  218GLN     CD 3336   6.931   5.504   5.657 -0.2199  0.3762 -0.4240
  218GLN    OE1 3337   6.941   5.548   5.769  0.1032  0.6945 -0.1740
  218GLN    NE2 3338   7.007   5.414   5.600 -0.5319 -0.5157  0.0436
  218GLN      H 3339   6.672   5.343   5.495 -0.2704 -2.0827  0.3873
  218GLN     HA 3340   6.712   5.421   5.766  2.2871 -0.4669 -1.5459
  218GLN    HB2 3341   6.607   5.585   5.542 -1.9045 -1.3352  1.5688
  218GLN    HB3 3342   6.681   5.641   5.698 -0.2691  0.2555  0.6711
  218GLN    HG2 3343   6.834   5.534   5.462  1.0699 -0.5999  0.5943
  218GLN    HG3 3344   6.854   5.678   5.560  0.6212  0.2498  1.8581
  218GLN   HE21 3345   7.065   5.355   5.658 -2.2734 -2.5427 -0.1303
  218GLN   HE22 3346   6.994   5.389   5.503 -1.2992 -1.0125  0.2593
  219ASP      N 3347   6.486   5.427   5.865 -0.0622  0.4073  0.2673
  219ASP     CA 3348   6.353   5.419   5.935  0.0273  0.3486  0.2298
  219ASP      C 3349   6.274   5.544   5.905  0.2141 -0.1591  0.0025
  219ASP      O 3350   6.323   5.649   5.935 -0.2077 -0.0469  0.5691
  219ASP     CB 3351   6.379   5.408   6.085 -1.0295 -0.3779 -0.2444
  219ASP     CG 3352   6.253   5.400   6.165 -0.3735 -0.6079  0.1027
  219ASP    OD1 3353   6.144   5.388   6.107 -0.6664  0.1429 -0.0632
  219ASP    OD2 3354   6.253   5.400   6.291 -0.1142  0.1828 -0.1143
  219ASP      H 3355   6.571   5.426   5.920  0.0386 -0.4139  0.1039
  219ASP     HA 3356   6.296   5.333   5.899 -0.7063  1.6222 -1.8260
  219ASP    HB2 3357   6.438   5.318   6.100  0.7576  0.8171  0.2009
  219ASP    HB3 3358   6.431   5.496   6.124 -2.8584 -0.0140  1.5447
  220LEU      N 3359   6.153   5.534   5.844  0.4733 -0.1913 -0.3819
  220LEU     CA 3360   6.069   5.656   5.822  0.1038 -0.3407 -0.3553
  220LEU      C 3361   6.012   5.717   5.948  0.4749  0.3218 -1.1093
  220LEU      O 3362   5.978   5.839   5.945  0.1293  0.7764 -0.1182
  220LEU     CB 3363   5.960   5.602   5.724  0.8138 -0.3437  0.0015
  220LEU     CG 3364   5.884   5.710   5.645  0.4413 -0.6416  0.4208
  220LEU    CD1 3365   5.962   5.787   5.541  0.0606  0.3701 -0.3894
  220LEU    CD2 3366   5.771   5.627   5.572 -0.6939 -1.2992 -0.1280
  220LEU      H 3367   6.112   5.442   5.835 -0.5961  0.1012  1.0374
  220LEU     HA 3368   6.131   5.731   5.774 -0.9685  1.3768  0.8367
  220LEU    HB2 3369   5.991   5.527   5.651  0.7400  0.0596 -0.4482
  220LEU    HB3 3370   5.880   5.547   5.775 -0.7524 -1.2526 -3.1308
  220LEU     HG 3371   5.847   5.770   5.728  0.9284 -0.0800  0.2421
  220LEU   HD11 3372   6.005   5.713   5.475  0.6532  0.8116 -0.5045
  220LEU   HD12 3373   5.893   5.841   5.476 -2.7498 -1.9954  0.4552
  220LEU   HD13 3374   6.035   5.856   5.585 -0.1482  0.8055 -0.7167
  220LEU   HD21 3375   5.709   5.702   5.523  1.6349  1.2084  0.4698
  220LEU   HD22 3376   5.837   5.577   5.501  2.6966 -0.6619  2.3214
  220LEU   HD23 3377   5.718   5.553   5.631 -1.4290  0.0321  0.9187
  221LYS      N 3378   6.021   5.658   6.071 -0.0949 -0.1414 -0.1545
  221LYS     CA 3379   5.986   5.712   6.205 -0.1257  0.3908 -0.1898
  221LYS      C 3380   5.846   5.779   6.217 -0.0862  1.1138  1.1152
  221LYS      O 3381   5.843   5.899   6.239  0.3887  0.5416  0.3845
  221LYS     CB 3382   6.100   5.807   6.253  0.5223 -0.1702 -0.0439
  221LYS     CG 3383   6.227   5.733   6.271  0.3819  0.1529  0.0668
  221LYS     CD 3384   6.342   5.811   6.340  0.5910  0.0897 -0.9449
  221LYS     CE 3385   6.311   5.864   6.480 -0.1861  0.3691 -0.1617
  221LYS     NZ 3386   6.332   5.760   6.581  0.0089 -0.0229 -0.5890
  221LYS      H 3387   6.051   5.562   6.077 -2.8502 -1.3639 -2.9369
  221LYS     HA 3388   5.983   5.624   6.269  0.3447 -0.3400 -1.1332
  221LYS    HB2 3389   6.114   5.894   6.189  0.8278 -1.4787 -1.8114
  221LYS    HB3 3390   6.071   5.839   6.353 -0.2092 -1.9374  0.3371
  221LYS    HG2 3391   6.206   5.645   6.331  1.1162 -0.6306 -0.7976
  221LYS    HG3 3392   6.278   5.700   6.180  0.3701  0.7659 -0.1672
  221LYS    HD2 3393   6.437   5.758   6.343 -0.1479 -1.2574  0.6953
  221LYS    HD3 3394   6.359   5.903   6.285 -2.7228  0.7809 -1.0245
  221LYS    HE2 3395   6.388   5.938   6.496 -0.5618  0.1959  3.1704
  221LYS    HE3 3396   6.209   5.904   6.481 -0.6114 -0.6528  1.5355
  221LYS    HZ1 3397   6.290   5.674   6.548 -0.7125  0.7073 -1.6318
  221LYS    HZ2 3398   6.430   5.743   6.596 -0.0839  0.3234  0.5036
  221LYS    HZ3 3399   6.285   5.788   6.667  1.2667  1.0429 -0.2123
  222MET      N 3400   5.744   5.698   6.215 -0.1024 -0.1123 -0.2547
  222MET     CA 3401   5.611   5.741   6.262  0.2509  0.1297  0.1512
  222MET      C 3402   5.552   5.644   6.370 -1.1182  0.1309 -0.0665
  222MET      O 3403   5.598   5.527   6.363 -0.0010  0.4494  0.0897
  222MET     CB 3404   5.521   5.762   6.147  0.8365  0.0405 -0.7060
  222MET     CG 3405   5.574   5.859   6.039  0.5187  0.1340 -0.2178
  222MET     SD 3406   5.475   5.903   5.894  0.1076 -0.2522 -0.2942
  222MET     CE 3407   5.348   5.992   5.985  0.8245 -0.0055 -0.1397
  222MET      H 3408   5.754   5.608   6.170  1.1576  0.0985 -0.4222
  222MET     HA 3409   5.624   5.835   6.316 -1.1660 -0.9988  2.6705
  222MET    HB2 3410   5.488   5.665   6.110 -5.0479  1.2077  0.4448
  222MET    HB3 3411   5.422   5.795   6.180  0.3217 -2.6068  0.7361
  222MET    HG2 3412   5.606   5.948   6.093 -0.0274 -0.2330  0.7362
  222MET    HG3 3413   5.656   5.801   5.997 -0.3832 -0.4647 -1.2069
  222MET    HE1 3414   5.399   6.041   6.068 -0.3179  0.1043  0.5194
  222MET    HE2 3415   5.294   6.063   5.922 -0.4716 -2.2982 -1.7648
  222MET    HE3 3416   5.276   5.919   6.021  1.4725 -0.9459 -0.7158
  223ASP      N 3417   5.454   5.680   6.451  0.1472  0.1799 -0.2818
  223ASP     CA 3418   5.377   5.584   6.546  0.0648  0.5103 -0.0446
  223ASP      C 3419   5.304   5.476   6.453 -0.1487  0.5214 -0.0839
  223ASP      O 3420   5.227   5.515   6.361 -0.4986  0.7817 -0.2672
  223ASP     CB 3421   5.275   5.657   6.636  0.2874 -0.1471 -0.4277
  223ASP     CG 3422   5.192   5.767   6.571 -0.9095 -0.2973 -0.2573
  223ASP    OD1 3423   5.073   5.758   6.588  0.4415 -0.0460  0.1274
  223ASP    OD2 3424   5.236   5.871   6.515  0.4413  0.0908 -0.6213
  223ASP      H 3425   5.421   5.774   6.437  2.6418  1.0792 -0.5671
  223ASP     HA 3426   5.448   5.529   6.608 -2.6347 -1.9813  1.0631
  223ASP    HB2 3427   5.212   5.583   6.686  1.4983 -0.0055  1.3691
  223ASP    HB3 3428   5.327   5.700   6.721 -0.2086 -0.3508 -0.0168
  224CYS      N 3429   5.322   5.344   6.483 -0.4954  0.0395 -0.0283
  224CYS     CA 3430   5.297   5.238   6.383 -0.1616  0.1450  0.2248
  224CYS      C 3431   5.161   5.217   6.337  0.3419  0.3918  0.2034
  224CYS      O 3432   5.125   5.151   6.237  0.7072  0.0060  0.2177
  224CYS     CB 3433   5.356   5.111   6.438  0.4306 -1.0755 -0.5786
  224CYS     SG 3434   5.264   5.023   6.568  0.0897  0.0976  0.4463
  224CYS      H 3435   5.355   5.317   6.575 -0.1330 -1.1952 -0.5063
  224CYS     HA 3436   5.349   5.267   6.291 -0.7243  0.6083  0.0422
  224CYS    HB2 3437   5.360   5.035   6.360 -0.4534 -2.4123  0.6235
  224CYS    HB3 3438   5.459   5.130   6.471  0.8194  0.3748 -2.4617
  225LYS      N 3439   5.067   5.286   6.399  0.6922 -0.0751 -0.2661
  225LYS     CA 3440   4.926   5.304   6.360 -0.1865  0.2695  0.7668
  225LYS      C 3441   4.907   5.389   6.230 -0.7625 -0.0328  0.5372
  225LYS      O 3442   4.820   5.354   6.154 -0.6223 -0.2923  0.0415
  225LYS     CB 3443   4.848   5.379   6.469 -0.4004 -0.1998  0.7379
  225LYS     CG 3444   4.810   5.284   6.577  0.1693  0.2555  0.3350
  225LYS     CD 3445   4.722   5.350   6.677 -0.5563  0.8680 -0.8204
  225LYS     CE 3446   4.728   5.277   6.809  0.1232 -0.0422  0.2372
  225LYS     NZ 3447   4.673   5.133   6.797  0.2220  0.4569 -0.3454
  225LYS      H 3448   5.092   5.330   6.486 -0.1277 -2.7642  1.4259
  225LYS     HA 3449   4.885   5.206   6.338  3.4440 -1.2297 -0.0822
  225LYS    HB2 3450   4.909   5.463   6.500  0.8167 -0.9427  0.4114
  225LYS    HB3 3451   4.762   5.427   6.421 -0.0786 -0.7782 -0.4689
  225LYS    HG2 3452   4.754   5.198   6.540  0.3878  0.7427 -1.2021
  225LYS    HG3 3453   4.900   5.253   6.629  2.0324  3.8313 -0.4354
  225LYS    HD2 3454   4.752   5.454   6.692  1.7200  0.2615 -0.8702
  225LYS    HD3 3455   4.618   5.344   6.646 -0.8667 -0.0482  0.3338
  225LYS    HE2 3456   4.830   5.277   6.846 -0.2226 -0.3012  1.2196
  225LYS    HE3 3457   4.683   5.333   6.891 -2.0029  0.0393 -0.9125
  225LYS    HZ1 3458   4.688   5.082   6.883  2.3374  0.8288 -0.4358
  225LYS    HZ2 3459   4.576   5.126   6.768  0.0975  0.3503  0.0917
  225LYS    HZ3 3460   4.732   5.085   6.731  1.0941  0.8203  0.1587
  226GLU      N 3461   4.982   5.500   6.209  1.0928 -0.3407  0.2813
  226GLU     CA 3462   4.978   5.585   6.089 -0.1643  0.0053  0.4719
  226GLU      C 3463   4.994   5.507   5.961  0.4659 -0.2052 -0.1763
  226GLU      O 3464   4.927   5.542   5.862 -0.2940  0.1027  0.5563
  226GLU     CB 3465   5.091   5.691   6.089 -0.2942 -0.1391 -0.8389
  226GLU     CG 3466   5.072   5.793   6.205  0.0071  0.1814  0.4846
  226GLU     CD 3467   4.947   5.882   6.190 -0.4319  0.1421  0.1974
  226GLU    OE1 3468   4.899   5.904   6.073 -0.0967  0.1646 -0.1033
  226GLU    OE2 3469   4.916   5.944   6.291 -0.0890 -0.5940  0.0529
  226GLU      H 3470   5.055   5.514   6.277 -0.1179  2.0807  1.2278
  226GLU     HA 3471   4.887   5.646   6.084  1.3474  2.4177  0.8724
  226GLU    HB2 3472   5.184   5.636   6.100 -0.5588 -0.1785  1.8604
  226GLU    HB3 3473   5.111   5.749   5.999  4.0365  0.5147  0.3260
  226GLU    HG2 3474   5.079   5.746   6.303  1.5468  1.2187  0.9063
  226GLU    HG3 3475   5.155   5.864   6.201 -0.6726  0.9886  0.2082
  227TYR      N 3476   5.068   5.398   5.959 -0.9515  0.9196 -0.0687
  227TYR     CA 3477   5.091   5.320   5.833 -0.2527  0.1830  0.0266
  227TYR      C 3478   4.972   5.230   5.796 -0.4640 -0.4455 -0.9284
  227TYR      O 3479   4.945   5.196   5.682 -0.7146 -0.3736  0.5476
  227TYR     CB 3480   5.220   5.232   5.844 -0.9718 -0.4654  0.0399
  227TYR     CG 3481   5.343   5.322   5.894  0.6087  1.0236 -0.1537
  227TYR    CD1 3482   5.389   5.426   5.820  0.5299 -0.3666 -0.5137
  227TYR    CD2 3483   5.422   5.274   6.003 -0.4012 -0.3231 -1.0298
  227TYR    CE1 3484   5.513   5.487   5.850 -0.3032  0.0863 -0.6611
  227TYR    CE2 3485   5.546   5.335   6.038  1.1931 -0.1944 -0.8483
  227TYR     CZ 3486   5.589   5.448   5.964 -0.6363 -0.7809  0.4059
  227TYR     OH 3487   5.712   5.512   5.984 -0.0031  0.0284 -0.5784
  227TYR      H 3488   5.116   5.363   6.041 -2.7688 -0.0541  0.6485
  227TYR     HA 3489   5.100   5.385   5.746 -0.5397 -1.5175 -1.3564
  227TYR    HB2 3490   5.192   5.150   5.911 -0.1323 -1.7924 -1.1593
  227TYR    HB3 3491   5.240   5.193   5.744 -2.0841  0.9163 -0.7414
  227TYR    HD1 3492   5.337   5.455   5.730  0.4399 -1.5494 -0.8572
  227TYR    HD2 3493   5.384   5.193   6.064  1.3289 -0.0783  0.4520
  227TYR    HE1 3494   5.557   5.565   5.789  0.2610  0.2271 -0.0833
  227TYR    HE2 3495   5.602   5.309   6.127 -0.0318 -0.1762 -0.0557
  227TYR     HH 3496   5.773   5.451   6.026 -0.5474  0.8085  1.4334
  228ASN      N 3497   4.881   5.205   5.889  0.2464 -0.1376  0.6944
  228ASN     CA 3498   4.753   5.135   5.872 -0.2303 -0.2844  0.0720
  228ASN      C 3499   4.624   5.227   5.887 -0.1280  0.6747  0.3269
  228ASN      O 3500   4.512   5.178   5.911  0.1772  0.9123 -0.1262
  228ASN     CB 3501   4.751   5.012   5.967  0.0265 -0.1232 -0.2054
  228ASN     CG 3502   4.886   4.932   5.954 -0.8646 -0.2667  0.7706
  228ASN    OD1 3503   4.916   4.868   5.855  0.3152 -0.1942  0.6714
  228ASN    ND2 3504   4.971   4.929   6.054  0.5003  0.6004  0.7336
  228ASN      H 3505   4.902   5.235   5.983  1.6530 -2.1463  1.0819
  228ASN     HA 3506   4.753   5.085   5.776  1.4305  1.1372 -0.7353
  228ASN    HB2 3507   4.735   5.046   6.069  0.3194  0.7024 -0.4313
  228ASN    HB3 3508   4.671   4.944   5.935  0.6422 -0.0786 -1.9710
  228ASN   HD21 3509   5.063   4.890   6.047  0.2063  0.1084 -1.0898
  228ASN   HD22 3510   4.948   4.990   6.131  1.3228  0.7071  0.8961
  229TYR      N 3511   4.642   5.362   5.886 -0.1038  0.6616 -0.2644
  229TYR     CA 3512   4.529   5.450   5.907 -1.0858  0.3549 -0.9369
  229TYR      C 3513   4.438   5.465   5.784 -0.1055  0.4851  0.3703
  229TYR      O 3514   4.486   5.517   5.681  0.4401 -0.0228 -0.2737
  229TYR     CB 3515   4.590   5.586   5.962  0.1993 -0.4711 -0.6785
  229TYR     CG 3516   4.503   5.704   5.965 -0.1766 -0.4940 -0.3011
  229TYR    CD1 3517   4.422   5.738   6.076 -0.0283 -0.2113 -0.3429
  229TYR    CD2 3518   4.497   5.782   5.850  0.1558  0.0697  0.2719
  229TYR    CE1 3519   4.334   5.846   6.068  0.8742  0.2411  0.5328
  229TYR    CE2 3520   4.411   5.895   5.843 -0.1582 -0.3182  0.0667
  229TYR     CZ 3521   4.323   5.920   5.951  0.4076  0.6062 -0.1412
  229TYR     OH 3522   4.253   6.035   5.951 -0.3991 -0.1172  0.0615
  229TYR      H 3523   4.731   5.400   5.857 -0.1762  1.8955  1.0243
  229TYR     HA 3524   4.465   5.416   5.988  1.9031  0.2572  1.5658
  229TYR    HB2 3525   4.614   5.576   6.068  1.1646  3.5774 -0.3254
  229TYR    HB3 3526   4.679   5.615   5.905  0.3004 -1.8609 -1.2619
  229TYR    HD1 3527   4.433   5.676   6.164  2.9003 -1.5780 -1.5193
  229TYR    HD2 3528   4.554   5.755   5.763 -1.4006 -0.6832 -0.5693
  229TYR    HE1 3529   4.268   5.878   6.147  0.2674  0.8769 -0.2171
  229TYR    HE2 3530   4.408   5.965   5.761  0.8726  1.9444  1.8159
  229TYR     HH 3531   4.275   6.101   5.884 -2.4669 -0.9089 -1.5105
  230ASP      N 3532   4.313   5.418   5.779 -0.1199  0.2960 -0.0367
  230ASP     CA 3533   4.241   5.340   5.877 -0.4917 -0.3851  0.4030
  230ASP      C 3534   4.236   5.186   5.857  0.4799 -0.3426  0.0472
  230ASP      O 3535   4.192   5.114   5.948 -0.3123  0.1379 -0.3081
  230ASP     CB 3536   4.101   5.407   5.882 -0.1755 -0.8556  0.0938
  230ASP     CG 3537   4.020   5.407   5.754  0.0575 -0.0951 -0.4625
  230ASP    OD1 3538   4.076   5.389   5.645 -0.5075 -0.3275  0.1259
  230ASP    OD2 3539   3.894   5.430   5.768  0.4188  0.7342 -0.2726
  230ASP      H 3540   4.258   5.451   5.701  0.6040 -2.2617 -1.7813
  230ASP     HA 3541   4.285   5.366   5.974 -0.2909  0.1019  0.1881
  230ASP    HB2 3542   4.041   5.356   5.957  0.9448  0.5381  2.0072
  230ASP    HB3 3543   4.101   5.514   5.906 -1.9762 -0.2846 -2.0006
  231LYS      N 3544   4.279   5.139   5.740  0.2246 -0.5548 -0.0147
  231LYS     CA 3545   4.312   5.000   5.707 -0.0273 -0.4292 -0.0907
  231LYS      C 3546   4.437   4.984   5.617 -0.0206 -0.6288 -0.1276
  231LYS      O 3547   4.486   5.074   5.548  0.2661  0.2118 -0.2706
  231LYS     CB 3548   4.180   4.945   5.642 -0.4302 -0.0020  0.1964
  231LYS     CG 3549   4.141   5.017   5.511  0.2969 -0.1737  0.0848
  231LYS     CD 3550   4.030   4.936   5.442 -0.1317 -0.1065 -0.2238
  231LYS     CE 3551   4.006   4.957   5.292  0.8619 -0.3445 -0.5754
  231LYS     NZ 3552   3.919   5.074   5.274  0.0622  0.8475 -0.7247
  231LYS      H 3553   4.324   5.208   5.682  0.9744 -0.3415  0.7966
  231LYS     HA 3554   4.318   4.943   5.800 -2.4438 -1.0246 -0.2180
  231LYS    HB2 3555   4.197   4.843   5.606 -1.2807 -0.8933  2.1631
  231LYS    HB3 3556   4.093   4.951   5.707 -1.1791  0.4884 -0.8282
  231LYS    HG2 3557   4.107   5.120   5.525 -0.2409 -0.4176  0.6258
  231LYS    HG3 3558   4.222   5.012   5.438 -0.5054  0.7131 -0.9055
  231LYS    HD2 3559   4.059   4.832   5.454  2.8664  0.6225 -0.5566
  231LYS    HD3 3560   3.941   4.946   5.505  0.7206  2.1187  0.7260
  231LYS    HE2 3561   4.104   4.982   5.250  1.3466 -0.9879  0.1434
  231LYS    HE3 3562   3.958   4.867   5.254 -0.4061  0.2421 -0.4039
  231LYS    HZ1 3563   3.941   5.145   5.343  1.9970  0.0605 -0.4440
  231LYS    HZ2 3564   3.942   5.115   5.185  1.9169 -0.6994 -1.0200
  231LYS    HZ3 3565   3.821   5.052   5.286  0.2310  0.5393  0.1671
  232SER      N 3566   4.486   4.864   5.616  0.6908 -0.1844 -0.0128
  232SER     CA 3567   4.577   4.821   5.507  0.2678 -0.3999 -0.1449
  232SER      C 3568   4.540   4.690   5.441 -0.4081 -0.0281 -0.0310
  232SER      O 3569   4.500   4.601   5.518  0.4565  0.3985  0.1879
  232SER     CB 3570   4.711   4.807   5.573 -0.6162  0.4321  0.5309
  232SER     OG 3571   4.812   4.755   5.481 -0.2551  0.5398 -0.3851
  232SER      H 3572   4.463   4.805   5.695  1.3376 -1.1216 -0.5021
  232SER     HA 3573   4.574   4.898   5.430 -3.0909 -1.9169 -1.7067
  232SER    HB2 3574   4.744   4.907   5.600 -0.7433  0.3255  1.0896
  232SER    HB3 3575   4.705   4.738   5.657  1.5968 -0.5906 -0.0784
  232SER     HG 3576   4.876   4.717   5.541 -0.9176  1.9391  1.2995
  233ILE      N 3577   4.529   4.679   5.304 -0.2604 -0.3197 -0.9073
  233ILE     CA 3578   4.456   4.571   5.234 -0.4091 -0.1094 -1.1694
  233ILE      C 3579   4.542   4.537   5.108 -0.0132  0.8937 -0.1289
  233ILE      O 3580   4.610   4.625   5.051 -0.4366  0.3977 -0.3787
  233ILE     CB 3581   4.310   4.607   5.190  0.1197  0.5757 -0.0361
  233ILE    CG1 3582   4.308   4.724   5.090 -0.0406  0.0888 -0.4336
  233ILE    CG2 3583   4.226   4.657   5.311  0.3299  0.3670  0.6812
  233ILE    CD1 3584   4.178   4.753   5.027  0.2073 -0.2536  0.3757
  233ILE      H 3585   4.537   4.764   5.250 -1.0166  0.8379  0.7267
  233ILE     HA 3586   4.458   4.482   5.297  0.0153  0.9266  0.3577
  233ILE     HB 3587   4.261   4.521   5.145  0.3079 -0.1843  1.1761
  233ILE   HG12 3588   4.355   4.809   5.140 -0.6054 -0.2896  0.7777
  233ILE   HG13 3589   4.387   4.711   5.016  0.5941 -0.1685  0.2784
  233ILE   HG21 3590   4.120   4.666   5.287  0.5603  1.4388 -0.0022
  233ILE   HG22 3591   4.234   4.593   5.399  1.1691  1.6644  1.5878
  233ILE   HG23 3592   4.261   4.756   5.340 -0.6156  0.5752  1.1588
  233ILE   HD11 3593   4.132   4.663   4.986  0.8877 -0.4828  0.1046
  233ILE   HD12 3594   4.113   4.803   5.099 -1.1859 -0.7155 -0.5196
  233ILE   HD13 3595   4.196   4.810   4.936 -1.4147 -0.3683 -0.0480
  234VAL      N 3596   4.519   4.416   5.056  0.0270  0.3407 -0.4290
  234VAL     CA 3597   4.568   4.373   4.926 -0.3810  0.8608 -0.1748
  234VAL      C 3598   4.464   4.393   4.814  0.1174 -0.2969  0.0675
  234VAL      O 3599   4.346   4.355   4.839 -0.3066 -0.6572  0.7748
  234VAL     CB 3600   4.628   4.227   4.923  0.3690  0.1454  0.0396
  234VAL    CG1 3601   4.632   4.164   4.779  0.4849  0.4270 -0.4983
  234VAL    CG2 3602   4.765   4.218   4.986 -0.2847  0.3719 -0.2456
  234VAL      H 3603   4.467   4.354   5.116  2.5636 -0.9485  0.6259
  234VAL     HA 3604   4.651   4.438   4.897  0.7559 -0.3914  0.1462
  234VAL     HB 3605   4.560   4.163   4.979  1.4585  0.5726  1.9406
  234VAL   HG11 3606   4.532   4.156   4.736  0.2602 -0.8045  0.2130
  234VAL   HG12 3607   4.698   4.215   4.709  0.4755  1.2576  0.0790
  234VAL   HG13 3608   4.675   4.069   4.810  0.1401 -0.1084 -1.5922
  234VAL   HG21 3609   4.838   4.250   4.912  0.7841  1.3800  1.2152
  234VAL   HG22 3610   4.771   4.285   5.071  0.9916 -1.5754  1.2974
  234VAL   HG23 3611   4.786   4.117   5.022  0.8991  0.9309  0.6613
  235ASP      N 3612   4.494   4.439   4.696 -0.2827  0.2875 -0.6024
  235ASP     CA 3613   4.389   4.485   4.606  0.3613 -0.0486  0.0538
  235ASP      C 3614   4.433   4.472   4.459 -0.2166  0.1805  0.1149
  235ASP      O 3615   4.506   4.561   4.412  0.5217  0.7097  0.1582
  235ASP     CB 3616   4.344   4.625   4.643 -0.6592 -0.2584 -0.1789
  235ASP     CG 3617   4.223   4.686   4.570  0.1404  0.3609  0.1182
  235ASP    OD1 3618   4.129   4.730   4.639  0.1948  0.0558  0.4805
  235ASP    OD2 3619   4.212   4.690   4.445  0.1295  0.6253 -0.0517
  235ASP      H 3620   4.589   4.459   4.669  0.4749  0.4800  1.9105
  235ASP     HA 3621   4.298   4.425   4.610 -0.3717  1.0448  0.1268
  235ASP    HB2 3622   4.323   4.635   4.749 -0.1755 -1.7702  0.0794
  235ASP    HB3 3623   4.432   4.690   4.640 -1.3251  0.9230  2.9770
  236SER      N 3624   4.398   4.359   4.395 -0.5989  0.5811  0.1148
  236SER     CA 3625   4.449   4.333   4.259 -0.1916 -0.3046 -0.5575
  236SER      C 3626   4.377   4.404   4.149 -0.2364 -0.3107  0.4014
  236SER      O 3627   4.435   4.438   4.045  0.3033 -0.3232 -0.3532
  236SER     CB 3628   4.467   4.184   4.229 -0.2476  0.0943 -1.2426
  236SER     OG 3629   4.342   4.133   4.192 -0.5610 -0.0550 -0.1836
  236SER      H 3630   4.358   4.289   4.456 -2.6272 -0.0600 -1.8340
  236SER     HA 3631   4.546   4.383   4.254 -1.4522  2.2577 -1.1047
  236SER    HB2 3632   4.551   4.166   4.162  0.4244  1.8367 -0.9129
  236SER    HB3 3633   4.496   4.134   4.321  0.7541  0.9194 -1.0969
  236SER     HG 3634   4.333   4.136   4.097  0.3122 -3.0359 -0.4342
  237GLY      N 3635   4.251   4.449   4.173 -0.0183 -0.2199  0.1489
  237GLY     CA 3636   4.192   4.562   4.092 -0.2227 -0.5547 -0.2143
  237GLY      C 3637   4.246   4.713   4.108 -0.3052  0.2788 -0.2588
  237GLY      O 3638   4.191   4.804   4.054 -0.0930 -0.2674 -0.0488
  237GLY      H 3639   4.203   4.426   4.259  0.1126  0.8877  0.5333
  237GLY    HA2 3640   4.200   4.527   3.989 -4.1436 -1.4016 -0.3877
  237GLY    HA3 3641   4.087   4.572   4.118  0.8431  3.7219  3.6928
  238THR      N 3642   4.351   4.728   4.198  0.4003  0.0574  0.1384
  238THR     CA 3643   4.428   4.858   4.209  0.0797  0.3979  0.0569
  238THR      C 3644   4.567   4.830   4.154  0.1058 -0.4745 -0.5170
  238THR      O 3645   4.632   4.733   4.194  0.1189  0.4837 -0.1987
  238THR     CB 3646   4.436   4.905   4.360 -0.4420  0.0776 -0.8589
  238THR    OG1 3647   4.302   4.925   4.397 -0.1977 -0.9081 -0.2134
  238THR    CG2 3648   4.518   5.028   4.392  0.2381 -0.0340  0.1800
  238THR      H 3649   4.380   4.648   4.252 -1.5083 -1.8014 -1.4144
  238THR     HA 3650   4.377   4.941   4.161  0.8330  0.5772 -0.4334
  238THR     HB 3651   4.482   4.824   4.416  1.8560  1.7425 -0.1374
  238THR    HG1 3652   4.273   4.833   4.391  0.5707 -1.1752  0.1353
  238THR   HG21 3653   4.496   5.065   4.492 -0.1333  3.3328 -1.0202
  238THR   HG22 3654   4.620   4.989   4.391 -0.1599 -1.1642  1.3621
  238THR   HG23 3655   4.490   5.108   4.323 -1.0002 -1.9504 -1.6664
  239THR      N 3656   4.628   4.923   4.079 -0.5746  0.1187  0.4151
  239THR     CA 3657   4.775   4.913   4.040 -1.0825 -0.2412 -0.0896
  239THR      C 3658   4.866   4.992   4.133  0.3818 -0.0254  0.4926
  239THR      O 3659   4.959   4.925   4.182 -0.4473  0.1169  0.3179
  239THR     CB 3660   4.794   4.976   3.903  0.4511 -0.2788  0.6154
  239THR    OG1 3661   4.697   4.920   3.807 -0.2390  0.4288  0.2672
  239THR    CG2 3662   4.930   4.938   3.836  0.0035  0.1818  0.2883
  239THR      H 3663   4.574   5.000   4.041  1.6548  0.8478 -1.5103
  239THR     HA 3664   4.811   4.811   4.027 -0.7391 -0.2189  0.6585
  239THR     HB 3665   4.775   5.084   3.900  1.1325 -0.1119  1.8104
  239THR    HG1 3666   4.631   4.989   3.796  0.5794  0.9102 -2.3940
  239THR   HG21 3667   4.928   4.972   3.732  2.1224  1.8989  0.7063
  239THR   HG22 3668   5.022   4.974   3.883  1.0094 -1.1911 -0.5402
  239THR   HG23 3669   4.934   4.830   3.839 -1.3574  0.1376  0.7771
  240ASN      N 3670   4.834   5.118   4.159 -0.5168  0.0497  0.0755
  240ASN     CA 3671   4.919   5.207   4.233  0.2093  0.8249 -0.3742
  240ASN      C 3672   4.939   5.159   4.382  0.2221  0.0166 -0.0248
  240ASN      O 3673   4.849   5.107   4.446  0.6279  0.1332  0.0352
  240ASN     CB 3674   4.863   5.350   4.229 -0.2152  0.1783  0.6522
  240ASN     CG 3675   4.874   5.426   4.094 -0.2605 -0.2213  0.1089
  240ASN    OD1 3676   4.971   5.412   4.024  0.1346  0.1149 -0.3096
  240ASN    ND2 3677   4.783   5.520   4.077  0.4947 -1.0530 -0.6557
  240ASN      H 3678   4.755   5.152   4.106 -0.0438 -1.1529 -1.4767
  240ASN     HA 3679   5.018   5.213   4.187  0.4210  0.8915  0.0891
  240ASN    HB2 3680   4.761   5.347   4.267 -0.2835  0.5925  0.5120
  240ASN    HB3 3681   4.922   5.409   4.299  1.1052  0.8129 -0.9456
  240ASN   HD21 3682   4.794   5.590   4.005 -1.1141 -0.3744 -0.2794
  240ASN   HD22 3683   4.717   5.527   4.153 -0.5779 -1.5126 -1.5073
  241LEU      N 3684   5.054   5.186   4.441 -0.1406 -0.2467  0.1217
  241LEU     CA 3685   5.082   5.152   4.581  0.1053  0.2150 -0.4098
  241LEU      C 3686   5.034   5.279   4.663 -1.3953 -0.7551 -0.7215
  241LEU      O 3687   5.102   5.385   4.672  0.1416  0.0289 -0.5077
  241LEU     CB 3688   5.230   5.123   4.587  0.0377 -0.0968 -0.2572
  241LEU     CG 3689   5.289   5.132   4.732 -0.1914  0.1667 -0.2624
  241LEU    CD1 3690   5.226   5.044   4.835 -0.1762 -0.1320 -0.8503
  241LEU    CD2 3691   5.434   5.086   4.715 -0.2310  0.1983 -0.5936
  241LEU      H 3692   5.123   5.241   4.391 -1.1209  1.1796  0.2967
  241LEU     HA 3693   5.042   5.056   4.614  1.5781 -0.6993 -1.1869
  241LEU    HB2 3694   5.254   5.023   4.551 -0.2942  0.5098 -2.2472
  241LEU    HB3 3695   5.290   5.195   4.532  1.0161 -1.9609 -1.7159
  241LEU     HG 3696   5.303   5.231   4.775  0.6314 -1.0796  2.5847
  241LEU   HD11 3697   5.284   5.041   4.927  1.1571 -0.3261 -1.6657
  241LEU   HD12 3698   5.123   5.078   4.846 -0.5276 -1.7103  1.3731
  241LEU   HD13 3699   5.205   4.943   4.799  0.4195 -0.4530 -0.3204
  241LEU   HD21 3700   5.482   5.082   4.812 -0.6490 -1.0030 -0.4273
  241LEU   HD22 3701   5.442   4.983   4.680  0.1870 -0.1917  0.5932
  241LEU   HD23 3702   5.507   5.150   4.665  2.9780 -1.3840  1.7190
  242ARG      N 3703   4.921   5.269   4.727 -0.2193  0.1973  0.0251
  242ARG     CA 3704   4.856   5.384   4.780  0.3191 -0.1020 -0.4269
  242ARG      C 3705   4.882   5.386   4.931  0.2659  0.2397 -0.5018
  242ARG      O 3706   4.849   5.292   5.002 -0.1067  0.2012 -0.2001
  242ARG     CB 3707   4.705   5.375   4.756 -1.0018 -0.1337 -0.0544
  242ARG     CG 3708   4.667   5.355   4.612  0.4250 -0.1171  0.6379
  242ARG     CD 3709   4.513   5.351   4.594 -0.0771 -0.2077 -1.1611
  242ARG     NE 3710   4.463   5.488   4.619  0.4904 -0.1239  0.1212
  242ARG     CZ 3711   4.341   5.512   4.665 -0.3780  0.6565  0.1991
  242ARG    NH1 3712   4.250   5.415   4.683 -0.3967 -0.9503  0.2177
  242ARG    NH2 3713   4.304   5.634   4.690 -1.1564  0.5521 -0.7926
  242ARG      H 3714   4.882   5.177   4.744 -0.9804  0.9075  2.5403
  242ARG     HA 3715   4.892   5.479   4.741 -2.2020  1.3357  0.4897
  242ARG    HB2 3716   4.648   5.307   4.819 -0.5482 -0.5146 -0.0526
  242ARG    HB3 3717   4.671   5.474   4.788  0.4006  0.1392  0.7030
  242ARG    HG2 3718   4.709   5.430   4.546  1.4045 -1.7911 -0.7413
  242ARG    HG3 3719   4.716   5.262   4.583  0.6850 -0.3083  1.6702
  242ARG    HD2 3720   4.493   5.315   4.493  0.1513 -2.3945 -0.4689
  242ARG    HD3 3721   4.467   5.286   4.668 -2.0331  1.9448 -0.3513
  242ARG     HE 3722   4.521   5.566   4.593 -0.2833  0.2304 -0.5489
  242ARG   HH11 3723   4.157   5.441   4.712  1.1013  2.2990  2.8348
  242ARG   HH12 3724   4.261   5.321   4.648  0.9267 -0.9692  0.6053
  242ARG   HH21 3725   4.220   5.653   4.742 -1.5789 -0.2407 -1.1699
  242ARG   HH22 3726   4.356   5.710   4.648 -0.7330  0.4638 -0.4457
  243LEU      N 3727   4.930   5.502   4.981 -0.3999  0.1569  0.2154
  243LEU     CA 3728   4.965   5.523   5.122  0.7991  0.3610 -0.7818
  243LEU      C 3729   4.877   5.635   5.180 -0.0951 -0.6657  0.1317
  243LEU      O 3730   4.842   5.726   5.109  0.2523 -0.0744  0.8407
  243LEU     CB 3731   5.116   5.551   5.135 -0.0772  0.5421  0.0560
  243LEU     CG 3732   5.202   5.435   5.089 -0.5605  0.2072  0.4305
  243LEU    CD1 3733   5.349   5.478   5.064 -0.2629 -0.0863 -0.5899
  243LEU    CD2 3734   5.216   5.320   5.188 -0.8974  0.2611 -0.1310
  243LEU      H 3735   4.956   5.575   4.917 -1.1740 -0.1236 -0.4397
  243LEU     HA 3736   4.945   5.433   5.180  2.5474  0.3595 -0.1229
  243LEU    HB2 3737   5.143   5.645   5.085  1.2702 -0.2230 -0.7211
  243LEU    HB3 3738   5.132   5.554   5.243 -0.7126  1.0763  0.1394
  243LEU     HG 3739   5.159   5.392   4.999  1.1610  0.0466 -0.3520
  243LEU   HD11 3740   5.396   5.526   5.149  2.8767 -1.3599 -1.4556
  243LEU   HD12 3741   5.400   5.386   5.034 -3.3654 -1.4244 -2.3153
  243LEU   HD13 3742   5.335   5.539   4.974 -0.2585  1.7527  0.6174
  243LEU   HD21 3743   5.262   5.352   5.281  1.3521 -0.1309 -1.0192
  243LEU   HD22 3744   5.117   5.279   5.207 -0.9468  0.9916  1.3329
  243LEU   HD23 3745   5.281   5.241   5.149 -0.6626 -1.1363  2.7943
  244PRO      N 3746   4.837   5.634   5.311 -0.0776  0.5189 -0.2315
  244PRO     CA 3747   4.771   5.741   5.386  0.3861  0.2118 -0.0519
  244PRO      C 3748   4.850   5.872   5.372 -0.6423  0.4670  0.4527
  244PRO      O 3749   4.976   5.871   5.389  0.1492  0.1314  0.0702
  244PRO     CB 3750   4.755   5.687   5.527 -0.1725  0.3336  0.2165
  244PRO     CG 3751   4.760   5.533   5.511 -0.7274 -1.0950  0.5541
  244PRO     CD 3752   4.851   5.515   5.390  0.0511 -0.2408 -0.2600
  244PRO     HA 3753   4.668   5.748   5.351  0.2001  0.4994  0.5501
  244PRO    HB2 3754   4.844   5.716   5.583 -0.4672  0.1555  0.7855
  244PRO    HB3 3755   4.657   5.717   5.563 -0.9595 -0.5892 -1.0676
  244PRO    HG2 3756   4.804   5.492   5.602  0.7198 -1.8490 -0.4383
  244PRO    HG3 3757   4.655   5.507   5.495 -0.8717  0.4792 -1.4498
  244PRO    HD2 3758   4.808   5.432   5.334 -0.7153 -0.3455  0.4610
  244PRO    HD3 3759   4.957   5.501   5.410  0.0104  0.3422  0.3861
  245LYS      N 3760   4.787   5.989   5.351 -0.3318 -0.2825  0.2380
  245LYS     CA 3761   4.853   6.116   5.305 -0.1387 -0.0877 -0.3795
  245LYS      C 3762   4.990   6.156   5.378  0.1424  0.3557  1.1146
  245LYS      O 3763   5.090   6.189   5.315  0.4411 -0.1661  0.0353
  245LYS     CB 3764   4.748   6.232   5.310  0.0035 -0.0243  0.9128
  245LYS     CG 3765   4.637   6.209   5.203  0.0593 -0.2664 -0.2595
  245LYS     CD 3766   4.576   6.346   5.169  0.1970  0.3751  0.0160
  245LYS     CE 3767   4.468   6.343   5.059 -0.0058  0.2236 -0.2186
  245LYS     NZ 3768   4.338   6.300   5.105 -0.2601 -0.0198 -0.3387
  245LYS      H 3769   4.687   5.982   5.342 -0.6717  2.0889  1.2941
  245LYS     HA 3770   4.880   6.092   5.202 -2.4373 -3.7754 -0.3119
  245LYS    HB2 3771   4.705   6.235   5.410 -2.8199  2.2206 -0.2065
  245LYS    HB3 3772   4.801   6.323   5.280 -0.0861  0.0942  1.1099
  245LYS    HG2 3773   4.682   6.164   5.115  0.9105  0.9947 -0.5017
  245LYS    HG3 3774   4.554   6.157   5.251 -0.2973  0.3602 -0.1895
  245LYS    HD2 3775   4.526   6.386   5.257 -0.6239 -2.5523  0.9908
  245LYS    HD3 3776   4.648   6.422   5.138  1.0325 -0.4015  0.0223
  245LYS    HE2 3777   4.464   6.442   5.014  3.4026  0.3973 -0.4442
  245LYS    HE3 3778   4.501   6.274   4.982  0.1760 -1.1346  1.0455
  245LYS    HZ1 3779   4.293   6.379   5.150 -0.1764 -0.0842 -0.1424
  245LYS    HZ2 3780   4.271   6.291   5.030  0.5919  1.2611 -1.3007
  245LYS    HZ3 3781   4.343   6.213   5.156 -0.6862 -0.0513 -0.3444
  246LYS      N 3782   4.995   6.138   5.512  0.5930 -0.1531  0.5816
  246LYS     CA 3783   5.106   6.179   5.602  0.1439 -0.1442 -0.0107
  246LYS      C 3784   5.230   6.095   5.577  0.2673  0.8715  0.4169
  246LYS      O 3785   5.343   6.141   5.564  0.1080 -0.4124  0.0855
  246LYS     CB 3786   5.058   6.169   5.749 -0.1377  0.0727 -0.0440
  246LYS     CG 3787   4.964   6.276   5.800  0.5691  0.6899 -0.4862
  246LYS     CD 3788   4.897   6.222   5.922  0.1891  0.0954  0.1312
  246LYS     CE 3789   4.994   6.196   6.043 -0.0737 -0.8407  0.4686
  246LYS     NZ 3790   4.934   6.209   6.174  0.2838  0.1800 -0.4539
  246LYS      H 3791   4.910   6.109   5.558  0.4682  1.6156  1.5480
  246LYS     HA 3792   5.128   6.282   5.573 -2.4510  0.4050 -0.2765
  246LYS    HB2 3793   5.008   6.073   5.749 -0.3597  0.0971 -3.1783
  246LYS    HB3 3794   5.152   6.181   5.804 -0.5446  1.6928  0.3512
  246LYS    HG2 3795   5.023   6.362   5.831 -1.1282  0.8292  2.8287
  246LYS    HG3 3796   4.888   6.308   5.728 -1.8154 -0.0303  1.5695
  246LYS    HD2 3797   4.821   6.294   5.951 -0.3585  0.3186 -1.7442
  246LYS    HD3 3798   4.842   6.129   5.904 -2.2445  1.5358 -0.2891
  246LYS    HE2 3799   5.032   6.095   6.026 -0.3546 -0.6034 -1.8967
  246LYS    HE3 3800   5.087   6.250   6.025  0.5588 -2.2594 -0.7379
  246LYS    HZ1 3801   4.847   6.158   6.177 -1.3792  2.8148  1.8689
  246LYS    HZ2 3802   4.998   6.182   6.247  1.0183  0.5099 -0.9674
  246LYS    HZ3 3803   4.910   6.305   6.196  1.5899  0.8196 -1.6990
  247VAL      N 3804   5.206   5.962   5.559  0.3599  0.2096 -0.3261
  247VAL     CA 3805   5.305   5.865   5.512 -0.3666  0.4023 -0.1787
  247VAL      C 3806   5.346   5.893   5.360  0.8896 -0.4854 -0.6105
  247VAL      O 3807   5.461   5.904   5.333 -0.6166 -0.1161 -0.3322
  247VAL     CB 3808   5.251   5.724   5.534  0.5619  0.2803 -0.3476
  247VAL    CG1 3809   5.346   5.611   5.506 -0.1179  0.0701 -0.4973
  247VAL    CG2 3810   5.189   5.704   5.681 -0.1549  0.2219  0.4047
  247VAL      H 3811   5.113   5.923   5.566 -0.3410  1.9019  0.3504
  247VAL     HA 3812   5.400   5.862   5.566  0.4717 -2.5930 -1.6104
  247VAL     HB 3813   5.166   5.714   5.466 -1.5919 -1.0650  2.3297
  247VAL   HG11 3814   5.289   5.518   5.506 -0.4885  0.2822  0.6480
  247VAL   HG12 3815   5.392   5.622   5.408 -2.3206 -0.4107 -1.6508
  247VAL   HG13 3816   5.430   5.611   5.576  0.4035  0.9584 -1.1077
  247VAL   HG21 3817   5.157   5.600   5.688  1.5338 -0.3934 -0.3826
  247VAL   HG22 3818   5.259   5.734   5.759  0.5332 -1.0232  0.2938
  247VAL   HG23 3819   5.101   5.767   5.695 -0.9725 -1.0456  1.1460
  248PHE      N 3820   5.248   5.914   5.272  0.0286 -0.5367  0.1492
  248PHE     CA 3821   5.268   5.927   5.125  0.7648 -0.1520  0.1422
  248PHE      C 3822   5.382   6.036   5.096 -0.0592 -0.2883 -0.1834
  248PHE      O 3823   5.481   6.020   5.025  0.1241  0.0163  0.3934
  248PHE     CB 3824   5.134   5.954   5.059  0.4238 -0.5090  0.2790
  248PHE     CG 3825   5.149   6.009   4.914 -0.3185 -0.7610  0.4545
  248PHE    CD1 3826   5.185   5.918   4.813 -0.0728 -0.1688 -0.1060
  248PHE    CD2 3827   5.143   6.143   4.887 -0.2439 -0.6546  0.0873
  248PHE    CE1 3828   5.222   5.969   4.686  0.5719  0.4822  0.5307
  248PHE    CE2 3829   5.167   6.194   4.757  0.2351 -0.0424  0.1427
  248PHE     CZ 3830   5.212   6.107   4.655  0.2755  0.2564  0.0295
  248PHE      H 3831   5.152   5.922   5.301 -0.6623  0.4549 -2.1683
  248PHE     HA 3832   5.305   5.831   5.088  0.9635  0.5565 -1.5782
  248PHE    HB2 3833   5.082   5.858   5.056 -0.0760 -0.2393  0.2660
  248PHE    HB3 3834   5.073   6.020   5.120  0.6896  0.0726 -0.0705
  248PHE    HD1 3835   5.168   5.813   4.828 -0.9338  0.0300  0.4121
  248PHE    HD2 3836   5.118   6.212   4.966 -0.7600 -2.8920  1.9858
  248PHE    HE1 3837   5.267   5.907   4.610 -2.1251 -1.0431  0.0312
  248PHE    HE2 3838   5.157   6.300   4.742  2.2498  0.1494 -0.0434
  248PHE     HZ 3839   5.243   6.150   4.561  3.3940 -1.0598  0.3269
  249GLU      N 3840   5.366   6.158   5.148 -0.1102  0.0593  0.0005
  249GLU     CA 3841   5.462   6.272   5.135  0.1103  0.1084  0.3014
  249GLU      C 3842   5.605   6.229   5.186  0.1230 -0.3508  0.4651
  249GLU      O 3843   5.702   6.280   5.135 -0.1328  0.4199  0.3705
  249GLU     CB 3844   5.409   6.386   5.224 -0.0702 -0.3618  0.2513
  249GLU     CG 3845   5.279   6.444   5.173  0.1915  0.1630  0.5753
  249GLU     CD 3846   5.294   6.521   5.044  0.2811  0.2567  0.2041
  249GLU    OE1 3847   5.399   6.580   5.020  0.5561 -0.2742 -0.7659
  249GLU    OE2 3848   5.201   6.527   4.960  0.0436  0.1438 -0.0779
  249GLU      H 3849   5.284   6.158   5.206 -0.7631  0.0475 -0.9177
  249GLU     HA 3850   5.473   6.316   5.036 -0.2935 -0.3881  0.0284
  249GLU    HB2 3851   5.391   6.349   5.325  1.5628 -0.5285  0.5010
  249GLU    HB3 3852   5.492   6.456   5.235  0.3369 -0.7422 -0.3730
  249GLU    HG2 3853   5.204   6.365   5.160  0.9420 -0.6430  1.0349
  249GLU    HG3 3854   5.234   6.507   5.249 -0.4343 -0.4817  0.7442
  250ALA      N 3855   5.611   6.161   5.302 -0.6888  0.9568  0.5877
  250ALA     CA 3856   5.738   6.134   5.365 -0.2451  0.4229 -0.4985
  250ALA      C 3857   5.820   6.027   5.284 -0.0641 -0.4419  0.4385
  250ALA      O 3858   5.943   6.042   5.263  0.5589 -0.7912 -0.0716
  250ALA     CB 3859   5.720   6.078   5.498  0.9029  0.1485 -0.1755
  250ALA      H 3860   5.523   6.130   5.341 -1.5514  0.2454 -1.7302
  250ALA     HA 3861   5.804   6.220   5.375 -0.1567  0.4468 -1.2739
  250ALA    HB1 3862   5.665   5.984   5.489  0.5892  0.3042  0.1239
  250ALA    HB2 3863   5.816   6.052   5.542  0.8035  0.6746  0.3586
  250ALA    HB3 3864   5.665   6.145   5.564  1.1461 -0.7280  0.9372
  251ALA      N 3865   5.752   5.930   5.223 -0.1336 -0.0197  0.6934
  251ALA     CA 3866   5.813   5.830   5.126  0.5102 -0.7082 -0.1186
  251ALA      C 3867   5.868   5.900   5.006  0.5456 -0.6713  0.1096
  251ALA      O 3868   5.979   5.870   4.963  0.6889 -0.4964  0.0206
  251ALA     CB 3869   5.708   5.726   5.090 -0.1312  0.0078  0.3425
  251ALA      H 3870   5.652   5.923   5.229 -0.2336  1.2387  0.6652
  251ALA     HA 3871   5.896   5.783   5.179 -0.0010 -1.6754 -0.1496
  251ALA    HB1 3872   5.616   5.769   5.050  0.0069 -1.0693 -1.1898
  251ALA    HB2 3873   5.745   5.657   5.014  0.5867  2.2011 -1.3926
  251ALA    HB3 3874   5.675   5.673   5.179  1.1009  0.1046  0.8912
  252VAL      N 3875   5.784   5.984   4.944  0.5660 -0.0142  0.5471
  252VAL     CA 3876   5.829   6.068   4.831 -0.2894  0.3886  0.3379
  252VAL      C 3877   5.950   6.156   4.865  0.2007  0.4646  0.0677
  252VAL      O 3878   6.053   6.156   4.799  0.3433  0.3028 -0.0764
  252VAL     CB 3879   5.713   6.149   4.775  0.8627  0.9031  0.0205
  252VAL    CG1 3880   5.749   6.259   4.676 -0.0888 -0.2142  0.7598
  252VAL    CG2 3881   5.612   6.047   4.712 -0.8440  0.3126 -0.3135
  252VAL      H 3882   5.689   5.988   4.978  0.5287 -3.6644  1.2391
  252VAL     HA 3883   5.863   5.998   4.755 -2.4776 -1.2090  0.7070
  252VAL     HB 3884   5.680   6.202   4.864  2.0777 -0.1773  1.1510
  252VAL   HG11 3885   5.655   6.309   4.650  0.1480 -0.6648 -1.0998
  252VAL   HG12 3886   5.803   6.335   4.732 -1.0818 -0.4364  2.0739
  252VAL   HG13 3887   5.800   6.222   4.587 -0.5615 -0.5699  0.6319
  252VAL   HG21 3888   5.618   5.952   4.765  2.0409 -0.0953 -1.1625
  252VAL   HG22 3889   5.509   6.081   4.708 -0.3301  2.4168  1.8959
  252VAL   HG23 3890   5.649   6.020   4.613  0.0915 -1.5902  0.4854
  253LYS      N 3891   5.955   6.219   4.981 -0.1525 -0.4808  0.7324
  253LYS     CA 3892   6.075   6.294   5.025 -0.1124 -0.8618  0.3629
  253LYS      C 3893   6.202   6.210   5.039 -0.1664  0.7462 -0.8834
  253LYS      O 3894   6.312   6.255   5.019 -0.2542  0.1486 -0.4479
  253LYS     CB 3895   6.050   6.359   5.160  0.7616  0.0242 -0.7725
  253LYS     CG 3896   5.966   6.484   5.140  0.1337 -0.0624  0.4469
  253LYS     CD 3897   5.928   6.518   5.284  1.2222 -0.0713  0.0075
  253LYS     CE 3898   5.821   6.633   5.281 -0.3476  0.6206  0.8817
  253LYS     NZ 3899   5.785   6.678   5.417  0.1110  0.1398  0.3912
  253LYS      H 3900   5.874   6.223   5.041  0.9751  2.6253  2.3048
  253LYS     HA 3901   6.096   6.375   4.954 -1.2511 -0.1937  0.7588
  253LYS    HB2 3902   5.992   6.289   5.219  0.5149 -1.3949 -2.6214
  253LYS    HB3 3903   6.147   6.377   5.207 -0.3129  0.1917  1.5423
  253LYS    HG2 3904   6.024   6.560   5.089 -1.5982 -0.7144 -2.7908
  253LYS    HG3 3905   5.888   6.456   5.069  2.7692 -1.1761 -2.2400
  253LYS    HD2 3906   5.892   6.440   5.351  0.1743  1.3970  1.2199
  253LYS    HD3 3907   6.016   6.553   5.337  0.9811 -1.4163  1.3697
  253LYS    HE2 3908   5.865   6.715   5.224  0.7024 -0.9285 -0.6613
  253LYS    HE3 3909   5.728   6.595   5.237 -0.3732 -0.2862  1.6838
  253LYS    HZ1 3910   5.760   6.597   5.473  0.4417  0.6396  1.2962
  253LYS    HZ2 3911   5.861   6.733   5.453 -0.1100  0.8794 -0.2587
  253LYS    HZ3 3912   5.704   6.738   5.424 -0.9549 -1.2407  0.3473
  254SER      N 3913   6.189   6.079   5.072 -0.0708  0.6237 -0.1918
  254SER     CA 3914   6.298   5.978   5.077 -0.2197  0.1321 -0.4675
  254SER      C 3915   6.362   5.953   4.940  0.0543 -0.2651 -0.0797
  254SER      O 3916   6.482   5.960   4.920 -0.3724 -0.1805 -0.0620
  254SER     CB 3917   6.254   5.849   5.134 -0.0567  0.0145 -0.2006
  254SER     OG 3918   6.192   5.857   5.269  0.1862 -0.4199 -0.0664
  254SER      H 3919   6.097   6.037   5.076  1.5846 -3.3575  0.1899
  254SER     HA 3920   6.375   6.018   5.143 -0.1227 -1.1519  0.2220
  254SER    HB2 3921   6.191   5.795   5.064  0.1061 -1.5985  0.8355
  254SER    HB3 3922   6.341   5.784   5.145 -1.1680 -1.2608  1.6876
  254SER     HG 3923   6.116   5.917   5.266 -0.1428 -0.8532 -2.6301
  255ILE      N 3924   6.278   5.942   4.842  0.6345 -0.2828  0.6219
  255ILE     CA 3925   6.305   5.927   4.700  0.1306  0.3128  0.1309
  255ILE      C 3926   6.371   6.056   4.642  0.4966 -0.5497 -0.0059
  255ILE      O 3927   6.469   6.045   4.567  0.9409 -0.7539  0.1984
  255ILE     CB 3928   6.176   5.873   4.624  0.0220 -0.7609  0.0001
  255ILE    CG1 3929   6.130   5.747   4.691  0.5669  0.0119  0.6193
  255ILE    CG2 3930   6.209   5.848   4.476  1.5257  0.6416 -0.8818
  255ILE    CD1 3931   5.979   5.732   4.657 -0.7842  0.0796 -0.3730
  255ILE      H 3932   6.182   5.952   4.870  0.4890  1.1968 -0.2844
  255ILE     HA 3933   6.390   5.859   4.699  1.9834  2.4846 -0.3876
  255ILE     HB 3934   6.107   5.957   4.624  1.3973  0.4267  1.5567
  255ILE   HG12 3935   6.181   5.663   4.643 -3.3126 -0.6022 -3.0059
  255ILE   HG13 3936   6.149   5.740   4.798  0.0956  1.6032  0.8316
  255ILE   HG21 3937   6.274   5.761   4.475  1.0386  0.2669 -2.1311
  255ILE   HG22 3938   6.119   5.820   4.422  0.0586  0.2433  1.6446
  255ILE   HG23 3939   6.267   5.924   4.424  1.9722  1.1720  0.3507
  255ILE   HD11 3940   5.936   5.643   4.702 -0.0507 -0.4779 -0.7415
  255ILE   HD12 3941   5.929   5.821   4.693 -1.1751 -0.1071 -0.4536
  255ILE   HD13 3942   5.961   5.724   4.550  0.6914 -0.4269 -0.6068
  256LYS      N 3943   6.316   6.168   4.675  0.0051 -1.1780  0.0774
  256LYS     CA 3944   6.366   6.292   4.630  0.1929 -0.7537  0.0233
  256LYS      C 3945   6.502   6.330   4.685 -0.5149  0.6175  0.1793
  256LYS      O 3946   6.584   6.382   4.608  0.3056 -0.6055 -0.0149
  256LYS     CB 3947   6.262   6.407   4.663 -0.8459 -0.0119 -0.2485
  256LYS     CG 3948   6.142   6.391   4.573 -0.1003 -0.2822 -0.4157
  256LYS     CD 3949   6.017   6.479   4.595 -0.2743 -0.4440 -0.7336
  256LYS     CE 3950   6.046   6.625   4.556  0.4579  0.4445  0.1804
  256LYS     NZ 3951   5.928   6.708   4.569  0.7402 -0.5956 -0.6961
  256LYS      H 3952   6.231   6.159   4.728 -1.0972  0.7002 -1.2500
  256LYS     HA 3953   6.368   6.288   4.521 -3.1040 -0.3298 -0.1479
  256LYS    HB2 3954   6.227   6.400   4.766 -2.3198  0.5356 -0.6837
  256LYS    HB3 3955   6.307   6.505   4.651  0.8919 -0.6856  0.3468
  256LYS    HG2 3956   6.172   6.400   4.468  0.3305 -0.1377 -0.2790
  256LYS    HG3 3957   6.096   6.292   4.582 -2.3482  0.6776 -0.6014
  256LYS    HD2 3958   5.934   6.448   4.532 -0.4944  1.1174 -1.2565
  256LYS    HD3 3959   5.984   6.465   4.698 -0.6943 -0.9363 -0.9329
  256LYS    HE2 3960   6.122   6.664   4.624 -1.3398 -0.3761  2.8135
  256LYS    HE3 3961   6.082   6.626   4.454 -1.1770  0.1345 -0.4300
  256LYS    HZ1 3962   5.946   6.807   4.559 -0.9680 -0.2901 -1.0341
  256LYS    HZ2 3963   5.857   6.686   4.500  0.1553  1.3388 -0.7730
  256LYS    HZ3 3964   5.885   6.704   4.661  1.0460  1.1105 -0.4463
  257ALA      N 3965   6.531   6.291   4.811  0.1905 -0.4363  0.2598
  257ALA     CA 3966   6.666   6.301   4.867  0.1078  0.0973  0.4006
  257ALA      C 3967   6.766   6.207   4.786  0.1820  0.4827 -0.1236
  257ALA      O 3968   6.865   6.251   4.727  0.0139  0.0122 -0.1095
  257ALA     CB 3969   6.667   6.273   5.017 -0.3221  0.1783  0.5928
  257ALA      H 3970   6.450   6.262   4.864 -0.6605  0.0538 -0.7315
  257ALA     HA 3971   6.701   6.404   4.858  0.9958  0.0324  2.3909
  257ALA    HB1 3972   6.601   6.342   5.069 -0.7952  0.6341 -0.5709
  257ALA    HB2 3973   6.641   6.171   5.045  1.9961  0.1351  2.8986
  257ALA    HB3 3974   6.768   6.286   5.053  0.1120 -2.8295  0.7484
  258ALA      N 3975   6.740   6.077   4.781 -0.5707 -0.0402 -0.2448
  258ALA     CA 3976   6.825   5.976   4.716  0.9560  0.0380 -0.2569
  258ALA      C 3977   6.846   5.991   4.567  0.2357  0.0261 -0.4540
  258ALA      O 3978   6.961   5.980   4.522  0.7864  0.3673 -0.1292
  258ALA     CB 3979   6.751   5.838   4.750  0.1653 -0.1133  0.5788
  258ALA      H 3980   6.658   6.040   4.828  0.4153 -1.3486  0.5200
  258ALA     HA 3981   6.924   5.982   4.761  0.2293  2.3799  1.2172
  258ALA    HB1 3982   6.657   5.830   4.696  1.1714  0.2709 -1.3299
  258ALA    HB2 3983   6.812   5.758   4.706 -1.4756 -0.7489 -0.6223
  258ALA    HB3 3984   6.744   5.821   4.858 -0.1009  1.4162  0.8232
  259SER      N 3985   6.742   6.031   4.490 -0.6054 -0.6696  0.0957
  259SER     CA 3986   6.750   6.063   4.346 -0.8142 -0.0227  0.0867
  259SER      C 3987   6.797   6.200   4.312  0.1470 -0.0993  0.5920
  259SER      O 3988   6.788   6.239   4.195  0.4523 -0.5515 -0.7082
  259SER     CB 3989   6.623   6.015   4.270 -1.1414 -0.4893 -0.0660
  259SER     OG 3990   6.518   6.104   4.297  0.1944 -0.4997 -0.1060
  259SER      H 3991   6.652   6.030   4.535 -0.5172 -1.5112  0.2713
  259SER     HA 3992   6.825   5.995   4.305 -0.8687  0.0599 -0.1500
  259SER    HB2 3993   6.633   6.015   4.162 -2.2828 -2.7481 -0.2400
  259SER    HB3 3994   6.599   5.915   4.306  0.1025 -1.0158 -0.6557
  259SER     HG 3995   6.485   6.098   4.387 -0.2469  2.1359 -0.0269
  260SER      N 3996   6.851   6.278   4.407 -0.2260 -0.2019 -0.0165
  260SER     CA 3997   6.898   6.423   4.385  0.3629  0.5332 -0.0476
  260SER      C 3998   7.009   6.443   4.279 -0.2391  0.3696 -0.3336
  260SER      O 3999   7.054   6.555   4.249  0.0725 -0.2363  0.2183
  260SER     CB 4000   6.955   6.475   4.525  0.5674 -0.1225  0.2106
  260SER     OG 4001   7.073   6.413   4.575  0.0185  0.3452 -0.1824
  260SER      H 4002   6.839   6.246   4.502 -3.0013 -1.8045 -0.8094
  260SER     HA 4003   6.808   6.480   4.361 -1.8842 -2.0821  1.6350
  260SER    HB2 4004   6.976   6.582   4.515 -1.5398  0.3760  0.7581
  260SER    HB3 4005   6.879   6.470   4.602 -0.1807  1.5498 -0.3624
  260SER     HG 4006   7.069   6.387   4.668  2.1921  0.9338  0.1449
  261THR      N 4007   7.052   6.333   4.221 -0.7867  0.0013  0.0650
  261THR     CA 4008   7.139   6.332   4.102 -0.5257  1.2102 -0.5949
  261THR      C 4009   7.072   6.396   3.974  0.3538 -0.1124  0.3070
  261THR      O 4010   7.135   6.460   3.893 -0.3632  0.6863 -0.3616
  261THR     CB 4011   7.185   6.187   4.070  0.3491  0.4764  0.2482
  261THR    OG1 4012   7.249   6.127   4.179  0.4365  0.3265 -0.0698
  261THR    CG2 4013   7.284   6.169   3.955  0.0520 -0.2464 -0.0872
  261THR      H 4014   7.013   6.246   4.252  1.0114 -1.7244 -2.1667
  261THR     HA 4015   7.229   6.386   4.133 -1.3155  1.7734  0.8082
  261THR     HB 4016   7.104   6.126   4.030  0.6088  0.4161 -0.1947
  261THR    HG1 4017   7.188   6.130   4.253  2.0577 -1.0633  1.4388
  261THR   HG21 4018   7.299   6.063   3.933  1.4166 -0.2364  0.7188
  261THR   HG22 4019   7.243   6.214   3.865 -0.5590 -0.5288  0.0453
  261THR   HG23 4020   7.384   6.205   3.977  0.7192 -2.0661  0.0744
  262GLU      N 4021   6.938   6.392   3.968  0.2297  0.3732 -0.2297
  262GLU     CA 4022   6.847   6.448   3.868 -0.2970 -0.0611  0.4766
  262GLU      C 4023   6.739   6.535   3.942 -0.7637 -0.4882  0.0311
  262GLU      O 4024   6.722   6.520   4.062  0.6264 -0.0920  0.0959
  262GLU     CB 4025   6.789   6.337   3.778 -0.3001 -0.3578 -0.0101
  262GLU     CG 4026   6.716   6.373   3.654  0.7426 -0.5561 -1.1787
  262GLU     CD 4027   6.790   6.481   3.581  0.4281 -0.7728  0.5625
  262GLU    OE1 4028   6.895   6.450   3.522 -0.1533 -0.4429  0.0709
  262GLU    OE2 4029   6.754   6.599   3.602  0.1964  0.7376  0.3428
  262GLU      H 4030   6.888   6.363   4.051  0.4436 -1.3135 -0.6730
  262GLU     HA 4031   6.900   6.525   3.812 -0.2800  0.6806  1.4826
  262GLU    HB2 4032   6.877   6.279   3.751 -0.3456 -0.4378  0.0090
  262GLU    HB3 4033   6.722   6.272   3.835 -1.0350  1.4325  1.2375
  262GLU    HG2 4034   6.698   6.286   3.592 -1.5385 -0.2605 -1.0411
  262GLU    HG3 4035   6.614   6.401   3.680  1.3196 -0.8144  1.7110
  263LYS      N 4036   6.668   6.627   3.875  0.4671 -0.1707  0.1088
  263LYS     CA 4037   6.554   6.711   3.922 -1.1248  0.0114 -0.5413
  263LYS      C 4038   6.429   6.701   3.835  0.4117  0.4309 -0.7321
  263LYS      O 4039   6.432   6.680   3.717 -0.2402 -0.3201  0.0388
  263LYS     CB 4040   6.606   6.858   3.929  0.0233  0.1364  0.3083
  263LYS     CG 4041   6.531   6.956   4.020 -0.1566 -0.6978 -0.2918
  263LYS     CD 4042   6.583   7.093   4.012  0.5668  0.0202 -0.8089
  263LYS     CE 4043   6.504   7.205   4.081 -0.0226 -0.2328 -0.6442
  263LYS     NZ 4044   6.463   7.182   4.224  0.4842  0.5820  0.5260
  263LYS      H 4045   6.684   6.639   3.776 -4.0778  1.5399 -0.6741
  263LYS     HA 4046   6.531   6.678   4.024 -1.4768 -0.8441 -0.8904
  263LYS    HB2 4047   6.706   6.850   3.973 -0.2689 -0.2441  0.9145
  263LYS    HB3 4048   6.624   6.893   3.827  2.1185 -0.3742  0.4471
  263LYS    HG2 4049   6.426   6.955   3.991  0.0518 -1.2565 -1.0563
  263LYS    HG3 4050   6.539   6.923   4.123 -1.7546  0.3777  0.2232
  263LYS    HD2 4051   6.683   7.091   4.055  0.7489  0.7217 -1.1689
  263LYS    HD3 4052   6.600   7.124   3.908  1.4613  1.7759 -0.1824
  263LYS    HE2 4053   6.565   7.295   4.075  0.6702 -0.4184  2.3264
  263LYS    HE3 4054   6.417   7.230   4.019 -1.2538 -0.1193  1.0686
  263LYS    HZ1 4055   6.450   7.084   4.245  0.5030  0.7319  1.2687
  263LYS    HZ2 4056   6.531   7.227   4.284 -0.1071  1.3281  0.6598
  263LYS    HZ3 4057   6.381   7.234   4.253  0.4762  0.3307  0.9562
  264PHE      N 4058   6.309   6.733   3.899 -0.1325  0.1086 -0.6771
  264PHE     CA 4059   6.178   6.700   3.851 -0.0719 -0.7957 -0.4257
  264PHE      C 4060   6.068   6.807   3.887 -0.1894  0.5849  0.1809
  264PHE      O 4061   6.082   6.869   3.985 -0.7805 -0.7215 -0.2897
  264PHE     CB 4062   6.137   6.570   3.904  0.1542  0.0614  0.1170
  264PHE     CG 4063   6.224   6.450   3.871 -0.3582  0.8885 -0.2571
  264PHE    CD1 4064   6.205   6.362   3.758  0.8108 -0.3545  0.2111
  264PHE    CD2 4065   6.334   6.420   3.955 -0.5973 -0.4884  0.1843
  264PHE    CE1 4066   6.293   6.256   3.736  0.4146  0.1132  0.2739
  264PHE    CE2 4067   6.424   6.316   3.935 -0.1688 -0.5889  0.1875
  264PHE     CZ 4068   6.402   6.233   3.821 -1.1565  0.8935  0.2817
  264PHE      H 4069   6.315   6.766   3.994 -0.1976 -0.3599 -0.5098
  264PHE     HA 4070   6.174   6.695   3.742 -1.6333 -3.8664 -0.3254
  264PHE    HB2 4071   6.132   6.586   4.012  0.1025  1.4913 -0.0797
  264PHE    HB3 4072   6.032   6.548   3.882 -0.2775  2.5266 -0.6909
  264PHE    HD1 4073   6.121   6.380   3.694 -0.0807 -0.1758  1.3979
  264PHE    HD2 4074   6.347   6.485   4.041 -1.5672 -0.5450  0.3888
  264PHE    HE1 4075   6.272   6.190   3.654 -1.7770  0.2963  0.6247
  264PHE    HE2 4076   6.514   6.299   3.993  0.4459 -1.1006 -0.8779
  264PHE     HZ 4077   6.465   6.147   3.801 -0.8203  1.0308  0.7317
  265PRO      N 4078   5.964   6.828   3.795 -0.8120 -0.2694  0.1263
  265PRO     CA 4079   5.850   6.912   3.833  0.0710  0.0027 -0.1144
  265PRO      C 4080   5.757   6.842   3.939  0.3064  0.3355  0.6233
  265PRO      O 4081   5.762   6.723   3.973  0.0159  0.3035 -0.0613
  265PRO     CB 4082   5.766   6.912   3.708  0.7277 -0.5773  0.5948
  265PRO     CG 4083   5.785   6.774   3.643 -0.6111 -0.4832 -0.2119
  265PRO     CD 4084   5.931   6.742   3.684 -0.5048 -0.7457  0.3279
  265PRO     HA 4085   5.885   7.014   3.846 -0.0220  0.2479 -1.6339
  265PRO    HB2 4086   5.662   6.940   3.729  0.6211  0.1399 -0.7963
  265PRO    HB3 4087   5.806   6.992   3.646  0.3497 -0.5009  0.4473
  265PRO    HG2 4088   5.713   6.701   3.677 -0.5588 -1.0397 -1.2538
  265PRO    HG3 4089   5.779   6.788   3.535  2.0828  2.2485 -0.1591
  265PRO    HD2 4090   5.938   6.637   3.714  0.2055 -1.2249 -1.4005
  265PRO    HD3 4091   5.999   6.767   3.602 -2.1277  1.1917 -0.5024
  266ASP      N 4092   5.673   6.926   4.004 -0.3659 -0.2468 -0.1695
  266ASP     CA 4093   5.594   6.892   4.123 -0.5463  0.1231 -0.7596
  266ASP      C 4094   5.483   6.791   4.100 -0.0788 -0.0130  0.7237
  266ASP      O 4095   5.453   6.709   4.187  0.0052  0.2904 -0.0902
  266ASP     CB 4096   5.522   7.020   4.173 -0.0222 -0.9730  0.5826
  266ASP     CG 4097   5.613   7.132   4.233 -0.8417 -0.1979 -0.1674
  266ASP    OD1 4098   5.556   7.228   4.284  0.2924 -0.7356 -0.4152
  266ASP    OD2 4099   5.740   7.104   4.254  0.1009 -0.6605 -0.0498
  266ASP      H 4100   5.678   7.025   3.984  1.1278 -0.2043  0.3165
  266ASP     HA 4101   5.648   6.858   4.211 -1.4917  0.4461 -0.0291
  266ASP    HB2 4102   5.458   7.063   4.096  0.3798 -0.8410  0.3191
  266ASP    HB3 4103   5.454   6.992   4.253  1.0447 -0.2571  1.7774
  267GLY      N 4104   5.434   6.786   3.973  0.6132 -0.1272  0.1365
  267GLY     CA 4105   5.336   6.695   3.923 -0.0348 -0.5860 -0.1545
  267GLY      C 4106   5.389   6.550   3.897 -0.4337  0.3335  0.1145
  267GLY      O 4107   5.305   6.463   3.881  0.5863 -0.4717 -0.1804
  267GLY      H 4108   5.470   6.855   3.907 -2.4753  2.3488  0.7790
  267GLY    HA2 4109   5.255   6.695   3.995 -1.0986 -0.5968 -1.3285
  267GLY    HA3 4110   5.289   6.726   3.830  1.2807 -0.9062 -0.9561
  268PHE      N 4111   5.519   6.531   3.892  0.5057 -0.6295  0.1427
  268PHE     CA 4112   5.569   6.400   3.857 -0.7379  0.5084  0.1085
  268PHE      C 4113   5.530   6.300   3.970 -0.4553  0.2621 -0.2646
  268PHE      O 4114   5.465   6.199   3.951 -0.1183 -0.0028 -0.1091
  268PHE     CB 4115   5.716   6.402   3.821  0.0764 -0.2397  0.5615
  268PHE     CG 4116   5.770   6.263   3.822 -1.0573  0.2513  0.2379
  268PHE    CD1 4117   5.750   6.169   3.722  1.0502 -0.0678 -0.4621
  268PHE    CD2 4118   5.855   6.229   3.930 -0.8943  0.0163 -0.0574
  268PHE    CE1 4119   5.810   6.042   3.730 -0.1168  0.3025  0.3033
  268PHE    CE2 4120   5.913   6.104   3.942  0.0223 -0.0566  1.1429
  268PHE     CZ 4121   5.888   6.007   3.841  0.1893 -0.2279  0.7819
  268PHE      H 4122   5.583   6.607   3.908  0.2738 -0.3292 -0.3377
  268PHE     HA 4123   5.513   6.367   3.769 -0.9803  0.0113  0.4430
  268PHE    HB2 4124   5.740   6.448   3.725  1.3949 -2.5639 -0.3090
  268PHE    HB3 4125   5.772   6.458   3.896 -0.5688 -0.0852  0.9354
  268PHE    HD1 4126   5.689   6.191   3.636  1.3320  0.2392 -0.5854
  268PHE    HD2 4127   5.884   6.297   4.009 -0.2274 -1.6770  1.1994
  268PHE    HE1 4128   5.807   5.963   3.656 -1.2778 -1.6857  2.3474
  268PHE    HE2 4129   5.968   6.076   4.030 -0.7935 -1.7318  1.1655
  268PHE     HZ 4130   5.938   5.911   3.845  1.5322  0.3266 -1.0136
  269TRP      N 4131   5.567   6.332   4.093  0.1858 -0.4404  0.0997
  269TRP     CA 4132   5.537   6.270   4.224  0.2275  0.0588 -0.7493
  269TRP      C 4133   5.387   6.247   4.253 -0.6217 -0.1374 -0.3329
  269TRP      O 4134   5.357   6.169   4.342  0.1014  0.3275 -0.2673
  269TRP     CB 4135   5.611   6.343   4.339  1.2174 -0.3509  0.4984
  269TRP     CG 4136   5.748   6.385   4.302 -0.6909 -0.5013  0.2863
  269TRP    CD1 4137   5.786   6.513   4.272  0.4349  0.6328 -0.1504
  269TRP    CD2 4138   5.866   6.298   4.284  0.9252  0.2952 -0.9040
  269TRP    NE1 4139   5.920   6.508   4.233 -0.3784 -0.6332  0.5470
  269TRP    CE2 4140   5.976   6.381   4.241  0.6043 -0.6235 -0.0008
  269TRP    CE3 4141   5.897   6.163   4.316 -0.0473  0.1810 -0.2297
  269TRP    CZ2 4142   6.103   6.327   4.218 -0.3474 -0.1526  0.2053
  269TRP    CZ3 4143   6.023   6.108   4.288  0.2984 -0.7315  0.2195
  269TRP    CH2 4144   6.126   6.192   4.243 -0.3054 -0.1783 -0.0019
  269TRP      H 4145   5.620   6.418   4.103 -0.5706  0.1313 -0.6925
  269TRP     HA 4146   5.585   6.172   4.231  0.6027  0.2907 -0.0526
  269TRP    HB2 4147   5.550   6.431   4.357  0.5335 -0.0554 -2.6561
  269TRP    HB3 4148   5.615   6.271   4.420 -1.3365 -2.7543 -1.3321
  269TRP    HD1 4149   5.720   6.598   4.284 -0.4545 -0.1000  0.3011
  269TRP    HE1 4150   5.974   6.590   4.210  0.7965 -1.5724 -0.1357
  269TRP    HE3 4151   5.819   6.097   4.353  0.1136  0.5928  0.8615
  269TRP    HZ2 4152   6.183   6.395   4.192 -2.2065  2.5092  1.0180
  269TRP    HZ3 4153   6.040   6.005   4.316 -0.1796 -0.6638  0.7932
  269TRP    HH2 4154   6.229   6.158   4.243  0.0016  0.7127  1.1969
  270LEU      N 4155   5.294   6.312   4.183  0.0424 -0.1466 -0.4727
  270LEU     CA 4156   5.148   6.301   4.184 -0.1637 -0.9473 -0.5046
  270LEU      C 4157   5.095   6.214   4.067 -0.2428  0.3954 -0.4351
  270LEU      O 4158   4.976   6.198   4.050 -0.4305  0.1161 -0.4031
  270LEU     CB 4159   5.085   6.447   4.184  0.3657  1.4508  0.0680
  270LEU     CG 4160   5.096   6.521   4.320  0.8276 -0.1126  0.2514
  270LEU    CD1 4161   5.020   6.656   4.311 -0.5716  0.6656 -0.1509
  270LEU    CD2 4162   5.054   6.451   4.446 -0.3944  0.4600  0.3530
  270LEU      H 4163   5.324   6.380   4.115 -0.5750  1.7108  0.9958
  270LEU     HA 4164   5.120   6.257   4.280 -2.0975 -0.2423 -0.7041
  270LEU    HB2 4165   5.134   6.501   4.104 -1.6652  1.5483 -1.1835
  270LEU    HB3 4166   4.977   6.436   4.174  0.3862 -0.2946  1.3132
  270LEU     HG 4167   5.203   6.545   4.323  0.7349  0.3088  0.3321
  270LEU   HD11 4168   4.913   6.639   4.327 -0.2866  0.1551  1.3614
  270LEU   HD12 4169   5.064   6.720   4.387  0.3275 -0.2174  0.0979
  270LEU   HD13 4170   5.044   6.707   4.218 -1.2496 -0.9092 -1.2386
  270LEU   HD21 4171   5.123   6.369   4.465  0.3753  0.1433 -3.0625
  270LEU   HD22 4172   5.037   6.518   4.530  3.7702  0.9685  0.9802
  270LEU   HD23 4173   4.959   6.403   4.424  0.4703 -2.3099  2.1207
  271GLY      N 4174   5.182   6.166   3.986 -0.4442  0.3122  0.5862
  271GLY     CA 4175   5.139   6.094   3.857  0.1934  0.4094 -0.8353
  271GLY      C 4176   5.075   6.188   3.755 -0.1666  0.5668  0.2194
  271GLY      O 4177   5.044   6.141   3.645  0.8533  0.3689 -0.2942
  271GLY      H 4178   5.280   6.177   4.008 -0.0234 -2.2071  0.2038
  271GLY    HA2 4179   5.233   6.064   3.809  2.2543  2.4460  1.6539
  271GLY    HA3 4180   5.069   6.016   3.885  0.9182 -0.0272 -0.1847
  272GLU      N 4181   5.072   6.321   3.782 -0.0838  0.0757  0.2426
  272GLU     CA 4182   5.007   6.422   3.694  0.6957 -1.0649  0.2733
  272GLU      C 4183   5.091   6.440   3.564  0.1341 -0.1953  0.0220
  272GLU      O 4184   5.036   6.475   3.459 -0.0542 -0.1838 -0.1647
  272GLU     CB 4185   4.983   6.556   3.766 -0.3451  0.1724  0.2078
  272GLU     CG 4186   4.908   6.566   3.901  0.2637 -0.2288  0.6772
  272GLU     CD 4187   4.754   6.550   3.892  0.2058 -0.0270  0.2566
  272GLU    OE1 4188   4.697   6.498   3.793 -0.4751  0.5704  0.2556
  272GLU    OE2 4189   4.685   6.584   3.989 -0.6405  0.6043  0.6926
  272GLU      H 4190   5.125   6.348   3.864 -1.0993  0.4507  0.7959
  272GLU     HA 4191   4.915   6.370   3.666 -0.2976 -0.5897  2.4577
  272GLU    HB2 4192   5.081   6.603   3.773 -1.2250  2.0202  0.6062
  272GLU    HB3 4193   4.934   6.620   3.692  0.3522 -0.8546 -1.2016
  272GLU    HG2 4194   4.950   6.487   3.963  0.2087 -0.8913 -0.1285
  272GLU    HG3 4195   4.932   6.662   3.947 -0.4686 -1.2786  3.4893
  273GLN      N 4196   5.219   6.407   3.575  0.0756  0.3275  0.0126
  273GLN     CA 4197   5.319   6.440   3.477  0.4978 -0.0221  0.2608
  273GLN      C 4198   5.410   6.318   3.455 -0.0891 -0.3569  0.4881
  273GLN      O 4199   5.427   6.230   3.542  0.1893 -0.2464  0.0986
  273GLN     CB 4200   5.394   6.569   3.517 -0.2509 -0.4755  0.1991
  273GLN     CG 4201   5.322   6.712   3.502 -0.1133  0.3480 -0.0128
  273GLN     CD 4202   5.407   6.826   3.545 -1.0773  0.1159  0.0300
  273GLN    OE1 4203   5.426   6.854   3.658  0.5952 -0.5299  0.5529
  273GLN    NE2 4204   5.479   6.900   3.452  0.9939 -0.1784 -0.6735
  273GLN      H 4205   5.251   6.364   3.660 -1.5203  2.5648  1.8703
  273GLN     HA 4206   5.267   6.472   3.386 -0.1679  1.7697  1.2056
  273GLN    HB2 4207   5.406   6.562   3.625 -1.9846 -0.1072  0.4451
  273GLN    HB3 4208   5.484   6.572   3.455 -0.6919 -0.8606 -0.4778
  273GLN    HG2 4209   5.278   6.733   3.405 -1.7664  0.1539  0.6613
  273GLN    HG3 4210   5.236   6.712   3.569  0.0846  2.2730  0.3187
  273GLN   HE21 4211   5.541   6.966   3.497 -0.6205 -0.3852  2.0958
  273GLN   HE22 4212   5.451   6.889   3.356 -1.2836 -0.3471 -0.0510
  274LEU      N 4213   5.485   6.310   3.346 -0.0028  0.3387 -0.0738
  274LEU     CA 4214   5.574   6.200   3.305  0.1268 -0.2667 -0.8403
  274LEU      C 4215   5.720   6.250   3.309  0.1113  0.2333 -0.9858
  274LEU      O 4216   5.743   6.369   3.305  0.1640  0.0068 -0.6829
  274LEU     CB 4217   5.526   6.148   3.166  0.1609  0.2526 -0.5976
  274LEU     CG 4218   5.384   6.082   3.167 -0.5554  0.4346  0.3152
  274LEU    CD1 4219   5.373   5.999   3.035  0.2330  0.0234  0.1426
  274LEU    CD2 4220   5.354   5.993   3.285 -0.4139 -0.3062  0.1832
  274LEU      H 4221   5.469   6.377   3.272  0.8587 -0.9669 -1.5025
  274LEU     HA 4222   5.568   6.125   3.384  0.9120 -0.8317 -1.3030
  274LEU    HB2 4223   5.545   6.219   3.086  0.3555 -1.9944 -2.6570
  274LEU    HB3 4224   5.592   6.068   3.131  0.7092 -0.2338  1.3619
  274LEU     HG 4225   5.324   6.173   3.166 -0.5176  0.4675  0.8522
  274LEU   HD11 4226   5.419   5.901   3.047 -1.5268 -0.6491  1.9078
  274LEU   HD12 4227   5.265   6.001   3.019 -0.0264 -0.3804  1.7462
  274LEU   HD13 4228   5.409   6.051   2.946 -2.1854 -1.2346 -1.6836
  274LEU   HD21 4229   5.373   6.047   3.378  2.3592 -0.4239 -0.2419
  274LEU   HD22 4230   5.245   5.985   3.286 -0.5552  0.8904  2.7034
  274LEU   HD23 4231   5.409   5.899   3.288 -1.6096 -1.0431 -0.1661
  275VAL      N 4232   5.814   6.159   3.293 -0.2780 -0.4187  0.4575
  275VAL     CA 4233   5.952   6.189   3.257 -0.0440  0.8410 -0.1615
  275VAL      C 4234   6.006   6.087   3.157 -0.2171  0.3202 -0.1965
  275VAL      O 4235   5.974   5.970   3.166  0.0150 -0.1708  0.1258
  275VAL     CB 4236   6.038   6.203   3.387 -0.1770  0.0088  0.0729
  275VAL    CG1 4237   6.055   6.075   3.461 -0.2741  0.2281  0.1393
  275VAL    CG2 4238   6.180   6.246   3.345 -0.9732 -0.1592  0.1841
  275VAL      H 4239   5.781   6.063   3.293  0.3661 -0.6616 -1.0287
  275VAL     HA 4240   5.956   6.289   3.216 -2.6197  1.8381  1.7147
  275VAL     HB 4241   5.995   6.273   3.459 -2.4815 -1.5529  0.3131
  275VAL   HG11 4242   6.089   5.998   3.392  0.2484 -0.8863  1.5653
  275VAL   HG12 4243   6.135   6.083   3.535  0.8700  1.4858 -1.1937
  275VAL   HG13 4244   5.964   6.030   3.501 -0.2431 -0.5732 -0.6673
  275VAL   HG21 4245   6.223   6.174   3.276  0.9646  1.8307 -0.8217
  275VAL   HG22 4246   6.175   6.336   3.283  0.5003 -0.2584 -0.1040
  275VAL   HG23 4247   6.249   6.279   3.422  0.3832 -0.7939 -0.7166
  276CYS      N 4248   6.093   6.130   3.063 -0.1950  0.1666  0.4616
  276CYS     CA 4249   6.159   6.028   2.972 -0.6793  0.2203 -0.1270
  276CYS      C 4250   6.311   6.015   3.007 -0.2845 -0.5466 -0.4416
  276CYS      O 4251   6.370   6.121   3.026  0.2393 -0.4440 -0.2888
  276CYS     CB 4252   6.135   6.057   2.822 -0.2897 -0.5870  0.2064
  276CYS     SG 4253   5.960   6.079   2.762  0.1638 -0.0276 -0.1871
  276CYS      H 4254   6.113   6.229   3.058 -0.1951  0.1613  0.3410
  276CYS     HA 4255   6.112   5.931   2.988  0.6622 -0.2933  0.9149
  276CYS    HB2 4256   6.179   6.149   2.784  0.1634 -1.6111 -1.9459
  276CYS    HB3 4257   6.182   5.977   2.764  1.1915  0.3170  0.1052
  277TRP      N 4258   6.364   5.888   2.995  0.2582  0.2098 -0.3180
  277TRP     CA 4259   6.503   5.874   2.957 -0.3703  0.3145  0.6150
  277TRP      C 4260   6.524   5.811   2.818  0.4044  0.8356  0.4077
  277TRP      O 4261   6.446   5.735   2.761 -0.4377 -0.2949 -0.6886
  277TRP     CB 4262   6.580   5.797   3.071  0.1993  0.3696  0.5225
  277TRP     CG 4263   6.581   5.869   3.203 -0.0218  0.2838  0.0632
  277TRP    CD1 4264   6.681   5.957   3.242 -0.1487 -0.5934 -0.1860
  277TRP    CD2 4265   6.483   5.882   3.314  0.2166  0.7211  1.1662
  277TRP    NE1 4266   6.661   6.013   3.365  0.8922  0.2743 -0.1223
  277TRP    CE2 4267   6.540   5.966   3.412  0.0448  0.1015  0.5917
  277TRP    CE3 4268   6.351   5.834   3.334 -0.0935 -0.1061  0.1840
  277TRP    CZ2 4269   6.469   5.992   3.530 -0.2120 -0.2953  0.5659
  277TRP    CZ3 4270   6.289   5.853   3.455 -0.2434  0.4334 -0.0071
  277TRP    CH2 4271   6.348   5.923   3.558 -0.1488  0.0641  0.3066
  277TRP      H 4272   6.296   5.818   2.971 -1.3462  0.6079  2.6673
  277TRP     HA 4273   6.536   5.976   2.941  0.8274 -0.2818 -0.9603
  277TRP    HB2 4274   6.525   5.703   3.075  0.3425  0.1430 -1.7417
  277TRP    HB3 4275   6.682   5.777   3.040 -0.4621 -3.1510  0.2246
  277TRP    HD1 4276   6.768   5.987   3.186 -1.6178  1.8503 -1.3250
  277TRP    HE1 4277   6.719   6.081   3.412  0.0921 -0.4369  2.0406
  277TRP    HE3 4278   6.311   5.763   3.263 -0.0066 -1.3482  1.3266
  277TRP    HZ2 4279   6.509   6.048   3.614  0.6946 -0.1632  0.0593
  277TRP    HZ3 4280   6.188   5.815   3.463 -0.2723  0.8072  1.5718
  277TRP    HH2 4281   6.298   5.933   3.653 -0.7389 -1.0034  0.1213
  278GLN      N 4282   6.648   5.829   2.766  0.1488  0.4010 -0.6163
  278GLN     CA 4283   6.690   5.761   2.636 -0.8369  0.1735  0.3006
  278GLN      C 4284   6.698   5.602   2.648  0.1265  0.3885 -0.5704
  278GLN      O 4285   6.705   5.548   2.762 -0.5347  0.1095 -0.3810
  278GLN     CB 4286   6.810   5.843   2.574 -0.6237 -0.3272 -0.4405
  278GLN     CG 4287   6.782   5.985   2.518  0.1126 -0.2729  0.0049
  278GLN     CD 4288   6.880   6.020   2.411 -0.1462 -0.7664 -0.2965
  278GLN    OE1 4289   6.994   6.058   2.441  0.6199  0.4673  0.2413
  278GLN    NE2 4290   6.848   5.996   2.287 -0.0758  0.6460  0.2627
  278GLN      H 4291   6.712   5.891   2.813  0.3541  1.0603 -1.7260
  278GLN     HA 4292   6.610   5.768   2.563 -1.3330  1.2526  0.9272
  278GLN    HB2 4293   6.896   5.856   2.641 -0.7648  2.9455 -0.7149
  278GLN    HB3 4294   6.843   5.783   2.490 -0.3171 -2.7875  1.3231
  278GLN    HG2 4295   6.686   5.972   2.469  0.7670 -0.9416 -1.1145
  278GLN    HG3 4296   6.793   6.057   2.600  1.9139  0.3524 -0.7364
  278GLN   HE21 4297   6.904   6.026   2.209 -0.6536  1.0072 -0.0232
  278GLN   HE22 4298   6.758   5.954   2.269  1.1526 -1.6002 -1.1956
  279ALA      N 4299   6.701   5.528   2.538  0.1297 -0.4668 -0.6750
  279ALA     CA 4300   6.700   5.381   2.543  0.5158  0.4790 -0.1694
  279ALA      C 4301   6.803   5.319   2.629 -0.5361  0.5359  0.3856
  279ALA      O 4302   6.921   5.352   2.611 -0.1059 -0.3574  0.1597
  279ALA     CB 4303   6.710   5.328   2.398 -0.4273  0.2487 -0.1435
  279ALA      H 4304   6.684   5.578   2.452 -0.5157  2.8648  1.2285
  279ALA     HA 4305   6.603   5.359   2.586  0.5245  2.4846  1.0048
  279ALA    HB1 4306   6.804   5.354   2.349  0.4714  0.2290  1.5017
  279ALA    HB2 4307   6.700   5.219   2.407  0.6941  0.0609 -1.0423
  279ALA    HB3 4308   6.623   5.370   2.348 -0.7806  1.4237  1.3619
  280GLY      N 4309   6.770   5.230   2.721 -0.1026 -0.1817 -0.1934
  280GLY     CA 4310   6.865   5.171   2.815 -0.2518  0.0612 -0.3009
  280GLY      C 4311   6.936   5.266   2.916 -0.2777 -0.0943 -0.0817
  280GLY      O 4312   7.032   5.229   2.981  0.2831  0.1443  0.1083
  280GLY      H 4313   6.671   5.226   2.742 -0.3447 -1.0285 -1.3969
  280GLY    HA2 4314   6.807   5.098   2.873 -0.3865 -1.7338 -2.5649
  280GLY    HA3 4315   6.937   5.108   2.764  0.1951  1.7344 -1.8035
  281THR      N 4316   6.887   5.389   2.930 -0.1994 -0.3896  0.1213
  281THR     CA 4317   6.945   5.493   3.023  0.3134  0.5295  0.1899
  281THR      C 4318   6.856   5.545   3.139  0.5819 -0.2566 -0.0767
  281THR      O 4319   6.900   5.630   3.214  0.5003 -0.2831 -0.4658
  281THR     CB 4320   7.004   5.611   2.948  0.4617  0.1588 -0.1656
  281THR    OG1 4321   6.904   5.687   2.896 -0.3441 -0.4990  0.2216
  281THR    CG2 4322   7.117   5.582   2.847 -0.8680 -1.2352 -0.2041
  281THR      H 4323   6.801   5.413   2.883  1.2938  2.5093 -1.3486
  281THR     HA 4324   7.030   5.451   3.078  0.3855 -0.2573 -0.5028
  281THR     HB 4325   7.059   5.667   3.024  3.0990 -1.5936 -0.6601
  281THR    HG1 4326   6.848   5.630   2.842 -1.8253  0.1471  1.0182
  281THR   HG21 4327   7.070   5.541   2.757  0.6837 -0.7999 -1.2398
  281THR   HG22 4328   7.177   5.670   2.825 -0.4599 -1.5192 -0.2468
  281THR   HG23 4329   7.169   5.508   2.907 -1.1222 -0.2435  1.2823
  282THR      N 4330   6.734   5.494   3.161  0.4701  0.0278 -0.1980
  282THR     CA 4331   6.646   5.512   3.276 -0.4380 -0.5247  0.7086
  282THR      C 4332   6.729   5.473   3.389  0.3673 -0.9148 -0.2144
  282THR      O 4333   6.773   5.357   3.395  0.5978  0.7748  0.6351
  282THR     CB 4334   6.520   5.420   3.258 -0.4365  0.2569 -0.1676
  282THR    OG1 4335   6.458   5.444   3.137 -0.7625 -0.8976 -0.4138
  282THR    CG2 4336   6.423   5.446   3.370  0.2574  0.7247 -0.0829
  282THR      H 4337   6.703   5.422   3.098 -1.7104  2.1799 -1.7452
  282THR     HA 4338   6.610   5.613   3.258  1.2924 -0.1629 -0.9984
  282THR     HB 4339   6.552   5.316   3.253 -1.6599 -0.1534  0.0785
  282THR    HG1 4340   6.513   5.405   3.069  0.9364 -1.1180  1.0175
  282THR   HG21 4341   6.385   5.548   3.361  0.3514  0.6212 -1.9316
  282THR   HG22 4342   6.335   5.384   3.361 -0.7554  2.1631 -0.5247
  282THR   HG23 4343   6.455   5.412   3.468 -1.4714 -1.2100 -0.1350
  283PRO      N 4344   6.751   5.565   3.488 -0.0410  0.5079  0.1492
  283PRO     CA 4345   6.849   5.552   3.593  0.2070  0.4747  1.1457
  283PRO      C 4346   6.792   5.494   3.725  0.2099  0.8336 -0.1375
  283PRO      O 4347   6.777   5.555   3.830 -0.1023 -0.6421  0.4950
  283PRO     CB 4348   6.917   5.691   3.601  0.2381 -0.0885 -0.1346
  283PRO     CG 4349   6.788   5.778   3.590 -0.3126 -0.4330 -0.2810
  283PRO     CD 4350   6.709   5.706   3.487  0.6551  0.4943  0.3745
  283PRO     HA 4351   6.927   5.484   3.560 -0.3760 -0.1079  0.9551
  283PRO    HB2 4352   6.972   5.716   3.692  2.4717 -0.4561 -1.3236
  283PRO    HB3 4353   6.978   5.719   3.516  2.2517  0.6921  1.4664
  283PRO    HG2 4354   6.738   5.775   3.686 -0.3394 -0.0068 -0.2769
  283PRO    HG3 4355   6.809   5.881   3.560  1.0749  0.1672  2.4302
  283PRO    HD2 4356   6.603   5.718   3.508  0.5552  0.9471 -0.3587
  283PRO    HD3 4357   6.722   5.745   3.386 -4.1259  1.7528 -0.0234
  284TRP      N 4358   6.755   5.362   3.723  0.1198  0.2611 -0.4864
  284TRP     CA 4359   6.696   5.295   3.839  0.5671  0.7012 -0.1513
  284TRP      C 4360   6.784   5.308   3.966  0.2375  0.1380  0.7031
  284TRP      O 4361   6.723   5.329   4.076 -0.0254 -0.4208  0.4660
  284TRP     CB 4362   6.680   5.152   3.797  0.4723 -0.3773 -1.2461
  284TRP     CG 4363   6.612   5.121   3.671  0.4917  0.0651 -0.3776
  284TRP    CD1 4364   6.676   5.074   3.559  0.2769  0.4612  0.4260
  284TRP    CD2 4365   6.471   5.147   3.633  0.4505 -0.7007  0.4938
  284TRP    NE1 4366   6.584   5.066   3.461 -0.0000 -0.1940  0.6113
  284TRP    CE2 4367   6.454   5.098   3.500  0.0712  0.3671  0.2195
  284TRP    CE3 4368   6.355   5.190   3.702 -0.7956  0.2939 -0.5690
  284TRP    CZ2 4369   6.330   5.093   3.437  0.4279 -1.2174  0.1455
  284TRP    CZ3 4370   6.228   5.185   3.638 -0.0844  0.2340 -0.4668
  284TRP    CH2 4371   6.220   5.133   3.511 -0.4449  0.2935  0.8140
  284TRP      H 4372   6.769   5.308   3.639  0.8262  1.2685 -1.0284
  284TRP     HA 4373   6.596   5.337   3.850 -0.1293 -0.1272 -2.8106
  284TRP    HB2 4374   6.777   5.103   3.790  0.3384 -0.6322 -1.3331
  284TRP    HB3 4375   6.626   5.109   3.881  1.2577 -4.2490 -2.5286
  284TRP    HD1 4376   6.779   5.047   3.541  0.0238  0.3861 -1.0610
  284TRP    HE1 4377   6.609   5.052   3.364 -1.2026  2.2129 -0.1304
  284TRP    HE3 4378   6.371   5.219   3.805 -1.7092  0.6734 -0.5264
  284TRP    HZ2 4379   6.315   5.070   3.333  0.9783  0.2799 -0.2949
  284TRP    HZ3 4380   6.140   5.210   3.696  1.3729  2.6727  0.8871
  284TRP    HH2 4381   6.126   5.130   3.459 -1.3860 -0.6862  2.4863
  285ASN      N 4382   6.916   5.306   3.949 -1.0446  0.7998 -0.2269
  285ASN     CA 4383   7.008   5.325   4.068  0.6388  0.5339  0.1591
  285ASN      C 4384   6.983   5.446   4.151  0.1987  0.5193  0.3795
  285ASN      O 4385   6.995   5.431   4.275 -0.8025 -0.2896 -0.1340
  285ASN     CB 4386   7.158   5.319   4.012 -1.1291  0.3018 -0.4605
  285ASN     CG 4387   7.202   5.443   3.934  0.2954  0.6764 -0.0875
  285ASN    OD1 4388   7.153   5.468   3.824 -0.1468  0.1164 -0.0430
  285ASN    ND2 4389   7.294   5.520   3.987  0.5380  0.2626 -0.5806
  285ASN      H 4390   6.956   5.287   3.859 -0.8212  0.1654  0.0013
  285ASN     HA 4391   6.993   5.246   4.142 -1.4543  1.6997  1.0918
  285ASN    HB2 4392   7.217   5.307   4.103 -2.6433  0.5435  0.6015
  285ASN    HB3 4393   7.181   5.226   3.959  0.3715  0.6278 -0.4335
  285ASN   HD21 4394   7.330   5.600   3.936 -1.7288  2.0802  0.4828
  285ASN   HD22 4395   7.353   5.476   4.057  1.2001 -0.7826 -1.7627
  286ILE      N 4396   6.957   5.567   4.092  0.0851 -0.2659  0.1601
  286ILE     CA 4397   6.940   5.689   4.178 -0.4350 -0.4571  0.0081
  286ILE      C 4398   6.808   5.692   4.258  0.2892  0.0304 -0.6480
  286ILE      O 4399   6.795   5.757   4.361  0.3973 -0.4900  0.3754
  286ILE     CB 4400   6.955   5.810   4.083 -0.0635  0.0231 -0.3399
  286ILE    CG1 4401   6.849   5.830   3.977 -0.3951  0.0234  0.9340
  286ILE    CG2 4402   7.095   5.814   4.018  0.2044  0.1351  0.5060
  286ILE    CD1 4403   6.828   5.973   3.919  0.2650 -0.4532  0.2211
  286ILE      H 4404   6.950   5.563   3.992  0.4380 -2.1767  0.1684
  286ILE     HA 4405   7.013   5.683   4.259 -1.9935 -4.1838  1.3708
  286ILE     HB 4406   6.954   5.892   4.154  3.4385 -0.9149  1.0301
  286ILE   HG12 4407   6.874   5.766   3.893  0.8577  2.2762 -0.5114
  286ILE   HG13 4408   6.755   5.785   4.007  0.0004 -3.5963 -2.4283
  286ILE   HG21 4409   7.111   5.902   3.955 -0.1025  2.3649  3.2946
  286ILE   HG22 4410   7.166   5.815   4.101 -0.5686 -1.3926  1.2330
  286ILE   HG23 4411   7.113   5.725   3.958  0.7550  1.1358 -0.8525
  286ILE   HD11 4412   6.753   5.977   3.841 -0.1424  0.1640  0.6381
  286ILE   HD12 4413   6.782   6.023   4.004 -1.8183 -0.4895 -0.8444
  286ILE   HD13 4414   6.918   6.029   3.890  0.0921 -0.6929 -0.8067
  287PHE      N 4415   6.714   5.610   4.220  0.2676  0.3717 -0.1595
  287PHE     CA 4416   6.595   5.582   4.305  0.0580 -0.7344  0.6435
  287PHE      C 4417   6.628   5.484   4.417 -0.0761  0.4970  0.1187
  287PHE      O 4418   6.695   5.383   4.388 -0.1537 -0.4648 -0.4506
  287PHE     CB 4419   6.479   5.541   4.215 -0.2719  0.0418  0.2837
  287PHE     CG 4420   6.435   5.645   4.116 -0.0821 -0.0666  0.4811
  287PHE    CD1 4421   6.326   5.724   4.150  0.0996 -0.2377 -0.0969
  287PHE    CD2 4422   6.505   5.674   3.998 -0.0868  0.5494 -0.0928
  287PHE    CE1 4423   6.293   5.840   4.069  0.0206  0.4086 -0.1292
  287PHE    CE2 4424   6.478   5.795   3.920  0.4824 -0.1231  0.2251
  287PHE     CZ 4425   6.375   5.881   3.959  0.1225 -0.2713 -0.4855
  287PHE      H 4426   6.739   5.543   4.149  1.5088  0.4167  0.2121
  287PHE     HA 4427   6.559   5.673   4.354  0.8742  0.1715 -0.3895
  287PHE    HB2 4428   6.507   5.446   4.169 -0.7368 -1.1307  2.3033
  287PHE    HB3 4429   6.392   5.514   4.274  0.6521 -3.7261  0.2137
  287PHE    HD1 4430   6.257   5.694   4.228  1.6354 -1.8892  0.6990
  287PHE    HD2 4431   6.594   5.619   3.972 -0.3924 -0.8924  1.7535
  287PHE    HE1 4432   6.200   5.887   4.096 -0.0092  0.2244  0.0882
  287PHE    HE2 4433   6.536   5.812   3.830 -0.3205 -0.7837 -0.4380
  287PHE     HZ 4434   6.349   5.970   3.904 -0.9304 -1.1942 -1.5442
  288PRO      N 4435   6.570   5.497   4.538 -0.1533  0.0859  0.3964
  288PRO     CA 4436   6.599   5.410   4.647 -0.7054 -0.0260  0.2229
  288PRO      C 4437   6.516   5.280   4.644  0.4038  0.3274  0.1356
  288PRO      O 4438   6.410   5.272   4.586  0.0124 -0.4102  0.5552
  288PRO     CB 4439   6.554   5.484   4.774  0.0329  0.2786 -0.5691
  288PRO     CG 4440   6.433   5.568   4.721  0.7763 -0.2838 -0.5716
  288PRO     CD 4441   6.473   5.600   4.579  0.2485  0.2812  0.0826
  288PRO     HA 4442   6.705   5.385   4.660 -0.3676 -0.5787 -2.8158
  288PRO    HB2 4443   6.526   5.415   4.854 -2.1869  1.7656  0.0523
  288PRO    HB3 4444   6.632   5.549   4.814  0.8482 -0.4811 -0.8890
  288PRO    HG2 4445   6.342   5.510   4.723  0.5334 -0.0247 -2.2813
  288PRO    HG3 4446   6.431   5.661   4.778 -0.8496 -0.0931 -0.8965
  288PRO    HD2 4447   6.519   5.699   4.575  3.2863 -0.9524  1.6070
  288PRO    HD3 4448   6.386   5.596   4.512 -1.3042 -1.9130  2.0809
  289VAL      N 4449   6.559   5.178   4.715  0.0972  0.1573  0.4041
  289VAL     CA 4450   6.465   5.063   4.739  0.2021  0.5042 -0.2297
  289VAL      C 4451   6.361   5.094   4.846 -0.5471 -0.3527  0.4406
  289VAL      O 4452   6.385   5.175   4.933 -0.1971  0.1160  0.5373
  289VAL     CB 4453   6.533   4.936   4.780  0.6836  0.2257 -0.0514
  289VAL    CG1 4454   6.637   4.898   4.676  0.0247 -0.1844 -0.0848
  289VAL    CG2 4455   6.588   4.932   4.918 -0.7014  0.1729  0.0217
  289VAL      H 4456   6.638   5.186   4.776 -0.7710 -0.5754  1.6876
  289VAL     HA 4457   6.417   5.044   4.644 -0.2704  0.0616  0.0924
  289VAL     HB 4458   6.454   4.861   4.771  2.3835 -1.6945  0.4007
  289VAL   HG11 4459   6.591   4.914   4.579  1.0347  1.1065 -0.3873
  289VAL   HG12 4460   6.724   4.964   4.677 -1.4911  2.0313 -2.0538
  289VAL   HG13 4461   6.661   4.795   4.701 -2.2990 -0.4360  1.4071
  289VAL   HG21 4462   6.665   5.009   4.925 -1.0532  0.5439 -0.1449
  289VAL   HG22 4463   6.513   4.947   4.996  1.3854  1.4141  1.8940
  289VAL   HG23 4464   6.626   4.830   4.924 -1.7194 -0.2276 -0.0337
  290ILE      N 4465   6.247   5.029   4.844  0.6419 -0.0779 -0.4753
  290ILE     CA 4466   6.132   5.048   4.939 -0.1018  0.5632 -0.2492
  290ILE      C 4467   6.102   4.913   5.014  0.7127  0.2544  0.4283
  290ILE      O 4468   6.088   4.812   4.946 -0.1115 -0.6372 -0.2328
  290ILE     CB 4469   6.018   5.105   4.853 -0.5053 -0.3610 -0.3688
  290ILE    CG1 4470   6.056   5.247   4.814 -0.3107 -0.2349  0.9613
  290ILE    CG2 4471   5.892   5.106   4.935  0.4593 -0.0585 -0.1127
  290ILE    CD1 4472   5.939   5.321   4.752 -0.4597  0.3145 -0.1094
  290ILE      H 4473   6.235   4.954   4.777  0.7883 -0.7757  0.2770
  290ILE     HA 4474   6.159   5.115   5.020 -1.3741 -1.1102  1.6735
  290ILE     HB 4475   6.006   5.041   4.766 -1.1682 -1.8284  0.7676
  290ILE   HG12 4476   6.108   5.308   4.888  0.3695 -1.3026  1.3790
  290ILE   HG13 4477   6.122   5.239   4.728  0.0479  0.5076  1.1613
  290ILE   HG21 4478   5.905   5.182   5.012  0.7467  1.1219 -1.2684
  290ILE   HG22 4479   5.803   5.139   4.880  0.7092  0.5661 -0.1580
  290ILE   HG23 4480   5.867   5.009   4.977  1.3668 -1.8112 -3.3082
  290ILE   HD11 4481   5.868   5.354   4.827 -0.1983 -0.8414  0.6714
  290ILE   HD12 4482   5.974   5.414   4.708 -1.2373  1.1956  1.0987
  290ILE   HD13 4483   5.895   5.262   4.671  1.4168  1.2029 -1.8661
  291SER      N 4484   6.085   4.913   5.145  0.0544  0.5895  0.0345
  291SER     CA 4485   6.062   4.795   5.233  0.5084  0.2471 -0.3497
  291SER      C 4486   5.956   4.824   5.338 -0.2019  0.6057 -0.2881
  291SER      O 4487   5.958   4.927   5.406 -0.2938 -0.3130  0.9000
  291SER     CB 4488   6.194   4.754   5.288 -0.0588  0.1847 -0.5635
  291SER     OG 4489   6.185   4.626   5.350 -0.2832 -0.2077 -0.0131
  291SER      H 4490   6.100   5.001   5.192  0.6026  0.2598  0.5012
  291SER     HA 4491   6.030   4.716   5.165  2.3961 -2.3809  1.6062
  291SER    HB2 4492   6.270   4.745   5.211  0.8626  0.0086  0.3420
  291SER    HB3 4493   6.223   4.839   5.350 -1.4606 -0.9974  1.8998
  291SER     HG 4494   6.189   4.566   5.275 -1.1371  3.4004 -3.2410
  292LEU      N 4495   5.861   4.730   5.353  0.2777  0.9108  0.2192
  292LEU     CA 4496   5.750   4.737   5.449  0.4399  0.2437  0.3717
  292LEU      C 4497   5.753   4.614   5.536  0.6932  0.1685 -0.3147
  292LEU      O 4498   5.742   4.504   5.492  0.6324  0.0369  0.1267
  292LEU     CB 4499   5.620   4.759   5.362 -0.6204 -0.0466 -0.6443
  292LEU     CG 4500   5.610   4.894   5.294 -0.1459 -0.1656 -0.0937
  292LEU    CD1 4501   5.658   4.884   5.153  0.0526  0.0914  0.3012
  292LEU    CD2 4502   5.466   4.948   5.288 -0.2582  0.1452  0.2758
  292LEU      H 4503   5.867   4.650   5.292 -0.1014  0.6588  0.5059
  292LEU     HA 4504   5.760   4.827   5.510 -1.3077  0.8885 -0.2109
  292LEU    HB2 4505   5.613   4.676   5.292 -1.4327  0.0800 -0.7232
  292LEU    HB3 4506   5.529   4.748   5.421  0.2389 -0.4812  0.6403
  292LEU     HG 4507   5.675   4.967   5.343  0.0915  0.7865 -1.7701
  292LEU   HD11 4508   5.670   4.987   5.119 -1.1468  1.2574  3.1024
  292LEU   HD12 4509   5.756   4.836   5.158 -0.5991 -1.1520  2.9429
  292LEU   HD13 4510   5.590   4.827   5.090  0.3035  0.4846 -0.3348
  292LEU   HD21 4511   5.463   5.038   5.226 -0.1992 -1.3844 -2.0522
  292LEU   HD22 4512   5.396   4.874   5.251 -0.7070 -0.3206  2.0127
  292LEU   HD23 4513   5.436   4.974   5.389 -1.4678 -1.7387  0.4454
  293TYR      N 4514   5.762   4.644   5.667 -0.0517 -0.3454 -0.1846
  293TYR     CA 4515   5.766   4.541   5.774  0.2290 -0.8056  0.7750
  293TYR      C 4516   5.620   4.506   5.806  0.2597 -0.3359 -0.1756
  293TYR      O 4517   5.548   4.596   5.835  0.1868 -0.3675 -0.0279
  293TYR     CB 4518   5.848   4.589   5.894 -0.3335  0.0449 -0.5869
  293TYR     CG 4519   6.002   4.602   5.867 -0.3810  0.5505 -0.6961
  293TYR    CD1 4520   6.047   4.694   5.772 -0.3093 -0.5992  0.2143
  293TYR    CD2 4521   6.097   4.534   5.949 -0.4143  0.3054  0.2720
  293TYR    CE1 4522   6.186   4.720   5.757 -0.4354  0.7006 -0.2105
  293TYR    CE2 4523   6.234   4.565   5.934 -0.4585 -0.9498  0.6135
  293TYR     CZ 4524   6.282   4.658   5.839  0.2008  1.1396 -0.1891
  293TYR     OH 4525   6.416   4.673   5.825  0.5817  0.1333  0.1994
  293TYR      H 4526   5.758   4.740   5.697 -0.3502 -0.6065  0.6497
  293TYR     HA 4527   5.807   4.445   5.743 -1.2968 -2.0295  2.3602
  293TYR    HB2 4528   5.814   4.684   5.935  0.4965  0.1149 -0.0282
  293TYR    HB3 4529   5.844   4.528   5.984 -1.4689  1.0072  0.0411
  293TYR    HD1 4530   5.976   4.755   5.718  0.6790  1.1853  0.8365
  293TYR    HD2 4531   6.068   4.467   6.028  0.0151 -0.0722  0.1121
  293TYR    HE1 4532   6.217   4.798   5.689 -1.1616  2.7523  1.7100
  293TYR    HE2 4533   6.300   4.523   6.009 -0.5816  0.5986  1.6314
  293TYR     HH 4534   6.446   4.762   5.807  0.5696 -0.1633 -1.4437
  294LEU      N 4535   5.580   4.375   5.802  0.4646 -0.1325 -0.6429
  294LEU     CA 4536   5.449   4.311   5.838  0.3881  0.2902 -0.2365
  294LEU      C 4537   5.445   4.231   5.971 -0.1561 -0.6043  0.7216
  294LEU      O 4538   5.549   4.179   6.016 -0.1638 -0.3960  0.4606
  294LEU     CB 4539   5.406   4.207   5.729 -0.1013  0.1120  0.0349
  294LEU     CG 4540   5.366   4.265   5.590 -0.7863 -0.6275 -0.3225
  294LEU    CD1 4541   5.388   4.162   5.479  0.4906 -0.6674  0.4300
  294LEU    CD2 4542   5.221   4.318   5.589  0.4609  0.3650  0.3822
  294LEU      H 4543   5.657   4.313   5.779 -0.3531 -1.0617 -0.9488
  294LEU     HA 4544   5.369   4.385   5.841  1.8828  1.9244  0.7094
  294LEU    HB2 4545   5.479   4.127   5.717 -1.2824 -0.9014 -0.6186
  294LEU    HB3 4546   5.314   4.163   5.769 -0.0280 -0.6942 -0.6508
  294LEU     HG 4547   5.430   4.349   5.563 -0.4761 -0.6646  0.2779
  294LEU   HD11 4548   5.487   4.116   5.482 -0.1796 -2.1165  1.4722
  294LEU   HD12 4549   5.313   4.083   5.485 -1.0835  0.7715  0.5080
  294LEU   HD13 4550   5.372   4.209   5.382  0.8447 -1.3832  0.0139
  294LEU   HD21 4551   5.219   4.393   5.668  1.8638 -1.2167  2.0383
  294LEU   HD22 4552   5.188   4.354   5.492  2.3421  1.2532  0.0364
  294LEU   HD23 4553   5.162   4.231   5.620  1.2084  0.6585  2.8498
  295MET      N 4554   5.330   4.233   6.034  1.0611  0.4957 -0.0958
  295MET     CA 4555   5.302   4.144   6.148 -0.0286  0.3471 -0.7800
  295MET      C 4556   5.318   4.000   6.106 -0.0328 -0.1735 -0.0101
  295MET      O 4557   5.271   3.965   5.998 -0.5614 -0.0102  0.5249
  295MET     CB 4558   5.155   4.163   6.198 -0.6037  0.0760 -0.1451
  295MET     CG 4559   5.120   4.068   6.313  0.8270 -0.0661  0.2859
  295MET     SD 4560   4.994   4.127   6.421  0.2731  0.2268  0.1674
  295MET     CE 4561   4.842   4.091   6.337 -0.0820 -0.4598 -0.6411
  295MET      H 4562   5.255   4.293   6.003  0.3679  0.7829  1.9722
  295MET     HA 4563   5.375   4.175   6.224  0.4921  1.2340 -1.6282
  295MET    HB2 4564   5.132   4.268   6.218  1.7079  0.5903  0.0733
  295MET    HB3 4565   5.090   4.134   6.116 -1.2594  0.2663  0.2941
  295MET    HG2 4566   5.089   3.968   6.280  0.2330  0.6541 -1.4834
  295MET    HG3 4567   5.203   4.057   6.383  0.5729 -0.0536  0.5893
  295MET    HE1 4568   4.765   4.155   6.381 -1.5675 -1.1644 -2.0832
  295MET    HE2 4569   4.849   4.123   6.233 -0.3242  0.1298 -0.4833
  295MET    HE3 4570   4.819   3.985   6.349  0.0605 -0.5579 -1.2033
  296GLY      N 4571   5.390   3.918   6.182  0.1875  0.3174 -0.4986
  296GLY     CA 4572   5.391   3.772   6.152  0.0245 -0.3296  0.1862
  296GLY      C 4573   5.264   3.701   6.185 -0.3665 -0.0257 -0.4436
  296GLY      O 4574   5.187   3.733   6.278  0.0638  0.1774  0.0064
  296GLY      H 4575   5.440   3.947   6.265 -0.1440 -3.6825  1.3331
  296GLY    HA2 4576   5.427   3.754   6.050 -0.8745 -0.8176 -0.0460
  296GLY    HA3 4577   5.462   3.718   6.214  1.8122  1.4165 -0.2011
  297GLU      N 4578   5.236   3.597   6.111 -0.3032 -0.1668  0.3884
  297GLU     CA 4579   5.137   3.495   6.146 -0.0368  0.4990 -0.1972
  297GLU      C 4580   5.184   3.397   6.250  0.2823  0.3065 -0.1695
  297GLU      O 4581   5.111   3.345   6.332  1.0895 -0.0140  0.6791
  297GLU     CB 4582   5.105   3.415   6.013 -0.6392 -0.3152 -0.5734
  297GLU     CG 4583   4.986   3.320   6.036  0.0838  0.2970 -0.3747
  297GLU     CD 4584   5.029   3.175   6.045  0.1738 -0.4894  0.0670
  297GLU    OE1 4585   5.102   3.120   5.960 -0.1971 -0.1899 -0.0147
  297GLU    OE2 4586   4.988   3.110   6.145 -0.2000 -0.3847 -0.3361
  297GLU      H 4587   5.278   3.590   6.019 -3.1313  0.6359 -1.0793
  297GLU     HA 4588   5.045   3.536   6.189 -2.1766 -1.1543 -2.9203
  297GLU    HB2 4589   5.064   3.490   5.945 -2.0941  0.2182  0.8147
  297GLU    HB3 4590   5.188   3.356   5.975 -0.7439 -1.0019  0.2475
  297GLU    HG2 4591   4.942   3.350   6.131  1.2758 -0.0308  0.2991
  297GLU    HG3 4592   4.914   3.338   5.956  0.4089 -1.8782 -1.2339
  298VAL      N 4593   5.319   3.378   6.254 -0.0501  0.1858  0.2520
  298VAL     CA 4594   5.399   3.329   6.365  0.0436 -0.8796 -0.3775
  298VAL      C 4595   5.382   3.426   6.488  0.1405  0.3694 -0.0779
  298VAL      O 4596   5.378   3.546   6.470  0.1070  0.0385 -0.0006
  298VAL     CB 4597   5.549   3.307   6.331  0.2340  0.8053 -0.0918
  298VAL    CG1 4598   5.624   3.251   6.453  0.2277  0.4416 -0.3617
  298VAL    CG2 4599   5.549   3.210   6.210 -0.0476 -0.7522  0.1016
  298VAL      H 4600   5.369   3.434   6.187  1.7050  1.5935  2.6119
  298VAL     HA 4601   5.352   3.235   6.394 -0.9112 -0.3352 -0.1088
  298VAL     HB 4602   5.604   3.399   6.308  0.3981  0.7840  0.2038
  298VAL   HG11 4603   5.713   3.193   6.429 -1.4420 -1.3834 -2.7457
  298VAL   HG12 4604   5.646   3.333   6.521 -2.0579  0.7980  0.0448
  298VAL   HG13 4605   5.560   3.180   6.507  0.9270 -0.1580 -0.3162
  298VAL   HG21 4606   5.513   3.251   6.116  0.5109  2.1588  1.0574
  298VAL   HG22 4607   5.655   3.196   6.187  0.2161  0.6164  0.3854
  298VAL   HG23 4608   5.504   3.115   6.238  0.0049 -0.9417 -0.4419
  299THR      N 4609   5.374   3.368   6.611  0.4674  0.0199 -0.6738
  299THR     CA 4610   5.349   3.453   6.727 -0.7614 -0.3420 -0.1032
  299THR      C 4611   5.479   3.529   6.771  0.0414  0.0179  0.3805
  299THR      O 4612   5.585   3.465   6.779  0.4674 -0.6628  0.5657
  299THR     CB 4613   5.283   3.370   6.841  0.3249  0.3016 -0.9364
  299THR    OG1 4614   5.157   3.326   6.790  0.1544  0.1180  0.2217
  299THR    CG2 4615   5.250   3.448   6.970  0.2497  0.1686  0.1475
  299THR      H 4616   5.385   3.268   6.620  0.9034  0.0855 -0.4328
  299THR     HA 4617   5.276   3.529   6.697  0.6364  0.2999 -2.0127
  299THR     HB 4618   5.348   3.283   6.856 -1.0177 -0.7283 -0.9324
  299THR    HG1 4619   5.106   3.274   6.853  2.0454  0.1087  1.8745
  299THR   HG21 4620   5.336   3.507   6.999  0.4730  1.5861 -3.0258
  299THR   HG22 4621   5.170   3.520   6.951 -0.8614 -1.5388 -2.1652
  299THR   HG23 4622   5.232   3.379   7.053  0.8705  0.6280  0.6696
  300ASN      N 4623   5.467   3.661   6.791  0.1317  0.1601 -0.4021
  300ASN     CA 4624   5.580   3.745   6.822  0.8994 -0.7756 -0.2361
  300ASN      C 4625   5.695   3.745   6.717 -0.3743 -0.0503 -0.1736
  300ASN      O 4626   5.814   3.731   6.750 -0.1923  0.0738 -0.0684
  300ASN     CB 4627   5.642   3.730   6.970 -0.3640  0.4730  0.3838
  300ASN     CG 4628   5.536   3.746   7.080 -1.1170  0.2614  0.4716
  300ASN    OD1 4629   5.468   3.844   7.099 -0.5979  0.4905 -0.0892
  300ASN    ND2 4630   5.518   3.648   7.162  0.2195  0.9125  0.3663
  300ASN      H 4631   5.383   3.712   6.768  0.8449  1.1268 -0.9713
  300ASN     HA 4632   5.540   3.845   6.806  2.9841 -0.0472 -1.3866
  300ASN    HB2 4633   5.687   3.633   6.988  0.8653  0.7637 -1.0062
  300ASN    HB3 4634   5.712   3.813   6.976  0.2463  0.0078 -0.1803
  300ASN   HD21 4635   5.460   3.664   7.243  1.0017  0.7996  0.9674
  300ASN   HD22 4636   5.562   3.558   7.147 -2.5021 -0.2158 -1.5227
  301GLN      N 4637   5.667   3.752   6.586  0.5816 -0.1927  0.4959
  301GLN     CA 4638   5.766   3.780   6.483 -0.8545 -0.0905  0.6572
  301GLN      C 4639   5.713   3.877   6.381 -0.2444  0.1659 -0.4117
  301GLN      O 4640   5.590   3.881   6.360 -0.3088  0.4318 -0.4028
  301GLN     CB 4641   5.802   3.646   6.409  0.9767  0.0611 -0.2525
  301GLN     CG 4642   5.903   3.544   6.480  0.0593  0.1216  0.3903
  301GLN     CD 4643   5.918   3.406   6.403 -0.2026  0.6940 -1.1187
  301GLN    OE1 4644   5.874   3.390   6.290 -0.2436  0.1554 -0.8500
  301GLN    NE2 4645   6.012   3.323   6.452  0.3316  0.1961 -0.0268
  301GLN      H 4646   5.577   3.748   6.541  1.2306  0.8445 -0.9750
  301GLN     HA 4647   5.859   3.822   6.522 -1.4301  1.2723  0.5926
  301GLN    HB2 4648   5.710   3.588   6.402  1.3880 -0.8542  1.3651
  301GLN    HB3 4649   5.844   3.663   6.310  2.3087 -1.9611 -0.0954
  301GLN    HG2 4650   6.001   3.591   6.473 -0.9612  2.1512 -1.6116
  301GLN    HG3 4651   5.866   3.515   6.578 -2.4068  1.0071 -0.2082
  301GLN   HE21 4652   6.022   3.230   6.414 -0.1980  0.7170 -1.5211
  301GLN   HE22 4653   6.054   3.360   6.536 -1.9367  3.0287  0.0104
  302SER      N 4654   5.805   3.950   6.313 -0.2311  0.6642 -0.6355
  302SER     CA 4655   5.781   4.035   6.199 -0.3859  0.0122 -0.8205
  302SER      C 4656   5.890   4.009   6.094  0.1406 -0.1816  0.8528
  302SER      O 4657   6.008   3.987   6.124  0.2845 -0.7199 -0.4894
  302SER     CB 4658   5.777   4.180   6.255  0.7825 -0.1272 -0.0594
  302SER     OG 4659   5.784   4.274   6.146  0.6020  0.1739 -0.6638
  302SER      H 4660   5.901   3.943   6.345  0.2665  0.8581 -1.9963
  302SER     HA 4661   5.686   4.002   6.157 -1.1998  1.5774 -0.3097
  302SER    HB2 4662   5.682   4.195   6.307  0.8480 -0.0819  0.0448
  302SER    HB3 4663   5.867   4.197   6.314  1.8395 -0.7067 -1.4515
  302SER     HG 4664   5.706   4.261   6.092  0.8604 -0.7801 -0.8106
  303PHE      N 4665   5.841   4.020   5.968  0.0472 -0.0969 -0.1975
  303PHE     CA 4666   5.913   4.002   5.853 -0.4422  0.2202  0.3520
  303PHE      C 4667   5.886   4.114   5.757  0.4402 -0.0846 -0.3777
  303PHE      O 4668   5.775   4.170   5.758 -1.0253 -0.4378 -0.2190
  303PHE     CB 4669   5.881   3.861   5.807  0.1411  0.0496  0.1204
  303PHE     CG 4670   5.749   3.848   5.730  0.1313 -0.7259  0.3053
  303PHE    CD1 4671   5.621   3.855   5.794 -0.2779 -0.6218 -0.7598
  303PHE    CD2 4672   5.752   3.849   5.589  0.4459  0.1798  0.1509
  303PHE    CE1 4673   5.505   3.840   5.717  0.0945  0.2818 -0.7090
  303PHE    CE2 4674   5.634   3.839   5.516 -0.2107  0.3034  0.3799
  303PHE     CZ 4675   5.512   3.828   5.580 -0.1101  0.2196  0.5729
  303PHE      H 4676   5.750   4.063   5.957  0.9788  1.9152 -0.5618
  303PHE     HA 4677   6.018   4.004   5.885 -1.1106 -0.5350  2.8518
  303PHE    HB2 4678   5.964   3.837   5.741 -0.5325  0.4518 -0.8933
  303PHE    HB3 4679   5.890   3.781   5.882  2.3325 -1.5492 -1.6980
  303PHE    HD1 4680   5.625   3.868   5.901  1.2442 -0.2755 -0.8433
  303PHE    HD2 4681   5.847   3.846   5.537 -0.4850  0.5393 -1.6219
  303PHE    HE1 4682   5.410   3.841   5.768 -0.9525  0.6252 -2.5729
  303PHE    HE2 4683   5.635   3.831   5.408 -0.2075 -0.6146  0.4386
  303PHE     HZ 4684   5.430   3.806   5.514  0.2795  0.3381  0.0412
  304ARG      N 4685   5.982   4.153   5.670  0.4537  0.6092 -0.6849
  304ARG     CA 4686   5.978   4.267   5.574 -0.3016  0.6761  0.2868
  304ARG      C 4687   5.969   4.217   5.424  0.7310 -0.4582 -1.0321
  304ARG      O 4688   6.024   4.117   5.395 -0.2867  0.1605 -0.0430
  304ARG     CB 4689   6.090   4.371   5.607  0.7633 -0.3414  0.3172
  304ARG     CG 4690   6.228   4.311   5.568  0.3904  0.1631 -0.3116
  304ARG     CD 4691   6.340   4.401   5.626  0.0253 -0.4707 -0.4015
  304ARG     NE 4692   6.472   4.348   5.604  0.7146  0.1384 -0.1575
  304ARG     CZ 4693   6.583   4.379   5.669  0.8228 -0.3328 -0.4611
  304ARG    NH1 4694   6.588   4.469   5.757 -0.1787  0.1861  0.4451
  304ARG    NH2 4695   6.690   4.319   5.628  0.0178 -0.2864  0.3019
  304ARG      H 4696   6.063   4.092   5.672 -1.0992 -1.5641 -0.1623
  304ARG     HA 4697   5.884   4.322   5.585 -1.6765 -1.5890  0.3578
  304ARG    HB2 4698   6.061   4.466   5.562 -1.6254 -0.6539  1.0591
  304ARG    HB3 4699   6.094   4.387   5.715  0.7906 -0.0015  0.2656
  304ARG    HG2 4700   6.232   4.214   5.618  1.0505 -0.5630 -1.7222
  304ARG    HG3 4701   6.228   4.315   5.459  2.4999 -1.4489 -0.4530
  304ARG    HD2 4702   6.333   4.504   5.592 -1.0545  0.3923  2.1385
  304ARG    HD3 4703   6.313   4.396   5.732 -1.6692 -0.5756 -0.8074
  304ARG     HE 4704   6.488   4.279   5.532  4.4466 -1.3087  1.7816
  304ARG   HH11 4705   6.659   4.484   5.827  0.7507  2.3115 -0.8730
  304ARG   HH12 4706   6.504   4.522   5.774  0.4823  1.3867  0.0844
  304ARG   HH21 4707   6.782   4.345   5.658 -0.0343  1.2290 -0.7510
  304ARG   HH22 4708   6.680   4.262   5.545 -1.7598  0.8577 -0.3240
  305ILE      N 4709   5.888   4.290   5.338  0.3186  0.3454  0.0148
  305ILE     CA 4710   5.877   4.266   5.194 -0.0118  0.6040  0.6806
  305ILE      C 4711   5.940   4.391   5.131 -0.4460  0.2862 -0.0646
  305ILE      O 4712   5.927   4.501   5.185 -0.2872 -0.4043 -0.0663
  305ILE     CB 4713   5.737   4.229   5.149  0.1865  0.3482  0.1020
  305ILE    CG1 4714   5.637   4.346   5.150 -0.3564  0.5354  0.1467
  305ILE    CG2 4715   5.681   4.111   5.228 -0.1931 -0.4671 -0.2309
  305ILE    CD1 4716   5.496   4.330   5.102  0.6773  0.1595  0.1284
  305ILE      H 4717   5.835   4.369   5.373 -0.1770  0.4969 -1.0227
  305ILE     HA 4718   5.946   4.184   5.175  0.7440  1.0535  1.4093
  305ILE     HB 4719   5.747   4.191   5.048 -0.6534 -1.9685  0.8277
  305ILE   HG12 4720   5.637   4.375   5.255 -0.9042  1.2333 -0.0341
  305ILE   HG13 4721   5.682   4.429   5.096 -0.5093  0.4431 -0.1237
  305ILE   HG21 4722   5.758   4.034   5.236 -0.5568 -0.6366  3.0049
  305ILE   HG22 4723   5.664   4.163   5.322  2.1779  1.6755 -0.8739
  305ILE   HG23 4724   5.584   4.081   5.190  0.0097  1.2845 -2.2955
  305ILE   HD11 4725   5.455   4.431   5.104  2.2602  0.8590  2.6930
  305ILE   HD12 4726   5.489   4.293   5.000  2.2704  0.3774 -0.0893
  305ILE   HD13 4727   5.436   4.273   5.173 -0.6210 -0.3931 -1.3469
  306THR      N 4728   6.015   4.374   5.023  0.0873  0.2712 -0.0779
  306THR     CA 4729   6.107   4.475   4.963 -0.2030 -0.6067 -0.4621
  306THR      C 4730   6.098   4.482   4.807  0.2132  0.4114  0.0529
  306THR      O 4731   6.115   4.385   4.730  0.0345 -0.0957 -0.1179
  306THR     CB 4732   6.250   4.449   5.013  0.2339  0.1050  0.4107
  306THR    OG1 4733   6.254   4.446   5.152 -0.4237 -0.0118 -0.6216
  306THR    CG2 4734   6.343   4.570   4.980 -0.3203 -0.3020 -0.2109
  306THR      H 4735   6.016   4.277   4.996  3.2839  0.2231 -0.1613
  306THR     HA 4736   6.073   4.574   4.993  0.3232  0.0165 -1.8304
  306THR     HB 4737   6.291   4.355   4.975  0.6468 -0.1324  1.4049
  306THR    HG1 4738   6.343   4.415   5.171 -0.9888 -1.6723 -0.5509
  306THR   HG21 4739   6.443   4.565   5.024  0.0753 -0.5415 -1.1018
  306THR   HG22 4740   6.357   4.573   4.872  1.2668 -0.9069 -0.0545
  306THR   HG23 4741   6.301   4.666   5.009 -0.7409  0.5511 -3.2280
  307ILE      N 4742   6.085   4.606   4.754 -0.0236 -0.1196 -0.1707
  307ILE     CA 4743   6.055   4.631   4.613 -0.1914 -0.4458  0.1863
  307ILE      C 4744   6.151   4.724   4.558  0.2712 -0.2795 -0.0663
  307ILE      O 4745   6.213   4.806   4.629 -0.3864  0.0696 -0.2407
  307ILE     CB 4746   5.913   4.687   4.594  0.1763 -0.3591 -0.3036
  307ILE    CG1 4747   5.900   4.839   4.634  0.0326 -0.2912  0.0527
  307ILE    CG2 4748   5.805   4.592   4.636  0.2056 -0.0345 -0.0163
  307ILE    CD1 4749   5.766   4.901   4.607  0.2552  0.2961  0.5988
  307ILE      H 4750   6.091   4.684   4.817  4.3324  0.5415 -1.0964
  307ILE     HA 4751   6.053   4.537   4.557  0.5864 -0.1854 -0.2952
  307ILE     HB 4752   5.901   4.706   4.488 -0.6159  2.4530  0.1791
  307ILE   HG12 4753   5.918   4.839   4.742 -1.5665 -2.9145  0.4125
  307ILE   HG13 4754   5.976   4.893   4.578 -0.1150 -0.2259 -0.0854
  307ILE   HG21 4755   5.806   4.573   4.743  0.5243 -1.8544 -0.3099
  307ILE   HG22 4756   5.705   4.625   4.610 -0.5922 -0.1826  2.5748
  307ILE   HG23 4757   5.828   4.502   4.579  1.3922 -0.3058  0.8391
  307ILE   HD11 4758   5.696   4.853   4.676 -1.6111 -1.4119 -2.2598
  307ILE   HD12 4759   5.760   5.007   4.632 -0.7512  0.4887 -0.3613
  307ILE   HD13 4760   5.736   4.876   4.505 -0.5631  1.1513  0.6132
  308LEU      N 4761   6.171   4.711   4.430 -0.4572  0.0522  0.3926
  308LEU     CA 4762   6.262   4.799   4.357  0.5065  0.2187  0.2503
  308LEU      C 4763   6.194   4.926   4.292  0.5654  0.3082  0.7646
  308LEU      O 4764   6.071   4.934   4.277 -0.2405  0.1591  0.0060
  308LEU     CB 4765   6.332   4.718   4.251 -0.2292 -0.1942 -0.4047
  308LEU     CG 4766   6.402   4.589   4.297 -0.8349 -0.0214 -0.1713
  308LEU    CD1 4767   6.462   4.524   4.175 -0.3392 -0.0485  0.3788
  308LEU    CD2 4768   6.513   4.623   4.396 -0.2696 -0.3068  0.0332
  308LEU      H 4769   6.115   4.651   4.370  0.6074 -1.4772  0.8676
  308LEU     HA 4770   6.337   4.839   4.425  2.6703  0.3410 -2.0544
  308LEU    HB2 4771   6.255   4.693   4.179 -3.0232  1.6180  1.7644
  308LEU    HB3 4772   6.410   4.780   4.206  0.2205 -0.4092  0.0619
  308LEU     HG 4773   6.331   4.520   4.344 -0.0098 -0.4674  0.4407
  308LEU   HD11 4774   6.489   4.422   4.201 -0.7103 -0.2212  0.0748
  308LEU   HD12 4775   6.375   4.515   4.111 -1.0422 -1.0379  1.4278
  308LEU   HD13 4776   6.543   4.589   4.139  0.8079 -1.1846  0.8179
  308LEU   HD21 4777   6.557   4.532   4.436  1.4424 -0.7216 -2.5683
  308LEU   HD22 4778   6.588   4.677   4.339 -0.5516  0.1383  0.0737
  308LEU   HD23 4779   6.474   4.686   4.476 -2.7115  1.2193 -2.1707
  309PRO      N 4780   6.274   5.025   4.250  0.5956 -0.3481 -0.2876
  309PRO     CA 4781   6.226   5.122   4.160  0.2560 -0.5785 -0.2522
  309PRO      C 4782   6.176   5.072   4.029  0.0018  1.0018 -0.4970
  309PRO      O 4783   6.091   5.135   3.968 -0.0721  0.1938  0.4892
  309PRO     CB 4784   6.337   5.224   4.144 -0.1358 -0.2053 -0.7463
  309PRO     CG 4785   6.433   5.205   4.259  0.4738  0.1024  0.1308
  309PRO     CD 4786   6.416   5.058   4.276  0.5120  0.0090  0.4641
  309PRO     HA 4787   6.138   5.166   4.206  0.6856 -0.0487  0.0866
  309PRO    HB2 4788   6.383   5.212   4.045  1.4180  3.0913 -0.5733
  309PRO    HB3 4789   6.303   5.328   4.143  2.2633  0.6387 -0.2022
  309PRO    HG2 4790   6.534   5.238   4.237  1.1119 -1.7572  0.0729
  309PRO    HG3 4791   6.395   5.259   4.346  0.7394 -0.7419  0.7823
  309PRO    HD2 4792   6.448   5.032   4.377  1.1217  2.6914  1.0339
  309PRO    HD3 4793   6.473   5.012   4.195 -2.5843 -0.1102 -1.8587
  310GLN      N 4794   6.215   4.949   3.990  0.3403 -0.6672 -0.9099
  310GLN     CA 4795   6.157   4.889   3.872  0.4677 -0.2875  0.2521
  310GLN      C 4796   6.010   4.842   3.889  0.1619 -0.0438  0.0309
  310GLN      O 4797   5.940   4.842   3.792 -0.5100 -0.1347  0.8014
  310GLN     CB 4798   6.240   4.759   3.844  0.0336  0.2831  0.5510
  310GLN     CG 4799   6.374   4.773   3.767  0.3637 -0.5534 -0.1914
  310GLN     CD 4800   6.499   4.820   3.842  0.1716  0.3586 -0.7698
  310GLN    OE1 4801   6.491   4.902   3.933  0.3243 -0.1868 -0.6725
  310GLN    NE2 4802   6.616   4.769   3.808  0.7077  0.2432 -0.0832
  310GLN      H 4803   6.297   4.907   4.032  0.8676  2.4018  1.5269
  310GLN     HA 4804   6.151   4.963   3.793  1.5379 -0.2903  0.1489
  310GLN    HB2 4805   6.254   4.701   3.935  1.4685  1.2167  0.9658
  310GLN    HB3 4806   6.181   4.699   3.775  2.6520 -0.7743 -0.8891
  310GLN    HG2 4807   6.390   4.677   3.719  2.8181  0.1920 -0.9926
  310GLN    HG3 4808   6.355   4.845   3.687 -1.4075  0.1628  0.8022
  310GLN   HE21 4809   6.692   4.797   3.869  0.2099 -0.3347  0.8170
  310GLN   HE22 4810   6.619   4.713   3.724 -2.9806  2.3420 -1.8587
  311GLN      N 4811   5.962   4.817   4.017 -0.2592  0.5484  0.2987
  311GLN     CA 4812   5.812   4.804   4.035 -0.3946  0.4054  0.5652
  311GLN      C 4813   5.739   4.938   4.033 -0.1964 -0.3337  0.2721
  311GLN      O 4814   5.627   4.939   3.981 -0.0442 -0.5447 -0.1456
  311GLN     CB 4815   5.778   4.723   4.157  0.7124  0.1068  0.0782
  311GLN     CG 4816   5.809   4.573   4.138 -0.5227  0.9767 -0.5857
  311GLN     CD 4817   5.960   4.542   4.131  0.2650  0.2551 -0.4161
  311GLN    OE1 4818   6.026   4.577   4.230 -0.2904 -0.2086 -0.6286
  311GLN    NE2 4819   6.011   4.474   4.028  0.0017 -0.0077 -0.0720
  311GLN      H 4820   6.022   4.832   4.096 -0.2228  1.0065  0.1852
  311GLN     HA 4821   5.765   4.757   3.949  1.1876 -0.5086  0.1577
  311GLN    HB2 4822   5.824   4.766   4.245 -1.3055  2.5907  0.0086
  311GLN    HB3 4823   5.671   4.736   4.176  0.2511 -2.8150 -0.0036
  311GLN    HG2 4824   5.774   4.521   4.227  0.4359 -1.8830 -1.7543
  311GLN    HG3 4825   5.760   4.537   4.048 -0.1908 -1.1287  0.0320
  311GLN   HE21 4826   6.108   4.448   4.013  0.1281  1.5714 -2.4899
  311GLN   HE22 4827   5.944   4.432   3.965  0.5120  0.7281 -1.1318
  312TYR      N 4828   5.793   5.049   4.088 -0.2437  0.7206  0.3792
  312TYR     CA 4829   5.721   5.181   4.117 -0.2570  0.3459  0.3689
  312TYR      C 4830   5.760   5.301   4.028 -0.1249  0.1286  0.1347
  312TYR      O 4831   5.684   5.392   4.034 -0.4268 -0.1783  0.4886
  312TYR     CB 4832   5.733   5.228   4.261 -0.1728 -0.1314  0.8992
  312TYR     CG 4833   5.874   5.269   4.311 -0.1235 -0.2422 -0.8176
  312TYR    CD1 4834   5.916   5.400   4.288  0.1740  0.5219  0.7700
  312TYR    CD2 4835   5.948   5.188   4.400 -0.2764 -0.0610  0.6336
  312TYR    CE1 4836   6.034   5.455   4.345  0.4672  0.3532 -0.2216
  312TYR    CE2 4837   6.076   5.239   4.452 -0.9308 -0.6633  0.5033
  312TYR     CZ 4838   6.110   5.377   4.433  0.0485 -0.7816 -0.4182
  312TYR     OH 4839   6.219   5.422   4.496  0.0714 -0.0776 -0.7572
  312TYR      H 4840   5.888   5.042   4.121 -0.4750 -0.0439  0.9114
  312TYR     HA 4841   5.616   5.165   4.092 -0.8652  2.2963  1.4677
  312TYR    HB2 4842   5.666   5.313   4.279  1.0277  0.5288  2.5177
  312TYR    HB3 4843   5.701   5.147   4.327 -1.0423 -0.1280  0.5008
  312TYR    HD1 4844   5.853   5.462   4.226 -1.1506 -1.1661  0.3321
  312TYR    HD2 4845   5.915   5.088   4.425  2.2175 -1.2117 -0.3477
  312TYR    HE1 4846   6.057   5.558   4.327  1.1099 -0.2724 -3.4844
  312TYR    HE2 4847   6.146   5.181   4.509  1.4309 -1.4883 -2.8875
  312TYR     HH 4848   6.275   5.348   4.521  0.6865 -0.3282 -2.6593
  313LEU      N 4849   5.853   5.285   3.942  0.6667 -0.0578 -0.0892
  313LEU     CA 4850   5.876   5.379   3.832 -0.5824 -0.2539 -0.2657
  313LEU      C 4851   5.835   5.312   3.704 -0.7122 -0.2963  0.2875
  313LEU      O 4852   5.922   5.249   3.636 -0.4624 -0.1801 -0.3497
  313LEU     CB 4853   6.027   5.421   3.845  0.1338 -0.2905  0.1631
  313LEU     CG 4854   6.095   5.501   3.725 -0.3711 -0.3060  0.0205
  313LEU    CD1 4855   6.015   5.631   3.702 -0.3983  0.3449 -0.7308
  313LEU    CD2 4856   6.249   5.532   3.748  0.3246 -0.0979 -0.8433
  313LEU      H 4857   5.904   5.198   3.952 -0.9394 -0.8610  1.7144
  313LEU     HA 4858   5.815   5.469   3.841  0.3811  0.4117 -0.2023
  313LEU    HB2 4859   6.046   5.481   3.933  0.8064  1.6151 -1.2084
  313LEU    HB3 4860   6.085   5.330   3.858 -0.2332 -0.4519  0.7081
  313LEU     HG 4861   6.085   5.443   3.633 -1.5286  0.6039 -0.4487
  313LEU   HD11 4862   6.057   5.689   3.620 -0.2873 -0.4102 -1.2219
  313LEU   HD12 4863   5.909   5.615   3.686 -0.2112 -1.8060 -0.1535
  313LEU   HD13 4864   6.031   5.682   3.797  0.9758  0.0390 -0.7692
  313LEU   HD21 4865   6.271   5.573   3.847 -0.8282 -0.9021 -0.2358
  313LEU   HD22 4866   6.303   5.437   3.752 -1.2137 -1.0380 -1.2860
  313LEU   HD23 4867   6.288   5.588   3.663  2.1847 -0.1027 -0.0444
  314ARG      N 4868   5.710   5.328   3.654 -0.1565 -0.8128  0.1231
  314ARG     CA 4869   5.641   5.241   3.563 -0.5925 -0.0346  0.0390
  314ARG      C 4870   5.629   5.300   3.431 -1.0016 -0.2174  0.6086
  314ARG      O 4871   5.590   5.419   3.419  0.0219 -0.3815  0.5187
  314ARG     CB 4872   5.495   5.212   3.605 -0.7483 -0.1565 -0.6985
  314ARG     CG 4873   5.498   5.121   3.735 -0.5332 -0.6083 -0.3604
  314ARG     CD 4874   5.360   5.084   3.780  0.1327 -0.0738 -0.2847
  314ARG     NE 4875   5.308   4.962   3.730 -0.6181 -0.0861  0.1700
  314ARG     CZ 4876   5.326   4.839   3.764 -0.4752  1.0212  0.3695
  314ARG    NH1 4877   5.263   4.746   3.694 -0.5804 -0.2184  0.1682
  314ARG    NH2 4878   5.407   4.800   3.862  0.0945 -0.4329 -0.0096
  314ARG      H 4879   5.658   5.405   3.695  1.9797 -0.0365  1.5866
  314ARG     HA 4880   5.693   5.146   3.550  0.7417  0.5335  1.0632
  314ARG    HB2 4881   5.448   5.305   3.635 -2.2274 -1.2680  0.5909
  314ARG    HB3 4882   5.441   5.170   3.519  0.0103  2.1673 -2.4286
  314ARG    HG2 4883   5.571   5.040   3.729  1.3040  0.7295  2.1331
  314ARG    HG3 4884   5.545   5.184   3.811  1.3749 -1.7081 -0.5760
  314ARG    HD2 4885   5.360   5.078   3.889  0.6630 -1.4780 -0.3349
  314ARG    HD3 4886   5.290   5.164   3.754  0.7577  0.9558  1.0882
  314ARG     HE 4887   5.235   4.974   3.662 -0.9871  1.4960  0.8065
  314ARG   HH11 4888   5.279   4.649   3.719  1.1290  0.2862  1.1960
  314ARG   HH12 4889   5.192   4.773   3.628 -0.5624  2.0187  0.9794
  314ARG   HH21 4890   5.411   4.701   3.882  1.5235 -0.7243 -1.5226
  314ARG   HH22 4891   5.472   4.865   3.904  0.6326 -1.6644  1.1506
  315PRO      N 4892   5.654   5.225   3.319  0.0791  0.0414  0.2589
  315PRO     CA 4893   5.652   5.281   3.180 -0.4714  0.4764 -0.5867
  315PRO      C 4894   5.510   5.298   3.135 -0.0883 -0.1069 -0.3068
  315PRO      O 4895   5.414   5.240   3.187 -0.1093  0.1318  0.0758
  315PRO     CB 4896   5.733   5.175   3.094 -0.1228  0.3804 -0.0854
  315PRO     CG 4897   5.734   5.051   3.179  0.0073 -0.0454 -0.1413
  315PRO     CD 4898   5.729   5.101   3.320 -0.3131 -0.0469 -0.2105
  315PRO     HA 4899   5.713   5.371   3.186 -0.6746  0.6216 -0.6863
  315PRO    HB2 4900   5.683   5.163   2.998  0.8511 -0.0223 -0.5551
  315PRO    HB3 4901   5.836   5.205   3.078  0.5794 -0.1890  2.7934
  315PRO    HG2 4902   5.658   4.976   3.157 -1.4466  1.3371 -0.0150
  315PRO    HG3 4903   5.831   5.000   3.172 -0.5823 -1.0549 -1.5219
  315PRO    HD2 4904   5.682   5.033   3.391 -0.4422  1.0697  0.8013
  315PRO    HD3 4905   5.834   5.118   3.344  0.0508 -2.4804  0.1869
  316VAL      N 4906   5.495   5.397   3.047 -0.0016 -0.6639 -0.1795
  316VAL     CA 4907   5.372   5.434   2.984  0.2843 -0.0103  0.0785
  316VAL      C 4908   5.389   5.423   2.834  0.2533  0.0428  0.7007
  316VAL      O 4909   5.467   5.493   2.773  0.3772 -0.0595  1.0159
  316VAL     CB 4910   5.334   5.581   3.030  0.3993  0.1254 -0.1942
  316VAL    CG1 4911   5.337   5.597   3.177  0.0775 -0.6157 -0.1030
  316VAL    CG2 4912   5.197   5.626   2.969  0.0311  0.0415 -0.3454
  316VAL      H 4913   5.571   5.464   3.043 -0.7124  0.1606 -0.2148
  316VAL     HA 4914   5.294   5.363   3.011 -0.9424  1.2772  0.0281
  316VAL     HB 4915   5.404   5.653   2.987  0.2579 -0.5315 -1.5799
  316VAL   HG11 4916   5.285   5.509   3.216  1.1490 -0.3827  1.9553
  316VAL   HG12 4917   5.438   5.592   3.218 -0.5293 -1.3872  1.3750
  316VAL   HG13 4918   5.284   5.684   3.215  1.3772 -1.0038  2.8572
  316VAL   HG21 4919   5.202   5.616   2.860 -1.7261 -0.6933 -0.3930
  316VAL   HG22 4920   5.116   5.558   2.997 -0.3360 -0.0735 -1.6215
  316VAL   HG23 4921   5.167   5.725   3.004 -0.7392 -0.3549  0.1245
  317GLU      N 4922   5.322   5.324   2.775  0.1517  0.1091 -0.1200
  317GLU     CA 4923   5.327   5.301   2.630  0.4461  0.5301  0.1584
  317GLU      C 4924   5.239   5.406   2.565  0.7084  0.5799 -0.5421
  317GLU      O 4925   5.126   5.430   2.606  0.1758 -0.2693  0.2664
  317GLU     CB 4926   5.276   5.162   2.583 -0.8075  0.1367  0.0408
  317GLU     CG 4927   5.347   5.042   2.654  0.1240 -0.4324  0.0036
  317GLU     CD 4928   5.312   5.021   2.801  0.6588 -0.9656 -0.6492
  317GLU    OE1 4929   5.209   5.079   2.841  0.2106  0.3149  0.2667
  317GLU    OE2 4930   5.393   4.963   2.878 -0.4495  0.0616  0.1698
  317GLU      H 4931   5.267   5.259   2.829 -0.7983  0.1712 -0.9957
  317GLU     HA 4932   5.429   5.307   2.591  1.0955  0.2563  1.7173
  317GLU    HB2 4933   5.167   5.155   2.584 -0.7558 -3.2517  2.8800
  317GLU    HB3 4934   5.297   5.167   2.476  0.7157  2.0938  0.3704
  317GLU    HG2 4935   5.322   4.953   2.597 -1.5736 -0.4470  0.7378
  317GLU    HG3 4936   5.456   5.050   2.662 -0.0137  0.2611  1.4573
  318ASP      N 4937   5.294   5.470   2.462  0.1658  0.2131 -0.0234
  318ASP     CA 4938   5.222   5.567   2.376 -0.1148 -0.5385  0.4203
  318ASP      C 4939   5.291   5.581   2.240  0.9822  0.3416 -0.2147
  318ASP      O 4940   5.418   5.581   2.233 -0.3073 -0.2452 -0.5015
  318ASP     CB 4941   5.201   5.700   2.454  0.5412  0.2347 -0.3693
  318ASP     CG 4942   5.089   5.792   2.385  0.6955  0.2702  0.1871
  318ASP    OD1 4943   5.049   5.895   2.446  0.3313  0.8593  0.7120
  318ASP    OD2 4944   5.053   5.772   2.266  0.6420  0.2926  0.0662
  318ASP      H 4945   5.392   5.453   2.444  0.3337  1.6108 -0.6152
  318ASP     HA 4946   5.126   5.520   2.354 -0.2516 -0.0027 -0.1746
  318ASP    HB2 4947   5.173   5.695   2.559 -0.0985  0.3863 -0.5287
  318ASP    HB3 4948   5.296   5.751   2.471  0.5490  0.2089 -0.3310
  319VAL      N 4949   5.214   5.596   2.135 -0.1885  0.2257 -0.6309
  319VAL     CA 4950   5.264   5.630   2.000  0.0864 -0.5623  0.2515
  319VAL      C 4951   5.331   5.771   1.982  0.1348  0.1114 -0.4019
  319VAL      O 4952   5.400   5.804   1.886  0.2553 -0.1869  0.0930
  319VAL     CB 4953   5.164   5.616   1.877 -0.1842  0.5548 -0.6871
  319VAL    CG1 4954   5.154   5.473   1.835  0.2759 -0.7573  0.0804
  319VAL    CG2 4955   5.033   5.694   1.902  0.0230  0.4610  0.1771
  319VAL      H 4956   5.114   5.599   2.149 -0.1570  0.8259 -0.4849
  319VAL     HA 4957   5.341   5.556   1.979  0.0327 -0.3329 -0.8240
  319VAL     HB 4958   5.211   5.652   1.785  0.2309 -2.3264 -1.7248
  319VAL   HG11 4959   5.251   5.426   1.821 -0.2753 -1.2630 -2.5008
  319VAL   HG12 4960   5.101   5.411   1.908  0.5015  1.1949  1.9845
  319VAL   HG13 4961   5.101   5.466   1.740  0.7978  1.0954 -0.3730
  319VAL   HG21 4962   4.984   5.646   1.986 -0.2888 -0.2077 -0.3725
  319VAL   HG22 4963   5.052   5.799   1.926  1.1487  0.3045  0.0290
  319VAL   HG23 4964   4.970   5.689   1.813  0.4431  1.8375 -0.2273
  320ALA      N 4965   5.308   5.863   2.077 -0.3445 -0.2449 -0.3662
  320ALA     CA 4966   5.388   5.976   2.106 -0.2538  0.0819 -0.8662
  320ALA      C 4967   5.534   5.952   2.139 -0.3463  0.3255 -0.1076
  320ALA      O 4968   5.608   6.051   2.156  0.0754 -0.2418 -0.7080
  320ALA     CB 4969   5.321   6.037   2.238 -0.1400  0.3862  0.5583
  320ALA      H 4970   5.234   5.838   2.140 -1.2928 -2.7025 -2.2828
  320ALA     HA 4971   5.384   6.046   2.023 -0.4150 -0.5414 -1.3863
  320ALA    HB1 4972   5.344   6.143   2.231 -1.7008  0.6457 -4.3482
  320ALA    HB2 4973   5.214   6.015   2.235 -0.1221  0.3076 -2.0884
  320ALA    HB3 4974   5.366   5.993   2.327  2.3174 -2.6378 -1.9227
  321THR      N 4975   5.586   5.827   2.152  0.2688  0.3647  0.0453
  321THR     CA 4976   5.735   5.802   2.163  0.1908  0.0535 -0.3172
  321THR      C 4977   5.774   5.712   2.044 -0.5648  0.7426  0.0963
  321THR      O 4978   5.696   5.627   2.004  0.2283  0.3938 -0.4037
  321THR     CB 4979   5.774   5.744   2.300 -0.2762  0.7230  0.5373
  321THR    OG1 4980   5.753   5.832   2.405  0.3928  0.6994  0.0658
  321THR    CG2 4981   5.917   5.709   2.321  0.1253 -0.1580  0.4232
  321THR      H 4982   5.516   5.760   2.124 -1.3768  0.8498  2.6916
  321THR     HA 4983   5.782   5.900   2.150 -0.3685  0.5239  1.0764
  321THR     HB 4984   5.722   5.650   2.321  1.0151 -0.7319 -2.1967
  321THR    HG1 4985   5.735   5.779   2.483  0.4895 -1.7500 -1.4490
  321THR   HG21 4986   5.983   5.794   2.304  1.2943 -0.9572  0.8774
  321THR   HG22 4987   5.934   5.670   2.421  0.1117 -0.8681  0.1508
  321THR   HG23 4988   5.935   5.632   2.246 -1.7469  1.6917 -2.1185
  322SER      N 4989   5.890   5.735   1.985  0.1605  0.0264 -0.1216
  322SER     CA 4990   5.950   5.625   1.907 -0.6365 -1.0576  0.5440
  322SER      C 4991   6.086   5.580   1.952  0.1269 -0.3750  0.1957
  322SER      O 4992   6.121   5.466   1.932 -0.5859  0.3521  0.0652
  322SER     CB 4993   5.939   5.659   1.758 -0.7726  0.9237 -0.1976
  322SER     OG 4994   6.064   5.716   1.728 -0.3288  0.0003  0.5710
  322SER      H 4995   5.951   5.805   2.024 -1.2048  0.5072  1.2175
  322SER     HA 4996   5.887   5.536   1.903 -0.4646 -1.1856  0.6788
  322SER    HB2 4997   5.917   5.572   1.696 -0.1058 -0.0100  0.8373
  322SER    HB3 4998   5.863   5.736   1.741 -1.3821  0.0692 -1.5617
  322SER     HG 4999   6.066   5.725   1.632  1.4712  0.4188  0.6084
  323GLN      N 5000   6.168   5.664   2.010 -0.3643 -0.0903 -0.4906
  323GLN     CA 5001   6.308   5.629   2.063  0.3213  0.4594 -0.1708
  323GLN      C 5002   6.323   5.616   2.214  0.5337 -0.2533  0.1059
  323GLN      O 5003   6.367   5.507   2.262  0.6158 -0.7007  0.0096
  323GLN     CB 5004   6.420   5.728   2.011 -0.3088 -0.1694 -0.1226
  323GLN     CG 5005   6.439   5.719   1.859  0.3860  0.2019 -0.2163
  323GLN     CD 5006   6.543   5.822   1.805  0.2597 -0.0048  0.5098
  323GLN    OE1 5007   6.613   5.890   1.878 -0.3510  0.2039  0.7212
  323GLN    NE2 5008   6.556   5.834   1.677  0.4601  0.0765 -0.3976
  323GLN      H 5009   6.142   5.761   2.021 -0.4288 -0.3029  1.5411
  323GLN     HA 5010   6.327   5.529   2.023 -2.2602 -0.2506  0.1722
  323GLN    HB2 5011   6.407   5.832   2.041  0.6289  0.3430 -1.3933
  323GLN    HB3 5012   6.511   5.686   2.053 -1.0708 -0.6603  1.0983
  323GLN    HG2 5013   6.455   5.618   1.822  0.7338  0.3422 -0.4557
  323GLN    HG3 5014   6.347   5.757   1.815  1.7252  0.8287 -2.6402
  323GLN   HE21 5015   6.620   5.905   1.644 -0.0679  0.3285 -0.8757
  323GLN   HE22 5016   6.500   5.777   1.616 -3.6165  3.6220 -0.4449
  324ASP      N 5017   6.294   5.721   2.295  0.2225 -0.9410  0.2812
  324ASP     CA 5018   6.297   5.736   2.444  0.4359 -0.0634 -0.6891
  324ASP      C 5019   6.217   5.625   2.515  0.0145  0.6178 -0.4246
  324ASP      O 5020   6.141   5.551   2.452  0.3156  0.2748 -1.0911
  324ASP     CB 5021   6.235   5.867   2.490 -0.6861 -0.5269  0.2353
  324ASP     CG 5022   6.268   5.994   2.413  0.2064 -0.6161 -0.5068
  324ASP    OD1 5023   6.184   6.085   2.401 -0.2080 -0.6786 -0.0183
  324ASP    OD2 5024   6.381   6.003   2.361  0.4330 -0.2332 -0.3214
  324ASP      H 5025   6.253   5.796   2.241  0.7274 -0.3640  0.6715
  324ASP     HA 5026   6.398   5.730   2.485 -0.3202  1.4513  1.6285
  324ASP    HB2 5027   6.127   5.860   2.497 -0.9337  2.1779 -0.0391
  324ASP    HB3 5028   6.282   5.882   2.587  3.3228  0.8994 -1.6807
  325ASP      N 5029   6.241   5.596   2.644 -0.4203 -0.1981  0.1633
  325ASP     CA 5030   6.161   5.527   2.739  0.6118 -0.0375  0.3580
  325ASP      C 5031   6.099   5.629   2.836  0.1251 -0.0834 -0.3597
  325ASP      O 5032   6.165   5.724   2.880 -0.2982  0.5473  0.2061
  325ASP     CB 5033   6.244   5.423   2.816  0.3301 -0.0177  0.3326
  325ASP     CG 5034   6.279   5.295   2.741 -0.4655  0.4347 -0.7806
  325ASP    OD1 5035   6.216   5.263   2.637 -0.5293  0.2149 -0.6166
  325ASP    OD2 5036   6.376   5.228   2.782 -0.1783 -0.3111  0.2158
  325ASP      H 5037   6.309   5.657   2.688 -0.5289  0.1190 -0.1073
  325ASP     HA 5038   6.077   5.486   2.682  0.7434 -0.7039  0.6366
  325ASP    HB2 5039   6.336   5.474   2.844  0.2295  0.0740  0.4979
  325ASP    HB3 5040   6.181   5.393   2.900  0.3338  1.6237  0.9529
  326CYS      N 5041   5.973   5.614   2.873 -0.3142 -0.1042 -0.2764
  326CYS     CA 5042   5.894   5.719   2.944 -0.8815  0.3161 -0.4136
  326CYS      C 5043   5.803   5.662   3.054  0.0138  0.1559 -0.3537
  326CYS      O 5044   5.735   5.559   3.042  0.3599  0.3069  0.5983
  326CYS     CB 5045   5.821   5.819   2.846 -0.1563  0.2663  0.1711
  326CYS     SG 5046   5.899   5.890   2.699  0.0847  0.4969  0.4631
  326CYS      H 5047   5.923   5.534   2.837  0.0410 -1.0915  1.3215
  326CYS     HA 5048   5.973   5.777   2.991 -0.0014 -0.8677 -0.3824
  326CYS    HB2 5049   5.737   5.758   2.815  1.5812 -1.5283 -1.2769
  326CYS    HB3 5050   5.795   5.905   2.909 -0.5239  0.4573 -0.2330
  327TYR      N 5051   5.794   5.753   3.158  0.8923 -0.1113  0.3003
  327TYR     CA 5052   5.759   5.697   3.289 -0.4002  0.6568 -0.3907
  327TYR      C 5053   5.669   5.775   3.375  0.0667  0.2018  0.4502
  327TYR      O 5054   5.672   5.892   3.370 -0.2344 -0.1313 -0.2477
  327TYR     CB 5055   5.884   5.667   3.367  0.2578  0.0715  0.0635
  327TYR     CG 5056   5.975   5.564   3.304 -0.5998  0.0237 -0.0621
  327TYR    CD1 5057   6.080   5.609   3.219  0.3591 -0.2452  0.9574
  327TYR    CD2 5058   5.964   5.431   3.334  0.4909  0.2644  0.1417
  327TYR    CE1 5059   6.160   5.515   3.152  0.0135 -0.6171  0.2155
  327TYR    CE2 5060   6.043   5.334   3.273  0.0046  0.2539 -0.3105
  327TYR     CZ 5061   6.143   5.376   3.179  0.0964  0.5535  0.1452
  327TYR     OH 5062   6.238   5.285   3.136  0.1461 -0.3782  0.2924
  327TYR      H 5063   5.851   5.836   3.154  1.1503 -0.3158 -0.2997
  327TYR     HA 5064   5.711   5.601   3.270  0.7185  0.3857 -2.0234
  327TYR    HB2 5065   5.946   5.756   3.375  1.5795 -0.7308 -0.7066
  327TYR    HB3 5066   5.854   5.645   3.470 -1.1391  0.4362 -0.2536
  327TYR    HD1 5067   6.093   5.715   3.206 -0.1894 -0.2837 -0.0493
  327TYR    HD2 5068   5.877   5.401   3.390  0.0428  1.2806  0.0150
  327TYR    HE1 5069   6.238   5.547   3.084  0.9225 -1.5570  0.7734
  327TYR    HE2 5070   6.030   5.232   3.306  2.7943 -0.4745 -1.2163
  327TYR     HH 5071   6.323   5.330   3.130 -1.2071  2.2617 -1.0417
  328LYS      N 5072   5.586   5.700   3.452 -0.2672  0.0882  0.0079
  328LYS     CA 5073   5.490   5.740   3.557 -0.4057  0.3877  1.1218
  328LYS      C 5074   5.521   5.676   3.689 -0.1511  0.0718 -0.8693
  328LYS      O 5075   5.569   5.562   3.705  0.0871  0.1441  0.2916
  328LYS     CB 5076   5.349   5.711   3.508  0.0131  0.3318  0.2704
  328LYS     CG 5077   5.239   5.764   3.603 -0.0345 -0.0785 -0.2587
  328LYS     CD 5078   5.104   5.746   3.527  0.1595 -0.1003  0.1738
  328LYS     CE 5079   5.083   5.603   3.488  0.2436  0.5150 -0.0944
  328LYS     NZ 5080   4.948   5.580   3.435 -0.4425  0.2204 -0.3262
  328LYS      H 5081   5.581   5.602   3.425  0.8330 -0.4171  1.4893
  328LYS     HA 5082   5.506   5.846   3.575  0.1627  0.5915 -0.3952
  328LYS    HB2 5083   5.335   5.749   3.407 -1.4883  0.5537  0.5368
  328LYS    HB3 5084   5.342   5.602   3.508  1.1897  0.1420 -3.0768
  328LYS    HG2 5085   5.219   5.701   3.689  0.2099  1.0070  0.6154
  328LYS    HG3 5086   5.253   5.870   3.626  2.2350  0.0074 -1.7286
  328LYS    HD2 5087   5.028   5.786   3.594 -0.5932  0.5711 -1.0411
  328LYS    HD3 5088   5.096   5.805   3.436  0.8905 -0.2202  0.0261
  328LYS    HE2 5089   5.161   5.565   3.422  0.4967 -0.9753  1.0058
  328LYS    HE3 5090   5.107   5.550   3.580  0.5136  0.6426 -0.0919
  328LYS    HZ1 5091   4.879   5.615   3.499  0.5241  0.1399  0.7815
  328LYS    HZ2 5092   4.934   5.616   3.341  0.2745 -0.4400 -0.7043
  328LYS    HZ3 5093   4.927   5.482   3.421  0.0024  0.1685 -0.6584
  329PHE      N 5094   5.501   5.753   3.792  0.0407 -0.4332 -0.2794
  329PHE     CA 5095   5.521   5.728   3.933 -0.8961  0.2514  1.0529
  329PHE      C 5096   5.403   5.655   3.997  0.1280 -0.9945 -1.1331
  329PHE      O 5097   5.294   5.711   3.990 -0.1080  0.4789  0.5769
  329PHE     CB 5098   5.562   5.856   3.999  0.3550 -0.0618  0.1703
  329PHE     CG 5099   5.600   5.845   4.142  0.1912  0.1240 -0.2736
  329PHE    CD1 5100   5.730   5.805   4.179  0.4575  0.2176  1.0557
  329PHE    CD2 5101   5.516   5.908   4.237 -0.2424  0.6620 -0.5070
  329PHE    CE1 5102   5.754   5.791   4.313  0.7526 -0.0454 -0.6613
  329PHE    CE2 5103   5.545   5.895   4.374 -0.0903 -0.1786  0.4908
  329PHE     CZ 5104   5.658   5.825   4.411  0.2741  0.0746  0.0509
  329PHE      H 5105   5.457   5.842   3.774 -1.6091 -1.1144  0.2135
  329PHE     HA 5106   5.609   5.664   3.945  0.4365  1.7708 -0.1541
  329PHE    HB2 5107   5.651   5.892   3.948 -0.4780  0.4350 -0.9919
  329PHE    HB3 5108   5.488   5.933   3.980 -0.0107 -0.7052 -1.1907
  329PHE    HD1 5109   5.804   5.783   4.104 -0.4103  0.7360  0.0128
  329PHE    HD2 5110   5.428   5.960   4.204  1.7321  3.0395 -2.4998
  329PHE    HE1 5111   5.845   5.743   4.349 -0.1903 -2.0351 -0.7919
  329PHE    HE2 5112   5.470   5.926   4.446 -1.1009  1.2156 -1.0953
  329PHE     HZ 5113   5.680   5.808   4.515 -0.3473  1.8125  0.5156
  330ALA      N 5114   5.423   5.533   4.038  0.0086  0.4380  0.3962
  330ALA     CA 5115   5.320   5.441   4.080 -0.0982 -0.1773 -0.1820
  330ALA      C 5116   5.306   5.428   4.228 -0.2931 -0.0863 -0.3046
  330ALA      O 5117   5.244   5.336   4.276 -0.3164 -1.0008  0.3013
  330ALA     CB 5118   5.335   5.307   4.002 -0.4623  0.0699 -0.4457
  330ALA      H 5119   5.517   5.496   4.043 -0.6262 -1.2664  0.3014
  330ALA     HA 5120   5.227   5.483   4.042  0.5558  0.2434 -1.3790
  330ALA    HB1 5121   5.392   5.231   4.054  0.6465  1.0215 -0.2133
  330ALA    HB2 5122   5.235   5.266   4.008 -0.5272  0.4096  1.0658
  330ALA    HB3 5123   5.366   5.318   3.898  0.5519  2.0255  0.0067
  331ILE      N 5124   5.364   5.518   4.310  0.1501  0.2586  0.6660
  331ILE     CA 5125   5.321   5.539   4.456 -0.4261  0.3846 -0.2501
  331ILE      C 5126   5.222   5.659   4.464  0.7015 -0.0383 -0.3687
  331ILE      O 5127   5.253   5.765   4.405  0.2624 -0.0165  0.1733
  331ILE     CB 5128   5.443   5.559   4.547 -0.1852  0.5472 -0.0790
  331ILE    CG1 5129   5.518   5.430   4.559 -0.0427 -0.1698 -0.0018
  331ILE    CG2 5130   5.421   5.623   4.683 -0.4118 -0.2094  0.0160
  331ILE    CD1 5131   5.663   5.432   4.611 -0.3845 -0.7088 -0.9308
  331ILE      H 5132   5.401   5.601   4.267  1.3403  1.7061  4.1478
  331ILE     HA 5133   5.268   5.448   4.482  1.5105 -1.0167 -0.9777
  331ILE     HB 5134   5.510   5.627   4.495 -0.1728 -0.6309 -1.7002
  331ILE   HG12 5135   5.458   5.360   4.617  0.0324 -0.5198 -0.3414
  331ILE   HG13 5136   5.515   5.386   4.459 -3.0429  0.3742 -0.2257
  331ILE   HG21 5137   5.380   5.723   4.670  0.8271  0.4156  0.7459
  331ILE   HG22 5138   5.335   5.575   4.730 -0.0638  0.5723  1.5323
  331ILE   HG23 5139   5.501   5.603   4.755  0.5452 -1.3909 -1.3003
  331ILE   HD11 5140   5.670   5.482   4.708 -2.5862  2.4814 -2.2400
  331ILE   HD12 5141   5.702   5.331   4.627 -1.1173 -0.6836  1.3912
  331ILE   HD13 5142   5.732   5.473   4.537 -0.1733 -0.4152 -0.5776
  332SER      N 5143   5.111   5.647   4.542 -0.1875  0.0081 -0.3644
  332SER     CA 5144   5.002   5.743   4.549  0.0026  0.1289  0.0665
  332SER      C 5145   4.940   5.770   4.683  0.5298  0.2875  0.1024
  332SER      O 5146   4.961   5.694   4.779 -0.2108 -0.5153 -0.1449
  332SER     CB 5147   4.887   5.685   4.460 -0.5926  0.3540 -0.4987
  332SER     OG 5148   4.777   5.773   4.448 -0.0235 -0.0828  0.7694
  332SER      H 5149   5.087   5.558   4.583  2.0725  0.1023  1.3704
  332SER     HA 5150   5.034   5.840   4.510 -3.1498  0.3532 -2.3867
  332SER    HB2 5151   4.933   5.670   4.362 -1.6253  0.7235 -1.0670
  332SER    HB3 5152   4.860   5.586   4.496  2.8571 -0.5574 -0.1108
  332SER     HG 5153   4.815   5.850   4.405 -2.1657  0.4163 -0.3296
  333GLN      N 5154   4.861   5.877   4.698  0.0457 -0.1944  0.4532
  333GLN     CA 5155   4.771   5.893   4.809 -0.0649 -0.6205  0.0419
  333GLN      C 5156   4.655   5.793   4.819 -0.5366 -0.0477 -0.8916
  333GLN      O 5157   4.619   5.725   4.723 -0.2257  0.3224  0.0070
  333GLN     CB 5158   4.707   6.037   4.798 -0.7572  0.1712 -0.4057
  333GLN     CG 5159   4.807   6.155   4.788 -0.6880  0.0860 -0.4250
  333GLN     CD 5160   4.749   6.275   4.718  0.3371  0.3034 -0.2156
  333GLN    OE1 5161   4.665   6.260   4.629  0.1122  0.0226  0.4996
  333GLN    NE2 5162   4.774   6.396   4.758  0.2433  0.2965 -0.2587
  333GLN      H 5163   4.853   5.933   4.615  0.6365 -2.5729 -1.3298
  333GLN     HA 5164   4.832   5.884   4.898  0.6375  2.1354 -0.0814
  333GLN    HB2 5165   4.654   6.040   4.702 -0.2217 -0.8817 -0.7534
  333GLN    HB3 5166   4.640   6.043   4.883  1.3053 -1.7654  1.4862
  333GLN    HG2 5167   4.836   6.177   4.891  0.4724 -3.2560  0.0894
  333GLN    HG3 5168   4.891   6.137   4.720 -0.3654  1.5848 -0.4594
  333GLN   HE21 5169   4.739   6.481   4.715 -1.7531 -1.3585 -2.1615
  333GLN   HE22 5170   4.834   6.408   4.838  3.1915 -1.9608 -1.9177
  334SER      N 5171   4.604   5.778   4.940  0.3981 -0.7196  0.3366
  334SER     CA 5172   4.473   5.721   4.971 -0.1740  0.2393  0.0775
  334SER      C 5173   4.410   5.790   5.085 -0.8412  0.0347 -0.1049
  334SER      O 5174   4.473   5.850   5.176  0.2832 -0.0233  0.1656
  334SER     CB 5175   4.486   5.568   5.002 -0.1680 -0.7570  0.1525
  334SER     OG 5176   4.366   5.512   5.043 -0.2333  0.0197 -0.0478
  334SER      H 5177   4.652   5.817   5.020  1.3891  0.3302 -0.7273
  334SER     HA 5178   4.411   5.727   4.883  0.0544  0.8015 -0.0496
  334SER    HB2 5179   4.506   5.514   4.910  0.7047 -0.1509 -0.0263
  334SER    HB3 5180   4.576   5.550   5.061  0.9638 -1.7480 -1.7603
  334SER     HG 5181   4.388   5.431   5.088 -0.8629 -1.0175 -1.5058
  335SER      N 5182   4.277   5.785   5.080 -0.0469  0.4821  0.3766
  335SER     CA 5183   4.187   5.834   5.181 -0.2181 -0.2502  0.5879
  335SER      C 5184   4.085   5.724   5.222  0.1922 -0.0497 -0.5747
  335SER      O 5185   3.985   5.756   5.280 -0.4936  0.4335 -0.1006
  335SER     CB 5186   4.112   5.956   5.127  0.7324  0.4493 -0.3379
  335SER     OG 5187   4.206   6.054   5.079 -0.2559  0.4290 -0.0239
  335SER      H 5188   4.245   5.730   5.002  1.0559  1.2104 -0.6442
  335SER     HA 5189   4.242   5.864   5.271 -0.4751  0.6312  0.4518
  335SER    HB2 5190   4.055   5.910   5.047 -0.1589  2.6409 -1.0453
  335SER    HB3 5191   4.051   6.006   5.203 -0.0536 -0.2234 -0.5186
  335SER     HG 5192   4.226   6.034   4.987  1.4528  0.5608  0.2955
  336THR      N 5193   4.117   5.593   5.200 -0.3129 -0.7285 -0.5738
  336THR     CA 5194   4.042   5.477   5.252  0.4164  0.0681 -0.0841
  336THR      C 5195   4.132   5.368   5.299  0.3728 -0.0950  0.6054
  336THR      O 5196   4.131   5.252   5.250 -0.0105  0.5365 -0.2375
  336THR     CB 5197   3.941   5.417   5.152  0.0975  1.0499 -0.1017
  336THR    OG1 5198   4.011   5.369   5.043 -0.7346  0.1230  0.0542
  336THR    CG2 5199   3.838   5.514   5.094  0.1984  0.7583  0.1081
  336THR      H 5200   4.199   5.570   5.145 -0.4110  2.3113 -2.1921
  336THR     HA 5201   3.982   5.509   5.336 -1.0456  0.7026 -1.3213
  336THR     HB 5202   3.889   5.337   5.203 -1.7706  2.0749 -0.3136
  336THR    HG1 5203   4.073   5.305   5.079  1.2301  2.2913  0.8359
  336THR   HG21 5204   3.883   5.603   5.050 -4.5362  2.6380 -1.5575
  336THR   HG22 5205   3.784   5.462   5.015  1.2943  1.0746 -0.8842
  336THR   HG23 5206   3.770   5.532   5.177  1.5206 -1.0221  1.6768
  337GLY      N 5207   4.235   5.410   5.368 -0.0587 -0.1371 -0.9136
  337GLY     CA 5208   4.340   5.321   5.417  0.8894 -0.0916  0.8181
  337GLY      C 5209   4.457   5.302   5.318 -0.2121  0.6252 -0.4059
  337GLY      O 5210   4.444   5.327   5.203  0.6225 -0.2077  0.5109
  337GLY      H 5211   4.219   5.500   5.410 -1.0340 -1.4104  1.7219
  337GLY    HA2 5212   4.379   5.363   5.509 -0.2843  0.4186  1.0983
  337GLY    HA3 5213   4.303   5.221   5.439 -0.6978  0.1422 -0.6124
  338THR      N 5214   4.567   5.242   5.358 -0.6772  0.0311  0.2131
  338THR     CA 5215   4.672   5.183   5.263  0.5850 -0.0045 -0.1150
  338THR      C 5216   4.614   5.074   5.168 -0.4554  0.0809  0.1867
  338THR      O 5217   4.524   4.997   5.202  0.0448 -0.3766  0.2451
  338THR     CB 5218   4.790   5.121   5.346 -0.1441 -0.0898 -0.8316
  338THR    OG1 5219   4.862   5.206   5.421 -0.4056 -0.5105 -0.6796
  338THR    CG2 5220   4.898   5.064   5.255 -0.4666  0.3225  0.1774
  338THR      H 5221   4.570   5.214   5.455  2.0626  0.5453  0.3467
  338THR     HA 5222   4.710   5.264   5.202 -0.7502 -0.0540 -1.0581
  338THR     HB 5223   4.751   5.035   5.399  0.0501  0.8484  0.8962
  338THR    HG1 5224   4.889   5.172   5.506  0.0625  0.4909 -0.4058
  338THR   HG21 5225   4.973   5.024   5.323 -0.1932 -0.3001 -0.4853
  338THR   HG22 5226   4.861   4.997   5.177 -0.2949  1.2106 -0.6938
  338THR   HG23 5227   4.941   5.147   5.198 -0.3378 -0.5471 -1.0134
  339VAL      N 5228   4.661   5.075   5.036 -0.3739  0.2352 -0.2275
  339VAL     CA 5229   4.620   4.985   4.931  0.2075 -0.0378 -0.0632
  339VAL      C 5230   4.743   4.927   4.855  0.6422  0.4147 -1.0314
  339VAL      O 5231   4.800   4.994   4.773  0.4021  0.2279  0.4769
  339VAL     CB 5232   4.519   5.051   4.838  0.0779  0.0901  0.2674
  339VAL    CG1 5233   4.465   4.944   4.745  0.1710  0.1709  0.1976
  339VAL    CG2 5234   4.412   5.127   4.913  0.5293 -0.3300  0.0593
  339VAL      H 5235   4.745   5.130   5.019  0.8104 -0.7275  2.0483
  339VAL     HA 5236   4.558   4.908   4.978  0.3476 -0.4056 -0.4735
  339VAL     HB 5237   4.569   5.116   4.766 -1.4574  0.2194 -0.7243
  339VAL   HG11 5238   4.552   4.898   4.698  0.6356  1.8103 -0.5989
  339VAL   HG12 5239   4.403   4.877   4.805 -1.0625  1.1595  0.0728
  339VAL   HG13 5240   4.396   4.984   4.671 -1.1387 -0.8727  0.8135
  339VAL   HG21 5241   4.329   5.138   4.844  0.8016  1.3752 -0.0179
  339VAL   HG22 5242   4.371   5.062   4.991 -0.4726  0.0976 -0.0879
  339VAL   HG23 5243   4.444   5.218   4.963  1.3420 -1.5374  1.8481
  340MET      N 5244   4.785   4.800   4.890 -0.0586  0.0199 -0.1075
  340MET     CA 5245   4.886   4.721   4.817  0.0250 -0.1420 -0.4464
  340MET      C 5246   4.833   4.680   4.674 -0.0971 -0.4943 -0.7938
  340MET      O 5247   4.801   4.564   4.657  0.4455 -0.1283 -0.2750
  340MET     CB 5248   4.928   4.597   4.901 -0.4769 -0.4668  0.3958
  340MET     CG 5249   5.027   4.644   5.009 -0.6288 -1.0111 -0.5648
  340MET     SD 5250   4.944   4.701   5.164  0.2281  0.0711 -0.2240
  340MET     CE 5251   4.906   4.547   5.247 -0.0509  0.2466 -0.1703
  340MET      H 5252   4.730   4.749   4.958  0.8516  0.2050  0.7896
  340MET     HA 5253   4.974   4.783   4.798 -0.2391 -0.3122 -2.5136
  340MET    HB2 5254   4.836   4.555   4.942 -0.4039  0.8107  1.9623
  340MET    HB3 5255   4.977   4.524   4.837 -0.6373 -2.2733  2.2347
  340MET    HG2 5256   5.089   4.559   5.037 -2.4320 -1.8903  1.0427
  340MET    HG3 5257   5.089   4.725   4.970 -1.1454  1.2758  2.9261
  340MET    HE1 5258   4.982   4.505   5.312  1.1991  0.8419 -1.2087
  340MET    HE2 5259   4.812   4.566   5.299 -0.0368 -1.6648  0.6294
  340MET    HE3 5260   4.884   4.469   5.174 -1.9431 -1.8499  2.4131
  341GLY      N 5261   4.817   4.777   4.583  0.0244 -0.0141  0.2885
  341GLY     CA 5262   4.800   4.742   4.437 -0.5019 -0.8392 -0.5328
  341GLY      C 5263   4.911   4.657   4.365  0.3657 -0.2613  0.7498
  341GLY      O 5264   5.001   4.604   4.425 -0.5199  0.4989 -0.1986
  341GLY      H 5265   4.823   4.875   4.608 -0.3802 -0.2713  1.4908
  341GLY    HA2 5266   4.707   4.686   4.425 -0.0645 -1.4695 -1.0914
  341GLY    HA3 5267   4.789   4.835   4.380 -0.8839 -0.1866  0.5851
  342ALA      N 5268   4.902   4.642   4.231 -0.5552  0.0503  0.6650
  342ALA     CA 5269   4.993   4.550   4.151  0.5246 -0.6622 -0.5496
  342ALA      C 5270   5.146   4.571   4.159 -0.0346  0.0771  0.2299
  342ALA      O 5271   5.222   4.477   4.157  0.1377 -0.6855 -0.0805
  342ALA     CB 5272   4.940   4.539   4.007  0.1754 -0.1060  0.1247
  342ALA      H 5273   4.837   4.704   4.185 -1.1466 -0.7213  0.4384
  342ALA     HA 5274   4.973   4.457   4.204 -0.6353  0.9358  2.0305
  342ALA    HB1 5275   4.951   4.630   3.948  0.4811  0.1600  0.5894
  342ALA    HB2 5276   4.985   4.459   3.948 -2.2494 -0.4210 -1.4657
  342ALA    HB3 5277   4.833   4.521   4.020  0.0676  0.6237  0.3079
  343VAL      N 5278   5.194   4.693   4.178  0.8625  0.2414 -0.0510
  343VAL     CA 5279   5.330   4.726   4.227  0.0876  0.2805 -0.0036
  343VAL      C 5280   5.384   4.629   4.345  0.0972 -0.1786 -0.3154
  343VAL      O 5281   5.497   4.591   4.336 -0.3655  0.4196 -0.0618
  343VAL     CB 5282   5.330   4.872   4.278 -0.1430  0.2869  0.3606
  343VAL    CG1 5283   5.454   4.927   4.345 -0.2157  0.2420 -0.4559
  343VAL    CG2 5284   5.288   4.967   4.162 -0.0817 -0.2889 -0.5890
  343VAL      H 5285   5.126   4.768   4.180  0.7929  0.1702  0.2415
  343VAL     HA 5286   5.392   4.727   4.138  0.0671 -1.3335 -0.0689
  343VAL     HB 5287   5.246   4.886   4.346 -0.8667 -1.0026 -0.2359
  343VAL   HG11 5288   5.460   4.889   4.448  0.6727  1.1004 -0.1745
  343VAL   HG12 5289   5.548   4.896   4.300 -0.0034 -0.6263  0.5353
  343VAL   HG13 5290   5.441   5.035   4.348  0.1358  0.2872 -0.4655
  343VAL   HG21 5291   5.370   4.985   4.092 -0.1506  0.2999 -0.5273
  343VAL   HG22 5292   5.209   4.929   4.098  0.5637 -1.1155 -0.9086
  343VAL   HG23 5293   5.254   5.064   4.199  1.9880  0.4958 -0.6108
  344ILE      N 5294   5.302   4.590   4.443 -0.4063 -0.3210 -0.8921
  344ILE     CA 5295   5.338   4.497   4.552 -0.2085  0.3872  0.9436
  344ILE      C 5296   5.334   4.346   4.493  0.4478  0.6478  0.0194
  344ILE      O 5297   5.433   4.280   4.500 -0.2711 -0.9492 -0.4399
  344ILE     CB 5298   5.235   4.493   4.664 -0.5388 -0.3380 -0.2558
  344ILE    CG1 5299   5.247   4.635   4.731  0.1237 -0.2286 -0.4114
  344ILE    CG2 5300   5.244   4.381   4.773  0.2978  0.1506  0.8567
  344ILE    CD1 5301   5.357   4.652   4.840 -1.4193  0.3543  0.1374
  344ILE      H 5302   5.205   4.616   4.445 -0.7808 -1.6449  0.3081
  344ILE     HA 5303   5.437   4.517   4.593  1.1280 -1.3683 -1.2027
  344ILE     HB 5304   5.136   4.493   4.620 -1.0396 -1.6969  0.7953
  344ILE   HG12 5305   5.268   4.713   4.659 -0.3526  1.5411  1.2603
  344ILE   HG13 5306   5.148   4.672   4.759  0.0347  1.3232 -2.5625
  344ILE   HG21 5307   5.181   4.416   4.856 -1.0916  1.5336 -0.6948
  344ILE   HG22 5308   5.207   4.288   4.730  0.9235  0.5427 -0.5854
  344ILE   HG23 5309   5.349   4.367   4.796  0.5342  1.1324  0.4088
  344ILE   HD11 5310   5.452   4.640   4.787  0.7444  1.4909  3.4644
  344ILE   HD12 5311   5.351   4.743   4.899 -0.8334 -0.2258  1.1324
  344ILE   HD13 5312   5.360   4.566   4.907  2.6134  1.1361  1.2475
  345MET      N 5313   5.222   4.304   4.431  0.3913  0.2150 -0.5923
  345MET     CA 5314   5.201   4.164   4.392 -0.6106  0.1330 -0.2702
  345MET      C 5315   5.305   4.128   4.279  0.7231 -0.8982  0.0812
  345MET      O 5316   5.360   4.021   4.275 -0.0407 -0.1076 -0.1028
  345MET     CB 5317   5.057   4.146   4.338 -0.6211 -0.3836 -0.3116
  345MET     CG 5318   4.959   4.099   4.449 -0.9672 -0.2486  0.5524
  345MET     SD 5319   4.795   4.155   4.424  0.2047  0.0110 -0.0543
  345MET     CE 5320   4.815   4.333   4.447  0.5870 -0.4745  0.8782
  345MET      H 5321   5.144   4.368   4.426  0.6114  0.4345 -1.2559
  345MET     HA 5322   5.230   4.094   4.471 -0.6479 -0.1211 -0.4814
  345MET    HB2 5323   5.024   4.240   4.295 -0.9123 -1.2085 -1.9816
  345MET    HB3 5324   5.056   4.068   4.262 -2.7640 -0.5928 -0.1237
  345MET    HG2 5325   4.959   3.990   4.443  0.0146 -0.2812  0.8746
  345MET    HG3 5326   4.991   4.137   4.545  0.9655  0.0253 -0.1519
  345MET    HE1 5327   4.724   4.378   4.487  0.3405 -1.9395  2.0893
  345MET    HE2 5328   4.905   4.360   4.502 -0.6164 -0.1039  2.7828
  345MET    HE3 5329   4.832   4.382   4.351 -4.0532 -0.4341 -0.1586
  346GLU      N 5330   5.344   4.220   4.188  0.4434  0.3277 -0.4964
  346GLU     CA 5331   5.432   4.189   4.072  0.2878 -0.4659  0.5278
  346GLU      C 5332   5.577   4.157   4.107  0.5072  0.0019 -0.2816
  346GLU      O 5333   5.654   4.112   4.022  0.3923 -0.1988  0.4100
  346GLU     CB 5334   5.434   4.297   3.961  0.7741 -0.1687 -0.1191
  346GLU     CG 5335   5.301   4.308   3.890  0.5568  0.2626 -0.3814
  346GLU     CD 5336   5.294   4.443   3.822  0.1602 -0.3650  0.8848
  346GLU    OE1 5337   5.382   4.524   3.833 -0.3933  0.3227 -0.3357
  346GLU    OE2 5338   5.203   4.459   3.735 -0.6131 -0.2875 -0.1925
  346GLU      H 5339   5.294   4.308   4.188 -2.9023 -1.4373 -1.1176
  346GLU     HA 5340   5.389   4.102   4.022 -1.0481  1.6269 -2.2775
  346GLU    HB2 5341   5.476   4.389   4.001 -1.6495  0.7321  0.5742
  346GLU    HB3 5342   5.500   4.260   3.883 -2.1653 -2.3594 -1.7749
  346GLU    HG2 5343   5.275   4.234   3.814  0.9940 -1.4287  1.0278
  346GLU    HG3 5344   5.212   4.298   3.953  0.7383  0.4863 -0.0881
  347GLY      N 5345   5.616   4.185   4.229 -0.1914  0.1748 -0.2545
  347GLY     CA 5346   5.740   4.135   4.298  0.7638  0.2722  0.3361
  347GLY      C 5347   5.729   4.005   4.373  0.4745  0.0481 -0.5160
  347GLY      O 5348   5.828   3.945   4.397  0.1795 -0.3791 -0.1478
  347GLY      H 5349   5.554   4.235   4.291  0.2657 -0.6000  0.8629
  347GLY    HA2 5350   5.810   4.114   4.217  1.4238 -1.1374  1.2357
  347GLY    HA3 5351   5.771   4.211   4.370 -0.4307  0.1864  0.9779
  348PHE      N 5352   5.607   3.961   4.420 -1.0179  0.4506 -0.8496
  348PHE     CA 5353   5.594   3.858   4.522 -0.0040  0.7726 -0.2417
  348PHE      C 5354   5.500   3.741   4.480 -0.3197 -0.1900  0.3753
  348PHE      O 5355   5.394   3.768   4.419 -0.0330 -0.1068 -0.3459
  348PHE     CB 5356   5.555   3.916   4.664 -1.1543  0.3359  0.1448
  348PHE     CG 5357   5.638   4.028   4.707 -0.6352  0.2013 -0.6458
  348PHE    CD1 5358   5.783   4.018   4.701  0.6192 -1.1987 -0.1588
  348PHE    CD2 5359   5.573   4.146   4.749  0.3043 -0.8187 -0.0811
  348PHE    CE1 5360   5.854   4.133   4.744 -0.4720  0.1411  0.0528
  348PHE    CE2 5361   5.647   4.258   4.781 -1.0342  0.1944 -0.4696
  348PHE     CZ 5362   5.784   4.252   4.779  0.2493  0.4429  0.6874
  348PHE      H 5363   5.530   4.025   4.404 -0.4464  1.4327  0.1191
  348PHE     HA 5364   5.693   3.812   4.530 -1.0100 -1.5353 -0.3409
  348PHE    HB2 5365   5.455   3.955   4.652 -0.8463  1.5077  1.2802
  348PHE    HB3 5366   5.551   3.840   4.742 -0.6486  1.9572  1.8316
  348PHE    HD1 5367   5.831   3.926   4.673  0.5334 -0.9198 -1.2931
  348PHE    HD2 5368   5.466   4.159   4.743  0.4015 -0.2373 -0.6155
  348PHE    HE1 5369   5.961   4.139   4.740 -0.4219  1.5932  1.9282
  348PHE    HE2 5370   5.592   4.349   4.801  1.2765  1.8712 -1.3067
  348PHE     HZ 5371   5.839   4.339   4.811  1.9606 -0.5333  0.5051
  349TYR      N 5372   5.533   3.612   4.502  0.2077 -0.0300 -0.0793
  349TYR     CA 5373   5.431   3.509   4.503  0.2516  0.3554  0.0170
  349TYR      C 5374   5.338   3.524   4.621  0.2722  0.1689  0.2884
  349TYR      O 5375   5.380   3.501   4.736 -0.1686 -0.1212 -0.3458
  349TYR     CB 5376   5.498   3.373   4.503 -0.1172  0.0109  0.0897
  349TYR     CG 5377   5.408   3.255   4.480  0.4070  0.0745 -1.1139
  349TYR    CD1 5378   5.319   3.259   4.376  1.3519  0.1991  0.0835
  349TYR    CD2 5379   5.420   3.146   4.563  0.7282  0.5052  0.2773
  349TYR    CE1 5380   5.240   3.148   4.344  0.2490 -0.8977 -0.1506
  349TYR    CE2 5381   5.349   3.031   4.529  0.4774 -0.2894  0.1013
  349TYR     CZ 5382   5.251   3.037   4.429  0.4212 -0.2337  0.1480
  349TYR     OH 5383   5.182   2.920   4.409 -0.1490 -0.2949 -0.5353
  349TYR      H 5384   5.618   3.592   4.551 -0.4750 -1.4830  0.5735
  349TYR     HA 5385   5.377   3.516   4.408 -1.0654 -1.5081  0.5618
  349TYR    HB2 5386   5.559   3.376   4.412  0.0976  1.2992  0.2616
  349TYR    HB3 5387   5.560   3.368   4.592 -1.5526 -1.8801  1.0525
  349TYR    HD1 5388   5.304   3.347   4.315  0.6076 -0.0418 -0.0912
  349TYR    HD2 5389   5.487   3.163   4.646 -0.9588  2.1430  1.3729
  349TYR    HE1 5390   5.159   3.154   4.273 -0.7880 -0.5044  1.0235
  349TYR    HE2 5391   5.364   2.940   4.584  3.3102 -0.0971 -0.2083
  349TYR     HH 5392   5.091   2.943   4.389  0.4944  0.3694 -3.0068
  350VAL      N 5393   5.218   3.569   4.598  0.4033  0.4307 -0.7851
  350VAL     CA 5394   5.120   3.599   4.709 -0.1959  0.6459 -0.1225
  350VAL      C 5395   5.032   3.478   4.732  0.3571  0.1791 -0.0919
  350VAL      O 5396   4.965   3.422   4.644  0.7305 -0.3788 -0.1850
  350VAL     CB 5397   5.046   3.729   4.680 -0.1880 -0.4275 -0.5885
  350VAL    CG1 5398   4.956   3.781   4.793 -0.1841  0.5449 -0.8625
  350VAL    CG2 5399   5.146   3.837   4.645  0.1757  0.3462 -0.2352
  350VAL      H 5400   5.190   3.574   4.501  2.7446  2.1147 -1.4902
  350VAL     HA 5401   5.172   3.618   4.803  0.2008  1.7099 -0.5372
  350VAL     HB 5402   4.988   3.706   4.590 -1.7392  2.3655 -0.3940
  350VAL   HG11 5403   4.870   3.718   4.810  0.4941  0.2606  1.8649
  350VAL   HG12 5404   5.015   3.783   4.884 -2.6690  2.5437  0.8499
  350VAL   HG13 5405   4.915   3.880   4.774 -1.6858 -0.1705 -1.5022
  350VAL   HG21 5406   5.216   3.839   4.729 -0.4876 -1.4139  0.4109
  350VAL   HG22 5407   5.206   3.808   4.559 -0.1774  0.1253 -0.4108
  350VAL   HG23 5408   5.100   3.934   4.628  0.4962  0.5977  0.2707
  351VAL      N 5409   5.028   3.422   4.855 -0.2664 -0.6634  0.0863
  351VAL     CA 5410   4.951   3.307   4.899  0.4156  0.7384 -0.1760
  351VAL      C 5411   4.833   3.346   4.985 -0.2280  0.1105 -0.8663
  351VAL      O 5412   4.846   3.337   5.112 -0.2743  0.4504  0.8399
  351VAL     CB 5413   5.039   3.203   4.968 -0.2110 -0.7042  0.6800
  351VAL    CG1 5414   4.970   3.067   4.962 -0.7712  1.1433 -1.1705
  351VAL    CG2 5415   5.175   3.184   4.895  0.5341  0.2124  0.1320
  351VAL      H 5416   5.087   3.464   4.926 -0.9451  0.3044  0.0921
  351VAL     HA 5417   4.910   3.262   4.808  3.7572 -1.1802 -0.9184
  351VAL     HB 5418   5.049   3.230   5.073  0.5276 -1.7595  0.8900
  351VAL   HG11 5419   5.014   3.001   5.036 -1.6050  3.4085  1.5329
  351VAL   HG12 5420   4.869   3.076   5.003 -0.7975  0.4485 -1.0724
  351VAL   HG13 5421   4.970   3.023   4.862  1.1761 -4.3921  0.9142
  351VAL   HG21 5422   5.225   3.087   4.905 -1.9856 -1.1645  0.2194
  351VAL   HG22 5423   5.146   3.202   4.792 -1.8131  0.1600  0.7332
  351VAL   HG23 5424   5.243   3.262   4.929  0.9395 -0.6177  1.3035
  352PHE      N 5425   4.714   3.358   4.925 -0.8119 -0.4920  0.9063
  352PHE     CA 5426   4.573   3.372   4.976 -0.6460  0.0920 -0.0184
  352PHE      C 5427   4.518   3.243   5.046 -0.1800  0.2162  0.3551
  352PHE      O 5428   4.421   3.177   5.012  0.4481  0.1685  0.0409
  352PHE     CB 5429   4.479   3.434   4.874 -0.4813 -0.4044 -0.5606
  352PHE     CG 5430   4.538   3.560   4.816 -0.0762 -0.0928 -0.6595
  352PHE    CD1 5431   4.620   3.551   4.701  0.3695  0.0442  0.1525
  352PHE    CD2 5432   4.495   3.693   4.859  0.5252  0.0191 -0.2094
  352PHE    CE1 5433   4.656   3.665   4.631  0.1469 -0.8566  0.2570
  352PHE    CE2 5434   4.546   3.807   4.793 -0.1036 -0.0423  0.1209
  352PHE     CZ 5435   4.623   3.795   4.678  0.6196  0.1256  0.1313
  352PHE      H 5436   4.721   3.355   4.824  2.8041  0.8265  0.9661
  352PHE     HA 5437   4.590   3.448   5.052  1.7647 -0.7170  0.3271
  352PHE    HB2 5438   4.464   3.360   4.795  1.3329 -1.6887  0.2284
  352PHE    HB3 5439   4.379   3.464   4.908 -0.4299  0.7680 -1.3865
  352PHE    HD1 5440   4.646   3.454   4.661  2.8763  0.6631  0.1021
  352PHE    HD2 5441   4.419   3.704   4.934  1.1068  0.9597  0.2647
  352PHE    HE1 5442   4.716   3.663   4.542 -0.0773  0.5812  0.0553
  352PHE    HE2 5443   4.513   3.907   4.819 -2.5637 -0.9946  0.9946
  352PHE     HZ 5444   4.661   3.881   4.625  0.0768  0.4542  0.2624
  353ASP      N 5445   4.586   3.208   5.160  0.1440  0.7116  0.4253
  353ASP     CA 5446   4.546   3.091   5.242 -0.2878 -0.0213  0.4287
  353ASP      C 5447   4.435   3.125   5.343  0.4634  0.7545 -1.0350
  353ASP      O 5448   4.459   3.135   5.464 -0.3443  0.6213 -0.1949
  353ASP     CB 5449   4.677   3.028   5.308 -0.1539  0.7111 -0.1311
  353ASP     CG 5450   4.661   2.898   5.388  0.3096  0.2948 -0.1870
  353ASP    OD1 5451   4.545   2.846   5.396 -0.4241 -0.1421 -0.1581
  353ASP    OD2 5452   4.767   2.853   5.439 -0.1198  0.1397  0.5217
  353ASP      H 5453   4.666   3.259   5.194  0.5370 -0.7188  1.7362
  353ASP     HA 5454   4.504   3.012   5.179  0.5950 -1.5729  1.6959
  353ASP    HB2 5455   4.739   2.998   5.223 -3.0781 -0.6616 -1.9444
  353ASP    HB3 5456   4.731   3.097   5.373 -0.3172  0.8268 -0.1176
  354ARG      N 5457   4.314   3.140   5.290  0.0234  0.0823  0.3413
  354ARG     CA 5458   4.183   3.169   5.350 -0.5355  1.1651  0.0152
  354ARG      C 5459   4.138   3.051   5.434 -0.0933  0.6592 -0.2742
  354ARG      O 5460   4.073   3.076   5.530 -0.0740 -0.3401  0.1672
  354ARG     CB 5461   4.093   3.217   5.233  0.4894 -0.2123  0.3779
  354ARG     CG 5462   3.960   3.262   5.283  0.2211 -0.0752 -0.2806
  354ARG     CD 5463   3.879   3.351   5.193 -0.5182  0.4483  0.2867
  354ARG     NE 5464   3.823   3.271   5.089  0.4960 -0.4405  0.2410
  354ARG     CZ 5465   3.702   3.293   5.039  0.5295  0.2985  0.2265
  354ARG    NH1 5466   3.626   3.394   5.063 -0.2915  0.0161 -0.4117
  354ARG    NH2 5467   3.656   3.202   4.965 -0.4521 -0.0643  0.1053
  354ARG      H 5468   4.303   3.118   5.192 -0.9220  2.2948 -0.1267
  354ARG     HA 5469   4.200   3.245   5.426  0.4094  0.2452  0.7481
  354ARG    HB2 5470   4.145   3.298   5.184 -0.0126 -0.9730 -1.4815
  354ARG    HB3 5471   4.085   3.134   5.162  0.4610  0.4174 -0.3656
  354ARG    HG2 5472   3.908   3.174   5.319  0.2883  0.3577  0.9495
  354ARG    HG3 5473   3.981   3.322   5.372 -0.2903 -0.5809  0.1896
  354ARG    HD2 5474   3.804   3.390   5.263  0.4197 -1.4218  2.4676
  354ARG    HD3 5475   3.931   3.439   5.154 -0.8864 -0.1882 -1.7011
  354ARG     HE 5476   3.870   3.186   5.059 -2.0317 -2.0024  0.4079
  354ARG   HH11 5477   3.535   3.391   5.020 -0.3395  1.4758 -0.4503
  354ARG   HH12 5478   3.660   3.475   5.111 -1.6582  1.4836 -1.7949
  354ARG   HH21 5479   3.562   3.215   4.931 -0.1593  1.4833 -0.2285
  354ARG   HH22 5480   3.719   3.124   4.954  0.1386  0.5692 -1.1561
  355ALA      N 5481   4.186   2.924   5.409  0.3763  0.0663  0.5382
  355ALA     CA 5482   4.185   2.801   5.490  0.5684 -0.2053  0.6126
  355ALA      C 5483   4.272   2.796   5.621 -0.0252  0.7480  0.5410
  355ALA      O 5484   4.245   2.711   5.709  0.1813 -0.4557  0.0699
  355ALA     CB 5485   4.239   2.684   5.397  0.4926 -0.4095 -0.0615
  355ALA      H 5486   4.232   2.913   5.320 -0.8042 -1.3850  0.0572
  355ALA     HA 5487   4.084   2.782   5.527  0.3436  0.1428  0.1862
  355ALA    HB1 5488   4.337   2.703   5.353 -0.5362  2.7717 -1.2844
  355ALA    HB2 5489   4.256   2.591   5.450  2.4914 -0.2027 -0.2839
  355ALA    HB3 5490   4.175   2.666   5.310  1.3172 -2.0644 -0.3575
  356ARG      N 5491   4.365   2.893   5.635 -0.4819 -0.8589 -0.2491
  356ARG     CA 5492   4.432   2.921   5.763 -0.5489 -0.0811  0.1969
  356ARG      C 5493   4.432   3.071   5.802  0.4095  0.5907  0.0265
  356ARG      O 5494   4.515   3.119   5.872  0.4809 -0.6488 -0.1574
  356ARG     CB 5495   4.574   2.855   5.782 -0.2564 -0.3522  0.2928
  356ARG     CG 5496   4.569   2.702   5.788  0.3447 -0.1103  0.1375
  356ARG     CD 5497   4.699   2.624   5.812  0.3474 -0.1498  0.3557
  356ARG     NE 5498   4.763   2.662   5.940 -0.2356 -0.0124  0.2622
  356ARG     CZ 5499   4.852   2.594   6.003 -1.0309 -0.6668 -0.4150
  356ARG    NH1 5500   4.911   2.488   5.958  0.1986  0.6681 -0.0717
  356ARG    NH2 5501   4.898   2.638   6.121  0.0492  0.5314 -0.2827
  356ARG      H 5502   4.392   2.943   5.551 -1.4024 -0.6239 -0.4116
  356ARG     HA 5503   4.364   2.877   5.835  0.4897  0.5411  1.6287
  356ARG    HB2 5504   4.641   2.881   5.701 -1.2269 -1.1180 -0.7935
  356ARG    HB3 5505   4.619   2.884   5.877 -0.7766  0.9010  0.1717
  356ARG    HG2 5506   4.512   2.681   5.879  0.8555 -1.2743  0.2164
  356ARG    HG3 5507   4.525   2.672   5.693 -0.5549 -2.1827  1.1374
  356ARG    HD2 5508   4.689   2.516   5.815  0.8812 -0.1911  3.3227
  356ARG    HD3 5509   4.770   2.656   5.736 -0.2179 -0.2123 -0.2087
  356ARG     HE 5510   4.726   2.734   6.001  1.1899 -1.4644  3.0253
  356ARG   HH11 5511   4.975   2.433   6.014 -1.4427 -2.4538 -1.0210
  356ARG   HH12 5512   4.891   2.462   5.862 -0.0206 -0.9232  0.3835
  356ARG   HH21 5513   4.963   2.584   6.175 -1.8806  0.3427  2.0001
  356ARG   HH22 5514   4.869   2.727   6.157 -0.6987  0.4615 -0.6912
  357LYS      N 5515   4.329   3.147   5.760 -0.0058 -0.1572  0.9172
  357LYS     CA 5516   4.308   3.288   5.798 -0.2956 -0.2417 -0.2624
  357LYS      C 5517   4.436   3.375   5.781  0.2620  0.2787  0.4470
  357LYS      O 5518   4.461   3.464   5.859 -0.0317 -0.1635  0.1364
  357LYS     CB 5519   4.254   3.311   5.943  0.3873  0.1456 -0.2604
  357LYS     CG 5520   4.178   3.441   5.971 -0.3123 -0.2674  0.3516
  357LYS     CD 5521   4.118   3.443   6.110 -0.0140 -0.1123 -0.1042
  357LYS     CE 5522   4.061   3.582   6.141 -0.1005  0.3249  0.7246
  357LYS     NZ 5523   3.978   3.579   6.270 -0.4598  0.2629  0.0477
  357LYS      H 5524   4.260   3.104   5.700 -1.2686  1.8419  0.8280
  357LYS     HA 5525   4.232   3.324   5.728 -2.3676  1.9954  2.8513
  357LYS    HB2 5526   4.181   3.236   5.976 -0.1964  1.5551  1.7872
  357LYS    HB3 5527   4.341   3.295   6.006  0.5483  0.2974 -0.4428
  357LYS    HG2 5528   4.248   3.524   5.959 -1.0286  0.0838 -1.7980
  357LYS    HG3 5529   4.103   3.461   5.895  1.1406  0.5981 -0.9167
  357LYS    HD2 5530   4.042   3.365   6.112  0.0373 -0.1811 -0.6472
  357LYS    HD3 5531   4.199   3.417   6.178 -0.5587  1.7893  1.3564
  357LYS    HE2 5532   4.138   3.660   6.146 -0.9507  1.4318 -1.8314
  357LYS    HE3 5533   3.994   3.609   6.059 -0.1080  0.9654  0.9392
  357LYS    HZ1 5534   4.041   3.556   6.346 -0.3245  1.6395  0.3874
  357LYS    HZ2 5535   3.943   3.674   6.281 -0.4498  0.1931  0.7293
  357LYS    HZ3 5536   3.903   3.512   6.269 -0.5698  0.3946 -1.0412
  358ARG      N 5537   4.512   3.364   5.669  0.6006 -0.4528  0.0626
  358ARG     CA 5538   4.649   3.420   5.645 -0.1426 -0.6006  0.1122
  358ARG      C 5539   4.676   3.455   5.496 -0.4600 -0.8115 -0.3864
  358ARG      O 5540   4.603   3.410   5.410  0.6925  0.3007  0.1753
  358ARG     CB 5541   4.764   3.337   5.708  0.3303  0.0064 -0.0669
  358ARG     CG 5542   4.769   3.189   5.659  0.0079 -0.0791 -0.4343
  358ARG     CD 5543   4.869   3.104   5.737 -0.5553 -0.2014 -0.0767
  358ARG     NE 5544   4.878   2.977   5.668  0.4230 -0.3960  0.1613
  358ARG     CZ 5545   4.973   2.887   5.685  0.8640 -0.4642 -0.0153
  358ARG    NH1 5546   5.066   2.891   5.776 -0.3585  0.7266  0.2076
  358ARG    NH2 5547   4.979   2.780   5.605 -0.0983  0.1655  0.3219
  358ARG      H 5548   4.478   3.321   5.584  1.4386  5.6339 -3.9865
  358ARG     HA 5549   4.664   3.519   5.689  2.5145 -1.1966  0.6984
  358ARG    HB2 5550   4.860   3.385   5.692 -0.1650  0.1496 -3.0601
  358ARG    HB3 5551   4.758   3.345   5.817 -0.7563 -2.1497  0.0805
  358ARG    HG2 5552   4.673   3.141   5.680 -0.4178  1.0352  0.2411
  358ARG    HG3 5553   4.793   3.185   5.553  0.8112 -1.7768 -0.2189
  358ARG    HD2 5554   4.967   3.151   5.739 -0.3930 -0.5513  1.5449
  358ARG    HD3 5555   4.835   3.086   5.839  0.1291 -1.2410 -0.0156
  358ARG     HE 5556   4.814   2.965   5.591 -1.6950  2.3326  1.3017
  358ARG   HH11 5557   5.129   2.813   5.786 -0.2271  0.9120  0.8698
  358ARG   HH12 5558   5.069   2.966   5.844 -0.2580 -1.5150  2.8485
  358ARG   HH21 5559   5.016   2.693   5.642  1.2777  0.4233 -0.4057
  358ARG   HH22 5560   4.910   2.773   5.532 -3.0976 -1.3149  3.0428
  359ILE      N 5561   4.786   3.531   5.474 -0.0624 -0.1087 -0.1082
  359ILE     CA 5562   4.842   3.555   5.339  0.3598  0.0059  0.7443
  359ILE      C 5563   4.993   3.537   5.346 -0.2074 -0.1437  0.0458
  359ILE      O 5564   5.063   3.597   5.429  0.0463  0.1979 -0.4250
  359ILE     CB 5565   4.808   3.699   5.293 -0.2197  0.3915  0.3093
  359ILE    CG1 5566   4.657   3.740   5.323 -0.1818 -0.2966 -0.4075
  359ILE    CG2 5567   4.830   3.703   5.136  0.2251 -0.2632 -0.1811
  359ILE    CD1 5568   4.629   3.888   5.287  0.8508  0.6337 -0.2184
  359ILE      H 5569   4.845   3.564   5.549  0.7332 -0.4140 -0.5852
  359ILE     HA 5570   4.795   3.484   5.270  0.5180  1.3707 -0.8435
  359ILE     HB 5571   4.872   3.772   5.343  0.2515 -0.1104  0.4529
  359ILE   HG12 5572   4.590   3.677   5.264  2.3442 -2.9566 -0.6761
  359ILE   HG13 5573   4.641   3.735   5.430  2.6995  1.2823  0.2133
  359ILE   HG21 5574   4.913   3.639   5.105  0.5567  0.3770 -0.6347
  359ILE   HG22 5575   4.750   3.660   5.077 -0.6342  0.1763  0.6423
  359ILE   HG23 5576   4.856   3.805   5.107  0.9265 -0.7229 -1.2259
  359ILE   HD11 5577   4.688   3.954   5.350 -0.4278  3.2137 -1.5674
  359ILE   HD12 5578   4.653   3.900   5.181 -0.9663 -0.7414 -0.8344
  359ILE   HD13 5579   4.523   3.909   5.299  0.9849  0.6769  0.9863
  360GLY      N 5580   5.055   3.446   5.264  0.3457 -0.7231  0.4597
  360GLY     CA 5581   5.201   3.425   5.233  0.0910 -0.0377  0.4067
  360GLY      C 5582   5.263   3.518   5.130  0.4556  1.1846  0.3913
  360GLY      O 5583   5.199   3.548   5.031  0.3604 -0.0172 -0.1414
  360GLY      H 5584   4.982   3.398   5.212 -0.6816  0.2854  0.9177
  360GLY    HA2 5585   5.262   3.428   5.323 -1.4834 -1.3386  1.6023
  360GLY    HA3 5586   5.207   3.321   5.200 -0.7868 -0.1803  0.6723
  361PHE      N 5587   5.383   3.562   5.168 -0.0782  0.6463 -0.3266
  361PHE     CA 5588   5.475   3.633   5.074 -0.0080 -0.2685  0.5307
  361PHE      C 5589   5.601   3.552   5.043  0.2970 -0.5562 -0.2940
  361PHE      O 5590   5.657   3.496   5.135  0.0358  0.1460  0.1672
  361PHE     CB 5591   5.504   3.777   5.119 -0.1551 -0.6664 -0.6059
  361PHE     CG 5592   5.388   3.876   5.114  0.2855 -1.0371 -0.6762
  361PHE    CD1 5593   5.280   3.871   5.209  0.3290 -0.2676 -0.1087
  361PHE    CD2 5594   5.377   3.969   5.010 -1.2126  0.4805  0.5730
  361PHE    CE1 5595   5.172   3.966   5.202  0.4293 -0.6658 -0.3446
  361PHE    CE2 5596   5.277   4.069   5.010  0.5103  0.0050  0.2803
  361PHE     CZ 5597   5.170   4.063   5.105  0.4445  0.2744  0.2121
  361PHE      H 5598   5.415   3.541   5.261 -2.0843  1.2388  0.5559
  361PHE     HA 5599   5.425   3.639   4.977 -0.4315  1.0992  0.8093
  361PHE    HB2 5600   5.554   3.777   5.216  2.1876  1.5729 -1.7229
  361PHE    HB3 5601   5.591   3.817   5.067 -0.1023 -0.1576 -0.1286
  361PHE    HD1 5602   5.283   3.797   5.288  0.4889  1.4869  1.6044
  361PHE    HD2 5603   5.458   3.969   4.938 -1.4010  0.8020  0.3575
  361PHE    HE1 5604   5.094   3.976   5.276 -0.2814  3.1286 -1.3772
  361PHE    HE2 5605   5.272   4.149   4.938 -3.4263  1.4793  1.9207
  361PHE     HZ 5606   5.090   4.135   5.102 -1.6174 -1.8776  0.8659
  362ALA      N 5607   5.649   3.551   4.919 -0.2359 -0.6140 -0.0340
  362ALA     CA 5608   5.787   3.512   4.887  0.0094 -0.5033 -0.5723
  362ALA      C 5609   5.832   3.592   4.767  0.0670  0.2290  0.0006
  362ALA      O 5610   5.751   3.636   4.682 -0.1978 -0.4738 -0.2261
  362ALA     CB 5611   5.796   3.362   4.858  0.0600 -0.5644  0.1114
  362ALA      H 5612   5.603   3.585   4.836 -0.6217 -2.9757 -0.8945
  362ALA     HA 5613   5.854   3.543   4.968 -0.1341 -2.2625  0.2635
  362ALA    HB1 5614   5.890   3.342   4.807 -1.0416 -1.5815 -1.6326
  362ALA    HB2 5615   5.795   3.306   4.952  1.7526 -2.0158 -0.6766
  362ALA    HB3 5616   5.717   3.328   4.791 -1.0211  1.7833  0.0847
  363VAL      N 5617   5.963   3.589   4.745  0.4751  0.1667  0.3854
  363VAL     CA 5618   6.015   3.660   4.626  0.4399  0.3301 -0.3913
  363VAL      C 5619   5.977   3.578   4.506 -0.1899  0.0765  0.4669
  363VAL      O 5620   5.990   3.457   4.500 -0.0682 -0.3680 -0.0166
  363VAL     CB 5621   6.163   3.668   4.637 -0.2826 -0.0817 -0.6982
  363VAL    CG1 5622   6.238   3.708   4.511 -0.2055 -0.4131  0.3283
  363VAL    CG2 5623   6.197   3.777   4.735  0.2986 -0.2525 -0.5819
  363VAL      H 5624   6.021   3.547   4.816  1.7532  1.6219  0.2670
  363VAL     HA 5625   5.963   3.756   4.626 -0.2345 -0.0248  0.5568
  363VAL     HB 5626   6.196   3.572   4.675 -2.2867 -0.9915 -1.0976
  363VAL   HG11 5627   6.211   3.812   4.491 -0.9782 -0.9561 -1.7092
  363VAL   HG12 5628   6.346   3.699   4.524  0.5019  3.5831 -1.1776
  363VAL   HG13 5629   6.200   3.646   4.430 -1.8845 -0.4275  1.0641
  363VAL   HG21 5630   6.154   3.875   4.713  0.2676 -0.5434 -1.8451
  363VAL   HG22 5631   6.170   3.753   4.838 -0.7402  0.7673 -0.5919
  363VAL   HG23 5632   6.303   3.791   4.718  0.2304 -2.3888 -3.3949
  364SER      N 5633   5.925   3.647   4.406  0.1949 -0.3268 -0.0638
  364SER     CA 5634   5.875   3.582   4.286 -0.1694  0.1240 -0.3165
  364SER      C 5635   5.997   3.551   4.200  0.1033 -0.5839  0.3760
  364SER      O 5636   6.088   3.632   4.189 -0.1155 -1.0404  0.0964
  364SER     CB 5637   5.782   3.680   4.216 -0.6278 -0.5807  0.6997
  364SER     OG 5638   5.722   3.619   4.097  0.5502 -0.2996 -0.9857
  364SER      H 5639   5.930   3.747   4.414 -0.1921 -0.4387  2.3057
  364SER     HA 5640   5.820   3.493   4.315 -0.8583  0.8790  0.7862
  364SER    HB2 5641   5.712   3.702   4.297 -0.9389 -2.8437  1.0919
  364SER    HB3 5642   5.829   3.771   4.178 -1.1186 -0.8022 -0.4639
  364SER     HG 5643   5.639   3.664   4.080 -0.2847 -1.4344 -0.0895
  365ALA      N 5644   5.989   3.439   4.130 -0.3057 -0.6174  0.3265
  365ALA     CA 5645   6.079   3.398   4.030 -0.2833 -0.3485 -0.1493
  365ALA      C 5646   6.067   3.472   3.897 -0.2877  0.3493  0.0728
  365ALA      O 5647   6.161   3.452   3.821  0.6837 -0.2090  0.6341
  365ALA     CB 5648   6.061   3.248   3.995 -0.4029 -0.0709 -0.0796
  365ALA      H 5649   5.900   3.393   4.139 -0.1983 -0.4537  3.1161
  365ALA     HA 5650   6.184   3.405   4.057 -0.0259  0.1872 -1.2415
  365ALA    HB1 5651   6.145   3.221   3.933 -0.0758 -0.0055  0.3277
  365ALA    HB2 5652   6.048   3.193   4.089  1.1073  1.4292  1.0720
  365ALA    HB3 5653   5.975   3.233   3.930  0.7656 -0.0698 -1.6661
  366CYS      N 5654   5.972   3.560   3.878 -0.6399  0.2810  0.1763
  366CYS     CA 5655   5.960   3.648   3.761  0.0862  0.1436 -0.3128
  366CYS      C 5656   5.962   3.800   3.782  0.0815 -0.6066  0.6312
  366CYS      O 5657   5.923   3.876   3.691 -0.3634 -0.2752 -0.0617
  366CYS     CB 5658   5.828   3.607   3.686 -1.0070  0.5002 -0.0456
  366CYS     SG 5659   5.679   3.683   3.750  0.4068 -0.3615 -0.0550
  366CYS      H 5660   5.894   3.554   3.942 -1.5182 -1.0654 -0.9392
  366CYS     HA 5661   6.044   3.627   3.695 -0.1670 -0.5997 -0.4096
  366CYS    HB2 5662   5.843   3.630   3.580 -0.8201 -2.6566 -0.8200
  366CYS    HB3 5663   5.808   3.500   3.694 -0.4005  0.3903  0.0587
  367HIS      N 5664   6.001   3.851   3.901 -0.5319 -0.3157 -0.0669
  367HIS     CA 5665   6.014   3.991   3.936  0.9024 -0.5635 -0.3933
  367HIS      C 5666   6.121   4.065   3.852 -0.3807  0.0585  0.1645
  367HIS      O 5667   6.221   4.009   3.802  0.0884 -0.0116  0.0189
  367HIS     CB 5668   6.039   4.001   4.089  0.1160  0.3918 -0.0656
  367HIS     CG 5669   6.183   3.989   4.125 -0.0842  0.1380 -0.7098
  367HIS    ND1 5670   6.244   3.874   4.151  0.1481  0.1671 -0.6786
  367HIS    CD2 5671   6.274   4.094   4.156 -0.5957  0.0104 -0.2495
  367HIS    CE1 5672   6.363   3.898   4.198 -0.1033  0.4507 -0.4769
  367HIS    NE2 5673   6.388   4.030   4.204  0.1372 -0.4196  0.7666
  367HIS      H 5674   6.031   3.779   3.965  1.8152  0.6784  0.0163
  367HIS     HA 5675   5.916   4.036   3.918  1.0473  1.0802  2.2600
  367HIS    HB2 5676   6.008   4.102   4.113 -2.5075 -0.8664  2.4758
  367HIS    HB3 5677   5.980   3.938   4.155  1.1933  0.4178  0.9426
  367HIS    HD1 5678   6.205   3.782   4.161  1.3413 -0.3638 -0.6938
  367HIS    HD2 5679   6.246   4.197   4.167 -1.3242 -0.3113  1.0815
  367HIS    HE1 5680   6.413   3.815   4.247 -2.0141 -1.3907 -1.4657
  368VAL      N 5681   6.101   4.193   3.813  0.3072  0.3746  0.5954
  368VAL     CA 5682   6.193   4.282   3.727  0.3257  0.0533 -0.3452
  368VAL      C 5683   6.306   4.334   3.818 -0.6969  0.7185  0.8733
  368VAL      O 5684   6.280   4.372   3.933 -0.7191  0.4666 -0.2392
  368VAL     CB 5685   6.113   4.404   3.667  0.0061  0.1935 -0.4253
  368VAL    CG1 5686   6.201   4.481   3.569  0.5740  0.7669 -0.4678
  368VAL    CG2 5687   5.978   4.369   3.599  1.1388 -0.3481  0.8577
  368VAL      H 5688   6.003   4.217   3.810  0.2679  0.1287 -0.7309
  368VAL     HA 5689   6.235   4.209   3.657 -0.9558 -3.6519  2.3826
  368VAL     HB 5690   6.084   4.469   3.750  0.4110 -1.8290  1.4047
  368VAL   HG11 5691   6.228   4.431   3.476  0.4965  1.9883 -1.1773
  368VAL   HG12 5692   6.151   4.569   3.528 -0.2756  1.0184  1.0358
  368VAL   HG13 5693   6.296   4.505   3.616  1.3917 -2.6032 -0.1248
  368VAL   HG21 5694   5.931   4.443   3.533 -2.0734 -2.5739  0.4363
  368VAL   HG22 5695   5.978   4.272   3.550  1.6350  0.2048 -0.2891
  368VAL   HG23 5696   5.900   4.360   3.674  1.8204  1.8309  1.9086
  369HIS      N 5697   6.432   4.326   3.775  0.2311 -0.6600  0.1959
  369HIS     CA 5698   6.551   4.360   3.853 -0.0332 -0.2072  0.3451
  369HIS      C 5699   6.673   4.387   3.767 -0.1376  0.5760  0.4994
  369HIS      O 5700   6.667   4.397   3.643  0.3558 -0.1122  0.4583
  369HIS     CB 5701   6.578   4.239   3.947  0.2854 -0.1430 -0.5812
  369HIS     CG 5702   6.600   4.106   3.875  0.2840 -0.1696 -0.1215
  369HIS    ND1 5703   6.500   4.025   3.823 -0.6324 -0.2160  0.0990
  369HIS    CD2 5704   6.719   4.046   3.839  0.5501 -0.4234 -0.3409
  369HIS    CE1 5705   6.561   3.927   3.756 -0.4650  0.6166  0.2418
  369HIS    NE2 5706   6.696   3.935   3.762  0.0443  0.5377 -0.1703
  369HIS      H 5707   6.449   4.288   3.683 -0.9968 -1.9802  0.4705
  369HIS     HA 5708   6.530   4.451   3.910 -0.2716 -0.5033  0.7365
  369HIS    HB2 5709   6.669   4.261   4.002  0.6415  1.2076 -1.6382
  369HIS    HB3 5710   6.499   4.218   4.019  1.0300  1.2048  0.7035
  369HIS    HD1 5711   6.400   4.034   3.819 -0.5100  1.9894  0.9604
  369HIS    HD2 5712   6.818   4.087   3.850  0.7317 -0.9289 -0.0731
  369HIS    HE1 5713   6.507   3.851   3.703  1.1422 -1.1406  0.9892
  370ASP      N 5714   6.790   4.412   3.833  0.1589  0.6373 -0.0793
  370ASP     CA 5715   6.916   4.463   3.766  0.1984  0.8927  0.1837
  370ASP      C 5716   7.039   4.389   3.814  0.2020 -0.8018  0.1311
  370ASP      O 5717   7.033   4.292   3.889  0.0917  0.2306  0.0835
  370ASP     CB 5718   6.921   4.616   3.762 -0.2140 -0.1104 -0.2972
  370ASP     CG 5719   6.950   4.679   3.901 -0.0646 -0.2398 -0.4739
  370ASP    OD1 5720   7.044   4.633   3.972  0.0969  0.5475  0.1910
  370ASP    OD2 5721   6.887   4.780   3.930  0.6986 -0.7950 -0.6742
  370ASP      H 5722   6.798   4.403   3.933  0.3806  0.0097 -0.1445
  370ASP     HA 5723   6.907   4.428   3.663  0.8891 -1.2607  0.8117
  370ASP    HB2 5724   6.994   4.655   3.691 -1.6530  0.6980 -1.3586
  370ASP    HB3 5725   6.824   4.647   3.723 -0.9059 -0.6791  0.9106
  371GLU      N 5726   7.160   4.432   3.765  0.0466 -0.1682 -0.8173
  371GLU     CA 5727   7.286   4.365   3.810 -0.2342 -0.3243  0.1775
  371GLU      C 5728   7.313   4.373   3.958  0.1993 -1.0807 -0.1554
  371GLU      O 5729   7.386   4.287   4.010 -0.0626 -0.4384  0.0205
  371GLU     CB 5730   7.402   4.403   3.714 -0.3965  0.2537  0.4115
  371GLU     CG 5731   7.389   4.330   3.579 -0.1423 -0.1784 -0.7485
  371GLU     CD 5732   7.279   4.388   3.496  0.4861  0.2566  0.7477
  371GLU    OE1 5733   7.192   4.305   3.454 -0.3305 -0.5757 -0.4069
  371GLU    OE2 5734   7.272   4.510   3.474 -0.1419 -0.2776 -0.2587
  371GLU      H 5735   7.175   4.516   3.711  1.6062 -0.1966 -0.4741
  371GLU     HA 5736   7.264   4.260   3.789 -0.7730 -0.3777  0.9823
  371GLU    HB2 5737   7.405   4.511   3.703 -0.9529  0.2776  0.4667
  371GLU    HB3 5738   7.498   4.371   3.756 -0.7214 -1.3735 -0.0227
  371GLU    HG2 5739   7.479   4.333   3.516  0.5238  1.6488  0.2102
  371GLU    HG3 5740   7.364   4.227   3.605  1.6170 -0.5311 -0.2885
  372PHE      N 5741   7.263   4.475   4.029 -0.2462  0.0298  0.0864
  372PHE     CA 5742   7.304   4.505   4.168 -0.6352 -0.0658 -0.0489
  372PHE      C 5743   7.190   4.523   4.264 -0.4898  0.1921 -0.6387
  372PHE      O 5744   7.218   4.531   4.385  0.2488  0.4239  0.3815
  372PHE     CB 5745   7.375   4.639   4.168 -0.0822 -0.3849  0.3902
  372PHE     CG 5746   7.500   4.657   4.081  0.3094 -0.2990 -0.2425
  372PHE    CD1 5747   7.616   4.608   4.142 -0.3861 -0.5562  0.1584
  372PHE    CD2 5748   7.505   4.707   3.949 -0.1493  0.4687 -0.3774
  372PHE    CE1 5749   7.742   4.614   4.081 -0.3661  0.1750 -0.3176
  372PHE    CE2 5750   7.633   4.711   3.888  0.3943 -0.1300 -0.0252
  372PHE     CZ 5751   7.753   4.670   3.953  0.3034  0.1310  0.5412
  372PHE      H 5752   7.198   4.533   3.977 -0.6543  0.4352  1.0270
  372PHE     HA 5753   7.375   4.430   4.203  3.2397  3.2538 -0.1330
  372PHE    HB2 5754   7.305   4.717   4.138 -0.0137  0.0546  1.3396
  372PHE    HB3 5755   7.397   4.680   4.267 -0.5565 -0.0058  0.3415
  372PHE    HD1 5756   7.605   4.574   4.244 -0.5893 -1.3987 -0.1330
  372PHE    HD2 5757   7.425   4.723   3.878  0.2443 -0.7727 -1.1269
  372PHE    HE1 5758   7.832   4.591   4.136 -0.7292 -0.2004  0.1263
  372PHE    HE2 5759   7.648   4.747   3.787  1.8188 -2.2779 -0.6527
  372PHE     HZ 5760   7.850   4.689   3.908  0.9229 -0.3113  1.6621
  373ARG      N 5761   7.064   4.529   4.219 -0.1499  0.7493  0.2632
  373ARG     CA 5762   6.950   4.514   4.304 -0.1537  0.2180 -0.2629
  373ARG      C 5763   6.830   4.421   4.254  0.2638 -0.3515  0.1570
  373ARG      O 5764   6.783   4.428   4.142  0.3291  0.5771  0.5572
  373ARG     CB 5765   6.896   4.653   4.344  0.4329 -0.5802  0.1996
  373ARG     CG 5766   7.005   4.745   4.415  1.2164 -0.3441 -0.0059
  373ARG     CD 5767   6.952   4.876   4.475 -0.5473  0.6432  0.2107
  373ARG     NE 5768   6.878   4.945   4.373  0.1767 -0.0237 -0.0326
  373ARG     CZ 5769   6.850   5.073   4.371  0.2966 -0.1013  0.6924
  373ARG    NH1 5770   6.866   5.166   4.459 -0.1448  0.1261 -0.0771
  373ARG    NH2 5771   6.797   5.128   4.262 -0.8266 -0.3398 -0.1888
  373ARG      H 5772   7.050   4.530   4.119  0.9220  2.6030  0.0840
  373ARG     HA 5773   6.993   4.476   4.396  2.2279  2.0969 -0.4993
  373ARG    HB2 5774   6.860   4.705   4.255  1.2030  0.4240  0.4513
  373ARG    HB3 5775   6.815   4.640   4.416  1.4271 -0.3457  1.3844
  373ARG    HG2 5776   7.046   4.692   4.501 -0.2164  1.2194  1.7588
  373ARG    HG3 5777   7.082   4.769   4.342  0.4271  0.9570 -0.4528
  373ARG    HD2 5778   6.893   4.852   4.564 -0.6286  0.9611  0.2450
  373ARG    HD3 5779   7.038   4.936   4.505  0.9332 -0.7843 -0.9851
  373ARG     HE 5780   6.837   4.890   4.299  0.6481  1.2915 -1.3197
  373ARG   HH11 5781   6.836   5.261   4.447  1.4783  1.1283  2.8517
  373ARG   HH12 5782   6.905   5.142   4.549 -3.4894 -0.3429  1.3885
  373ARG   HH21 5783   6.758   5.221   4.273  1.0405  0.4197  0.3095
  373ARG   HH22 5784   6.766   5.072   4.184 -0.8940 -0.5689  0.0001
  374THR      N 5785   6.781   4.340   4.345  0.2308 -0.6829  0.5278
  374THR     CA 5786   6.671   4.233   4.340 -0.1099  0.3457 -0.2046
  374THR      C 5787   6.573   4.246   4.459 -0.5147  0.3049 -0.1534
  374THR      O 5788   6.618   4.292   4.566  0.2285  0.2756 -0.0209
  374THR     CB 5789   6.731   4.094   4.339  0.4006 -0.1854 -0.3880
  374THR    OG1 5790   6.834   4.094   4.424 -0.0033 -0.3974  0.3445
  374THR    CG2 5791   6.769   4.054   4.203  0.3505 -0.7564 -0.0362
  374THR      H 5792   6.832   4.339   4.433  0.1145 -2.1395  0.6067
  374THR     HA 5793   6.626   4.242   4.242 -0.3148  1.4558 -0.0172
  374THR     HB 5794   6.659   4.022   4.378 -0.7626  1.7411  1.1610
  374THR    HG1 5795   6.797   4.085   4.512  0.2123 -1.6335  0.3195
  374THR   HG21 5796   6.835   4.134   4.171  1.5120 -1.1286  1.2988
[truncated: 3,976,157 more chars]
