# Supplementary material for: Broadening the Scope of Binding Free Energy Calculations Using a Separated Topologies Approach
Source: J Chem Theory Comput. 2023 Jul 24;19(15):5058–76. doi: 10.1021/acs.jctc.3c00282 (PMC10413862; doi:10.1021/acs.jctc.3c00282)
Supplement: Supplementary file 2 — ct3c00282_si_002.zip [file ct3c00282_si_002.zip › SI_paper/BACE1/input/biphenyl/lig_04/solvent.gro]

GROningen MAchine for Chemical Simulation
 5729
    1Cl-     CL    1   3.270   2.721   0.930 -0.1022 -0.1054 -0.2091
    2Na+     NA    2   3.264   0.846   3.336  0.0730 -0.2176 -0.6072
    3Na+     NA    3   2.261   2.668   1.109  0.0613  0.0353  0.0071
    4Na+     NA    4   0.718   3.792   3.058  0.0979 -0.4307  0.5110
    5Na+     NA    5   0.632   0.934   3.741 -0.1565  0.0364  0.7602
    6Na+     NA    6   2.614   1.138   1.653  0.4132 -0.1956 -0.1250
    7Cl-     CL    7   1.323   0.213   3.719 -0.1767 -0.0976  0.2217
    8Cl-     CL    8   2.701   2.794   1.171 -0.2147  0.4860 -0.4305
    9Cl-     CL    9   3.069   1.227   1.625 -0.0343  0.2713  0.1176
   10Cl-     CL   10   1.938   1.090   1.980  0.1560 -0.2191  0.6200
   11Cl-     CL   11   0.256   3.330   2.758 -0.1730 -0.3128  0.1418
   12UNL     C1   12   1.917   1.836   0.697  0.0532  0.3322  0.3243
   12UNL     C2   13   2.020   1.800   0.786 -0.0074 -0.8943  0.0328
   12UNL     C3   14   1.919   1.811   0.554 -0.0659 -0.3868 -0.2333
   12UNL     C4   15   1.835   1.884   0.242  0.6913 -0.3486 -0.6811
   12UNL     C5   16   2.148   1.732   0.592 -0.6622 -0.2291  0.5563
   12UNL     C6   17   2.381   1.776   0.787 -0.6135 -0.3423 -0.6714
   12UNL     C7   18   1.728   1.845   0.155 -0.6123 -0.1082  0.3961
   12UNL     C8   19   2.244   1.652   0.930  0.0776 -0.5573  0.0605
   12UNL     C9   20   2.465   1.698   0.996  0.1295  0.3717 -0.9293
   12UNL    C10   21   2.139   1.747   0.725 -0.6700  0.2614 -0.4265
   12UNL    C11   22   2.256   1.727   0.813  0.2189 -0.1505 -0.8189
   12UNL    C12   23   2.036   1.750   0.500  0.0983  0.5494 -0.1548
   12UNL    C13   24   2.492   1.770   0.883 -0.2697  0.7417  1.0655
   12UNL    C14   25   1.909   1.777   0.263 -0.4237  0.3682 -1.3278
   12UNL    C15   26   2.022   1.521   0.251 -0.1111  0.6315 -0.0724
   12UNL    C16   27   1.878   1.527   0.204  0.1470 -0.6010 -0.3342
   12UNL    C17   28   2.041   1.748   0.347  0.1416 -0.7051  0.3381
   12UNL    C18   29   2.140   1.857   0.291  0.1667  0.9248 -0.2558
   12UNL    C19   30   2.714   1.842   0.953 -0.2321  0.0061  0.6876
   12UNL     N1   31   2.342   1.635   1.028  0.1120 -0.2887  0.9746
   12UNL     N2   32   1.734   1.713   0.131 -0.2615  0.1471 -0.4241
   12UNL     N3   33   1.847   1.674   0.201  0.3703 -0.6994 -0.1220
   12UNL     N4   34   2.090   1.618   0.310  0.1889  0.3405 -0.2424
   12UNL     N5   35   2.087   1.396   0.229 -0.7582 -0.0923 -0.5487
   12UNL     O1   36   2.615   1.821   0.847  0.0184 -0.6533 -0.4297
   12UNL     H1   37   1.830   1.889   0.735 -0.2372  0.5092 -0.5293
   12UNL     H2   38   2.000   1.824   0.890 -1.2879 -0.5399 -0.2631
   12UNL     H3   39   1.828   1.829   0.497  0.2712  0.1270 -0.6261
   12UNL     H4   40   1.858   1.985   0.274  0.5905 -0.4025 -0.4353
   12UNL     H5   41   2.244   1.711   0.546 -0.3653  1.1612  0.4293
   12UNL     H6   42   2.415   1.833   0.702  2.0875  0.8800  0.9609
   12UNL     H7   43   1.653   1.911   0.112 -1.0208 -1.6857 -1.5701
   12UNL     H8   44   2.151   1.608   0.964 -0.6447  1.8647  1.7874
   12UNL     H9   45   2.537   1.672   1.073 -1.4228 -1.0590  0.1914
   12UNL    H10   46   1.868   1.486   0.103 -0.8508  0.6196 -0.7824
   12UNL    H11   47   1.812   1.471   0.271  2.3260 -1.9796  0.8903
   12UNL    H12   48   2.111   1.957   0.323 -0.6834  0.6003  0.0244
   12UNL    H13   49   2.151   1.849   0.182  0.5392 -0.6697 -0.1514
   12UNL    H14   50   2.234   1.841   0.345  0.5743 -0.5009 -1.2787
   12UNL    H15   51   2.789   1.909   0.910 -1.5614  0.9970 -0.2306
   12UNL    H16   52   2.755   1.744   0.981 -0.1754 -0.0663  0.3588
   12UNL    H17   53   2.663   1.885   1.040 -2.0549 -0.7179  0.0670
   12UNL    H18   54   2.187   1.603   0.339  0.1204 -0.2124 -0.2721
   12UNL    H19   55   2.033   1.314   0.204  0.5722 -1.1682 -0.1688
   12UNL    H20   56   2.175   1.378   0.279 -1.6378  0.2986  1.3237
   13HOH      O   57   0.319   1.181   0.067 -0.6525  0.2072  0.3681
   13HOH     H1   58   0.243   1.238   0.083 -0.7877  0.1053  0.0967
   13HOH     H2   59   0.292   1.125  -0.006 -0.7968 -0.6955  1.0649
   14HOH      O   60   1.040   0.912   0.856 -0.7132 -0.2170 -0.1070
   14HOH     H1   61   1.130   0.887   0.835 -0.8037  0.1933 -1.0777
   14HOH     H2   62   1.025   0.876   0.944  0.5189  0.0229  0.2419
   15HOH      O   63   2.650   0.771   3.602 -0.5722 -0.0020 -0.1614
   15HOH     H1   64   2.595   0.702   3.565 -0.5864 -0.1136  0.0607
   15HOH     H2   65   2.609   0.852   3.573 -0.9491 -0.0811  0.1213
   16HOH      O   66   0.996   3.351   2.511  0.7929 -0.1301 -0.0158
   16HOH     H1   67   0.948   3.269   2.494  0.0902  0.1646  0.4306
   16HOH     H2   68   0.941   3.419   2.472 -0.2147  0.4303  2.1157
   17HOH      O   69   2.366   3.156   1.387  0.1464 -0.0417  0.1904
   17HOH     H1   70   2.333   3.082   1.336  0.0715 -0.3412  0.6638
   17HOH     H2   71   2.461   3.151   1.376  0.0939  0.7490 -1.0733
   18HOH      O   72   1.860   3.661   3.748 -0.2410 -0.3503 -0.2488
   18HOH     H1   73   1.888   3.708   3.669 -0.3578  0.5676  0.2286
   18HOH     H2   74   1.788   3.605   3.719 -1.0528  0.8068 -0.6164
   19HOH      O   75   0.408   3.350   3.747  0.9858  0.0727 -0.4559
   19HOH     H1   76   0.496   3.316   3.731  1.5870  0.8671  0.8218
   19HOH     H2   77   0.398   3.346   3.842 -0.1392  0.5506 -0.5190
   20HOH      O   78   0.886   3.555   2.711  0.3812 -0.2955  0.2767
   20HOH     H1   79   0.959   3.525   2.657  0.2824 -0.8409  0.4336
   20HOH     H2   80   0.860   3.477   2.761 -0.4959 -0.1863  0.0116
   21HOH      O   81   0.426   0.568   0.033 -0.3562  0.1561 -0.0014
   21HOH     H1   82   0.397   0.482   0.061  0.2017 -0.2684 -0.6576
   21HOH     H2   83   0.505   0.585   0.083  0.6169 -0.5843 -1.1755
   22HOH      O   84   3.607   1.551   3.006  0.0263 -0.6406 -0.0382
   22HOH     H1   85   3.659   1.611   2.953  0.4169  0.6320  1.6034
   22HOH     H2   86   3.516   1.572   2.985  0.1646 -0.2553 -0.2655
   23HOH      O   87   2.125   0.388   1.058 -0.3929  0.2889 -0.4346
   23HOH     H1   88   2.033   0.370   1.077 -0.5988  0.6783 -1.0162
   23HOH     H2   89   2.164   0.301   1.043 -0.2857 -0.0214  1.3066
   24HOH      O   90   3.603   1.626   1.955 -0.0882  0.1996 -0.5427
   24HOH     H1   91   3.609   1.573   1.875 -0.3127 -0.9572  0.1669
   24HOH     H2   92   3.643   1.710   1.930 -0.1931 -0.0922 -1.8720
   25HOH      O   93   0.772   1.896   2.798  0.1525 -0.6217  0.6379
   25HOH     H1   94   0.866   1.888   2.785  0.0871  0.2060 -0.7953
   25HOH     H2   95   0.760   1.976   2.849  0.2114 -0.1957 -0.0018
   26HOH      O   96   2.913   1.394   0.832 -0.0606 -0.4663 -0.1571
   26HOH     H1   97   3.005   1.367   0.828  0.0780 -0.0656  0.1845
   26HOH     H2   98   2.916   1.482   0.869 -0.5870 -0.4725 -0.0937
   27HOH      O   99   2.195   3.555   0.891  0.2620  0.0775  0.4915
   27HOH     H1  100   2.099   3.550   0.895  0.2499  0.1197  0.2766
   27HOH     H2  101   2.220   3.483   0.833  0.3697 -0.0058  0.6396
   28HOH      O  102   3.389   1.612   1.518  0.3567  0.1388 -0.9641
   28HOH     H1  103   3.419   1.567   1.597 -0.2338  1.2631 -0.0368
   28HOH     H2  104   3.469   1.638   1.474  0.7308  0.2388 -0.2617
   29HOH      O  105   0.513   2.524   0.966  0.3861 -0.1324 -0.7552
   29HOH     H1  106   0.599   2.482   0.967  0.9134  0.8163  1.0606
   29HOH     H2  107   0.451   2.451   0.960  1.2839 -1.0541  0.2560
   30HOH      O  108   2.301   3.445   0.121 -0.2817  0.4148  0.6116
   30HOH     H1  109   2.221   3.454   0.071 -0.2475  1.6926  0.7063
   30HOH     H2  110   2.371   3.451   0.055 -0.2418 -0.2655  0.5778
   31HOH      O  111   1.841   2.586   1.841  0.0769  0.3843  0.8556
   31HOH     H1  112   1.844   2.673   1.802  1.0240  0.5208  1.1840
   31HOH     H2  113   1.886   2.596   1.925 -1.2266 -0.0637  1.6755
   32HOH      O  114   2.187   3.181   0.446  0.3029 -0.3226 -0.6140
   32HOH     H1  115   2.232   3.149   0.524 -0.7305 -0.6442 -0.1179
   32HOH     H2  116   2.121   3.114   0.426 -0.1893  0.2747 -1.0933
   33HOH      O  117   1.715   0.351   2.893  1.2259 -0.1943  0.2613
   33HOH     H1  118   1.752   0.436   2.915  0.4731  0.1531  0.2390
   33HOH     H2  119   1.622   0.359   2.913  1.1770 -1.0959  0.4922
   34HOH      O  120   2.390   0.736   3.464  0.0505 -0.6567 -0.1800
   34HOH     H1  121   2.377   0.815   3.517  1.1540  0.1489 -1.0174
   34HOH     H2  122   2.380   0.765   3.374  0.2964 -1.5189 -0.5074
   35HOH      O  123   1.143   0.069   3.301 -0.3673  0.0271  0.2129
   35HOH     H1  124   1.109   0.013   3.371  1.9775 -1.0723  0.6813
   35HOH     H2  125   1.209   0.123   3.344 -0.9349  1.5599 -0.6871
   36HOH      O  126   0.410   3.664   2.534  0.3985  0.2599 -0.4621
   36HOH     H1  127   0.438   3.580   2.498 -0.8627 -0.4776  0.1403
   36HOH     H2  128   0.467   3.679   2.609  0.4233 -0.2225 -0.3830
   37HOH      O  129   1.106   0.050   2.423  0.0731  0.7282 -0.0833
   37HOH     H1  130   1.053   0.048   2.502  0.4130  0.4029  0.1388
   37HOH     H2  131   1.178   0.110   2.444  1.1549 -0.6648  0.5171
   38HOH      O  132   1.094   1.273   0.127 -1.2856  0.4439 -0.0328
   38HOH     H1  133   1.146   1.353   0.125 -1.5719  0.6357 -0.0419
   38HOH     H2  134   1.152   1.207   0.164 -1.4793  0.9913  1.3790
   39HOH      O  135   3.801   3.175   0.836 -0.2961  0.1805 -0.8207
   39HOH     H1  136   3.720   3.220   0.861 -0.5625 -0.8836  0.4922
   39HOH     H2  137   3.778   3.082   0.838  1.1929 -0.2672  0.8974
   40HOH      O  138   2.736   1.375   1.357 -0.4699  0.6105 -0.2481
   40HOH     H1  139   2.764   1.446   1.414 -1.2495  0.4455  0.3629
   40HOH     H2  140   2.764   1.296   1.402 -0.1537  0.5021 -0.6236
   41HOH      O  141   1.329   3.124   3.182  0.1149  0.0222  0.1433
   41HOH     H1  142   1.398   3.138   3.246 -0.5475  0.6503  0.7484
   41HOH     H2  143   1.358   3.172   3.104  0.1692  0.6342  0.5349
   42HOH      O  144   0.775   0.647   2.984  0.5410  0.1101 -0.2214
   42HOH     H1  145   0.787   0.568   2.931  0.0083  0.3581 -0.7372
   42HOH     H2  146   0.785   0.617   3.075  0.1316 -0.5914 -0.3953
   43HOH      O  147   3.405   2.433   3.539  0.7630 -0.0440 -0.2351
   43HOH     H1  148   3.398   2.414   3.446  0.4833 -0.4120 -0.1442
   43HOH     H2  149   3.323   2.475   3.563 -0.2246 -1.9963  0.2870
   44HOH      O  150   2.180   0.663   2.584 -0.4533  0.1078 -0.0188
   44HOH     H1  151   2.175   0.597   2.653 -0.6703  0.0524 -0.0841
   44HOH     H2  152   2.142   0.620   2.507  1.4458 -0.5249 -0.7365
   45HOH      O  153   3.163   1.891   3.485  0.2991  0.3415 -0.5356
   45HOH     H1  154   3.247   1.846   3.474  0.2439  0.1718 -0.2906
   45HOH     H2  155   3.185   1.967   3.538  0.0669 -0.5588  0.9898
   46HOH      O  156   1.414   3.003   0.585 -0.2920 -0.4915  0.7531
   46HOH     H1  157   1.325   3.035   0.597 -0.0764 -0.1890  1.6696
   46HOH     H2  158   1.447   3.052   0.510 -0.0930  1.2580  1.8913
   47HOH      O  159   2.695   0.837   3.863 -0.2356 -0.0158 -0.0745
   47HOH     H1  160   2.659   0.762   3.910 -0.4697 -0.4599 -0.9346
   47HOH     H2  161   2.666   0.826   3.773 -0.2464  1.0916 -0.2419
   48HOH      O  162   0.174   2.524   2.886 -0.0869  0.2954  0.5425
   48HOH     H1  163   0.102   2.568   2.840 -0.6069  0.7124  1.6741
   48HOH     H2  164   0.253   2.564   2.850 -0.4787  0.8059  0.2178
   49HOH      O  165   1.698   2.253   2.585 -0.2852 -0.1277  0.0605
   49HOH     H1  166   1.644   2.238   2.662 -0.1302  0.1952  0.2328
   49HOH     H2  167   1.699   2.348   2.573 -0.1385 -0.1609 -0.2145
   50HOH      O  168   3.562   1.587   0.349 -0.5701 -0.2308 -0.2693
   50HOH     H1  169   3.618   1.554   0.419 -1.1140 -0.6465 -0.0126
   50HOH     H2  170   3.556   1.681   0.365 -0.1921 -0.2311 -0.1223
   51HOH      O  171   0.056   0.847   1.843  0.7128 -0.7025 -0.3677
   51HOH     H1  172   0.048   0.877   1.753 -0.2801 -0.2719 -0.1701
   51HOH     H2  173  -0.003   0.905   1.892  1.3285 -0.8397  0.5817
   52HOH      O  174   0.159   1.003   2.597 -0.5453 -0.2761  0.4457
   52HOH     H1  175   0.207   0.948   2.535  1.2461  1.3940  0.1484
   52HOH     H2  176   0.206   0.991   2.680 -0.1512  0.7043  0.3820
   53HOH      O  177   0.880   3.265   0.471  0.6697  0.5938 -0.0487
   53HOH     H1  178   0.972   3.273   0.499  0.4697  0.5910  0.6343
   53HOH     H2  179   0.830   3.302   0.543  0.0675 -0.4624  0.1044
   54HOH      O  180   3.594   1.598   0.931 -0.5332  0.0198  0.1028
   54HOH     H1  181   3.528   1.662   0.959 -0.6425 -0.1715  0.2872
   54HOH     H2  182   3.581   1.590   0.837  0.2172  1.1083 -0.1276
   55HOH      O  183   3.380   2.265   2.507 -0.1135  0.6021  0.3040
   55HOH     H1  184   3.454   2.253   2.448 -1.3734 -0.1145 -1.2863
   55HOH     H2  185   3.358   2.358   2.498 -0.5416  0.4269 -0.7716
   56HOH      O  186   1.412   0.769   1.155 -0.2307 -0.4464  0.4904
   56HOH     H1  187   1.329   0.760   1.202 -1.1245  0.2442 -0.8333
   56HOH     H2  188   1.446   0.854   1.182 -0.2805 -0.4538  0.5772
   57HOH      O  189   1.373   1.323   3.112 -0.0671  0.2323 -0.6183
   57HOH     H1  190   1.438   1.392   3.127 -0.2925  0.4600 -0.6788
   57HOH     H2  191   1.395   1.256   3.176  1.1182 -0.3478 -1.5485
   58HOH      O  192   1.367   1.718   2.171  0.0773  0.0293 -0.3540
   58HOH     H1  193   1.420   1.797   2.166  0.2350 -0.0707 -0.2703
   58HOH     H2  194   1.335   1.704   2.082  0.2967  0.0162 -0.4302
   59HOH      O  195   0.429   1.279   1.866  0.1112  0.5775  0.0237
   59HOH     H1  196   0.447   1.229   1.946  1.6513 -0.1369 -0.6876
   59HOH     H2  197   0.466   1.365   1.884 -0.0136  0.5834  0.2645
   60HOH      O  198   1.573   2.572   1.195  0.2813 -0.2583 -0.1129
   60HOH     H1  199   1.596   2.665   1.201 -0.6672 -0.0390  0.6945
   60HOH     H2  200   1.527   2.564   1.112  0.4013 -0.0176 -0.2049
   61HOH      O  201   3.139   3.652   0.911  0.4285  0.5559 -0.1320
   61HOH     H1  202   3.105   3.679   0.825 -1.0110  0.9313  0.4954
   61HOH     H2  203   3.064   3.659   0.970  0.6848 -2.0314  0.7323
   62HOH      O  204   1.691   0.996   3.183 -0.1623  0.3467 -0.3040
   62HOH     H1  205   1.761   0.938   3.212 -0.5605  0.0730  0.1459
   62HOH     H2  206   1.616   0.938   3.169 -0.2136  0.5879 -1.1058
   63HOH      O  207   2.644   3.724   0.247  0.4890  0.5085 -0.3100
   63HOH     H1  208   2.706   3.687   0.310 -0.3695  0.5799  0.6322
   63HOH     H2  209   2.626   3.812   0.280 -0.2265  0.4326 -0.4695
   64HOH      O  210   2.996   2.033   3.308 -0.0128 -0.2963  0.6764
   64HOH     H1  211   3.022   2.110   3.257 -0.2569 -0.6077  0.0554
   64HOH     H2  212   3.076   1.981   3.314  0.1559 -0.0058  1.1061
   65HOH      O  213   1.144   1.636   1.071  0.1215 -0.4293  0.1392
   65HOH     H1  214   1.118   1.576   1.141  0.5659 -1.3068 -0.4027
   65HOH     H2  215   1.151   1.721   1.114 -0.8228 -0.6941  0.8813
   66HOH      O  216   0.699   2.928   3.487  0.2292  0.0200  0.0096
   66HOH     H1  217   0.670   2.924   3.395  0.8576  0.8974 -0.2472
   66HOH     H2  218   0.733   3.017   3.498  0.2952 -0.1099  1.0670
   67HOH      O  219   3.837   0.796   0.833 -0.4461 -0.9072  0.3681
   67HOH     H1  220   3.838   0.891   0.838  0.9355 -0.9146  1.5310
   67HOH     H2  221   3.765   0.769   0.889 -0.8478 -0.5542  0.0282
   68HOH      O  222   2.877   2.797   1.881 -0.9707  0.3350 -0.3762
   68HOH     H1  223   2.829   2.879   1.893 -0.4321  0.7818 -1.1150
   68HOH     H2  224   2.869   2.777   1.788 -0.0120  0.2504 -0.4624
   69HOH      O  225   0.564   2.389   0.574  1.0549 -0.4532 -0.5963
   69HOH     H1  226   0.501   2.322   0.549  0.2018  0.0064  0.1821
   69HOH     H2  227   0.513   2.470   0.575  2.0096  0.2088 -1.3323
   70HOH      O  228   0.278   0.020   0.151  0.1674 -0.2713  0.1781
   70HOH     H1  229   0.358  -0.008   0.195  0.2198 -0.2288  0.1103
   70HOH     H2  230   0.305   0.038   0.061 -0.0059 -0.6699  0.0453
   71HOH      O  231   2.242   0.531   1.263  0.0326 -0.6419  0.3090
   71HOH     H1  232   2.208   0.501   1.179  0.9728 -1.0072  0.0282
   71HOH     H2  233   2.217   0.462   1.325 -0.3148 -0.5677  0.2562
   72HOH      O  234   0.293   0.691   1.913 -0.5100 -0.0781  0.3469
   72HOH     H1  235   0.229   0.678   1.843 -1.1364  0.1737  0.8520
   72HOH     H2  236   0.284   0.613   1.968 -0.5337  0.0565  0.5346
   73HOH      O  237   3.797   0.698   2.402 -0.6010 -0.2683  0.2400
   73HOH     H1  238   3.704   0.690   2.426 -0.6504  0.1253  0.1905
   73HOH     H2  239   3.797   0.693   2.306 -0.4821 -1.0620  0.2650
   74HOH      O  240   2.316   1.663   1.716  0.2567 -0.8621 -0.3663
   74HOH     H1  241   2.407   1.693   1.717 -0.2232  0.7545 -0.3319
   74HOH     H2  242   2.298   1.636   1.806  0.1829  0.7276  0.1568
   75HOH      O  243   3.064   1.034   2.235 -0.3150  0.2126  0.0130
   75HOH     H1  244   3.098   1.053   2.148  0.0496 -0.0063  0.1082
   75HOH     H2  245   3.141   1.017   2.288 -0.5871 -0.8212  0.1054
   76HOH      O  246   0.898   0.347   2.958 -0.0733  0.1731 -0.1024
   76HOH     H1  247   0.908   0.256   2.933 -0.4831 -0.1146  0.7034
   76HOH     H2  248   0.962   0.359   3.029 -0.3392  0.3797  0.1061
   77HOH      O  249   3.599   2.082   0.386  0.4791 -0.1661 -0.5624
   77HOH     H1  250   3.639   2.036   0.313  0.3966 -0.0303 -0.6926
   77HOH     H2  251   3.657   2.156   0.404 -0.1659  0.5561 -1.3345
   78HOH      O  252   0.804   1.607   0.963 -0.1754  0.1527 -0.7085
   78HOH     H1  253   0.742   1.624   1.034  0.2884 -0.7723 -0.0427
   78HOH     H2  254   0.805   1.689   0.913 -0.6604  0.7854  0.2390
   79HOH      O  255   0.704   0.488   2.163 -0.4172  0.2054  0.2475
   79HOH     H1  256   0.687   0.394   2.167  0.2872  0.0393 -0.2300
   79HOH     H2  257   0.779   0.502   2.220  0.1303  0.2864 -0.4546
   80HOH      O  258   1.533   2.796   1.517  0.2299  0.4303  0.4931
   80HOH     H1  259   1.451   2.839   1.492 -0.1269  0.1600  1.1606
   80HOH     H2  260   1.527   2.709   1.477  1.0539  1.0007 -1.0546
   81HOH      O  261   1.106   2.316   1.247  0.2855  0.0517 -0.2106
   81HOH     H1  262   1.193   2.354   1.253  0.2757  0.2350 -0.9653
   81HOH     H2  263   1.048   2.391   1.230  0.1387 -0.1765 -0.7873
   82HOH      O  264   1.665   0.145   0.195  0.6245  0.1488 -0.4611
   82HOH     H1  265   1.709   0.168   0.114 -0.0121  0.7736 -0.6452
   82HOH     H2  266   1.724   0.176   0.264  1.7565 -1.4327 -0.5936
   83HOH      O  267   0.320   1.732   1.969  0.5142 -0.2820 -0.4054
   83HOH     H1  268   0.288   1.774   1.889 -0.8654  0.2110  0.3174
   83HOH     H2  269   0.393   1.787   1.998 -0.4250  0.9462 -0.1760
   84HOH      O  270   1.558   1.626   1.857 -0.8101  0.7425 -0.9301
   84HOH     H1  271   1.576   1.549   1.912  0.0873  0.6612 -1.2871
   84HOH     H2  272   1.496   1.594   1.791 -0.1143  0.1577 -1.3447
   85HOH      O  273   2.540   3.852   2.065  0.1333 -0.6095  0.1827
   85HOH     H1  274   2.540   3.822   1.974 -1.0696 -0.8465  0.2382
   85HOH     H2  275   2.564   3.944   2.059 -0.2286 -0.5427 -0.4120
   86HOH      O  276   2.537   1.346   2.688 -0.6960 -0.1617  0.3629
   86HOH     H1  277   2.490   1.404   2.747 -0.8032  0.2595 -0.1226
   86HOH     H2  278   2.469   1.307   2.633 -0.4981  0.5916 -0.4674
   87HOH      O  279   2.567   3.416   0.290  0.0800  0.2744 -0.7516
   87HOH     H1  280   2.504   3.452   0.228 -0.5582  1.1939  0.3475
   87HOH     H2  281   2.558   3.471   0.368  0.9005 -0.7492  0.1349
   88HOH      O  282   0.872   0.111   2.597 -0.0187 -0.0036  0.1669
   88HOH     H1  283   0.804   0.045   2.607  0.2379 -0.3060 -0.0209
   88HOH     H2  284   0.831   0.182   2.548  0.1545 -0.7673 -1.1782
   89HOH      O  285   3.051   0.343   1.733  0.2839 -0.5074 -0.2600
   89HOH     H1  286   3.002   0.424   1.748  0.0145 -0.6660 -0.2883
   89HOH     H2  287   3.042   0.327   1.639  0.0376 -0.7657 -0.1919
   90HOH      O  288   3.200   2.590   2.018  0.5714  0.5559  0.2916
   90HOH     H1  289   3.241   2.514   2.059  0.5164  1.2867  1.8151
   90HOH     H2  290   3.110   2.589   2.050  0.6104  1.3316  0.4601
   91HOH      O  291   0.069   1.855   0.779 -0.6424 -0.7170  0.0726
   91HOH     H1  292   0.078   1.887   0.869 -0.8238  0.0036 -0.1474
   91HOH     H2  293   0.077   1.760   0.786  0.8299 -0.5918  0.6649
   92HOH      O  294   2.666   3.136   1.248 -1.0599  0.7060  0.4649
   92HOH     H1  295   2.663   3.043   1.228  0.6324  0.7067 -0.1157
   92HOH     H2  296   2.627   3.179   1.172  0.0224  0.4908 -0.2618
   93HOH      O  297   2.710   2.507   3.115 -0.1844 -0.7256 -0.4538
   93HOH     H1  298   2.654   2.574   3.076 -0.0787 -0.0071  0.5841
   93HOH     H2  299   2.649   2.440   3.146 -0.4230 -0.3352 -0.0599
   94HOH      O  300   1.367   1.255   2.125  0.5329  0.3886 -0.4078
   94HOH     H1  301   1.294   1.241   2.064  0.0062 -0.4301  0.3618
   94HOH     H2  302   1.349   1.340   2.165  0.1723  0.3389 -0.4574
   95HOH      O  303   3.672   1.058   0.147  0.6806  0.3138 -0.7363
   95HOH     H1  304   3.681   1.139   0.197 -0.0613 -0.3632  0.6028
   95HOH     H2  305   3.761   1.024   0.140  0.7592  0.0073  0.9682
   96HOH      O  306   1.496   1.391   0.833  0.0240  0.3001 -0.6037
   96HOH     H1  307   1.438   1.333   0.884 -0.1308  0.7756 -0.2252
   96HOH     H2  308   1.444   1.415   0.756 -0.3678  0.8593 -0.1843
   97HOH      O  309   2.302   2.962   3.146 -0.0808 -0.2543  0.1993
   97HOH     H1  310   2.247   2.927   3.216 -1.2401  0.0039 -0.5125
   97HOH     H2  311   2.390   2.932   3.167 -0.7107 -2.1376  0.5704
   98HOH      O  312   1.090   1.272   3.725  1.0030 -0.3697 -0.5147
   98HOH     H1  313   1.121   1.359   3.702  0.1945  0.0315 -0.1828
   98HOH     H2  314   1.098   1.267   3.820 -1.7903  0.6418 -0.0272
   99HOH      O  315   3.250   3.163   3.198 -0.1526  0.4662  0.1293
   99HOH     H1  316   3.271   3.225   3.268 -0.2391 -0.1077  0.6846
   99HOH     H2  317   3.334   3.124   3.174 -0.1409  0.5658  0.0087
  100HOH      O  318   1.346   2.367   2.605  0.2993 -0.0074  0.2104
  100HOH     H1  319   1.405   2.335   2.673  0.5481 -0.2835 -0.1269
  100HOH     H2  320   1.301   2.289   2.573  0.7493 -0.0083 -0.4665
  101HOH      O  321   0.898   2.150   1.166  0.0246 -0.3103 -0.3540
  101HOH     H1  322   0.831   2.154   1.235  0.4011 -0.9927  0.0827
  101HOH     H2  323   0.970   2.203   1.200  0.1026 -0.4207 -0.3466
  102HOH      O  324   3.327   3.793   1.122 -0.0771  0.2165 -0.3941
  102HOH     H1  325   3.417   3.786   1.154  0.1546 -0.5029 -1.1476
  102HOH     H2  326   3.318   3.721   1.060 -1.2876  0.0767 -0.0909
  103HOH      O  327   3.243   2.080   2.079 -0.0880 -0.4048  0.2523
  103HOH     H1  328   3.272   2.018   2.147  0.7456  0.2936  0.5785
  103HOH     H2  329   3.149   2.064   2.071  0.1543 -2.0394 -0.0407
  104HOH      O  330   0.544   2.026   0.605 -0.4560 -0.4826  0.2886
  104HOH     H1  331   0.450   2.034   0.596 -0.3208  0.6422 -0.3620
  104HOH     H2  332   0.564   2.067   0.690 -0.3812  1.2463 -0.4880
  105HOH      O  333   3.713   1.261   1.350  0.5578  0.1487  0.2692
  105HOH     H1  334   3.703   1.171   1.317  0.8019  0.6279 -1.2631
  105HOH     H2  335   3.624   1.287   1.374  0.6932 -1.1719  3.0211
  106HOH      O  336   2.244   1.856   3.757  0.7611  1.1835  0.8769
  106HOH     H1  337   2.161   1.812   3.773  1.1742 -0.5916 -1.0246
  106HOH     H2  338   2.220   1.941   3.721 -0.3016  0.5590 -0.0092
  107HOH      O  339   3.506   0.744   2.737  0.0278  0.3081 -0.5302
  107HOH     H1  340   3.599   0.767   2.733 -0.0671  0.9437  0.3700
  107HOH     H2  341   3.463   0.824   2.766 -0.6272 -0.3517  0.4107
  108HOH      O  342   1.504   1.150   2.337 -0.2278  0.3835  0.1517
  108HOH     H1  343   1.551   1.233   2.343  0.2991  0.0469  1.1874
  108HOH     H2  344   1.442   1.162   2.265 -0.0272  1.5982  0.1493
  109HOH      O  345   1.282   1.059   0.173  0.1622 -0.1783  0.8130
  109HOH     H1  346   1.328   1.054   0.089  0.7641 -0.0262  1.1243
  109HOH     H2  347   1.246   0.971   0.186 -0.4892 -0.0402  0.1045
  110HOH      O  348   1.826   2.088   3.310  0.3838  0.0116 -0.0735
  110HOH     H1  349   1.840   2.032   3.387  0.0333  0.2231  0.1462
  110HOH     H2  350   1.750   2.050   3.266 -0.4833  0.8651  0.6099
  111HOH      O  351   1.325   3.633   1.775  0.2237 -0.5594  0.4745
  111HOH     H1  352   1.320   3.593   1.862  1.5044 -1.1127  0.3322
  111HOH     H2  353   1.403   3.689   1.778  0.1688 -0.4199 -0.2546
  112HOH      O  354   2.388   0.142   1.266  0.1246  0.0838  0.2466
  112HOH     H1  355   2.380   0.177   1.178  0.1506 -0.1953  0.1332
  112HOH     H2  356   2.318   0.186   1.315  0.2064  0.3547  0.1295
  113HOH      O  357   0.910   0.600   3.203  0.0622  0.2139  0.3564
  113HOH     H1  358   0.957   0.684   3.198  0.2637  0.1115  0.5084
  113HOH     H2  359   0.978   0.536   3.222 -0.2653  0.2017  1.6725
  114HOH      O  360   0.319   0.430   3.509 -0.8122 -0.6079  0.2083
  114HOH     H1  361   0.292   0.340   3.526 -0.2051 -0.6967  0.8158
  114HOH     H2  362   0.408   0.436   3.546 -0.9835  0.3359  0.5303
  115HOH      O  363   0.569   2.284   3.852 -0.0095  0.5635  0.1585
  115HOH     H1  364   0.492   2.245   3.810  0.5676  0.2871 -0.7012
  115HOH     H2  365   0.631   2.296   3.780  1.0014  0.1657  0.9195
  116HOH      O  366   2.255   0.797  -0.015 -0.6059  0.0672  0.1939
  116HOH     H1  367   2.298   0.748   0.055 -0.8870  0.2538  0.4992
  116HOH     H2  368   2.269   0.889   0.008 -0.3139  0.1379 -0.2343
  117HOH      O  369   3.731   1.326   0.219 -0.0343 -0.3205 -0.2650
  117HOH     H1  370   3.717   1.345   0.312 -0.0144 -1.3096 -0.0310
  117HOH     H2  371   3.645   1.340   0.179 -0.3328 -0.9413  0.1203
  118HOH      O  372   0.301   2.675   1.356 -0.2156  0.2286 -0.0997
  118HOH     H1  373   0.391   2.652   1.333 -0.2771  0.2216 -0.3409
  118HOH     H2  374   0.309   2.758   1.403 -0.1561  0.7234 -0.9328
  119HOH      O  375   0.726   0.077   1.889  0.1913  0.2616 -0.2501
  119HOH     H1  376   0.681   0.159   1.873 -0.0501  0.1921  0.0534
  119HOH     H2  377   0.754   0.082   1.981 -2.6877 -1.2677  0.9783
  120HOH      O  378   1.252   0.836   1.776 -0.6970 -1.1172  0.7064
  120HOH     H1  379   1.166   0.796   1.785 -1.2422  0.0557  1.0730
  120HOH     H2  380   1.272   0.870   1.863  0.3425 -1.7072  0.7320
  121HOH      O  381   3.013   2.790   0.156  0.2046  0.2320 -0.5010
  121HOH     H1  382   3.090   2.813   0.207  0.3109  1.4435 -1.1280
  121HOH     H2  383   2.956   2.867   0.162 -0.0305  0.1974 -1.6970
  122HOH      O  384   0.499   3.539   1.849  0.4648 -0.1290  0.7005
  122HOH     H1  385   0.423   3.555   1.793  1.0763  0.4406 -0.0074
  122HOH     H2  386   0.505   3.444   1.856  0.4337 -0.2215 -0.3175
  123HOH      O  387   0.882   1.043   1.144  0.7086 -0.1870 -0.1065
  123HOH     H1  388   0.904   0.951   1.131  0.2924 -0.2158 -0.7332
  123HOH     H2  389   0.794   1.051   1.107  0.7965  0.4875 -0.1880
  124HOH      O  390   2.208   2.013   2.121 -0.0867 -0.1521  0.0692
  124HOH     H1  391   2.147   2.005   2.194 -0.4472  0.9022 -0.0801
  124HOH     H2  392   2.155   1.994   2.044  0.0120 -0.1870  0.0107
  125HOH      O  393   1.515   3.574   1.203  0.6612  0.9800  0.0497
  125HOH     H1  394   1.486   3.643   1.263  0.9766  0.3427  0.9806
  125HOH     H2  395   1.599   3.544   1.239  0.1333 -0.4808  0.2262
  126HOH      O  396   2.881   3.820   2.378 -0.0934 -0.0591 -0.2524
  126HOH     H1  397   2.973   3.797   2.365  0.0494  0.3663 -0.0451
  126HOH     H2  398   2.883   3.886   2.447 -0.6712 -1.1002  0.8352
  127HOH      O  399   3.195   1.809   2.640 -0.9024 -0.0984 -0.0398
  127HOH     H1  400   3.109   1.783   2.673 -1.0690  0.0694 -0.3253
  127HOH     H2  401   3.184   1.901   2.616 -0.2221  0.3699  1.2846
  128HOH      O  402   2.507   1.003   2.718 -0.3975  0.5005  0.3880
  128HOH     H1  403   2.586   1.023   2.668 -0.1738  0.4800  0.7252
  128HOH     H2  404   2.497   0.908   2.709 -1.5484  0.6948 -1.3431
  129HOH      O  405   0.453   0.360   2.460  0.2391  0.6420  0.2933
  129HOH     H1  406   0.509   0.435   2.479 -0.4588  1.0115  1.0266
  129HOH     H2  407   0.472   0.338   2.368  1.8296  0.4969  0.6022
  130HOH      O  408   0.878   2.726   0.993 -0.4943 -0.1643 -0.7776
  130HOH     H1  409   0.858   2.793   0.928 -0.2322 -0.4859 -1.2042
  130HOH     H2  410   0.871   2.643   0.945  0.5796 -0.3673 -0.6341
  131HOH      O  411   2.099   2.480   2.799  0.1126 -0.3785 -0.1312
  131HOH     H1  412   2.080   2.387   2.815 -0.1436 -0.1332  1.1836
  131HOH     H2  413   2.014   2.524   2.811  0.4731  0.1602  0.5350
  132HOH      O  414   0.137   1.554   0.157  0.6244  0.4351 -0.0248
  132HOH     H1  415   0.054   1.601   0.166  0.1075 -0.3991 -0.2260
  132HOH     H2  416   0.112   1.467   0.124  1.5892  0.2005 -0.1924
  133HOH      O  417   1.298   0.137   2.779  0.1814 -0.3726 -0.2947
  133HOH     H1  418   1.205   0.159   2.781  0.2851  0.0881  0.9423
  133HOH     H2  419   1.303   0.061   2.721 -1.0610 -0.8326  0.1360
  134HOH      O  420   1.908   0.910   2.897 -0.1639 -0.4095  0.3612
  134HOH     H1  421   1.990   0.952   2.922 -0.6071  0.5551  0.2779
  134HOH     H2  422   1.927   0.868   2.813  0.3325 -0.5045  0.5149
  135HOH      O  423   0.226   3.662   0.565  0.2751  0.1144  0.0981
  135HOH     H1  424   0.192   3.599   0.502  0.7946  0.0295 -0.1127
  135HOH     H2  425   0.299   3.704   0.520  0.0749  0.7125  0.3170
  136HOH      O  426   3.707   0.939   3.739  0.4517 -0.4454  0.1293
  136HOH     H1  427   3.619   0.951   3.774  0.8168  1.4049  0.6338
  136HOH     H2  428   3.706   0.989   3.657  0.8926 -0.8576 -0.1331
  137HOH      O  429   0.284   0.591   3.266 -0.7573 -0.6066 -0.0680
  137HOH     H1  430   0.189   0.595   3.278 -0.6363 -0.9022  1.4933
  137HOH     H2  431   0.312   0.520   3.323  0.3908 -0.7520 -0.7557
  138HOH      O  432   1.404   1.521  -0.023 -0.3895 -0.1298  0.3091
  138HOH     H1  433   1.360   1.518   0.062  0.1298  0.6227  0.6310
  138HOH     H2  434   1.455   1.441  -0.027 -0.4144 -0.1731  0.7173
  139HOH      O  435   1.929   1.616   2.098  0.0117 -0.2449 -0.8514
  139HOH     H1  436   1.887   1.532   2.080  0.0761 -0.3194 -0.6581
  139HOH     H2  437   2.022   1.595   2.106 -0.0564 -0.2974  0.0339
  140HOH      O  438   2.835   0.295   2.663  0.4706  0.0901  0.0719
  140HOH     H1  439   2.774   0.229   2.629  0.9764 -0.4457  0.1698
  140HOH     H2  440   2.918   0.249   2.672  1.0859  0.9725 -0.6978
  141HOH      O  441   2.320   2.693   2.801  0.3696  0.1655  0.4767
  141HOH     H1  442   2.263   2.618   2.821  0.3755  0.2220  0.7145
  141HOH     H2  443   2.273   2.769   2.835 -0.3071  0.4782 -0.9861
  142HOH      O  444   2.565   0.110   2.524  0.3048  0.5890 -0.0315
  142HOH     H1  445   2.640   0.144   2.476  0.7457  0.2778  0.4139
  142HOH     H2  446   2.537   0.033   2.473  0.9322  0.1053  0.3247
  143HOH      O  447   0.607   1.789   1.096 -0.1265  0.2068  0.2772
  143HOH     H1  448   0.528   1.746   1.128  0.2985 -1.6022 -0.8100
  143HOH     H2  449   0.580   1.832   1.015 -0.1120 -0.0386  0.1381
  144HOH      O  450   1.476   1.309   0.387  0.2568  0.0652 -0.4252
  144HOH     H1  451   1.439   1.221   0.390  0.7612 -0.1484  0.1074
  144HOH     H2  452   1.556   1.303   0.440 -0.8732  1.3733  1.7473
  145HOH      O  453   1.287   2.602   3.082 -0.0223 -0.6831  0.3703
  145HOH     H1  454   1.342   2.524   3.074 -0.4045 -0.8962 -0.5194
  145HOH     H2  455   1.198   2.567   3.091 -0.1207 -0.3435  0.7762
  146HOH      O  456   1.071   3.521   0.788 -0.1860 -0.5310 -0.1159
  146HOH     H1  457   1.021   3.473   0.854 -0.2670 -1.1076 -0.5903
  146HOH     H2  458   1.063   3.613   0.815 -0.0703 -0.7569  0.7761
  147HOH      O  459   2.689   0.373   0.481  0.1351  0.0014  0.1120
  147HOH     H1  460   2.723   0.283   0.489 -0.4987 -0.1950  0.9931
  147HOH     H2  461   2.601   0.362   0.444  0.3127  0.3352 -0.4300
  148HOH      O  462  -0.016   2.614   0.198  0.2399 -0.0575  0.6321
  148HOH     H1  463   0.051   2.587   0.261  0.8810  1.1510  0.5328
  148HOH     H2  464   0.030   2.675   0.139 -0.7223  0.0612 -0.0433
  149HOH      O  465   2.769   0.362   3.330  0.6730 -0.6578  0.0676
  149HOH     H1  466   2.694   0.420   3.318  1.6865  0.5627 -0.9048
  149HOH     H2  467   2.777   0.317   3.246  1.9604  0.4988 -0.5089
  150HOH      O  468   0.036   2.464   2.520  0.0195  0.9234  0.1382
  150HOH     H1  469   0.037   2.489   2.428 -0.2882  0.3443 -0.0275
  150HOH     H2  470   0.030   2.368   2.520 -0.3452  0.9301  0.7590
  151HOH      O  471   0.397   2.576   2.740 -0.4953 -0.6021  0.5841
  151HOH     H1  472   0.379   2.530   2.658 -1.1703 -0.1125  0.4384
  151HOH     H2  473   0.373   2.667   2.722  0.5607 -0.2279  0.9429
  152HOH      O  474   1.771   0.776   0.588 -0.3583 -0.4742  0.3039
  152HOH     H1  475   1.703   0.722   0.548 -0.6357 -0.4309  0.6980
  152HOH     H2  476   1.784   0.737   0.675 -0.8147  0.2769  0.7334
  153HOH      O  477   3.842   2.740   1.531 -0.2643  0.1280  0.0418
  153HOH     H1  478   3.859   2.823   1.487  0.3952 -0.2289 -0.4255
  153HOH     H2  479   3.844   2.761   1.624  1.0149  0.4721 -0.0230
  154HOH      O  480   0.856   3.402   0.929 -0.3056  0.2695  0.3525
  154HOH     H1  481   0.875   3.427   1.020 -1.0260 -0.2708  0.6768
  154HOH     H2  482   0.787   3.463   0.902  0.3541  0.8560 -0.0810
  155HOH      O  483   0.150   1.280   0.641  0.1209 -0.5195  0.8958
  155HOH     H1  484   0.123   1.201   0.594  0.4360 -0.9835  1.4596
  155HOH     H2  485   0.224   1.314   0.590 -0.4468 -0.1792  0.2676
  156HOH      O  486   1.470   3.100   1.889  0.3160 -0.5751 -0.1140
  156HOH     H1  487   1.494   3.017   1.847 -0.2438 -0.7064 -0.1862
  156HOH     H2  488   1.468   3.080   1.983  0.7353 -0.4938 -0.0825
  157HOH      O  489   2.870   3.290   1.689 -0.0110 -0.6647  0.6022
  157HOH     H1  490   2.928   3.366   1.680 -1.1713  0.1986 -0.2728
  157HOH     H2  491   2.870   3.249   1.603 -1.2334 -0.1745  0.3241
  158HOH      O  492   2.390   2.480   0.619  0.1211 -0.1294  0.0463
  158HOH     H1  493   2.439   2.407   0.581  0.0319  0.1791 -0.6926
  158HOH     H2  494   2.299   2.451   0.618  0.0127  0.1824 -0.7683
  159HOH      O  495   2.739   1.696   1.979  0.1549 -0.3107  0.5411
  159HOH     H1  496   2.822   1.716   1.936 -0.0393  0.4018  0.4815
  159HOH     H2  497   2.735   1.756   2.054 -0.3127 -0.3295  0.5360
  160HOH      O  498   2.927   0.675   0.823  0.2225  0.1148  0.1226
  160HOH     H1  499   2.881   0.591   0.820  0.1576  0.1359  0.4421
  160HOH     H2  500   2.869   0.737   0.779  0.8710 -0.2653 -1.4233
  161HOH      O  501   1.254   0.312   2.465  0.1527 -0.5209  0.4308
  161HOH     H1  502   1.203   0.342   2.541  0.5981  0.3356  0.4145
  161HOH     H2  503   1.341   0.351   2.478  0.4685 -1.0186 -0.1190
  162HOH      O  504   2.481   1.758   3.064  1.1035 -0.3760 -0.4109
  162HOH     H1  505   2.508   1.837   3.110 -1.7865  0.1342  0.8744
  162HOH     H2  506   2.444   1.790   2.982  2.0798 -0.7571 -1.0309
  163HOH      O  507   2.298   3.074   2.387 -0.3400  0.2703 -0.1710
  163HOH     H1  508   2.294   3.005   2.321  1.1284 -0.1521  0.1096
  163HOH     H2  509   2.257   3.035   2.464 -1.2181  0.4270 -0.5410
  164HOH      O  510   2.406   2.808   1.675  0.7565  0.1966 -0.1558
  164HOH     H1  511   2.457   2.775   1.601  0.9496  0.1875 -0.0189
  164HOH     H2  512   2.402   2.902   1.661  0.5749  0.1685 -0.3127
  165HOH      O  513   3.451   1.418   0.048  0.1499  0.1786  0.1933
  165HOH     H1  514   3.429   1.485  -0.017 -0.1204  0.3903  0.4966
  165HOH     H2  515   3.483   1.344  -0.004 -0.5497  0.1493 -0.2208
  166HOH      O  516   0.138   2.422   3.495 -0.7268 -0.5224 -0.4159
  166HOH     H1  517   0.154   2.443   3.403  0.2843  0.7100 -0.0116
  166HOH     H2  518   0.089   2.497   3.529 -1.7891 -1.3140 -0.0817
  167HOH      O  519   2.062   2.041   2.413 -0.3287  0.1806  0.1689
  167HOH     H1  520   2.043   1.970   2.352 -0.3983 -0.3734  0.8071
  167HOH     H2  521   1.986   2.044   2.471 -0.4539  0.9748 -0.0130
  168HOH      O  522   0.256   2.078   0.682 -0.0651 -0.0464  0.4937
  168HOH     H1  523   0.190   2.015   0.711 -0.0453 -0.3579 -0.0997
  168HOH     H2  524   0.207   2.141   0.630  0.0620 -0.1197  0.2845
  169HOH      O  525   2.364   0.489   3.592 -0.2350  0.5171  0.4593
  169HOH     H1  526   2.372   0.577   3.555 -0.7278  0.5910  0.5236
  169HOH     H2  527   2.420   0.490   3.669  0.7852  0.3761 -0.2292
  170HOH      O  528   3.095   0.044   3.710  0.3710  0.8758 -0.2864
  170HOH     H1  529   3.137   0.075   3.630 -0.2360  0.8230 -0.6448
  170HOH     H2  530   3.121  -0.048   3.717  1.4470  1.1909  0.2863
  171HOH      O  531   0.500   2.953   2.344  0.3809  0.0393 -0.2447
  171HOH     H1  532   0.407   2.960   2.365  0.5074  0.4820  0.2241
  171HOH     H2  533   0.526   2.868   2.379  0.2692  0.1595  0.1498
  172HOH      O  534   2.490   3.715   2.465  0.5037 -0.4925  0.1835
  172HOH     H1  535   2.555   3.712   2.395 -0.3797  0.2993 -0.7333
  172HOH     H2  536   2.463   3.624   2.476  0.2961 -0.5832 -0.8871
  173HOH      O  537   3.012   1.723   1.915 -0.0188 -0.5291 -0.3177
  173HOH     H1  538   3.091   1.677   1.887 -0.0040 -0.4790 -0.3587
  173HOH     H2  539   3.001   1.792   1.850 -0.6738 -1.1609 -0.9201
  174HOH      O  540   0.185  -0.007   1.204 -0.0014 -0.1064  0.0593
  174HOH     H1  541   0.255   0.051   1.174  0.0716 -0.6384 -0.8764
  174HOH     H2  542   0.202  -0.020   1.297  0.8693  0.1469 -0.0505
  175HOH      O  543   1.616   1.870   3.185 -0.5474 -0.4238  0.1929
  175HOH     H1  544   1.675   1.804   3.149 -1.4092 -1.0104 -0.2125
  175HOH     H2  545   1.553   1.887   3.115 -0.3008  0.9299  0.2393
  176HOH      O  546   2.033   1.057   0.920  0.0168 -0.0358 -0.1045
  176HOH     H1  547   1.983   1.082   0.998  0.4952  0.1745  0.1487
  176HOH     H2  548   2.092   1.131   0.905  0.1920 -0.2385 -0.4444
  177HOH      O  549   1.552   2.324   0.183 -1.1108  0.2475 -0.0730
  177HOH     H1  550   1.464   2.325   0.145 -0.4926  0.2656 -1.6242
  177HOH     H2  551   1.579   2.415   0.185 -1.0034  0.2135  0.1230
  178HOH      O  552   2.173   0.646   2.995  0.5449  0.1133 -0.0310
  178HOH     H1  553   2.193   0.727   2.950 -0.3058  0.4868  0.2141
  178HOH     H2  554   2.123   0.594   2.931 -0.1215  0.3843  0.2479
  179HOH      O  555   3.450   0.887   3.848  0.7090 -0.3320 -0.0843
  179HOH     H1  556   3.365   0.908   3.810  0.2703  0.8515  1.3651
  179HOH     H2  557   3.429   0.839   3.929  1.4678 -0.7841 -0.1374
  180HOH      O  558   0.899   3.750   1.744 -0.6662 -0.8586  0.2218
  180HOH     H1  559   0.880   3.832   1.790 -0.1084 -0.5055 -0.1546
  180HOH     H2  560   0.824   3.736   1.687 -0.3184 -0.0445 -0.4775
  181HOH      O  561   0.596   3.165   2.484  0.3594 -0.2113  0.2776
  181HOH     H1  562   0.578   3.130   2.397  0.8048  0.1033  0.0506
  181HOH     H2  563   0.616   3.088   2.537  0.8709 -0.3499 -0.1014
  182HOH      O  564   1.632   2.920   2.341 -0.3190  0.0094 -0.8399
  182HOH     H1  565   1.537   2.926   2.350 -0.2746 -0.3093  0.0599
  182HOH     H2  566   1.647   2.839   2.292 -0.4896 -1.0403  0.7163
  183HOH      O  567   1.634   0.017   0.466  0.1942  0.5289 -0.1740
  183HOH     H1  568   1.649  -0.063   0.415 -0.7491 -0.0168  0.3353
  183HOH     H2  569   1.611   0.083   0.401  1.0388  0.4190 -0.6089
  184HOH      O  570   1.965   3.065   2.758  0.2632 -0.0132 -0.2633
  184HOH     H1  571   1.885   3.060   2.811  0.1790  1.0027 -0.2618
  184HOH     H2  572   2.011   2.983   2.776 -0.6232 -0.4846 -0.0232
  185HOH      O  573   1.915   2.555   3.431 -0.3549 -0.3309  0.1420
  185HOH     H1  574   1.876   2.479   3.389  0.4908  0.0341 -1.4818
  185HOH     H2  575   2.001   2.525   3.459 -0.0277 -0.0311 -0.4840
  186HOH      O  576   2.080   0.260   0.496 -0.2452  0.1012  0.1897
  186HOH     H1  577   2.085   0.167   0.515 -1.6576  0.0150  0.3534
  186HOH     H2  578   2.105   0.303   0.578 -0.9875 -0.1904  0.5951
  187HOH      O  579   0.407   1.828   2.266  0.2487 -0.2766  0.0348
  187HOH     H1  580   0.317   1.805   2.287  0.3257 -0.7607 -0.1398
  187HOH     H2  581   0.458   1.749   2.285  0.6477  0.0122  0.2037
  188HOH      O  582   0.988   0.780   1.840 -0.0634 -0.1540 -0.0402
  188HOH     H1  583   0.984   0.701   1.894 -1.4950 -0.9242 -1.1382
  188HOH     H2  584   0.906   0.825   1.858  0.6501  1.0671  0.4380
  189HOH      O  585   0.240   0.468   0.503 -0.3577 -0.2648  0.1568
  189HOH     H1  586   0.201   0.552   0.480  0.0570 -0.2669 -0.6149
  189HOH     H2  587   0.219   0.411   0.428  1.0494 -0.2832 -0.2688
  190HOH      O  588   1.114   1.292   2.993 -0.6849 -0.1010  1.1453
  190HOH     H1  589   1.086   1.383   2.981 -0.0491  0.0098  0.3009
  190HOH     H2  590   1.197   1.298   3.040  0.0784 -0.1173 -0.1158
  191HOH      O  591   1.385   3.301   0.729 -0.2315 -0.3114  0.6145
  191HOH     H1  592   1.334   3.221   0.719  1.1096 -1.1680 -0.0597
  191HOH     H2  593   1.385   3.318   0.823 -0.6921 -1.0155  0.7572
  192HOH      O  594   1.203   0.631   3.834 -0.0901  0.6116  0.2361
  192HOH     H1  595   1.222   0.546   3.875 -0.2425 -0.0190 -0.9196
  192HOH     H2  596   1.288   0.664   3.807 -0.1496 -0.2782 -1.2886
  193HOH      O  597   3.577   1.747   0.031  0.1400 -0.2680  0.0125
  193HOH     H1  598   3.484   1.740   0.052  0.4479 -1.1922  1.3295
  193HOH     H2  599   3.579   1.786  -0.057 -1.4275  1.0189  0.4457
  194HOH      O  600   0.330   3.665   3.122 -0.7098 -0.0704  0.0083
  194HOH     H1  601   0.256   3.724   3.114 -0.1551  0.6010 -0.4209
  194HOH     H2  602   0.371   3.665   3.035 -0.3159 -0.5696  0.1816
  195HOH      O  603   0.715   2.123   2.303 -1.0598  0.1464  0.5301
  195HOH     H1  604   0.747   2.125   2.393 -1.1971 -0.1436  0.5867
  195HOH     H2  605   0.637   2.068   2.307 -0.7265 -0.3709  0.1228
  196HOH      O  606   3.884   0.568   3.343 -0.1531  0.1228  0.7911
  196HOH     H1  607   3.855   0.515   3.269  0.9631 -0.4720  0.7275
  196HOH     H2  608   3.860   0.517   3.420  0.3815 -0.2081  0.7500
  197HOH      O  609   3.680   0.711   2.131 -1.0298  0.1753 -0.5987
  197HOH     H1  610   3.693   0.671   2.045 -0.0479 -0.6740 -0.1051
  197HOH     H2  611   3.682   0.806   2.115  0.6095  0.0827 -1.3817
  198HOH      O  612   1.363   3.514   0.526  0.4099  0.7295 -0.0418
  198HOH     H1  613   1.348   3.599   0.567  0.5513  0.6143  0.2527
  198HOH     H2  614   1.385   3.455   0.599  0.1658  0.4067 -0.2234
  199HOH      O  615   1.300   1.440   0.212  0.5007  0.1801  0.3971
  199HOH     H1  616   1.363   1.392   0.266  0.4284  0.7874  1.0438
  199HOH     H2  617   1.245   1.486   0.275  0.2563  0.7222 -0.1966
  200HOH      O  618   3.843   3.653   3.172 -0.0283  0.3588 -0.4029
  200HOH     H1  619   3.857   3.679   3.263  0.9935 -0.1728 -0.3727
  200HOH     H2  620   3.832   3.557   3.177  0.9313  0.2026 -0.8943
  201HOH      O  621   0.725   3.437   3.499  0.1245 -0.0405 -0.1034
  201HOH     H1  622   0.792   3.506   3.505  0.4269 -0.3342 -0.0105
  201HOH     H2  623   0.648   3.475   3.540  0.4506  0.0520  0.4500
  202HOH      O  624   1.950   3.182   3.328  0.1612  0.2105 -0.3704
  202HOH     H1  625   2.003   3.233   3.267  0.0168  0.7278 -0.0678
  202HOH     H2  626   2.013   3.148   3.391  0.3520 -0.5545 -0.9398
  203HOH      O  627   2.315   3.734   2.200  0.1155 -0.6135  0.0080
  203HOH     H1  628   2.299   3.649   2.159  0.0572 -0.6904  0.1867
  203HOH     H2  629   2.388   3.772   2.151  0.6044 -1.0641  0.3631
  204HOH      O  630   0.115   1.582   0.769 -0.0534  0.0827  0.0407
  204HOH     H1  631   0.204   1.578   0.737  0.3019 -0.7208  1.0046
  204HOH     H2  632   0.060   1.570   0.691  0.7215 -0.7706 -0.4102
  205HOH      O  633   1.721   1.045   0.624  0.4639 -0.2711 -0.4529
  205HOH     H1  634   1.744   0.954   0.605  0.0903 -0.3805 -0.4032
  205HOH     H2  635   1.636   1.057   0.582 -0.5630 -0.6241  1.3379
  206HOH      O  636   0.106   0.638   2.584  0.8191 -0.0253 -0.1567
  206HOH     H1  637   0.058   0.695   2.523  0.3826  0.0880  0.2858
  206HOH     H2  638   0.108   0.553   2.540 -0.9246 -0.3930  0.3345
  207HOH      O  639   2.944   1.137   0.070 -0.0035  0.3989 -0.0898
  207HOH     H1  640   2.861   1.108   0.107  0.1391 -0.9037 -0.6519
  207HOH     H2  641   2.949   1.230   0.090 -1.0636  0.2804  0.9306
  208HOH      O  642  -0.003   2.207   0.362  0.0166 -0.1676  0.3624
  208HOH     H1  643   0.050   2.269   0.412  0.1544  0.0640 -0.0571
  208HOH     H2  644   0.057   2.136   0.339 -0.0825 -0.3448  0.6436
  209HOH      O  645   1.426   3.454   3.279  0.0147  0.0503  0.0922
  209HOH     H1  646   1.496   3.490   3.225 -0.0028  0.8855  0.5991
  209HOH     H2  647   1.353   3.515   3.268 -0.6364 -0.7545 -0.3583
  210HOH      O  648   0.942   0.785   1.085 -0.6246 -0.3366  0.3767
  210HOH     H1  649   0.889   0.728   1.029  0.3597 -0.1237 -0.8726
  210HOH     H2  650   0.980   0.726   1.150 -0.3218 -0.9829 -0.3556
  211HOH      O  651   1.539   0.434   3.639  0.7433 -0.6966 -0.2350
  211HOH     H1  652   1.463   0.383   3.667 -0.1151  0.4529 -0.2943
  211HOH     H2  653   1.534   0.433   3.543  0.0399  0.3592 -0.2445
  212HOH      O  654   2.781   1.720   2.259 -0.6530  0.0678  0.0551
  212HOH     H1  655   2.705   1.722   2.316 -0.5240  1.0501  0.2227
  212HOH     H2  656   2.852   1.758   2.311 -0.2339 -0.1095 -0.3605
  213HOH      O  657   3.022   3.103   2.828  0.4757 -0.5017 -0.3363
  213HOH     H1  658   3.050   3.114   2.737  1.4278  0.6326  0.0405
  213HOH     H2  659   3.092   3.145   2.880 -0.4442 -0.3474  0.8654
  214HOH      O  660   1.421   0.438   1.278  0.0626 -0.1351  0.0245
  214HOH     H1  661   1.351   0.491   1.315 -0.2235 -0.8538  0.5516
  214HOH     H2  662   1.482   0.426   1.350  0.0340 -0.6671 -0.0359
  215HOH      O  663   0.716   2.783   1.196 -0.5194 -0.5975 -0.0155
  215HOH     H1  664   0.756   2.775   1.109 -0.8468 -0.9592 -0.1377
  215HOH     H2  665   0.790   2.783   1.256 -0.1499  1.2037 -0.3397
  216HOH      O  666   1.570   2.876   1.783  0.4003  0.4574 -0.3742
  216HOH     H1  667   1.573   2.841   1.694  0.8303  0.6338 -0.4332
  216HOH     H2  668   1.528   2.807   1.835 -0.8696  0.7865 -0.9042
  217HOH      O  669   1.115   2.339   0.672 -0.6376 -0.3088 -0.8353
  217HOH     H1  670   1.127   2.434   0.668  0.1886 -0.2821  0.6062
  217HOH     H2  671   1.063   2.317   0.595 -2.3988  1.5363 -0.3423
  218HOH      O  672   2.774   3.855   1.523  0.7220  0.2202 -0.5054
  218HOH     H1  673   2.822   3.789   1.472  0.0577 -0.7803  0.0888
  218HOH     H2  674   2.692   3.866   1.476  0.7718  0.5190 -0.5223
  219HOH      O  675   1.510   2.087   0.662 -0.2267 -0.3629  0.4456
  219HOH     H1  676   1.536   2.026   0.593 -1.1377  0.2026 -0.4549
  219HOH     H2  677   1.550   2.052   0.741  1.1946 -0.8341 -0.4115
  220HOH      O  678   0.782   2.787   2.213  0.1441 -0.1680 -0.7441
  220HOH     H1  679   0.815   2.877   2.205  0.7257 -0.2570  0.3564
  220HOH     H2  680   0.690   2.794   2.188  0.1928  0.7203 -0.7624
  221HOH      O  681   1.774   0.849   1.986 -0.3105  0.5825  0.5704
  221HOH     H1  682   1.702   0.895   1.943  0.3803  0.2899 -1.0530
  221HOH     H2  683   1.845   0.913   1.990 -0.1142  0.3689  0.5589
  222HOH      O  684   3.058   0.801   2.519 -0.2469 -0.1119 -0.0496
  222HOH     H1  685   3.111   0.856   2.461 -0.3517  0.5453  0.4540
  222HOH     H2  686   3.121   0.757   2.575 -0.2020  0.7924  0.6580
  223HOH      O  687   0.264   2.775   3.309  0.5554  0.5442  0.1171
  223HOH     H1  688   0.196   2.731   3.360  0.1670  0.4156 -0.4852
  223HOH     H2  689   0.238   2.762   3.218  0.7946  1.4391 -0.1059
  224HOH      O  690   2.675   1.397   1.079  0.4067 -0.2938 -0.0790
  224HOH     H1  691   2.711   1.398   1.168  1.9497  0.1885 -0.6373
  224HOH     H2  692   2.580   1.405   1.091  0.4731 -1.1262  1.5263
  225HOH      O  693   2.668   1.098   3.900  0.2026  0.0415  0.1988
  225HOH     H1  694   2.690   1.005   3.900 -0.2455 -0.0677  0.5112
  225HOH     H2  695   2.672   1.124   3.808 -0.2734 -0.4332  0.0359
  226HOH      O  696   0.785   1.609   1.678  0.0284 -0.3853  0.2687
  226HOH     H1  697   0.835   1.557   1.741 -1.1873 -1.6296  0.2975
  226HOH     H2  698   0.768   1.550   1.606 -0.4890  0.3339 -0.2287
  227HOH      O  699   3.570   2.112   3.303 -0.7996  0.0445 -0.1941
  227HOH     H1  700   3.623   2.122   3.382 -1.9293 -1.1796  0.8211
  227HOH     H2  701   3.631   2.079   3.237 -0.1196 -0.5196  0.6686
  228HOH      O  702   0.857   0.534   1.222 -0.3667 -0.3850 -0.6456
  228HOH     H1  703   0.936   0.495   1.184 -0.2535  0.2135 -1.0504
  228HOH     H2  704   0.836   0.478   1.297  0.0949 -0.8994 -0.8903
  229HOH      O  705   0.913   1.880   1.675 -0.7229  0.4969 -0.6063
  229HOH     H1  706   0.854   1.805   1.683 -0.5132  0.2558 -1.1870
  229HOH     H2  707   0.999   1.847   1.703 -0.9746  1.0702  1.0602
  230HOH      O  708   3.585   2.831   2.641  0.5187 -0.4340 -0.3822
  230HOH     H1  709   3.530   2.826   2.563  0.2908  0.2035 -0.2762
  230HOH     H2  710   3.523   2.844   2.713  0.7983  0.8828 -0.3232
  231HOH      O  711   0.098   1.616   0.410  0.0685  0.1298 -0.1394
  231HOH     H1  712   0.105   1.581   0.321  0.1796 -0.2104  0.0011
  231HOH     H2  713   0.006   1.605   0.433  0.0292  0.2645 -0.2302
  232HOH      O  714   0.584   1.136  -0.007 -0.1229 -0.4573 -0.4881
  232HOH     H1  715   0.655   1.138   0.058 -0.3586 -0.1921 -0.2382
  232HOH     H2  716   0.507   1.169   0.039 -0.3662 -0.5529 -0.8163
  233HOH      O  717   2.611   0.648   0.137 -0.5000 -0.0320 -0.0312
  233HOH     H1  718   2.519   0.654   0.162 -0.4395  0.1167  0.1558
  233HOH     H2  719   2.659   0.684   0.211 -0.3097  0.2372 -0.2810
  234HOH      O  720   3.382   0.668   0.977  0.4981 -0.1494  0.2361
  234HOH     H1  721   3.398   0.577   0.952  0.4420  0.0469 -0.5561
  234HOH     H2  722   3.305   0.693   0.927  0.1380  0.1602  0.9159
  235HOH      O  723   3.067   3.595   2.618 -0.2813 -0.0744 -0.4010
  235HOH     H1  724   2.983   3.589   2.664  0.1953 -0.6870  0.4556
  235HOH     H2  725   3.122   3.647   2.676 -0.0906  0.4133 -1.0047
  236HOH      O  726   0.787   1.133   1.788  0.1069 -0.2467  0.4492
  236HOH     H1  727   0.796   1.059   1.848 -0.9453 -0.3731  0.4926
  236HOH     H2  728   0.850   1.197   1.820 -0.6807 -0.1382  1.9825
  237HOH      O  729   0.399   1.739   2.970 -0.2021  0.0265  0.8884
  237HOH     H1  730   0.356   1.784   2.897  0.2528 -0.5026  0.2785
  237HOH     H2  731   0.328   1.722   3.032 -0.8376 -0.5590  0.0443
  238HOH      O  732   0.472   3.669   0.165 -0.2727 -0.2918  0.3156
  238HOH     H1  733   0.478   3.703   0.254 -1.6781 -0.0008  0.3457
  238HOH     H2  734   0.381   3.639   0.157 -0.3789  0.2676 -1.2168
  239HOH      O  735   3.513   1.193   3.806  0.9046  0.5930  0.2491
  239HOH     H1  736   3.584   1.150   3.853  1.4255 -0.1601 -1.1153
  239HOH     H2  737   3.438   1.134   3.817  1.0126  0.4380  0.1442
  240HOH      O  738   2.121   0.293   0.776  0.3103  0.5669 -0.1788
  240HOH     H1  739   2.032   0.318   0.802 -0.3186 -0.6928 -0.9470
  240HOH     H2  740   2.173   0.311   0.854 -0.6509  1.1023  0.3920
  241HOH      O  741   0.530   0.687   3.285  0.1708 -0.8515 -0.1390
  241HOH     H1  742   0.443   0.660   3.254  0.3747 -0.3815 -1.1907
  241HOH     H2  743   0.567   0.738   3.213  0.4264  0.9536  1.1413
  242HOH      O  744   3.788   2.835   2.888 -0.4346 -0.2574  0.2289
  242HOH     H1  745   3.774   2.923   2.855 -0.6005 -0.2343  0.3603
  242HOH     H2  746   3.793   2.780   2.809  0.4403 -0.0282  0.1065
  243HOH      O  747   1.111   2.590   0.606  0.2567 -0.4030 -0.8063
  243HOH     H1  748   1.178   2.635   0.658 -0.6900 -1.1359  1.3001
  243HOH     H2  749   1.067   2.659   0.557  1.3260  0.3477 -0.7496
  244HOH      O  750   1.509   2.185   2.787 -0.3700 -0.7324  0.3197
  244HOH     H1  751   1.563   2.224   2.855 -0.1540 -1.1100  0.3674
  244HOH     H2  752   1.527   2.091   2.792  0.3123 -0.6981 -0.8138
  245HOH      O  753   0.179   2.213   2.916  0.0408 -0.3604 -0.3519
  245HOH     H1  754   0.215   2.301   2.904  0.5134 -0.3640  0.7962
  245HOH     H2  755   0.231   2.158   2.858  1.3714 -0.2265  0.6334
  246HOH      O  756   1.531   1.870   3.480 -0.0645  0.4683  0.3412
  246HOH     H1  757   1.559   1.846   3.392 -1.2822 -0.5212  0.1650
  246HOH     H2  758   1.573   1.805   3.536 -0.8047 -0.1210  0.2397
  247HOH      O  759   2.902   3.801   1.970  0.1358  0.2187 -0.3868
  247HOH     H1  760   2.876   3.720   1.927  0.0964 -0.1022  0.2137
  247HOH     H2  761   2.904   3.866   1.900 -0.2929 -0.1952 -0.8000
  248HOH      O  762   1.944   3.544   2.418  0.4991 -0.8993  0.8427
  248HOH     H1  763   2.016   3.607   2.426  0.0562 -0.3535  0.6456
  248HOH     H2  764   1.957   3.503   2.333  0.4062 -0.5857  0.6781
  249HOH      O  765   0.931   1.502   2.929  0.2587 -0.0398 -0.5244
  249HOH     H1  766   0.869   1.570   2.954  0.2799 -0.2499  0.1412
  249HOH     H2  767   0.939   1.511   2.834 -0.5463  0.1890 -0.5866
  250HOH      O  768   2.666   0.021   1.235  0.6264  0.0331  0.6961
  250HOH     H1  769   2.578   0.059   1.243 -0.2686 -1.4445 -0.8033
  250HOH     H2  770   2.717   0.087   1.188 -0.1394  0.3641  0.2974
  251HOH      O  771   3.204   1.350   0.772 -0.4525 -0.1570 -0.0251
  251HOH     H1  772   3.245   1.391   0.848  1.3097  0.7124 -1.2880
  251HOH     H2  773   3.236   1.260   0.772 -0.4341 -0.1502  0.2439
  252HOH      O  774   1.617   3.499   3.705 -0.3630  0.0687  0.0298
  252HOH     H1  775   1.573   3.423   3.666 -0.1292 -0.6074  0.9922
  252HOH     H2  776   1.545   3.556   3.732 -0.6077 -0.3526  0.3034
  253HOH      O  777   3.295   1.469   1.072 -0.6878 -0.0724  0.3576
  253HOH     H1  778   3.382   1.428   1.074 -0.8066 -0.3204  0.4046
  253HOH     H2  779   3.313   1.561   1.051 -0.4340 -0.1834  0.0780
  254HOH      O  780   3.126   0.535   1.489 -1.0952 -0.1348 -0.3329
  254HOH     H1  781   3.102   0.562   1.578  0.6087  1.1911 -0.1596
  254HOH     H2  782   3.136   0.617   1.441  0.3028 -0.6560 -1.0447
  255HOH      O  783   1.321   2.721   2.600  0.6001  0.1790 -0.1098
  255HOH     H1  784   1.265   2.781   2.650 -0.1394 -0.3214 -0.3007
  255HOH     H2  785   1.342   2.651   2.661  1.2663  0.4975  0.0417
  256HOH      O  786   2.758   2.893   0.355 -0.7604 -0.4855  0.4941
  256HOH     H1  787   2.674   2.904   0.399 -0.6703 -0.3876  0.6448
  256HOH     H2  788   2.809   2.837   0.414 -0.3489  0.2935  0.9249
  257HOH      O  789   2.002   0.377   2.580  0.4540  0.5510 -0.3468
  257HOH     H1  790   2.008   0.416   2.493  0.1138  0.8627 -0.2381
  257HOH     H2  791   2.032   0.287   2.569 -0.0677  0.4342 -0.8876
  258HOH      O  792   0.862   2.419   2.606 -0.5762  0.0544  0.2985
  258HOH     H1  793   0.893   2.452   2.522 -1.0524 -0.5225 -0.1285
  258HOH     H2  794   0.794   2.481   2.632 -0.2129  0.4067  0.4170
  259HOH      O  795   3.239   1.048   2.689  0.1015 -0.5420 -0.0593
  259HOH     H1  796   3.183   1.124   2.675  0.2850 -0.4839 -0.5238
  259HOH     H2  797   3.226   1.024   2.781  0.3656  0.3147  0.2208
  260HOH      O  798   3.496   2.004   2.948  0.0001 -0.1532 -0.6830
  260HOH     H1  799   3.534   2.077   2.898 -0.0445  0.3233 -0.0437
  260HOH     H2  800   3.434   2.046   3.008 -0.6146 -0.7984 -0.8385
  261HOH      O  801   2.571   2.397   1.305 -0.3407 -0.4454 -0.3502
  261HOH     H1  802   2.531   2.409   1.392  0.0671  0.7570 -0.2838
  261HOH     H2  803   2.615   2.312   1.310 -0.5860 -0.5413  0.5139
  262HOH      O  804   1.367   0.476   1.618  0.1844 -0.4160  0.2259
  262HOH     H1  805   1.415   0.432   1.688  0.4479  0.9548  0.9706
  262HOH     H2  806   1.435   0.515   1.563 -0.0272  0.3883  0.5069
  263HOH      O  807   2.075   3.515   3.349 -0.0075  0.0477 -0.0807
  263HOH     H1  808   2.128   3.595   3.350  0.4653 -0.2544  0.7204
  263HOH     H2  809   2.062   3.494   3.442  0.1154 -0.9564 -0.2713
  264HOH      O  810   2.840   2.914   2.857  0.3021  0.0104  0.3314
  264HOH     H1  811   2.924   2.960   2.852  0.0440  0.4638  0.0503
  264HOH     H2  812   2.850   2.855   2.931  0.9937 -0.1960  0.0986
  265HOH      O  813   2.722   0.865   0.691  0.2813  0.4169  0.4318
  265HOH     H1  814   2.677   0.887   0.609  0.7672  0.3983  0.1513
  265HOH     H2  815   2.737   0.949   0.733 -1.0496  0.3636  1.1170
  266HOH      O  816   1.437   1.043   0.450  0.0407  0.1707 -0.3454
  266HOH     H1  817   1.407   1.074   0.535 -1.4405 -0.0724 -0.7341
  266HOH     H2  818   1.370   0.981   0.421  0.6759 -0.0237 -1.5451
  267HOH      O  819   0.966   2.741   3.029  0.1147  0.8372  0.0555
  267HOH     H1  820   0.985   2.654   3.063 -2.1640  0.4444  0.6602
  267HOH     H2  821   0.943   2.793   3.106 -0.5048  1.3727 -0.4632
  268HOH      O  822   3.261   2.757   0.627 -0.1484 -0.2370 -0.0715
  268HOH     H1  823   3.265   2.665   0.602 -0.6211 -0.4632  0.6231
  268HOH     H2  824   3.272   2.756   0.722  0.4227  0.4789 -0.1157
  269HOH      O  825   2.562   1.646   2.445 -0.5945  0.5050  0.1640
  269HOH     H1  826   2.576   1.558   2.412  0.2875  0.7511 -0.1874
  269HOH     H2  827   2.630   1.658   2.512  0.0592  1.2834 -0.5910
  270HOH      O  828   1.526   2.714   2.973 -0.6127 -0.2015 -0.0383
  270HOH     H1  829   1.440   2.680   2.998 -0.3262 -0.2051  1.0391
  270HOH     H2  830   1.555   2.656   2.902 -0.5509 -1.6973  1.0947
  271HOH      O  831   1.788   3.291   0.850  0.1011 -0.2940 -0.3384
  271HOH     H1  832   1.747   3.283   0.764 -0.6631 -0.9799  0.0652
  271HOH     H2  833   1.716   3.277   0.912  0.5938  0.3656  0.4266
  272HOH      O  834   3.833   3.524   0.997  0.7835  0.3533 -0.2156
  272HOH     H1  835   3.802   3.531   1.088  0.2246  1.0481 -0.4436
  272HOH     H2  836   3.762   3.478   0.952  0.6267  0.8409 -0.4828
  273HOH      O  837   1.303   3.279   0.996 -0.0593 -0.1459  0.1279
  273HOH     H1  838   1.222   3.229   0.988 -0.1207  0.0952 -1.2748
  273HOH     H2  839   1.275   3.370   1.010 -0.0402 -0.0766 -0.2628
  274HOH      O  840   0.323   1.092   2.913  0.4951  0.2356  0.0782
  274HOH     H1  841   0.389   1.151   2.946  0.2907  0.8639 -0.5757
  274HOH     H2  842   0.302   1.034   2.986 -0.1202  1.6929  1.1272
  275HOH      O  843   1.058   1.549   0.294  0.0140 -0.4320  0.0796
  275HOH     H1  844   1.053   1.629   0.347  0.3805  0.2855 -0.8989
  275HOH     H2  845   1.056   1.478   0.357  0.1780  0.3648  1.0281
  276HOH      O  846   2.189   3.073   1.967 -0.1225  0.0778  0.5637
  276HOH     H1  847   2.165   3.025   2.046  0.2843 -1.1005  0.0206
  276HOH     H2  848   2.183   3.008   1.897  0.1181  0.9244 -0.2855
  277HOH      O  849   3.368   2.458   3.257 -0.9360 -0.0527  1.0480
  277HOH     H1  850   3.312   2.465   3.179  0.1417 -0.4874  0.1796
  277HOH     H2  851   3.387   2.549   3.280 -1.3764  0.0846  0.8871
  278HOH      O  852   2.598   1.943   0.532 -0.1538 -0.2962 -0.0616
  278HOH     H1  853   2.533   1.966   0.598 -0.1828  0.2916 -0.2835
  278HOH     H2  854   2.549   1.939   0.450  0.1307  0.4932 -0.2878
  279HOH      O  855   0.430   2.860   1.861  0.0046  0.5476 -0.0624
  279HOH     H1  856   0.433   2.785   1.921  1.6643  0.0714 -0.6460
  279HOH     H2  857   0.424   2.820   1.774 -0.3569  1.1605 -0.3342
  280HOH      O  858   3.678   0.661   1.606  0.4098  0.3606 -0.2331
  280HOH     H1  859   3.591   0.676   1.569  0.5066  1.4166 -0.1031
  280HOH     H2  860   3.717   0.749   1.612  1.5648 -0.1012 -0.4783
  281HOH      O  861   3.205   0.867   0.196  0.2595 -0.1730  0.1132
  281HOH     H1  862   3.192   0.779   0.233  0.1344  0.0998  0.7512
  281HOH     H2  863   3.130   0.917   0.228  0.8330  0.4177  0.5696
  282HOH      O  864   3.442   0.535   0.111  0.3057 -0.5179 -0.6038
  282HOH     H1  865   3.492   0.474   0.164  0.1381  0.3214  0.5984
  282HOH     H2  866   3.363   0.552   0.162 -0.5809 -0.7423 -1.8073
  283HOH      O  867   3.615   2.616   3.509 -0.4511 -0.3593 -0.6193
  283HOH     H1  868   3.536   2.609   3.454 -0.5436  0.8123 -0.6972
  283HOH     H2  869   3.590   2.576   3.592 -0.7684 -0.9363 -0.9787
  284HOH      O  870   1.655   2.074   1.842  0.5919 -0.5371  0.3702
  284HOH     H1  871   1.699   2.134   1.902 -0.0938 -0.4755  0.8324
  284HOH     H2  872   1.701   2.085   1.759  0.7488  0.3196  0.5528
  285HOH      O  873   1.390   0.820   2.515  0.1820  0.1979  0.7136
  285HOH     H1  874   1.447   0.842   2.442 -0.7228 -0.3813 -0.2172
  285HOH     H2  875   1.444   0.835   2.593  1.4368  0.1141 -0.0843
  286HOH      O  876   3.327   3.150   1.215 -0.2284 -0.0615  0.7951
  286HOH     H1  877   3.294   3.100   1.289  0.7375 -0.0581  1.2629
  286HOH     H2  878   3.332   3.240   1.247  1.0518 -0.1952  1.0865
  287HOH      O  879   3.076   0.216   0.928  0.6315  0.5959 -0.4083
  287HOH     H1  880   3.084   0.224   0.833  0.0392  2.2984 -0.3755
  287HOH     H2  881   3.166   0.213   0.960  0.8407 -0.1909 -0.9886
  288HOH      O  882   3.541   0.093   2.203 -0.6779  0.6020  0.4025
  288HOH     H1  883   3.499   0.008   2.190 -1.4202  1.0222 -0.0765
  288HOH     H2  884   3.592   0.106   2.123  0.2037  0.2183  0.8655
  289HOH      O  885   2.451   0.608   1.436 -0.1535  0.2734 -0.1286
  289HOH     H1  886   2.538   0.569   1.434 -0.4314 -0.3848 -0.1148
  289HOH     H2  887   2.407   0.572   1.358 -0.4927  0.3992 -0.0001
  290HOH      O  888   1.430   1.914   2.860 -0.2525 -0.4840  0.1106
  290HOH     H1  889   1.382   1.836   2.886 -1.2331 -0.0102 -0.2037
  290HOH     H2  890   1.372   1.960   2.799  0.3071  0.4648  0.2426
  291HOH      O  891   3.700   1.934   0.195 -0.0851 -0.3261 -0.2485
  291HOH     H1  892   3.642   1.891   0.133  0.6333 -0.8511 -0.5960
  291HOH     H2  893   3.772   1.872   0.207 -0.2362 -0.2935  1.1976
  292HOH      O  894   3.542   1.457   1.691  0.1916 -0.4807  0.1962
  292HOH     H1  895   3.630   1.446   1.727 -0.1608 -0.5791  1.0700
  292HOH     H2  896   3.492   1.385   1.728 -0.2154 -0.5759 -0.4939
  293HOH      O  897   3.157   3.840   2.060  0.1674 -0.5037 -0.0971
  293HOH     H1  898   3.068   3.812   2.040 -0.3692 -0.0555  1.3604
  293HOH     H2  899   3.161   3.931   2.029 -0.4809  0.0165  1.1889
  294HOH      O  900   0.874   1.906   3.641  0.2407 -0.5963 -0.2263
  294HOH     H1  901   0.838   1.974   3.698  0.9698 -0.3638 -0.0083
  294HOH     H2  902   0.804   1.886   3.580 -0.3545 -0.4072  0.3667
  295HOH      O  903   3.621   2.572   1.455 -0.2421 -0.0550 -0.1537
  295HOH     H1  904   3.699   2.602   1.500 -1.5610  2.6485  0.7796
  295HOH     H2  905   3.625   2.614   1.369 -0.6825  0.2739 -0.0278
  296HOH      O  906   2.364   0.673   2.159  0.0490  0.1741  0.3071
  296HOH     H1  907   2.458   0.681   2.170  0.1850 -0.1753 -0.4760
  296HOH     H2  908   2.353   0.619   2.081 -0.8059  0.6622  0.0647
  297HOH      O  909   3.155   0.416   2.920 -0.4720  0.7465  0.3432
  297HOH     H1  910   3.092   0.389   2.987  0.0894 -0.7169  0.3573
  297HOH     H2  911   3.133   0.362   2.843  0.3668  0.6330  0.1598
  298HOH      O  912   1.978   3.482   2.149 -0.5602 -0.4205 -0.1838
  298HOH     H1  913   1.981   3.443   2.062 -0.0981 -0.5747 -0.1061
  298HOH     H2  914   1.989   3.576   2.134 -0.5763 -0.4361 -0.2955
  299HOH      O  915   3.105   3.761   1.335  0.0811  0.1107 -0.0645
  299HOH     H1  916   3.161   3.738   1.409 -0.0779  1.3841  0.5025
  299HOH     H2  917   3.165   3.770   1.261  0.5164  0.5507  0.3266
  300HOH      O  918   2.602   0.929   0.416  0.3063 -0.1216  0.1550
  300HOH     H1  919   2.553   0.978   0.482  0.3386  0.3137 -0.1301
  300HOH     H2  920   2.535   0.886   0.363  0.2946 -1.1641  0.9519
  301HOH      O  921   2.588   0.939   3.294 -0.2394  0.4537 -0.3305
  301HOH     H1  922   2.662   0.878   3.295 -0.9418 -0.4446 -0.2768
  301HOH     H2  923   2.592   0.983   3.379 -0.5173 -0.5603  0.2316
  302HOH      O  924   2.523   3.439   3.689  0.6322 -1.1543 -0.3408
  302HOH     H1  925   2.557   3.412   3.603  0.3099  0.0193 -0.8812
  302HOH     H2  926   2.580   3.512   3.715 -0.4558 -0.1720 -0.5382
  303HOH      O  927   3.325   2.071   0.211  0.0648 -0.2195 -0.2501
  303HOH     H1  928   3.248   2.125   0.227 -0.2423 -0.4901 -0.7804
  303HOH     H2  929   3.399   2.126   0.235 -0.2639  0.2739 -0.3554
  304HOH      O  930   1.622   3.522   3.083 -0.3805 -0.7528  0.1139
  304HOH     H1  931   1.669   3.527   3.000  0.4786  0.2739  0.6164
  304HOH     H2  932   1.650   3.599   3.131 -0.5250 -1.5192  1.5312
  305HOH      O  933   0.471   2.686   0.650  0.5170  0.2333  0.0189
  305HOH     H1  934   0.466   2.692   0.555 -0.7192 -0.7146 -0.0355
  305HOH     H2  935   0.449   2.774   0.681  0.5324  0.4497 -0.5656
  306HOH      O  936   3.099   0.240   1.981  0.1854  0.4152  0.4682
  306HOH     H1  937   3.167   0.302   2.010  0.9713 -0.1159 -0.1296
  306HOH     H2  938   3.084   0.264   1.889 -0.2422  0.3511  0.5201
  307HOH      O  939   3.154   2.257   2.812 -0.2579  0.2557 -0.1738
  307HOH     H1  940   3.144   2.217   2.725  0.3253 -0.4377  0.0619
  307HOH     H2  941   3.229   2.315   2.803 -0.0148 -0.0388 -0.0605
  308HOH      O  942   1.257   3.271   0.059  0.3451 -0.0644 -0.3119
  308HOH     H1  943   1.267   3.176   0.063  0.6383 -0.0229  0.1046
  308HOH     H2  944   1.285   3.302   0.145 -0.4928  0.3379 -0.1640
  309HOH      O  945   0.963   0.965   0.254 -0.2375 -0.1102 -0.3225
  309HOH     H1  946   1.037   0.995   0.305  0.2930 -1.3247 -0.3069
  309HOH     H2  947   0.907   0.919   0.317 -0.6863  0.2346 -0.4553
  310HOH      O  948   0.683   0.925   2.496 -0.2545 -0.2152 -0.1128
  310HOH     H1  949   0.748   0.903   2.563 -0.1937  0.7518  0.1772
  310HOH     H2  950   0.600   0.928   2.542 -0.1049  1.3233  0.1871
  311HOH      O  951   2.512   2.250   0.514  0.2591 -0.4266  0.5011
  311HOH     H1  952   2.468   2.173   0.550  0.3905 -1.1084 -0.7149
  311HOH     H2  953   2.554   2.219   0.434 -1.3543  1.2841 -1.2119
  312HOH      O  954   0.026   3.730   0.127  0.2122  0.3416 -0.1964
  312HOH     H1  955   0.119   3.718   0.147 -0.1164 -0.8714  0.8833
  312HOH     H2  956   0.000   3.807   0.178  0.3557 -0.1511  0.6656
  313HOH      O  957   3.268   3.165   1.862  0.1356  0.3327  0.4569
  313HOH     H1  958   3.182   3.125   1.858  0.1538  0.2769  0.6096
  313HOH     H2  959   3.329   3.091   1.864  0.1468  0.3499  1.3011
  314HOH      O  960   0.178   0.392   3.787  0.6888 -0.5100  0.0636
  314HOH     H1  961   0.174   0.483   3.758  0.5468 -0.8589 -1.1396
  314HOH     H2  962   0.232   0.394   3.865 -0.7913  0.8335  1.1901
  315HOH      O  963   3.320   3.008   2.196  0.1636  0.6110 -0.2809
  315HOH     H1  964   3.292   3.099   2.207 -0.9312  0.1520  1.6650
  315HOH     H2  965   3.242   2.962   2.166  0.5587  0.1987 -0.7158
  316HOH      O  966   0.341   0.757   3.520  0.2717  0.0987  0.0433
  316HOH     H1  967   0.315   0.828   3.461 -0.4117 -0.7519 -0.7352
  316HOH     H2  968   0.409   0.711   3.473  0.6533  0.1747  0.5093
  317HOH      O  969   1.314   2.731   0.734 -0.2097  0.0057  0.4549
  317HOH     H1  970   1.263   2.809   0.756  0.0869  0.1756  0.5441
  317HOH     H2  971   1.405   2.759   0.739 -0.1055 -0.2835  0.2474
  318HOH      O  972   1.673   3.075   0.182 -0.0317  0.2668  0.5745
  318HOH     H1  973   1.621   3.085   0.103 -0.3097 -0.8080  0.5846
  318HOH     H2  974   1.760   3.109   0.159 -0.0584 -0.1834 -0.2541
  319HOH      O  975   1.832   0.113   2.202  0.0425  0.1960  0.2230
  319HOH     H1  976   1.826   0.093   2.295  0.1034 -0.3046  0.1232
  319HOH     H2  977   1.835   0.209   2.198 -1.7696  0.3532  0.6405
  320HOH      O  978   3.742   3.264   0.057 -0.0675  0.3728  0.9004
  320HOH     H1  979   3.751   3.359   0.050  1.1997  0.2535  0.3633
  320HOH     H2  980   3.653   3.246   0.025  0.6503  1.1751 -2.1941
  321HOH      O  981   1.741   1.517   0.912  0.0469 -0.2685 -0.2054
  321HOH     H1  982   1.675   1.568   0.959  0.7784  0.1110  0.4508
  321HOH     H2  983   1.708   1.427   0.916 -0.3492 -0.1126  0.2736
  322HOH      O  984   2.183   2.642   1.442 -0.0003  0.0165  0.2423
  322HOH     H1  985   2.152   2.590   1.367 -0.4478  0.0794  0.3795
  322HOH     H2  986   2.136   2.605   1.517 -1.0878  1.2183  0.2228
  323HOH      O  987   0.424   0.616   0.986  0.1262 -0.4368 -0.2399
  323HOH     H1  988   0.453   0.527   1.008  1.0180 -0.0721  0.1348
  323HOH     H2  989   0.369   0.604   0.908  0.4883 -1.2816 -0.3877
  324HOH      O  990   1.450   1.663   0.765  0.2236 -0.2937  0.3340
  324HOH     H1  991   1.485   1.578   0.793  0.7641 -0.3287 -0.3880
  324HOH     H2  992   1.444   1.714   0.846  0.3019 -0.8675  0.7185
  325HOH      O  993   1.762   3.068   2.946  0.1058  0.1751  0.1982
  325HOH     H1  994   1.815   3.127   3.000  2.0967 -1.8383  0.7638
  325HOH     H2  995   1.690   3.042   3.004  0.9700 -0.2544  1.1619
  326HOH      O  996   3.148   2.117   0.453  0.2786 -0.3478  0.5659
  326HOH     H1  997   3.107   2.201   0.432  1.5980  0.1645 -0.2588
  326HOH     H2  998   3.229   2.141   0.498  0.4117 -1.2273  0.8362
  327HOH      O  999   3.754   0.882   0.547 -0.6825  0.5135  0.3934
  327HOH     H1 1000   3.697   0.898   0.472 -0.0533 -0.8162 -0.4555
  327HOH     H2 1001   3.705   0.820   0.601 -0.1584 -0.5434 -0.2806
  328HOH      O 1002   2.801   2.245   1.927  0.3626  0.7531 -0.6830
  328HOH     H1 1003   2.768   2.328   1.962 -1.5903  0.3363 -1.2894
  328HOH     H2 1004   2.791   2.254   1.832  1.3635  0.2578 -0.8589
  329HOH      O 1005   3.519   0.613   3.684 -0.6784  0.2262 -0.4766
  329HOH     H1 1006   3.480   0.655   3.760 -0.7569  0.1283 -0.4627
  329HOH     H2 1007   3.509   0.519   3.700  0.8095  0.1257  0.1998
  330HOH      O 1008   0.761   2.163   2.559  0.1631  0.1725 -0.3551
  330HOH     H1 1009   0.834   2.224   2.571  0.8401 -0.6988  0.2088
  330HOH     H2 1010   0.695   2.192   2.623  0.8776 -0.2397  0.6052
  331HOH      O 1011   0.082   0.917   3.103  0.0488  0.4834  0.0524
  331HOH     H1 1012   0.047   0.848   3.046  0.5611 -0.1421  0.4575
  331HOH     H2 1013   0.025   0.915   3.180 -0.5450  1.2172 -0.3483
  332HOH      O 1014   3.257   0.603   2.578  0.3374  0.2040  0.3060
  332HOH     H1 1015   3.337   0.606   2.631 -0.0375 -0.3097  0.9454
  332HOH     H2 1016   3.230   0.511   2.581 -0.4469  0.4216  0.3866
  333HOH      O 1017   1.525   2.425   2.240  0.3746  0.4758  0.3907
  333HOH     H1 1018   1.514   2.330   2.244  0.1124  0.4567 -0.4443
  333HOH     H2 1019   1.451   2.460   2.291 -0.3164  0.2360 -0.3988
  334HOH      O 1020   2.668   1.025   3.047  0.4653  0.7484  0.2092
  334HOH     H1 1021   2.666   1.004   3.140  1.1754 -0.2677  0.0250
  334HOH     H2 1022   2.625   0.951   3.004 -0.2689  1.4167 -0.2635
  335HOH      O 1023   1.223   3.510   3.542  0.0798 -0.0533  0.2336
  335HOH     H1 1024   1.271   3.541   3.619  0.1465 -0.0905  0.2074
  335HOH     H2 1025   1.217   3.415   3.554 -0.3375 -0.0061  0.4348
  336HOH      O 1026   1.033   0.747   2.844  0.3347  0.6365 -0.4637
  336HOH     H1 1027   0.979   0.745   2.923  1.5407 -0.0120  0.4105
  336HOH     H2 1028   0.987   0.691   2.782  0.0216  0.0436  0.2725
  337HOH      O 1029   3.269   2.543   1.251  0.9131  0.8510 -0.4145
  337HOH     H1 1030   3.271   2.583   1.164 -0.4672  0.8197 -0.5020
  337HOH     H2 1031   3.179   2.512   1.262  1.3269 -0.1607  0.5895
  338HOH      O 1032   2.722   2.347   0.080  0.5236 -0.6973  0.3298
  338HOH     H1 1033   2.764   2.425   0.116 -0.0351 -0.4998  0.5641
  338HOH     H2 1034   2.688   2.300   0.157 -0.2955 -0.4953  0.1008
  339HOH      O 1035   0.253   3.459   2.270 -0.3287 -0.1485  0.0533
  339HOH     H1 1036   0.334   3.437   2.223 -0.2064  0.4864 -0.0495
  339HOH     H2 1037   0.242   3.387   2.332  0.2906 -0.2761  0.0335
  340HOH      O 1038   0.668   0.906   0.785 -0.2591 -0.5194 -0.7705
  340HOH     H1 1039   0.756   0.938   0.765 -0.3445 -0.2223 -0.6790
  340HOH     H2 1040   0.643   0.952   0.865 -1.0185  0.4126 -1.5077
  341HOH      O 1041   2.779   0.222   2.365 -0.1968  0.2132 -0.2650
  341HOH     H1 1042   2.818   0.194   2.282 -0.6346 -1.0964 -0.0704
  341HOH     H2 1043   2.834   0.295   2.393  0.1503  0.5031 -1.5414
  342HOH      O 1044   1.975   1.307   1.441  0.2025  0.5356  0.3486
  342HOH     H1 1045   2.033   1.232   1.453 -0.9784 -0.4356  0.3623
  342HOH     H2 1046   1.996   1.366   1.513  1.5597  0.5328  0.0079
  343HOH      O 1047   1.799   0.888   1.286 -0.0872  0.9511  0.2073
  343HOH     H1 1048   1.728   0.826   1.301 -0.0634  0.9432  0.2851
  343HOH     H2 1049   1.878   0.834   1.285 -0.1743  0.7883 -1.0119
  344HOH      O 1050   3.071   1.411   0.523 -0.2738  0.5259 -1.0600
  344HOH     H1 1051   3.069   1.504   0.546  0.5120  0.6387 -1.3840
  344HOH     H2 1052   3.115   1.369   0.598 -0.4440  0.4413 -1.0063
  345HOH      O 1053   1.876   2.360   0.692  0.6646 -0.1664  0.4469
  345HOH     H1 1054   1.812   2.371   0.621  0.2531 -0.6123  0.7357
  345HOH     H2 1055   1.827   2.383   0.771  1.0508  0.0977  0.6124
  346HOH      O 1056   3.485   2.879   1.307  0.2349 -0.1454  0.1591
  346HOH     H1 1057   3.397   2.864   1.340  0.2000 -0.6103 -0.1403
  346HOH     H2 1058   3.536   2.903   1.385 -0.1352  0.0679  0.3402
  347HOH      O 1059   2.532   3.313   2.883 -0.7327 -0.3517  0.5584
  347HOH     H1 1060   2.507   3.220   2.887 -0.3492 -0.4392  2.0673
  347HOH     H2 1061   2.626   3.311   2.870 -0.8596 -0.1078 -0.6165
  348HOH      O 1062   1.718   2.518   2.470 -0.0469  0.2815  0.6457
  348HOH     H1 1063   1.736   2.598   2.520 -0.4595  0.0240  1.2304
  348HOH     H2 1064   1.696   2.549   2.382 -0.0940  0.8037  0.8340
  349HOH      O 1065   2.563   1.690   3.547  0.1777  0.2298  0.0046
  349HOH     H1 1066   2.555   1.716   3.455 -0.3817  0.1096  0.0112
  349HOH     H2 1067   2.588   1.769   3.593  0.2649  0.3378 -0.2271
  350HOH      O 1068   2.404   2.924   3.599  0.3101 -0.0349  0.2418
  350HOH     H1 1069   2.449   2.972   3.530 -0.1435  0.9303  0.5815
  350HOH     H2 1070   2.473   2.899   3.660  0.5544  0.2350  0.0798
  351HOH      O 1071   2.042   2.229   1.780 -0.0182  0.2827 -0.2594
  351HOH     H1 1072   2.125   2.212   1.736  0.6670 -1.5605  1.4198
  351HOH     H2 1073   1.977   2.187   1.724  0.6215 -0.7382 -0.3004
  352HOH      O 1074   1.311   1.791   0.047  0.8329  0.4916  0.3995
  352HOH     H1 1075   1.373   1.720   0.032 -0.1470 -0.3891  0.2249
  352HOH     H2 1076   1.313   1.805   0.142  1.6781  0.8804  0.3406
  353HOH      O 1077   1.622   1.538   2.584 -0.2836  0.5932  0.5098
  353HOH     H1 1078   1.645   1.493   2.502 -0.5152  1.5862 -0.1452
  353HOH     H2 1079   1.684   1.504   2.648 -1.1887 -1.5362  0.4170
  354HOH      O 1080   3.518   2.272   0.973 -0.1564  0.2189  0.3230
  354HOH     H1 1081   3.447   2.326   0.936  0.3968  0.2193 -0.8287
  354HOH     H2 1082   3.578   2.336   1.012  0.9529  0.6678 -1.8088
  355HOH      O 1083   1.566   1.494   3.203  0.1285 -0.2074 -0.3056
  355HOH     H1 1084   1.612   1.421   3.243 -0.7029 -0.3795  0.3929
  355HOH     H2 1085   1.633   1.541   3.153  1.2927  0.1212  1.4196
  356HOH      O 1086   1.244   1.251   2.598 -0.4527 -0.1787 -0.3267
  356HOH     H1 1087   1.247   1.343   2.570 -0.8745  0.2162  0.7790
  356HOH     H2 1088   1.301   1.249   2.675 -0.1714 -0.9430 -0.5400
  357HOH      O 1089   1.813   0.554   1.967  0.3435 -0.7915  0.2231
  357HOH     H1 1090   1.805   0.636   2.016  0.7675 -1.1006  0.8383
  357HOH     H2 1091   1.741   0.556   1.905 -0.0964 -0.2948  0.7286
  358HOH      O 1092   1.749   3.301   1.211  0.2234  0.0282  0.1634
  358HOH     H1 1093   1.716   3.269   1.295  0.8474  1.3310  0.9783
  358HOH     H2 1094   1.752   3.396   1.221  0.8399  0.1932 -1.1420
  359HOH      O 1095   0.512   2.763   3.176 -0.3069  0.1849 -0.4839
  359HOH     H1 1096   0.426   2.767   3.218 -0.5639  0.5627 -1.0264
  359HOH     H2 1097   0.544   2.853   3.180 -0.2388  0.1803 -0.8959
  360HOH      O 1098   0.853   2.079   3.270 -0.3187  0.0861 -0.3263
  360HOH     H1 1099   0.767   2.037   3.261 -0.2940 -0.0950  0.2545
  360HOH     H2 1100   0.915   2.006   3.278 -0.3411  0.1901  1.3124
  361HOH      O 1101   3.820   0.202   0.424 -0.2865 -0.2469 -0.3251
  361HOH     H1 1102   3.766   0.280   0.412 -0.2546 -0.0681  0.5602
  361HOH     H2 1103   3.760   0.129   0.412 -0.6745 -0.0554  0.3396
  362HOH      O 1104   0.762   2.406   0.982  0.7888  0.2759 -0.7033
  362HOH     H1 1105   0.791   2.407   0.891  1.6679  1.6901 -0.4628
  362HOH     H2 1106   0.833   2.361   1.029  0.2924 -0.5380 -0.7009
  363HOH      O 1107   1.272   2.388   3.371  0.0604 -0.6000  0.1925
  363HOH     H1 1108   1.228   2.472   3.386  0.4701 -0.5181  1.0438
  363HOH     H2 1109   1.364   2.411   3.360  0.2970 -0.9685  1.1666
  364HOH      O 1110   1.534   0.825   1.684 -0.5530 -0.7443  0.1605
  364HOH     H1 1111   1.524   0.838   1.590  0.8339  1.8432  0.1958
  364HOH     H2 1112   1.453   0.859   1.722 -0.0526  0.9839 -0.1242
  365HOH      O 1113   2.012   3.143   1.398  0.0185  0.3624  0.2524
  365HOH     H1 1114   2.048   3.080   1.459  1.2174  0.0809 -0.6732
  365HOH     H2 1115   1.917   3.139   1.411 -0.0925 -2.2700 -0.3186
  366HOH      O 1116   3.297   1.707   1.880  0.5804  0.0191  0.1401
  366HOH     H1 1117   3.277   1.775   1.944  1.5729  0.2814  0.2033
  366HOH     H2 1118   3.363   1.653   1.923 -0.7184 -1.5091  0.4110
  367HOH      O 1119   2.353   0.535   0.739 -0.1675  0.4117 -0.4255
  367HOH     H1 1120   2.347   0.440   0.724 -0.1017  0.4330 -0.5989
  367HOH     H2 1121   2.440   0.558   0.706 -0.5094  0.6746 -1.1747
  368HOH      O 1122   2.596   1.386   1.636  0.2451 -0.0952 -0.8578
  368HOH     H1 1123   2.664   1.421   1.694 -0.2955  0.0831 -0.3182
  368HOH     H2 1124   2.570   1.460   1.582  0.7554 -0.2636 -1.3588
  369HOH      O 1125   1.164   3.763   3.088  0.5484 -0.4207  0.2892
  369HOH     H1 1126   1.154   3.789   3.179  0.5649 -0.0078  0.1742
  369HOH     H2 1127   1.244   3.806   3.059  0.2893 -0.1550 -0.0571
  370HOH      O 1128   0.550   0.813   2.993  0.2645 -0.5009  0.0410
  370HOH     H1 1129   0.625   0.760   2.968  0.2856 -0.5416  0.1907
  370HOH     H2 1130   0.571   0.901   2.963 -0.0789 -0.7021 -0.8595
  371HOH      O 1131   3.178   3.853   0.470  1.2198 -0.1246  0.0818
  371HOH     H1 1132   3.164   3.772   0.421 -1.9316 -0.6117  1.2542
  371HOH     H2 1133   3.155   3.923   0.409  1.0464 -0.3929 -0.1629
  372HOH      O 1134   2.561   2.968   3.211  0.0485  1.0554  0.6897
  372HOH     H1 1135   2.630   2.902   3.219 -0.2395  0.4909 -0.7220
  372HOH     H2 1136   2.571   3.023   3.288  0.5809 -0.3746  1.7332
  373HOH      O 1137   2.870   1.419   3.721  0.3345  0.1299  0.0622
  373HOH     H1 1138   2.892   1.401   3.813  0.8273  0.2110 -0.0355
  373HOH     H2 1139   2.913   1.503   3.703  0.6485 -0.1236 -0.3836
  374HOH      O 1140   0.379   0.228   2.089  0.5821  0.0913 -0.0168
  374HOH     H1 1141   0.389   0.226   1.994  0.3690  1.0744 -0.0840
  374HOH     H2 1142   0.465   0.204   2.123  1.1449  1.2948 -0.4947
  375HOH      O 1143   1.283   2.251   0.163  0.1943  0.0548  0.4628
  375HOH     H1 1144   1.276   2.214   0.075 -0.6382  1.1418  0.0270
  375HOH     H2 1145   1.281   2.175   0.221 -0.8036 -0.6241 -0.3852
  376HOH      O 1146   0.085   0.856   2.123  0.0113 -0.6113  0.4997
  376HOH     H1 1147   0.126   0.814   2.047 -0.1411 -0.7070  0.4669
  376HOH     H2 1148   0.096   0.950   2.108  1.0168 -0.6344  0.9434
  377HOH      O 1149   1.558   3.136   3.820 -0.2447 -0.2828 -0.5044
  377HOH     H1 1150   1.506   3.062   3.789 -1.3302  0.0037  0.4837
  377HOH     H2 1151   1.496   3.209   3.822  0.2882  0.1703  0.3803
  378HOH      O 1152   2.923   0.022   0.082 -0.8305  0.7891  0.0155
  378HOH     H1 1153   2.926   0.022  -0.013  0.1070 -0.9210 -0.0493
  378HOH     H2 1154   3.015   0.027   0.109 -0.9777 -0.0096  0.7604
  379HOH      O 1155   1.866   2.832   1.659  0.6368  0.7331 -0.1968
  379HOH     H1 1156   1.849   2.847   1.566  1.1355  1.4434 -0.1916
  379HOH     H2 1157   1.869   2.920   1.697  0.3980  0.4499  0.5010
  380HOH      O 1158   2.123   3.775   2.396  0.5215  0.0804  0.0048
  380HOH     H1 1159   2.080   3.855   2.366  0.4509  0.2634  0.5708
  380HOH     H2 1160   2.194   3.761   2.335 -0.0987 -0.0119 -0.7237
  381HOH      O 1161   0.670   3.539   0.028 -0.5657  0.4233 -0.3990
  381HOH     H1 1162   0.674   3.462   0.084  1.3060  0.1274 -0.8280
  381HOH     H2 1163   0.645   3.610   0.087  0.3293 -0.0523  0.6227
  382HOH      O 1164   3.000   2.352   0.432  0.5524 -0.5343  0.5812
  382HOH     H1 1165   2.948   2.352   0.513 -0.1781  0.0201  0.1383
  382HOH     H2 1166   2.935   2.339   0.363  1.1327 -0.6986  0.0564
  383HOH      O 1167   2.554   3.413   2.241 -0.3308  0.0267  0.2557
  383HOH     H1 1168   2.596   3.497   2.220 -0.6790  0.4815  1.2420
  383HOH     H2 1169   2.467   3.420   2.202 -0.6973  0.5457  1.0999
  384HOH      O 1170   0.063   3.770   2.090  1.0595 -0.0961 -0.1824
  384HOH     H1 1171   0.089   3.861   2.094  0.7866 -0.0262  1.4737
  384HOH     H2 1172  -0.014   3.769   2.033  1.0076  0.7317 -0.1428
  385HOH      O 1173   2.191   0.295   2.961 -0.1764 -0.1157 -0.4697
  385HOH     H1 1174   2.114   0.260   3.006  0.2314 -0.4622 -0.0268
  385HOH     H2 1175   2.211   0.229   2.894  0.3224 -0.5482  0.0737
  386HOH      O 1176   0.695   0.087   1.527 -0.1568  0.1406 -0.1057
  386HOH     H1 1177   0.677  -0.001   1.561  0.2996  0.0076 -0.1919
  386HOH     H2 1178   0.773   0.115   1.575 -0.3014  0.5020 -0.0774
  387HOH      O 1179   1.023   3.410   0.048  0.0500  0.2566  0.1557
  387HOH     H1 1180   1.102   3.357   0.056 -0.0933  0.1413  0.9089
  387HOH     H2 1181   0.968   3.362  -0.013  0.7002  0.5324 -0.6873
  388HOH      O 1182   2.637   2.781   0.126 -0.5016  0.2973 -0.7094
  388HOH     H1 1183   2.623   2.690   0.149 -0.5183  0.2509 -0.8951
  388HOH     H2 1184   2.701   2.813   0.190 -0.3872  0.1155 -0.7320
  389HOH      O 1185   0.214   1.793   1.344 -0.0341  0.1858  0.5336
  389HOH     H1 1186   0.216   1.756   1.432  0.6375  1.9817  1.3793
  389HOH     H2 1187   0.140   1.749   1.302 -0.3701 -0.7855  1.9684
  390HOH      O 1188   3.678   1.018   3.026 -0.0978  0.8803 -0.1709
  390HOH     H1 1189   3.675   1.037   2.932 -0.0082  1.1771 -0.1159
  390HOH     H2 1190   3.676   1.104   3.068 -0.0296  0.7528  0.0979
  391HOH      O 1191   2.769   2.236   1.656  0.1983 -0.7981  0.0771
  391HOH     H1 1192   2.838   2.199   1.601 -0.3195 -0.7652 -0.6119
  391HOH     H2 1193   2.697   2.174   1.650  0.1006 -0.7584  0.6766
  392HOH      O 1194   3.044   0.274   1.248 -0.0131 -0.1664 -0.3484
  392HOH     H1 1195   3.107   0.223   1.196  0.1308  0.6542 -1.0282
  392HOH     H2 1196   3.063   0.365   1.225 -1.4227  0.1175 -0.5644
  393HOH      O 1197   3.230   1.583   2.395 -0.2365 -0.3040  0.1399
  393HOH     H1 1198   3.205   1.671   2.424 -1.0286 -0.3018 -0.4888
  393HOH     H2 1199   3.232   1.531   2.476 -0.6012  0.1070  0.4244
  394HOH      O 1200   0.704   1.122   3.262 -0.1108 -0.1527 -0.8089
  394HOH     H1 1201   0.633   1.183   3.285  0.1153 -0.0153 -0.4497
  394HOH     H2 1202   0.742   1.157   3.182  0.9211  1.0040  0.1120
  395HOH      O 1203   3.207   1.192   3.465 -0.5783 -0.5498 -0.2913
  395HOH     H1 1204   3.194   1.250   3.540  0.4054  0.7055 -1.0100
  395HOH     H2 1205   3.119   1.175   3.432 -0.9163  0.5332 -0.0232
  396HOH      O 1206   3.356   2.802   3.386 -0.3967  0.1426  0.2811
  396HOH     H1 1207   3.275   2.799   3.437 -0.1294 -2.1956  0.7890
  396HOH     H2 1208   3.326   2.808   3.295 -1.1118  0.1186  0.5010
  397HOH      O 1209   0.354   3.363   1.158 -0.5323  0.0413  0.5101
  397HOH     H1 1210   0.325   3.276   1.185 -0.0232 -0.1154  0.5833
  397HOH     H2 1211   0.442   3.372   1.195 -0.6099  0.6260  0.5827
  398HOH      O 1212   1.188   0.645   2.524 -0.2554  0.2041 -0.2025
  398HOH     H1 1213   1.268   0.697   2.519 -0.3115  0.2801 -0.3334
  398HOH     H2 1214   1.200   0.589   2.601  0.0930 -0.0730 -0.4497
  399HOH      O 1215   0.616   3.168   3.715  0.0188 -0.3614 -0.3343
  399HOH     H1 1216   0.598   3.075   3.733 -1.1320 -0.0977  0.0604
  399HOH     H2 1217   0.594   3.179   3.623  0.1404 -0.4754 -0.3779
  400HOH      O 1218   2.772   1.810   2.882  0.5349 -0.1345  0.4309
  400HOH     H1 1219   2.854   1.765   2.864  0.4766 -0.3958  0.7940
  400HOH     H2 1220   2.783   1.846   2.970  0.2240 -0.2727  0.5318
  401HOH      O 1221   2.802   3.778   3.726  0.1562 -0.6426  0.2775
  401HOH     H1 1222   2.774   3.855   3.677 -1.2785 -0.9486  0.5052
  401HOH     H2 1223   2.886   3.753   3.687  0.5618  0.8699  0.0487
  402HOH      O 1224   2.561   0.241   1.015  0.5081  0.1196  0.6948
  402HOH     H1 1225   2.533   0.170   0.957 -0.0388  0.2695  0.7661
  402HOH     H2 1226   2.655   0.226   1.027  0.8135  0.4685 -0.7726
  403HOH      O 1227   2.902   1.625   2.529 -0.6522 -0.9711 -0.3393
  403HOH     H1 1228   2.841   1.600   2.598 -1.4124 -0.6928 -0.8691
  403HOH     H2 1229   2.910   1.720   2.538  0.7769 -1.1198  0.5345
  404HOH      O 1230   1.612   2.289   1.457 -0.8119 -0.1777  0.1184
  404HOH     H1 1231   1.532   2.279   1.507 -1.1493 -0.7803 -0.5044
  404HOH     H2 1232   1.650   2.371   1.488 -1.1247 -0.4003  1.1612
  405HOH      O 1233   2.681   2.591   3.617  0.0117 -0.8582 -0.0982
  405HOH     H1 1234   2.749   2.658   3.628 -0.9050  0.4249 -1.4580
  405HOH     H2 1235   2.648   2.577   3.706  0.7130 -0.0191  0.3267
  406HOH      O 1236   3.425   3.598   2.391 -0.7451  0.1174 -0.0012
  406HOH     H1 1237   3.457   3.664   2.453  0.1307 -0.4585  0.1966
  406HOH     H2 1238   3.409   3.647   2.310  0.6037  0.4838 -0.0873
  407HOH      O 1239   2.394   0.456   2.395  0.3206 -0.7671  0.7959
  407HOH     H1 1240   2.405   0.487   2.305 -1.2244  1.1885  1.1298
  407HOH     H2 1241   2.473   0.486   2.440 -0.1658  1.0784  0.6207
  408HOH      O 1242   1.825   3.518   0.551  0.0627  0.2291 -0.0861
  408HOH     H1 1243   1.905   3.471   0.573  0.4319  0.5632 -0.6604
  408HOH     H2 1244   1.797   3.478   0.468  1.0393  1.7283 -1.2501
  409HOH      O 1245   2.255   0.075   0.225  0.2561  0.0257 -0.7995
  409HOH     H1 1246   2.228   0.016   0.155 -0.8056 -0.8492  0.2523
  409HOH     H2 1247   2.187   0.142   0.228  0.1749 -0.0678 -0.4796
  410HOH      O 1248   1.249   1.420   0.637 -0.4902 -0.0171  0.4448
  410HOH     H1 1249   1.247   1.507   0.677 -0.9361 -0.2679  0.9959
  410HOH     H2 1250   1.162   1.410   0.597 -0.0017  0.2955 -0.7835
  411HOH      O 1251   2.063   3.673   2.879 -0.4006  0.2499  0.1064
  411HOH     H1 1252   2.042   3.586   2.843  1.5515 -0.5731  0.6774
  411HOH     H2 1253   2.102   3.720   2.806 -1.7038  0.8249 -0.2773
  412HOH      O 1254   1.084   0.776   3.285  0.4049  0.3977  0.2584
  412HOH     H1 1255   1.014   0.791   3.348  1.0805  1.9689  0.7202
  412HOH     H2 1256   1.099   0.861   3.245  1.5062 -0.0712 -0.4110
  413HOH      O 1257   3.647   0.991   2.066  0.2915  0.0946 -0.1224
  413HOH     H1 1258   3.708   1.040   2.011  1.5647 -1.6709 -0.4571
  413HOH     H2 1259   3.684   0.997   2.154  0.2071  0.1003 -0.0871
  414HOH      O 1260   2.234   2.218   0.198 -0.1790 -0.5211 -0.0643
  414HOH     H1 1261   2.191   2.179   0.122  0.0013 -0.1163 -0.3794
  414HOH     H2 1262   2.162   2.242   0.257 -0.4217  0.3392 -0.6740
  415HOH      O 1263   3.058   0.940   3.263 -0.8436  0.8830 -0.1684
  415HOH     H1 1264   3.022   0.935   3.352  0.0300  0.9313  0.2149
  415HOH     H2 1265   3.005   1.006   3.219 -1.6316  0.4828  0.1410
  416HOH      O 1266   0.684   2.815   2.923 -0.0943  0.4483 -0.5419
  416HOH     H1 1267   0.759   2.853   2.969 -0.0295  0.4021 -0.6082
  416HOH     H2 1268   0.613   2.878   2.936 -0.2468  0.1505  0.1280
  417HOH      O 1269   1.494   3.697   2.839 -0.3686 -0.2502  0.6420
  417HOH     H1 1270   1.588   3.690   2.857 -0.0382  1.9527  0.2787
  417HOH     H2 1271   1.465   3.769   2.895 -1.4257  0.3275 -0.5723
  418HOH      O 1272   0.975   1.095   3.106  0.1360 -0.2175 -0.3425
  418HOH     H1 1273   1.030   1.085   3.184 -0.4690 -0.1534  0.1079
  418HOH     H2 1274   0.993   1.184   3.075 -0.2901  0.1037  0.2783
  419HOH      O 1275   3.133   2.810   3.547  0.1748  0.3377  0.7078
  419HOH     H1 1276   3.172   2.879   3.600  1.5468 -0.2509  0.5670
  419HOH     H2 1277   3.144   2.730   3.599  0.6548 -0.0930 -0.0078
  420HOH      O 1278   1.364   2.881   2.380 -0.8061 -0.2401  0.0942
  420HOH     H1 1279   1.359   2.841   2.467 -0.5828  0.9037  0.6667
  420HOH     H2 1280   1.306   2.956   2.384  0.4275  0.8044 -0.1552
  421HOH      O 1281   1.308   0.784   0.494 -0.1668  0.9945 -0.2140
  421HOH     H1 1282   1.260   0.749   0.419 -1.1506  0.8740  0.4488
  421HOH     H2 1283   1.400   0.774   0.469 -0.4405 -0.0839 -0.9366
  422HOH      O 1284   0.804   3.530   1.505 -0.1089 -0.2633  0.0869
  422HOH     H1 1285   0.761   3.447   1.486 -0.4271  0.0173 -0.4609
  422HOH     H2 1286   0.892   3.506   1.533 -0.4088 -0.8153  0.5939
  423HOH      O 1287   1.149   3.732   0.985  0.5349  0.2250  0.6307
  423HOH     H1 1288   1.094   3.808   1.005 -0.6350  0.2685 -1.9550
  423HOH     H2 1289   1.218   3.766   0.929  0.4855 -0.4692  0.1165
  424HOH      O 1290   0.761   0.964   1.954 -0.0712  0.2428 -0.2636
  424HOH     H1 1291   0.674   0.927   1.946 -0.5648  1.1127  0.6284
  424HOH     H2 1292   0.770   0.984   2.047  0.8472  0.7051 -0.4249
  425HOH      O 1293   3.097   1.483   3.362 -0.1624 -0.2305  0.2906
  425HOH     H1 1294   3.067   1.556   3.415  0.9774 -0.7336  1.7952
  425HOH     H2 1295   3.033   1.413   3.378 -0.2693 -0.1233  0.3318
  426HOH      O 1296   2.729   0.201   3.110  0.1818 -0.0401 -0.0451
  426HOH     H1 1297   2.783   0.263   3.060  0.5985  0.8382  1.3821
  426HOH     H2 1298   2.778   0.119   3.107  1.1587  0.4901  0.4050
  427HOH      O 1299   1.783   0.212   3.856  0.2416 -0.3308 -0.1255
  427HOH     H1 1300   1.843   0.138   3.854  1.0181  0.2779 -0.5575
  427HOH     H2 1301   1.823   0.277   3.799 -0.8370  0.1155 -0.4257
  428HOH      O 1302   0.718   0.766   3.606 -0.3308 -0.0149  0.0888
  428HOH     H1 1303   0.789   0.704   3.624 -0.2844  0.1087  0.3259
  428HOH     H2 1304   0.750   0.817   3.531  0.1478  0.5297  0.6382
  429HOH      O 1305   0.263   3.081   1.956  0.2915 -0.1300  0.3260
  429HOH     H1 1306   0.303   2.994   1.949  0.4751  0.0049 -0.6332
  429HOH     H2 1307   0.336   3.142   1.948  0.0658  0.1104  0.0393
  430HOH      O 1308   3.067   1.039   1.046 -0.4376  0.2463 -0.2676
  430HOH     H1 1309   2.986   1.073   1.010 -0.7562  0.6968  0.7764
  430HOH     H2 1310   3.131   1.109   1.032 -0.3321  0.0654 -0.7103
  431HOH      O 1311   0.158   1.244   3.343 -0.8913 -0.0373  0.3092
  431HOH     H1 1312   0.123   1.282   3.263  0.4185  0.6728  0.0195
  431HOH     H2 1313   0.218   1.310   3.377 -1.1410 -0.4543  1.7207
  432HOH      O 1314   1.805   0.587   2.597  0.4422  0.7816 -0.1534
  432HOH     H1 1315   1.894   0.553   2.596 -0.4302 -1.9322 -0.6609
  432HOH     H2 1316   1.777   0.577   2.688  0.4257  0.9008 -0.1455
  433HOH      O 1317   3.505   3.132   2.594 -0.9949  0.2001 -0.3845
  433HOH     H1 1318   3.563   3.194   2.550 -2.4768  1.6284 -0.5236
  433HOH     H2 1319   3.482   3.176   2.676  0.1720 -1.5348  1.0177
  434HOH      O 1320   1.614   0.161   2.014  0.0482  0.0446 -0.2233
  434HOH     H1 1321   1.697   0.195   2.048  0.2879 -0.2262 -0.5227
  434HOH     H2 1322   1.581   0.105   2.084  0.2067  0.0151 -0.1707
  435HOH      O 1323   1.771   1.236   3.098  0.5523 -0.2912 -0.5154
  435HOH     H1 1324   1.776   1.162   3.157 -0.2367 -0.0168 -0.0634
  435HOH     H2 1325   1.731   1.201   3.018  0.2265 -0.3686 -0.3208
  436HOH      O 1326   0.974   1.354   1.546  0.4474  0.1811 -0.3525
  436HOH     H1 1327   0.973   1.263   1.519 -0.1236 -0.0827  0.4741
  436HOH     H2 1328   0.900   1.394   1.500 -0.0881 -0.0954  0.2379
  437HOH      O 1329   1.189   1.506   2.453  0.2670  0.0253 -0.5908
  437HOH     H1 1330   1.260   1.467   2.402  0.1123  0.3960 -1.1066
  437HOH     H2 1331   1.206   1.600   2.450 -0.2383  0.1160 -0.7096
  438HOH      O 1332   2.054   2.961   2.171  0.6925 -0.3229  0.1214
  438HOH     H1 1333   2.010   3.000   2.247 -0.0132 -1.0351  0.1022
  438HOH     H2 1334   1.984   2.948   2.107  1.1824 -0.2534 -0.4459
  439HOH      O 1335   1.399   2.239   1.813 -0.8732 -0.0054 -0.2527
  439HOH     H1 1336   1.381   2.248   1.720  0.8685  1.2202 -0.5818
  439HOH     H2 1337   1.490   2.268   1.823 -0.7488 -0.7281  1.7476
  440HOH      O 1338   0.164   3.383   0.939  0.4166  0.4219  0.5446
  440HOH     H1 1339   0.079   3.422   0.957  0.4122  1.1475 -0.8327
  440HOH     H2 1340   0.225   3.432   0.995 -0.0310 -0.2696  1.7326
  441HOH      O 1341   3.229   0.331   2.598 -0.4865  0.3214  0.3299
  441HOH     H1 1342   3.169   0.303   2.530  0.0739 -0.0697 -0.0208
  441HOH     H2 1343   3.297   0.264   2.600 -0.6348  0.1677  1.4797
  442HOH      O 1344   3.774   3.056   2.702 -0.3863  0.1471 -0.3716
  442HOH     H1 1345   3.695   3.005   2.689 -0.3270  0.0806 -0.4726
  442HOH     H2 1346   3.779   3.112   2.624 -0.7418  0.6946 -0.0115
  443HOH      O 1347   3.554   0.268   3.555  0.0981 -0.5703  0.1153
  443HOH     H1 1348   3.509   0.272   3.640 -0.1826 -0.0351 -0.0497
  443HOH     H2 1349   3.487   0.294   3.492  0.4610 -0.3964 -0.2050
  444HOH      O 1350   2.518   3.608   1.576  0.0799  0.1348  0.3766
  444HOH     H1 1351   2.570   3.559   1.512 -0.6076  0.2231 -0.2736
  444HOH     H2 1352   2.487   3.684   1.528 -1.8374 -0.6167  0.2572
  445HOH      O 1353   3.728   0.153   2.009 -0.0112  0.2991 -0.4095
  445HOH     H1 1354   3.788   0.184   1.940 -0.0380 -0.4324 -0.7739
  445HOH     H2 1355   3.738   0.058   2.009  0.8679  0.3083  1.4074
  446HOH      O 1356   3.715   2.270   2.027 -0.3759 -0.7046  0.2218
  446HOH     H1 1357   3.798   2.221   2.023 -0.8218 -1.4618 -0.1028
  446HOH     H2 1358   3.693   2.272   2.120  1.1225  1.5294  0.6982
  447HOH      O 1359   2.047   2.513   1.653  0.0879  0.1383 -0.2200
  447HOH     H1 1360   1.966   2.522   1.704  0.0162 -0.5983 -0.1746
  447HOH     H2 1361   2.109   2.472   1.714 -0.0519 -0.9329 -0.7410
  448HOH      O 1362   1.459   3.286   1.708  0.4149  0.0855 -0.4297
  448HOH     H1 1363   1.442   3.225   1.779 -0.8906  0.4288 -0.3923
  448HOH     H2 1364   1.502   3.233   1.640  0.1786 -0.6356 -0.0317
  449HOH      O 1365   0.929   3.722   2.925  0.1260 -0.6784 -0.1669
  449HOH     H1 1366   0.916   3.653   2.860  0.6003 -0.9631  0.0351
  449HOH     H2 1367   1.019   3.710   2.955 -0.1584 -0.6977  0.7097
  450HOH      O 1368   2.884   0.654   1.340 -0.2071 -0.7817 -0.3134
  450HOH     H1 1369   2.977   0.635   1.330 -0.1638 -0.7115 -0.0512
  450HOH     H2 1370   2.864   0.712   1.266  0.2519  0.2309  0.3119
  451HOH      O 1371   2.268   3.560   3.751  0.4631  0.0600  0.0185
  451HOH     H1 1372   2.361   3.546   3.730  0.4743 -1.6102  0.8424
  451HOH     H2 1373   2.221   3.513   3.682  0.2335  0.5735 -0.1785
  452HOH      O 1374   1.227   1.506   1.941  0.2773 -0.2083 -0.1639
  452HOH     H1 1375   1.187   1.455   2.011  1.1257  0.0570  0.5377
  452HOH     H2 1376   1.213   1.453   1.862  1.0589 -1.5172  0.5154
  453HOH      O 1377   1.406   0.514   0.145  0.5210 -0.1995 -0.7585
  453HOH     H1 1378   1.438   0.502   0.235  0.3850 -0.0750 -0.6932
  453HOH     H2 1379   1.485   0.509   0.091  0.5889 -0.4130 -0.6454
  454HOH      O 1380   0.786   0.992   2.927 -0.5100  0.0302  0.5185
  454HOH     H1 1381   0.848   1.018   2.996 -0.2674  0.2137  0.2343
  454HOH     H2 1382   0.838   0.988   2.848 -0.9766  0.8338  0.1379
  455HOH      O 1383   0.504   1.953   2.712 -0.3385  0.6420  0.5591
  455HOH     H1 1384   0.462   1.884   2.662 -1.2444  0.4645  1.4941
  455HOH     H2 1385   0.590   1.917   2.736  0.0622  0.6850 -0.6817
  456HOH      O 1386   1.829   2.575   1.308  0.4722  0.3162 -0.0498
  456HOH     H1 1387   1.736   2.584   1.290 -0.0815 -0.8429  1.7066
  456HOH     H2 1388   1.865   2.533   1.230 -0.6433  0.0441 -0.4566
  457HOH      O 1389   3.047   0.108   2.677  0.0221 -0.0470 -0.2769
  457HOH     H1 1390   3.134   0.142   2.653  0.3784 -0.3461  0.5430
  457HOH     H2 1391   3.062   0.058   2.757 -0.7835 -0.7331 -0.5305
  458HOH      O 1392   0.523   2.310   1.327  0.1908  0.1486 -0.2769
  458HOH     H1 1393   0.540   2.398   1.294  0.2401  0.3294  0.2163
  458HOH     H2 1394   0.468   2.323   1.405  0.0550 -0.2676 -0.2957
  459HOH      O 1395   1.903   1.629   1.105 -0.0250  0.7897  0.4331
  459HOH     H1 1396   1.849   1.600   1.032  0.4256  1.5870 -0.2486
  459HOH     H2 1397   1.861   1.591   1.183 -0.1510 -0.6268 -0.2666
  460HOH      O 1398   0.444   3.273   0.815  0.6206  0.6640 -0.4487
  460HOH     H1 1399   0.391   3.271   0.735  0.1115  0.8646 -0.1208
  460HOH     H2 1400   0.428   3.359   0.853  0.2480  0.3011  0.2646
  461HOH      O 1401   3.183   1.016   2.964 -0.4782 -0.1949  0.5287
  461HOH     H1 1402   3.155   1.107   2.974  0.3742  0.2125 -0.4584
  461HOH     H2 1403   3.198   0.986   3.054 -0.0007  0.9051  0.8489
  462HOH      O 1404   2.826   0.152   1.014 -0.7561  0.9484 -0.2883
  462HOH     H1 1405   2.917   0.170   0.990 -0.3985  0.3177  0.5126
  462HOH     H2 1406   2.808   0.066   0.976 -0.2595  0.0455  1.3236
  463HOH      O 1407   3.117   3.351   1.344 -0.1778 -0.3566 -0.0975
  463HOH     H1 1408   3.136   3.380   1.433 -0.1851  0.8638 -0.4625
  463HOH     H2 1409   3.036   3.300   1.353 -0.4687  0.1820  0.5327
  464HOH      O 1410   0.587   0.057   2.889  0.0120 -0.4375  0.3687
  464HOH     H1 1411   0.512   0.092   2.937  0.2699  0.4906  0.1353
  464HOH     H2 1412   0.570   0.082   2.798  0.7385  0.0750  0.3546
  465HOH      O 1413   0.761   2.318   1.667 -0.1786 -0.2752 -0.2932
  465HOH     H1 1414   0.794   2.395   1.622 -0.5025 -0.1293 -0.2869
  465HOH     H2 1415   0.763   2.342   1.760 -1.0769  0.0568 -0.3390
  466HOH      O 1416   1.041   2.377   0.953 -0.1830 -0.3527  0.1381
  466HOH     H1 1417   1.099   2.329   1.013  0.3506 -0.4690 -0.4429
  466HOH     H2 1418   1.072   2.353   0.866  0.7964  1.7745 -0.2404
  467HOH      O 1419   3.499   0.875   2.379  0.2565 -0.2417 -0.5867
  467HOH     H1 1420   3.490   0.780   2.369  0.1322 -0.3718  0.5180
  467HOH     H2 1421   3.593   0.891   2.367  0.4762 -0.6893  0.3362
  468HOH      O 1422   2.012   1.331   3.513  0.4232  0.0299  0.2634
  468HOH     H1 1423   2.055   1.414   3.533  0.1632  0.0271  0.8834
  468HOH     H2 1424   2.072   1.287   3.452  1.2546  0.0791  1.0014
  469HOH      O 1425   3.133   0.530   2.147  0.1079  0.0838  0.0080
  469HOH     H1 1426   3.168   0.442   2.163 -0.3087 -0.0835  0.0213
  469HOH     H2 1427   3.210   0.588   2.152  0.6183 -0.4106 -1.2714
  470HOH      O 1428   2.769   1.261   2.868  0.1929  0.3192 -0.8584
  470HOH     H1 1429   2.742   1.183   2.915  0.0262  0.5635 -0.5458
  470HOH     H2 1430   2.692   1.317   2.866  0.5447  0.8505 -0.3039
  471HOH      O 1431   3.077   3.721   1.685  0.2250 -0.3790  0.6184
  471HOH     H1 1432   2.985   3.702   1.704  0.0609 -0.0582  0.1949
  471HOH     H2 1433   3.087   3.814   1.708  0.0548 -0.0165 -0.6054
  472HOH      O 1434   0.222   1.596   1.542  0.2248 -0.1854 -0.5381
  472HOH     H1 1435   0.162   1.547   1.486 -0.3977  0.8218 -0.8118
  472HOH     H2 1436   0.305   1.550   1.534 -0.1129 -0.6926 -1.4400
  473HOH      O 1437   2.554   0.142   0.586 -0.0111 -0.3025 -0.4526
  473HOH     H1 1438   2.488   0.074   0.598  0.1716 -0.2729  1.0992
  473HOH     H2 1439   2.626   0.098   0.540 -0.4664 -0.7385 -0.7769
  474HOH      O 1440   0.393   2.435   2.436  0.7372  0.3537 -0.3380
  474HOH     H1 1441   0.453   2.378   2.485  0.3873 -0.5103 -0.8778
  474HOH     H2 1442   0.364   2.382   2.362 -0.2868  0.9404 -0.3892
  475HOH      O 1443   0.688   1.543   0.474  0.0666 -0.3227 -0.2409
  475HOH     H1 1444   0.683   1.463   0.422  0.2860 -0.8492  0.5145
  475HOH     H2 1445   0.756   1.525   0.540  1.6310  1.2243 -1.2538
  476HOH      O 1446   1.981   1.791   3.821 -0.3574 -0.3829  0.0877
  476HOH     H1 1447   1.948   1.880   3.837 -0.1751 -0.3936  0.5671
  476HOH     H2 1448   1.912   1.734   3.854  0.0720 -0.4056  1.0252
  477HOH      O 1449   3.371   2.201   0.552  0.1302  0.7800  0.3898
  477HOH     H1 1450   3.427   2.157   0.489 -1.9559 -0.3063 -0.9405
  477HOH     H2 1451   3.380   2.151   0.633  0.5750  0.2634  0.0304
  478HOH      O 1452   1.721   3.648   2.526 -0.1536 -0.1585  0.4804
  478HOH     H1 1453   1.728   3.742   2.510  0.3532  0.0580  1.7129
  478HOH     H2 1454   1.793   3.610   2.475 -0.5252  0.0687 -0.2366
  479HOH      O 1455   1.733   1.478   0.613 -0.1144 -0.2753 -0.0258
  479HOH     H1 1456   1.761   1.505   0.700  0.8265 -0.0620 -0.3665
  479HOH     H2 1457   1.675   1.548   0.583 -0.6746 -0.4915  0.5258
  480HOH      O 1458   1.751   1.224   3.545  0.1673 -0.0462  0.0742
  480HOH     H1 1459   1.841   1.256   3.549 -0.0940  0.6704  0.7007
  480HOH     H2 1460   1.696   1.301   3.558 -0.5364 -0.5088  0.0162
  481HOH      O 1461   1.671   3.792   3.213  0.3239  0.5236  0.5260
  481HOH     H1 1462   1.671   3.752   3.300 -1.0577 -0.6783  0.0458
  481HOH     H2 1463   1.643   3.883   3.229  0.5210  0.4586  1.3591
  482HOH      O 1464   3.391   2.096   1.362  0.0519 -0.3397  0.5034
  482HOH     H1 1465   3.373   2.061   1.449 -0.6175  0.5313  0.7416
  482HOH     H2 1466   3.390   2.191   1.373  0.2983 -0.2103 -0.3897
  483HOH      O 1467   0.859   2.808   3.671  0.5087 -0.3855  0.0932
  483HOH     H1 1468   0.885   2.726   3.629 -0.1664 -0.5734  0.0103
  483HOH     H2 1469   0.798   2.848   3.610  1.3208  0.5148 -0.1622
  484HOH      O 1470   1.085   3.830   2.034 -0.4234 -0.0037  0.0320
  484HOH     H1 1471   1.116   3.912   2.072 -0.1447 -0.3268  0.5252
  484HOH     H2 1472   1.130   3.762   2.084 -0.9113 -0.4642 -0.1398
  485HOH      O 1473   1.912   1.477   1.659  0.2568 -0.9434  0.2749
  485HOH     H1 1474   1.845   1.409   1.666 -0.4612 -0.3575 -0.4268
  485HOH     H2 1475   1.895   1.536   1.732 -1.1980  0.1405 -0.7959
  486HOH      O 1476   0.891   3.312   2.069  0.4217 -0.2122 -0.1649
  486HOH     H1 1477   0.957   3.354   2.123  0.1788  0.2734 -0.2293
  486HOH     H2 1478   0.830   3.382   2.047 -0.3495 -0.7307  0.2368
  487HOH      O 1479   1.934   0.408   3.766 -0.2996 -0.3544 -0.5620
  487HOH     H1 1480   1.957   0.497   3.795 -0.2590 -0.3474 -0.6137
  487HOH     H2 1481   1.986   0.396   3.686 -0.3652 -0.3952 -0.5981
  488HOH      O 1482   0.011   3.496   3.621  0.7576 -0.2560  0.5320
  488HOH     H1 1483   0.020   3.509   3.715 -1.4991  0.5126  0.7768
  488HOH     H2 1484   0.025   3.583   3.583 -0.2238 -0.1181  0.4356
  489HOH      O 1485   1.989   1.487   0.765  0.2614  0.5483  0.0375
  489HOH     H1 1486   1.989   1.562   0.705  0.0730  0.7275  0.2617
  489HOH     H2 1487   1.913   1.501   0.821  0.0453  0.0289 -0.1174
  490HOH      O 1488   1.200   3.286   2.683  0.0295 -0.0117 -0.1610
  490HOH     H1 1489   1.138   3.317   2.618 -0.3905  0.9052  0.6381
  490HOH     H2 1490   1.253   3.363   2.705  0.2880 -0.3481  0.4441
  491HOH      O 1491   3.557   2.491   1.983 -0.3203 -0.1417 -0.4996
  491HOH     H1 1492   3.475   2.450   1.955 -0.2437 -0.1206 -0.7633
  491HOH     H2 1493   3.623   2.423   1.971 -0.5697 -0.9801  1.8393
  492HOH      O 1494   1.031   2.063   1.890  0.0705 -0.1233 -0.6168
  492HOH     H1 1495   0.969   2.002   1.850 -0.9376  0.2623  0.2493
  492HOH     H2 1496   1.019   2.145   1.842 -0.1115 -0.0471 -0.4457
  493HOH      O 1497   3.537   1.351   1.097  0.3208 -0.5614  0.6769
  493HOH     H1 1498   3.501   1.342   1.185 -0.9362  0.9010  0.4066
  493HOH     H2 1499   3.619   1.399   1.110 -0.0088 -0.0777  1.0433
  494HOH      O 1500   1.718   2.220   3.843 -0.4607  0.4059 -0.2903
  494HOH     H1 1501   1.657   2.247   3.911 -0.3437 -0.4493  0.1827
  494HOH     H2 1502   1.679   2.142   3.805  0.6799 -0.7221  0.6394
  495HOH      O 1503   0.863   0.925   3.402 -0.5626 -0.3118  0.3945
  495HOH     H1 1504   0.817   0.983   3.341  0.5159  0.5249  0.3039
  495HOH     H2 1505   0.920   0.984   3.452  1.8435 -1.3353 -0.7936
  496HOH      O 1506   2.123   2.085   0.518  0.5425 -0.0906  0.3734
  496HOH     H1 1507   2.112   2.168   0.472  0.1861 -0.3972 -0.1085
  496HOH     H2 1508   2.040   2.040   0.508  1.1771 -1.1307 -0.6526
  497HOH      O 1509   0.805   1.232   0.140  0.1810 -0.1078 -0.1841
  497HOH     H1 1510   0.773   1.311   0.095 -0.3856 -0.6117 -0.6924
  497HOH     H2 1511   0.901   1.242   0.140  0.1973  0.0180 -1.3303
  498HOH      O 1512   1.128   0.448   2.702  0.0894  0.8902 -0.3099
  498HOH     H1 1513   1.151   0.415   2.789  1.0277  0.6201 -0.6306
  498HOH     H2 1514   1.035   0.468   2.708 -0.0410  0.1744  0.5342
  499HOH      O 1515   3.352   3.838   3.137  0.8174  0.2727 -0.1412
  499HOH     H1 1516   3.403   3.793   3.204  0.4989  0.1941  0.0505
  499HOH     H2 1517   3.404   3.916   3.116  0.8201  0.4128  0.3560
  500HOH      O 1518   2.437   2.124   1.972 -0.1093 -0.6024 -0.1137
  500HOH     H1 1519   2.372   2.068   2.012 -0.9508 -0.0208 -0.6122
  500HOH     H2 1520   2.497   2.146   2.044 -1.2335 -0.0534  0.7223
  501HOH      O 1521   1.767   3.272   3.141 -0.7136 -0.3117  0.1027
  501HOH     H1 1522   1.758   3.367   3.128  0.0880 -0.2066  0.2089
  501HOH     H2 1523   1.824   3.263   3.218 -0.4881 -0.8667 -0.1153
  502HOH      O 1524   3.112   0.760   3.490  0.1434 -0.3625 -0.6243
  502HOH     H1 1525   3.131   0.689   3.551 -0.1207 -0.5932 -0.8030
  502HOH     H2 1526   3.021   0.745   3.465 -0.3056  0.7167  0.2245
  503HOH      O 1527   0.632   3.571   0.892  0.2645 -0.4877  0.4998
  503HOH     H1 1528   0.654   3.655   0.852 -0.3087 -0.6047 -0.0942
  503HOH     H2 1529   0.541   3.555   0.867  0.3638 -1.2894  0.5891
  504HOH      O 1530   2.113   0.572   3.289  0.1739 -0.4152  0.4051
  504HOH     H1 1531   2.106   0.648   3.347 -1.1296 -1.0195  1.1307
  504HOH     H2 1532   2.105   0.608   3.201 -1.8584  0.2444  0.7612
  505HOH      O 1533   3.399   2.373   1.421 -0.2672 -0.0429 -0.0291
  505HOH     H1 1534   3.476   2.425   1.443 -0.2287 -0.3355  0.5579
  505HOH     H2 1535   3.354   2.425   1.354  0.4189  0.1442 -0.3687
  506HOH      O 1536   1.943   2.897   3.462  0.4956 -0.5034  0.2836
  506HOH     H1 1537   1.852   2.904   3.433  0.4457 -1.2124  0.2428
  506HOH     H2 1538   1.941   2.921   3.555  0.2291 -0.7526  0.3425
  507HOH      O 1539   3.050   2.927   1.411 -0.3273  0.1191  0.0944
  507HOH     H1 1540   3.124   2.876   1.443 -0.4497 -0.3515 -0.3450
  507HOH     H2 1541   3.055   2.920   1.316  0.5176  2.1719 -0.1050
  508HOH      O 1542   2.118   0.863   3.363  0.1481 -0.3713 -0.4704
  508HOH     H1 1543   2.178   0.861   3.437  1.0876  0.7429 -1.1295
  508HOH     H2 1544   2.174   0.872   3.286 -0.7639  2.1829 -1.0436
  509HOH      O 1545   0.195   2.641   0.378 -0.2122 -0.4186 -0.9764
  509HOH     H1 1546   0.263   2.705   0.356  0.3140 -0.7995 -0.5277
  509HOH     H2 1547   0.143   2.683   0.446  1.0224 -0.9562  0.4053
  510HOH      O 1548   1.402   2.680   1.885 -0.9016  0.5215  0.1937
  510HOH     H1 1549   1.400   2.716   1.974  0.4885  0.3217  0.3543
  510HOH     H2 1550   1.459   2.604   1.892  0.0612  1.0629 -1.0384
  511HOH      O 1551   2.644   1.069   0.974 -0.3665 -0.3242  0.2709
  511HOH     H1 1552   2.636   1.137   1.041 -0.3429  0.7066 -0.7122
  511HOH     H2 1553   2.634   0.987   1.022  0.9347  0.2702  1.7425
  512HOH      O 1554   0.487   0.213   3.293  0.0281 -0.0916  0.2787
  512HOH     H1 1555   0.537   0.279   3.339  0.5742 -1.2363  1.4408
  512HOH     H2 1556   0.415   0.191   3.353 -0.2336 -0.4468 -0.1519
  513HOH      O 1557   2.834   3.724   0.905 -0.4915  0.7022 -0.5906
  513HOH     H1 1558   2.740   3.725   0.890 -0.5758 -0.4066 -0.3550
  513HOH     H2 1559   2.873   3.743   0.820 -0.9279  0.7466 -0.7831
  514HOH      O 1560   1.656   2.828   1.144 -0.3947 -0.1889 -0.0011
  514HOH     H1 1561   1.627   2.858   1.058  0.5022 -0.8717 -0.5718
  514HOH     H2 1562   1.639   2.902   1.202 -1.3319  0.1695 -0.6824
  515HOH      O 1563   0.110   3.444   0.425 -0.3854 -0.3709  0.3359
  515HOH     H1 1564   0.036   3.483   0.379 -0.2464 -0.0254  0.4028
  515HOH     H2 1565   0.077   3.426   0.513 -0.2682  0.1748  0.4953
  516HOH      O 1566   0.301   1.725   1.005  0.1542  0.3772  0.4695
  516HOH     H1 1567   0.230   1.784   1.031 -0.3220 -0.1275  0.3592
  516HOH     H2 1568   0.305   1.660   1.076 -0.5545 -0.4949 -0.2533
  517HOH      O 1569   0.829   3.058   2.134  0.0098  0.0550 -0.2340
  517HOH     H1 1570   0.848   3.150   2.114  0.2131  0.2700  0.8538
  517HOH     H2 1571   0.733   3.052   2.130 -0.1296  0.7127  1.1586
  518HOH      O 1572   1.024   0.268   1.366  0.0388  0.2478  0.5413
  518HOH     H1 1573   0.951   0.320   1.400 -0.4099  0.2722 -0.4105
  518HOH     H2 1574   0.984   0.186   1.338  0.3941  0.2247  0.0831
  519HOH      O 1575   3.251   0.812   1.780 -0.2095  0.0388  0.2048
  519HOH     H1 1576   3.282   0.849   1.863 -0.8170  0.4939  0.2430
  519HOH     H2 1577   3.330   0.798   1.728  0.0655  1.3566  0.2067
  520HOH      O 1578   2.907   1.497   1.539 -0.5721  0.0482  0.3175
  520HOH     H1 1579   2.863   1.509   1.623 -1.7789  0.7052 -0.3441
  520HOH     H2 1580   2.943   1.409   1.543 -0.1015  0.2497  1.7004
  521HOH      O 1581   2.922   1.527   2.989  0.2243 -0.1514 -1.0350
  521HOH     H1 1582   2.849   1.564   3.039  0.1999 -0.0871 -1.1181
  521HOH     H2 1583   2.960   1.462   3.048  0.9323  0.7367 -0.4476
  522HOH      O 1584   0.715   2.727   0.466 -0.4329  0.3158 -0.4957
  522HOH     H1 1585   0.765   2.695   0.391 -0.5162 -0.5223 -0.2187
  522HOH     H2 1586   0.742   2.671   0.539 -0.4902  0.9918  0.0672
  523HOH      O 1587   2.891   0.595   3.642 -0.4383 -0.5931  0.4211
  523HOH     H1 1588   2.875   0.501   3.645 -0.6924 -0.5765 -0.1377
  523HOH     H2 1589   2.841   0.630   3.715 -0.0570 -0.9249  0.8515
  524HOH      O 1590   1.995   2.853   2.541  0.3189  0.1107  0.0244
  524HOH     H1 1591   2.089   2.854   2.524  0.1616  1.0031 -1.0175
  524HOH     H2 1592   1.962   2.932   2.497 -1.0224 -0.5974 -0.3367
  525HOH      O 1593   0.800   0.646   2.467  0.0966 -0.5158 -0.2366
  525HOH     H1 1594   0.846   0.703   2.407  0.5754 -0.4329  0.2001
  525HOH     H2 1595   0.708   0.654   2.442  0.3488 -1.2539 -1.6117
  526HOH      O 1596   0.833   2.641   0.235  0.4680  0.4235  0.0092
  526HOH     H1 1597   0.764   2.627   0.169 -0.2760  0.3678  0.7680
  526HOH     H2 1598   0.896   2.698   0.191  0.5497 -0.4327 -1.1128
  527HOH      O 1599   0.221   2.100   2.601 -0.6611  0.5022 -0.1973
  527HOH     H1 1600   0.254   2.012   2.584 -0.6639  0.2684  0.8583
  527HOH     H2 1601   0.294   2.158   2.578 -0.0329  0.0906  0.6360
  528HOH      O 1602   2.663   3.489   1.344  0.1046 -0.1395 -0.0444
  528HOH     H1 1603   2.721   3.563   1.362 -0.4295 -0.0433  1.6007
  528HOH     H2 1604   2.717   3.412   1.360 -0.0975 -0.0505  1.2595
  529HOH      O 1605   1.071   3.029   1.904 -0.2997  0.0102  0.0421
  529HOH     H1 1606   1.033   3.011   1.990  0.9695  0.0818  0.6654
  529HOH     H2 1607   1.100   3.120   1.909 -0.8024  0.2284 -0.7254
  530HOH      O 1608   3.646   3.467   1.659  0.3587  0.3305  0.4585
  530HOH     H1 1609   3.610   3.384   1.691  1.2330  0.1533  1.0587
  530HOH     H2 1610   3.612   3.475   1.570 -0.3819 -0.2722  0.6642
  531HOH      O 1611   3.422   2.671   2.974  0.1406  0.1356 -0.1790
  531HOH     H1 1612   3.498   2.694   3.027  0.0276 -0.8248  0.4558
  531HOH     H2 1613   3.387   2.755   2.945  1.3286  0.6083 -0.3537
  532HOH      O 1614   1.944   3.832   0.946 -0.5298  0.4340 -0.4441
  532HOH     H1 1615   1.943   3.754   0.890 -1.1964  0.4568 -0.4769
  532HOH     H2 1616   1.877   3.890   0.908 -1.2308  0.3212  0.5494
  533HOH      O 1617   3.253   1.349   2.955 -1.1691  0.5027 -0.2062
  533HOH     H1 1618   3.168   1.327   2.918 -0.2993 -0.3559 -1.9555
  533HOH     H2 1619   3.315   1.335   2.883  0.6453 -0.4477  1.3452
  534HOH      O 1620   3.018   0.652   1.744 -0.0855  0.5064  0.1202
  534HOH     H1 1621   2.965   0.721   1.705 -0.2324  0.4159  0.1608
  534HOH     H2 1622   3.106   0.690   1.749 -0.5229  1.5381  2.1294
  535HOH      O 1623   1.431   1.927   1.691 -0.2495  0.1115 -0.0917
  535HOH     H1 1624   1.494   1.919   1.762  0.3762  0.6290 -0.5562
  535HOH     H2 1625   1.353   1.965   1.731  0.2953  0.9509  0.2297
  536HOH      O 1626   3.633   0.486   2.684  0.3130 -0.1503  0.6479
  536HOH     H1 1627   3.588   0.518   2.606 -1.3755 -0.4721  1.3997
  536HOH     H2 1628   3.623   0.556   2.748 -0.1971 -0.6829  1.1827
  537HOH      O 1629   2.912   2.012   0.280 -0.1814 -0.2368  0.0039
  537HOH     H1 1630   2.961   2.036   0.359  0.7563 -0.9100 -0.3338
  537HOH     H2 1631   2.909   1.916   0.283  0.1580 -0.2903 -0.9318
  538HOH      O 1632   0.326   0.175   2.915 -0.5393  0.4092  0.0523
  538HOH     H1 1633   0.365   0.256   2.948  1.0242  0.0010 -0.6246
  538HOH     H2 1634   0.336   0.180   2.820  0.2867 -0.8664  0.0267
  539HOH      O 1635   2.005   0.714   1.298 -0.0536  0.2398 -0.4772
  539HOH     H1 1636   1.972   0.624   1.306  1.3090 -0.2591  0.5847
  539HOH     H2 1637   2.087   0.704   1.250  0.1662  0.8872 -0.2514
  540HOH      O 1638   1.512   1.175   1.451  0.4145 -0.0975 -0.8633
  540HOH     H1 1639   1.426   1.171   1.411  0.3486 -0.3475 -0.6992
  540HOH     H2 1640   1.559   1.242   1.401 -0.2514  0.9094 -0.2258
  541HOH      O 1641   0.872   1.499   2.215  0.0236  0.4233  0.2474
  541HOH     H1 1642   0.900   1.587   2.240  0.9866  0.7109 -1.5011
  541HOH     H2 1643   0.801   1.513   2.152 -0.2308 -0.0954  0.4014
  542HOH      O 1644   3.198   1.860   0.479 -0.0158  0.0345 -0.2218
  542HOH     H1 1645   3.292   1.844   0.479  0.0977  0.1747  1.7096
  542HOH     H2 1646   3.188   1.947   0.441  0.5442 -0.2218 -0.9888
  543HOH      O 1647   0.851   1.373   3.355  0.0669 -0.1023 -0.0227
  543HOH     H1 1648   0.862   1.280   3.375 -0.4648 -0.2481 -0.3489
  543HOH     H2 1649   0.762   1.378   3.318  0.3041  0.4398 -0.5478
  544HOH      O 1650   0.777   1.471   1.425  0.1676  0.1311  0.4617
  544HOH     H1 1651   0.776   1.563   1.398  0.2539  0.2448  0.8423
  544HOH     H2 1652   0.744   1.424   1.348  0.0826  0.4821  0.2777
  545HOH      O 1653   0.743   3.759   1.173 -0.3706 -0.1128 -0.4885
  545HOH     H1 1654   0.668   3.799   1.217  0.1066  0.5091 -0.2280
  545HOH     H2 1655   0.717   3.757   1.080 -0.3274  1.0373 -0.5560
  546HOH      O 1656   3.841   0.265   3.398 -1.1398 -0.5054  0.1887
  546HOH     H1 1657   3.923   0.253   3.350 -1.4543 -1.1122 -0.2216
  546HOH     H2 1658   3.863   0.326   3.468 -0.5705  0.0796 -0.4730
  547HOH      O 1659   0.283   3.669   1.685 -0.0731  0.3128 -0.1719
  547HOH     H1 1660   0.271   3.747   1.740  0.8197  0.1978  0.2257
  547HOH     H2 1661   0.194   3.637   1.669 -0.4771  1.4782 -0.4664
  548HOH      O 1662   0.086   2.983   1.702 -0.5799 -0.4367  0.1743
  548HOH     H1 1663   0.119   3.041   1.771 -0.5299  0.6446 -0.6870
  548HOH     H2 1664   0.165   2.943   1.665 -0.6322 -1.2807  0.9265
  549HOH      O 1665   3.753   1.368   0.671 -0.6532  0.1700  0.3738
  549HOH     H1 1666   3.843   1.335   0.665 -0.3353  1.0880 -0.5570
  549HOH     H2 1667   3.715   1.321   0.745  0.5467 -0.3522  0.7101
  550HOH      O 1668   0.143   2.528   1.524  0.4987  0.6400 -0.3311
  550HOH     H1 1669   0.091   2.608   1.538  0.8718  0.7329  0.7614
  550HOH     H2 1670   0.225   2.559   1.486  0.6265  0.7889  0.0522
  551HOH      O 1671   1.077   3.682   2.322  0.2875  0.2618 -0.7573
  551HOH     H1 1672   1.092   3.768   2.360  0.9928  0.1882 -0.8486
  551HOH     H2 1673   0.997   3.692   2.270 -0.4591  0.4738  0.3636
  552HOH      O 1674   1.055   3.557   1.872 -0.2663  0.5342  0.5427
  552HOH     H1 1675   1.138   3.566   1.920  0.0948  1.4414 -0.1697
  552HOH     H2 1676   1.039   3.644   1.836 -1.3415  0.2795  0.3316
  553HOH      O 1677   2.459   1.026   0.613  0.3122 -0.0346 -0.4242
  553HOH     H1 1678   2.436   0.966   0.684  0.1069 -0.2839 -0.6951
  553HOH     H2 1679   2.430   1.112   0.642 -1.0053 -0.3317 -0.7548
  554HOH      O 1680   0.278   1.525   3.414 -0.8467 -0.4320  0.1093
  554HOH     H1 1681   0.358   1.566   3.382 -0.4514 -0.2305  1.2684
  554HOH     H2 1682   0.207   1.572   3.370 -0.3702 -1.0574 -1.4571
  555HOH      O 1683   1.102   2.852   3.806  0.0606 -0.3691 -0.5462
  555HOH     H1 1684   1.137   2.763   3.809  1.3176  0.0992 -0.0746
  555HOH     H2 1685   1.012   2.841   3.774  0.5212 -1.6862 -1.5749
  556HOH      O 1686   0.495   3.417   2.128 -0.3061 -0.1667 -0.1027
  556HOH     H1 1687   0.489   3.340   2.071 -0.6789  0.1320 -0.4804
  556HOH     H2 1688   0.564   3.471   2.090 -0.0739 -0.2909  0.1374
  557HOH      O 1689   2.835   1.851   0.614 -0.0476  0.8086 -0.5748
  557HOH     H1 1690   2.749   1.886   0.592 -0.9998 -0.6132  0.4881
  557HOH     H2 1691   2.861   1.901   0.692 -0.0585  1.0122 -0.6990
  558HOH      O 1692   0.336   3.317   0.554 -0.2279 -0.5611  0.3777
  558HOH     H1 1693   0.276   3.378   0.511  0.5644  0.7211  0.9747
  558HOH     H2 1694   0.325   3.235   0.507 -1.1960  0.0866 -0.6151
  559HOH      O 1695   2.982   3.128   1.868 -0.2647 -0.0638 -0.3796
  559HOH     H1 1696   2.899   3.097   1.904  0.3693 -0.8085  0.5437
  559HOH     H2 1697   2.957   3.180   1.792 -1.5982  0.1454  0.1417
  560HOH      O 1698   1.398   3.826   2.428 -0.1538  0.3397 -0.0731
  560HOH     H1 1699   1.358   3.813   2.514 -1.1908 -0.0294 -0.5790
  560HOH     H2 1700   1.414   3.738   2.395  0.4723  0.4822 -0.1663
  561HOH      O 1701   2.972   2.056   2.045  0.3315 -0.3555  0.3531
  561HOH     H1 1702   2.907   2.123   2.022  0.5564 -0.2380  0.0410
  561HOH     H2 1703   2.941   1.977   2.001  0.2493 -0.3706  0.4376
  562HOH      O 1704   3.020   2.108   2.340 -0.2726 -0.3949  0.2029
  562HOH     H1 1705   3.007   2.079   2.249  1.0440 -0.6829  0.0613
  562HOH     H2 1706   3.031   2.202   2.333  0.0346 -0.4396  0.0148
  563HOH      O 1707   2.301   2.733   3.807  0.6873  0.5177 -0.0993
  563HOH     H1 1708   2.295   2.794   3.881 -0.1516  0.9606 -0.5110
  563HOH     H2 1709   2.338   2.653   3.846 -0.1715  0.5640  0.9273
  564HOH      O 1710   3.561   1.483   2.438  0.2481 -0.2487  0.8241
  564HOH     H1 1711   3.546   1.560   2.492 -0.4685  0.2356 -0.0223
  564HOH     H2 1712   3.508   1.414   2.480  0.7261 -0.2481  1.4596
  565HOH      O 1713   2.240   3.363   1.669 -0.8287 -0.6549  0.7519
  565HOH     H1 1714   2.270   3.273   1.680  1.3248 -0.0532  0.7049
  565HOH     H2 1715   2.319   3.416   1.675 -1.8855  1.2080  0.0935
  566HOH      O 1716   3.391   1.993   1.083 -0.7771 -0.1368  0.3729
  566HOH     H1 1717   3.368   2.084   1.064 -1.4505 -0.3355  0.1653
  566HOH     H2 1718   3.378   1.984   1.178 -1.0719 -0.1115  0.3358
  567HOH      O 1719   3.468   2.394   0.286  0.1160  0.1707  0.8501
  567HOH     H1 1720   3.509   2.476   0.313  0.1308  0.7170 -0.6788
  567HOH     H2 1721   3.374   2.412   0.287  0.1062  0.1263  0.7364
  568HOH      O 1722   3.414   2.026   0.765  0.3620  0.2822  0.6052
  568HOH     H1 1723   3.364   1.944   0.766 -0.7986  0.9318  0.4170
  568HOH     H2 1724   3.401   2.063   0.853  0.1525  0.6444  0.4283
  569HOH      O 1725   3.070   2.359   1.004 -0.4663  0.4395  0.6508
  569HOH     H1 1726   3.154   2.373   0.959 -0.5335 -0.9559 -0.0230
  569HOH     H2 1727   3.036   2.447   1.018  0.1497  1.0166 -0.9694
  570HOH      O 1728   3.718   0.360   3.815  0.6028 -0.2947 -0.1697
  570HOH     H1 1729   3.739   0.406   3.733  0.8784  0.1916  0.1629
  570HOH     H2 1730   3.635   0.316   3.797  0.1130  0.6613 -0.3908
  571HOH      O 1731   2.276   3.330   2.398 -0.1757 -0.3472  0.5435
  571HOH     H1 1732   2.197   3.339   2.452 -0.1057  0.3405  0.5431
  571HOH     H2 1733   2.296   3.236   2.401 -1.3427 -0.6451  0.0472
  572HOH      O 1734   1.296   3.218   1.303 -0.1991  0.2332 -0.1604
  572HOH     H1 1735   1.313   3.302   1.345  0.4423  0.0249  0.0275
  572HOH     H2 1736   1.290   3.238   1.210 -0.2276  0.5151 -0.0983
  573HOH      O 1737   2.214   0.122   2.079 -0.0282  0.6320  0.2100
  573HOH     H1 1738   2.235   0.029   2.095  1.9429  1.0441  0.6014
  573HOH     H2 1739   2.189   0.125   1.987  0.1152 -0.2630  0.1193
  574HOH      O 1740   2.707   2.819   2.644 -0.8418 -0.2058 -0.5404
  574HOH     H1 1741   2.641   2.888   2.629 -0.8919  0.0634  0.7149
  574HOH     H2 1742   2.763   2.854   2.713 -0.7619 -1.3517  0.0225
  575HOH      O 1743   2.879   0.821   1.565 -0.2908  0.3324 -0.1127
  575HOH     H1 1744   2.966   0.851   1.540 -0.0805 -0.2976 -0.1812
  575HOH     H2 1745   2.841   0.787   1.483 -0.3585  0.0423  0.0360
  576HOH      O 1746   1.369   1.519   2.740 -0.4698  0.7911  0.0126
  576HOH     H1 1747   1.440   1.549   2.682 -0.8321  0.2389 -0.7524
  576HOH     H2 1748   1.407   1.444   2.787 -0.0088  1.5438  0.9164
  577HOH      O 1749   0.306   2.302   2.234  0.6054  0.5195  0.5428
  577HOH     H1 1750   0.235   2.323   2.172  0.1885 -0.8474  0.5059
  577HOH     H2 1751   0.329   2.211   2.215  0.7948  0.1996  2.0744
  578HOH      O 1752   1.068   3.117   1.033  0.1886 -0.2710 -0.2993
  578HOH     H1 1753   1.030   3.108   1.121 -0.3589 -0.5124 -0.5501
  578HOH     H2 1754   0.993   3.139   0.977  0.6108  0.3626 -0.6291
  579HOH      O 1755   0.515   2.302   1.993  0.4087 -0.8429  0.1552
  579HOH     H1 1756   0.603   2.318   1.960  0.2762  0.0036  0.1750
  579HOH     H2 1757   0.516   2.333   2.083 -0.1388  0.0307 -0.1173
  580HOH      O 1758   0.758   2.186   1.409 -0.0620  0.5454 -0.1300
  580HOH     H1 1759   0.669   2.217   1.393 -0.2388  0.3282  0.3606
  580HOH     H2 1760   0.774   2.207   1.501  0.1028 -0.0894 -0.0029
  581HOH      O 1761   2.207   2.124   3.179 -0.3337 -0.4871 -0.9081
  581HOH     H1 1762   2.195   2.054   3.244  2.4674 -0.0235  0.4184
  581HOH     H2 1763   2.221   2.203   3.232  1.2484  0.0901 -2.0314
  582HOH      O 1764   2.162   0.834   2.232 -0.4420  0.0845 -0.5628
  582HOH     H1 1765   2.227   0.775   2.193  0.2384 -0.2308  0.9153
  582HOH     H2 1766   2.194   0.922   2.209  0.1658 -0.0845 -0.4171
  583HOH      O 1767   3.610   1.849   3.620  0.1402  0.3432  0.0370
  583HOH     H1 1768   3.519   1.841   3.591  0.3183  0.8501 -0.7266
  583HOH     H2 1769   3.633   1.941   3.604  0.3813  0.5866  1.5144
  584HOH      O 1770   2.595   2.565   2.606 -0.1469  0.3339 -0.1532
  584HOH     H1 1771   2.521   2.603   2.559  0.4906  0.9804 -0.6649
  584HOH     H2 1772   2.650   2.639   2.629 -0.2916  0.0224  1.4228
  585HOH      O 1773   2.207   3.461   0.367  0.1213 -0.0120  0.7246
  585HOH     H1 1774   2.204   3.367   0.385 -0.2783 -0.2407 -0.3978
  585HOH     H2 1775   2.226   3.467   0.274  0.1336  1.0264  0.7749
  586HOH      O 1776   0.981   1.921   0.241 -0.0249  0.0986 -0.2097
  586HOH     H1 1777   0.963   1.885   0.154  0.2551 -1.3748  0.2895
  586HOH     H2 1778   0.895   1.946   0.275 -0.5016 -1.5530 -0.0344
  587HOH      O 1779   1.133   0.515   3.512  0.1948 -0.7612 -0.6362
  587HOH     H1 1780   1.154   0.566   3.590  1.2415 -1.0441 -0.7076
  587HOH     H2 1781   1.051   0.470   3.534 -0.0344 -0.1058 -0.0791
  588HOH      O 1782   3.540   3.283   0.654  0.2466 -0.0177  0.2170
  588HOH     H1 1783   3.539   3.198   0.610 -2.3657  0.3638 -0.8294
  588HOH     H2 1784   3.484   3.272   0.730 -0.0076  0.7226  0.1547
  589HOH      O 1785   0.363   3.769   2.018 -0.2693  0.0629 -0.2254
  589HOH     H1 1786   0.429   3.708   1.985 -2.1751 -1.5854 -1.4467
  589HOH     H2 1787   0.332   3.728   2.099 -0.3150  0.4352 -0.0501
  590HOH      O 1788   3.685   2.679   1.166 -0.0862  0.5937  0.4766
  590HOH     H1 1789   3.745   2.754   1.167 -0.0915  0.7777 -1.8058
  590HOH     H2 1790   3.607   2.711   1.120 -0.1822 -0.7223 -0.3747
  591HOH      O 1791   0.201   2.805   3.020  0.2806 -0.5877 -0.0913
  591HOH     H1 1792   0.264   2.824   2.951  0.1019  0.5647  0.0128
  591HOH     H2 1793   0.116   2.823   2.980  0.0159 -1.7730 -0.1217
  592HOH      O 1794   1.002   3.550   0.372  0.1267  0.2719  0.2034
  592HOH     H1 1795   0.977   3.457   0.363 -1.0238  0.5633 -0.0388
  592HOH     H2 1796   1.012   3.580   0.282 -0.3432  0.5703  0.2441
  593HOH      O 1797   0.257   2.811   0.824  0.1886  0.6246  0.3827
  593HOH     H1 1798   0.245   2.720   0.853  0.7628  0.2977 -0.3385
  593HOH     H2 1799   0.347   2.832   0.851  0.1889  0.8498  0.2073
  594HOH      O 1800   0.625   1.031   1.052 -0.5320 -0.2813 -0.2819
  594HOH     H1 1801   0.539   1.065   1.029 -0.8490 -0.4519  0.5541
  594HOH     H2 1802   0.606   0.951   1.101  0.0417  0.2207  0.8286
  595HOH      O 1803   2.184   3.360   3.563 -0.0780 -0.6360  0.2763
  595HOH     H1 1804   2.249   3.340   3.496 -0.2584  0.1236 -0.1403
  595HOH     H2 1805   2.144   3.275   3.583  0.6693 -1.0334  0.1699
  596HOH      O 1806   2.864   1.895   2.485  0.0683  0.1720 -0.9125
  596HOH     H1 1807   2.811   1.935   2.554  1.1751 -0.3165  0.2966
  596HOH     H2 1808   2.938   1.956   2.473  0.6426 -0.4351 -0.5930
  597HOH      O 1809   3.141   3.126   0.226  0.1889 -0.1228  0.1922
  597HOH     H1 1810   3.057   3.097   0.191 -0.0342 -0.1440  0.7167
  597HOH     H2 1811   3.176   3.049   0.271  0.7336 -0.2618 -0.4444
  598HOH      O 1812   3.509   0.176   2.984  0.9580  0.4570 -1.0232
  598HOH     H1 1813   3.603   0.195   2.986  1.3623 -1.1862  0.3801
  598HOH     H2 1814   3.497   0.123   2.905  1.3375  0.1856 -0.9039
  599HOH      O 1815   1.017   2.214   0.446  0.0455 -0.1994 -0.9409
  599HOH     H1 1816   0.939   2.195   0.394  0.3491  0.4629 -1.6719
  599HOH     H2 1817   1.058   2.287   0.401  0.1538  0.6443  0.4312
  600HOH      O 1818   1.983   0.220   1.263 -0.0628  0.0330 -0.5980
  600HOH     H1 1819   1.908   0.161   1.266 -0.7176  0.8357 -0.4611
  600HOH     H2 1820   2.021   0.215   1.351 -1.2545  1.1732  0.0556
  601HOH      O 1821   3.472   2.423   2.288  0.6344  0.5406 -0.4493
  601HOH     H1 1822   3.551   2.368   2.286  1.0886  1.0759  0.7560
  601HOH     H2 1823   3.505   2.511   2.306 -0.2373  0.7394  0.3569
  602HOH      O 1824   1.138   3.769   0.411  0.1012  0.1349 -0.6042
  602HOH     H1 1825   1.172   3.771   0.501  0.3823  0.8039 -0.7113
  602HOH     H2 1826   1.077   3.696   0.410  1.2394 -0.8962 -0.2882
  603HOH      O 1827   0.035   0.265   0.994  0.2428 -0.1192 -0.1591
  603HOH     H1 1828   0.024   0.204   0.922  0.4794 -0.6820  0.2652
  603HOH     H2 1829  -0.001   0.219   1.070  1.4452 -0.2146  0.3934
  604HOH      O 1830   1.850   2.894   2.020 -0.0176  0.0574  1.1592
  604HOH     H1 1831   1.788   2.832   2.058 -0.0046  0.3974  1.7457
  604HOH     H2 1832   1.795   2.965   1.986 -0.1278 -0.6886 -0.4238
  605HOH      O 1833   3.260   2.876   0.392  0.5613  0.4080 -0.3463
  605HOH     H1 1834   3.255   2.830   0.476  0.2946  0.4503 -0.3368
  605HOH     H2 1835   3.348   2.913   0.391  1.1300 -0.8365 -0.7392
  606HOH      O 1836   2.986   1.025   0.326 -0.6646 -0.2656  0.7292
  606HOH     H1 1837   2.935   1.066   0.397 -0.0146  0.2051  0.9435
  606HOH     H2 1838   3.029   1.098   0.282 -2.1412 -0.3609 -1.1106
  607HOH      O 1839   0.188   0.556   1.581  0.5358  0.0358 -0.2524
  607HOH     H1 1840   0.191   0.650   1.597  1.6935 -0.0303  0.1492
  607HOH     H2 1841   0.095   0.534   1.578  0.2496  1.1383 -0.0453
  608HOH      O 1842   1.511   0.182   0.687  0.2399 -0.7809 -0.9701
  608HOH     H1 1843   1.546   0.134   0.612  0.7515 -0.7469 -0.7585
  608HOH     H2 1844   1.536   0.130   0.763  0.4682 -0.3776 -0.7642
  609HOH      O 1845   3.716   0.701   3.905 -0.3403 -0.4472 -0.4475
  609HOH     H1 1846   3.644   0.652   3.863 -0.4994 -0.4694 -0.1500
  609HOH     H2 1847   3.743   0.764   3.838 -0.2713 -0.8007 -0.7631
  610HOH      O 1848   1.192   2.821   1.718  0.8259  0.1670  0.1613
  610HOH     H1 1849   1.185   2.899   1.772 -1.1869 -0.5374  1.1449
  610HOH     H2 1850   1.244   2.759   1.770  0.2672  0.0350  0.5770
  611HOH      O 1851   3.643   3.810   1.697  0.8055  0.3955 -0.3341
  611HOH     H1 1852   3.595   3.876   1.648  1.2833  0.7244 -0.3710
  611HOH     H2 1853   3.659   3.739   1.634  0.9394  0.5737 -0.5015
  612HOH      O 1854   0.147   2.574   1.124  0.4867  0.3258 -0.5210
  612HOH     H1 1855   0.201   2.587   1.202  0.3215 -0.1149 -0.3274
  612HOH     H2 1856   0.077   2.639   1.133  0.6344  0.4790 -0.4571
  613HOH      O 1857   0.577   1.195   2.161 -0.0449 -0.4272 -0.3470
  613HOH     H1 1858   0.620   1.198   2.246 -0.8486 -0.2914  0.0804
  613HOH     H2 1859   0.602   1.110   2.124 -0.6119 -1.0186  0.5547
  614HOH      O 1860   2.828   2.897   2.155  0.4084 -0.0821  0.1980
  614HOH     H1 1861   2.771   2.925   2.228 -0.1001 -0.4631 -0.0388
  614HOH     H2 1862   2.902   2.854   2.198 -0.3649 -1.2017  0.4983
  615HOH      O 1863   0.844   3.169   3.464  0.0354 -0.2151 -0.1508
  615HOH     H1 1864   0.906   3.144   3.532  0.2886  0.3070 -0.1787
  615HOH     H2 1865   0.810   3.254   3.493 -0.3561 -0.3025 -0.3423
  616HOH      O 1866   2.818   0.444   0.706 -0.5742 -0.7080 -0.0814
  616HOH     H1 1867   2.843   0.362   0.750 -1.1287 -0.6168  0.4363
  616HOH     H2 1868   2.775   0.416   0.626  1.2797 -0.8701 -1.1338
  617HOH      O 1869   0.317   3.058   1.259 -0.5322  0.1526  0.2958
  617HOH     H1 1870   0.401   3.016   1.238 -0.4245  0.2642  0.4945
  617HOH     H2 1871   0.281   3.083   1.174 -0.1037  0.6018  0.2394
  618HOH      O 1872   0.028   3.235   2.030  0.2246  0.2283  0.8544
  618HOH     H1 1873   0.054   3.327   2.038 -0.3201  0.3080  2.5135
  618HOH     H2 1874   0.110   3.187   2.020  0.5762  0.8202  0.8349
  619HOH      O 1875   0.880   1.071   0.504  0.1540 -0.1893 -0.2287
  619HOH     H1 1876   0.787   1.089   0.491 -0.1065 -0.2520  1.2312
  619HOH     H2 1877   0.895   1.086   0.597  1.6875  0.0842 -0.4587
  620HOH      O 1878   1.031   1.836   0.478  0.5986  0.5257 -0.1773
  620HOH     H1 1879   0.969   1.871   0.542 -0.5439 -0.7061 -0.5187
  620HOH     H2 1880   1.011   1.884   0.397  0.5974  0.6188 -0.1231
  621HOH      O 1881   2.016   0.107   3.683  0.0815  0.9670 -0.0042
  621HOH     H1 1882   2.047   0.173   3.622  0.7431  1.2115  0.5711
  621HOH     H2 1883   1.987   0.035   3.628  1.6039  0.7471 -0.6156
  622HOH      O 1884   3.846   2.672   3.358  0.5051 -0.0379  0.1173
  622HOH     H1 1885   3.766   2.643   3.401 -0.6426  1.1010 -1.0525
  622HOH     H2 1886   3.841   2.768   3.361  0.4970  0.1345 -2.0713
  623HOH      O 1887   2.626   3.157   0.258 -0.5262 -0.4558 -0.4372
  623HOH     H1 1888   2.533   3.136   0.247 -0.7336  0.4174 -0.4635
  623HOH     H2 1889   2.626   3.243   0.300  0.2768 -0.7321  0.1729
  624HOH      O 1890   1.189   0.510   1.401 -0.4488 -0.2288 -0.1179
  624HOH     H1 1891   1.213   0.503   1.493 -1.2781 -0.1290  0.1241
  624HOH     H2 1892   1.134   0.433   1.384 -0.7796  0.0526 -0.3598
  625HOH      O 1893   1.006   0.112   2.825 -0.5210  0.0637 -1.0451
  625HOH     H1 1894   0.962   0.091   2.743 -0.6577 -0.0709 -0.9392
  625HOH     H2 1895   0.978   0.043   2.886 -1.5232  0.8870 -0.4977
  626HOH      O 1896   1.188   1.290   3.350 -0.3582 -0.1343 -0.3330
  626HOH     H1 1897   1.111   1.292   3.406  0.6815 -1.2005  1.2923
  626HOH     H2 1898   1.201   1.198   3.328  0.8150 -0.1092  0.0754
  627HOH      O 1899   0.171   1.107   2.008  0.9381  0.1400  0.0527
  627HOH     H1 1900   0.097   1.142   1.959  0.6819 -0.4340  0.0134
  627HOH     H2 1901   0.225   1.065   1.941 -0.1330 -1.9442  0.3378
  628HOH      O 1902   2.191   2.103   3.622  0.6606 -0.6808  0.1481
  628HOH     H1 1903   2.195   2.184   3.672 -0.7487 -0.1242 -0.5423
  628HOH     H2 1904   2.243   2.119   3.544 -1.3480  0.5362 -1.1239
  629HOH      O 1905   3.507   2.570  -0.003 -0.2451 -0.9139  0.0759
  629HOH     H1 1906   3.509   2.594   0.090  0.3108 -1.5825  0.2592
  629HOH     H2 1907   3.416   2.579  -0.028 -0.3025 -0.0501  0.4927
  630HOH      O 1908   0.472   3.065   2.851 -0.3569  0.2745 -0.7415
  630HOH     H1 1909   0.464   3.078   2.946 -0.9453 -1.3539 -0.5134
  630HOH     H2 1910   0.427   3.140   2.813 -0.3026  0.8516  0.2495
  631HOH      O 1911   3.087   2.177   1.403  0.0940 -0.2725  0.2675
  631HOH     H1 1912   3.182   2.185   1.418  0.1906 -0.5849 -0.1158
  631HOH     H2 1913   3.057   2.267   1.391  0.3057 -0.1560  0.6055
  632HOH      O 1914   0.486   2.815   0.962  0.6700  0.0650  0.2225
  632HOH     H1 1915   0.493   2.731   0.916  0.5387  0.1480  0.0464
  632HOH     H2 1916   0.523   2.799   1.048  0.4703 -0.2238  0.2558
  633HOH      O 1917   1.024   1.598   3.433 -0.0959 -0.0896  0.2064
  633HOH     H1 1918   0.945   1.580   3.484 -1.6213  0.6597 -1.6512
  633HOH     H2 1919   1.040   1.517   3.385 -0.2116 -0.0040  0.0212
  634HOH      O 1920   0.611   2.685   2.437 -0.5388  0.1655 -0.1301
  634HOH     H1 1921   0.618   2.673   2.532  0.0069 -0.4581 -0.2348
  634HOH     H2 1922   0.627   2.598   2.401  0.1706  0.5604 -0.8358
  635HOH      O 1923   3.098   0.511   0.602  0.0281 -0.7020  0.1312
  635HOH     H1 1924   3.008   0.507   0.635  0.2806 -0.8336  0.8469
  635HOH     H2 1925   3.098   0.586   0.543 -0.4871 -0.5200  0.3418
  636HOH      O 1926   3.713   1.964   2.338  0.2490 -0.0001 -0.1866
  636HOH     H1 1927   3.794   1.932   2.299 -0.0686 -0.4333 -0.5094
  636HOH     H2 1928   3.654   1.889   2.336  0.2814 -0.1322  1.3675
  637HOH      O 1929   1.143   1.895   1.181 -0.2548 -0.0610  0.6113
  637HOH     H1 1930   1.194   1.952   1.239 -0.3928  0.2191  0.4585
  637HOH     H2 1931   1.059   1.939   1.173  0.1131  0.4890 -0.6874
  638HOH      O 1932   0.623   2.976   2.658 -0.5443  0.4736  0.2094
  638HOH     H1 1933   0.704   2.929   2.680 -0.2126  0.3531 -1.0893
  638HOH     H2 1934   0.591   3.008   2.742 -0.3561 -1.3542  1.0930
  639HOH      O 1935   2.805   1.142   1.798 -0.1753 -0.7609  0.3883
  639HOH     H1 1936   2.828   1.146   1.891 -0.4374  1.0868  0.4633
  639HOH     H2 1937   2.882   1.177   1.753 -0.8053  0.5109  0.1847
  640HOH      O 1938   1.371   1.175   0.667 -0.5232 -0.2694  0.1774
  640HOH     H1 1939   1.372   1.163   0.762 -0.0331  1.2730  0.4255
  640HOH     H2 1940   1.308   1.246   0.653 -0.4199 -0.3236 -0.6331
  641HOH      O 1941   3.643   3.529   0.588  0.5931 -0.1712 -0.1831
  641HOH     H1 1942   3.654   3.525   0.493 -0.7197 -0.4686 -0.3663
  641HOH     H2 1943   3.623   3.439   0.614  0.3251  0.0090  0.2646
  642HOH      O 1944   2.114   0.834   1.067  0.4836  0.1808 -0.2109
  642HOH     H1 1945   2.102   0.917   1.022  2.0844  0.8913  0.5170
  642HOH     H2 1946   2.129   0.771   0.996  1.8568  1.0514 -0.7820
  643HOH      O 1947   2.928   0.087   1.740  0.5105 -0.3656  0.2769
  643HOH     H1 1948   2.965   0.172   1.718  1.0747 -0.4184  0.9433
  643HOH     H2 1949   2.899   0.051   1.656  0.4287  0.3967 -0.0376
  644HOH      O 1950   0.353   0.220   1.170  0.6842  0.3896  0.0231
  644HOH     H1 1951   0.337   0.294   1.227  0.4108  0.0928  0.3343
  644HOH     H2 1952   0.352   0.257   1.081 -1.5457  0.4645 -0.0274
  645HOH      O 1953   3.198   1.197   1.323 -0.6344 -0.4156 -1.0938
  645HOH     H1 1954   3.150   1.202   1.406  0.4119  1.2042 -0.4881
  645HOH     H2 1955   3.155   1.263   1.267  0.2189  0.3797 -0.8682
  646HOH      O 1956   3.856   1.657   1.198 -0.7676  0.0475 -0.3874
  646HOH     H1 1957   3.849   1.726   1.131  1.1152 -0.2468 -1.0152
  646HOH     H2 1958   3.858   1.576   1.148  1.1837 -0.1542 -0.1488
  647HOH      O 1959   0.875   0.565   2.709  0.4468  0.9302 -0.4038
  647HOH     H1 1960   0.796   0.513   2.723  0.9036  0.1295 -0.6926
  647HOH     H2 1961   0.862   0.606   2.623  0.2083  1.0715 -0.3028
  648HOH      O 1962   2.814   3.627   2.777  0.3584  0.9629 -0.2278
  648HOH     H1 1963   2.820   3.718   2.806 -0.0225  1.0601 -0.4464
  648HOH     H2 1964   2.842   3.576   2.853  0.5302  1.2571 -0.0894
  649HOH      O 1965   0.823   1.244   2.581 -0.1387  0.4198 -0.0279
  649HOH     H1 1966   0.797   1.158   2.546  0.3417  0.3757 -0.2892
  649HOH     H2 1967   0.865   1.224   2.664 -0.5032  0.4506  0.1666
  650HOH      O 1968   1.216   1.037   2.409 -0.4457 -0.1183 -0.0433
  650HOH     H1 1969   1.267   0.959   2.431 -2.3991 -1.2569  0.9676
  650HOH     H2 1970   1.242   1.102   2.474 -0.6818 -0.8760  0.8437
  651HOH      O 1971   2.194   0.081   1.014 -0.1660 -0.2912 -0.8653
  651HOH     H1 1972   2.106   0.057   0.982  0.7107 -1.4188 -2.8516
  651HOH     H2 1973   2.225   0.002   1.058  0.3281 -0.4159 -1.4208
  652HOH      O 1974   1.679   3.161   2.605  0.5045  0.2620  0.0832
  652HOH     H1 1975   1.715   3.127   2.687  0.1003  0.8000  0.4989
  652HOH     H2 1976   1.666   3.084   2.550  0.7119 -0.1169  0.5534
  653HOH      O 1977   3.030   1.664   0.585  0.2116 -0.3340 -0.0872
  653HOH     H1 1978   2.944   1.703   0.601  0.7282  0.7321  0.2441
  653HOH     H2 1979   3.082   1.734   0.546  1.0500 -0.8396  0.0648
  654HOH      O 1980   3.537   3.831   3.408 -0.4200  0.2421  0.1023
  654HOH     H1 1981   3.535   3.926   3.398 -0.6112  0.1960 -0.3613
  654HOH     H2 1982   3.630   3.808   3.402 -0.3711  0.4006  0.2432
  655HOH      O 1983   0.907   0.469   0.169 -0.0191 -0.2515  0.0409
  655HOH     H1 1984   0.990   0.422   0.159 -0.4348 -1.1716  0.7308
  655HOH     H2 1985   0.877   0.447   0.257 -0.3195  1.2131  0.3516
  656HOH      O 1986   3.092   2.925   1.101  0.1846 -0.3344  0.2386
  656HOH     H1 1987   3.141   2.843   1.090  0.4551 -0.0290 -1.3208
  656HOH     H2 1988   3.146   2.991   1.058 -0.9853  0.2633 -0.4055
  657HOH      O 1989   3.263   2.684   1.765  0.0860 -0.2229  0.2599
  657HOH     H1 1990   3.231   2.649   1.848  0.2459 -0.3204  0.2814
  657HOH     H2 1991   3.311   2.763   1.789  0.9346 -0.7378  0.3753
  658HOH      O 1992   1.999   3.752   3.515 -0.2714 -0.7581 -0.2365
  658HOH     H1 1993   2.041   3.785   3.435  0.4297  0.1493  0.4625
  658HOH     H2 1994   1.934   3.690   3.483  0.9511 -1.5359 -1.4350
  659HOH      O 1995   1.550   2.618   0.128  0.0711  0.5326  0.1227
  659HOH     H1 1996   1.511   2.648   0.046  1.0437  1.5191 -0.0311
  659HOH     H2 1997   1.533   2.690   0.190 -0.8378 -0.2825  0.8933
  660HOH      O 1998   1.872   2.452   1.060 -0.0153  0.3424 -0.5032
  660HOH     H1 1999   1.828   2.521   1.010  0.1861  0.6318 -0.2870
  660HOH     H2 2000   1.844   2.371   1.018  1.0435  0.6001 -1.8596
  661HOH      O 2001   2.684   2.263   3.289  0.3200 -0.1536  0.5546
  661HOH     H1 2002   2.619   2.319   3.331 -0.1368  0.3653 -0.7266
  661HOH     H2 2003   2.764   2.315   3.288  0.1368  0.1273  0.1593
  662HOH      O 2004   3.721   0.163   2.410 -0.8291  0.2171  0.4582
  662HOH     H1 2005   3.794   0.225   2.399 -0.4495 -0.3306 -0.2858
  662HOH     H2 2006   3.670   0.171   2.330 -0.6414 -0.5827  0.2390
  663HOH      O 2007   1.527   0.371   1.045  0.5830  0.2972  0.4306
  663HOH     H1 2008   1.478   0.392   1.125 -0.5366  0.7864 -0.3366
  663HOH     H2 2009   1.556   0.281   1.058  0.2634  0.3016  1.3156
  664HOH      O 2010   3.039   3.022   3.265 -0.1083  0.4466 -0.5328
  664HOH     H1 2011   3.110   3.081   3.241  0.6983 -0.4897 -0.5901
  664HOH     H2 2012   3.071   2.935   3.240 -0.2910 -0.3188  1.5133
  665HOH      O 2013   2.673   0.113   0.275 -0.1207 -0.3432 -0.0016
  665HOH     H1 2014   2.718   0.075   0.200  0.3099  0.0226  0.0605
  665HOH     H2 2015   2.664   0.206   0.254 -0.2537 -0.2871  0.2782
  666HOH      O 2016   3.203   2.480   0.292 -0.2411 -1.2948 -0.1791
  666HOH     H1 2017   3.182   2.445   0.205 -1.1248 -1.2084 -0.0201
  666HOH     H2 2018   3.131   2.450   0.347 -0.0043 -0.8404  0.3946
  667HOH      O 2019   2.926   3.091   2.346 -0.0824 -0.0620  0.3812
  667HOH     H1 2020   2.858   3.151   2.376  0.0662  0.1964  0.2098
  667HOH     H2 2021   2.901   3.069   2.256  0.1713  0.1995  0.2457
  668HOH      O 2022   2.450   1.630   1.989 -0.1991 -0.2856 -1.1664
  668HOH     H1 2023   2.537   1.649   1.954 -0.0093  0.5265 -0.3421
  668HOH     H2 2024   2.455   1.538   2.015  0.4737 -0.2247 -1.0192
  669HOH      O 2025   3.835   1.396   3.710  0.0257  0.5201  0.2495
  669HOH     H1 2026   3.741   1.415   3.702  0.1451  1.2979  0.5329
  669HOH     H2 2027   3.878   1.477   3.684  0.6196  0.2671  0.4138
  670HOH      O 2028   0.614   1.511   2.075  0.0616  0.2402 -0.1016
  670HOH     H1 2029   0.570   1.527   1.992  0.2979  0.2043 -0.2355
  670HOH     H2 2030   0.619   1.416   2.083  1.4823  0.1984 -0.8422
  671HOH      O 2031   2.015   3.476   3.077 -0.3679  0.0310 -0.2255
  671HOH     H1 2032   2.019   3.571   3.061  0.6075  0.0949  0.2809
  671HOH     H2 2033   2.020   3.467   3.172 -0.9598 -0.5269 -0.2331
  672HOH      O 2034   2.923   2.830   2.411 -0.4979  0.2180  0.4057
  672HOH     H1 2035   2.857   2.863   2.473 -0.9751  0.6490 -0.3052
  672HOH     H2 2036   2.993   2.895   2.413 -0.6253  0.3599  0.3208
  673HOH      O 2037   2.578   2.714   2.137  0.4413 -0.1854 -0.2283
  673HOH     H1 2038   2.660   2.740   2.094  0.3893  0.1603 -0.1240
  673HOH     H2 2039   2.547   2.794   2.179 -0.0993 -0.2445 -0.5016
  674HOH      O 2040   1.222   0.024   0.646 -0.6167 -0.0279 -0.3642
  674HOH     H1 2041   1.287  -0.023   0.699  0.3724  0.0471 -1.4320
  674HOH     H2 2042   1.219   0.112   0.684 -0.9220 -0.3333  0.3581
  675HOH      O 2043   2.633   0.630   0.751  0.0134  0.6114  0.2328
  675HOH     H1 2044   2.666   0.701   0.696 -0.3226 -0.0741 -0.9273
  675HOH     H2 2045   2.695   0.559   0.738 -0.6884  0.0505 -0.2134
  676HOH      O 2046   2.649   3.445   3.392 -0.0234 -0.0488  0.2444
  676HOH     H1 2047   2.657   3.541   3.396 -0.4269 -0.0143  0.3566
  676HOH     H2 2048   2.620   3.427   3.303 -0.0251 -0.0623  0.2477
  677HOH      O 2049   1.498   3.562   0.900  1.2360 -0.1638  0.7654
  677HOH     H1 2050   1.519   3.485   0.953  1.8325 -0.3257  0.3158
  677HOH     H2 2051   1.584   3.600   0.880  0.9682  0.3942  0.6525
  678HOH      O 2052   0.881   2.798   1.454  0.7864 -0.0806 -0.1218
  678HOH     H1 2053   0.957   2.747   1.484  1.1760  0.2714 -0.4860
  678HOH     H2 2054   0.918   2.881   1.424  0.2533  0.0966 -0.3132
  679HOH      O 2055   3.197   3.670   3.667  0.1156  0.1571  0.4163
  679HOH     H1 2056   3.290   3.657   3.647 -0.1608 -0.4739 -0.6280
  679HOH     H2 2057   3.171   3.591   3.714  0.1631  0.4514  0.9413
  680HOH      O 2058   0.102   2.260   0.874  0.6039  0.0133 -0.1628
  680HOH     H1 2059   0.193   2.291   0.881  0.4150  0.5291  0.2001
  680HOH     H2 2060   0.073   2.254   0.965  0.6354 -1.3280 -0.2101
  681HOH      O 2061   0.550   1.611   2.317 -0.7141 -0.8812 -0.0895
  681HOH     H1 2062   0.545   1.528   2.363 -0.5118 -1.1148 -0.4840
  681HOH     H2 2063   0.577   1.589   2.228 -1.5563 -0.4841 -0.4667
  682HOH      O 2064   1.378   0.621   2.776  0.2938  0.1424  0.4652
  682HOH     H1 2065   1.394   0.567   2.698 -0.1663  0.0501  0.4339
  682HOH     H2 2066   1.425   0.702   2.758  0.3978  0.0284  0.1997
  683HOH      O 2067   0.663   3.722   1.622  0.2695 -0.1534  0.4502
  683HOH     H1 2068   0.575   3.712   1.657  0.0103  0.2498 -0.0564
  683HOH     H2 2069   0.681   3.640   1.577  0.0425 -0.1265  0.3118
  684HOH      O 2070   1.232   2.857   3.263 -1.2614  0.4569 -0.1084
  684HOH     H1 2071   1.257   2.794   3.196 -0.9655  0.5302 -0.0690
  684HOH     H2 2072   1.278   2.937   3.238 -0.8794  0.3911  0.3711
  685HOH      O 2073   3.429   0.486   1.761 -0.5637 -0.2087  0.3896
  685HOH     H1 2074   3.396   0.571   1.791  0.6166  0.1105  0.8790
  685HOH     H2 2075   3.441   0.435   1.841  0.1740 -0.2816  0.2427
  686HOH      O 2076   3.442   1.204   2.495  0.3774  0.2500 -0.8935
  686HOH     H1 2077   3.372   1.159   2.448  1.1778 -1.6427 -0.4526
  686HOH     H2 2078   3.515   1.205   2.432  0.7409 -0.2260 -0.4972
  687HOH      O 2079   2.336   1.562   3.815 -0.5614 -0.3722 -1.1637
  687HOH     H1 2080   2.302   1.642   3.774 -0.0452  0.6324  0.2131
  687HOH     H2 2081   2.430   1.578   3.824 -0.6730 -0.3020  0.6875
  688HOH      O 2082   3.716   2.295   1.555  0.3227 -0.0917 -0.2037
  688HOH     H1 2083   3.656   2.222   1.543  0.1933 -0.0331  0.0739
  688HOH     H2 2084   3.677   2.367   1.505 -0.0181  0.0429  0.2407
  689HOH      O 2085   1.787   3.175   2.006  0.8169  0.6148  0.2198
  689HOH     H1 2086   1.877   3.203   1.992  1.0173  0.8672  1.6308
  689HOH     H2 2087   1.734   3.251   1.981  1.0358  0.6866 -0.0320
  690HOH      O 2088   3.400   0.287   0.632  0.9490  0.9971 -0.2754
  690HOH     H1 2089   3.357   0.207   0.663  1.0224  0.3275 -1.7608
  690HOH     H2 2090   3.491   0.277   0.659  0.9954  0.4865 -0.6096
  691HOH      O 2091   2.768   0.083   3.439  0.2741  0.3717  0.1853
  691HOH     H1 2092   2.742   0.168   3.405 -1.1093 -0.0167  0.1846
  691HOH     H2 2093   2.861   0.075   3.415  0.0300  1.1981 -1.2044
  692HOH      O 2094   0.492   0.417   1.365 -0.2446 -0.1289  0.1112
  692HOH     H1 2095   0.444   0.499   1.375  0.3744  0.2303  0.2217
  692HOH     H2 2096   0.442   0.354   1.418 -0.7777  0.1467 -0.0509
  693HOH      O 2097   0.479   0.769   1.459 -0.3202 -0.0144  0.1472
  693HOH     H1 2098   0.385   0.771   1.479 -0.1627  0.6180  0.9043
  693HOH     H2 2099   0.521   0.805   1.537  0.4946  0.6094 -0.5406
  694HOH      O 2100   3.406   1.807   3.410 -0.0586 -0.1178  0.2438
  694HOH     H1 2101   3.375   1.720   3.433 -0.3444 -0.0182  0.2397
  694HOH     H2 2102   3.491   1.792   3.367  0.1105 -0.3572  0.6560
  695HOH      O 2103   3.125   3.457   2.177  0.6523 -0.1889  0.4889
  695HOH     H1 2104   3.142   3.404   2.255  0.3709 -1.8177 -0.4553
  695HOH     H2 2105   3.030   3.467   2.174  0.7028  0.4406  0.6688
  696HOH      O 2106   1.473   2.165   3.484 -0.1759  0.2818 -0.4170
  696HOH     H1 2107   1.500   2.087   3.532 -0.8253  0.5131  0.3759
  696HOH     H2 2108   1.398   2.137   3.432  0.8647 -0.1126 -1.8346
  697HOH      O 2109   1.974   0.144   3.098 -0.0264  0.4147  0.1048
  697HOH     H1 2110   1.922   0.207   3.148 -0.1962  1.0146 -0.7665
  697HOH     H2 2111   1.914   0.111   3.031 -0.0994 -1.1148  0.8328
  698HOH      O 2112   3.091   0.234   0.663  0.4959 -0.2365  0.0928
  698HOH     H1 2113   3.060   0.196   0.581 -0.7464 -0.8109  0.7655
  698HOH     H2 2114   3.108   0.326   0.643 -0.7805 -0.1133 -0.5934
  699HOH      O 2115   0.309   0.440   3.022 -0.3304 -0.0378  0.0536
  699HOH     H1 2116   0.287   0.486   3.103  0.6284 -0.4138  0.5735
  699HOH     H2 2117   0.270   0.492   2.952 -1.5699  0.0649  0.7698
  700HOH      O 2118   2.891   3.562   1.102  0.4487 -0.3363 -0.4704
  700HOH     H1 2119   2.867   3.634   1.044  0.0157 -0.4293 -0.4128
  700HOH     H2 2120   2.854   3.587   1.187  0.5206 -0.5044 -0.3892
  701HOH      O 2121   0.392   2.306   3.249 -0.1464 -0.0609 -0.2112
  701HOH     H1 2122   0.461   2.367   3.222  0.0164 -0.0821  0.1444
  701HOH     H2 2123   0.319   2.325   3.191 -0.1597  0.5934  0.0058
  702HOH      O 2124   2.932   1.694   3.774 -0.8351 -0.3584  0.2674
  702HOH     H1 2125   3.008   1.650   3.811 -0.1611 -0.2742 -0.9159
  702HOH     H2 2126   2.950   1.787   3.785 -1.2465 -0.3329  0.8377
  703HOH      O 2127   2.368   3.398   0.747 -0.0775  0.3939  0.7642
  703HOH     H1 2128   2.435   3.424   0.810  0.2033  0.1984  0.5506
  703HOH     H2 2129   2.366   3.303   0.751 -0.5550  0.4064  0.9812
  704HOH      O 2130   0.372   1.441   3.020 -0.8282 -0.4639  0.1271
  704HOH     H1 2131   0.365   1.531   2.987 -0.2479 -0.2484  0.5663
  704HOH     H2 2132   0.435   1.399   2.961 -1.4335 -0.7357 -0.3576
  705HOH      O 2133   0.220   0.821   1.558  0.2014  0.6460 -0.1564
  705HOH     H1 2134   0.178   0.877   1.493  1.6572  2.0104 -0.0110
  705HOH     H2 2135   0.246   0.880   1.629  0.9761 -0.3718  0.4696
  706HOH      O 2136   0.591   2.189   0.837  0.0583  0.0191  0.2704
  706HOH     H1 2137   0.646   2.142   0.900 -0.0680 -0.5151 -0.0024
  706HOH     H2 2138   0.647   2.259   0.804  0.0317  0.4996  1.1820
  707HOH      O 2139   1.956   2.218   3.059 -0.5813  0.7334  0.3816
  707HOH     H1 2140   1.907   2.149   3.104 -0.7181 -0.0657 -0.8942
  707HOH     H2 2141   2.048   2.198   3.078 -0.6025 -0.0098 -0.1943
  708HOH      O 2142   2.534   1.042   3.535  0.3959  0.5479 -0.1271
  708HOH     H1 2143   2.570   1.123   3.571 -0.1299  0.7934 -0.1327
  708HOH     H2 2144   2.465   1.017   3.596  0.0397  0.5281 -0.5263
  709HOH      O 2145   2.793   3.616   0.476 -0.0253  0.4219  0.1875
  709HOH     H1 2146   2.833   3.529   0.474  0.3565  0.5909  0.4103
  709HOH     H2 2147   2.701   3.598   0.496 -0.2315 -0.0163 -0.9844
  710HOH      O 2148   2.151   3.654   0.565 -0.0170  0.4932  0.0726
  710HOH     H1 2149   2.188   3.599   0.496  0.4785 -0.0601  0.7362
  710HOH     H2 2150   2.091   3.596   0.612  0.3224  0.5685  0.6292
  711HOH      O 2151   2.051   2.152   2.717  0.0876 -0.3709  0.3359
  711HOH     H1 2152   2.115   2.083   2.702 -0.2289 -0.8680  1.1497
  711HOH     H2 2153   1.968   2.115   2.685 -0.0715 -0.3653  0.7240
  712HOH      O 2154   1.676   0.181   1.605 -0.1759 -0.0596 -0.7717
  712HOH     H1 2155   1.613   0.251   1.616  0.4333  0.3974  0.0086
  712HOH     H2 2156   1.759   0.226   1.590  0.2998 -0.5766  0.1267
  713HOH      O 2157   3.623   3.294   2.070  0.3716  0.0390  0.5529
  713HOH     H1 2158   3.708   3.250   2.070  0.5334  0.3368  0.8095
  713HOH     H2 2159   3.616   3.333   2.157  0.0973  0.2554  0.4395
  714HOH      O 2160   0.287   3.653   3.785  0.1971  0.0162  0.2347
  714HOH     H1 2161   0.252   3.587   3.844 -1.2403  0.4331 -0.0778
  714HOH     H2 2162   0.352   3.700   3.837  0.1559 -0.6644  0.9395
  715HOH      O 2163   2.546   3.416   3.163  0.3024  0.0250  0.3459
  715HOH     H1 2164   2.532   3.490   3.104  0.7179  0.6430  1.0080
  715HOH     H2 2165   2.559   3.341   3.104  0.9332  0.6629 -0.3649
  716HOH      O 2166   3.075   0.982   0.634 -0.5086  0.2622 -1.1037
  716HOH     H1 2167   3.138   1.023   0.574 -0.9328  1.5354 -0.7294
  716HOH     H2 2168   2.993   1.029   0.619 -0.4741  1.1945  0.9510
  717HOH      O 2169   1.095   2.957   0.338 -0.4852  0.0236 -0.3334
  717HOH     H1 2170   1.095   2.862   0.327  1.2948 -0.0518 -0.2350
  717HOH     H2 2171   1.038   2.973   0.413 -0.2048 -1.0606  0.1422
  718HOH      O 2172   3.647   2.109   3.565  0.6905 -0.1113  0.6557
  718HOH     H1 2173   3.720   2.169   3.582  1.1826 -0.4567 -0.0986
  718HOH     H2 2174   3.577   2.139   3.622  1.0623  0.9204  0.6129
  719HOH      O 2175   1.087   0.459   1.097 -0.7579 -0.5891 -0.0284
  719HOH     H1 2176   1.099   0.367   1.072  0.9796 -0.7692  1.1508
  719HOH     H2 2177   1.138   0.508   1.033 -0.9203 -0.5248 -0.1095
  720HOH      O 2178   0.069   1.284   2.836  0.1777  1.3403  0.9695
  720HOH     H1 2179   0.078   1.238   2.920 -0.5424 -0.5161  0.1409
  720HOH     H2 2180   0.141   1.249   2.783 -0.8223  0.5401  0.0757
  721HOH      O 2181   2.685   0.492   1.450  0.2652  0.0561  0.2350
  721HOH     H1 2182   2.753   0.553   1.422  0.0569  0.8355  1.2961
  721HOH     H2 2183   2.718   0.406   1.425  1.0019  0.5172 -0.4702
  722HOH      O 2184   1.623   3.217   0.636 -0.0275 -0.6823 -0.4455
  722HOH     H1 2185   1.563   3.274   0.683  0.7262 -0.1726 -0.0503
  722HOH     H2 2186   1.578   3.196   0.555 -0.6665 -0.1964 -0.2321
  723HOH      O 2187   0.530  -0.007   1.339  0.3692  0.0963  0.9761
  723HOH     H1 2188   0.481   0.067   1.305  0.2123 -0.3948  0.0627
  723HOH     H2 2189   0.597   0.032   1.396  0.5401  0.9710  0.2269
  724HOH      O 2190   3.350   0.542   0.714  0.4765 -0.6358 -0.7988
  724HOH     H1 2191   3.367   0.453   0.684  0.4476 -1.0661  0.3813
  724HOH     H2 2192   3.257   0.556   0.693  0.1464 -1.3506  0.0571
  725HOH      O 2193   1.250   0.944   2.988 -0.1985 -0.0690  0.3843
  725HOH     H1 2194   1.250   0.907   2.900  0.2564 -0.6778  0.6244
  725HOH     H2 2195   1.168   0.992   2.994 -0.6602 -0.7600 -0.0714
  726HOH      O 2196   1.079   0.156   1.063 -0.2486 -0.3523  0.2309
  726HOH     H1 2197   0.992   0.177   1.027 -0.3694 -0.6732  0.3298
  726HOH     H2 2198   1.061   0.125   1.151 -0.0182 -0.3069  0.2931
  727HOH      O 2199   2.099   2.965   1.578  0.0433 -0.0697  0.3932
  727HOH     H1 2200   2.078   2.915   1.499  0.1756  0.1146  0.2395
  727HOH     H2 2201   2.083   2.904   1.650 -0.0590 -0.2460  0.2238
  728HOH      O 2202   1.871   1.223   0.270  1.0412 -0.0788 -0.1548
  728HOH     H1 2203   1.872   1.205   0.364  1.3351  0.0342 -0.1339
  728HOH     H2 2204   1.837   1.142   0.231 -1.3934  0.6199  0.1739
  729HOH      O 2205   2.688   1.437   2.199 -0.2949 -0.3703  0.0279
  729HOH     H1 2206   2.706   1.530   2.187  0.9391 -0.5889 -0.0375
  729HOH     H2 2207   2.774   1.396   2.201 -0.8201 -1.5749 -0.3817
  730HOH      O 2208   2.678   1.539   0.192 -0.0369  0.2175 -0.1000
  730HOH     H1 2209   2.660   1.599   0.119  1.2552  0.2948 -0.4031
  730HOH     H2 2210   2.647   1.454   0.162 -0.0211  0.3543 -0.5152
  731HOH      O 2211   1.500   0.784   3.094 -0.2101 -0.0039 -0.3643
  731HOH     H1 2212   1.435   0.748   3.154  0.9665 -0.1514  0.9121
  731HOH     H2 2213   1.454   0.856   3.050 -1.1530  0.1230  0.7202
  732HOH      O 2214   2.231   1.323   0.787  0.1682 -0.0080  0.0314
  732HOH     H1 2215   2.145   1.360   0.803 -0.0284 -0.0631 -0.7834
  732HOH     H2 2216   2.264   1.299   0.873 -0.9984 -0.7925  0.3031
  733HOH      O 2217   1.123   3.119   2.909  0.4972  0.2978  0.3030
  733HOH     H1 2218   1.136   3.162   2.825 -0.6011 -0.3148 -0.2314
  733HOH     H2 2219   1.189   3.157   2.967  1.3778  0.6446 -0.8579
  734HOH      O 2220   0.053   2.193   3.235 -0.2305 -0.0957 -0.3231
  734HOH     H1 2221   0.075   2.287   3.236  0.3692 -0.2263 -0.4823
  734HOH     H2 2222   0.138   2.149   3.232 -0.4554 -0.6050 -2.4276
  735HOH      O 2223   1.717   1.234   0.994 -0.9463 -0.0750  0.1381
  735HOH     H1 2224   1.792   1.190   1.035 -0.4362  0.6683  0.0287
  735HOH     H2 2225   1.721   1.205   0.903 -0.3480  0.5035 -0.0378
  736HOH      O 2226   1.367   3.117   2.132 -0.3182  0.2967  0.2483
  736HOH     H1 2227   1.328   3.119   2.220 -1.2007  0.7558 -0.1311
  736HOH     H2 2228   1.301   3.156   2.076  0.2060 -0.0534 -0.6450
  737HOH      O 2229   0.159   1.874   0.092  0.8882  0.5776 -0.0229
  737HOH     H1 2230   0.096   1.880   0.021  0.1322  1.6682  0.6790
  737HOH     H2 2231   0.232   1.825   0.055  0.2841  0.5906 -1.3461
  738HOH      O 2232   3.113   1.082   1.936 -0.1469 -0.4315  0.0698
  738HOH     H1 2233   3.094   1.135   1.859 -0.9226  0.7650  1.0004
  738HOH     H2 2234   3.117   0.992   1.903  0.5386  0.0996 -1.4860
  739HOH      O 2235   0.532   3.235   1.936 -0.1892 -0.3919  1.1785
  739HOH     H1 2236   0.558   3.212   1.847 -0.2532  1.6382  0.5265
  739HOH     H2 2237   0.556   3.159   1.989  1.2084 -1.1240 -0.3438
  740HOH      O 2238   1.883   1.250   0.544  1.0204 -0.1111  0.4278
  740HOH     H1 2239   1.852   1.336   0.572  0.3841 -0.3428  0.4435
  740HOH     H2 2240   1.827   1.187   0.589  0.1924 -0.5052 -1.0168
  741HOH      O 2241   0.415   0.164   2.648 -0.0928  0.0508 -0.3039
  741HOH     H1 2242   0.345   0.107   2.615  0.4710 -0.7856 -0.1138
  741HOH     H2 2243   0.431   0.226   2.577 -0.6460 -0.0947 -0.5662
  742HOH      O 2244   0.162   0.965   0.996 -0.9185 -0.6107  0.0344
  742HOH     H1 2245   0.125   0.980   0.909 -0.5841 -0.1518 -0.0377
  742HOH     H2 2246   0.255   0.986   0.986 -0.7808 -1.0256  0.3881
  743HOH      O 2247   2.079   1.163   3.713  0.3535  0.0107 -0.2807
  743HOH     H1 2248   2.026   1.233   3.676  0.2855 -0.0036 -0.2088
  743HOH     H2 2249   2.145   1.208   3.766  0.4250  0.0291 -0.3841
  744HOH      O 2250   3.407   2.954   2.887 -0.5725 -0.0243  0.0137
  744HOH     H1 2251   3.407   2.964   2.982  1.3012 -0.3574  0.1127
  744HOH     H2 2252   3.415   3.043   2.853  1.0583 -0.0047  0.3092
  745HOH      O 2253   3.846   3.806   2.912  0.1630 -0.7173 -0.4784
  745HOH     H1 2254   3.791   3.788   2.836 -0.6433 -0.0411 -0.0882
  745HOH     H2 2255   3.822   3.739   2.976 -0.5847 -0.1442 -0.1367
  746HOH      O 2256   2.465   2.578   1.145 -0.2507  0.0303  0.4716
  746HOH     H1 2257   2.538   2.639   1.130  0.7514 -1.0780  0.5846
  746HOH     H2 2258   2.496   2.520   1.214 -1.4357 -0.2185  0.8300
  747HOH      O 2259   1.955   2.496   2.080 -0.1438 -0.3179  0.0035
  747HOH     H1 2260   1.976   2.574   2.131 -1.1322 -0.1336  0.1597
  747HOH     H2 2261   1.925   2.432   2.145 -1.8487  0.0646 -0.3113
  748HOH      O 2262   3.536   3.000   3.392 -0.0805 -0.0737  0.2282
  748HOH     H1 2263   3.469   2.932   3.393 -0.7018  0.5168  0.7266
  748HOH     H2 2264   3.546   3.025   3.484  1.4363 -0.6885  0.2945
  749HOH      O 2265   0.445   3.378   2.539  0.3915 -0.4492 -0.4346
  749HOH     H1 2266   0.395   3.361   2.618 -0.6478 -0.3511 -1.0288
  749HOH     H2 2267   0.477   3.292   2.511  1.6876 -0.3670  0.6146
  750HOH      O 2268   3.323   1.116   0.777 -0.2074 -0.1373  0.8746
  750HOH     H1 2269   3.320   1.024   0.805 -1.1849 -0.3388  0.2047
  750HOH     H2 2270   3.298   1.113   0.684  0.1021  0.7796  0.7461
  751HOH      O 2271   1.742   0.967   0.326  0.2154 -0.3241  0.0435
  751HOH     H1 2272   1.660   0.989   0.370 -0.2529  0.9307 -1.2616
  751HOH     H2 2273   1.720   0.892   0.271  0.6271 -1.4711  1.3483
  752HOH      O 2274   3.358   1.857   3.713 -0.4723  0.4969  0.1891
  752HOH     H1 2275   3.322   1.854   3.802  0.5417  1.0055  0.6458
  752HOH     H2 2276   3.334   1.944   3.681 -1.2144  0.1560 -0.2269
  753HOH      O 2277   0.646   1.312   3.604  0.0521  0.2263  0.4317
  753HOH     H1 2278   0.576   1.321   3.540  0.3642 -1.1274 -0.1632
  753HOH     H2 2279   0.603   1.274   3.681  0.1924 -1.5490 -0.2663
  754HOH      O 2280   0.387   0.822   2.752  0.8189  0.2426  0.1308
  754HOH     H1 2281   0.420   0.815   2.842 -0.9295  0.8904  0.9059
  754HOH     H2 2282   0.321   0.754   2.746 -0.5756  1.5027  0.1280
  755HOH      O 2283   1.425   0.046   0.122  0.0450 -0.0118 -0.0726
  755HOH     H1 2284   1.515   0.067   0.148 -0.2462  0.5664  0.5531
  755HOH     H2 2285   1.406   0.107   0.050  0.1822 -0.1957 -0.2650
  756HOH      O 2286   3.787   0.493   1.090  0.2198  0.0766  0.7153
  756HOH     H1 2287   3.868   0.545   1.089  0.5680 -0.4412 -0.1889
  756HOH     H2 2288   3.816   0.404   1.067 -0.6424 -0.0349 -0.0477
  757HOH      O 2289   1.964   2.932   0.025  0.6871  0.3069  0.2806
  757HOH     H1 2290   1.949   3.016   0.068  0.6380  1.0380 -1.0904
  757HOH     H2 2291   2.052   2.937  -0.010  0.8552 -0.4148  0.5556
  758HOH      O 2292   0.824   2.274   3.473 -0.3467  0.3596 -0.3948
  758HOH     H1 2293   0.832   2.189   3.430 -0.2449  0.2491 -0.1591
  758HOH     H2 2294   0.906   2.285   3.520 -0.1408  0.8324 -0.8500
  759HOH      O 2295   0.605   0.465   2.687  0.0451 -0.0184  0.7533
  759HOH     H1 2296   0.590   0.434   2.776  0.0570  1.5336  1.3506
  759HOH     H2 2297   0.555   0.546   2.680 -0.4675 -0.3838 -0.8905
  760HOH      O 2298   1.151   3.770   3.506  0.3639 -0.1763  0.3639
  760HOH     H1 2299   1.188   3.682   3.506  0.2060 -0.2446  0.4876
  760HOH     H2 2300   1.155   3.798   3.597  0.5255 -0.0057  0.3054
  761HOH      O 2301   0.369   0.866   2.283  0.2839 -0.0333 -0.1455
  761HOH     H1 2302   0.357   0.939   2.344 -0.2843 -0.5612  0.4042
  761HOH     H2 2303   0.288   0.862   2.232  0.4602 -0.0544 -0.4307
  762HOH      O 2304   1.747   2.911   3.741 -0.0373  0.2475 -0.1961
  762HOH     H1 2305   1.827   2.931   3.790 -0.0529  0.8970 -0.4150
  762HOH     H2 2306   1.767   2.829   3.696 -0.3055 -0.8364  1.4938
  763HOH      O 2307   3.167   3.594   0.321  0.0434  0.8514  0.0327
  763HOH     H1 2308   3.095   3.564   0.266 -1.2049 -0.0800  1.9467
  763HOH     H2 2309   3.214   3.515   0.345  0.4756  1.2061  0.3908
  764HOH      O 2310   0.368   2.241   0.375  0.0074 -0.1199 -0.1304
  764HOH     H1 2311   0.307   2.296   0.424  1.1586 -0.3684  1.8093
  764HOH     H2 2312   0.331   2.153   0.379 -0.3861  0.0107 -0.6417
  765HOH      O 2313   3.899   0.173   1.477  0.2061 -0.1965 -0.1973
  765HOH     H1 2314   3.867   0.087   1.505  0.0865  0.1747  0.8948
  765HOH     H2 2315   3.848   0.236   1.527  1.1002  0.4797 -0.0839
  766HOH      O 2316   1.912   2.830   1.380  0.2732 -0.2578  0.4271
  766HOH     H1 2317   1.847   2.852   1.313  0.5597  0.3909  0.3430
  766HOH     H2 2318   1.924   2.735   1.372 -0.4925 -0.3506  0.2990
  767HOH      O 2319   2.186   2.489   1.942  0.0037  0.2734 -0.2031
  767HOH     H1 2320   2.108   2.492   1.998 -0.8300 -0.6015 -1.2320
  767HOH     H2 2321   2.255   2.528   1.996 -0.8632  0.0368  1.1989
  768HOH      O 2322   0.302   3.792   2.323 -0.3943  0.4642 -0.4475
  768HOH     H1 2323   0.384   3.783   2.372 -0.4627  0.9393 -0.2391
  768HOH     H2 2324   0.243   3.729   2.364 -0.3192  0.5556 -0.1978
  769HOH      O 2325   3.507   1.830   2.538 -0.5555  0.3016 -0.3431
  769HOH     H1 2326   3.528   1.923   2.546 -0.9440  0.3216  0.9533
  769HOH     H2 2327   3.414   1.824   2.561 -0.7088 -0.3528 -1.0320
  770HOH      O 2328   1.512   2.660   3.529  0.8184  0.5674  0.0863
  770HOH     H1 2329   1.531   2.596   3.460  0.6961  0.7282 -0.1003
  770HOH     H2 2330   1.577   2.642   3.597  1.8823  1.3012 -0.6661
  771HOH      O 2331   1.144   3.306   3.183 -0.2058 -0.2893  0.0811
  771HOH     H1 2332   1.165   3.395   3.158 -1.3075  0.2925  1.0301
  771HOH     H2 2333   1.228   3.260   3.183  0.2288  0.3731 -1.6626
  772HOH      O 2334   0.965   2.336   2.859 -0.3624  0.4371  0.1399
  772HOH     H1 2335   0.901   2.267   2.875 -0.2353  0.3988  0.5098
  772HOH     H2 2336   0.948   2.364   2.769  0.1369 -0.6487 -0.3231
  773HOH      O 2337   0.158   0.356   2.516  0.1648  0.1928  0.2878
  773HOH     H1 2338   0.160   0.308   2.433  1.5599  2.0321 -0.8930
  773HOH     H2 2339   0.250   0.356   2.545 -0.1563  0.3378  1.3880
  774HOH      O 2340   2.566   2.586   1.834 -1.1021 -0.4446  0.7636
  774HOH     H1 2341   2.506   2.659   1.821 -1.3556 -0.6829  0.5932
  774HOH     H2 2342   2.511   2.508   1.832 -0.7641 -0.6821  0.4056
  775HOH      O 2343   2.934   1.293   3.460  0.1940  0.2136 -0.3788
  775HOH     H1 2344   2.881   1.314   3.537  0.4319  0.3181 -0.2400
  775HOH     H2 2345   2.926   1.198   3.450 -0.6885  0.3112 -0.8592
  776HOH      O 2346   3.212   3.414   2.456  0.1236 -0.1516  0.2525
  776HOH     H1 2347   3.178   3.436   2.543 -1.3088 -0.5956 -0.1312
  776HOH     H2 2348   3.270   3.487   2.434 -0.5431  0.6695  1.0419
  777HOH      O 2349   3.742   3.439   2.706  0.3111 -0.2013 -0.3242
  777HOH     H1 2350   3.751   3.361   2.651  0.8969 -0.8809  0.6709
  777HOH     H2 2351   3.832   3.461   2.730  0.1255  0.5672 -0.2812
  778HOH      O 2352   0.661   1.566   0.138 -0.6862  0.0955  0.4962
  778HOH     H1 2353   0.614   1.606   0.065 -0.9995 -1.5933 -0.3264
  778HOH     H2 2354   0.754   1.583   0.119 -0.7484 -0.4959 -0.4674
  779HOH      O 2355   2.570   2.666   0.733 -0.4367 -0.6023  0.3261
  779HOH     H1 2356   2.498   2.607   0.711 -0.2142 -0.9820  0.5910
  779HOH     H2 2357   2.594   2.642   0.823  0.0636 -0.5263  0.2186
  780HOH      O 2358   1.599   2.825   0.635  0.4275  0.4329 -0.1861
  780HOH     H1 2359   1.523   2.854   0.585 -0.3047 -1.2282 -0.1640
  780HOH     H2 2360   1.594   2.873   0.717 -1.1439 -0.2051  0.1692
  781HOH      O 2361   0.344   1.447   3.660  0.0420 -0.4332  0.3031
  781HOH     H1 2362   0.301   1.473   3.578  0.2546 -1.1544 -0.0476
  781HOH     H2 2363   0.284   1.384   3.700  0.0702 -0.2948  0.5671
  782HOH      O 2364   0.318   2.830   0.156 -0.2251  0.6500 -0.2383
  782HOH     H1 2365   0.246   2.845   0.094 -0.1783 -0.1336 -0.5036
  782HOH     H2 2366   0.384   2.783   0.105  0.4036  1.1753  0.0544
  783HOH      O 2367   0.807   3.324   3.777 -0.1847 -0.3662  0.0123
  783HOH     H1 2368   0.729   3.273   3.757 -0.3696 -0.0882  0.0154
  783HOH     H2 2369   0.775   3.413   3.792  0.1545 -0.1996 -0.2069
  784HOH      O 2370   0.597   0.365   2.961 -0.2589  0.1223  0.1147
  784HOH     H1 2371   0.506   0.390   2.979 -0.4307 -0.5975  0.2975
  784HOH     H2 2372   0.635   0.351   3.048  0.1679  0.8311  0.0642
  785HOH      O 2373   1.846   0.793   3.355 -0.0412  0.1103  0.3191
  785HOH     H1 2374   1.927   0.843   3.355 -0.2903  0.5321  0.9299
  785HOH     H2 2375   1.832   0.768   3.446 -0.7338  0.2771  0.2743
  786HOH      O 2376   2.965   2.629   0.969  0.2217 -0.2437 -0.4463
  786HOH     H1 2377   3.049   2.662   0.937  0.1574 -0.0374 -0.4058
  786HOH     H2 2378   2.935   2.696   1.031  0.2666 -0.5593 -0.0759
  787HOH      O 2379   2.526   0.225   3.589 -0.9685  0.1577 -0.3577
  787HOH     H1 2380   2.446   0.268   3.558 -1.3153 -0.0537  0.2332
  787HOH     H2 2381   2.501   0.134   3.604 -0.3748 -0.1561 -1.0651
  788HOH      O 2382   2.536   1.798   2.716 -0.0649  0.0370 -1.1718
  788HOH     H1 2383   2.544   1.888   2.684 -2.0529  0.8200  0.1473
  788HOH     H2 2384   2.613   1.785   2.771 -0.1201  1.2902 -0.7378
  789HOH      O 2385   3.178   0.797   0.825  0.1517 -0.1090 -0.3812
  789HOH     H1 2386   3.146   0.867   0.768 -1.0498  0.2794  0.6788
  789HOH     H2 2387   3.104   0.736   0.832  0.3247 -0.2270  0.6095
  790HOH      O 2388   1.542   0.867   2.751  0.1354  0.3578  0.0043
  790HOH     H1 2389   1.633   0.849   2.726  0.5956  0.0870  1.6523
  790HOH     H2 2390   1.546   0.947   2.802 -0.2626 -0.4437  1.3914
  791HOH      O 2391   3.324   2.218   3.355 -0.2214  0.0972 -0.0880
  791HOH     H1 2392   3.305   2.305   3.319 -0.3747  0.1712  0.1667
  791HOH     H2 2393   3.413   2.198   3.324 -0.0529  0.4896  0.1246
  792HOH      O 2394   1.229   0.666   2.222  0.3472  0.4012 -0.5566
  792HOH     H1 2395   1.293   0.606   2.182 -0.2931 -0.4182 -0.4092
  792HOH     H2 2396   1.228   0.642   2.314  0.2680  0.8339 -0.4409
  793HOH      O 2397   2.602   2.962   2.302 -0.1819 -0.6871 -0.9194
  793HOH     H1 2398   2.541   2.973   2.375  0.2198 -0.1925 -0.6415
  793HOH     H2 2399   2.569   3.020   2.234 -0.2861 -0.7805 -0.9486
  794HOH      O 2400   2.593   0.444   1.739  0.0747  0.4427 -0.4085
  794HOH     H1 2401   2.535   0.517   1.759  0.7676  0.7568  0.6131
  794HOH     H2 2402   2.652   0.478   1.671  1.5768  1.5814  1.2807
  795HOH      O 2403   0.449   2.808   0.377  0.3467  0.0516  0.5126
  795HOH     H1 2404   0.394   2.803   0.299  0.4271  1.9455  0.2466
  795HOH     H2 2405   0.538   2.801   0.344  0.3533 -0.2661  0.5920
  796HOH      O 2406   2.259   2.864   0.522 -0.4329 -0.3840  0.1594
  796HOH     H1 2407   2.190   2.863   0.588 -1.0689  0.7493 -0.4138
  796HOH     H2 2408   2.216   2.832   0.442  0.2388 -1.4564  0.2024
  797HOH      O 2409   1.402   1.452   2.294  0.1506 -0.3653  0.0026
  797HOH     H1 2410   1.405   1.533   2.244 -0.4141  0.2373  0.8871
  797HOH     H2 2411   1.481   1.456   2.350 -0.1156 -0.1845  0.3746
  798HOH      O 2412   2.196   3.779   3.878  0.4279 -0.0430  0.4534
  798HOH     H1 2413   2.141   3.826   3.815 -0.2663 -0.2230  0.9034
  798HOH     H2 2414   2.225   3.701   3.830  0.3185  0.0705  0.1989
  799HOH      O 2415   2.947   0.946   3.745 -0.7909 -0.4975 -0.1298
  799HOH     H1 2416   2.872   0.899   3.779 -0.4821  0.0082  1.3848
  799HOH     H2 2417   2.974   1.005   3.816  0.5271 -0.0551 -0.9117
  800HOH      O 2418   0.570   3.017   2.075 -0.0068  0.2854 -0.6287
  800HOH     H1 2419   0.561   2.948   2.009  0.7463 -0.3236 -0.1251
  800HOH     H2 2420   0.522   2.984   2.151  0.6939  0.1079 -0.2465
  801HOH      O 2421   1.211   0.779   1.334  0.1851 -0.3452 -0.5597
  801HOH     H1 2422   1.198   0.684   1.342 -0.3900 -0.2224  0.0549
  801HOH     H2 2423   1.124   0.816   1.342  0.3886  0.2395 -0.9441
  802HOH      O 2424   0.467   3.737   0.423 -0.3934  0.2474  0.1189
  802HOH     H1 2425   0.538   3.795   0.452  0.5202 -0.3756 -0.7298
  802HOH     H2 2426   0.491   3.651   0.458  0.1500 -0.2898 -1.3950
  803HOH      O 2427   1.895   1.472   3.310 -0.7950 -0.4251 -0.6951
  803HOH     H1 2428   1.945   1.452   3.231  0.6606 -1.0162  0.2746
  803HOH     H2 2429   1.927   1.408   3.375 -0.5142  1.1420  0.8778
  804HOH      O 2430   2.900   3.602   1.396 -0.0010  0.2274 -0.8466
  804HOH     H1 2431   2.951   3.529   1.431  0.6836  0.4350 -1.3509
  804HOH     H2 2432   2.966   3.667   1.372 -0.5620  0.8021 -0.8845
  805HOH      O 2433   2.758   0.350   3.648 -0.1531 -0.2410 -0.5271
  805HOH     H1 2434   2.714   0.372   3.730  0.6040 -1.6213  0.3253
  805HOH     H2 2435   2.689   0.316   3.591 -0.5202 -0.3524 -0.0270
  806HOH      O 2436   0.405   2.067   2.151  0.9455 -0.1324  0.9607
  806HOH     H1 2437   0.410   1.977   2.184  0.6090 -0.3046  0.5613
  806HOH     H2 2438   0.463   2.068   2.075 -0.0060 -0.3741  0.1972
  807HOH      O 2439   1.570   0.260   2.638  0.0742 -0.1526  0.0325
  807HOH     H1 2440   1.611   0.252   2.725 -0.0032  0.5982  0.1493
  807HOH     H2 2441   1.485   0.216   2.648 -0.1126  0.2913  0.4679
  808HOH      O 2442   2.321   1.935   3.368 -0.2052  0.6735 -0.7353
  808HOH     H1 2443   2.349   1.983   3.446 -0.0475 -0.5358  0.0011
  808HOH     H2 2444   2.384   1.959   3.300  1.1216 -0.0268  0.1737
  809HOH      O 2445   0.512   2.654   0.099  0.0085  0.6975 -0.0111
  809HOH     H1 2446   0.505   2.584   0.164 -0.6672  0.0175 -0.7582
  809HOH     H2 2447   0.580   2.623   0.038 -0.5129  0.5149 -0.5199
  810HOH      O 2448   0.182   3.730   3.555 -0.2757  0.0681  0.1629
  810HOH     H1 2449   0.229   3.725   3.638 -0.6371  0.2784  0.3833
  810HOH     H2 2450   0.248   3.759   3.492  0.1006 -0.4777  0.2913
  811HOH      O 2451   1.677   1.686   2.181  0.6223 -0.2463 -0.5451
  811HOH     H1 2452   1.760   1.688   2.135  0.7073  0.6721 -0.4032
  811HOH     H2 2453   1.626   1.757   2.141  0.4192  0.0741  0.2443
  812HOH      O 2454   0.685   0.470   3.331  0.5014 -0.5609 -1.0214
  812HOH     H1 2455   0.775   0.501   3.320  0.4940 -0.5209 -0.9719
  812HOH     H2 2456   0.632   0.549   3.317  0.4554 -0.6577 -1.4076
  813HOH      O 2457   1.737   0.903   0.930 -0.0246  0.5900  0.3351
  813HOH     H1 2458   1.812   0.906   0.871 -0.0573 -0.3944  0.2019
  813HOH     H2 2459   1.773   0.873   1.013 -0.1955  0.5229  0.3877
  814HOH      O 2460   1.230   1.773   2.417 -0.1297  0.5594 -0.0544
  814HOH     H1 2461   1.236   1.755   2.323  0.5509 -1.3199  0.2484
  814HOH     H2 2462   1.296   1.840   2.433  1.3043 -0.5948 -0.6787
  815HOH      O 2463   1.982   3.170   1.124  0.0143  0.2143 -0.5604
  815HOH     H1 2464   2.041   3.155   1.198 -0.1153 -0.2631 -0.5447
  815HOH     H2 2465   1.903   3.208   1.162 -0.5082 -1.0561 -0.2561
  816HOH      O 2466   3.382   2.492   0.583  1.0449  0.2563 -0.6328
  816HOH     H1 2467   3.381   2.398   0.565  0.4247  0.2383 -0.5455
  816HOH     H2 2468   3.471   2.509   0.614  0.8419 -0.5313  0.5103
  817HOH      O 2469   0.702   2.403   2.319 -0.8883 -0.3181 -0.1452
  817HOH     H1 2470   0.745   2.438   2.241 -0.8072  0.6541  0.3015
  817HOH     H2 2471   0.691   2.310   2.301 -0.5825 -0.1804 -1.1762
  818HOH      O 2472   0.070   0.934   0.221  0.1528  1.1183 -0.7883
  818HOH     H1 2473   0.145   0.877   0.207 -0.4719 -0.1721  0.5242
  818HOH     H2 2474   0.089   0.979   0.303 -0.9515 -0.2278  0.3074
  819HOH      O 2475   0.682   1.709   2.987  0.4578 -0.3211  0.5074
  819HOH     H1 2476   0.586   1.713   2.980  0.4166 -0.5257  0.9081
  819HOH     H2 2477   0.713   1.771   2.921  0.0607 -0.7567 -0.1184
  820HOH      O 2478   2.646   1.364   3.300 -0.3691 -0.0294 -0.0898
  820HOH     H1 2479   2.717   1.428   3.293 -0.5764  0.1908 -0.2214
  820HOH     H2 2480   2.573   1.414   3.337 -0.4847 -0.2288 -0.0492
  821HOH      O 2481   1.783   2.656   0.897  0.2256 -0.7759  0.1975
  821HOH     H1 2482   1.787   2.719   0.825  0.2139 -0.4842  0.4488
  821HOH     H2 2483   1.778   2.710   0.976 -0.2225 -1.0930  0.3907
  822HOH      O 2484   2.657   3.676   2.236  0.5893  0.3293 -0.3687
  822HOH     H1 2485   2.615   3.742   2.181  1.1301  0.1026 -1.0881
  822HOH     H2 2486   2.734   3.721   2.271  0.1617  0.5212  0.3524
  823HOH      O 2487   2.842   1.183   2.071  0.0813  0.3688  0.2626
  823HOH     H1 2488   2.886   1.105   2.106 -0.5108  0.2526  0.7850
  823HOH     H2 2489   2.751   1.173   2.098 -0.3642  0.4283 -1.0953
  824HOH      O 2490  -0.028   1.201   1.628  0.2609 -0.0847  0.7459
  824HOH     H1 2491   0.026   1.254   1.687 -0.1083  2.0650 -0.6022
  824HOH     H2 2492   0.009   1.217   1.542 -1.3862  0.0213 -0.0183
  825HOH      O 2493   1.802   3.247   3.776  0.3272 -0.4180 -0.5294
  825HOH     H1 2494   1.800   3.321   3.715 -0.2518  0.5478  0.5936
  825HOH     H2 2495   1.714   3.210   3.771 -0.2253  0.5861  0.7126
  826HOH      O 2496   1.371   2.026   2.248 -0.0781  0.6710  0.1394
  826HOH     H1 2497   1.348   2.028   2.155  0.8318  0.7628 -0.1105
  826HOH     H2 2498   1.460   2.061   2.250  0.0865  0.2361  0.9960
  827HOH      O 2499   1.649   0.522   1.509 -0.3016 -0.7679 -0.1379
  827HOH     H1 2500   1.677   0.593   1.451 -0.6051 -0.9748 -0.5460
  827HOH     H2 2501   1.699   0.536   1.590 -0.8476  0.3253  0.0586
  828HOH      O 2502   1.130   3.582   2.574 -0.2109 -0.3478 -0.3448
  828HOH     H1 2503   1.114   3.613   2.485  0.5792 -1.8730 -1.1113
  828HOH     H2 2504   1.186   3.505   2.562  0.6659 -0.1113  1.5442
  829HOH      O 2505   0.836   1.528   3.625 -0.0020 -0.5672 -0.6138
  829HOH     H1 2506   0.769   1.465   3.652 -0.3818 -0.1503 -0.5492
  829HOH     H2 2507   0.876   1.556   3.707 -0.9217  0.4415 -0.4514
  830HOH      O 2508   0.897   0.066   3.143 -0.1536 -0.1903 -0.0683
  830HOH     H1 2509   0.977   0.013   3.151  0.4741  0.7079 -0.0975
  830HOH     H2 2510   0.915   0.144   3.196 -1.2293 -0.1906  0.3476
  831HOH      O 2511   2.814   3.174   3.371 -0.5213 -0.4995  0.2350
  831HOH     H1 2512   2.867   3.100   3.341 -0.3271 -0.3929  0.3186
  831HOH     H2 2513   2.875   3.232   3.415 -0.6848 -0.3165  0.2249
  832HOH      O 2514   2.888   3.181   1.438 -0.5189 -0.1581 -0.5641
  832HOH     H1 2515   2.826   3.164   1.367 -0.8190 -0.2707 -0.2805
  832HOH     H2 2516   2.922   3.094   1.460 -0.9563 -0.2202 -0.1001
  833HOH      O 2517   0.839   3.062   2.959  0.4016 -0.4090  0.6391
  833HOH     H1 2518   0.836   3.137   2.901  0.1565 -1.6548 -1.1276
  833HOH     H2 2519   0.931   3.055   2.985  0.4387  0.4223  0.7750
  834HOH      O 2520   2.200   1.577   3.195  0.2401 -0.1851  0.3571
  834HOH     H1 2521   2.134   1.512   3.174 -0.8793  1.0889 -0.3920
  834HOH     H2 2522   2.229   1.611   3.110  0.5349  0.5213  0.7173
  835HOH      O 2523   1.245   2.667   3.479  0.1086 -0.1471 -0.0087
  835HOH     H1 2524   1.233   2.742   3.420 -0.1115  0.1601  0.4142
  835HOH     H2 2525   1.339   2.661   3.491  0.1124  0.2558  0.1936
  836HOH      O 2526   1.216   1.746   3.545 -0.1261 -0.2278  0.0916
  836HOH     H1 2527   1.151   1.703   3.489  0.5339 -0.4541 -0.5510
  836HOH     H2 2528   1.290   1.763   3.486  0.0926  0.7472  0.6051
  837HOH      O 2529   1.864   2.585   2.858  0.0405  0.1956 -0.3964
  837HOH     H1 2530   1.845   2.659   2.916  0.4743  0.6351 -0.7843
  837HOH     H2 2531   1.801   2.595   2.786  0.9232  0.9976 -1.1187
  838HOH      O 2532   0.077   2.826   3.870 -0.2881 -0.2077 -0.4744
  838HOH     H1 2533  -0.013   2.818   3.837 -0.0242 -0.4289 -1.1565
  838HOH     H2 2534   0.119   2.886   3.809 -0.0869  0.2452  0.1002
  839HOH      O 2535   0.299   3.122   0.236  0.1434  0.0126 -0.2375
  839HOH     H1 2536   0.219   3.155   0.196  0.2197  1.5755  0.7398
  839HOH     H2 2537   0.289   3.027   0.233 -1.6655  0.1279 -0.3307
  840HOH      O 2538   0.786   3.613   2.260 -0.2859  0.2044  0.1805
  840HOH     H1 2539   0.748   3.587   2.176 -1.1400  0.3612  0.4986
  840HOH     H2 2540   0.768   3.540   2.319  1.0118 -0.2641  0.0748
  841HOH      O 2541   3.827   3.626   2.322  0.2041  0.7121 -0.1121
  841HOH     H1 2542   3.875   3.687   2.266  0.4302  0.8919  0.2635
  841HOH     H2 2543   3.881   3.620   2.402  0.1163  0.1215 -0.0889
  842HOH      O 2544   2.640   1.266   3.653 -0.2131  0.0224  0.2269
  842HOH     H1 2545   2.577   1.332   3.624  0.2231  0.5937  0.5188
  842HOH     H2 2546   2.722   1.315   3.664  0.6134 -0.8633 -1.2145
  843HOH      O 2547   3.860   1.923   3.141 -0.3528 -0.6117  0.0995
  843HOH     H1 2548   3.865   2.016   3.162 -0.3548 -0.3541 -0.9213
  843HOH     H2 2549   3.863   1.920   3.045 -0.8700 -1.6280  0.0868
  844HOH      O 2550   1.771   0.108   1.369  0.5190  0.4847  0.0423
  844HOH     H1 2551   1.699   0.081   1.311  0.9482  0.1832 -0.3662
  844HOH     H2 2552   1.739   0.088   1.457 -0.2045  1.0837 -0.0610
  845HOH      O 2553   3.245   0.237   0.358  1.2208  0.5316 -0.7160
  845HOH     H1 2554   3.325   0.210   0.313  1.9636 -0.0584  0.8275
  845HOH     H2 2555   3.276   0.293   0.430  0.4816 -0.8188  0.7847
  846HOH      O 2556   1.557   1.665   3.668  0.5598 -0.5471 -0.4578
  846HOH     H1 2557   1.524   1.576   3.652 -1.4156  0.1421 -0.7421
  846HOH     H2 2558   1.500   1.699   3.736  0.8343  0.7082 -0.8148
  847HOH      O 2559   3.592   0.035   1.012 -0.4077 -0.3178  0.2886
  847HOH     H1 2560   3.676  -0.009   1.001 -0.5267 -0.6780  0.7257
  847HOH     H2 2561   3.615   0.125   1.035 -0.1531 -0.2602 -0.1665
  848HOH      O 2562   3.527   1.370   2.179  0.1161 -0.3114  0.2839
  848HOH     H1 2563   3.439   1.397   2.152 -0.1524 -1.0208  0.4034
  848HOH     H2 2564   3.535   1.402   2.269  0.2525  0.3440  0.0493
  849HOH      O 2565   1.299   3.768   2.678 -0.1476  1.0939  0.4758
  849HOH     H1 2566   1.367   3.741   2.740 -0.5454  0.5688  0.7018
  849HOH     H2 2567   1.241   3.692   2.672 -0.5971  1.4535  0.1202
  850HOH      O 2568   2.701   3.708   3.358  0.0509  0.1033 -0.5095
  850HOH     H1 2569   2.730   3.789   3.400 -0.5574  0.4843 -0.7847
  850HOH     H2 2570   2.618   3.732   3.317 -1.0226 -1.0780  0.8034
  851HOH      O 2571   0.825   2.518   1.482 -0.4045  0.0530 -0.4592
  851HOH     H1 2572   0.862   2.531   1.395  0.1784  0.2963 -0.1886
  851HOH     H2 2573   0.794   2.604   1.509 -0.5361 -0.0110 -0.4038
  852HOH      O 2574   1.957   1.894   2.199 -0.0960  0.0014 -0.9839
  852HOH     H1 2575   1.869   1.922   2.174 -0.2829 -0.0587 -0.4184
  852HOH     H2 2576   1.954   1.798   2.196  0.1963  0.0014 -1.7540
  853HOH      O 2577   1.653   3.702   0.677  0.3785  0.3488  0.1996
  853HOH     H1 2578   1.628   3.759   0.604  0.0583  0.0811  0.0998
  853HOH     H2 2579   1.718   3.643   0.640  0.2772  0.2666  0.1545
  854HOH      O 2580   3.634   1.905   1.901 -0.2813  0.1878 -0.2214
  854HOH     H1 2581   3.619   1.997   1.880 -0.2101  0.2423 -0.0331
  854HOH     H2 2582   3.681   1.906   1.984 -1.8305 -0.0636  0.7296
  855HOH      O 2583   2.795   2.552   1.308  0.5927 -0.2155 -0.2586
  855HOH     H1 2584   2.712   2.505   1.294  0.7023 -0.1944 -1.1282
  855HOH     H2 2585   2.782   2.636   1.263  0.7750  0.1594  0.3742
  856HOH      O 2586   2.847   1.667   0.366  0.2313 -0.2065 -0.6319
  856HOH     H1 2587   2.780   1.628   0.310 -0.3124  0.4900 -0.5009
  856HOH     H2 2588   2.798   1.723   0.427  0.9279  0.3331 -0.5358
  857HOH      O 2589   1.229   1.076   1.635 -0.3613  0.2390 -0.4771
  857HOH     H1 2590   1.149   1.047   1.590 -1.2555  1.4324  0.2051
  857HOH     H2 2591   1.254   1.001   1.689 -1.2250 -0.0618 -0.4542
  858HOH      O 2592   0.317   2.901   1.496  0.1737 -0.3830 -0.0477
  858HOH     H1 2593   0.406   2.929   1.517 -0.2590  0.7086  0.4749
  858HOH     H2 2594   0.289   2.962   1.427 -0.7402  0.4552  0.9958
  859HOH      O 2595   0.039   2.286   1.143 -0.2130 -0.0965  0.7592
  859HOH     H1 2596   0.081   2.362   1.183  0.3318 -0.2892  0.5741
  859HOH     H2 2597   0.034   2.222   1.214 -1.4624  0.3816  1.1591
  860HOH      O 2598   1.730   0.038   2.462 -0.3824 -0.4650  0.0386
  860HOH     H1 2599   1.794   0.073   2.524 -1.1251 -0.6649  0.9587
  860HOH     H2 2600   1.647   0.076   2.489 -0.6365  0.1108 -1.3862
  861HOH      O 2601   1.917   3.718   1.187  0.5162 -0.0768 -0.2658
  861HOH     H1 2602   1.925   3.777   1.112  0.4020  0.1502 -0.1005
  861HOH     H2 2603   2.008   3.705   1.216  0.4950  0.5986  0.1407
  862HOH      O 2604   0.516   1.380   0.304 -0.0365 -0.0734  0.3212
  862HOH     H1 2605   0.435   1.430   0.315  0.3214  0.5321  0.2728
  862HOH     H2 2606   0.570   1.433   0.246  0.2731 -0.6253  0.0905
  863HOH      O 2607   1.935   2.684   0.480 -0.4423  0.0272  0.0898
  863HOH     H1 2608   1.841   2.674   0.464 -0.4732  0.8548 -0.3992
  863HOH     H2 2609   1.971   2.710   0.395  0.0948  0.4918  0.4433
  864HOH      O 2610   2.476   1.363   2.043  0.2282  0.2083  0.1513
  864HOH     H1 2611   2.536   1.404   2.106 -0.0434  0.4653  0.2503
  864HOH     H2 2612   2.494   1.269   2.051  0.4246  0.2611  0.3789
  865HOH      O 2613   2.164   3.643   1.306 -0.0261  0.1340  0.2028
  865HOH     H1 2614   2.236   3.676   1.253 -0.5180  0.3758 -0.3410
  865HOH     H2 2615   2.174   3.548   1.304 -0.4241  0.0890 -0.9327
  866HOH      O 2616   1.297   2.536   2.411 -0.2635  0.3654 -0.3109
  866HOH     H1 2617   1.318   2.470   2.478 -1.0888 -0.5781 -0.9321
  866HOH     H2 2618   1.300   2.620   2.459 -0.7741 -0.2566  0.9087
  867HOH      O 2619   2.116   1.635   1.534  0.4249 -0.6438 -0.0506
  867HOH     H1 2620   2.190   1.652   1.593  0.7774 -0.9530 -0.3912
  867HOH     H2 2621   2.076   1.555   1.570 -0.6490  0.2852  0.9853
  868HOH      O 2622   3.303   2.422   0.875  0.3155  0.2223 -0.1925
  868HOH     H1 2623   3.300   2.435   0.780  1.2854  1.2704 -0.1293
  868HOH     H2 2624   3.307   2.511   0.910 -1.2941 -0.0657  0.9459
  869HOH      O 2625   1.081   3.417   2.232  0.1773  0.6032 -0.0840
  869HOH     H1 2626   1.117   3.395   2.318 -0.0593  0.7503  0.0541
  869HOH     H2 2627   1.090   3.513   2.226  1.0204  0.5229 -0.5982
  870HOH      O 2628   1.176   1.361   1.719 -0.1530  0.2936  0.6409
  870HOH     H1 2629   1.204   1.269   1.719  1.0513  0.6177 -0.1643
  870HOH     H2 2630   1.117   1.368   1.644 -0.6711  0.0864  1.0157
  871HOH      O 2631   1.168   0.350   0.087 -0.4768  0.5926 -0.5733
  871HOH     H1 2632   1.239   0.382   0.144 -1.1105  0.7436  0.1549
  871HOH     H2 2633   1.214   0.308   0.014  0.3908 -0.5514  0.5419
  872HOH      O 2634   0.887   1.167   3.547 -0.1461  0.2760  0.2401
  872HOH     H1 2635   0.944   1.220   3.603 -0.3823 -0.1673  0.9273
  872HOH     H2 2636   0.798   1.186   3.578 -0.2126 -0.8256  0.8015
  873HOH      O 2637   2.301   1.296   3.834 -0.2574 -0.0751 -0.1586
  873HOH     H1 2638   2.361   1.285   3.908  0.1972 -0.1213 -0.5243
  873HOH     H2 2639   2.292   1.390   3.824 -0.5473 -0.0683  0.1288
  874HOH      O 2640   3.296   0.324   2.229  1.0043  0.5937  0.4596
  874HOH     H1 2641   3.369   0.309   2.169 -0.0763 -1.3481 -0.5765
  874HOH     H2 2642   3.291   0.243   2.281 -0.9127  0.1579 -0.2262
  875HOH      O 2643   0.383   1.356   0.550 -0.1681  0.4179 -0.9291
  875HOH     H1 2644   0.414   1.404   0.626 -0.5347 -0.5565 -0.1259
  875HOH     H2 2645   0.455   1.361   0.487  1.6854 -1.5339  0.7270
  876HOH      O 2646   1.594   1.858   1.203  0.6082  0.2007  0.4175
  876HOH     H1 2647   1.529   1.926   1.220  0.7743  0.5297 -0.1933
  876HOH     H2 2648   1.606   1.814   1.287 -0.8281 -0.2552  0.4450
  877HOH      O 2649   2.475   3.467   1.802 -0.1061 -0.2317 -0.5161
  877HOH     H1 2650   2.502   3.488   1.713 -1.0316  0.2437 -0.7130
  877HOH     H2 2651   2.555   3.439   1.846  0.3345 -0.6629 -1.5414
  878HOH      O 2652   0.691   1.347   2.386  0.2087  0.4693  0.1227
  878HOH     H1 2653   0.727   1.321   2.470  0.1208  0.3817  0.1322
  878HOH     H2 2654   0.765   1.388   2.340  0.1187  1.0320  0.4584
  879HOH      O 2655   3.684   0.471   0.383  0.8078  0.4755  0.6889
  879HOH     H1 2656   3.751   0.479   0.315  0.3343  1.4115  0.2815
  879HOH     H2 2657   3.647   0.559   0.390  0.0604  0.1366  1.3563
  880HOH      O 2658   1.817   1.758   2.756 -0.1257 -0.6078 -0.3159
  880HOH     H1 2659   1.788   1.748   2.665 -1.3092  0.3860 -0.0894
  880HOH     H2 2660   1.868   1.839   2.756 -1.1629  0.0847  0.0855
  881HOH      O 2661   3.366   1.141   1.646 -0.3423  0.1041 -0.1003
  881HOH     H1 2662   3.373   1.153   1.741 -0.1535  0.3894 -0.1462
  881HOH     H2 2663   3.287   1.188   1.622 -0.1955  0.3399 -0.1306
  882HOH      O 2664   1.654   2.623   0.412 -0.1923 -0.4604 -0.0271
  882HOH     H1 2665   1.610   2.672   0.482 -1.0363 -0.7744 -0.3130
  882HOH     H2 2666   1.673   2.690   0.345 -1.4554 -0.4838 -0.4739
  883HOH      O 2667   2.481   0.509   2.895 -0.2558  0.2515  0.0137
  883HOH     H1 2668   2.506   0.526   2.804  0.2408 -1.2580 -0.1893
  883HOH     H2 2669   2.385   0.509   2.894 -0.2587 -0.0489 -0.5822
  884HOH      O 2670   1.117   2.760   1.116 -0.1890  0.2742 -0.0889
  884HOH     H1 2671   1.032   2.778   1.077  0.3668  1.6923 -0.7450
  884HOH     H2 2672   1.180   2.804   1.060  1.0373 -0.9475  0.2265
  885HOH      O 2673   1.497   3.634   2.233 -0.3098  0.2574 -0.3078
  885HOH     H1 2674   1.574   3.676   2.271  0.0260  0.3607 -1.0657
  885HOH     H2 2675   1.522   3.542   2.224 -0.8983 -0.0647  0.9762
  886HOH      O 2676   2.680   2.162   0.295 -0.5344 -0.2856  0.3769
  886HOH     H1 2677   2.602   2.115   0.265 -0.3961 -0.4150  0.2161
  886HOH     H2 2678   2.753   2.103   0.275 -0.2511  0.3753 -0.6879
  887HOH      O 2679   2.722   3.282   2.391  0.1774 -0.5803 -0.1607
  887HOH     H1 2680   2.658   3.330   2.338  0.0109 -0.7233 -0.0884
  887HOH     H2 2681   2.698   3.302   2.482  0.5408 -0.2310 -0.1343
  888HOH      O 2682   1.191   2.838   2.848  0.0129 -0.6713  0.0691
  888HOH     H1 2683   1.148   2.914   2.887 -0.6518 -0.6125 -0.7001
  888HOH     H2 2684   1.154   2.763   2.894 -0.7732 -0.6065 -0.4219
  889HOH      O 2685   1.376   3.812   0.850 -0.0028 -0.1181  0.5110
  889HOH     H1 2686   1.398   3.719   0.841  0.2308  0.0371 -0.9873
  889HOH     H2 2687   1.459   3.855   0.868  0.1717 -0.0658 -0.3189
  890HOH      O 2688   3.458   0.013   2.770 -0.3748  0.3892 -0.0938
  890HOH     H1 2689   3.479   0.083   2.708  0.2479  0.0532 -0.2873
  890HOH     H2 2690   3.526  -0.053   2.755  0.0309  0.4502  1.2011
  891HOH      O 2691   1.161   3.824   1.641 -0.0540  0.6295  0.9818
  891HOH     H1 2692   1.196   3.758   1.700 -0.6565  0.2465  0.9338
  891HOH     H2 2693   1.089   3.780   1.596  0.3608  0.9169 -0.0201
  892HOH      O 2694   1.764   3.542   1.311  0.4269 -0.3095  0.5959
  892HOH     H1 2695   1.796   3.539   1.401  2.3432 -0.8819  0.0165
  892HOH     H2 2696   1.826   3.599   1.266 -0.3610 -0.1990 -0.4133
  893HOH      O 2697   1.820   3.844   2.951  0.2981 -0.0266  0.0939
  893HOH     H1 2698   1.779   3.824   3.035 -0.5056  1.0585  0.0012
  893HOH     H2 2699   1.873   3.767   2.931 -0.0537 -0.6069  1.2447
  894HOH      O 2700   0.428   3.727   3.435 -0.5214 -0.3155  0.5990
  894HOH     H1 2701   0.468   3.689   3.513 -0.4940 -0.2420  0.6208
  894HOH     H2 2702   0.438   3.659   3.368 -0.4909 -0.3547  0.6429
  895HOH      O 2703   3.272   1.985   3.202  0.3474  0.0879  0.2968
  895HOH     H1 2704   3.298   1.908   3.251  1.3394  0.2469  0.0498
  895HOH     H2 2705   3.303   2.059   3.255 -1.1377  0.3943  0.8569
  896HOH      O 2706   3.004   2.540   2.552 -0.0932  0.4108  0.2062
  896HOH     H1 2707   2.967   2.615   2.505 -0.7019  0.3970  0.6526
  896HOH     H2 2708   3.040   2.484   2.482 -0.3007  0.7562 -0.1865
  897HOH      O 2709   3.518   3.298   2.865  0.4202  0.2832  0.0467
  897HOH     H1 2710   3.546   3.389   2.862 -0.7274  0.7836  1.7245
  897HOH     H2 2711   3.585   3.254   2.918  0.1271  0.5630  0.6657
  898HOH      O 2712   2.265   3.635   1.911 -0.0022 -0.3247  0.0008
  898HOH     H1 2713   2.312   3.561   1.949  1.0182  0.3473  0.1273
  898HOH     H2 2714   2.281   3.628   1.817 -0.8918 -0.8858 -0.1384
  899HOH      O 2715   0.356   1.010   1.270  0.3600  0.0103 -0.4866
  899HOH     H1 2716   0.405   0.928   1.272  0.0507 -0.1951  0.9112
  899HOH     H2 2717   0.275   0.991   1.319  0.2222  1.1087 -0.2221
  900HOH      O 2718   3.524   2.966   2.391 -0.7800  0.9726  0.5058
  900HOH     H1 2719   3.512   3.033   2.457 -1.0449  0.7447  0.6943
  900HOH     H2 2720   3.470   2.995   2.317  0.7037  2.0476 -0.2764
  901HOH      O 2721   0.247   3.543   0.180  0.4669 -0.2143 -0.6429
  901HOH     H1 2722   0.302   3.464   0.170  0.0397 -0.4450 -1.3066
  901HOH     H2 2723   0.195   3.526   0.259  1.5634  0.1634  0.2128
  902HOH      O 2724   3.767   3.235   2.492 -0.0864  0.1898  0.4218
  902HOH     H1 2725   3.736   3.299   2.428 -0.8931  0.3082  0.9003
  902HOH     H2 2726   3.862   3.236   2.484 -0.0502  1.6952  0.6334
  903HOH      O 2727   0.768   0.883   0.026 -0.5490  0.0802  0.2773
  903HOH     H1 2728   0.727   0.805   0.064  0.5284 -0.2493  0.8644
  903HOH     H2 2729   0.822   0.918   0.097 -0.2701  0.8169 -0.2710
  904HOH      O 2730   2.713   1.550   2.727 -0.2574 -0.5497  0.4757
  904HOH     H1 2731   2.665   1.470   2.705 -0.2126 -0.4019 -0.2189
  904HOH     H2 2732   2.694   1.566   2.819 -0.5191 -1.1859  0.5386
  905HOH      O 2733   2.625   3.650   3.856 -0.5745  0.0649 -0.4687
  905HOH     H1 2734   2.628   3.676   3.949  0.4980 -1.1894 -0.0881
  905HOH     H2 2735   2.700   3.695   3.817 -0.3877 -0.2404 -0.4659
  906HOH      O 2736   1.838   2.339   3.295 -0.1866 -0.3015  0.0525
  906HOH     H1 2737   1.923   2.361   3.257 -0.6552 -0.3888 -1.1243
  906HOH     H2 2738   1.844   2.246   3.314  0.4346 -0.0432  1.3114
  907HOH      O 2739   2.428   2.516   0.008 -0.0961  0.4790 -0.0558
  907HOH     H1 2740   2.501   2.455   0.012 -0.8513 -0.5280 -0.6054
  907HOH     H2 2741   2.379   2.499   0.088 -0.5257  0.0250 -0.3959
  908HOH      O 2742   1.597   0.839   0.114 -0.2789 -0.0372  0.1821
  908HOH     H1 2743   1.550   0.773   0.063  0.5700  0.0144 -0.7110
  908HOH     H2 2744   1.591   0.918   0.061  0.5792  0.0327  0.1698
  909HOH      O 2745   1.119   1.646   0.807 -0.0435  0.7991  0.1479
  909HOH     H1 2746   1.166   1.640   0.890 -0.1923 -0.1667  0.1950
  909HOH     H2 2747   1.047   1.706   0.824 -0.9173 -0.4199  1.1974
  910HOH      O 2748   3.890   2.597   3.654  0.0923 -0.0492  0.0075
  910HOH     H1 2749   3.902   2.567   3.744 -0.9593  0.9468  0.5267
  910HOH     H2 2750   3.795   2.603   3.643  0.2128  0.9849 -0.7543
  911HOH      O 2751   1.702   1.949   3.724 -0.7207  0.0731 -0.0910
  911HOH     H1 2752   1.633   1.896   3.685  0.1109 -0.8960 -0.3179
  911HOH     H2 2753   1.767   1.959   3.654 -0.4724  0.6917  0.2107
  912HOH      O 2754   2.638   0.733   2.232  0.2401 -0.0277  0.2545
  912HOH     H1 2755   2.672   0.646   2.214  0.4270  0.0853  0.0532
  912HOH     H2 2756   2.701   0.773   2.291 -0.8905 -0.7790  2.1540
  913HOH      O 2757   2.098   0.493   2.798 -0.1371 -0.0669  0.2669
  913HOH     H1 2758   2.132   0.425   2.855 -0.5580 -0.2978  0.2522
  913HOH     H2 2759   2.066   0.446   2.721  1.2508  0.2946 -0.6238
  914HOH      O 2760   3.402   0.657   2.987  0.1695  0.1724  0.0873
  914HOH     H1 2761   3.361   0.645   2.902 -0.6249 -0.6119  0.5545
  914HOH     H2 2762   3.495   0.664   2.968  0.1874 -1.4414 -0.7557
  915HOH      O 2763   3.865   0.316   2.728  0.2237 -0.5814  0.3692
  915HOH     H1 2764   3.917   0.345   2.653 -0.3590 -0.2541  0.0795
  915HOH     H2 2765   3.792   0.378   2.731  0.4073 -0.3818  1.4071
  916HOH      O 2766   2.210   0.127   2.771 -0.7573 -0.5254  0.2171
  916HOH     H1 2767   2.209   0.039   2.733 -0.9419 -0.6993  0.6046
  916HOH     H2 2768   2.226   0.186   2.697  0.3331 -0.9434  0.0792
  917HOH      O 2769   1.352   2.276   1.551 -1.0138  0.1631  0.4383
  917HOH     H1 2770   1.363   2.300   1.459  0.4553  1.9593  0.9456
  917HOH     H2 2771   1.276   2.327   1.580 -1.1028  0.0826  0.3459
  918HOH      O 2772   0.432   1.454   1.526 -0.1609  0.3202  0.2202
  918HOH     H1 2773   0.468   1.376   1.485  1.9362  1.0543  0.4502
  918HOH     H2 2774   0.455   1.446   1.618  0.1032  1.1901  0.2463
  919HOH      O 2775   2.274   1.932   2.930  0.1403  0.1859  0.0285
  919HOH     H1 2776   2.270   1.968   2.841 -1.2121 -0.2189 -0.1178
  919HOH     H2 2777   2.289   2.009   2.985  1.5214  0.3836 -0.5374
  920HOH      O 2778   0.391   1.705   0.159 -0.1725  0.0350  0.0528
  920HOH     H1 2779   0.462   1.705   0.223  0.4460  1.0683 -0.5950
  920HOH     H2 2780   0.314   1.680   0.210  0.2395  1.0908  1.2895
  921HOH      O 2781   1.792   1.533   3.753  0.5807  0.6717  0.3246
  921HOH     H1 2782   1.735   1.461   3.779  0.4170  0.3456 -0.8278
  921HOH     H2 2783   1.740   1.612   3.770 -0.7648  0.3692 -1.6360
  922HOH      O 2784   1.059   1.150   2.767  0.4583  0.2482  0.7763
  922HOH     H1 2785   1.065   1.203   2.846  0.2012  1.0220  0.3064
  922HOH     H2 2786   1.110   1.198   2.702 -1.0293  0.8139 -0.0929
  923HOH      O 2787   3.768   3.396   3.254 -0.3797 -0.2821 -0.2484
  923HOH     H1 2788   3.855   3.357   3.263  0.5241  1.2017 -1.5809
  923HOH     H2 2789   3.726   3.380   3.339  1.7327  0.1444  1.0213
  924HOH      O 2790   2.509   3.805   3.639  0.1060  0.3784 -0.2133
  924HOH     H1 2791   2.499   3.785   3.732 -0.1067 -0.4587 -0.4001
  924HOH     H2 2792   2.575   3.744   3.608  0.3330  0.7930 -0.5810
  925HOH      O 2793   1.429   0.500   2.123  0.2260 -0.5747  0.4634
  925HOH     H1 2794   1.401   0.420   2.079 -1.5814 -0.2580  0.8928
  925HOH     H2 2795   1.519   0.513   2.093  0.0584 -1.8946 -0.8556
  926HOH      O 2796   2.861   2.962   0.932 -0.3665 -0.1855  0.1338
  926HOH     H1 2797   2.924   2.974   1.003  0.8828 -0.2485 -0.8899
  926HOH     H2 2798   2.799   2.896   0.965  0.3780 -0.4776  1.0207
  927HOH      O 2799   2.773   2.472   0.335 -0.0255  0.1308 -0.3519
  927HOH     H1 2800   2.688   2.517   0.333  0.2993  0.7985 -1.8684
  927HOH     H2 2801   2.827   2.525   0.394 -0.1074  0.8842 -0.9233
  928HOH      O 2802   0.916   1.809   2.047  0.5026 -0.1396 -0.0228
  928HOH     H1 2803   0.870   1.893   2.043 -1.7309 -1.2442 -0.2136
  928HOH     H2 2804   0.915   1.786   2.140 -0.0991 -0.5260 -0.1179
  929HOH      O 2805   2.852   2.237   1.185 -0.5140 -0.8044  0.9422
  929HOH     H1 2806   2.870   2.261   1.095 -1.1571 -0.4919  0.8923
  929HOH     H2 2807   2.903   2.300   1.237 -1.0841 -0.2069  0.8006
  930HOH      O 2808   3.504   3.042   3.121 -0.3699 -0.6113  0.3455
  930HOH     H1 2809   3.584   3.074   3.079  0.2357 -1.7608  0.5470
  930HOH     H2 2810   3.534   3.005   3.204 -0.9980 -1.6230  0.1531
  931HOH      O 2811   3.614   1.726   3.252  0.2130  0.2674  0.7670
  931HOH     H1 2812   3.666   1.791   3.205 -0.7140  0.3448 -0.2450
  931HOH     H2 2813   3.651   1.642   3.224 -0.5960  0.2883 -0.5770
  932HOH      O 2814   1.539   0.833   3.497  0.3120  0.0026 -0.4352
  932HOH     H1 2815   1.479   0.785   3.439 -0.9871  0.3742  0.5115
  932HOH     H2 2816   1.616   0.775   3.504 -0.2289 -0.8601 -1.1128
  933HOH      O 2817   1.648   0.647   1.256  0.0729  0.2688 -0.3101
  933HOH     H1 2818   1.690   0.638   1.171  0.4325 -1.0590 -0.0416
  933HOH     H2 2819   1.560   0.612   1.242  0.1136  0.1035 -0.1505
  934HOH      O 2820   3.101   1.672   0.273 -0.2112 -0.1871 -0.4992
  934HOH     H1 2821   3.011   1.667   0.306 -0.3312 -0.6319 -0.8637
  934HOH     H2 2822   3.155   1.683   0.352 -0.5436 -0.5180 -0.2150
  935HOH      O 2823   2.864   0.187   2.097  0.2603 -0.8037 -0.0719
  935HOH     H1 2824   2.870   0.092   2.103  0.4998 -0.7946 -0.1604
  935HOH     H2 2825   2.945   0.214   2.055  0.3159 -0.5390  0.1967
  936HOH      O 2826   0.241   3.359   3.543 -0.1307 -0.4331  0.7452
  936HOH     H1 2827   0.168   3.413   3.574 -0.3571  0.2237 -0.7368
  936HOH     H2 2828   0.299   3.351   3.618 -0.7399  0.7680  1.4056
  937HOH      O 2829   2.339   3.825   0.734 -0.4220  0.3198  0.2043
  937HOH     H1 2830   2.285   3.779   0.669 -0.0706  0.9754 -0.5779
  937HOH     H2 2831   2.278   3.882   0.780 -0.5317  0.4677 -0.1224
  938HOH      O 2832   3.351   1.301   3.215  0.0538 -0.0003 -0.2262
  938HOH     H1 2833   3.313   1.323   3.130 -0.1647 -0.6303 -0.3050
  938HOH     H2 2834   3.275   1.283   3.271  0.1611  1.0335  0.3098
  939HOH      O 2835   3.630   3.434   2.334 -0.3776 -0.1721 -0.5914
  939HOH     H1 2836   3.697   3.502   2.327 -0.0791 -0.5307 -1.4152
  939HOH     H2 2837   3.554   3.479   2.372  0.5284  0.0713  1.0985
  940HOH      O 2838   3.281   0.084   2.348  0.1619 -0.5208  0.5428
  940HOH     H1 2839   3.222   0.012   2.326  0.2693 -0.3645 -0.3073
  940HOH     H2 2840   3.369   0.050   2.332  0.3908 -0.9102  2.2538
  941HOH      O 2841   3.105   2.840   2.060  0.3186 -0.0053 -0.3027
  941HOH     H1 2842   3.023   2.864   2.015  0.5307  0.8671 -0.2627
  941HOH     H2 2843   3.152   2.786   1.997 -0.2003 -0.3580 -0.4001
  942HOH      O 2844   2.543   0.719   0.995  0.0869  0.0177 -0.3345
  942HOH     H1 2845   2.565   0.687   0.907 -0.0114  0.1055 -0.3931
  942HOH     H2 2846   2.526   0.640   1.046  0.1915 -0.0363 -0.3818
  943HOH      O 2847   1.275   0.820   0.766  0.1005 -0.0077  0.1096
  943HOH     H1 2848   1.362   0.793   0.795  0.3058 -0.3862 -0.7807
  943HOH     H2 2849   1.277   0.808   0.671 -0.8000  0.3523  0.0268
  944HOH      O 2850   2.273   1.140   1.018 -0.0715  0.1589 -0.1978
  944HOH     H1 2851   2.329   1.213   1.044  0.7526 -0.1681 -0.9587
  944HOH     H2 2852   2.267   1.085   1.096  1.8335 -0.4993 -0.4320
  945HOH      O 2853   2.824   3.336   0.133  0.0548  0.1490  0.2847
  945HOH     H1 2854   2.864   3.423   0.127  0.0305  0.1173 -0.7956
  945HOH     H2 2855   2.753   3.346   0.196  0.0047  0.9407  0.1229
  946HOH      O 2856   0.678   3.592   2.936  0.0785 -0.2076  0.6526
  946HOH     H1 2857   0.725   3.510   2.949  0.6667 -0.0725 -0.4206
  946HOH     H2 2858   0.598   3.566   2.891  0.2642 -0.2009  0.3136
  947HOH      O 2859   2.376   1.365   1.111 -0.6900 -0.1162  0.5828
  947HOH     H1 2860   2.396   1.374   1.204 -0.5776 -1.0094  0.6657
  947HOH     H2 2861   2.328   1.444   1.089  1.2164  1.2429  0.8348
  948HOH      O 2862   0.955   0.266   0.635 -0.0043  0.5334 -0.2387
  948HOH     H1 2863   1.038   0.256   0.682  0.4434  1.2906 -0.8221
  948HOH     H2 2864   0.923   0.352   0.661 -0.0100  0.7437 -0.9107
  949HOH      O 2865   3.822   1.074   0.842  0.1410  0.0686 -0.3698
  949HOH     H1 2866   3.741   1.110   0.805 -0.0998  0.2789  0.3204
  949HOH     H2 2867   3.882   1.148   0.843  0.0744  0.1217 -0.1509
  950HOH      O 2868   0.670   1.424   1.173 -0.0973  0.3078  0.0038
  950HOH     H1 2869   0.601   1.482   1.205  0.8503  2.2142 -1.0560
  950HOH     H2 2870   0.645   1.406   1.082 -0.0033 -0.3908  0.1083
  951HOH      O 2871   0.141   0.044   2.627 -0.0806 -0.0893 -0.4221
  951HOH     H1 2872   0.088   0.121   2.645 -0.8513 -0.4127 -1.1783
  951HOH     H2 2873   0.080  -0.020   2.590  0.5906 -0.9635 -0.1094
  952HOH      O 2874   2.104   2.478   1.211 -0.6661  0.4215  0.0994
  952HOH     H1 2875   2.105   2.393   1.255 -0.9411  0.6164  0.4967
  952HOH     H2 2876   2.058   2.462   1.129  1.0549 -0.2726 -0.8492
  953HOH      O 2877   1.837   2.210   1.989 -0.6634 -0.6346  0.3071
  953HOH     H1 2878   1.885   2.222   1.907 -0.7382  0.7191  0.4141
  953HOH     H2 2879   1.899   2.236   2.057 -1.2763  0.4861  0.4917
  954HOH      O 2880   2.744   0.896   1.994 -0.1940  0.4663  0.0851
  954HOH     H1 2881   2.815   0.835   1.977  1.1455  1.5956  1.1837
  954HOH     H2 2882   2.695   0.857   2.067 -0.4440 -0.0704 -0.3492
  955HOH      O 2883   2.316   2.628   3.243 -0.0648  0.4684 -0.7428
  955HOH     H1 2884   2.288   2.704   3.295  0.0047  0.5232 -0.7840
  955HOH     H2 2885   2.254   2.625   3.170 -0.2242  0.3292 -0.5997
  956HOH      O 2886   2.485   0.169   3.231 -0.0895 -0.2534 -0.0075
  956HOH     H1 2887   2.428   0.244   3.215  0.3834 -0.2279 -2.1242
  956HOH     H2 2888   2.564   0.186   3.180  0.4530 -1.7423  0.2252
  957HOH      O 2889   0.165   2.045   1.819 -0.2387  0.3540  0.8804
  957HOH     H1 2890   0.114   2.082   1.747  0.5634  0.4135  0.3223
  957HOH     H2 2891   0.183   1.955   1.792 -0.3643  0.2096  1.2569
  958HOH      O 2892   0.677   3.018   0.191  0.0711 -0.3535 -0.3606
  958HOH     H1 2893   0.676   3.002   0.097 -0.2359  0.2325 -0.4727
  958HOH     H2 2894   0.584   3.029   0.214  0.1451 -0.4621  0.0007
  959HOH      O 2895   1.299   3.690   0.165  0.0163 -0.0332  0.2015
  959HOH     H1 2896   1.325   3.779   0.142 -0.6549  0.2212  0.3861
  959HOH     H2 2897   1.246   3.700   0.244 -0.7102 -0.5083 -0.2033
  960HOH      O 2898   1.465   0.905   1.437 -0.2420  0.0599  0.2354
  960HOH     H1 2899   1.509   0.988   1.419 -0.1543 -0.0547 -0.0887
  960HOH     H2 2900   1.384   0.908   1.386 -0.2053 -0.0834  0.1666
  961HOH      O 2901   3.779   0.189   2.956  0.2805  0.4100  0.0783
  961HOH     H1 2902   3.801   0.098   2.975  0.5342  0.4800  0.1236
  961HOH     H2 2903   3.821   0.207   2.872  0.8104  0.6905  0.3954
  962HOH      O 2904   1.669   1.087   2.883 -0.2161  0.0700 -0.4721
  962HOH     H1 2905   1.719   1.020   2.931 -0.6260 -0.0659 -0.2305
  962HOH     H2 2906   1.736   1.133   2.832  0.0762 -0.5365 -0.6663
  963HOH      O 2907   2.547   3.060   2.618  0.0177 -0.2116  0.0039
  963HOH     H1 2908   2.519   3.131   2.560  0.2322 -0.4937 -0.4457
  963HOH     H2 2909   2.494   3.073   2.697 -0.7510 -0.2080 -0.4890
  964HOH      O 2910   3.296   2.907   3.768  0.3749  0.1251 -0.1553
  964HOH     H1 2911   3.289   2.838   3.834 -1.1054  0.4882  0.1315
  964HOH     H2 2912   3.224   2.967   3.788  1.8544  2.0570 -0.0834
  965HOH      O 2913   1.734   1.433   2.359 -0.2460  0.4718 -0.2391
  965HOH     H1 2914   1.787   1.367   2.313 -1.1376 -0.8051  0.4375
  965HOH     H2 2915   1.744   1.512   2.306  0.9865 -0.1445 -1.0407
  966HOH      O 2916   1.302   2.815   2.120 -0.3903 -0.1356 -0.4564
  966HOH     H1 2917   1.323   2.808   2.213  0.5363 -0.4527 -0.6696
  966HOH     H2 2918   1.321   2.906   2.097  1.0750 -0.4491 -0.6821
  967HOH      O 2919   2.902   3.289   3.116  0.3056 -0.1426  0.1300
  967HOH     H1 2920   2.979   3.240   3.143 -0.2168 -0.7513  0.5728
  967HOH     H2 2921   2.836   3.267   3.181 -0.6055 -0.5841 -0.8888
  968HOH      O 2922   0.147   0.656   0.736 -0.2229  0.1892 -0.2710
  968HOH     H1 2923   0.103   0.597   0.675  1.1261 -0.7079 -0.4677
  968HOH     H2 2924   0.076   0.699   0.784 -1.2974 -1.1442 -0.5506
  969HOH      O 2925   3.849   2.410   0.009  0.5968  0.3601  0.1575
  969HOH     H1 2926   3.900   2.465   0.069 -0.3127  0.2352  1.1114
  969HOH     H2 2927   3.793   2.358   0.067 -0.6818  0.5585 -0.8121
  970HOH      O 2928   1.919   0.312   1.853 -0.4640  0.3899  0.2318
  970HOH     H1 2929   1.891   0.352   1.936  0.2748  0.9369  0.2296
  970HOH     H2 2930   1.938   0.386   1.796  1.6738  0.1397  0.4689
  971HOH      O 2931   2.784   0.820   1.144  0.2543 -0.4427 -0.5062
  971HOH     H1 2932   2.700   0.819   1.190  0.2939 -0.1998 -0.4310
  971HOH     H2 2933   2.769   0.763   1.068 -0.3386  0.4972 -1.1305
  972HOH      O 2934   1.050   2.330   1.840  0.1912  0.1285  0.0384
  972HOH     H1 2935   1.132   2.353   1.884  0.2429 -0.7332  0.4312
  972HOH     H2 2936   1.062   2.361   1.750  0.8010  0.3482  0.1872
  973HOH      O 2937   2.235   1.934   1.134  0.5628 -0.7254 -0.0144
  973HOH     H1 2938   2.281   1.899   1.058  0.1118  0.9327 -1.1594
  973HOH     H2 2939   2.167   1.869   1.153  0.3726 -0.9719 -1.3724
  974HOH      O 2940   2.638   1.375   0.759  0.1205 -0.1519  0.0231
  974HOH     H1 2941   2.708   1.440   0.758 -1.1422  1.5789  2.5462
  974HOH     H2 2942   2.648   1.331   0.843 -0.9840 -0.8957 -0.1990
  975HOH      O 2943   0.152   3.105   2.946 -0.3815  0.2277  0.4092
  975HOH     H1 2944   0.114   3.054   2.874  1.2633  0.2654 -0.5793
  975HOH     H2 2945   0.197   3.178   2.903  1.0650 -0.0022  1.3792
  976HOH      O 2946   3.356   1.584   3.708 -0.3822 -0.0460 -0.1199
  976HOH     H1 2947   3.346   1.564   3.615  0.5024  0.0838 -0.2607
  976HOH     H2 2948   3.394   1.672   3.710 -0.2014 -0.1297  0.3489
  977HOH      O 2949   3.423   1.343   1.373 -0.3823  0.3536  0.1338
  977HOH     H1 2950   3.395   1.412   1.433  0.0871  0.1470  0.5938
  977HOH     H2 2951   3.346   1.287   1.363 -0.2041 -0.1442  1.2953
  978HOH      O 2952   2.955   0.708   2.017  0.4935  0.3032 -0.1195
  978HOH     H1 2953   2.996   0.661   2.090 -0.2586 -1.7641 -0.8716
  978HOH     H2 2954   3.006   0.683   1.940 -0.9503 -0.8591 -0.8025
  979HOH      O 2955   3.553   2.677   2.388 -0.0004 -0.5470  0.0869
  979HOH     H1 2956   3.648   2.680   2.401 -0.1434  0.6059  1.2961
  979HOH     H2 2957   3.531   2.765   2.358 -0.8068 -0.3279  1.2035
  980HOH      O 2958   0.825   1.759   0.732 -0.2196 -0.0469 -1.0337
  980HOH     H1 2959   0.829   1.855   0.726  0.9039 -0.0160 -0.4877
  980HOH     H2 2960   0.754   1.734   0.674 -0.5848  1.1231 -1.1482
  981HOH      O 2961   1.623   1.955   0.909 -0.3424  0.1289  0.0231
  981HOH     H1 2962   1.680   1.897   0.960 -0.1990 -0.7470 -1.0647
  981HOH     H2 2963   1.535   1.937   0.942 -0.2485 -0.3860  0.0159
  982HOH      O 2964   0.738   0.805   0.353 -0.7372 -0.5447  0.3307
  982HOH     H1 2965   0.711   0.790   0.443  0.5002  1.4388  1.1656
  982HOH     H2 2966   0.702   0.891   0.331  0.4823 -0.1560 -0.3418
  983HOH      O 2967   2.158   2.185   1.209  0.2630 -0.1220  0.4621
  983HOH     H1 2968   2.063   2.198   1.212  0.1418 -0.5441 -0.7332
  983HOH     H2 2969   2.170   2.095   1.179  1.0345  0.1795 -0.2088
  984HOH      O 2970   3.096   3.866   2.967 -0.1272  1.0130  0.2197
  984HOH     H1 2971   3.177   3.871   3.016  0.3507 -1.9278  0.0760
  984HOH     H2 2972   3.027   3.873   3.033  0.4375 -0.3902  1.0433
  985HOH      O 2973   2.769   0.793   2.460  0.0406  0.1643  0.9130
  985HOH     H1 2974   2.864   0.800   2.472  0.2802  0.4066 -0.6783
  985HOH     H2 2975   2.734   0.871   2.503  0.7400  0.8654  0.2904
  986HOH      O 2976   1.123   1.743   1.848 -0.3039  0.8919  0.0389
  986HOH     H1 2977   1.079   1.783   1.924  0.2659  1.7733 -0.0687
  986HOH     H2 2978   1.177   1.673   1.886 -0.2329  1.1429  0.4136
  987HOH      O 2979   0.278   1.030   3.687 -0.1574  0.0699  0.7032
  987HOH     H1 2980   0.212   1.090   3.652 -0.4662 -0.0877  1.0042
  987HOH     H2 2981   0.235   0.987   3.761  0.4356  0.3032  1.2063
  988HOH      O 2982   1.792   2.493   0.007 -0.1224 -0.4344 -0.1122
  988HOH     H1 2983   1.797   2.401   0.030 -0.6239 -0.4856 -0.1726
  988HOH     H2 2984   1.712   2.524   0.050 -0.4081 -0.2335 -0.7564
  989HOH      O 2985   3.333   2.468   2.799  0.2443  0.1979 -0.3842
  989HOH     H1 2986   3.352   2.536   2.864 -0.2027  0.1314 -0.1720
  989HOH     H2 2987   3.343   2.512   2.715 -0.1326  0.5610 -0.2467
  990HOH      O 2988   3.809   1.497   3.292 -0.2101 -0.7139 -0.2711
  990HOH     H1 2989   3.856   1.446   3.226 -0.7705 -0.7689 -0.6368
  990HOH     H2 2990   3.737   1.440   3.319  0.6479 -1.1941  1.2677
  991HOH      O 2991   2.559   0.454   3.817 -0.1249 -0.1652 -0.3553
  991HOH     H1 2992   2.582   0.525   3.877  0.2758 -0.1829 -0.4793
  991HOH     H2 2993   2.490   0.405   3.862  0.1860 -0.1898  0.1008
  992HOH      O 2994   1.928   1.861   1.517  0.1302  0.0640  0.1303
  992HOH     H1 2995   1.972   1.777   1.528 -0.4048 -0.1249  1.0186
  992HOH     H2 2996   1.848   1.854   1.569 -0.3183  0.8504 -0.4031
  993HOH      O 2997   0.542   0.659   2.357 -0.1224  0.3118 -0.1278
  993HOH     H1 2998   0.484   0.618   2.293 -0.5389  0.3953  0.1907
  993HOH     H2 2999   0.513   0.750   2.361 -0.8670  0.0715  0.9933
  994HOH      O 3000   0.987   3.135   3.695 -0.1634  0.2914 -0.7048
  994HOH     H1 3001   0.963   3.047   3.726 -0.1910 -0.0392 -1.5938
  994HOH     H2 3002   0.928   3.194   3.742 -1.1244 -0.2972 -1.1043
  995HOH      O 3003   2.231   1.332   1.631  0.4395 -0.1680  0.1013
  995HOH     H1 3004   2.252   1.409   1.684 -1.5699  0.6771 -0.1342
  995HOH     H2 3005   2.199   1.267   1.694  0.9139 -0.3361  0.1764
  996HOH      O 3006   2.848   1.130   0.531  0.5724 -0.0667  1.0817
  996HOH     H1 3007   2.807   1.210   0.499 -0.4453 -0.1372  2.0569
  996HOH     H2 3008   2.836   1.134   0.626  0.5911 -1.3144  1.1711
  997HOH      O 3009   2.458   1.602   3.290  0.5636  0.5753  0.3494
  997HOH     H1 3010   2.449   1.675   3.230  0.4537 -0.5501 -1.1252
  997HOH     H2 3011   2.375   1.555   3.283  1.2057 -0.5771 -0.0775
  998HOH      O 3012   0.036   3.562   1.705  0.5571 -0.1786  0.2649
  998HOH     H1 3013   0.019   3.568   1.799  0.4233 -0.0039  0.2316
  998HOH     H2 3014  -0.039   3.514   1.670 -0.5552  1.5574 -0.0450
  999HOH      O 3015   3.868   2.561   2.276 -0.4687 -0.4496 -0.0151
  999HOH     H1 3016   3.923   2.517   2.211  0.2070  0.3984 -0.0511
  999HOH     H2 3017   3.805   2.610   2.224 -0.4144 -0.3699 -0.0049
 1000HOH      O 3018   0.621   0.465   1.102  0.6361 -0.2150 -0.0548
 1000HOH     H1 3019   0.591   0.407   1.173  0.5917 -1.2033 -0.8304
 1000HOH     H2 3020   0.698   0.509   1.138 -0.4319  0.7673  1.2495
 1001HOH      O 3021   2.247   0.641   1.600  0.2203  0.3581 -0.4749
 1001HOH     H1 3022   2.296   0.625   1.519  0.3997 -0.7081 -0.1862
 1001HOH     H2 3023   2.302   0.700   1.651  0.9442 -0.3483 -0.4096
 1002HOH      O 3024   3.655   1.670   1.393  0.5280  0.3517 -0.0818
 1002HOH     H1 3025   3.717   1.606   1.429 -0.5978 -0.3597  0.7448
 1002HOH     H2 3026   3.697   1.703   1.314  2.0662  0.1362  0.5794
 1003HOH      O 3027   0.751   2.873   0.804 -0.0477 -0.2528 -0.4693
 1003HOH     H1 3028   0.793   2.958   0.816 -0.4569 -0.1548  0.3909
 1003HOH     H2 3029   0.661   2.895   0.779 -0.3709 -0.4001  0.5014
 1004HOH      O 3030   0.369   3.589   0.833  0.2833 -1.1463 -0.6945
 1004HOH     H1 3031   0.318   3.628   0.761 -0.2331 -0.2909  0.0956
 1004HOH     H2 3032   0.314   3.601   0.910  1.8908  0.4288  0.3355
 1005HOH      O 3033   0.440   3.346   0.153 -0.2654  0.4945 -0.3677
 1005HOH     H1 3034   0.390   3.266   0.172 -0.2190  0.0328 -1.9103
 1005HOH     H2 3035   0.523   3.333   0.199 -0.3439 -0.2507 -0.4092
 1006HOH      O 3036   0.092   1.030   0.494  0.1603 -0.6474 -0.5444
 1006HOH     H1 3037   0.147   0.996   0.564 -1.0668  0.4789  1.1024
 1006HOH     H2 3038   0.005   0.995   0.511 -0.1097 -0.7613 -1.8767
 1007HOH      O 3039   1.635   2.896   3.122  0.9218 -0.2632  0.8138
 1007HOH     H1 3040   1.652   2.855   3.207  1.1569 -1.7425  0.0975
 1007HOH     H2 3041   1.590   2.829   3.071 -0.0265  0.8929  0.0311
 1008HOH      O 3042   0.231   0.032   1.805  0.0983  0.7218 -0.0981
 1008HOH     H1 3043   0.299   0.090   1.769  0.2375  0.3486 -0.4640
 1008HOH     H2 3044   0.271  -0.005   1.884  0.3062  0.5501 -0.2789
 1009HOH      O 3045   0.003   2.869   1.204 -0.1351  0.1646  0.2728
 1009HOH     H1 3046   0.079   2.918   1.173 -0.4232  0.8612  0.6305
 1009HOH     H2 3047  -0.037   2.925   1.271 -0.4603 -0.5720  0.7308
 1010HOH      O 3048   0.200   0.231   0.344  0.5731  0.8515 -0.4843
 1010HOH     H1 3049   0.199   0.149   0.294  1.2171  0.1400  0.5972
 1010HOH     H2 3050   0.113   0.236   0.384  0.5973  0.5848 -0.3951
 1011HOH      O 3051   0.514   3.589   3.639 -0.1950  0.3678 -0.2615
 1011HOH     H1 3052   0.433   3.541   3.656  0.1384 -0.0649  0.1681
 1011HOH     H2 3053   0.553   3.602   3.726  0.8583 -0.6350 -0.5366
 1012HOH      O 3054   0.101   2.170   2.045 -0.1708  0.3043 -0.5276
 1012HOH     H1 3055   0.131   2.105   2.109  0.7528  1.2828  0.1022
 1012HOH     H2 3056   0.134   2.138   1.961 -0.9288 -0.7210 -0.4740
 1013HOH      O 3057   3.724   0.127   0.098  0.7770 -0.5933 -0.1912
 1013HOH     H1 3058   3.749   0.070   0.025  1.7215  0.0994 -0.4472
 1013HOH     H2 3059   3.751   0.215   0.070 -0.2207 -0.0734  0.3744
 1014HOH      O 3060   0.580   2.933   1.537 -0.1311 -0.2955  0.4907
 1014HOH     H1 3061   0.558   2.846   1.569  0.2559 -0.6330 -0.1406
 1014HOH     H2 3062   0.673   2.928   1.515  0.1605  0.5603  1.3422
 1015HOH      O 3063   1.567   1.771   1.479  0.2908 -0.8602  0.0531
 1015HOH     H1 3064   1.489   1.815   1.512  0.0102 -0.6029 -0.8919
 1015HOH     H2 3065   1.630   1.775   1.551 -0.5085 -0.9533  0.7898
 1016HOH      O 3066   3.553   3.207   1.753  0.0763 -1.0538 -0.5623
 1016HOH     H1 3067   3.483   3.244   1.808  1.2678  0.2743  0.1816
 1016HOH     H2 3068   3.603   3.152   1.813  1.0829 -0.0077 -0.3763
 1017HOH      O 3069   1.559   1.631   1.045 -0.5940  0.1087 -0.0160
 1017HOH     H1 3070   1.588   1.693   1.111  0.4303 -0.3345 -0.0181
 1017HOH     H2 3071   1.507   1.566   1.093  0.0286 -0.1345  0.3558
 1018HOH      O 3072   3.243   1.078   3.822 -0.0742 -0.6630  0.4794
 1018HOH     H1 3073   3.184   1.135   3.773 -0.3974 -0.0482  1.5230
 1018HOH     H2 3074   3.191   1.046   3.895  0.5539 -1.0796  0.7631
 1019HOH      O 3075   1.939   3.419   0.295  0.0516  0.2047 -0.3094
 1019HOH     H1 3076   1.938   3.488   0.228  0.5624  0.1354 -0.3973
 1019HOH     H2 3077   2.018   3.437   0.346 -0.4609  0.4071  0.4477
 1020HOH      O 3078   1.021   0.593   2.046 -0.3236  0.1219 -0.3383
 1020HOH     H1 3079   1.106   0.634   2.063  0.0234 -0.7554  0.1254
 1020HOH     H2 3080   0.978   0.588   2.131  0.1879 -1.6043 -0.1120
 1021HOH      O 3081   3.750   2.687   1.821 -0.4946 -0.2392 -0.3820
 1021HOH     H1 3082   3.659   2.673   1.794 -0.5226 -0.5595 -0.1301
 1021HOH     H2 3083   3.792   2.601   1.809 -0.4546 -0.3420  0.3767
 1022HOH      O 3084   2.926   3.440   3.467  0.1654  0.1729 -0.2249
 1022HOH     H1 3085   2.941   3.535   3.462 -0.0640  0.2895  0.8601
 1022HOH     H2 3086   2.832   3.430   3.454  0.2610  0.0373 -0.8437
 1023HOH      O 3087   2.641   2.415   2.828 -0.3612 -0.6220  0.9115
 1023HOH     H1 3088   2.620   2.479   2.896  1.3113  0.5596  0.4404
 1023HOH     H2 3089   2.619   2.460   2.746 -0.8071 -1.3857  0.5905
 1024HOH      O 3090   3.734   0.621   1.866 -0.8512  0.1492  0.5401
 1024HOH     H1 3091   3.667   0.613   1.798 -0.7783 -1.4688  0.5802
 1024HOH     H2 3092   3.798   0.682   1.830 -1.7829  0.8980  0.0430
 1025HOH      O 3093   0.725   3.357   0.659 -0.2228  0.2911  0.1235
 1025HOH     H1 3094   0.651   3.314   0.702  0.1697  0.4347  0.9675
 1025HOH     H2 3095   0.712   3.451   0.676 -0.3111  0.4020 -0.4913
 1026HOH      O 3096   2.151   2.500   3.522 -0.2122 -0.2345  0.2257
 1026HOH     H1 3097   2.240   2.535   3.526  0.5534 -1.9264 -0.0244
 1026HOH     H2 3098   2.152   2.426   3.583 -0.6718 -1.7074 -1.3912
 1027HOH      O 3099   3.756   1.642   0.178 -0.3387  0.5139  0.4880
 1027HOH     H1 3100   3.704   1.681   0.108 -0.6635 -0.0627  0.3972
 1027HOH     H2 3101   3.691   1.612   0.242 -0.0465  1.1299  1.1086
 1028HOH      O 3102   3.571   3.678   0.840 -0.1558 -0.2447 -0.2548
 1028HOH     H1 3103   3.662   3.695   0.865 -0.6557  1.5809  0.7165
 1028HOH     H2 3104   3.566   3.706   0.748  0.0183  1.1047  0.0984
 1029HOH      O 3105   3.063   0.735   0.445 -0.1327 -0.3895 -0.6511
 1029HOH     H1 3106   2.978   0.738   0.399 -0.5509  0.2340  0.1131
 1029HOH     H2 3107   3.066   0.817   0.494  1.4953  0.2245 -1.6172
 1030HOH      O 3108   2.132   1.690   1.256  0.1541 -0.3013 -0.4736
 1030HOH     H1 3109   2.045   1.672   1.222 -0.4021 -0.0479  0.7188
 1030HOH     H2 3110   2.123   1.681   1.351  1.2776  0.3540 -0.2698
 1031HOH      O 3111   1.290   2.073   3.840 -0.6297 -0.1875  0.2202
 1031HOH     H1 3112   1.229   2.042   3.773  0.0621 -0.5058 -0.2797
 1031HOH     H2 3113   1.326   1.993   3.878 -0.1979 -0.0090  0.1982
 1032HOH      O 3114   3.891   2.078   1.575 -0.1840  0.1049 -0.1176
 1032HOH     H1 3115   3.838   2.013   1.529 -1.0911  0.0946  0.8792
 1032HOH     H2 3116   3.840   2.159   1.569  0.1348  0.3250  0.0734
 1033HOH      O 3117   0.745   2.611   3.848  0.1682 -0.4127 -0.0562
 1033HOH     H1 3118   0.737   2.543   3.782  0.7878 -0.3105 -0.2529
 1033HOH     H2 3119   0.811   2.671   3.813 -1.4942  1.2465 -0.7133
 1034HOH      O 3120   3.245   3.219   2.935 -0.0179  0.0482  0.0996
 1034HOH     H1 3121   3.328   3.260   2.909  0.2693 -0.6609 -0.1545
 1034HOH     H2 3122   3.252   3.211   3.030  0.4582 -0.5052  0.0273
 1035HOH      O 3123   0.099   2.022   1.279 -0.3834 -0.1596 -0.2658
 1035HOH     H1 3124   0.019   2.011   1.330  0.3086  0.9211  1.1943
 1035HOH     H2 3125   0.150   1.943   1.298 -0.3562 -0.0088  0.3313
 1036HOH      O 3126   2.768   2.347   0.618  0.6630  0.4217  0.0288
 1036HOH     H1 3127   2.707   2.315   0.551  1.6663  0.0829 -0.7693
 1036HOH     H2 3128   2.721   2.334   0.701  0.1759 -1.1573 -0.4192
 1037HOH      O 3129   0.597   0.317   0.866  0.5296  0.0834 -0.1452
 1037HOH     H1 3130   0.539   0.373   0.815  0.8278  0.2359 -0.3248
 1037HOH     H2 3131   0.598   0.356   0.953  0.9321  0.5223 -0.3315
 1038HOH      O 3132   0.561   1.936   0.147  0.8168 -0.8149 -0.4368
 1038HOH     H1 3133   0.466   1.946   0.146  0.8950  0.2799 -0.2618
 1038HOH     H2 3134   0.579   1.879   0.221  0.3370  0.1355  0.4756
 1039HOH      O 3135   3.172   1.782   3.031 -0.3173 -0.0573  0.6755
 1039HOH     H1 3136   3.245   1.746   2.981 -0.6338  1.2174 -0.8626
 1039HOH     H2 3137   3.210   1.853   3.083 -0.3866  0.4039  0.1113
 1040HOH      O 3138   2.442   2.456   1.561 -0.0306  0.2353  0.1267
 1040HOH     H1 3139   2.452   2.411   1.645  0.2415 -0.1748 -0.1151
 1040HOH     H2 3140   2.371   2.519   1.575  0.2733  0.4492  0.7735
 1041HOH      O 3141   0.675   3.845   2.291  0.4934 -0.2219 -0.7248
 1041HOH     H1 3142   0.728   3.772   2.258  0.3069 -0.5734 -0.2715
 1041HOH     H2 3143   0.681   3.838   2.386  0.6026  0.4603 -0.6699
 1042HOH      O 3144   2.754   2.059   3.431  0.5983 -0.0958  0.5541
 1042HOH     H1 3145   2.726   2.130   3.374 -0.9969 -0.2735  1.0104
 1042HOH     H2 3146   2.843   2.038   3.402  0.7667  1.4135 -0.2244
 1043HOH      O 3147   2.348   2.847   1.379 -0.4087 -0.4425 -0.3808
 1043HOH     H1 3148   2.435   2.808   1.369 -0.2039 -0.0783 -0.0889
 1043HOH     H2 3149   2.294   2.776   1.414 -0.0229 -0.4619  0.2180
 1044HOH      O 3150   0.140   1.516   1.952 -0.4754  0.4042  0.3353
 1044HOH     H1 3151   0.189   1.441   1.985 -0.7029  0.2747  0.3833
 1044HOH     H2 3152   0.195   1.592   1.971 -0.3337  0.2689  0.4634
 1045HOH      O 3153   2.936   1.041   1.269  0.3215 -0.0767  0.4101
 1045HOH     H1 3154   2.888   0.961   1.247 -0.3171  0.1140  1.0237
 1045HOH     H2 3155   3.001   1.050   1.200 -0.4107 -0.4529 -0.3689
 1046HOH      O 3156   3.676   2.790   3.777  0.1738  0.0395  0.3633
 1046HOH     H1 3157   3.610   2.738   3.824  1.0355 -0.8535  0.6424
 1046HOH     H2 3158   3.652   2.781   3.685  0.6285 -1.4004  0.3430
 1047HOH      O 3159   0.200   0.595   2.824 -0.1781 -0.0441  0.1447
 1047HOH     H1 3160   0.169   0.610   2.734  0.1535  1.1747  0.2059
 1047HOH     H2 3161   0.119   0.584   2.875 -0.3665 -0.9543 -0.3073
 1048HOH      O 3162   2.486   3.177   2.146 -0.0993  0.7189  0.3152
 1048HOH     H1 3163   2.407   3.223   2.117 -0.3353  0.5343  0.6626
 1048HOH     H2 3164   2.544   3.247   2.178  0.0035  0.8845 -0.2105
 1049HOH      O 3165   0.057   0.138   3.736  0.5650  0.0695  0.0041
 1049HOH     H1 3166   0.151   0.129   3.719  0.4332 -0.0683 -0.7139
 1049HOH     H2 3167   0.046   0.229   3.763  0.8452  0.2371 -0.4239
 1050HOH      O 3168   1.208   2.126   2.437  0.2684  0.0978 -0.4308
 1050HOH     H1 3169   1.251   2.070   2.372 -0.0563 -0.8445  0.1254
 1050HOH     H2 3170   1.127   2.154   2.395  0.7001  0.6346 -0.9267
 1051HOH      O 3171   3.249   2.011   1.642 -0.0241  0.0681 -0.5436
 1051HOH     H1 3172   3.182   2.037   1.705 -0.0928 -0.3142 -0.4571
 1051HOH     H2 3173   3.229   1.920   1.620  0.6637 -0.1707 -0.2544
 1052HOH      O 3174   2.158   2.848   1.810 -0.5386  0.1357 -0.1717
 1052HOH     H1 3175   2.247   2.827   1.781 -0.4195 -0.0717  0.3235
 1052HOH     H2 3176   2.115   2.763   1.817 -0.1579  0.0092  1.5135
 1053HOH      O 3177   2.651   2.157   2.461  0.0932 -0.4785 -0.1002
 1053HOH     H1 3178   2.671   2.073   2.502 -0.2235  0.1066  1.3602
 1053HOH     H2 3179   2.721   2.215   2.490 -0.3150  0.0460 -0.1320
 1054HOH      O 3180   1.421   2.364   3.061 -0.2869  0.1177 -0.1772
 1054HOH     H1 3181   1.417   2.286   3.116 -0.5922  0.5188  0.3975
 1054HOH     H2 3182   1.512   2.393   3.068 -0.5173  0.6681  0.8802
 1055HOH      O 3183   0.317   1.333   2.192 -0.0103 -0.4957 -0.2187
 1055HOH     H1 3184   0.264   1.262   2.157 -0.1998 -0.2284 -0.4830
 1055HOH     H2 3185   0.407   1.300   2.187 -0.1935 -1.4792  1.4405
 1056HOH      O 3186   2.816   1.149   3.213  0.7309  0.2456 -0.2091
 1056HOH     H1 3187   2.767   1.133   3.133  0.1563  1.2248 -0.0855
 1056HOH     H2 3188   2.770   1.221   3.256  1.3405  0.1165  0.7355
 1057HOH      O 3189   0.372   2.557   1.980  0.1560 -0.4901 -0.4552
 1057HOH     H1 3190   0.403   2.472   1.948  0.0374 -0.6532 -0.1492
 1057HOH     H2 3191   0.284   2.539   2.014  0.4339 -0.4238  0.3459
 1058HOH      O 3192   0.129   3.580   2.579 -0.0279 -0.7934 -1.0479
 1058HOH     H1 3193   0.215   3.620   2.573 -0.0914 -0.4635 -0.1224
 1058HOH     H2 3194   0.144   3.497   2.624 -0.2824 -0.3112 -0.0222
 1059HOH      O 3195   2.522   2.656   2.967  0.1363  0.1590 -0.7633
 1059HOH     H1 3196   2.443   2.640   2.914  0.8920 -0.9852 -1.6492
 1059HOH     H2 3197   2.499   2.732   3.021 -1.7634 -0.4510 -0.5504
 1060HOH      O 3198   1.313   1.929   3.316 -0.1079 -0.5717 -0.0748
 1060HOH     H1 3199   1.340   1.963   3.231 -1.2557 -1.1973 -0.7227
 1060HOH     H2 3200   1.395   1.919   3.365  0.4965  0.7014 -0.7355
 1061HOH      O 3201   0.197   3.330   1.683  0.0256  0.0231  0.0308
 1061HOH     H1 3202   0.120   3.299   1.730  0.4722 -0.0987  0.7046
 1061HOH     H2 3203   0.189   3.426   1.685 -0.2299  0.0056 -0.1167
 1062HOH      O 3204   2.940   3.349   0.533  0.4284  0.9681 -0.0451
 1062HOH     H1 3205   3.033   3.374   0.529  0.4547  0.7991 -0.9618
 1062HOH     H2 3206   2.929   3.313   0.621  1.6325 -0.4691 -0.3949
 1063HOH      O 3207   2.699   3.405   1.920  0.0561 -0.6036  0.0032
 1063HOH     H1 3208   2.728   3.338   1.858  0.2437 -0.7744  0.2698
 1063HOH     H2 3209   2.758   3.396   1.995 -0.5830 -0.8604  0.4976
 1064HOH      O 3210   3.709   2.682   0.775 -0.1011  0.1804 -0.4129
 1064HOH     H1 3211   3.730   2.623   0.848 -0.4359 -0.9851 -1.2118
 1064HOH     H2 3212   3.682   2.624   0.704  0.1238  1.2756 -1.4515
 1065HOH      O 3213   2.557   3.793   0.923 -0.3727  0.5309  0.1404
 1065HOH     H1 3214   2.498   3.794   0.847 -0.7769  0.0399  0.4419
 1065HOH     H2 3215   2.500   3.811   0.998 -0.0196  0.7468  0.3636
 1066HOH      O 3216   2.416   1.440   0.630 -0.3164  0.2299  0.6095
 1066HOH     H1 3217   2.499   1.422   0.675 -0.3023  0.8855  0.8738
 1066HOH     H2 3218   2.349   1.419   0.695 -0.3865 -0.5819  0.2979
 1067HOH      O 3219   0.929   1.563   0.047  0.1875  0.1337 -0.3115
 1067HOH     H1 3220   0.969   1.533   0.129 -0.7940  1.1198  0.6053
 1067HOH     H2 3221   0.959   1.653   0.037 -0.2678  0.2560 -0.6399
 1068HOH      O 3222   3.776   1.120   2.570  0.0890  0.5527 -0.7000
 1068HOH     H1 3223   3.712   1.128   2.641  0.9586  0.2961  0.1587
 1068HOH     H2 3224   3.835   1.050   2.599  0.0611 -0.0945 -2.0375
 1069HOH      O 3225   0.106   2.443   2.017  0.1705  0.1279 -0.0707
 1069HOH     H1 3226   0.091   2.462   1.924  0.4086 -0.6682 -0.2915
 1069HOH     H2 3227   0.078   2.352   2.027 -0.5391  0.4237  0.8129
 1070HOH      O 3228   1.009   0.321   3.688 -0.4695 -0.1153 -0.5973
 1070HOH     H1 3229   1.104   0.316   3.690 -0.4568 -0.3638 -1.2739
 1070HOH     H2 3230   0.980   0.249   3.743 -0.2723  0.1398 -0.1524
 1071HOH      O 3231   3.879   0.530   0.188 -0.2788 -0.9866 -0.0996
 1071HOH     H1 3232   3.913   0.461   0.130  1.1837  0.4317 -1.1134
 1071HOH     H2 3233   3.836   0.592   0.130 -0.3704 -0.3835  0.5780
 1072HOH      O 3234   3.838   0.488   0.659  0.1874  0.0177 -0.6971
 1072HOH     H1 3235   3.821   0.402   0.696  0.3641 -0.1644 -1.0341
 1072HOH     H2 3236   3.818   0.479   0.566  0.2025  0.3402 -0.7342
 1073HOH      O 3237   1.904   2.825   2.976 -0.6556 -1.0686 -0.9743
 1073HOH     H1 3238   1.842   2.897   2.964  0.9866  0.5622 -0.6219
 1073HOH     H2 3239   1.914   2.816   3.071  0.9775  0.1427 -0.9298
 1074HOH      O 3240   0.525   0.796   1.174 -0.5405 -0.1655 -0.0848
 1074HOH     H1 3241   0.506   0.752   1.257 -0.2725 -0.4184 -0.1539
 1074HOH     H2 3242   0.490   0.736   1.108 -0.1445 -0.2973 -0.1805
 1075HOH      O 3243   0.216   0.455   1.309  0.1305 -0.5217 -0.7688
 1075HOH     H1 3244   0.168   0.525   1.265  0.4496  0.4962  0.3855
 1075HOH     H2 3245   0.209   0.477   1.402 -0.0179 -2.2202 -0.3148
 1076HOH      O 3246   1.591   1.347   1.986 -0.3187 -0.1374  0.0156
 1076HOH     H1 3247   1.593   1.319   1.894 -0.3125  2.0418 -0.7813
 1076HOH     H2 3248   1.522   1.295   2.026 -0.6903 -0.8085 -1.3666
 1077HOH      O 3249   2.091   0.902   2.674  0.0563 -0.6971  0.5083
 1077HOH     H1 3250   2.123   0.825   2.628 -0.3115 -1.2165  1.0921
 1077HOH     H2 3251   2.070   0.964   2.605  1.1620 -0.7778  0.0592
 1078HOH      O 3252   3.276   2.131   3.606  0.3719  0.0023  0.0265
 1078HOH     H1 3253   3.313   2.187   3.674 -0.3571  0.7004 -0.1207
 1078HOH     H2 3254   3.307   2.168   3.524 -0.7760  0.7535 -0.1139
 1079HOH      O 3255   0.484   2.377   2.883 -0.0985 -0.0210  0.6632
 1079HOH     H1 3256   0.456   2.458   2.842 -0.1270 -0.6937 -0.7823
 1079HOH     H2 3257   0.510   2.402   2.972  0.5923  1.6861  0.0619
 1080HOH      O 3258   1.549   3.361   2.175  0.1422 -0.4798 -0.1886
 1080HOH     H1 3259   1.555   3.398   2.087  1.3474 -0.5870 -0.1899
 1080HOH     H2 3260   1.572   3.269   2.164  0.9402 -0.3596  0.2943
 1081HOH      O 3261   0.578   3.044   3.147  0.0631  0.4842 -0.4703
 1081HOH     H1 3262   0.656   3.047   3.091  0.5352  0.1723  0.1473
 1081HOH     H2 3263   0.594   3.110   3.214  0.7462 -0.8706  0.8119
 1082HOH      O 3264   2.156   3.846   1.504  0.4031 -0.2948 -0.1086
 1082HOH     H1 3265   2.107   3.806   1.576 -0.1684 -0.2277 -0.4475
 1082HOH     H2 3266   2.141   3.788   1.429 -0.0354  0.2683 -0.4837
 1083HOH      O 3267   1.810   0.108   0.768  0.2550 -0.6193  0.5332
 1083HOH     H1 3268   1.858   0.064   0.699  0.4187 -0.0824  0.2955
 1083HOH     H2 3269   1.808   0.200   0.742  0.3356 -0.3988  1.2467
 1084HOH      O 3270   3.607   0.688   0.679  0.5301  0.5027  0.4068
 1084HOH     H1 3271   3.681   0.659   0.732  0.1666  1.3280  1.4245
 1084HOH     H2 3272   3.531   0.644   0.718  0.4610 -0.6500 -0.8656
 1085HOH      O 3273   2.829   1.381   0.452  0.7590 -0.5705  0.3542
 1085HOH     H1 3274   2.820   1.432   0.372  0.4762 -2.1755 -0.7336
 1085HOH     H2 3275   2.920   1.390   0.478  0.9761 -0.4072 -0.4436
 1086HOH      O 3276   1.837   0.412   0.694  0.5160  0.3370  0.0155
 1086HOH     H1 3277   1.855   0.440   0.604  2.4903  0.1646  0.2731
 1086HOH     H2 3278   1.835   0.494   0.744 -0.8832  0.4599 -0.1619
 1087HOH      O 3279   3.680   0.242   1.645  0.4227  0.1990 -0.0510
 1087HOH     H1 3280   3.603   0.185   1.657  1.0496 -0.6152  0.3201
 1087HOH     H2 3281   3.643   0.327   1.622 -0.5636 -0.3667 -0.7171
 1088HOH      O 3282   3.690   3.737   1.965  0.2728  0.0272  0.6671
 1088HOH     H1 3283   3.625   3.670   1.984 -0.8197  1.2441  1.5212
 1088HOH     H2 3284   3.683   3.752   1.871  0.1985 -0.6993  0.5508
 1089HOH      O 3285   2.060   0.278   0.141  0.6571  0.7187 -0.2939
 1089HOH     H1 3286   2.040   0.278   0.047  0.1202 -0.7454 -0.2298
 1089HOH     H2 3287   1.975   0.287   0.183  0.9038  1.4561  0.0809
 1090HOH      O 3288   2.866   2.782   3.701  0.5506  0.3283 -0.0617
 1090HOH     H1 3289   2.787   2.831   3.723  0.4559 -0.0793  0.5465
 1090HOH     H2 3290   2.935   2.848   3.695  0.1302  0.7270 -0.8786
 1091HOH      O 3291   2.101   3.829   3.245 -0.0444 -0.1217 -0.5007
 1091HOH     H1 3292   2.174   3.792   3.197  0.0589 -0.9098  0.2194
 1091HOH     H2 3293   2.071   3.902   3.191  0.8534 -0.1840 -1.1217
 1092HOH      O 3294   3.407   3.742   2.175  0.5717 -0.8094  1.7247
 1092HOH     H1 3295   3.325   3.781   2.144  1.1112 -0.1164  1.1112
 1092HOH     H2 3296   3.424   3.671   2.114  0.8118 -0.4551  1.3636
 1093HOH      O 3297   3.437   0.210   3.293 -0.0077  0.1216 -0.1635
 1093HOH     H1 3298   3.459   0.223   3.201  0.5145  0.3302 -0.0167
 1093HOH     H2 3299   3.414   0.298   3.325 -0.1907  0.0492 -0.0937
 1094HOH      O 3300   2.462   2.138   3.532  0.0634 -0.3180  0.2898
 1094HOH     H1 3301   2.482   2.219   3.486  0.0900 -0.6933 -0.3873
 1094HOH     H2 3302   2.543   2.086   3.524 -0.2051 -0.7072  0.0542
 1095HOH      O 3303   1.411   2.083   3.072  0.5072  0.3167 -0.1847
 1095HOH     H1 3304   1.403   2.034   2.990  0.6379  0.8416 -0.5188
 1095HOH     H2 3305   1.324   2.121   3.086  0.1439 -0.6863  0.5339
 1096HOH      O 3306   1.598   2.168   2.150  0.6508 -0.0740 -0.1077
 1096HOH     H1 3307   1.691   2.190   2.159  0.7573 -0.4730 -0.2229
 1096HOH     H2 3308   1.592   2.123   2.066  0.2535  0.4579 -0.3757
 1097HOH      O 3309   1.897   1.907   3.515  0.0036  0.0353 -1.3545
 1097HOH     H1 3310   1.988   1.901   3.485  0.2631 -0.5657 -0.5216
 1097HOH     H2 3311   1.861   1.820   3.499  0.0235 -0.1752 -0.3930
 1098HOH      O 3312   1.877   0.376   3.279  0.0778  0.8692 -0.1547
 1098HOH     H1 3313   1.851   0.462   3.247  0.0974  0.9200 -0.0313
 1098HOH     H2 3314   1.970   0.384   3.300  0.2805  0.6068 -0.8744
 1099HOH      O 3315   3.524   1.037   2.745 -0.1739 -0.0367  0.0462
 1099HOH     H1 3316   3.573   1.119   2.738  0.8399 -0.5631  0.5297
 1099HOH     H2 3317   3.445   1.052   2.693 -0.0487  1.2526  0.1531
 1100HOH      O 3318   0.569   1.829   1.692  0.1741 -0.2818  0.2468
 1100HOH     H1 3319   0.545   1.920   1.671 -0.3242 -0.3831  0.3445
 1100HOH     H2 3320   0.652   1.815   1.646 -0.6657 -0.3769 -1.3824
 1101HOH      O 3321   1.618   0.134   3.626 -0.3168 -0.1651 -0.2245
 1101HOH     H1 3322   1.673   0.162   3.699 -0.9199 -0.5970  0.4263
 1101HOH     H2 3323   1.530   0.162   3.650 -0.5856 -0.6328 -0.6179
 1102HOH      O 3324   2.687   3.166  -0.026 -0.4231  0.5717  0.2183
 1102HOH     H1 3325   2.653   3.150   0.062  0.8311  0.1592  0.6731
 1102HOH     H2 3326   2.746   3.240  -0.015 -0.3449  0.5945 -0.3132
 1103HOH      O 3327   1.603   0.076   0.954  0.5346  0.3988 -0.6524
 1103HOH     H1 3328   1.623   0.059   1.046 -0.8458 -0.5834 -0.4820
 1103HOH     H2 3329   1.689   0.078   0.911  1.2693  1.5059  0.6907
 1104HOH      O 3330   2.991   1.204   2.698  0.5301 -0.2060 -0.0660
 1104HOH     H1 3331   2.904   1.208   2.737  0.3918  1.8149 -0.4024
 1104HOH     H2 3332   2.978   1.161   2.614  0.0798 -0.8022  0.2894
 1105HOH      O 3333   0.421   3.566   2.851 -0.0727 -0.0870  0.3265
 1105HOH     H1 3334   0.396   3.475   2.835 -1.7741  0.3795 -0.0703
 1105HOH     H2 3335   0.341   3.616   2.836  0.6353  1.4358  1.1308
 1106HOH      O 3336   3.454   3.631   3.567 -0.7864  0.4106 -0.0286
 1106HOH     H1 3337   3.478   3.696   3.501  0.3383  0.0621  0.0084
 1106HOH     H2 3338   3.504   3.553   3.543 -0.5473  0.1923  1.0831
 1107HOH      O 3339   0.381   1.102   2.430  0.0411  0.7324 -0.0302
 1107HOH     H1 3340   0.306   1.132   2.481  0.3708  0.6344  0.5359
 1107HOH     H2 3341   0.457   1.121   2.486  0.3107 -0.8018  0.2319
 1108HOH      O 3342   2.004   3.113   3.631  0.7810  0.1925 -0.6429
 1108HOH     H1 3343   2.057   3.063   3.693  0.9163  0.0354 -0.8809
 1108HOH     H2 3344   1.930   3.144   3.683  1.5717  1.2278 -0.0525
 1109HOH      O 3345   2.021   0.535   1.731 -0.3387  0.2747 -0.3709
 1109HOH     H1 3346   2.066   0.587   1.665 -0.2622 -0.0864 -0.6106
 1109HOH     H2 3347   2.015   0.592   1.807  0.4525  0.3605 -0.3582
 1110HOH      O 3348   2.937   2.604   2.228  0.1789  0.6718 -0.2067
 1110HOH     H1 3349   2.873   2.604   2.156 -0.7166  0.4010  0.5566
 1110HOH     H2 3350   2.900   2.665   2.292  0.8061  0.6691  0.1628
 1111HOH      O 3351   1.915   3.751   2.116  1.1515  0.4706  0.2901
 1111HOH     H1 3352   1.879   3.835   2.144  0.9035  0.4217  0.1210
 1111HOH     H2 3353   1.945   3.766   2.027 -0.0818  0.0547 -0.2421
 1112HOH      O 3354   1.328   3.605   3.760  0.1370 -0.0214 -0.0921
 1112HOH     H1 3355   1.294   3.694   3.755 -0.4021 -0.2420 -0.6014
 1112HOH     H2 3356   1.301   3.574   3.847 -1.4423 -0.3445 -0.6385
 1113HOH      O 3357   0.395   1.548   0.777  0.6609  0.0022  0.2630
 1113HOH     H1 3358   0.454   1.489   0.823 -1.5749 -2.1472  0.8137
 1113HOH     H2 3359   0.380   1.620   0.838  0.6508 -0.8419  1.3057
 1114HOH      O 3360   3.845   1.478   1.003  0.0771 -0.4179  0.4309
 1114HOH     H1 3361   3.753   1.490   0.979 -0.0628  0.5054  1.3129
 1114HOH     H2 3362   3.893   1.517   0.930 -0.2322 -0.4362  0.2080
 1115HOH      O 3363   2.418   3.794   3.370  0.3087 -0.2053  0.0103
 1115HOH     H1 3364   2.469   3.811   3.448 -0.2676  1.3776  0.1058
 1115HOH     H2 3365   2.417   3.877   3.322  0.0982 -0.9300 -1.3650
 1116HOH      O 3366   3.613   2.725   3.148 -0.1769  0.1809  0.4678
 1116HOH     H1 3367   3.581   2.784   3.217  0.3837  0.1918  0.7285
 1116HOH     H2 3368   3.695   2.690   3.182  0.6588  0.9568 -0.5925
 1117HOH      O 3369   1.315   1.693   2.954  1.3391 -0.6825 -0.7469
 1117HOH     H1 3370   1.250   1.655   3.012  0.3750  0.5568 -0.9217
 1117HOH     H2 3371   1.322   1.631   2.882  0.7250 -1.0939 -0.4679
 1118HOH      O 3372   1.529   3.768   3.512  0.0979 -0.1025 -0.0952
 1118HOH     H1 3373   1.541   3.859   3.537  1.5527 -0.2164 -0.1865
 1118HOH     H2 3374   1.459   3.736   3.569 -0.1813  0.9646  0.2007
 1119HOH      O 3375   1.453   1.290   2.857 -0.2690 -0.4210 -0.7519
 1119HOH     H1 3376   1.425   1.298   2.948 -0.1116  0.4753 -0.7622
 1119HOH     H2 3377   1.517   1.219   2.858 -0.8421 -0.9501 -0.3155
 1120HOH      O 3378   3.749   2.084   0.935  0.0546  0.2979  0.2749
 1120HOH     H1 3379   3.815   2.138   0.892 -0.0016  1.1724  1.2233
 1120HOH     H2 3380   3.672   2.140   0.941 -0.5119 -0.4138 -0.0424
 1121HOH      O 3381   2.844   1.123   0.797  0.2128 -0.1396  0.0663
 1121HOH     H1 3382   2.765   1.119   0.852  0.0319  0.7300 -0.0980
 1121HOH     H2 3383   2.890   1.201   0.827  0.7924 -0.3902 -0.1431
 1122HOH      O 3384   2.265   0.557   1.929  0.1900 -0.2264  0.2332
 1122HOH     H1 3385   2.172   0.571   1.914  0.3770  0.3843 -0.5163
 1122HOH     H2 3386   2.279   0.465   1.908 -0.1990 -0.2524  0.0670
 1123HOH      O 3387   3.833   2.985   3.147 -0.3148  0.2972  0.3785
 1123HOH     H1 3388   3.803   2.922   3.082  1.4985 -0.9114  0.5656
 1123HOH     H2 3389   3.888   3.046   3.098 -0.2421  0.3573  0.5327
 1124HOH      O 3390   0.478   0.494   0.695  0.3126 -0.8629 -0.4404
 1124HOH     H1 3391   0.392   0.500   0.654  0.1698  0.1973 -0.0617
 1124HOH     H2 3392   0.521   0.577   0.672  0.4221 -0.4509  1.0277
 1125HOH      O 3393   1.536   0.035   1.247 -0.1272  0.0808 -0.3748
 1125HOH     H1 3394   1.466   0.096   1.269 -0.0395  0.0678 -0.0514
 1125HOH     H2 3395   1.525  -0.038   1.309  0.7135  0.4950  0.3010
 1126HOH      O 3396   1.076   1.342   2.113 -0.2170  0.2892 -0.0774
 1126HOH     H1 3397   1.072   1.251   2.143  1.0747  0.3794  0.4768
 1126HOH     H2 3398   1.009   1.387   2.164 -0.1641 -0.1580  0.4067
 1127HOH      O 3399   0.302   2.684   2.368 -0.0227  0.0917  0.1392
 1127HOH     H1 3400   0.208   2.672   2.353  0.1327 -0.5695 -0.4443
 1127HOH     H2 3401   0.331   2.600   2.402  0.4343  0.1385 -0.1249
 1128HOH      O 3402   2.072   2.547   0.051 -0.0074  0.2602  0.7726
 1128HOH     H1 3403   1.977   2.558   0.052 -0.0680 -0.1037  0.1991
 1128HOH     H2 3404   2.102   2.611  -0.014  0.1221  0.2577  0.8297
 1129HOH      O 3405   3.000   1.241   3.015  0.2129 -0.7210  0.1761
 1129HOH     H1 3406   2.947   1.227   3.094  0.5021 -0.1635  0.4841
 1129HOH     H2 3407   2.936   1.265   2.948  0.0472 -0.2304  0.4968
 1130HOH      O 3408   1.462   0.430   0.779  0.2603  0.0582  0.0596
 1130HOH     H1 3409   1.472   0.417   0.874  0.2987  0.2690  0.0854
 1130HOH     H2 3410   1.514   0.359   0.740  1.1728  0.6185  0.1954
 1131HOH      O 3411   2.449   0.734   1.775  0.1349 -0.5173  0.0217
 1131HOH     H1 3412   2.501   0.805   1.737 -1.9208  0.7366 -0.7863
 1131HOH     H2 3413   2.409   0.772   1.853  1.0009 -1.7301  1.1419
 1132HOH      O 3414   2.627   0.835   1.378  0.2888 -0.1436 -0.1594
 1132HOH     H1 3415   2.591   0.914   1.417  0.1034  0.0599 -0.7173
 1132HOH     H2 3416   2.585   0.763   1.425 -0.3555  0.0928 -0.3609
 1133HOH      O 3417   1.263   2.623   3.774 -0.1265  0.1784 -0.0311
 1133HOH     H1 3418   1.321   2.671   3.715 -0.7834  0.9714 -0.0725
 1133HOH     H2 3419   1.277   2.531   3.751 -0.6278  0.4469 -1.7505
 1134HOH      O 3420   0.400   1.578   1.216  0.0781  0.0804 -0.2014
 1134HOH     H1 3421   0.406   1.589   1.311  0.0839  0.0489 -0.1984
 1134HOH     H2 3422   0.342   1.503   1.203 -0.2801  0.3526 -0.2278
 1135HOH      O 3423   1.447   0.399   0.447 -0.3768 -0.0829  0.3186
 1135HOH     H1 3424   1.400   0.339   0.389  0.2245 -0.6398  0.3829
 1135HOH     H2 3425   1.429   0.367   0.535 -0.5830  0.2361  0.3959
 1136HOH      O 3426   0.645   1.202   0.716 -0.8280 -0.8402  0.1910
 1136HOH     H1 3427   0.732   1.168   0.737 -0.1079  0.7390  0.0696
 1136HOH     H2 3428   0.637   1.191   0.621 -0.1938  0.0927  0.0026
 1137HOH      O 3429   3.867   3.002   0.212  0.6974 -0.3196 -0.3678
 1137HOH     H1 3430   3.843   3.085   0.170 -0.2459 -0.4731 -0.1758
 1137HOH     H2 3431   3.906   2.951   0.142  0.8135  0.1005 -0.6166
 1138HOH      O 3432   3.578   2.160   1.785  0.4794 -0.7795  0.7859
 1138HOH     H1 3433   3.503   2.219   1.789  0.6570 -0.3462 -0.8790
 1138HOH     H2 3434   3.645   2.203   1.839  0.5723  0.5730 -0.2938
 1139HOH      O 3435   1.858   2.150   0.911  0.2790  0.2053 -1.1940
 1139HOH     H1 3436   1.764   2.141   0.923  0.2507  1.2622 -0.3294
 1139HOH     H2 3437   1.869   2.166   0.817 -0.5888  1.5043 -1.1339
 1140HOH      O 3438   2.364   2.556   2.152 -0.7176  0.4216 -0.0444
 1140HOH     H1 3439   2.437   2.617   2.144 -0.0595 -0.3526 -0.0616
 1140HOH     H2 3440   2.390   2.495   2.221 -1.1909 -0.0753 -0.2902
 1141HOH      O 3441   0.570   2.100   1.657  0.1920 -0.6374 -0.0270
 1141HOH     H1 3442   0.501   2.158   1.692 -0.0176 -0.7711 -0.2113
 1141HOH     H2 3443   0.645   2.157   1.645 -0.2903 -0.1721 -1.1153
 1142HOH      O 3444   1.626   0.473   3.882  0.2840 -0.1701 -0.0156
 1142HOH     H1 3445   1.600   0.468   3.790 -0.6933 -0.2462  0.2489
 1142HOH     H2 3446   1.660   0.386   3.902 -1.2738 -0.8021  0.1711
 1143HOH      O 3447   0.626   2.902   3.816 -0.0249  0.0401  0.1078
 1143HOH     H1 3448   0.544   2.860   3.843  0.0228  0.5214  1.0592
 1143HOH     H2 3449   0.673   2.833   3.769 -1.1943 -0.0931 -1.0053
 1144HOH      O 3450   1.300   0.210   1.251  0.3597  0.5091 -0.0310
 1144HOH     H1 3451   1.340   0.296   1.264  0.0212  0.7345 -0.3983
 1144HOH     H2 3452   1.224   0.228   1.195  0.3618 -0.0483 -0.2261
 1145HOH      O 3453   0.131   3.025   3.683 -0.0489 -0.3130 -0.0398
 1145HOH     H1 3454   0.050   3.059   3.647 -0.4817 -1.1411  0.0955
 1145HOH     H2 3455   0.192   3.025   3.610 -0.1535  0.3482 -0.1354
 1146HOH      O 3456   0.520   3.846   3.162  0.1080  0.5104  1.1903
 1146HOH     H1 3457   0.449   3.782   3.159 -0.4782  1.1002 -1.1819
 1146HOH     H2 3458   0.475   3.930   3.173  0.5550  0.7970  0.8732
 1147HOH      O 3459   0.588   1.423   0.896 -0.1093 -0.0520 -0.0895
 1147HOH     H1 3460   0.612   1.344   0.848 -0.0152  0.2715 -0.5811
 1147HOH     H2 3461   0.666   1.479   0.891  0.2715 -0.3738  1.2510
 1148HOH      O 3462   0.800   2.216   0.251  0.0933 -0.5240 -0.0228
 1148HOH     H1 3463   0.757   2.131   0.254  0.8814 -0.9393  0.1059
 1148HOH     H2 3464   0.729   2.279   0.253 -0.5291 -1.1806 -0.4659
 1149HOH      O 3465   0.438   0.173   1.710 -0.1691 -0.0502 -0.5882
 1149HOH     H1 3466   0.516   0.228   1.725 -0.4618  0.1425  0.4478
 1149HOH     H2 3467   0.412   0.192   1.621  1.0902 -0.2883 -1.0507
 1150HOH      O 3468   2.042   0.781   1.860  0.2142  0.9283 -0.1799
 1150HOH     H1 3469   2.044   0.815   1.770 -0.8059  1.7326  0.0593
 1150HOH     H2 3470   1.980   0.838   1.905 -0.4142 -0.3453  0.6816
 1151HOH      O 3471   3.569   1.210   0.826  0.0077  0.0049  0.6720
 1151HOH     H1 3472   3.492   1.175   0.782  0.3229  0.0255  0.0787
 1151HOH     H2 3473   3.536   1.248   0.907 -0.6964  0.5506  0.1509
 1152HOH      O 3474   2.839   2.257   2.743 -0.1851 -0.0125  0.6350
 1152HOH     H1 3475   2.930   2.281   2.764 -0.0885  0.5340 -0.2849
 1152HOH     H2 3476   2.787   2.328   2.779 -0.1611  0.1212  0.4111
 1153HOH      O 3477   1.646   3.367   1.887 -0.6710  0.0526  0.2321
 1153HOH     H1 3478   1.586   3.349   1.814 -1.1162  1.4901  0.1751
 1153HOH     H2 3479   1.699   3.440   1.856 -0.4517  0.2936  1.1275
 1154HOH      O 3480   3.559   1.215   0.479  0.1959  0.0410 -0.2524
 1154HOH     H1 3481   3.547   1.160   0.557  0.5286 -0.8149 -0.7728
 1154HOH     H2 3482   3.473   1.215   0.437 -0.0579  0.7345  0.2414
 1155HOH      O 3483   3.198   1.745   1.624  0.0005 -0.1940 -0.0604
 1155HOH     H1 3484   3.258   1.705   1.561  0.5717  0.4021  0.0881
 1155HOH     H2 3485   3.220   1.704   1.708 -1.8241 -2.2092 -0.3756
 1156HOH      O 3486   0.625   0.313   0.173 -0.1268  0.1925  0.4668
 1156HOH     H1 3487   0.653   0.378   0.109 -0.6100  0.5481  0.6015
 1156HOH     H2 3488   0.681   0.328   0.249  0.0262  0.1879  0.3555
 1157HOH      O 3489   1.944   2.752   3.234  0.0451  0.3144  0.2508
 1157HOH     H1 3490   1.963   2.829   3.287 -0.2179  0.2343  0.4669
 1157HOH     H2 3491   1.946   2.679   3.296 -0.9488  0.2979  0.3069
 1158HOH      O 3492   3.656   2.951   1.861 -0.0964 -0.4963 -0.4591
 1158HOH     H1 3493   3.723   3.020   1.854 -1.1642  0.5425 -1.4235
 1158HOH     H2 3494   3.695   2.876   1.817  0.6385 -0.0995 -0.5233
 1159HOH      O 3495   1.708   3.181   1.486 -0.2881 -0.3087  0.4203
 1159HOH     H1 3496   1.718   3.118   1.558 -0.3756 -0.2323  0.5008
 1159HOH     H2 3497   1.734   3.265   1.525 -0.8530 -0.1729  0.5237
 1160HOH      O 3498   0.726   3.429   2.463 -0.3656 -0.2951  0.2399
 1160HOH     H1 3499   0.693   3.340   2.470 -0.3287 -0.2385  1.7325
 1160HOH     H2 3500   0.666   3.481   2.517  0.3612  0.3467  0.4703
 1161HOH      O 3501   3.394   1.192   1.918 -0.1253 -0.4102  0.5619
 1161HOH     H1 3502   3.437   1.240   1.988 -0.7991 -0.2531  0.8735
 1161HOH     H2 3503   3.314   1.241   1.899  0.1865 -0.2588 -0.5487
 1162HOH      O 3504   0.277   0.892   0.688  0.3506 -0.1156 -0.1121
 1162HOH     H1 3505   0.237   0.811   0.719  0.5872  0.0384  0.6231
 1162HOH     H2 3506   0.351   0.907   0.746  1.3805 -0.2711 -1.2959
 1163HOH      O 3507   0.082   1.928   1.033 -0.3332 -0.0298 -0.1941
 1163HOH     H1 3508   0.120   1.953   1.118  0.2271  0.3748 -0.5501
 1163HOH     H2 3509  -0.008   1.962   1.036 -0.4436 -0.3458  0.3723
 1164HOH      O 3510   1.926   1.107   2.492  0.2374 -0.8509 -0.8584
 1164HOH     H1 3511   1.918   1.171   2.562  0.0331 -0.2973 -1.3722
 1164HOH     H2 3512   1.857   1.043   2.509 -0.4697 -0.1747 -1.1032
 1165HOH      O 3513   2.588   1.448   3.012  0.0388  0.1138 -0.5876
 1165HOH     H1 3514   2.551   1.531   3.044  1.4017  0.3757  0.4999
 1165HOH     H2 3515   2.599   1.395   3.091 -0.4313 -0.9928 -1.2165
 1166HOH      O 3516   0.167   1.785   1.759  0.5385 -0.8056  0.5614
 1166HOH     H1 3517   0.071   1.782   1.753  0.5350 -0.1548  0.1276
 1166HOH     H2 3518   0.197   1.725   1.691  0.4325 -0.1300 -0.1040
 1167HOH      O 3519   1.030   1.867   3.296  0.2316 -0.4075  0.6427
 1167HOH     H1 3520   1.009   1.774   3.306 -0.5618 -0.4139 -0.6051
 1167HOH     H2 3521   1.125   1.871   3.301  0.2865 -1.3018  0.6375
 1168HOH      O 3522   1.720   0.692   2.856  0.0149  0.1499 -0.0624
 1168HOH     H1 3523   1.626   0.707   2.851  0.0271  0.4306  0.4340
 1168HOH     H2 3524   1.749   0.746   2.930  0.7334  0.8871 -0.8407
 1169HOH      O 3525   3.267   0.866   1.137 -0.2567 -0.5989 -0.6447
 1169HOH     H1 3526   3.297   0.796   1.079  0.2584 -0.2986 -0.7549
 1169HOH     H2 3527   3.202   0.914   1.087  0.4842 -0.0860 -1.1494
 1170HOH      O 3528   3.392   0.914   3.155  0.5462 -0.3979  0.3384
 1170HOH     H1 3529   3.479   0.954   3.145  0.5306 -0.4713 -0.1274
 1170HOH     H2 3530   3.394   0.839   3.096  0.1540 -0.3848  0.3079
 1171HOH      O 3531   3.389   0.372   1.525  0.6633 -0.2538  0.3688
 1171HOH     H1 3532   3.294   0.372   1.514  0.7377  0.5295 -0.5272
 1171HOH     H2 3533   3.403   0.428   1.602  0.4248  0.9564 -0.4034
 1172HOH      O 3534   0.219   2.548   0.869  0.2218 -0.5039 -0.6240
 1172HOH     H1 3535   0.188   2.544   0.960 -0.9580 -0.6949 -0.9955
 1172HOH     H2 3536   0.308   2.512   0.872  0.9222  1.0706  0.6891
 1173HOH      O 3537   3.502   0.558   2.466 -0.0240 -0.2716  0.1731
 1173HOH     H1 3538   3.409   0.539   2.464 -0.1093  0.1822 -0.6698
 1173HOH     H2 3539   3.541   0.496   2.405  0.2495 -0.5118  0.5783
 1174HOH      O 3540   2.506   2.582   0.360  0.1409  0.0323  0.3188
 1174HOH     H1 3541   2.440   2.560   0.295  0.7420  0.0232 -0.3008
 1174HOH     H2 3542   2.455   2.597   0.441 -0.6641  0.5493 -0.2536
 1175HOH      O 3543   2.145   2.298   2.425 -0.9535  0.0185 -0.6035
 1175HOH     H1 3544   2.238   2.307   2.408 -0.2860 -0.2028  2.0688
 1175HOH     H2 3545   2.132   2.205   2.443 -1.4605  0.1807 -0.0427
 1176HOH      O 3546   1.602   1.872   2.017  0.2038 -0.3731 -0.2769
 1176HOH     H1 3547   1.630   1.927   1.944 -0.0750 -0.0012 -0.1086
 1176HOH     H2 3548   1.576   1.790   1.976  1.4307 -0.7179 -0.4544
 1177HOH      O 3549   1.568   2.431   3.373 -0.3867 -0.6101  0.2128
 1177HOH     H1 3550   1.537   2.365   3.435 -0.7654 -0.7410 -0.1042
 1177HOH     H2 3551   1.648   2.393   3.336 -0.7996 -1.0751 -0.2399
 1178HOH      O 3552   2.418   0.306   2.106 -0.1403  0.2495  0.6245
 1178HOH     H1 3553   2.495   0.288   2.052 -1.0151  0.5069 -0.8095
 1178HOH     H2 3554   2.377   0.220   2.119 -0.2860  0.2575  0.2585
 1179HOH      O 3555   3.798   1.742   2.604  0.7557 -0.3911 -0.4667
 1179HOH     H1 3556   3.766   1.722   2.692  1.5895 -0.4475 -0.1584
 1179HOH     H2 3557   3.725   1.786   2.561  0.3639 -0.2856  0.2816
 1180HOH      O 3558   2.867   1.784   1.227 -0.0654 -0.1162 -0.2454
 1180HOH     H1 3559   2.926   1.783   1.303 -0.5376  0.8023  0.1608
 1180HOH     H2 3560   2.914   1.835   1.161 -0.3857  0.6209  0.0803
 1181HOH      O 3561   2.769   0.375   0.181 -0.1189  0.0462 -0.1617
 1181HOH     H1 3562   2.724   0.459   0.171  0.2229  0.3361  0.6329
 1181HOH     H2 3563   2.846   0.382   0.124 -1.1001 -0.5406 -1.7185
 1182HOH      O 3564   1.439   3.328   3.534  0.1993  0.5766 -0.1879
 1182HOH     H1 3565   1.371   3.264   3.516  0.5799  0.3535 -0.9136
 1182HOH     H2 3566   1.437   3.387   3.459  2.0127 -0.5277 -1.2445
 1183HOH      O 3567   2.350   3.087   1.641 -0.3874  0.1059  0.4113
 1183HOH     H1 3568   2.277   3.028   1.624  0.0230 -0.2816 -0.0848
 1183HOH     H2 3569   2.371   3.125   1.556  0.0660  0.1128  0.5166
 1184HOH      O 3570   0.085   0.947   1.309 -0.4837  0.3432 -0.2311
 1184HOH     H1 3571   0.045   0.933   1.224 -0.8064 -1.1983  0.0998
 1184HOH     H2 3572   0.011   0.951   1.370 -0.2606 -0.8535  0.1895
 1185HOH      O 3573   1.275   3.433   1.519  0.0042  0.2100 -0.3726
 1185HOH     H1 3574   1.331   3.448   1.595  0.7408  1.3039 -1.0724
 1185HOH     H2 3575   1.190   3.411   1.556  0.6957 -0.8470  0.7434
 1186HOH      O 3576   0.631   0.236   2.234 -0.6570  0.2974  0.0703
 1186HOH     H1 3577   0.649   0.142   2.231 -0.0656  0.3960  0.2524
 1186HOH     H2 3578   0.680   0.267   2.310 -0.8917  0.7464  0.0443
 1187HOH      O 3579   0.743   1.357   3.090 -0.0477 -0.7364  0.1542
 1187HOH     H1 3580   0.732   1.436   3.143  0.5639 -1.3451  1.2676
 1187HOH     H2 3581   0.830   1.367   3.050 -0.3573 -0.4459 -0.4800
 1188HOH      O 3582   0.587   1.013   1.614  0.3719 -0.4807  0.3912
 1188HOH     H1 3583   0.640   1.076   1.663  1.1571 -0.0714 -0.8941
 1188HOH     H2 3584   0.626   0.928   1.634  1.3104 -0.2206 -0.2370
 1189HOH      O 3585   3.600   3.340   0.955 -0.2429 -0.2494 -0.2363
 1189HOH     H1 3586   3.539   3.409   0.982  0.0303 -0.2194  0.3439
 1189HOH     H2 3587   3.586   3.269   1.018 -0.7852 -0.8985 -1.0451
 1190HOH      O 3588   3.866   0.408   2.003 -0.7532  0.1810 -0.0832
 1190HOH     H1 3589   3.814   0.480   1.968 -0.0115  0.1491 -1.3534
 1190HOH     H2 3590   3.898   0.361   1.926  1.1712  0.2292  0.5774
 1191HOH      O 3591   1.796   2.645   3.661  1.0119  0.2310 -0.0026
 1191HOH     H1 3592   1.791   2.584   3.734  0.5192  0.3198  0.0441
 1191HOH     H2 3593   1.855   2.602   3.598  1.4837  0.1812  0.4615
 1192HOH      O 3594   2.667   0.904   1.716 -0.1977  0.5946 -0.0255
 1192HOH     H1 3595   2.740   0.876   1.662 -0.3385  0.4317 -0.1356
 1192HOH     H2 3596   2.703   0.912   1.804 -0.5285 -1.8620  0.4745
 1193HOH      O 3597   1.764   0.632   0.201  0.8409  0.6394  0.0678
 1193HOH     H1 3598   1.736   0.715   0.163 -0.0948 -0.0490 -0.8556
 1193HOH     H2 3599   1.723   0.565   0.146 -0.1022 -0.4683  1.9305
 1194HOH      O 3600   2.470  -0.013   1.495 -0.8499  0.3190 -0.2656
 1194HOH     H1 3601   2.468   0.056   1.561 -1.5098  0.7565 -0.7286
 1194HOH     H2 3602   2.434   0.027   1.416 -0.5283 -0.3345 -0.7677
 1195HOH      O 3603   3.045   0.339   0.149 -0.3174  0.3979 -0.0807
 1195HOH     H1 3604   3.127   0.298   0.178  0.2825  0.9761 -0.8823
 1195HOH     H2 3605   3.042   0.323   0.055 -0.2326  1.8373 -0.3756
 1196HOH      O 3606   3.094   0.154   1.503  0.2305  0.1093  0.1787
 1196HOH     H1 3607   3.074   0.064   1.479  0.5142  0.2047 -0.4469
 1196HOH     H2 3608   3.088   0.203   1.422 -1.4538  0.9687  0.7302
 1197HOH      O 3609   1.675   2.378   0.521 -0.0115  0.1263  0.5303
 1197HOH     H1 3610   1.584   2.351   0.536 -0.1675 -0.2662 -0.8151
 1197HOH     H2 3611   1.668   2.454   0.464  0.4355 -1.0801 -1.3088
 1198HOH      O 3612   2.279   3.420   2.123  0.1392 -0.5553 -0.5792
 1198HOH     H1 3613   2.206   3.387   2.071 -0.9549  0.4061  0.2347
 1198HOH     H2 3614   2.266   3.384   2.210 -0.3941  0.8979  0.0131
 1199HOH      O 3615   3.759   2.254   3.005 -0.3950  0.7427  0.3881
 1199HOH     H1 3616   3.817   2.280   2.934 -1.2376 -0.1331 -0.6872
 1199HOH     H2 3617   3.816   2.246   3.082  1.0758 -0.6694 -0.7219
 1200HOH      O 3618   3.733   3.217   3.004  0.5244  0.1688 -0.5154
 1200HOH     H1 3619   3.805   3.179   2.953  0.5011 -1.2905  0.4137
 1200HOH     H2 3620   3.777   3.260   3.078  0.4755 -0.4725 -0.1020
 1201HOH      O 3621   2.994   2.589   3.862 -0.4200 -0.3436  0.5258
 1201HOH     H1 3622   3.010   2.646   3.938  1.2662  0.8198 -0.5473
 1201HOH     H2 3623   2.943   2.644   3.802  1.1833  0.1509 -0.5065
 1202HOH      O 3624   0.674   3.145   1.673  0.0228  0.2922 -0.3515
 1202HOH     H1 3625   0.644   3.215   1.616 -0.6280 -0.7413 -1.3578
 1202HOH     H2 3626   0.633   3.066   1.639  0.4494 -0.5558  0.9301
 1203HOH      O 3627   2.230   0.353   1.686  0.0015 -0.1870  0.3895
 1203HOH     H1 3628   2.166   0.383   1.751  0.0136 -0.6911  0.6391
 1203HOH     H2 3629   2.280   0.432   1.664 -0.8971  0.2896 -0.0374
 1204HOH      O 3630   1.114   2.676   1.509  0.4473 -0.8201 -0.6617
 1204HOH     H1 3631   1.181   2.632   1.458  0.3404 -0.0491 -1.4970
 1204HOH     H2 3632   1.162   2.724   1.577  0.7240 -0.4941 -1.0839
 1205HOH      O 3633   1.573   0.667   0.419 -0.0202  0.4589 -0.5636
 1205HOH     H1 3634   1.506   0.600   0.418  0.2227  0.2125 -1.1038
 1205HOH     H2 3635   1.649   0.627   0.376  0.3038  0.9012 -0.4273
 1206HOH      O 3636   3.382   3.406   0.441  0.5763 -0.3708 -0.1752
 1206HOH     H1 3637   3.371   3.478   0.503 -1.0490  0.2031 -1.0046
 1206HOH     H2 3638   3.404   3.330   0.495  0.1247  0.2829  1.0013
 1207HOH      O 3639   0.550   2.484   3.125  0.2933  0.3437 -0.1212
 1207HOH     H1 3640   0.555   2.577   3.146  0.0465  0.3668 -0.1545
 1207HOH     H2 3641   0.637   2.450   3.145  0.0833  0.3601  0.9602
 1208HOH      O 3642   3.615   3.798   2.469  0.6705 -0.0264  0.0520
 1208HOH     H1 3643   3.656   3.740   2.405 -1.0107 -1.2768 -0.0384
 1208HOH     H2 3644   3.610   3.883   2.425  0.0102 -0.7240 -1.3574
 1209HOH      O 3645   1.516   0.476   3.351 -0.7432  0.1246 -0.2389
 1209HOH     H1 3646   1.461   0.533   3.297  0.5267  1.5252 -0.1763
 1209HOH     H2 3647   1.604   0.489   3.318 -0.1626 -0.4387  0.9770
 1210HOH      O 3648   0.101   0.888   3.849 -0.6114 -0.0378 -0.2626
 1210HOH     H1 3649   0.095   0.908   3.942 -0.8054 -0.2878 -0.2194
 1210HOH     H2 3650   0.021   0.924   3.811  0.1834  1.5080 -0.6186
 1211HOH      O 3651   3.552   0.226   2.615 -0.4171  0.4570 -0.3702
 1211HOH     H1 3652   3.614   0.203   2.546 -0.2044  0.6378 -0.2426
 1211HOH     H2 3653   3.584   0.310   2.649 -0.4424  0.3091  0.0304
 1212HOH      O 3654   2.622   2.914   3.770 -0.4050 -0.3069 -0.2785
 1212HOH     H1 3655   2.639   2.878   3.857  0.3991  0.3397 -0.1458
 1212HOH     H2 3656   2.650   3.005   3.776  0.6180 -0.4867 -1.4794
 1213HOH      O 3657   1.100   2.698   0.320  0.6467  0.4320 -0.3772
 1213HOH     H1 3658   1.161   2.624   0.316  0.1807  0.0036  0.1722
 1213HOH     H2 3659   1.013   2.658   0.321  0.3644  1.0149 -0.6183
 1214HOH      O 3660   1.136   3.639   1.335  0.0102  0.4108 -0.1849
 1214HOH     H1 3661   1.155   3.608   1.246 -0.2793  0.4529 -0.2625
 1214HOH     H2 3662   1.218   3.624   1.383  0.0959  0.1726 -0.3986
 1215HOH      O 3663   1.453   2.055   1.338  0.5809 -0.2485 -0.2240
 1215HOH     H1 3664   1.540   2.075   1.370  0.1303  0.7613  0.4978
 1215HOH     H2 3665   1.407   2.139   1.340 -0.1585 -0.5644 -1.4540
 1216HOH      O 3666   2.784   1.472   1.823  0.4122  0.4432  0.0621
 1216HOH     H1 3667   2.737   1.549   1.856  0.6260  0.2103  0.9609
 1216HOH     H2 3668   2.847   1.452   1.891  0.1747 -0.7055 -0.0181
 1217HOH      O 3669   0.111   1.391   3.104 -0.0531  0.2936  0.3193
 1217HOH     H1 3670   0.061   1.452   3.050 -0.0767 -0.0149 -0.0185
 1217HOH     H2 3671   0.198   1.391   3.066 -0.1225 -0.0762  0.1517
 1218HOH      O 3672   1.745   3.565   2.797 -0.3619 -0.0385 -0.5057
 1218HOH     H1 3673   1.803   3.489   2.802  1.3686  1.2175  1.1201
 1218HOH     H2 3674   1.751   3.594   2.706  0.9926 -0.4087 -0.5681
 1219HOH      O 3675   3.842   3.712   0.683  0.2198 -0.4529 -0.5832
 1219HOH     H1 3676   3.767   3.655   0.667 -0.8582  0.5302  0.5911
 1219HOH     H2 3677   3.918   3.655   0.669 -0.7297 -1.7058 -1.0842
 1220HOH      O 3678   3.254   0.173   1.149 -1.0432  0.1716  0.8913
 1220HOH     H1 3679   3.316   0.214   1.210 -0.1641  0.6258 -0.2303
 1220HOH     H2 3680   3.268   0.079   1.160  1.3569  0.1909 -0.6102
 1221HOH      O 3681   2.306   0.874   0.412  0.5298  0.5928 -0.4581
 1221HOH     H1 3682   2.359   0.946   0.447 -0.1706  0.9439 -0.0535
 1221HOH     H2 3683   2.216   0.907   0.419  0.2675  0.0721 -1.2342
 1222HOH      O 3684   3.397   0.991   1.343 -0.1366 -0.3046  0.5852
 1222HOH     H1 3685   3.337   1.063   1.362 -0.5871 -0.3544 -0.5169
 1222HOH     H2 3686   3.357   0.945   1.270  0.2973 -1.5129  1.0606
 1223HOH      O 3687   0.884   0.215   1.670  0.3307  0.1057 -0.7537
 1223HOH     H1 3688   0.943   0.290   1.665  0.7057 -0.1366 -0.2041
 1223HOH     H2 3689   0.904   0.175   1.754 -0.1502 -0.3788 -0.8596
 1224HOH      O 3690   0.924   0.937   2.673  0.1312  0.2223 -0.0081
 1224HOH     H1 3691   1.006   0.981   2.697  0.2586  0.0898 -0.1943
 1224HOH     H2 3692   0.935   0.848   2.706 -0.7344  0.6776  1.7430
 1225HOH      O 3693   0.161   1.289   0.902  0.6443  0.0122 -0.3958
 1225HOH     H1 3694   0.088   1.344   0.931  0.6474  0.0766 -0.5087
 1225HOH     H2 3695   0.184   1.324   0.816  1.6749  0.8495  0.1803
 1226HOH      O 3696   2.378   1.161   2.962 -0.3399  0.8929  0.3921
 1226HOH     H1 3697   2.464   1.137   2.927 -0.8488  0.2266 -0.4870
 1226HOH     H2 3698   2.391   1.170   3.056  0.4688 -0.2757  0.4178
 1227HOH      O 3699   2.895   1.560   1.047 -0.1154 -0.1201  0.4232
 1227HOH     H1 3700   2.803   1.538   1.059 -0.1620  0.0508  0.3859
 1227HOH     H2 3701   2.911   1.632   1.108 -0.2584  0.5069 -0.2492
 1228HOH      O 3702   1.281   0.333   3.360  0.6655  0.0927 -0.8347
 1228HOH     H1 3703   1.372   0.362   3.368  0.5051  0.6692 -1.0178
 1228HOH     H2 3704   1.233   0.388   3.422  0.4940 -0.5158 -0.3994
 1229HOH      O 3705   2.021   1.403   3.080 -0.0238  0.1978  0.2003
 1229HOH     H1 3706   1.950   1.343   3.057  0.8035 -0.5384 -0.6098
 1229HOH     H2 3707   2.078   1.403   3.003 -0.2556  2.5372 -0.1111
 1230HOH      O 3708   3.741   0.765   3.040  0.2275 -0.6232  0.0540
 1230HOH     H1 3709   3.700   0.738   3.123  0.0082 -0.4931 -0.0117
 1230HOH     H2 3710   3.718   0.857   3.031  1.0846 -0.3545  0.3426
 1231HOH      O 3711   1.114   3.350   0.574  0.1346  0.7412 -0.0801
 1231HOH     H1 3712   1.183   3.397   0.528  1.1780  0.6229  1.2588
 1231HOH     H2 3713   1.093   3.406   0.649 -0.3890  0.2208  0.1751
 1232HOH      O 3714   0.972   1.738   2.292 -0.1570 -0.6420  0.6200
 1232HOH     H1 3715   0.923   1.803   2.342 -1.0455 -1.2503  0.5899
 1232HOH     H2 3716   1.052   1.724   2.342 -0.5258 -0.4391  1.2899
 1233HOH      O 3717   0.882   2.792   1.827  0.3091 -0.0617  0.0892
 1233HOH     H1 3718   0.922   2.828   1.748 -0.8179  0.5490 -0.2449
 1233HOH     H2 3719   0.943   2.815   1.897  0.9130  0.1435 -0.4823
 1234HOH      O 3720   3.331   1.059   0.523  0.2109 -0.3167  0.2059
 1234HOH     H1 3721   3.330   1.081   0.430  0.2052 -1.6971 -0.1584
 1234HOH     H2 3722   3.366   0.970   0.527  0.4476 -0.2125  1.5583
 1235HOH      O 3723   3.781   3.006   1.387 -0.0094 -0.0214 -0.3668
 1235HOH     H1 3724   3.713   3.053   1.339 -0.5617 -0.2646  0.1607
 1235HOH     H2 3725   3.780   3.044   1.475  0.9498  0.3810 -0.5079
 1236HOH      O 3726   0.493   1.316   3.278 -0.1089 -0.0255  0.3846
 1236HOH     H1 3727   0.457   1.344   3.194  1.2593 -1.0122 -0.6371
 1236HOH     H2 3728   0.537   1.394   3.312  0.6747  0.0386 -0.6586
 1237HOH      O 3729   3.772   0.916   1.591 -0.1459  0.1775  0.2759
 1237HOH     H1 3730   3.791   1.009   1.607 -1.3439  0.3923  0.6244
 1237HOH     H2 3731   3.714   0.916   1.515 -1.6844 -0.0715  1.3532
 1238HOH      O 3732   0.557   1.724   2.548 -0.0189 -0.5122  0.0947
 1238HOH     H1 3733   0.644   1.739   2.587 -0.0230  0.5515 -0.2516
 1238HOH     H2 3734   0.575   1.697   2.458 -0.0374  0.3285 -0.1726
 1239HOH      O 3735   0.640   3.359   1.197 -0.6219  0.4342  0.2325
 1239HOH     H1 3736   0.672   3.297   1.132 -0.2652  0.3536  0.4739
 1239HOH     H2 3737   0.698   3.435   1.187 -0.6401  0.4672  0.3711
 1240HOH      O 3738   0.229   3.756   2.834  0.3121 -0.0110  0.1936
 1240HOH     H1 3739   0.222   3.817   2.760 -1.2798 -0.0721  0.2240
 1240HOH     H2 3740   0.138   3.734   2.855  0.7779 -1.1056  1.2677
 1241HOH      O 3741   2.918   2.415   3.268  0.0955  0.4817 -0.0574
 1241HOH     H1 3742   2.855   2.457   3.210 -0.1269 -0.7701 -0.8161
 1241HOH     H2 3743   3.002   2.425   3.223  0.2481  1.0733  0.3368
 1242HOH      O 3744   1.802   1.498   2.870  0.2592 -0.0983 -0.4037
 1242HOH     H1 3745   1.794   1.495   2.966 -1.2856 -1.2540 -0.4956
 1242HOH     H2 3746   1.803   1.591   2.849 -0.0510  0.1832  0.6917
 1243HOH      O 3747   1.588   0.599   1.828  0.0418 -0.1105 -0.4461
 1243HOH     H1 3748   1.561   0.667   1.766 -0.5536 -1.0226 -1.2519
 1243HOH     H2 3749   1.511   0.542   1.836  0.3596 -0.4380  0.5701
 1244HOH      O 3750   3.195   2.078   2.541 -0.2363  0.1617  0.5768
 1244HOH     H1 3751   3.269   2.139   2.544  0.0133 -0.1210  1.9911
 1244HOH     H2 3752   3.139   2.110   2.471  1.0858  0.5403 -0.3777
 1245HOH      O 3753   1.103   1.078   2.164  0.5716  0.6258  0.5789
 1245HOH     H1 3754   1.144   1.065   2.250  0.3806 -0.5348  0.5298
 1245HOH     H2 3755   1.122   0.998   2.116 -0.6784  0.5603  0.1050
 1246HOH      O 3756   1.895   2.332   2.296  0.1820  0.3441 -0.1448
 1246HOH     H1 3757   1.849   2.361   2.374 -0.5575 -1.2187  0.0734
 1246HOH     H2 3758   1.980   2.303   2.327  0.1942  0.4787 -0.0538
 1247HOH      O 3759   0.869   3.682   3.478  0.3485 -0.1709  0.2308
 1247HOH     H1 3760   0.965   3.677   3.477  0.3225 -0.9116  0.4707
 1247HOH     H2 3761   0.847   3.705   3.568  0.3081  0.2614  0.1116
 1248HOH      O 3762   1.217   0.614   3.000 -0.3627 -0.9414 -0.5542
 1248HOH     H1 3763   1.144   0.654   2.952  0.0360  1.0891  0.3198
 1248HOH     H2 3764   1.289   0.615   2.937 -0.2328  0.3033 -0.4286
 1249HOH      O 3765   2.070   0.894   1.608 -0.2141 -0.3533  0.0857
 1249HOH     H1 3766   2.082   0.813   1.558  0.3277 -0.1310 -0.1547
 1249HOH     H2 3767   1.975   0.902   1.618 -0.3466 -0.3894 -0.9340
 1250HOH      O 3768   2.660   2.125   1.352 -0.1986 -0.3276 -0.6208
 1250HOH     H1 3769   2.719   2.150   1.281  0.0698 -0.3864 -0.4230
 1250HOH     H2 3770   2.718   2.110   1.427 -0.5615  1.1583  0.0371
 1251HOH      O 3771   1.899   0.956   3.772 -0.4453 -0.2745 -0.7618
 1251HOH     H1 3772   1.902   0.933   3.864 -0.5193  0.3651 -0.5862
 1251HOH     H2 3773   1.966   1.024   3.762 -0.7526 -0.0107 -1.0738
 1252HOH      O 3774   1.794   2.004   1.298  0.0468 -0.9642  0.1486
 1252HOH     H1 3775   1.834   1.946   1.362 -0.4144 -0.6542  0.7383
 1252HOH     H2 3776   1.741   1.946   1.243  0.1314 -1.1905  0.3023
 1253HOH      O 3777   2.066   2.323   0.400 -0.0322  0.5498 -0.2238
 1253HOH     H1 3778   1.979   2.287   0.419  0.0244  0.4160 -0.2127
 1253HOH     H2 3779   2.084   2.382   0.473  0.2880 -0.1489  0.2846
 1254HOH      O 3780   3.822   0.477   1.423  0.0679  0.0926 -0.1733
 1254HOH     H1 3781   3.766   0.547   1.456  0.2701  0.3946 -0.4557
 1254HOH     H2 3782   3.804   0.473   1.329  0.0734 -0.2196 -0.1632
 1255HOH      O 3783   1.352   1.890   0.968  0.0347  0.3763 -0.8563
 1255HOH     H1 3784   1.290   1.875   1.039  0.3488  0.2237 -0.6092
 1255HOH     H2 3785   1.299   1.927   0.898 -0.2763  0.5660 -0.5304
 1256HOH      O 3786   0.011   0.848   3.500 -0.6256  0.1497  0.0518
 1256HOH     H1 3787   0.093   0.897   3.505 -0.4857 -0.0270 -0.4005
 1256HOH     H2 3788   0.034   0.767   3.455 -0.9777 -0.0588  0.2429
 1257HOH      O 3789   0.290   0.767   0.197  0.2668 -0.0927  0.1081
 1257HOH     H1 3790   0.306   0.705   0.125  0.3214 -0.3629  0.3499
 1257HOH     H2 3791   0.268   0.712   0.272  0.0491  0.1957  0.2588
 1258HOH      O 3792   0.671   0.612   0.164 -0.2544  0.6582  0.0541
 1258HOH     H1 3793   0.760   0.578   0.156 -0.5840 -0.3094  0.2110
 1258HOH     H2 3794   0.675   0.671   0.240  0.6093  2.0391 -0.9546
 1259HOH      O 3795   1.011   2.012   2.908 -0.2643 -0.2755  0.7218
 1259HOH     H1 3796   1.053   1.950   2.848 -0.6754 -0.6369  0.8000
 1259HOH     H2 3797   1.076   2.081   2.920 -0.2696 -0.0447 -0.3581
 1260HOH      O 3798   3.374   3.536   0.976  0.1512  0.1420  0.2360
 1260HOH     H1 3799   3.423   3.577   0.904 -0.8999 -1.0432 -1.2902
 1260HOH     H2 3800   3.285   3.570   0.966 -0.2429 -0.8179  0.3131
 1261HOH      O 3801   2.834   3.827   3.100  1.0661  0.3935  0.5289
 1261HOH     H1 3802   2.817   3.798   3.190  0.5953  0.1072  0.3550
 1261HOH     H2 3803   2.832   3.747   3.049 -0.0191  0.6695  0.0718
 1262HOH      O 3804   3.749   0.985   2.326 -0.3340  0.0967  0.1518
 1262HOH     H1 3805   3.835   0.943   2.325 -0.3371  0.0277  1.0151
 1262HOH     H2 3806   3.759   1.060   2.385 -0.7219  0.4114 -0.1721
 1263HOH      O 3807   1.366   3.429   0.261  0.5426  0.4874 -0.3420
 1263HOH     H1 3808   1.360   3.454   0.353  0.5819  1.3847 -0.5640
 1263HOH     H2 3809   1.374   3.512   0.214  2.0024  0.0200 -1.0524
 1264HOH      O 3810   1.906   2.245   1.277 -0.4130  0.2422  0.2445
 1264HOH     H1 3811   1.861   2.161   1.271  0.4498 -0.2307 -0.0228
 1264HOH     H2 3812   1.840   2.310   1.254 -1.0040 -0.3916  0.0964
 1265HOH      O 3813   3.669   2.269   0.161 -0.3355 -0.1064 -0.2993
 1265HOH     H1 3814   3.731   2.260   0.234 -0.6397 -0.4783 -0.0799
 1265HOH     H2 3815   3.588   2.297   0.203 -0.4308 -0.0335 -0.5349
 1266HOH      O 3816   1.861   0.458   1.305  0.0413  0.2041 -0.1669
 1266HOH     H1 3817   1.915   0.381   1.286  0.3514  0.2650  0.4197
 1266HOH     H2 3818   1.826   0.441   1.393 -0.2454  0.5308 -0.2144
 1267HOH      O 3819   3.829   2.156   2.513  0.1092  0.0123  0.0470
 1267HOH     H1 3820   3.816   2.094   2.441  0.5712  0.1770 -0.1884
 1267HOH     H2 3821   3.919   2.140   2.543  0.0288  0.1615  0.3817
 1268HOH      O 3822   1.251   1.873   0.666 -0.5350  0.5633 -0.5195
 1268HOH     H1 3823   1.323   1.829   0.621 -0.3992  0.7631 -0.4960
 1268HOH     H2 3824   1.179   1.809   0.663 -0.6052  0.6602 -1.2220
 1269HOH      O 3825   0.083   0.686   0.445  0.3515 -0.3014  0.4152
 1269HOH     H1 3826   0.002   0.683   0.394  0.8100 -0.9377 -0.3266
 1269HOH     H2 3827   0.069   0.756   0.508 -0.2073  0.6618 -0.6933
 1270HOH      O 3828   2.257   1.081   2.075  0.3672 -0.2656  0.2344
 1270HOH     H1 3829   2.228   1.134   2.149  1.5022  1.2067 -0.2860
 1270HOH     H2 3830   2.178   1.066   2.024 -0.0897  0.5510  0.6612
 1271HOH      O 3831   1.381   0.014   2.999 -0.4444 -0.8910  0.0472
 1271HOH     H1 3832   1.426   0.072   3.060  0.3497 -0.7773 -0.6060
 1271HOH     H2 3833   1.345   0.073   2.932 -0.1097 -1.0965 -0.3257
 1272HOH      O 3834   0.329   1.083   1.713  0.1282  0.4910 -0.3618
 1272HOH     H1 3835   0.334   1.163   1.764  0.5872 -0.2848  0.9223
 1272HOH     H2 3836   0.420   1.062   1.692  0.0597  0.1038 -0.2990
 1273HOH      O 3837   0.174   0.268   3.215 -0.6220  0.1178 -0.0590
 1273HOH     H1 3838   0.165   0.173   3.216 -0.0176  0.0525  0.3082
 1273HOH     H2 3839   0.216   0.288   3.132  0.6202 -0.1056  0.4653
 1274HOH      O 3840   3.027   2.199   3.683 -0.4646 -0.6248  0.1045
 1274HOH     H1 3841   3.001   2.266   3.621  0.1863  0.3294  0.7962
 1274HOH     H2 3842   3.110   2.165   3.648 -0.3302 -0.4077  0.2044
 1275HOH      O 3843   1.348   3.035   2.698  0.2072  0.0819  0.1761
 1275HOH     H1 3844   1.287   3.000   2.763  0.1212  1.7535  1.0925
 1275HOH     H2 3845   1.308   3.116   2.667  1.2695  0.4607 -0.3134
 1276HOH      O 3846   2.821   0.756   3.357  0.9033  0.2499 -0.6792
 1276HOH     H1 3847   2.818   0.708   3.440 -0.2240  1.2429 -0.0820
 1276HOH     H2 3848   2.837   0.689   3.291 -1.5273 -1.1840 -0.0364
 1277HOH      O 3849   0.255   0.966   3.331 -1.1454  0.4192  0.2608
 1277HOH     H1 3850   0.253   1.061   3.334 -0.9019  0.4378 -0.0777
 1277HOH     H2 3851   0.225   0.944   3.243 -0.1530  0.2347 -0.0656
 1278HOH      O 3852   0.499   3.308   3.057 -0.1350 -0.5208 -0.6984
 1278HOH     H1 3853   0.405   3.324   3.050 -0.1527 -0.4097 -0.2343
 1278HOH     H2 3854   0.510   3.266   3.143  0.2290 -0.6119 -0.7858
 1279HOH      O 3855   2.683   3.248   0.552  0.0739 -0.1766  0.1847
 1279HOH     H1 3856   2.756   3.303   0.527 -1.3566  2.0995  0.4863
 1279HOH     H2 3857   2.723   3.165   0.578  2.3817  0.5268 -0.6860
 1280HOH      O 3858   1.026   2.489   3.109 -0.0259 -0.0590 -0.5235
 1280HOH     H1 3859   0.979   2.427   3.164  0.7537 -0.3898 -0.1999
 1280HOH     H2 3860   1.006   2.461   3.020 -0.6200 -0.0405 -0.4090
 1281HOH      O 3861   0.743   3.839   0.859  0.3331 -0.2563  0.3025
 1281HOH     H1 3862   0.799   3.916   0.874 -0.1087  0.1762 -0.1529
 1281HOH     H2 3863   0.668   3.874   0.812 -0.2892 -0.8364  0.8255
 1282HOH      O 3864   2.789   3.872   0.570  0.4522  0.2906  0.9850
 1282HOH     H1 3865   2.806   3.789   0.526  0.4948  0.1080  1.3453
 1282HOH     H2 3866   2.865   3.927   0.549 -0.1419  0.7020 -0.3202
 1283HOH      O 3867   1.111   0.961   3.657 -0.0844 -0.3596 -0.1305
 1283HOH     H1 3868   1.101   0.885   3.713 -0.9756 -0.1228  0.0761
 1283HOH     H2 3869   1.063   1.031   3.702  0.0626  0.1164 -0.6782
 1284HOH      O 3870   3.179   3.038   0.709 -0.1062 -0.5313  0.3888
 1284HOH     H1 3871   3.105   3.056   0.652  0.1643  0.0569  0.2057
 1284HOH     H2 3872   3.166   2.948   0.739 -0.4814 -0.6960 -0.2505
 1285HOH      O 3873   0.906   1.282   1.183 -0.4892 -0.2965  0.1991
 1285HOH     H1 3874   0.818   1.319   1.178 -0.5399 -0.4769 -0.6095
 1285HOH     H2 3875   0.894   1.189   1.166 -0.1120 -0.2631 -0.2994
 1286HOH      O 3876   0.400   1.110   0.858  0.4928  0.2910 -0.2931
 1286HOH     H1 3877   0.346   1.188   0.845  0.0541  0.0130 -0.1890
 1286HOH     H2 3878   0.471   1.119   0.794  0.2331  0.5848 -0.5482
 1287HOH      O 3879   2.061   3.324   1.897  0.2005  0.4131  0.2355
 1287HOH     H1 3880   2.114   3.348   1.821  0.1160  0.7221  0.2697
 1287HOH     H2 3881   2.087   3.234   1.917  0.8372  0.6113  0.3549
 1288HOH      O 3882   1.321   0.632   3.254  0.0856  0.1094  0.1268
 1288HOH     H1 3883   1.277   0.610   3.172 -0.0130  0.0205  0.2043
 1288HOH     H2 3884   1.259   0.688   3.300 -0.0182 -0.1574  0.3136
 1289HOH      O 3885   3.696   2.686   2.114  0.0926  0.0697  0.9269
 1289HOH     H1 3886   3.637   2.616   2.086  0.2907  0.2371  0.0206
 1289HOH     H2 3887   3.734   2.719   2.032  1.5841 -0.1563  1.4708
 1290HOH      O 3888   1.400   3.703   1.418  0.7125 -0.1285  0.7888
 1290HOH     H1 3889   1.386   3.796   1.433  1.0750 -0.0755  0.8017
 1290HOH     H2 3890   1.375   3.661   1.500  0.3777 -0.0619  0.7243
 1291HOH      O 3891   1.619   3.651   0.382  0.6343  0.3993 -0.7438
 1291HOH     H1 3892   1.602   3.615   0.295 -0.9583  0.8716 -0.6996
 1291HOH     H2 3893   1.572   3.592   0.442  0.3064  0.9960 -0.3975
 1292HOH      O 3894   2.131   0.928   0.683  0.1225  0.5502  0.4464
 1292HOH     H1 3895   2.205   0.882   0.721 -0.5629 -0.7813  0.2925
 1292HOH     H2 3896   2.091   0.975   0.757  0.0636 -0.2382  0.9418
 1293HOH      O 3897   0.076   1.739   3.302 -0.3306 -0.0094  0.2652
 1293HOH     H1 3898   0.018   1.664   3.309 -0.5133  0.1200  0.1367
 1293HOH     H2 3899   0.022   1.810   3.268  0.0475 -0.0625 -0.4831
 1294HOH      O 3900   0.344   1.730   3.786 -0.3653  0.1271 -0.2519
 1294HOH     H1 3901   0.354   1.639   3.761  0.7612  0.1461  0.0353
 1294HOH     H2 3902   0.368   1.733   3.878 -0.3862  0.7090 -0.2559
 1295HOH      O 3903   1.249   3.000   0.121  0.6339 -0.8777  0.1756
 1295HOH     H1 3904   1.199   2.954   0.053 -0.9654  0.7800  0.0896
 1295HOH     H2 3905   1.206   2.977   0.203  0.8558 -0.7997  0.3164
 1296HOH      O 3906  -0.015   3.729   1.451 -0.4958  0.9316 -0.2321
 1296HOH     H1 3907   0.070   3.755   1.488 -0.3104  0.5678 -0.3889
 1296HOH     H2 3908   0.003   3.645   1.409 -0.7572  1.2121 -0.9302
 1297HOH      O 3909   0.967   3.147   1.691 -0.0744  0.3994  0.0412
 1297HOH     H1 3910   0.977   3.058   1.726  0.2823  0.3424 -0.1879
 1297HOH     H2 3911   0.874   3.167   1.701  0.0501  0.5101  1.3018
 1298HOH      O 3912   1.245   3.516   1.111  0.1314  0.0461 -0.9205
 1298HOH     H1 3913   1.332   3.551   1.128  0.0759 -0.5547  1.0794
 1298HOH     H2 3914   1.194   3.593   1.084  0.8692  0.7798 -0.3425
 1299HOH      O 3915   3.282   2.741   1.467 -0.3516 -0.0658 -0.4614
 1299HOH     H1 3916   3.292   2.712   1.558  0.9454  1.1051 -0.1665
 1299HOH     H2 3917   3.273   2.660   1.417  0.3473 -0.8298  0.5664
 1300HOH      O 3918   0.527   1.914   1.949 -0.3109  0.0172  0.0059
 1300HOH     H1 3919   0.611   1.953   1.972 -0.1470 -0.0730 -0.4248
 1300HOH     H2 3920   0.537   1.886   1.859 -0.6830 -0.3331  0.0672
 1301HOH      O 3921   0.664   0.045   0.458 -0.5659 -0.2303 -0.2750
 1301HOH     H1 3922   0.644   0.066   0.549 -0.7067 -0.0608 -0.3446
 1301HOH     H2 3923   0.684   0.129   0.417  0.3631 -0.3965 -0.1969
 1302HOH      O 3924   3.305   2.752   0.156 -0.9451 -0.0739 -0.3170
 1302HOH     H1 3925   3.307   2.805   0.236  0.4464 -0.1969 -0.2243
 1302HOH     H2 3926   3.283   2.664   0.186 -0.2354 -0.1622 -0.0028
 1303HOH      O 3927   0.669   2.412   3.643 -0.1302 -0.1559  0.3861
 1303HOH     H1 3928   0.716   2.366   3.573  0.3248  0.3235  0.3656
 1303HOH     H2 3929   0.577   2.408   3.617  0.0760  0.4413 -0.5047
 1304HOH      O 3930   0.375   3.476   3.318  0.2886 -0.0031  0.5108
 1304HOH     H1 3931   0.317   3.468   3.393 -0.3332 -0.2409  0.0219
 1304HOH     H2 3932   0.328   3.531   3.256  0.3052 -0.6809 -0.1376
 1305HOH      O 3933   0.275   0.386   0.942  0.2758 -0.6462 -0.5220
 1305HOH     H1 3934   0.200   0.335   0.971  0.2030  0.0119  0.5309
 1305HOH     H2 3935   0.299   0.347   0.858 -0.5297 -1.5948 -0.3476
 1306HOH      O 3936   3.404   1.002   3.460  0.1855  0.1590  0.1188
 1306HOH     H1 3937   3.337   1.070   3.465  0.6497  0.6377 -0.0139
 1306HOH     H2 3938   3.486   1.050   3.450  0.4919 -0.4298 -0.3052
 1307HOH      O 3939   1.501   2.048   0.272  0.2241  0.7351 -0.1835
 1307HOH     H1 3940   1.505   2.135   0.233 -0.6162  0.6049 -0.5988
 1307HOH     H2 3941   1.415   2.043   0.312  0.7113  0.5181  0.9218
 1308HOH      O 3942   0.297   3.097   3.171 -0.1937  0.1679 -0.3684
 1308HOH     H1 3943   0.256   3.093   3.085 -0.4358 -0.4315 -0.2354
 1308HOH     H2 3944   0.365   3.030   3.168  0.3250  0.6770 -0.3483
 1309HOH      O 3945   2.927   1.198   2.418  0.2412 -0.0867  0.2568
 1309HOH     H1 3946   2.907   1.270   2.357  0.6130 -0.4026 -0.2574
 1309HOH     H2 3947   2.983   1.140   2.368 -1.7671 -1.9209 -0.1816
 1310HOH      O 3948   2.407   3.134   0.633  0.3443 -0.4692  0.1365
 1310HOH     H1 3949   2.445   3.180   0.557 -0.6944  0.2634  0.0183
 1310HOH     H2 3950   2.443   3.045   0.627  0.0660 -0.5329 -1.4037
 1311HOH      O 3951   0.362   2.232   1.765  0.2229 -0.3285 -0.5553
 1311HOH     H1 3952   0.290   2.181   1.802 -0.2231  0.4306 -0.3492
 1311HOH     H2 3953   0.425   2.240   1.836  0.1446 -0.3110 -0.4883
 1312HOH      O 3954   0.745   2.062   2.031 -0.1165 -0.1019 -0.2851
 1312HOH     H1 3955   0.733   2.052   2.126 -1.6427  0.2545 -0.3994
 1312HOH     H2 3956   0.774   2.152   2.020  0.4932 -0.2670 -0.1631
 1313HOH      O 3957   1.834   1.357   2.109  0.6867  0.2720 -0.0787
 1313HOH     H1 3958   1.860   1.274   2.069 -0.2973  0.2541 -0.7528
 1313HOH     H2 3959   1.747   1.374   2.074  0.2830  0.9009  1.1260
 1314HOH      O 3960   1.355   3.387   2.378 -0.1430 -0.5357 -0.3600
 1314HOH     H1 3961   1.413   3.348   2.313  1.0068 -0.2994  0.4552
 1314HOH     H2 3962   1.413   3.413   2.450 -0.9474  1.5591 -0.3092
 1315HOH      O 3963   2.253   2.561   0.904  0.1243 -0.0896  0.0272
 1315HOH     H1 3964   2.242   2.592   0.814 -0.3250  0.3197  0.2084
 1315HOH     H2 3965   2.294   2.475   0.896 -1.2302 -0.7410 -0.6651
 1316HOH      O 3966   3.652   1.868   0.710  0.2897  0.1960 -0.2280
 1316HOH     H1 3967   3.616   1.943   0.757  0.9385  0.3972 -0.0360
 1316HOH     H2 3968   3.747   1.878   0.718  0.4275  0.1211 -1.3903
 1317HOH      O 3969   3.392   3.263   3.826 -0.3617 -0.0645 -0.1529
 1317HOH     H1 3970   3.320   3.283   3.767  0.4446  0.4633 -1.0234
 1317HOH     H2 3971   3.364   3.297   3.911 -1.0942  0.2133 -0.4896
 1318HOH      O 3972   1.169   2.079   0.813 -0.3415 -0.8834 -0.3986
 1318HOH     H1 3973   1.179   1.999   0.760 -1.1825 -0.5642 -1.0971
 1318HOH     H2 3974   1.172   2.150   0.749  0.5702 -0.3150  0.2315
 1319HOH      O 3975   0.675   0.773   1.686  0.6867 -0.5365  0.8657
 1319HOH     H1 3976   0.718   0.698   1.644 -0.3095 -0.7561  0.1713
 1319HOH     H2 3977   0.642   0.739   1.769 -0.3100 -1.0866  0.2809
 1320HOH      O 3978   2.095   1.591   3.578 -0.2262 -0.8417  0.0177
 1320HOH     H1 3979   2.044   1.646   3.638 -0.8767 -1.4508  0.0653
 1320HOH     H2 3980   2.085   1.632   3.493 -0.8663 -0.9639  0.0178
 1321HOH      O 3981   1.920   3.553   0.842 -1.1167 -0.1634  0.1554
 1321HOH     H1 3982   1.917   3.507   0.758  0.5019 -0.0437 -0.0389
 1321HOH     H2 3983   1.897   3.487   0.907  0.5917 -1.1838 -0.1610
 1322HOH      O 3984   0.465   1.897   1.351 -0.4864 -0.0498  0.1431
 1322HOH     H1 3985   0.460   1.948   1.431 -0.2433  0.7129 -0.3056
 1322HOH     H2 3986   0.375   1.869   1.333 -0.7864  0.9741 -0.0580
 1323HOH      O 3987   3.337   3.441   1.219 -0.0784 -0.6056  0.3289
 1323HOH     H1 3988   3.260   3.400   1.258  0.0313 -1.2711 -0.1295
 1323HOH     H2 3989   3.315   3.452   1.127  0.2581 -0.5195  0.2553
 1324HOH      O 3990   0.074   1.299   0.037  0.5286  1.1948  0.0593
 1324HOH     H1 3991   0.022   1.317  -0.042  1.0661  1.1007 -0.3258
 1324HOH     H2 3992   0.013   1.313   0.109 -0.3579  0.0581 -0.4038
 1325HOH      O 3993   3.646   2.489   0.561 -0.2697 -0.4510 -0.1191
 1325HOH     H1 3994   3.741   2.483   0.574 -0.3592 -0.5099  0.5910
 1325HOH     H2 3995   3.636   2.538   0.479  0.3712  1.8640  1.0281
 1326HOH      O 3996   3.141   2.104   1.094  0.2534 -0.4659  0.3045
 1326HOH     H1 3997   3.120   2.118   1.186 -0.3749  0.3112  0.0637
 1326HOH     H2 3998   3.144   2.191   1.056  0.9164 -0.7483 -0.3360
 1327HOH      O 3999   2.269   1.989   2.644  0.5520  0.5599 -0.2118
 1327HOH     H1 4000   2.276   1.911   2.589 -0.4754  0.6692 -0.5463
 1327HOH     H2 4001   2.300   2.060   2.589  0.4077  0.5409 -0.3188
 1328HOH      O 4002   2.370   3.144   0.138  0.0897 -0.0518  0.2816
 1328HOH     H1 4003   2.313   3.216   0.165 -1.5944 -1.1065 -0.1380
 1328HOH     H2 4004   2.387   3.161   0.045 -0.3356 -0.1924  0.1734
 1329HOH      O 4005   0.540   2.559   1.247 -0.0528 -0.3660  0.0030
 1329HOH     H1 4006   0.541   2.564   1.152 -0.9095 -0.0448 -0.0081
 1329HOH     H2 4007   0.611   2.616   1.276  0.1354 -0.3743 -0.4360
 1330HOH      O 4008   2.365   3.326   3.345  0.4383  0.1397  0.3726
 1330HOH     H1 4009   2.289   3.294   3.296  0.8245 -0.7276  0.3152
 1330HOH     H2 4010   2.415   3.377   3.282  0.6649 -0.5352 -0.0084
 1331HOH      O 4011   3.330   3.687   1.476  0.5573  0.6425  0.8282
 1331HOH     H1 4012   3.400   3.667   1.413 -0.1347  1.2994 -0.2027
 1331HOH     H2 4013   3.335   3.616   1.540  0.7850 -0.5247 -0.4043
 1332HOH      O 4014   3.088   3.260   3.620 -0.3066 -0.4038  0.2672
 1332HOH     H1 4015   3.168   3.291   3.577 -0.1361 -0.2379  0.6928
 1332HOH     H2 4016   3.019   3.317   3.587 -0.2246 -0.4444  0.0193
 1333HOH      O 4017   3.363   0.430   3.407 -0.5919  0.6041  0.0550
 1333HOH     H1 4018   3.386   0.511   3.361  0.1989  0.3246 -0.0811
 1333HOH     H2 4019   3.281   0.450   3.452 -1.1289  1.0621 -1.0444
 1334HOH      O 4020   2.816   3.663   1.732 -0.7967  0.6101 -0.9556
 1334HOH     H1 4021   2.737   3.637   1.779 -0.0443 -0.9681 -0.4362
 1334HOH     H2 4022   2.783   3.705   1.653 -2.1984 -0.6885 -1.1652
 1335HOH      O 4023   1.937   1.729   1.852 -0.7475 -0.0338 -0.2152
 1335HOH     H1 4024   1.992   1.807   1.856 -0.0477 -0.4546 -1.0187
 1335HOH     H2 4025   1.937   1.695   1.941 -0.5583  0.5454  0.0142
 1336HOH      O 4026   1.301   0.919   2.046 -0.0824 -0.1221  0.1431
 1336HOH     H1 4027   1.383   0.970   2.047  0.4128 -0.8694 -0.1355
 1336HOH     H2 4028   1.291   0.888   2.135 -0.6495  0.8197  0.4369
 1337HOH      O 4029   1.535   3.005   0.849 -0.3465  0.4703 -0.4419
 1337HOH     H1 4030   1.513   3.048   0.766  1.0258  1.3041 -0.4460
 1337HOH     H2 4031   1.569   3.076   0.904 -0.6397 -0.1723  0.6127
 1338HOH      O 4032   2.264   0.155   3.475  0.9620 -0.0190  0.1561
 1338HOH     H1 4033   2.255   0.188   3.386  0.4596  0.3233  0.3181
 1338HOH     H2 4034   2.286   0.063   3.465  0.8573  0.0024 -0.3219
 1339HOH      O 4035   3.628   3.676   3.758  0.1058  0.3088  0.0538
 1339HOH     H1 4036   3.645   3.770   3.761 -0.8731  0.5050  0.0955
 1339HOH     H2 4037   3.551   3.667   3.702  0.1538 -0.4751  0.0808
 1340HOH      O 4038   1.883   0.833   2.252  0.0322 -0.6007 -0.7439
 1340HOH     H1 4039   1.977   0.840   2.234  0.2855 -0.0994  0.5205
 1340HOH     H2 4040   1.841   0.843   2.167  1.1044 -0.0955 -1.2559
 1341HOH      O 4041   0.195   2.023   0.312  0.3346 -0.1167 -0.2365
 1341HOH     H1 4042   0.238   1.964   0.374 -0.5025 -0.5298 -0.0177
 1341HOH     H2 4043   0.162   1.966   0.243 -0.0074  0.1604 -0.3081
 1342HOH      O 4044   0.387   0.114   3.784 -0.1239 -0.0116 -0.0337
 1342HOH     H1 4045   0.424   0.151   3.704 -0.3616 -1.2226 -0.7582
 1342HOH     H2 4046   0.463   0.095   3.839  0.0802  0.3740 -0.1697
 1343HOH      O 4047   3.776   1.755   1.700  0.9624  0.6076 -0.6368
 1343HOH     H1 4048   3.729   1.760   1.617  1.0550 -0.0086 -0.7336
 1343HOH     H2 4049   3.724   1.809   1.760  0.4704  0.4410 -0.8984
 1344HOH      O 4050   1.563   3.076   1.266  0.2531  0.1653  1.0326
 1344HOH     H1 4051   1.475   3.109   1.250  0.6086  0.8127  0.2776
 1344HOH     H2 4052   1.587   3.112   1.351  0.2798  1.1368  0.6356
 1345HOH      O 4053   0.707   0.094   3.458 -0.3699  0.2269  0.2630
 1345HOH     H1 4054   0.628   0.093   3.405 -0.4677  0.1919  0.4101
 1345HOH     H2 4055   0.770   0.040   3.410 -0.8755 -0.9414  0.8314
 1346HOH      O 4056   1.747   2.742   2.602  0.2772 -0.1825 -0.1496
 1346HOH     H1 4057   1.826   2.796   2.594 -0.4720  0.9601 -0.2779
 1346HOH     H2 4058   1.680   2.801   2.636 -0.2749 -1.3869  1.0429
 1347HOH      O 4059   3.819   1.473   1.754 -0.2551  0.2225 -0.3679
 1347HOH     H1 4060   3.875   1.471   1.831  0.2864 -0.7139 -0.7453
 1347HOH     H2 4061   3.842   1.554   1.709  1.0019 -0.2154 -0.6109
 1348HOH      O 4062   0.128   3.511   2.035  0.0618 -0.1870 -0.0042
 1348HOH     H1 4063   0.111   3.605   2.032  1.9310  0.2374  0.1191
 1348HOH     H2 4064   0.141   3.491   2.127 -0.8084 -0.7150  0.0274
 1349HOH      O 4065   0.113   2.852   0.560 -0.4130 -0.1360 -0.3831
 1349HOH     H1 4066   0.127   2.826   0.651 -1.8218 -1.0050 -0.3542
 1349HOH     H2 4067   0.161   2.934   0.551  0.0486 -0.1945  1.0302
 1350HOH      O 4068   2.227   1.273   3.364  0.0105 -0.1173  0.2048
 1350HOH     H1 4069   2.289   1.324   3.416 -0.0740  0.1088  0.0845
 1350HOH     H2 4070   2.281   1.209   3.318  0.0091 -0.9867  1.3073
 1351HOH      O 4071   3.051   2.366   2.300  0.7470 -0.7141  0.0247
 1351HOH     H1 4072   3.125   2.349   2.242  0.9977 -0.7066  0.3352
 1351HOH     H2 4073   3.013   2.447   2.268  1.6100 -0.0567  0.5828
 1352HOH      O 4074   2.473   3.465   1.152  0.2588 -0.8046 -0.7603
 1352HOH     H1 4075   2.536   3.478   1.081  0.1600  2.2355 -0.5824
 1352HOH     H2 4076   2.525   3.472   1.232 -0.0306 -0.2879 -0.6052
 1353HOH      O 4077   2.989   1.408   2.015 -0.1060 -0.2956 -1.3775
 1353HOH     H1 4078   2.933   1.330   2.013 -0.5811  0.0377 -1.7375
 1353HOH     H2 4079   3.020   1.413   2.105 -0.0891 -0.8815 -1.3415
 1354HOH      O 4080   3.278   0.113   3.506 -0.4963  0.1743 -0.2203
 1354HOH     H1 4081   3.323   0.165   3.440 -0.6351  1.1573  0.4234
 1354HOH     H2 4082   3.348   0.065   3.551 -0.2209  0.6910 -0.0807
 1355HOH      O 4083   0.952   0.829   1.391 -0.4544 -0.1124 -0.3338
 1355HOH     H1 4084   0.968   0.772   1.466  0.5803 -0.0147 -0.4503
 1355HOH     H2 4085   0.873   0.794   1.350 -1.1538 -0.0646  0.8699
 1356HOH      O 4086   0.132   1.727   2.806 -0.7518 -0.5403  0.1194
 1356HOH     H1 4087   0.072   1.796   2.836 -1.4303 -0.9504 -0.2408
 1356HOH     H2 4088   0.115   1.720   2.712  0.3300 -0.2468 -0.1280
 1357HOH      O 4089   1.779   1.684   3.446 -0.2829  0.4074  0.1937
 1357HOH     H1 4090   1.753   1.642   3.529  0.0489  0.3014  0.2475
 1357HOH     H2 4091   1.818   1.613   3.395 -0.7654  0.4058 -0.1829
 1358HOH      O 4092   0.807   0.306   0.391 -0.4060 -0.7106 -0.1882
 1358HOH     H1 4093   0.824   0.343   0.477 -0.9165 -0.6218 -0.1203
 1358HOH     H2 4094   0.887   0.258   0.369  0.0745  0.0041 -0.0565
 1359HOH      O 4095   0.173   2.383   0.503  0.0344  0.2178 -0.2436
 1359HOH     H1 4096   0.200   2.467   0.465  0.4947  0.4465  0.5461
 1359HOH     H2 4097   0.137   2.407   0.589 -0.3694 -0.3448 -0.2463
 1360HOH      O 4098   3.818   3.816   3.409  0.2289 -0.4619  0.0113
 1360HOH     H1 4099   3.843   3.908   3.401  0.3890 -0.4110  0.9142
 1360HOH     H2 4100   3.880   3.780   3.473  0.8127 -1.4620 -1.0338
 1361HOH      O 4101   1.881   1.240   2.807 -0.2584  0.5989  0.4546
 1361HOH     H1 4102   1.974   1.235   2.828 -0.4953 -0.1894  1.5058
 1361HOH     H2 4103   1.858   1.332   2.820  0.3301  0.7575  0.4146
 1362HOH      O 4104   3.543   2.246   2.833  0.4918 -0.2931 -0.2196
 1362HOH     H1 4105   3.471   2.309   2.841  0.3069 -0.5865  0.6055
 1362HOH     H2 4106   3.619   2.291   2.869  0.3400 -0.5552  0.4532
 1363HOH      O 4107   1.333   1.202   0.961  0.0679 -0.8355 -0.4307
 1363HOH     H1 4108   1.259   1.250   0.998  0.7316 -0.1978  0.1348
 1363HOH     H2 4109   1.349   1.132   1.024  0.9273 -0.0042  0.3518
 1364HOH      O 4110   1.018   1.797   2.706  0.0806  0.0016 -0.2160
 1364HOH     H1 4111   0.983   1.714   2.672 -0.0508  0.0301 -0.1494
 1364HOH     H2 4112   1.107   1.801   2.671  0.3694 -0.5417  0.4149
 1365HOH      O 4113   3.094   1.440   2.601  0.0689 -0.1040  0.4256
 1365HOH     H1 4114   3.050   1.371   2.652  1.0328  0.7102  2.6383
 1365HOH     H2 4115   3.027   1.507   2.590  0.0139  0.0458  1.4624
 1366HOH      O 4116   1.173   0.252   0.793  0.0830 -0.0846  0.2339
 1366HOH     H1 4117   1.264   0.281   0.787  0.1564 -0.0921  1.1307
 1366HOH     H2 4118   1.166   0.212   0.879 -0.8353  0.1124  0.2684
 1367HOH      O 4119   2.667   0.530   2.522 -0.2160  0.3974 -0.2047
 1367HOH     H1 4120   2.731   0.593   2.487  0.6733 -0.2059  0.2774
 1367HOH     H2 4121   2.702   0.444   2.499 -0.6841  0.0385  0.3544
 1368HOH      O 4122   3.680   0.971   1.082  0.3660 -0.0829  0.3312
 1368HOH     H1 4123   3.695   1.030   1.008 -1.4221 -0.2847 -0.2780
 1368HOH     H2 4124   3.673   0.884   1.042 -0.7893 -0.1757  0.6720
 1369HOH      O 4125   2.329   2.858   2.156  0.1525 -0.1330  0.1237
 1369HOH     H1 4126   2.358   2.768   2.174  0.3784  0.1318  1.2839
 1369HOH     H2 4127   2.234   2.851   2.148  0.1629 -0.4736  0.2469
 1370HOH      O 4128   1.199   0.174   2.180  0.6876 -0.4098  0.3759
 1370HOH     H1 4129   1.293   0.184   2.198  0.6605  0.3966  0.1467
 1370HOH     H2 4130   1.158   0.172   2.267  0.8332  0.2856  0.4712
 1371HOH      O 4131   1.898   2.951   0.924  0.0855 -0.0909 -0.2134
 1371HOH     H1 4132   1.884   2.975   0.833  0.0894 -0.2068 -0.2438
 1371HOH     H2 4133   1.918   3.035   0.967 -0.2943  0.0200 -0.2440
 1372HOH      O 4134   2.198   2.861   3.406 -0.3496  1.1019 -0.1207
 1372HOH     H1 4135   2.106   2.880   3.423 -0.7699 -0.6107 -0.1161
 1372HOH     H2 4136   2.239   2.859   3.492 -0.6141  0.6039  0.0003
 1373HOH      O 4137   2.274   0.950   3.614 -0.0891  0.2880 -0.0823
 1373HOH     H1 4138   2.218   1.024   3.637 -0.7887 -0.1607 -0.2855
 1373HOH     H2 4139   2.254   0.884   3.680 -0.2346 -0.0928 -0.4993
 1374HOH      O 4140   0.738   2.604   0.770  0.2192 -0.1282 -0.0464
 1374HOH     H1 4141   0.717   2.697   0.770  0.5334 -0.0450 -0.8627
 1374HOH     H2 4142   0.664   2.563   0.725  0.1159 -0.2703  0.2484
 1375HOH      O 4143   1.743   3.619   1.850  0.6620  0.5355 -0.3380
 1375HOH     H1 4144   1.830   3.659   1.860  0.5739  0.4080  2.2261
 1375HOH     H2 4145   1.682   3.692   1.863  0.3395  0.5197 -1.5544
 1376HOH      O 4146   1.699   2.334   2.970  0.0121  0.2801  0.2206
 1376HOH     H1 4147   1.753   2.412   2.958  0.2405  0.0756 -0.1463
 1376HOH     H2 4148   1.759   2.269   3.008  0.3852 -0.3132 -1.2315
 1377HOH      O 4149   0.162   1.977   2.295  0.1938 -0.3685  0.0396
 1377HOH     H1 4150   0.246   2.009   2.262  0.0009 -0.0076 -0.1017
 1377HOH     H2 4151   0.185   1.931   2.376  0.4693  0.1854  0.2829
 1378HOH      O 4152   0.815   2.049   0.686 -0.4801  0.7695  0.1527
 1378HOH     H1 4153   0.788   2.038   0.777 -0.8828  0.3258 -0.0120
 1378HOH     H2 4154   0.813   2.143   0.672  0.2591  0.9019  0.7951
 1379HOH      O 4155   3.092   2.234   1.778  0.0791 -0.5728 -0.0095
 1379HOH     H1 4156   3.061   2.185   1.854  0.3595 -1.0445 -0.1956
 1379HOH     H2 4157   3.028   2.305   1.768 -0.0888 -0.6397  0.5222
 1380HOH      O 4158   1.390   3.478   2.724 -0.6627 -1.0290  0.2754
 1380HOH     H1 4159   1.451   3.436   2.663 -0.7188 -1.4577  0.5117
 1380HOH     H2 4160   1.446   3.531   2.781 -0.6232 -0.4910 -0.2435
 1381HOH      O 4161   1.701   0.612   3.168  0.7175 -0.5509 -0.1841
 1381HOH     H1 4162   1.654   0.678   3.116 -0.5492 -0.6074  0.7861
 1381HOH     H2 4163   1.768   0.662   3.214 -0.3091  0.1515  0.6427
 1382HOH      O 4164   2.898   1.815   3.153  0.0497 -0.3259 -0.5166
 1382HOH     H1 4165   2.977   1.782   3.111  0.7656  0.0447  0.4529
 1382HOH     H2 4166   2.929   1.885   3.211 -1.0359  0.0417 -0.3282
 1383HOH      O 4167   1.998   0.851   0.158  0.4796 -0.2168  0.1967
 1383HOH     H1 4168   1.971   0.887   0.243  0.1314 -0.4331  0.1835
 1383HOH     H2 4169   2.090   0.876   0.149  0.5754 -0.3539  0.7233
 1384HOH      O 4170   2.258   1.129   2.554 -0.1888 -0.1445  0.5626
 1384HOH     H1 4171   2.334   1.084   2.592 -0.6901 -0.8327  0.8037
 1384HOH     H2 4172   2.263   1.109   2.460  0.0282 -0.0286  0.5487
 1385HOH      O 4173   2.280   0.958   1.245  0.2517  0.5603 -0.0073
 1385HOH     H1 4174   2.323   0.904   1.311  1.3714  1.4780  0.0904
 1385HOH     H2 4175   2.214   0.901   1.206  0.6853 -0.5306  0.7582
 1386HOH      O 4176   1.437   2.820   0.273  0.3239  0.4277  0.3162
 1386HOH     H1 4177   1.369   2.753   0.284  0.1657  0.2451 -1.2986
 1386HOH     H2 4178   1.390   2.897   0.240  0.8336  0.4307 -0.4372
 1387HOH      O 4179   0.524   1.027   3.556  0.1028 -0.4076 -0.8076
 1387HOH     H1 4180   0.441   1.049   3.598 -0.1448 -0.8602 -1.0458
 1387HOH     H2 4181   0.504   1.025   3.463  0.4333 -0.3285 -0.8849
 1388HOH      O 4182   0.297   1.823   2.578 -0.3657 -0.5071 -0.7117
 1388HOH     H1 4183   0.273   1.743   2.625  0.3590 -0.3350  0.0090
 1388HOH     H2 4184   0.382   1.803   2.539  0.9453  0.4879  1.2693
 1389HOH      O 4185   1.760   0.735   3.642 -0.1638 -0.4198  0.1437
 1389HOH     H1 4186   1.757   0.816   3.693 -0.6169 -0.0279 -0.4755
 1389HOH     H2 4187   1.796   0.670   3.702  0.8266  0.3815  0.4610
 1390HOH      O 4188   3.698   1.041   3.460  0.5076  0.6436  0.4656
 1390HOH     H1 4189   3.730   0.960   3.421  0.6202  0.7314  0.3723
 1390HOH     H2 4190   3.777   1.089   3.485  0.4450  0.7813  0.4032
 1391HOH      O 4191   2.853   2.102   0.754 -0.1012  0.0022  0.1183
 1391HOH     H1 4192   2.758   2.102   0.748 -0.0817  1.0490 -1.1010
 1391HOH     H2 4193   2.879   2.189   0.722  1.3024 -0.6990 -0.8369
 1392HOH      O 4194   3.118   2.178   3.075  0.0899 -0.4452  0.3938
 1392HOH     H1 4195   3.164   2.099   3.104 -0.3922 -0.8118  0.1886
 1392HOH     H2 4196   3.119   2.172   2.979 -1.1029 -0.9087  0.3793
 1393HOH      O 4197   1.445   0.704   3.735 -0.6436 -0.3749 -0.2057
 1393HOH     H1 4198   1.456   0.770   3.666  0.0430 -0.7353 -0.4602
 1393HOH     H2 4199   1.488   0.626   3.700 -0.5734 -0.6635  0.4974
 1394HOH      O 4200   1.404   1.492   1.240 -0.1186 -0.5586  0.3174
 1394HOH     H1 4201   1.313   1.522   1.248  0.4948  1.3839  1.3739
 1394HOH     H2 4202   1.424   1.454   1.326  0.3636  0.1049  0.5108
 1395HOH      O 4203   2.177   2.910   2.920  0.0893  0.1704 -0.3227
 1395HOH     H1 4204   2.224   2.930   3.001 -0.2730  1.6540 -0.4258
 1395HOH     H2 4205   2.091   2.880   2.949  0.7173 -1.7856 -0.1588
 1396HOH      O 4206   3.153   2.542   3.653  0.0229  0.5488  0.3285
 1396HOH     H1 4207   3.102   2.560   3.733  0.2401 -1.5342  1.0440
 1396HOH     H2 4208   3.096   2.486   3.600  0.1212  1.4096 -0.7556
 1397HOH      O 4209   3.847   0.545   2.958  0.6140  0.0701 -0.2622
 1397HOH     H1 4210   3.824   0.500   3.039  0.7919  1.4369  0.6182
 1397HOH     H2 4211   3.787   0.620   2.954  0.6078  0.0433 -1.4074
 1398HOH      O 4212   3.527   2.582   1.706  0.1125 -0.3925 -0.2706
 1398HOH     H1 4213   3.527   2.586   1.610 -0.4471  0.3104 -0.2554
 1398HOH     H2 4214   3.440   2.550   1.728  0.3809 -0.9512  0.0016
 1399HOH      O 4215   0.509   2.685   1.653  0.2822  0.0300 -0.5388
 1399HOH     H1 4216   0.471   2.602   1.624 -0.2103 -0.2766  0.8542
 1399HOH     H2 4217   0.573   2.661   1.719  0.3825  0.7409 -0.3566
 1400HOH      O 4218   2.417   2.294   2.400  0.5931 -0.0847 -0.2346
 1400HOH     H1 4219   2.487   2.233   2.424  0.5418 -0.2667 -0.5327
 1400HOH     H2 4220   2.436   2.373   2.450  0.6612 -0.3447  0.1624
 1401HOH      O 4221   1.283   3.530   3.033 -0.3875 -0.4284 -0.2093
 1401HOH     H1 4222   1.218   3.599   3.045 -1.3837 -1.2628 -0.5018
 1401HOH     H2 4223   1.356   3.573   2.988 -0.7151  0.5376  0.1238
 1402HOH      O 4224   0.911   1.491   0.624  0.5392 -0.1176 -0.0383
 1402HOH     H1 4225   0.968   1.566   0.644 -0.4113  0.6971 -0.2311
 1402HOH     H2 4226   0.921   1.433   0.699 -0.0584  1.0776  1.0391
 1403HOH      O 4227   3.675   1.273   2.766 -0.0585  0.3731  0.2061
 1403HOH     H1 4228   3.710   1.306   2.849  1.0020  1.4486 -0.5985
 1403HOH     H2 4229   3.739   1.301   2.701 -0.9193 -0.3160 -1.0006
 1404HOH      O 4230   2.317   1.775   2.432  0.1408  0.3643 -0.3280
 1404HOH     H1 4231   2.403   1.745   2.404 -0.0884 -0.3360 -0.3251
 1404HOH     H2 4232   2.259   1.749   2.361 -0.3093 -0.6255  0.3507
 1405HOH      O 4233   1.485   0.765   0.892 -0.4820 -0.0582  0.0480
 1405HOH     H1 4234   1.467   0.759   0.986 -0.7282  0.2457  0.0219
 1405HOH     H2 4235   1.577   0.791   0.887 -0.5188  0.1083  0.2082
 1406HOH      O 4236   2.017   0.567   2.398 -0.5357  0.2491  0.3529
 1406HOH     H1 4237   2.058   0.514   2.329 -0.6004  0.1079  0.4209
 1406HOH     H2 4238   2.002   0.652   2.358 -0.0307  0.3539  0.3751
 1407HOH      O 4239   1.647   1.028   3.784  0.0977  0.0020 -0.0653
 1407HOH     H1 4240   1.657   1.074   3.701  0.0648  1.7166  0.7978
 1407HOH     H2 4241   1.737   1.003   3.808  0.0344 -1.2670 -0.9326
 1408HOH      O 4242   1.090   0.305   3.185  0.4239  0.7390 -0.5295
 1408HOH     H1 4243   1.142   0.349   3.252 -0.8049  0.3728  0.7916
 1408HOH     H2 4244   1.101   0.212   3.203 -1.8235  0.6017  0.9686
 1409HOH      O 4245   3.303   1.902   2.291 -0.2691 -0.3326  0.6190
 1409HOH     H1 4246   3.300   1.951   2.373  0.1921  0.3218  0.2733
 1409HOH     H2 4247   3.359   1.827   2.310  0.3682  0.1530  0.7556
 1410HOH      O 4248   2.358   0.867   0.843 -0.2029 -0.6187 -0.1094
 1410HOH     H1 4249   2.323   0.927   0.909 -0.0828 -0.3747 -0.2663
 1410HOH     H2 4250   2.412   0.806   0.893  0.3379 -0.1024 -0.0348
 1411HOH      O 4251   2.401   1.436   3.549 -0.3703 -0.7665  0.5317
 1411HOH     H1 4252   2.431   1.515   3.505  0.1807 -0.5677  1.2201
 1411HOH     H2 4253   2.326   1.465   3.601  0.2546 -0.4974  1.3385
 1412HOH      O 4254   0.703   2.187   2.899 -0.0221  0.6301 -0.6303
 1412HOH     H1 4255   0.648   2.119   2.937  1.1069 -0.4235 -0.7463
 1412HOH     H2 4256   0.650   2.266   2.902 -0.5876  0.3171  1.7380
 1413HOH      O 4257   3.429   0.150   0.164  0.2824  0.3931  0.1255
 1413HOH     H1 4258   3.521   0.144   0.190 -0.1573 -0.2937  1.7313
 1413HOH     H2 4259   3.399   0.059   0.162 -0.2858  0.5738 -0.8042
 1414HOH      O 4260   1.559   1.192   3.325  0.6895  0.1878 -0.5855
 1414HOH     H1 4261   1.597   1.125   3.268  0.4753 -0.7149  0.2702
 1414HOH     H2 4262   1.613   1.190   3.404 -0.3736 -0.2701  0.1712
 1415HOH      O 4263   3.478   0.745   3.464 -0.3225  0.2093 -0.1303
 1415HOH     H1 4264   3.479   0.705   3.551 -0.6278  0.1509 -0.1521
 1415HOH     H2 4265   3.484   0.839   3.481 -0.2017  0.1897 -0.0558
 1416HOH      O 4266   2.598   1.652   3.849 -0.0535  0.4539  0.3347
 1416HOH     H1 4267   2.577   1.745   3.837 -0.5568  0.2002 -1.3558
 1416HOH     H2 4268   2.664   1.635   3.782  0.4144 -0.3186  0.9663
 1417HOH      O 4269   3.282   3.425   1.902 -0.6881 -0.0275 -0.1254
 1417HOH     H1 4270   3.288   3.330   1.892  0.3094  0.0665 -0.7630
 1417HOH     H2 4271   3.221   3.438   1.975  0.6661 -1.2271  1.3815
 1418HOH      O 4272   2.904   2.743   3.054  0.4301  0.0922  0.4323
 1418HOH     H1 4273   2.883   2.708   3.141 -0.8252 -0.3880 -0.0219
 1418HOH     H2 4274   2.906   2.666   2.997  0.1349  0.5069 -0.1528
 1419HOH      O 4275   1.957   3.005   0.383  0.0852 -0.5827 -0.3990
 1419HOH     H1 4276   1.915   2.920   0.370 -0.7914 -0.2689  0.2176
 1419HOH     H2 4277   1.927   3.058   0.310 -0.3393 -0.4596 -0.1411
 1420HOH      O 4278   0.265   3.090   1.012 -0.6977 -0.1006 -0.3867
 1420HOH     H1 4279   0.246   3.171   0.965  0.5248  0.1433 -0.5171
 1420HOH     H2 4280   0.266   3.023   0.945 -0.1641  0.0473 -0.5353
 1421HOH      O 4281   1.380   2.346   1.283  0.0150 -0.5346 -0.3059
 1421HOH     H1 4282   1.461   2.392   1.303 -0.8795  0.5765  1.1232
 1421HOH     H2 4283   1.382   2.334   1.188  1.0733  1.0124 -0.5415
 1422HOH      O 4284   0.393   2.409   1.561  0.2162 -0.0754  0.3747
 1422HOH     H1 4285   0.306   2.406   1.523  0.0662  1.0211  0.5663
 1422HOH     H2 4286   0.387   2.354   1.640 -0.3487  0.1042  0.4642
 1423HOH      O 4287   2.534   2.848   0.524 -0.4979  0.0530  0.2213
 1423HOH     H1 4288   2.440   2.837   0.508 -0.6853 -0.0498  1.2565
 1423HOH     H2 4289   2.556   2.780   0.587  0.2772  0.0995  0.0293
 1424HOH      O 4290   3.610   3.121   1.154 -0.2906  0.0047 -0.2375
 1424HOH     H1 4291   3.587   3.046   1.100 -0.6251 -0.5672  0.6541
 1424HOH     H2 4292   3.531   3.140   1.204  0.1399  0.1984  0.4034
 1425HOH      O 4293   2.461   1.243   0.178 -0.4706 -0.6465  0.0066
 1425HOH     H1 4294   2.529   1.196   0.128  0.7114  0.5046  0.4202
 1425HOH     H2 4295   2.487   1.233   0.269 -0.8694 -0.1878  0.1780
 1426HOH      O 4296   2.482   2.208   2.945  0.1591 -0.0830 -0.4789
 1426HOH     H1 4297   2.553   2.257   2.901  0.7374  0.5075  0.9896
 1426HOH     H2 4298   2.402   2.250   2.913  0.5767  0.6937 -0.5677
 1427HOH      O 4299   2.950   1.692   3.497  0.4393 -0.0146 -0.0761
 1427HOH     H1 4300   2.918   1.696   3.587  0.3133 -1.5865  0.0104
 1427HOH     H2 4301   3.018   1.759   3.492 -0.1836  0.7383  0.8990
 1428HOH      O 4302   1.841   0.120   2.721 -0.3862 -0.0748  0.0228
 1428HOH     H1 4303   1.816   0.210   2.740  0.6922  0.0499  1.0390
 1428HOH     H2 4304   1.818   0.071   2.800 -0.5124 -0.6066 -0.3291
 1429HOH      O 4305   1.963   3.870   0.526 -0.3424  0.3596 -0.3317
 1429HOH     H1 4306   2.037   3.809   0.522  0.8768  1.7019 -0.1414
 1429HOH     H2 4307   1.887   3.818   0.502  0.8734 -0.7423 -2.3376
 1430HOH      O 4308   1.566   3.144   3.313 -0.1533 -0.0055 -0.0717
 1430HOH     H1 4309   1.623   3.170   3.240  0.7466  0.6813  0.8185
 1430HOH     H2 4310   1.611   3.071   3.354 -0.5748 -0.2826 -0.0865
 1431HOH      O 4311   3.806   3.646   0.385 -0.1095 -0.9568 -0.1370
 1431HOH     H1 4312   3.803   3.648   0.289  0.9897 -1.1240 -0.1987
 1431HOH     H2 4313   3.793   3.738   0.411  0.4427 -0.7665 -0.4960
 1432HOH      O 4314   3.163   1.824   0.771 -0.5727 -0.1554  0.4362
 1432HOH     H1 4315   3.113   1.751   0.733 -0.9559 -0.0886  0.7911
 1432HOH     H2 4316   3.144   1.898   0.714 -0.1162 -0.3455  0.0256
 1433HOH      O 4317   3.263   0.969   2.418  0.1658 -0.0682 -0.1633
 1433HOH     H1 4318   3.353   0.950   2.391 -0.1212 -0.0972 -1.1838
 1433HOH     H2 4319   3.266   0.971   2.513  1.0022 -1.2626 -0.1290
 1434HOH      O 4320   2.347   0.276   2.579 -0.1379  0.0280 -0.1746
 1434HOH     H1 4321   2.332   0.339   2.508 -0.5555 -0.7767 -0.8445
 1434HOH     H2 4322   2.430   0.233   2.556 -0.4301 -0.4531 -0.3647
 1435HOH      O 4323   2.709   3.150   0.865  0.2729  0.1093 -0.1252
 1435HOH     H1 4324   2.768   3.088   0.908 -0.4591 -0.6529 -0.1620
 1435HOH     H2 4325   2.707   3.121   0.774 -1.0934 -0.6958  0.1096
 1436HOH      O 4326   0.926   2.344   0.002 -0.6949 -0.3041  0.1828
 1436HOH     H1 4327   0.966   2.409   0.060 -0.1887 -0.4146 -0.0277
 1436HOH     H2 4328   0.882   2.283   0.061 -1.1396  0.1964  0.3858
 1437HOH      O 4329   3.214   2.725   2.328  0.5758 -0.5298 -0.2353
 1437HOH     H1 4330   3.272   2.745   2.254  0.5313 -0.0434 -0.1452
 1437HOH     H2 4331   3.132   2.697   2.287  0.0305  1.1487 -0.4349
 1438HOH      O 4332   0.679   0.630   1.941  0.4716  0.1462  0.4813
 1438HOH     H1 4333   0.645   0.712   1.977  0.1021  0.1108  0.2239
 1438HOH     H2 4334   0.702   0.578   2.018 -1.0680 -0.2484  0.7368
 1439HOH      O 4335   0.506   0.762   0.606  0.3092 -0.2592  0.3268
 1439HOH     H1 4336   0.422   0.799   0.579  0.4279  0.1856  0.5395
 1439HOH     H2 4337   0.536   0.821   0.676  0.1868 -1.1498  1.1749
 1440HOH      O 4338   0.541   2.039   3.259  0.2503 -0.0826  0.2677
 1440HOH     H1 4339   0.468   1.978   3.260 -0.3979  0.6403 -0.3917
 1440HOH     H2 4340   0.501   2.126   3.261  1.0560  0.3440 -0.5508
 1441HOH      O 4341   1.584   1.898   0.486 -0.2799  0.1694 -0.6960
 1441HOH     H1 4342   1.598   1.805   0.469  0.1211  0.1683 -0.3837
 1441HOH     H2 4343   1.558   1.934   0.401  0.4648 -0.0598 -1.0351
 1442HOH      O 4344   1.421   0.332   2.927 -0.1027 -0.1624 -0.0078
 1442HOH     H1 4345   1.375   0.352   3.009 -0.2533  0.1689 -0.1671
 1442HOH     H2 4346   1.353   0.294   2.871 -0.2819  0.6613 -0.3705
 1443HOH      O 4347   0.616   1.136   0.453  0.2811 -0.0633  0.6424
 1443HOH     H1 4348   0.612   1.223   0.412  0.0931 -0.0609  0.6665
 1443HOH     H2 4349   0.571   1.078   0.392 -0.6764  0.0709  1.1755
 1444HOH      O 4350   3.359   3.307   3.535 -0.2478 -0.5503 -0.0486
 1444HOH     H1 4351   3.382   3.214   3.532 -0.7070 -0.7013  0.7239
 1444HOH     H2 4352   3.442   3.352   3.519  0.2679 -1.0896  0.9385
 1445HOH      O 4353   0.240   0.471   2.037 -0.3640  0.1892 -0.0486
 1445HOH     H1 4354   0.152   0.437   2.027 -0.0976 -0.6006  0.1395
 1445HOH     H2 4355   0.290   0.398   2.074  0.3779  0.6028 -0.1912
 1446HOH      O 4356   2.006   2.685   2.305  0.5038 -0.1333 -0.0794
 1446HOH     H1 4357   1.974   2.770   2.334 -0.2662 -0.4889  0.1559
 1446HOH     H2 4358   2.021   2.636   2.385  0.0044 -0.5430 -0.2288
 1447HOH      O 4359   0.317   3.289   1.437  0.1781 -0.5284 -0.8147
 1447HOH     H1 4360   0.283   3.208   1.398 -0.3664 -0.7998  0.1709
 1447HOH     H2 4361   0.259   3.307   1.511  0.5275  0.5567 -0.7654
 1448HOH      O 4362   2.946   1.403   0.099  0.1560 -0.0611 -0.0191
 1448HOH     H1 4363   3.007   1.378   0.168  0.1706  1.0216  0.4069
 1448HOH     H2 4364   2.886   1.465   0.142 -0.9344 -0.6895 -0.5451
 1449HOH      O 4365   2.569   3.797   1.799 -0.6728  0.0943 -0.6772
 1449HOH     H1 4366   2.579   3.868   1.737 -0.8312 -0.1569 -0.9968
 1449HOH     H2 4367   2.515   3.732   1.754 -0.4742 -0.2621 -0.4223
 1450HOH      O 4368   3.568   1.945   1.585 -0.1548  0.0580 -0.1541
 1450HOH     H1 4369   3.576   2.010   1.655  1.4243 -0.0980 -0.1192
 1450HOH     H2 4370   3.486   1.899   1.604 -0.0262  0.3416  1.3198
 1451HOH      O 4371   2.153   1.265   2.797  0.3358 -0.3329 -0.7892
 1451HOH     H1 4372   2.181   1.228   2.713  0.9869 -0.2150 -0.6322
 1451HOH     H2 4373   2.205   1.219   2.862 -0.3641 -0.6236 -0.4133
 1452HOH      O 4374   1.258   1.984   0.369 -0.0667 -0.1214  0.4352
 1452HOH     H1 4375   1.213   1.950   0.446  0.5189 -0.8972  0.4580
 1452HOH     H2 4376   1.194   1.973   0.298 -0.1082 -0.7640  0.5531
 1453HOH      O 4377   1.259   2.460   0.335  0.4694 -0.5193 -0.4864
 1453HOH     H1 4378   1.322   2.439   0.405  0.2264 -0.5913 -0.2865
 1453HOH     H2 4379   1.282   2.400   0.264  0.3449 -0.8504 -0.2480
 1454HOH      O 4380   2.367   2.874   0.161  0.7071  0.0393  0.1308
 1454HOH     H1 4381   2.373   2.969   0.147  1.2706  0.2312  1.3594
 1454HOH     H2 4382   2.458   2.844   0.158  0.4872 -0.6399 -1.0351
 1455HOH      O 4383   3.145   3.696   2.374 -0.4405 -0.1156 -0.1994
 1455HOH     H1 4384   3.104   3.653   2.449  0.7130  1.0515  1.2541
 1455HOH     H2 4385   3.178   3.624   2.320  0.3079 -1.1167  1.4281
 1456HOH      O 4386   2.390   1.390   1.377 -0.7988  0.6590 -0.7542
 1456HOH     H1 4387   2.405   1.483   1.363  1.1754  0.6464  0.4717
 1456HOH     H2 4388   2.328   1.386   1.450 -0.0952  1.0934 -0.1033
 1457HOH      O 4389   3.164   3.418   0.704 -0.0043  0.0365  0.1413
 1457HOH     H1 4390   3.086   3.401   0.756  0.0182 -1.3490 -0.1894
 1457HOH     H2 4391   3.237   3.411   0.766 -0.0778  0.2861  0.2575
 1458HOH      O 4392   2.741   1.998   2.705  0.1833  0.1422 -0.5548
 1458HOH     H1 4393   2.781   2.083   2.725 -0.7848  0.5096 -0.0554
 1458HOH     H2 4394   2.776   1.939   2.771 -0.2341  0.5095  0.0125
 1459HOH      O 4395   0.027   2.414   1.747 -0.3933 -0.0247 -0.1033
 1459HOH     H1 4396  -0.036   2.372   1.689 -0.2398 -0.0719 -0.2357
 1459HOH     H2 4397   0.098   2.443   1.690 -0.0208 -0.4766  0.1091
 1460HOH      O 4398   3.454   0.087   1.579  0.3126  0.3468 -0.3675
 1460HOH     H1 4399   3.434   0.174   1.542  0.0988  0.3548 -0.2343
 1460HOH     H2 4400   3.392   0.028   1.536  0.8425  0.1531 -0.9040
 1461HOH      O 4401   0.091   1.416   1.389  0.1757  0.0931  0.1144
 1461HOH     H1 4402   0.004   1.378   1.386  0.4529 -0.7525  1.2522
 1461HOH     H2 4403   0.143   1.364   1.328  0.5315 -1.4617  1.5964
 1462HOH      O 4404   1.266   2.043   2.704  0.5336  0.1926 -0.5436
 1462HOH     H1 4405   1.241   2.086   2.622 -1.0342  0.2903 -0.0772
 1462HOH     H2 4406   1.249   2.109   2.772  1.0017 -0.1642 -0.0628
 1463HOH      O 4407   3.417   3.773   0.215  0.2571  0.3088 -0.4653
 1463HOH     H1 4408   3.396   3.740   0.302  1.0504 -0.2309 -0.4550
 1463HOH     H2 4409   3.412   3.696   0.158  1.0329  0.3765 -0.6475
 1464HOH      O 4410   3.361   1.117   0.237 -0.5810  0.1920  0.5676
 1464HOH     H1 4411   3.433   1.142   0.179  0.0193 -0.5398  0.9616
 1464HOH     H2 4412   3.330   1.034   0.202 -1.4476  0.6302  0.2403
 1465HOH      O 4413   3.018   2.444   1.380 -0.2880 -0.2468 -0.2206
 1465HOH     H1 4414   3.039   2.486   1.464 -0.1470  0.2244 -0.4790
 1465HOH     H2 4415   2.936   2.485   1.353 -0.3204 -0.3793 -0.3234
 1466HOH      O 4416   2.410   0.301   0.112 -0.1706  0.0999 -0.1461
 1466HOH     H1 4417   2.359   0.221   0.113 -1.1598  0.6704 -0.8537
 1466HOH     H2 4418   2.352   0.367   0.151  0.0201  0.7591 -0.9259
 1467HOH      O 4419   3.852   3.831   0.957 -0.0372  0.3699 -0.6192
 1467HOH     H1 4420   3.860   3.789   0.872  0.3373 -0.8099 -0.0493
 1467HOH     H2 4421   3.899   3.774   1.017 -0.3909  1.0862  0.4150
 1468HOH      O 4422   1.130   2.601   2.106  0.2855  0.2497  1.1427
 1468HOH     H1 4423   1.183   2.681   2.114 -0.1044  0.5361  0.9550
 1468HOH     H2 4424   1.194   2.530   2.099  0.6412  0.4787  1.8880
 1469HOH      O 4425   1.523   3.153   0.391 -0.7197 -0.6137  0.1628
 1469HOH     H1 4426   1.587   3.134   0.323  0.0835  0.5157  0.5471
 1469HOH     H2 4427   1.462   3.215   0.350 -0.1900  0.1284  0.4657
 1470HOH      O 4428   0.110   3.251   3.307 -0.2977 -0.1164  0.5854
 1470HOH     H1 4429   0.175   3.193   3.266  0.2363  0.6747  0.2794
 1470HOH     H2 4430   0.133   3.249   3.400  0.4555  0.4786  0.4316
 1471HOH      O 4431   1.752   0.373   2.177  0.2957  0.0696 -0.4158
 1471HOH     H1 4432   1.735   0.435   2.247 -0.0365  0.0133 -0.4429
 1471HOH     H2 4433   1.788   0.425   2.106  0.3035  0.1821 -0.3286
 1472HOH      O 4434   2.912   2.590   2.812  0.1488 -0.0001 -0.3268
 1472HOH     H1 4435   2.909   2.542   2.730 -0.5995  0.1617 -0.4130
 1472HOH     H2 4436   2.857   2.667   2.796  0.5186  0.3685  0.1212
 1473HOH      O 4437   0.004   0.323   2.249  0.0928 -0.0371 -0.3172
 1473HOH     H1 4438   0.054   0.241   2.257 -1.1174 -0.8343 -0.4586
 1473HOH     H2 4439  -0.009   0.333   2.154  0.0319  0.1932 -0.2848
 1474HOH      O 4440   2.619   2.180   2.195  0.8918  0.2609 -0.1806
 1474HOH     H1 4441   2.632   2.169   2.289  1.1330 -0.8274 -0.3203
 1474HOH     H2 4442   2.603   2.274   2.184  0.2622  0.3218  1.0059
 1475HOH      O 4443   2.606   3.414   0.923  0.1609 -0.8742  0.1910
 1475HOH     H1 4444   2.618   3.320   0.914 -1.0021 -1.1111  0.7467
 1475HOH     H2 4445   2.663   3.452   0.856 -0.0133 -2.0042 -0.6597
 1476HOH      O 4446   2.926   3.624   0.091  0.0250 -0.1069 -0.6870
 1476HOH     H1 4447   2.955   3.712   0.116 -0.7399  0.0133 -0.1420
 1476HOH     H2 4448   2.831   3.632   0.083  0.0033 -0.7602 -1.1889
 1477HOH      O 4449   3.688   0.745   3.289  0.0706 -0.5762 -0.3602
 1477HOH     H1 4450   3.626   0.755   3.361  0.7187 -1.3380  0.3433
 1477HOH     H2 4451   3.753   0.683   3.322  1.0737 -0.0091 -1.1462
 1478HOH      O 4452   2.325   2.097   0.926  0.4754 -0.5718 -0.0706
 1478HOH     H1 4453   2.373   2.170   0.963  0.8837 -0.7000 -0.3345
 1478HOH     H2 4454   2.280   2.057   1.001  0.7876 -0.4570  0.1793
 1479HOH      O 4455   1.683   0.195   3.365  0.6910 -0.0046  0.0005
 1479HOH     H1 4456   1.666   0.186   3.458  0.0462  0.4274 -0.0639
 1479HOH     H2 4457   1.744   0.269   3.359  0.8014 -0.0884  0.0835
 1480HOH      O 4458   0.206   0.163   2.274  0.0319  0.4803 -1.0684
 1480HOH     H1 4459   0.221   0.070   2.293 -1.4113  0.3307 -0.4109
 1480HOH     H2 4460   0.284   0.190   2.225  1.4361 -0.5645  0.3559
 1481HOH      O 4461   2.188   1.381   1.939 -0.2449  0.6977  0.2109
 1481HOH     H1 4462   2.281   1.368   1.957 -0.0952  2.5277  1.2667
 1481HOH     H2 4463   2.145   1.305   1.978  0.7577  0.0411  0.1033
 1482HOH      O 4464   3.506   0.249   1.285 -0.2168 -0.1307  1.1175
 1482HOH     H1 4465   3.495   0.307   1.360  0.3330  0.2683  0.9020
 1482HOH     H2 4466   3.578   0.191   1.310  0.8235  0.7963  0.4612
 1483HOH      O 4467   3.439   0.819   0.504 -0.2059 -0.5341 -0.2371
 1483HOH     H1 4468   3.470   0.781   0.421  0.2839 -0.7758  0.0490
 1483HOH     H2 4469   3.466   0.756   0.571 -1.2085 -0.6923  0.0526
 1484HOH      O 4470   2.551   1.307   0.432 -0.4166 -0.0607  0.2697
 1484HOH     H1 4471   2.483   1.311   0.500  0.3036 -1.1359  1.1140
 1484HOH     H2 4472   2.627   1.348   0.472 -0.2507  0.1909 -0.2852
 1485HOH      O 4473   0.995   2.560   3.643  0.0991 -0.3793  0.4672
 1485HOH     H1 4474   1.070   2.596   3.596 -0.5728  0.2778 -0.1526
 1485HOH     H2 4475   1.021   2.470   3.663  0.8009 -0.3755 -0.2965
 1486HOH      O 4476   0.856   2.798   2.507 -0.2554  0.4286  0.5691
 1486HOH     H1 4477   0.773   2.777   2.463  0.2663 -0.6079  0.0211
 1486HOH     H2 4478   0.905   2.717   2.506  1.3603  1.3124 -0.4067
 1487HOH      O 4479   2.024   0.637  -0.015 -0.9398 -0.5596  0.4816
 1487HOH     H1 4480   1.997   0.672   0.070 -1.2234  1.4400 -0.3145
 1487HOH     H2 4481   2.105   0.684  -0.036 -0.1483 -1.9512  0.1480
 1488HOH      O 4482   2.875   2.016   1.504  0.5237  0.3485  0.1462
 1488HOH     H1 4483   2.894   1.923   1.519 -0.0645  0.2995  0.6950
 1488HOH     H2 4484   2.947   2.047   1.451  1.1291 -0.2508  0.5835
 1489HOH      O 4485   3.783   3.121   3.591  0.1259 -0.3114  0.4196
 1489HOH     H1 4486   3.703   3.093   3.633  0.9189 -1.1822  1.4563
 1489HOH     H2 4487   3.794   3.062   3.516 -0.7292  0.5434 -0.4378
 1490HOH      O 4488   1.175   3.267   1.978 -0.0649 -0.6233  0.2683
 1490HOH     H1 4489   1.237   3.332   1.945  0.2941 -0.3982  1.3114
 1490HOH     H2 4490   1.097   3.317   2.000 -0.2666 -0.7547 -0.1428
 1491HOH      O 4491   2.051   2.785   1.108 -0.3981 -0.1658 -0.1123
 1491HOH     H1 4492   2.002   2.820   1.034 -0.3157  0.1674 -0.0100
 1491HOH     H2 4493   2.035   2.846   1.180  0.3181  0.0638 -0.1275
 1492HOH      O 4494   1.018   1.818   3.870  0.6312  0.1590 -0.1628
 1492HOH     H1 4495   1.109   1.809   3.843  0.6535  1.1384 -0.5036
 1492HOH     H2 4496   0.971   1.844   3.790  0.3548  1.2341  0.3124
 1493HOH      O 4497   3.778   0.526   3.615  0.2604  0.4701 -0.4514
 1493HOH     H1 4498   3.840   0.592   3.645 -0.1963  0.6090  0.2551
 1493HOH     H2 4499   3.697   0.575   3.599 -0.3892  0.0120  1.0441
 1494HOH      O 4500   1.299   2.640   1.294 -0.7125  0.2293  0.3168
 1494HOH     H1 4501   1.371   2.601   1.245 -0.6466  1.0213 -0.2572
 1494HOH     H2 4502   1.245   2.682   1.228 -0.5483  1.4531  0.9012
 1495HOH      O 4503   0.293   1.801   0.465 -0.7175  0.4286 -0.2044
 1495HOH     H1 4504   0.219   1.742   0.451 -0.1040 -0.8759  1.4014
 1495HOH     H2 4505   0.285   1.827   0.557  1.5378 -1.0422  0.5856
 1496HOH      O 4506   1.575   2.556   2.758 -0.3180  0.2801 -0.7393
 1496HOH     H1 4507   1.608   2.468   2.736 -0.3108  0.1502 -0.2338
 1496HOH     H2 4508   1.569   2.601   2.673 -0.9268 -0.4117 -1.0934
 1497HOH      O 4509   1.898   1.124   1.170  0.5532  0.1723  0.3012
 1497HOH     H1 4510   1.885   1.205   1.219 -0.4314  0.3480 -0.2052
 1497HOH     H2 4511   1.859   1.056   1.224  0.4951  0.1888  0.2802
 1498HOH      O 4512   1.191   3.111   0.686  1.0816 -0.3647  0.1321
 1498HOH     H1 4513   1.125   3.041   0.684  0.5589 -0.0528  2.1625
 1498HOH     H2 4514   1.141   3.191   0.674  1.3537 -0.2150 -0.0103
 1499HOH      O 4515   0.982   3.045   1.439  0.1482  0.3674 -0.4873
 1499HOH     H1 4516   0.992   3.071   1.530 -1.8787  0.3433 -0.1692
 1499HOH     H2 4517   0.982   3.127   1.390  0.5423  0.4304 -0.3884
 1500HOH      O 4518   3.833   2.669   2.699  0.0175  0.6085  0.1037
 1500HOH     H1 4519   3.741   2.677   2.674 -0.2720 -0.5083  0.6635
 1500HOH     H2 4520   3.865   2.596   2.647  0.8293  1.4264 -0.6179
 1501HOH      O 4521   3.347   0.661   2.080 -0.2197 -0.0866  0.0126
 1501HOH     H1 4522   3.438   0.647   2.107 -0.3291  0.9240  1.0721
 1501HOH     H2 4523   3.348   0.746   2.036 -0.5558 -0.4148 -0.6659
 1502HOH      O 4524   3.067   1.321   1.096  0.0311  0.1883  0.1498
 1502HOH     H1 4525   3.146   1.373   1.085  0.2739 -0.3194 -0.7114
 1502HOH     H2 4526   2.995   1.379   1.072  0.2113  0.4030  0.1324
 1503HOH      O 4527   0.047   1.157   3.593  0.0086  0.3730  0.3233
 1503HOH     H1 4528   0.003   1.226   3.643 -1.4579 -0.1064 -0.2067
 1503HOH     H2 4529   0.055   1.194   3.505 -1.3843 -0.3062 -0.1338
 1504HOH      O 4530   2.217   1.053   0.097 -0.0330  0.1086  0.3326
 1504HOH     H1 4531   2.217   1.121   0.030 -0.9814  0.5243  0.7189
 1504HOH     H2 4532   2.233   1.099   0.179 -1.6790  0.0881  0.7377
 1505HOH      O 4533   2.978   1.457   2.318  0.1896 -0.7453  0.1077
 1505HOH     H1 4534   3.069   1.481   2.336  0.0353 -1.0736  1.6742
 1505HOH     H2 4535   2.927   1.505   2.384 -0.7528 -0.7561 -0.5739
 1506HOH      O 4536   3.361   1.756   0.946  0.2823 -0.5524 -0.6000
 1506HOH     H1 4537   3.376   1.834   1.000  0.6772 -0.9011 -0.1852
 1506HOH     H2 4538   3.282   1.777   0.896 -0.8226 -0.6255  0.9591
 1507HOH      O 4539   1.212   1.566   3.224  0.1358 -0.5373  0.0572
 1507HOH     H1 4540   1.303   1.592   3.237 -0.1134 -0.0631  0.9916
 1507HOH     H2 4541   1.210   1.472   3.242  0.1829 -0.2776  1.7228
 1508HOH      O 4542   1.463   1.420   3.553  0.3084 -0.5756 -0.0349
 1508HOH     H1 4543   1.389   1.393   3.608 -0.2484  0.4603 -0.2170
 1508HOH     H2 4544   1.432   1.404   3.464  0.4889 -0.5625 -0.0997
 1509HOH      O 4545   0.473   2.122   1.123  0.3648  0.1809 -0.1742
 1509HOH     H1 4546   0.495   2.194   1.182  1.2938 -0.6419  0.5556
 1509HOH     H2 4547   0.459   2.047   1.181 -1.3340 -0.1051 -0.8511
 1510HOH      O 4548   3.088   0.510   1.060  0.1834  0.2842  0.4146
 1510HOH     H1 4549   3.039   0.581   1.018  0.3023  0.5953  0.7847
 1510HOH     H2 4550   3.097   0.443   0.992 -0.8461  0.1613  0.3701
 1511HOH      O 4551   3.483   1.540   0.665  0.0910  0.0502 -0.2676
 1511HOH     H1 4552   3.467   1.448   0.686  0.1622  0.0554 -0.1853
 1511HOH     H2 4553   3.398   1.574   0.639 -0.0182  0.0584  0.0853
 1512HOH      O 4554   1.776   0.542   1.042  0.0872  0.0986 -0.2438
 1512HOH     H1 4555   1.693   0.501   1.021 -1.0229  1.3528  1.1800
 1512HOH     H2 4556   1.803   0.501   1.124  0.0613  0.7038  0.0801
 1513HOH      O 4557   2.799   0.495   2.156  0.1379 -0.3479  0.2607
 1513HOH     H1 4558   2.830   0.546   2.081 -0.3674 -1.0992 -0.4909
 1513HOH     H2 4559   2.797   0.405   2.125 -1.3307 -0.5328  0.7299
 1514HOH      O 4560   2.846   3.456   2.154 -0.1205 -0.0056 -0.0536
 1514HOH     H1 4561   2.812   3.542   2.177 -0.6362 -0.1726 -0.1662
 1514HOH     H2 4562   2.838   3.405   2.234  1.6706  0.4559  0.5224
 1515HOH      O 4563   3.158   0.496   3.632  0.4952  0.1372  0.6266
 1515HOH     H1 4564   3.073   0.536   3.651  0.2503 -0.3126  0.5176
 1515HOH     H2 4565   3.158   0.415   3.684  0.4800 -0.3183 -0.0545
 1516HOH      O 4566   2.198   2.344   3.756  0.0870  0.9283  0.4685
 1516HOH     H1 4567   2.128   2.326   3.818  0.9056 -1.4323  0.9077
 1516HOH     H2 4568   2.272   2.371   3.810  0.1924  1.0863  0.2534
 1517HOH      O 4569   0.526   0.985   0.248  0.3740 -0.2307 -0.5948
 1517HOH     H1 4570   0.467   1.035   0.193 -0.1898 -1.6393 -1.3859
 1517HOH     H2 4571   0.515   0.894   0.219  1.5588 -0.7973  0.5023
 1518HOH      O 4572   2.628   2.027   1.779 -0.1219  0.1358 -0.0328
 1518HOH     H1 4573   2.547   2.046   1.731 -0.2043  0.0818  0.0863
 1518HOH     H2 4574   2.605   2.038   1.871 -0.3539 -1.1679  0.0985
 1519HOH      O 4575   3.630   0.252   0.731  0.2649 -0.7177 -0.4415
 1519HOH     H1 4576   3.709   0.198   0.739  0.1854 -0.7225  0.6660
 1519HOH     H2 4577   3.591   0.249   0.818 -0.2876  0.3040 -0.6254
 1520HOH      O 4578   0.562   1.236   2.942  0.5687 -0.2005 -0.0291
 1520HOH     H1 4579   0.618   1.185   2.884  0.8840 -0.6818  0.6744
 1520HOH     H2 4580   0.620   1.267   3.011 -0.0190 -0.8111  0.7870
 1521HOH      O 4581   1.215   1.948   1.477 -0.3880 -0.3821  0.7864
 1521HOH     H1 4582   1.294   1.995   1.503 -0.3154  0.2297 -0.4211
 1521HOH     H2 4583   1.145   2.012   1.483 -0.4806 -0.4192  0.1659
 1522HOH      O 4584   3.000   0.806   2.913 -0.4718 -0.1731 -0.5831
 1522HOH     H1 4585   3.065   0.875   2.920 -0.1429 -0.5162 -0.1164
 1522HOH     H2 4586   2.966   0.813   2.824 -0.2275  0.3910 -0.6354
 1523HOH      O 4587   1.219   2.241   2.879 -0.1850 -0.5008  0.3434
 1523HOH     H1 4588   1.128   2.270   2.877 -0.3615 -1.0568  0.0491
 1523HOH     H2 4589   1.261   2.298   2.943 -0.3378  0.9326 -0.7248
 1524HOH      O 4590   3.806   0.122   1.228  0.2572  0.3381  0.5796
 1524HOH     H1 4591   3.833   0.170   1.306  0.6769  0.0495  0.6217
 1524HOH     H2 4592   3.882   0.067   1.207  0.3164  0.7187 -0.2799
 1525HOH      O 4593   3.303   1.815   0.119 -0.0533  0.7527  0.4101
 1525HOH     H1 4594   3.222   1.781   0.158  0.1890  0.0714  0.3510
 1525HOH     H2 4595   3.308   1.905   0.150 -0.5404  0.6317  0.8838
 1526HOH      O 4596   1.314   0.217   0.313  0.0160 -0.4771  0.3234
 1526HOH     H1 4597   1.226   0.200   0.345 -0.1417 -0.5087 -0.1096
 1526HOH     H2 4598   1.339   0.137   0.266 -0.2070 -0.0491 -0.5865
 1527HOH      O 4599   3.378   0.925   2.002 -0.6260 -0.2393 -0.2271
 1527HOH     H1 4600   3.473   0.922   2.013 -0.4967 -1.3012 -1.2290
 1527HOH     H2 4601   3.358   1.017   1.987  0.1706  0.0688  0.4488
 1528HOH      O 4602   1.583   3.271   1.002 -0.2931  0.1769 -0.1487
 1528HOH     H1 4603   1.618   3.287   1.090  0.2643 -0.4368 -0.2364
 1528HOH     H2 4604   1.489   3.260   1.015 -0.2203  0.1130  0.3724
 1529HOH      O 4605   0.796   2.343   3.200 -0.2502  0.8686 -0.1311
 1529HOH     H1 4606   0.806   2.359   3.294  0.0047  0.5284 -0.0996
 1529HOH     H2 4607   0.815   2.250   3.188  1.1159  1.1743 -0.7053
 1530HOH      O 4608   0.774   3.336   2.996 -0.1393  0.3968  0.5694
 1530HOH     H1 4609   0.682   3.330   3.019  0.0341 -0.8925  1.0818
 1530HOH     H2 4610   0.820   3.342   3.080  0.2851  0.0288  0.3776
 1531HOH      O 4611   3.310   3.328   0.185  0.3415  0.3423 -0.1867
 1531HOH     H1 4612   3.252   3.256   0.210  0.3765 -0.0003 -1.0149
 1531HOH     H2 4613   3.355   3.353   0.265  0.4019 -0.6330  0.1009
 1532HOH      O 4614   1.670   1.798   2.497  0.2956 -0.4133  0.2109
 1532HOH     H1 4615   1.630   1.781   2.412 -1.2948  1.0036  0.5841
 1532HOH     H2 4616   1.653   1.719   2.548 -0.6571 -0.4708 -0.1569
 1533HOH      O 4617   3.542   3.465   1.406  0.2501  0.0109  0.2970
 1533HOH     H1 4618   3.466   3.469   1.349  0.2033 -1.3395  0.1970
 1533HOH     H2 4619   3.617   3.468   1.347  0.2180 -0.5956  0.2157
 1534HOH      O 4620   1.160   1.338   1.125  0.6373  0.7094 -0.3164
 1534HOH     H1 4621   1.165   1.426   1.089 -0.2466  1.1912  0.6223
 1534HOH     H2 4622   1.068   1.328   1.151  0.5182 -0.8013 -1.0947
 1535HOH      O 4623   1.739   3.325   3.477 -0.5853  0.2489 -0.6771
 1535HOH     H1 4624   1.654   3.282   3.467 -0.1481 -0.5395 -1.2772
 1535HOH     H2 4625   1.801   3.265   3.436  0.3651  0.4989  0.3030
 1536HOH      O 4626   2.617   0.484   1.122  0.5301 -0.3901  0.3332
 1536HOH     H1 4627   2.707   0.464   1.148  0.8114 -0.3104 -0.5198
 1536HOH     H2 4628   2.578   0.399   1.100  0.6122 -0.3580  0.0607
 1537HOH      O 4629   2.111   0.376   3.572  0.1005 -0.8182  0.3488
 1537HOH     H1 4630   2.160   0.304   3.532 -0.0080 -1.0249  0.5820
 1537HOH     H2 4631   2.178   0.439   3.597  0.1673 -0.6823 -0.1667
 1538HOH      O 4632   3.660   2.246   2.295  0.4344  0.0742  0.0078
 1538HOH     H1 4633   3.659   2.151   2.301  1.1135  0.0128 -0.6234
 1538HOH     H2 4634   3.716   2.274   2.368 -0.2218  0.0381  0.5392
 1539HOH      O 4635   2.835   1.573   3.268  0.1760  0.1796 -0.1130
 1539HOH     H1 4636   2.822   1.656   3.222  0.8877  0.2199 -0.2651
 1539HOH     H2 4637   2.863   1.599   3.356 -0.2911  0.0991  0.0624
 1540HOH      O 4638   0.458   0.786   3.756  0.5948  0.0568  0.0082
 1540HOH     H1 4639   0.403   0.783   3.678 -0.6154  0.9697  0.7661
 1540HOH     H2 4640   0.463   0.696   3.786 -1.0934 -0.0013  0.2735
 1541HOH      O 4641   0.686   3.282   0.275  0.0553  0.3231  0.4278
 1541HOH     H1 4642   0.761   3.272   0.335 -0.0771 -0.1095  0.5282
 1541HOH     H2 4643   0.695   3.209   0.214  0.3559  0.9222 -0.2771
 1542HOH      O 4644   1.764   3.623   3.447  0.0746  0.8225  0.7002
 1542HOH     H1 4645   1.760   3.528   3.452  0.4402  0.7479 -0.1268
 1542HOH     H2 4646   1.687   3.653   3.495 -1.3557  0.0388 -0.9208
 1543HOH      O 4647   3.646   1.765   2.831  0.0521 -0.2754 -0.6441
 1543HOH     H1 4648   3.652   1.859   2.848 -0.2600 -0.3521 -0.0177
 1543HOH     H2 4649   3.552   1.747   2.834  0.0611 -0.5034 -1.4336
 1544HOH      O 4650   0.007   0.138   0.692  0.4264  0.5525 -0.0994
 1544HOH     H1 4651  -0.009   0.151   0.599  0.2721  0.5802 -0.0710
 1544HOH     H2 4652   0.029   0.046   0.701 -1.5152  0.0169  0.0750
 1545HOH      O 4653   2.930   0.608   3.157  0.3371 -0.3253  0.3292
 1545HOH     H1 4654   2.884   0.528   3.133  0.4425 -0.4131  0.4179
 1545HOH     H2 4655   2.919   0.665   3.081  0.4384 -0.5013  0.1808
 1546HOH      O 4656   2.922   3.318   0.803 -0.3637  0.4432  0.2430
 1546HOH     H1 4657   2.970   3.314   0.885 -0.7178 -0.1211  0.4285
 1546HOH     H2 4658   2.830   3.324   0.828 -0.4812  0.2136 -0.1075
 1547HOH      O 4659   3.538   0.308   0.981  0.0573  0.2780  0.4095
 1547HOH     H1 4660   3.450   0.294   1.014 -0.5768  0.7909 -0.9449
 1547HOH     H2 4661   3.581   0.359   1.050 -0.7092  0.0786  1.0661
 1548HOH      O 4662   3.408   1.320   2.740  0.7499  0.0413  0.7621
 1548HOH     H1 4663   3.502   1.312   2.754  0.8336 -1.0767 -0.1938
 1548HOH     H2 4664   3.389   1.264   2.665 -0.6116  0.6275  0.5975
 1549HOH      O 4665   2.361   2.081   0.647  0.0489 -0.7199 -0.1446
 1549HOH     H1 4666   2.327   2.076   0.737  0.2587 -0.6048 -0.0588
 1549HOH     H2 4667   2.285   2.107   0.595  0.1592  0.2961  0.1545
 1550HOH      O 4668   3.200   2.870   2.600 -0.4982 -0.0061 -0.4535
 1550HOH     H1 4669   3.223   2.963   2.593  1.1265 -0.3045  0.2166
 1550HOH     H2 4670   3.207   2.837   2.510  0.0299  0.2967 -0.5298
 1551HOH      O 4671   1.620   2.402   0.900 -0.4468  0.1236 -0.2730
 1551HOH     H1 4672   1.535   2.428   0.866 -0.1296  0.4599 -0.8269
 1551HOH     H2 4673   1.675   2.480   0.890 -0.1363 -0.0014  0.3261
 1552HOH      O 4674   0.729   0.649   0.909  0.1297 -0.4958 -0.1887
 1552HOH     H1 4675   0.721   0.741   0.883  1.1687  0.0364  1.1317
 1552HOH     H2 4676   0.664   0.638   0.979  1.2201 -0.1372  0.9754
 1553HOH      O 4677   3.146   3.499  -0.021 -0.2783  1.0736 -0.5159
 1553HOH     H1 4678   3.053   3.510  -0.000 -0.4960 -0.4625 -0.4508
 1553HOH     H2 4679   3.179   3.438   0.045  0.4160  0.4901 -1.3505
 1554HOH      O 4680   3.816   3.530   3.869  0.1127 -0.2918 -0.3798
 1554HOH     H1 4681   3.851   3.593   3.932  0.7558 -1.0607  0.0618
 1554HOH     H2 4682   3.751   3.580   3.819 -0.2705  0.4023  0.7381
 1555HOH      O 4683   1.019   0.434   2.357  0.2009  0.8556 -0.0623
 1555HOH     H1 4684   1.029   0.528   2.372  0.8239  0.7753  0.0711
 1555HOH     H2 4685   1.109   0.400   2.356 -0.0248  0.2186  0.1813
 1556HOH      O 4686   2.528   2.004   3.223 -0.1914  0.4554 -0.1429
 1556HOH     H1 4687   2.537   2.052   3.140  0.6298  0.1918 -0.2300
 1556HOH     H2 4688   2.604   2.032   3.275 -0.1584 -0.1089  0.1301
 1557HOH      O 4689   2.615   0.146   3.848  0.2345  0.4713  0.1378
 1557HOH     H1 4690   2.599   0.182   3.761  0.1997 -0.5810 -0.3228
 1557HOH     H2 4691   2.554   0.193   3.905 -0.0648  0.8556 -0.4783
 1558HOH      O 4692   1.184   1.502   3.677 -0.7060 -0.3256  0.1458
 1558HOH     H1 4693   1.177   1.581   3.623 -0.0108 -0.6770 -0.4988
 1558HOH     H2 4694   1.231   1.531   3.755  0.1702 -0.2121 -0.3932
 1559HOH      O 4695   3.272   2.349   2.118  0.2070 -0.1822  0.6362
 1559HOH     H1 4696   3.276   2.254   2.114  0.7959 -0.1447 -0.2803
 1559HOH     H2 4697   3.341   2.374   2.179  0.7093 -0.3133  0.1276
 1560HOH      O 4698   0.590   3.109   0.957  0.0395 -0.1241 -0.1267
 1560HOH     H1 4699   0.533   3.165   0.903  0.0571 -0.4888 -0.5304
 1560HOH     H2 4700   0.535   3.034   0.980  0.4265 -0.6290 -0.7696
 1561HOH      O 4701   0.792   2.323   0.692  0.6072  0.0190  0.5449
 1561HOH     H1 4702   0.864   2.380   0.666 -0.0004  0.4419 -0.2958
 1561HOH     H2 4703   0.722   2.342   0.630 -0.0531 -0.7637  1.0022
 1562HOH      O 4704   0.624   3.339   1.480  0.0195 -0.5075 -0.0759
 1562HOH     H1 4705   0.538   3.347   1.521  0.1361 -1.5787  0.4299
 1562HOH     H2 4706   0.605   3.316   1.389 -0.2239  1.1336 -0.5039
 1563HOH      O 4707   3.347   1.467   0.289  0.0067 -0.2231  0.0928
 1563HOH     H1 4708   3.382   1.437   0.205  0.3801 -1.2053  0.5529
 1563HOH     H2 4709   3.420   1.515   0.329 -0.4996  1.1456 -0.5266
 1564HOH      O 4710   1.168   3.134   2.349  0.4061 -0.0822 -0.2640
 1564HOH     H1 4711   1.078   3.124   2.381  0.6465 -1.1670  0.1588
 1564HOH     H2 4712   1.202   3.209   2.398 -0.1550  0.1278 -0.1803
 1565HOH      O 4713   0.695   1.731   1.360  0.4150  0.0723 -0.1668
 1565HOH     H1 4714   0.625   1.781   1.401  0.6816  0.5912 -0.3204
 1565HOH     H2 4715   0.691   1.757   1.267  0.0826 -0.7663 -0.4059
 1566HOH      O 4716   1.114   2.408   1.582  0.5551  0.0109  0.0754
 1566HOH     H1 4717   1.094   2.499   1.560  1.6327 -0.0102 -1.2182
 1566HOH     H2 4718   1.061   2.357   1.521  0.2357 -0.2298  0.5484
 1567HOH      O 4719   1.838   2.014   2.586  0.0678  0.4778  0.7219
 1567HOH     H1 4720   1.794   2.098   2.587 -0.2685  0.3038  1.3657
 1567HOH     H2 4721   1.776   1.954   2.544  0.7103  0.7243 -0.7365
 1568HOH      O 4722   3.634   3.891   0.415 -0.8461  0.2043  0.3405
 1568HOH     H1 4723   3.569   3.867   0.481 -1.0877 -0.2487 -0.0499
 1568HOH     H2 4724   3.603   3.850   0.334 -0.4097  0.5143  0.0040
 1569HOH      O 4725   0.849   2.980   0.464  0.4256  0.2076 -0.0732
 1569HOH     H1 4726   0.778   2.918   0.452  0.3660  0.2832 -0.1110
 1569HOH     H2 4727   0.834   3.047   0.397 -0.2620  0.9722  0.7943
 1570HOH      O 4728   0.481   1.549   1.813  0.2543  0.1276  0.0689
 1570HOH     H1 4729   0.554   1.601   1.780 -0.3365  0.9558  0.0006
 1570HOH     H2 4730   0.403   1.601   1.792 -0.2698 -0.0976  1.2821
 1571HOH      O 4731   3.030   3.031   3.766  0.6914  0.3231  0.5752
 1571HOH     H1 4732   2.951   3.066   3.808  0.0317 -0.0085 -0.3176
 1571HOH     H2 4733   3.057   3.101   3.705  0.1233 -0.1595 -0.2758
 1572HOH      O 4734   0.870   2.552   2.104  0.0769  0.1422  0.7619
 1572HOH     H1 4735   0.827   2.631   2.136  0.1757  0.2509  0.6276
 1572HOH     H2 4736   0.964   2.574   2.104  0.0919  0.0765  0.5826
 1573HOH      O 4737   2.864   2.805   1.601 -0.2859  0.4693 -0.6786
 1573HOH     H1 4738   2.797   2.764   1.547 -1.1311  1.1615 -0.2125
 1573HOH     H2 4739   2.900   2.875   1.547  0.0276  0.1344 -0.9086
 1574HOH      O 4740   1.857   0.536   0.438  0.6746 -0.1615 -0.8731
 1574HOH     H1 4741   1.874   0.612   0.495 -0.2079 -0.5601 -0.0170
 1574HOH     H2 4742   1.836   0.575   0.353  0.1672  0.5692 -0.4396
 1575HOH      O 4743   1.573   3.411   2.547  0.2000 -0.0241  0.3434
 1575HOH     H1 4744   1.646   3.471   2.530 -0.6862  0.9849 -0.1581
 1575HOH     H2 4745   1.613   3.324   2.550  1.2695  0.3228 -1.2626
 1576HOH      O 4746   2.329   3.708   1.073  0.9568  0.3853 -0.3958
 1576HOH     H1 4747   2.385   3.639   1.109  0.6761  0.2803 -0.1559
 1576HOH     H2 4748   2.278   3.665   1.004  0.2936  0.1743  0.1998
 1577HOH      O 4749   2.274   2.494   0.223 -0.0615 -0.2161 -0.6996
 1577HOH     H1 4750   2.277   2.402   0.250  0.0756 -0.3585 -1.1632
 1577HOH     H2 4751   2.184   2.508   0.195 -0.4367  0.1788  0.5946
 1578HOH      O 4752   0.318   0.239   1.486  0.1345 -0.1539  0.6081
 1578HOH     H1 4753   0.255   0.311   1.475 -0.9098 -0.9869  0.7542
 1578HOH     H2 4754   0.265   0.160   1.472  1.2112 -0.8998  0.5620
 1579HOH      O 4755   1.370   3.255   2.937 -0.7188 -0.4434 -0.0317
 1579HOH     H1 4756   1.361   3.350   2.931 -0.0924 -0.2887  0.9477
 1579HOH     H2 4757   1.427   3.231   2.864 -0.4749  0.0167  0.0021
 1580HOH      O 4758   1.687   2.522   1.552 -0.3321  0.4809 -0.1682
 1580HOH     H1 4759   1.729   2.582   1.614  0.2868 -1.1154  1.0928
 1580HOH     H2 4760   1.746   2.520   1.477  0.6856  0.0197  0.6006
 1581HOH      O 4761   3.697   0.059   3.683  0.3955 -0.3253 -0.1505
 1581HOH     H1 4762   3.647   0.122   3.631  0.2366 -0.0955  0.2692
 1581HOH     H2 4763   3.788   0.086   3.673  0.3353 -0.0688 -0.0378
 1582HOH      O 4764   3.062   2.573   1.635  0.1068  0.2368 -0.1032
 1582HOH     H1 4765   3.141   2.609   1.674 -0.5288  2.0288 -0.3204
 1582HOH     H2 4766   3.013   2.648   1.603 -0.7714 -0.9183 -1.8134
 1583HOH      O 4767   3.655   3.707   2.718  0.0560  0.5156 -0.1820
 1583HOH     H1 4768   3.691   3.619   2.724  0.8685  0.8647  0.4782
 1583HOH     H2 4769   3.631   3.717   2.626 -0.4337 -0.5180 -0.1975
 1584HOH      O 4770   2.808   0.246   1.392  0.4238  0.6511  0.3066
 1584HOH     H1 4771   2.882   0.244   1.332  0.4021  0.0992  0.2901
 1584HOH     H2 4772   2.821   0.170   1.449 -0.5399  0.0565 -0.2041
 1585HOH      O 4773   0.636   0.088   0.017  0.6573 -0.4072 -0.3220
 1585HOH     H1 4774   0.684   0.026   0.072 -0.3275  0.5384  1.8387
 1585HOH     H2 4775   0.631   0.168   0.070 -1.6930  0.1221 -1.1159
 1586HOH      O 4776   0.887   3.531   1.200 -0.2226 -0.1649  0.4627
 1586HOH     H1 4777   0.909   3.536   1.293  0.5338  0.3171  0.2770
 1586HOH     H2 4778   0.841   3.613   1.181  0.3860  0.1338  0.2384
 1587HOH      O 4779   2.192   1.729   2.149 -0.0114 -0.2817 -0.0440
 1587HOH     H1 4780   2.260   1.704   2.087  0.6048  0.8061  0.1476
 1587HOH     H2 4781   2.208   1.822   2.167 -0.4063 -0.4467  1.4440
 1588HOH      O 4782   0.367   2.848   2.688  0.2920  0.1053 -0.7628
 1588HOH     H1 4783   0.356   2.918   2.752 -0.1375 -0.6971  0.1047
 1588HOH     H2 4784   0.437   2.877   2.630  0.7563  0.8335  0.1319
 1589HOH      O 4785   2.201   2.990   3.774  0.0010 -0.3906  0.4813
 1589HOH     H1 4786   2.248   2.935   3.712  0.5613 -0.0719  0.6080
 1589HOH     H2 4787   2.260   3.065   3.789 -0.1622 -0.4057  1.3030
 1590HOH      O 4788   2.475   1.908   3.898  0.1920 -1.2286  1.3274
 1590HOH     H1 4789   2.497   1.996   3.869  0.6795 -1.4293  1.0514
 1590HOH     H2 4790   2.390   1.890   3.858  1.0134 -1.6560 -0.4575
 1591HOH      O 4791   3.641   0.463   2.230  0.0388  0.0732  0.2038
 1591HOH     H1 4792   3.677   0.550   2.211 -0.4918  0.6915  1.7118
 1591HOH     H2 4793   3.718   0.410   2.253  0.2578  0.5179  0.5263
 1592HOH      O 4794  -0.017   2.934   3.404  0.1889 -0.1369 -0.3234
 1592HOH     H1 4795  -0.030   2.959   3.312 -1.2194  1.1792  0.1448
 1592HOH     H2 4796   0.062   2.980   3.430  0.3016 -0.0885 -0.7411
 1593HOH      O 4797   0.763   2.035   0.005  0.0430 -0.2851  0.2477
 1593HOH     H1 4798   0.706   1.981   0.061  0.8547 -0.5519  0.8666
 1593HOH     H2 4799   0.714   2.116  -0.008 -0.1191 -0.1276  1.5292
 1594HOH      O 4800   0.981   3.884   1.279  0.5198  0.3049 -0.1434
 1594HOH     H1 4801   1.024   3.821   1.336 -0.4661  0.4663  0.8410
 1594HOH     H2 4802   0.914   3.832   1.234 -0.0637  0.5554  0.4103
 1595HOH      O 4803   2.569   0.772   2.962 -0.0444 -0.6149  0.5098
 1595HOH     H1 4804   2.495   0.791   2.903  0.8422  0.8235 -0.2740
 1595HOH     H2 4805   2.591   0.681   2.944 -0.1634 -0.3982 -1.0529
 1596HOH      O 4806   2.802   0.764   0.329 -0.3180  0.3682 -0.6148
 1596HOH     H1 4807   2.753   0.830   0.378  1.0804  0.8557  0.2338
 1596HOH     H2 4808   2.851   0.814   0.263  0.9030  0.2738  0.1594
 1597HOH      O 4809   2.877   1.917   1.780  0.7874 -0.2102  0.1122
 1597HOH     H1 4810   2.905   1.943   1.692  0.8167 -0.0596  0.1643
 1597HOH     H2 4811   2.789   1.952   1.788  1.2421  0.9165  0.6071
 1598HOH      O 4812   1.146   2.184   3.148 -0.1968 -0.1374 -0.0960
 1598HOH     H1 4813   1.131   2.260   3.204 -0.4905 -0.3739  0.1542
 1598HOH     H2 4814   1.079   2.121   3.175 -0.1796 -0.3518 -0.5412
 1599HOH      O 4815   3.365   0.041   0.850 -0.3651  0.3834 -0.1563
 1599HOH     H1 4816   3.302  -0.007   0.905 -0.7111 -0.9827 -1.6252
 1599HOH     H2 4817   3.450   0.025   0.892 -0.6877  0.0342  0.3995
 1600HOH      O 4818   2.269   3.078   0.870 -0.0309 -0.5465 -0.3090
 1600HOH     H1 4819   2.185   3.122   0.860 -0.0025 -0.2414  0.6156
 1600HOH     H2 4820   2.320   3.105   0.794 -0.3800  0.1913 -0.2945
 1601HOH      O 4821   2.986   2.809   0.647  0.3342 -0.4562  0.1378
 1601HOH     H1 4822   2.934   2.730   0.636 -1.3432  0.6920 -1.2198
 1601HOH     H2 4823   3.077   2.780   0.638 -0.2402 -2.0920 -1.6331
 1602HOH      O 4824   2.515   3.624   0.553 -0.3151  0.1382  0.2430
 1602HOH     H1 4825   2.474   3.703   0.519  1.9776  1.5390  0.3219
 1602HOH     H2 4826   2.467   3.606   0.634 -1.1721  1.1897  0.0173
 1603HOH      O 4827   0.990   2.186   2.257 -0.1900  0.8577  0.1140
 1603HOH     H1 4828   0.896   2.201   2.251 -0.3163  0.3200  0.6121
 1603HOH     H2 4829   1.028   2.247   2.194 -0.8921  0.8356 -0.3507
 1604HOH      O 4830   1.534   3.819   1.782 -0.4655 -0.6280  0.5941
 1604HOH     H1 4831   1.548   3.890   1.844  0.9091 -0.7158  0.4444
 1604HOH     H2 4832   1.562   3.855   1.698  0.3269 -1.3423  0.5298
 1605HOH      O 4833   3.025   3.729   0.689  0.1068  0.0008 -0.9337
 1605HOH     H1 4834   2.937   3.737   0.653  0.0685 -0.0171 -0.8435
 1605HOH     H2 4835   3.077   3.792   0.639 -0.0449  0.3168 -0.7047
 1606HOH      O 4836   3.542   1.708   2.231  0.2989 -0.0752 -0.2491
 1606HOH     H1 4837   3.547   1.617   2.259 -0.0119 -0.1685 -0.4835
 1606HOH     H2 4838   3.547   1.703   2.135  0.9309  0.2039 -0.2390
 1607HOH      O 4839   2.407   2.284   1.110  0.2564  0.4760 -0.3910
 1607HOH     H1 4840   2.352   2.237   1.172  0.5642  1.0445  0.3486
 1607HOH     H2 4841   2.462   2.340   1.165  1.7619 -0.2365 -1.0509
 1608HOH      O 4842   0.565   1.770   0.381  0.6978 -0.2509  0.0210
 1608HOH     H1 4843   0.479   1.787   0.419 -0.4643 -1.4934 -1.7727
 1608HOH     H2 4844   0.591   1.685   0.417  2.2398  0.8797  2.0300
 1609HOH      O 4845   1.036   3.399   1.635 -0.7745  0.5838  0.1811
 1609HOH     H1 4846   1.029   3.451   1.715 -0.2763  0.4820  0.2997
 1609HOH     H2 4847   1.012   3.310   1.661  1.5405  0.0135  0.8245
 1610HOH      O 4848   2.787   1.138   1.497 -0.8449 -0.4102  0.0898
 1610HOH     H1 4849   2.819   1.084   1.425 -1.2881  0.3585 -0.7279
 1610HOH     H2 4850   2.864   1.156   1.551 -0.2092  0.0703 -0.9296
 1611HOH      O 4851   3.395   2.944   1.912 -0.1968  0.5606 -0.1233
 1611HOH     H1 4852   3.490   2.940   1.896 -0.0913  0.4029  0.4743
 1611HOH     H2 4853   3.387   2.932   2.007 -0.9531 -2.2015 -0.3616
 1612HOH      O 4854   0.889   3.066   2.437 -0.2292  0.0023 -0.3150
 1612HOH     H1 4855   0.878   2.976   2.469 -0.4147 -0.1327 -0.7355
 1612HOH     H2 4856   0.869   3.060   2.343  0.3351  0.3755 -0.4649
 1613HOH      O 4857   3.663   3.374   3.521 -0.3649 -0.7803 -0.4817
 1613HOH     H1 4858   3.722   3.445   3.548 -1.6186 -0.1234  0.8007
 1613HOH     H2 4859   3.709   3.294   3.546  0.7775 -0.4448 -1.3132
 1614HOH      O 4860   1.821   2.166   0.441 -0.2471 -0.1448 -0.4023
 1614HOH     H1 4861   1.784   2.088   0.483 -0.5599  0.4437  0.4500
 1614HOH     H2 4862   1.768   2.239   0.473  1.4324  0.7213  0.7060
 1615HOH      O 4863   0.540   3.248   3.340 -0.2248 -0.1240  0.0477
 1615HOH     H1 4864   0.469   3.313   3.340  0.0531  0.2214 -1.0486
 1615HOH     H2 4865   0.616   3.297   3.371 -0.2664 -0.2447  0.3406
 1616HOH      O 4866   2.603   2.746   1.470  0.3354 -0.2835 -0.2442
 1616HOH     H1 4867   2.628   2.756   1.378  1.1434  0.8536  0.0542
 1616HOH     H2 4868   2.646   2.664   1.497  0.5892 -0.3170 -0.7225
 1617HOH      O 4869   1.889   0.333   1.556 -0.0809  0.1033 -0.8150
 1617HOH     H1 4870   1.934   0.401   1.607 -0.6380 -0.7265  0.9280
 1617HOH     H2 4871   1.957   0.268   1.538 -0.1025 -0.1721  0.0015
 1618HOH      O 4872   2.149   0.372   2.273  0.3082  0.2060 -0.3703
 1618HOH     H1 4873   2.220   0.352   2.335  0.5449  0.0667 -0.6831
 1618HOH     H2 4874   2.163   0.312   2.200 -1.0705 -0.9776  0.2352
 1619HOH      O 4875   1.198   3.209   3.477  0.2248  0.7011  0.1344
 1619HOH     H1 4876   1.168   3.262   3.403  0.7466  1.1236  0.2159
 1619HOH     H2 4877   1.120   3.197   3.531 -0.6036 -0.9795 -1.2315
 1620HOH      O 4878   3.828   2.941   2.388  0.3381 -0.2204  0.6977
 1620HOH     H1 4879   3.774   2.905   2.459 -0.5457  1.2012  0.8208
 1620HOH     H2 4880   3.768   2.997   2.339  1.4629  0.6182  0.1976
 1621HOH      O 4881   0.819   2.331   1.969  0.4123  0.7730 -0.0195
 1621HOH     H1 4882   0.902   2.313   1.926  1.2736  1.2384  1.3109
 1621HOH     H2 4883   0.833   2.414   2.015 -1.4019  1.8645 -1.1467
 1622HOH      O 4884   0.128   0.652   3.699  0.4188 -0.7999  0.3939
 1622HOH     H1 4885   0.196   0.674   3.634 -0.9321  0.2538 -0.7888
 1622HOH     H2 4886   0.119   0.732   3.751 -0.7321 -0.4327 -0.3043
 1623HOH      O 4887   1.138   1.493   1.401 -0.2704 -0.3383 -0.6727
 1623HOH     H1 4888   1.056   1.461   1.439  0.2066 -0.1792  0.6000
 1623HOH     H2 4889   1.158   1.573   1.450  0.9445 -0.6970 -0.5105
 1624HOH      O 4890   3.416   3.845   0.600 -0.4271 -0.0013  0.0395
 1624HOH     H1 4891   3.395   3.880   0.686 -0.1193  0.3703 -0.0309
 1624HOH     H2 4892   3.331   3.823   0.562 -0.5744 -0.0350  0.3800
 1625HOH      O 4893   0.168   3.232   2.489 -0.2327 -0.3639  0.1507
 1625HOH     H1 4894   0.189   3.269   2.575  0.8182  0.2664 -0.3411
 1625HOH     H2 4895   0.223   3.155   2.482  0.6475  0.2744 -0.4144
 1626HOH      O 4896   2.622   2.318   0.866  0.5665  0.4168 -0.3831
 1626HOH     H1 4897   2.563   2.265   0.920  0.6077  0.1790 -0.5671
 1626HOH     H2 4898   2.617   2.406   0.904  0.6615  0.2348  0.0603
 1627HOH      O 4899   1.826   2.103   1.643 -0.0966  0.2026  0.5023
 1627HOH     H1 4900   1.781   2.160   1.581 -1.2514 -0.4129  0.7216
 1627HOH     H2 4901   1.871   2.039   1.588 -0.4171  0.1626  0.2827
 1628HOH      O 4902   1.259   2.908   0.951  0.4168 -0.3259 -0.2647
 1628HOH     H1 4903   1.224   2.994   0.927  1.1070 -0.1054 -0.5372
 1628HOH     H2 4904   1.353   2.917   0.938  0.5577 -0.9543  0.2497
 1629HOH      O 4905   2.274   2.877   2.598 -0.4813 -0.2404 -0.7015
 1629HOH     H1 4906   2.279   2.969   2.625 -0.6683 -0.1276 -1.0516
 1629HOH     H2 4907   2.323   2.830   2.667  0.2340  0.1915 -0.8884
 1630HOH      O 4908   2.781   0.420   2.956  0.2252 -0.1752  0.0432
 1630HOH     H1 4909   2.780   0.404   2.862  0.5930  0.9102 -0.1748
 1630HOH     H2 4910   2.689   0.438   2.979 -0.0566 -1.5672  0.1433
 1631HOH      O 4911   2.187   3.214   3.175  0.3370 -0.1048  0.1769
 1631HOH     H1 4912   2.173   3.274   3.102 -0.9753  0.6475  0.9727
 1631HOH     H2 4913   2.232   3.139   3.136  0.0788  0.4446 -1.3013
 1632HOH      O 4914   0.991   3.665   0.111  0.2838  0.2029  0.0150
 1632HOH     H1 4915   1.012   3.580   0.072 -0.9675 -0.2092  0.1829
 1632HOH     H2 4916   1.013   3.728   0.042  0.6328 -0.2974 -0.3491
 1633HOH      O 4917   1.373   2.546   0.940 -0.5913 -0.5300  0.0814
 1633HOH     H1 4918   1.333   2.613   0.885 -0.1610 -0.1867  0.1696
 1633HOH     H2 4919   1.309   2.475   0.943 -1.0987 -0.0873  0.0567
 1634HOH      O 4920   0.138   0.667   1.116 -0.3754 -0.6391 -0.5877
 1634HOH     H1 4921   0.180   0.640   1.034 -0.3566  0.6142 -1.0320
 1634HOH     H2 4922   0.136   0.763   1.112  0.2527 -0.4707  1.2065
 1635HOH      O 4923   0.146   2.453   3.214  0.1909  0.1695  0.4999
 1635HOH     H1 4924   0.065   2.499   3.235  0.0252  0.1333 -0.0129
 1635HOH     H2 4925   0.191   2.510   3.151 -0.3468 -0.6303 -0.6983
 1636HOH      O 4926   0.498   2.980   0.702  0.4430 -0.3453  0.0757
 1636HOH     H1 4927   0.411   3.020   0.700  0.4887 -0.1276  1.3019
 1636HOH     H2 4928   0.515   2.956   0.611 -0.1651  1.1739 -0.5035
 1637HOH      O 4929   0.772   3.646   3.230 -0.2676  0.0131 -0.5705
 1637HOH     H1 4930   0.813   3.675   3.311 -1.4988  0.5137 -0.0706
 1637HOH     H2 4931   0.742   3.557   3.249 -0.3834  0.0579 -0.5419
 1638HOH      O 4932   3.805   1.142   1.908 -0.5598 -0.4335  0.4385
 1638HOH     H1 4933   3.798   1.230   1.945  0.2287  0.3734 -1.1492
 1638HOH     H2 4934   3.772   1.151   1.819 -1.2144 -1.9704  0.4741
 1639HOH      O 4935   2.481   0.195   1.663 -0.8557  0.0915  0.0945
 1639HOH     H1 4936   2.530   0.277   1.652 -2.0729  0.8165 -0.3214
 1639HOH     H2 4937   2.409   0.217   1.722 -1.0959 -0.7443  0.1406
 1640HOH      O 4938   3.821   1.820   2.105 -0.3367  0.0771  0.0009
 1640HOH     H1 4939   3.908   1.858   2.098 -0.0760 -0.4627  0.1600
 1640HOH     H2 4940   3.827   1.763   2.183 -0.8309  0.0410  0.0161
 1641HOH      O 4941   1.352   2.360   3.664  0.2113 -0.1297  0.7110
 1641HOH     H1 4942   1.273   2.385   3.617  0.9785 -0.0845 -0.6451
 1641HOH     H2 4943   1.377   2.276   3.626  1.8735  0.7600 -0.4114
 1642HOH      O 4944   1.199   1.709   1.599  0.8334  0.0994  0.0516
 1642HOH     H1 4945   1.213   1.788   1.545  1.1347  0.0531  0.0578
 1642HOH     H2 4946   1.162   1.742   1.680 -0.4837  0.0911 -0.5013
 1643HOH      O 4947   2.895   3.045   0.178  0.7536 -0.2038 -0.1536
 1643HOH     H1 4948   2.831   3.015   0.242  0.1740  0.5350 -0.3592
 1643HOH     H2 4949   2.871   3.135   0.160  1.6296 -0.0229 -0.5341
 1644HOH      O 4950   3.172   0.579   0.235  0.1898  0.8507 -0.6401
 1644HOH     H1 4951   3.138   0.602   0.321  0.1841  0.4467 -0.5298
 1644HOH     H2 4952   3.132   0.495   0.215  0.5306  0.7348 -0.8466
 1645HOH      O 4953   3.705   1.310   3.072  0.3307 -0.4725 -0.4851
 1645HOH     H1 4954   3.677   1.398   3.048  0.6316 -0.4068 -0.6136
 1645HOH     H2 4955   3.656   1.289   3.151  0.7676  0.0914 -0.0455
 1646HOH      O 4956   1.500   1.614   0.500 -0.5260 -0.2611  0.2954
 1646HOH     H1 4957   1.472   1.630   0.590 -0.1751 -0.0397  0.3726
 1646HOH     H2 4958   1.480   1.522   0.484 -1.0846 -0.1654  0.4132
 1647HOH      O 4959   1.606   1.496   1.451 -0.0401 -0.5292 -0.3823
 1647HOH     H1 4960   1.612   1.592   1.460  0.7897 -0.5974 -0.0164
 1647HOH     H2 4961   1.558   1.468   1.529  1.2113 -0.5288  0.4482
 1648HOH      O 4962   2.186   0.238   1.447  0.9204 -0.1242 -0.3107
 1648HOH     H1 4963   2.185   0.142   1.446  0.7558 -0.1224 -0.3200
 1648HOH     H2 4964   2.205   0.261   1.538  0.5984 -0.1628 -0.2337
 1649HOH      O 4965   1.170   0.795   0.211  0.4143 -0.3692  0.3139
 1649HOH     H1 4966   1.090   0.843   0.192  0.9062  0.2658 -0.2418
 1649HOH     H2 4967   1.160   0.712   0.165  0.4650  0.0889 -0.5466
 1650HOH      O 4968   2.807   2.607   0.617 -0.3671  0.2352  0.7676
 1650HOH     H1 4969   2.741   2.632   0.682 -1.1835  1.0516 -0.2966
 1650HOH     H2 4970   2.810   2.511   0.622 -0.9042  0.2356  1.5126
 1651HOH      O 4971   0.351   0.332   0.147  0.4786 -0.0711  0.2272
 1651HOH     H1 4972   0.429   0.296   0.190 -0.0986 -0.4093  1.0516
 1651HOH     H2 4973   0.279   0.312   0.207 -0.1634  0.7662 -0.2139
 1652HOH      O 4974   2.497   0.746   2.644 -0.2544  0.0550  0.8862
 1652HOH     H1 4975   2.558   0.693   2.591 -0.9911 -1.0569  1.0779
 1652HOH     H2 4976   2.411   0.727   2.607 -0.5446  1.4023  0.7785
 1653HOH      O 4977   3.095   3.144   2.538  0.2422 -0.5688  0.1076
 1653HOH     H1 4978   3.128   3.226   2.502 -0.5959  0.5184  1.5807
 1653HOH     H2 4979   3.039   3.108   2.469 -0.1271  0.6167 -0.2541
 1654HOH      O 4980   2.331   0.817   3.195 -0.5506 -0.0972 -0.6516
 1654HOH     H1 4981   2.303   0.815   3.103  0.2887 -0.5761 -0.9205
 1654HOH     H2 4982   2.421   0.849   3.192 -0.4688 -0.2462 -0.0053
 1655HOH      O 4983   2.088   1.131   2.279  0.2444 -0.4262 -0.1665
 1655HOH     H1 4984   2.016   1.122   2.217  0.3629  0.4363 -0.4639
 1655HOH     H2 4985   2.047   1.126   2.365 -0.3754  1.0710 -0.3197
 1656HOH      O 4986   1.494   1.082   1.150  0.5587  0.1159 -0.0254
 1656HOH     H1 4987   1.551   1.018   1.108  0.5494  0.7060 -1.0151
 1656HOH     H2 4988   1.529   1.167   1.122  0.0298  0.5237  0.4998
 1657HOH      O 4989   2.234   0.454   0.265  0.1767  0.8454  1.5663
 1657HOH     H1 4990   2.161   0.393   0.254  2.0052 -1.3838 -0.3033
 1657HOH     H2 4991   2.270   0.433   0.351  0.1285  0.0317  1.4011
 1658HOH      O 4992   1.477   0.316   1.819  0.7259  0.3547  0.1240
 1658HOH     H1 4993   1.536   0.264   1.872  0.4051 -0.3684 -0.1989
 1658HOH     H2 4994   1.396   0.265   1.815  0.7051  0.4119 -0.9592
 1659HOH      O 4995   0.695   3.716   2.650 -0.3840 -0.0250  0.0986
 1659HOH     H1 4996   0.768   3.656   2.639  0.1863  0.8595 -1.8906
 1659HOH     H2 4997   0.691   3.733   2.744  1.1346 -1.0822  0.4239
 1660HOH      O 4998   2.735   3.004   0.635 -0.5992 -0.4985 -0.0182
 1660HOH     H1 4999   2.804   2.957   0.682 -0.7109 -0.5806  0.0631
 1660HOH     H2 5000   2.666   2.939   0.623 -0.8371 -0.3005  0.2713
 1661HOH      O 5001   2.520   3.684   3.078 -0.5875 -0.0019  0.3717
 1661HOH     H1 5002   2.452   3.746   3.104 -0.2577  0.5357 -0.0184
 1661HOH     H2 5003   2.518   3.685   2.982 -0.1549 -0.1280  0.3563
 1662HOH      O 5004   3.178   1.319   3.702  0.2635 -0.6066 -0.0199
 1662HOH     H1 5005   3.232   1.397   3.719  0.0697 -0.5571  0.3726
 1662HOH     H2 5006   3.099   1.333   3.753  0.3370 -1.1903  0.2617
 1663HOH      O 5007   1.057   1.290   0.410 -0.1983 -0.2764  0.0333
 1663HOH     H1 5008   0.999   1.215   0.418 -0.5326 -0.0452 -0.1533
 1663HOH     H2 5009   1.069   1.302   0.315 -0.5138  0.1692  0.0400
 1664HOH      O 5010   1.388   1.539   1.658  0.4183 -0.6045 -0.6423
 1664HOH     H1 5011   1.333   1.616   1.641 -0.1098 -0.1275  2.2436
 1664HOH     H2 5012   1.328   1.474   1.693  1.3126 -1.0356  0.1792
 1665HOH      O 5013   2.193   3.759   2.658 -0.5129  0.1498 -0.2895
 1665HOH     H1 5014   2.147   3.754   2.574 -1.4180  0.3796  0.1722
 1665HOH     H2 5015   2.276   3.715   2.642 -1.1456 -0.8790 -0.9983
 1666HOH      O 5016   1.230   0.545   0.869 -0.0552 -0.1984  0.0203
 1666HOH     H1 5017   1.243   0.625   0.818 -0.3789 -0.4312 -0.4529
 1666HOH     H2 5018   1.303   0.488   0.842 -0.2284 -0.3229 -0.1954
 1667HOH      O 5019   3.179   3.588   3.074  0.3969  0.1886 -0.3279
 1667HOH     H1 5020   3.203   3.603   2.983  0.4148  1.4735 -0.1506
 1667HOH     H2 5021   3.254   3.621   3.124  0.7112 -1.1544  0.1805
 1668HOH      O 5022   3.655   1.898   1.137 -0.5917 -0.6538  0.0060
 1668HOH     H1 5023   3.576   1.952   1.142  0.7783  1.6234 -0.1938
 1668HOH     H2 5024   3.682   1.905   1.045  0.4969 -0.2484  0.3317
 1669HOH      O 5025   2.590   1.732   1.689 -0.1655  0.2955 -0.4440
 1669HOH     H1 5026   2.605   1.806   1.631  0.6253  0.0291 -0.6023
 1669HOH     H2 5027   2.674   1.719   1.733 -0.5189 -0.0199  0.1615
 1670HOH      O 5028   3.458   2.253   3.766  0.5775  0.4062 -1.1098
 1670HOH     H1 5029   3.499   2.283   3.847  0.2902  0.4102 -0.9600
 1670HOH     H2 5030   3.482   2.318   3.701 -0.8402  1.5750 -0.5812
 1671HOH      O 5031   3.520   3.085   3.681  0.1256  0.2019  0.6417
 1671HOH     H1 5032   3.483   3.160   3.728  0.8811  0.2641  1.1664
 1671HOH     H2 5033   3.498   3.010   3.737 -0.2089  0.0841  0.3604
 1672HOH      O 5034   3.142   2.445   3.114  0.3290 -0.4605 -0.0158
 1672HOH     H1 5035   3.131   2.354   3.087  0.3813 -0.1717 -1.1213
 1672HOH     H2 5036   3.171   2.490   3.034 -0.1580  0.6092  0.3680
 1673HOH      O 5037   3.247   3.716   2.772 -0.2055 -0.3428 -0.1112
 1673HOH     H1 5038   3.188   3.759   2.833 -0.3949 -0.6035 -0.1099
 1673HOH     H2 5039   3.329   3.765   2.780 -0.3176 -0.1931  0.1350
 1674HOH      O 5040   1.005   0.827   2.331 -0.0570  0.4410 -0.3740
 1674HOH     H1 5041   1.079   0.809   2.273 -0.2389  1.8895 -1.1480
 1674HOH     H2 5042   1.046   0.850   2.415  0.2805 -0.2433 -0.3369
 1675HOH      O 5043   1.013   2.532   2.411  0.1353 -0.1654  0.0966
 1675HOH     H1 5044   0.998   2.577   2.328  0.8152 -0.3141 -0.1242
 1675HOH     H2 5045   1.109   2.532   2.421  0.0509  0.2757  1.1235
 1676HOH      O 5046   3.479   1.269   3.556 -0.0397 -0.1756 -0.0227
 1676HOH     H1 5047   3.504   1.229   3.639 -0.2311 -0.9203 -0.3043
 1676HOH     H2 5048   3.388   1.296   3.569 -0.2931 -0.8954 -0.1782
 1677HOH      O 5049   0.980   0.771   0.635  1.2128  0.3481  0.3302
 1677HOH     H1 5050   0.991   0.815   0.719 -0.7895  1.6655  0.0434
 1677HOH     H2 5051   0.950   0.839   0.575  0.1079 -0.9610 -0.7669
 1678HOH      O 5052   2.061   3.320   2.549  0.6555  0.4976 -0.2378
 1678HOH     H1 5053   1.997   3.307   2.619  1.0992 -0.3206  0.0412
 1678HOH     H2 5054   2.021   3.386   2.492 -0.8040 -0.5111 -0.5044
 1679HOH      O 5055   0.013   2.467   0.710  0.4513  0.4633  0.1460
 1679HOH     H1 5056   0.074   2.520   0.760  0.6511 -0.1249  0.5500
 1679HOH     H2 5057  -0.013   2.397   0.771 -0.5361  0.6340 -0.0492
 1680HOH      O 5058   0.253   1.271   1.201 -0.1508 -0.1864  0.0768
 1680HOH     H1 5059   0.239   1.245   1.110  0.8491  0.3818 -0.2686
 1680HOH     H2 5060   0.292   1.194   1.242  1.5116  0.1973 -0.5951
 1681HOH      O 5061   3.802   1.652   3.709 -0.7251 -0.3271  0.1401
 1681HOH     H1 5062   3.842   1.715   3.768  1.1379  0.3307 -1.5763
 1681HOH     H2 5063   3.740   1.703   3.657 -0.3817 -0.2589 -0.2100
 1682HOH      O 5064   1.376   2.330   0.572  0.4517  0.1588  0.6057
 1682HOH     H1 5065   1.297   2.345   0.625  0.2749 -0.0001  0.3909
 1682HOH     H2 5066   1.404   2.242   0.596 -0.0507 -0.2090 -0.0936
 1683HOH      O 5067   0.745   3.517   1.983 -0.1556 -0.2770  0.3765
 1683HOH     H1 5068   0.679   3.547   1.920  0.5966 -0.3584 -0.4982
 1683HOH     H2 5069   0.828   3.551   1.948  0.2443  0.1379  1.6296
 1684HOH      O 5070   0.684   2.615   1.854 -0.3411  0.0401 -0.2539
 1684HOH     H1 5071   0.709   2.593   1.944 -0.5192 -0.5568 -0.3386
 1684HOH     H2 5072   0.748   2.680   1.826 -0.4746  0.4793  0.4111
 1685HOH      O 5073   0.868   3.329   3.242 -0.9498 -0.1122 -0.2907
 1685HOH     H1 5074   0.960   3.309   3.222 -0.5152  1.5691 -0.2616
 1685HOH     H2 5075   0.854   3.291   3.328 -0.2377 -0.2725 -0.2275
 1686HOH      O 5076   0.509   0.863   1.983 -0.4477  0.2124 -0.7932
 1686HOH     H1 5077   0.476   0.870   2.073 -0.1384 -1.2736 -0.5180
 1686HOH     H2 5078   0.452   0.797   1.942  0.5854 -0.5653 -1.0628
 1687HOH      O 5079   1.276   2.915   1.434 -0.3986 -0.0003  0.9000
 1687HOH     H1 5080   1.195   2.866   1.417  0.1866 -0.7752  0.2026
 1687HOH     H2 5081   1.250   3.007   1.425 -1.0917 -0.2466  0.0658
 1688HOH      O 5082   3.527   3.035   0.528 -0.7849  0.1012 -0.0750
 1688HOH     H1 5083   3.603   2.995   0.484 -0.2865  0.6050  0.3038
 1688HOH     H2 5084   3.514   2.981   0.606 -0.4286  0.3617  0.1723
 1689HOH      O 5085   0.794   3.697   3.732  0.2948 -0.3910 -0.3632
 1689HOH     H1 5086   0.753   3.641   3.798 -0.6708 -0.7558 -1.2210
 1689HOH     H2 5087   0.775   3.786   3.760  0.5086 -0.5180  0.2063
 1690HOH      O 5088   2.080   1.780   3.347 -0.3895  0.1602 -0.3541
 1690HOH     H1 5089   2.163   1.828   3.345 -0.5557  0.4710 -0.0642
 1690HOH     H2 5090   2.085   1.719   3.274  0.4521 -0.4208  0.1578
 1691HOH      O 5091   2.352   1.617   2.676  0.0758  0.9887 -0.3907
 1691HOH     H1 5092   2.438   1.648   2.704  0.1884  0.9030 -0.6312
 1691HOH     H2 5093   2.339   1.657   2.590  0.6745 -0.3881 -1.1922
 1692HOH      O 5094   2.931   1.994   3.829  0.2809  0.3344  0.1611
 1692HOH     H1 5095   2.948   2.069   3.772  0.6430  0.0753 -0.0785
 1692HOH     H2 5096   2.976   2.016   3.911 -0.7965  1.0149  0.6247
 1693HOH      O 5097   3.777   3.460   1.272 -0.3703 -0.0123  0.0811
 1693HOH     H1 5098   3.864   3.492   1.299 -0.6524  0.4445  0.4812
 1693HOH     H2 5099   3.792   3.368   1.248  0.2465  0.0946  0.0184
 1694HOH      O 5100   3.184   2.774   3.146 -0.2831  0.1700 -0.5038
 1694HOH     H1 5101   3.095   2.742   3.156 -0.4994  0.7167 -0.6323
 1694HOH     H2 5102   3.200   2.772   3.052  0.1416 -0.6903 -0.4375
 1695HOH      O 5103   1.573   1.038   1.952  0.0940  0.1942 -0.5442
 1695HOH     H1 5104   1.546   1.072   1.867 -0.3023  0.0491 -0.4833
 1695HOH     H2 5105   1.653   1.086   1.973 -0.2845  0.8805 -0.5993
 1696HOH      O 5106   3.515   0.362   2.015  0.5888 -0.0762 -0.1301
 1696HOH     H1 5107   3.549   0.417   2.086  0.1843  0.3974 -0.2969
 1696HOH     H2 5108   3.582   0.294   2.004  0.4262 -0.4751  1.0556
 1697HOH      O 5109   0.540   2.409   0.218  0.1678 -0.0524 -0.1942
 1697HOH     H1 5110   0.488   2.343   0.264 -0.2318 -0.5035 -1.2148
 1697HOH     H2 5111   0.565   2.366   0.135 -0.4563  1.1887 -1.0908
 1698HOH      O 5112   0.744   2.587   2.778  0.1313 -0.1680  0.5919
 1698HOH     H1 5113   0.776   2.537   2.853 -0.2912 -0.3230  0.6730
 1698HOH     H2 5114   0.713   2.669   2.816  0.3369 -0.0597  0.5269
 1699HOH      O 5115   2.205   1.941   1.510  0.3581  0.0221 -0.3789
 1699HOH     H1 5116   2.203   1.973   1.420 -0.9104  0.9002 -0.0885
 1699HOH     H2 5117   2.157   1.859   1.507  2.0985 -1.0901 -0.8059
 1700HOH      O 5118   2.128   2.803   0.280 -0.0737 -0.2926 -0.6277
 1700HOH     H1 5119   2.211   2.836   0.246  0.1585  1.2634  1.1081
 1700HOH     H2 5120   2.067   2.809   0.206  0.9758  0.0910 -1.5116
 1701HOH      O 5121   1.789   1.634   3.103  0.0526 -0.1277 -0.3634
 1701HOH     H1 5122   1.852   1.687   3.054  0.3282 -0.1200 -0.0041
 1701HOH     H2 5123   1.841   1.587   3.167 -0.4536  1.1330  1.0904
 1702HOH      O 5124   0.360   2.312   0.932  0.0773  0.2532 -0.1627
 1702HOH     H1 5125   0.359   2.258   1.011  2.6043  0.9070  0.5280
 1702HOH     H2 5126   0.411   2.261   0.869  0.9861  1.0445 -0.1133
 1703HOH      O 5127   0.555   0.084   0.700 -0.5060 -0.4325  0.0451
 1703HOH     H1 5128   0.462   0.077   0.677 -0.4689  1.1751 -0.8711
 1703HOH     H2 5129   0.562   0.167   0.747  0.5896  0.0137 -0.8138
 1704HOH      O 5130   3.282   1.450   2.160  0.1461  0.8660  0.3374
 1704HOH     H1 5131   3.219   1.483   2.096 -0.1977 -0.1183  0.1183
 1704HOH     H2 5132   3.267   1.503   2.238 -0.0137  1.5364 -0.1310
 1705HOH      O 5133   3.846   1.963   3.786  0.1450 -0.1254 -0.1764
 1705HOH     H1 5134   3.846   1.984   3.692  0.8200 -1.4134 -0.5133
 1705HOH     H2 5135   3.802   2.037   3.827  0.3728  0.7828 -1.4387
 1706HOH      O 5136   3.155   0.792   1.380 -0.6764 -0.2072 -0.1565
 1706HOH     H1 5137   3.201   0.869   1.412 -1.2615  0.3302 -0.5621
 1706HOH     H2 5138   3.170   0.792   1.286 -0.4046 -0.7907 -0.1238
 1707HOH      O 5139   3.894   1.968   2.845  0.4722 -0.3323  0.3793
 1707HOH     H1 5140   3.900   2.054   2.887  0.5959 -0.2574  0.2120
 1707HOH     H2 5141   3.838   1.983   2.768  1.2483 -0.1855 -0.1779
 1708HOH      O 5142   1.120   1.999   3.644 -0.3069  0.1397  0.3728
 1708HOH     H1 5143   1.030   1.969   3.631 -0.4706  0.4180  0.8401
 1708HOH     H2 5144   1.174   1.923   3.620 -0.7132 -0.5524  1.4987
 1709HOH      O 5145   3.516   2.882   1.048  0.1634  0.0201  0.0488
 1709HOH     H1 5146   3.507   2.873   1.142  0.3036  0.1959  0.0805
 1709HOH     H2 5147   3.442   2.833   1.011  0.1713 -0.1407  0.2448
 1710HOH      O 5148   3.611   1.328   3.334 -0.1353  0.6922  0.2113
 1710HOH     H1 5149   3.528   1.324   3.286  0.3698  0.1054 -0.6470
 1710HOH     H2 5150   3.604   1.259   3.400  0.1484 -0.2297 -0.6893
 1711HOH      O 5151   1.142  -0.033   3.758 -0.2077 -0.2462  0.8958
 1711HOH     H1 5152   1.209   0.035   3.749 -0.1539 -0.4300 -0.4907
 1711HOH     H2 5153   1.072   0.010   3.808 -0.0815  0.7715  0.2699
 1712HOH      O 5154   2.703   2.576   0.950 -0.4388 -0.9029  0.3248
 1712HOH     H1 5155   2.699   2.629   1.031  0.4668  1.0828 -0.7832
 1712HOH     H2 5156   2.794   2.581   0.923 -1.0016  0.1933 -1.7534
 1713HOH      O 5157   3.220   0.686   3.177 -0.2138  0.0616  0.6499
 1713HOH     H1 5158   3.144   0.629   3.171 -0.1268 -0.0325  0.4183
 1713HOH     H2 5159   3.275   0.660   3.102 -0.1437  0.4011  0.5825
 1714HOH      O 5160   3.606   2.054   2.635 -0.8914 -0.0155  0.6808
 1714HOH     H1 5161   3.576   2.117   2.700 -0.1630  0.2236  0.8037
 1714HOH     H2 5162   3.679   2.098   2.591 -1.5257 -0.0660 -0.4844
 1715HOH      O 5163   2.478   2.191   3.803  0.3351 -0.4146  0.3882
 1715HOH     H1 5164   2.570   2.217   3.810  0.3956 -0.5999  0.2762
 1715HOH     H2 5165   2.465   2.173   3.710  0.2519 -0.6369  0.4420
 1716HOH      O 5166   2.863   2.806   3.321  0.2839  0.2120 -0.7385
 1716HOH     H1 5167   2.883   2.899   3.304 -0.2472  0.6679  0.8579
 1716HOH     H2 5168   2.896   2.790   3.409  0.1520 -1.0819 -0.8857
 1717HOH      O 5169   2.713   1.095   2.565 -0.6048 -0.0453  0.1516
 1717HOH     H1 5170   2.709   1.179   2.611  1.6042  0.1517  0.2294
 1717HOH     H2 5171   2.784   1.107   2.502 -0.0740 -1.8786  0.2919
 1718HOH      O 5172   1.333   2.957   3.682 -0.1781  0.3741  0.0336
 1718HOH     H1 5173   1.246   2.966   3.721 -0.7027 -0.6180 -0.8062
 1718HOH     H2 5174   1.317   2.954   3.588  0.6305 -0.8518 -0.1124
 1719HOH      O 5175   2.555   0.498   3.265  0.0571  0.2212  0.6087
 1719HOH     H1 5176   2.477   0.515   3.211  0.7474  1.2197 -0.1548
 1719HOH     H2 5177   2.522   0.490   3.354 -0.8702  1.2737  0.3963
 1720HOH      O 5178   2.013   0.929   0.431 -0.3284 -0.1863  0.4665
 1720HOH     H1 5179   2.029   0.913   0.524 -1.2045  0.5390  0.7720
 1720HOH     H2 5180   1.931   0.978   0.429 -0.6394 -0.6879 -0.7331
 1721HOH      O 5181   2.359   0.691   0.229  0.0202 -0.2091  0.0957
 1721HOH     H1 5182   2.352   0.757   0.298 -0.8987 -0.1233 -0.0603
 1721HOH     H2 5183   2.294   0.625   0.252 -0.1059 -0.3182 -0.5397
 1722HOH      O 5184   2.194   1.520   2.872 -0.5527  0.3544 -0.4332
 1722HOH     H1 5185   2.156   1.447   2.824  0.3513 -0.3332 -0.1583
 1722HOH     H2 5186   2.263   1.553   2.814  0.2684 -0.2141  0.1810
 1723HOH      O 5187   0.263   3.011   3.442 -0.2483  0.0728  0.0169
 1723HOH     H1 5188   0.320   3.068   3.391  0.4489 -1.2083 -0.7488
 1723HOH     H2 5189   0.262   2.928   3.393 -1.8611 -0.3338  0.6193
 1724HOH      O 5190   1.478   1.126   1.709  0.3086 -0.0065  0.0363
 1724HOH     H1 5191   1.382   1.126   1.709  0.3056 -0.5085 -0.3253
 1724HOH     H2 5192   1.503   1.152   1.621  0.5096  0.1593  0.1390
 1725HOH      O 5193   1.048   2.278   3.640 -0.3449 -0.1349 -0.3026
 1725HOH     H1 5194   1.096   2.196   3.627  1.4430  0.6603  0.5954
 1725HOH     H2 5195   1.015   2.273   3.730  0.5996  0.4387  0.1116
 1726HOH      O 5196   2.045   1.755   2.965 -0.6163 -0.1330  1.1600
 1726HOH     H1 5197   2.065   1.675   2.917 -1.5349  0.1854  0.1571
 1726HOH     H2 5198   2.125   1.807   2.959 -0.3809 -0.5217  0.8314
 1727HOH      O 5199   0.951   2.929   3.235  0.1894  0.0754  0.1880
 1727HOH     H1 5200   0.940   3.016   3.275 -0.1177 -0.0650  0.4113
 1727HOH     H2 5201   1.044   2.909   3.249  0.3339  0.4867 -0.1170
 1728HOH      O 5202   1.767   2.794   0.248  1.0182 -0.2086  0.1199
 1728HOH     H1 5203   1.769   2.771   0.156  1.4401  0.1738  0.0267
 1728HOH     H2 5204   1.724   2.879   0.251  0.1143 -0.6512  0.3873
 1729HOH      O 5205   0.940   1.381   0.868 -0.0833  0.1959  0.8041
 1729HOH     H1 5206   0.898   1.462   0.895  0.0620  0.6506 -0.2384
 1729HOH     H2 5207   0.998   1.358   0.941  0.9039  1.7819  0.6224
 1730HOH      O 5208   2.160   1.094   1.759  0.5152  0.0057 -0.0213
 1730HOH     H1 5209   2.100   1.089   1.834  0.8600 -0.8051  0.2298
 1730HOH     H2 5210   2.128   1.027   1.698  0.6682  0.1534 -0.2696
 1731HOH      O 5211   0.879   1.120   0.781 -0.2278 -0.3070  0.3489
 1731HOH     H1 5212   0.941   1.058   0.819  1.1248  0.1197 -0.9696
 1731HOH     H2 5213   0.904   1.205   0.817  0.2324 -0.0796 -0.4701
 1732HOH      O 5214   0.221   2.960   2.438  0.3400  0.9639  0.0501
 1732HOH     H1 5215   0.235   2.883   2.492  1.9250  0.0284 -1.4693
 1732HOH     H2 5216   0.136   2.946   2.397  0.1699  0.5229  0.5383
 1733HOH      O 5217   2.007   3.752   1.862  0.0295 -0.0214 -0.1817
 1733HOH     H1 5218   2.092   3.710   1.873 -0.3828 -1.0168 -0.6148
 1733HOH     H2 5219   2.026   3.829   1.808  0.5465 -0.7187 -1.0492
 1734HOH      O 5220   1.807   0.907   1.591 -0.1882 -0.4265 -0.0444
 1734HOH     H1 5221   1.787   0.928   1.500 -0.2742 -0.4847 -0.0383
 1734HOH     H2 5222   1.729   0.862   1.624 -1.0298  1.3458  0.6425
 1735HOH      O 5223   2.141   0.631   0.889  0.2171  0.4919  0.3620
 1735HOH     H1 5224   2.216   0.639   0.830 -0.2510  0.4446 -0.2669
 1735HOH     H2 5225   2.156   0.550   0.937  0.1331 -0.0114 -0.4240
 1736HOH      O 5226   1.054   0.144   0.393  0.1013  0.2050  0.2819
 1736HOH     H1 5227   1.041   0.157   0.487  0.9572  0.2481  0.4114
 1736HOH     H2 5228   1.108   0.065   0.387  1.2384  0.9537 -0.0619
 1737HOH      O 5229   2.800   3.308   2.868  0.5532  0.4115  0.1822
 1737HOH     H1 5230   2.847   3.312   2.951  0.2998  0.2818  0.3369
 1737HOH     H2 5231   2.850   3.246   2.815  0.6703  0.4300  0.2708
 1738HOH      O 5232   2.465   1.082   1.471  0.0265 -0.1064  0.3116
 1738HOH     H1 5233   2.383   1.054   1.430  0.1658  0.0666 -0.1005
 1738HOH     H2 5234   2.465   1.177   1.459 -0.0532 -0.0152  0.9605
 1739HOH      O 5235   1.073   0.415   1.713 -0.0838 -0.1733  0.3903
 1739HOH     H1 5236   1.075   0.373   1.798  1.2353  0.0317  0.4972
 1739HOH     H2 5237   1.164   0.414   1.683 -0.2500  1.1322 -0.3173
 1740HOH      O 5238   2.335   0.007   3.082 -0.3609  0.2758  0.0794
 1740HOH     H1 5239   2.389   0.065   3.136  0.0680  0.2280 -0.2847
 1740HOH     H2 5240   2.341   0.045   2.994 -0.8851  0.2385  0.0229
 1741HOH      O 5241   1.614   2.402   1.830  0.1675 -0.2004 -0.2991
 1741HOH     H1 5242   1.694   2.444   1.863 -1.4061  2.4284  0.8563
 1741HOH     H2 5243   1.617   2.416   1.735  1.0504 -0.1725 -0.2845
 1742HOH      O 5244   0.156   2.087   3.511  0.1367 -0.7205 -0.1800
 1742HOH     H1 5245   0.171   2.163   3.566  0.6829 -1.3897  0.6484
 1742HOH     H2 5246   0.103   2.120   3.438  0.7565  0.5345 -0.1152
 1743HOH      O 5247   1.260   1.205   1.357  0.4837  0.4163  0.6597
 1743HOH     H1 5248   1.226   1.220   1.270  0.1870  0.2002  0.7350
 1743HOH     H2 5249   1.211   1.265   1.414  0.4009  0.2837  0.7309
 1744HOH      O 5250   3.840   3.231   1.142 -0.7091 -0.4925  0.3127
 1744HOH     H1 5251   3.884   3.197   1.064 -0.8526 -0.7699  0.3471
 1744HOH     H2 5252   3.764   3.173   1.153 -1.6562  0.5515 -0.3154
 1745HOH      O 5253   1.867   3.321   2.838 -0.6156  0.2676 -0.0733
 1745HOH     H1 5254   1.898   3.333   2.928 -0.0300 -0.6787 -0.1256
 1745HOH     H2 5255   1.909   3.240   2.809 -1.4970  0.0720 -0.8961
 1746HOH      O 5256   0.738   1.994   0.387  0.2321  0.2186  0.1524
 1746HOH     H1 5257   0.672   1.925   0.381  0.1848  0.2924 -0.2519
 1746HOH     H2 5258   0.727   2.031   0.475 -0.1855  0.1492  0.1335
 1747HOH      O 5259   2.701   1.934   3.659  0.3719  0.7460 -0.1605
 1747HOH     H1 5260   2.740   1.984   3.588  0.1182  0.7708 -0.2860
 1747HOH     H2 5261   2.767   1.934   3.728  1.6114 -1.1191 -1.1443
 1748HOH      O 5262   2.129   2.385   3.257 -0.0248 -0.0320  0.4810
 1748HOH     H1 5263   2.161   2.420   3.340 -0.1701  1.0839  0.0904
 1748HOH     H2 5264   2.145   2.454   3.194 -1.9987  0.0937  0.0064
 1749HOH      O 5265   0.199   3.112   0.704 -0.3533 -0.2461  0.3952
 1749HOH     H1 5266   0.191   3.202   0.671 -0.8890 -0.3154  0.3205
 1749HOH     H2 5267   0.113   3.092   0.740 -0.5508 -1.0584 -0.4438
 1750HOH      O 5268   2.055   3.552   1.558 -0.2034 -0.5099 -0.2459
 1750HOH     H1 5269   2.113   3.483   1.589  0.1457  0.0961  0.5193
 1750HOH     H2 5270   2.096   3.584   1.477  0.2253 -0.4690 -0.0157
 1751HOH      O 5271   0.922   0.659   1.622 -0.3430  0.4771 -0.3428
 1751HOH     H1 5272   0.952   0.696   1.705  0.1096  2.5703 -1.2987
 1751HOH     H2 5273   0.959   0.571   1.620  0.0435  0.5385  1.4316
 1752HOH      O 5274   2.436   3.462   2.565 -0.0561  0.5091 -0.0904
 1752HOH     H1 5275   2.493   3.401   2.612 -0.0211  0.0601 -0.6914
 1752HOH     H2 5276   2.402   3.412   2.492 -0.0854  1.1929 -0.5668
 1753HOH      O 5277   2.403   2.343   1.801 -0.7572 -0.9678 -0.3285
 1753HOH     H1 5278   2.414   2.255   1.838 -0.5034 -0.6512  0.3844
 1753HOH     H2 5279   2.327   2.379   1.847  0.0631 -0.2605  0.5307
 1754HOH      O 5280   3.360   2.337   1.835 -0.0258  0.1485  0.5430
 1754HOH     H1 5281   3.349   2.288   1.916 -0.1617 -0.7818 -0.0156
 1754HOH     H2 5282   3.274   2.335   1.792  0.4094 -0.7648 -0.3593
 1755HOH      O 5283   1.048   0.279   1.962  0.3674  0.2597 -0.5227
 1755HOH     H1 5284   1.024   0.350   2.021 -0.2467  0.4937 -1.0376
 1755HOH     H2 5285   1.116   0.231   2.009 -0.2922  0.2699  0.4964
 1756HOH      O 5286   1.716   2.643   2.208  0.9953  0.4394  0.4950
 1756HOH     H1 5287   1.793   2.591   2.186  0.4347 -0.0249 -0.4722
 1756HOH     H2 5288   1.645   2.580   2.216  0.5086  0.9543  0.3729
 1757HOH      O 5289   2.606   1.849   1.341 -0.4542 -0.5300  0.0850
 1757HOH     H1 5290   2.678   1.830   1.281 -0.7619 -0.5726 -0.2791
 1757HOH     H2 5291   2.618   1.941   1.365 -0.1162 -0.6165  0.2584
 1758HOH      O 5292   1.341   2.257   0.990  0.4018  0.9787 -0.1154
 1758HOH     H1 5293   1.317   2.165   0.995 -0.3822  1.1828  0.1487
 1758HOH     H2 5294   1.433   2.257   0.966  0.0327  0.1339 -1.8830
 1759HOH      O 5295   3.715   2.868   0.405 -0.1607  0.1975  0.9120
 1759HOH     H1 5296   3.750   2.914   0.329  0.1577  0.2719  1.1044
 1759HOH     H2 5297   3.791   2.846   0.458 -0.3391 -0.2313  1.0036
 1760HOH      O 5298   0.841   3.120   0.882 -0.6988 -0.2016  0.0717
 1760HOH     H1 5299   0.841   3.215   0.870 -1.6621 -0.0781  0.8526
 1760HOH     H2 5300   0.749   3.097   0.894 -0.4709 -1.2212  0.0472
 1761HOH      O 5301   0.232   3.635   1.066  0.5187 -0.2760  0.4996
 1761HOH     H1 5302   0.250   3.553   1.111 -1.0304 -0.6373  0.5552
 1761HOH     H2 5303   0.208   3.696   1.136  0.1879 -0.2210  0.3422
 1762HOH      O 5304   0.497   2.751   2.145 -0.8409  0.6309  0.0339
 1762HOH     H1 5305   0.470   2.733   2.236 -0.1946 -0.4054  0.0558
 1762HOH     H2 5306   0.463   2.676   2.096  1.4966 -0.5682 -0.0006
 1763HOH      O 5307   0.736   0.338   2.487 -0.1297 -0.5317 -0.0178
 1763HOH     H1 5308   0.710   0.351   2.578  0.5868 -1.0071  0.2679
 1763HOH     H2 5309   0.758   0.426   2.456 -0.3234 -0.3747  0.2758
 1764HOH      O 5310   0.862   0.219   0.913  0.0569 -0.1041  0.1324
 1764HOH     H1 5311   0.773   0.255   0.921  0.6283  1.3013  0.7981
 1764HOH     H2 5312   0.896   0.257   0.832  0.1224 -0.5324 -0.0500
 1765HOH      O 5313   0.280   0.232   0.700  0.2928 -0.7464  0.1271
 1765HOH     H1 5314   0.297   0.293   0.628  0.7861  0.3726  1.1148
 1765HOH     H2 5315   0.187   0.210   0.691 -0.1766  0.9277  0.2325
 1766HOH      O 5316   2.013   3.379   0.648 -0.5511  0.4013 -0.6455
 1766HOH     H1 5317   2.105   3.369   0.624  0.1505  0.9832  1.3890
 1766HOH     H2 5318   1.997   3.309   0.712 -2.0486 -0.6209 -1.9773
 1767HOH      O 5319   0.818   3.843   0.200  0.1445  0.5893 -0.1068
 1767HOH     H1 5320   0.892   3.783   0.188 -0.7261 -0.3280 -1.6794
 1767HOH     H2 5321   0.797   3.838   0.293  0.9840 -0.4856  0.0618
 1768HOH      O 5322   3.719   1.993   1.374 -0.1960  0.2580 -0.2758
 1768HOH     H1 5323   3.667   1.954   1.444  0.9668 -0.7906  0.0579
 1768HOH     H2 5324   3.680   1.958   1.293 -0.3700 -0.0335 -0.0686
 1769HOH      O 5325   1.302   3.550   2.070  0.7589  0.0606 -0.4838
 1769HOH     H1 5326   1.354   3.596   2.136 -0.1624  0.6473 -0.1143
 1769HOH     H2 5327   1.273   3.470   2.114  0.3644  0.3227 -0.2563
 1770HOH      O 5328   2.400   0.314   0.427 -0.3279  0.3379 -0.3961
 1770HOH     H1 5329   2.409   0.245   0.362 -0.6435  0.8161 -0.9679
 1770HOH     H2 5330   2.426   0.273   0.510  0.0721 -0.2867 -0.8143
 1771HOH      O 5331   2.256   0.328   3.249 -0.2818  0.1967 -0.1667
 1771HOH     H1 5332   2.200   0.405   3.264 -0.7473 -0.2316  0.3750
 1771HOH     H2 5333   2.247   0.311   3.155 -0.1413  0.8168 -0.3046
 1772HOH      O 5334   1.750   1.253   1.754 -0.0238  0.0299 -0.1213
 1772HOH     H1 5335   1.816   1.219   1.814 -0.5728 -0.4698  0.2273
 1772HOH     H2 5336   1.696   1.177   1.733 -0.2155  0.3303 -0.7639
 1773HOH      O 5337   1.456   0.172   3.200  0.1851 -0.3835 -0.2657
 1773HOH     H1 5338   1.382   0.196   3.256 -1.0629 -1.2634 -1.4361
 1773HOH     H2 5339   1.532   0.179   3.258 -0.9745 -1.0734  1.5166
 1774HOH      O 5340   3.488   3.556   1.991  0.2340 -0.1411  0.2626
 1774HOH     H1 5341   3.428   3.517   1.928  0.2808  0.6069 -0.2771
 1774HOH     H2 5342   3.530   3.482   2.034  0.7651 -0.7043 -1.1336
 1775HOH      O 5343   2.781   2.572   1.993  0.4663 -0.7431 -0.1557
 1775HOH     H1 5344   2.697   2.590   1.950  0.0457 -0.2158  0.8267
 1775HOH     H2 5345   2.842   2.634   1.955  0.2053 -0.5612 -0.2828
 1776HOH      O 5346   1.376   0.098   1.470  0.0722 -0.0236 -0.7891
 1776HOH     H1 5347   1.331   0.138   1.396 -0.2563 -0.2029 -0.6929
 1776HOH     H2 5348   1.311   0.098   1.540 -0.0968 -1.0842 -0.9011
 1777HOH      O 5349   2.120   2.555   2.520 -0.2678  0.0328 -0.1053
 1777HOH     H1 5350   2.129   2.475   2.468 -0.7265  0.2982 -0.6209
 1777HOH     H2 5351   2.136   2.527   2.610 -0.4330 -0.6429 -0.2723
 1778HOH      O 5352   3.093   1.274   0.277 -0.4055 -0.7195 -0.1915
 1778HOH     H1 5353   3.184   1.263   0.249 -0.2742 -1.1498  0.3696
 1778HOH     H2 5354   3.097   1.338   0.348 -0.5714 -0.5555 -0.3301
 1779HOH      O 5355   0.998   2.108   1.553  0.0613  0.5191  0.3776
 1779HOH     H1 5356   0.948   2.049   1.610 -1.3550  1.0250 -0.2296
 1779HOH     H2 5357   0.937   2.128   1.481  1.9339 -0.6675 -1.8108
 1780HOH      O 5358   1.523   2.802   3.795  0.1675 -0.1445  0.0014
 1780HOH     H1 5359   1.470   2.875   3.763  0.2891 -0.2096 -0.3478
 1780HOH     H2 5360   1.611   2.839   3.805  0.4878 -0.4935 -1.2001
 1781HOH      O 5361   0.281   1.931   3.280  0.0964 -0.6135  0.5432
 1781HOH     H1 5362   0.224   1.864   3.242 -0.9022  1.0283 -1.2431
 1781HOH     H2 5363   0.264   1.928   3.374 -1.8533 -1.2173  0.2560
 1782HOH      O 5364   1.874   0.657   0.817 -0.0276 -0.8539  0.0158
 1782HOH     H1 5365   1.969   0.672   0.821 -0.2192  1.2468 -0.6261
 1782HOH     H2 5366   1.847   0.653   0.908  0.4949  0.7873  0.3104
 1783HOH      O 5367   3.346   1.512   3.454  0.2276  0.2926 -0.3007
 1783HOH     H1 5368   3.406   1.439   3.440  0.5337  0.2775  0.8605
 1783HOH     H2 5369   3.276   1.499   3.390  0.3788 -0.8993 -0.2708
 1784HOH      O 5370   3.014   0.301   3.761 -0.0667 -0.1374 -0.0639
 1784HOH     H1 5371   2.928   0.302   3.719 -0.4308 -1.5045  0.5404
 1784HOH     H2 5372   3.058   0.224   3.725  0.7042  0.2200  0.0533
 1785HOH      O 5373   1.039   2.895   0.659  0.2947  0.0383  0.2687
 1785HOH     H1 5374   0.969   2.946   0.618  0.9649 -0.2468 -1.3567
 1785HOH     H2 5375   0.994   2.819   0.698 -0.3168 -0.1963 -0.8256
 1786HOH      O 5376   1.906   3.172   0.150 -0.4725 -0.7220 -0.4799
 1786HOH     H1 5377   1.925   3.244   0.210  0.7629 -0.7530 -0.7918
 1786HOH     H2 5378   1.892   3.214   0.065  0.4996 -0.8240 -0.7172
 1787HOH      O 5379   2.525   3.666   2.789  0.1999 -0.0804 -0.4444
 1787HOH     H1 5380   2.607   3.676   2.741  0.4079  0.2866 -0.0242
 1787HOH     H2 5381   2.475   3.602   2.738  0.4202  0.2796 -1.1319
 1788HOH      O 5382   1.225   0.178   1.768  0.5367 -0.1450  0.4484
 1788HOH     H1 5383   1.173   0.201   1.844 -0.2020  0.1190 -0.1112
 1788HOH     H2 5384   1.172   0.116   1.719  1.2012 -0.6794  0.3742
 1789HOH      O 5385   0.829   1.893   2.512  0.0495  0.5546  0.0711
 1789HOH     H1 5386   0.882   1.854   2.582  0.8037  0.1909 -0.6795
 1789HOH     H2 5387   0.826   1.986   2.533  0.4659  0.4873  0.4553
 1790HOH      O 5388   1.870   3.051   2.396 -0.6270  0.0871 -0.0665
 1790HOH     H1 5389   1.793   3.010   2.356 -0.6868  0.4261 -0.3033
 1790HOH     H2 5390   1.835   3.125   2.445 -0.3716  0.8973 -1.0418
 1791HOH      O 5391   3.000   1.707   2.828  0.2181 -0.0932  0.0315
 1791HOH     H1 5392   2.977   1.626   2.874 -0.3950  0.7155  1.2642
 1791HOH     H2 5393   3.067   1.747   2.884  1.1832 -0.1267 -1.0245
 1792HOH      O 5394   0.606   0.329   1.888 -0.6667  0.2604  0.4190
 1792HOH     H1 5395   0.691   0.357   1.923 -0.0491 -0.4612 -0.3940
 1792HOH     H2 5396   0.564   0.409   1.858  0.5016  0.5147 -0.7272
 1793HOH      O 5397   3.749   1.601   0.541 -0.0855 -0.2440 -0.1404
 1793HOH     H1 5398   3.743   1.513   0.577  0.1132 -0.1427  0.1488
 1793HOH     H2 5399   3.682   1.651   0.588  0.5682  0.0320  0.5406
 1794HOH      O 5400   3.530   2.987   1.565  0.2044  0.1415  0.2365
 1794HOH     H1 5401   3.474   2.941   1.628  0.3539 -0.5521 -0.1175
 1794HOH     H2 5402   3.541   3.074   1.602 -1.0144  0.2702  0.3809
 1795HOH      O 5403   2.397   3.772   0.384  0.5794  0.1737 -0.2702
 1795HOH     H1 5404   2.408   3.717   0.306  0.7339  0.3578 -0.3801
 1795HOH     H2 5405   2.350   3.849   0.353  0.2595  0.0535 -0.0928
 1796HOH      O 5406   3.041   3.353   1.061  0.2587  0.1339 -0.4766
 1796HOH     H1 5407   3.059   3.320   1.149  0.1670 -1.0770 -0.8806
 1796HOH     H2 5408   3.013   3.443   1.075 -0.0063 -0.1047  0.7578
 1797HOH      O 5409   2.342   2.885   1.046  1.0824 -0.1475 -0.0255
 1797HOH     H1 5410   2.314   2.955   0.988  0.9872  0.7570  1.0416
 1797HOH     H2 5411   2.436   2.899   1.057  0.9409  0.3097  0.7677
 1798HOH      O 5412   2.552   1.094   2.036 -0.0660  0.3216  0.0975
 1798HOH     H1 5413   2.477   1.055   2.083  0.2345  1.0079  1.2268
 1798HOH     H2 5414   2.599   1.019   1.999 -1.4334 -0.1211 -0.9125
 1799HOH      O 5415   1.779   0.854   2.548 -0.6140  0.1316 -0.4798
 1799HOH     H1 5416   1.793   0.842   2.454  0.6032 -0.0070 -0.3187
 1799HOH     H2 5417   1.795   0.768   2.586 -0.0609  0.4054 -0.0646
 1800HOH      O 5418   3.155   2.332   0.040  0.1869 -0.1591  0.0196
 1800HOH     H1 5419   3.083   2.395   0.038  0.5774  0.2934 -0.3252
 1800HOH     H2 5420   3.130   2.265  -0.023 -0.7004 -0.9202  1.0955
 1801HOH      O 5421   1.991   2.144   3.834  0.2282 -0.2952 -0.3188
 1801HOH     H1 5422   1.905   2.186   3.832  0.8833  1.2634  0.7322
 1801HOH     H2 5423   2.012   2.129   3.742 -0.7946  0.0944 -0.6475
 1802HOH      O 5424   2.157   1.261   0.512 -0.2885 -0.2994 -0.5477
 1802HOH     H1 5425   2.177   1.270   0.606 -0.3908  0.9021 -0.6040
 1802HOH     H2 5426   2.062   1.251   0.509 -0.2164 -1.0987 -0.5045
 1803HOH      O 5427   0.185   3.503   1.346 -0.0153  0.0181 -0.1212
 1803HOH     H1 5428   0.237   3.423   1.351  0.4661  0.2876 -0.5526
 1803HOH     H2 5429   0.245   3.572   1.375  0.1859  0.4578 -1.4300
 1804HOH      O 5430   3.722   2.432   1.055 -0.0425  0.3569  0.2900
 1804HOH     H1 5431   3.718   2.497   1.126  0.5077 -0.7767  1.4511
 1804HOH     H2 5432   3.794   2.374   1.081 -1.0977 -1.2745 -0.1477
 1805HOH      O 5433   2.904   3.576   3.039 -0.0639  0.3407 -0.8131
 1805HOH     H1 5434   2.875   3.488   3.062 -1.4496  0.7763 -0.7207
 1805HOH     H2 5435   2.996   3.579   3.066 -0.5589 -0.3565  1.3152
 1806HOH      O 5436   0.527   1.667   3.450 -0.0842 -0.3326  0.4533
 1806HOH     H1 5437   0.469   1.736   3.480  0.4993  0.1823  0.4448
 1806HOH     H2 5438   0.582   1.647   3.526 -0.0354 -0.5543  0.3600
 1807HOH      O 5439   3.043   0.423   3.335  0.2561 -0.3306 -0.7125
 1807HOH     H1 5440   3.031   0.504   3.286  0.0248  0.5664  0.6999
 1807HOH     H2 5441   2.957   0.407   3.375  0.6720 -0.4505  0.1713
 1808HOH      O 5442   1.584   2.894   2.752 -0.4552 -0.5247  0.4076
 1808HOH     H1 5443   1.579   2.864   2.843 -1.7133 -0.6842  0.3237
 1808HOH     H2 5444   1.502   2.942   2.738 -0.1032 -0.1474 -0.5263
 1809HOH      O 5445   3.359   1.582   2.877 -0.7064 -0.7502  0.5403
 1809HOH     H1 5446   3.364   1.488   2.861  1.0853 -0.5135 -0.9921
 1809HOH     H2 5447   3.295   1.614   2.813 -0.0085 -0.7939 -0.2201
 1810HOH      O 5448   3.323   2.557   2.543 -0.3664  0.5116 -0.0702
 1810HOH     H1 5449   3.235   2.591   2.527 -0.4747  0.0614 -0.4745
 1810HOH     H2 5450   3.375   2.589   2.469 -0.6827 -0.9146 -0.9859
 1811HOH      O 5451   0.029   0.204   1.803 -0.4466 -0.6545  0.2034
 1811HOH     H1 5452   0.076   0.126   1.773  0.1863 -0.2275  0.0498
 1811HOH     H2 5453  -0.046   0.211   1.743  1.1820  0.6130 -1.9417
 1812HOH      O 5454   2.925   1.024   3.485 -0.0065  0.6926  0.1803
 1812HOH     H1 5455   2.942   0.997   3.575  0.5238  1.4916  0.3513
 1812HOH     H2 5456   2.852   0.970   3.456 -0.5509  0.7842  1.2731
 1813HOH      O 5457   0.669   1.575   3.225 -0.0325 -0.0927 -0.0347
 1813HOH     H1 5458   0.611   1.623   3.284 -0.6457  0.0385 -0.7157
 1813HOH     H2 5459   0.683   1.635   3.152  0.5491 -0.3266 -0.1241
 1814HOH      O 5460   3.725   2.917   0.891  0.6239 -0.5116  0.3927
 1814HOH     H1 5461   3.729   2.841   0.833 -0.0858  0.9296 -1.7929
 1814HOH     H2 5462   3.651   2.898   0.949  0.4979 -1.4952 -0.0356
 1815HOH      O 5463   0.246   1.602   2.223  0.5240 -0.0563 -0.4193
 1815HOH     H1 5464   0.262   1.629   2.133  0.4889 -0.6552 -0.6132
 1815HOH     H2 5465   0.275   1.511   2.227 -0.9990 -0.6032 -0.2950
 1816HOH      O 5466   2.420   1.129   1.789 -0.5250  0.4758  0.3768
 1816HOH     H1 5467   2.329   1.098   1.788 -0.3495 -0.0722  0.3817
 1816HOH     H2 5468   2.449   1.116   1.880  0.2506 -1.5835 -0.0499
 1817HOH      O 5469   0.914   0.567   3.729 -0.3048  0.5162 -0.6134
 1817HOH     H1 5470   0.929   0.576   3.823 -0.8318 -0.8213 -0.3635
 1817HOH     H2 5471   0.936   0.476   3.710 -2.5789 -0.0120 -1.2597
 1818HOH      O 5472   3.593   0.805   0.247 -0.5554 -0.1113 -0.1909
 1818HOH     H1 5473   3.597   0.896   0.217 -0.0780  0.1184  0.5042
 1818HOH     H2 5474   3.636   0.755   0.177 -0.4109  0.2557 -0.3711
 1819HOH      O 5475   0.148   3.880   3.115  0.4832 -0.3202 -0.0939
 1819HOH     H1 5476   0.086   3.815   3.084 -0.9900  0.9802 -0.1167
 1819HOH     H2 5477   0.170   3.932   3.038  0.0674  0.3800  0.2324
 1820HOH      O 5478   1.857   3.017   0.657  0.0193 -0.4760 -0.1377
 1820HOH     H1 5479   1.903   3.002   0.574 -1.5113 -1.1724 -0.9374
 1820HOH     H2 5480   1.779   3.066   0.633 -0.6712 -1.0468  0.8216
 1821HOH      O 5481   1.770   3.081   1.726  0.1977 -0.3411 -0.3456
 1821HOH     H1 5482   1.793   3.119   1.811  0.6150 -0.5643 -0.3494
 1821HOH     H2 5483   1.684   3.042   1.740  0.3740 -0.6043  0.0554
 1822HOH      O 5484   0.953   1.520   2.641  0.7177 -0.3303 -0.1452
 1822HOH     H1 5485   0.916   1.444   2.596  0.7433 -0.2687 -0.2723
 1822HOH     H2 5486   1.047   1.518   2.620  0.8906 -0.7897  0.6151
 1823HOH      O 5487   0.304   3.763   1.441  0.4291 -0.1660  0.5153
 1823HOH     H1 5488   0.395   3.785   1.419  0.5411  0.0996  1.2055
 1823HOH     H2 5489   0.304   3.752   1.536 -0.3571  0.3461  0.5967
 1824HOH      O 5490   3.314   3.216   0.849 -0.5699 -0.2350 -0.2245
 1824HOH     H1 5491   3.276   3.162   0.780 -0.8958 -0.1488 -0.1129
 1824HOH     H2 5492   3.287   3.174   0.931  0.5657 -0.8726 -0.1282
 1825HOH      O 5493   3.609   2.617   0.286 -0.1105 -0.7827  0.4429
 1825HOH     H1 5494   3.608   2.713   0.291 -1.1626 -0.7743  0.4619
 1825HOH     H2 5495   3.686   2.597   0.232 -0.5887  0.1435 -0.6630
 1826HOH      O 5496   3.119   3.461   1.624  0.1842  0.0128 -0.1737
 1826HOH     H1 5497   3.170   3.439   1.702 -0.4288  0.1229  0.2649
 1826HOH     H2 5498   3.082   3.547   1.643 -1.6653 -0.7911  0.3271
 1827HOH      O 5499   2.235   3.143   2.684  0.0010  0.5592  0.2063
 1827HOH     H1 5500   2.204   3.118   2.771  0.0299 -1.2508 -0.2255
 1827HOH     H2 5501   2.158   3.175   2.638 -0.3761 -0.0171  0.4178
 1828HOH      O 5502   2.473   2.952   1.937  0.1096 -0.2294  0.8175
 1828HOH     H1 5503   2.451   2.921   2.025  0.7048  0.0271  1.0628
 1828HOH     H2 5504   2.414   3.026   1.923 -0.7701 -0.9321  0.5376
 1829HOH      O 5505   2.436   2.059   0.260  0.2188  0.0943  0.0189
 1829HOH     H1 5506   2.378   2.121   0.215  0.4542 -0.3973 -1.0376
 1829HOH     H2 5507   2.448   1.988   0.197  0.7704 -0.5389  0.7978
 1830HOH      O 5508   2.377   2.620   3.565  0.1102  0.0411  1.0595
 1830HOH     H1 5509   2.333   2.662   3.639 -0.3218  0.8797  0.3552
 1830HOH     H2 5510   2.445   2.682   3.539 -0.1608  0.0614  0.3632
 1831HOH      O 5511   3.747   1.382   2.032 -0.6828 -0.1074  0.0138
 1831HOH     H1 5512   3.780   1.464   2.067 -0.2145 -0.6853  1.0239
 1831HOH     H2 5513   3.674   1.359   2.090 -0.4231 -0.6887  0.1274
 1832HOH      O 5514   0.990   0.110   0.042 -0.2540  0.1698  0.4252
 1832HOH     H1 5515   1.044   0.179   0.080 -1.1411  1.1809 -0.0742
 1832HOH     H2 5516   0.915   0.102   0.100 -0.8497  0.6400 -0.2430
 1833HOH      O 5517   3.833   2.298   3.644 -0.5914  0.1792 -0.7326
 1833HOH     H1 5518   3.845   2.332   3.733  0.2262 -0.9533 -0.3647
 1833HOH     H2 5519   3.901   2.341   3.592 -0.3833  0.0629 -0.5597
 1834HOH      O 5520   3.668   0.976   1.352 -0.1539 -0.8660 -0.3786
 1834HOH     H1 5521   3.573   0.990   1.346  0.0190  1.1598  0.0728
 1834HOH     H2 5522   3.697   0.966   1.261 -0.6748 -0.2082 -0.6315
 1835HOH      O 5523   3.437   0.292   3.810  0.2724 -0.4790  0.0928
 1835HOH     H1 5524   3.388   0.367   3.844  0.2822  0.1334 -1.1328
 1835HOH     H2 5525   3.434   0.228   3.881 -1.5905 -0.1623  0.4116
 1836HOH      O 5526   1.230   1.041   3.268 -0.4757  0.2480 -0.8097
 1836HOH     H1 5527   1.256   1.005   3.353  0.5429  2.4022 -0.0605
 1836HOH     H2 5528   1.272   0.984   3.204 -0.7544 -1.0796  0.0996
 1837HOH      O 5529   1.576   1.311  -0.009  0.7236 -0.4602 -1.0421
 1837HOH     H1 5530   1.541   1.225  -0.035  0.2520 -0.9243  0.7961
 1837HOH     H2 5531   1.596   1.301   0.084  0.0912  1.5891 -0.5844
 1838HOH      O 5532   0.936   1.085   1.522  0.1066  0.9656 -0.5527
 1838HOH     H1 5533   0.844   1.065   1.542  0.3906  0.7068  0.6364
 1838HOH     H2 5534   0.961   1.020   1.456 -0.1711  0.0907  0.1727
 1839HOH      O 5535   2.092   0.122   1.804 -0.3206 -0.2349  0.3948
 1839HOH     H1 5536   2.156   0.184   1.768 -0.7136  0.0448  0.1583
 1839HOH     H2 5537   2.016   0.176   1.825 -0.6514 -0.6274  0.2315
 1840HOH      O 5538   2.555   3.059   2.948  0.3747  0.7383 -0.5942
 1840HOH     H1 5539   2.551   3.009   3.030 -0.1179 -0.1697 -1.1418
 1840HOH     H2 5540   2.614   3.009   2.893 -0.7646  0.2580 -1.4549
 1841HOH      O 5541   2.033   3.233   0.870 -0.0204  0.3265 -0.3836
 1841HOH     H1 5542   1.938   3.237   0.856 -0.2245  1.8133  0.8280
 1841HOH     H2 5543   2.043   3.229   0.965  1.1279  0.7032 -0.4570
 1842HOH      O 5544   2.155   3.375   1.356 -0.0715 -0.3335 -0.0008
 1842HOH     H1 5545   2.078   3.320   1.370  0.1862 -1.2631 -1.7233
 1842HOH     H2 5546   2.228   3.320   1.384  0.0742 -0.1351  0.0090
 1843HOH      O 5547   1.387   1.064   3.802 -0.3768  0.6624  0.0373
 1843HOH     H1 5548   1.330   1.066   3.725 -0.1250  0.5286 -0.1546
 1843HOH     H2 5549   1.471   1.033   3.769 -0.3989  0.1358  0.4594
 1844HOH      O 5550   0.505   1.191   1.436  0.3715  0.3750  0.3375
 1844HOH     H1 5551   0.506   1.119   1.499  0.2510  0.7523  0.7889
 1844HOH     H2 5552   0.448   1.161   1.365  0.0109  0.1720  0.7041
 1845HOH      O 5553   3.649   0.703   1.008  0.0171  0.3197  0.2461
 1845HOH     H1 5554   3.558   0.682   0.989  0.4967 -0.4636 -1.5136
 1845HOH     H2 5555   3.683   0.625   1.052 -0.1075  0.5882  0.8468
 1846HOH      O 5556   1.315   2.403   2.012 -0.4593 -0.6980  0.4323
 1846HOH     H1 5557   1.380   2.384   2.080  0.7732 -0.9852 -0.7355
 1846HOH     H2 5558   1.339   2.345   1.940 -0.9894  0.3765 -0.6755
 1847HOH      O 5559   2.244   0.889   2.894  0.2335 -0.2490  0.2871
 1847HOH     H1 5560   2.295   0.970   2.900 -0.0361 -0.0511 -0.0520
 1847HOH     H2 5561   2.221   0.881   2.802  1.0421 -1.2071  0.1306
 1848HOH      O 5562   1.465   0.509   2.550 -0.0880  0.4478 -0.4532
 1848HOH     H1 5563   1.529   0.453   2.593 -0.4280 -0.0522 -0.5833
 1848HOH     H2 5564   1.507   0.535   2.468 -0.0615  0.1003 -0.5506
 1849HOH      O 5565   0.974   2.553   1.234  0.2131  0.0816  0.3367
 1849HOH     H1 5566   0.921   2.562   1.155  0.3009  0.5875  0.3317
 1849HOH     H2 5567   1.029   2.631   1.236 -0.0063  0.2354  1.0676
 1850HOH      O 5568   0.477   2.214   2.621  0.1751  1.0066 -0.0905
 1850HOH     H1 5569   0.471   2.274   2.695  0.6786  0.9594 -0.0079
 1850HOH     H2 5570   0.514   2.134   2.657  0.1790  0.8927 -0.3427
 1851HOH      O 5571   3.775   0.387   3.157  0.2480 -0.0232 -0.4123
 1851HOH     H1 5572   3.807   0.331   3.228  0.4317  0.6296  0.0386
 1851HOH     H2 5573   3.770   0.329   3.081 -0.7171 -0.9342  0.3031
 1852HOH      O 5574   3.030   0.142   3.378  0.0080 -0.4909  0.0695
 1852HOH     H1 5575   3.125   0.128   3.384 -0.1088 -1.0099  1.0754
 1852HOH     H2 5576   3.022   0.226   3.332  1.0115  0.2165  1.0526
 1853HOH      O 5577   2.942   0.168   0.394 -0.1277 -0.1196  0.0713
 1853HOH     H1 5578   3.005   0.224   0.350 -0.6547  0.5387  0.1216
 1853HOH     H2 5579   2.869   0.159   0.332 -0.7325  0.5545  0.6442
 1854HOH      O 5580   1.992   3.637   0.120  0.0086  0.6344  0.0981
 1854HOH     H1 5581   2.051   3.710   0.099  0.4364  0.1046 -0.6429
 1854HOH     H2 5582   1.941   3.623   0.040 -1.2263  1.1297  0.7460
 1855HOH      O 5583   3.207   1.388   1.864  0.5508 -0.4705 -0.0672
 1855HOH     H1 5584   3.124   1.373   1.909  0.4028 -0.4676 -0.3346
 1855HOH     H2 5585   3.191   1.358   1.774  0.4760  0.5735 -0.4315
 1856HOH      O 5586   2.107   2.577   3.072  0.2509 -0.0186  0.2814
 1856HOH     H1 5587   2.028   2.630   3.087 -0.3627 -1.0049  0.7057
 1856HOH     H2 5588   2.082   2.517   3.002  0.9683  0.2736 -0.2542
 1857HOH      O 5589   2.452   1.172   3.239 -0.7174  0.0379 -0.3280
 1857HOH     H1 5590   2.525   1.215   3.285 -0.2621  0.3264 -1.2669
 1857HOH     H2 5591   2.461   1.080   3.261 -0.8400  0.2175  0.5664
 1858HOH      O 5592   1.458   0.152   2.272 -0.4670 -0.3881  0.4520
 1858HOH     H1 5593   1.443   0.085   2.338 -1.2098 -0.2223  0.4744
 1858HOH     H2 5594   1.516   0.215   2.314  0.8622 -1.3453  0.1827
 1859HOH      O 5595   1.010   3.283   1.299 -0.3420 -0.0872 -0.3993
 1859HOH     H1 5596   0.986   3.376   1.293  0.2325  0.1050  0.0923
 1859HOH     H2 5597   1.105   3.283   1.307 -0.3919 -0.6636  0.4466
 1860HOH      O 5598   3.856   1.695   2.337  0.2774  0.3545 -0.1144
 1860HOH     H1 5599   3.828   1.684   2.428  1.4590  1.4692  0.4478
 1860HOH     H2 5600   3.895   1.611   2.314  0.3296  0.1808  0.5471
 1861HOH      O 5601   2.540   3.148   3.475  0.4903 -0.1868 -0.3689
 1861HOH     H1 5602   2.626   3.186   3.491  0.2596  0.2186 -0.0796
 1861HOH     H2 5603   2.496   3.211   3.418  0.1548 -0.0796  0.0016
 1862HOH      O 5604   0.840   0.510   0.711  0.3078  0.0744 -0.4919
 1862HOH     H1 5605   0.898   0.585   0.692  0.9271  0.2396  1.6023
 1862HOH     H2 5606   0.775   0.545   0.771 -0.2925 -0.7721 -0.6165
 1863HOH      O 5607   2.629   0.228   1.968  0.1810  0.2517  0.8450
 1863HOH     H1 5608   2.714   0.214   2.010  0.6267  0.0367 -0.0650
 1863HOH     H2 5609   2.648   0.287   1.895 -0.6106  0.8376  1.0924
 1864HOH      O 5610   3.458   0.848   1.587  0.9710 -0.2834 -0.8526
 1864HOH     H1 5611   3.437   0.869   1.496 -0.7585  0.0449 -0.4389
 1864HOH     H2 5612   3.470   0.934   1.629 -0.9431 -0.2277 -0.2569
 1865HOH      O 5613   2.478   2.418   3.401 -0.0691 -0.6111 -0.4020
 1865HOH     H1 5614   2.421   2.460   3.338  0.6948  0.0591 -0.6828
 1865HOH     H2 5615   2.471   2.472   3.480  0.1470 -0.5380 -0.4302
 1866HOH      O 5616   3.579   3.799   1.273 -0.5609  0.0043  0.2712
 1866HOH     H1 5617   3.646   3.771   1.335 -0.6641  0.9997  0.8686
 1866HOH     H2 5618   3.626   3.849   1.207 -0.5473 -0.4912 -0.1135
 1867HOH      O 5619   3.138   2.775   2.850 -0.2368  0.4555 -0.4316
 1867HOH     H1 5620   3.168   2.805   2.764  0.0712  0.5658 -0.2881
 1867HOH     H2 5621   3.087   2.697   2.832  0.2982  0.1499 -0.6651
 1868HOH      O 5622   0.768   2.014   0.962  0.3151  0.5433  0.5897
 1868HOH     H1 5623   0.830   2.082   0.989  0.8566 -0.3439  1.7583
 1868HOH     H2 5624   0.707   2.006   1.035 -0.3944  0.4940  0.0096
 1869HOH      O 5625   2.765   2.517   1.591  0.1019 -0.3015  0.5514
 1869HOH     H1 5626   2.733   2.538   1.679 -1.1122 -0.9311  0.3122
 1869HOH     H2 5627   2.783   2.423   1.594 -0.0387 -0.3464  0.1150
 1870HOH      O 5628   3.011   0.449   2.416 -0.0144 -0.0677 -0.0886
 1870HOH     H1 5629   3.042   0.523   2.468  0.9135 -0.3112 -0.2711
 1870HOH     H2 5630   2.986   0.487   2.332  1.5184 -0.0674 -0.5890
 1871HOH      O 5631   0.636   2.000   3.514 -0.2891  0.1732  0.7713
 1871HOH     H1 5632   0.629   2.001   3.418  1.0096 -0.6118  0.6128
 1871HOH     H2 5633   0.550   2.029   3.545 -0.7228  0.5324 -0.6236
 1872HOH      O 5634   0.494   1.078   2.677  0.5354  0.2435 -0.0587
 1872HOH     H1 5635   0.490   1.126   2.760 -0.5824 -0.1991  0.1717
 1872HOH     H2 5636   0.440   1.001   2.691  0.4741  0.0623 -1.1453
 1873HOH      O 5637   1.837   0.277   0.344  0.3596 -0.0998 -0.5800
 1873HOH     H1 5638   1.922   0.260   0.384  0.6616 -0.6316 -1.3998
 1873HOH     H2 5639   1.814   0.365   0.374  0.5913 -0.4204  0.6544
 1874HOH      O 5640   0.350   1.888   3.560 -0.2089 -0.3838 -0.2901
 1874HOH     H1 5641   0.288   1.961   3.567  0.0985 -0.0739 -0.6943
 1874HOH     H2 5642   0.362   1.857   3.650 -0.1212  0.2558 -0.0730
 1875HOH      O 5643   2.731   3.407   2.630 -0.8738  0.9041  0.7533
 1875HOH     H1 5644   2.746   3.501   2.621 -0.3013  0.7721  0.2209
 1875HOH     H2 5645   2.749   3.389   2.722  2.1213  0.8449  0.3544
 1876HOH      O 5646   0.764   0.356   1.418 -0.2065  0.1537  0.0293
 1876HOH     H1 5647   0.676   0.394   1.412 -0.0972  0.4606  0.3008
 1876HOH     H2 5648   0.753   0.278   1.472 -0.2953  0.2426  0.1387
 1877HOH      O 5649   2.944   1.758   1.523 -0.4981  0.0400 -0.2715
 1877HOH     H1 5650   3.029   1.761   1.567 -1.3300  0.0265  1.5258
 1877HOH     H2 5651   2.926   1.664   1.512 -0.4368  0.0360 -0.3412
 1878HOH      O 5652   0.058   3.369   0.689 -0.1908 -0.0494 -0.0982
 1878HOH     H1 5653   0.129   3.388   0.751  2.0313 -2.9755 -1.2465
 1878HOH     H2 5654  -0.000   3.310   0.736 -0.3239  0.2116  0.0678
 1879HOH      O 5655   1.805   3.462   1.584  0.0450 -0.3635 -0.8193
 1879HOH     H1 5656   1.900   3.470   1.574  0.1100 -1.0454 -0.8916
 1879HOH     H2 5657   1.780   3.535   1.640  0.5818 -0.0541 -0.9705
 1880HOH      O 5658   2.404   3.205   3.753  0.5665 -0.9928 -0.5410
 1880HOH     H1 5659   2.455   3.285   3.762  0.1001 -0.5867 -1.3250
 1880HOH     H2 5660   2.449   3.155   3.685 -0.3695 -0.3406 -1.7167
 1881HOH      O 5661   2.109   2.499   0.619  0.4008  0.3867  0.5189
 1881HOH     H1 5662   2.059   2.580   0.610 -0.6053 -0.2264  0.2649
 1881HOH     H2 5663   2.050   2.440   0.666  0.9421 -0.3307  0.3324
 1882HOH      O 5664   0.139   3.175   0.035  0.4257 -0.9301  0.2305
 1882HOH     H1 5665   0.044   3.183   0.029  0.5009  0.5047  0.3753
 1882HOH     H2 5666   0.168   3.169  -0.056  0.2441 -0.3759  0.1297
 1883HOH      O 5667   3.032   1.870   1.021 -0.2656 -0.5783  0.8390
 1883HOH     H1 5668   3.064   1.955   1.051 -0.0476 -0.5708  0.5945
 1883HOH     H2 5669   3.077   1.856   0.937 -0.9516 -0.5323  0.4484
 1884HOH      O 5670   1.738   1.752   1.681  0.1567 -1.6438  0.3208
 1884HOH     H1 5671   1.812   1.768   1.740 -0.3384 -0.0409  0.6039
 1884HOH     H2 5672   1.671   1.714   1.737 -0.0822 -0.7316  0.6961
 1885HOH      O 5673   1.845   1.539   1.352  0.1417  0.6307  0.9820
 1885HOH     H1 5674   1.761   1.507   1.385  0.0849 -1.6034 -0.7821
 1885HOH     H2 5675   1.910   1.482   1.393  0.3766  0.0776 -0.0731
 1886HOH      O 5676   2.373   2.634   2.470 -0.3833 -0.0104  1.2696
 1886HOH     H1 5677   2.350   2.724   2.496 -0.7324  0.3766 -0.1663
 1886HOH     H2 5678   2.290   2.594   2.446 -0.0670 -0.0191  0.0328
 1887HOH      O 5679   1.667   0.595   2.341 -0.9005 -0.2183  0.3395
 1887HOH     H1 5680   1.732   0.613   2.410  0.1111 -1.8179 -0.0928
 1887HOH     H2 5681   1.631   0.681   2.320  1.0971  0.8078  0.6085
 1888HOH      O 5682   2.434   2.099   1.601  0.8010  0.4293  0.1182
 1888HOH     H1 5683   2.452   2.166   1.535  0.9440  0.3384  0.0645
 1888HOH     H2 5684   2.375   2.037   1.557  0.4331  0.6731  0.2616
 1889HOH      O 5685   1.673   2.954   3.477 -0.1909 -0.4279  0.2460
 1889HOH     H1 5686   1.684   3.000   3.560 -0.8862 -0.2332  0.2450
 1889HOH     H2 5687   1.625   2.874   3.500  0.0378 -0.6097  0.0953
 1890HOH      O 5688   2.929   2.411   3.529 -0.1779  0.3723  0.3596
 1890HOH     H1 5689   2.839   2.436   3.546 -0.4055  0.0792 -0.3730
 1890HOH     H2 5690   2.939   2.417   3.434  0.6535  0.6571  0.4480
 1891HOH      O 5691   3.145   1.570  -0.011  0.3683 -0.0965  0.0950
 1891HOH     H1 5692   3.237   1.584  -0.033  0.6544  0.0181  1.2421
 1891HOH     H2 5693   3.142   1.573   0.084 -1.0544  1.4188  0.1088
 1892HOH      O 5694   2.384   1.641   1.322 -0.2069 -0.1174 -0.1106
 1892HOH     H1 5695   2.441   1.717   1.307 -0.7012  0.2428 -0.2170
 1892HOH     H2 5696   2.300   1.665   1.282 -0.2350 -0.9251 -0.5858
 1893HOH      O 5697   3.505   1.828   0.470  0.5061 -0.0248 -0.1925
 1893HOH     H1 5698   3.556   1.896   0.427  1.6017 -0.6005  0.1373
 1893HOH     H2 5699   3.530   1.832   0.562 -0.6268  0.1545  0.1434
 1894HOH      O 5700   3.020   3.723   3.469  0.2554  0.6207 -0.4248
 1894HOH     H1 5701   3.099   3.715   3.523 -0.0741  0.5514  0.0664
 1894HOH     H2 5702   3.043   3.785   3.400  0.5841  0.9879  0.0049
 1895HOH      O 5703   2.738   3.023   1.932  0.3994  0.3127  0.2076
 1895HOH     H1 5704   2.747   2.996   2.023 -0.4983 -0.2248  0.1669
 1895HOH     H2 5705   2.649   2.997   1.908  1.2865 -1.6741 -1.5031
 1896HOH      O 5706   0.738   0.923   2.229  0.5210  0.8797  0.3472
 1896HOH     H1 5707   0.694   0.935   2.313  0.2617 -0.3080  0.4160
 1896HOH     H2 5708   0.831   0.918   2.251  0.3981 -0.3764  0.7381
 1897HOH      O 5709   0.422   2.339   3.535 -0.0678 -0.5305  0.5082
 1897HOH     H1 5710   0.440   2.309   3.446  1.6464  0.7607  0.3114
 1897HOH     H2 5711   0.343   2.393   3.527 -0.5186 -1.2397  0.0028
 1898HOH      O 5712   2.353   1.517   0.362 -0.3389  0.0887 -0.2923
 1898HOH     H1 5713   2.438   1.506   0.318  0.0583  0.7634  0.2503
 1898HOH     H2 5714   2.370   1.489   0.452 -0.7694 -0.0152 -0.2417
 1899HOH      O 5715   2.122   1.935   1.846  0.5725 -0.0216  0.3270
 1899HOH     H1 5716   2.176   1.878   1.791 -1.6891 -0.5857 -1.6891
 1899HOH     H2 5717   2.140   2.023   1.814  0.3780 -0.1965 -0.2994
 1900HOH      O 5718   1.292   2.056   1.981  0.4049 -0.3427 -0.4166
 1900HOH     H1 5719   1.199   2.061   1.956  0.3218  0.3406 -0.0292
 1900HOH     H2 5720   1.333   2.131   1.938  0.3958  0.4418  0.8269
 1901HOH      O 5721   1.564   0.876   2.323 -0.4487 -0.7286  0.7115
 1901HOH     H1 5722   1.607   0.859   2.239 -0.6277 -0.1304  0.4865
 1901HOH     H2 5723   1.536   0.967   2.317 -0.6927 -0.7555  1.3244
 1902HOH      O 5724   0.574   0.325   3.556 -0.0976  0.8342  0.3173
 1902HOH     H1 5725   0.614   0.393   3.501 -0.2398  0.1174 -0.7529
 1902HOH     H2 5726   0.640   0.255   3.557 -0.6453  0.2965 -0.0992
 1903HOH      O 5727   2.218   3.375   2.924  0.1848 -0.0695  0.0117
 1903HOH     H1 5728   2.202   3.449   2.983  0.3245 -0.8459  1.0821
 1903HOH     H2 5729   2.271   3.411   2.854  0.8274  0.7249  0.8560
   3.87962   3.87962   3.87962
