# Supplementary material for: Broadening the Scope of Binding Free Energy Calculations Using a Separated Topologies Approach
Source: J Chem Theory Comput. 2023 Jul 24;19(15):5058–76. doi: 10.1021/acs.jctc.3c00282 (PMC10413862; doi:10.1021/acs.jctc.3c00282)
Supplement: Supplementary file 2 — ct3c00282_si_002.zip [file ct3c00282_si_002.zip › SI_paper/BACE1/input/biphenyl/lig_04/complex.pdb]

CRYST1   85.870   85.870   85.870  90.00  90.00  90.00 P 1            
HETATM    1  C   ACE     1      47.160  19.350  48.110  0.00  0.00           C  
HETATM    2  O   ACE     1      46.400  19.400  47.130  0.00  0.00           O  
HETATM    3  CH3 ACE     1      46.930  18.210  49.140  0.00  0.00           C  
HETATM    4 HH31 ACE     1      46.940  18.570  50.170  0.00  0.00           H  
HETATM    5 HH32 ACE     1      45.960  17.720  49.010  0.00  0.00           H  
HETATM    6 HH33 ACE     1      47.600  17.370  48.990  0.00  0.00           H  
ATOM      7  N   THR     2      48.140  20.200  48.350  0.00  0.00           N  
ATOM      8  CA  THR     2      48.280  21.510  47.820  0.00  0.00           C  
ATOM      9  C   THR     2      49.670  21.910  47.320  0.00  0.00           C  
ATOM     10  O   THR     2      49.730  23.020  46.760  0.00  0.00           O  
ATOM     11  CB  THR     2      47.920  22.500  48.920  0.00  0.00           C  
ATOM     12  OG1 THR     2      48.710  22.330  50.010  0.00  0.00           O  
ATOM     13  CG2 THR     2      46.430  22.510  49.270  0.00  0.00           C  
ATOM     14  H   THR     2      48.720  19.960  49.140  0.00  0.00           H  
ATOM     15  HA  THR     2      47.640  21.570  46.940  0.00  0.00           H  
ATOM     16  HB  THR     2      48.100  23.510  48.540  0.00  0.00           H  
ATOM     17  HG1 THR     2      48.430  23.060  50.570  0.00  0.00           H  
ATOM     18 HG21 THR     2      45.850  22.410  48.350  0.00  0.00           H  
ATOM     19 HG22 THR     2      46.140  21.680  49.920  0.00  0.00           H  
ATOM     20 HG23 THR     2      46.120  23.420  49.790  0.00  0.00           H  
ATOM     21  N   THR     3      50.740  21.100  47.530  0.00  0.00           N  
ATOM     22  CA  THR     3      52.160  21.440  47.180  0.00  0.00           C  
ATOM     23  C   THR     3      52.580  20.530  46.060  0.00  0.00           C  
ATOM     24  O   THR     3      52.290  19.340  46.050  0.00  0.00           O  
ATOM     25  CB  THR     3      53.060  21.220  48.380  0.00  0.00           C  
ATOM     26  OG1 THR     3      52.830  19.970  48.970  0.00  0.00           O  
ATOM     27  CG2 THR     3      52.900  22.350  49.390  0.00  0.00           C  
ATOM     28  H   THR     3      50.520  20.180  47.890  0.00  0.00           H  
ATOM     29  HA  THR     3      52.190  22.490  46.880  0.00  0.00           H  
ATOM     30  HB  THR     3      54.090  21.240  48.010  0.00  0.00           H  
ATOM     31  HG1 THR     3      53.000  19.310  48.300  0.00  0.00           H  
ATOM     32 HG21 THR     3      51.840  22.470  49.600  0.00  0.00           H  
ATOM     33 HG22 THR     3      53.480  22.190  50.300  0.00  0.00           H  
ATOM     34 HG23 THR     3      53.280  23.280  48.960  0.00  0.00           H  
ATOM     35  N   GLY     4      53.090  21.150  45.010  0.00  0.00           N  
ATOM     36  CA  GLY     4      53.580  20.400  43.840  0.00  0.00           C  
ATOM     37  C   GLY     4      53.760  21.230  42.560  0.00  0.00           C  
ATOM     38  O   GLY     4      54.180  22.390  42.500  0.00  0.00           O  
ATOM     39  H   GLY     4      53.220  22.150  45.080  0.00  0.00           H  
ATOM     40  HA2 GLY     4      54.520  19.920  44.100  0.00  0.00           H  
ATOM     41  HA3 GLY     4      52.840  19.620  43.700  0.00  0.00           H  
ATOM     42  N   SER     5      53.510  20.580  41.450  0.00  0.00           N  
ATOM     43  CA  SER     5      53.490  21.260  40.090  0.00  0.00           C  
ATOM     44  C   SER     5      52.060  21.390  39.460  0.00  0.00           C  
ATOM     45  O   SER     5      51.250  20.480  39.580  0.00  0.00           O  
ATOM     46  CB  SER     5      54.410  20.460  39.110  0.00  0.00           C  
ATOM     47  OG  SER     5      54.360  21.020  37.830  0.00  0.00           O  
ATOM     48  H   SER     5      53.430  19.580  41.470  0.00  0.00           H  
ATOM     49  HA  SER     5      53.830  22.280  40.200  0.00  0.00           H  
ATOM     50  HB2 SER     5      55.450  20.480  39.420  0.00  0.00           H  
ATOM     51  HB3 SER     5      53.990  19.450  39.060  0.00  0.00           H  
ATOM     52  HG  SER     5      54.830  21.850  37.850  0.00  0.00           H  
ATOM     53  N   PHE     6      51.720  22.660  39.070  0.00  0.00           N  
ATOM     54  CA  PHE     6      50.440  23.140  38.650  0.00  0.00           C  
ATOM     55  C   PHE     6      50.540  23.790  37.250  0.00  0.00           C  
ATOM     56  O   PHE     6      49.890  24.790  36.970  0.00  0.00           O  
ATOM     57  CB  PHE     6      49.830  24.080  39.730  0.00  0.00           C  
ATOM     58  CG  PHE     6      49.570  23.490  41.060  0.00  0.00           C  
ATOM     59  CD1 PHE     6      50.540  23.440  42.080  0.00  0.00           C  
ATOM     60  CD2 PHE     6      48.360  22.830  41.210  0.00  0.00           C  
ATOM     61  CE1 PHE     6      50.210  22.780  43.210  0.00  0.00           C  
ATOM     62  CE2 PHE     6      48.040  22.180  42.410  0.00  0.00           C  
ATOM     63  CZ  PHE     6      48.970  22.130  43.430  0.00  0.00           C  
ATOM     64  H   PHE     6      52.420  23.360  39.240  0.00  0.00           H  
ATOM     65  HA  PHE     6      49.830  22.250  38.500  0.00  0.00           H  
ATOM     66  HB2 PHE     6      50.470  24.940  39.920  0.00  0.00           H  
ATOM     67  HB3 PHE     6      48.920  24.520  39.330  0.00  0.00           H  
ATOM     68  HD1 PHE     6      51.510  23.900  42.000  0.00  0.00           H  
ATOM     69  HD2 PHE     6      47.670  22.760  40.380  0.00  0.00           H  
ATOM     70  HE1 PHE     6      50.960  22.730  43.980  0.00  0.00           H  
ATOM     71  HE2 PHE     6      47.140  21.590  42.470  0.00  0.00           H  
ATOM     72  HZ  PHE     6      48.710  21.600  44.330  0.00  0.00           H  
ATOM     73  N   VAL     7      51.350  23.230  36.370  0.00  0.00           N  
ATOM     74  CA  VAL     7      51.600  23.540  34.970  0.00  0.00           C  
ATOM     75  C   VAL     7      50.320  23.830  34.130  0.00  0.00           C  
ATOM     76  O   VAL     7      50.430  24.510  33.130  0.00  0.00           O  
ATOM     77  CB  VAL     7      52.250  22.350  34.250  0.00  0.00           C  
ATOM     78  CG1 VAL     7      53.760  22.210  34.460  0.00  0.00           C  
ATOM     79  CG2 VAL     7      51.690  20.920  34.610  0.00  0.00           C  
ATOM     80  H   VAL     7      51.850  22.410  36.670  0.00  0.00           H  
ATOM     81  HA  VAL     7      52.360  24.330  34.920  0.00  0.00           H  
ATOM     82  HB  VAL     7      52.210  22.520  33.170  0.00  0.00           H  
ATOM     83 HG11 VAL     7      54.300  23.160  34.370  0.00  0.00           H  
ATOM     84 HG12 VAL     7      53.960  21.670  35.390  0.00  0.00           H  
ATOM     85 HG13 VAL     7      54.080  21.530  33.670  0.00  0.00           H  
ATOM     86 HG21 VAL     7      50.700  20.880  34.160  0.00  0.00           H  
ATOM     87 HG22 VAL     7      52.250  20.140  34.090  0.00  0.00           H  
ATOM     88 HG23 VAL     7      51.710  20.610  35.650  0.00  0.00           H  
ATOM     89  N   GLU     8      49.120  23.420  34.600  0.00  0.00           N  
ATOM     90  CA  GLU     8      47.770  23.680  34.020  0.00  0.00           C  
ATOM     91  C   GLU     8      47.360  25.110  34.250  0.00  0.00           C  
ATOM     92  O   GLU     8      46.860  25.740  33.310  0.00  0.00           O  
ATOM     93  CB  GLU     8      46.670  22.770  34.640  0.00  0.00           C  
ATOM     94  CG  GLU     8      45.270  22.990  34.030  0.00  0.00           C  
ATOM     95  CD  GLU     8      45.270  22.810  32.520  0.00  0.00           C  
ATOM     96  OE1 GLU     8      44.370  23.380  31.860  0.00  0.00           O  
ATOM     97  OE2 GLU     8      46.100  22.110  31.980  0.00  0.00           O  
ATOM     98  H   GLU     8      49.210  22.670  35.270  0.00  0.00           H  
ATOM     99  HA  GLU     8      47.800  23.440  32.960  0.00  0.00           H  
ATOM    100  HB2 GLU     8      47.060  21.770  34.410  0.00  0.00           H  
ATOM    101  HB3 GLU     8      46.710  22.970  35.710  0.00  0.00           H  
ATOM    102  HG2 GLU     8      44.530  22.340  34.500  0.00  0.00           H  
ATOM    103  HG3 GLU     8      44.920  24.000  34.250  0.00  0.00           H  
ATOM    104  N   MET     9      47.590  25.570  35.480  0.00  0.00           N  
ATOM    105  CA  MET     9      47.430  26.950  35.920  0.00  0.00           C  
ATOM    106  C   MET     9      48.650  27.900  35.920  0.00  0.00           C  
ATOM    107  O   MET     9      48.530  29.070  36.120  0.00  0.00           O  
ATOM    108  CB  MET     9      46.730  26.910  37.350  0.00  0.00           C  
ATOM    109  CG  MET     9      45.240  26.550  37.220  0.00  0.00           C  
ATOM    110  SD  MET     9      44.310  26.050  38.680  0.00  0.00           S  
ATOM    111  CE  MET     9      45.260  24.550  39.060  0.00  0.00           C  
ATOM    112  H   MET     9      48.150  25.000  36.100  0.00  0.00           H  
ATOM    113  HA  MET     9      46.630  27.330  35.290  0.00  0.00           H  
ATOM    114  HB2 MET     9      47.240  26.230  38.030  0.00  0.00           H  
ATOM    115  HB3 MET     9      46.850  27.920  37.720  0.00  0.00           H  
ATOM    116  HG2 MET     9      44.690  27.270  36.610  0.00  0.00           H  
ATOM    117  HG3 MET     9      45.130  25.700  36.550  0.00  0.00           H  
ATOM    118  HE1 MET     9      45.140  23.970  38.150  0.00  0.00           H  
ATOM    119  HE2 MET     9      46.320  24.700  39.260  0.00  0.00           H  
ATOM    120  HE3 MET     9      44.920  24.030  39.950  0.00  0.00           H  
ATOM    121  N   VAL    10      49.930  27.470  35.680  0.00  0.00           N  
ATOM    122  CA  VAL    10      51.040  28.350  35.290  0.00  0.00           C  
ATOM    123  C   VAL    10      50.730  29.080  33.970  0.00  0.00           C  
ATOM    124  O   VAL    10      50.060  28.520  33.060  0.00  0.00           O  
ATOM    125  CB  VAL    10      52.430  27.650  35.260  0.00  0.00           C  
ATOM    126  CG1 VAL    10      53.590  28.610  34.950  0.00  0.00           C  
ATOM    127  CG2 VAL    10      52.690  27.120  36.620  0.00  0.00           C  
ATOM    128  H   VAL    10      50.090  26.480  35.720  0.00  0.00           H  
ATOM    129  HA  VAL    10      51.150  29.130  36.050  0.00  0.00           H  
ATOM    130  HB  VAL    10      52.510  26.870  34.500  0.00  0.00           H  
ATOM    131 HG11 VAL    10      53.490  29.460  35.620  0.00  0.00           H  
ATOM    132 HG12 VAL    10      54.560  28.130  35.070  0.00  0.00           H  
ATOM    133 HG13 VAL    10      53.450  28.960  33.930  0.00  0.00           H  
ATOM    134 HG21 VAL    10      51.920  26.340  36.720  0.00  0.00           H  
ATOM    135 HG22 VAL    10      53.650  26.620  36.700  0.00  0.00           H  
ATOM    136 HG23 VAL    10      52.680  27.890  37.390  0.00  0.00           H  
ATOM    137  N   ASP    11      51.200  30.340  33.770  0.00  0.00           N  
ATOM    138  CA  ASP    11      51.070  31.200  32.620  0.00  0.00           C  
ATOM    139  C   ASP    11      49.570  31.350  32.140  0.00  0.00           C  
ATOM    140  O   ASP    11      49.320  31.600  30.990  0.00  0.00           O  
ATOM    141  CB  ASP    11      52.070  30.710  31.580  0.00  0.00           C  
ATOM    142  CG  ASP    11      52.310  31.760  30.430  0.00  0.00           C  
ATOM    143  OD1 ASP    11      52.560  32.960  30.720  0.00  0.00           O  
ATOM    144  OD2 ASP    11      52.160  31.380  29.230  0.00  0.00           O  
ATOM    145  H   ASP    11      51.780  30.650  34.530  0.00  0.00           H  
ATOM    146  HA  ASP    11      51.380  32.190  32.960  0.00  0.00           H  
ATOM    147  HB2 ASP    11      53.010  30.510  32.090  0.00  0.00           H  
ATOM    148  HB3 ASP    11      51.720  29.780  31.130  0.00  0.00           H  
ATOM    149  N   ASN    12      48.580  31.200  33.030  0.00  0.00           N  
ATOM    150  CA  ASN    12      47.130  31.390  32.760  0.00  0.00           C  
ATOM    151  C   ASN    12      46.660  32.850  32.750  0.00  0.00           C  
ATOM    152  O   ASN    12      45.620  33.220  32.140  0.00  0.00           O  
ATOM    153  CB  ASN    12      46.250  30.490  33.660  0.00  0.00           C  
ATOM    154  CG  ASN    12      46.210  30.780  35.180  0.00  0.00           C  
ATOM    155  OD1 ASN    12      46.770  31.660  35.770  0.00  0.00           O  
ATOM    156  ND2 ASN    12      45.290  30.030  35.750  0.00  0.00           N  
ATOM    157  H   ASN    12      48.820  31.030  34.000  0.00  0.00           H  
ATOM    158  HA  ASN    12      46.980  31.010  31.750  0.00  0.00           H  
ATOM    159  HB2 ASN    12      45.230  30.360  33.310  0.00  0.00           H  
ATOM    160  HB3 ASN    12      46.590  29.450  33.640  0.00  0.00           H  
ATOM    161 HD21 ASN    12      45.360  29.870  36.740  0.00  0.00           H  
ATOM    162 HD22 ASN    12      44.770  29.360  35.200  0.00  0.00           H  
ATOM    163  N   LEU    13      47.350  33.840  33.380  0.00  0.00           N  
ATOM    164  CA  LEU    13      46.940  35.280  33.310  0.00  0.00           C  
ATOM    165  C   LEU    13      47.440  36.040  32.090  0.00  0.00           C  
ATOM    166  O   LEU    13      48.590  35.830  31.670  0.00  0.00           O  
ATOM    167  CB  LEU    13      47.220  36.060  34.670  0.00  0.00           C  
ATOM    168  CG  LEU    13      46.490  35.540  35.850  0.00  0.00           C  
ATOM    169  CD1 LEU    13      46.630  36.430  37.030  0.00  0.00           C  
ATOM    170  CD2 LEU    13      45.030  35.210  35.780  0.00  0.00           C  
ATOM    171  H   LEU    13      48.260  33.580  33.720  0.00  0.00           H  
ATOM    172  HA  LEU    13      45.850  35.230  33.220  0.00  0.00           H  
ATOM    173  HB2 LEU    13      48.290  36.020  34.870  0.00  0.00           H  
ATOM    174  HB3 LEU    13      46.950  37.100  34.470  0.00  0.00           H  
ATOM    175  HG  LEU    13      47.020  34.630  36.140  0.00  0.00           H  
ATOM    176 HD11 LEU    13      47.690  36.610  37.200  0.00  0.00           H  
ATOM    177 HD12 LEU    13      46.080  37.360  36.920  0.00  0.00           H  
ATOM    178 HD13 LEU    13      46.210  35.980  37.930  0.00  0.00           H  
ATOM    179 HD21 LEU    13      44.550  34.700  36.610  0.00  0.00           H  
ATOM    180 HD22 LEU    13      44.400  36.050  35.470  0.00  0.00           H  
ATOM    181 HD23 LEU    13      44.900  34.470  34.990  0.00  0.00           H  
ATOM    182  N   ARG    14      46.670  37.020  31.520  0.00  0.00           N  
ATOM    183  CA  ARG    14      46.930  37.940  30.410  0.00  0.00           C  
ATOM    184  C   ARG    14      46.220  39.270  30.720  0.00  0.00           C  
ATOM    185  O   ARG    14      45.520  39.370  31.750  0.00  0.00           O  
ATOM    186  CB  ARG    14      46.390  37.200  29.180  0.00  0.00           C  
ATOM    187  CG  ARG    14      47.190  35.970  28.770  0.00  0.00           C  
ATOM    188  CD  ARG    14      48.620  36.330  28.350  0.00  0.00           C  
ATOM    189  NE  ARG    14      49.300  35.180  27.910  0.00  0.00           N  
ATOM    190  CZ  ARG    14      49.890  34.280  28.550  0.00  0.00           C  
ATOM    191  NH1 ARG    14      50.260  33.200  27.990  0.00  0.00           N  
ATOM    192  NH2 ARG    14      50.260  34.380  29.760  0.00  0.00           N  
ATOM    193  H   ARG    14      45.760  37.180  31.930  0.00  0.00           H  
ATOM    194  HA  ARG    14      48.000  38.150  30.400  0.00  0.00           H  
ATOM    195  HB2 ARG    14      45.390  36.890  29.480  0.00  0.00           H  
ATOM    196  HB3 ARG    14      46.290  37.880  28.330  0.00  0.00           H  
ATOM    197  HG2 ARG    14      47.320  35.270  29.600  0.00  0.00           H  
ATOM    198  HG3 ARG    14      46.660  35.560  27.900  0.00  0.00           H  
ATOM    199  HD2 ARG    14      48.550  37.100  27.590  0.00  0.00           H  
ATOM    200  HD3 ARG    14      49.170  36.810  29.160  0.00  0.00           H  
ATOM    201  HE  ARG    14      49.060  34.910  26.970  0.00  0.00           H  
ATOM    202 HH11 ARG    14      50.960  32.690  28.490  0.00  0.00           H  
ATOM    203 HH12 ARG    14      50.030  32.980  27.030  0.00  0.00           H  
ATOM    204 HH21 ARG    14      50.900  33.710  30.160  0.00  0.00           H  
ATOM    205 HH22 ARG    14      49.900  35.150  30.310  0.00  0.00           H  
ATOM    206  N   GLY    15      46.470  40.310  29.940  0.00  0.00           N  
ATOM    207  CA  GLY    15      46.110  41.650  30.160  0.00  0.00           C  
ATOM    208  C   GLY    15      47.070  42.750  29.650  0.00  0.00           C  
ATOM    209  O   GLY    15      48.090  42.500  29.030  0.00  0.00           O  
ATOM    210  H   GLY    15      46.890  40.120  29.040  0.00  0.00           H  
ATOM    211  HA2 GLY    15      45.190  41.830  29.600  0.00  0.00           H  
ATOM    212  HA3 GLY    15      45.890  41.790  31.220  0.00  0.00           H  
ATOM    213  N   LYS    16      46.660  44.010  29.840  0.00  0.00           N  
ATOM    214  CA  LYS    16      47.440  45.260  29.510  0.00  0.00           C  
ATOM    215  C   LYS    16      47.780  46.040  30.770  0.00  0.00           C  
ATOM    216  O   LYS    16      46.970  46.210  31.660  0.00  0.00           O  
ATOM    217  CB  LYS    16      46.710  46.080  28.460  0.00  0.00           C  
ATOM    218  CG  LYS    16      46.710  45.430  27.060  0.00  0.00           C  
ATOM    219  CD  LYS    16      45.640  46.190  26.310  0.00  0.00           C  
ATOM    220  CE  LYS    16      45.610  45.750  24.860  0.00  0.00           C  
ATOM    221  NZ  LYS    16      44.540  46.460  24.000  0.00  0.00           N  
ATOM    222  H   LYS    16      45.810  44.100  30.380  0.00  0.00           H  
ATOM    223  HA  LYS    16      48.390  44.960  29.050  0.00  0.00           H  
ATOM    224  HB2 LYS    16      45.680  46.160  28.820  0.00  0.00           H  
ATOM    225  HB3 LYS    16      47.090  47.110  28.430  0.00  0.00           H  
ATOM    226  HG2 LYS    16      47.670  45.580  26.570  0.00  0.00           H  
ATOM    227  HG3 LYS    16      46.530  44.350  27.150  0.00  0.00           H  
ATOM    228  HD2 LYS    16      44.650  45.890  26.650  0.00  0.00           H  
ATOM    229  HD3 LYS    16      45.810  47.260  26.310  0.00  0.00           H  
ATOM    230  HE2 LYS    16      46.590  46.040  24.480  0.00  0.00           H  
ATOM    231  HE3 LYS    16      45.470  44.670  24.900  0.00  0.00           H  
ATOM    232  HZ1 LYS    16      44.400  46.080  23.080  0.00  0.00           H  
ATOM    233  HZ2 LYS    16      43.660  46.280  24.470  0.00  0.00           H  
ATOM    234  HZ3 LYS    16      44.790  47.420  23.830  0.00  0.00           H  
ATOM    235  N   SER    17      49.020  46.530  30.890  0.00  0.00           N  
ATOM    236  CA  SER    17      49.480  47.530  31.920  0.00  0.00           C  
ATOM    237  C   SER    17      48.540  48.690  32.220  0.00  0.00           C  
ATOM    238  O   SER    17      48.170  49.450  31.340  0.00  0.00           O  
ATOM    239  CB  SER    17      50.840  48.110  31.490  0.00  0.00           C  
ATOM    240  OG  SER    17      51.190  49.150  32.410  0.00  0.00           O  
ATOM    241  H   SER    17      49.650  46.360  30.110  0.00  0.00           H  
ATOM    242  HA  SER    17      49.660  46.990  32.860  0.00  0.00           H  
ATOM    243  HB2 SER    17      51.580  47.310  31.560  0.00  0.00           H  
ATOM    244  HB3 SER    17      50.860  48.530  30.490  0.00  0.00           H  
ATOM    245  HG  SER    17      52.080  49.440  32.180  0.00  0.00           H  
ATOM    246  N   GLY    18      48.120  48.860  33.510  0.00  0.00           N  
ATOM    247  CA  GLY    18      47.160  49.740  34.030  0.00  0.00           C  
ATOM    248  C   GLY    18      45.670  49.460  33.760  0.00  0.00           C  
ATOM    249  O   GLY    18      44.810  50.010  34.450  0.00  0.00           O  
ATOM    250  H   GLY    18      48.430  48.180  34.190  0.00  0.00           H  
ATOM    251  HA2 GLY    18      47.190  49.820  35.120  0.00  0.00           H  
ATOM    252  HA3 GLY    18      47.270  50.740  33.610  0.00  0.00           H  
ATOM    253  N   GLN    19      45.400  48.580  32.820  0.00  0.00           N  
ATOM    254  CA  GLN    19      44.000  48.140  32.470  0.00  0.00           C  
ATOM    255  C   GLN    19      43.560  46.810  33.190  0.00  0.00           C  
ATOM    256  O   GLN    19      42.400  46.450  33.220  0.00  0.00           O  
ATOM    257  CB  GLN    19      43.810  48.000  30.950  0.00  0.00           C  
ATOM    258  CG  GLN    19      44.080  49.390  30.330  0.00  0.00           C  
ATOM    259  CD  GLN    19      43.610  49.600  28.910  0.00  0.00           C  
ATOM    260  OE1 GLN    19      43.480  48.670  28.180  0.00  0.00           O  
ATOM    261  NE2 GLN    19      43.390  50.870  28.500  0.00  0.00           N  
ATOM    262  H   GLN    19      46.170  48.110  32.360  0.00  0.00           H  
ATOM    263  HA  GLN    19      43.210  48.800  32.830  0.00  0.00           H  
ATOM    264  HB2 GLN    19      44.510  47.300  30.490  0.00  0.00           H  
ATOM    265  HB3 GLN    19      42.780  47.680  30.790  0.00  0.00           H  
ATOM    266  HG2 GLN    19      43.790  50.110  31.090  0.00  0.00           H  
ATOM    267  HG3 GLN    19      45.170  49.500  30.260  0.00  0.00           H  
ATOM    268 HE21 GLN    19      43.150  51.050  27.540  0.00  0.00           H  
ATOM    269 HE22 GLN    19      43.550  51.610  29.170  0.00  0.00           H  
ATOM    270  N   GLY    20      44.570  46.110  33.780  0.00  0.00           N  
ATOM    271  CA  GLY    20      44.260  44.980  34.790  0.00  0.00           C  
ATOM    272  C   GLY    20      44.480  43.620  34.180  0.00  0.00           C  
ATOM    273  O   GLY    20      44.210  43.430  33.030  0.00  0.00           O  
ATOM    274  H   GLY    20      45.570  46.280  33.720  0.00  0.00           H  
ATOM    275  HA2 GLY    20      44.870  45.130  35.670  0.00  0.00           H  
ATOM    276  HA3 GLY    20      43.230  45.000  35.160  0.00  0.00           H  
ATOM    277  N   TYR    21      44.930  42.650  34.870  0.00  0.00           N  
ATOM    278  CA  TYR    21      45.100  41.230  34.470  0.00  0.00           C  
ATOM    279  C   TYR    21      43.790  40.560  34.590  0.00  0.00           C  
ATOM    280  O   TYR    21      43.190  40.590  35.670  0.00  0.00           O  
ATOM    281  CB  TYR    21      46.110  40.580  35.370  0.00  0.00           C  
ATOM    282  CG  TYR    21      47.540  41.060  35.360  0.00  0.00           C  
ATOM    283  CD1 TYR    21      47.880  42.240  36.080  0.00  0.00           C  
ATOM    284  CD2 TYR    21      48.500  40.380  34.580  0.00  0.00           C  
ATOM    285  CE1 TYR    21      49.230  42.690  36.140  0.00  0.00           C  
ATOM    286  CE2 TYR    21      49.820  40.810  34.650  0.00  0.00           C  
ATOM    287  CZ  TYR    21      50.150  41.940  35.450  0.00  0.00           C  
ATOM    288  OH  TYR    21      51.460  42.370  35.530  0.00  0.00           O  
ATOM    289  H   TYR    21      45.120  42.860  35.840  0.00  0.00           H  
ATOM    290  HA  TYR    21      45.480  41.170  33.450  0.00  0.00           H  
ATOM    291  HB2 TYR    21      45.690  40.730  36.370  0.00  0.00           H  
ATOM    292  HB3 TYR    21      46.210  39.510  35.220  0.00  0.00           H  
ATOM    293  HD1 TYR    21      47.120  42.780  36.630  0.00  0.00           H  
ATOM    294  HD2 TYR    21      48.310  39.550  33.920  0.00  0.00           H  
ATOM    295  HE1 TYR    21      49.460  43.530  36.780  0.00  0.00           H  
ATOM    296  HE2 TYR    21      50.630  40.260  34.190  0.00  0.00           H  
ATOM    297  HH  TYR    21      51.470  43.030  36.230  0.00  0.00           H  
ATOM    298  N   TYR    22      43.400  39.820  33.520  0.00  0.00           N  
ATOM    299  CA  TYR    22      42.250  38.920  33.340  0.00  0.00           C  
ATOM    300  C   TYR    22      42.570  37.480  33.100  0.00  0.00           C  
ATOM    301  O   TYR    22      43.720  37.080  32.750  0.00  0.00           O  
ATOM    302  CB  TYR    22      41.300  39.480  32.260  0.00  0.00           C  
ATOM    303  CG  TYR    22      41.870  39.230  30.870  0.00  0.00           C  
ATOM    304  CD1 TYR    22      41.830  37.980  30.250  0.00  0.00           C  
ATOM    305  CD2 TYR    22      42.570  40.270  30.230  0.00  0.00           C  
ATOM    306  CE1 TYR    22      42.380  37.790  28.950  0.00  0.00           C  
ATOM    307  CE2 TYR    22      43.100  40.070  28.920  0.00  0.00           C  
ATOM    308  CZ  TYR    22      43.040  38.840  28.280  0.00  0.00           C  
ATOM    309  OH  TYR    22      43.570  38.690  27.010  0.00  0.00           O  
ATOM    310  H   TYR    22      44.030  39.900  32.740  0.00  0.00           H  
ATOM    311  HA  TYR    22      41.620  38.890  34.230  0.00  0.00           H  
ATOM    312  HB2 TYR    22      40.330  39.030  32.440  0.00  0.00           H  
ATOM    313  HB3 TYR    22      41.250  40.560  32.380  0.00  0.00           H  
ATOM    314  HD1 TYR    22      41.330  37.170  30.760  0.00  0.00           H  
ATOM    315  HD2 TYR    22      42.470  41.250  30.680  0.00  0.00           H  
ATOM    316  HE1 TYR    22      42.220  36.850  28.450  0.00  0.00           H  
ATOM    317  HE2 TYR    22      43.450  40.930  28.380  0.00  0.00           H  
ATOM    318  HH  TYR    22      43.460  37.780  26.700  0.00  0.00           H  
ATOM    319  N   VAL    23      41.640  36.610  33.500  0.00  0.00           N  
ATOM    320  CA  VAL    23      41.650  35.180  33.260  0.00  0.00           C  
ATOM    321  C   VAL    23      40.600  34.760  32.200  0.00  0.00           C  
ATOM    322  O   VAL    23      39.530  35.360  32.110  0.00  0.00           O  
ATOM    323  CB  VAL    23      41.450  34.440  34.690  0.00  0.00           C  
ATOM    324  CG1 VAL    23      40.050  34.460  35.300  0.00  0.00           C  
ATOM    325  CG2 VAL    23      41.890  32.980  34.560  0.00  0.00           C  
ATOM    326  H   VAL    23      40.820  37.050  33.910  0.00  0.00           H  
ATOM    327  HA  VAL    23      42.670  34.960  32.940  0.00  0.00           H  
ATOM    328  HB  VAL    23      42.190  34.810  35.390  0.00  0.00           H  
ATOM    329 HG11 VAL    23      40.060  34.030  36.300  0.00  0.00           H  
ATOM    330 HG12 VAL    23      39.700  35.500  35.310  0.00  0.00           H  
ATOM    331 HG13 VAL    23      39.360  33.900  34.670  0.00  0.00           H  
ATOM    332 HG21 VAL    23      42.860  33.020  34.070  0.00  0.00           H  
ATOM    333 HG22 VAL    23      41.960  32.560  35.560  0.00  0.00           H  
ATOM    334 HG23 VAL    23      41.180  32.370  34.000  0.00  0.00           H  
ATOM    335  N   GLU    24      40.910  33.810  31.330  0.00  0.00           N  
ATOM    336  CA  GLU    24      39.870  33.220  30.410  0.00  0.00           C  
ATOM    337  C   GLU    24      38.920  32.320  31.280  0.00  0.00           C  
ATOM    338  O   GLU    24      39.340  31.550  32.100  0.00  0.00           O  
ATOM    339  CB  GLU    24      40.530  32.370  29.300  0.00  0.00           C  
ATOM    340  CG  GLU    24      39.570  32.140  28.070  0.00  0.00           C  
ATOM    341  CD  GLU    24      40.290  31.440  26.880  0.00  0.00           C  
ATOM    342  OE1 GLU    24      41.370  31.980  26.480  0.00  0.00           O  
ATOM    343  OE2 GLU    24      39.660  30.540  26.360  0.00  0.00           O  
ATOM    344  H   GLU    24      41.790  33.310  31.340  0.00  0.00           H  
ATOM    345  HA  GLU    24      39.260  34.050  30.040  0.00  0.00           H  
ATOM    346  HB2 GLU    24      41.400  32.960  29.020  0.00  0.00           H  
ATOM    347  HB3 GLU    24      40.850  31.450  29.790  0.00  0.00           H  
ATOM    348  HG2 GLU    24      38.670  31.590  28.350  0.00  0.00           H  
ATOM    349  HG3 GLU    24      39.230  33.070  27.620  0.00  0.00           H  
ATOM    350  N   MET    25      37.600  32.310  30.950  0.00  0.00           N  
ATOM    351  CA  MET    25      36.520  31.650  31.610  0.00  0.00           C  
ATOM    352  C   MET    25      35.480  31.220  30.630  0.00  0.00           C  
ATOM    353  O   MET    25      35.450  31.740  29.520  0.00  0.00           O  
ATOM    354  CB  MET    25      35.900  32.520  32.670  0.00  0.00           C  
ATOM    355  CG  MET    25      36.780  32.640  33.900  0.00  0.00           C  
ATOM    356  SD  MET    25      36.060  33.720  35.180  0.00  0.00           S  
ATOM    357  CE  MET    25      34.980  32.430  35.980  0.00  0.00           C  
ATOM    358  H   MET    25      37.260  32.980  30.280  0.00  0.00           H  
ATOM    359  HA  MET    25      36.830  30.740  32.120  0.00  0.00           H  
ATOM    360  HB2 MET    25      35.940  33.550  32.340  0.00  0.00           H  
ATOM    361  HB3 MET    25      34.920  32.160  32.990  0.00  0.00           H  
ATOM    362  HG2 MET    25      36.930  31.630  34.250  0.00  0.00           H  
ATOM    363  HG3 MET    25      37.730  33.050  33.530  0.00  0.00           H  
ATOM    364  HE1 MET    25      35.540  31.520  36.180  0.00  0.00           H  
ATOM    365  HE2 MET    25      34.730  32.800  36.980  0.00  0.00           H  
ATOM    366  HE3 MET    25      34.120  32.200  35.360  0.00  0.00           H  
ATOM    367  N   THR    26      34.550  30.380  31.090  0.00  0.00           N  
ATOM    368  CA  THR    26      33.300  30.080  30.390  0.00  0.00           C  
ATOM    369  C   THR    26      32.190  29.950  31.380  0.00  0.00           C  
ATOM    370  O   THR    26      32.400  29.670  32.540  0.00  0.00           O  
ATOM    371  CB  THR    26      33.490  28.870  29.530  0.00  0.00           C  
ATOM    372  OG1 THR    26      32.290  28.660  28.830  0.00  0.00           O  
ATOM    373  CG2 THR    26      33.720  27.640  30.380  0.00  0.00           C  
ATOM    374  H   THR    26      34.760  29.900  31.950  0.00  0.00           H  
ATOM    375  HA  THR    26      33.080  30.960  29.790  0.00  0.00           H  
ATOM    376  HB  THR    26      34.310  29.010  28.820  0.00  0.00           H  
ATOM    377  HG1 THR    26      32.490  28.820  27.900  0.00  0.00           H  
ATOM    378 HG21 THR    26      34.090  26.840  29.740  0.00  0.00           H  
ATOM    379 HG22 THR    26      34.300  27.780  31.290  0.00  0.00           H  
ATOM    380 HG23 THR    26      32.770  27.330  30.820  0.00  0.00           H  
ATOM    381  N   VAL    27      30.910  30.200  30.940  0.00  0.00           N  
ATOM    382  CA  VAL    27      29.690  30.380  31.820  0.00  0.00           C  
ATOM    383  C   VAL    27      28.480  29.690  31.070  0.00  0.00           C  
ATOM    384  O   VAL    27      28.280  29.920  29.880  0.00  0.00           O  
ATOM    385  CB  VAL    27      29.270  31.850  32.020  0.00  0.00           C  
ATOM    386  CG1 VAL    27      28.100  31.920  33.050  0.00  0.00           C  
ATOM    387  CG2 VAL    27      30.390  32.800  32.440  0.00  0.00           C  
ATOM    388  H   VAL    27      30.760  30.140  29.940  0.00  0.00           H  
ATOM    389  HA  VAL    27      29.760  29.900  32.800  0.00  0.00           H  
ATOM    390  HB  VAL    27      28.740  32.240  31.150  0.00  0.00           H  
ATOM    391 HG11 VAL    27      27.650  32.910  33.030  0.00  0.00           H  
ATOM    392 HG12 VAL    27      27.350  31.150  32.880  0.00  0.00           H  
ATOM    393 HG13 VAL    27      28.510  31.770  34.050  0.00  0.00           H  
ATOM    394 HG21 VAL    27      31.050  32.480  33.240  0.00  0.00           H  
ATOM    395 HG22 VAL    27      31.040  32.910  31.570  0.00  0.00           H  
ATOM    396 HG23 VAL    27      29.960  33.780  32.630  0.00  0.00           H  
ATOM    397  N   GLY    28      27.710  28.940  31.770  0.00  0.00           N  
ATOM    398  CA  GLY    28      26.470  28.320  31.370  0.00  0.00           C  
ATOM    399  C   GLY    28      26.670  26.960  30.750  0.00  0.00           C  
ATOM    400  O   GLY    28      27.790  26.510  30.540  0.00  0.00           O  
ATOM    401  H   GLY    28      27.920  28.700  32.730  0.00  0.00           H  
ATOM    402  HA2 GLY    28      25.840  28.250  32.260  0.00  0.00           H  
ATOM    403  HA3 GLY    28      25.870  28.970  30.730  0.00  0.00           H  
ATOM    404  N   SER    29      25.550  26.340  30.430  0.00  0.00           N  
ATOM    405  CA  SER    29      25.380  25.130  29.540  0.00  0.00           C  
ATOM    406  C   SER    29      24.070  25.260  28.650  0.00  0.00           C  
ATOM    407  O   SER    29      22.930  25.190  29.220  0.00  0.00           O  
ATOM    408  CB  SER    29      25.170  23.790  30.380  0.00  0.00           C  
ATOM    409  OG  SER    29      25.270  22.660  29.540  0.00  0.00           O  
ATOM    410  H   SER    29      24.710  26.750  30.810  0.00  0.00           H  
ATOM    411  HA  SER    29      26.320  24.960  29.020  0.00  0.00           H  
ATOM    412  HB2 SER    29      25.930  23.730  31.160  0.00  0.00           H  
ATOM    413  HB3 SER    29      24.190  23.770  30.850  0.00  0.00           H  
ATOM    414  HG  SER    29      25.240  21.930  30.170  0.00  0.00           H  
ATOM    415  N   PRO    30      24.110  25.480  27.350  0.00  0.00           N  
ATOM    416  CA  PRO    30      25.380  25.520  26.420  0.00  0.00           C  
ATOM    417  C   PRO    30      26.400  26.650  26.660  0.00  0.00           C  
ATOM    418  O   PRO    30      26.080  27.830  26.680  0.00  0.00           O  
ATOM    419  CB  PRO    30      25.040  25.530  24.970  0.00  0.00           C  
ATOM    420  CG  PRO    30      23.570  25.230  25.000  0.00  0.00           C  
ATOM    421  CD  PRO    30      23.060  25.650  26.340  0.00  0.00           C  
ATOM    422  HA  PRO    30      25.830  24.530  26.590  0.00  0.00           H  
ATOM    423  HB2 PRO    30      25.230  26.500  24.510  0.00  0.00           H  
ATOM    424  HB3 PRO    30      25.640  24.750  24.490  0.00  0.00           H  
ATOM    425  HG2 PRO    30      23.080  25.760  24.180  0.00  0.00           H  
ATOM    426  HG3 PRO    30      23.450  24.160  24.850  0.00  0.00           H  
ATOM    427  HD2 PRO    30      22.110  25.190  26.600  0.00  0.00           H  
ATOM    428  HD3 PRO    30      23.020  26.740  26.300  0.00  0.00           H  
ATOM    429  N   PRO    31      27.740  26.310  26.890  0.00  0.00           N  
ATOM    430  CA  PRO    31      28.780  27.170  27.500  0.00  0.00           C  
ATOM    431  C   PRO    31      29.140  28.270  26.520  0.00  0.00           C  
ATOM    432  O   PRO    31      29.040  28.080  25.360  0.00  0.00           O  
ATOM    433  CB  PRO    31      30.010  26.350  27.800  0.00  0.00           C  
ATOM    434  CG  PRO    31      29.850  25.170  26.750  0.00  0.00           C  
ATOM    435  CD  PRO    31      28.300  25.050  26.710  0.00  0.00           C  
ATOM    436  HA  PRO    31      28.330  27.530  28.420  0.00  0.00           H  
ATOM    437  HB2 PRO    31      30.850  27.020  27.590  0.00  0.00           H  
ATOM    438  HB3 PRO    31      29.980  25.940  28.810  0.00  0.00           H  
ATOM    439  HG2 PRO    31      30.180  25.410  25.740  0.00  0.00           H  
ATOM    440  HG3 PRO    31      30.320  24.260  27.130  0.00  0.00           H  
ATOM    441  HD2 PRO    31      27.910  24.550  25.820  0.00  0.00           H  
ATOM    442  HD3 PRO    31      28.070  24.470  27.600  0.00  0.00           H  
ATOM    443  N   GLN    32      29.530  29.450  27.030  0.00  0.00           N  
ATOM    444  CA  GLN    32      30.050  30.470  26.170  0.00  0.00           C  
ATOM    445  C   GLN    32      31.270  31.090  26.880  0.00  0.00           C  
ATOM    446  O   GLN    32      31.280  31.410  28.030  0.00  0.00           O  
ATOM    447  CB  GLN    32      28.920  31.410  25.810  0.00  0.00           C  
ATOM    448  CG  GLN    32      28.230  32.020  27.040  0.00  0.00           C  
ATOM    449  CD  GLN    32      27.050  32.870  26.720  0.00  0.00           C  
ATOM    450  OE1 GLN    32      27.120  34.090  26.500  0.00  0.00           O  
ATOM    451  NE2 GLN    32      25.820  32.320  26.790  0.00  0.00           N  
ATOM    452  H   GLN    32      29.660  29.600  28.020  0.00  0.00           H  
ATOM    453  HA  GLN    32      30.470  29.920  25.330  0.00  0.00           H  
ATOM    454  HB2 GLN    32      29.230  32.150  25.070  0.00  0.00           H  
ATOM    455  HB3 GLN    32      28.160  30.760  25.360  0.00  0.00           H  
ATOM    456  HG2 GLN    32      27.950  31.230  27.730  0.00  0.00           H  
ATOM    457  HG3 GLN    32      29.000  32.600  27.540  0.00  0.00           H  
ATOM    458 HE21 GLN    32      25.000  32.900  26.770  0.00  0.00           H  
ATOM    459 HE22 GLN    32      25.810  31.360  27.110  0.00  0.00           H  
ATOM    460  N   THR    33      32.440  31.170  26.190  0.00  0.00           N  
ATOM    461  CA  THR    33      33.710  31.710  26.720  0.00  0.00           C  
ATOM    462  C   THR    33      33.720  33.190  26.820  0.00  0.00           C  
ATOM    463  O   THR    33      33.170  33.900  25.930  0.00  0.00           O  
ATOM    464  CB  THR    33      34.900  31.290  25.870  0.00  0.00           C  
ATOM    465  OG1 THR    33      35.060  29.860  25.860  0.00  0.00           O  
ATOM    466  CG2 THR    33      36.290  31.820  26.230  0.00  0.00           C  
ATOM    467  H   THR    33      32.400  30.800  25.260  0.00  0.00           H  
ATOM    468  HA  THR    33      33.780  31.280  27.730  0.00  0.00           H  
ATOM    469  HB  THR    33      34.680  31.690  24.880  0.00  0.00           H  
ATOM    470  HG1 THR    33      35.490  29.730  25.010  0.00  0.00           H  
ATOM    471 HG21 THR    33      37.030  31.460  25.510  0.00  0.00           H  
ATOM    472 HG22 THR    33      36.210  32.910  26.150  0.00  0.00           H  
ATOM    473 HG23 THR    33      36.460  31.470  27.240  0.00  0.00           H  
ATOM    474  N   LEU    34      34.210  33.690  27.980  0.00  0.00           N  
ATOM    475  CA  LEU    34      34.350  35.120  28.300  0.00  0.00           C  
ATOM    476  C   LEU    34      35.580  35.480  29.130  0.00  0.00           C  
ATOM    477  O   LEU    34      36.050  34.700  29.890  0.00  0.00           O  
ATOM    478  CB  LEU    34      33.180  35.490  29.270  0.00  0.00           C  
ATOM    479  CG  LEU    34      31.810  35.510  28.540  0.00  0.00           C  
ATOM    480  CD1 LEU    34      30.660  35.490  29.550  0.00  0.00           C  
ATOM    481  CD2 LEU    34      31.730  36.690  27.570  0.00  0.00           C  
ATOM    482  H   LEU    34      34.660  33.070  28.640  0.00  0.00           H  
ATOM    483  HA  LEU    34      34.360  35.720  27.390  0.00  0.00           H  
ATOM    484  HB2 LEU    34      33.230  34.780  30.100  0.00  0.00           H  
ATOM    485  HB3 LEU    34      33.380  36.470  29.700  0.00  0.00           H  
ATOM    486  HG  LEU    34      31.710  34.570  28.000  0.00  0.00           H  
ATOM    487 HD11 LEU    34      29.690  35.440  29.070  0.00  0.00           H  
ATOM    488 HD12 LEU    34      30.720  34.620  30.200  0.00  0.00           H  
ATOM    489 HD13 LEU    34      30.650  36.420  30.120  0.00  0.00           H  
ATOM    490 HD21 LEU    34      30.750  36.820  27.110  0.00  0.00           H  
ATOM    491 HD22 LEU    34      32.020  37.650  27.990  0.00  0.00           H  
ATOM    492 HD23 LEU    34      32.470  36.510  26.790  0.00  0.00           H  
ATOM    493  N   ASN    35      36.220  36.680  28.950  0.00  0.00           N  
ATOM    494  CA  ASN    35      37.450  37.140  29.660  0.00  0.00           C  
ATOM    495  C   ASN    35      37.180  38.020  30.880  0.00  0.00           C  
ATOM    496  O   ASN    35      36.460  39.030  30.820  0.00  0.00           O  
ATOM    497  CB  ASN    35      38.320  37.930  28.640  0.00  0.00           C  
ATOM    498  CG  ASN    35      38.820  37.120  27.420  0.00  0.00           C  
ATOM    499  OD1 ASN    35      38.780  35.950  27.300  0.00  0.00           O  
ATOM    500  ND2 ASN    35      39.330  37.820  26.490  0.00  0.00           N  
ATOM    501  H   ASN    35      35.750  37.320  28.320  0.00  0.00           H  
ATOM    502  HA  ASN    35      38.000  36.270  30.010  0.00  0.00           H  
ATOM    503  HB2 ASN    35      37.670  38.610  28.090  0.00  0.00           H  
ATOM    504  HB3 ASN    35      39.040  38.610  29.100  0.00  0.00           H  
ATOM    505 HD21 ASN    35      39.630  37.440  25.600  0.00  0.00           H  
ATOM    506 HD22 ASN    35      39.350  38.830  26.490  0.00  0.00           H  
ATOM    507  N   ILE    36      37.720  37.740  32.010  0.00  0.00           N  
ATOM    508  CA  ILE    36      37.270  38.300  33.310  0.00  0.00           C  
ATOM    509  C   ILE    36      38.510  38.750  34.120  0.00  0.00           C  
ATOM    510  O   ILE    36      39.400  37.900  34.410  0.00  0.00           O  
ATOM    511  CB  ILE    36      36.470  37.170  33.990  0.00  0.00           C  
ATOM    512  CG1 ILE    36      35.240  36.620  33.110  0.00  0.00           C  
ATOM    513  CG2 ILE    36      35.980  37.720  35.340  0.00  0.00           C  
ATOM    514  CD1 ILE    36      34.120  37.600  32.980  0.00  0.00           C  
ATOM    515  H   ILE    36      38.400  37.000  32.060  0.00  0.00           H  
ATOM    516  HA  ILE    36      36.580  39.120  33.140  0.00  0.00           H  
ATOM    517  HB  ILE    36      36.970  36.230  34.210  0.00  0.00           H  
ATOM    518 HG12 ILE    36      35.550  36.130  32.190  0.00  0.00           H  
ATOM    519 HG13 ILE    36      34.810  35.760  33.640  0.00  0.00           H  
ATOM    520 HG21 ILE    36      35.390  36.970  35.870  0.00  0.00           H  
ATOM    521 HG22 ILE    36      36.780  38.010  36.030  0.00  0.00           H  
ATOM    522 HG23 ILE    36      35.360  38.570  35.080  0.00  0.00           H  
ATOM    523 HD11 ILE    36      33.430  37.150  32.260  0.00  0.00           H  
ATOM    524 HD12 ILE    36      33.670  37.720  33.970  0.00  0.00           H  
ATOM    525 HD13 ILE    36      34.490  38.540  32.580  0.00  0.00           H  
ATOM    526  N   LEU    37      38.540  40.010  34.440  0.00  0.00           N  
ATOM    527  CA  LEU    37      39.610  40.560  35.330  0.00  0.00           C  
ATOM    528  C   LEU    37      39.590  39.880  36.700  0.00  0.00           C  
ATOM    529  O   LEU    37      38.600  39.650  37.270  0.00  0.00           O  
ATOM    530  CB  LEU    37      39.410  42.080  35.410  0.00  0.00           C  
ATOM    531  CG  LEU    37      40.550  42.640  36.250  0.00  0.00           C  
ATOM    532  CD1 LEU    37      40.870  44.020  35.640  0.00  0.00           C  
ATOM    533  CD2 LEU    37      40.100  43.030  37.670  0.00  0.00           C  
ATOM    534  H   LEU    37      37.640  40.440  34.300  0.00  0.00           H  
ATOM    535  HA  LEU    37      40.540  40.400  34.780  0.00  0.00           H  
ATOM    536  HB2 LEU    37      39.550  42.540  34.430  0.00  0.00           H  
ATOM    537  HB3 LEU    37      38.420  42.180  35.850  0.00  0.00           H  
ATOM    538  HG  LEU    37      41.450  42.030  36.230  0.00  0.00           H  
ATOM    539 HD11 LEU    37      39.990  44.660  35.660  0.00  0.00           H  
ATOM    540 HD12 LEU    37      41.600  44.470  36.310  0.00  0.00           H  
ATOM    541 HD13 LEU    37      41.340  43.880  34.670  0.00  0.00           H  
ATOM    542 HD21 LEU    37      40.900  43.370  38.320  0.00  0.00           H  
ATOM    543 HD22 LEU    37      39.310  43.780  37.580  0.00  0.00           H  
ATOM    544 HD23 LEU    37      39.750  42.120  38.160  0.00  0.00           H  
ATOM    545  N   VAL    38      40.790  39.700  37.250  0.00  0.00           N  
ATOM    546  CA  VAL    38      40.990  39.160  38.580  0.00  0.00           C  
ATOM    547  C   VAL    38      41.190  40.270  39.590  0.00  0.00           C  
ATOM    548  O   VAL    38      42.060  41.210  39.400  0.00  0.00           O  
ATOM    549  CB  VAL    38      42.100  38.170  38.670  0.00  0.00           C  
ATOM    550  CG1 VAL    38      42.100  37.530  40.050  0.00  0.00           C  
ATOM    551  CG2 VAL    38      42.080  37.060  37.670  0.00  0.00           C  
ATOM    552  H   VAL    38      41.610  39.970  36.730  0.00  0.00           H  
ATOM    553  HA  VAL    38      40.080  38.620  38.840  0.00  0.00           H  
ATOM    554  HB  VAL    38      43.040  38.730  38.620  0.00  0.00           H  
ATOM    555 HG11 VAL    38      42.700  36.620  40.080  0.00  0.00           H  
ATOM    556 HG12 VAL    38      42.470  38.220  40.800  0.00  0.00           H  
ATOM    557 HG13 VAL    38      41.090  37.180  40.300  0.00  0.00           H  
ATOM    558 HG21 VAL    38      42.930  36.400  37.810  0.00  0.00           H  
ATOM    559 HG22 VAL    38      41.080  36.630  37.750  0.00  0.00           H  
ATOM    560 HG23 VAL    38      42.260  37.480  36.680  0.00  0.00           H  
ATOM    561  N   ASP    39      40.510  40.190  40.720  0.00  0.00           N  
ATOM    562  CA  ASP    39      40.300  41.310  41.660  0.00  0.00           C  
ATOM    563  C   ASP    39      40.150  40.810  43.080  0.00  0.00           C  
ATOM    564  O   ASP    39      39.140  40.160  43.450  0.00  0.00           O  
ATOM    565  CB  ASP    39      39.110  42.190  41.290  0.00  0.00           C  
ATOM    566  CG  ASP    39      38.890  43.360  42.260  0.00  0.00           C  
ATOM    567  OD1 ASP    39      38.010  44.200  42.000  0.00  0.00           O  
ATOM    568  OD2 ASP    39      39.760  43.580  43.110  0.00  0.00           O  
ATOM    569  H   ASP    39      40.060  39.330  41.000  0.00  0.00           H  
ATOM    570  HA  ASP    39      41.180  41.950  41.540  0.00  0.00           H  
ATOM    571  HB2 ASP    39      39.220  42.630  40.290  0.00  0.00           H  
ATOM    572  HB3 ASP    39      38.220  41.570  41.340  0.00  0.00           H  
ATOM    573  N   THR    40      41.090  41.170  43.960  0.00  0.00           N  
ATOM    574  CA  THR    40      40.920  40.930  45.380  0.00  0.00           C  
ATOM    575  C   THR    40      40.230  41.970  46.240  0.00  0.00           C  
ATOM    576  O   THR    40      40.080  41.690  47.400  0.00  0.00           O  
ATOM    577  CB  THR    40      42.270  40.610  45.960  0.00  0.00           C  
ATOM    578  OG1 THR    40      43.080  41.750  46.020  0.00  0.00           O  
ATOM    579  CG2 THR    40      43.040  39.540  45.200  0.00  0.00           C  
ATOM    580  H   THR    40      41.970  41.620  43.730  0.00  0.00           H  
ATOM    581  HA  THR    40      40.330  40.030  45.500  0.00  0.00           H  
ATOM    582  HB  THR    40      42.160  40.230  46.970  0.00  0.00           H  
ATOM    583  HG1 THR    40      43.200  42.040  46.920  0.00  0.00           H  
ATOM    584 HG21 THR    40      42.350  38.980  44.570  0.00  0.00           H  
ATOM    585 HG22 THR    40      43.850  39.930  44.600  0.00  0.00           H  
ATOM    586 HG23 THR    40      43.550  38.930  45.950  0.00  0.00           H  
ATOM    587  N   GLY    41      39.920  43.140  45.750  0.00  0.00           N  
ATOM    588  CA  GLY    41      39.290  44.230  46.530  0.00  0.00           C  
ATOM    589  C   GLY    41      37.750  44.230  46.330  0.00  0.00           C  
ATOM    590  O   GLY    41      37.150  45.250  46.660  0.00  0.00           O  
ATOM    591  H   GLY    41      40.320  43.330  44.840  0.00  0.00           H  
ATOM    592  HA2 GLY    41      39.420  44.000  47.590  0.00  0.00           H  
ATOM    593  HA3 GLY    41      39.700  45.200  46.230  0.00  0.00           H  
ATOM    594  N   SER    42      37.150  43.220  45.750  0.00  0.00           N  
ATOM    595  CA  SER    42      35.720  43.210  45.500  0.00  0.00           C  
ATOM    596  C   SER    42      35.290  41.720  45.550  0.00  0.00           C  
ATOM    597  O   SER    42      36.230  40.890  45.470  0.00  0.00           O  
ATOM    598  CB  SER    42      35.370  43.800  44.110  0.00  0.00           C  
ATOM    599  OG  SER    42      35.990  43.080  43.150  0.00  0.00           O  
ATOM    600  H   SER    42      37.680  42.390  45.540  0.00  0.00           H  
ATOM    601  HA  SER    42      35.240  43.760  46.310  0.00  0.00           H  
ATOM    602  HB2 SER    42      34.320  44.080  44.010  0.00  0.00           H  
ATOM    603  HB3 SER    42      35.800  44.800  44.050  0.00  0.00           H  
ATOM    604  HG  SER    42      36.710  43.580  42.770  0.00  0.00           H  
ATOM    605  N   SER    43      34.020  41.340  45.830  0.00  0.00           N  
ATOM    606  CA  SER    43      33.520  39.960  45.900  0.00  0.00           C  
ATOM    607  C   SER    43      32.330  39.680  45.050  0.00  0.00           C  
ATOM    608  O   SER    43      31.840  38.530  45.010  0.00  0.00           O  
ATOM    609  CB  SER    43      33.320  39.390  47.300  0.00  0.00           C  
ATOM    610  OG  SER    43      32.300  40.020  47.980  0.00  0.00           O  
ATOM    611  H   SER    43      33.350  42.060  46.070  0.00  0.00           H  
ATOM    612  HA  SER    43      34.310  39.330  45.490  0.00  0.00           H  
ATOM    613  HB2 SER    43      33.290  38.300  47.380  0.00  0.00           H  
ATOM    614  HB3 SER    43      34.250  39.760  47.730  0.00  0.00           H  
ATOM    615  HG  SER    43      32.540  39.770  48.870  0.00  0.00           H  
ATOM    616  N   ASN    44      31.980  40.530  44.150  0.00  0.00           N  
ATOM    617  CA  ASN    44      31.050  40.120  43.100  0.00  0.00           C  
ATOM    618  C   ASN    44      31.820  39.430  41.990  0.00  0.00           C  
ATOM    619  O   ASN    44      32.680  40.080  41.430  0.00  0.00           O  
ATOM    620  CB  ASN    44      30.430  41.380  42.530  0.00  0.00           C  
ATOM    621  CG  ASN    44      29.360  41.870  43.470  0.00  0.00           C  
ATOM    622  OD1 ASN    44      29.620  42.730  44.320  0.00  0.00           O  
ATOM    623  ND2 ASN    44      28.150  41.280  43.430  0.00  0.00           N  
ATOM    624  H   ASN    44      32.510  41.360  43.940  0.00  0.00           H  
ATOM    625  HA  ASN    44      30.290  39.470  43.540  0.00  0.00           H  
ATOM    626  HB2 ASN    44      31.190  42.120  42.290  0.00  0.00           H  
ATOM    627  HB3 ASN    44      29.910  41.060  41.630  0.00  0.00           H  
ATOM    628 HD21 ASN    44      27.510  41.630  44.130  0.00  0.00           H  
ATOM    629 HD22 ASN    44      27.920  40.630  42.700  0.00  0.00           H  
ATOM    630  N   PHE    45      31.340  38.290  41.590  0.00  0.00           N  
ATOM    631  CA  PHE    45      31.560  37.770  40.170  0.00  0.00           C  
ATOM    632  C   PHE    45      30.440  38.290  39.300  0.00  0.00           C  
ATOM    633  O   PHE    45      29.260  37.970  39.530  0.00  0.00           O  
ATOM    634  CB  PHE    45      31.610  36.260  40.080  0.00  0.00           C  
ATOM    635  CG  PHE    45      31.720  35.770  38.620  0.00  0.00           C  
ATOM    636  CD1 PHE    45      32.760  36.170  37.650  0.00  0.00           C  
ATOM    637  CD2 PHE    45      30.900  34.720  38.280  0.00  0.00           C  
ATOM    638  CE1 PHE    45      32.650  35.790  36.300  0.00  0.00           C  
ATOM    639  CE2 PHE    45      30.880  34.270  36.920  0.00  0.00           C  
ATOM    640  CZ  PHE    45      31.710  34.890  35.940  0.00  0.00           C  
ATOM    641  H   PHE    45      30.550  37.880  42.040  0.00  0.00           H  
ATOM    642  HA  PHE    45      32.540  38.050  39.770  0.00  0.00           H  
ATOM    643  HB2 PHE    45      32.490  35.950  40.640  0.00  0.00           H  
ATOM    644  HB3 PHE    45      30.710  35.820  40.510  0.00  0.00           H  
ATOM    645  HD1 PHE    45      33.500  36.910  37.920  0.00  0.00           H  
ATOM    646  HD2 PHE    45      30.230  34.270  39.000  0.00  0.00           H  
ATOM    647  HE1 PHE    45      33.180  36.200  35.460  0.00  0.00           H  
ATOM    648  HE2 PHE    45      30.250  33.440  36.630  0.00  0.00           H  
ATOM    649  HZ  PHE    45      31.630  34.600  34.900  0.00  0.00           H  
ATOM    650  N   ALA    46      30.780  39.210  38.370  0.00  0.00           N  
ATOM    651  CA  ALA    46      29.840  40.030  37.570  0.00  0.00           C  
ATOM    652  C   ALA    46      30.400  40.360  36.210  0.00  0.00           C  
ATOM    653  O   ALA    46      31.540  40.770  36.070  0.00  0.00           O  
ATOM    654  CB  ALA    46      29.350  41.220  38.330  0.00  0.00           C  
ATOM    655  H   ALA    46      31.760  39.450  38.280  0.00  0.00           H  
ATOM    656  HA  ALA    46      28.970  39.380  37.460  0.00  0.00           H  
ATOM    657  HB1 ALA    46      28.500  41.650  37.800  0.00  0.00           H  
ATOM    658  HB2 ALA    46      29.150  40.970  39.370  0.00  0.00           H  
ATOM    659  HB3 ALA    46      30.080  42.020  38.210  0.00  0.00           H  
ATOM    660  N   VAL    47      29.490  40.270  35.200  0.00  0.00           N  
ATOM    661  CA  VAL    47      29.870  40.110  33.740  0.00  0.00           C  
ATOM    662  C   VAL    47      28.900  40.930  32.850  0.00  0.00           C  
ATOM    663  O   VAL    47      27.760  41.070  33.190  0.00  0.00           O  
ATOM    664  CB  VAL    47      29.920  38.590  33.360  0.00  0.00           C  
ATOM    665  CG1 VAL    47      30.780  37.750  34.370  0.00  0.00           C  
ATOM    666  CG2 VAL    47      28.580  37.940  33.190  0.00  0.00           C  
ATOM    667  H   VAL    47      28.520  40.100  35.410  0.00  0.00           H  
ATOM    668  HA  VAL    47      30.860  40.520  33.560  0.00  0.00           H  
ATOM    669  HB  VAL    47      30.440  38.550  32.400  0.00  0.00           H  
ATOM    670 HG11 VAL    47      30.170  37.620  35.260  0.00  0.00           H  
ATOM    671 HG12 VAL    47      31.040  36.720  34.110  0.00  0.00           H  
ATOM    672 HG13 VAL    47      31.670  38.250  34.740  0.00  0.00           H  
ATOM    673 HG21 VAL    47      28.800  36.940  32.800  0.00  0.00           H  
ATOM    674 HG22 VAL    47      28.230  37.930  34.220  0.00  0.00           H  
ATOM    675 HG23 VAL    47      27.960  38.440  32.450  0.00  0.00           H  
ATOM    676  N   GLY    48      29.440  41.370  31.700  0.00  0.00           N  
ATOM    677  CA  GLY    48      28.800  42.120  30.650  0.00  0.00           C  
ATOM    678  C   GLY    48      27.710  41.210  30.070  0.00  0.00           C  
ATOM    679  O   GLY    48      28.080  40.090  29.800  0.00  0.00           O  
ATOM    680  H   GLY    48      30.420  41.150  31.670  0.00  0.00           H  
ATOM    681  HA2 GLY    48      28.440  43.060  31.060  0.00  0.00           H  
ATOM    682  HA3 GLY    48      29.490  42.390  29.860  0.00  0.00           H  
ATOM    683  N   ALA    49      26.450  41.720  30.000  0.00  0.00           N  
ATOM    684  CA  ALA    49      25.240  40.980  29.730  0.00  0.00           C  
ATOM    685  C   ALA    49      24.280  41.570  28.650  0.00  0.00           C  
ATOM    686  O   ALA    49      23.190  41.110  28.540  0.00  0.00           O  
ATOM    687  CB  ALA    49      24.620  40.650  31.100  0.00  0.00           C  
ATOM    688  H   ALA    49      26.320  42.680  30.260  0.00  0.00           H  
ATOM    689  HA  ALA    49      25.550  39.980  29.420  0.00  0.00           H  
ATOM    690  HB1 ALA    49      25.420  40.470  31.820  0.00  0.00           H  
ATOM    691  HB2 ALA    49      23.920  41.450  31.330  0.00  0.00           H  
ATOM    692  HB3 ALA    49      24.030  39.740  31.030  0.00  0.00           H  
ATOM    693  N   ALA    50      24.590  42.700  28.030  0.00  0.00           N  
ATOM    694  CA  ALA    50      23.780  43.490  27.080  0.00  0.00           C  
ATOM    695  C   ALA    50      24.700  44.310  26.190  0.00  0.00           C  
ATOM    696  O   ALA    50      25.790  44.660  26.640  0.00  0.00           O  
ATOM    697  CB  ALA    50      22.780  44.280  27.890  0.00  0.00           C  
ATOM    698  H   ALA    50      25.480  43.060  28.340  0.00  0.00           H  
ATOM    699  HA  ALA    50      23.350  42.750  26.410  0.00  0.00           H  
ATOM    700  HB1 ALA    50      22.500  45.150  27.310  0.00  0.00           H  
ATOM    701  HB2 ALA    50      21.940  43.630  28.120  0.00  0.00           H  
ATOM    702  HB3 ALA    50      23.180  44.530  28.870  0.00  0.00           H  
ATOM    703  N   PRO    51      24.340  44.700  24.950  0.00  0.00           N  
ATOM    704  CA  PRO    51      25.180  45.480  24.080  0.00  0.00           C  
ATOM    705  C   PRO    51      25.560  46.810  24.770  0.00  0.00           C  
ATOM    706  O   PRO    51      24.890  47.430  25.560  0.00  0.00           O  
ATOM    707  CB  PRO    51      24.350  45.750  22.870  0.00  0.00           C  
ATOM    708  CG  PRO    51      22.890  45.530  23.180  0.00  0.00           C  
ATOM    709  CD  PRO    51      22.950  44.610  24.400  0.00  0.00           C  
ATOM    710  HA  PRO    51      26.030  44.850  23.820  0.00  0.00           H  
ATOM    711  HB2 PRO    51      24.660  46.680  22.390  0.00  0.00           H  
ATOM    712  HB3 PRO    51      24.620  44.980  22.150  0.00  0.00           H  
ATOM    713  HG2 PRO    51      22.520  46.460  23.590  0.00  0.00           H  
ATOM    714  HG3 PRO    51      22.330  45.140  22.330  0.00  0.00           H  
ATOM    715  HD2 PRO    51      22.230  44.970  25.140  0.00  0.00           H  
ATOM    716  HD3 PRO    51      22.710  43.600  24.090  0.00  0.00           H  
ATOM    717  N   HIS    52      26.810  47.160  24.470  0.00  0.00           N  
ATOM    718  CA  HIS    52      27.690  48.220  25.090  0.00  0.00           C  
ATOM    719  C   HIS    52      28.800  48.620  24.130  0.00  0.00           C  
ATOM    720  O   HIS    52      29.440  47.760  23.530  0.00  0.00           O  
ATOM    721  CB  HIS    52      28.460  47.630  26.320  0.00  0.00           C  
ATOM    722  CG  HIS    52      29.120  48.590  27.190  0.00  0.00           C  
ATOM    723  ND1 HIS    52      30.470  48.920  27.090  0.00  0.00           N  
ATOM    724  CD2 HIS    52      28.660  49.500  28.120  0.00  0.00           C  
ATOM    725  CE1 HIS    52      30.680  50.030  27.760  0.00  0.00           C  
ATOM    726  NE2 HIS    52      29.580  50.410  28.410  0.00  0.00           N  
ATOM    727  H   HIS    52      27.280  46.460  23.910  0.00  0.00           H  
ATOM    728  HA  HIS    52      27.030  48.960  25.530  0.00  0.00           H  
ATOM    729  HB2 HIS    52      27.690  47.090  26.870  0.00  0.00           H  
ATOM    730  HB3 HIS    52      29.190  46.860  26.060  0.00  0.00           H  
ATOM    731  HD2 HIS    52      27.610  49.610  28.310  0.00  0.00           H  
ATOM    732  HE1 HIS    52      31.620  50.560  27.740  0.00  0.00           H  
ATOM    733  HE2 HIS    52      29.490  51.280  28.920  0.00  0.00           H  
ATOM    734  N   PRO    53      29.090  49.940  24.000  0.00  0.00           N  
ATOM    735  CA  PRO    53      30.060  50.470  23.080  0.00  0.00           C  
ATOM    736  C   PRO    53      31.480  49.950  23.100  0.00  0.00           C  
ATOM    737  O   PRO    53      32.050  49.800  22.030  0.00  0.00           O  
ATOM    738  CB  PRO    53      30.010  52.000  23.240  0.00  0.00           C  
ATOM    739  CG  PRO    53      28.620  52.300  23.830  0.00  0.00           C  
ATOM    740  CD  PRO    53      28.290  51.040  24.650  0.00  0.00           C  
ATOM    741  HA  PRO    53      29.690  50.120  22.120  0.00  0.00           H  
ATOM    742  HB2 PRO    53      30.740  52.360  23.970  0.00  0.00           H  
ATOM    743  HB3 PRO    53      30.220  52.610  22.370  0.00  0.00           H  
ATOM    744  HG2 PRO    53      28.660  53.190  24.450  0.00  0.00           H  
ATOM    745  HG3 PRO    53      27.830  52.380  23.080  0.00  0.00           H  
ATOM    746  HD2 PRO    53      28.630  51.140  25.690  0.00  0.00           H  
ATOM    747  HD3 PRO    53      27.250  50.720  24.650  0.00  0.00           H  
ATOM    748  N   PHE    54      32.030  49.470  24.200  0.00  0.00           N  
ATOM    749  CA  PHE    54      33.360  48.920  24.200  0.00  0.00           C  
ATOM    750  C   PHE    54      33.410  47.420  24.060  0.00  0.00           C  
ATOM    751  O   PHE    54      34.510  46.950  23.810  0.00  0.00           O  
ATOM    752  CB  PHE    54      34.080  49.380  25.480  0.00  0.00           C  
ATOM    753  CG  PHE    54      33.930  50.800  25.900  0.00  0.00           C  
ATOM    754  CD1 PHE    54      33.740  51.930  25.060  0.00  0.00           C  
ATOM    755  CD2 PHE    54      33.930  51.010  27.320  0.00  0.00           C  
ATOM    756  CE1 PHE    54      33.540  53.150  25.700  0.00  0.00           C  
ATOM    757  CE2 PHE    54      34.010  52.270  27.880  0.00  0.00           C  
ATOM    758  CZ  PHE    54      33.840  53.390  27.060  0.00  0.00           C  
ATOM    759  H   PHE    54      31.540  49.670  25.060  0.00  0.00           H  
ATOM    760  HA  PHE    54      33.880  49.430  23.390  0.00  0.00           H  
ATOM    761  HB2 PHE    54      33.820  48.710  26.300  0.00  0.00           H  
ATOM    762  HB3 PHE    54      35.170  49.300  25.400  0.00  0.00           H  
ATOM    763  HD1 PHE    54      33.650  51.810  23.990  0.00  0.00           H  
ATOM    764  HD2 PHE    54      34.040  50.130  27.940  0.00  0.00           H  
ATOM    765  HE1 PHE    54      33.300  54.040  25.140  0.00  0.00           H  
ATOM    766  HE2 PHE    54      34.060  52.400  28.950  0.00  0.00           H  
ATOM    767  HZ  PHE    54      33.740  54.330  27.570  0.00  0.00           H  
ATOM    768  N   LEU    55      32.280  46.670  24.180  0.00  0.00           N  
ATOM    769  CA  LEU    55      32.290  45.190  24.340  0.00  0.00           C  
ATOM    770  C   LEU    55      31.710  44.550  23.090  0.00  0.00           C  
ATOM    771  O   LEU    55      30.670  44.950  22.590  0.00  0.00           O  
ATOM    772  CB  LEU    55      31.390  44.670  25.560  0.00  0.00           C  
ATOM    773  CG  LEU    55      31.760  45.210  26.920  0.00  0.00           C  
ATOM    774  CD1 LEU    55      30.870  44.480  27.930  0.00  0.00           C  
ATOM    775  CD2 LEU    55      33.230  44.770  27.220  0.00  0.00           C  
ATOM    776  H   LEU    55      31.420  47.180  24.320  0.00  0.00           H  
ATOM    777  HA  LEU    55      33.280  44.780  24.500  0.00  0.00           H  
ATOM    778  HB2 LEU    55      30.340  44.880  25.340  0.00  0.00           H  
ATOM    779  HB3 LEU    55      31.480  43.590  25.510  0.00  0.00           H  
ATOM    780  HG  LEU    55      31.670  46.290  27.060  0.00  0.00           H  
ATOM    781 HD11 LEU    55      31.010  44.920  28.920  0.00  0.00           H  
ATOM    782 HD12 LEU    55      29.850  44.650  27.590  0.00  0.00           H  
ATOM    783 HD13 LEU    55      30.980  43.400  27.860  0.00  0.00           H  
ATOM    784 HD21 LEU    55      33.880  45.560  26.850  0.00  0.00           H  
ATOM    785 HD22 LEU    55      33.430  44.590  28.280  0.00  0.00           H  
ATOM    786 HD23 LEU    55      33.510  43.880  26.670  0.00  0.00           H  
ATOM    787  N   HIS    56      32.470  43.620  22.520  0.00  0.00           N  
ATOM    788  CA  HIS    56      32.200  43.050  21.210  0.00  0.00           C  
ATOM    789  C   HIS    56      31.370  41.790  21.270  0.00  0.00           C  
ATOM    790  O   HIS    56      30.720  41.410  20.240  0.00  0.00           O  
ATOM    791  CB  HIS    56      33.460  42.710  20.540  0.00  0.00           C  
ATOM    792  CG  HIS    56      34.570  43.770  20.530  0.00  0.00           C  
ATOM    793  ND1 HIS    56      34.480  44.990  19.950  0.00  0.00           N  
ATOM    794  CD2 HIS    56      35.800  43.650  21.090  0.00  0.00           C  
ATOM    795  CE1 HIS    56      35.580  45.700  20.250  0.00  0.00           C  
ATOM    796  NE2 HIS    56      36.420  44.910  20.970  0.00  0.00           N  
ATOM    797  H   HIS    56      33.350  43.430  22.980  0.00  0.00           H  
ATOM    798  HA  HIS    56      31.690  43.810  20.620  0.00  0.00           H  
ATOM    799  HB2 HIS    56      33.830  41.760  20.950  0.00  0.00           H  
ATOM    800  HB3 HIS    56      33.260  42.550  19.480  0.00  0.00           H  
ATOM    801  HD1 HIS    56      33.740  45.360  19.380  0.00  0.00           H  
ATOM    802  HD2 HIS    56      36.140  42.770  21.630  0.00  0.00           H  
ATOM    803  HE1 HIS    56      35.750  46.730  19.990  0.00  0.00           H  
ATOM    804  N   ARG    57      31.270  41.250  22.500  0.00  0.00           N  
ATOM    805  CA  ARG    57      30.400  40.040  22.880  0.00  0.00           C  
ATOM    806  C   ARG    57      30.020  40.180  24.370  0.00  0.00           C  
ATOM    807  O   ARG    57      30.770  40.820  25.070  0.00  0.00           O  
ATOM    808  CB  ARG    57      31.190  38.730  22.610  0.00  0.00           C  
ATOM    809  CG  ARG    57      32.150  38.450  23.810  0.00  0.00           C  
ATOM    810  CD  ARG    57      33.090  37.290  23.620  0.00  0.00           C  
ATOM    811  NE  ARG    57      34.250  37.480  24.540  0.00  0.00           N  
ATOM    812  CZ  ARG    57      35.440  36.930  24.320  0.00  0.00           C  
ATOM    813  NH1 ARG    57      35.830  36.270  23.260  0.00  0.00           N  
ATOM    814  NH2 ARG    57      36.380  37.120  25.210  0.00  0.00           N  
ATOM    815  H   ARG    57      31.840  41.690  23.210  0.00  0.00           H  
ATOM    816  HA  ARG    57      29.450  40.080  22.350  0.00  0.00           H  
ATOM    817  HB2 ARG    57      30.490  37.910  22.500  0.00  0.00           H  
ATOM    818  HB3 ARG    57      31.700  38.900  21.670  0.00  0.00           H  
ATOM    819  HG2 ARG    57      32.630  39.390  24.080  0.00  0.00           H  
ATOM    820  HG3 ARG    57      31.510  38.170  24.660  0.00  0.00           H  
ATOM    821  HD2 ARG    57      32.550  36.370  23.810  0.00  0.00           H  
ATOM    822  HD3 ARG    57      33.490  37.330  22.610  0.00  0.00           H  
ATOM    823  HE  ARG    57      34.130  38.160  25.280  0.00  0.00           H  
ATOM    824 HH11 ARG    57      36.720  35.810  23.270  0.00  0.00           H  
ATOM    825 HH12 ARG    57      35.170  36.110  22.510  0.00  0.00           H  
ATOM    826 HH21 ARG    57      37.340  36.900  24.970  0.00  0.00           H  
ATOM    827 HH22 ARG    57      36.080  37.740  25.940  0.00  0.00           H  
ATOM    828  N   TYR    58      28.880  39.690  24.790  0.00  0.00           N  
ATOM    829  CA  TYR    58      28.430  39.660  26.230  0.00  0.00           C  
ATOM    830  C   TYR    58      27.670  38.370  26.590  0.00  0.00           C  
ATOM    831  O   TYR    58      27.230  37.590  25.710  0.00  0.00           O  
ATOM    832  CB  TYR    58      27.520  40.880  26.460  0.00  0.00           C  
ATOM    833  CG  TYR    58      26.410  40.970  25.440  0.00  0.00           C  
ATOM    834  CD1 TYR    58      25.180  40.280  25.690  0.00  0.00           C  
ATOM    835  CD2 TYR    58      26.610  41.730  24.230  0.00  0.00           C  
ATOM    836  CE1 TYR    58      24.150  40.470  24.690  0.00  0.00           C  
ATOM    837  CE2 TYR    58      25.560  41.960  23.290  0.00  0.00           C  
ATOM    838  CZ  TYR    58      24.310  41.250  23.520  0.00  0.00           C  
ATOM    839  OH  TYR    58      23.230  41.350  22.650  0.00  0.00           O  
ATOM    840  H   TYR    58      28.380  39.150  24.100  0.00  0.00           H  
ATOM    841  HA  TYR    58      29.240  39.750  26.960  0.00  0.00           H  
ATOM    842  HB2 TYR    58      27.140  40.890  27.480  0.00  0.00           H  
ATOM    843  HB3 TYR    58      28.130  41.770  26.340  0.00  0.00           H  
ATOM    844  HD1 TYR    58      24.990  39.780  26.630  0.00  0.00           H  
ATOM    845  HD2 TYR    58      27.580  42.180  24.110  0.00  0.00           H  
ATOM    846  HE1 TYR    58      23.200  39.990  24.880  0.00  0.00           H  
ATOM    847  HE2 TYR    58      25.670  42.670  22.490  0.00  0.00           H  
ATOM    848  HH  TYR    58      23.530  41.840  21.880  0.00  0.00           H  
ATOM    849  N   TYR    59      27.540  38.020  27.830  0.00  0.00           N  
ATOM    850  CA  TYR    59      26.830  36.810  28.330  0.00  0.00           C  
ATOM    851  C   TYR    59      25.330  36.850  27.930  0.00  0.00           C  
ATOM    852  O   TYR    59      24.550  37.750  28.400  0.00  0.00           O  
ATOM    853  CB  TYR    59      26.910  36.690  29.940  0.00  0.00           C  
ATOM    854  CG  TYR    59      26.210  35.610  30.800  0.00  0.00           C  
ATOM    855  CD1 TYR    59      26.100  34.280  30.300  0.00  0.00           C  
ATOM    856  CD2 TYR    59      25.670  35.950  32.090  0.00  0.00           C  
ATOM    857  CE1 TYR    59      25.350  33.370  31.060  0.00  0.00           C  
ATOM    858  CE2 TYR    59      24.820  35.080  32.780  0.00  0.00           C  
ATOM    859  CZ  TYR    59      24.660  33.790  32.250  0.00  0.00           C  
ATOM    860  OH  TYR    59      23.770  32.980  32.890  0.00  0.00           O  
ATOM    861  H   TYR    59      27.810  38.710  28.520  0.00  0.00           H  
ATOM    862  HA  TYR    59      27.360  35.920  28.000  0.00  0.00           H  
ATOM    863  HB2 TYR    59      27.960  36.840  30.190  0.00  0.00           H  
ATOM    864  HB3 TYR    59      26.500  37.610  30.330  0.00  0.00           H  
ATOM    865  HD1 TYR    59      26.580  33.930  29.400  0.00  0.00           H  
ATOM    866  HD2 TYR    59      25.790  36.950  32.480  0.00  0.00           H  
ATOM    867  HE1 TYR    59      25.170  32.340  30.780  0.00  0.00           H  
ATOM    868  HE2 TYR    59      24.400  35.460  33.700  0.00  0.00           H  
ATOM    869  HH  TYR    59      23.970  32.070  32.670  0.00  0.00           H  
ATOM    870  N   GLN    60      24.920  35.990  26.970  0.00  0.00           N  
ATOM    871  CA  GLN    60      23.570  35.700  26.530  0.00  0.00           C  
ATOM    872  C   GLN    60      22.880  34.750  27.480  0.00  0.00           C  
ATOM    873  O   GLN    60      23.060  33.560  27.360  0.00  0.00           O  
ATOM    874  CB  GLN    60      23.570  35.220  25.070  0.00  0.00           C  
ATOM    875  CG  GLN    60      24.140  36.270  24.110  0.00  0.00           C  
ATOM    876  CD  GLN    60      23.160  37.380  23.690  0.00  0.00           C  
ATOM    877  OE1 GLN    60      22.250  37.820  24.420  0.00  0.00           O  
ATOM    878  NE2 GLN    60      23.300  37.980  22.530  0.00  0.00           N  
ATOM    879  H   GLN    60      25.610  35.280  26.760  0.00  0.00           H  
ATOM    880  HA  GLN    60      22.980  36.610  26.520  0.00  0.00           H  
ATOM    881  HB2 GLN    60      24.140  34.290  25.000  0.00  0.00           H  
ATOM    882  HB3 GLN    60      22.560  35.010  24.730  0.00  0.00           H  
ATOM    883  HG2 GLN    60      25.010  36.790  24.520  0.00  0.00           H  
ATOM    884  HG3 GLN    60      24.510  35.780  23.210  0.00  0.00           H  
ATOM    885 HE21 GLN    60      22.780  38.840  22.510  0.00  0.00           H  
ATOM    886 HE22 GLN    60      23.990  37.840  21.810  0.00  0.00           H  
ATOM    887  N   ARG    61      22.020  35.230  28.390  0.00  0.00           N  
ATOM    888  CA  ARG    61      21.220  34.390  29.380  0.00  0.00           C  
ATOM    889  C   ARG    61      20.230  33.440  28.680  0.00  0.00           C  
ATOM    890  O   ARG    61      20.100  32.200  29.000  0.00  0.00           O  
ATOM    891  CB  ARG    61      20.630  35.340  30.420  0.00  0.00           C  
ATOM    892  CG  ARG    61      21.630  35.720  31.530  0.00  0.00           C  
ATOM    893  CD  ARG    61      20.960  36.640  32.620  0.00  0.00           C  
ATOM    894  NE  ARG    61      20.730  37.930  32.090  0.00  0.00           N  
ATOM    895  CZ  ARG    61      19.960  38.870  32.660  0.00  0.00           C  
ATOM    896  NH1 ARG    61      19.340  38.740  33.750  0.00  0.00           N  
ATOM    897  NH2 ARG    61      19.790  40.010  32.100  0.00  0.00           N  
ATOM    898  H   ARG    61      22.080  36.230  28.540  0.00  0.00           H  
ATOM    899  HA  ARG    61      21.880  33.690  29.900  0.00  0.00           H  
ATOM    900  HB2 ARG    61      20.180  36.190  29.900  0.00  0.00           H  
ATOM    901  HB3 ARG    61      19.850  34.780  30.930  0.00  0.00           H  
ATOM    902  HG2 ARG    61      21.950  34.780  31.970  0.00  0.00           H  
ATOM    903  HG3 ARG    61      22.480  36.220  31.070  0.00  0.00           H  
ATOM    904  HD2 ARG    61      20.050  36.100  32.880  0.00  0.00           H  
ATOM    905  HD3 ARG    61      21.670  36.640  33.440  0.00  0.00           H  
ATOM    906  HE  ARG    61      21.130  38.260  31.220  0.00  0.00           H  
ATOM    907 HH11 ARG    61      18.680  39.490  33.910  0.00  0.00           H  
ATOM    908 HH12 ARG    61      19.450  37.950  34.370  0.00  0.00           H  
ATOM    909 HH21 ARG    61      19.380  40.760  32.640  0.00  0.00           H  
ATOM    910 HH22 ARG    61      20.310  40.250  31.270  0.00  0.00           H  
ATOM    911  N   GLN    62      19.670  33.900  27.590  0.00  0.00           N  
ATOM    912  CA  GLN    62      18.760  33.250  26.650  0.00  0.00           C  
ATOM    913  C   GLN    62      19.370  32.090  25.840  0.00  0.00           C  
ATOM    914  O   GLN    62      18.640  31.290  25.210  0.00  0.00           O  
ATOM    915  CB  GLN    62      18.260  34.380  25.670  0.00  0.00           C  
ATOM    916  CG  GLN    62      19.380  34.610  24.530  0.00  0.00           C  
ATOM    917  CD  GLN    62      19.000  35.700  23.490  0.00  0.00           C  
ATOM    918  OE1 GLN    62      18.170  35.500  22.650  0.00  0.00           O  
ATOM    919  NE2 GLN    62      19.700  36.820  23.330  0.00  0.00           N  
ATOM    920  H   GLN    62      20.060  34.800  27.320  0.00  0.00           H  
ATOM    921  HA  GLN    62      17.870  32.800  27.070  0.00  0.00           H  
ATOM    922  HB2 GLN    62      17.410  34.010  25.100  0.00  0.00           H  
ATOM    923  HB3 GLN    62      17.980  35.310  26.150  0.00  0.00           H  
ATOM    924  HG2 GLN    62      20.300  34.940  25.010  0.00  0.00           H  
ATOM    925  HG3 GLN    62      19.600  33.670  24.020  0.00  0.00           H  
ATOM    926 HE21 GLN    62      19.380  37.520  22.670  0.00  0.00           H  
ATOM    927 HE22 GLN    62      20.290  37.100  24.100  0.00  0.00           H  
ATOM    928  N   LEU    63      20.700  31.910  25.840  0.00  0.00           N  
ATOM    929  CA  LEU    63      21.360  30.680  25.370  0.00  0.00           C  
ATOM    930  C   LEU    63      21.350  29.540  26.370  0.00  0.00           C  
ATOM    931  O   LEU    63      20.990  28.450  26.070  0.00  0.00           O  
ATOM    932  CB  LEU    63      22.860  30.850  25.030  0.00  0.00           C  
ATOM    933  CG  LEU    63      23.390  30.170  23.760  0.00  0.00           C  
ATOM    934  CD1 LEU    63      24.900  30.500  23.640  0.00  0.00           C  
ATOM    935  CD2 LEU    63      23.230  28.650  23.790  0.00  0.00           C  
ATOM    936  H   LEU    63      21.270  32.560  26.350  0.00  0.00           H  
ATOM    937  HA  LEU    63      20.830  30.330  24.480  0.00  0.00           H  
ATOM    938  HB2 LEU    63      22.950  31.920  24.810  0.00  0.00           H  
ATOM    939  HB3 LEU    63      23.540  30.680  25.870  0.00  0.00           H  
ATOM    940  HG  LEU    63      22.930  30.640  22.890  0.00  0.00           H  
ATOM    941 HD11 LEU    63      25.340  30.060  22.750  0.00  0.00           H  
ATOM    942 HD12 LEU    63      24.970  31.590  23.590  0.00  0.00           H  
ATOM    943 HD13 LEU    63      25.450  30.150  24.510  0.00  0.00           H  
ATOM    944 HD21 LEU    63      22.160  28.510  23.860  0.00  0.00           H  
ATOM    945 HD22 LEU    63      23.720  28.200  22.920  0.00  0.00           H  
ATOM    946 HD23 LEU    63      23.570  28.210  24.730  0.00  0.00           H  
ATOM    947  N   SER    64      21.810  29.860  27.590  0.00  0.00           N  
ATOM    948  CA  SER    64      21.940  28.910  28.710  0.00  0.00           C  
ATOM    949  C   SER    64      20.650  28.160  29.140  0.00  0.00           C  
ATOM    950  O   SER    64      19.730  28.760  29.750  0.00  0.00           O  
ATOM    951  CB  SER    64      22.640  29.610  29.840  0.00  0.00           C  
ATOM    952  OG  SER    64      23.100  28.670  30.790  0.00  0.00           O  
ATOM    953  H   SER    64      21.900  30.840  27.800  0.00  0.00           H  
ATOM    954  HA  SER    64      22.640  28.150  28.360  0.00  0.00           H  
ATOM    955  HB2 SER    64      23.530  30.120  29.460  0.00  0.00           H  
ATOM    956  HB3 SER    64      22.000  30.320  30.370  0.00  0.00           H  
ATOM    957  HG  SER    64      23.560  29.180  31.460  0.00  0.00           H  
ATOM    958  N   SER    65      20.670  26.830  28.900  0.00  0.00           N  
ATOM    959  CA  SER    65      19.620  25.990  29.510  0.00  0.00           C  
ATOM    960  C   SER    65      19.670  25.830  31.070  0.00  0.00           C  
ATOM    961  O   SER    65      18.700  25.280  31.550  0.00  0.00           O  
ATOM    962  CB  SER    65      19.520  24.710  28.710  0.00  0.00           C  
ATOM    963  OG  SER    65      20.660  23.830  28.740  0.00  0.00           O  
ATOM    964  H   SER    65      21.360  26.500  28.240  0.00  0.00           H  
ATOM    965  HA  SER    65      18.700  26.520  29.280  0.00  0.00           H  
ATOM    966  HB2 SER    65      18.650  24.120  29.000  0.00  0.00           H  
ATOM    967  HB3 SER    65      19.330  24.950  27.660  0.00  0.00           H  
ATOM    968  HG  SER    65      21.480  24.300  28.900  0.00  0.00           H  
ATOM    969  N   THR    66      20.760  26.200  31.730  0.00  0.00           N  
ATOM    970  CA  THR    66      21.050  26.170  33.190  0.00  0.00           C  
ATOM    971  C   THR    66      21.010  27.570  33.890  0.00  0.00           C  
ATOM    972  O   THR    66      21.110  27.680  35.110  0.00  0.00           O  
ATOM    973  CB  THR    66      22.380  25.610  33.560  0.00  0.00           C  
ATOM    974  OG1 THR    66      23.360  26.110  32.690  0.00  0.00           O  
ATOM    975  CG2 THR    66      22.350  24.100  33.210  0.00  0.00           C  
ATOM    976  H   THR    66      21.590  26.420  31.200  0.00  0.00           H  
ATOM    977  HA  THR    66      20.310  25.600  33.750  0.00  0.00           H  
ATOM    978  HB  THR    66      22.620  25.640  34.620  0.00  0.00           H  
ATOM    979  HG1 THR    66      23.560  27.010  32.950  0.00  0.00           H  
ATOM    980 HG21 THR    66      22.050  23.950  32.170  0.00  0.00           H  
ATOM    981 HG22 THR    66      23.330  23.670  33.390  0.00  0.00           H  
ATOM    982 HG23 THR    66      21.710  23.480  33.830  0.00  0.00           H  
ATOM    983  N   TYR    67      20.840  28.650  33.130  0.00  0.00           N  
ATOM    984  CA  TYR    67      20.620  29.950  33.710  0.00  0.00           C  
ATOM    985  C   TYR    67      19.300  29.850  34.620  0.00  0.00           C  
ATOM    986  O   TYR    67      18.250  29.390  34.160  0.00  0.00           O  
ATOM    987  CB  TYR    67      20.450  30.980  32.540  0.00  0.00           C  
ATOM    988  CG  TYR    67      19.580  32.220  32.750  0.00  0.00           C  
ATOM    989  CD1 TYR    67      19.840  33.130  33.820  0.00  0.00           C  
ATOM    990  CD2 TYR    67      18.470  32.500  31.940  0.00  0.00           C  
ATOM    991  CE1 TYR    67      18.910  34.140  34.250  0.00  0.00           C  
ATOM    992  CE2 TYR    67      17.540  33.530  32.280  0.00  0.00           C  
ATOM    993  CZ  TYR    67      17.800  34.370  33.360  0.00  0.00           C  
ATOM    994  OH  TYR    67      16.990  35.480  33.560  0.00  0.00           O  
ATOM    995  H   TYR    67      20.670  28.560  32.140  0.00  0.00           H  
ATOM    996  HA  TYR    67      21.480  30.280  34.290  0.00  0.00           H  
ATOM    997  HB2 TYR    67      21.440  31.340  32.240  0.00  0.00           H  
ATOM    998  HB3 TYR    67      20.050  30.390  31.710  0.00  0.00           H  
ATOM    999  HD1 TYR    67      20.560  32.910  34.600  0.00  0.00           H  
ATOM   1000  HD2 TYR    67      18.280  31.830  31.120  0.00  0.00           H  
ATOM   1001  HE1 TYR    67      19.090  34.770  35.110  0.00  0.00           H  
ATOM   1002  HE2 TYR    67      16.740  33.820  31.610  0.00  0.00           H  
ATOM   1003  HH  TYR    67      17.180  35.830  34.440  0.00  0.00           H  
ATOM   1004  N   ARG    68      19.370  30.400  35.800  0.00  0.00           N  
ATOM   1005  CA  ARG    68      18.190  30.570  36.700  0.00  0.00           C  
ATOM   1006  C   ARG    68      18.100  31.970  37.350  0.00  0.00           C  
ATOM   1007  O   ARG    68      19.110  32.510  37.900  0.00  0.00           O  
ATOM   1008  CB  ARG    68      18.150  29.560  37.800  0.00  0.00           C  
ATOM   1009  CG  ARG    68      18.450  28.110  37.540  0.00  0.00           C  
ATOM   1010  CD  ARG    68      18.450  27.310  38.840  0.00  0.00           C  
ATOM   1011  NE  ARG    68      18.750  25.920  38.620  0.00  0.00           N  
ATOM   1012  CZ  ARG    68      19.110  25.150  39.590  0.00  0.00           C  
ATOM   1013  NH1 ARG    68      19.020  25.490  40.880  0.00  0.00           N  
ATOM   1014  NH2 ARG    68      19.530  23.960  39.370  0.00  0.00           N  
ATOM   1015  H   ARG    68      20.220  30.910  35.980  0.00  0.00           H  
ATOM   1016  HA  ARG    68      17.310  30.450  36.070  0.00  0.00           H  
ATOM   1017  HB2 ARG    68      18.890  29.790  38.560  0.00  0.00           H  
ATOM   1018  HB3 ARG    68      17.180  29.640  38.300  0.00  0.00           H  
ATOM   1019  HG2 ARG    68      17.710  27.740  36.830  0.00  0.00           H  
ATOM   1020  HG3 ARG    68      19.390  28.010  37.000  0.00  0.00           H  
ATOM   1021  HD2 ARG    68      19.200  27.800  39.470  0.00  0.00           H  
ATOM   1022  HD3 ARG    68      17.470  27.340  39.310  0.00  0.00           H  
ATOM   1023  HE  ARG    68      18.810  25.590  37.670  0.00  0.00           H  
ATOM   1024 HH11 ARG    68      19.260  24.810  41.590  0.00  0.00           H  
ATOM   1025 HH12 ARG    68      18.680  26.420  41.060  0.00  0.00           H  
ATOM   1026 HH21 ARG    68      19.640  23.340  40.160  0.00  0.00           H  
ATOM   1027 HH22 ARG    68      19.550  23.560  38.450  0.00  0.00           H  
ATOM   1028  N   ASP    69      16.900  32.610  37.280  0.00  0.00           N  
ATOM   1029  CA  ASP    69      16.760  33.960  37.790  0.00  0.00           C  
ATOM   1030  C   ASP    69      16.700  33.990  39.320  0.00  0.00           C  
ATOM   1031  O   ASP    69      15.910  33.270  39.900  0.00  0.00           O  
ATOM   1032  CB  ASP    69      15.540  34.700  37.290  0.00  0.00           C  
ATOM   1033  CG  ASP    69      15.490  36.210  37.600  0.00  0.00           C  
ATOM   1034  OD1 ASP    69      16.470  36.800  38.100  0.00  0.00           O  
ATOM   1035  OD2 ASP    69      14.420  36.810  37.280  0.00  0.00           O  
ATOM   1036  H   ASP    69      16.160  32.160  36.750  0.00  0.00           H  
ATOM   1037  HA  ASP    69      17.680  34.480  37.510  0.00  0.00           H  
ATOM   1038  HB2 ASP    69      15.390  34.510  36.220  0.00  0.00           H  
ATOM   1039  HB3 ASP    69      14.660  34.230  37.730  0.00  0.00           H  
ATOM   1040  N   LEU    70      17.580  34.810  39.970  0.00  0.00           N  
ATOM   1041  CA  LEU    70      17.630  35.160  41.370  0.00  0.00           C  
ATOM   1042  C   LEU    70      16.720  36.400  41.720  0.00  0.00           C  
ATOM   1043  O   LEU    70      16.830  36.970  42.800  0.00  0.00           O  
ATOM   1044  CB  LEU    70      19.120  35.100  41.910  0.00  0.00           C  
ATOM   1045  CG  LEU    70      19.500  35.340  43.390  0.00  0.00           C  
ATOM   1046  CD1 LEU    70      18.770  34.200  44.160  0.00  0.00           C  
ATOM   1047  CD2 LEU    70      20.990  35.190  43.480  0.00  0.00           C  
ATOM   1048  H   LEU    70      18.240  35.300  39.390  0.00  0.00           H  
ATOM   1049  HA  LEU    70      17.080  34.310  41.780  0.00  0.00           H  
ATOM   1050  HB2 LEU    70      19.320  34.060  41.660  0.00  0.00           H  
ATOM   1051  HB3 LEU    70      19.690  35.730  41.220  0.00  0.00           H  
ATOM   1052  HG  LEU    70      19.230  36.380  43.600  0.00  0.00           H  
ATOM   1053 HD11 LEU    70      19.220  34.100  45.140  0.00  0.00           H  
ATOM   1054 HD12 LEU    70      17.750  34.500  44.370  0.00  0.00           H  
ATOM   1055 HD13 LEU    70      18.820  33.210  43.700  0.00  0.00           H  
ATOM   1056 HD21 LEU    70      21.320  35.200  44.520  0.00  0.00           H  
ATOM   1057 HD22 LEU    70      21.370  34.240  43.120  0.00  0.00           H  
ATOM   1058 HD23 LEU    70      21.530  35.960  42.940  0.00  0.00           H  
ATOM   1059  N   ARG    71      15.940  36.920  40.770  0.00  0.00           N  
ATOM   1060  CA  ARG    71      14.750  37.830  40.840  0.00  0.00           C  
ATOM   1061  C   ARG    71      14.960  39.100  41.640  0.00  0.00           C  
ATOM   1062  O   ARG    71      13.980  39.570  42.330  0.00  0.00           O  
ATOM   1063  CB  ARG    71      13.510  37.080  41.410  0.00  0.00           C  
ATOM   1064  CG  ARG    71      13.070  35.880  40.560  0.00  0.00           C  
ATOM   1065  CD  ARG    71      12.310  34.870  41.410  0.00  0.00           C  
ATOM   1066  NE  ARG    71      10.930  35.270  41.670  0.00  0.00           N  
ATOM   1067  CZ  ARG    71       9.900  34.480  41.680  0.00  0.00           C  
ATOM   1068  NH1 ARG    71       8.780  34.980  41.950  0.00  0.00           N  
ATOM   1069  NH2 ARG    71       9.920  33.260  41.310  0.00  0.00           N  
ATOM   1070  H   ARG    71      16.110  36.390  39.920  0.00  0.00           H  
ATOM   1071  HA  ARG    71      14.380  38.280  39.920  0.00  0.00           H  
ATOM   1072  HB2 ARG    71      13.790  36.730  42.410  0.00  0.00           H  
ATOM   1073  HB3 ARG    71      12.650  37.740  41.520  0.00  0.00           H  
ATOM   1074  HG2 ARG    71      12.480  36.290  39.740  0.00  0.00           H  
ATOM   1075  HG3 ARG    71      13.900  35.270  40.200  0.00  0.00           H  
ATOM   1076  HD2 ARG    71      12.300  33.900  40.910  0.00  0.00           H  
ATOM   1077  HD3 ARG    71      12.810  34.640  42.350  0.00  0.00           H  
ATOM   1078  HE  ARG    71      10.740  36.230  41.940  0.00  0.00           H  
ATOM   1079 HH11 ARG    71       7.960  34.400  42.030  0.00  0.00           H  
ATOM   1080 HH12 ARG    71       8.660  35.980  41.960  0.00  0.00           H  
ATOM   1081 HH21 ARG    71       9.060  32.770  41.090  0.00  0.00           H  
ATOM   1082 HH22 ARG    71      10.830  32.890  41.110  0.00  0.00           H  
ATOM   1083  N   LYS    72      16.150  39.760  41.460  0.00  0.00           N  
ATOM   1084  CA  LYS    72      16.600  41.040  42.080  0.00  0.00           C  
ATOM   1085  C   LYS    72      17.680  41.810  41.250  0.00  0.00           C  
ATOM   1086  O   LYS    72      18.610  41.290  40.650  0.00  0.00           O  
ATOM   1087  CB  LYS    72      17.190  40.780  43.460  0.00  0.00           C  
ATOM   1088  CG  LYS    72      17.210  41.960  44.390  0.00  0.00           C  
ATOM   1089  CD  LYS    72      17.820  41.660  45.780  0.00  0.00           C  
ATOM   1090  CE  LYS    72      17.050  40.650  46.670  0.00  0.00           C  
ATOM   1091  NZ  LYS    72      15.700  41.170  47.020  0.00  0.00           N  
ATOM   1092  H   LYS    72      16.780  39.350  40.780  0.00  0.00           H  
ATOM   1093  HA  LYS    72      15.730  41.690  42.120  0.00  0.00           H  
ATOM   1094  HB2 LYS    72      16.660  39.970  43.980  0.00  0.00           H  
ATOM   1095  HB3 LYS    72      18.160  40.320  43.310  0.00  0.00           H  
ATOM   1096  HG2 LYS    72      17.750  42.790  43.920  0.00  0.00           H  
ATOM   1097  HG3 LYS    72      16.210  42.340  44.570  0.00  0.00           H  
ATOM   1098  HD2 LYS    72      18.810  41.250  45.590  0.00  0.00           H  
ATOM   1099  HD3 LYS    72      17.820  42.590  46.350  0.00  0.00           H  
ATOM   1100  HE2 LYS    72      16.830  39.740  46.100  0.00  0.00           H  
ATOM   1101  HE3 LYS    72      17.610  40.400  47.580  0.00  0.00           H  
ATOM   1102  HZ1 LYS    72      15.080  40.420  47.310  0.00  0.00           H  
ATOM   1103  HZ2 LYS    72      15.690  41.840  47.770  0.00  0.00           H  
ATOM   1104  HZ3 LYS    72      15.170  41.540  46.240  0.00  0.00           H  
ATOM   1105  N   GLY    73      17.420  43.150  41.220  0.00  0.00           N  
ATOM   1106  CA  GLY    73      18.320  44.180  40.600  0.00  0.00           C  
ATOM   1107  C   GLY    73      19.470  44.600  41.450  0.00  0.00           C  
ATOM   1108  O   GLY    73      19.350  44.680  42.650  0.00  0.00           O  
ATOM   1109  H   GLY    73      16.570  43.520  41.630  0.00  0.00           H  
ATOM   1110  HA2 GLY    73      18.570  43.810  39.600  0.00  0.00           H  
ATOM   1111  HA3 GLY    73      17.750  45.080  40.360  0.00  0.00           H  
ATOM   1112  N   VAL    74      20.460  45.090  40.840  0.00  0.00           N  
ATOM   1113  CA  VAL    74      21.620  45.570  41.570  0.00  0.00           C  
ATOM   1114  C   VAL    74      22.170  46.790  40.820  0.00  0.00           C  
ATOM   1115  O   VAL    74      22.050  46.780  39.600  0.00  0.00           O  
ATOM   1116  CB  VAL    74      22.660  44.410  41.900  0.00  0.00           C  
ATOM   1117  CG1 VAL    74      23.050  43.670  40.580  0.00  0.00           C  
ATOM   1118  CG2 VAL    74      23.890  44.940  42.630  0.00  0.00           C  
ATOM   1119  H   VAL    74      20.490  44.870  39.850  0.00  0.00           H  
ATOM   1120  HA  VAL    74      21.310  46.000  42.520  0.00  0.00           H  
ATOM   1121  HB  VAL    74      22.200  43.650  42.530  0.00  0.00           H  
ATOM   1122 HG11 VAL    74      22.180  43.180  40.140  0.00  0.00           H  
ATOM   1123 HG12 VAL    74      23.390  44.350  39.800  0.00  0.00           H  
ATOM   1124 HG13 VAL    74      23.830  42.960  40.860  0.00  0.00           H  
ATOM   1125 HG21 VAL    74      24.390  45.720  42.040  0.00  0.00           H  
ATOM   1126 HG22 VAL    74      23.530  45.490  43.500  0.00  0.00           H  
ATOM   1127 HG23 VAL    74      24.590  44.170  42.960  0.00  0.00           H  
ATOM   1128  N   TYR    75      22.810  47.710  41.460  0.00  0.00           N  
ATOM   1129  CA  TYR    75      23.550  48.890  40.980  0.00  0.00           C  
ATOM   1130  C   TYR    75      24.830  49.120  41.840  0.00  0.00           C  
ATOM   1131  O   TYR    75      24.810  48.940  43.050  0.00  0.00           O  
ATOM   1132  CB  TYR    75      22.530  50.050  41.130  0.00  0.00           C  
ATOM   1133  CG  TYR    75      23.290  51.350  40.890  0.00  0.00           C  
ATOM   1134  CD1 TYR    75      24.000  51.640  39.720  0.00  0.00           C  
ATOM   1135  CD2 TYR    75      23.390  52.260  41.970  0.00  0.00           C  
ATOM   1136  CE1 TYR    75      24.760  52.790  39.570  0.00  0.00           C  
ATOM   1137  CE2 TYR    75      24.180  53.420  41.870  0.00  0.00           C  
ATOM   1138  CZ  TYR    75      24.840  53.720  40.660  0.00  0.00           C  
ATOM   1139  OH  TYR    75      25.660  54.790  40.550  0.00  0.00           O  
ATOM   1140  H   TYR    75      22.960  47.490  42.440  0.00  0.00           H  
ATOM   1141  HA  TYR    75      23.710  48.840  39.910  0.00  0.00           H  
ATOM   1142  HB2 TYR    75      21.780  49.890  40.350  0.00  0.00           H  
ATOM   1143  HB3 TYR    75      22.070  50.080  42.120  0.00  0.00           H  
ATOM   1144  HD1 TYR    75      23.920  51.010  38.850  0.00  0.00           H  
ATOM   1145  HD2 TYR    75      22.820  52.160  42.880  0.00  0.00           H  
ATOM   1146  HE1 TYR    75      25.300  53.080  38.680  0.00  0.00           H  
ATOM   1147  HE2 TYR    75      24.250  54.050  42.740  0.00  0.00           H  
ATOM   1148  HH  TYR    75      25.520  55.540  41.140  0.00  0.00           H  
ATOM   1149  N   VAL    76      25.990  49.450  41.260  0.00  0.00           N  
ATOM   1150  CA  VAL    76      27.250  49.770  42.020  0.00  0.00           C  
ATOM   1151  C   VAL    76      27.910  51.110  41.530  0.00  0.00           C  
ATOM   1152  O   VAL    76      28.260  51.170  40.380  0.00  0.00           O  
ATOM   1153  CB  VAL    76      28.240  48.540  42.160  0.00  0.00           C  
ATOM   1154  CG1 VAL    76      29.190  48.890  43.280  0.00  0.00           C  
ATOM   1155  CG2 VAL    76      27.520  47.160  42.280  0.00  0.00           C  
ATOM   1156  H   VAL    76      26.020  49.370  40.250  0.00  0.00           H  
ATOM   1157  HA  VAL    76      26.810  50.020  42.990  0.00  0.00           H  
ATOM   1158  HB  VAL    76      28.830  48.540  41.250  0.00  0.00           H  
ATOM   1159 HG11 VAL    76      28.620  49.300  44.110  0.00  0.00           H  
ATOM   1160 HG12 VAL    76      29.880  48.100  43.590  0.00  0.00           H  
ATOM   1161 HG13 VAL    76      29.930  49.640  43.000  0.00  0.00           H  
ATOM   1162 HG21 VAL    76      26.740  47.300  43.030  0.00  0.00           H  
ATOM   1163 HG22 VAL    76      27.050  46.820  41.360  0.00  0.00           H  
ATOM   1164 HG23 VAL    76      28.150  46.410  42.760  0.00  0.00           H  
ATOM   1165  N   PRO    77      28.220  51.980  42.480  0.00  0.00           N  
ATOM   1166  CA  PRO    77      28.990  53.250  42.290  0.00  0.00           C  
ATOM   1167  C   PRO    77      30.410  52.930  42.670  0.00  0.00           C  
ATOM   1168  O   PRO    77      30.800  52.110  43.500  0.00  0.00           O  
ATOM   1169  CB  PRO    77      28.210  54.230  43.080  0.00  0.00           C  
ATOM   1170  CG  PRO    77      27.950  53.490  44.390  0.00  0.00           C  
ATOM   1171  CD  PRO    77      27.670  52.130  43.830  0.00  0.00           C  
ATOM   1172  HA  PRO    77      28.980  53.560  41.240  0.00  0.00           H  
ATOM   1173  HB2 PRO    77      28.680  55.190  43.290  0.00  0.00           H  
ATOM   1174  HB3 PRO    77      27.240  54.400  42.630  0.00  0.00           H  
ATOM   1175  HG2 PRO    77      28.850  53.510  45.010  0.00  0.00           H  
ATOM   1176  HG3 PRO    77      27.020  53.890  44.790  0.00  0.00           H  
ATOM   1177  HD2 PRO    77      28.160  51.480  44.560  0.00  0.00           H  
ATOM   1178  HD3 PRO    77      26.600  51.960  43.880  0.00  0.00           H  
ATOM   1179  N   TYR    78      31.360  53.710  42.010  0.00  0.00           N  
ATOM   1180  CA  TYR    78      32.780  53.720  42.280  0.00  0.00           C  
ATOM   1181  C   TYR    78      33.290  55.180  42.130  0.00  0.00           C  
ATOM   1182  O   TYR    78      32.560  56.120  41.880  0.00  0.00           O  
ATOM   1183  CB  TYR    78      33.520  52.710  41.410  0.00  0.00           C  
ATOM   1184  CG  TYR    78      33.000  51.280  41.450  0.00  0.00           C  
ATOM   1185  CD1 TYR    78      33.440  50.420  42.430  0.00  0.00           C  
ATOM   1186  CD2 TYR    78      32.180  50.840  40.440  0.00  0.00           C  
ATOM   1187  CE1 TYR    78      32.930  49.080  42.540  0.00  0.00           C  
ATOM   1188  CE2 TYR    78      31.730  49.540  40.500  0.00  0.00           C  
ATOM   1189  CZ  TYR    78      32.120  48.630  41.510  0.00  0.00           C  
ATOM   1190  OH  TYR    78      31.650  47.410  41.410  0.00  0.00           O  
ATOM   1191  H   TYR    78      31.090  54.200  41.170  0.00  0.00           H  
ATOM   1192  HA  TYR    78      32.840  53.380  43.310  0.00  0.00           H  
ATOM   1193  HB2 TYR    78      33.580  53.070  40.390  0.00  0.00           H  
ATOM   1194  HB3 TYR    78      34.570  52.670  41.720  0.00  0.00           H  
ATOM   1195  HD1 TYR    78      34.230  50.850  43.040  0.00  0.00           H  
ATOM   1196  HD2 TYR    78      31.850  51.530  39.680  0.00  0.00           H  
ATOM   1197  HE1 TYR    78      33.280  48.380  43.290  0.00  0.00           H  
ATOM   1198  HE2 TYR    78      31.010  49.220  39.770  0.00  0.00           H  
ATOM   1199  HH  TYR    78      32.160  46.730  41.860  0.00  0.00           H  
ATOM   1200  N   THR    79      34.600  55.290  42.370  0.00  0.00           N  
ATOM   1201  CA  THR    79      35.270  56.670  42.380  0.00  0.00           C  
ATOM   1202  C   THR    79      35.600  57.070  40.920  0.00  0.00           C  
ATOM   1203  O   THR    79      36.010  58.160  40.660  0.00  0.00           O  
ATOM   1204  CB  THR    79      36.580  56.600  43.210  0.00  0.00           C  
ATOM   1205  OG1 THR    79      37.470  55.710  42.600  0.00  0.00           O  
ATOM   1206  CG2 THR    79      36.260  56.210  44.660  0.00  0.00           C  
ATOM   1207  H   THR    79      35.040  54.470  42.740  0.00  0.00           H  
ATOM   1208  HA  THR    79      34.610  57.470  42.700  0.00  0.00           H  
ATOM   1209  HB  THR    79      37.080  57.570  43.210  0.00  0.00           H  
ATOM   1210  HG1 THR    79      38.210  56.240  42.300  0.00  0.00           H  
ATOM   1211 HG21 THR    79      35.360  56.730  44.990  0.00  0.00           H  
ATOM   1212 HG22 THR    79      36.050  55.140  44.750  0.00  0.00           H  
ATOM   1213 HG23 THR    79      37.170  56.390  45.240  0.00  0.00           H  
ATOM   1214  N   GLN    80      35.510  56.080  39.970  0.00  0.00           N  
ATOM   1215  CA  GLN    80      35.970  56.290  38.590  0.00  0.00           C  
ATOM   1216  C   GLN    80      35.030  55.700  37.460  0.00  0.00           C  
ATOM   1217  O   GLN    80      35.400  55.640  36.290  0.00  0.00           O  
ATOM   1218  CB  GLN    80      37.420  55.800  38.490  0.00  0.00           C  
ATOM   1219  CG  GLN    80      37.680  54.330  37.980  0.00  0.00           C  
ATOM   1220  CD  GLN    80      37.020  53.170  38.630  0.00  0.00           C  
ATOM   1221  OE1 GLN    80      36.420  53.310  39.720  0.00  0.00           O  
ATOM   1222  NE2 GLN    80      36.930  52.010  38.120  0.00  0.00           N  
ATOM   1223  H   GLN    80      35.270  55.130  40.210  0.00  0.00           H  
ATOM   1224  HA  GLN    80      35.980  57.370  38.460  0.00  0.00           H  
ATOM   1225  HB2 GLN    80      37.860  56.580  37.860  0.00  0.00           H  
ATOM   1226  HB3 GLN    80      37.960  55.930  39.420  0.00  0.00           H  
ATOM   1227  HG2 GLN    80      37.590  54.240  36.900  0.00  0.00           H  
ATOM   1228  HG3 GLN    80      38.720  54.180  38.300  0.00  0.00           H  
ATOM   1229 HE21 GLN    80      36.570  51.270  38.710  0.00  0.00           H  
ATOM   1230 HE22 GLN    80      37.390  51.820  37.240  0.00  0.00           H  
ATOM   1231  N   GLY    81      33.790  55.270  37.830  0.00  0.00           N  
ATOM   1232  CA  GLY    81      32.880  54.380  36.960  0.00  0.00           C  
ATOM   1233  C   GLY    81      31.720  53.800  37.710  0.00  0.00           C  
ATOM   1234  O   GLY    81      31.720  53.870  38.950  0.00  0.00           O  
ATOM   1235  H   GLY    81      33.520  55.410  38.790  0.00  0.00           H  
ATOM   1236  HA2 GLY    81      32.470  55.040  36.190  0.00  0.00           H  
ATOM   1237  HA3 GLY    81      33.560  53.720  36.430  0.00  0.00           H  
ATOM   1238  N   LYS    82      30.680  53.210  37.090  0.00  0.00           N  
ATOM   1239  CA  LYS    82      29.570  52.560  37.770  0.00  0.00           C  
ATOM   1240  C   LYS    82      28.910  51.490  36.880  0.00  0.00           C  
ATOM   1241  O   LYS    82      29.050  51.530  35.630  0.00  0.00           O  
ATOM   1242  CB  LYS    82      28.550  53.670  38.150  0.00  0.00           C  
ATOM   1243  CG  LYS    82      28.170  54.530  36.890  0.00  0.00           C  
ATOM   1244  CD  LYS    82      27.090  55.550  37.210  0.00  0.00           C  
ATOM   1245  CE  LYS    82      26.680  56.280  35.930  0.00  0.00           C  
ATOM   1246  NZ  LYS    82      25.530  57.240  36.190  0.00  0.00           N  
ATOM   1247  H   LYS    82      30.710  53.230  36.090  0.00  0.00           H  
ATOM   1248  HA  LYS    82      29.930  52.210  38.740  0.00  0.00           H  
ATOM   1249  HB2 LYS    82      27.620  53.160  38.420  0.00  0.00           H  
ATOM   1250  HB3 LYS    82      28.900  54.170  39.050  0.00  0.00           H  
ATOM   1251  HG2 LYS    82      28.950  55.180  36.480  0.00  0.00           H  
ATOM   1252  HG3 LYS    82      27.800  53.870  36.110  0.00  0.00           H  
ATOM   1253  HD2 LYS    82      26.220  55.110  37.680  0.00  0.00           H  
ATOM   1254  HD3 LYS    82      27.530  56.180  37.980  0.00  0.00           H  
ATOM   1255  HE2 LYS    82      27.530  56.790  35.500  0.00  0.00           H  
ATOM   1256  HE3 LYS    82      26.320  55.620  35.150  0.00  0.00           H  
ATOM   1257  HZ1 LYS    82      24.640  56.770  36.220  0.00  0.00           H  
ATOM   1258  HZ2 LYS    82      25.800  57.730  37.030  0.00  0.00           H  
ATOM   1259  HZ3 LYS    82      25.470  57.960  35.490  0.00  0.00           H  
ATOM   1260  N   TRP    83      28.070  50.590  37.480  0.00  0.00           N  
ATOM   1261  CA  TRP    83      27.310  49.570  36.700  0.00  0.00           C  
ATOM   1262  C   TRP    83      25.980  49.140  37.250  0.00  0.00           C  
ATOM   1263  O   TRP    83      25.790  49.190  38.460  0.00  0.00           O  
ATOM   1264  CB  TRP    83      28.150  48.360  36.380  0.00  0.00           C  
ATOM   1265  CG  TRP    83      28.540  47.480  37.520  0.00  0.00           C  
ATOM   1266  CD1 TRP    83      29.780  47.440  38.090  0.00  0.00           C  
ATOM   1267  CD2 TRP    83      27.740  46.450  38.220  0.00  0.00           C  
ATOM   1268  NE1 TRP    83      29.800  46.510  39.060  0.00  0.00           N  
ATOM   1269  CE2 TRP    83      28.610  45.800  39.140  0.00  0.00           C  
ATOM   1270  CE3 TRP    83      26.460  45.930  38.020  0.00  0.00           C  
ATOM   1271  CZ2 TRP    83      28.120  44.750  39.870  0.00  0.00           C  
ATOM   1272  CZ3 TRP    83      26.030  44.790  38.710  0.00  0.00           C  
ATOM   1273  CH2 TRP    83      26.850  44.200  39.690  0.00  0.00           C  
ATOM   1274  H   TRP    83      28.150  50.470  38.480  0.00  0.00           H  
ATOM   1275  HA  TRP    83      27.130  50.040  35.730  0.00  0.00           H  
ATOM   1276  HB2 TRP    83      27.740  47.810  35.530  0.00  0.00           H  
ATOM   1277  HB3 TRP    83      29.040  48.810  35.930  0.00  0.00           H  
ATOM   1278  HD1 TRP    83      30.640  48.060  37.850  0.00  0.00           H  
ATOM   1279  HE1 TRP    83      30.430  46.460  39.850  0.00  0.00           H  
ATOM   1280  HE3 TRP    83      25.840  46.320  37.230  0.00  0.00           H  
ATOM   1281  HZ2 TRP    83      28.760  44.280  40.600  0.00  0.00           H  
ATOM   1282  HZ3 TRP    83      25.130  44.320  38.340  0.00  0.00           H  
ATOM   1283  HH2 TRP    83      26.530  43.260  40.120  0.00  0.00           H  
ATOM   1284  N   GLU    84      24.970  48.810  36.460  0.00  0.00           N  
ATOM   1285  CA  GLU    84      23.690  48.190  36.920  0.00  0.00           C  
ATOM   1286  C   GLU    84      23.450  46.780  36.230  0.00  0.00           C  
ATOM   1287  O   GLU    84      23.980  46.540  35.120  0.00  0.00           O  
ATOM   1288  CB  GLU    84      22.560  49.250  36.730  0.00  0.00           C  
ATOM   1289  CG  GLU    84      21.830  49.200  35.350  0.00  0.00           C  
ATOM   1290  CD  GLU    84      21.000  50.440  35.070  0.00  0.00           C  
ATOM   1291  OE1 GLU    84      21.230  51.510  35.650  0.00  0.00           O  
ATOM   1292  OE2 GLU    84      20.080  50.370  34.280  0.00  0.00           O  
ATOM   1293  H   GLU    84      25.180  48.800  35.470  0.00  0.00           H  
ATOM   1294  HA  GLU    84      23.820  48.000  37.990  0.00  0.00           H  
ATOM   1295  HB2 GLU    84      21.810  49.200  37.510  0.00  0.00           H  
ATOM   1296  HB3 GLU    84      23.100  50.190  36.830  0.00  0.00           H  
ATOM   1297  HG2 GLU    84      22.550  48.950  34.570  0.00  0.00           H  
ATOM   1298  HG3 GLU    84      21.150  48.350  35.340  0.00  0.00           H  
ATOM   1299  N   GLY    85      22.750  45.820  36.850  0.00  0.00           N  
ATOM   1300  CA  GLY    85      22.530  44.510  36.350  0.00  0.00           C  
ATOM   1301  C   GLY    85      21.450  43.800  37.180  0.00  0.00           C  
ATOM   1302  O   GLY    85      20.590  44.340  37.880  0.00  0.00           O  
ATOM   1303  H   GLY    85      22.180  46.080  37.640  0.00  0.00           H  
ATOM   1304  HA2 GLY    85      22.250  44.520  35.290  0.00  0.00           H  
ATOM   1305  HA3 GLY    85      23.460  43.950  36.400  0.00  0.00           H  
ATOM   1306  N   GLU    86      21.580  42.480  37.150  0.00  0.00           N  
ATOM   1307  CA  GLU    86      20.520  41.530  37.720  0.00  0.00           C  
ATOM   1308  C   GLU    86      21.050  40.280  38.300  0.00  0.00           C  
ATOM   1309  O   GLU    86      21.980  39.740  37.670  0.00  0.00           O  
ATOM   1310  CB  GLU    86      19.540  41.190  36.580  0.00  0.00           C  
ATOM   1311  CG  GLU    86      18.580  42.340  36.220  0.00  0.00           C  
ATOM   1312  CD  GLU    86      17.810  42.180  34.880  0.00  0.00           C  
ATOM   1313  OE1 GLU    86      17.110  43.180  34.560  0.00  0.00           O  
ATOM   1314  OE2 GLU    86      18.000  41.130  34.110  0.00  0.00           O  
ATOM   1315  H   GLU    86      22.350  42.000  36.710  0.00  0.00           H  
ATOM   1316  HA  GLU    86      19.880  42.000  38.470  0.00  0.00           H  
ATOM   1317  HB2 GLU    86      20.090  40.850  35.710  0.00  0.00           H  
ATOM   1318  HB3 GLU    86      18.900  40.330  36.800  0.00  0.00           H  
ATOM   1319  HG2 GLU    86      17.850  42.370  37.030  0.00  0.00           H  
ATOM   1320  HG3 GLU    86      19.090  43.300  36.130  0.00  0.00           H  
ATOM   1321  N   LEU    87      20.530  39.850  39.370  0.00  0.00           N  
ATOM   1322  CA  LEU    87      21.020  38.610  40.070  0.00  0.00           C  
ATOM   1323  C   LEU    87      20.560  37.390  39.290  0.00  0.00           C  
ATOM   1324  O   LEU    87      19.330  37.250  39.110  0.00  0.00           O  
ATOM   1325  CB  LEU    87      20.580  38.540  41.560  0.00  0.00           C  
ATOM   1326  CG  LEU    87      21.130  39.660  42.450  0.00  0.00           C  
ATOM   1327  CD1 LEU    87      20.950  39.190  43.870  0.00  0.00           C  
ATOM   1328  CD2 LEU    87      22.640  39.810  42.230  0.00  0.00           C  
ATOM   1329  H   LEU    87      19.900  40.420  39.930  0.00  0.00           H  
ATOM   1330  HA  LEU    87      22.110  38.620  40.070  0.00  0.00           H  
ATOM   1331  HB2 LEU    87      19.490  38.600  41.490  0.00  0.00           H  
ATOM   1332  HB3 LEU    87      21.000  37.570  41.820  0.00  0.00           H  
ATOM   1333  HG  LEU    87      20.590  40.580  42.260  0.00  0.00           H  
ATOM   1334 HD11 LEU    87      19.900  38.990  44.080  0.00  0.00           H  
ATOM   1335 HD12 LEU    87      21.420  38.210  43.970  0.00  0.00           H  
ATOM   1336 HD13 LEU    87      21.410  39.900  44.560  0.00  0.00           H  
ATOM   1337 HD21 LEU    87      23.120  40.470  42.950  0.00  0.00           H  
ATOM   1338 HD22 LEU    87      23.180  38.870  42.390  0.00  0.00           H  
ATOM   1339 HD23 LEU    87      22.970  40.270  41.300  0.00  0.00           H  
ATOM   1340  N   GLY    88      21.460  36.450  38.910  0.00  0.00           N  
ATOM   1341  CA  GLY    88      21.040  35.050  38.550  0.00  0.00           C  
ATOM   1342  C   GLY    88      22.030  34.040  39.120  0.00  0.00           C  
ATOM   1343  O   GLY    88      22.920  34.440  39.870  0.00  0.00           O  
ATOM   1344  H   GLY    88      22.430  36.720  39.040  0.00  0.00           H  
ATOM   1345  HA2 GLY    88      20.070  34.670  38.870  0.00  0.00           H  
ATOM   1346  HA3 GLY    88      21.150  34.950  37.470  0.00  0.00           H  
ATOM   1347  N   THR    89      21.820  32.780  38.850  0.00  0.00           N  
ATOM   1348  CA  THR    89      22.860  31.710  39.030  0.00  0.00           C  
ATOM   1349  C   THR    89      23.010  30.970  37.670  0.00  0.00           C  
ATOM   1350  O   THR    89      22.120  30.940  36.820  0.00  0.00           O  
ATOM   1351  CB  THR    89      22.510  30.640  40.090  0.00  0.00           C  
ATOM   1352  OG1 THR    89      21.470  29.870  39.630  0.00  0.00           O  
ATOM   1353  CG2 THR    89      22.030  31.310  41.360  0.00  0.00           C  
ATOM   1354  H   THR    89      21.030  32.620  38.240  0.00  0.00           H  
ATOM   1355  HA  THR    89      23.870  32.110  39.130  0.00  0.00           H  
ATOM   1356  HB  THR    89      23.380  30.020  40.300  0.00  0.00           H  
ATOM   1357  HG1 THR    89      21.040  29.510  40.410  0.00  0.00           H  
ATOM   1358 HG21 THR    89      21.200  32.000  41.210  0.00  0.00           H  
ATOM   1359 HG22 THR    89      21.900  30.500  42.080  0.00  0.00           H  
ATOM   1360 HG23 THR    89      22.830  31.960  41.720  0.00  0.00           H  
ATOM   1361  N   ASP    90      24.230  30.420  37.380  0.00  0.00           N  
ATOM   1362  CA  ASP    90      24.450  29.540  36.230  0.00  0.00           C  
ATOM   1363  C   ASP    90      25.650  28.660  36.480  0.00  0.00           C  
ATOM   1364  O   ASP    90      26.330  28.830  37.470  0.00  0.00           O  
ATOM   1365  CB  ASP    90      24.780  30.320  34.950  0.00  0.00           C  
ATOM   1366  CG  ASP    90      24.340  29.590  33.630  0.00  0.00           C  
ATOM   1367  OD1 ASP    90      24.010  28.380  33.690  0.00  0.00           O  
ATOM   1368  OD2 ASP    90      24.270  30.280  32.610  0.00  0.00           O  
ATOM   1369  H   ASP    90      24.940  30.240  38.080  0.00  0.00           H  
ATOM   1370  HA  ASP    90      23.540  28.970  36.040  0.00  0.00           H  
ATOM   1371  HB2 ASP    90      24.390  31.330  35.060  0.00  0.00           H  
ATOM   1372  HB3 ASP    90      25.830  30.610  34.940  0.00  0.00           H  
ATOM   1373  N   LEU    91      26.030  27.720  35.630  0.00  0.00           N  
ATOM   1374  CA  LEU    91      27.230  26.930  35.780  0.00  0.00           C  
ATOM   1375  C   LEU    91      28.460  27.820  35.350  0.00  0.00           C  
ATOM   1376  O   LEU    91      28.410  28.670  34.470  0.00  0.00           O  
ATOM   1377  CB  LEU    91      27.120  25.690  34.920  0.00  0.00           C  
ATOM   1378  CG  LEU    91      25.870  24.770  34.980  0.00  0.00           C  
ATOM   1379  CD1 LEU    91      25.890  23.500  34.140  0.00  0.00           C  
ATOM   1380  CD2 LEU    91      25.920  24.290  36.460  0.00  0.00           C  
ATOM   1381  H   LEU    91      25.540  27.560  34.760  0.00  0.00           H  
ATOM   1382  HA  LEU    91      27.300  26.730  36.850  0.00  0.00           H  
ATOM   1383  HB2 LEU    91      26.970  26.120  33.930  0.00  0.00           H  
ATOM   1384  HB3 LEU    91      28.090  25.180  34.930  0.00  0.00           H  
ATOM   1385  HG  LEU    91      24.970  25.320  34.700  0.00  0.00           H  
ATOM   1386 HD11 LEU    91      25.060  22.810  34.300  0.00  0.00           H  
ATOM   1387 HD12 LEU    91      26.140  23.730  33.110  0.00  0.00           H  
ATOM   1388 HD13 LEU    91      26.830  23.060  34.490  0.00  0.00           H  
ATOM   1389 HD21 LEU    91      25.290  23.430  36.680  0.00  0.00           H  
ATOM   1390 HD22 LEU    91      26.890  24.030  36.890  0.00  0.00           H  
ATOM   1391 HD23 LEU    91      25.470  25.060  37.100  0.00  0.00           H  
ATOM   1392  N   VAL    92      29.630  27.670  36.010  0.00  0.00           N  
ATOM   1393  CA  VAL    92      30.840  28.450  35.750  0.00  0.00           C  
ATOM   1394  C   VAL    92      32.210  27.640  35.850  0.00  0.00           C  
ATOM   1395  O   VAL    92      32.340  26.710  36.670  0.00  0.00           O  
ATOM   1396  CB  VAL    92      30.820  29.690  36.760  0.00  0.00           C  
ATOM   1397  CG1 VAL    92      31.940  30.680  36.530  0.00  0.00           C  
ATOM   1398  CG2 VAL    92      29.520  30.520  36.770  0.00  0.00           C  
ATOM   1399  H   VAL    92      29.700  27.010  36.770  0.00  0.00           H  
ATOM   1400  HA  VAL    92      30.730  28.880  34.760  0.00  0.00           H  
ATOM   1401  HB  VAL    92      30.890  29.310  37.780  0.00  0.00           H  
ATOM   1402 HG11 VAL    92      32.930  30.240  36.470  0.00  0.00           H  
ATOM   1403 HG12 VAL    92      31.780  31.310  35.650  0.00  0.00           H  
ATOM   1404 HG13 VAL    92      31.980  31.230  37.460  0.00  0.00           H  
ATOM   1405 HG21 VAL    92      28.640  29.910  36.960  0.00  0.00           H  
ATOM   1406 HG22 VAL    92      29.570  31.270  37.570  0.00  0.00           H  
ATOM   1407 HG23 VAL    92      29.410  30.930  35.770  0.00  0.00           H  
ATOM   1408  N   SER    93      33.140  27.940  34.910  0.00  0.00           N  
ATOM   1409  CA  SER    93      34.390  27.210  34.850  0.00  0.00           C  
ATOM   1410  C   SER    93      35.600  28.000  34.280  0.00  0.00           C  
ATOM   1411  O   SER    93      35.410  28.830  33.430  0.00  0.00           O  
ATOM   1412  CB  SER    93      34.260  25.930  34.110  0.00  0.00           C  
ATOM   1413  OG  SER    93      35.230  25.030  34.370  0.00  0.00           O  
ATOM   1414  H   SER    93      32.980  28.650  34.210  0.00  0.00           H  
ATOM   1415  HA  SER    93      34.640  26.900  35.870  0.00  0.00           H  
ATOM   1416  HB2 SER    93      33.270  25.500  34.310  0.00  0.00           H  
ATOM   1417  HB3 SER    93      34.210  26.210  33.060  0.00  0.00           H  
ATOM   1418  HG  SER    93      34.970  24.550  35.160  0.00  0.00           H  
ATOM   1419  N   ILE    94      36.760  27.500  34.660  0.00  0.00           N  
ATOM   1420  CA  ILE    94      38.070  28.010  34.260  0.00  0.00           C  
ATOM   1421  C   ILE    94      38.630  26.990  33.250  0.00  0.00           C  
ATOM   1422  O   ILE    94      39.300  26.030  33.730  0.00  0.00           O  
ATOM   1423  CB  ILE    94      38.910  28.120  35.580  0.00  0.00           C  
ATOM   1424  CG1 ILE    94      38.300  28.880  36.810  0.00  0.00           C  
ATOM   1425  CG2 ILE    94      40.330  28.610  35.270  0.00  0.00           C  
ATOM   1426  CD1 ILE    94      38.870  28.380  38.160  0.00  0.00           C  
ATOM   1427  H   ILE    94      36.870  26.720  35.290  0.00  0.00           H  
ATOM   1428  HA  ILE    94      37.970  29.010  33.830  0.00  0.00           H  
ATOM   1429  HB  ILE    94      39.020  27.130  36.010  0.00  0.00           H  
ATOM   1430 HG12 ILE    94      38.450  29.950  36.740  0.00  0.00           H  
ATOM   1431 HG13 ILE    94      37.240  28.630  36.860  0.00  0.00           H  
ATOM   1432 HG21 ILE    94      40.250  29.690  35.170  0.00  0.00           H  
ATOM   1433 HG22 ILE    94      41.090  28.300  35.980  0.00  0.00           H  
ATOM   1434 HG23 ILE    94      40.650  28.250  34.290  0.00  0.00           H  
ATOM   1435 HD11 ILE    94      39.960  28.300  38.190  0.00  0.00           H  
ATOM   1436 HD12 ILE    94      38.550  29.090  38.930  0.00  0.00           H  
ATOM   1437 HD13 ILE    94      38.470  27.380  38.330  0.00  0.00           H  
ATOM   1438  N   PRO    95      38.570  27.200  31.930  0.00  0.00           N  
ATOM   1439  CA  PRO    95      39.190  26.370  30.890  0.00  0.00           C  
ATOM   1440  C   PRO    95      40.620  25.840  31.150  0.00  0.00           C  
ATOM   1441  O   PRO    95      40.870  24.660  30.800  0.00  0.00           O  
ATOM   1442  CB  PRO    95      39.310  27.260  29.610  0.00  0.00           C  
ATOM   1443  CG  PRO    95      38.080  28.130  29.820  0.00  0.00           C  
ATOM   1444  CD  PRO    95      37.820  28.260  31.290  0.00  0.00           C  
ATOM   1445  HA  PRO    95      38.480  25.570  30.680  0.00  0.00           H  
ATOM   1446  HB2 PRO    95      40.180  27.910  29.580  0.00  0.00           H  
ATOM   1447  HB3 PRO    95      39.200  26.640  28.720  0.00  0.00           H  
ATOM   1448  HG2 PRO    95      38.170  29.110  29.340  0.00  0.00           H  
ATOM   1449  HG3 PRO    95      37.190  27.680  29.380  0.00  0.00           H  
ATOM   1450  HD2 PRO    95      38.270  29.230  31.510  0.00  0.00           H  
ATOM   1451  HD3 PRO    95      36.740  28.210  31.450  0.00  0.00           H  
ATOM   1452  N   HIS    96      41.530  26.670  31.640  0.00  0.00           N  
ATOM   1453  CA  HIS    96      42.820  26.280  32.270  0.00  0.00           C  
ATOM   1454  C   HIS    96      42.820  26.620  33.820  0.00  0.00           C  
ATOM   1455  O   HIS    96      43.370  27.640  34.220  0.00  0.00           O  
ATOM   1456  CB  HIS    96      43.970  26.950  31.450  0.00  0.00           C  
ATOM   1457  CG  HIS    96      43.920  26.480  29.980  0.00  0.00           C  
ATOM   1458  ND1 HIS    96      43.750  25.150  29.550  0.00  0.00           N  
ATOM   1459  CD2 HIS    96      43.860  27.260  28.880  0.00  0.00           C  
ATOM   1460  CE1 HIS    96      43.770  25.150  28.210  0.00  0.00           C  
ATOM   1461  NE2 HIS    96      43.790  26.410  27.810  0.00  0.00           N  
ATOM   1462  H   HIS    96      41.300  27.650  31.610  0.00  0.00           H  
ATOM   1463  HA  HIS    96      43.070  25.220  32.280  0.00  0.00           H  
ATOM   1464  HB2 HIS    96      43.980  28.030  31.340  0.00  0.00           H  
ATOM   1465  HB3 HIS    96      44.920  26.740  31.930  0.00  0.00           H  
ATOM   1466  HD1 HIS    96      43.930  24.390  30.190  0.00  0.00           H  
ATOM   1467  HD2 HIS    96      43.940  28.330  28.830  0.00  0.00           H  
ATOM   1468  HE1 HIS    96      43.810  24.290  27.550  0.00  0.00           H  
ATOM   1469  HE2 HIS    96      43.620  26.650  26.840  0.00  0.00           H  
ATOM   1470  N   GLY    97      42.340  25.640  34.580  0.00  0.00           N  
ATOM   1471  CA  GLY    97      42.090  25.710  35.970  0.00  0.00           C  
ATOM   1472  C   GLY    97      42.010  24.380  36.740  0.00  0.00           C  
ATOM   1473  O   GLY    97      42.730  23.440  36.460  0.00  0.00           O  
ATOM   1474  H   GLY    97      42.040  24.800  34.110  0.00  0.00           H  
ATOM   1475  HA2 GLY    97      42.730  26.450  36.450  0.00  0.00           H  
ATOM   1476  HA3 GLY    97      41.090  26.140  36.050  0.00  0.00           H  
ATOM   1477  N   PRO    98      41.040  24.250  37.670  0.00  0.00           N  
ATOM   1478  CA  PRO    98      40.790  23.100  38.510  0.00  0.00           C  
ATOM   1479  C   PRO    98      40.320  21.840  37.700  0.00  0.00           C  
ATOM   1480  O   PRO    98      40.430  20.790  38.410  0.00  0.00           O  
ATOM   1481  CB  PRO    98      39.700  23.510  39.480  0.00  0.00           C  
ATOM   1482  CG  PRO    98      39.820  24.990  39.590  0.00  0.00           C  
ATOM   1483  CD  PRO    98      40.260  25.380  38.160  0.00  0.00           C  
ATOM   1484  HA  PRO    98      41.740  22.970  39.020  0.00  0.00           H  
ATOM   1485  HB2 PRO    98      38.700  23.410  39.040  0.00  0.00           H  
ATOM   1486  HB3 PRO    98      39.700  23.070  40.470  0.00  0.00           H  
ATOM   1487  HG2 PRO    98      38.910  25.540  39.820  0.00  0.00           H  
ATOM   1488  HG3 PRO    98      40.670  25.250  40.220  0.00  0.00           H  
ATOM   1489  HD2 PRO    98      39.410  25.590  37.510  0.00  0.00           H  
ATOM   1490  HD3 PRO    98      40.880  26.280  38.250  0.00  0.00           H  
ATOM   1491  N   ASN    99      39.980  21.790  36.410  0.00  0.00           N  
ATOM   1492  CA  ASN    99      39.240  20.770  35.700  0.00  0.00           C  
ATOM   1493  C   ASN    99      37.840  20.390  36.370  0.00  0.00           C  
ATOM   1494  O   ASN    99      37.550  19.210  36.470  0.00  0.00           O  
ATOM   1495  CB  ASN    99      40.190  19.540  35.490  0.00  0.00           C  
ATOM   1496  CG  ASN    99      41.360  19.950  34.630  0.00  0.00           C  
ATOM   1497  OD1 ASN    99      42.440  20.280  35.090  0.00  0.00           O  
ATOM   1498  ND2 ASN    99      41.210  19.990  33.330  0.00  0.00           N  
ATOM   1499  H   ASN    99      39.970  22.680  35.930  0.00  0.00           H  
ATOM   1500  HA  ASN    99      38.930  21.160  34.740  0.00  0.00           H  
ATOM   1501  HB2 ASN    99      40.470  19.210  36.480  0.00  0.00           H  
ATOM   1502  HB3 ASN    99      39.530  18.760  35.100  0.00  0.00           H  
ATOM   1503 HD21 ASN    99      42.050  20.070  32.780  0.00  0.00           H  
ATOM   1504 HD22 ASN    99      40.350  19.670  32.910  0.00  0.00           H  
ATOM   1505  N   VAL   100      37.000  21.340  36.820  0.00  0.00           N  
ATOM   1506  CA  VAL   100      35.630  21.150  37.440  0.00  0.00           C  
ATOM   1507  C   VAL   100      34.800  22.300  36.940  0.00  0.00           C  
ATOM   1508  O   VAL   100      35.270  23.380  36.640  0.00  0.00           O  
ATOM   1509  CB  VAL   100      35.750  20.920  38.960  0.00  0.00           C  
ATOM   1510  CG1 VAL   100      37.040  20.380  39.410  0.00  0.00           C  
ATOM   1511  CG2 VAL   100      35.560  22.250  39.690  0.00  0.00           C  
ATOM   1512  H   VAL   100      37.350  22.270  36.620  0.00  0.00           H  
ATOM   1513  HA  VAL   100      35.270  20.230  36.980  0.00  0.00           H  
ATOM   1514  HB  VAL   100      34.970  20.220  39.260  0.00  0.00           H  
ATOM   1515 HG11 VAL   100      37.190  19.340  39.110  0.00  0.00           H  
ATOM   1516 HG12 VAL   100      37.820  21.060  39.070  0.00  0.00           H  
ATOM   1517 HG13 VAL   100      37.080  20.450  40.500  0.00  0.00           H  
ATOM   1518 HG21 VAL   100      36.220  23.070  39.380  0.00  0.00           H  
ATOM   1519 HG22 VAL   100      34.550  22.560  39.450  0.00  0.00           H  
ATOM   1520 HG23 VAL   100      35.610  22.100  40.770  0.00  0.00           H  
ATOM   1521  N   THR   101      33.490  22.050  37.060  0.00  0.00           N  
ATOM   1522  CA  THR   101      32.340  22.990  36.890  0.00  0.00           C  
ATOM   1523  C   THR   101      31.510  23.130  38.260  0.00  0.00           C  
ATOM   1524  O   THR   101      31.360  22.090  38.910  0.00  0.00           O  
ATOM   1525  CB  THR   101      31.370  22.640  35.660  0.00  0.00           C  
ATOM   1526  OG1 THR   101      31.990  22.280  34.510  0.00  0.00           O  
ATOM   1527  CG2 THR   101      30.410  23.750  35.190  0.00  0.00           C  
ATOM   1528  H   THR   101      33.160  21.120  37.310  0.00  0.00           H  
ATOM   1529  HA  THR   101      32.690  24.020  36.760  0.00  0.00           H  
ATOM   1530  HB  THR   101      30.850  21.740  35.970  0.00  0.00           H  
ATOM   1531  HG1 THR   101      31.350  22.080  33.820  0.00  0.00           H  
ATOM   1532 HG21 THR   101      29.740  23.450  34.380  0.00  0.00           H  
ATOM   1533 HG22 THR   101      29.770  23.970  36.050  0.00  0.00           H  
ATOM   1534 HG23 THR   101      30.840  24.720  34.940  0.00  0.00           H  
ATOM   1535  N   VAL   102      30.930  24.280  38.490  0.00  0.00           N  
ATOM   1536  CA  VAL   102      30.110  24.520  39.750  0.00  0.00           C  
ATOM   1537  C   VAL   102      28.940  25.510  39.420  0.00  0.00           C  
ATOM   1538  O   VAL   102      29.090  26.430  38.630  0.00  0.00           O  
ATOM   1539  CB  VAL   102      30.910  25.140  40.910  0.00  0.00           C  
ATOM   1540  CG1 VAL   102      31.690  24.030  41.570  0.00  0.00           C  
ATOM   1541  CG2 VAL   102      31.820  26.350  40.620  0.00  0.00           C  
ATOM   1542  H   VAL   102      31.300  25.030  37.920  0.00  0.00           H  
ATOM   1543  HA  VAL   102      29.640  23.610  40.130  0.00  0.00           H  
ATOM   1544  HB  VAL   102      30.200  25.530  41.640  0.00  0.00           H  
ATOM   1545 HG11 VAL   102      31.160  23.080  41.650  0.00  0.00           H  
ATOM   1546 HG12 VAL   102      32.630  23.900  41.030  0.00  0.00           H  
ATOM   1547 HG13 VAL   102      31.980  24.190  42.610  0.00  0.00           H  
ATOM   1548 HG21 VAL   102      31.190  27.070  40.100  0.00  0.00           H  
ATOM   1549 HG22 VAL   102      32.170  26.800  41.550  0.00  0.00           H  
ATOM   1550 HG23 VAL   102      32.640  26.030  39.970  0.00  0.00           H  
ATOM   1551  N   ARG   103      27.790  25.330  40.090  0.00  0.00           N  
ATOM   1552  CA  ARG   103      26.730  26.400  40.050  0.00  0.00           C  
ATOM   1553  C   ARG   103      27.240  27.450  41.030  0.00  0.00           C  
ATOM   1554  O   ARG   103      27.750  27.110  42.070  0.00  0.00           O  
ATOM   1555  CB  ARG   103      25.410  25.810  40.570  0.00  0.00           C  
ATOM   1556  CG  ARG   103      24.220  26.640  40.070  0.00  0.00           C  
ATOM   1557  CD  ARG   103      22.900  25.940  40.260  0.00  0.00           C  
ATOM   1558  NE  ARG   103      22.800  24.590  39.720  0.00  0.00           N  
ATOM   1559  CZ  ARG   103      22.570  24.200  38.500  0.00  0.00           C  
ATOM   1560  NH1 ARG   103      22.310  25.100  37.550  0.00  0.00           N  
ATOM   1561  NH2 ARG   103      22.400  22.940  38.130  0.00  0.00           N  
ATOM   1562  H   ARG   103      27.720  24.560  40.750  0.00  0.00           H  
ATOM   1563  HA  ARG   103      26.590  26.770  39.040  0.00  0.00           H  
ATOM   1564  HB2 ARG   103      25.300  24.800  40.160  0.00  0.00           H  
ATOM   1565  HB3 ARG   103      25.430  25.770  41.660  0.00  0.00           H  
ATOM   1566  HG2 ARG   103      24.050  27.560  40.630  0.00  0.00           H  
ATOM   1567  HG3 ARG   103      24.290  26.900  39.010  0.00  0.00           H  
ATOM   1568  HD2 ARG   103      22.620  25.900  41.320  0.00  0.00           H  
ATOM   1569  HD3 ARG   103      22.090  26.500  39.790  0.00  0.00           H  
ATOM   1570  HE  ARG   103      22.800  23.810  40.360  0.00  0.00           H  
ATOM   1571 HH11 ARG   103      21.750  24.780  36.770  0.00  0.00           H  
ATOM   1572 HH12 ARG   103      22.400  26.090  37.750  0.00  0.00           H  
ATOM   1573 HH21 ARG   103      22.410  22.780  37.130  0.00  0.00           H  
ATOM   1574 HH22 ARG   103      22.420  22.200  38.820  0.00  0.00           H  
ATOM   1575  N   ALA   104      27.080  28.730  40.680  0.00  0.00           N  
ATOM   1576  CA  ALA   104      27.270  29.820  41.590  0.00  0.00           C  
ATOM   1577  C   ALA   104      26.280  31.030  41.310  0.00  0.00           C  
ATOM   1578  O   ALA   104      25.590  31.070  40.270  0.00  0.00           O  
ATOM   1579  CB  ALA   104      28.730  30.190  41.510  0.00  0.00           C  
ATOM   1580  H   ALA   104      26.740  28.970  39.760  0.00  0.00           H  
ATOM   1581  HA  ALA   104      27.110  29.410  42.580  0.00  0.00           H  
ATOM   1582  HB1 ALA   104      28.900  30.300  40.440  0.00  0.00           H  
ATOM   1583  HB2 ALA   104      28.970  31.030  42.160  0.00  0.00           H  
ATOM   1584  HB3 ALA   104      29.330  29.350  41.840  0.00  0.00           H  
ATOM   1585  N   ASN   105      26.240  31.950  42.290  0.00  0.00           N  
ATOM   1586  CA  ASN   105      25.580  33.270  41.960  0.00  0.00           C  
ATOM   1587  C   ASN   105      26.440  34.120  40.990  0.00  0.00           C  
ATOM   1588  O   ASN   105      27.670  34.150  41.030  0.00  0.00           O  
ATOM   1589  CB  ASN   105      25.200  34.090  43.210  0.00  0.00           C  
ATOM   1590  CG  ASN   105      24.590  33.240  44.310  0.00  0.00           C  
ATOM   1591  OD1 ASN   105      23.560  32.620  44.110  0.00  0.00           O  
ATOM   1592  ND2 ASN   105      25.200  33.180  45.410  0.00  0.00           N  
ATOM   1593  H   ASN   105      26.600  31.710  43.210  0.00  0.00           H  
ATOM   1594  HA  ASN   105      24.670  33.050  41.410  0.00  0.00           H  
ATOM   1595  HB2 ASN   105      26.010  34.730  43.550  0.00  0.00           H  
ATOM   1596  HB3 ASN   105      24.430  34.710  42.740  0.00  0.00           H  
ATOM   1597 HD21 ASN   105      24.860  32.360  45.900  0.00  0.00           H  
ATOM   1598 HD22 ASN   105      26.070  33.690  45.450  0.00  0.00           H  
ATOM   1599  N   ILE   106      25.740  34.840  40.080  0.00  0.00           N  
ATOM   1600  CA  ILE   106      26.440  35.820  39.180  0.00  0.00           C  
ATOM   1601  C   ILE   106      25.560  37.060  38.970  0.00  0.00           C  
ATOM   1602  O   ILE   106      24.360  37.020  38.830  0.00  0.00           O  
ATOM   1603  CB  ILE   106      26.610  35.180  37.780  0.00  0.00           C  
ATOM   1604  CG1 ILE   106      27.140  33.730  37.680  0.00  0.00           C  
ATOM   1605  CG2 ILE   106      27.490  36.090  36.970  0.00  0.00           C  
ATOM   1606  CD1 ILE   106      26.780  33.050  36.330  0.00  0.00           C  
ATOM   1607  H   ILE   106      24.730  34.820  40.080  0.00  0.00           H  
ATOM   1608  HA  ILE   106      27.450  36.030  39.550  0.00  0.00           H  
ATOM   1609  HB  ILE   106      25.620  35.200  37.340  0.00  0.00           H  
ATOM   1610 HG12 ILE   106      28.220  33.610  37.740  0.00  0.00           H  
ATOM   1611 HG13 ILE   106      26.700  33.150  38.500  0.00  0.00           H  
ATOM   1612 HG21 ILE   106      27.420  35.650  35.980  0.00  0.00           H  
ATOM   1613 HG22 ILE   106      27.130  37.120  36.980  0.00  0.00           H  
ATOM   1614 HG23 ILE   106      28.540  36.060  37.260  0.00  0.00           H  
ATOM   1615 HD11 ILE   106      26.870  31.970  36.470  0.00  0.00           H  
ATOM   1616 HD12 ILE   106      25.760  33.380  36.160  0.00  0.00           H  
ATOM   1617 HD13 ILE   106      27.450  33.420  35.550  0.00  0.00           H  
ATOM   1618  N   ALA   107      26.100  38.290  39.120  0.00  0.00           N  
ATOM   1619  CA  ALA   107      25.400  39.510  38.690  0.00  0.00           C  
ATOM   1620  C   ALA   107      25.710  39.760  37.140  0.00  0.00           C  
ATOM   1621  O   ALA   107      26.840  39.970  36.660  0.00  0.00           O  
ATOM   1622  CB  ALA   107      25.910  40.600  39.620  0.00  0.00           C  
ATOM   1623  H   ALA   107      27.070  38.380  39.400  0.00  0.00           H  
ATOM   1624  HA  ALA   107      24.320  39.410  38.800  0.00  0.00           H  
ATOM   1625  HB1 ALA   107      26.990  40.550  39.550  0.00  0.00           H  
ATOM   1626  HB2 ALA   107      25.530  41.590  39.390  0.00  0.00           H  
ATOM   1627  HB3 ALA   107      25.510  40.360  40.610  0.00  0.00           H  
ATOM   1628  N   ALA   108      24.670  39.760  36.370  0.00  0.00           N  
ATOM   1629  CA  ALA   108      24.720  40.090  34.920  0.00  0.00           C  
ATOM   1630  C   ALA   108      24.400  41.540  34.650  0.00  0.00           C  
ATOM   1631  O   ALA   108      23.340  41.960  35.040  0.00  0.00           O  
ATOM   1632  CB  ALA   108      23.650  39.120  34.300  0.00  0.00           C  
ATOM   1633  H   ALA   108      23.770  39.480  36.730  0.00  0.00           H  
ATOM   1634  HA  ALA   108      25.660  39.800  34.440  0.00  0.00           H  
ATOM   1635  HB1 ALA   108      24.090  38.130  34.390  0.00  0.00           H  
ATOM   1636  HB2 ALA   108      22.700  39.160  34.830  0.00  0.00           H  
ATOM   1637  HB3 ALA   108      23.650  39.310  33.220  0.00  0.00           H  
ATOM   1638  N   ILE   109      25.390  42.340  34.070  0.00  0.00           N  
ATOM   1639  CA  ILE   109      25.420  43.770  33.890  0.00  0.00           C  
ATOM   1640  C   ILE   109      24.550  44.110  32.640  0.00  0.00           C  
ATOM   1641  O   ILE   109      24.930  43.790  31.470  0.00  0.00           O  
ATOM   1642  CB  ILE   109      26.810  44.330  33.780  0.00  0.00           C  
ATOM   1643  CG1 ILE   109      27.560  44.060  35.080  0.00  0.00           C  
ATOM   1644  CG2 ILE   109      26.870  45.830  33.470  0.00  0.00           C  
ATOM   1645  CD1 ILE   109      29.000  44.490  35.130  0.00  0.00           C  
ATOM   1646  H   ILE   109      26.220  41.820  33.800  0.00  0.00           H  
ATOM   1647  HA  ILE   109      24.870  44.230  34.710  0.00  0.00           H  
ATOM   1648  HB  ILE   109      27.290  43.790  32.960  0.00  0.00           H  
ATOM   1649 HG12 ILE   109      27.000  44.600  35.840  0.00  0.00           H  
ATOM   1650 HG13 ILE   109      27.570  43.010  35.380  0.00  0.00           H  
ATOM   1651 HG21 ILE   109      27.900  46.160  33.360  0.00  0.00           H  
ATOM   1652 HG22 ILE   109      26.460  46.030  32.480  0.00  0.00           H  
ATOM   1653 HG23 ILE   109      26.300  46.320  34.250  0.00  0.00           H  
ATOM   1654 HD11 ILE   109      29.040  45.560  35.340  0.00  0.00           H  
ATOM   1655 HD12 ILE   109      29.440  43.950  35.970  0.00  0.00           H  
ATOM   1656 HD13 ILE   109      29.480  44.230  34.190  0.00  0.00           H  
ATOM   1657  N   THR   110      23.380  44.750  32.760  0.00  0.00           N  
ATOM   1658  CA  THR   110      22.550  45.290  31.720  0.00  0.00           C  
ATOM   1659  C   THR   110      22.910  46.700  31.150  0.00  0.00           C  
ATOM   1660  O   THR   110      22.720  46.940  29.980  0.00  0.00           O  
ATOM   1661  CB  THR   110      21.050  45.270  32.100  0.00  0.00           C  
ATOM   1662  OG1 THR   110      20.700  46.080  33.210  0.00  0.00           O  
ATOM   1663  CG2 THR   110      20.640  43.770  32.600  0.00  0.00           C  
ATOM   1664  H   THR   110      23.090  44.990  33.700  0.00  0.00           H  
ATOM   1665  HA  THR   110      22.600  44.650  30.840  0.00  0.00           H  
ATOM   1666  HB  THR   110      20.480  45.540  31.210  0.00  0.00           H  
ATOM   1667  HG1 THR   110      20.590  46.970  32.850  0.00  0.00           H  
ATOM   1668 HG21 THR   110      21.320  43.330  33.330  0.00  0.00           H  
ATOM   1669 HG22 THR   110      19.590  43.730  32.900  0.00  0.00           H  
ATOM   1670 HG23 THR   110      20.930  43.080  31.810  0.00  0.00           H  
ATOM   1671  N   GLU   111      23.560  47.500  32.000  0.00  0.00           N  
ATOM   1672  CA  GLU   111      24.000  48.910  31.610  0.00  0.00           C  
ATOM   1673  C   GLU   111      25.210  49.350  32.430  0.00  0.00           C  
ATOM   1674  O   GLU   111      25.150  49.100  33.620  0.00  0.00           O  
ATOM   1675  CB  GLU   111      22.710  49.750  31.850  0.00  0.00           C  
ATOM   1676  CG  GLU   111      22.570  51.090  31.140  0.00  0.00           C  
ATOM   1677  CD  GLU   111      23.010  51.000  29.730  0.00  0.00           C  
ATOM   1678  OE1 GLU   111      22.230  50.940  28.750  0.00  0.00           O  
ATOM   1679  OE2 GLU   111      24.230  51.220  29.580  0.00  0.00           O  
ATOM   1680  H   GLU   111      23.710  47.180  32.950  0.00  0.00           H  
ATOM   1681  HA  GLU   111      24.310  48.770  30.580  0.00  0.00           H  
ATOM   1682  HB2 GLU   111      21.810  49.150  31.710  0.00  0.00           H  
ATOM   1683  HB3 GLU   111      22.760  49.940  32.920  0.00  0.00           H  
ATOM   1684  HG2 GLU   111      21.560  51.450  31.340  0.00  0.00           H  
ATOM   1685  HG3 GLU   111      23.220  51.770  31.690  0.00  0.00           H  
ATOM   1686  N   SER   112      26.100  50.190  31.920  0.00  0.00           N  
ATOM   1687  CA  SER   112      27.360  50.660  32.580  0.00  0.00           C  
ATOM   1688  C   SER   112      28.110  51.910  31.990  0.00  0.00           C  
ATOM   1689  O   SER   112      27.960  52.170  30.820  0.00  0.00           O  
ATOM   1690  CB  SER   112      28.350  49.570  32.810  0.00  0.00           C  
ATOM   1691  OG  SER   112      28.940  49.340  31.520  0.00  0.00           O  
ATOM   1692  H   SER   112      26.030  50.440  30.950  0.00  0.00           H  
ATOM   1693  HA  SER   112      27.050  50.970  33.580  0.00  0.00           H  
ATOM   1694  HB2 SER   112      29.030  49.880  33.600  0.00  0.00           H  
ATOM   1695  HB3 SER   112      27.820  48.670  33.120  0.00  0.00           H  
ATOM   1696  HG  SER   112      28.440  48.670  31.050  0.00  0.00           H  
ATOM   1697  N   ASP   113      28.620  52.800  32.810  0.00  0.00           N  
ATOM   1698  CA  ASP   113      29.340  54.020  32.400  0.00  0.00           C  
ATOM   1699  C   ASP   113      30.710  54.010  33.100  0.00  0.00           C  
ATOM   1700  O   ASP   113      30.830  53.870  34.350  0.00  0.00           O  
ATOM   1701  CB  ASP   113      28.560  55.280  32.680  0.00  0.00           C  
ATOM   1702  CG  ASP   113      29.300  56.580  32.260  0.00  0.00           C  
ATOM   1703  OD1 ASP   113      29.820  56.620  31.110  0.00  0.00           O  
ATOM   1704  OD2 ASP   113      29.560  57.460  33.090  0.00  0.00           O  
ATOM   1705  H   ASP   113      28.540  52.580  33.790  0.00  0.00           H  
ATOM   1706  HA  ASP   113      29.510  53.970  31.330  0.00  0.00           H  
ATOM   1707  HB2 ASP   113      27.530  55.270  32.320  0.00  0.00           H  
ATOM   1708  HB3 ASP   113      28.400  55.270  33.760  0.00  0.00           H  
ATOM   1709  N   LYS   114      31.780  54.160  32.300  0.00  0.00           N  
ATOM   1710  CA  LYS   114      33.230  54.190  32.630  0.00  0.00           C  
ATOM   1711  C   LYS   114      33.850  52.970  33.360  0.00  0.00           C  
ATOM   1712  O   LYS   114      35.070  52.830  33.460  0.00  0.00           O  
ATOM   1713  CB  LYS   114      33.600  55.560  33.200  0.00  0.00           C  
ATOM   1714  CG  LYS   114      32.970  56.740  32.410  0.00  0.00           C  
ATOM   1715  CD  LYS   114      33.510  58.080  32.770  0.00  0.00           C  
ATOM   1716  CE  LYS   114      32.770  59.190  32.040  0.00  0.00           C  
ATOM   1717  NZ  LYS   114      31.460  59.460  32.700  0.00  0.00           N  
ATOM   1718  H   LYS   114      31.550  54.350  31.340  0.00  0.00           H  
ATOM   1719  HA  LYS   114      33.690  54.150  31.640  0.00  0.00           H  
ATOM   1720  HB2 LYS   114      33.370  55.680  34.250  0.00  0.00           H  
ATOM   1721  HB3 LYS   114      34.670  55.700  33.060  0.00  0.00           H  
ATOM   1722  HG2 LYS   114      33.190  56.630  31.350  0.00  0.00           H  
ATOM   1723  HG3 LYS   114      31.890  56.660  32.480  0.00  0.00           H  
ATOM   1724  HD2 LYS   114      33.410  58.320  33.830  0.00  0.00           H  
ATOM   1725  HD3 LYS   114      34.540  58.280  32.470  0.00  0.00           H  
ATOM   1726  HE2 LYS   114      33.340  60.110  32.100  0.00  0.00           H  
ATOM   1727  HE3 LYS   114      32.640  58.970  30.980  0.00  0.00           H  
ATOM   1728  HZ1 LYS   114      31.110  60.350  32.380  0.00  0.00           H  
ATOM   1729  HZ2 LYS   114      30.880  58.700  32.390  0.00  0.00           H  
ATOM   1730  HZ3 LYS   114      31.570  59.490  33.710  0.00  0.00           H  
ATOM   1731  N   PHE   115      33.070  52.000  33.830  0.00  0.00           N  
ATOM   1732  CA  PHE   115      33.510  50.800  34.570  0.00  0.00           C  
ATOM   1733  C   PHE   115      34.400  49.860  33.720  0.00  0.00           C  
ATOM   1734  O   PHE   115      35.470  49.470  34.180  0.00  0.00           O  
ATOM   1735  CB  PHE   115      32.290  50.070  35.080  0.00  0.00           C  
ATOM   1736  CG  PHE   115      32.620  48.760  35.750  0.00  0.00           C  
ATOM   1737  CD1 PHE   115      32.900  48.640  37.120  0.00  0.00           C  
ATOM   1738  CD2 PHE   115      32.550  47.570  34.980  0.00  0.00           C  
ATOM   1739  CE1 PHE   115      33.230  47.410  37.700  0.00  0.00           C  
ATOM   1740  CE2 PHE   115      32.750  46.330  35.610  0.00  0.00           C  
ATOM   1741  CZ  PHE   115      33.070  46.210  36.970  0.00  0.00           C  
ATOM   1742  H   PHE   115      32.070  52.140  33.760  0.00  0.00           H  
ATOM   1743  HA  PHE   115      34.030  51.200  35.440  0.00  0.00           H  
ATOM   1744  HB2 PHE   115      31.780  50.710  35.800  0.00  0.00           H  
ATOM   1745  HB3 PHE   115      31.670  49.900  34.200  0.00  0.00           H  
ATOM   1746  HD1 PHE   115      33.060  49.480  37.770  0.00  0.00           H  
ATOM   1747  HD2 PHE   115      32.270  47.530  33.940  0.00  0.00           H  
ATOM   1748  HE1 PHE   115      33.610  47.300  38.710  0.00  0.00           H  
ATOM   1749  HE2 PHE   115      32.640  45.460  34.980  0.00  0.00           H  
ATOM   1750  HZ  PHE   115      33.270  45.270  37.460  0.00  0.00           H  
ATOM   1751  N   PHE   116      33.960  49.620  32.470  0.00  0.00           N  
ATOM   1752  CA  PHE   116      34.770  48.940  31.430  0.00  0.00           C  
ATOM   1753  C   PHE   116      35.750  49.830  30.740  0.00  0.00           C  
ATOM   1754  O   PHE   116      35.450  50.990  30.420  0.00  0.00           O  
ATOM   1755  CB  PHE   116      33.860  48.280  30.430  0.00  0.00           C  
ATOM   1756  CG  PHE   116      33.020  47.180  30.890  0.00  0.00           C  
ATOM   1757  CD1 PHE   116      33.560  46.070  31.590  0.00  0.00           C  
ATOM   1758  CD2 PHE   116      31.650  47.140  30.600  0.00  0.00           C  
ATOM   1759  CE1 PHE   116      32.710  45.080  32.040  0.00  0.00           C  
ATOM   1760  CE2 PHE   116      30.810  46.090  31.070  0.00  0.00           C  
ATOM   1761  CZ  PHE   116      31.330  45.060  31.800  0.00  0.00           C  
ATOM   1762  H   PHE   116      33.160  50.130  32.130  0.00  0.00           H  
ATOM   1763  HA  PHE   116      35.360  48.190  31.960  0.00  0.00           H  
ATOM   1764  HB2 PHE   116      33.220  49.100  30.100  0.00  0.00           H  
ATOM   1765  HB3 PHE   116      34.450  48.030  29.550  0.00  0.00           H  
ATOM   1766  HD1 PHE   116      34.610  46.140  31.820  0.00  0.00           H  
ATOM   1767  HD2 PHE   116      31.210  48.050  30.210  0.00  0.00           H  
ATOM   1768  HE1 PHE   116      33.160  44.350  32.690  0.00  0.00           H  
ATOM   1769  HE2 PHE   116      29.750  46.110  30.850  0.00  0.00           H  
ATOM   1770  HZ  PHE   116      30.760  44.310  32.330  0.00  0.00           H  
ATOM   1771  N   ILE   117      36.930  49.250  30.480  0.00  0.00           N  
ATOM   1772  CA  ILE   117      38.040  49.920  29.800  0.00  0.00           C  
ATOM   1773  C   ILE   117      38.300  49.430  28.280  0.00  0.00           C  
ATOM   1774  O   ILE   117      38.560  48.270  27.960  0.00  0.00           O  
ATOM   1775  CB  ILE   117      39.270  49.840  30.670  0.00  0.00           C  
ATOM   1776  CG1 ILE   117      38.970  50.630  31.990  0.00  0.00           C  
ATOM   1777  CG2 ILE   117      40.490  50.330  29.900  0.00  0.00           C  
ATOM   1778  CD1 ILE   117      40.080  50.760  33.030  0.00  0.00           C  
ATOM   1779  H   ILE   117      36.980  48.250  30.630  0.00  0.00           H  
ATOM   1780  HA  ILE   117      37.790  50.970  29.710  0.00  0.00           H  
ATOM   1781  HB  ILE   117      39.530  48.820  30.940  0.00  0.00           H  
ATOM   1782 HG12 ILE   117      38.790  51.670  31.750  0.00  0.00           H  
ATOM   1783 HG13 ILE   117      38.140  50.110  32.460  0.00  0.00           H  
ATOM   1784 HG21 ILE   117      40.770  49.620  29.120  0.00  0.00           H  
ATOM   1785 HG22 ILE   117      40.380  51.340  29.480  0.00  0.00           H  
ATOM   1786 HG23 ILE   117      41.330  50.340  30.590  0.00  0.00           H  
ATOM   1787 HD11 ILE   117      40.470  49.780  33.300  0.00  0.00           H  
ATOM   1788 HD12 ILE   117      40.860  51.480  32.760  0.00  0.00           H  
ATOM   1789 HD13 ILE   117      39.600  51.200  33.900  0.00  0.00           H  
ATOM   1790  N   ASN   118      38.390  50.380  27.420  0.00  0.00           N  
ATOM   1791  CA  ASN   118      38.450  50.260  25.930  0.00  0.00           C  
ATOM   1792  C   ASN   118      39.700  49.520  25.410  0.00  0.00           C  
ATOM   1793  O   ASN   118      40.890  49.890  25.710  0.00  0.00           O  
ATOM   1794  CB  ASN   118      38.100  51.650  25.260  0.00  0.00           C  
ATOM   1795  CG  ASN   118      37.440  51.390  23.920  0.00  0.00           C  
ATOM   1796  OD1 ASN   118      37.050  50.300  23.550  0.00  0.00           O  
ATOM   1797  ND2 ASN   118      37.260  52.350  23.060  0.00  0.00           N  
ATOM   1798  H   ASN   118      38.310  51.330  27.750  0.00  0.00           H  
ATOM   1799  HA  ASN   118      37.570  49.680  25.630  0.00  0.00           H  
ATOM   1800  HB2 ASN   118      37.320  52.180  25.810  0.00  0.00           H  
ATOM   1801  HB3 ASN   118      39.050  52.150  25.090  0.00  0.00           H  
ATOM   1802 HD21 ASN   118      36.650  52.180  22.270  0.00  0.00           H  
ATOM   1803 HD22 ASN   118      37.480  53.300  23.330  0.00  0.00           H  
ATOM   1804  N   GLY   119      39.400  48.390  24.750  0.00  0.00           N  
ATOM   1805  CA  GLY   119      40.410  47.510  24.250  0.00  0.00           C  
ATOM   1806  C   GLY   119      41.070  46.720  25.410  0.00  0.00           C  
ATOM   1807  O   GLY   119      41.980  45.960  25.030  0.00  0.00           O  
ATOM   1808  H   GLY   119      38.420  48.170  24.700  0.00  0.00           H  
ATOM   1809  HA2 GLY   119      39.990  46.680  23.670  0.00  0.00           H  
ATOM   1810  HA3 GLY   119      41.120  48.120  23.700  0.00  0.00           H  
ATOM   1811  N   SER   120      40.640  46.760  26.650  0.00  0.00           N  
ATOM   1812  CA  SER   120      41.330  45.920  27.660  0.00  0.00           C  
ATOM   1813  C   SER   120      41.130  44.390  27.470  0.00  0.00           C  
ATOM   1814  O   SER   120      41.730  43.570  28.190  0.00  0.00           O  
ATOM   1815  CB  SER   120      40.860  46.280  29.070  0.00  0.00           C  
ATOM   1816  OG  SER   120      39.450  46.030  29.130  0.00  0.00           O  
ATOM   1817  H   SER   120      39.990  47.450  26.990  0.00  0.00           H  
ATOM   1818  HA  SER   120      42.410  46.050  27.690  0.00  0.00           H  
ATOM   1819  HB2 SER   120      41.320  45.560  29.750  0.00  0.00           H  
ATOM   1820  HB3 SER   120      41.150  47.270  29.400  0.00  0.00           H  
ATOM   1821  HG  SER   120      39.020  46.630  28.510  0.00  0.00           H  
ATOM   1822  N   ASN   121      40.300  43.880  26.570  0.00  0.00           N  
ATOM   1823  CA  ASN   121      39.960  42.460  26.370  0.00  0.00           C  
ATOM   1824  C   ASN   121      39.390  41.650  27.510  0.00  0.00           C  
ATOM   1825  O   ASN   121      39.610  40.450  27.560  0.00  0.00           O  
ATOM   1826  CB  ASN   121      41.150  41.780  25.640  0.00  0.00           C  
ATOM   1827  CG  ASN   121      40.740  40.560  24.820  0.00  0.00           C  
ATOM   1828  OD1 ASN   121      39.610  40.420  24.310  0.00  0.00           O  
ATOM   1829  ND2 ASN   121      41.560  39.540  24.750  0.00  0.00           N  
ATOM   1830  H   ASN   121      39.750  44.550  26.060  0.00  0.00           H  
ATOM   1831  HA  ASN   121      39.150  42.450  25.640  0.00  0.00           H  
ATOM   1832  HB2 ASN   121      41.600  42.510  24.960  0.00  0.00           H  
ATOM   1833  HB3 ASN   121      41.840  41.550  26.450  0.00  0.00           H  
ATOM   1834 HD21 ASN   121      41.320  38.740  24.180  0.00  0.00           H  
ATOM   1835 HD22 ASN   121      42.400  39.470  25.290  0.00  0.00           H  
ATOM   1836  N   TRP   122      38.650  42.320  28.450  0.00  0.00           N  
ATOM   1837  CA  TRP   122      37.740  41.730  29.440  0.00  0.00           C  
ATOM   1838  C   TRP   122      36.330  42.250  29.530  0.00  0.00           C  
ATOM   1839  O   TRP   122      35.980  43.400  29.260  0.00  0.00           O  
ATOM   1840  CB  TRP   122      38.440  41.540  30.790  0.00  0.00           C  
ATOM   1841  CG  TRP   122      38.890  42.790  31.520  0.00  0.00           C  
ATOM   1842  CD1 TRP   122      40.070  43.380  31.480  0.00  0.00           C  
ATOM   1843  CD2 TRP   122      38.050  43.730  32.280  0.00  0.00           C  
ATOM   1844  NE1 TRP   122      40.130  44.480  32.220  0.00  0.00           N  
ATOM   1845  CE2 TRP   122      38.890  44.800  32.720  0.00  0.00           C  
ATOM   1846  CE3 TRP   122      36.690  43.790  32.720  0.00  0.00           C  
ATOM   1847  CZ2 TRP   122      38.510  45.720  33.710  0.00  0.00           C  
ATOM   1848  CZ3 TRP   122      36.220  44.710  33.690  0.00  0.00           C  
ATOM   1849  CH2 TRP   122      37.120  45.690  34.160  0.00  0.00           C  
ATOM   1850  H   TRP   122      38.520  43.310  28.280  0.00  0.00           H  
ATOM   1851  HA  TRP   122      37.600  40.700  29.100  0.00  0.00           H  
ATOM   1852  HB2 TRP   122      37.850  40.990  31.530  0.00  0.00           H  
ATOM   1853  HB3 TRP   122      39.310  40.920  30.610  0.00  0.00           H  
ATOM   1854  HD1 TRP   122      40.880  42.980  30.890  0.00  0.00           H  
ATOM   1855  HE1 TRP   122      41.020  44.930  32.390  0.00  0.00           H  
ATOM   1856  HE3 TRP   122      36.000  43.000  32.480  0.00  0.00           H  
ATOM   1857  HZ2 TRP   122      39.180  46.350  34.280  0.00  0.00           H  
ATOM   1858  HZ3 TRP   122      35.220  44.680  34.090  0.00  0.00           H  
ATOM   1859  HH2 TRP   122      36.850  46.420  34.910  0.00  0.00           H  
ATOM   1860  N   GLU   123      35.340  41.400  29.920  0.00  0.00           N  
ATOM   1861  CA  GLU   123      33.850  41.630  29.730  0.00  0.00           C  
ATOM   1862  C   GLU   123      33.200  41.800  31.190  0.00  0.00           C  
ATOM   1863  O   GLU   123      31.980  42.030  31.330  0.00  0.00           O  
ATOM   1864  CB  GLU   123      33.280  40.430  28.980  0.00  0.00           C  
ATOM   1865  CG  GLU   123      33.400  40.500  27.500  0.00  0.00           C  
ATOM   1866  CD  GLU   123      34.700  39.890  26.950  0.00  0.00           C  
ATOM   1867  OE1 GLU   123      34.950  38.700  27.250  0.00  0.00           O  
ATOM   1868  OE2 GLU   123      35.440  40.610  26.180  0.00  0.00           O  
ATOM   1869  H   GLU   123      35.690  40.540  30.330  0.00  0.00           H  
ATOM   1870  HA  GLU   123      33.630  42.500  29.110  0.00  0.00           H  
ATOM   1871  HB2 GLU   123      33.620  39.460  29.350  0.00  0.00           H  
ATOM   1872  HB3 GLU   123      32.220  40.450  29.230  0.00  0.00           H  
ATOM   1873  HG2 GLU   123      32.620  39.940  26.980  0.00  0.00           H  
ATOM   1874  HG3 GLU   123      33.310  41.550  27.220  0.00  0.00           H  
ATOM   1875  N   GLY   124      34.020  41.660  32.250  0.00  0.00           N  
ATOM   1876  CA  GLY   124      33.590  41.670  33.690  0.00  0.00           C  
ATOM   1877  C   GLY   124      34.650  41.190  34.700  0.00  0.00           C  
ATOM   1878  O   GLY   124      35.760  40.920  34.320  0.00  0.00           O  
ATOM   1879  H   GLY   124      34.970  41.450  32.010  0.00  0.00           H  
ATOM   1880  HA2 GLY   124      33.290  42.690  33.900  0.00  0.00           H  
ATOM   1881  HA3 GLY   124      32.800  40.940  33.850  0.00  0.00           H  
ATOM   1882  N   ILE   125      34.280  41.160  35.960  0.00  0.00           N  
ATOM   1883  CA  ILE   125      35.270  41.060  37.070  0.00  0.00           C  
ATOM   1884  C   ILE   125      35.020  39.920  38.020  0.00  0.00           C  
ATOM   1885  O   ILE   125      33.900  39.680  38.440  0.00  0.00           O  
ATOM   1886  CB  ILE   125      35.360  42.370  37.940  0.00  0.00           C  
ATOM   1887  CG1 ILE   125      35.720  43.550  37.090  0.00  0.00           C  
ATOM   1888  CG2 ILE   125      36.430  42.090  38.970  0.00  0.00           C  
ATOM   1889  CD1 ILE   125      36.180  44.760  37.880  0.00  0.00           C  
ATOM   1890  H   ILE   125      33.280  41.200  36.120  0.00  0.00           H  
ATOM   1891  HA  ILE   125      36.270  40.840  36.690  0.00  0.00           H  
ATOM   1892  HB  ILE   125      34.460  42.540  38.530  0.00  0.00           H  
ATOM   1893 HG12 ILE   125      36.510  43.210  36.420  0.00  0.00           H  
ATOM   1894 HG13 ILE   125      34.880  43.840  36.450  0.00  0.00           H  
ATOM   1895 HG21 ILE   125      36.530  42.890  39.710  0.00  0.00           H  
ATOM   1896 HG22 ILE   125      36.250  41.220  39.600  0.00  0.00           H  
ATOM   1897 HG23 ILE   125      37.350  42.010  38.380  0.00  0.00           H  
ATOM   1898 HD11 ILE   125      36.340  45.620  37.230  0.00  0.00           H  
ATOM   1899 HD12 ILE   125      35.480  45.010  38.670  0.00  0.00           H  
ATOM   1900 HD13 ILE   125      37.120  44.590  38.410  0.00  0.00           H  
ATOM   1901  N   LEU   126      36.000  39.090  38.240  0.00  0.00           N  
ATOM   1902  CA  LEU   126      36.090  38.030  39.210  0.00  0.00           C  
ATOM   1903  C   LEU   126      36.630  38.540  40.520  0.00  0.00           C  
ATOM   1904  O   LEU   126      37.840  38.580  40.840  0.00  0.00           O  
ATOM   1905  CB  LEU   126      36.880  36.800  38.700  0.00  0.00           C  
ATOM   1906  CG  LEU   126      37.050  35.590  39.640  0.00  0.00           C  
ATOM   1907  CD1 LEU   126      35.670  35.150  40.260  0.00  0.00           C  
ATOM   1908  CD2 LEU   126      37.680  34.370  38.970  0.00  0.00           C  
ATOM   1909  H   LEU   126      36.890  39.220  37.770  0.00  0.00           H  
ATOM   1910  HA  LEU   126      35.080  37.640  39.360  0.00  0.00           H  
ATOM   1911  HB2 LEU   126      36.400  36.350  37.830  0.00  0.00           H  
ATOM   1912  HB3 LEU   126      37.860  37.160  38.390  0.00  0.00           H  
ATOM   1913  HG  LEU   126      37.790  35.950  40.350  0.00  0.00           H  
ATOM   1914 HD11 LEU   126      35.350  35.960  40.920  0.00  0.00           H  
ATOM   1915 HD12 LEU   126      34.960  35.010  39.440  0.00  0.00           H  
ATOM   1916 HD13 LEU   126      35.990  34.190  40.650  0.00  0.00           H  
ATOM   1917 HD21 LEU   126      36.920  33.800  38.440  0.00  0.00           H  
ATOM   1918 HD22 LEU   126      38.580  34.710  38.460  0.00  0.00           H  
ATOM   1919 HD23 LEU   126      38.070  33.780  39.800  0.00  0.00           H  
ATOM   1920  N   GLY   127      35.720  39.100  41.350  0.00  0.00           N  
ATOM   1921  CA  GLY   127      35.890  39.440  42.760  0.00  0.00           C  
ATOM   1922  C   GLY   127      36.150  38.250  43.660  0.00  0.00           C  
ATOM   1923  O   GLY   127      35.200  37.550  43.940  0.00  0.00           O  
ATOM   1924  H   GLY   127      34.880  39.400  40.880  0.00  0.00           H  
ATOM   1925  HA2 GLY   127      36.690  40.170  42.820  0.00  0.00           H  
ATOM   1926  HA3 GLY   127      34.930  39.870  43.040  0.00  0.00           H  
ATOM   1927  N   LEU   128      37.360  38.110  44.170  0.00  0.00           N  
ATOM   1928  CA  LEU   128      37.780  37.030  45.060  0.00  0.00           C  
ATOM   1929  C   LEU   128      37.880  37.330  46.540  0.00  0.00           C  
ATOM   1930  O   LEU   128      38.640  36.610  47.300  0.00  0.00           O  
ATOM   1931  CB  LEU   128      39.150  36.550  44.540  0.00  0.00           C  
ATOM   1932  CG  LEU   128      39.280  36.010  43.110  0.00  0.00           C  
ATOM   1933  CD1 LEU   128      40.740  35.730  42.870  0.00  0.00           C  
ATOM   1934  CD2 LEU   128      38.560  34.720  42.890  0.00  0.00           C  
ATOM   1935  H   LEU   128      38.040  38.850  44.020  0.00  0.00           H  
ATOM   1936  HA  LEU   128      37.150  36.140  45.000  0.00  0.00           H  
ATOM   1937  HB2 LEU   128      39.840  37.380  44.690  0.00  0.00           H  
ATOM   1938  HB3 LEU   128      39.680  35.860  45.200  0.00  0.00           H  
ATOM   1939  HG  LEU   128      38.820  36.740  42.440  0.00  0.00           H  
ATOM   1940 HD11 LEU   128      41.340  36.640  43.000  0.00  0.00           H  
ATOM   1941 HD12 LEU   128      41.140  34.890  43.440  0.00  0.00           H  
ATOM   1942 HD13 LEU   128      40.810  35.480  41.810  0.00  0.00           H  
ATOM   1943 HD21 LEU   128      37.470  34.810  42.950  0.00  0.00           H  
ATOM   1944 HD22 LEU   128      38.780  34.270  41.920  0.00  0.00           H  
ATOM   1945 HD23 LEU   128      38.700  33.990  43.690  0.00  0.00           H  
ATOM   1946  N   ALA   129      37.280  38.420  47.050  0.00  0.00           N  
ATOM   1947  CA  ALA   129      37.200  38.760  48.490  0.00  0.00           C  
ATOM   1948  C   ALA   129      36.170  37.970  49.250  0.00  0.00           C  
ATOM   1949  O   ALA   129      35.640  37.000  48.690  0.00  0.00           O  
ATOM   1950  CB  ALA   129      37.000  40.320  48.670  0.00  0.00           C  
ATOM   1951  H   ALA   129      36.780  39.020  46.410  0.00  0.00           H  
ATOM   1952  HA  ALA   129      38.150  38.470  48.940  0.00  0.00           H  
ATOM   1953  HB1 ALA   129      36.940  40.670  49.700  0.00  0.00           H  
ATOM   1954  HB2 ALA   129      37.780  40.900  48.180  0.00  0.00           H  
ATOM   1955  HB3 ALA   129      36.110  40.680  48.140  0.00  0.00           H  
ATOM   1956  N   TYR   130      35.900  38.220  50.510  0.00  0.00           N  
ATOM   1957  CA  TYR   130      34.810  37.610  51.290  0.00  0.00           C  
ATOM   1958  C   TYR   130      33.430  38.090  50.780  0.00  0.00           C  
ATOM   1959  O   TYR   130      33.360  39.180  50.210  0.00  0.00           O  
ATOM   1960  CB  TYR   130      34.940  37.790  52.780  0.00  0.00           C  
ATOM   1961  CG  TYR   130      36.330  37.370  53.350  0.00  0.00           C  
ATOM   1962  CD1 TYR   130      36.470  36.050  53.870  0.00  0.00           C  
ATOM   1963  CD2 TYR   130      37.470  38.150  53.220  0.00  0.00           C  
ATOM   1964  CE1 TYR   130      37.730  35.630  54.410  0.00  0.00           C  
ATOM   1965  CE2 TYR   130      38.730  37.810  53.770  0.00  0.00           C  
ATOM   1966  CZ  TYR   130      38.790  36.610  54.510  0.00  0.00           C  
ATOM   1967  OH  TYR   130      39.930  36.310  55.210  0.00  0.00           O  
ATOM   1968  H   TYR   130      36.270  39.090  50.870  0.00  0.00           H  
ATOM   1969  HA  TYR   130      34.930  36.570  50.990  0.00  0.00           H  
ATOM   1970  HB2 TYR   130      34.820  38.840  53.040  0.00  0.00           H  
ATOM   1971  HB3 TYR   130      34.100  37.280  53.260  0.00  0.00           H  
ATOM   1972  HD1 TYR   130      35.670  35.340  53.850  0.00  0.00           H  
ATOM   1973  HD2 TYR   130      37.400  39.020  52.580  0.00  0.00           H  
ATOM   1974  HE1 TYR   130      37.840  34.710  54.960  0.00  0.00           H  
ATOM   1975  HE2 TYR   130      39.620  38.420  53.660  0.00  0.00           H  
ATOM   1976  HH  TYR   130      39.870  35.510  55.720  0.00  0.00           H  
ATOM   1977  N   ALA   131      32.390  37.360  51.170  0.00  0.00           N  
ATOM   1978  CA  ALA   131      30.940  37.730  50.950  0.00  0.00           C  
ATOM   1979  C   ALA   131      30.460  39.070  51.600  0.00  0.00           C  
ATOM   1980  O   ALA   131      29.480  39.690  51.200  0.00  0.00           O  
ATOM   1981  CB  ALA   131      30.010  36.600  51.500  0.00  0.00           C  
ATOM   1982  H   ALA   131      32.580  36.460  51.580  0.00  0.00           H  
ATOM   1983  HA  ALA   131      30.740  37.880  49.890  0.00  0.00           H  
ATOM   1984  HB1 ALA   131      30.360  35.640  51.110  0.00  0.00           H  
ATOM   1985  HB2 ALA   131      30.070  36.660  52.590  0.00  0.00           H  
ATOM   1986  HB3 ALA   131      28.960  36.690  51.240  0.00  0.00           H  
ATOM   1987  N   GLU   132      31.270  39.450  52.640  0.00  0.00           N  
ATOM   1988  CA  GLU   132      31.050  40.670  53.420  0.00  0.00           C  
ATOM   1989  C   GLU   132      30.930  42.000  52.480  0.00  0.00           C  
ATOM   1990  O   GLU   132      30.140  42.910  52.780  0.00  0.00           O  
ATOM   1991  CB  GLU   132      32.260  40.840  54.330  0.00  0.00           C  
ATOM   1992  CG  GLU   132      32.090  42.100  55.200  0.00  0.00           C  
ATOM   1993  CD  GLU   132      30.860  42.220  56.090  0.00  0.00           C  
ATOM   1994  OE1 GLU   132      30.230  41.170  56.470  0.00  0.00           O  
ATOM   1995  OE2 GLU   132      30.610  43.290  56.660  0.00  0.00           O  
ATOM   1996  H   GLU   132      32.090  38.910  52.880  0.00  0.00           H  
ATOM   1997  HA  GLU   132      30.180  40.660  54.090  0.00  0.00           H  
ATOM   1998  HB2 GLU   132      32.280  40.000  55.030  0.00  0.00           H  
ATOM   1999  HB3 GLU   132      33.180  40.870  53.760  0.00  0.00           H  
ATOM   2000  HG2 GLU   132      32.910  42.070  55.910  0.00  0.00           H  
ATOM   2001  HG3 GLU   132      32.320  43.000  54.630  0.00  0.00           H  
ATOM   2002  N   ILE   133      31.720  42.100  51.420  0.00  0.00           N  
ATOM   2003  CA  ILE   133      31.610  43.210  50.450  0.00  0.00           C  
ATOM   2004  C   ILE   133      30.930  42.830  49.110  0.00  0.00           C  
ATOM   2005  O   ILE   133      31.120  43.560  48.150  0.00  0.00           O  
ATOM   2006  CB  ILE   133      32.950  43.990  50.320  0.00  0.00           C  
ATOM   2007  CG1 ILE   133      33.880  43.130  49.440  0.00  0.00           C  
ATOM   2008  CG2 ILE   133      33.520  44.420  51.660  0.00  0.00           C  
ATOM   2009  CD1 ILE   133      35.130  43.960  49.140  0.00  0.00           C  
ATOM   2010  H   ILE   133      32.390  41.360  51.220  0.00  0.00           H  
ATOM   2011  HA  ILE   133      30.820  43.840  50.870  0.00  0.00           H  
ATOM   2012  HB  ILE   133      32.610  44.850  49.750  0.00  0.00           H  
ATOM   2013 HG12 ILE   133      34.300  42.210  49.840  0.00  0.00           H  
ATOM   2014 HG13 ILE   133      33.420  42.860  48.490  0.00  0.00           H  
ATOM   2015 HG21 ILE   133      32.870  45.170  52.110  0.00  0.00           H  
ATOM   2016 HG22 ILE   133      33.490  43.550  52.330  0.00  0.00           H  
ATOM   2017 HG23 ILE   133      34.430  45.000  51.580  0.00  0.00           H  
ATOM   2018 HD11 ILE   133      34.930  44.890  48.620  0.00  0.00           H  
ATOM   2019 HD12 ILE   133      35.690  44.180  50.040  0.00  0.00           H  
ATOM   2020 HD13 ILE   133      35.820  43.420  48.490  0.00  0.00           H  
ATOM   2021  N   ALA   134      30.150  41.780  48.930  0.00  0.00           N  
ATOM   2022  CA  ALA   134      29.240  41.640  47.850  0.00  0.00           C  
ATOM   2023  C   ALA   134      28.180  42.790  47.790  0.00  0.00           C  
ATOM   2024  O   ALA   134      27.540  43.180  48.790  0.00  0.00           O  
ATOM   2025  CB  ALA   134      28.590  40.280  47.960  0.00  0.00           C  
ATOM   2026  H   ALA   134      30.130  41.140  49.710  0.00  0.00           H  
ATOM   2027  HA  ALA   134      29.780  41.670  46.900  0.00  0.00           H  
ATOM   2028  HB1 ALA   134      27.980  40.150  47.070  0.00  0.00           H  
ATOM   2029  HB2 ALA   134      29.310  39.480  48.120  0.00  0.00           H  
ATOM   2030  HB3 ALA   134      27.940  40.340  48.830  0.00  0.00           H  
ATOM   2031  N   ARG   135      27.940  43.300  46.610  0.00  0.00           N  
ATOM   2032  CA  ARG   135      26.750  44.060  46.290  0.00  0.00           C  
ATOM   2033  C   ARG   135      25.680  43.160  45.480  0.00  0.00           C  
ATOM   2034  O   ARG   135      25.960  42.320  44.610  0.00  0.00           O  
ATOM   2035  CB  ARG   135      27.270  45.270  45.520  0.00  0.00           C  
ATOM   2036  CG  ARG   135      28.290  46.080  46.320  0.00  0.00           C  
ATOM   2037  CD  ARG   135      27.920  46.420  47.730  0.00  0.00           C  
ATOM   2038  NE  ARG   135      26.600  47.040  47.990  0.00  0.00           N  
ATOM   2039  CZ  ARG   135      25.910  47.140  49.100  0.00  0.00           C  
ATOM   2040  NH1 ARG   135      24.750  47.620  49.270  0.00  0.00           N  
ATOM   2041  NH2 ARG   135      26.480  46.670  50.220  0.00  0.00           N  
ATOM   2042  H   ARG   135      28.530  43.060  45.820  0.00  0.00           H  
ATOM   2043  HA  ARG   135      26.310  44.440  47.210  0.00  0.00           H  
ATOM   2044  HB2 ARG   135      27.690  45.040  44.540  0.00  0.00           H  
ATOM   2045  HB3 ARG   135      26.400  45.910  45.410  0.00  0.00           H  
ATOM   2046  HG2 ARG   135      29.260  45.600  46.270  0.00  0.00           H  
ATOM   2047  HG3 ARG   135      28.360  47.060  45.840  0.00  0.00           H  
ATOM   2048  HD2 ARG   135      28.030  45.520  48.330  0.00  0.00           H  
ATOM   2049  HD3 ARG   135      28.630  47.110  48.190  0.00  0.00           H  
ATOM   2050  HE  ARG   135      26.200  47.550  47.210  0.00  0.00           H  
ATOM   2051 HH11 ARG   135      24.260  47.490  50.150  0.00  0.00           H  
ATOM   2052 HH12 ARG   135      24.210  47.800  48.440  0.00  0.00           H  
ATOM   2053 HH21 ARG   135      25.920  46.730  51.050  0.00  0.00           H  
ATOM   2054 HH22 ARG   135      27.420  46.320  50.220  0.00  0.00           H  
ATOM   2055  N   PRO   136      24.410  43.220  45.950  0.00  0.00           N  
ATOM   2056  CA  PRO   136      23.760  44.130  46.890  0.00  0.00           C  
ATOM   2057  C   PRO   136      24.070  43.710  48.320  0.00  0.00           C  
ATOM   2058  O   PRO   136      24.110  44.560  49.150  0.00  0.00           O  
ATOM   2059  CB  PRO   136      22.230  44.060  46.580  0.00  0.00           C  
ATOM   2060  CG  PRO   136      22.000  42.850  45.680  0.00  0.00           C  
ATOM   2061  CD  PRO   136      23.430  42.290  45.400  0.00  0.00           C  
ATOM   2062  HA  PRO   136      24.030  45.170  46.730  0.00  0.00           H  
ATOM   2063  HB2 PRO   136      21.690  43.960  47.530  0.00  0.00           H  
ATOM   2064  HB3 PRO   136      21.880  44.930  46.020  0.00  0.00           H  
ATOM   2065  HG2 PRO   136      21.300  42.110  46.080  0.00  0.00           H  
ATOM   2066  HG3 PRO   136      21.620  43.210  44.720  0.00  0.00           H  
ATOM   2067  HD2 PRO   136      23.570  41.280  45.790  0.00  0.00           H  
ATOM   2068  HD3 PRO   136      23.550  42.210  44.320  0.00  0.00           H  
ATOM   2069  N   ASP   137      24.190  42.440  48.730  0.00  0.00           N  
ATOM   2070  CA  ASP   137      24.310  42.070  50.160  0.00  0.00           C  
ATOM   2071  C   ASP   137      24.870  40.650  50.400  0.00  0.00           C  
ATOM   2072  O   ASP   137      24.760  39.760  49.510  0.00  0.00           O  
ATOM   2073  CB  ASP   137      23.020  42.240  51.020  0.00  0.00           C  
ATOM   2074  CG  ASP   137      21.870  41.280  50.650  0.00  0.00           C  
ATOM   2075  OD1 ASP   137      21.950  40.150  51.180  0.00  0.00           O  
ATOM   2076  OD2 ASP   137      21.050  41.620  49.760  0.00  0.00           O  
ATOM   2077  H   ASP   137      24.140  41.670  48.070  0.00  0.00           H  
ATOM   2078  HA  ASP   137      25.010  42.760  50.630  0.00  0.00           H  
ATOM   2079  HB2 ASP   137      23.270  42.050  52.060  0.00  0.00           H  
ATOM   2080  HB3 ASP   137      22.700  43.280  50.920  0.00  0.00           H  
ATOM   2081  N   ASP   138      25.420  40.320  51.600  0.00  0.00           N  
ATOM   2082  CA  ASP   138      26.340  39.160  51.900  0.00  0.00           C  
ATOM   2083  C   ASP   138      25.710  37.740  51.820  0.00  0.00           C  
ATOM   2084  O   ASP   138      26.350  36.670  51.840  0.00  0.00           O  
ATOM   2085  CB  ASP   138      27.150  39.360  53.260  0.00  0.00           C  
ATOM   2086  CG  ASP   138      26.330  39.420  54.550  0.00  0.00           C  
ATOM   2087  OD1 ASP   138      26.830  39.390  55.690  0.00  0.00           O  
ATOM   2088  OD2 ASP   138      25.070  39.660  54.440  0.00  0.00           O  
ATOM   2089  H   ASP   138      25.270  40.910  52.400  0.00  0.00           H  
ATOM   2090  HA  ASP   138      27.010  39.240  51.030  0.00  0.00           H  
ATOM   2091  HB2 ASP   138      27.900  38.580  53.410  0.00  0.00           H  
ATOM   2092  HB3 ASP   138      27.710  40.290  53.160  0.00  0.00           H  
ATOM   2093  N   SER   139      24.400  37.720  51.510  0.00  0.00           N  
ATOM   2094  CA  SER   139      23.680  36.520  51.050  0.00  0.00           C  
ATOM   2095  C   SER   139      24.110  35.960  49.710  0.00  0.00           C  
ATOM   2096  O   SER   139      23.910  34.770  49.390  0.00  0.00           O  
ATOM   2097  CB  SER   139      22.140  36.780  51.130  0.00  0.00           C  
ATOM   2098  OG  SER   139      21.700  37.700  50.120  0.00  0.00           O  
ATOM   2099  H   SER   139      23.890  38.590  51.460  0.00  0.00           H  
ATOM   2100  HA  SER   139      23.790  35.750  51.810  0.00  0.00           H  
ATOM   2101  HB2 SER   139      21.490  35.910  51.130  0.00  0.00           H  
ATOM   2102  HB3 SER   139      21.840  37.320  52.020  0.00  0.00           H  
ATOM   2103  HG  SER   139      21.790  38.570  50.530  0.00  0.00           H  
ATOM   2104  N   LEU   140      24.560  36.840  48.820  0.00  0.00           N  
ATOM   2105  CA  LEU   140      25.130  36.490  47.550  0.00  0.00           C  
ATOM   2106  C   LEU   140      26.500  35.880  47.830  0.00  0.00           C  
ATOM   2107  O   LEU   140      27.560  36.540  47.760  0.00  0.00           O  
ATOM   2108  CB  LEU   140      25.170  37.820  46.740  0.00  0.00           C  
ATOM   2109  CG  LEU   140      25.500  37.610  45.220  0.00  0.00           C  
ATOM   2110  CD1 LEU   140      24.340  36.900  44.550  0.00  0.00           C  
ATOM   2111  CD2 LEU   140      25.780  38.980  44.630  0.00  0.00           C  
ATOM   2112  H   LEU   140      24.560  37.820  49.060  0.00  0.00           H  
ATOM   2113  HA  LEU   140      24.500  35.730  47.090  0.00  0.00           H  
ATOM   2114  HB2 LEU   140      24.210  38.310  46.890  0.00  0.00           H  
ATOM   2115  HB3 LEU   140      25.810  38.470  47.350  0.00  0.00           H  
ATOM   2116  HG  LEU   140      26.370  36.960  45.120  0.00  0.00           H  
ATOM   2117 HD11 LEU   140      24.660  36.660  43.530  0.00  0.00           H  
ATOM   2118 HD12 LEU   140      24.140  35.910  44.960  0.00  0.00           H  
ATOM   2119 HD13 LEU   140      23.480  37.560  44.710  0.00  0.00           H  
ATOM   2120 HD21 LEU   140      26.650  39.450  45.090  0.00  0.00           H  
ATOM   2121 HD22 LEU   140      26.030  38.830  43.580  0.00  0.00           H  
ATOM   2122 HD23 LEU   140      24.920  39.650  44.700  0.00  0.00           H  
ATOM   2123  N   GLU   141      26.450  34.580  48.090  0.00  0.00           N  
ATOM   2124  CA  GLU   141      27.620  33.690  48.200  0.00  0.00           C  
ATOM   2125  C   GLU   141      28.630  33.770  47.050  0.00  0.00           C  
ATOM   2126  O   GLU   141      28.150  33.820  45.880  0.00  0.00           O  
ATOM   2127  CB  GLU   141      27.100  32.300  48.360  0.00  0.00           C  
ATOM   2128  CG  GLU   141      28.080  31.210  48.480  0.00  0.00           C  
ATOM   2129  CD  GLU   141      27.220  29.980  48.810  0.00  0.00           C  
ATOM   2130  OE1 GLU   141      27.170  29.540  49.980  0.00  0.00           O  
ATOM   2131  OE2 GLU   141      26.580  29.450  47.890  0.00  0.00           O  
ATOM   2132  H   GLU   141      25.560  34.140  47.930  0.00  0.00           H  
ATOM   2133  HA  GLU   141      28.260  33.790  49.080  0.00  0.00           H  
ATOM   2134  HB2 GLU   141      26.350  32.250  49.150  0.00  0.00           H  
ATOM   2135  HB3 GLU   141      26.540  31.980  47.480  0.00  0.00           H  
ATOM   2136  HG2 GLU   141      28.600  31.110  47.530  0.00  0.00           H  
ATOM   2137  HG3 GLU   141      28.830  31.430  49.250  0.00  0.00           H  
ATOM   2138  N   PRO   142      29.900  34.130  47.280  0.00  0.00           N  
ATOM   2139  CA  PRO   142      30.920  34.170  46.250  0.00  0.00           C  
ATOM   2140  C   PRO   142      31.120  32.920  45.440  0.00  0.00           C  
ATOM   2141  O   PRO   142      30.850  31.820  45.910  0.00  0.00           O  
ATOM   2142  CB  PRO   142      32.260  34.520  46.840  0.00  0.00           C  
ATOM   2143  CG  PRO   142      31.820  35.220  48.180  0.00  0.00           C  
ATOM   2144  CD  PRO   142      30.500  34.500  48.540  0.00  0.00           C  
ATOM   2145  HA  PRO   142      30.620  34.960  45.550  0.00  0.00           H  
ATOM   2146  HB2 PRO   142      32.890  33.660  47.050  0.00  0.00           H  
ATOM   2147  HB3 PRO   142      32.770  35.270  46.230  0.00  0.00           H  
ATOM   2148  HG2 PRO   142      32.540  35.070  48.980  0.00  0.00           H  
ATOM   2149  HG3 PRO   142      31.760  36.280  47.960  0.00  0.00           H  
ATOM   2150  HD2 PRO   142      29.940  35.330  48.970  0.00  0.00           H  
ATOM   2151  HD3 PRO   142      30.730  33.620  49.140  0.00  0.00           H  
ATOM   2152  N   PHE   143      31.710  33.110  44.270  0.00  0.00           N  
ATOM   2153  CA  PHE   143      32.100  32.060  43.400  0.00  0.00           C  
ATOM   2154  C   PHE   143      33.140  31.150  44.000  0.00  0.00           C  
ATOM   2155  O   PHE   143      32.990  29.990  44.040  0.00  0.00           O  
ATOM   2156  CB  PHE   143      32.450  32.710  42.020  0.00  0.00           C  
ATOM   2157  CG  PHE   143      33.430  31.880  41.120  0.00  0.00           C  
ATOM   2158  CD1 PHE   143      32.880  30.930  40.170  0.00  0.00           C  
ATOM   2159  CD2 PHE   143      34.820  31.890  41.230  0.00  0.00           C  
ATOM   2160  CE1 PHE   143      33.660  30.060  39.460  0.00  0.00           C  
ATOM   2161  CE2 PHE   143      35.620  31.070  40.440  0.00  0.00           C  
ATOM   2162  CZ  PHE   143      35.020  30.170  39.560  0.00  0.00           C  
ATOM   2163  H   PHE   143      32.000  34.050  44.060  0.00  0.00           H  
ATOM   2164  HA  PHE   143      31.270  31.370  43.220  0.00  0.00           H  
ATOM   2165  HB2 PHE   143      31.520  32.980  41.520  0.00  0.00           H  
ATOM   2166  HB3 PHE   143      32.920  33.670  42.210  0.00  0.00           H  
ATOM   2167  HD1 PHE   143      31.820  30.740  40.120  0.00  0.00           H  
ATOM   2168  HD2 PHE   143      35.280  32.350  42.090  0.00  0.00           H  
ATOM   2169  HE1 PHE   143      33.350  29.230  38.860  0.00  0.00           H  
ATOM   2170  HE2 PHE   143      36.700  31.070  40.560  0.00  0.00           H  
ATOM   2171  HZ  PHE   143      35.610  29.490  38.960  0.00  0.00           H  
ATOM   2172  N   PHE   144      34.230  31.650  44.600  0.00  0.00           N  
ATOM   2173  CA  PHE   144      35.280  30.800  45.150  0.00  0.00           C  
ATOM   2174  C   PHE   144      34.840  30.150  46.420  0.00  0.00           C  
ATOM   2175  O   PHE   144      35.170  28.990  46.730  0.00  0.00           O  
ATOM   2176  CB  PHE   144      36.670  31.590  45.290  0.00  0.00           C  
ATOM   2177  CG  PHE   144      37.780  30.880  46.040  0.00  0.00           C  
ATOM   2178  CD1 PHE   144      38.210  29.550  45.710  0.00  0.00           C  
ATOM   2179  CD2 PHE   144      38.310  31.600  47.100  0.00  0.00           C  
ATOM   2180  CE1 PHE   144      39.350  29.030  46.370  0.00  0.00           C  
ATOM   2181  CE2 PHE   144      39.530  31.060  47.710  0.00  0.00           C  
ATOM   2182  CZ  PHE   144      40.050  29.850  47.280  0.00  0.00           C  
ATOM   2183  H   PHE   144      34.240  32.650  44.760  0.00  0.00           H  
ATOM   2184  HA  PHE   144      35.300  29.910  44.520  0.00  0.00           H  
ATOM   2185  HB2 PHE   144      37.030  31.640  44.260  0.00  0.00           H  
ATOM   2186  HB3 PHE   144      36.380  32.560  45.690  0.00  0.00           H  
ATOM   2187  HD1 PHE   144      37.640  29.020  44.950  0.00  0.00           H  
ATOM   2188  HD2 PHE   144      37.940  32.560  47.430  0.00  0.00           H  
ATOM   2189  HE1 PHE   144      39.810  28.090  46.110  0.00  0.00           H  
ATOM   2190  HE2 PHE   144      40.110  31.640  48.410  0.00  0.00           H  
ATOM   2191  HZ  PHE   144      41.010  29.550  47.670  0.00  0.00           H  
ATOM   2192  N   ASP   145      33.980  30.830  47.220  0.00  0.00           N  
ATOM   2193  CA  ASP   145      33.180  30.200  48.280  0.00  0.00           C  
ATOM   2194  C   ASP   145      32.250  29.060  47.810  0.00  0.00           C  
ATOM   2195  O   ASP   145      32.050  28.120  48.580  0.00  0.00           O  
ATOM   2196  CB  ASP   145      32.330  31.100  49.170  0.00  0.00           C  
ATOM   2197  CG  ASP   145      32.950  32.380  49.680  0.00  0.00           C  
ATOM   2198  OD1 ASP   145      32.420  32.990  50.580  0.00  0.00           O  
ATOM   2199  OD2 ASP   145      34.050  32.820  49.190  0.00  0.00           O  
ATOM   2200  H   ASP   145      33.950  31.840  47.170  0.00  0.00           H  
ATOM   2201  HA  ASP   145      33.860  29.730  48.980  0.00  0.00           H  
ATOM   2202  HB2 ASP   145      31.480  31.410  48.560  0.00  0.00           H  
ATOM   2203  HB3 ASP   145      31.850  30.590  50.010  0.00  0.00           H  
ATOM   2204  N   SER   146      31.700  29.180  46.600  0.00  0.00           N  
ATOM   2205  CA  SER   146      30.800  28.100  46.040  0.00  0.00           C  
ATOM   2206  C   SER   146      31.670  26.900  45.450  0.00  0.00           C  
ATOM   2207  O   SER   146      31.310  25.720  45.680  0.00  0.00           O  
ATOM   2208  CB  SER   146      30.020  28.840  44.860  0.00  0.00           C  
ATOM   2209  OG  SER   146      29.030  29.790  45.360  0.00  0.00           O  
ATOM   2210  H   SER   146      31.930  29.990  46.040  0.00  0.00           H  
ATOM   2211  HA  SER   146      30.200  27.630  46.810  0.00  0.00           H  
ATOM   2212  HB2 SER   146      30.800  29.350  44.290  0.00  0.00           H  
ATOM   2213  HB3 SER   146      29.560  28.100  44.200  0.00  0.00           H  
ATOM   2214  HG  SER   146      29.590  30.510  45.670  0.00  0.00           H  
ATOM   2215  N   LEU   147      32.840  27.220  44.900  0.00  0.00           N  
ATOM   2216  CA  LEU   147      33.850  26.240  44.460  0.00  0.00           C  
ATOM   2217  C   LEU   147      34.170  25.210  45.630  0.00  0.00           C  
ATOM   2218  O   LEU   147      33.880  23.990  45.490  0.00  0.00           O  
ATOM   2219  CB  LEU   147      35.100  26.790  43.840  0.00  0.00           C  
ATOM   2220  CG  LEU   147      36.080  25.780  43.230  0.00  0.00           C  
ATOM   2221  CD1 LEU   147      35.580  25.320  41.830  0.00  0.00           C  
ATOM   2222  CD2 LEU   147      37.490  26.410  43.130  0.00  0.00           C  
ATOM   2223  H   LEU   147      33.140  28.190  44.890  0.00  0.00           H  
ATOM   2224  HA  LEU   147      33.450  25.560  43.700  0.00  0.00           H  
ATOM   2225  HB2 LEU   147      34.750  27.570  43.160  0.00  0.00           H  
ATOM   2226  HB3 LEU   147      35.630  27.320  44.620  0.00  0.00           H  
ATOM   2227  HG  LEU   147      36.180  24.950  43.930  0.00  0.00           H  
ATOM   2228 HD11 LEU   147      36.210  24.640  41.260  0.00  0.00           H  
ATOM   2229 HD12 LEU   147      34.570  24.940  41.930  0.00  0.00           H  
ATOM   2230 HD13 LEU   147      35.470  26.270  41.300  0.00  0.00           H  
ATOM   2231 HD21 LEU   147      38.180  25.830  42.520  0.00  0.00           H  
ATOM   2232 HD22 LEU   147      37.380  27.330  42.570  0.00  0.00           H  
ATOM   2233 HD23 LEU   147      37.980  26.530  44.090  0.00  0.00           H  
ATOM   2234  N   VAL   148      34.590  25.780  46.790  0.00  0.00           N  
ATOM   2235  CA  VAL   148      34.850  25.040  48.070  0.00  0.00           C  
ATOM   2236  C   VAL   148      33.650  24.300  48.580  0.00  0.00           C  
ATOM   2237  O   VAL   148      33.820  23.230  49.220  0.00  0.00           O  
ATOM   2238  CB  VAL   148      35.400  26.110  49.110  0.00  0.00           C  
ATOM   2239  CG1 VAL   148      35.650  25.660  50.600  0.00  0.00           C  
ATOM   2240  CG2 VAL   148      36.750  26.580  48.670  0.00  0.00           C  
ATOM   2241  H   VAL   148      35.070  26.670  46.770  0.00  0.00           H  
ATOM   2242  HA  VAL   148      35.650  24.300  48.020  0.00  0.00           H  
ATOM   2243  HB  VAL   148      34.750  26.980  49.050  0.00  0.00           H  
ATOM   2244 HG11 VAL   148      36.000  26.440  51.270  0.00  0.00           H  
ATOM   2245 HG12 VAL   148      34.690  25.340  51.000  0.00  0.00           H  
ATOM   2246 HG13 VAL   148      36.420  24.890  50.660  0.00  0.00           H  
ATOM   2247 HG21 VAL   148      37.430  25.760  48.420  0.00  0.00           H  
ATOM   2248 HG22 VAL   148      36.760  27.250  47.810  0.00  0.00           H  
ATOM   2249 HG23 VAL   148      37.220  27.230  49.410  0.00  0.00           H  
ATOM   2250  N   LYS   149      32.440  24.790  48.310  0.00  0.00           N  
ATOM   2251  CA  LYS   149      31.160  24.280  48.890  0.00  0.00           C  
ATOM   2252  C   LYS   149      30.710  23.020  48.180  0.00  0.00           C  
ATOM   2253  O   LYS   149      30.150  22.140  48.750  0.00  0.00           O  
ATOM   2254  CB  LYS   149      30.010  25.330  48.800  0.00  0.00           C  
ATOM   2255  CG  LYS   149      28.870  25.080  49.840  0.00  0.00           C  
ATOM   2256  CD  LYS   149      27.730  26.020  49.720  0.00  0.00           C  
ATOM   2257  CE  LYS   149      27.140  26.260  51.120  0.00  0.00           C  
ATOM   2258  NZ  LYS   149      26.110  27.300  51.000  0.00  0.00           N  
ATOM   2259  H   LYS   149      32.370  25.570  47.670  0.00  0.00           H  
ATOM   2260  HA  LYS   149      31.300  24.100  49.960  0.00  0.00           H  
ATOM   2261  HB2 LYS   149      30.440  26.290  49.080  0.00  0.00           H  
ATOM   2262  HB3 LYS   149      29.550  25.370  47.810  0.00  0.00           H  
ATOM   2263  HG2 LYS   149      28.470  24.080  49.670  0.00  0.00           H  
ATOM   2264  HG3 LYS   149      29.320  25.180  50.830  0.00  0.00           H  
ATOM   2265  HD2 LYS   149      28.020  26.940  49.210  0.00  0.00           H  
ATOM   2266  HD3 LYS   149      26.920  25.560  49.160  0.00  0.00           H  
ATOM   2267  HE2 LYS   149      26.710  25.340  51.510  0.00  0.00           H  
ATOM   2268  HE3 LYS   149      28.030  26.480  51.710  0.00  0.00           H  
ATOM   2269  HZ1 LYS   149      25.880  27.530  51.960  0.00  0.00           H  
ATOM   2270  HZ2 LYS   149      26.400  28.170  50.590  0.00  0.00           H  
ATOM   2271  HZ3 LYS   149      25.330  26.870  50.520  0.00  0.00           H  
ATOM   2272  N   GLN   150      31.010  22.910  46.860  0.00  0.00           N  
ATOM   2273  CA  GLN   150      30.550  21.850  45.950  0.00  0.00           C  
ATOM   2274  C   GLN   150      31.670  20.930  45.580  0.00  0.00           C  
ATOM   2275  O   GLN   150      31.370  19.790  45.310  0.00  0.00           O  
ATOM   2276  CB  GLN   150      29.890  22.520  44.690  0.00  0.00           C  
ATOM   2277  CG  GLN   150      28.530  23.090  45.010  0.00  0.00           C  
ATOM   2278  CD  GLN   150      28.000  24.050  43.920  0.00  0.00           C  
ATOM   2279  OE1 GLN   150      27.810  23.710  42.780  0.00  0.00           O  
ATOM   2280  NE2 GLN   150      27.940  25.290  44.220  0.00  0.00           N  
ATOM   2281  H   GLN   150      31.340  23.780  46.470  0.00  0.00           H  
ATOM   2282  HA  GLN   150      29.780  21.240  46.420  0.00  0.00           H  
ATOM   2283  HB2 GLN   150      30.560  23.290  44.310  0.00  0.00           H  
ATOM   2284  HB3 GLN   150      29.660  21.780  43.920  0.00  0.00           H  
ATOM   2285  HG2 GLN   150      27.790  22.290  45.070  0.00  0.00           H  
ATOM   2286  HG3 GLN   150      28.520  23.610  45.960  0.00  0.00           H  
ATOM   2287 HE21 GLN   150      27.850  25.920  43.430  0.00  0.00           H  
ATOM   2288 HE22 GLN   150      28.090  25.690  45.130  0.00  0.00           H  
ATOM   2289  N   THR   151      32.940  21.390  45.660  0.00  0.00           N  
ATOM   2290  CA  THR   151      34.090  20.460  45.370  0.00  0.00           C  
ATOM   2291  C   THR   151      35.190  20.500  46.440  0.00  0.00           C  
ATOM   2292  O   THR   151      35.250  21.460  47.250  0.00  0.00           O  
ATOM   2293  CB  THR   151      34.750  20.790  44.070  0.00  0.00           C  
ATOM   2294  OG1 THR   151      35.400  22.070  44.080  0.00  0.00           O  
ATOM   2295  CG2 THR   151      33.710  20.690  42.950  0.00  0.00           C  
ATOM   2296  H   THR   151      33.130  22.340  45.950  0.00  0.00           H  
ATOM   2297  HA  THR   151      33.780  19.410  45.310  0.00  0.00           H  
ATOM   2298  HB  THR   151      35.480  20.020  43.830  0.00  0.00           H  
ATOM   2299  HG1 THR   151      34.830  22.650  44.590  0.00  0.00           H  
ATOM   2300 HG21 THR   151      32.870  21.360  43.160  0.00  0.00           H  
ATOM   2301 HG22 THR   151      34.160  21.020  42.010  0.00  0.00           H  
ATOM   2302 HG23 THR   151      33.360  19.670  42.810  0.00  0.00           H  
ATOM   2303  N   HIS   152      36.090  19.490  46.300  0.00  0.00           N  
ATOM   2304  CA  HIS   152      37.180  19.160  47.160  0.00  0.00           C  
ATOM   2305  C   HIS   152      38.470  20.100  46.890  0.00  0.00           C  
ATOM   2306  O   HIS   152      39.560  19.890  47.370  0.00  0.00           O  
ATOM   2307  CB  HIS   152      37.400  17.680  47.340  0.00  0.00           C  
ATOM   2308  CG  HIS   152      36.100  16.870  47.370  0.00  0.00           C  
ATOM   2309  ND1 HIS   152      36.030  15.550  47.000  0.00  0.00           N  
ATOM   2310  CD2 HIS   152      34.980  17.190  48.140  0.00  0.00           C  
ATOM   2311  CE1 HIS   152      34.830  15.100  47.340  0.00  0.00           C  
ATOM   2312  NE2 HIS   152      34.130  16.040  48.010  0.00  0.00           N  
ATOM   2313  H   HIS   152      35.910  18.870  45.520  0.00  0.00           H  
ATOM   2314  HA  HIS   152      36.880  19.420  48.170  0.00  0.00           H  
ATOM   2315  HB2 HIS   152      37.880  17.360  46.410  0.00  0.00           H  
ATOM   2316  HB3 HIS   152      37.920  17.450  48.270  0.00  0.00           H  
ATOM   2317  HD1 HIS   152      36.710  14.990  46.500  0.00  0.00           H  
ATOM   2318  HD2 HIS   152      34.770  18.080  48.720  0.00  0.00           H  
ATOM   2319  HE1 HIS   152      34.400  14.160  47.030  0.00  0.00           H  
ATOM   2320  N   VAL   153      38.360  21.130  46.070  0.00  0.00           N  
ATOM   2321  CA  VAL   153      39.440  22.190  45.890  0.00  0.00           C  
ATOM   2322  C   VAL   153      39.400  23.010  47.260  0.00  0.00           C  
ATOM   2323  O   VAL   153      38.350  23.420  47.640  0.00  0.00           O  
ATOM   2324  CB  VAL   153      39.280  23.140  44.720  0.00  0.00           C  
ATOM   2325  CG1 VAL   153      40.470  24.020  44.580  0.00  0.00           C  
ATOM   2326  CG2 VAL   153      39.090  22.270  43.460  0.00  0.00           C  
ATOM   2327  H   VAL   153      37.440  21.400  45.730  0.00  0.00           H  
ATOM   2328  HA  VAL   153      40.380  21.680  45.730  0.00  0.00           H  
ATOM   2329  HB  VAL   153      38.350  23.700  44.830  0.00  0.00           H  
ATOM   2330 HG11 VAL   153      40.630  24.590  45.490  0.00  0.00           H  
ATOM   2331 HG12 VAL   153      41.290  23.310  44.420  0.00  0.00           H  
ATOM   2332 HG13 VAL   153      40.370  24.730  43.760  0.00  0.00           H  
ATOM   2333 HG21 VAL   153      38.180  21.670  43.480  0.00  0.00           H  
ATOM   2334 HG22 VAL   153      39.000  22.990  42.650  0.00  0.00           H  
ATOM   2335 HG23 VAL   153      39.960  21.620  43.350  0.00  0.00           H  
ATOM   2336  N   PRO   154      40.550  23.120  47.970  0.00  0.00           N  
ATOM   2337  CA  PRO   154      40.540  23.820  49.230  0.00  0.00           C  
ATOM   2338  C   PRO   154      40.360  25.310  49.070  0.00  0.00           C  
ATOM   2339  O   PRO   154      40.540  25.830  47.920  0.00  0.00           O  
ATOM   2340  CB  PRO   154      41.830  23.350  49.880  0.00  0.00           C  
ATOM   2341  CG  PRO   154      42.830  23.250  48.680  0.00  0.00           C  
ATOM   2342  CD  PRO   154      41.900  22.700  47.570  0.00  0.00           C  
ATOM   2343  HA  PRO   154      39.730  23.370  49.800  0.00  0.00           H  
ATOM   2344  HB2 PRO   154      42.270  24.000  50.650  0.00  0.00           H  
ATOM   2345  HB3 PRO   154      41.730  22.430  50.440  0.00  0.00           H  
ATOM   2346  HG2 PRO   154      43.320  24.190  48.410  0.00  0.00           H  
ATOM   2347  HG3 PRO   154      43.600  22.500  48.850  0.00  0.00           H  
ATOM   2348  HD2 PRO   154      41.980  21.610  47.470  0.00  0.00           H  
ATOM   2349  HD3 PRO   154      42.170  23.130  46.600  0.00  0.00           H  
ATOM   2350  N   ASN   155      40.110  26.010  50.190  0.00  0.00           N  
ATOM   2351  CA  ASN   155      40.070  27.450  50.270  0.00  0.00           C  
ATOM   2352  C   ASN   155      41.440  28.090  50.290  0.00  0.00           C  
ATOM   2353  O   ASN   155      41.860  28.680  51.320  0.00  0.00           O  
ATOM   2354  CB  ASN   155      39.200  27.920  51.460  0.00  0.00           C  
ATOM   2355  CG  ASN   155      38.600  29.300  51.250  0.00  0.00           C  
ATOM   2356  OD1 ASN   155      38.940  30.140  50.420  0.00  0.00           O  
ATOM   2357  ND2 ASN   155      37.650  29.620  52.070  0.00  0.00           N  
ATOM   2358  H   ASN   155      39.970  25.440  51.010  0.00  0.00           H  
ATOM   2359  HA  ASN   155      39.690  27.800  49.310  0.00  0.00           H  
ATOM   2360  HB2 ASN   155      38.350  27.240  51.490  0.00  0.00           H  
ATOM   2361  HB3 ASN   155      39.610  27.950  52.460  0.00  0.00           H  
ATOM   2362 HD21 ASN   155      37.250  30.550  52.010  0.00  0.00           H  
ATOM   2363 HD22 ASN   155      37.390  28.970  52.800  0.00  0.00           H  
ATOM   2364  N   LEU   156      42.240  27.950  49.210  0.00  0.00           N  
ATOM   2365  CA  LEU   156      43.590  28.460  49.110  0.00  0.00           C  
ATOM   2366  C   LEU   156      43.660  29.050  47.680  0.00  0.00           C  
ATOM   2367  O   LEU   156      43.190  28.450  46.750  0.00  0.00           O  
ATOM   2368  CB  LEU   156      44.550  27.180  49.280  0.00  0.00           C  
ATOM   2369  CG  LEU   156      45.960  27.340  48.800  0.00  0.00           C  
ATOM   2370  CD1 LEU   156      46.600  28.460  49.600  0.00  0.00           C  
ATOM   2371  CD2 LEU   156      46.720  26.030  48.970  0.00  0.00           C  
ATOM   2372  H   LEU   156      41.960  27.330  48.460  0.00  0.00           H  
ATOM   2373  HA  LEU   156      43.770  29.250  49.840  0.00  0.00           H  
ATOM   2374  HB2 LEU   156      44.540  26.850  50.320  0.00  0.00           H  
ATOM   2375  HB3 LEU   156      44.070  26.420  48.660  0.00  0.00           H  
ATOM   2376  HG  LEU   156      46.090  27.590  47.750  0.00  0.00           H  
ATOM   2377 HD11 LEU   156      46.190  28.540  50.610  0.00  0.00           H  
ATOM   2378 HD12 LEU   156      47.680  28.390  49.650  0.00  0.00           H  
ATOM   2379 HD13 LEU   156      46.380  29.450  49.190  0.00  0.00           H  
ATOM   2380 HD21 LEU   156      46.250  25.300  48.300  0.00  0.00           H  
ATOM   2381 HD22 LEU   156      47.750  26.270  48.700  0.00  0.00           H  
ATOM   2382 HD23 LEU   156      46.500  25.770  50.000  0.00  0.00           H  
ATOM   2383  N   PHE   157      44.390  30.100  47.490  0.00  0.00           N  
ATOM   2384  CA  PHE   157      44.820  30.410  46.080  0.00  0.00           C  
ATOM   2385  C   PHE   157      46.080  31.340  46.040  0.00  0.00           C  
ATOM   2386  O   PHE   157      46.390  32.020  46.990  0.00  0.00           O  
ATOM   2387  CB  PHE   157      43.720  31.120  45.290  0.00  0.00           C  
ATOM   2388  CG  PHE   157      43.400  32.540  45.510  0.00  0.00           C  
ATOM   2389  CD1 PHE   157      42.410  32.840  46.480  0.00  0.00           C  
ATOM   2390  CD2 PHE   157      44.010  33.600  44.790  0.00  0.00           C  
ATOM   2391  CE1 PHE   157      41.970  34.190  46.680  0.00  0.00           C  
ATOM   2392  CE2 PHE   157      43.630  34.930  45.050  0.00  0.00           C  
ATOM   2393  CZ  PHE   157      42.580  35.260  45.960  0.00  0.00           C  
ATOM   2394  H   PHE   157      44.770  30.630  48.270  0.00  0.00           H  
ATOM   2395  HA  PHE   157      45.080  29.480  45.570  0.00  0.00           H  
ATOM   2396  HB2 PHE   157      44.000  31.120  44.240  0.00  0.00           H  
ATOM   2397  HB3 PHE   157      42.810  30.530  45.310  0.00  0.00           H  
ATOM   2398  HD1 PHE   157      41.980  32.090  47.120  0.00  0.00           H  
ATOM   2399  HD2 PHE   157      44.740  33.440  44.010  0.00  0.00           H  
ATOM   2400  HE1 PHE   157      41.300  34.400  47.500  0.00  0.00           H  
ATOM   2401  HE2 PHE   157      44.100  35.750  44.540  0.00  0.00           H  
ATOM   2402  HZ  PHE   157      42.270  36.280  46.130  0.00  0.00           H  
ATOM   2403  N   SER   158      46.900  31.280  44.990  0.00  0.00           N  
ATOM   2404  CA  SER   158      48.230  31.940  44.890  0.00  0.00           C  
ATOM   2405  C   SER   158      48.530  32.490  43.500  0.00  0.00           C  
ATOM   2406  O   SER   158      47.980  32.140  42.520  0.00  0.00           O  
ATOM   2407  CB  SER   158      49.300  30.940  45.350  0.00  0.00           C  
ATOM   2408  OG  SER   158      49.320  29.760  44.550  0.00  0.00           O  
ATOM   2409  H   SER   158      46.730  30.600  44.270  0.00  0.00           H  
ATOM   2410  HA  SER   158      48.220  32.760  45.620  0.00  0.00           H  
ATOM   2411  HB2 SER   158      50.260  31.460  45.400  0.00  0.00           H  
ATOM   2412  HB3 SER   158      49.140  30.710  46.400  0.00  0.00           H  
ATOM   2413  HG  SER   158      48.850  29.000  44.890  0.00  0.00           H  
ATOM   2414  N   LEU   159      49.370  33.530  43.460  0.00  0.00           N  
ATOM   2415  CA  LEU   159      49.430  34.490  42.350  0.00  0.00           C  
ATOM   2416  C   LEU   159      50.790  34.920  42.030  0.00  0.00           C  
ATOM   2417  O   LEU   159      51.430  35.440  42.940  0.00  0.00           O  
ATOM   2418  CB  LEU   159      48.470  35.660  42.660  0.00  0.00           C  
ATOM   2419  CG  LEU   159      48.280  36.800  41.580  0.00  0.00           C  
ATOM   2420  CD1 LEU   159      47.200  36.420  40.570  0.00  0.00           C  
ATOM   2421  CD2 LEU   159      47.790  38.160  42.190  0.00  0.00           C  
ATOM   2422  H   LEU   159      49.910  33.730  44.290  0.00  0.00           H  
ATOM   2423  HA  LEU   159      49.100  34.050  41.410  0.00  0.00           H  
ATOM   2424  HB2 LEU   159      47.500  35.230  42.890  0.00  0.00           H  
ATOM   2425  HB3 LEU   159      48.810  36.180  43.560  0.00  0.00           H  
ATOM   2426  HG  LEU   159      49.260  36.920  41.110  0.00  0.00           H  
ATOM   2427 HD11 LEU   159      47.540  35.670  39.860  0.00  0.00           H  
ATOM   2428 HD12 LEU   159      46.290  36.090  41.080  0.00  0.00           H  
ATOM   2429 HD13 LEU   159      47.000  37.300  39.950  0.00  0.00           H  
ATOM   2430 HD21 LEU   159      46.720  38.020  42.370  0.00  0.00           H  
ATOM   2431 HD22 LEU   159      48.320  38.220  43.130  0.00  0.00           H  
ATOM   2432 HD23 LEU   159      47.970  39.010  41.530  0.00  0.00           H  
ATOM   2433  N   GLN   160      51.250  34.800  40.760  0.00  0.00           N  
ATOM   2434  CA  GLN   160      52.460  35.360  40.240  0.00  0.00           C  
ATOM   2435  C   GLN   160      52.280  36.250  39.050  0.00  0.00           C  
ATOM   2436  O   GLN   160      52.210  35.850  37.880  0.00  0.00           O  
ATOM   2437  CB  GLN   160      53.390  34.120  39.940  0.00  0.00           C  
ATOM   2438  CG  GLN   160      54.940  34.540  39.650  0.00  0.00           C  
ATOM   2439  CD  GLN   160      55.820  33.680  38.770  0.00  0.00           C  
ATOM   2440  OE1 GLN   160      55.430  33.250  37.650  0.00  0.00           O  
ATOM   2441  NE2 GLN   160      57.040  33.420  39.160  0.00  0.00           N  
ATOM   2442  H   GLN   160      50.630  34.270  40.170  0.00  0.00           H  
ATOM   2443  HA  GLN   160      52.970  35.960  40.990  0.00  0.00           H  
ATOM   2444  HB2 GLN   160      53.470  33.500  40.830  0.00  0.00           H  
ATOM   2445  HB3 GLN   160      53.030  33.560  39.080  0.00  0.00           H  
ATOM   2446  HG2 GLN   160      54.940  35.560  39.270  0.00  0.00           H  
ATOM   2447  HG3 GLN   160      55.480  34.550  40.590  0.00  0.00           H  
ATOM   2448 HE21 GLN   160      57.620  32.800  38.610  0.00  0.00           H  
ATOM   2449 HE22 GLN   160      57.170  33.610  40.150  0.00  0.00           H  
ATOM   2450  N   LEU   161      52.080  37.530  39.280  0.00  0.00           N  
ATOM   2451  CA  LEU   161      51.950  38.510  38.210  0.00  0.00           C  
ATOM   2452  C   LEU   161      53.350  38.890  37.620  0.00  0.00           C  
ATOM   2453  O   LEU   161      54.280  39.100  38.420  0.00  0.00           O  
ATOM   2454  CB  LEU   161      51.370  39.760  38.760  0.00  0.00           C  
ATOM   2455  CG  LEU   161      49.960  39.690  39.380  0.00  0.00           C  
ATOM   2456  CD1 LEU   161      49.490  41.040  39.870  0.00  0.00           C  
ATOM   2457  CD2 LEU   161      48.940  39.160  38.430  0.00  0.00           C  
ATOM   2458  H   LEU   161      52.170  37.950  40.200  0.00  0.00           H  
ATOM   2459  HA  LEU   161      51.420  38.130  37.340  0.00  0.00           H  
ATOM   2460  HB2 LEU   161      52.110  40.160  39.450  0.00  0.00           H  
ATOM   2461  HB3 LEU   161      51.320  40.480  37.950  0.00  0.00           H  
ATOM   2462  HG  LEU   161      49.980  39.000  40.230  0.00  0.00           H  
ATOM   2463 HD11 LEU   161      49.410  41.820  39.110  0.00  0.00           H  
ATOM   2464 HD12 LEU   161      48.510  40.950  40.350  0.00  0.00           H  
ATOM   2465 HD13 LEU   161      50.190  41.530  40.540  0.00  0.00           H  
ATOM   2466 HD21 LEU   161      48.820  39.780  37.540  0.00  0.00           H  
ATOM   2467 HD22 LEU   161      49.100  38.110  38.210  0.00  0.00           H  
ATOM   2468 HD23 LEU   161      47.930  39.040  38.810  0.00  0.00           H  
ATOM   2469  N   CYS   162      53.500  38.950  36.300  0.00  0.00           N  
ATOM   2470  CA  CYS   162      54.830  38.920  35.710  0.00  0.00           C  
ATOM   2471  C   CYS   162      55.140  39.970  34.710  0.00  0.00           C  
ATOM   2472  O   CYS   162      56.260  40.100  34.210  0.00  0.00           O  
ATOM   2473  CB  CYS   162      55.110  37.510  35.130  0.00  0.00           C  
ATOM   2474  SG  CYS   162      55.280  36.200  36.300  0.00  0.00           S  
ATOM   2475  H   CYS   162      52.710  38.690  35.720  0.00  0.00           H  
ATOM   2476  HA  CYS   162      55.540  39.070  36.520  0.00  0.00           H  
ATOM   2477  HB2 CYS   162      54.270  37.190  34.500  0.00  0.00           H  
ATOM   2478  HB3 CYS   162      55.970  37.570  34.460  0.00  0.00           H  
ATOM   2479  N   GLY   163      54.130  40.840  34.500  0.00  0.00           N  
ATOM   2480  CA  GLY   163      54.190  41.850  33.450  0.00  0.00           C  
ATOM   2481  C   GLY   163      54.460  41.290  32.020  0.00  0.00           C  
ATOM   2482  O   GLY   163      54.170  40.090  31.870  0.00  0.00           O  
ATOM   2483  H   GLY   163      53.230  40.550  34.840  0.00  0.00           H  
ATOM   2484  HA2 GLY   163      53.250  42.400  33.430  0.00  0.00           H  
ATOM   2485  HA3 GLY   163      54.910  42.610  33.780  0.00  0.00           H  
ATOM   2486  N   ALA   164      54.920  42.020  31.040  0.00  0.00           N  
ATOM   2487  CA  ALA   164      55.090  41.610  29.690  0.00  0.00           C  
ATOM   2488  C   ALA   164      56.470  40.780  29.640  0.00  0.00           C  
ATOM   2489  O   ALA   164      57.450  40.890  30.400  0.00  0.00           O  
ATOM   2490  CB  ALA   164      55.110  42.820  28.740  0.00  0.00           C  
ATOM   2491  H   ALA   164      55.110  42.970  31.310  0.00  0.00           H  
ATOM   2492  HA  ALA   164      54.340  40.860  29.460  0.00  0.00           H  
ATOM   2493  HB1 ALA   164      55.470  42.440  27.780  0.00  0.00           H  
ATOM   2494  HB2 ALA   164      54.070  43.150  28.640  0.00  0.00           H  
ATOM   2495  HB3 ALA   164      55.750  43.660  29.020  0.00  0.00           H  
ATOM   2496  N   GLY   165      56.580  39.860  28.710  0.00  0.00           N  
ATOM   2497  CA  GLY   165      57.740  39.040  28.350  0.00  0.00           C  
ATOM   2498  C   GLY   165      58.500  39.720  27.210  0.00  0.00           C  
ATOM   2499  O   GLY   165      58.480  39.200  26.110  0.00  0.00           O  
ATOM   2500  H   GLY   165      55.760  39.820  28.120  0.00  0.00           H  
ATOM   2501  HA2 GLY   165      58.390  38.820  29.190  0.00  0.00           H  
ATOM   2502  HA3 GLY   165      57.390  38.060  28.020  0.00  0.00           H  
ATOM   2503  N   PHE   166      59.280  40.770  27.410  0.00  0.00           N  
ATOM   2504  CA  PHE   166      60.010  41.610  26.510  0.00  0.00           C  
ATOM   2505  C   PHE   166      61.270  40.910  25.900  0.00  0.00           C  
ATOM   2506  O   PHE   166      61.950  40.200  26.670  0.00  0.00           O  
ATOM   2507  CB  PHE   166      60.450  42.830  27.330  0.00  0.00           C  
ATOM   2508  CG  PHE   166      59.360  43.680  27.970  0.00  0.00           C  
ATOM   2509  CD1 PHE   166      59.150  43.650  29.380  0.00  0.00           C  
ATOM   2510  CD2 PHE   166      58.660  44.620  27.240  0.00  0.00           C  
ATOM   2511  CE1 PHE   166      58.220  44.520  30.000  0.00  0.00           C  
ATOM   2512  CE2 PHE   166      57.840  45.530  27.840  0.00  0.00           C  
ATOM   2513  CZ  PHE   166      57.560  45.440  29.230  0.00  0.00           C  
ATOM   2514  H   PHE   166      59.330  41.050  28.380  0.00  0.00           H  
ATOM   2515  HA  PHE   166      59.390  41.930  25.680  0.00  0.00           H  
ATOM   2516  HB2 PHE   166      61.150  42.490  28.090  0.00  0.00           H  
ATOM   2517  HB3 PHE   166      61.040  43.470  26.680  0.00  0.00           H  
ATOM   2518  HD1 PHE   166      59.620  42.920  30.010  0.00  0.00           H  
ATOM   2519  HD2 PHE   166      58.770  44.660  26.160  0.00  0.00           H  
ATOM   2520  HE1 PHE   166      58.120  44.520  31.070  0.00  0.00           H  
ATOM   2521  HE2 PHE   166      57.360  46.370  27.350  0.00  0.00           H  
ATOM   2522  HZ  PHE   166      56.950  46.190  29.700  0.00  0.00           H  
ATOM   2523  N   PRO   167      61.630  41.100  24.620  0.00  0.00           N  
ATOM   2524  CA  PRO   167      61.150  42.160  23.810  0.00  0.00           C  
ATOM   2525  C   PRO   167      59.670  41.920  23.380  0.00  0.00           C  
ATOM   2526  O   PRO   167      59.190  40.820  23.300  0.00  0.00           O  
ATOM   2527  CB  PRO   167      62.060  42.390  22.660  0.00  0.00           C  
ATOM   2528  CG  PRO   167      63.290  41.560  22.960  0.00  0.00           C  
ATOM   2529  CD  PRO   167      62.750  40.440  23.880  0.00  0.00           C  
ATOM   2530  HA  PRO   167      61.080  43.000  24.500  0.00  0.00           H  
ATOM   2531  HB2 PRO   167      61.570  42.070  21.740  0.00  0.00           H  
ATOM   2532  HB3 PRO   167      62.300  43.450  22.570  0.00  0.00           H  
ATOM   2533  HG2 PRO   167      63.620  41.120  22.020  0.00  0.00           H  
ATOM   2534  HG3 PRO   167      64.050  42.130  23.490  0.00  0.00           H  
ATOM   2535  HD2 PRO   167      63.570  40.210  24.550  0.00  0.00           H  
ATOM   2536  HD3 PRO   167      62.370  39.590  23.320  0.00  0.00           H  
ATOM   2537  N   LEU   168      58.960  43.000  23.060  0.00  0.00           N  
ATOM   2538  CA  LEU   168      57.700  42.930  22.310  0.00  0.00           C  
ATOM   2539  C   LEU   168      57.850  42.370  20.920  0.00  0.00           C  
ATOM   2540  O   LEU   168      58.830  42.710  20.230  0.00  0.00           O  
ATOM   2541  CB  LEU   168      57.080  44.300  22.320  0.00  0.00           C  
ATOM   2542  CG  LEU   168      56.770  44.930  23.700  0.00  0.00           C  
ATOM   2543  CD1 LEU   168      55.990  46.250  23.520  0.00  0.00           C  
ATOM   2544  CD2 LEU   168      55.880  44.100  24.650  0.00  0.00           C  
ATOM   2545  H   LEU   168      59.400  43.910  23.110  0.00  0.00           H  
ATOM   2546  HA  LEU   168      57.040  42.280  22.880  0.00  0.00           H  
ATOM   2547  HB2 LEU   168      57.750  44.960  21.780  0.00  0.00           H  
ATOM   2548  HB3 LEU   168      56.180  44.140  21.730  0.00  0.00           H  
ATOM   2549  HG  LEU   168      57.700  45.150  24.220  0.00  0.00           H  
ATOM   2550 HD11 LEU   168      56.490  47.120  23.100  0.00  0.00           H  
ATOM   2551 HD12 LEU   168      55.030  46.160  23.020  0.00  0.00           H  
ATOM   2552 HD13 LEU   168      55.770  46.670  24.510  0.00  0.00           H  
ATOM   2553 HD21 LEU   168      55.590  44.730  25.480  0.00  0.00           H  
ATOM   2554 HD22 LEU   168      54.950  43.920  24.110  0.00  0.00           H  
ATOM   2555 HD23 LEU   168      56.510  43.290  25.020  0.00  0.00           H  
ATOM   2556  N   ASN   169      56.910  41.570  20.420  0.00  0.00           N  
ATOM   2557  CA  ASN   169      56.880  41.140  18.990  0.00  0.00           C  
ATOM   2558  C   ASN   169      56.660  42.290  18.070  0.00  0.00           C  
ATOM   2559  O   ASN   169      57.230  42.310  17.010  0.00  0.00           O  
ATOM   2560  CB  ASN   169      55.910  39.940  18.920  0.00  0.00           C  
ATOM   2561  CG  ASN   169      56.520  38.680  19.350  0.00  0.00           C  
ATOM   2562  OD1 ASN   169      56.830  38.540  20.490  0.00  0.00           O  
ATOM   2563  ND2 ASN   169      56.710  37.710  18.520  0.00  0.00           N  
ATOM   2564  H   ASN   169      56.180  41.310  21.060  0.00  0.00           H  
ATOM   2565  HA  ASN   169      57.900  40.830  18.760  0.00  0.00           H  
ATOM   2566  HB2 ASN   169      54.990  40.180  19.450  0.00  0.00           H  
ATOM   2567  HB3 ASN   169      55.650  39.790  17.870  0.00  0.00           H  
ATOM   2568 HD21 ASN   169      57.200  36.900  18.860  0.00  0.00           H  
ATOM   2569 HD22 ASN   169      56.730  37.830  17.520  0.00  0.00           H  
ATOM   2570  N   GLN   170      55.790  43.250  18.390  0.00  0.00           N  
ATOM   2571  CA  GLN   170      55.720  44.580  17.820  0.00  0.00           C  
ATOM   2572  C   GLN   170      55.380  45.740  18.830  0.00  0.00           C  
ATOM   2573  O   GLN   170      54.620  45.520  19.780  0.00  0.00           O  
ATOM   2574  CB  GLN   170      54.810  44.600  16.590  0.00  0.00           C  
ATOM   2575  CG  GLN   170      53.290  44.440  16.840  0.00  0.00           C  
ATOM   2576  CD  GLN   170      52.550  45.810  16.840  0.00  0.00           C  
ATOM   2577  OE1 GLN   170      53.160  46.830  16.860  0.00  0.00           O  
ATOM   2578  NE2 GLN   170      51.260  45.910  16.730  0.00  0.00           N  
ATOM   2579  H   GLN   170      55.200  42.980  19.160  0.00  0.00           H  
ATOM   2580  HA  GLN   170      56.690  44.790  17.370  0.00  0.00           H  
ATOM   2581  HB2 GLN   170      54.900  45.470  15.930  0.00  0.00           H  
ATOM   2582  HB3 GLN   170      55.030  43.720  15.980  0.00  0.00           H  
ATOM   2583  HG2 GLN   170      52.880  43.730  16.120  0.00  0.00           H  
ATOM   2584  HG3 GLN   170      53.110  44.060  17.850  0.00  0.00           H  
ATOM   2585 HE21 GLN   170      50.800  46.800  16.840  0.00  0.00           H  
ATOM   2586 HE22 GLN   170      50.670  45.090  16.820  0.00  0.00           H  
ATOM   2587  N   SER   171      55.970  46.940  18.680  0.00  0.00           N  
ATOM   2588  CA  SER   171      55.960  48.060  19.630  0.00  0.00           C  
ATOM   2589  C   SER   171      54.630  48.860  19.760  0.00  0.00           C  
ATOM   2590  O   SER   171      54.450  49.640  20.690  0.00  0.00           O  
ATOM   2591  CB  SER   171      57.160  48.960  19.360  0.00  0.00           C  
ATOM   2592  OG  SER   171      56.890  49.800  18.250  0.00  0.00           O  
ATOM   2593  H   SER   171      56.580  47.030  17.880  0.00  0.00           H  
ATOM   2594  HA  SER   171      56.150  47.600  20.600  0.00  0.00           H  
ATOM   2595  HB2 SER   171      57.230  49.620  20.230  0.00  0.00           H  
ATOM   2596  HB3 SER   171      58.030  48.320  19.270  0.00  0.00           H  
ATOM   2597  HG  SER   171      56.820  49.280  17.440  0.00  0.00           H  
ATOM   2598  N   GLU   172      53.710  48.740  18.750  0.00  0.00           N  
ATOM   2599  CA  GLU   172      52.460  49.380  18.610  0.00  0.00           C  
ATOM   2600  C   GLU   172      51.440  49.140  19.830  0.00  0.00           C  
ATOM   2601  O   GLU   172      50.370  49.780  19.830  0.00  0.00           O  
ATOM   2602  CB  GLU   172      52.680  50.860  18.220  0.00  0.00           C  
ATOM   2603  CG  GLU   172      53.690  51.120  17.040  0.00  0.00           C  
ATOM   2604  CD  GLU   172      53.090  50.610  15.700  0.00  0.00           C  
ATOM   2605  OE1 GLU   172      53.720  49.820  14.980  0.00  0.00           O  
ATOM   2606  OE2 GLU   172      51.970  51.020  15.380  0.00  0.00           O  
ATOM   2607  H   GLU   172      53.960  47.960  18.150  0.00  0.00           H  
ATOM   2608  HA  GLU   172      51.990  48.800  17.820  0.00  0.00           H  
ATOM   2609  HB2 GLU   172      51.750  51.380  18.010  0.00  0.00           H  
ATOM   2610  HB3 GLU   172      53.100  51.310  19.120  0.00  0.00           H  
ATOM   2611  HG2 GLU   172      53.840  52.200  16.980  0.00  0.00           H  
ATOM   2612  HG3 GLU   172      54.670  50.650  17.100  0.00  0.00           H  
ATOM   2613  N   VAL   173      51.720  48.190  20.730  0.00  0.00           N  
ATOM   2614  CA  VAL   173      50.780  47.680  21.690  0.00  0.00           C  
ATOM   2615  C   VAL   173      51.020  48.340  23.060  0.00  0.00           C  
ATOM   2616  O   VAL   173      52.180  48.660  23.440  0.00  0.00           O  
ATOM   2617  CB  VAL   173      50.860  46.140  21.850  0.00  0.00           C  
ATOM   2618  CG1 VAL   173      50.830  45.380  20.500  0.00  0.00           C  
ATOM   2619  CG2 VAL   173      52.120  45.580  22.460  0.00  0.00           C  
ATOM   2620  H   VAL   173      52.620  47.760  20.560  0.00  0.00           H  
ATOM   2621  HA  VAL   173      49.790  47.930  21.310  0.00  0.00           H  
ATOM   2622  HB  VAL   173      50.000  45.940  22.490  0.00  0.00           H  
ATOM   2623 HG11 VAL   173      50.070  45.650  19.760  0.00  0.00           H  
ATOM   2624 HG12 VAL   173      51.700  45.660  19.920  0.00  0.00           H  
ATOM   2625 HG13 VAL   173      50.850  44.300  20.680  0.00  0.00           H  
ATOM   2626 HG21 VAL   173      52.320  44.510  22.420  0.00  0.00           H  
ATOM   2627 HG22 VAL   173      53.040  46.050  22.110  0.00  0.00           H  
ATOM   2628 HG23 VAL   173      52.090  45.810  23.530  0.00  0.00           H  
ATOM   2629  N   LEU   174      49.940  48.440  23.840  0.00  0.00           N  
ATOM   2630  CA  LEU   174      49.990  48.640  25.270  0.00  0.00           C  
ATOM   2631  C   LEU   174      50.680  47.430  25.920  0.00  0.00           C  
ATOM   2632  O   LEU   174      50.590  46.350  25.390  0.00  0.00           O  
ATOM   2633  CB  LEU   174      48.580  48.760  25.860  0.00  0.00           C  
ATOM   2634  CG  LEU   174      47.970  50.200  26.020  0.00  0.00           C  
ATOM   2635  CD1 LEU   174      48.100  51.210  24.790  0.00  0.00           C  
ATOM   2636  CD2 LEU   174      46.460  50.130  26.440  0.00  0.00           C  
ATOM   2637  H   LEU   174      49.030  48.290  23.420  0.00  0.00           H  
ATOM   2638  HA  LEU   174      50.520  49.560  25.520  0.00  0.00           H  
ATOM   2639  HB2 LEU   174      47.810  48.080  25.490  0.00  0.00           H  
ATOM   2640  HB3 LEU   174      48.620  48.400  26.890  0.00  0.00           H  
ATOM   2641  HG  LEU   174      48.580  50.640  26.810  0.00  0.00           H  
ATOM   2642 HD11 LEU   174      49.110  51.590  24.590  0.00  0.00           H  
ATOM   2643 HD12 LEU   174      47.650  50.750  23.920  0.00  0.00           H  
ATOM   2644 HD13 LEU   174      47.410  52.030  24.980  0.00  0.00           H  
ATOM   2645 HD21 LEU   174      46.380  49.460  27.300  0.00  0.00           H  
ATOM   2646 HD22 LEU   174      46.300  51.100  26.930  0.00  0.00           H  
ATOM   2647 HD23 LEU   174      45.660  49.770  25.790  0.00  0.00           H  
ATOM   2648  N   ALA   175      51.410  47.630  27.040  0.00  0.00           N  
ATOM   2649  CA  ALA   175      52.160  46.580  27.760  0.00  0.00           C  
ATOM   2650  C   ALA   175      51.400  45.230  27.910  0.00  0.00           C  
ATOM   2651  O   ALA   175      50.550  45.080  28.780  0.00  0.00           O  
ATOM   2652  CB  ALA   175      53.550  46.460  27.100  0.00  0.00           C  
ATOM   2653  H   ALA   175      51.570  48.570  27.370  0.00  0.00           H  
ATOM   2654  HA  ALA   175      52.260  46.920  28.790  0.00  0.00           H  
ATOM   2655  HB1 ALA   175      54.130  45.800  27.740  0.00  0.00           H  
ATOM   2656  HB2 ALA   175      53.460  46.130  26.070  0.00  0.00           H  
ATOM   2657  HB3 ALA   175      54.080  47.420  27.140  0.00  0.00           H  
ATOM   2658  N   SER   176      51.640  44.260  27.070  0.00  0.00           N  
ATOM   2659  CA  SER   176      50.940  42.930  26.940  0.00  0.00           C  
ATOM   2660  C   SER   176      51.080  41.940  28.110  0.00  0.00           C  
ATOM   2661  O   SER   176      51.570  40.840  27.880  0.00  0.00           O  
ATOM   2662  CB  SER   176      49.480  43.140  26.570  0.00  0.00           C  
ATOM   2663  OG  SER   176      49.420  43.850  25.290  0.00  0.00           O  
ATOM   2664  H   SER   176      52.310  44.430  26.330  0.00  0.00           H  
ATOM   2665  HA  SER   176      51.410  42.470  26.070  0.00  0.00           H  
ATOM   2666  HB2 SER   176      48.800  42.280  26.550  0.00  0.00           H  
ATOM   2667  HB3 SER   176      49.020  43.900  27.210  0.00  0.00           H  
ATOM   2668  HG  SER   176      49.770  44.740  25.360  0.00  0.00           H  
ATOM   2669  N   VAL   177      50.860  42.370  29.370  0.00  0.00           N  
ATOM   2670  CA  VAL   177      51.250  41.670  30.530  0.00  0.00           C  
ATOM   2671  C   VAL   177      50.630  40.260  30.640  0.00  0.00           C  
ATOM   2672  O   VAL   177      49.570  39.890  30.140  0.00  0.00           O  
ATOM   2673  CB  VAL   177      50.930  42.450  31.850  0.00  0.00           C  
ATOM   2674  CG1 VAL   177      51.700  43.780  31.800  0.00  0.00           C  
ATOM   2675  CG2 VAL   177      49.500  42.900  32.110  0.00  0.00           C  
ATOM   2676  H   VAL   177      50.490  43.300  29.400  0.00  0.00           H  
ATOM   2677  HA  VAL   177      52.320  41.510  30.370  0.00  0.00           H  
ATOM   2678  HB  VAL   177      51.320  41.890  32.700  0.00  0.00           H  
ATOM   2679 HG11 VAL   177      51.850  44.080  32.830  0.00  0.00           H  
ATOM   2680 HG12 VAL   177      52.660  43.550  31.340  0.00  0.00           H  
ATOM   2681 HG13 VAL   177      51.180  44.570  31.260  0.00  0.00           H  
ATOM   2682 HG21 VAL   177      48.870  42.010  32.050  0.00  0.00           H  
ATOM   2683 HG22 VAL   177      49.380  43.430  33.050  0.00  0.00           H  
ATOM   2684 HG23 VAL   177      49.120  43.510  31.300  0.00  0.00           H  
ATOM   2685  N   GLY   178      51.330  39.370  31.370  0.00  0.00           N  
ATOM   2686  CA  GLY   178      50.740  38.090  31.840  0.00  0.00           C  
ATOM   2687  C   GLY   178      51.390  37.600  33.160  0.00  0.00           C  
ATOM   2688  O   GLY   178      52.170  38.290  33.810  0.00  0.00           O  
ATOM   2689  H   GLY   178      52.160  39.650  31.880  0.00  0.00           H  
ATOM   2690  HA2 GLY   178      49.660  38.130  31.940  0.00  0.00           H  
ATOM   2691  HA3 GLY   178      51.040  37.380  31.070  0.00  0.00           H  
ATOM   2692  N   GLY   179      51.030  36.360  33.510  0.00  0.00           N  
ATOM   2693  CA  GLY   179      51.350  35.710  34.790  0.00  0.00           C  
ATOM   2694  C   GLY   179      50.600  34.460  35.050  0.00  0.00           C  
ATOM   2695  O   GLY   179      50.150  33.930  34.000  0.00  0.00           O  
ATOM   2696  H   GLY   179      50.450  35.790  32.910  0.00  0.00           H  
ATOM   2697  HA2 GLY   179      52.400  35.420  34.890  0.00  0.00           H  
ATOM   2698  HA3 GLY   179      51.100  36.420  35.570  0.00  0.00           H  
ATOM   2699  N   SER   180      50.690  33.990  36.320  0.00  0.00           N  
ATOM   2700  CA  SER   180      49.980  32.750  36.710  0.00  0.00           C  
ATOM   2701  C   SER   180      49.100  33.100  37.880  0.00  0.00           C  
ATOM   2702  O   SER   180      49.470  33.940  38.700  0.00  0.00           O  
ATOM   2703  CB  SER   180      50.980  31.780  37.250  0.00  0.00           C  
ATOM   2704  OG  SER   180      51.910  31.450  36.300  0.00  0.00           O  
ATOM   2705  H   SER   180      51.260  34.480  36.990  0.00  0.00           H  
ATOM   2706  HA  SER   180      49.440  32.170  35.960  0.00  0.00           H  
ATOM   2707  HB2 SER   180      51.590  32.190  38.050  0.00  0.00           H  
ATOM   2708  HB3 SER   180      50.560  30.850  37.610  0.00  0.00           H  
ATOM   2709  HG  SER   180      52.570  32.130  36.440  0.00  0.00           H  
ATOM   2710  N   MET   181      48.000  32.360  38.060  0.00  0.00           N  
ATOM   2711  CA  MET   181      47.170  32.230  39.210  0.00  0.00           C  
ATOM   2712  C   MET   181      46.660  30.780  39.380  0.00  0.00           C  
ATOM   2713  O   MET   181      46.080  30.230  38.450  0.00  0.00           O  
ATOM   2714  CB  MET   181      45.960  33.230  39.210  0.00  0.00           C  
ATOM   2715  CG  MET   181      45.300  33.160  40.530  0.00  0.00           C  
ATOM   2716  SD  MET   181      43.760  34.180  40.740  0.00  0.00           S  
ATOM   2717  CE  MET   181      42.870  33.570  39.310  0.00  0.00           C  
ATOM   2718  H   MET   181      47.660  31.730  37.340  0.00  0.00           H  
ATOM   2719  HA  MET   181      47.750  32.500  40.100  0.00  0.00           H  
ATOM   2720  HB2 MET   181      46.240  34.260  38.980  0.00  0.00           H  
ATOM   2721  HB3 MET   181      45.300  32.910  38.410  0.00  0.00           H  
ATOM   2722  HG2 MET   181      44.950  32.150  40.740  0.00  0.00           H  
ATOM   2723  HG3 MET   181      45.970  33.500  41.320  0.00  0.00           H  
ATOM   2724  HE1 MET   181      41.820  33.860  39.250  0.00  0.00           H  
ATOM   2725  HE2 MET   181      43.300  34.030  38.420  0.00  0.00           H  
ATOM   2726  HE3 MET   181      42.830  32.480  39.300  0.00  0.00           H  
ATOM   2727  N   ILE   182      47.010  30.140  40.530  0.00  0.00           N  
ATOM   2728  CA  ILE   182      46.730  28.750  40.800  0.00  0.00           C  
ATOM   2729  C   ILE   182      45.600  28.720  41.860  0.00  0.00           C  
ATOM   2730  O   ILE   182      45.780  29.240  42.960  0.00  0.00           O  
ATOM   2731  CB  ILE   182      48.020  28.030  41.390  0.00  0.00           C  
ATOM   2732  CG1 ILE   182      49.330  28.260  40.630  0.00  0.00           C  
ATOM   2733  CG2 ILE   182      47.640  26.580  41.490  0.00  0.00           C  
ATOM   2734  CD1 ILE   182      49.370  27.970  39.140  0.00  0.00           C  
ATOM   2735  H   ILE   182      47.310  30.750  41.280  0.00  0.00           H  
ATOM   2736  HA  ILE   182      46.600  28.300  39.810  0.00  0.00           H  
ATOM   2737  HB  ILE   182      48.200  28.420  42.390  0.00  0.00           H  
ATOM   2738 HG12 ILE   182      49.670  29.280  40.760  0.00  0.00           H  
ATOM   2739 HG13 ILE   182      50.110  27.650  41.080  0.00  0.00           H  
ATOM   2740 HG21 ILE   182      48.520  25.990  41.730  0.00  0.00           H  
ATOM   2741 HG22 ILE   182      46.970  26.420  42.340  0.00  0.00           H  
ATOM   2742 HG23 ILE   182      47.140  26.200  40.590  0.00  0.00           H  
ATOM   2743 HD11 ILE   182      50.380  28.020  38.740  0.00  0.00           H  
ATOM   2744 HD12 ILE   182      49.120  26.960  38.830  0.00  0.00           H  
ATOM   2745 HD13 ILE   182      48.750  28.660  38.560  0.00  0.00           H  
ATOM   2746  N   ILE   183      44.310  28.450  41.430  0.00  0.00           N  
ATOM   2747  CA  ILE   183      43.290  28.110  42.450  0.00  0.00           C  
ATOM   2748  C   ILE   183      43.530  26.810  43.180  0.00  0.00           C  
ATOM   2749  O   ILE   183      43.770  25.750  42.480  0.00  0.00           O  
ATOM   2750  CB  ILE   183      41.880  28.070  41.860  0.00  0.00           C  
ATOM   2751  CG1 ILE   183      41.470  29.310  41.040  0.00  0.00           C  
ATOM   2752  CG2 ILE   183      40.890  27.750  42.930  0.00  0.00           C  
ATOM   2753  CD1 ILE   183      41.460  30.600  41.860  0.00  0.00           C  
ATOM   2754  H   ILE   183      44.110  28.110  40.490  0.00  0.00           H  
ATOM   2755  HA  ILE   183      43.350  28.960  43.130  0.00  0.00           H  
ATOM   2756  HB  ILE   183      41.880  27.300  41.080  0.00  0.00           H  
ATOM   2757 HG12 ILE   183      42.120  29.390  40.170  0.00  0.00           H  
ATOM   2758 HG13 ILE   183      40.480  29.090  40.660  0.00  0.00           H  
ATOM   2759 HG21 ILE   183      39.870  27.990  42.620  0.00  0.00           H  
ATOM   2760 HG22 ILE   183      40.930  26.740  43.340  0.00  0.00           H  
ATOM   2761 HG23 ILE   183      41.010  28.430  43.770  0.00  0.00           H  
ATOM   2762 HD11 ILE   183      41.040  30.460  42.860  0.00  0.00           H  
ATOM   2763 HD12 ILE   183      42.480  30.970  42.030  0.00  0.00           H  
ATOM   2764 HD13 ILE   183      40.900  31.400  41.370  0.00  0.00           H  
ATOM   2765  N   GLY   184      43.570  26.870  44.500  0.00  0.00           N  
ATOM   2766  CA  GLY   184      43.580  25.650  45.320  0.00  0.00           C  
ATOM   2767  C   GLY   184      44.980  24.960  45.480  0.00  0.00           C  
ATOM   2768  O   GLY   184      44.960  23.820  45.830  0.00  0.00           O  
ATOM   2769  H   GLY   184      43.310  27.760  44.910  0.00  0.00           H  
ATOM   2770  HA2 GLY   184      43.250  25.950  46.310  0.00  0.00           H  
ATOM   2771  HA3 GLY   184      42.970  24.910  44.800  0.00  0.00           H  
ATOM   2772  N   GLY   185      46.150  25.610  45.330  0.00  0.00           N  
ATOM   2773  CA  GLY   185      47.510  25.050  45.640  0.00  0.00           C  
ATOM   2774  C   GLY   185      48.610  26.070  45.500  0.00  0.00           C  
ATOM   2775  O   GLY   185      48.350  27.320  45.330  0.00  0.00           O  
ATOM   2776  H   GLY   185      46.160  26.530  44.910  0.00  0.00           H  
ATOM   2777  HA2 GLY   185      47.470  24.880  46.720  0.00  0.00           H  
ATOM   2778  HA3 GLY   185      47.770  24.130  45.120  0.00  0.00           H  
ATOM   2779  N   ILE   186      49.840  25.630  45.710  0.00  0.00           N  
ATOM   2780  CA  ILE   186      51.150  26.370  45.710  0.00  0.00           C  
ATOM   2781  C   ILE   186      52.220  25.690  44.750  0.00  0.00           C  
ATOM   2782  O   ILE   186      52.650  24.560  45.050  0.00  0.00           O  
ATOM   2783  CB  ILE   186      51.650  26.320  47.180  0.00  0.00           C  
ATOM   2784  CG1 ILE   186      50.780  27.210  48.170  0.00  0.00           C  
ATOM   2785  CG2 ILE   186      53.110  26.540  47.490  0.00  0.00           C  
ATOM   2786  CD1 ILE   186      50.760  26.770  49.660  0.00  0.00           C  
ATOM   2787  H   ILE   186      50.010  24.690  46.030  0.00  0.00           H  
ATOM   2788  HA  ILE   186      50.950  27.410  45.440  0.00  0.00           H  
ATOM   2789  HB  ILE   186      51.420  25.290  47.460  0.00  0.00           H  
ATOM   2790 HG12 ILE   186      51.340  28.140  48.290  0.00  0.00           H  
ATOM   2791 HG13 ILE   186      49.750  27.410  47.860  0.00  0.00           H  
ATOM   2792 HG21 ILE   186      53.300  25.950  48.390  0.00  0.00           H  
ATOM   2793 HG22 ILE   186      53.820  26.130  46.770  0.00  0.00           H  
ATOM   2794 HG23 ILE   186      53.260  27.610  47.600  0.00  0.00           H  
ATOM   2795 HD11 ILE   186      51.730  26.740  50.160  0.00  0.00           H  
ATOM   2796 HD12 ILE   186      50.120  27.500  50.150  0.00  0.00           H  
ATOM   2797 HD13 ILE   186      50.350  25.760  49.680  0.00  0.00           H  
ATOM   2798  N   ASP   187      52.550  26.330  43.630  0.00  0.00           N  
ATOM   2799  CA  ASP   187      53.650  25.820  42.760  0.00  0.00           C  
ATOM   2800  C   ASP   187      55.000  26.280  43.290  0.00  0.00           C  
ATOM   2801  O   ASP   187      55.260  27.480  43.340  0.00  0.00           O  
ATOM   2802  CB  ASP   187      53.350  26.270  41.320  0.00  0.00           C  
ATOM   2803  CG  ASP   187      54.270  25.570  40.330  0.00  0.00           C  
ATOM   2804  OD1 ASP   187      53.690  24.760  39.520  0.00  0.00           O  
ATOM   2805  OD2 ASP   187      55.480  25.560  40.470  0.00  0.00           O  
ATOM   2806  H   ASP   187      52.260  27.280  43.450  0.00  0.00           H  
ATOM   2807  HA  ASP   187      53.590  24.740  42.690  0.00  0.00           H  
ATOM   2808  HB2 ASP   187      52.340  25.910  41.130  0.00  0.00           H  
ATOM   2809  HB3 ASP   187      53.460  27.350  41.280  0.00  0.00           H  
ATOM   2810  N   HIS   188      55.970  25.390  43.550  0.00  0.00           N  
ATOM   2811  CA  HIS   188      57.290  25.720  44.070  0.00  0.00           C  
ATOM   2812  C   HIS   188      58.230  26.510  43.120  0.00  0.00           C  
ATOM   2813  O   HIS   188      59.200  27.190  43.440  0.00  0.00           O  
ATOM   2814  CB  HIS   188      58.000  24.400  44.450  0.00  0.00           C  
ATOM   2815  CG  HIS   188      57.170  23.590  45.350  0.00  0.00           C  
ATOM   2816  ND1 HIS   188      56.910  23.980  46.610  0.00  0.00           N  
ATOM   2817  CD2 HIS   188      56.590  22.380  45.060  0.00  0.00           C  
ATOM   2818  CE1 HIS   188      56.040  23.080  47.140  0.00  0.00           C  
ATOM   2819  NE2 HIS   188      55.930  22.030  46.260  0.00  0.00           N  
ATOM   2820  H   HIS   188      55.750  24.420  43.380  0.00  0.00           H  
ATOM   2821  HA  HIS   188      57.120  26.300  44.980  0.00  0.00           H  
ATOM   2822  HB2 HIS   188      58.230  23.870  43.530  0.00  0.00           H  
ATOM   2823  HB3 HIS   188      58.980  24.610  44.880  0.00  0.00           H  
ATOM   2824  HD1 HIS   188      57.320  24.760  47.110  0.00  0.00           H  
ATOM   2825  HD2 HIS   188      56.610  21.880  44.110  0.00  0.00           H  
ATOM   2826  HE1 HIS   188      55.670  23.100  48.150  0.00  0.00           H  
ATOM   2827  N   SER   189      57.950  26.340  41.820  0.00  0.00           N  
ATOM   2828  CA  SER   189      58.760  26.940  40.730  0.00  0.00           C  
ATOM   2829  C   SER   189      58.530  28.380  40.490  0.00  0.00           C  
ATOM   2830  O   SER   189      59.170  29.020  39.600  0.00  0.00           O  
ATOM   2831  CB  SER   189      58.470  26.110  39.470  0.00  0.00           C  
ATOM   2832  OG  SER   189      57.360  26.590  38.740  0.00  0.00           O  
ATOM   2833  H   SER   189      57.170  25.770  41.530  0.00  0.00           H  
ATOM   2834  HA  SER   189      59.800  26.790  41.010  0.00  0.00           H  
ATOM   2835  HB2 SER   189      59.330  26.220  38.810  0.00  0.00           H  
ATOM   2836  HB3 SER   189      58.360  25.090  39.810  0.00  0.00           H  
ATOM   2837  HG  SER   189      56.560  26.480  39.260  0.00  0.00           H  
ATOM   2838  N   LEU   190      57.550  29.020  41.220  0.00  0.00           N  
ATOM   2839  CA  LEU   190      57.180  30.380  41.000  0.00  0.00           C  
ATOM   2840  C   LEU   190      57.810  31.350  42.030  0.00  0.00           C  
ATOM   2841  O   LEU   190      57.740  32.560  41.870  0.00  0.00           O  
ATOM   2842  CB  LEU   190      55.630  30.430  40.910  0.00  0.00           C  
ATOM   2843  CG  LEU   190      54.920  29.580  39.810  0.00  0.00           C  
ATOM   2844  CD1 LEU   190      53.480  30.020  39.900  0.00  0.00           C  
ATOM   2845  CD2 LEU   190      55.320  29.720  38.320  0.00  0.00           C  
ATOM   2846  H   LEU   190      57.030  28.510  41.930  0.00  0.00           H  
ATOM   2847  HA  LEU   190      57.540  30.710  40.030  0.00  0.00           H  
ATOM   2848  HB2 LEU   190      55.260  30.210  41.910  0.00  0.00           H  
ATOM   2849  HB3 LEU   190      55.500  31.490  40.660  0.00  0.00           H  
ATOM   2850  HG  LEU   190      55.100  28.540  40.080  0.00  0.00           H  
ATOM   2851 HD11 LEU   190      53.190  30.030  40.960  0.00  0.00           H  
ATOM   2852 HD12 LEU   190      53.190  31.020  39.580  0.00  0.00           H  
ATOM   2853 HD13 LEU   190      52.780  29.370  39.370  0.00  0.00           H  
ATOM   2854 HD21 LEU   190      56.320  29.290  38.230  0.00  0.00           H  
ATOM   2855 HD22 LEU   190      54.640  29.140  37.700  0.00  0.00           H  
ATOM   2856 HD23 LEU   190      55.200  30.780  38.080  0.00  0.00           H  
ATOM   2857  N   TYR   191      58.370  30.830  43.150  0.00  0.00           N  
ATOM   2858  CA  TYR   191      59.050  31.640  44.150  0.00  0.00           C  
ATOM   2859  C   TYR   191      60.410  31.020  44.570  0.00  0.00           C  
ATOM   2860  O   TYR   191      60.820  29.890  44.300  0.00  0.00           O  
ATOM   2861  CB  TYR   191      58.060  31.750  45.280  0.00  0.00           C  
ATOM   2862  CG  TYR   191      57.860  30.490  46.110  0.00  0.00           C  
ATOM   2863  CD1 TYR   191      56.830  29.620  45.740  0.00  0.00           C  
ATOM   2864  CD2 TYR   191      58.610  30.250  47.280  0.00  0.00           C  
ATOM   2865  CE1 TYR   191      56.570  28.460  46.470  0.00  0.00           C  
ATOM   2866  CE2 TYR   191      58.410  29.090  48.000  0.00  0.00           C  
ATOM   2867  CZ  TYR   191      57.410  28.190  47.580  0.00  0.00           C  
ATOM   2868  OH  TYR   191      57.360  26.940  48.070  0.00  0.00           O  
ATOM   2869  H   TYR   191      58.370  29.830  43.320  0.00  0.00           H  
ATOM   2870  HA  TYR   191      59.260  32.620  43.710  0.00  0.00           H  
ATOM   2871  HB2 TYR   191      58.360  32.560  45.950  0.00  0.00           H  
ATOM   2872  HB3 TYR   191      57.080  32.020  44.870  0.00  0.00           H  
ATOM   2873  HD1 TYR   191      56.290  29.740  44.810  0.00  0.00           H  
ATOM   2874  HD2 TYR   191      59.390  30.930  47.600  0.00  0.00           H  
ATOM   2875  HE1 TYR   191      55.840  27.750  46.090  0.00  0.00           H  
ATOM   2876  HE2 TYR   191      59.100  28.870  48.800  0.00  0.00           H  
ATOM   2877  HH  TYR   191      57.790  26.900  48.930  0.00  0.00           H  
ATOM   2878  N   THR   192      61.170  31.930  45.280  0.00  0.00           N  
ATOM   2879  CA  THR   192      62.470  31.610  45.830  0.00  0.00           C  
ATOM   2880  C   THR   192      62.550  31.870  47.310  0.00  0.00           C  
ATOM   2881  O   THR   192      61.840  32.720  47.860  0.00  0.00           O  
ATOM   2882  CB  THR   192      63.680  32.240  45.180  0.00  0.00           C  
ATOM   2883  OG1 THR   192      63.640  33.640  45.280  0.00  0.00           O  
ATOM   2884  CG2 THR   192      63.700  31.960  43.650  0.00  0.00           C  
ATOM   2885  H   THR   192      60.830  32.850  45.520  0.00  0.00           H  
ATOM   2886  HA  THR   192      62.710  30.570  45.610  0.00  0.00           H  
ATOM   2887  HB  THR   192      64.650  31.930  45.570  0.00  0.00           H  
ATOM   2888  HG1 THR   192      64.020  33.870  46.130  0.00  0.00           H  
ATOM   2889 HG21 THR   192      64.440  32.500  43.060  0.00  0.00           H  
ATOM   2890 HG22 THR   192      63.890  30.900  43.510  0.00  0.00           H  
ATOM   2891 HG23 THR   192      62.760  32.230  43.170  0.00  0.00           H  
ATOM   2892  N   GLY   193      63.440  31.130  47.940  0.00  0.00           N  
ATOM   2893  CA  GLY   193      63.540  30.960  49.370  0.00  0.00           C  
ATOM   2894  C   GLY   193      62.390  30.120  49.980  0.00  0.00           C  
ATOM   2895  O   GLY   193      62.210  28.980  49.500  0.00  0.00           O  
ATOM   2896  H   GLY   193      64.020  30.510  47.390  0.00  0.00           H  
ATOM   2897  HA2 GLY   193      64.450  30.500  49.760  0.00  0.00           H  
ATOM   2898  HA3 GLY   193      63.440  31.930  49.850  0.00  0.00           H  
ATOM   2899  N   SER   194      61.690  30.650  50.960  0.00  0.00           N  
ATOM   2900  CA  SER   194      60.430  30.070  51.490  0.00  0.00           C  
ATOM   2901  C   SER   194      59.340  31.170  51.560  0.00  0.00           C  
ATOM   2902  O   SER   194      59.590  32.330  51.360  0.00  0.00           O  
ATOM   2903  CB  SER   194      60.770  29.520  52.900  0.00  0.00           C  
ATOM   2904  OG  SER   194      61.140  30.590  53.800  0.00  0.00           O  
ATOM   2905  H   SER   194      62.040  31.560  51.240  0.00  0.00           H  
ATOM   2906  HA  SER   194      60.010  29.280  50.870  0.00  0.00           H  
ATOM   2907  HB2 SER   194      59.970  28.930  53.340  0.00  0.00           H  
ATOM   2908  HB3 SER   194      61.590  28.820  52.760  0.00  0.00           H  
ATOM   2909  HG  SER   194      61.960  30.940  53.440  0.00  0.00           H  
ATOM   2910  N   LEU   195      58.120  30.720  51.890  0.00  0.00           N  
ATOM   2911  CA  LEU   195      56.930  31.550  52.120  0.00  0.00           C  
ATOM   2912  C   LEU   195      56.910  32.030  53.590  0.00  0.00           C  
ATOM   2913  O   LEU   195      56.780  31.270  54.570  0.00  0.00           O  
ATOM   2914  CB  LEU   195      55.630  30.730  51.800  0.00  0.00           C  
ATOM   2915  CG  LEU   195      55.530  29.870  50.540  0.00  0.00           C  
ATOM   2916  CD1 LEU   195      54.390  28.750  50.460  0.00  0.00           C  
ATOM   2917  CD2 LEU   195      55.550  30.700  49.260  0.00  0.00           C  
ATOM   2918  H   LEU   195      58.030  29.780  52.270  0.00  0.00           H  
ATOM   2919  HA  LEU   195      56.970  32.460  51.520  0.00  0.00           H  
ATOM   2920  HB2 LEU   195      55.510  30.140  52.710  0.00  0.00           H  
ATOM   2921  HB3 LEU   195      54.890  31.520  51.740  0.00  0.00           H  
ATOM   2922  HG  LEU   195      56.470  29.340  50.430  0.00  0.00           H  
ATOM   2923 HD11 LEU   195      54.460  28.200  51.390  0.00  0.00           H  
ATOM   2924 HD12 LEU   195      53.360  29.110  50.450  0.00  0.00           H  
ATOM   2925 HD13 LEU   195      54.610  28.130  49.590  0.00  0.00           H  
ATOM   2926 HD21 LEU   195      54.700  31.380  49.150  0.00  0.00           H  
ATOM   2927 HD22 LEU   195      56.420  31.330  49.080  0.00  0.00           H  
ATOM   2928 HD23 LEU   195      55.470  30.000  48.430  0.00  0.00           H  
ATOM   2929  N   TRP   196      56.910  33.340  53.740  0.00  0.00           N  
ATOM   2930  CA  TRP   196      56.670  34.060  54.960  0.00  0.00           C  
ATOM   2931  C   TRP   196      55.200  34.420  55.110  0.00  0.00           C  
ATOM   2932  O   TRP   196      54.650  35.040  54.170  0.00  0.00           O  
ATOM   2933  CB  TRP   196      57.620  35.230  54.930  0.00  0.00           C  
ATOM   2934  CG  TRP   196      59.050  34.720  55.060  0.00  0.00           C  
ATOM   2935  CD1 TRP   196      59.830  34.370  54.030  0.00  0.00           C  
ATOM   2936  CD2 TRP   196      59.890  34.550  56.220  0.00  0.00           C  
ATOM   2937  NE1 TRP   196      61.030  33.800  54.490  0.00  0.00           N  
ATOM   2938  CE2 TRP   196      61.170  33.970  55.840  0.00  0.00           C  
ATOM   2939  CE3 TRP   196      59.790  34.840  57.610  0.00  0.00           C  
ATOM   2940  CZ2 TRP   196      62.210  33.770  56.770  0.00  0.00           C  
ATOM   2941  CZ3 TRP   196      60.730  34.540  58.580  0.00  0.00           C  
ATOM   2942  CH2 TRP   196      61.990  33.950  58.190  0.00  0.00           C  
ATOM   2943  H   TRP   196      57.110  33.880  52.910  0.00  0.00           H  
ATOM   2944  HA  TRP   196      57.000  33.510  55.850  0.00  0.00           H  
ATOM   2945  HB2 TRP   196      57.450  35.800  54.020  0.00  0.00           H  
ATOM   2946  HB3 TRP   196      57.380  35.860  55.790  0.00  0.00           H  
ATOM   2947  HD1 TRP   196      59.500  34.310  53.010  0.00  0.00           H  
ATOM   2948  HE1 TRP   196      61.690  33.320  53.900  0.00  0.00           H  
ATOM   2949  HE3 TRP   196      58.940  35.380  58.020  0.00  0.00           H  
ATOM   2950  HZ2 TRP   196      63.170  33.480  56.370  0.00  0.00           H  
ATOM   2951  HZ3 TRP   196      60.520  34.750  59.620  0.00  0.00           H  
ATOM   2952  HH2 TRP   196      62.810  33.790  58.880  0.00  0.00           H  
ATOM   2953  N   TYR   197      54.470  34.110  56.200  0.00  0.00           N  
ATOM   2954  CA  TYR   197      53.020  34.410  56.300  0.00  0.00           C  
ATOM   2955  C   TYR   197      52.750  35.640  57.250  0.00  0.00           C  
ATOM   2956  O   TYR   197      53.380  35.870  58.290  0.00  0.00           O  
ATOM   2957  CB  TYR   197      52.280  33.130  56.760  0.00  0.00           C  
ATOM   2958  CG  TYR   197      52.220  32.020  55.710  0.00  0.00           C  
ATOM   2959  CD1 TYR   197      51.140  31.980  54.770  0.00  0.00           C  
ATOM   2960  CD2 TYR   197      53.250  31.020  55.550  0.00  0.00           C  
ATOM   2961  CE1 TYR   197      51.030  31.020  53.760  0.00  0.00           C  
ATOM   2962  CE2 TYR   197      53.040  29.970  54.650  0.00  0.00           C  
ATOM   2963  CZ  TYR   197      51.980  29.950  53.750  0.00  0.00           C  
ATOM   2964  OH  TYR   197      51.790  28.900  52.890  0.00  0.00           O  
ATOM   2965  H   TYR   197      54.910  33.710  57.020  0.00  0.00           H  
ATOM   2966  HA  TYR   197      52.620  34.590  55.300  0.00  0.00           H  
ATOM   2967  HB2 TYR   197      52.750  32.800  57.680  0.00  0.00           H  
ATOM   2968  HB3 TYR   197      51.230  33.380  56.930  0.00  0.00           H  
ATOM   2969  HD1 TYR   197      50.390  32.740  54.930  0.00  0.00           H  
ATOM   2970  HD2 TYR   197      54.200  31.170  56.040  0.00  0.00           H  
ATOM   2971  HE1 TYR   197      50.170  31.000  53.110  0.00  0.00           H  
ATOM   2972  HE2 TYR   197      53.740  29.150  54.680  0.00  0.00           H  
ATOM   2973  HH  TYR   197      52.450  28.220  53.020  0.00  0.00           H  
ATOM   2974  N   THR   198      51.750  36.400  56.870  0.00  0.00           N  
ATOM   2975  CA  THR   198      51.150  37.580  57.540  0.00  0.00           C  
ATOM   2976  C   THR   198      49.690  37.280  57.730  0.00  0.00           C  
ATOM   2977  O   THR   198      49.040  36.670  56.840  0.00  0.00           O  
ATOM   2978  CB  THR   198      51.300  38.880  56.740  0.00  0.00           C  
ATOM   2979  OG1 THR   198      51.100  39.960  57.540  0.00  0.00           O  
ATOM   2980  CG2 THR   198      50.510  39.110  55.500  0.00  0.00           C  
ATOM   2981  H   THR   198      51.190  36.070  56.100  0.00  0.00           H  
ATOM   2982  HA  THR   198      51.690  37.680  58.480  0.00  0.00           H  
ATOM   2983  HB  THR   198      52.310  38.800  56.330  0.00  0.00           H  
ATOM   2984  HG1 THR   198      51.710  39.810  58.270  0.00  0.00           H  
ATOM   2985 HG21 THR   198      50.730  40.080  55.050  0.00  0.00           H  
ATOM   2986 HG22 THR   198      50.840  38.320  54.830  0.00  0.00           H  
ATOM   2987 HG23 THR   198      49.470  39.030  55.810  0.00  0.00           H  
ATOM   2988  N   PRO   199      49.090  37.560  58.940  0.00  0.00           N  
ATOM   2989  CA  PRO   199      47.730  37.130  59.290  0.00  0.00           C  
ATOM   2990  C   PRO   199      46.670  38.110  58.740  0.00  0.00           C  
ATOM   2991  O   PRO   199      46.920  39.340  58.750  0.00  0.00           O  
ATOM   2992  CB  PRO   199      47.760  37.160  60.820  0.00  0.00           C  
ATOM   2993  CG  PRO   199      48.700  38.350  61.200  0.00  0.00           C  
ATOM   2994  CD  PRO   199      49.740  38.210  60.080  0.00  0.00           C  
ATOM   2995  HA  PRO   199      47.560  36.070  59.120  0.00  0.00           H  
ATOM   2996  HB2 PRO   199      46.770  37.150  61.260  0.00  0.00           H  
ATOM   2997  HB3 PRO   199      48.290  36.240  61.090  0.00  0.00           H  
ATOM   2998  HG2 PRO   199      48.190  39.310  61.270  0.00  0.00           H  
ATOM   2999  HG3 PRO   199      49.120  38.110  62.180  0.00  0.00           H  
ATOM   3000  HD2 PRO   199      50.420  37.440  60.430  0.00  0.00           H  
ATOM   3001  HD3 PRO   199      50.160  39.180  59.820  0.00  0.00           H  
ATOM   3002  N   ILE   200      45.550  37.590  58.300  0.00  0.00           N  
ATOM   3003  CA  ILE   200      44.340  38.400  58.000  0.00  0.00           C  
ATOM   3004  C   ILE   200      43.730  38.990  59.310  0.00  0.00           C  
ATOM   3005  O   ILE   200      43.230  38.250  60.170  0.00  0.00           O  
ATOM   3006  CB  ILE   200      43.320  37.590  57.110  0.00  0.00           C  
ATOM   3007  CG1 ILE   200      44.030  37.110  55.790  0.00  0.00           C  
ATOM   3008  CG2 ILE   200      42.060  38.340  56.910  0.00  0.00           C  
ATOM   3009  CD1 ILE   200      43.190  36.200  54.870  0.00  0.00           C  
ATOM   3010  H   ILE   200      45.340  36.600  58.310  0.00  0.00           H  
ATOM   3011  HA  ILE   200      44.670  39.230  57.390  0.00  0.00           H  
ATOM   3012  HB  ILE   200      43.180  36.690  57.700  0.00  0.00           H  
ATOM   3013 HG12 ILE   200      44.230  37.960  55.140  0.00  0.00           H  
ATOM   3014 HG13 ILE   200      44.950  36.590  56.050  0.00  0.00           H  
ATOM   3015 HG21 ILE   200      41.540  38.670  57.810  0.00  0.00           H  
ATOM   3016 HG22 ILE   200      42.220  39.290  56.410  0.00  0.00           H  
ATOM   3017 HG23 ILE   200      41.310  37.830  56.300  0.00  0.00           H  
ATOM   3018 HD11 ILE   200      43.750  35.710  54.070  0.00  0.00           H  
ATOM   3019 HD12 ILE   200      42.550  35.460  55.350  0.00  0.00           H  
ATOM   3020 HD13 ILE   200      42.600  36.920  54.310  0.00  0.00           H  
ATOM   3021  N   ARG   201      43.750  40.320  59.400  0.00  0.00           N  
ATOM   3022  CA  ARG   201      43.170  41.150  60.490  0.00  0.00           C  
ATOM   3023  C   ARG   201      41.660  40.980  60.540  0.00  0.00           C  
ATOM   3024  O   ARG   201      41.100  40.550  61.570  0.00  0.00           O  
ATOM   3025  CB  ARG   201      43.600  42.600  60.200  0.00  0.00           C  
ATOM   3026  CG  ARG   201      43.620  43.440  61.430  0.00  0.00           C  
ATOM   3027  CD  ARG   201      43.470  44.920  61.090  0.00  0.00           C  
ATOM   3028  NE  ARG   201      43.400  45.740  62.330  0.00  0.00           N  
ATOM   3029  CZ  ARG   201      42.660  46.770  62.520  0.00  0.00           C  
ATOM   3030  NH1 ARG   201      42.020  47.360  61.540  0.00  0.00           N  
ATOM   3031  NH2 ARG   201      42.590  47.340  63.680  0.00  0.00           N  
ATOM   3032  H   ARG   201      44.270  40.880  58.730  0.00  0.00           H  
ATOM   3033  HA  ARG   201      43.560  40.830  61.460  0.00  0.00           H  
ATOM   3034  HB2 ARG   201      44.650  42.530  59.900  0.00  0.00           H  
ATOM   3035  HB3 ARG   201      42.950  43.140  59.510  0.00  0.00           H  
ATOM   3036  HG2 ARG   201      42.710  43.210  61.980  0.00  0.00           H  
ATOM   3037  HG3 ARG   201      44.500  43.200  62.040  0.00  0.00           H  
ATOM   3038  HD2 ARG   201      44.310  45.170  60.440  0.00  0.00           H  
ATOM   3039  HD3 ARG   201      42.590  45.040  60.460  0.00  0.00           H  
ATOM   3040  HE  ARG   201      43.910  45.420  63.130  0.00  0.00           H  
ATOM   3041 HH11 ARG   201      41.730  48.310  61.720  0.00  0.00           H  
ATOM   3042 HH12 ARG   201      42.030  46.900  60.630  0.00  0.00           H  
ATOM   3043 HH21 ARG   201      42.080  48.210  63.740  0.00  0.00           H  
ATOM   3044 HH22 ARG   201      43.130  46.940  64.430  0.00  0.00           H  
ATOM   3045  N   ARG   202      40.930  41.250  59.410  0.00  0.00           N  
ATOM   3046  CA  ARG   202      39.430  41.300  59.290  0.00  0.00           C  
ATOM   3047  C   ARG   202      39.060  40.620  57.990  0.00  0.00           C  
ATOM   3048  O   ARG   202      39.800  40.670  56.960  0.00  0.00           O  
ATOM   3049  CB  ARG   202      38.880  42.670  59.630  0.00  0.00           C  
ATOM   3050  CG  ARG   202      37.450  42.650  60.200  0.00  0.00           C  
ATOM   3051  CD  ARG   202      36.940  43.960  60.840  0.00  0.00           C  
ATOM   3052  NE  ARG   202      36.490  44.870  59.730  0.00  0.00           N  
ATOM   3053  CZ  ARG   202      35.240  44.840  59.280  0.00  0.00           C  
ATOM   3054  NH1 ARG   202      34.810  45.840  58.580  0.00  0.00           N  
ATOM   3055  NH2 ARG   202      34.460  43.800  59.300  0.00  0.00           N  
ATOM   3056  H   ARG   202      41.410  41.380  58.540  0.00  0.00           H  
ATOM   3057  HA  ARG   202      39.080  40.680  60.120  0.00  0.00           H  
ATOM   3058  HB2 ARG   202      39.520  43.130  60.380  0.00  0.00           H  
ATOM   3059  HB3 ARG   202      38.870  43.380  58.800  0.00  0.00           H  
ATOM   3060  HG2 ARG   202      36.690  42.270  59.520  0.00  0.00           H  
ATOM   3061  HG3 ARG   202      37.430  41.840  60.940  0.00  0.00           H  
ATOM   3062  HD2 ARG   202      36.100  43.760  61.510  0.00  0.00           H  
ATOM   3063  HD3 ARG   202      37.720  44.500  61.390  0.00  0.00           H  
ATOM   3064  HE  ARG   202      37.000  45.730  59.590  0.00  0.00           H  
ATOM   3065 HH11 ARG   202      33.920  45.820  58.100  0.00  0.00           H  
ATOM   3066 HH12 ARG   202      35.320  46.700  58.460  0.00  0.00           H  
ATOM   3067 HH21 ARG   202      33.600  43.910  58.790  0.00  0.00           H  
ATOM   3068 HH22 ARG   202      34.570  43.010  59.920  0.00  0.00           H  
ATOM   3069  N   GLU   203      37.960  39.950  57.980  0.00  0.00           N  
ATOM   3070  CA  GLU   203      37.510  39.050  56.950  0.00  0.00           C  
ATOM   3071  C   GLU   203      36.480  39.740  56.060  0.00  0.00           C  
ATOM   3072  O   GLU   203      35.240  39.610  56.120  0.00  0.00           O  
ATOM   3073  CB  GLU   203      36.920  37.760  57.550  0.00  0.00           C  
ATOM   3074  CG  GLU   203      38.020  36.990  58.370  0.00  0.00           C  
ATOM   3075  CD  GLU   203      37.520  35.610  58.980  0.00  0.00           C  
ATOM   3076  OE1 GLU   203      36.900  34.880  58.120  0.00  0.00           O  
ATOM   3077  OE2 GLU   203      37.700  35.440  60.240  0.00  0.00           O  
ATOM   3078  H   GLU   203      37.510  39.770  58.870  0.00  0.00           H  
ATOM   3079  HA  GLU   203      38.330  38.670  56.340  0.00  0.00           H  
ATOM   3080  HB2 GLU   203      36.130  37.990  58.270  0.00  0.00           H  
ATOM   3081  HB3 GLU   203      36.550  37.080  56.790  0.00  0.00           H  
ATOM   3082  HG2 GLU   203      38.900  36.830  57.750  0.00  0.00           H  
ATOM   3083  HG3 GLU   203      38.430  37.620  59.170  0.00  0.00           H  
ATOM   3084  N   TRP   204      36.870  40.740  55.220  0.00  0.00           N  
ATOM   3085  CA  TRP   204      36.030  41.610  54.360  0.00  0.00           C  
ATOM   3086  C   TRP   204      36.780  41.930  53.100  0.00  0.00           C  
ATOM   3087  O   TRP   204      36.780  41.210  52.100  0.00  0.00           O  
ATOM   3088  CB  TRP   204      35.570  42.770  55.260  0.00  0.00           C  
ATOM   3089  CG  TRP   204      36.560  43.770  55.700  0.00  0.00           C  
ATOM   3090  CD1 TRP   204      37.800  43.510  56.170  0.00  0.00           C  
ATOM   3091  CD2 TRP   204      36.390  45.210  55.790  0.00  0.00           C  
ATOM   3092  NE1 TRP   204      38.390  44.720  56.530  0.00  0.00           N  
ATOM   3093  CE2 TRP   204      37.560  45.770  56.310  0.00  0.00           C  
ATOM   3094  CE3 TRP   204      35.360  46.100  55.370  0.00  0.00           C  
ATOM   3095  CZ2 TRP   204      37.760  47.130  56.420  0.00  0.00           C  
ATOM   3096  CZ3 TRP   204      35.590  47.450  55.390  0.00  0.00           C  
ATOM   3097  CH2 TRP   204      36.730  47.980  55.960  0.00  0.00           C  
ATOM   3098  H   TRP   204      37.870  40.870  55.170  0.00  0.00           H  
ATOM   3099  HA  TRP   204      35.160  41.040  54.040  0.00  0.00           H  
ATOM   3100  HB2 TRP   204      34.790  43.280  54.690  0.00  0.00           H  
ATOM   3101  HB3 TRP   204      35.160  42.330  56.170  0.00  0.00           H  
ATOM   3102  HD1 TRP   204      38.180  42.510  56.330  0.00  0.00           H  
ATOM   3103  HE1 TRP   204      39.260  44.840  57.030  0.00  0.00           H  
ATOM   3104  HE3 TRP   204      34.490  45.700  54.880  0.00  0.00           H  
ATOM   3105  HZ2 TRP   204      38.670  47.570  56.800  0.00  0.00           H  
ATOM   3106  HZ3 TRP   204      34.820  48.110  55.020  0.00  0.00           H  
ATOM   3107  HH2 TRP   204      36.750  49.050  56.100  0.00  0.00           H  
ATOM   3108  N   TYR   205      37.500  43.060  53.090  0.00  0.00           N  
ATOM   3109  CA  TYR   205      38.760  43.020  52.380  0.00  0.00           C  
ATOM   3110  C   TYR   205      39.870  42.190  53.040  0.00  0.00           C  
ATOM   3111  O   TYR   205      39.810  41.850  54.220  0.00  0.00           O  
ATOM   3112  CB  TYR   205      39.310  44.480  52.250  0.00  0.00           C  
ATOM   3113  CG  TYR   205      38.380  45.580  51.730  0.00  0.00           C  
ATOM   3114  CD1 TYR   205      38.390  45.800  50.350  0.00  0.00           C  
ATOM   3115  CD2 TYR   205      37.590  46.390  52.570  0.00  0.00           C  
ATOM   3116  CE1 TYR   205      37.520  46.880  49.870  0.00  0.00           C  
ATOM   3117  CE2 TYR   205      36.890  47.510  52.070  0.00  0.00           C  
ATOM   3118  CZ  TYR   205      36.800  47.710  50.700  0.00  0.00           C  
ATOM   3119  OH  TYR   205      36.210  48.760  50.130  0.00  0.00           O  
ATOM   3120  H   TYR   205      37.500  43.680  53.880  0.00  0.00           H  
ATOM   3121  HA  TYR   205      38.570  42.640  51.380  0.00  0.00           H  
ATOM   3122  HB2 TYR   205      39.620  44.680  53.280  0.00  0.00           H  
ATOM   3123  HB3 TYR   205      40.220  44.410  51.650  0.00  0.00           H  
ATOM   3124  HD1 TYR   205      39.010  45.190  49.700  0.00  0.00           H  
ATOM   3125  HD2 TYR   205      37.730  46.200  53.620  0.00  0.00           H  
ATOM   3126  HE1 TYR   205      37.550  47.150  48.820  0.00  0.00           H  
ATOM   3127  HE2 TYR   205      36.260  48.130  52.700  0.00  0.00           H  
ATOM   3128  HH  TYR   205      35.740  49.270  50.800  0.00  0.00           H  
ATOM   3129  N   TYR   206      40.870  41.810  52.200  0.00  0.00           N  
ATOM   3130  CA  TYR   206      42.080  41.100  52.620  0.00  0.00           C  
ATOM   3131  C   TYR   206      43.100  42.010  53.380  0.00  0.00           C  
ATOM   3132  O   TYR   206      44.110  42.540  52.870  0.00  0.00           O  
ATOM   3133  CB  TYR   206      42.750  40.480  51.390  0.00  0.00           C  
ATOM   3134  CG  TYR   206      42.130  39.210  50.840  0.00  0.00           C  
ATOM   3135  CD1 TYR   206      42.080  38.080  51.620  0.00  0.00           C  
ATOM   3136  CD2 TYR   206      41.440  39.390  49.610  0.00  0.00           C  
ATOM   3137  CE1 TYR   206      41.510  36.950  51.090  0.00  0.00           C  
ATOM   3138  CE2 TYR   206      40.870  38.250  49.130  0.00  0.00           C  
ATOM   3139  CZ  TYR   206      40.920  37.030  49.810  0.00  0.00           C  
ATOM   3140  OH  TYR   206      40.170  35.960  49.410  0.00  0.00           O  
ATOM   3141  H   TYR   206      40.810  42.020  51.220  0.00  0.00           H  
ATOM   3142  HA  TYR   206      41.760  40.200  53.140  0.00  0.00           H  
ATOM   3143  HB2 TYR   206      43.010  41.220  50.630  0.00  0.00           H  
ATOM   3144  HB3 TYR   206      43.740  40.190  51.730  0.00  0.00           H  
ATOM   3145  HD1 TYR   206      42.550  38.090  52.590  0.00  0.00           H  
ATOM   3146  HD2 TYR   206      41.500  40.340  49.100  0.00  0.00           H  
ATOM   3147  HE1 TYR   206      41.480  36.030  51.650  0.00  0.00           H  
ATOM   3148  HE2 TYR   206      40.330  38.290  48.190  0.00  0.00           H  
ATOM   3149  HH  TYR   206      39.690  36.200  48.610  0.00  0.00           H  
ATOM   3150  N   GLU   207      42.750  42.260  54.630  0.00  0.00           N  
ATOM   3151  CA  GLU   207      43.340  43.310  55.500  0.00  0.00           C  
ATOM   3152  C   GLU   207      44.540  42.820  56.400  0.00  0.00           C  
ATOM   3153  O   GLU   207      44.390  41.750  56.960  0.00  0.00           O  
ATOM   3154  CB  GLU   207      42.250  43.900  56.360  0.00  0.00           C  
ATOM   3155  CG  GLU   207      42.660  45.230  57.000  0.00  0.00           C  
ATOM   3156  CD  GLU   207      41.710  45.880  57.950  0.00  0.00           C  
ATOM   3157  OE1 GLU   207      40.590  45.280  58.080  0.00  0.00           O  
ATOM   3158  OE2 GLU   207      42.070  46.880  58.570  0.00  0.00           O  
ATOM   3159  H   GLU   207      41.960  41.790  55.030  0.00  0.00           H  
ATOM   3160  HA  GLU   207      43.770  44.030  54.810  0.00  0.00           H  
ATOM   3161  HB2 GLU   207      41.330  44.160  55.830  0.00  0.00           H  
ATOM   3162  HB3 GLU   207      42.080  43.200  57.180  0.00  0.00           H  
ATOM   3163  HG2 GLU   207      43.540  44.960  57.590  0.00  0.00           H  
ATOM   3164  HG3 GLU   207      42.920  46.050  56.320  0.00  0.00           H  
ATOM   3165  N   VAL   208      45.560  43.630  56.630  0.00  0.00           N  
ATOM   3166  CA  VAL   208      46.820  43.230  57.300  0.00  0.00           C  
ATOM   3167  C   VAL   208      47.400  44.350  58.180  0.00  0.00           C  
ATOM   3168  O   VAL   208      46.790  45.450  58.250  0.00  0.00           O  
ATOM   3169  CB  VAL   208      47.830  42.890  56.240  0.00  0.00           C  
ATOM   3170  CG1 VAL   208      47.310  41.800  55.340  0.00  0.00           C  
ATOM   3171  CG2 VAL   208      48.270  44.040  55.310  0.00  0.00           C  
ATOM   3172  H   VAL   208      45.470  44.620  56.460  0.00  0.00           H  
ATOM   3173  HA  VAL   208      46.570  42.360  57.920  0.00  0.00           H  
ATOM   3174  HB  VAL   208      48.690  42.450  56.740  0.00  0.00           H  
ATOM   3175 HG11 VAL   208      46.430  42.180  54.830  0.00  0.00           H  
ATOM   3176 HG12 VAL   208      48.100  41.500  54.650  0.00  0.00           H  
ATOM   3177 HG13 VAL   208      46.990  40.880  55.830  0.00  0.00           H  
ATOM   3178 HG21 VAL   208      47.670  43.980  54.400  0.00  0.00           H  
ATOM   3179 HG22 VAL   208      48.160  45.010  55.800  0.00  0.00           H  
ATOM   3180 HG23 VAL   208      49.340  43.920  55.150  0.00  0.00           H  
ATOM   3181  N   ILE   209      48.480  44.120  58.930  0.00  0.00           N  
ATOM   3182  CA  ILE   209      49.170  45.090  59.800  0.00  0.00           C  
ATOM   3183  C   ILE   209      50.590  45.260  59.340  0.00  0.00           C  
ATOM   3184  O   ILE   209      51.450  44.330  59.550  0.00  0.00           O  
ATOM   3185  CB  ILE   209      49.050  44.770  61.260  0.00  0.00           C  
ATOM   3186  CG1 ILE   209      47.580  45.170  61.510  0.00  0.00           C  
ATOM   3187  CG2 ILE   209      49.890  45.660  62.150  0.00  0.00           C  
ATOM   3188  CD1 ILE   209      47.150  44.610  62.870  0.00  0.00           C  
ATOM   3189  H   ILE   209      48.840  43.170  58.940  0.00  0.00           H  
ATOM   3190  HA  ILE   209      48.790  46.090  59.580  0.00  0.00           H  
ATOM   3191  HB  ILE   209      49.350  43.750  61.500  0.00  0.00           H  
ATOM   3192 HG12 ILE   209      47.520  46.250  61.390  0.00  0.00           H  
ATOM   3193 HG13 ILE   209      46.880  44.630  60.890  0.00  0.00           H  
ATOM   3194 HG21 ILE   209      49.750  45.380  63.190  0.00  0.00           H  
ATOM   3195 HG22 ILE   209      50.950  45.630  61.910  0.00  0.00           H  
ATOM   3196 HG23 ILE   209      49.440  46.650  62.020  0.00  0.00           H  
ATOM   3197 HD11 ILE   209      46.100  44.740  63.130  0.00  0.00           H  
ATOM   3198 HD12 ILE   209      47.310  43.540  62.990  0.00  0.00           H  
ATOM   3199 HD13 ILE   209      47.780  45.010  63.660  0.00  0.00           H  
ATOM   3200  N   ILE   210      50.930  46.490  58.830  0.00  0.00           N  
ATOM   3201  CA  ILE   210      52.290  47.040  58.730  0.00  0.00           C  
ATOM   3202  C   ILE   210      52.880  47.410  60.120  0.00  0.00           C  
ATOM   3203  O   ILE   210      52.100  47.840  60.990  0.00  0.00           O  
ATOM   3204  CB  ILE   210      52.370  48.200  57.680  0.00  0.00           C  
ATOM   3205  CG1 ILE   210      52.110  47.730  56.230  0.00  0.00           C  
ATOM   3206  CG2 ILE   210      53.680  48.920  57.700  0.00  0.00           C  
ATOM   3207  CD1 ILE   210      51.550  48.820  55.270  0.00  0.00           C  
ATOM   3208  H   ILE   210      50.220  47.210  58.780  0.00  0.00           H  
ATOM   3209  HA  ILE   210      52.890  46.210  58.360  0.00  0.00           H  
ATOM   3210  HB  ILE   210      51.620  48.950  57.930  0.00  0.00           H  
ATOM   3211 HG12 ILE   210      53.030  47.350  55.790  0.00  0.00           H  
ATOM   3212 HG13 ILE   210      51.390  46.920  56.190  0.00  0.00           H  
ATOM   3213 HG21 ILE   210      54.430  48.240  57.290  0.00  0.00           H  
ATOM   3214 HG22 ILE   210      53.700  49.810  57.070  0.00  0.00           H  
ATOM   3215 HG23 ILE   210      53.870  49.320  58.690  0.00  0.00           H  
ATOM   3216 HD11 ILE   210      51.870  48.520  54.280  0.00  0.00           H  
ATOM   3217 HD12 ILE   210      50.460  48.860  55.360  0.00  0.00           H  
ATOM   3218 HD13 ILE   210      52.070  49.750  55.520  0.00  0.00           H  
ATOM   3219  N   VAL   211      54.140  47.220  60.490  0.00  0.00           N  
ATOM   3220  CA  VAL   211      54.710  47.580  61.760  0.00  0.00           C  
ATOM   3221  C   VAL   211      55.850  48.600  61.740  0.00  0.00           C  
ATOM   3222  O   VAL   211      56.030  49.300  62.680  0.00  0.00           O  
ATOM   3223  CB  VAL   211      55.030  46.420  62.660  0.00  0.00           C  
ATOM   3224  CG1 VAL   211      53.890  45.460  62.730  0.00  0.00           C  
ATOM   3225  CG2 VAL   211      56.250  45.640  62.220  0.00  0.00           C  
ATOM   3226  H   VAL   211      54.770  46.790  59.830  0.00  0.00           H  
ATOM   3227  HA  VAL   211      53.920  48.070  62.330  0.00  0.00           H  
ATOM   3228  HB  VAL   211      55.160  46.730  63.690  0.00  0.00           H  
ATOM   3229 HG11 VAL   211      53.760  44.970  61.770  0.00  0.00           H  
ATOM   3230 HG12 VAL   211      54.050  44.730  63.530  0.00  0.00           H  
ATOM   3231 HG13 VAL   211      52.970  45.980  63.000  0.00  0.00           H  
ATOM   3232 HG21 VAL   211      56.380  44.970  63.070  0.00  0.00           H  
ATOM   3233 HG22 VAL   211      56.050  45.140  61.270  0.00  0.00           H  
ATOM   3234 HG23 VAL   211      57.140  46.260  62.090  0.00  0.00           H  
ATOM   3235  N   ARG   212      56.560  48.790  60.620  0.00  0.00           N  
ATOM   3236  CA  ARG   212      57.690  49.710  60.470  0.00  0.00           C  
ATOM   3237  C   ARG   212      57.980  49.940  58.960  0.00  0.00           C  
ATOM   3238  O   ARG   212      57.830  49.010  58.130  0.00  0.00           O  
ATOM   3239  CB  ARG   212      58.830  49.220  61.400  0.00  0.00           C  
ATOM   3240  CG  ARG   212      60.160  49.760  61.150  0.00  0.00           C  
ATOM   3241  CD  ARG   212      61.280  48.820  61.670  0.00  0.00           C  
ATOM   3242  NE  ARG   212      62.630  49.410  61.340  0.00  0.00           N  
ATOM   3243  CZ  ARG   212      63.330  50.150  62.210  0.00  0.00           C  
ATOM   3244  NH1 ARG   212      63.070  50.260  63.480  0.00  0.00           N  
ATOM   3245  NH2 ARG   212      64.410  50.780  61.750  0.00  0.00           N  
ATOM   3246  H   ARG   212      56.300  48.290  59.780  0.00  0.00           H  
ATOM   3247  HA  ARG   212      57.470  50.650  60.980  0.00  0.00           H  
ATOM   3248  HB2 ARG   212      58.640  49.350  62.470  0.00  0.00           H  
ATOM   3249  HB3 ARG   212      58.860  48.130  61.290  0.00  0.00           H  
ATOM   3250  HG2 ARG   212      60.350  49.810  60.080  0.00  0.00           H  
ATOM   3251  HG3 ARG   212      60.340  50.690  61.680  0.00  0.00           H  
ATOM   3252  HD2 ARG   212      61.220  48.740  62.760  0.00  0.00           H  
ATOM   3253  HD3 ARG   212      61.230  47.820  61.250  0.00  0.00           H  
ATOM   3254  HE  ARG   212      62.920  49.390  60.370  0.00  0.00           H  
ATOM   3255 HH11 ARG   212      63.730  50.830  63.980  0.00  0.00           H  
ATOM   3256 HH12 ARG   212      62.190  49.870  63.800  0.00  0.00           H  
ATOM   3257 HH21 ARG   212      65.070  51.140  62.420  0.00  0.00           H  
ATOM   3258 HH22 ARG   212      64.670  50.600  60.790  0.00  0.00           H  
ATOM   3259  N   VAL   213      58.480  51.070  58.470  0.00  0.00           N  
ATOM   3260  CA  VAL   213      58.660  51.400  57.040  0.00  0.00           C  
ATOM   3261  C   VAL   213      60.060  52.010  56.790  0.00  0.00           C  
ATOM   3262  O   VAL   213      60.510  52.740  57.640  0.00  0.00           O  
ATOM   3263  CB  VAL   213      57.700  52.360  56.410  0.00  0.00           C  
ATOM   3264  CG1 VAL   213      57.830  52.440  54.870  0.00  0.00           C  
ATOM   3265  CG2 VAL   213      56.250  51.750  56.780  0.00  0.00           C  
ATOM   3266  H   VAL   213      58.830  51.810  59.070  0.00  0.00           H  
ATOM   3267  HA  VAL   213      58.620  50.470  56.470  0.00  0.00           H  
ATOM   3268  HB  VAL   213      57.910  53.340  56.850  0.00  0.00           H  
ATOM   3269 HG11 VAL   213      57.490  51.510  54.420  0.00  0.00           H  
ATOM   3270 HG12 VAL   213      57.190  53.210  54.460  0.00  0.00           H  
ATOM   3271 HG13 VAL   213      58.850  52.670  54.540  0.00  0.00           H  
ATOM   3272 HG21 VAL   213      55.620  52.500  56.290  0.00  0.00           H  
ATOM   3273 HG22 VAL   213      56.020  50.750  56.410  0.00  0.00           H  
ATOM   3274 HG23 VAL   213      56.080  51.880  57.840  0.00  0.00           H  
ATOM   3275  N   GLU   214      60.800  51.570  55.780  0.00  0.00           N  
ATOM   3276  CA  GLU   214      62.190  52.000  55.480  0.00  0.00           C  
ATOM   3277  C   GLU   214      62.360  52.090  53.960  0.00  0.00           C  
ATOM   3278  O   GLU   214      62.050  51.170  53.220  0.00  0.00           O  
ATOM   3279  CB  GLU   214      63.160  50.990  55.990  0.00  0.00           C  
ATOM   3280  CG  GLU   214      63.510  50.980  57.490  0.00  0.00           C  
ATOM   3281  CD  GLU   214      64.420  49.880  57.980  0.00  0.00           C  
ATOM   3282  OE1 GLU   214      64.960  49.160  57.080  0.00  0.00           O  
ATOM   3283  OE2 GLU   214      64.440  49.600  59.210  0.00  0.00           O  
ATOM   3284  H   GLU   214      60.410  50.890  55.130  0.00  0.00           H  
ATOM   3285  HA  GLU   214      62.360  53.000  55.880  0.00  0.00           H  
ATOM   3286  HB2 GLU   214      62.780  50.020  55.700  0.00  0.00           H  
ATOM   3287  HB3 GLU   214      64.110  51.010  55.450  0.00  0.00           H  
ATOM   3288  HG2 GLU   214      63.900  51.960  57.760  0.00  0.00           H  
ATOM   3289  HG3 GLU   214      62.590  50.960  58.070  0.00  0.00           H  
ATOM   3290  N   ILE   215      63.140  53.140  53.610  0.00  0.00           N  
ATOM   3291  CA  ILE   215      63.650  53.500  52.270  0.00  0.00           C  
ATOM   3292  C   ILE   215      65.220  53.580  52.360  0.00  0.00           C  
ATOM   3293  O   ILE   215      65.700  54.340  53.210  0.00  0.00           O  
ATOM   3294  CB  ILE   215      62.910  54.790  51.710  0.00  0.00           C  
ATOM   3295  CG1 ILE   215      61.380  54.520  51.620  0.00  0.00           C  
ATOM   3296  CG2 ILE   215      63.600  55.180  50.360  0.00  0.00           C  
ATOM   3297  CD1 ILE   215      60.470  55.540  50.950  0.00  0.00           C  
ATOM   3298  H   ILE   215      63.470  53.680  54.400  0.00  0.00           H  
ATOM   3299  HA  ILE   215      63.460  52.640  51.620  0.00  0.00           H  
ATOM   3300  HB  ILE   215      63.080  55.650  52.350  0.00  0.00           H  
ATOM   3301 HG12 ILE   215      61.320  53.540  51.140  0.00  0.00           H  
ATOM   3302 HG13 ILE   215      60.960  54.280  52.600  0.00  0.00           H  
ATOM   3303 HG21 ILE   215      64.610  55.580  50.420  0.00  0.00           H  
ATOM   3304 HG22 ILE   215      63.640  54.320  49.700  0.00  0.00           H  
ATOM   3305 HG23 ILE   215      62.980  55.850  49.770  0.00  0.00           H  
ATOM   3306 HD11 ILE   215      60.830  55.800  49.960  0.00  0.00           H  
ATOM   3307 HD12 ILE   215      59.470  55.090  50.960  0.00  0.00           H  
ATOM   3308 HD13 ILE   215      60.460  56.410  51.610  0.00  0.00           H  
ATOM   3309  N   ASN   216      65.910  52.840  51.470  0.00  0.00           N  
ATOM   3310  CA  ASN   216      67.340  52.460  51.650  0.00  0.00           C  
ATOM   3311  C   ASN   216      67.800  52.220  53.100  0.00  0.00           C  
ATOM   3312  O   ASN   216      68.790  52.750  53.630  0.00  0.00           O  
ATOM   3313  CB  ASN   216      68.170  53.520  50.980  0.00  0.00           C  
ATOM   3314  CG  ASN   216      68.310  53.350  49.480  0.00  0.00           C  
ATOM   3315  OD1 ASN   216      67.760  52.460  48.860  0.00  0.00           O  
ATOM   3316  ND2 ASN   216      68.930  54.230  48.770  0.00  0.00           N  
ATOM   3317  H   ASN   216      65.370  52.310  50.800  0.00  0.00           H  
ATOM   3318  HA  ASN   216      67.530  51.500  51.160  0.00  0.00           H  
ATOM   3319  HB2 ASN   216      67.690  54.480  51.170  0.00  0.00           H  
ATOM   3320  HB3 ASN   216      69.190  53.500  51.370  0.00  0.00           H  
ATOM   3321 HD21 ASN   216      69.000  54.160  47.760  0.00  0.00           H  
ATOM   3322 HD22 ASN   216      69.370  55.040  49.180  0.00  0.00           H  
ATOM   3323  N   GLY   217      67.000  51.310  53.760  0.00  0.00           N  
ATOM   3324  CA  GLY   217      67.220  50.840  55.160  0.00  0.00           C  
ATOM   3325  C   GLY   217      67.020  51.970  56.280  0.00  0.00           C  
ATOM   3326  O   GLY   217      67.080  51.650  57.450  0.00  0.00           O  
ATOM   3327  H   GLY   217      66.310  50.850  53.190  0.00  0.00           H  
ATOM   3328  HA2 GLY   217      66.580  49.980  55.360  0.00  0.00           H  
ATOM   3329  HA3 GLY   217      68.280  50.620  55.160  0.00  0.00           H  
ATOM   3330  N   GLN   218      66.800  53.230  55.940  0.00  0.00           N  
ATOM   3331  CA  GLN   218      66.450  54.350  56.820  0.00  0.00           C  
ATOM   3332  C   GLN   218      64.970  54.300  57.280  0.00  0.00           C  
ATOM   3333  O   GLN   218      64.030  54.350  56.510  0.00  0.00           O  
ATOM   3334  CB  GLN   218      66.830  55.670  56.180  0.00  0.00           C  
ATOM   3335  CG  GLN   218      68.270  55.720  55.640  0.00  0.00           C  
ATOM   3336  CD  GLN   218      69.310  55.040  56.570  0.00  0.00           C  
ATOM   3337  OE1 GLN   218      69.410  55.480  57.690  0.00  0.00           O  
ATOM   3338  NE2 GLN   218      70.070  54.140  56.000  0.00  0.00           N  
ATOM   3339  H   GLN   218      66.720  53.430  54.950  0.00  0.00           H  
ATOM   3340  HA  GLN   218      67.120  54.210  57.660  0.00  0.00           H  
ATOM   3341  HB2 GLN   218      66.070  55.850  55.420  0.00  0.00           H  
ATOM   3342  HB3 GLN   218      66.810  56.410  56.980  0.00  0.00           H  
ATOM   3343  HG2 GLN   218      68.340  55.340  54.620  0.00  0.00           H  
ATOM   3344  HG3 GLN   218      68.540  56.780  55.600  0.00  0.00           H  
ATOM   3345 HE21 GLN   218      70.650  53.550  56.580  0.00  0.00           H  
ATOM   3346 HE22 GLN   218      69.940  53.890  55.030  0.00  0.00           H  
ATOM   3347  N   ASP   219      64.860  54.270  58.650  0.00  0.00           N  
ATOM   3348  CA  ASP   219      63.530  54.190  59.350  0.00  0.00           C  
ATOM   3349  C   ASP   219      62.740  55.440  59.050  0.00  0.00           C  
ATOM   3350  O   ASP   219      63.230  56.490  59.350  0.00  0.00           O  
ATOM   3351  CB  ASP   219      63.790  54.080  60.850  0.00  0.00           C  
ATOM   3352  CG  ASP   219      62.530  54.000  61.650  0.00  0.00           C  
ATOM   3353  OD1 ASP   219      61.440  53.880  61.070  0.00  0.00           O  
ATOM   3354  OD2 ASP   219      62.530  54.000  62.910  0.00  0.00           O  
ATOM   3355  H   ASP   219      65.710  54.260  59.200  0.00  0.00           H  
ATOM   3356  HA  ASP   219      62.960  53.330  58.990  0.00  0.00           H  
ATOM   3357  HB2 ASP   219      64.380  53.180  61.000  0.00  0.00           H  
ATOM   3358  HB3 ASP   219      64.310  54.960  61.240  0.00  0.00           H  
ATOM   3359  N   LEU   220      61.530  55.340  58.440  0.00  0.00           N  
ATOM   3360  CA  LEU   220      60.690  56.560  58.220  0.00  0.00           C  
ATOM   3361  C   LEU   220      60.120  57.170  59.480  0.00  0.00           C  
ATOM   3362  O   LEU   220      59.780  58.390  59.450  0.00  0.00           O  
ATOM   3363  CB  LEU   220      59.600  56.020  57.240  0.00  0.00           C  
ATOM   3364  CG  LEU   220      58.840  57.100  56.450  0.00  0.00           C  
ATOM   3365  CD1 LEU   220      59.620  57.870  55.410  0.00  0.00           C  
ATOM   3366  CD2 LEU   220      57.710  56.270  55.720  0.00  0.00           C  
ATOM   3367  H   LEU   220      61.120  54.420  58.350  0.00  0.00           H  
ATOM   3368  HA  LEU   220      61.310  57.310  57.740  0.00  0.00           H  
ATOM   3369  HB2 LEU   220      59.910  55.270  56.510  0.00  0.00           H  
ATOM   3370  HB3 LEU   220      58.800  55.470  57.750  0.00  0.00           H  
ATOM   3371  HG  LEU   220      58.470  57.700  57.280  0.00  0.00           H  
ATOM   3372 HD11 LEU   220      60.050  57.130  54.750  0.00  0.00           H  
ATOM   3373 HD12 LEU   220      58.930  58.410  54.760  0.00  0.00           H  
ATOM   3374 HD13 LEU   220      60.350  58.560  55.850  0.00  0.00           H  
ATOM   3375 HD21 LEU   220      57.090  57.020  55.230  0.00  0.00           H  
ATOM   3376 HD22 LEU   220      58.370  55.770  55.010  0.00  0.00           H  
ATOM   3377 HD23 LEU   220      57.180  55.530  56.310  0.00  0.00           H  
ATOM   3378  N   LYS   221      60.210  56.580  60.710  0.00  0.00           N  
ATOM   3379  CA  LYS   221      59.860  57.120  62.050  0.00  0.00           C  
ATOM   3380  C   LYS   221      58.460  57.790  62.170  0.00  0.00           C  
ATOM   3381  O   LYS   221      58.430  58.990  62.390  0.00  0.00           O  
ATOM   3382  CB  LYS   221      61.000  58.070  62.530  0.00  0.00           C  
ATOM   3383  CG  LYS   221      62.270  57.330  62.710  0.00  0.00           C  
ATOM   3384  CD  LYS   221      63.420  58.110  63.400  0.00  0.00           C  
ATOM   3385  CE  LYS   221      63.110  58.640  64.800  0.00  0.00           C  
ATOM   3386  NZ  LYS   221      63.320  57.600  65.810  0.00  0.00           N  
ATOM   3387  H   LYS   221      60.510  55.620  60.770  0.00  0.00           H  
ATOM   3388  HA  LYS   221      59.830  56.240  62.690  0.00  0.00           H  
ATOM   3389  HB2 LYS   221      61.140  58.940  61.890  0.00  0.00           H  
ATOM   3390  HB3 LYS   221      60.710  58.390  63.530  0.00  0.00           H  
ATOM   3391  HG2 LYS   221      62.060  56.450  63.310  0.00  0.00           H  
ATOM   3392  HG3 LYS   221      62.780  57.000  61.800  0.00  0.00           H  
ATOM   3393  HD2 LYS   221      64.370  57.580  63.430  0.00  0.00           H  
ATOM   3394  HD3 LYS   221      63.590  59.030  62.850  0.00  0.00           H  
ATOM   3395  HE2 LYS   221      63.880  59.380  64.960  0.00  0.00           H  
ATOM   3396  HE3 LYS   221      62.090  59.040  64.810  0.00  0.00           H  
ATOM   3397  HZ1 LYS   221      62.900  56.740  65.480  0.00  0.00           H  
ATOM   3398  HZ2 LYS   221      64.300  57.430  65.960  0.00  0.00           H  
ATOM   3399  HZ3 LYS   221      62.850  57.880  66.670  0.00  0.00           H  
ATOM   3400  N   MET   222      57.440  56.980  62.150  0.00  0.00           N  
ATOM   3401  CA  MET   222      56.110  57.410  62.620  0.00  0.00           C  
ATOM   3402  C   MET   222      55.520  56.440  63.700  0.00  0.00           C  
ATOM   3403  O   MET   222      55.980  55.270  63.630  0.00  0.00           O  
ATOM   3404  CB  MET   222      55.210  57.620  61.470  0.00  0.00           C  
ATOM   3405  CG  MET   222      55.740  58.590  60.390  0.00  0.00           C  
ATOM   3406  SD  MET   222      54.750  59.030  58.940  0.00  0.00           S  
ATOM   3407  CE  MET   222      53.480  59.920  59.850  0.00  0.00           C  
ATOM   3408  H   MET   222      57.540  56.080  61.700  0.00  0.00           H  
ATOM   3409  HA  MET   222      56.240  58.350  63.160  0.00  0.00           H  
ATOM   3410  HB2 MET   222      54.880  56.650  61.100  0.00  0.00           H  
ATOM   3411  HB3 MET   222      54.220  57.950  61.800  0.00  0.00           H  
ATOM   3412  HG2 MET   222      56.060  59.480  60.930  0.00  0.00           H  
ATOM   3413  HG3 MET   222      56.560  58.010  59.970  0.00  0.00           H  
ATOM   3414  HE1 MET   222      53.990  60.410  60.680  0.00  0.00           H  
ATOM   3415  HE2 MET   222      52.940  60.630  59.220  0.00  0.00           H  
ATOM   3416  HE3 MET   222      52.760  59.190  60.210  0.00  0.00           H  
ATOM   3417  N   ASP   223      54.540  56.800  64.510  0.00  0.00           N  
ATOM   3418  CA  ASP   223      53.770  55.840  65.460  0.00  0.00           C  
ATOM   3419  C   ASP   223      53.040  54.760  64.530  0.00  0.00           C  
ATOM   3420  O   ASP   223      52.270  55.150  63.610  0.00  0.00           O  
ATOM   3421  CB  ASP   223      52.750  56.570  66.360  0.00  0.00           C  
ATOM   3422  CG  ASP   223      51.920  57.670  65.710  0.00  0.00           C  
ATOM   3423  OD1 ASP   223      50.730  57.580  65.880  0.00  0.00           O  
ATOM   3424  OD2 ASP   223      52.360  58.710  65.150  0.00  0.00           O  
ATOM   3425  H   ASP   223      54.210  57.740  64.370  0.00  0.00           H  
ATOM   3426  HA  ASP   223      54.480  55.290  66.080  0.00  0.00           H  
ATOM   3427  HB2 ASP   223      52.120  55.830  66.860  0.00  0.00           H  
ATOM   3428  HB3 ASP   223      53.270  57.000  67.210  0.00  0.00           H  
ATOM   3429  N   CYS   224      53.220  53.440  64.830  0.00  0.00           N  
ATOM   3430  CA  CYS   224      52.970  52.380  63.830  0.00  0.00           C  
ATOM   3431  C   CYS   224      51.610  52.170  63.370  0.00  0.00           C  
ATOM   3432  O   CYS   224      51.250  51.510  62.370  0.00  0.00           O  
ATOM   3433  CB  CYS   224      53.560  51.110  64.380  0.00  0.00           C  
ATOM   3434  SG  CYS   224      52.640  50.230  65.680  0.00  0.00           S  
ATOM   3435  H   CYS   224      53.550  53.170  65.750  0.00  0.00           H  
ATOM   3436  HA  CYS   224      53.490  52.670  62.910  0.00  0.00           H  
ATOM   3437  HB2 CYS   224      53.600  50.350  63.600  0.00  0.00           H  
ATOM   3438  HB3 CYS   224      54.590  51.300  64.710  0.00  0.00           H  
ATOM   3439  N   LYS   225      50.670  52.860  63.990  0.00  0.00           N  
ATOM   3440  CA  LYS   225      49.260  53.040  63.600  0.00  0.00           C  
ATOM   3441  C   LYS   225      49.070  53.890  62.300  0.00  0.00           C  
ATOM   3442  O   LYS   225      48.200  53.540  61.540  0.00  0.00           O  
ATOM   3443  CB  LYS   225      48.480  53.790  64.690  0.00  0.00           C  
ATOM   3444  CG  LYS   225      48.100  52.840  65.770  0.00  0.00           C  
ATOM   3445  CD  LYS   225      47.220  53.500  66.770  0.00  0.00           C  
ATOM   3446  CE  LYS   225      47.280  52.770  68.090  0.00  0.00           C  
ATOM   3447  NZ  LYS   225      46.730  51.330  67.970  0.00  0.00           N  
ATOM   3448  H   LYS   225      50.920  53.300  64.860  0.00  0.00           H  
ATOM   3449  HA  LYS   225      48.850  52.060  63.380  0.00  0.00           H  
ATOM   3450  HB2 LYS   225      49.090  54.630  65.000  0.00  0.00           H  
ATOM   3451  HB3 LYS   225      47.620  54.270  64.210  0.00  0.00           H  
ATOM   3452  HG2 LYS   225      47.540  51.980  65.400  0.00  0.00           H  
ATOM   3453  HG3 LYS   225      49.000  52.530  66.290  0.00  0.00           H  
ATOM   3454  HD2 LYS   225      47.520  54.540  66.920  0.00  0.00           H  
ATOM   3455  HD3 LYS   225      46.180  53.440  66.460  0.00  0.00           H  
ATOM   3456  HE2 LYS   225      48.300  52.770  68.460  0.00  0.00           H  
ATOM   3457  HE3 LYS   225      46.830  53.330  68.910  0.00  0.00           H  
ATOM   3458  HZ1 LYS   225      46.880  50.820  68.830  0.00  0.00           H  
ATOM   3459  HZ2 LYS   225      45.760  51.260  67.680  0.00  0.00           H  
ATOM   3460  HZ3 LYS   225      47.320  50.850  67.310  0.00  0.00           H  
ATOM   3461  N   GLU   226      49.820  55.000  62.090  0.00  0.00           N  
ATOM   3462  CA  GLU   226      49.780  55.850  60.890  0.00  0.00           C  
ATOM   3463  C   GLU   226      49.940  55.070  59.610  0.00  0.00           C  
ATOM   3464  O   GLU   226      49.270  55.420  58.620  0.00  0.00           O  
ATOM   3465  CB  GLU   226      50.910  56.910  60.890  0.00  0.00           C  
ATOM   3466  CG  GLU   226      50.720  57.930  62.050  0.00  0.00           C  
ATOM   3467  CD  GLU   226      49.470  58.820  61.900  0.00  0.00           C  
ATOM   3468  OE1 GLU   226      48.990  59.040  60.730  0.00  0.00           O  
ATOM   3469  OE2 GLU   226      49.160  59.440  62.910  0.00  0.00           O  
ATOM   3470  H   GLU   226      50.550  55.140  62.770  0.00  0.00           H  
ATOM   3471  HA  GLU   226      48.870  56.460  60.840  0.00  0.00           H  
ATOM   3472  HB2 GLU   226      51.840  56.360  61.000  0.00  0.00           H  
ATOM   3473  HB3 GLU   226      51.110  57.490  59.990  0.00  0.00           H  
ATOM   3474  HG2 GLU   226      50.790  57.460  63.030  0.00  0.00           H  
ATOM   3475  HG3 GLU   226      51.550  58.640  62.010  0.00  0.00           H  
ATOM   3476  N   TYR   227      50.680  53.980  59.590  0.00  0.00           N  
ATOM   3477  CA  TYR   227      50.910  53.200  58.330  0.00  0.00           C  
ATOM   3478  C   TYR   227      49.720  52.300  57.960  0.00  0.00           C  
ATOM   3479  O   TYR   227      49.450  51.960  56.820  0.00  0.00           O  
ATOM   3480  CB  TYR   227      52.200  52.320  58.440  0.00  0.00           C  
ATOM   3481  CG  TYR   227      53.430  53.220  58.940  0.00  0.00           C  
ATOM   3482  CD1 TYR   227      53.890  54.260  58.200  0.00  0.00           C  
ATOM   3483  CD2 TYR   227      54.220  52.740  60.030  0.00  0.00           C  
ATOM   3484  CE1 TYR   227      55.130  54.870  58.500  0.00  0.00           C  
ATOM   3485  CE2 TYR   227      55.460  53.350  60.380  0.00  0.00           C  
ATOM   3486  CZ  TYR   227      55.890  54.480  59.640  0.00  0.00           C  
ATOM   3487  OH  TYR   227      57.120  55.120  59.840  0.00  0.00           O  
ATOM   3488  H   TYR   227      51.160  53.630  60.410  0.00  0.00           H  
ATOM   3489  HA  TYR   227      51.000  53.850  57.460  0.00  0.00           H  
ATOM   3490  HB2 TYR   227      51.920  51.500  59.110  0.00  0.00           H  
ATOM   3491  HB3 TYR   227      52.400  51.930  57.440  0.00  0.00           H  
ATOM   3492  HD1 TYR   227      53.370  54.550  57.300  0.00  0.00           H  
ATOM   3493  HD2 TYR   227      53.840  51.930  60.640  0.00  0.00           H  
ATOM   3494  HE1 TYR   227      55.570  55.650  57.890  0.00  0.00           H  
ATOM   3495  HE2 TYR   227      56.020  53.090  61.270  0.00  0.00           H  
ATOM   3496  HH  TYR   227      57.730  54.510  60.260  0.00  0.00           H  
ATOM   3497  N   ASN   228      48.810  52.050  58.890  0.00  0.00           N  
ATOM   3498  CA  ASN   228      47.530  51.350  58.720  0.00  0.00           C  
ATOM   3499  C   ASN   228      46.240  52.270  58.870  0.00  0.00           C  
ATOM   3500  O   ASN   228      45.120  51.780  59.110  0.00  0.00           O  
ATOM   3501  CB  ASN   228      47.510  50.120  59.670  0.00  0.00           C  
ATOM   3502  CG  ASN   228      48.860  49.320  59.540  0.00  0.00           C  
ATOM   3503  OD1 ASN   228      49.160  48.680  58.550  0.00  0.00           O  
ATOM   3504  ND2 ASN   228      49.710  49.290  60.540  0.00  0.00           N  
ATOM   3505  H   ASN   228      49.020  52.350  59.830  0.00  0.00           H  
ATOM   3506  HA  ASN   228      47.530  50.850  57.760  0.00  0.00           H  
ATOM   3507  HB2 ASN   228      47.350  50.460  60.690  0.00  0.00           H  
ATOM   3508  HB3 ASN   228      46.710  49.440  59.350  0.00  0.00           H  
ATOM   3509 HD21 ASN   228      50.630  48.900  60.470  0.00  0.00           H  
ATOM   3510 HD22 ASN   228      49.480  49.900  61.310  0.00  0.00           H  
ATOM   3511  N   TYR   229      46.420  53.620  58.860  0.00  0.00           N  
ATOM   3512  CA  TYR   229      45.290  54.500  59.070  0.00  0.00           C  
ATOM   3513  C   TYR   229      44.380  54.650  57.840  0.00  0.00           C  
ATOM   3514  O   TYR   229      44.860  55.170  56.810  0.00  0.00           O  
ATOM   3515  CB  TYR   229      45.900  55.860  59.620  0.00  0.00           C  
ATOM   3516  CG  TYR   229      45.030  57.040  59.650  0.00  0.00           C  
ATOM   3517  CD1 TYR   229      44.220  57.380  60.760  0.00  0.00           C  
ATOM   3518  CD2 TYR   229      44.970  57.820  58.500  0.00  0.00           C  
ATOM   3519  CE1 TYR   229      43.340  58.460  60.680  0.00  0.00           C  
ATOM   3520  CE2 TYR   229      44.110  58.950  58.430  0.00  0.00           C  
ATOM   3521  CZ  TYR   229      43.230  59.200  59.510  0.00  0.00           C  
ATOM   3522  OH  TYR   229      42.530  60.350  59.510  0.00  0.00           O  
ATOM   3523  H   TYR   229      47.310  54.000  58.570  0.00  0.00           H  
ATOM   3524  HA  TYR   229      44.650  54.160  59.880  0.00  0.00           H  
ATOM   3525  HB2 TYR   229      46.140  55.760  60.680  0.00  0.00           H  
ATOM   3526  HB3 TYR   229      46.790  56.150  59.050  0.00  0.00           H  
ATOM   3527  HD1 TYR   229      44.330  56.760  61.640  0.00  0.00           H  
ATOM   3528  HD2 TYR   229      45.540  57.550  57.630  0.00  0.00           H  
ATOM   3529  HE1 TYR   229      42.680  58.780  61.470  0.00  0.00           H  
ATOM   3530  HE2 TYR   229      44.080  59.650  57.610  0.00  0.00           H  
ATOM   3531  HH  TYR   229      42.750  61.010  58.840  0.00  0.00           H  
ATOM   3532  N   ASP   230      43.130  54.180  57.790  0.00  0.00           N  
ATOM   3533  CA  ASP   230      42.410  53.400  58.770  0.00  0.00           C  
ATOM   3534  C   ASP   230      42.360  51.860  58.570  0.00  0.00           C  
ATOM   3535  O   ASP   230      41.920  51.140  59.480  0.00  0.00           O  
ATOM   3536  CB  ASP   230      41.010  54.070  58.820  0.00  0.00           C  
ATOM   3537  CG  ASP   230      40.200  54.070  57.540  0.00  0.00           C  
ATOM   3538  OD1 ASP   230      40.760  53.890  56.450  0.00  0.00           O  
ATOM   3539  OD2 ASP   230      38.940  54.300  57.680  0.00  0.00           O  
ATOM   3540  H   ASP   230      42.580  54.510  57.010  0.00  0.00           H  
ATOM   3541  HA  ASP   230      42.850  53.660  59.740  0.00  0.00           H  
ATOM   3542  HB2 ASP   230      40.410  53.560  59.570  0.00  0.00           H  
ATOM   3543  HB3 ASP   230      41.010  55.140  59.060  0.00  0.00           H  
ATOM   3544  N   LYS   231      42.790  51.390  57.400  0.00  0.00           N  
ATOM   3545  CA  LYS   231      43.120  50.000  57.070  0.00  0.00           C  
ATOM   3546  C   LYS   231      44.370  49.840  56.170  0.00  0.00           C  
ATOM   3547  O   LYS   231      44.860  50.740  55.480  0.00  0.00           O  
ATOM   3548  CB  LYS   231      41.800  49.450  56.420  0.00  0.00           C  
ATOM   3549  CG  LYS   231      41.410  50.170  55.110  0.00  0.00           C  
ATOM   3550  CD  LYS   231      40.300  49.360  54.420  0.00  0.00           C  
ATOM   3551  CE  LYS   231      40.060  49.570  52.920  0.00  0.00           C  
ATOM   3552  NZ  LYS   231      39.190  50.740  52.740  0.00  0.00           N  
ATOM   3553  H   LYS   231      43.240  52.080  56.820  0.00  0.00           H  
ATOM   3554  HA  LYS   231      43.180  49.430  58.000  0.00  0.00           H  
ATOM   3555  HB2 LYS   231      41.970  48.430  56.060  0.00  0.00           H  
ATOM   3556  HB3 LYS   231      40.930  49.510  57.070  0.00  0.00           H  
ATOM   3557  HG2 LYS   231      41.070  51.200  55.250  0.00  0.00           H  
ATOM   3558  HG3 LYS   231      42.220  50.120  54.380  0.00  0.00           H  
ATOM   3559  HD2 LYS   231      40.590  48.320  54.540  0.00  0.00           H  
ATOM   3560  HD3 LYS   231      39.410  49.460  55.050  0.00  0.00           H  
ATOM   3561  HE2 LYS   231      41.040  49.820  52.500  0.00  0.00           H  
ATOM   3562  HE3 LYS   231      39.580  48.670  52.540  0.00  0.00           H  
ATOM   3563  HZ1 LYS   231      39.410  51.450  53.430  0.00  0.00           H  
ATOM   3564  HZ2 LYS   231      39.420  51.150  51.850  0.00  0.00           H  
ATOM   3565  HZ3 LYS   231      38.210  50.520  52.860  0.00  0.00           H  
ATOM   3566  N   SER   232      44.860  48.640  56.160  0.00  0.00           N  
ATOM   3567  CA  SER   232      45.770  48.210  55.070  0.00  0.00           C  
ATOM   3568  C   SER   232      45.400  46.900  54.410  0.00  0.00           C  
ATOM   3569  O   SER   232      45.000  46.010  55.180  0.00  0.00           O  
ATOM   3570  CB  SER   232      47.110  48.070  55.730  0.00  0.00           C  
ATOM   3571  OG  SER   232      48.120  47.550  54.810  0.00  0.00           O  
ATOM   3572  H   SER   232      44.630  48.050  56.950  0.00  0.00           H  
ATOM   3573  HA  SER   232      45.740  48.980  54.300  0.00  0.00           H  
ATOM   3574  HB2 SER   232      47.440  49.070  56.000  0.00  0.00           H  
ATOM   3575  HB3 SER   232      47.050  47.380  56.570  0.00  0.00           H  
ATOM   3576  HG  SER   232      48.760  47.170  55.410  0.00  0.00           H  
ATOM   3577  N   ILE   233      45.290  46.790  53.040  0.00  0.00           N  
ATOM   3578  CA  ILE   233      44.560  45.710  52.340  0.00  0.00           C  
ATOM   3579  C   ILE   233      45.420  45.370  51.080  0.00  0.00           C  
ATOM   3580  O   ILE   233      46.100  46.250  50.510  0.00  0.00           O  
ATOM   3581  CB  ILE   233      43.100  46.070  51.900  0.00  0.00           C  
ATOM   3582  CG1 ILE   233      43.080  47.240  50.900  0.00  0.00           C  
ATOM   3583  CG2 ILE   233      42.260  46.570  53.110  0.00  0.00           C  
ATOM   3584  CD1 ILE   233      41.780  47.530  50.270  0.00  0.00           C  
ATOM   3585  H   ILE   233      45.370  47.640  52.500  0.00  0.00           H  
ATOM   3586  HA  ILE   233      44.580  44.820  52.970  0.00  0.00           H  
ATOM   3587  HB  ILE   233      42.610  45.210  51.450  0.00  0.00           H  
ATOM   3588 HG12 ILE   233      43.550  48.090  51.400  0.00  0.00           H  
ATOM   3589 HG13 ILE   233      43.870  47.110  50.160  0.00  0.00           H  
ATOM   3590 HG21 ILE   233      41.200  46.660  52.870  0.00  0.00           H  
ATOM   3591 HG22 ILE   233      42.340  45.930  53.990  0.00  0.00           H  
ATOM   3592 HG23 ILE   233      42.610  47.560  53.400  0.00  0.00           H  
ATOM   3593 HD11 ILE   233      41.320  46.630  49.860  0.00  0.00           H  
ATOM   3594 HD12 ILE   233      41.130  48.030  50.990  0.00  0.00           H  
ATOM   3595 HD13 ILE   233      41.960  48.100  49.360  0.00  0.00           H  
ATOM   3596  N   VAL   234      45.190  44.160  50.560  0.00  0.00           N  
ATOM   3597  CA  VAL   234      45.680  43.730  49.260  0.00  0.00           C  
ATOM   3598  C   VAL   234      44.640  43.930  48.140  0.00  0.00           C  
ATOM   3599  O   VAL   234      43.460  43.550  48.390  0.00  0.00           O  
ATOM   3600  CB  VAL   234      46.280  42.270  49.230  0.00  0.00           C  
ATOM   3601  CG1 VAL   234      46.320  41.640  47.790  0.00  0.00           C  
ATOM   3602  CG2 VAL   234      47.650  42.180  49.860  0.00  0.00           C  
ATOM   3603  H   VAL   234      44.670  43.540  51.160  0.00  0.00           H  
ATOM   3604  HA  VAL   234      46.510  44.380  48.970  0.00  0.00           H  
ATOM   3605  HB  VAL   234      45.600  41.630  49.790  0.00  0.00           H  
ATOM   3606 HG11 VAL   234      45.320  41.560  47.360  0.00  0.00           H  
ATOM   3607 HG12 VAL   234      46.980  42.150  47.090  0.00  0.00           H  
ATOM   3608 HG13 VAL   234      46.750  40.690  48.100  0.00  0.00           H  
ATOM   3609 HG21 VAL   234      48.380  42.500  49.120  0.00  0.00           H  
ATOM   3610 HG22 VAL   234      47.710  42.850  50.710  0.00  0.00           H  
ATOM   3611 HG23 VAL   234      47.860  41.170  50.220  0.00  0.00           H  
ATOM   3612  N   ASP   235      44.940  44.390  46.960  0.00  0.00           N  
ATOM   3613  CA  ASP   235      43.890  44.850  46.060  0.00  0.00           C  
ATOM   3614  C   ASP   235      44.330  44.720  44.590  0.00  0.00           C  
ATOM   3615  O   ASP   235      45.060  45.610  44.120  0.00  0.00           O  
ATOM   3616  CB  ASP   235      43.440  46.250  46.430  0.00  0.00           C  
ATOM   3617  CG  ASP   235      42.230  46.860  45.700  0.00  0.00           C  
ATOM   3618  OD1 ASP   235      41.290  47.300  46.390  0.00  0.00           O  
ATOM   3619  OD2 ASP   235      42.120  46.900  44.450  0.00  0.00           O  
ATOM   3620  H   ASP   235      45.890  44.590  46.690  0.00  0.00           H  
ATOM   3621  HA  ASP   235      42.980  44.250  46.100  0.00  0.00           H  
ATOM   3622  HB2 ASP   235      43.230  46.350  47.490  0.00  0.00           H  
ATOM   3623  HB3 ASP   235      44.320  46.900  46.400  0.00  0.00           H  
ATOM   3624  N   SER   236      43.980  43.590  43.950  0.00  0.00           N  
ATOM   3625  CA  SER   236      44.490  43.330  42.590  0.00  0.00           C  
ATOM   3626  C   SER   236      43.770  44.040  41.490  0.00  0.00           C  
ATOM   3627  O   SER   236      44.350  44.380  40.450  0.00  0.00           O  
ATOM   3628  CB  SER   236      44.670  41.840  42.290  0.00  0.00           C  
ATOM   3629  OG  SER   236      43.420  41.330  41.920  0.00  0.00           O  
ATOM   3630  H   SER   236      43.580  42.890  44.560  0.00  0.00           H  
ATOM   3631  HA  SER   236      45.460  43.830  42.540  0.00  0.00           H  
ATOM   3632  HB2 SER   236      45.510  41.660  41.620  0.00  0.00           H  
ATOM   3633  HB3 SER   236      44.960  41.340  43.210  0.00  0.00           H  
ATOM   3634  HG  SER   236      43.330  41.360  40.970  0.00  0.00           H  
ATOM   3635  N   GLY   237      42.510  44.490  41.730  0.00  0.00           N  
ATOM   3636  CA  GLY   237      41.920  45.620  40.920  0.00  0.00           C  
ATOM   3637  C   GLY   237      42.460  47.130  41.080  0.00  0.00           C  
ATOM   3638  O   GLY   237      41.910  48.040  40.540  0.00  0.00           O  
ATOM   3639  H   GLY   237      42.030  44.260  42.590  0.00  0.00           H  
ATOM   3640  HA2 GLY   237      42.000  45.270  39.890  0.00  0.00           H  
ATOM   3641  HA3 GLY   237      40.870  45.720  41.180  0.00  0.00           H  
ATOM   3642  N   THR   238      43.510  47.280  41.980  0.00  0.00           N  
ATOM   3643  CA  THR   238      44.280  48.580  42.090  0.00  0.00           C  
ATOM   3644  C   THR   238      45.670  48.300  41.540  0.00  0.00           C  
ATOM   3645  O   THR   238      46.320  47.330  41.940  0.00  0.00           O  
ATOM   3646  CB  THR   238      44.360  49.050  43.600  0.00  0.00           C  
ATOM   3647  OG1 THR   238      43.020  49.250  43.970  0.00  0.00           O  
ATOM   3648  CG2 THR   238      45.180  50.280  43.920  0.00  0.00           C  
ATOM   3649  H   THR   238      43.800  46.480  42.520  0.00  0.00           H  
ATOM   3650  HA  THR   238      43.770  49.410  41.610  0.00  0.00           H  
ATOM   3651  HB  THR   238      44.820  48.240  44.160  0.00  0.00           H  
ATOM   3652  HG1 THR   238      42.730  48.330  43.910  0.00  0.00           H  
ATOM   3653 HG21 THR   238      44.960  50.650  44.920  0.00  0.00           H  
ATOM   3654 HG22 THR   238      46.200  49.890  43.910  0.00  0.00           H  
ATOM   3655 HG23 THR   238      44.900  51.080  43.230  0.00  0.00           H  
ATOM   3656  N   THR   239      46.280  49.230  40.790  0.00  0.00           N  
ATOM   3657  CA  THR   239      47.750  49.130  40.400  0.00  0.00           C  
ATOM   3658  C   THR   239      48.660  49.920  41.330  0.00  0.00           C  
ATOM   3659  O   THR   239      49.590  49.250  41.820  0.00  0.00           O  
ATOM   3660  CB  THR   239      47.940  49.760  39.030  0.00  0.00           C  
ATOM   3661  OG1 THR   239      46.970  49.200  38.070  0.00  0.00           O  
ATOM   3662  CG2 THR   239      49.300  49.380  38.360  0.00  0.00           C  
ATOM   3663  H   THR   239      45.740  50.000  40.410  0.00  0.00           H  
ATOM   3664  HA  THR   239      48.110  48.110  40.270  0.00  0.00           H  
ATOM   3665  HB  THR   239      47.750  50.840  39.000  0.00  0.00           H  
ATOM   3666  HG1 THR   239      46.310  49.890  37.960  0.00  0.00           H  
ATOM   3667 HG21 THR   239      49.280  49.720  37.320  0.00  0.00           H  
ATOM   3668 HG22 THR   239      50.220  49.740  38.830  0.00  0.00           H  
ATOM   3669 HG23 THR   239      49.340  48.300  38.390  0.00  0.00           H  
ATOM   3670  N   ASN   240      48.340  51.180  41.590  0.00  0.00           N  
ATOM   3671  CA  ASN   240      49.190  52.070  42.330  0.00  0.00           C  
ATOM   3672  C   ASN   240      49.390  51.590  43.820  0.00  0.00           C  
ATOM   3673  O   ASN   240      48.490  51.070  44.460  0.00  0.00           O  
ATOM   3674  CB  ASN   240      48.630  53.500  42.290  0.00  0.00           C  
ATOM   3675  CG  ASN   240      48.740  54.260  40.940  0.00  0.00           C  
ATOM   3676  OD1 ASN   240      49.710  54.120  40.240  0.00  0.00           O  
ATOM   3677  ND2 ASN   240      47.830  55.200  40.770  0.00  0.00           N  
ATOM   3678  H   ASN   240      47.550  51.520  41.060  0.00  0.00           H  
ATOM   3679  HA  ASN   240      50.180  52.130  41.870  0.00  0.00           H  
ATOM   3680  HB2 ASN   240      47.610  53.470  42.670  0.00  0.00           H  
ATOM   3681  HB3 ASN   240      49.220  54.090  42.990  0.00  0.00           H  
ATOM   3682 HD21 ASN   240      47.940  55.900  40.050  0.00  0.00           H  
ATOM   3683 HD22 ASN   240      47.170  55.270  41.530  0.00  0.00           H  
ATOM   3684  N   LEU   241      50.540  51.860  44.410  0.00  0.00           N  
ATOM   3685  CA  LEU   241      50.820  51.520  45.810  0.00  0.00           C  
ATOM   3686  C   LEU   241      50.340  52.790  46.630  0.00  0.00           C  
ATOM   3687  O   LEU   241      51.020  53.850  46.720  0.00  0.00           O  
ATOM   3688  CB  LEU   241      52.300  51.230  45.870  0.00  0.00           C  
ATOM   3689  CG  LEU   241      52.890  51.320  47.320  0.00  0.00           C  
ATOM   3690  CD1 LEU   241      52.260  50.440  48.350  0.00  0.00           C  
ATOM   3691  CD2 LEU   241      54.340  50.860  47.150  0.00  0.00           C  
ATOM   3692  H   LEU   241      51.230  52.410  43.910  0.00  0.00           H  
ATOM   3693  HA  LEU   241      50.420  50.560  46.140  0.00  0.00           H  
ATOM   3694  HB2 LEU   241      52.540  50.230  45.510  0.00  0.00           H  
ATOM   3695  HB3 LEU   241      52.900  51.950  45.320  0.00  0.00           H  
ATOM   3696  HG  LEU   241      53.030  52.310  47.750  0.00  0.00           H  
ATOM   3697 HD11 LEU   241      52.840  50.410  49.270  0.00  0.00           H  
ATOM   3698 HD12 LEU   241      51.230  50.780  48.460  0.00  0.00           H  
ATOM   3699 HD13 LEU   241      52.050  49.430  47.990  0.00  0.00           H  
ATOM   3700 HD21 LEU   241      54.820  50.820  48.120  0.00  0.00           H  
ATOM   3701 HD22 LEU   241      54.420  49.830  46.800  0.00  0.00           H  
ATOM   3702 HD23 LEU   241      55.070  51.500  46.650  0.00  0.00           H  
ATOM   3703  N   ARG   242      49.210  52.690  47.270  0.00  0.00           N  
ATOM   3704  CA  ARG   242      48.560  53.840  47.800  0.00  0.00           C  
ATOM   3705  C   ARG   242      48.820  53.860  49.310  0.00  0.00           C  
ATOM   3706  O   ARG   242      48.490  52.920  50.020  0.00  0.00           O  
ATOM   3707  CB  ARG   242      47.050  53.750  47.560  0.00  0.00           C  
ATOM   3708  CG  ARG   242      46.670  53.550  46.120  0.00  0.00           C  
ATOM   3709  CD  ARG   242      45.130  53.510  45.940  0.00  0.00           C  
ATOM   3710  NE  ARG   242      44.630  54.880  46.190  0.00  0.00           N  
ATOM   3711  CZ  ARG   242      43.410  55.120  46.650  0.00  0.00           C  
ATOM   3712  NH1 ARG   242      42.500  54.150  46.830  0.00  0.00           N  
ATOM   3713  NH2 ARG   242      43.040  56.340  46.900  0.00  0.00           N  
ATOM   3714  H   ARG   242      48.820  51.770  47.440  0.00  0.00           H  
ATOM   3715  HA  ARG   242      48.920  54.790  47.410  0.00  0.00           H  
ATOM   3716  HB2 ARG   242      46.480  53.070  48.190  0.00  0.00           H  
ATOM   3717  HB3 ARG   242      46.710  54.740  47.880  0.00  0.00           H  
ATOM   3718  HG2 ARG   242      47.090  54.300  45.460  0.00  0.00           H  
ATOM   3719  HG3 ARG   242      47.160  52.620  45.830  0.00  0.00           H  
ATOM   3720  HD2 ARG   242      44.930  53.150  44.930  0.00  0.00           H  
ATOM   3721  HD3 ARG   242      44.670  52.860  46.680  0.00  0.00           H  
ATOM   3722  HE  ARG   242      45.210  55.660  45.930  0.00  0.00           H  
ATOM   3723 HH11 ARG   242      41.570  54.410  47.120  0.00  0.00           H  
ATOM   3724 HH12 ARG   242      42.610  53.210  46.480  0.00  0.00           H  
ATOM   3725 HH21 ARG   242      42.200  56.530  47.420  0.00  0.00           H  
ATOM   3726 HH22 ARG   242      43.560  57.100  46.480  0.00  0.00           H  
ATOM   3727  N   LEU   243      49.300  55.020  49.810  0.00  0.00           N  
ATOM   3728  CA  LEU   243      49.650  55.230  51.220  0.00  0.00           C  
ATOM   3729  C   LEU   243      48.770  56.350  51.800  0.00  0.00           C  
ATOM   3730  O   LEU   243      48.420  57.260  51.090  0.00  0.00           O  
ATOM   3731  CB  LEU   243      51.160  55.510  51.350  0.00  0.00           C  
ATOM   3732  CG  LEU   243      52.020  54.350  50.890  0.00  0.00           C  
ATOM   3733  CD1 LEU   243      53.490  54.780  50.640  0.00  0.00           C  
ATOM   3734  CD2 LEU   243      52.160  53.200  51.880  0.00  0.00           C  
ATOM   3735  H   LEU   243      49.560  55.750  49.170  0.00  0.00           H  
ATOM   3736  HA  LEU   243      49.450  54.330  51.800  0.00  0.00           H  
ATOM   3737  HB2 LEU   243      51.430  56.450  50.850  0.00  0.00           H  
ATOM   3738  HB3 LEU   243      51.320  55.540  52.430  0.00  0.00           H  
ATOM   3739  HG  LEU   243      51.590  53.920  49.990  0.00  0.00           H  
ATOM   3740 HD11 LEU   243      53.960  55.260  51.490  0.00  0.00           H  
ATOM   3741 HD12 LEU   243      54.000  53.860  50.340  0.00  0.00           H  
ATOM   3742 HD13 LEU   243      53.350  55.390  49.740  0.00  0.00           H  
ATOM   3743 HD21 LEU   243      52.620  53.520  52.810  0.00  0.00           H  
ATOM   3744 HD22 LEU   243      51.170  52.790  52.070  0.00  0.00           H  
ATOM   3745 HD23 LEU   243      52.810  52.410  51.490  0.00  0.00           H  
ATOM   3746  N   PRO   244      48.370  56.340  53.110  0.00  0.00           N  
ATOM   3747  CA  PRO   244      47.710  57.410  53.860  0.00  0.00           C  
ATOM   3748  C   PRO   244      48.500  58.720  53.720  0.00  0.00           C  
ATOM   3749  O   PRO   244      49.760  58.710  53.890  0.00  0.00           O  
ATOM   3750  CB  PRO   244      47.550  56.870  55.270  0.00  0.00           C  
ATOM   3751  CG  PRO   244      47.600  55.330  55.110  0.00  0.00           C  
ATOM   3752  CD  PRO   244      48.510  55.150  53.900  0.00  0.00           C  
ATOM   3753  HA  PRO   244      46.680  57.480  53.510  0.00  0.00           H  
ATOM   3754  HB2 PRO   244      48.440  57.160  55.830  0.00  0.00           H  
ATOM   3755  HB3 PRO   244      46.570  57.170  55.630  0.00  0.00           H  
ATOM   3756  HG2 PRO   244      48.040  54.920  56.020  0.00  0.00           H  
ATOM   3757  HG3 PRO   244      46.550  55.070  54.950  0.00  0.00           H  
ATOM   3758  HD2 PRO   244      48.080  54.320  53.340  0.00  0.00           H  
ATOM   3759  HD3 PRO   244      49.570  55.010  54.100  0.00  0.00           H  
ATOM   3760  N   LYS   245      47.870  59.890  53.510  0.00  0.00           N  
ATOM   3761  CA  LYS   245      48.530  61.160  53.050  0.00  0.00           C  
ATOM   3762  C   LYS   245      49.900  61.560  53.780  0.00  0.00           C  
ATOM   3763  O   LYS   245      50.900  61.890  53.150  0.00  0.00           O  
ATOM   3764  CB  LYS   245      47.480  62.320  53.100  0.00  0.00           C  
ATOM   3765  CG  LYS   245      46.370  62.090  52.030  0.00  0.00           C  
ATOM   3766  CD  LYS   245      45.760  63.460  51.690  0.00  0.00           C  
ATOM   3767  CE  LYS   245      44.680  63.430  50.590  0.00  0.00           C  
ATOM   3768  NZ  LYS   245      43.380  63.000  51.050  0.00  0.00           N  
ATOM   3769  H   LYS   245      46.870  59.820  53.420  0.00  0.00           H  
ATOM   3770  HA  LYS   245      48.800  60.920  52.020  0.00  0.00           H  
ATOM   3771  HB2 LYS   245      47.050  62.350  54.100  0.00  0.00           H  
ATOM   3772  HB3 LYS   245      48.010  63.230  52.800  0.00  0.00           H  
ATOM   3773  HG2 LYS   245      46.820  61.640  51.150  0.00  0.00           H  
ATOM   3774  HG3 LYS   245      45.540  61.570  52.510  0.00  0.00           H  
ATOM   3775  HD2 LYS   245      45.260  63.860  52.570  0.00  0.00           H  
ATOM   3776  HD3 LYS   245      46.480  64.220  51.380  0.00  0.00           H  
ATOM   3777  HE2 LYS   245      44.640  64.420  50.140  0.00  0.00           H  
ATOM   3778  HE3 LYS   245      45.010  62.740  49.820  0.00  0.00           H  
ATOM   3779  HZ1 LYS   245      42.930  63.790  51.500  0.00  0.00           H  
ATOM   3780  HZ2 LYS   245      42.710  62.910  50.300  0.00  0.00           H  
ATOM   3781  HZ3 LYS   245      43.430  62.130  51.560  0.00  0.00           H  
ATOM   3782  N   LYS   246      49.950  61.380  55.120  0.00  0.00           N  
ATOM   3783  CA  LYS   246      51.060  61.790  56.020  0.00  0.00           C  
ATOM   3784  C   LYS   246      52.300  60.950  55.770  0.00  0.00           C  
ATOM   3785  O   LYS   246      53.430  61.410  55.640  0.00  0.00           O  
ATOM   3786  CB  LYS   246      50.580  61.690  57.490  0.00  0.00           C  
ATOM   3787  CG  LYS   246      49.640  62.760  58.000  0.00  0.00           C  
ATOM   3788  CD  LYS   246      48.970  62.220  59.220  0.00  0.00           C  
ATOM   3789  CE  LYS   246      49.940  61.960  60.430  0.00  0.00           C  
ATOM   3790  NZ  LYS   246      49.340  62.090  61.740  0.00  0.00           N  
ATOM   3791  H   LYS   246      49.100  61.090  55.580  0.00  0.00           H  
ATOM   3792  HA  LYS   246      51.280  62.820  55.730  0.00  0.00           H  
ATOM   3793  HB2 LYS   246      50.080  60.730  57.490  0.00  0.00           H  
ATOM   3794  HB3 LYS   246      51.520  61.810  58.040  0.00  0.00           H  
ATOM   3795  HG2 LYS   246      50.230  63.620  58.310  0.00  0.00           H  
ATOM   3796  HG3 LYS   246      48.880  63.080  57.280  0.00  0.00           H  
ATOM   3797  HD2 LYS   246      48.210  62.940  59.510  0.00  0.00           H  
ATOM   3798  HD3 LYS   246      48.420  61.290  59.040  0.00  0.00           H  
ATOM   3799  HE2 LYS   246      50.320  60.950  60.260  0.00  0.00           H  
ATOM   3800  HE3 LYS   246      50.870  62.500  60.250  0.00  0.00           H  
ATOM   3801  HZ1 LYS   246      48.470  61.580  61.770  0.00  0.00           H  
ATOM   3802  HZ2 LYS   246      49.980  61.820  62.470  0.00  0.00           H  
ATOM   3803  HZ3 LYS   246      49.100  63.050  61.960  0.00  0.00           H  
ATOM   3804  N   VAL   247      52.060  59.620  55.590  0.00  0.00           N  
ATOM   3805  CA  VAL   247      53.050  58.650  55.120  0.00  0.00           C  
ATOM   3806  C   VAL   247      53.460  58.930  53.600  0.00  0.00           C  
ATOM   3807  O   VAL   247      54.610  59.040  53.330  0.00  0.00           O  
ATOM   3808  CB  VAL   247      52.510  57.240  55.340  0.00  0.00           C  
ATOM   3809  CG1 VAL   247      53.460  56.110  55.060  0.00  0.00           C  
ATOM   3810  CG2 VAL   247      51.890  57.040  56.810  0.00  0.00           C  
ATOM   3811  H   VAL   247      51.130  59.230  55.660  0.00  0.00           H  
ATOM   3812  HA  VAL   247      54.000  58.620  55.660  0.00  0.00           H  
ATOM   3813  HB  VAL   247      51.660  57.140  54.660  0.00  0.00           H  
ATOM   3814 HG11 VAL   247      52.890  55.180  55.060  0.00  0.00           H  
ATOM   3815 HG12 VAL   247      53.920  56.220  54.080  0.00  0.00           H  
ATOM   3816 HG13 VAL   247      54.300  56.110  55.760  0.00  0.00           H  
ATOM   3817 HG21 VAL   247      51.570  56.000  56.880  0.00  0.00           H  
ATOM   3818 HG22 VAL   247      52.590  57.340  57.590  0.00  0.00           H  
ATOM   3819 HG23 VAL   247      51.010  57.670  56.950  0.00  0.00           H  
ATOM   3820  N   PHE   248      52.480  59.140  52.720  0.00  0.00           N  
ATOM   3821  CA  PHE   248      52.680  59.270  51.250  0.00  0.00           C  
ATOM   3822  C   PHE   248      53.820  60.360  50.960  0.00  0.00           C  
ATOM   3823  O   PHE   248      54.810  60.200  50.250  0.00  0.00           O  
ATOM   3824  CB  PHE   248      51.340  59.540  50.590  0.00  0.00           C  
ATOM   3825  CG  PHE   248      51.490  60.090  49.140  0.00  0.00           C  
ATOM   3826  CD1 PHE   248      51.850  59.180  48.130  0.00  0.00           C  
ATOM   3827  CD2 PHE   248      51.430  61.430  48.870  0.00  0.00           C  
ATOM   3828  CE1 PHE   248      52.220  59.690  46.860  0.00  0.00           C  
ATOM   3829  CE2 PHE   248      51.670  61.940  47.570  0.00  0.00           C  
ATOM   3830  CZ  PHE   248      52.120  61.070  46.550  0.00  0.00           C  
ATOM   3831  H   PHE   248      51.520  59.220  53.010  0.00  0.00           H  
ATOM   3832  HA  PHE   248      53.050  58.310  50.880  0.00  0.00           H  
ATOM   3833  HB2 PHE   248      50.820  58.580  50.560  0.00  0.00           H  
ATOM   3834  HB3 PHE   248      50.730  60.200  51.200  0.00  0.00           H  
ATOM   3835  HD1 PHE   248      51.680  58.130  48.280  0.00  0.00           H  
ATOM   3836  HD2 PHE   248      51.180  62.120  49.660  0.00  0.00           H  
ATOM   3837  HE1 PHE   248      52.670  59.070  46.100  0.00  0.00           H  
ATOM   3838  HE2 PHE   248      51.570  63.000  47.420  0.00  0.00           H  
ATOM   3839  HZ  PHE   248      52.430  61.500  45.610  0.00  0.00           H  
ATOM   3840  N   GLU   249      53.660  61.580  51.480  0.00  0.00           N  
ATOM   3841  CA  GLU   249      54.620  62.720  51.350  0.00  0.00           C  
ATOM   3842  C   GLU   249      56.050  62.290  51.860  0.00  0.00           C  
ATOM   3843  O   GLU   249      57.020  62.800  51.350  0.00  0.00           O  
ATOM   3844  CB  GLU   249      54.090  63.860  52.240  0.00  0.00           C  
ATOM   3845  CG  GLU   249      52.790  64.440  51.730  0.00  0.00           C  
ATOM   3846  CD  GLU   249      52.940  65.210  50.440  0.00  0.00           C  
ATOM   3847  OE1 GLU   249      53.990  65.800  50.200  0.00  0.00           O  
ATOM   3848  OE2 GLU   249      52.010  65.270  49.600  0.00  0.00           O  
ATOM   3849  H   GLU   249      52.840  61.580  52.060  0.00  0.00           H  
ATOM   3850  HA  GLU   249      54.730  63.160  50.360  0.00  0.00           H  
ATOM   3851  HB2 GLU   249      53.910  63.490  53.250  0.00  0.00           H  
ATOM   3852  HB3 GLU   249      54.920  64.560  52.350  0.00  0.00           H  
ATOM   3853  HG2 GLU   249      52.040  63.650  51.600  0.00  0.00           H  
ATOM   3854  HG3 GLU   249      52.340  65.070  52.490  0.00  0.00           H  
ATOM   3855  N   ALA   250      56.110  61.610  53.020  0.00  0.00           N  
ATOM   3856  CA  ALA   250      57.380  61.340  53.650  0.00  0.00           C  
ATOM   3857  C   ALA   250      58.200  60.270  52.840  0.00  0.00           C  
ATOM   3858  O   ALA   250      59.430  60.420  52.630  0.00  0.00           O  
ATOM   3859  CB  ALA   250      57.200  60.780  54.980  0.00  0.00           C  
ATOM   3860  H   ALA   250      55.230  61.300  53.410  0.00  0.00           H  
ATOM   3861  HA  ALA   250      58.040  62.200  53.750  0.00  0.00           H  
ATOM   3862  HB1 ALA   250      56.650  59.840  54.890  0.00  0.00           H  
ATOM   3863  HB2 ALA   250      58.160  60.520  55.420  0.00  0.00           H  
ATOM   3864  HB3 ALA   250      56.650  61.450  55.640  0.00  0.00           H  
ATOM   3865  N   ALA   251      57.520  59.300  52.230  0.00  0.00           N  
ATOM   3866  CA  ALA   251      58.130  58.300  51.260  0.00  0.00           C  
ATOM   3867  C   ALA   251      58.680  59.000  50.060  0.00  0.00           C  
ATOM   3868  O   ALA   251      59.790  58.700  49.630  0.00  0.00           O  
ATOM   3869  CB  ALA   251      57.080  57.260  50.900  0.00  0.00           C  
ATOM   3870  H   ALA   251      56.520  59.230  52.290  0.00  0.00           H  
ATOM   3871  HA  ALA   251      58.960  57.830  51.790  0.00  0.00           H  
ATOM   3872  HB1 ALA   251      56.160  57.690  50.500  0.00  0.00           H  
ATOM   3873  HB2 ALA   251      57.450  56.570  50.140  0.00  0.00           H  
ATOM   3874  HB3 ALA   251      56.750  56.730  51.790  0.00  0.00           H  
ATOM   3875  N   VAL   252      57.840  59.840  49.440  0.00  0.00           N  
ATOM   3876  CA  VAL   252      58.290  60.680  48.310  0.00  0.00           C  
ATOM   3877  C   VAL   252      59.500  61.560  48.650  0.00  0.00           C  
ATOM   3878  O   VAL   252      60.530  61.560  47.990  0.00  0.00           O  
ATOM   3879  CB  VAL   252      57.130  61.490  47.750  0.00  0.00           C  
ATOM   3880  CG1 VAL   252      57.490  62.590  46.760  0.00  0.00           C  
ATOM   3881  CG2 VAL   252      56.120  60.470  47.120  0.00  0.00           C  
ATOM   3882  H   VAL   252      56.890  59.880  49.780  0.00  0.00           H  
ATOM   3883  HA  VAL   252      58.630  59.980  47.550  0.00  0.00           H  
ATOM   3884  HB  VAL   252      56.800  62.020  48.640  0.00  0.00           H  
ATOM   3885 HG11 VAL   252      56.550  63.090  46.500  0.00  0.00           H  
ATOM   3886 HG12 VAL   252      58.030  63.350  47.320  0.00  0.00           H  
ATOM   3887 HG13 VAL   252      58.000  62.220  45.870  0.00  0.00           H  
ATOM   3888 HG21 VAL   252      56.180  59.520  47.650  0.00  0.00           H  
ATOM   3889 HG22 VAL   252      55.090  60.810  47.080  0.00  0.00           H  
ATOM   3890 HG23 VAL   252      56.490  60.200  46.130  0.00  0.00           H  
ATOM   3891  N   LYS   253      59.550  62.190  49.810  0.00  0.00           N  
ATOM   3892  CA  LYS   253      60.750  62.940  50.250  0.00  0.00           C  
ATOM   3893  C   LYS   253      62.020  62.100  50.390  0.00  0.00           C  
ATOM   3894  O   LYS   253      63.120  62.550  50.190  0.00  0.00           O  
ATOM   3895  CB  LYS   253      60.500  63.590  51.600  0.00  0.00           C  
ATOM   3896  CG  LYS   253      59.660  64.840  51.400  0.00  0.00           C  
ATOM   3897  CD  LYS   253      59.280  65.180  52.840  0.00  0.00           C  
ATOM   3898  CE  LYS   253      58.210  66.330  52.810  0.00  0.00           C  
ATOM   3899  NZ  LYS   253      57.850  66.780  54.170  0.00  0.00           N  
ATOM   3900  H   LYS   253      58.740  62.230  50.410  0.00  0.00           H  
ATOM   3901  HA  LYS   253      60.960  63.750  49.540  0.00  0.00           H  
ATOM   3902  HB2 LYS   253      59.920  62.890  52.190  0.00  0.00           H  
ATOM   3903  HB3 LYS   253      61.470  63.770  52.070  0.00  0.00           H  
ATOM   3904  HG2 LYS   253      60.240  65.600  50.890  0.00  0.00           H  
ATOM   3905  HG3 LYS   253      58.880  64.560  50.690  0.00  0.00           H  
ATOM   3906  HD2 LYS   253      58.920  64.400  53.510  0.00  0.00           H  
ATOM   3907  HD3 LYS   253      60.160  65.530  53.370  0.00  0.00           H  
ATOM   3908  HE2 LYS   253      58.650  67.150  52.240  0.00  0.00           H  
ATOM   3909  HE3 LYS   253      57.280  65.950  52.370  0.00  0.00           H  
ATOM   3910  HZ1 LYS   253      57.600  65.970  54.730  0.00  0.00           H  
ATOM   3911  HZ2 LYS   253      58.610  67.330  54.530  0.00  0.00           H  
ATOM   3912  HZ3 LYS   253      57.040  67.380  54.240  0.00  0.00           H  
ATOM   3913  N   SER   254      61.890  60.790  50.720  0.00  0.00           N  
ATOM   3914  CA  SER   254      62.980  59.780  50.770  0.00  0.00           C  
ATOM   3915  C   SER   254      63.620  59.530  49.400  0.00  0.00           C  
ATOM   3916  O   SER   254      64.820  59.600  49.200  0.00  0.00           O  
ATOM   3917  CB  SER   254      62.540  58.490  51.340  0.00  0.00           C  
ATOM   3918  OG  SER   254      61.920  58.570  52.690  0.00  0.00           O  
ATOM   3919  H   SER   254      60.970  60.370  50.760  0.00  0.00           H  
ATOM   3920  HA  SER   254      63.750  60.180  51.430  0.00  0.00           H  
ATOM   3921  HB2 SER   254      61.910  57.950  50.640  0.00  0.00           H  
ATOM   3922  HB3 SER   254      63.410  57.840  51.450  0.00  0.00           H  
ATOM   3923  HG  SER   254      61.160  59.170  52.660  0.00  0.00           H  
ATOM   3924  N   ILE   255      62.780  59.420  48.420  0.00  0.00           N  
ATOM   3925  CA  ILE   255      63.050  59.270  47.000  0.00  0.00           C  
ATOM   3926  C   ILE   255      63.710  60.560  46.420  0.00  0.00           C  
ATOM   3927  O   ILE   255      64.690  60.450  45.670  0.00  0.00           O  
ATOM   3928  CB  ILE   255      61.760  58.730  46.240  0.00  0.00           C  
ATOM   3929  CG1 ILE   255      61.300  57.470  46.910  0.00  0.00           C  
ATOM   3930  CG2 ILE   255      62.090  58.480  44.760  0.00  0.00           C  
ATOM   3931  CD1 ILE   255      59.790  57.320  46.570  0.00  0.00           C  
ATOM   3932  H   ILE   255      61.820  59.520  48.700  0.00  0.00           H  
ATOM   3933  HA  ILE   255      63.900  58.590  46.990  0.00  0.00           H  
ATOM   3934  HB  ILE   255      61.070  59.570  46.240  0.00  0.00           H  
ATOM   3935 HG12 ILE   255      61.810  56.630  46.430  0.00  0.00           H  
ATOM   3936 HG13 ILE   255      61.490  57.400  47.980  0.00  0.00           H  
ATOM   3937 HG21 ILE   255      62.740  57.610  44.750  0.00  0.00           H  
ATOM   3938 HG22 ILE   255      61.190  58.200  44.220  0.00  0.00           H  
ATOM   3939 HG23 ILE   255      62.670  59.240  44.240  0.00  0.00           H  
ATOM   3940 HD11 ILE   255      59.360  56.430  47.020  0.00  0.00           H  
ATOM   3941 HD12 ILE   255      59.290  58.210  46.930  0.00  0.00           H  
ATOM   3942 HD13 ILE   255      59.610  57.240  45.500  0.00  0.00           H  
ATOM   3943  N   LYS   256      63.160  61.680  46.750  0.00  0.00           N  
ATOM   3944  CA  LYS   256      63.660  62.920  46.300  0.00  0.00           C  
ATOM   3945  C   LYS   256      65.020  63.300  46.850  0.00  0.00           C  
ATOM   3946  O   LYS   256      65.840  63.820  46.080  0.00  0.00           O  
ATOM   3947  CB  LYS   256      62.620  64.070  46.630  0.00  0.00           C  
ATOM   3948  CG  LYS   256      61.420  63.910  45.730  0.00  0.00           C  
ATOM   3949  CD  LYS   256      60.170  64.790  45.950  0.00  0.00           C  
ATOM   3950  CE  LYS   256      60.460  66.250  45.560  0.00  0.00           C  
ATOM   3951  NZ  LYS   256      59.280  67.080  45.690  0.00  0.00           N  
ATOM   3952  H   LYS   256      62.310  61.590  47.280  0.00  0.00           H  
ATOM   3953  HA  LYS   256      63.680  62.880  45.210  0.00  0.00           H  
ATOM   3954  HB2 LYS   256      62.270  64.000  47.660  0.00  0.00           H  
ATOM   3955  HB3 LYS   256      63.070  65.050  46.510  0.00  0.00           H  
ATOM   3956  HG2 LYS   256      61.720  64.000  44.680  0.00  0.00           H  
ATOM   3957  HG3 LYS   256      60.960  62.920  45.820  0.00  0.00           H  
ATOM   3958  HD2 LYS   256      59.340  64.480  45.320  0.00  0.00           H  
ATOM   3959  HD3 LYS   256      59.840  64.650  46.980  0.00  0.00           H  
ATOM   3960  HE2 LYS   256      61.220  66.640  46.240  0.00  0.00           H  
ATOM   3961  HE3 LYS   256      60.820  66.260  44.540  0.00  0.00           H  
ATOM   3962  HZ1 LYS   256      59.460  68.070  45.590  0.00  0.00           H  
ATOM   3963  HZ2 LYS   256      58.570  66.860  45.000  0.00  0.00           H  
ATOM   3964  HZ3 LYS   256      58.850  67.040  46.610  0.00  0.00           H  
ATOM   3965  N   ALA   257      65.310  62.910  48.110  0.00  0.00           N  
ATOM   3966  CA  ALA   257      66.660  63.010  48.670  0.00  0.00           C  
ATOM   3967  C   ALA   257      67.660  62.070  47.860  0.00  0.00           C  
ATOM   3968  O   ALA   257      68.650  62.510  47.270  0.00  0.00           O  
ATOM   3969  CB  ALA   257      66.670  62.730  50.170  0.00  0.00           C  
ATOM   3970  H   ALA   257      64.500  62.620  48.640  0.00  0.00           H  
ATOM   3971  HA  ALA   257      67.010  64.040  48.580  0.00  0.00           H  
ATOM   3972  HB1 ALA   257      66.010  63.420  50.690  0.00  0.00           H  
ATOM   3973  HB2 ALA   257      66.410  61.710  50.450  0.00  0.00           H  
ATOM   3974  HB3 ALA   257      67.680  62.860  50.530  0.00  0.00           H  
ATOM   3975  N   ALA   258      67.400  60.770  47.810  0.00  0.00           N  
ATOM   3976  CA  ALA   258      68.250  59.760  47.160  0.00  0.00           C  
ATOM   3977  C   ALA   258      68.460  59.910  45.670  0.00  0.00           C  
ATOM   3978  O   ALA   258      69.610  59.800  45.220  0.00  0.00           O  
ATOM   3979  CB  ALA   258      67.510  58.380  47.500  0.00  0.00           C  
ATOM   3980  H   ALA   258      66.580  60.400  48.280  0.00  0.00           H  
ATOM   3981  HA  ALA   258      69.240  59.820  47.610  0.00  0.00           H  
ATOM   3982  HB1 ALA   258      66.570  58.300  46.960  0.00  0.00           H  
ATOM   3983  HB2 ALA   258      68.120  57.580  47.060  0.00  0.00           H  
ATOM   3984  HB3 ALA   258      67.440  58.210  48.580  0.00  0.00           H  
ATOM   3985  N   SER   259      67.420  60.310  44.900  0.00  0.00           N  
ATOM   3986  CA  SER   259      67.500  60.630  43.460  0.00  0.00           C  
ATOM   3987  C   SER   259      67.970  62.000  43.120  0.00  0.00           C  
ATOM   3988  O   SER   259      67.880  62.390  41.950  0.00  0.00           O  
ATOM   3989  CB  SER   259      66.230  60.150  42.700  0.00  0.00           C  
ATOM   3990  OG  SER   259      65.180  61.040  42.970  0.00  0.00           O  
ATOM   3991  H   SER   259      66.520  60.300  45.350  0.00  0.00           H  
ATOM   3992  HA  SER   259      68.250  59.950  43.050  0.00  0.00           H  
ATOM   3993  HB2 SER   259      66.330  60.150  41.620  0.00  0.00           H  
ATOM   3994  HB3 SER   259      65.990  59.150  43.060  0.00  0.00           H  
ATOM   3995  HG  SER   259      64.850  60.980  43.870  0.00  0.00           H  
ATOM   3996  N   SER   260      68.510  62.780  44.070  0.00  0.00           N  
ATOM   3997  CA  SER   260      68.980  64.230  43.850  0.00  0.00           C  
ATOM   3998  C   SER   260      70.090  64.430  42.790  0.00  0.00           C  
ATOM   3999  O   SER   260      70.540  65.550  42.490  0.00  0.00           O  
ATOM   4000  CB  SER   260      69.550  64.750  45.250  0.00  0.00           C  
ATOM   4001  OG  SER   260      70.730  64.130  45.750  0.00  0.00           O  
ATOM   4002  H   SER   260      68.390  62.460  45.020  0.00  0.00           H  
ATOM   4003  HA  SER   260      68.080  64.800  43.610  0.00  0.00           H  
ATOM   4004  HB2 SER   260      69.760  65.820  45.150  0.00  0.00           H  
ATOM   4005  HB3 SER   260      68.790  64.700  46.020  0.00  0.00           H  
ATOM   4006  HG  SER   260      70.690  63.870  46.680  0.00  0.00           H  
ATOM   4007  N   THR   261      70.520  63.330  42.210  0.00  0.00           N  
ATOM   4008  CA  THR   261      71.390  63.320  41.020  0.00  0.00           C  
ATOM   4009  C   THR   261      70.720  63.960  39.740  0.00  0.00           C  
ATOM   4010  O   THR   261      71.350  64.600  38.930  0.00  0.00           O  
ATOM   4011  CB  THR   261      71.850  61.870  40.700  0.00  0.00           C  
ATOM   4012  OG1 THR   261      72.490  61.270  41.790  0.00  0.00           O  
ATOM   4013  CG2 THR   261      72.840  61.690  39.550  0.00  0.00           C  
ATOM   4014  H   THR   261      70.130  62.460  42.520  0.00  0.00           H  
ATOM   4015  HA  THR   261      72.290  63.860  41.330  0.00  0.00           H  
ATOM   4016  HB  THR   261      71.040  61.260  40.300  0.00  0.00           H  
ATOM   4017  HG1 THR   261      71.880  61.300  42.530  0.00  0.00           H  
ATOM   4018 HG21 THR   261      72.990  60.630  39.330  0.00  0.00           H  
ATOM   4019 HG22 THR   261      72.430  62.140  38.650  0.00  0.00           H  
ATOM   4020 HG23 THR   261      73.840  62.050  39.770  0.00  0.00           H  
ATOM   4021  N   GLU   262      69.380  63.920  39.680  0.00  0.00           N  
ATOM   4022  CA  GLU   262      68.470  64.480  38.680  0.00  0.00           C  
ATOM   4023  C   GLU   262      67.390  65.350  39.420  0.00  0.00           C  
ATOM   4024  O   GLU   262      67.220  65.200  40.620  0.00  0.00           O  
ATOM   4025  CB  GLU   262      67.890  63.370  37.780  0.00  0.00           C  
ATOM   4026  CG  GLU   262      67.160  63.730  36.540  0.00  0.00           C  
ATOM   4027  CD  GLU   262      67.900  64.810  35.810  0.00  0.00           C  
ATOM   4028  OE1 GLU   262      68.950  64.500  35.220  0.00  0.00           O  
ATOM   4029  OE2 GLU   262      67.540  65.990  36.020  0.00  0.00           O  
ATOM   4030  H   GLU   262      68.880  63.630  40.510  0.00  0.00           H  
ATOM   4031  HA  GLU   262      69.000  65.250  38.120  0.00  0.00           H  
ATOM   4032  HB2 GLU   262      68.770  62.790  37.510  0.00  0.00           H  
ATOM   4033  HB3 GLU   262      67.220  62.720  38.350  0.00  0.00           H  
ATOM   4034  HG2 GLU   262      66.980  62.860  35.920  0.00  0.00           H  
ATOM   4035  HG3 GLU   262      66.140  64.010  36.800  0.00  0.00           H  
ATOM   4036  N   LYS   263      66.680  66.270  38.750  0.00  0.00           N  
ATOM   4037  CA  LYS   263      65.540  67.110  39.220  0.00  0.00           C  
ATOM   4038  C   LYS   263      64.290  67.010  38.350  0.00  0.00           C  
ATOM   4039  O   LYS   263      64.320  66.800  37.170  0.00  0.00           O  
ATOM   4040  CB  LYS   263      66.060  68.580  39.290  0.00  0.00           C  
ATOM   4041  CG  LYS   263      65.310  69.560  40.200  0.00  0.00           C  
ATOM   4042  CD  LYS   263      65.830  70.930  40.120  0.00  0.00           C  
ATOM   4043  CE  LYS   263      65.040  72.050  40.810  0.00  0.00           C  
ATOM   4044  NZ  LYS   263      64.630  71.820  42.240  0.00  0.00           N  
ATOM   4045  H   LYS   263      66.840  66.390  37.760  0.00  0.00           H  
ATOM   4046  HA  LYS   263      65.310  66.780  40.240  0.00  0.00           H  
ATOM   4047  HB2 LYS   263      67.060  68.500  39.730  0.00  0.00           H  
ATOM   4048  HB3 LYS   263      66.240  68.930  38.270  0.00  0.00           H  
ATOM   4049  HG2 LYS   263      64.260  69.550  39.910  0.00  0.00           H  
ATOM   4050  HG3 LYS   263      65.390  69.230  41.230  0.00  0.00           H  
ATOM   4051  HD2 LYS   263      66.830  70.910  40.550  0.00  0.00           H  
ATOM   4052  HD3 LYS   263      66.000  71.240  39.080  0.00  0.00           H  
ATOM   4053  HE2 LYS   263      65.650  72.950  40.750  0.00  0.00           H  
ATOM   4054  HE3 LYS   263      64.170  72.300  40.190  0.00  0.00           H  
ATOM   4055  HZ1 LYS   263      64.500  70.840  42.450  0.00  0.00           H  
ATOM   4056  HZ2 LYS   263      65.310  72.270  42.840  0.00  0.00           H  
ATOM   4057  HZ3 LYS   263      63.810  72.340  42.530  0.00  0.00           H  
ATOM   4058  N   PHE   264      63.090  67.330  38.990  0.00  0.00           N  
ATOM   4059  CA  PHE   264      61.780  67.000  38.510  0.00  0.00           C  
ATOM   4060  C   PHE   264      60.680  68.070  38.870  0.00  0.00           C  
ATOM   4061  O   PHE   264      60.820  68.690  39.850  0.00  0.00           O  
ATOM   4062  CB  PHE   264      61.370  65.700  39.040  0.00  0.00           C  
ATOM   4063  CG  PHE   264      62.240  64.500  38.710  0.00  0.00           C  
ATOM   4064  CD1 PHE   264      62.050  63.620  37.580  0.00  0.00           C  
ATOM   4065  CD2 PHE   264      63.340  64.200  39.550  0.00  0.00           C  
ATOM   4066  CE1 PHE   264      62.930  62.560  37.360  0.00  0.00           C  
ATOM   4067  CE2 PHE   264      64.240  63.160  39.350  0.00  0.00           C  
ATOM   4068  CZ  PHE   264      64.020  62.330  38.210  0.00  0.00           C  
ATOM   4069  H   PHE   264      63.150  67.660  39.940  0.00  0.00           H  
ATOM   4070  HA  PHE   264      61.740  66.950  37.420  0.00  0.00           H  
ATOM   4071  HB2 PHE   264      61.320  65.860  40.120  0.00  0.00           H  
ATOM   4072  HB3 PHE   264      60.320  65.480  38.820  0.00  0.00           H  
ATOM   4073  HD1 PHE   264      61.210  63.800  36.940  0.00  0.00           H  
ATOM   4074  HD2 PHE   264      63.470  64.850  40.410  0.00  0.00           H  
ATOM   4075  HE1 PHE   264      62.720  61.900  36.540  0.00  0.00           H  
ATOM   4076  HE2 PHE   264      65.140  62.990  39.930  0.00  0.00           H  
ATOM   4077  HZ  PHE   264      64.650  61.470  38.010  0.00  0.00           H  
ATOM   4078  N   PRO   265      59.640  68.280  37.950  0.00  0.00           N  
ATOM   4079  CA  PRO   265      58.500  69.120  38.330  0.00  0.00           C  
ATOM   4080  C   PRO   265      57.570  68.420  39.390  0.00  0.00           C  
ATOM   4081  O   PRO   265      57.620  67.230  39.730  0.00  0.00           O  
ATOM   4082  CB  PRO   265      57.660  69.120  37.080  0.00  0.00           C  
ATOM   4083  CG  PRO   265      57.850  67.740  36.430  0.00  0.00           C  
ATOM   4084  CD  PRO   265      59.310  67.420  36.840  0.00  0.00           C  
ATOM   4085  HA  PRO   265      58.850  70.140  38.460  0.00  0.00           H  
ATOM   4086  HB2 PRO   265      56.620  69.400  37.290  0.00  0.00           H  
ATOM   4087  HB3 PRO   265      58.060  69.920  36.460  0.00  0.00           H  
ATOM   4088  HG2 PRO   265      57.130  67.010  36.770  0.00  0.00           H  
ATOM   4089  HG3 PRO   265      57.790  67.880  35.350  0.00  0.00           H  
ATOM   4090  HD2 PRO   265      59.380  66.370  37.140  0.00  0.00           H  
ATOM   4091  HD3 PRO   265      59.990  67.670  36.020  0.00  0.00           H  
ATOM   4092  N   ASP   266      56.730  69.260  40.040  0.00  0.00           N  
ATOM   4093  CA  ASP   266      55.940  68.920  41.230  0.00  0.00           C  
ATOM   4094  C   ASP   266      54.830  67.910  41.000  0.00  0.00           C  
ATOM   4095  O   ASP   266      54.530  67.090  41.870  0.00  0.00           O  
ATOM   4096  CB  ASP   266      55.220  70.200  41.730  0.00  0.00           C  
ATOM   4097  CG  ASP   266      56.130  71.320  42.330  0.00  0.00           C  
ATOM   4098  OD1 ASP   266      55.560  72.280  42.840  0.00  0.00           O  
ATOM   4099  OD2 ASP   266      57.400  71.040  42.540  0.00  0.00           O  
ATOM   4100  H   ASP   266      56.780  70.250  39.840  0.00  0.00           H  
ATOM   4101  HA  ASP   266      56.480  68.580  42.110  0.00  0.00           H  
ATOM   4102  HB2 ASP   266      54.580  70.630  40.960  0.00  0.00           H  
ATOM   4103  HB3 ASP   266      54.540  69.920  42.530  0.00  0.00           H  
ATOM   4104  N   GLY   267      54.340  67.860  39.730  0.00  0.00           N  
ATOM   4105  CA  GLY   267      53.360  66.950  39.230  0.00  0.00           C  
ATOM   4106  C   GLY   267      53.890  65.500  38.970  0.00  0.00           C  
ATOM   4107  O   GLY   267      53.050  64.630  38.810  0.00  0.00           O  
ATOM   4108  H   GLY   267      54.700  68.550  39.070  0.00  0.00           H  
ATOM   4109  HA2 GLY   267      52.550  66.950  39.950  0.00  0.00           H  
ATOM   4110  HA3 GLY   267      52.890  67.260  38.300  0.00  0.00           H  
ATOM   4111  N   PHE   268      55.190  65.310  38.920  0.00  0.00           N  
ATOM   4112  CA  PHE   268      55.690  64.000  38.570  0.00  0.00           C  
ATOM   4113  C   PHE   268      55.300  63.000  39.700  0.00  0.00           C  
ATOM   4114  O   PHE   268      54.650  61.990  39.510  0.00  0.00           O  
ATOM   4115  CB  PHE   268      57.160  64.020  38.210  0.00  0.00           C  
ATOM   4116  CG  PHE   268      57.700  62.630  38.220  0.00  0.00           C  
ATOM   4117  CD1 PHE   268      57.500  61.690  37.220  0.00  0.00           C  
ATOM   4118  CD2 PHE   268      58.550  62.290  39.300  0.00  0.00           C  
ATOM   4119  CE1 PHE   268      58.100  60.420  37.300  0.00  0.00           C  
ATOM   4120  CE2 PHE   268      59.130  61.040  39.420  0.00  0.00           C  
ATOM   4121  CZ  PHE   268      58.880  60.070  38.410  0.00  0.00           C  
ATOM   4122  H   PHE   268      55.830  66.070  39.080  0.00  0.00           H  
ATOM   4123  HA  PHE   268      55.130  63.670  37.690  0.00  0.00           H  
ATOM   4124  HB2 PHE   268      57.400  64.480  37.250  0.00  0.00           H  
ATOM   4125  HB3 PHE   268      57.720  64.580  38.960  0.00  0.00           H  
ATOM   4126  HD1 PHE   268      56.890  61.910  36.360  0.00  0.00           H  
ATOM   4127  HD2 PHE   268      58.840  62.970  40.090  0.00  0.00           H  
ATOM   4128  HE1 PHE   268      58.070  59.630  36.560  0.00  0.00           H  
ATOM   4129  HE2 PHE   268      59.680  60.760  40.300  0.00  0.00           H  
ATOM   4130  HZ  PHE   268      59.380  59.110  38.450  0.00  0.00           H  
ATOM   4131  N   TRP   269      55.670  63.320  40.930  0.00  0.00           N  
ATOM   4132  CA  TRP   269      55.370  62.700  42.240  0.00  0.00           C  
ATOM   4133  C   TRP   269      53.870  62.470  42.530  0.00  0.00           C  
ATOM   4134  O   TRP   269      53.570  61.690  43.420  0.00  0.00           O  
ATOM   4135  CB  TRP   269      56.110  63.430  43.390  0.00  0.00           C  
ATOM   4136  CG  TRP   269      57.480  63.850  43.020  0.00  0.00           C  
ATOM   4137  CD1 TRP   269      57.860  65.130  42.720  0.00  0.00           C  
ATOM   4138  CD2 TRP   269      58.660  62.980  42.840  0.00  0.00           C  
ATOM   4139  NE1 TRP   269      59.200  65.080  42.330  0.00  0.00           N  
ATOM   4140  CE2 TRP   269      59.760  63.810  42.410  0.00  0.00           C  
ATOM   4141  CE3 TRP   269      58.970  61.630  43.160  0.00  0.00           C  
ATOM   4142  CZ2 TRP   269      61.030  63.270  42.180  0.00  0.00           C  
ATOM   4143  CZ3 TRP   269      60.230  61.080  42.880  0.00  0.00           C  
ATOM   4144  CH2 TRP   269      61.260  61.920  42.430  0.00  0.00           C  
ATOM   4145  H   TRP   269      56.200  64.180  41.030  0.00  0.00           H  
ATOM   4146  HA  TRP   269      55.850  61.720  42.310  0.00  0.00           H  
ATOM   4147  HB2 TRP   269      55.500  64.310  43.570  0.00  0.00           H  
ATOM   4148  HB3 TRP   269      56.150  62.710  44.200  0.00  0.00           H  
ATOM   4149  HD1 TRP   269      57.200  65.980  42.840  0.00  0.00           H  
ATOM   4150  HE1 TRP   269      59.740  65.900  42.100  0.00  0.00           H  
ATOM   4151  HE3 TRP   269      58.190  60.970  43.530  0.00  0.00           H  
ATOM   4152  HZ2 TRP   269      61.830  63.950  41.920  0.00  0.00           H  
ATOM   4153  HZ3 TRP   269      60.400  60.050  43.160  0.00  0.00           H  
ATOM   4154  HH2 TRP   269      62.290  61.580  42.430  0.00  0.00           H  
ATOM   4155  N   LEU   270      52.940  63.120  41.830  0.00  0.00           N  
ATOM   4156  CA  LEU   270      51.480  63.010  41.840  0.00  0.00           C  
ATOM   4157  C   LEU   270      50.950  62.140  40.670  0.00  0.00           C  
ATOM   4158  O   LEU   270      49.760  61.980  40.500  0.00  0.00           O  
ATOM   4159  CB  LEU   270      50.850  64.470  41.840  0.00  0.00           C  
ATOM   4160  CG  LEU   270      50.960  65.210  43.200  0.00  0.00           C  
ATOM   4161  CD1 LEU   270      50.200  66.560  43.110  0.00  0.00           C  
ATOM   4162  CD2 LEU   270      50.540  64.510  44.460  0.00  0.00           C  
ATOM   4163  H   LEU   270      53.240  63.800  41.150  0.00  0.00           H  
ATOM   4164  HA  LEU   270      51.200  62.570  42.800  0.00  0.00           H  
ATOM   4165  HB2 LEU   270      51.340  65.010  41.040  0.00  0.00           H  
ATOM   4166  HB3 LEU   270      49.770  64.360  41.740  0.00  0.00           H  
ATOM   4167  HG  LEU   270      52.030  65.450  43.230  0.00  0.00           H  
ATOM   4168 HD11 LEU   270      49.130  66.390  43.270  0.00  0.00           H  
ATOM   4169 HD12 LEU   270      50.640  67.200  43.870  0.00  0.00           H  
ATOM   4170 HD13 LEU   270      50.440  67.070  42.180  0.00  0.00           H  
ATOM   4171 HD21 LEU   270      51.230  63.690  44.650  0.00  0.00           H  
ATOM   4172 HD22 LEU   270      50.370  65.180  45.300  0.00  0.00           H  
ATOM   4173 HD23 LEU   270      49.590  64.030  44.240  0.00  0.00           H  
ATOM   4174  N   GLY   271      51.820  61.660  39.860  0.00  0.00           N  
ATOM   4175  CA  GLY   271      51.390  60.940  38.570  0.00  0.00           C  
ATOM   4176  C   GLY   271      50.750  61.880  37.550  0.00  0.00           C  
ATOM   4177  O   GLY   271      50.440  61.410  36.450  0.00  0.00           O  
ATOM   4178  H   GLY   271      52.800  61.770  40.080  0.00  0.00           H  
ATOM   4179  HA2 GLY   271      52.330  60.640  38.090  0.00  0.00           H  
ATOM   4180  HA3 GLY   271      50.690  60.160  38.850  0.00  0.00           H  
ATOM   4181  N   GLU   272      50.720  63.210  37.820  0.00  0.00           N  
ATOM   4182  CA  GLU   272      50.070  64.220  36.940  0.00  0.00           C  
ATOM   4183  C   GLU   272      50.910  64.400  35.640  0.00  0.00           C  
ATOM   4184  O   GLU   272      50.360  64.750  34.590  0.00  0.00           O  
ATOM   4185  CB  GLU   272      49.830  65.560  37.660  0.00  0.00           C  
ATOM   4186  CG  GLU   272      49.080  65.660  39.010  0.00  0.00           C  
ATOM   4187  CD  GLU   272      47.540  65.500  38.920  0.00  0.00           C  
ATOM   4188  OE1 GLU   272      46.970  64.980  37.930  0.00  0.00           O  
ATOM   4189  OE2 GLU   272      46.850  65.840  39.890  0.00  0.00           O  
ATOM   4190  H   GLU   272      51.250  63.480  38.640  0.00  0.00           H  
ATOM   4191  HA  GLU   272      49.150  63.700  36.660  0.00  0.00           H  
ATOM   4192  HB2 GLU   272      50.810  66.030  37.730  0.00  0.00           H  
ATOM   4193  HB3 GLU   272      49.340  66.200  36.920  0.00  0.00           H  
ATOM   4194  HG2 GLU   272      49.500  64.870  39.630  0.00  0.00           H  
ATOM   4195  HG3 GLU   272      49.320  66.620  39.470  0.00  0.00           H  
ATOM   4196  N   GLN   273      52.190  64.070  35.750  0.00  0.00           N  
ATOM   4197  CA  GLN   273      53.190  64.400  34.770  0.00  0.00           C  
ATOM   4198  C   GLN   273      54.100  63.180  34.550  0.00  0.00           C  
ATOM   4199  O   GLN   273      54.270  62.300  35.420  0.00  0.00           O  
ATOM   4200  CB  GLN   273      53.940  65.690  35.170  0.00  0.00           C  
ATOM   4201  CG  GLN   273      53.220  67.120  35.020  0.00  0.00           C  
ATOM   4202  CD  GLN   273      54.070  68.260  35.450  0.00  0.00           C  
ATOM   4203  OE1 GLN   273      54.260  68.540  36.580  0.00  0.00           O  
ATOM   4204  NE2 GLN   273      54.790  69.000  34.520  0.00  0.00           N  
ATOM   4205  H   GLN   273      52.510  63.640  36.600  0.00  0.00           H  
ATOM   4206  HA  GLN   273      52.670  64.720  33.860  0.00  0.00           H  
ATOM   4207  HB2 GLN   273      54.060  65.620  36.250  0.00  0.00           H  
ATOM   4208  HB3 GLN   273      54.840  65.720  34.550  0.00  0.00           H  
ATOM   4209  HG2 GLN   273      52.780  67.330  34.050  0.00  0.00           H  
ATOM   4210  HG3 GLN   273      52.360  67.120  35.690  0.00  0.00           H  
ATOM   4211 HE21 GLN   273      55.410  69.660  34.970  0.00  0.00           H  
ATOM   4212 HE22 GLN   273      54.510  68.890  33.560  0.00  0.00           H  
ATOM   4213  N   LEU   274      54.850  63.100  33.460  0.00  0.00           N  
ATOM   4214  CA  LEU   274      55.740  62.000  33.050  0.00  0.00           C  
ATOM   4215  C   LEU   274      57.200  62.500  33.090  0.00  0.00           C  
ATOM   4216  O   LEU   274      57.430  63.690  33.050  0.00  0.00           O  
ATOM   4217  CB  LEU   274      55.260  61.480  31.660  0.00  0.00           C  
ATOM   4218  CG  LEU   274      53.840  60.820  31.670  0.00  0.00           C  
ATOM   4219  CD1 LEU   274      53.730  59.990  30.350  0.00  0.00           C  
ATOM   4220  CD2 LEU   274      53.540  59.930  32.850  0.00  0.00           C  
ATOM   4221  H   LEU   274      54.690  63.770  32.720  0.00  0.00           H  
ATOM   4222  HA  LEU   274      55.680  61.250  33.840  0.00  0.00           H  
ATOM   4223  HB2 LEU   274      55.450  62.190  30.860  0.00  0.00           H  
ATOM   4224  HB3 LEU   274      55.920  60.680  31.310  0.00  0.00           H  
ATOM   4225  HG  LEU   274      53.240  61.730  31.660  0.00  0.00           H  
ATOM   4226 HD11 LEU   274      54.190  59.010  30.470  0.00  0.00           H  
ATOM   4227 HD12 LEU   274      52.650  60.010  30.190  0.00  0.00           H  
ATOM   4228 HD13 LEU   274      54.090  60.510  29.460  0.00  0.00           H  
ATOM   4229 HD21 LEU   274      53.730  60.470  33.780  0.00  0.00           H  
ATOM   4230 HD22 LEU   274      52.450  59.850  32.860  0.00  0.00           H  
ATOM   4231 HD23 LEU   274      54.090  58.990  32.880  0.00  0.00           H  
ATOM   4232  N   VAL   275      58.140  61.590  32.930  0.00  0.00           N  
ATOM   4233  CA  VAL   275      59.520  61.890  32.570  0.00  0.00           C  
ATOM   4234  C   VAL   275      60.060  60.870  31.570  0.00  0.00           C  
ATOM   4235  O   VAL   275      59.740  59.700  31.660  0.00  0.00           O  
ATOM   4236  CB  VAL   275      60.380  62.030  33.870  0.00  0.00           C  
ATOM   4237  CG1 VAL   275      60.550  60.750  34.610  0.00  0.00           C  
ATOM   4238  CG2 VAL   275      61.800  62.460  33.450  0.00  0.00           C  
ATOM   4239  H   VAL   275      57.810  60.630  32.930  0.00  0.00           H  
ATOM   4240  HA  VAL   275      59.560  62.890  32.160  0.00  0.00           H  
ATOM   4241  HB  VAL   275      59.950  62.730  34.590  0.00  0.00           H  
ATOM   4242 HG11 VAL   275      60.890  59.980  33.920  0.00  0.00           H  
ATOM   4243 HG12 VAL   275      61.350  60.830  35.350  0.00  0.00           H  
ATOM   4244 HG13 VAL   275      59.640  60.300  35.010  0.00  0.00           H  
ATOM   4245 HG21 VAL   275      62.230  61.740  32.760  0.00  0.00           H  
ATOM   4246 HG22 VAL   275      61.750  63.360  32.830  0.00  0.00           H  
ATOM   4247 HG23 VAL   275      62.490  62.790  34.220  0.00  0.00           H  
ATOM   4248  N   CYS   276      60.930  61.300  30.630  0.00  0.00           N  
ATOM   4249  CA  CYS   276      61.590  60.280  29.720  0.00  0.00           C  
ATOM   4250  C   CYS   276      63.110  60.150  30.070  0.00  0.00           C  
ATOM   4251  O   CYS   276      63.700  61.210  30.260  0.00  0.00           O  
ATOM   4252  CB  CYS   276      61.350  60.570  28.220  0.00  0.00           C  
ATOM   4253  SG  CYS   276      59.600  60.790  27.620  0.00  0.00           S  
ATOM   4254  H   CYS   276      61.130  62.290  30.580  0.00  0.00           H  
ATOM   4255  HA  CYS   276      61.120  59.310  29.880  0.00  0.00           H  
ATOM   4256  HB2 CYS   276      61.790  61.490  27.840  0.00  0.00           H  
ATOM   4257  HB3 CYS   276      61.820  59.770  27.640  0.00  0.00           H  
ATOM   4258  N   TRP   277      63.640  58.880  29.950  0.00  0.00           N  
ATOM   4259  CA  TRP   277      65.030  58.740  29.570  0.00  0.00           C  
ATOM   4260  C   TRP   277      65.240  58.110  28.180  0.00  0.00           C  
ATOM   4261  O   TRP   277      64.460  57.350  27.610  0.00  0.00           O  
ATOM   4262  CB  TRP   277      65.800  57.970  30.710  0.00  0.00           C  
ATOM   4263  CG  TRP   277      65.810  58.690  32.030  0.00  0.00           C  
ATOM   4264  CD1 TRP   277      66.810  59.570  32.420  0.00  0.00           C  
ATOM   4265  CD2 TRP   277      64.830  58.820  33.140  0.00  0.00           C  
ATOM   4266  NE1 TRP   277      66.610  60.130  33.650  0.00  0.00           N  
ATOM   4267  CE2 TRP   277      65.400  59.660  34.120  0.00  0.00           C  
ATOM   4268  CE3 TRP   277      63.510  58.340  33.340  0.00  0.00           C  
ATOM   4269  CZ2 TRP   277      64.690  59.920  35.300  0.00  0.00           C  
ATOM   4270  CZ3 TRP   277      62.890  58.530  34.550  0.00  0.00           C  
ATOM   4271  CH2 TRP   277      63.480  59.230  35.580  0.00  0.00           C  
ATOM   4272  H   TRP   277      62.960  58.180  29.710  0.00  0.00           H  
ATOM   4273  HA  TRP   277      65.360  59.760  29.410  0.00  0.00           H  
ATOM   4274  HB2 TRP   277      65.250  57.030  30.750  0.00  0.00           H  
ATOM   4275  HB3 TRP   277      66.820  57.770  30.400  0.00  0.00           H  
ATOM   4276  HD1 TRP   277      67.680  59.870  31.860  0.00  0.00           H  
ATOM   4277  HE1 TRP   277      67.190  60.810  34.120  0.00  0.00           H  
ATOM   4278  HE3 TRP   277      63.110  57.630  32.630  0.00  0.00           H  
ATOM   4279  HZ2 TRP   277      65.090  60.480  36.140  0.00  0.00           H  
ATOM   4280  HZ3 TRP   277      61.880  58.150  34.630  0.00  0.00           H  
ATOM   4281  HH2 TRP   277      62.980  59.330  36.530  0.00  0.00           H  
ATOM   4282  N   GLN   278      66.480  58.290  27.660  0.00  0.00           N  
ATOM   4283  CA  GLN   278      66.900  57.610  26.360  0.00  0.00           C  
ATOM   4284  C   GLN   278      66.980  56.020  26.480  0.00  0.00           C  
ATOM   4285  O   GLN   278      67.050  55.480  27.620  0.00  0.00           O  
ATOM   4286  CB  GLN   278      68.100  58.430  25.740  0.00  0.00           C  
ATOM   4287  CG  GLN   278      67.820  59.850  25.180  0.00  0.00           C  
ATOM   4288  CD  GLN   278      68.800  60.200  24.110  0.00  0.00           C  
ATOM   4289  OE1 GLN   278      69.940  60.580  24.410  0.00  0.00           O  
ATOM   4290  NE2 GLN   278      68.480  59.960  22.870  0.00  0.00           N  
ATOM   4291  H   GLN   278      67.120  58.910  28.130  0.00  0.00           H  
ATOM   4292  HA  GLN   278      66.100  57.680  25.630  0.00  0.00           H  
ATOM   4293  HB2 GLN   278      68.960  58.560  26.410  0.00  0.00           H  
ATOM   4294  HB3 GLN   278      68.430  57.830  24.900  0.00  0.00           H  
ATOM   4295  HG2 GLN   278      66.860  59.720  24.690  0.00  0.00           H  
ATOM   4296  HG3 GLN   278      67.930  60.570  26.000  0.00  0.00           H  
ATOM   4297 HE21 GLN   278      69.040  60.260  22.090  0.00  0.00           H  
ATOM   4298 HE22 GLN   278      67.580  59.540  22.690  0.00  0.00           H  
ATOM   4299  N   ALA   279      67.010  55.280  25.380  0.00  0.00           N  
ATOM   4300  CA  ALA   279      67.000  53.810  25.430  0.00  0.00           C  
ATOM   4301  C   ALA   279      68.030  53.190  26.290  0.00  0.00           C  
ATOM   4302  O   ALA   279      69.210  53.520  26.110  0.00  0.00           O  
ATOM   4303  CB  ALA   279      67.100  53.280  23.980  0.00  0.00           C  
ATOM   4304  H   ALA   279      66.840  55.780  24.520  0.00  0.00           H  
ATOM   4305  HA  ALA   279      66.030  53.590  25.860  0.00  0.00           H  
ATOM   4306  HB1 ALA   279      68.040  53.540  23.490  0.00  0.00           H  
ATOM   4307  HB2 ALA   279      67.000  52.190  24.070  0.00  0.00           H  
ATOM   4308  HB3 ALA   279      66.230  53.700  23.480  0.00  0.00           H  
ATOM   4309  N   GLY   280      67.700  52.300  27.210  0.00  0.00           N  
ATOM   4310  CA  GLY   280      68.650  51.710  28.150  0.00  0.00           C  
ATOM   4311  C   GLY   280      69.360  52.660  29.160  0.00  0.00           C  
ATOM   4312  O   GLY   280      70.320  52.290  29.810  0.00  0.00           O  
ATOM   4313  H   GLY   280      66.710  52.260  27.420  0.00  0.00           H  
ATOM   4314  HA2 GLY   280      68.070  50.980  28.730  0.00  0.00           H  
ATOM   4315  HA3 GLY   280      69.370  51.080  27.640  0.00  0.00           H  
ATOM   4316  N   THR   281      68.870  53.890  29.300  0.00  0.00           N  
ATOM   4317  CA  THR   281      69.450  54.930  30.230  0.00  0.00           C  
ATOM   4318  C   THR   281      68.560  55.450  31.390  0.00  0.00           C  
ATOM   4319  O   THR   281      69.000  56.300  32.140  0.00  0.00           O  
ATOM   4320  CB  THR   281      70.040  56.110  29.480  0.00  0.00           C  
ATOM   4321  OG1 THR   281      69.040  56.870  28.960  0.00  0.00           O  
ATOM   4322  CG2 THR   281      71.170  55.820  28.470  0.00  0.00           C  
ATOM   4323  H   THR   281      68.010  54.130  28.830  0.00  0.00           H  
ATOM   4324  HA  THR   281      70.300  54.510  30.780  0.00  0.00           H  
ATOM   4325  HB  THR   281      70.590  56.670  30.240  0.00  0.00           H  
ATOM   4326  HG1 THR   281      68.480  56.300  28.420  0.00  0.00           H  
ATOM   4327 HG21 THR   281      70.700  55.410  27.570  0.00  0.00           H  
ATOM   4328 HG22 THR   281      71.770  56.700  28.250  0.00  0.00           H  
ATOM   4329 HG23 THR   281      71.690  55.080  29.070  0.00  0.00           H  
ATOM   4330  N   THR   282      67.340  54.940  31.610  0.00  0.00           N  
ATOM   4331  CA  THR   282      66.460  55.120  32.760  0.00  0.00           C  
ATOM   4332  C   THR   282      67.290  54.730  33.890  0.00  0.00           C  
ATOM   4333  O   THR   282      67.730  53.570  33.950  0.00  0.00           O  
ATOM   4334  CB  THR   282      65.200  54.200  32.580  0.00  0.00           C  
ATOM   4335  OG1 THR   282      64.580  54.440  31.370  0.00  0.00           O  
ATOM   4336  CG2 THR   282      64.230  54.460  33.700  0.00  0.00           C  
ATOM   4337  H   THR   282      67.030  54.220  30.980  0.00  0.00           H  
ATOM   4338  HA  THR   282      66.100  56.130  32.580  0.00  0.00           H  
ATOM   4339  HB  THR   282      65.520  53.160  32.530  0.00  0.00           H  
ATOM   4340  HG1 THR   282      65.130  54.050  30.690  0.00  0.00           H  
ATOM   4341 HG21 THR   282      63.850  55.480  33.610  0.00  0.00           H  
ATOM   4342 HG22 THR   282      63.350  53.840  33.610  0.00  0.00           H  
ATOM   4343 HG23 THR   282      64.550  54.120  34.680  0.00  0.00           H  
ATOM   4344  N   PRO   283      67.510  55.650  34.880  0.00  0.00           N  
ATOM   4345  CA  PRO   283      68.490  55.520  35.930  0.00  0.00           C  
ATOM   4346  C   PRO   283      67.920  54.940  37.250  0.00  0.00           C  
ATOM   4347  O   PRO   283      67.770  55.550  38.300  0.00  0.00           O  
ATOM   4348  CB  PRO   283      69.170  56.910  36.010  0.00  0.00           C  
ATOM   4349  CG  PRO   283      67.880  57.780  35.900  0.00  0.00           C  
ATOM   4350  CD  PRO   283      67.090  57.060  34.870  0.00  0.00           C  
ATOM   4351  HA  PRO   283      69.270  54.840  35.600  0.00  0.00           H  
ATOM   4352  HB2 PRO   283      69.720  57.160  36.920  0.00  0.00           H  
ATOM   4353  HB3 PRO   283      69.780  57.190  35.160  0.00  0.00           H  
ATOM   4354  HG2 PRO   283      67.380  57.750  36.860  0.00  0.00           H  
ATOM   4355  HG3 PRO   283      68.090  58.810  35.600  0.00  0.00           H  
ATOM   4356  HD2 PRO   283      66.030  57.180  35.080  0.00  0.00           H  
ATOM   4357  HD3 PRO   283      67.220  57.450  33.860  0.00  0.00           H  
ATOM   4358  N   TRP   284      67.550  53.620  37.230  0.00  0.00           N  
ATOM   4359  CA  TRP   284      66.960  52.950  38.390  0.00  0.00           C  
ATOM   4360  C   TRP   284      67.840  53.080  39.660  0.00  0.00           C  
ATOM   4361  O   TRP   284      67.230  53.290  40.760  0.00  0.00           O  
ATOM   4362  CB  TRP   284      66.800  51.520  37.970  0.00  0.00           C  
ATOM   4363  CG  TRP   284      66.120  51.210  36.710  0.00  0.00           C  
ATOM   4364  CD1 TRP   284      66.760  50.740  35.590  0.00  0.00           C  
ATOM   4365  CD2 TRP   284      64.710  51.470  36.330  0.00  0.00           C  
ATOM   4366  NE1 TRP   284      65.840  50.660  34.610  0.00  0.00           N  
ATOM   4367  CE2 TRP   284      64.540  50.980  35.000  0.00  0.00           C  
ATOM   4368  CE3 TRP   284      63.550  51.900  37.020  0.00  0.00           C  
ATOM   4369  CZ2 TRP   284      63.300  50.930  34.370  0.00  0.00           C  
ATOM   4370  CZ3 TRP   284      62.280  51.850  36.380  0.00  0.00           C  
ATOM   4371  CH2 TRP   284      62.200  51.330  35.110  0.00  0.00           C  
ATOM   4372  H   TRP   284      67.690  53.080  36.390  0.00  0.00           H  
ATOM   4373  HA  TRP   284      65.960  53.370  38.500  0.00  0.00           H  
ATOM   4374  HB2 TRP   284      67.770  51.030  37.900  0.00  0.00           H  
ATOM   4375  HB3 TRP   284      66.260  51.090  38.810  0.00  0.00           H  
ATOM   4376  HD1 TRP   284      67.790  50.470  35.410  0.00  0.00           H  
ATOM   4377  HE1 TRP   284      66.090  50.520  33.640  0.00  0.00           H  
ATOM   4378  HE3 TRP   284      63.710  52.190  38.050  0.00  0.00           H  
ATOM   4379  HZ2 TRP   284      63.150  50.700  33.330  0.00  0.00           H  
ATOM   4380  HZ3 TRP   284      61.400  52.100  36.960  0.00  0.00           H  
ATOM   4381  HH2 TRP   284      61.260  51.300  34.590  0.00  0.00           H  
ATOM   4382  N   ASN   285      69.160  53.060  39.490  0.00  0.00           N  
ATOM   4383  CA  ASN   285      70.080  53.250  40.680  0.00  0.00           C  
ATOM   4384  C   ASN   285      69.830  54.460  41.510  0.00  0.00           C  
ATOM   4385  O   ASN   285      69.950  54.310  42.750  0.00  0.00           O  
ATOM   4386  CB  ASN   285      71.580  53.190  40.120  0.00  0.00           C  
ATOM   4387  CG  ASN   285      72.020  54.430  39.340  0.00  0.00           C  
ATOM   4388  OD1 ASN   285      71.530  54.680  38.240  0.00  0.00           O  
ATOM   4389  ND2 ASN   285      72.940  55.200  39.870  0.00  0.00           N  
ATOM   4390  H   ASN   285      69.560  52.870  38.590  0.00  0.00           H  
ATOM   4391  HA  ASN   285      69.930  52.460  41.420  0.00  0.00           H  
ATOM   4392  HB2 ASN   285      72.170  53.070  41.030  0.00  0.00           H  
ATOM   4393  HB3 ASN   285      71.810  52.260  39.590  0.00  0.00           H  
ATOM   4394 HD21 ASN   285      73.300  56.000  39.360  0.00  0.00           H  
ATOM   4395 HD22 ASN   285      73.530  54.760  40.570  0.00  0.00           H  
ATOM   4396  N   ILE   286      69.570  55.670  40.920  0.00  0.00           N  
ATOM   4397  CA  ILE   286      69.400  56.890  41.780  0.00  0.00           C  
ATOM   4398  C   ILE   286      68.080  56.920  42.580  0.00  0.00           C  
ATOM   4399  O   ILE   286      67.950  57.570  43.610  0.00  0.00           O  
ATOM   4400  CB  ILE   286      69.550  58.100  40.830  0.00  0.00           C  
ATOM   4401  CG1 ILE   286      68.490  58.300  39.770  0.00  0.00           C  
ATOM   4402  CG2 ILE   286      70.950  58.140  40.180  0.00  0.00           C  
ATOM   4403  CD1 ILE   286      68.280  59.730  39.190  0.00  0.00           C  
ATOM   4404  H   ILE   286      69.500  55.630  39.920  0.00  0.00           H  
ATOM   4405  HA  ILE   286      70.130  56.830  42.590  0.00  0.00           H  
ATOM   4406  HB  ILE   286      69.540  58.920  41.540  0.00  0.00           H  
ATOM   4407 HG12 ILE   286      68.740  57.660  38.930  0.00  0.00           H  
ATOM   4408 HG13 ILE   286      67.550  57.850  40.070  0.00  0.00           H  
ATOM   4409 HG21 ILE   286      71.110  59.020  39.550  0.00  0.00           H  
ATOM   4410 HG22 ILE   286      71.660  58.150  41.010  0.00  0.00           H  
ATOM   4411 HG23 ILE   286      71.130  57.250  39.580  0.00  0.00           H  
ATOM   4412 HD11 ILE   286      67.530  59.770  38.410  0.00  0.00           H  
ATOM   4413 HD12 ILE   286      67.820  60.230  40.040  0.00  0.00           H  
ATOM   4414 HD13 ILE   286      69.180  60.290  38.900  0.00  0.00           H  
ATOM   4415  N   PHE   287      67.140  56.100  42.200  0.00  0.00           N  
ATOM   4416  CA  PHE   287      65.950  55.820  43.050  0.00  0.00           C  
ATOM   4417  C   PHE   287      66.280  54.840  44.170  0.00  0.00           C  
ATOM   4418  O   PHE   287      66.950  53.830  43.880  0.00  0.00           O  
ATOM   4419  CB  PHE   287      64.790  55.410  42.150  0.00  0.00           C  
ATOM   4420  CG  PHE   287      64.350  56.450  41.160  0.00  0.00           C  
ATOM   4421  CD1 PHE   287      63.260  57.240  41.500  0.00  0.00           C  
ATOM   4422  CD2 PHE   287      65.050  56.740  39.980  0.00  0.00           C  
ATOM   4423  CE1 PHE   287      62.930  58.400  40.690  0.00  0.00           C  
ATOM   4424  CE2 PHE   287      64.780  57.950  39.200  0.00  0.00           C  
ATOM   4425  CZ  PHE   287      63.750  58.810  39.590  0.00  0.00           C  
ATOM   4426  H   PHE   287      67.390  55.430  41.490  0.00  0.00           H  
ATOM   4427  HA  PHE   287      65.590  56.730  43.540  0.00  0.00           H  
ATOM   4428  HB2 PHE   287      65.070  54.460  41.690  0.00  0.00           H  
ATOM   4429  HB3 PHE   287      63.920  55.140  42.740  0.00  0.00           H  
ATOM   4430  HD1 PHE   287      62.570  56.940  42.280  0.00  0.00           H  
ATOM   4431  HD2 PHE   287      65.940  56.190  39.720  0.00  0.00           H  
ATOM   4432  HE1 PHE   287      62.000  58.870  40.960  0.00  0.00           H  
ATOM   4433  HE2 PHE   287      65.360  58.120  38.300  0.00  0.00           H  
ATOM   4434  HZ  PHE   287      63.490  59.700  39.040  0.00  0.00           H  
ATOM   4435  N   PRO   288      65.700  54.970  45.380  0.00  0.00           N  
ATOM   4436  CA  PRO   288      65.990  54.100  46.470  0.00  0.00           C  
ATOM   4437  C   PRO   288      65.160  52.800  46.440  0.00  0.00           C  
ATOM   4438  O   PRO   288      64.100  52.720  45.860  0.00  0.00           O  
ATOM   4439  CB  PRO   288      65.540  54.840  47.740  0.00  0.00           C  
ATOM   4440  CG  PRO   288      64.330  55.680  47.210  0.00  0.00           C  
ATOM   4441  CD  PRO   288      64.730  56.000  45.790  0.00  0.00           C  
ATOM   4442  HA  PRO   288      67.050  53.850  46.600  0.00  0.00           H  
ATOM   4443  HB2 PRO   288      65.260  54.150  48.540  0.00  0.00           H  
ATOM   4444  HB3 PRO   288      66.320  55.490  48.140  0.00  0.00           H  
ATOM   4445  HG2 PRO   288      63.420  55.100  47.230  0.00  0.00           H  
ATOM   4446  HG3 PRO   288      64.310  56.610  47.780  0.00  0.00           H  
ATOM   4447  HD2 PRO   288      65.190  56.990  45.750  0.00  0.00           H  
ATOM   4448  HD3 PRO   288      63.860  55.960  45.120  0.00  0.00           H  
ATOM   4449  N   VAL   289      65.590  51.780  47.150  0.00  0.00           N  
ATOM   4450  CA  VAL   289      64.650  50.630  47.390  0.00  0.00           C  
ATOM   4451  C   VAL   289      63.610  50.940  48.460  0.00  0.00           C  
ATOM   4452  O   VAL   289      63.850  51.750  49.330  0.00  0.00           O  
ATOM   4453  CB  VAL   289      65.330  49.360  47.800  0.00  0.00           C  
ATOM   4454  CG1 VAL   289      66.370  48.980  46.760  0.00  0.00           C  
ATOM   4455  CG2 VAL   289      65.880  49.320  49.180  0.00  0.00           C  
ATOM   4456  H   VAL   289      66.380  51.860  47.760  0.00  0.00           H  
ATOM   4457  HA  VAL   289      64.170  50.440  46.440  0.00  0.00           H  
ATOM   4458  HB  VAL   289      64.540  48.610  47.710  0.00  0.00           H  
ATOM   4459 HG11 VAL   289      65.910  49.140  45.790  0.00  0.00           H  
ATOM   4460 HG12 VAL   289      67.240  49.640  46.770  0.00  0.00           H  
ATOM   4461 HG13 VAL   289      66.610  47.950  47.010  0.00  0.00           H  
ATOM   4462 HG21 VAL   289      66.650  50.090  49.250  0.00  0.00           H  
ATOM   4463 HG22 VAL   289      65.130  49.470  49.960  0.00  0.00           H  
ATOM   4464 HG23 VAL   289      66.260  48.300  49.240  0.00  0.00           H  
ATOM   4465  N   ILE   290      62.470  50.290  48.440  0.00  0.00           N  
ATOM   4466  CA  ILE   290      61.320  50.480  49.390  0.00  0.00           C  
ATOM   4467  C   ILE   290      61.020  49.130  50.140  0.00  0.00           C  
ATOM   4468  O   ILE   290      60.880  48.120  49.460  0.00  0.00           O  
ATOM   4469  CB  ILE   290      60.180  51.050  48.530  0.00  0.00           C  
ATOM   4470  CG1 ILE   290      60.560  52.470  48.140  0.00  0.00           C  
ATOM   4471  CG2 ILE   290      58.920  51.060  49.350  0.00  0.00           C  
ATOM   4472  CD1 ILE   290      59.390  53.210  47.520  0.00  0.00           C  
ATOM   4473  H   ILE   290      62.350  49.540  47.770  0.00  0.00           H  
ATOM   4474  HA  ILE   290      61.590  51.150  50.200  0.00  0.00           H  
ATOM   4475  HB  ILE   290      60.060  50.410  47.660  0.00  0.00           H  
ATOM   4476 HG12 ILE   290      61.080  53.080  48.880  0.00  0.00           H  
ATOM   4477 HG13 ILE   290      61.220  52.390  47.280  0.00  0.00           H  
ATOM   4478 HG21 ILE   290      59.050  51.820  50.120  0.00  0.00           H  
ATOM   4479 HG22 ILE   290      58.030  51.390  48.800  0.00  0.00           H  
ATOM   4480 HG23 ILE   290      58.670  50.090  49.770  0.00  0.00           H  
ATOM   4481 HD11 ILE   290      58.680  53.540  48.270  0.00  0.00           H  
ATOM   4482 HD12 ILE   290      59.740  54.140  47.080  0.00  0.00           H  
ATOM   4483 HD13 ILE   290      58.950  52.620  46.710  0.00  0.00           H  
ATOM   4484  N   SER   291      60.850  49.130  51.450  0.00  0.00           N  
ATOM   4485  CA  SER   291      60.620  47.950  52.330  0.00  0.00           C  
ATOM   4486  C   SER   291      59.560  48.240  53.380  0.00  0.00           C  
ATOM   4487  O   SER   291      59.580  49.270  54.060  0.00  0.00           O  
ATOM   4488  CB  SER   291      61.940  47.540  52.880  0.00  0.00           C  
ATOM   4489  OG  SER   291      61.850  46.260  53.500  0.00  0.00           O  
ATOM   4490  H   SER   291      61.000  50.010  51.920  0.00  0.00           H  
ATOM   4491  HA  SER   291      60.300  47.160  51.650  0.00  0.00           H  
ATOM   4492  HB2 SER   291      62.700  47.450  52.110  0.00  0.00           H  
ATOM   4493  HB3 SER   291      62.230  48.390  53.500  0.00  0.00           H  
ATOM   4494  HG  SER   291      61.890  45.660  52.750  0.00  0.00           H  
ATOM   4495  N   LEU   292      58.610  47.300  53.530  0.00  0.00           N  
ATOM   4496  CA  LEU   292      57.500  47.370  54.490  0.00  0.00           C  
ATOM   4497  C   LEU   292      57.530  46.140  55.360  0.00  0.00           C  
ATOM   4498  O   LEU   292      57.420  45.040  54.920  0.00  0.00           O  
ATOM   4499  CB  LEU   292      56.200  47.590  53.620  0.00  0.00           C  
ATOM   4500  CG  LEU   292      56.100  48.940  52.940  0.00  0.00           C  
ATOM   4501  CD1 LEU   292      56.580  48.840  51.530  0.00  0.00           C  
ATOM   4502  CD2 LEU   292      54.660  49.480  52.880  0.00  0.00           C  
ATOM   4503  H   LEU   292      58.670  46.500  52.920  0.00  0.00           H  
ATOM   4504  HA  LEU   292      57.600  48.270  55.100  0.00  0.00           H  
ATOM   4505  HB2 LEU   292      56.130  46.760  52.920  0.00  0.00           H  
ATOM   4506  HB3 LEU   292      55.290  47.480  54.210  0.00  0.00           H  
ATOM   4507  HG  LEU   292      56.750  49.670  53.430  0.00  0.00           H  
ATOM   4508 HD11 LEU   292      56.700  49.870  51.190  0.00  0.00           H  
ATOM   4509 HD12 LEU   292      57.560  48.360  51.580  0.00  0.00           H  
ATOM   4510 HD13 LEU   292      55.900  48.270  50.900  0.00  0.00           H  
ATOM   4511 HD21 LEU   292      54.630  50.380  52.260  0.00  0.00           H  
ATOM   4512 HD22 LEU   292      53.960  48.740  52.510  0.00  0.00           H  
ATOM   4513 HD23 LEU   292      54.360  49.740  53.890  0.00  0.00           H  
ATOM   4514  N   TYR   293      57.620  46.440  56.670  0.00  0.00           N  
ATOM   4515  CA  TYR   293      57.660  45.410  57.740  0.00  0.00           C  
ATOM   4516  C   TYR   293      56.200  45.060  58.060  0.00  0.00           C  
ATOM   4517  O   TYR   293      55.480  45.960  58.350  0.00  0.00           O  
ATOM   4518  CB  TYR   293      58.480  45.890  58.940  0.00  0.00           C  
ATOM   4519  CG  TYR   293      60.020  46.020  58.670  0.00  0.00           C  
ATOM   4520  CD1 TYR   293      60.470  46.940  57.720  0.00  0.00           C  
ATOM   4521  CD2 TYR   293      60.970  45.340  59.490  0.00  0.00           C  
ATOM   4522  CE1 TYR   293      61.860  47.200  57.570  0.00  0.00           C  
ATOM   4523  CE2 TYR   293      62.340  45.650  59.340  0.00  0.00           C  
ATOM   4524  CZ  TYR   293      62.820  46.580  58.390  0.00  0.00           C  
ATOM   4525  OH  TYR   293      64.160  46.730  58.250  0.00  0.00           O  
ATOM   4526  H   TYR   293      57.580  47.400  56.970  0.00  0.00           H  
ATOM   4527  HA  TYR   293      58.070  44.450  57.430  0.00  0.00           H  
ATOM   4528  HB2 TYR   293      58.140  46.840  59.350  0.00  0.00           H  
ATOM   4529  HB3 TYR   293      58.440  45.280  59.840  0.00  0.00           H  
ATOM   4530  HD1 TYR   293      59.760  47.550  57.180  0.00  0.00           H  
ATOM   4531  HD2 TYR   293      60.680  44.670  60.280  0.00  0.00           H  
ATOM   4532  HE1 TYR   293      62.170  47.980  56.890  0.00  0.00           H  
ATOM   4533  HE2 TYR   293      63.000  45.230  60.090  0.00  0.00           H  
ATOM   4534  HH  TYR   293      64.460  47.620  58.070  0.00  0.00           H  
ATOM   4535  N   LEU   294      55.800  43.750  58.020  0.00  0.00           N  
ATOM   4536  CA  LEU   294      54.490  43.110  58.380  0.00  0.00           C  
ATOM   4537  C   LEU   294      54.450  42.310  59.710  0.00  0.00           C  
ATOM   4538  O   LEU   294      55.490  41.790  60.160  0.00  0.00           O  
ATOM   4539  CB  LEU   294      54.060  42.070  57.290  0.00  0.00           C  
ATOM   4540  CG  LEU   294      53.660  42.650  55.900  0.00  0.00           C  
ATOM   4541  CD1 LEU   294      53.880  41.620  54.790  0.00  0.00           C  
ATOM   4542  CD2 LEU   294      52.210  43.180  55.890  0.00  0.00           C  
ATOM   4543  H   LEU   294      56.570  43.130  57.790  0.00  0.00           H  
ATOM   4544  HA  LEU   294      53.690  43.850  58.410  0.00  0.00           H  
ATOM   4545  HB2 LEU   294      54.790  41.270  57.170  0.00  0.00           H  
ATOM   4546  HB3 LEU   294      53.140  41.630  57.690  0.00  0.00           H  
ATOM   4547  HG  LEU   294      54.300  43.490  55.630  0.00  0.00           H  
ATOM   4548 HD11 LEU   294      54.870  41.160  54.820  0.00  0.00           H  
ATOM   4549 HD12 LEU   294      53.130  40.830  54.850  0.00  0.00           H  
ATOM   4550 HD13 LEU   294      53.720  42.090  53.820  0.00  0.00           H  
ATOM   4551 HD21 LEU   294      52.190  43.930  56.680  0.00  0.00           H  
ATOM   4552 HD22 LEU   294      51.880  43.540  54.920  0.00  0.00           H  
ATOM   4553 HD23 LEU   294      51.620  42.310  56.200  0.00  0.00           H  
ATOM   4554  N   MET   295      53.300  42.330  60.340  0.00  0.00           N  
ATOM   4555  CA  MET   295      53.020  41.440  61.480  0.00  0.00           C  
ATOM   4556  C   MET   295      53.180  40.000  61.060  0.00  0.00           C  
ATOM   4557  O   MET   295      52.710  39.650  59.980  0.00  0.00           O  
ATOM   4558  CB  MET   295      51.550  41.630  61.980  0.00  0.00           C  
ATOM   4559  CG  MET   295      51.200  40.680  63.130  0.00  0.00           C  
ATOM   4560  SD  MET   295      49.940  41.270  64.210  0.00  0.00           S  
ATOM   4561  CE  MET   295      48.420  40.910  63.370  0.00  0.00           C  
ATOM   4562  H   MET   295      52.550  42.930  60.030  0.00  0.00           H  
ATOM   4563  HA  MET   295      53.750  41.750  62.240  0.00  0.00           H  
ATOM   4564  HB2 MET   295      51.320  42.680  62.180  0.00  0.00           H  
ATOM   4565  HB3 MET   295      50.900  41.340  61.160  0.00  0.00           H  
ATOM   4566  HG2 MET   295      50.890  39.680  62.800  0.00  0.00           H  
ATOM   4567  HG3 MET   295      52.030  40.570  63.830  0.00  0.00           H  
ATOM   4568  HE1 MET   295      47.650  41.550  63.810  0.00  0.00           H  
ATOM   4569  HE2 MET   295      48.490  41.230  62.330  0.00  0.00           H  
ATOM   4570  HE3 MET   295      48.190  39.850  63.490  0.00  0.00           H  
ATOM   4571  N   GLY   296      53.900  39.180  61.820  0.00  0.00           N  
ATOM   4572  CA  GLY   296      53.910  37.720  61.520  0.00  0.00           C  
ATOM   4573  C   GLY   296      52.640  37.010  61.850  0.00  0.00           C  
ATOM   4574  O   GLY   296      51.870  37.330  62.780  0.00  0.00           O  
ATOM   4575  H   GLY   296      54.400  39.470  62.650  0.00  0.00           H  
ATOM   4576  HA2 GLY   296      54.270  37.540  60.500  0.00  0.00           H  
ATOM   4577  HA3 GLY   296      54.620  37.180  62.140  0.00  0.00           H  
ATOM   4578  N   GLU   297      52.360  35.970  61.110  0.00  0.00           N  
ATOM   4579  CA  GLU   297      51.370  34.950  61.460  0.00  0.00           C  
ATOM   4580  C   GLU   297      51.840  33.970  62.500  0.00  0.00           C  
ATOM   4581  O   GLU   297      51.110  33.450  63.320  0.00  0.00           O  
ATOM   4582  CB  GLU   297      51.050  34.150  60.130  0.00  0.00           C  
ATOM   4583  CG  GLU   297      49.860  33.200  60.360  0.00  0.00           C  
ATOM   4584  CD  GLU   297      50.290  31.750  60.450  0.00  0.00           C  
ATOM   4585  OE1 GLU   297      51.020  31.200  59.600  0.00  0.00           O  
ATOM   4586  OE2 GLU   297      49.880  31.100  61.450  0.00  0.00           O  
ATOM   4587  H   GLU   297      52.780  35.900  60.190  0.00  0.00           H  
ATOM   4588  HA  GLU   297      50.450  35.360  61.890  0.00  0.00           H  
ATOM   4589  HB2 GLU   297      50.640  34.900  59.450  0.00  0.00           H  
ATOM   4590  HB3 GLU   297      51.880  33.560  59.750  0.00  0.00           H  
ATOM   4591  HG2 GLU   297      49.420  33.500  61.310  0.00  0.00           H  
ATOM   4592  HG3 GLU   297      49.140  33.380  59.560  0.00  0.00           H  
ATOM   4593  N   VAL   298      53.190  33.780  62.540  0.00  0.00           N  
ATOM   4594  CA  VAL   298      53.990  33.290  63.650  0.00  0.00           C  
ATOM   4595  C   VAL   298      53.820  34.260  64.880  0.00  0.00           C  
ATOM   4596  O   VAL   298      53.780  35.460  64.700  0.00  0.00           O  
ATOM   4597  CB  VAL   298      55.490  33.070  63.310  0.00  0.00           C  
ATOM   4598  CG1 VAL   298      56.240  32.510  64.530  0.00  0.00           C  
ATOM   4599  CG2 VAL   298      55.490  32.100  62.100  0.00  0.00           C  
ATOM   4600  H   VAL   298      53.690  34.340  61.870  0.00  0.00           H  
ATOM   4601  HA  VAL   298      53.520  32.350  63.940  0.00  0.00           H  
ATOM   4602  HB  VAL   298      56.040  33.990  63.080  0.00  0.00           H  
ATOM   4603 HG11 VAL   298      57.130  31.930  64.290  0.00  0.00           H  
ATOM   4604 HG12 VAL   298      56.460  33.330  65.210  0.00  0.00           H  
ATOM   4605 HG13 VAL   298      55.600  31.800  65.070  0.00  0.00           H  
ATOM   4606 HG21 VAL   298      55.130  32.510  61.160  0.00  0.00           H  
ATOM   4607 HG22 VAL   298      56.550  31.960  61.870  0.00  0.00           H  
ATOM   4608 HG23 VAL   298      55.040  31.150  62.380  0.00  0.00           H  
ATOM   4609  N   THR   299      53.740  33.680  66.110  0.00  0.00           N  
ATOM   4610  CA  THR   299      53.490  34.530  67.270  0.00  0.00           C  
ATOM   4611  C   THR   299      54.790  35.290  67.710  0.00  0.00           C  
ATOM   4612  O   THR   299      55.850  34.650  67.790  0.00  0.00           O  
ATOM   4613  CB  THR   299      52.830  33.700  68.410  0.00  0.00           C  
ATOM   4614  OG1 THR   299      51.570  33.260  67.900  0.00  0.00           O  
ATOM   4615  CG2 THR   299      52.500  34.480  69.700  0.00  0.00           C  
ATOM   4616  H   THR   299      53.850  32.680  66.200  0.00  0.00           H  
ATOM   4617  HA  THR   299      52.760  35.290  66.970  0.00  0.00           H  
ATOM   4618  HB  THR   299      53.480  32.830  68.560  0.00  0.00           H  
ATOM   4619  HG1 THR   299      51.060  32.740  68.530  0.00  0.00           H  
ATOM   4620 HG21 THR   299      53.360  35.070  69.990  0.00  0.00           H  
ATOM   4621 HG22 THR   299      51.700  35.200  69.510  0.00  0.00           H  
ATOM   4622 HG23 THR   299      52.320  33.790  70.530  0.00  0.00           H  
ATOM   4623  N   ASN   300      54.670  36.610  67.910  0.00  0.00           N  
ATOM   4624  CA  ASN   300      55.800  37.450  68.220  0.00  0.00           C  
ATOM   4625  C   ASN   300      56.950  37.450  67.170  0.00  0.00           C  
ATOM   4626  O   ASN   300      58.140  37.310  67.500  0.00  0.00           O  
ATOM   4627  CB  ASN   300      56.420  37.300  69.700  0.00  0.00           C  
ATOM   4628  CG  ASN   300      55.360  37.460  70.800  0.00  0.00           C  
ATOM   4629  OD1 ASN   300      54.680  38.440  70.990  0.00  0.00           O  
ATOM   4630  ND2 ASN   300      55.180  36.480  71.620  0.00  0.00           N  
ATOM   4631  H   ASN   300      53.830  37.120  67.680  0.00  0.00           H  
ATOM   4632  HA  ASN   300      55.400  38.450  68.060  0.00  0.00           H  
ATOM   4633  HB2 ASN   300      56.870  36.330  69.880  0.00  0.00           H  
ATOM   4634  HB3 ASN   300      57.120  38.130  69.760  0.00  0.00           H  
ATOM   4635 HD21 ASN   300      54.600  36.640  72.430  0.00  0.00           H  
ATOM   4636 HD22 ASN   300      55.620  35.580  71.470  0.00  0.00           H  
ATOM   4637  N   GLN   301      56.670  37.520  65.860  0.00  0.00           N  
ATOM   4638  CA  GLN   301      57.660  37.800  64.830  0.00  0.00           C  
ATOM   4639  C   GLN   301      57.130  38.770  63.810  0.00  0.00           C  
ATOM   4640  O   GLN   301      55.900  38.810  63.600  0.00  0.00           O  
ATOM   4641  CB  GLN   301      58.020  36.460  64.090  0.00  0.00           C  
ATOM   4642  CG  GLN   301      59.030  35.440  64.800  0.00  0.00           C  
ATOM   4643  CD  GLN   301      59.180  34.060  64.030  0.00  0.00           C  
ATOM   4644  OE1 GLN   301      58.740  33.900  62.900  0.00  0.00           O  
ATOM   4645  NE2 GLN   301      60.120  33.230  64.520  0.00  0.00           N  
ATOM   4646  H   GLN   301      55.770  37.480  65.410  0.00  0.00           H  
ATOM   4647  HA  GLN   301      58.590  38.220  65.220  0.00  0.00           H  
ATOM   4648  HB2 GLN   301      57.100  35.880  64.020  0.00  0.00           H  
ATOM   4649  HB3 GLN   301      58.440  36.630  63.100  0.00  0.00           H  
ATOM   4650  HG2 GLN   301      60.010  35.910  64.730  0.00  0.00           H  
ATOM   4651  HG3 GLN   301      58.660  35.150  65.780  0.00  0.00           H  
ATOM   4652 HE21 GLN   301      60.220  32.300  64.140  0.00  0.00           H  
ATOM   4653 HE22 GLN   301      60.540  33.600  65.360  0.00  0.00           H  
ATOM   4654  N   SER   302      58.050  39.500  63.130  0.00  0.00           N  
ATOM   4655  CA  SER   302      57.810  40.350  61.990  0.00  0.00           C  
ATOM   4656  C   SER   302      58.900  40.090  60.940  0.00  0.00           C  
ATOM   4657  O   SER   302      60.080  39.870  61.240  0.00  0.00           O  
ATOM   4658  CB  SER   302      57.770  41.800  62.550  0.00  0.00           C  
ATOM   4659  OG  SER   302      57.840  42.740  61.460  0.00  0.00           O  
ATOM   4660  H   SER   302      59.010  39.430  63.450  0.00  0.00           H  
ATOM   4661  HA  SER   302      56.860  40.020  61.570  0.00  0.00           H  
ATOM   4662  HB2 SER   302      56.820  41.950  63.070  0.00  0.00           H  
ATOM   4663  HB3 SER   302      58.670  41.970  63.140  0.00  0.00           H  
ATOM   4664  HG  SER   302      57.060  42.610  60.920  0.00  0.00           H  
ATOM   4665  N   PHE   303      58.410  40.200  59.680  0.00  0.00           N  
ATOM   4666  CA  PHE   303      59.130  40.020  58.530  0.00  0.00           C  
ATOM   4667  C   PHE   303      58.860  41.140  57.570  0.00  0.00           C  
ATOM   4668  O   PHE   303      57.750  41.700  57.580  0.00  0.00           O  
ATOM   4669  CB  PHE   303      58.810  38.610  58.070  0.00  0.00           C  
ATOM   4670  CG  PHE   303      57.490  38.480  57.300  0.00  0.00           C  
ATOM   4671  CD1 PHE   303      56.210  38.550  57.940  0.00  0.00           C  
ATOM   4672  CD2 PHE   303      57.520  38.490  55.890  0.00  0.00           C  
ATOM   4673  CE1 PHE   303      55.050  38.400  57.170  0.00  0.00           C  
ATOM   4674  CE2 PHE   303      56.340  38.390  55.160  0.00  0.00           C  
ATOM   4675  CZ  PHE   303      55.120  38.280  55.800  0.00  0.00           C  
ATOM   4676  H   PHE   303      57.500  40.630  59.570  0.00  0.00           H  
ATOM   4677  HA  PHE   303      60.180  40.040  58.850  0.00  0.00           H  
ATOM   4678  HB2 PHE   303      59.640  38.370  57.410  0.00  0.00           H  
ATOM   4679  HB3 PHE   303      58.900  37.810  58.820  0.00  0.00           H  
ATOM   4680  HD1 PHE   303      56.250  38.680  59.010  0.00  0.00           H  
ATOM   4681  HD2 PHE   303      58.470  38.460  55.370  0.00  0.00           H  
ATOM   4682  HE1 PHE   303      54.100  38.410  57.680  0.00  0.00           H  
ATOM   4683  HE2 PHE   303      56.350  38.310  54.080  0.00  0.00           H  
ATOM   4684  HZ  PHE   303      54.300  38.060  55.140  0.00  0.00           H  
ATOM   4685  N   ARG   304      59.820  41.530  56.700  0.00  0.00           N  
ATOM   4686  CA  ARG   304      59.780  42.670  55.740  0.00  0.00           C  
ATOM   4687  C   ARG   304      59.690  42.170  54.240  0.00  0.00           C  
ATOM   4688  O   ARG   304      60.240  41.170  53.950  0.00  0.00           O  
ATOM   4689  CB  ARG   304      60.900  43.710  56.070  0.00  0.00           C  
ATOM   4690  CG  ARG   304      62.280  43.110  55.680  0.00  0.00           C  
ATOM   4691  CD  ARG   304      63.400  44.010  56.260  0.00  0.00           C  
ATOM   4692  NE  ARG   304      64.720  43.480  56.040  0.00  0.00           N  
ATOM   4693  CZ  ARG   304      65.830  43.790  56.690  0.00  0.00           C  
ATOM   4694  NH1 ARG   304      65.880  44.690  57.570  0.00  0.00           N  
ATOM   4695  NH2 ARG   304      66.900  43.190  56.280  0.00  0.00           N  
ATOM   4696  H   ARG   304      60.630  40.920  56.720  0.00  0.00           H  
ATOM   4697  HA  ARG   304      58.840  43.220  55.850  0.00  0.00           H  
ATOM   4698  HB2 ARG   304      60.610  44.660  55.620  0.00  0.00           H  
ATOM   4699  HB3 ARG   304      60.940  43.870  57.150  0.00  0.00           H  
ATOM   4700  HG2 ARG   304      62.320  42.140  56.180  0.00  0.00           H  
ATOM   4701  HG3 ARG   304      62.280  43.150  54.590  0.00  0.00           H  
ATOM   4702  HD2 ARG   304      63.330  45.040  55.920  0.00  0.00           H  
ATOM   4703  HD3 ARG   304      63.130  43.960  57.320  0.00  0.00           H  
ATOM   4704  HE  ARG   304      64.880  42.790  55.320  0.00  0.00           H  
ATOM   4705 HH11 ARG   304      66.590  44.840  58.270  0.00  0.00           H  
ATOM   4706 HH12 ARG   304      65.040  45.220  57.740  0.00  0.00           H  
ATOM   4707 HH21 ARG   304      67.820  43.450  56.580  0.00  0.00           H  
ATOM   4708 HH22 ARG   304      66.800  42.620  55.450  0.00  0.00           H  
ATOM   4709  N   ILE   305      58.880  42.900  53.380  0.00  0.00           N  
ATOM   4710  CA  ILE   305      58.770  42.660  51.940  0.00  0.00           C  
ATOM   4711  C   ILE   305      59.400  43.910  51.310  0.00  0.00           C  
ATOM   4712  O   ILE   305      59.270  45.010  51.850  0.00  0.00           O  
ATOM   4713  CB  ILE   305      57.370  42.290  51.490  0.00  0.00           C  
ATOM   4714  CG1 ILE   305      56.370  43.460  51.500  0.00  0.00           C  
ATOM   4715  CG2 ILE   305      56.810  41.110  52.280  0.00  0.00           C  
ATOM   4716  CD1 ILE   305      54.960  43.300  51.020  0.00  0.00           C  
ATOM   4717  H   ILE   305      58.350  43.690  53.730  0.00  0.00           H  
ATOM   4718  HA  ILE   305      59.460  41.840  51.750  0.00  0.00           H  
ATOM   4719  HB  ILE   305      57.470  41.910  50.480  0.00  0.00           H  
ATOM   4720 HG12 ILE   305      56.370  43.750  52.550  0.00  0.00           H  
ATOM   4721 HG13 ILE   305      56.820  44.290  50.960  0.00  0.00           H  
ATOM   4722 HG21 ILE   305      57.580  40.340  52.360  0.00  0.00           H  
ATOM   4723 HG22 ILE   305      56.640  41.630  53.220  0.00  0.00           H  
ATOM   4724 HG23 ILE   305      55.840  40.810  51.900  0.00  0.00           H  
ATOM   4725 HD11 ILE   305      54.550  44.310  51.040  0.00  0.00           H  
ATOM   4726 HD12 ILE   305      54.890  42.930  50.000  0.00  0.00           H  
ATOM   4727 HD13 ILE   305      54.360  42.730  51.730  0.00  0.00           H  
ATOM   4728  N   THR   306      60.150  43.740  50.230  0.00  0.00           N  
ATOM   4729  CA  THR   306      61.070  44.750  49.630  0.00  0.00           C  
ATOM   4730  C   THR   306      60.980  44.820  48.070  0.00  0.00           C  
ATOM   4731  O   THR   306      61.150  43.850  47.300  0.00  0.00           O  
ATOM   4732  CB  THR   306      62.500  44.490  50.130  0.00  0.00           C  
ATOM   4733  OG1 THR   306      62.540  44.460  51.520  0.00  0.00           O  
ATOM   4734  CG2 THR   306      63.430  45.700  49.800  0.00  0.00           C  
ATOM   4735  H   THR   306      60.160  42.770  49.960  0.00  0.00           H  
ATOM   4736  HA  THR   306      60.730  45.740  49.930  0.00  0.00           H  
ATOM   4737  HB  THR   306      62.910  43.550  49.750  0.00  0.00           H  
ATOM   4738  HG1 THR   306      63.430  44.150  51.710  0.00  0.00           H  
ATOM   4739 HG21 THR   306      64.430  45.650  50.240  0.00  0.00           H  
ATOM   4740 HG22 THR   306      63.570  45.730  48.720  0.00  0.00           H  
ATOM   4741 HG23 THR   306      63.010  46.660  50.090  0.00  0.00           H  
ATOM   4742  N   ILE   307      60.850  46.060  47.540  0.00  0.00           N  
ATOM   4743  CA  ILE   307      60.550  46.310  46.130  0.00  0.00           C  
ATOM   4744  C   ILE   307      61.510  47.240  45.580  0.00  0.00           C  
ATOM   4745  O   ILE   307      62.130  48.060  46.290  0.00  0.00           O  
ATOM   4746  CB  ILE   307      59.130  46.870  45.940  0.00  0.00           C  
ATOM   4747  CG1 ILE   307      59.000  48.390  46.340  0.00  0.00           C  
ATOM   4748  CG2 ILE   307      58.050  45.920  46.360  0.00  0.00           C  
ATOM   4749  CD1 ILE   307      57.660  49.010  46.070  0.00  0.00           C  
ATOM   4750  H   ILE   307      60.910  46.840  48.170  0.00  0.00           H  
ATOM   4751  HA  ILE   307      60.530  45.370  45.570  0.00  0.00           H  
ATOM   4752  HB  ILE   307      59.010  47.060  44.880  0.00  0.00           H  
ATOM   4753 HG12 ILE   307      59.180  48.390  47.420  0.00  0.00           H  
ATOM   4754 HG13 ILE   307      59.760  48.930  45.780  0.00  0.00           H  
ATOM   4755 HG21 ILE   307      58.060  45.730  47.430  0.00  0.00           H  
ATOM   4756 HG22 ILE   307      57.050  46.250  46.100  0.00  0.00           H  
ATOM   4757 HG23 ILE   307      58.280  45.020  45.790  0.00  0.00           H  
ATOM   4758 HD11 ILE   307      56.960  48.530  46.760  0.00  0.00           H  
ATOM   4759 HD12 ILE   307      57.600  50.070  46.320  0.00  0.00           H  
ATOM   4760 HD13 ILE   307      57.360  48.760  45.050  0.00  0.00           H  
ATOM   4761  N   LEU   308      61.710  47.110  44.300  0.00  0.00           N  
ATOM   4762  CA  LEU   308      62.620  47.990  43.570  0.00  0.00           C  
ATOM   4763  C   LEU   308      61.940  49.260  42.920  0.00  0.00           C  
ATOM   4764  O   LEU   308      60.710  49.340  42.770  0.00  0.00           O  
ATOM   4765  CB  LEU   308      63.320  47.180  42.510  0.00  0.00           C  
ATOM   4766  CG  LEU   308      64.020  45.890  42.970  0.00  0.00           C  
ATOM   4767  CD1 LEU   308      64.620  45.240  41.750  0.00  0.00           C  
ATOM   4768  CD2 LEU   308      65.130  46.230  43.960  0.00  0.00           C  
ATOM   4769  H   LEU   308      61.150  46.510  43.700  0.00  0.00           H  
ATOM   4770  HA  LEU   308      63.370  48.390  44.250  0.00  0.00           H  
ATOM   4771  HB2 LEU   308      62.550  46.930  41.790  0.00  0.00           H  
ATOM   4772  HB3 LEU   308      64.100  47.800  42.060  0.00  0.00           H  
ATOM   4773  HG  LEU   308      63.310  45.200  43.440  0.00  0.00           H  
ATOM   4774 HD11 LEU   308      64.890  44.220  42.010  0.00  0.00           H  
ATOM   4775 HD12 LEU   308      63.750  45.150  41.110  0.00  0.00           H  
ATOM   4776 HD13 LEU   308      65.430  45.890  41.390  0.00  0.00           H  
ATOM   4777 HD21 LEU   308      65.570  45.320  44.360  0.00  0.00           H  
ATOM   4778 HD22 LEU   308      65.880  46.770  43.390  0.00  0.00           H  
ATOM   4779 HD23 LEU   308      64.740  46.860  44.760  0.00  0.00           H  
ATOM   4780  N   PRO   309      62.740  50.250  42.500  0.00  0.00           N  
ATOM   4781  CA  PRO   309      62.260  51.220  41.600  0.00  0.00           C  
ATOM   4782  C   PRO   309      61.760  50.720  40.290  0.00  0.00           C  
ATOM   4783  O   PRO   309      60.910  51.350  39.680  0.00  0.00           O  
ATOM   4784  CB  PRO   309      63.370  52.240  41.440  0.00  0.00           C  
ATOM   4785  CG  PRO   309      64.330  52.050  42.590  0.00  0.00           C  
ATOM   4786  CD  PRO   309      64.160  50.580  42.760  0.00  0.00           C  
ATOM   4787  HA  PRO   309      61.380  51.660  42.060  0.00  0.00           H  
ATOM   4788  HB2 PRO   309      63.830  52.120  40.450  0.00  0.00           H  
ATOM   4789  HB3 PRO   309      63.030  53.280  41.430  0.00  0.00           H  
ATOM   4790  HG2 PRO   309      65.340  52.380  42.370  0.00  0.00           H  
ATOM   4791  HG3 PRO   309      63.950  52.590  43.460  0.00  0.00           H  
ATOM   4792  HD2 PRO   309      64.480  50.320  43.770  0.00  0.00           H  
ATOM   4793  HD3 PRO   309      64.730  50.120  41.950  0.00  0.00           H  
ATOM   4794  N   GLN   310      62.150  49.490  39.900  0.00  0.00           N  
ATOM   4795  CA  GLN   310      61.570  48.890  38.720  0.00  0.00           C  
ATOM   4796  C   GLN   310      60.100  48.420  38.890  0.00  0.00           C  
ATOM   4797  O   GLN   310      59.400  48.420  37.920  0.00  0.00           O  
ATOM   4798  CB  GLN   310      62.400  47.590  38.440  0.00  0.00           C  
ATOM   4799  CG  GLN   310      63.740  47.730  37.670  0.00  0.00           C  
ATOM   4800  CD  GLN   310      64.990  48.200  38.420  0.00  0.00           C  
ATOM   4801  OE1 GLN   310      64.910  49.020  39.330  0.00  0.00           O  
ATOM   4802  NE2 GLN   310      66.160  47.690  38.080  0.00  0.00           N  
ATOM   4803  H   GLN   310      62.970  49.070  40.320  0.00  0.00           H  
ATOM   4804  HA  GLN   310      61.510  49.630  37.930  0.00  0.00           H  
ATOM   4805  HB2 GLN   310      62.540  47.010  39.350  0.00  0.00           H  
ATOM   4806  HB3 GLN   310      61.810  46.990  37.750  0.00  0.00           H  
ATOM   4807  HG2 GLN   310      63.900  46.770  37.190  0.00  0.00           H  
ATOM   4808  HG3 GLN   310      63.550  48.450  36.870  0.00  0.00           H  
ATOM   4809 HE21 GLN   310      66.920  47.970  38.690  0.00  0.00           H  
ATOM   4810 HE22 GLN   310      66.190  47.130  37.240  0.00  0.00           H  
ATOM   4811  N   GLN   311      59.620  48.170  40.170  0.00  0.00           N  
ATOM   4812  CA  GLN   311      58.120  48.040  40.350  0.00  0.00           C  
ATOM   4813  C   GLN   311      57.390  49.380  40.330  0.00  0.00           C  
ATOM   4814  O   GLN   311      56.270  49.390  39.810  0.00  0.00           O  
ATOM   4815  CB  GLN   311      57.780  47.230  41.570  0.00  0.00           C  
ATOM   4816  CG  GLN   311      58.090  45.730  41.380  0.00  0.00           C  
ATOM   4817  CD  GLN   311      59.600  45.420  41.310  0.00  0.00           C  
ATOM   4818  OE1 GLN   311      60.260  45.770  42.300  0.00  0.00           O  
ATOM   4819  NE2 GLN   311      60.110  44.740  40.280  0.00  0.00           N  
ATOM   4820  H   GLN   311      60.220  48.320  40.960  0.00  0.00           H  
ATOM   4821  HA  GLN   311      57.650  47.570  39.490  0.00  0.00           H  
ATOM   4822  HB2 GLN   311      58.240  47.660  42.450  0.00  0.00           H  
ATOM   4823  HB3 GLN   311      56.710  47.360  41.760  0.00  0.00           H  
ATOM   4824  HG2 GLN   311      57.740  45.210  42.270  0.00  0.00           H  
ATOM   4825  HG3 GLN   311      57.600  45.370  40.480  0.00  0.00           H  
ATOM   4826 HE21 GLN   311      61.080  44.480  40.130  0.00  0.00           H  
ATOM   4827 HE22 GLN   311      59.440  44.320  39.650  0.00  0.00           H  
ATOM   4828  N   TYR   312      57.930  50.490  40.880  0.00  0.00           N  
ATOM   4829  CA  TYR   312      57.210  51.810  41.170  0.00  0.00           C  
ATOM   4830  C   TYR   312      57.600  53.010  40.280  0.00  0.00           C  
ATOM   4831  O   TYR   312      56.840  53.920  40.340  0.00  0.00           O  
ATOM   4832  CB  TYR   312      57.330  52.280  42.610  0.00  0.00           C  
ATOM   4833  CG  TYR   312      58.740  52.690  43.110  0.00  0.00           C  
ATOM   4834  CD1 TYR   312      59.160  54.000  42.880  0.00  0.00           C  
ATOM   4835  CD2 TYR   312      59.480  51.880  44.000  0.00  0.00           C  
ATOM   4836  CE1 TYR   312      60.340  54.550  43.450  0.00  0.00           C  
ATOM   4837  CE2 TYR   312      60.760  52.390  44.520  0.00  0.00           C  
ATOM   4838  CZ  TYR   312      61.100  53.770  44.330  0.00  0.00           C  
ATOM   4839  OH  TYR   312      62.190  54.220  44.960  0.00  0.00           O  
ATOM   4840  H   TYR   312      58.880  50.420  41.210  0.00  0.00           H  
ATOM   4841  HA  TYR   312      56.160  51.650  40.920  0.00  0.00           H  
ATOM   4842  HB2 TYR   312      56.660  53.130  42.790  0.00  0.00           H  
ATOM   4843  HB3 TYR   312      57.010  51.470  43.270  0.00  0.00           H  
ATOM   4844  HD1 TYR   312      58.530  54.620  42.260  0.00  0.00           H  
ATOM   4845  HD2 TYR   312      59.150  50.880  44.250  0.00  0.00           H  
ATOM   4846  HE1 TYR   312      60.570  55.580  43.270  0.00  0.00           H  
ATOM   4847  HE2 TYR   312      61.460  51.810  45.090  0.00  0.00           H  
ATOM   4848  HH  TYR   312      62.750  53.480  45.210  0.00  0.00           H  
ATOM   4849  N   LEU   313      58.530  52.850  39.420  0.00  0.00           N  
ATOM   4850  CA  LEU   313      58.760  53.790  38.320  0.00  0.00           C  
ATOM   4851  C   LEU   313      58.350  53.120  37.040  0.00  0.00           C  
ATOM   4852  O   LEU   313      59.220  52.490  36.360  0.00  0.00           O  
ATOM   4853  CB  LEU   313      60.270  54.210  38.450  0.00  0.00           C  
ATOM   4854  CG  LEU   313      60.950  55.010  37.250  0.00  0.00           C  
ATOM   4855  CD1 LEU   313      60.150  56.310  37.020  0.00  0.00           C  
ATOM   4856  CD2 LEU   313      62.490  55.320  37.480  0.00  0.00           C  
ATOM   4857  H   LEU   313      59.040  51.980  39.520  0.00  0.00           H  
ATOM   4858  HA  LEU   313      58.150  54.690  38.410  0.00  0.00           H  
ATOM   4859  HB2 LEU   313      60.460  54.810  39.330  0.00  0.00           H  
ATOM   4860  HB3 LEU   313      60.850  53.300  38.580  0.00  0.00           H  
ATOM   4861  HG  LEU   313      60.850  54.430  36.330  0.00  0.00           H  
ATOM   4862 HD11 LEU   313      60.570  56.890  36.200  0.00  0.00           H  
ATOM   4863 HD12 LEU   313      59.090  56.150  36.860  0.00  0.00           H  
ATOM   4864 HD13 LEU   313      60.310  56.820  37.970  0.00  0.00           H  
ATOM   4865 HD21 LEU   313      62.710  55.730  38.470  0.00  0.00           H  
ATOM   4866 HD22 LEU   313      63.030  54.370  37.520  0.00  0.00           H  
ATOM   4867 HD23 LEU   313      62.880  55.880  36.630  0.00  0.00           H  
ATOM   4868  N   ARG   314      57.100  53.280  36.540  0.00  0.00           N  
ATOM   4869  CA  ARG   314      56.410  52.410  35.630  0.00  0.00           C  
ATOM   4870  C   ARG   314      56.290  53.000  34.310  0.00  0.00           C  
ATOM   4871  O   ARG   314      55.900  54.190  34.190  0.00  0.00           O  
ATOM   4872  CB  ARG   314      54.950  52.120  36.050  0.00  0.00           C  
ATOM   4873  CG  ARG   314      54.980  51.210  37.350  0.00  0.00           C  
ATOM   4874  CD  ARG   314      53.600  50.840  37.800  0.00  0.00           C  
ATOM   4875  NE  ARG   314      53.080  49.620  37.300  0.00  0.00           N  
ATOM   4876  CZ  ARG   314      53.260  48.390  37.640  0.00  0.00           C  
ATOM   4877  NH1 ARG   314      52.630  47.460  36.940  0.00  0.00           N  
ATOM   4878  NH2 ARG   314      54.070  48.000  38.620  0.00  0.00           N  
ATOM   4879  H   ARG   314      56.580  54.050  36.950  0.00  0.00           H  
ATOM   4880  HA  ARG   314      56.930  51.460  35.500  0.00  0.00           H  
ATOM   4881  HB2 ARG   314      54.480  53.050  36.350  0.00  0.00           H  
ATOM   4882  HB3 ARG   314      54.410  51.700  35.190  0.00  0.00           H  
ATOM   4883  HG2 ARG   314      55.710  50.400  37.290  0.00  0.00           H  
ATOM   4884  HG3 ARG   314      55.450  51.840  38.110  0.00  0.00           H  
ATOM   4885  HD2 ARG   314      53.600  50.780  38.890  0.00  0.00           H  
ATOM   4886  HD3 ARG   314      52.900  51.640  37.540  0.00  0.00           H  
ATOM   4887  HE  ARG   314      52.350  49.740  36.620  0.00  0.00           H  
ATOM   4888 HH11 ARG   314      52.790  46.490  37.190  0.00  0.00           H  
ATOM   4889 HH12 ARG   314      51.920  47.730  36.280  0.00  0.00           H  
ATOM   4890 HH21 ARG   314      54.110  47.010  38.820  0.00  0.00           H  
ATOM   4891 HH22 ARG   314      54.720  48.650  39.040  0.00  0.00           H  
ATOM   4892  N   PRO   315      56.540  52.250  33.190  0.00  0.00           N  
ATOM   4893  CA  PRO   315      56.520  52.810  31.800  0.00  0.00           C  
ATOM   4894  C   PRO   315      55.100  52.980  31.350  0.00  0.00           C  
ATOM   4895  O   PRO   315      54.140  52.400  31.870  0.00  0.00           O  
ATOM   4896  CB  PRO   315      57.330  51.750  30.940  0.00  0.00           C  
ATOM   4897  CG  PRO   315      57.340  50.510  31.790  0.00  0.00           C  
ATOM   4898  CD  PRO   315      57.290  51.010  33.200  0.00  0.00           C  
ATOM   4899  HA  PRO   315      57.130  53.710  31.860  0.00  0.00           H  
ATOM   4900  HB2 PRO   315      56.830  51.630  29.980  0.00  0.00           H  
ATOM   4901  HB3 PRO   315      58.360  52.050  30.780  0.00  0.00           H  
ATOM   4902  HG2 PRO   315      56.580  49.760  31.570  0.00  0.00           H  
ATOM   4903  HG3 PRO   315      58.310  50.000  31.720  0.00  0.00           H  
ATOM   4904  HD2 PRO   315      56.820  50.330  33.910  0.00  0.00           H  
ATOM   4905  HD3 PRO   315      58.340  51.180  33.440  0.00  0.00           H  
ATOM   4906  N   VAL   316      54.950  53.970  30.470  0.00  0.00           N  
ATOM   4907  CA  VAL   316      53.720  54.340  29.840  0.00  0.00           C  
ATOM   4908  C   VAL   316      53.890  54.230  28.340  0.00  0.00           C  
ATOM   4909  O   VAL   316      54.670  54.930  27.730  0.00  0.00           O  
ATOM   4910  CB  VAL   316      53.340  55.810  30.300  0.00  0.00           C  
ATOM   4911  CG1 VAL   316      53.370  55.970  31.770  0.00  0.00           C  
ATOM   4912  CG2 VAL   316      51.970  56.260  29.690  0.00  0.00           C  
ATOM   4913  H   VAL   316      55.710  54.640  30.430  0.00  0.00           H  
ATOM   4914  HA  VAL   316      52.940  53.630  30.110  0.00  0.00           H  
ATOM   4915  HB  VAL   316      54.040  56.530  29.870  0.00  0.00           H  
ATOM   4916 HG11 VAL   316      52.850  55.090  32.160  0.00  0.00           H  
ATOM   4917 HG12 VAL   316      54.380  55.920  32.180  0.00  0.00           H  
ATOM   4918 HG13 VAL   316      52.840  56.840  32.150  0.00  0.00           H  
ATOM   4919 HG21 VAL   316      52.020  56.160  28.600  0.00  0.00           H  
ATOM   4920 HG22 VAL   316      51.160  55.580  29.970  0.00  0.00           H  
ATOM   4921 HG23 VAL   316      51.670  57.250  30.040  0.00  0.00           H  
ATOM   4922  N   GLU   317      53.220  53.240  27.750  0.00  0.00           N  
ATOM   4923  CA  GLU   317      53.270  53.010  26.300  0.00  0.00           C  
ATOM   4924  C   GLU   317      52.390  54.060  25.650  0.00  0.00           C  
ATOM   4925  O   GLU   317      51.260  54.300  26.060  0.00  0.00           O  
ATOM   4926  CB  GLU   317      52.760  51.620  25.830  0.00  0.00           C  
ATOM   4927  CG  GLU   317      53.470  50.420  26.540  0.00  0.00           C  
ATOM   4928  CD  GLU   317      53.120  50.210  28.010  0.00  0.00           C  
ATOM   4929  OE1 GLU   317      52.090  50.790  28.410  0.00  0.00           O  
ATOM   4930  OE2 GLU   317      53.930  49.630  28.780  0.00  0.00           O  
ATOM   4931  H   GLU   317      52.670  52.590  28.290  0.00  0.00           H  
ATOM   4932  HA  GLU   317      54.290  53.070  25.910  0.00  0.00           H  
ATOM   4933  HB2 GLU   317      51.670  51.550  25.840  0.00  0.00           H  
ATOM   4934  HB3 GLU   317      52.970  51.670  24.760  0.00  0.00           H  
ATOM   4935  HG2 GLU   317      53.220  49.530  25.970  0.00  0.00           H  
ATOM   4936  HG3 GLU   317      54.560  50.500  26.620  0.00  0.00           H  
ATOM   4937  N   ASP   318      52.940  54.700  24.620  0.00  0.00           N
[truncated: 4,737,313 more chars]
