# Supplementary material for: Broadening the Scope of Binding Free Energy Calculations Using a Separated Topologies Approach
Source: J Chem Theory Comput. 2023 Jul 24;19(15):5058–76. doi: 10.1021/acs.jctc.3c00282 (PMC10413862; doi:10.1021/acs.jctc.3c00282)
Supplement: Supplementary file 2 — ct3c00282_si_002.zip [file ct3c00282_si_002.zip › SI_paper/BACE1/input/biphenyl/lig_03/solvent.top]

;
;   File lig_03/solvent.top  was generated
;   By user: hannahbaumann (501)
;   On host: Hannahs-MacBook-Pro.local
;   At date: Tue. August  2 10:41:31 2022
;
;   This is a standalone topology file
;
;   Created by:
;   ParmEd:       extract_solvent_orion.py, VERSION 3.2.0
;   Executable:   extract_solvent_orion.py
;   Library dir:  /usr/local/gromacs/share/gromacs/top
;   Command line:
;     extract_solvent_orion.py
;

[ defaults ]
; nbfunc        comb-rule       gen-pairs       fudgeLJ fudgeQQ
1               2               yes             0.5          0.8333      

[ atomtypes ]
; name    at.num    mass    charge ptype  sigma      epsilon
O0            17  35.453200  0.00000000  A      0.4477657     0.14891274
O1            11  22.989769  0.00000000  A     0.24392807     0.36584603
O2             6  12.010780  0.00000000  A     0.34806469     0.36350306
O3             6  12.010780  0.00000000  A     0.34806469     0.36350306
O4             6  12.010780  0.00000000  A     0.34806469     0.36350306
O5             6  12.010780  0.00000000  A     0.34806469     0.36350306
O6             6  12.010780  0.00000000  A     0.34806469     0.36350306
O7             6  12.010780  0.00000000  A     0.34806469     0.36350306
O8             6  12.010780  0.00000000  A     0.34806469     0.36350306
O9             6  12.010780  0.00000000  A     0.34806469     0.36350306
O10            6  12.010780  0.00000000  A     0.34806469     0.36350306
O11            6  12.010780  0.00000000  A     0.34806469     0.36350306
O12            6  12.010780  0.00000000  A     0.34806469     0.36350306
O13            6  12.010780  0.00000000  A     0.34806469     0.36350306
O14            6  12.010780  0.00000000  A     0.34806469     0.36350306
O15            6  12.010780  0.00000000  A     0.34806469     0.36350306
O16            6  12.010780  0.00000000  A     0.33795318     0.45538912
O17            6  12.010780  0.00000000  A     0.33795318     0.45538912
O18            6  12.010780  0.00000000  A     0.33795318     0.45538912
O19            6  12.010780  0.00000000  A     0.33795318     0.45538912
O20            6  12.010780  0.00000000  A     0.33795318     0.45538912
O21            7  14.006720  0.00000000  A      0.3206876      0.7016213
O22            7  14.006720  0.00000000  A      0.3206876      0.7016213
O23            7  14.006720  0.00000000  A      0.3206876      0.7016213
O24            8  15.999430  0.00000000  A     0.30398122     0.87950233
O25            8  15.999430  0.00000000  A     0.30251065     0.70485815
O26            1   1.007947  0.00000000  A     0.25725815     0.06531786
O27            1   1.007947  0.00000000  A     0.25725815     0.06531786
O28            1   1.007947  0.00000000  A     0.25725815     0.06531786
O29            1   1.007947  0.00000000  A     0.25725815     0.06531786
O30            1   1.007947  0.00000000  A     0.25725815     0.06531786
O31            1   1.007947  0.00000000  A     0.25725815     0.06531786
O32            1   1.007947  0.00000000  A     0.25725815     0.06531786
O33            1   1.007947  0.00000000  A     0.25725815     0.06531786
O34            1   1.007947  0.00000000  A     0.26445434    0.066021356
O35            1   1.007947  0.00000000  A     0.26445434    0.066021356
O36            1   1.007947  0.00000000  A     0.26445434    0.066021356
O37            1   1.007947  0.00000000  A     0.26445434    0.066021356
O38            1   1.007947  0.00000000  A     0.26445434    0.066021356
O39            1   1.007947  0.00000000  A     0.25832257    0.068656285
O40            1   1.007947  0.00000000  A     0.25832257    0.068656285
O41            1   1.007947  0.00000000  A     0.25832257    0.068656285
O42            1   1.007947  0.00000000  A     0.25832257    0.068656285
O43            1   1.007947  0.00000000  A     0.25832257    0.068656285
O44            1   1.007947  0.00000000  A     0.25832257    0.068656285
O45            1   1.007947  0.00000000  A     0.11034277    0.058955969
O46            1   1.007947  0.00000000  A     0.11034277    0.058955969
O47            1   1.007947  0.00000000  A     0.11034277    0.058955969
OW             8  15.999430  0.00000000  A     0.31507524       0.635968
HW             1   1.007947  0.00000000  A              1              0


[ moleculetype ]
; Name            nrexcl
Cl-          3

[ atoms ]
;   nr       type  resnr residue  atom   cgnr    charge       mass  typeB    chargeB      massB
; residue    1 Cl- rtp Cl- q -1.0
    1         O0      1    Cl-     CL      1 -1.00000000  35.453200   ; qtot -1.000000


[ moleculetype ]
; Name            nrexcl
Na+          3

[ atoms ]
;   nr       type  resnr residue  atom   cgnr    charge       mass  typeB    chargeB      massB
; residue    1 Na+ rtp Na+ q 1.0
    1         O1      1    Na+     NA      1 1.00000000  22.989769   ; qtot 1.000000


[ moleculetype ]
; Name            nrexcl
UNL          3

[ atoms ]
;   nr       type  resnr residue  atom   cgnr    charge       mass  typeB    chargeB      massB
; residue    1 UNL rtp UNL q 1.0
    1         O2      1    UNL     C1      1 -0.11573000  12.010780   ; qtot -0.115730
    2         O3      1    UNL     C2      2 -0.09271000  12.010780   ; qtot -0.208440
    3         O4      1    UNL     C3      3 -0.09069000  12.010780   ; qtot -0.299130
    4         O5      1    UNL     C4      4 -0.15279999  12.010780   ; qtot -0.451930
    5         O6      1    UNL     C5      5 -0.13338000  12.010780   ; qtot -0.585310
    6         O7      1    UNL     C6      6 -0.15845001  12.010780   ; qtot -0.743760
    7         O8      1    UNL     C7      7 -0.09972000  12.010780   ; qtot -0.843480
    8         O9      1    UNL     C8      8 -0.16654000  12.010780   ; qtot -1.010020
    9        O10      1    UNL     C9      9 -0.00405000  12.010780   ; qtot -1.014070
   10        O11      1    UNL    C10     10 -0.03385000  12.010780   ; qtot -1.047920
   11        O12      1    UNL    C11     11 -0.14391001  12.010780   ; qtot -1.191830
   12        O13      1    UNL    C12     12 0.13417999  12.010780   ; qtot -1.057650
   13        O14      1    UNL    C13     13 0.70795000  12.010780   ; qtot -0.349700
   14        O15      1    UNL    C14     14 0.49289000  12.010780   ; qtot 0.143190
   15        O16      1    UNL    C15     15 -0.17065001  12.010780   ; qtot -0.027460
   16        O17      1    UNL    C16     16 0.12627999  12.010780   ; qtot 0.098820
   17        O18      1    UNL    C17     17 -0.12274000  12.010780   ; qtot -0.023920
   18        O19      1    UNL    C18     18 0.04259000  12.010780   ; qtot 0.018670
   19        O20      1    UNL    C19     19 0.11036000  12.010780   ; qtot 0.129030
   20        O21      1    UNL     N1     20 -0.41132000  14.006720   ; qtot -0.282290
   21        O22      1    UNL     N2     21 -0.39350000  14.006720   ; qtot -0.675790
   22        O23      1    UNL     N3     22 -0.49876001  14.006720   ; qtot -1.174550
   23        O24      1    UNL     O1     23 -0.50623000  15.999430   ; qtot -1.680780
   24        O25      1    UNL     O2     24 -0.31979999  15.999430   ; qtot -2.000580
   25        O26      1    UNL     H1     25 0.15211000   1.007947   ; qtot -1.848470
   26        O27      1    UNL     H2     26 0.14338000   1.007947   ; qtot -1.705090
   27        O28      1    UNL     H3     27 0.15932000   1.007947   ; qtot -1.545770
   28        O29      1    UNL     H4     28 0.12747000   1.007947   ; qtot -1.418300
   29        O30      1    UNL     H5     29 0.12448000   1.007947   ; qtot -1.293820
   30        O31      1    UNL     H6     30 0.15677001   1.007947   ; qtot -1.137050
   31        O32      1    UNL     H7     31 0.14727999   1.007947   ; qtot -0.989770
   32        O33      1    UNL     H8     32 0.14616001   1.007947   ; qtot -0.843610
   33        O34      1    UNL     H9     33 0.12532000   1.007947   ; qtot -0.718290
   34        O35      1    UNL    H10     34 0.12532000   1.007947   ; qtot -0.592970
   35        O36      1    UNL    H11     35 0.06835000   1.007947   ; qtot -0.524620
   36        O37      1    UNL    H12     36 0.06835000   1.007947   ; qtot -0.456270
   37        O38      1    UNL    H13     37 0.06835000   1.007947   ; qtot -0.387920
   38        O39      1    UNL    H14     38 0.08478000   1.007947   ; qtot -0.303140
   39        O40      1    UNL    H15     39 0.08478000   1.007947   ; qtot -0.218360
   40        O41      1    UNL    H16     40 0.08478000   1.007947   ; qtot -0.133580
   41        O42      1    UNL    H17     41 0.05032000   1.007947   ; qtot -0.083260
   42        O43      1    UNL    H18     42 0.05032000   1.007947   ; qtot -0.032940
   43        O44      1    UNL    H19     43 0.05032000   1.007947   ; qtot 0.017380
   44        O45      1    UNL    H20     44 0.33030000   1.007947   ; qtot 0.347680
   45        O46      1    UNL    H21     45 0.32616001   1.007947   ; qtot 0.673840
   46        O47      1    UNL    H22     46 0.32616001   1.007947   ; qtot 1.000000

[ bonds ]
;    ai     aj funct         c0         c1         c2         c3
      1      3     1   0.13872 301905.092579
      1      5     1   0.13872 301905.092579
      1     25     1   0.10854 332422.631675
      2      4     1   0.13872 301905.092579
      2      6     1   0.13872 301905.092579
      2     26     1   0.10854 332422.631675
      3      9     1   0.13872 301905.092579
      3     27     1   0.10854 332422.631675
      4     10     1   0.13872 301905.092579
      4     28     1   0.10854 332422.631675
      5     11     1   0.13872 301905.092579
      5     29     1   0.10854 332422.631675
      6     12     1   0.13872 301905.092579
      6     30     1   0.10854 332422.631675
      7      9     1   0.13872 301905.092579
      7     11     1   0.13872 301905.092579
      7     31     1   0.10854 332422.631675
      8     10     1   0.13872 301905.092579
      8     12     1   0.13872 301905.092579
      8     32     1   0.10854 332422.631675
      9     10     1   0.14546 233580.248618
     11     16     1   0.14986 242452.869388
     12     24     1   0.13629 356218.264001
     13     15     1   0.15234 275676.608549
     13     20     1   0.13819 412347.817359
     13     23     1   0.12252 487602.327766
     14     20     1   0.13902 326381.745633
     14     21     1   0.13048 422987.308774
     14     22     1   0.13902 326381.745633
     15     16     1   0.15219 221435.259290
     15     33     1   0.10939 309655.084322
     15     34     1   0.10939 309655.084322
     16     17     1   0.15219 221435.259290
     16     21     1   0.14648 306553.707217
     17     35     1   0.10939 309655.084322
     17     36     1   0.10939 309655.084322
     17     37     1   0.10939 309655.084322
     18     20     1   0.14501 294600.927776
     18     38     1   0.10939 309655.084322
     18     39     1   0.10939 309655.084322
     18     40     1   0.10939 309655.084322
     19     24     1   0.14259 306888.771877
     19     41     1   0.10939 309655.084322
     19     42     1   0.10939 309655.084322
     19     43     1   0.10939 309655.084322
     21     44     1   0.10195 422704.914414
     22     45     1   0.10195 422704.914414
     22     46     1   0.10195 422704.914414

[ pairs ]
;    ai     aj funct         c0         c1         c2         c3
      3      4     1
      1      7     1
      4      7     1
      2      8     1
      3      8     1
      7      8     1
      2      9     1
      5      9     1
      1     10     1
      6     10     1
      3     11     1
     10     11     1
      4     12     1
      9     12     1
     11     13     1
     11     14     1
      5     15     1
      7     15     1
     14     15     1
      1     16     1
      9     16     1
      5     17     1
      7     17     1
     13     17     1
     14     17     1
     15     18     1
      6     19     1
      8     19     1
     16     20     1
      5     21     1
      7     21     1
     13     21     1
     18     21     1
     13     22     1
     16     22     1
     18     22     1
     14     23     1
     16     23     1
     18     23     1
      2     24     1
     10     24     1
      9     25     1
     11     25     1
     10     26     1
     12     26     1
      5     27     1
      7     27     1
     10     27     1
     25     27     1
      6     28     1
      8     28     1
      9     28     1
     26     28     1
      3     29     1
      7     29     1
     16     29     1
     25     29     1
      4     30     1
      8     30     1
     24     30     1
     26     30     1
      3     31     1
      5     31     1
     10     31     1
     16     31     1
      4     32     1
      6     32     1
      9     32     1
     24     32     1
     11     33     1
     17     33     1
     20     33     1
     21     33     1
     23     33     1
     11     34     1
     17     34     1
     20     34     1
     21     34     1
     23     34     1
     11     35     1
     15     35     1
     21     35     1
     11     36     1
     15     36     1
     21     36     1
     11     37     1
     15     37     1
     21     37     1
     13     38     1
     14     38     1
     13     39     1
     14     39     1
     13     40     1
     14     40     1
     12     41     1
     12     42     1
     12     43     1
     11     44     1
     15     44     1
     17     44     1
     20     44     1
     22     44     1
     20     45     1
     21     45     1
     20     46     1
     21     46     1

[ angles ]
;    ai     aj     ak funct         c0         c1         c2         c3
      1      3      9     1   126.8062420 484.492885
      1      3     27     1   129.1835930 285.070775
      1      5     11     1   126.8062420 484.492885
      1      5     29     1   129.1835930 285.070775
      2      4     10     1   126.8062420 484.492885
      2      4     28     1   129.1835930 285.070775
      2      6     12     1   126.8062420 484.492885
      2      6     30     1   129.1835930 285.070775
      3      1      5     1   126.8062420 484.492885
      3      1     25     1   129.1835930 285.070775
      3      9      7     1   126.8062420 484.492885
      3      9     10     1   126.8062420 484.492885
      4      2      6     1   126.8062420 484.492885
      4      2     26     1   129.1835930 285.070775
      4     10      8     1   126.8062420 484.492885
      4     10      9     1   126.8062420 484.492885
      5      1     25     1   129.1835930 285.070775
      5     11      7     1   126.8062420 484.492885
      5     11     16     1   126.8062420 484.492885
      6      2     26     1   129.1835930 285.070775
      6     12      8     1   126.8062420 484.492885
      6     12     24     1   126.8062420 484.492885
      7      9     10     1   126.8062420 484.492885
      7     11     16     1   126.8062420 484.492885
      8     10      9     1   126.8062420 484.492885
      8     12     24     1   126.8062420 484.492885
      9      3     27     1   129.1835930 285.070775
      9      7     11     1   126.8062420 484.492885
      9      7     31     1   129.1835930 285.070775
     10      4     28     1   129.1835930 285.070775
     10      8     12     1   126.8062420 484.492885
     10      8     32     1   129.1835930 285.070775
     11      5     29     1   129.1835930 285.070775
     11      7     31     1   129.1835930 285.070775
     11     16     15     1   116.5475863 445.222087
     11     16     17     1   116.5475863 445.222087
     11     16     21     1   116.5475863 445.222087
     12      6     30     1   129.1835930 285.070775
     12      8     32     1   129.1835930 285.070775
     12     24     19     1   110.3538806 544.678275
     13     15     16     1   116.5475863 445.222087
     13     15     33     1   116.5475863 445.222087
     13     15     34     1   116.5475863 445.222087
     13     20     14     1   117.3465571 463.769802
     13     20     18     1   117.3465571 463.769802
     14     20     18     1   117.3465571 463.769802
     14     21     16     1   117.3465571 463.769802
     14     21     44     1   117.3465571 463.769802
     14     22     45     1   115.5071328 530.901283
     14     22     46     1   115.5071328 530.901283
     15     13     20     1   126.8062420 484.492885
     15     13     23     1   126.8062420 484.492885
     15     16     17     1   116.5475863 445.222087
     15     16     21     1   116.5475863 445.222087
     16     15     33     1   116.5475863 445.222087
     16     15     34     1   116.5475863 445.222087
     16     17     35     1   116.5475863 445.222087
     16     17     36     1   116.5475863 445.222087
     16     17     37     1   116.5475863 445.222087
     16     21     44     1   115.5071328 530.901283
     17     16     21     1   116.5475863 445.222087
     20     13     23     1   126.8062420 484.492885
     20     14     21     1   126.8062420 484.492885
     20     14     22     1   126.8062420 484.492885
     20     18     38     1   116.5475863 445.222087
     20     18     39     1   116.5475863 445.222087
     20     18     40     1   116.5475863 445.222087
     21     14     22     1   126.8062420 484.492885
     24     19     41     1   116.5475863 445.222087
     24     19     42     1   116.5475863 445.222087
     24     19     43     1   116.5475863 445.222087
     33     15     34     1   115.6031000 408.161690
     35     17     36     1   115.6031000 408.161690
     35     17     37     1   115.6031000 408.161690
     36     17     37     1   115.6031000 408.161690
     38     18     39     1   115.6031000 408.161690
     38     18     40     1   115.6031000 408.161690
     39     18     40     1   115.6031000 408.161690
     41     19     42     1   115.6031000 408.161690
     41     19     43     1   115.6031000 408.161690
     42     19     43     1   115.6031000 408.161690
     45     22     46     1   115.5071328 530.901283

[ dihedrals ]
;    ai     aj     ak     al funct         c0         c1         c2         c3         c4         c5
      1      3      9      7     1  180.0000000  15.3215155  2
      1      3      9     10     1  180.0000000  15.3215155  2
      1      5     11      7     1  180.0000000  15.3215155  2
      1      5     11     16     1  180.0000000  15.3215155  2
      2      4     10      8     1  180.0000000  15.3215155  2
      2      4     10      9     1  180.0000000  15.3215155  2
      2      6     12      8     1  180.0000000  15.3215155  2
      2      6     12     24     1  180.0000000  15.3215155  2
      3      1      5     11     1  180.0000000  15.3215155  2
      3      1      5     29     1  180.0000000  15.3215155  2
      3      9      7     11     1  180.0000000  15.3215155  2
      3      9      7     31     1  180.0000000  15.3215155  2
      3      9     10      4     1  180.0000000  4.8669776  2
      3      9     10      8     1  180.0000000  4.8669776  2
      4      2      6     12     1  180.0000000  15.3215155  2
      4      2      6     30     1  180.0000000  15.3215155  2
      4     10      8     12     1  180.0000000  15.3215155  2
      4     10      8     32     1  180.0000000  15.3215155  2
      4     10      9      7     1  180.0000000  4.8669776  2
      5      1      3      9     1  180.0000000  15.3215155  2
      5      1      3     27     1  180.0000000  15.3215155  2
      5     11      7      9     1  180.0000000  15.3215155  2
      5     11      7     31     1  180.0000000  15.3215155  2
      5     11     16     15     1  0.0000000  0.1115010  3
      5     11     16     17     1  0.0000000  0.1115010  3
      5     11     16     21     1  0.0000000  0.1115010  3
      6      2      4     10     1  180.0000000  15.3215155  2
      6      2      4     28     1  180.0000000  15.3215155  2
      6     12      8     10     1  180.0000000  15.3215155  2
      6     12      8     32     1  180.0000000  15.3215155  2
      6     12     24     19     1  180.0000000  6.4108617  2
      7      9      3     27     1  180.0000000  15.3215155  2
      7      9     10      8     1  180.0000000  4.8669776  2
      7     11      5     29     1  180.0000000  15.3215155  2
      7     11     16     15     1  0.0000000  0.1115010  3
      7     11     16     17     1  0.0000000  0.1115010  3
      7     11     16     21     1  0.0000000  0.1115010  3
      8     10      4     28     1  180.0000000  15.3215155  2
      8     12      6     30     1  180.0000000  15.3215155  2
      8     12     24     19     1  180.0000000  6.4108617  2
      9      3      1     25     1  180.0000000  15.3215155  2
      9      7     11     16     1  180.0000000  15.3215155  2
      9     10      4     28     1  180.0000000  15.3215155  2
      9     10      8     12     1  180.0000000  15.3215155  2
      9     10      8     32     1  180.0000000  15.3215155  2
     10      4      2     26     1  180.0000000  15.3215155  2
     10      8     12     24     1  180.0000000  15.3215155  2
     10      9      3     27     1  180.0000000  15.3215155  2
     10      9      7     11     1  180.0000000  15.3215155  2
     10      9      7     31     1  180.0000000  15.3215155  2
     11      5      1     25     1  180.0000000  15.3215155  2
     11     16     15     13     1  0.0000000  0.4834079  3
     11     16     15     33     1  0.0000000  0.4834079  3
     11     16     15     34     1  0.0000000  0.4834079  3
     11     16     17     35     1  0.0000000  0.4834079  3
     11     16     17     36     1  0.0000000  0.4834079  3
     11     16     17     37     1  0.0000000  0.4834079  3
     11     16     21     14     1  0.0000000  3.7641712  1
     11     16     21     44     1  0.0000000  0.7624859  2
     11     16     21     44     1  0.0000000  0.1243628  3
     12      6      2     26     1  180.0000000  15.3215155  2
     12     24     19     41     1  0.0000000  0.1982205  3
     12     24     19     42     1  0.0000000  0.1982205  3
     12     24     19     43     1  0.0000000  0.1982205  3
     13     15     16     17     1  0.0000000  0.4834079  3
     13     15     16     21     1  0.0000000  0.4834079  3
     13     20     14     21     1  180.0000000  7.5690543  2
     13     20     14     21     1  0.0000000  -0.2015131  1
     13     20     14     22     1  180.0000000  7.5690543  2
     13     20     14     22     1  0.0000000  -0.2015131  1
     13     20     18     38     1  0.0000000  0.7624859  2
     13     20     18     38     1  0.0000000  0.1243628  3
     13     20     18     39     1  0.0000000  0.7624859  2
     13     20     18     39     1  0.0000000  0.1243628  3
     13     20     18     40     1  0.0000000  0.7624859  2
     13     20     18     40     1  0.0000000  0.1243628  3
     14     20     13     15     1  180.0000000  7.5690543  2
     14     20     13     15     1  0.0000000  -0.2015131  1
     14     20     13     23     1  180.0000000  7.5690543  2
     14     20     13     23     1  0.0000000  -0.2015131  1
     14     20     18     38     1  0.0000000  0.7624859  2
     14     20     18     38     1  0.0000000  0.1243628  3
     14     20     18     39     1  0.0000000  0.7624859  2
     14     20     18     39     1  0.0000000  0.1243628  3
     14     20     18     40     1  0.0000000  0.7624859  2
     14     20     18     40     1  0.0000000  0.1243628  3
     14     21     16     15     1  0.0000000  3.7641712  1
     14     21     16     17     1  0.0000000  3.7641712  1
     15     13     20     18     1  180.0000000  7.5690543  2
     15     13     20     18     1  0.0000000  -0.2015131  1
     15     16     17     35     1  0.0000000  0.4354138  3
     15     16     17     36     1  0.0000000  0.4354138  3
     15     16     17     37     1  0.0000000  0.4354138  3
     15     16     21     44     1  0.0000000  0.7624859  2
     15     16     21     44     1  0.0000000  0.1243628  3
     16     11      5     29     1  180.0000000  15.3215155  2
     16     11      7     31     1  180.0000000  15.3215155  2
     16     15     13     20     1  0.0000000  -0.1908667  4
     16     15     13     20     1  0.0000000  0.6427005  2
     16     15     13     23     1  0.0000000  -1.5494826  2
     16     21     14     20     1  180.0000000  13.9633058  2
     16     21     14     22     1  180.0000000  13.9633058  2
     17     16     15     33     1  0.0000000  0.4354138  3
     17     16     15     34     1  0.0000000  0.4354138  3
     17     16     21     44     1  0.0000000  0.7624859  2
     17     16     21     44     1  0.0000000  0.1243628  3
     18     20     13     23     1  180.0000000  7.5690543  2
     18     20     13     23     1  0.0000000  -0.2015131  1
     18     20     14     21     1  180.0000000  7.5690543  2
     18     20     14     21     1  0.0000000  -0.2015131  1
     18     20     14     22     1  180.0000000  7.5690543  2
     18     20     14     22     1  0.0000000  -0.2015131  1
     20     13     15     33     1  0.0000000  0.1115010  3
     20     13     15     34     1  0.0000000  0.1115010  3
     20     14     21     44     1  180.0000000  13.9633058  2
     20     14     22     45     1  180.0000000  7.5690543  2
     20     14     22     45     1  0.0000000  -0.2015131  1
     20     14     22     46     1  180.0000000  7.5690543  2
     20     14     22     46     1  0.0000000  -0.2015131  1
     21     14     22     45     1  180.0000000  4.5111316  2
     21     14     22     45     1  0.0000000  0.0000000  1
     21     14     22     46     1  180.0000000  4.5111316  2
     21     14     22     46     1  0.0000000  0.0000000  1
     21     16     15     33     1  0.0000000  0.4834079  3
     21     16     15     34     1  0.0000000  0.4834079  3
     21     16     17     35     1  0.0000000  0.4834079  3
     21     16     17     36     1  0.0000000  0.4834079  3
     21     16     17     37     1  0.0000000  0.4834079  3
     22     14     21     44     1  180.0000000  13.9633058  2
     23     13     15     33     1  0.0000000  1.9002375  1
     23     13     15     33     1  0.0000000  0.6232949  2
     23     13     15     33     1  180.0000000  0.1238475  3
     23     13     15     34     1  0.0000000  1.9002375  1
     23     13     15     34     1  0.0000000  0.6232949  2
     23     13     15     34     1  180.0000000  0.1238475  3
     24     12      6     30     1  180.0000000  15.3215155  2
     24     12      8     32     1  180.0000000  15.3215155  2
     25      1      3     27     1  180.0000000  15.3215155  2
     25      1      5     29     1  180.0000000  15.3215155  2
     26      2      4     28     1  180.0000000  15.3215155  2
     26      2      6     30     1  180.0000000  15.3215155  2
      3      1      9     27     1  180.0000000  1.5341333  2
      3      9     27      1     1  180.0000000  1.5341333  2
      3     27      1      9     1  180.0000000  1.5341333  2
      5      1     11     29     1  180.0000000  1.5341333  2
      5     11     29      1     1  180.0000000  1.5341333  2
      5     29      1     11     1  180.0000000  1.5341333  2
      4      2     10     28     1  180.0000000  1.5341333  2
      4     10     28      2     1  180.0000000  1.5341333  2
      4     28      2     10     1  180.0000000  1.5341333  2
      6      2     12     30     1  180.0000000  1.5341333  2
      6     12     30      2     1  180.0000000  1.5341333  2
      6     30      2     12     1  180.0000000  1.5341333  2
      1      3      5     25     1  180.0000000  1.5341333  2
      1      5     25      3     1  180.0000000  1.5341333  2
      1     25      3      5     1  180.0000000  1.5341333  2
      9      3      7     10     1  180.0000000  1.5341333  2
      9      7     10      3     1  180.0000000  1.5341333  2
      9     10      3      7     1  180.0000000  1.5341333  2
      2      4      6     26     1  180.0000000  1.5341333  2
      2      6     26      4     1  180.0000000  1.5341333  2
      2     26      4      6     1  180.0000000  1.5341333  2
     10      4      8      9     1  180.0000000  1.5341333  2
     10      8      9      4     1  180.0000000  1.5341333  2
     10      9      4      8     1  180.0000000  1.5341333  2
     11      5      7     16     1  180.0000000  1.5341333  2
     11      7     16      5     1  180.0000000  1.5341333  2
     11     16      5      7     1  180.0000000  1.5341333  2
     12      6      8     24     1  180.0000000  1.5341333  2
     12      8     24      6     1  180.0000000  1.5341333  2
     12     24      6      8     1  180.0000000  1.5341333  2
      7      9     11     31     1  180.0000000  1.5341333  2
      7     11     31      9     1  180.0000000  1.5341333  2
      7     31      9     11     1  180.0000000  1.5341333  2
      8     10     12     32     1  180.0000000  1.5341333  2
      8     12     32     10     1  180.0000000  1.5341333  2
      8     32     10     12     1  180.0000000  1.5341333  2
     20     13     14     18     1  180.0000000  1.3946667  2
     20     14     18     13     1  180.0000000  1.3946667  2
     20     18     13     14     1  180.0000000  1.3946667  2
     21     14     16     44     1  180.0000000  1.3946667  2
     21     16     44     14     1  180.0000000  1.3946667  2
     21     44     14     16     1  180.0000000  1.3946667  2
     22     14     45     46     1  180.0000000  1.3946667  2
     22     45     46     14     1  180.0000000  1.3946667  2
     22     46     14     45     1  180.0000000  1.3946667  2
     13     15     20     23     1  180.0000000  1.5341333  2
     13     20     23     15     1  180.0000000  1.5341333  2
     13     23     15     20     1  180.0000000  1.5341333  2
     14     20     21     22     1  180.0000000  14.6440000  2
     14     21     22     20     1  180.0000000  14.6440000  2
     14     22     20     21     1  180.0000000  14.6440000  2


[ moleculetype ]
; Name            nrexcl
HOH          3

[ atoms ]
;   nr       type  resnr residue  atom   cgnr    charge       mass  typeB    chargeB      massB
; residue    1 HOH rtp HOH q 0.0
    1         OW      1    HOH      O      1 -0.83400000  15.999430   ; qtot -0.834000
    2         HW      1    HOH     H1      2 0.41700000   1.007947   ; qtot -0.417000
    3         HW      1    HOH     H2      3 0.41700000   1.007947   ; qtot 0.000000

#ifdef FLEXIBLE

[ bonds ]
;    ai     aj funct         c0         c1         c2         c3
      2      1     1   0.09572 462750.400000
      3      1     1   0.09572 462750.400000

[ angles ]
;    ai     aj     ak funct         c0         c1         c2         c3
      2      1      3     1   104.5200000 836.800000


#else

[ settles ]
; i     funct   doh     dhh
1     1   0.09572000   0.15139007

#endif

[ exclusions ]
1  2  3
2  1  3
3  1  2

[ system ]
; Name
Generic title

[ molecules ]
; Compound       #mols
Cl-                  1
Na+                  5
Cl-                  5
UNL                  1
HOH               1828
