# Supplementary material for: Broadening the Scope of Binding Free Energy Calculations Using a Separated Topologies Approach
Source: J Chem Theory Comput. 2023 Jul 24;19(15):5058–76. doi: 10.1021/acs.jctc.3c00282 (PMC10413862; doi:10.1021/acs.jctc.3c00282)
Supplement: Supplementary file 2 — ct3c00282_si_002.zip [file ct3c00282_si_002.zip › SI_paper/BACE1/input/biphenyl/lig_03/complex.gro]

GROningen MAchine for Chemical Simulation
63422
    1ACE      C    1   4.904   1.977   4.886  0.8540  0.9341  0.0738
    1ACE      O    2   4.893   1.926   4.774  0.2388 -0.2640  0.6841
    1ACE    CH3    3   4.945   1.889   5.003  0.4141  0.5469  0.1294
    1ACE   HH31    4   4.944   1.784   4.976  1.2497  0.6567 -0.4062
    1ACE   HH32    5   5.042   1.916   5.045  0.9600 -0.7221 -0.2323
    1ACE   HH33    6   4.867   1.915   5.075 -0.7882  0.0838 -0.9287
    2THR      N    7   4.877   2.098   4.913  0.2007  0.8292  0.0370
    2THR     CA    8   4.851   2.199   4.809 -0.8257  0.1086 -0.5602
    2THR      C    9   4.979   2.240   4.729  0.1192  0.1662 -0.4142
    2THR      O   10   4.962   2.281   4.614  0.3638  0.1508  0.3530
    2THR     CB   11   4.790   2.325   4.875 -0.5232  0.0039  0.1250
    2THR    OG1   12   4.875   2.361   4.988 -0.4674  0.1135 -0.0824
    2THR    CG2   13   4.646   2.309   4.926 -1.1290 -0.3937  0.3527
    2THR      H   14   4.873   2.127   5.010 -0.8190  0.3722  0.1592
    2THR     HA   15   4.787   2.152   4.734 -1.8940 -0.5288  0.6784
    2THR     HB   16   4.796   2.405   4.801 -0.2921 -0.2760 -0.1699
    2THR    HG1   17   4.835   2.440   5.026  1.4895  1.2471 -0.1012
    2THR   HG21   18   4.616   2.405   4.967 -0.8725  0.2183 -0.7982
    2THR   HG22   19   4.584   2.298   4.837 -1.1271 -0.1895  0.3268
    2THR   HG23   20   4.629   2.221   4.988 -0.9647  0.1608  1.2213
    3THR      N   21   5.097   2.225   4.790 -0.3437 -0.0237  0.2034
    3THR     CA   22   5.232   2.249   4.717 -0.1740 -0.2638 -0.1749
    3THR      C   23   5.284   2.130   4.624  0.7267 -1.1214 -0.9019
    3THR      O   24   5.299   2.020   4.679  0.3532 -0.5785  0.6095
    3THR     CB   25   5.348   2.289   4.817 -0.3015 -0.5042  0.0724
    3THR    OG1   26   5.309   2.407   4.878  0.5854  0.2105 -0.0355
    3THR    CG2   27   5.487   2.328   4.764 -0.0267 -0.6303 -0.4826
    3THR      H   28   5.102   2.187   4.883  2.0452 -0.2974  0.0956
    3THR     HA   29   5.225   2.332   4.648  0.1510 -1.2628 -1.4897
    3THR     HB   30   5.365   2.202   4.881  0.8640 -1.3797 -1.2979
    3THR    HG1   31   5.228   2.386   4.925  0.7577 -0.1871  0.0956
    3THR   HG21   32   5.555   2.362   4.842 -0.7132  0.7606 -0.4181
    3THR   HG22   33   5.542   2.244   4.721 -0.3348 -0.2549 -1.6671
    3THR   HG23   34   5.477   2.413   4.696  0.8112 -0.3115 -0.2410
    4GLY      N   35   5.310   2.160   4.498  0.4373  0.4320  0.3965
    4GLY     CA   36   5.366   2.060   4.398  0.1959 -0.4873  0.2771
    4GLY      C   37   5.373   2.118   4.257 -0.4151  0.5106  1.0146
    4GLY      O   38   5.441   2.217   4.224  0.2267  0.0673 -0.2785
    4GLY      H   39   5.279   2.249   4.460  0.3598 -0.2916 -1.4336
    4GLY    HA2   40   5.465   2.023   4.426  0.3721 -0.2195  0.0209
    4GLY    HA3   41   5.290   1.982   4.397 -0.8239  0.4505  0.6065
    5SER      N   42   5.311   2.050   4.156  0.2752  0.7981 -0.0948
    5SER     CA   43   5.306   2.088   4.021 -0.3716  0.2278  0.8663
    5SER      C   44   5.171   2.102   3.953  0.0832 -1.0696 -0.1169
    5SER      O   45   5.092   2.018   3.983  0.6356 -0.1178  0.2290
    5SER     CB   46   5.391   1.990   3.928 -0.5388 -1.0563 -0.2272
    5SER     OG   47   5.536   2.009   3.945 -0.0829  0.0382  0.1124
    5SER      H   48   5.253   1.970   4.178 -1.0998  1.5039 -0.8865
    5SER     HA   49   5.350   2.185   4.000 -1.3596  0.5020 -0.0886
    5SER    HB2   50   5.362   1.891   3.963  0.6198 -0.9968  1.1169
    5SER    HB3   51   5.377   2.006   3.821  1.1919 -0.9820 -0.5088
    5SER     HG   52   5.570   1.962   3.869 -1.0836  0.2611 -0.4974
    6PHE      N   53   5.141   2.213   3.876 -0.5472 -0.4620 -0.4257
    6PHE     CA   54   5.008   2.263   3.842  0.2361  0.3958  0.6078
    6PHE      C   55   5.018   2.328   3.700 -0.0631  0.0059 -0.7114
    6PHE      O   56   4.981   2.442   3.678  0.1890 -0.3423  0.0904
    6PHE     CB   57   4.945   2.359   3.941 -0.8244  1.0790  0.4970
    6PHE     CG   58   4.913   2.292   4.070  0.1935 -0.6754 -1.1607
    6PHE    CD1   59   5.008   2.294   4.174 -0.4935  0.6987 -0.2895
    6PHE    CD2   60   4.789   2.227   4.097 -0.3383 -0.6801  0.4689
    6PHE    CE1   61   4.991   2.216   4.295 -1.1688 -1.3648 -0.4559
    6PHE    CE2   62   4.768   2.170   4.220 -0.3026 -0.5492  0.0540
    6PHE     CZ   63   4.872   2.160   4.316  1.9331  0.7164 -0.4484
    6PHE      H   64   5.220   2.276   3.879 -0.0381 -1.0956  0.7552
    6PHE     HA   65   4.942   2.176   3.837  0.4383  0.1117  2.0655
    6PHE    HB2   66   5.010   2.447   3.945  1.1377 -0.2474  1.7229
    6PHE    HB3   67   4.852   2.398   3.900 -0.1097  1.6422 -0.6704
    6PHE    HD1   68   5.101   2.346   4.155  0.1580 -0.7675 -1.5752
    6PHE    HD2   69   4.719   2.220   4.015 -0.8761  0.1103  0.8309
    6PHE    HE1   70   5.067   2.213   4.371 -0.4631  1.2397 -0.8795
    6PHE    HE2   71   4.671   2.124   4.236 -0.8657  0.0626 -1.2505
    6PHE     HZ   72   4.858   2.098   4.403  1.4353  1.1681 -0.1918
    7VAL      N   73   5.073   2.254   3.607 -0.0338  0.1774  0.0943
    7VAL     CA   74   5.121   2.295   3.479  1.2844 -0.9693  0.6442
    7VAL      C   75   5.008   2.354   3.380 -0.3533  0.1838 -0.0351
    7VAL      O   76   5.033   2.446   3.302  0.1024 -0.0373  0.7088
    7VAL     CB   77   5.206   2.193   3.411  0.2424  0.3683 -0.5954
    7VAL    CG1   78   5.120   2.074   3.359  0.3706 -0.0056  0.4522
    7VAL    CG2   79   5.287   2.260   3.301 -0.3890  0.1566  0.4085
    7VAL      H   80   5.118   2.169   3.639  2.0873  0.7837 -0.8970
    7VAL     HA   81   5.181   2.385   3.490 -0.1176  0.2591 -0.7429
    7VAL     HB   82   5.272   2.149   3.486 -1.1953 -1.6541 -0.3545
    7VAL   HG11   83   5.061   2.114   3.276 -0.7207 -0.7759  0.8048
    7VAL   HG12   84   5.187   1.993   3.334  1.2052  0.5974  0.6389
    7VAL   HG13   85   5.050   2.044   3.437  0.8977 -0.6464  0.6933
    7VAL   HG21   86   5.368   2.192   3.273 -0.8806 -0.0013 -0.7627
    7VAL   HG22   87   5.222   2.257   3.213 -0.5046 -1.4939  0.4793
    7VAL   HG23   88   5.336   2.354   3.323  1.4326 -0.4125 -0.7449
    8GLU      N   89   4.882   2.329   3.407  0.3495 -0.5038 -0.7636
    8GLU     CA   90   4.767   2.383   3.342  0.0082 -0.7745  0.1329
    8GLU      C   91   4.750   2.532   3.366 -0.3717 -0.3360  0.6973
    8GLU      O   92   4.684   2.600   3.287 -0.2774  0.5174  0.0682
    8GLU     CB   93   4.641   2.300   3.384  1.1339  1.6181  0.8066
    8GLU     CG   94   4.642   2.150   3.321 -0.9704 -0.7477 -0.7961
    8GLU     CD   95   4.651   2.154   3.168 -0.2422  0.1507  0.8633
    8GLU    OE1   96   4.563   2.207   3.099  0.4521 -0.3878  0.1347
    8GLU    OE2   97   4.754   2.107   3.116 -0.6669  0.3430 -0.3311
    8GLU      H   98   4.869   2.257   3.476  0.4758 -0.0328 -0.2295
    8GLU     HA   99   4.786   2.379   3.235  0.0418 -0.6458  0.1338
    8GLU    HB2  100   4.638   2.293   3.492 -0.5490 -0.5609  0.7519
    8GLU    HB3  101   4.546   2.335   3.342 -0.1960 -1.1374  1.0536
    8GLU    HG2  102   4.729   2.102   3.364 -1.4839  0.4822  2.1210
    8GLU    HG3  103   4.556   2.093   3.356 -0.2963 -1.1188  0.3679
    9MET      N  104   4.811   2.586   3.470 -0.0887 -0.4229  0.7772
    9MET     CA  105   4.790   2.721   3.525  0.9775  0.2335 -0.1434
    9MET      C  106   4.925   2.791   3.534  0.3508 -0.3805 -0.5483
    9MET      O  107   4.929   2.914   3.569  0.5764  0.3669  0.2179
    9MET     CB  108   4.718   2.705   3.662  0.0325  0.0068 -0.9386
    9MET     CG  109   4.618   2.590   3.668 -1.0597  0.0868 -0.2452
    9MET     SD  110   4.531   2.587   3.818 -0.1878 -0.2240 -0.0246
    9MET     CE  111   4.498   2.414   3.837  0.3273  0.0395 -0.2506
    9MET      H  112   4.875   2.519   3.510  0.9361 -0.3839 -0.6521
    9MET     HA  113   4.721   2.771   3.458  0.0083  0.7215  1.1463
    9MET    HB2  114   4.789   2.695   3.744 -0.6292 -0.5114 -0.4047
    9MET    HB3  115   4.657   2.795   3.677 -0.0221 -0.2968  1.5389
    9MET    HG2  116   4.555   2.596   3.579  0.3016 -0.6679 -1.3492
    9MET    HG3  117   4.680   2.499   3.669  0.5309  1.0846 -0.4609
    9MET    HE1  118   4.458   2.366   3.748 -0.6681 -0.7486  0.5813
    9MET    HE2  119   4.588   2.371   3.882  0.2291  0.5990  0.5223
    9MET    HE3  120   4.425   2.404   3.917  0.1007  0.3041 -0.4211
   10VAL      N  121   5.037   2.723   3.517  0.0791  0.2768  0.1559
   10VAL     CA  122   5.165   2.795   3.492 -0.3218 -0.5955 -0.3070
   10VAL      C  123   5.155   2.875   3.355 -0.6709 -0.1820 -0.6659
   10VAL      O  124   5.096   2.820   3.259 -0.0611 -0.0927 -0.4116
   10VAL     CB  125   5.286   2.710   3.512  0.5290  0.5777  0.4255
   10VAL    CG1  126   5.418   2.776   3.468 -0.5662 -0.1071 -0.3086
   10VAL    CG2  127   5.298   2.659   3.661 -0.0045 -1.5666  0.1100
   10VAL      H  128   5.046   2.626   3.492 -0.4265  0.6128 -1.5787
   10VAL     HA  129   5.174   2.870   3.571  1.1227 -1.1209  0.0906
   10VAL     HB  130   5.274   2.625   3.444  0.2778  0.7617  0.2355
   10VAL   HG11  131   5.433   2.792   3.361  2.3042  2.1569  0.1899
   10VAL   HG12  132   5.438   2.870   3.519  0.0875 -0.4582  0.1053
   10VAL   HG13  133   5.505   2.717   3.495 -0.8068 -0.2178  0.2579
   10VAL   HG21  134   5.397   2.616   3.672  0.8874  0.3648  0.5047
   10VAL   HG22  135   5.311   2.746   3.725 -1.0513 -0.4760 -1.0415
   10VAL   HG23  136   5.210   2.605   3.695 -0.9366  0.2049  0.8258
   11ASP      N  137   5.198   3.000   3.363  0.6027  1.2411 -0.0220
   11ASP     CA  138   5.200   3.084   3.241  0.9038  0.3697  0.6307
   11ASP      C  139   5.064   3.103   3.164  1.0929  0.2141  0.2561
   11ASP      O  140   5.052   3.124   3.042 -0.3698  0.5513 -0.1656
   11ASP     CB  141   5.303   3.026   3.142 -1.2860 -0.5073  0.2543
   11ASP     CG  142   5.345   3.125   3.031  0.2837  0.3955 -0.1722
   11ASP    OD1  143   5.367   3.246   3.060  0.4799  0.1636  0.8139
   11ASP    OD2  144   5.379   3.086   2.921 -0.2197 -0.0666  0.0476
   11ASP      H  145   5.260   3.028   3.439  1.2357  1.0554 -0.4513
   11ASP     HA  146   5.230   3.183   3.274 -1.1957  1.0517  0.7385
   11ASP    HB2  147   5.390   2.996   3.201 -1.1325 -0.4179  0.0746
   11ASP    HB3  148   5.275   2.936   3.088  1.5255 -0.7279 -1.2162
   12ASN      N  149   4.962   3.111   3.251  0.2858  0.4876 -0.6172
   12ASN     CA  150   4.826   3.140   3.202  1.1700 -0.0465 -0.8548
   12ASN      C  151   4.788   3.287   3.201  1.1374  0.3442 -0.3547
   12ASN      O  152   4.666   3.309   3.170 -0.7117 -0.4615  0.4985
   12ASN     CB  153   4.719   3.050   3.283 -0.4453 -0.3112 -0.6132
   12ASN     CG  154   4.707   3.092   3.428  0.7816  0.0750 -0.1328
   12ASN    OD1  155   4.791   3.159   3.479  0.3102 -0.0554 -0.7916
   12ASN    ND2  156   4.607   3.035   3.498  0.6282  0.8314 -0.1839
   12ASN      H  157   4.976   3.103   3.350 -0.5249 -1.6953 -0.5718
   12ASN     HA  158   4.817   3.110   3.098  0.0529 -1.1550 -0.4933
   12ASN    HB2  159   4.622   3.051   3.232 -1.1555 -1.1053  0.6237
   12ASN    HB3  160   4.755   2.948   3.273 -0.1173 -0.3243  0.4325
   12ASN   HD21  161   4.611   3.030   3.599 -0.8014 -1.5225 -0.0677
   12ASN   HD22  162   4.546   2.967   3.454  0.8276  0.5026  0.0405
   13LEU      N  163   4.871   3.382   3.242  0.2431  0.3562 -0.0644
   13LEU     CA  164   4.837   3.527   3.239  0.0518 -0.1527  0.1802
   13LEU      C  165   4.919   3.594   3.125  0.1427 -0.3269 -0.7200
   13LEU      O  166   5.039   3.570   3.112  0.5921 -0.2156 -0.1592
   13LEU     CB  167   4.865   3.586   3.381 -0.7871 -0.5600 -0.7433
   13LEU     CG  168   4.796   3.530   3.507  0.3058 -0.0268 -0.1074
   13LEU    CD1  169   4.821   3.627   3.623 -0.0232  0.8505  0.1978
   13LEU    CD2  170   4.645   3.513   3.481 -0.0598 -0.1707 -0.3003
   13LEU      H  171   4.969   3.363   3.254  0.1653 -0.0366 -0.0170
   13LEU     HA  172   4.728   3.534   3.228 -0.0197  0.0634  0.9506
   13LEU    HB2  173   4.973   3.572   3.388 -0.7786 -0.0938  1.2391
   13LEU    HB3  174   4.843   3.692   3.368 -1.4114 -0.6525 -0.5053
   13LEU     HG  175   4.840   3.431   3.522  0.2837  0.0365  0.3872
   13LEU   HD11  176   4.753   3.710   3.611 -0.5218  0.3315 -0.8637
   13LEU   HD12  177   4.791   3.571   3.712 -0.2521  0.2771 -0.2273
   13LEU   HD13  178   4.929   3.640   3.629  0.1584  0.0047 -0.7082
   13LEU   HD21  179   4.586   3.467   3.561 -0.5230  0.1719 -0.4366
   13LEU   HD22  180   4.601   3.612   3.467 -1.1353 -0.5918 -0.0956
   13LEU   HD23  181   4.621   3.456   3.391 -0.1705 -0.8819  0.1624
   14ARG      N  182   4.855   3.695   3.067  0.3837  0.2284  0.2451
   14ARG     CA  183   4.909   3.784   2.956  0.1645  0.4937 -0.6871
   14ARG      C  184   4.866   3.926   3.001  0.3905  0.4204  0.5209
   14ARG      O  185   4.776   3.942   3.078  0.4287  0.4419  0.0320
   14ARG     CB  186   4.857   3.748   2.818  0.0459  0.0462 -0.5435
   14ARG     CG  187   4.919   3.616   2.765 -0.0952  0.2880 -0.2230
   14ARG     CD  188   5.068   3.618   2.742  0.1269  0.6541  0.0793
   14ARG     NE  189   5.116   3.478   2.714 -0.7869  0.3042 -0.0420
   14ARG     CZ  190   5.177   3.387   2.793  0.3432 -0.6070  0.1285
   14ARG    NH1  191   5.236   3.285   2.735  0.4434 -0.1824  0.0860
   14ARG    NH2  192   5.177   3.409   2.919  0.4482  0.2343 -0.1532
   14ARG      H  193   4.758   3.698   3.094  0.6262  0.7436  1.1378
   14ARG     HA  194   5.018   3.777   2.959  0.1296 -0.0856  1.0837
   14ARG    HB2  195   4.748   3.738   2.820  0.1037 -0.6676  0.6218
   14ARG    HB3  196   4.893   3.824   2.749  2.1870 -0.4872 -0.1621
   14ARG    HG2  197   4.901   3.534   2.835 -0.1758  0.5518  0.0719
   14ARG    HG3  198   4.861   3.583   2.679  1.1121 -0.8989 -0.6668
   14ARG    HD2  199   5.093   3.679   2.655 -1.7625 -0.8472 -1.7227
   14ARG    HD3  200   5.112   3.660   2.832 -0.9523  1.4959  0.2621
   14ARG     HE  201   5.113   3.450   2.617  0.8610  0.2181 -0.1226
   14ARG   HH11  202   5.286   3.214   2.786  0.2553 -0.7775 -0.5351
   14ARG   HH12  203   5.248   3.274   2.636  1.0703  0.6443  0.0457
   14ARG   HH21  204   5.221   3.352   2.990  0.3941  0.4524  0.0554
   14ARG   HH22  205   5.139   3.495   2.956 -0.4803 -0.6298  1.0635
   15GLY      N  206   4.922   4.031   2.936  0.1237 -0.3091 -0.4811
   15GLY     CA  207   4.890   4.172   2.956  0.2393 -1.1378  0.4088
   15GLY      C  208   4.991   4.268   2.894  0.0950 -0.2460 -0.3440
   15GLY      O  209   5.094   4.224   2.852 -0.6693 -0.3912 -0.1816
   15GLY      H  210   5.016   4.015   2.901 -0.0253 -1.9364 -0.2482
   15GLY    HA2  211   4.800   4.188   2.897  0.2103 -0.0468  0.7123
   15GLY    HA3  212   4.879   4.196   3.062 -0.9212  0.5152 -0.0108
   16LYS      N  213   4.973   4.404   2.895  0.3248  1.1739  0.2591
   16LYS     CA  214   5.078   4.505   2.874  0.2673  0.4525 -0.3875
   16LYS      C  215   5.109   4.562   3.016 -1.0657  0.4489  0.1149
   16LYS      O  216   5.040   4.570   3.111  0.3961  0.2372 -0.5984
   16LYS     CB  217   5.018   4.608   2.781  0.4705  0.0869 -0.2525
   16LYS     CG  218   4.987   4.582   2.631 -0.5827 -0.3870 -0.3911
   16LYS     CD  219   5.089   4.512   2.549 -0.6941 -0.3850  0.0444
   16LYS     CE  220   5.037   4.512   2.407  0.1619 -0.6187  0.7006
   16LYS     NZ  221   4.916   4.434   2.372  0.0755  0.4900  0.0512
   16LYS      H  222   4.881   4.435   2.925 -0.5098  0.0236 -0.8708
   16LYS     HA  223   5.163   4.461   2.821  0.5488  0.8156 -0.2476
   16LYS    HB2  224   4.929   4.655   2.824  0.0587  0.7105 -1.6596
   16LYS    HB3  225   5.092   4.689   2.785  2.0210 -1.2277  1.3441
   16LYS    HG2  226   4.894   4.528   2.617 -0.3159 -0.9862  0.0176
   16LYS    HG3  227   4.949   4.670   2.580 -1.5973 -0.2585  0.5283
   16LYS    HD2  228   5.181   4.570   2.543 -1.2336  0.4466 -0.6444
   16LYS    HD3  229   5.107   4.408   2.578  1.2564 -0.1346 -0.0316
   16LYS    HE2  230   5.019   4.618   2.386 -0.4984 -0.8977 -0.2874
   16LYS    HE3  231   5.122   4.489   2.344 -0.4553  0.6360 -0.7295
   16LYS    HZ1  232   4.923   4.355   2.434  0.8565 -0.4175 -1.1215
   16LYS    HZ2  233   4.833   4.489   2.392 -0.3781 -0.0479 -0.2697
   16LYS    HZ3  234   4.917   4.395   2.279  0.2757 -0.2809  0.3607
   17SER      N  235   5.243   4.587   3.021  0.4472  0.0019  0.3282
   17SER     CA  236   5.312   4.643   3.136 -0.9598  0.0088 -0.4051
   17SER      C  237   5.242   4.769   3.183 -0.2689  0.1968 -0.5986
   17SER      O  238   5.231   4.871   3.113 -0.5861  0.0893  0.5085
   17SER     CB  239   5.462   4.679   3.097  0.2238 -1.2864 -0.3881
   17SER     OG  240   5.526   4.729   3.215  1.0844 -0.1334 -0.1370
   17SER      H  241   5.303   4.571   2.941 -0.0717  0.3063 -0.1382
   17SER     HA  242   5.316   4.577   3.223 -0.0672 -0.8696 -1.0636
   17SER    HB2  243   5.521   4.598   3.055  0.2587 -0.7915 -1.3491
   17SER    HB3  244   5.455   4.763   3.028 -0.1224 -0.4895  0.5689
   17SER     HG  245   5.546   4.652   3.269  1.6496 -0.9827 -1.4478
   18GLY      N  246   5.192   4.761   3.308 -0.6195 -1.2618 -0.5712
   18GLY     CA  247   5.111   4.871   3.377  0.1311  0.2355  0.3822
   18GLY      C  248   4.959   4.868   3.346 -0.0121  0.5853 -0.1538
   18GLY      O  249   4.891   4.954   3.399 -0.0002  0.6828  0.3227
   18GLY      H  250   5.201   4.674   3.358 -0.3480  0.1593  2.2586
   18GLY    HA2  251   5.113   4.847   3.483  0.0271  0.7381  0.5050
   18GLY    HA3  252   5.160   4.967   3.360 -0.2314  0.4805  0.6962
   19GLN      N  253   4.905   4.778   3.261 -0.1073  0.9438 -0.5648
   19GLN     CA  254   4.766   4.778   3.211  0.5724 -0.6628  0.1794
   19GLN      C  255   4.673   4.665   3.255 -0.0505 -0.1713 -0.7770
   19GLN      O  256   4.567   4.656   3.200  0.5374 -0.5076 -0.4639
   19GLN     CB  257   4.773   4.796   3.062  0.8581  0.7226  1.4388
   19GLN     CG  258   4.866   4.908   3.012 -0.0266 -0.3545  0.0008
   19GLN     CD  259   4.846   4.952   2.867 -0.6175  0.2692 -0.7119
   19GLN    OE1  260   4.781   4.884   2.792 -0.2150 -0.3076 -0.2795
   19GLN    NE2  261   4.896   5.066   2.836  0.1544 -0.7250  0.4241
   19GLN      H  262   4.961   4.717   3.204 -0.3522 -0.3089  0.4275
   19GLN     HA  263   4.718   4.865   3.256 -0.5411 -1.0217 -0.2617
   19GLN    HB2  264   4.801   4.702   3.014  1.2625  1.7612 -0.5631
   19GLN    HB3  265   4.668   4.812   3.037  1.1253  1.0555  0.4639
   19GLN    HG2  266   4.855   4.992   3.081 -0.6002 -0.2836 -0.1706
   19GLN    HG3  267   4.966   4.865   3.024  0.3900  0.5207 -0.1792
   19GLN   HE21  268   4.885   5.106   2.744 -1.2681 -0.6184  0.6037
   19GLN   HE22  269   4.953   5.115   2.903 -0.2937  0.5335 -0.0499
   20GLY      N  270   4.715   4.587   3.357 -0.0000  0.7234  0.1503
   20GLY     CA  271   4.636   4.484   3.412 -0.1565  0.4377  0.7446
   20GLY      C  272   4.668   4.356   3.337  0.4792 -0.6421 -0.4904
   20GLY      O  273   4.646   4.352   3.215  0.0260  0.2358 -0.1156
   20GLY      H  274   4.805   4.610   3.397  1.0416  0.0095 -1.5613
   20GLY    HA2  275   4.658   4.461   3.516 -0.4626 -1.1766  0.5101
   20GLY    HA3  276   4.528   4.500   3.412 -0.2976 -0.4281  1.0226
   21TYR      N  277   4.702   4.251   3.417  0.1699 -0.5969 -0.0588
   21TYR     CA  278   4.723   4.115   3.367  0.5981 -0.2414  0.1394
   21TYR      C  279   4.592   4.035   3.367  0.6959 -0.5037  0.4972
   21TYR      O  280   4.523   4.023   3.468  0.2541 -0.3894 -0.6237
   21TYR     CB  281   4.830   4.034   3.445  0.8058  0.0246 -0.9855
   21TYR     CG  282   4.971   4.090   3.449 -0.1414  0.2442 -1.1045
   21TYR    CD1  283   5.005   4.196   3.539 -0.4576  0.3792  0.2704
   21TYR    CD2  284   5.074   4.015   3.390  0.2253  0.1558 -0.1624
   21TYR    CE1  285   5.140   4.226   3.552  0.6263 -0.1952  0.4067
   21TYR    CE2  286   5.207   4.038   3.409 -0.6380 -0.3467  0.2846
   21TYR     CZ  287   5.238   4.154   3.485  0.4627 -0.3631 -0.1637
   21TYR     OH  288   5.364   4.185   3.501 -0.1586 -0.2431 -0.6644
   21TYR      H  289   4.707   4.261   3.517  0.6067 -0.4945 -0.0888
   21TYR     HA  290   4.758   4.123   3.264 -2.0687  2.5201 -0.8263
   21TYR    HB2  291   4.777   4.026   3.540 -1.4465 -0.2854 -2.1219
   21TYR    HB3  292   4.827   3.931   3.410  0.1228 -0.2580 -0.1678
   21TYR    HD1  293   4.928   4.249   3.593 -1.0996  1.3770 -1.4758
   21TYR    HD2  294   5.047   3.932   3.328  0.5795  0.7969 -1.2169
   21TYR    HE1  295   5.162   4.309   3.617 -0.0888  0.1878  0.1842
   21TYR    HE2  296   5.286   3.981   3.363  0.5890  0.5825  1.1245
   21TYR     HH  297   5.391   4.255   3.561 -0.8084 -0.6657  0.1753
   22TYR      N  298   4.559   3.978   3.252  0.5090 -0.3097  0.7926
   22TYR     CA  299   4.448   3.893   3.225  0.9534 -0.7492  1.4464
   22TYR      C  300   4.469   3.747   3.195  1.2740  0.6668  0.1765
   22TYR      O  301   4.567   3.695   3.142  0.2354 -0.5208 -0.2079
   22TYR     CB  302   4.380   3.972   3.101 -0.4311 -0.4184  0.1367
   22TYR     CG  303   4.458   3.973   2.975  0.3316  0.3828  0.3912
   22TYR    CD1  304   4.457   3.860   2.890  0.3328 -0.9866  0.2836
   22TYR    CD2  305   4.517   4.095   2.927 -0.7562  1.0042 -0.3270
   22TYR    CE1  306   4.519   3.860   2.766 -0.5537 -0.7107  0.2042
   22TYR    CE2  307   4.571   4.095   2.798 -1.2596  0.4433 -0.2966
   22TYR     CZ  308   4.582   3.981   2.720 -0.0000  0.0574  0.3806
   22TYR     OH  309   4.652   3.982   2.598  0.1899 -0.3154  0.1896
   22TYR      H  310   4.623   3.995   3.176  0.7432 -0.8788  0.8525
   22TYR     HA  311   4.376   3.904   3.305 -0.8147 -0.5831 -0.0352
   22TYR    HB2  312   4.290   3.912   3.084 -0.3410 -0.5350  0.0639
   22TYR    HB3  313   4.365   4.078   3.122  0.5685 -0.4056  0.9704
   22TYR    HD1  314   4.411   3.766   2.918 -0.3350 -0.4376  1.1334
   22TYR    HD2  315   4.525   4.174   3.000 -0.8511  1.4740 -0.8173
   22TYR    HE1  316   4.524   3.777   2.697 -0.4355 -0.1308 -0.5087
   22TYR    HE2  317   4.617   4.184   2.758  0.0566 -0.3786 -0.7124
   22TYR     HH  318   4.672   3.892   2.570 -0.7187 -0.3025 -0.6491
   23VAL      N  319   4.361   3.675   3.232 -0.1252 -0.7944 -0.3464
   23VAL     CA  320   4.339   3.533   3.207 -0.2727 -0.1514 -0.0914
   23VAL      C  321   4.244   3.520   3.090  0.3114  0.1746  0.3984
   23VAL      O  322   4.145   3.582   3.085  0.0671 -0.0253 -0.2559
   23VAL     CB  323   4.290   3.473   3.345  0.1612  0.1826  0.3530
   23VAL    CG1  324   4.152   3.525   3.386  0.9559 -0.9856 -1.2668
   23VAL    CG2  325   4.280   3.321   3.316  1.7053 -0.5252 -0.1544
   23VAL      H  326   4.288   3.723   3.283 -1.1637 -1.2702 -1.3002
   23VAL     HA  327   4.434   3.486   3.179  0.1154  0.1803  0.6091
   23VAL     HB  328   4.366   3.506   3.416  0.3658 -0.0447  0.2428
   23VAL   HG11  329   4.114   3.482   3.479 -0.2923  2.5203  0.1968
   23VAL   HG12  330   4.143   3.631   3.407 -1.3444 -1.0467 -1.3699
   23VAL   HG13  331   4.085   3.490   3.307 -0.5264 -1.6719  0.1704
   23VAL   HG21  332   4.264   3.275   3.414  1.7550  0.7892  0.5189
   23VAL   HG22  333   4.189   3.300   3.260  0.9989  0.1125  0.6994
   23VAL   HG23  334   4.367   3.287   3.260  0.4749 -1.6200 -1.5470
   24GLU      N  335   4.270   3.436   2.995  0.2798  0.0950  0.1418
   24GLU     CA  336   4.169   3.389   2.899  0.0373  0.6557  0.1310
   24GLU      C  337   4.079   3.280   2.954  0.0676 -0.2244 -0.0759
   24GLU      O  338   4.129   3.177   2.997 -0.3640 -0.3339  0.1680
   24GLU     CB  339   4.249   3.347   2.773  0.2868  0.5751 -0.5030
   24GLU     CG  340   4.172   3.266   2.667 -0.2612 -0.4285 -0.6842
   24GLU     CD  341   4.279   3.248   2.559  0.0469 -0.3151  0.1508
   24GLU    OE1  342   4.289   3.334   2.471 -0.0696 -0.0847  0.1512
   24GLU    OE2  343   4.352   3.147   2.566 -0.3194  0.0957  0.2868
   24GLU      H  344   4.358   3.387   3.004  0.2477  0.1956  1.4358
   24GLU     HA  345   4.095   3.463   2.869 -1.2078 -1.2812 -2.5497
   24GLU    HB2  346   4.284   3.443   2.736  0.1171  0.4160 -1.1028
   24GLU    HB3  347   4.341   3.294   2.797  0.2168 -0.2477 -1.8390
   24GLU    HG2  348   4.133   3.170   2.701  0.7459 -0.6460 -0.0529
   24GLU    HG3  349   4.107   3.340   2.620  1.0237  1.2801  0.0111
   25MET      N  350   3.948   3.298   2.956 -0.0583 -0.0757  0.2420
   25MET     CA  351   3.854   3.212   3.026  0.3337  0.4796  0.4414
   25MET      C  352   3.713   3.210   2.961  0.0254  0.3908  0.1539
   25MET      O  353   3.674   3.300   2.886 -0.4181  0.0578 -0.0644
   25MET     CB  354   3.843   3.243   3.173  0.6024  0.6512 -0.1163
   25MET     CG  355   3.820   3.394   3.200  0.5137  0.4435 -0.2457
   25MET     SD  356   3.830   3.440   3.379  0.0002  0.0362  0.1224
   25MET     CE  357   3.684   3.360   3.422  1.1097 -0.9160 -0.6039
   25MET      H  358   3.918   3.386   2.916  0.8030  0.1960  0.1677
   25MET     HA  359   3.887   3.110   3.010  1.1285  0.7739  0.0877
   25MET    HB2  360   3.757   3.185   3.205 -0.1439  0.7390 -1.7444
   25MET    HB3  361   3.936   3.211   3.219  0.4994 -0.1185 -0.4179
   25MET    HG2  362   3.895   3.458   3.153  1.3346 -0.2069  0.1321
   25MET    HG3  363   3.723   3.424   3.160 -0.5330 -1.3324  0.7116
   25MET    HE1  364   3.601   3.375   3.354 -0.0814 -1.1104  0.7207
   25MET    HE2  365   3.708   3.254   3.434 -1.4531 -1.5855 -0.1775
   25MET    HE3  366   3.653   3.400   3.518  0.4964  0.1607 -1.2142
   26THR      N  367   3.633   3.109   2.990 -0.2328  0.5367 -0.4642
   26THR     CA  368   3.521   3.064   2.905  0.1223 -0.6797 -0.6831
   26THR      C  369   3.383   3.094   2.980 -0.4686  0.5565  0.1758
   26THR      O  370   3.378   3.071   3.104  1.3345  0.2481  0.0005
   26THR     CB  371   3.538   2.925   2.849 -0.6578  0.4261 -0.1001
   26THR    OG1  372   3.531   2.827   2.950  0.5273  0.1621 -0.0206
   26THR    CG2  373   3.666   2.900   2.774 -0.8321  0.1298 -0.5577
   26THR      H  374   3.657   3.044   3.064 -0.3601 -0.9892 -1.6763
   26THR     HA  375   3.539   3.136   2.825 -0.5570  1.4418  0.8651
   26THR     HB  376   3.453   2.901   2.785 -0.8411  0.2059  0.2184
   26THR    HG1  377   3.551   2.875   3.031 -0.5024  0.2952  0.1838
   26THR   HG21  378   3.665   2.792   2.760  0.7656 -0.2181  1.2510
   26THR   HG22  379   3.682   2.939   2.674 -0.3581  0.3939 -0.3816
   26THR   HG23  380   3.752   2.921   2.837  0.0187 -0.1194 -1.5830
   27VAL      N  381   3.278   3.125   2.907 -0.6801 -0.6534 -0.2269
   27VAL     CA  382   3.148   3.168   2.969  0.4095 -0.5167 -0.2895
   27VAL      C  383   3.034   3.134   2.881  1.1350  0.8639  0.0428
   27VAL      O  384   3.045   3.130   2.755  0.8178 -0.5833  0.0215
   27VAL     CB  385   3.138   3.324   2.982 -0.4569  0.0119  0.4626
   27VAL    CG1  386   3.228   3.383   3.094  0.5493  0.5454  0.6777
   27VAL    CG2  387   3.193   3.398   2.849  0.1825  0.0540 -0.0264
   27VAL      H  388   3.294   3.137   2.808 -0.0867 -0.7406 -0.1499
   27VAL     HA  389   3.138   3.130   3.071  0.1102 -0.9902 -0.4920
   27VAL     HB  390   3.035   3.355   3.000 -0.3429 -0.0627  1.3614
   27VAL   HG11  391   3.224   3.492   3.091  1.1991  0.5667 -0.2258
   27VAL   HG12  392   3.196   3.341   3.190 -0.6144 -0.3738 -0.0723
   27VAL   HG13  393   3.334   3.365   3.073  0.7202  1.2562  0.8466
   27VAL   HG21  394   3.301   3.387   2.846  0.2572  0.2313  1.1067
   27VAL   HG22  395   3.151   3.355   2.758 -1.6241  0.0127  0.7410
   27VAL   HG23  396   3.176   3.506   2.861 -1.4889 -0.1237 -0.2135
   28GLY      N  397   2.924   3.086   2.939  1.3183  0.0068 -0.3106
   28GLY     CA  398   2.802   3.031   2.868 -0.4328 -0.2486 -0.0633
   28GLY      C  399   2.809   2.889   2.820  0.2114 -0.3676  0.3812
   28GLY      O  400   2.911   2.829   2.828 -0.4857 -0.4072 -0.2978
   28GLY      H  401   2.906   3.078   3.038 -1.2633 -0.7184 -0.7024
   28GLY    HA2  402   2.716   3.043   2.934  0.3761 -1.3057  1.3029
   28GLY    HA3  403   2.789   3.091   2.779  1.7926  1.1485  0.3797
   29SER      N  404   2.690   2.842   2.771 -0.8367  0.0359  0.4935
   29SER     CA  405   2.678   2.706   2.706 -0.6398 -0.4069 -0.0625
   29SER      C  406   2.606   2.716   2.568 -0.6265  0.0711  0.3953
   29SER      O  407   2.491   2.767   2.565 -0.1860  0.3661  0.6434
   29SER     CB  408   2.596   2.625   2.798  0.0489  0.4113  0.0035
   29SER     OG  409   2.658   2.609   2.928  0.3563  0.7965  0.1903
   29SER      H  410   2.608   2.899   2.768 -1.2909 -0.5019 -1.9753
   29SER     HA  411   2.780   2.670   2.701 -0.2204  0.5293  0.9830
   29SER    HB2  412   2.497   2.670   2.808 -0.4562 -0.2945 -1.3109
   29SER    HB3  413   2.596   2.525   2.754  2.0583  1.0624 -1.7849
   29SER     HG  414   2.625   2.680   2.983 -1.3769  0.7329 -0.6567
   30PRO      N  415   2.669   2.695   2.452 -0.4835  0.1859 -1.1863
   30PRO     CA  416   2.815   2.658   2.446  0.3802  0.1047  0.9274
   30PRO      C  417   2.901   2.773   2.483  0.2988  0.1436 -0.5616
   30PRO      O  418   2.850   2.879   2.520  0.9329 -0.3130  0.1960
   30PRO     CB  419   2.825   2.622   2.293 -0.1943  0.2349  0.2216
   30PRO     CG  420   2.742   2.720   2.226  0.9879 -0.6695  0.7869
   30PRO     CD  421   2.627   2.742   2.326 -0.1853 -0.8858 -0.2727
   30PRO     HA  422   2.838   2.576   2.514  0.7845  0.0902  0.7801
   30PRO    HB2  423   2.927   2.622   2.254 -0.3203 -0.2452 -0.1229
   30PRO    HB3  424   2.788   2.521   2.275 -0.7484  0.2997  0.9356
   30PRO    HG2  425   2.787   2.818   2.218 -0.8428  0.2796  0.9997
   30PRO    HG3  426   2.696   2.689   2.131 -0.4945 -0.2766  1.3174
   30PRO    HD2  427   2.540   2.688   2.289 -0.7878 -0.6505  0.7311
   30PRO    HD3  428   2.607   2.849   2.329  1.0608 -0.6194 -0.4280
   31PRO      N  429   3.035   2.754   2.495  0.3755  0.1105 -0.7183
   31PRO     CA  430   3.126   2.859   2.550 -0.0884 -0.2042 -0.6454
   31PRO      C  431   3.168   2.963   2.445  0.3922 -1.3398 -0.4937
   31PRO      O  432   3.211   2.938   2.333  0.4453 -0.0087 -0.2349
   31PRO     CB  433   3.237   2.776   2.605  0.0284 -0.0318 -0.5308
   31PRO     CG  434   3.251   2.649   2.519  0.3173  0.4036  1.0028
   31PRO     CD  435   3.106   2.629   2.480  0.5956  0.7028  0.3543
   31PRO     HA  436   3.079   2.901   2.638  0.3028 -0.6770 -0.1945
   31PRO    HB2  437   3.326   2.839   2.596 -0.2701  0.4631 -0.0447
   31PRO    HB3  438   3.219   2.742   2.706  1.5549 -1.1538 -0.5586
   31PRO    HG2  439   3.318   2.666   2.434 -0.8873 -0.6578 -0.2706
   31PRO    HG3  440   3.285   2.566   2.581 -0.1231 -0.3869  0.2425
   31PRO    HD2  441   3.103   2.615   2.372 -0.2408  2.6833  0.0419
   31PRO    HD3  442   3.059   2.548   2.537  0.6034  0.9429  0.7069
   32GLN      N  443   3.148   3.092   2.491 -0.3945  0.4733 -0.6536
   32GLN     CA  444   3.229   3.207   2.449  0.1076  0.9376  0.0888
   32GLN      C  445   3.359   3.208   2.534 -0.2819 -0.7855  0.3360
   32GLN      O  446   3.376   3.136   2.635  0.2902  0.1883 -0.3195
   32GLN     CB  447   3.148   3.337   2.430  0.6003 -0.2928 -0.6336
   32GLN     CG  448   2.998   3.323   2.387 -0.1561  0.4297 -0.4319
   32GLN     CD  449   2.916   3.420   2.466  0.3927 -0.2636 -0.1918
   32GLN    OE1  450   2.951   3.535   2.496 -0.2462 -0.0097  0.2738
   32GLN    NE2  451   2.792   3.387   2.500 -0.4348 -0.6305  0.2342
   32GLN      H  452   3.088   3.101   2.572  0.0783 -0.3201 -0.1912
   32GLN     HA  453   3.262   3.175   2.350  0.8702 -2.1583  1.1084
   32GLN    HB2  454   3.168   3.387   2.525  0.7502 -0.8800 -0.3519
   32GLN    HB3  455   3.198   3.389   2.348  2.5845 -1.1288 -0.0674
   32GLN    HG2  456   2.989   3.341   2.280  0.3357 -0.6019 -0.6700
   32GLN    HG3  457   2.972   3.220   2.413  0.0861  0.5513  0.3664
   32GLN   HE21  458   2.735   3.459   2.542  0.5878  0.1335  0.3878
   32GLN   HE22  459   2.764   3.297   2.464  1.3720 -0.8145 -0.9765
   33THR      N  460   3.453   3.296   2.494 -0.1857 -0.1602 -0.3766
   33THR     CA  461   3.581   3.313   2.559  0.4026  0.0520 -0.0691
   33THR      C  462   3.609   3.463   2.574  0.3459 -0.2518 -0.2364
   33THR      O  463   3.610   3.532   2.474 -0.2559 -0.0971  0.7464
   33THR     CB  464   3.691   3.249   2.482 -0.6941 -0.8510  0.0487
   33THR    OG1  465   3.664   3.112   2.457  0.8424  0.1321  0.2585
   33THR    CG2  466   3.815   3.238   2.573 -0.1268  0.2278  0.8340
   33THR      H  467   3.430   3.354   2.414  1.0007  0.3115 -0.4172
   33THR     HA  468   3.582   3.266   2.657 -0.4436 -1.5443 -0.7482
   33THR     HB  469   3.721   3.302   2.391 -0.0647 -0.5960  0.3857
   33THR    HG1  470   3.594   3.101   2.392  1.3020 -1.1141 -0.0864
   33THR   HG21  471   3.806   3.160   2.649 -0.5921  0.0797  0.6326
   33THR   HG22  472   3.903   3.220   2.512 -0.7837 -1.1353  0.2067
   33THR   HG23  473   3.850   3.333   2.614 -0.4576  0.8070 -0.1626
   34LEU      N  474   3.657   3.506   2.691 -0.3097 -0.1046  0.4873
   34LEU     CA  475   3.699   3.642   2.714  0.4407  0.4259  0.2000
   34LEU      C  476   3.834   3.645   2.778  0.1454 -0.4125 -0.2596
   34LEU      O  477   3.881   3.551   2.843 -0.0159 -0.4911 -0.1907
   34LEU     CB  478   3.592   3.706   2.797  0.6363 -0.1732 -0.1703
   34LEU     CG  479   3.451   3.708   2.741  0.2058 -0.8249  0.5740
   34LEU    CD1  480   3.355   3.766   2.839 -0.0883 -0.4092 -0.0194
   34LEU    CD2  481   3.433   3.779   2.607 -0.0466 -0.3200  1.6529
   34LEU      H  482   3.692   3.437   2.756 -0.7380 -0.4109  0.3962
   34LEU     HA  483   3.704   3.686   2.615  0.1764  0.1135  0.0464
   34LEU    HB2  484   3.595   3.649   2.890 -0.0482  0.1592  0.0664
   34LEU    HB3  485   3.619   3.811   2.813  0.6871 -0.1488 -0.4083
   34LEU     HG  486   3.421   3.604   2.724  0.4350 -0.6976 -0.8667
   34LEU   HD11  487   3.367   3.733   2.942 -2.4790 -0.4343  0.3730
   34LEU   HD12  488   3.353   3.875   2.840 -0.7613 -0.3857  1.3634
   34LEU   HD13  489   3.255   3.736   2.807 -0.0006 -0.1191 -0.5896
   34LEU   HD21  490   3.383   3.709   2.540  1.4209  0.2937 -0.2641
   34LEU   HD22  491   3.369   3.867   2.615 -0.6485 -0.4877 -0.2223
   34LEU   HD23  492   3.526   3.807   2.558 -1.1392 -0.0148 -0.5310
   35ASN      N  493   3.900   3.761   2.767  0.1116  0.4750 -0.6694
   35ASN     CA  494   4.028   3.793   2.832  0.1364  0.1394 -1.0414
   35ASN      C  495   3.992   3.880   2.952 -0.3704 -0.0058  0.4251
   35ASN      O  496   3.945   3.993   2.934  0.1115  0.9459  0.0047
   35ASN     CB  497   4.124   3.862   2.740  0.0972 -0.6515  0.4441
   35ASN     CG  498   4.201   3.777   2.639 -0.5112  0.1595 -0.3245
   35ASN    OD1  499   4.209   3.656   2.640 -1.0074  0.0129 -0.1549
   35ASN    ND2  500   4.249   3.848   2.538 -0.2986  0.2480  0.1877
   35ASN      H  501   3.860   3.837   2.713 -0.1098  0.2035 -0.8931
   35ASN     HA  502   4.078   3.702   2.867 -1.1683 -0.3209 -0.2222
   35ASN    HB2  503   4.071   3.942   2.687 -0.1377 -0.8374  0.3953
   35ASN    HB3  504   4.197   3.926   2.790 -2.4798  1.4889  2.0949
   35ASN   HD21  505   4.306   3.799   2.470  0.1593  0.3892  0.4648
   35ASN   HD22  506   4.252   3.949   2.532  0.0475  0.2066 -0.6899
   36ILE      N  507   4.006   3.834   3.070 -0.2682  0.3609 -0.9606
   36ILE     CA  508   3.958   3.896   3.193  0.0126  0.1009  0.9951
   36ILE      C  509   4.073   3.937   3.286 -0.0930  0.4313  0.1092
   36ILE      O  510   4.154   3.858   3.329  0.3676  0.2530  0.5048
   36ILE     CB  511   3.857   3.789   3.255 -0.7130 -0.7484 -0.0138
   36ILE    CG1  512   3.743   3.738   3.165 -0.8942  0.1197 -0.0016
   36ILE    CG2  513   3.801   3.826   3.397 -0.3997  1.1607  0.4366
   36ILE    CD1  514   3.642   3.845   3.119 -0.4915 -0.2009  0.0570
   36ILE      H  515   4.048   3.743   3.084 -1.3391 -0.0505 -0.1144
   36ILE     HA  516   3.908   3.990   3.167  0.0847  0.2887  1.5040
   36ILE     HB  517   3.931   3.712   3.276  0.3616  0.1528 -0.3472
   36ILE   HG12  518   3.796   3.692   3.081  0.6911 -0.1544  1.0706
   36ILE   HG13  519   3.695   3.660   3.224 -1.0077  0.5958  0.5429
   36ILE   HG21  520   3.730   3.748   3.427  0.5476 -0.3009 -0.8220
   36ILE   HG22  521   3.889   3.819   3.460 -0.1124 -1.7907 -0.0038
   36ILE   HG23  522   3.761   3.927   3.398 -1.4449  0.7918 -0.3050
   36ILE   HD11  523   3.598   3.901   3.201  0.4643  1.4159 -0.4549
   36ILE   HD12  524   3.685   3.923   3.056 -0.3127  0.3146  0.8029
   36ILE   HD13  525   3.570   3.789   3.058  0.1718 -0.5761 -0.4170
   37LEU      N  526   4.090   4.072   3.312  0.6792  1.3578 -0.0316
   37LEU     CA  527   4.185   4.119   3.410 -0.8193 -0.1788  0.3597
   37LEU      C  528   4.162   4.046   3.543 -0.5241 -0.1334 -0.0180
   37LEU      O  529   4.044   4.030   3.583  0.1823 -0.0189  0.1622
   37LEU     CB  530   4.157   4.269   3.418  0.7027 -0.2187 -0.1646
   37LEU     CG  531   4.261   4.351   3.489 -0.0400 -0.4692 -0.1755
   37LEU    CD1  532   4.239   4.495   3.452  1.0834 -1.3402 -0.2097
   37LEU    CD2  533   4.271   4.325   3.638  0.0603 -0.5249 -0.3416
   37LEU      H  534   4.010   4.134   3.301  0.2506  0.8412  0.0804
   37LEU     HA  535   4.289   4.105   3.378 -0.1626  0.5637  1.9465
   37LEU    HB2  536   4.138   4.307   3.318  0.2850  0.2764  0.0962
   37LEU    HB3  537   4.059   4.280   3.466 -0.0194 -0.1603 -1.5514
   37LEU     HG  538   4.356   4.324   3.443 -0.0884  0.2747 -0.7615
   37LEU   HD11  539   4.271   4.509   3.349 -0.2054 -1.0026 -0.6048
   37LEU   HD12  540   4.134   4.519   3.471  1.3798  0.2005 -0.2526
   37LEU   HD13  541   4.293   4.569   3.511 -0.4720  0.5708 -0.9276
   37LEU   HD21  542   4.183   4.288   3.690  0.6629  0.4890  1.5944
   37LEU   HD22  543   4.354   4.259   3.662 -0.3933 -0.8152  0.5388
   37LEU   HD23  544   4.301   4.419   3.684 -0.7915 -0.5541  0.3170
   38VAL      N  545   4.266   4.004   3.619  0.2858  0.5113 -0.0490
   38VAL     CA  546   4.252   3.962   3.763 -0.4452  0.2774  0.7099
   38VAL      C  547   4.285   4.062   3.876 -0.0806 -0.5788  0.6208
   38VAL      O  548   4.395   4.123   3.876  0.9108  0.3149 -0.0551
   38VAL     CB  549   4.319   3.827   3.783 -0.3738  0.6198 -0.5688
   38VAL    CG1  550   4.254   3.706   3.719  0.1390 -0.0481  0.5118
   38VAL    CG2  551   4.473   3.823   3.754  0.0893  1.3829  0.1344
   38VAL      H  552   4.356   4.013   3.575  0.2969  1.0530  0.0661
   38VAL     HA  553   4.144   3.948   3.766 -0.7064  0.8971 -1.6866
   38VAL     HB  554   4.309   3.804   3.889 -1.9270  0.3983 -0.7246
   38VAL   HG11  555   4.154   3.689   3.759  0.2205 -1.0639  0.3340
   38VAL   HG12  556   4.252   3.728   3.612  1.4680  0.3365  0.5326
   38VAL   HG13  557   4.310   3.617   3.747  0.1803  0.1498  1.0804
   38VAL   HG21  558   4.526   3.901   3.809  1.1842  1.5439 -1.0514
   38VAL   HG22  559   4.514   3.726   3.781 -1.0469  0.8062 -0.1209
   38VAL   HG23  560   4.495   3.835   3.648  0.2385  1.2576  0.1496
   39ASP      N  561   4.197   4.086   3.969  0.5316  0.2108  0.1685
   39ASP     CA  562   4.185   4.198   4.061 -0.0053  0.5157 -0.3639
   39ASP      C  563   4.152   4.162   4.207 -0.2926  0.8951  1.6669
   39ASP      O  564   4.040   4.143   4.243  0.4179 -0.2867 -0.2151
   39ASP     CB  565   4.080   4.296   4.001 -0.2673 -0.6806 -0.4964
   39ASP     CG  566   4.086   4.429   4.089  0.1300  0.1930 -0.3429
   39ASP    OD1  567   3.986   4.502   4.087  0.3738  0.4676  0.0732
   39ASP    OD2  568   4.178   4.460   4.168 -0.2498 -0.0595 -0.1006
   39ASP      H  569   4.116   4.026   3.967  0.9327 -0.3939 -1.3722
   39ASP     HA  570   4.282   4.247   4.060  0.1930  0.1388 -0.1075
   39ASP    HB2  571   4.097   4.325   3.897 -1.8174  0.1722 -0.5762
   39ASP    HB3  572   3.978   4.260   4.011 -0.0692 -0.9720  0.7444
   40THR      N  573   4.258   4.169   4.283 -0.2799 -0.4899 -1.2943
   40THR     CA  574   4.239   4.155   4.427  0.2849 -0.3266  0.3041
   40THR      C  575   4.189   4.291   4.496  0.4110 -0.1043 -0.3333
   40THR      O  576   4.167   4.300   4.617  0.0256  0.6573 -0.6286
   40THR     CB  577   4.370   4.110   4.496  0.5471 -0.3232 -0.2770
   40THR    OG1  578   4.481   4.198   4.500  0.5465 -0.6855  0.1387
   40THR    CG2  579   4.409   3.970   4.443 -0.0782  0.7654  0.0722
   40THR      H  580   4.350   4.186   4.247  0.5532  0.0122  0.7609
   40THR     HA  581   4.155   4.089   4.445 -1.2128  1.5211  0.7255
   40THR     HB  582   4.342   4.088   4.599 -0.7024 -0.4088 -0.5990
   40THR    HG1  583   4.482   4.241   4.586  1.5763  0.3344 -0.3277
   40THR   HG21  584   4.471   3.927   4.522  1.0377  1.2988 -0.4592
   40THR   HG22  585   4.330   3.896   4.428  1.4954 -1.0120 -0.1665
   40THR   HG23  586   4.463   3.987   4.349  1.0748 -0.0357  0.5484
   41GLY      N  587   4.168   4.405   4.425 -0.1403  0.1124 -0.2711
   41GLY     CA  588   4.098   4.535   4.466 -1.3508  0.7662  0.6024
   41GLY      C  589   3.950   4.545   4.453 -0.1182  0.1628 -0.1497
   41GLY      O  590   3.898   4.656   4.481 -0.5128 -0.0722  0.4160
   41GLY      H  591   4.183   4.403   4.325  0.3354 -0.0912 -0.1966
   41GLY    HA2  592   4.116   4.555   4.571 -0.7568 -1.2123  0.9704
   41GLY    HA3  593   4.125   4.614   4.396  0.7231 -0.0928  0.2862
   42SER      N  594   3.884   4.447   4.399  0.9783 -0.0059  0.2435
   42SER     CA  595   3.735   4.452   4.371 -0.4960 -0.4879 -0.8845
   42SER      C  596   3.675   4.304   4.389  0.1100 -0.2097  0.2635
   42SER      O  597   3.750   4.209   4.396 -0.0365  0.3427 -0.3458
   42SER     CB  598   3.701   4.514   4.240  0.0327  0.6953  0.9385
   42SER     OG  599   3.740   4.425   4.135  0.1639 -0.3421 -0.2063
   42SER      H  600   3.925   4.358   4.375 -0.7168 -0.5164 -1.2527
   42SER     HA  601   3.687   4.508   4.452  1.2176  0.1317 -0.2069
   42SER    HB2  602   3.592   4.521   4.235 -0.1246 -0.6632  1.3992
   42SER    HB3  603   3.746   4.612   4.229  0.4481  0.7050  2.3004
   42SER     HG  604   3.831   4.451   4.118 -0.0392  0.6113  0.0535
   43SER      N  605   3.543   4.295   4.401  0.1941 -0.5821 -0.0866
   43SER     CA  606   3.478   4.170   4.422  1.0129  0.0342  0.1212
   43SER      C  607   3.352   4.151   4.329  0.1695  0.0029  0.4471
   43SER      O  608   3.283   4.047   4.341 -1.0846  0.2129 -0.4676
   43SER     CB  609   3.458   4.152   4.564  0.7044 -0.6245 -0.3707
   43SER     OG  610   3.373   4.246   4.622 -0.5244 -0.4447 -0.1000
   43SER      H  611   3.492   4.380   4.386  0.8695 -0.3449 -1.2856
   43SER     HA  612   3.543   4.087   4.395  0.8839 -0.3388  0.8997
   43SER    HB2  613   3.418   4.057   4.598 -0.8306  0.0432 -0.1429
   43SER    HB3  614   3.550   4.164   4.621  0.0866  1.7339  0.3507
   43SER     HG  615   3.355   4.208   4.709 -0.1470 -0.6391 -0.1052
   44ASN      N  616   3.324   4.238   4.230  0.1501 -0.4310  0.8328
   44ASN     CA  617   3.238   4.203   4.109  0.0082  0.7364 -0.3412
   44ASN      C  618   3.318   4.137   3.987  0.3142  0.1018 -0.6341
   44ASN      O  619   3.435   4.168   3.969  0.3037 -0.5662  1.0085
   44ASN     CB  620   3.176   4.329   4.047  0.2843 -0.5993  0.1509
   44ASN     CG  621   3.071   4.407   4.128 -0.0545 -0.1446 -0.2205
   44ASN    OD1  622   3.103   4.467   4.234  0.1433  0.3882 -0.0635
   44ASN    ND2  623   2.948   4.400   4.087 -0.5505 -0.1548  0.2685
   44ASN      H  624   3.380   4.321   4.222 -0.4982  0.0092  0.6658
   44ASN     HA  625   3.163   4.133   4.145  0.4640  0.9201  1.0878
   44ASN    HB2  626   3.256   4.400   4.025  0.2547 -0.5416  0.2318
   44ASN    HB3  627   3.133   4.301   3.951 -0.0289 -1.0357  0.4105
   44ASN   HD21  628   2.872   4.426   4.148 -0.9529 -1.0973  0.1933
   44ASN   HD22  629   2.928   4.339   4.009  0.1796  0.6768 -0.6320
   45PHE      N  630   3.250   4.036   3.928  0.2047  0.3265 -0.3794
   45PHE     CA  631   3.292   3.986   3.802  1.1436  0.2143 -0.0491
   45PHE      C  632   3.211   4.062   3.691  0.4549  0.9023 -0.5224
   45PHE      O  633   3.088   4.048   3.682  0.3463  0.2640  0.1169
   45PHE     CB  634   3.268   3.836   3.790  0.6621  1.4060  0.1861
   45PHE     CG  635   3.304   3.771   3.661  0.9464 -0.3282 -0.2914
   45PHE    CD1  636   3.405   3.810   3.572  0.4149 -0.4196  0.3975
   45PHE    CD2  637   3.227   3.660   3.628  0.1267  0.4345  0.9353
   45PHE    CE1  638   3.430   3.748   3.449 -0.1128 -0.2648 -0.6750
   45PHE    CE2  639   3.258   3.588   3.507  0.3151  0.6469 -0.2345
   45PHE     CZ  640   3.357   3.634   3.418 -0.7232  0.0635 -0.5570
   45PHE      H  641   3.155   4.019   3.958 -0.3480  0.8213 -1.6887
   45PHE     HA  642   3.398   4.009   3.792  1.1059  0.0564 -0.9823
   45PHE    HB2  643   3.326   3.787   3.869 -0.1647 -1.6099 -0.7864
   45PHE    HB3  644   3.166   3.805   3.813  0.9841 -0.2154 -0.2651
   45PHE    HD1  645   3.476   3.888   3.598 -0.0479 -0.0299  0.5107
   45PHE    HD2  646   3.147   3.629   3.695 -0.2246 -0.1894  0.2492
   45PHE    HE1  647   3.507   3.792   3.386  0.7827  0.0899  0.5898
   45PHE    HE2  648   3.196   3.502   3.486 -0.0988  0.8983 -0.0736
   45PHE     HZ  649   3.366   3.591   3.320  0.3917  0.7242 -0.7685
   46ALA      N  650   3.281   4.138   3.617 -0.2494 -0.2950  0.4276
   46ALA     CA  651   3.243   4.226   3.505 -0.4064  0.1044 -0.7587
   46ALA      C  652   3.279   4.166   3.367  0.3015  0.3383  0.5747
   46ALA      O  653   3.384   4.105   3.346 -0.1312 -0.7145 -0.2609
   46ALA     CB  654   3.303   4.372   3.523 -0.2047  0.6970  0.2974
   46ALA      H  655   3.381   4.145   3.632 -0.1420  2.8037 -0.4341
   46ALA     HA  656   3.136   4.239   3.519 -0.2602  0.8393 -0.2444
   46ALA    HB1  657   3.409   4.355   3.508 -0.5582 -0.5255 -1.4244
   46ALA    HB2  658   3.276   4.438   3.440  0.1983 -0.8832 -1.2143
   46ALA    HB3  659   3.281   4.413   3.622  1.6012  1.7410  0.3394
   47VAL      N  660   3.191   4.183   3.272  0.2917 -0.4062 -0.0123
   47VAL     CA  661   3.223   4.159   3.127  0.1575 -0.7436 -0.3559
   47VAL      C  662   3.154   4.260   3.035 -0.4600  0.8105  0.6358
   47VAL      O  663   3.043   4.298   3.064  0.4597 -0.1808  0.5373
   47VAL     CB  664   3.186   4.011   3.092  1.1185 -0.4055 -0.5009
   47VAL    CG1  665   3.239   3.905   3.186  0.0618 -0.3474 -0.7498
   47VAL    CG2  666   3.036   3.978   3.080  0.0673  0.0650  0.1935
   47VAL      H  667   3.107   4.233   3.297  1.0972  0.2912  1.5906
   47VAL     HA  668   3.330   4.171   3.113  0.2902  0.7959  1.1993
   47VAL     HB  669   3.226   3.989   2.993  1.8483 -1.1790 -0.0615
   47VAL   HG11  670   3.201   3.805   3.163  0.6899 -0.8254  0.1779
   47VAL   HG12  671   3.347   3.905   3.176  0.1791 -0.7458  0.2716
   47VAL   HG13  672   3.205   3.929   3.286  0.1723  0.4717 -0.8944
   47VAL   HG21  673   3.017   3.873   3.060  0.5080  0.1769 -0.9159
   47VAL   HG22  674   2.973   4.009   3.164  0.1476 -0.8586  0.6191
   47VAL   HG23  675   2.992   4.023   2.991  2.1909  0.2249 -0.8848
   48GLY      N  676   3.213   4.285   2.923  0.3967 -0.8140  0.2065
   48GLY     CA  677   3.159   4.378   2.818  0.6644 -0.0986  1.1702
   48GLY      C  678   3.050   4.311   2.726 -0.1679  0.0727  0.0289
   48GLY      O  679   3.083   4.213   2.652 -0.0434 -0.6643  0.1509
   48GLY      H  680   3.310   4.257   2.913  0.4850 -0.3949 -0.1514
   48GLY    HA2  681   3.135   4.481   2.846 -2.2346 -0.2577 -0.0113
   48GLY    HA3  682   3.245   4.391   2.753  0.4703 -0.2298  0.8807
   49ALA      N  683   2.926   4.358   2.722  0.3474  0.2109  0.4234
   49ALA     CA  684   2.816   4.290   2.647 -0.0737 -0.0987  0.0342
   49ALA      C  685   2.743   4.378   2.540 -0.5937 -0.8018 -0.1250
   49ALA      O  686   2.634   4.338   2.506  0.8840 -0.1167 -0.0417
   49ALA     CB  687   2.728   4.218   2.750  0.0076 -0.4581 -0.1187
   49ALA      H  688   2.893   4.440   2.772 -0.4189  0.2122 -0.0517
   49ALA     HA  689   2.853   4.203   2.592 -0.5284 -0.4156  0.2118
   49ALA    HB1  690   2.705   4.283   2.835 -0.1461 -0.2148 -0.3442
   49ALA    HB2  691   2.630   4.187   2.716 -0.2281 -0.3180  0.3981
   49ALA    HB3  692   2.787   4.130   2.777 -1.0672 -1.2955 -0.3766
   50ALA      N  693   2.806   4.479   2.486 -0.3008 -0.2669 -0.1333
   50ALA     CA  694   2.765   4.553   2.366  0.0908  0.5409  0.3390
   50ALA      C  695   2.885   4.601   2.292 -0.1068  0.8251  0.0198
   50ALA      O  696   2.992   4.615   2.348  0.0735  0.3546  0.4078
   50ALA     CB  697   2.670   4.669   2.409 -0.1896 -0.8891  0.6789
   50ALA      H  698   2.899   4.503   2.516 -0.7021  1.7718 -0.2229
   50ALA     HA  699   2.716   4.481   2.301  1.5467  0.1710 -0.4369
   50ALA    HB1  700   2.572   4.633   2.440 -1.1755 -0.5051 -1.5624
   50ALA    HB2  701   2.722   4.720   2.490  1.0738  0.5877 -0.9221
   50ALA    HB3  702   2.659   4.755   2.343  0.2176 -0.8356  0.6758
   51PRO      N  703   2.874   4.640   2.159 -0.4466  0.1895 -0.1466
   51PRO     CA  704   2.983   4.707   2.082 -0.6958 -0.2255 -0.1570
   51PRO      C  705   3.037   4.837   2.143  0.2233  0.2168  0.4964
   51PRO      O  706   2.970   4.906   2.221 -0.6783 -0.3614  0.0455
   51PRO     CB  707   2.921   4.748   1.954 -0.8349  1.0835 -0.1540
   51PRO     CG  708   2.806   4.655   1.932 -0.3516  0.5091 -0.1048
   51PRO     CD  709   2.753   4.638   2.070  0.3099 -0.4350 -0.3049
   51PRO     HA  710   3.060   4.636   2.053 -0.3422  0.4239 -0.9084
   51PRO    HB2  711   2.887   4.852   1.946 -0.2683  1.2286 -0.8621
   51PRO    HB3  712   2.995   4.742   1.874 -0.5792 -1.1977  0.1156
   51PRO    HG2  713   2.734   4.709   1.872  0.1609 -0.4503 -1.7250
   51PRO    HG3  714   2.833   4.562   1.882  0.4152  0.4912  0.3001
   51PRO    HD2  715   2.697   4.729   2.091 -1.2671 -1.5103  0.5380
   51PRO    HD3  716   2.685   4.553   2.071 -0.1743 -0.0609  0.4098
   52HIS      N  717   3.165   4.861   2.113 -0.0446  0.0704  0.0915
   52HIS     CA  718   3.247   4.973   2.166  0.4445  0.2125 -0.4438
   52HIS      C  719   3.383   4.977   2.087 -0.0170 -0.4868 -0.0483
   52HIS      O  720   3.430   4.878   2.039  0.1358  0.3216 -0.1434
   52HIS     CB  721   3.287   4.937   2.316  0.4987 -0.5175  0.0760
   52HIS     CG  722   3.387   5.033   2.385  0.3483 -0.1116  0.7483
   52HIS    ND1  723   3.520   5.044   2.344 -0.1903  0.3369  0.1591
   52HIS    CD2  724   3.366   5.125   2.476 -0.6155 -0.6759 -0.4159
   52HIS    CE1  725   3.567   5.148   2.412  0.0308 -0.0884  0.6092
   52HIS    NE2  726   3.481   5.198   2.495 -0.0346 -0.0933  0.4778
   52HIS      H  727   3.201   4.803   2.039 -0.6455  0.8740 -0.8800
   52HIS     HA  728   3.197   5.070   2.159 -0.2868 -0.1167 -0.0675
   52HIS    HB2  729   3.199   4.942   2.380  0.1880  0.3962 -0.3895
   52HIS    HB3  730   3.323   4.834   2.321 -0.0349 -0.7778 -0.9379
   52HIS    HD2  731   3.271   5.152   2.519 -0.2394  2.2312 -0.9786
   52HIS    HE1  732   3.660   5.190   2.375 -0.0113 -0.5028  0.0166
   52HIS    HE2  733   3.496   5.282   2.549  1.8132 -0.3011  0.3965
   53PRO      N  734   3.445   5.102   2.062  0.3823  0.4152 -0.2996
   53PRO     CA  735   3.561   5.107   1.973 -0.0141 -0.0859 -0.3388
   53PRO      C  736   3.679   5.011   2.004 -0.8006 -0.9231 -0.0736
   53PRO      O  737   3.743   4.953   1.919 -0.9175  0.4071  0.0470
   53PRO     CB  738   3.602   5.257   1.970 -0.2719 -0.4463  0.3016
   53PRO     CG  739   3.465   5.323   1.981 -0.0456  0.3279 -0.1423
   53PRO     CD  740   3.395   5.239   2.085 -0.0251  0.8484  0.0974
   53PRO     HA  741   3.520   5.088   1.874  0.2293  0.8968 -0.6550
   53PRO    HB2  742   3.668   5.273   2.056 -1.0368 -0.6981  0.9657
   53PRO    HB3  743   3.648   5.272   1.873  1.7292  1.4201  1.3646
   53PRO    HG2  744   3.461   5.428   2.011  0.0923  0.2696  0.0883
   53PRO    HG3  745   3.406   5.318   1.889 -1.5554  1.1174  0.6881
   53PRO    HD2  746   3.429   5.251   2.188  0.9803  0.2781 -0.1310
   53PRO    HD3  747   3.287   5.241   2.080 -0.1493 -1.1023  0.3184
   54PHE      N  748   3.718   5.005   2.134  0.1137 -0.1727  0.6225
   54PHE     CA  749   3.816   4.908   2.168 -0.6629  1.2724  0.0029
   54PHE      C  750   3.779   4.756   2.167 -0.4721 -0.5361 -0.0175
   54PHE      O  751   3.877   4.679   2.166 -0.0955  0.2369 -0.8712
   54PHE     CB  752   3.887   4.940   2.301 -0.1350  0.0897 -0.5609
   54PHE     CG  753   3.919   5.087   2.345  1.2607  0.5276  0.7294
   54PHE    CD1  754   3.931   5.191   2.252 -0.3463  0.3232  0.3472
   54PHE    CD2  755   3.919   5.108   2.479 -0.1868 -1.0543 -0.9047
   54PHE    CE1  756   3.952   5.324   2.297  0.4257  0.0899 -0.6104
   54PHE    CE2  757   3.932   5.244   2.526  0.4532 -0.1325 -0.0125
   54PHE     CZ  758   3.934   5.353   2.435  0.3717 -0.1702  0.3041
   54PHE      H  759   3.669   5.057   2.205  0.2071  1.3477 -0.3284
   54PHE     HA  760   3.893   4.921   2.092 -1.0168 -0.1800 -0.6626
   54PHE    HB2  761   3.823   4.891   2.374 -0.2576 -0.4326 -1.0004
   54PHE    HB3  762   3.981   4.884   2.300  0.0915  0.4509 -0.0509
   54PHE    HD1  763   3.929   5.177   2.145  0.1410  1.2425  0.1996
   54PHE    HD2  764   3.915   5.026   2.548 -0.6497 -0.0047  0.4116
   54PHE    HE1  765   3.959   5.411   2.232 -1.1533  0.9858  0.3042
   54PHE    HE2  766   3.953   5.256   2.631  0.2555  0.2739 -0.0131
   54PHE     HZ  767   3.950   5.455   2.467  1.4509 -0.0840 -0.4419
   55LEU      N  768   3.655   4.709   2.182  0.3916 -0.0296 -1.1893
   55LEU     CA  769   3.630   4.565   2.199  0.3478 -0.0167  0.9741
   55LEU      C  770   3.602   4.508   2.060  0.4770  1.0685 -0.4659
   55LEU      O  771   3.532   4.564   1.974  0.0519 -0.2101 -0.0800
   55LEU     CB  772   3.517   4.543   2.299 -0.0719 -0.1218 -0.6073
   55LEU     CG  773   3.532   4.597   2.434  0.6357 -0.0416 -1.0975
   55LEU    CD1  774   3.423   4.521   2.520  0.1245  0.1502  0.6497
   55LEU    CD2  775   3.659   4.561   2.512 -0.1218  0.0684  0.1869
   55LEU      H  776   3.576   4.771   2.171 -0.1051 -0.0864  1.0679
   55LEU     HA  777   3.721   4.517   2.236  0.9168 -0.4136 -0.7790
   55LEU    HB2  778   3.424   4.585   2.262 -0.3487  0.1910  0.3806
   55LEU    HB3  779   3.498   4.436   2.311 -0.1832 -0.0612 -0.2163
   55LEU     HG  780   3.505   4.702   2.443  1.9423  0.2373  1.0140
   55LEU   HD11  781   3.398   4.574   2.612 -0.1695 -0.2232  0.7864
   55LEU   HD12  782   3.325   4.528   2.472  0.7726  1.1948 -0.6789
   55LEU   HD13  783   3.453   4.417   2.528  0.2267 -0.2104 -2.3046
   55LEU   HD21  784   3.659   4.452   2.513 -2.1246 -0.0165  0.0013
   55LEU   HD22  785   3.740   4.609   2.457  0.3859  0.5505  1.3068
   55LEU   HD23  786   3.642   4.591   2.615 -1.5959 -0.5166  0.1717
   56HIS      N  787   3.641   4.379   2.038 -0.0443  0.4558  0.1319
   56HIS     CA  788   3.609   4.300   1.917 -0.0462  0.2983  0.2059
   56HIS      C  789   3.505   4.186   1.944  0.2837 -0.6303  0.6999
   56HIS      O  790   3.434   4.143   1.851  0.1896 -0.1589 -0.0555
   56HIS     CB  791   3.740   4.248   1.851  0.5939 -0.9149  0.4792
   56HIS     CG  792   3.824   4.354   1.801  0.1055  0.5197 -0.7067
   56HIS    ND1  793   3.811   4.423   1.685  0.0579  0.1257  0.4252
   56HIS    CD2  794   3.917   4.409   1.876  0.0110 -0.8269  0.0748
   56HIS    CE1  795   3.911   4.513   1.684  0.8631 -0.3327 -0.6193
   56HIS    NE2  796   3.978   4.518   1.803  0.1126  0.8541  0.0778
   56HIS      H  797   3.703   4.329   2.100  0.1204  0.4412 -0.0444
   56HIS     HA  798   3.568   4.370   1.844  0.5113  0.4767  0.0616
   56HIS    HB2  799   3.789   4.184   1.925 -0.1713  0.0047  1.8903
   56HIS    HB3  800   3.712   4.195   1.760 -0.1470  0.1826  0.0230
   56HIS    HD1  801   3.750   4.390   1.612 -0.1746  0.1332  0.6127
   56HIS    HD2  802   3.939   4.374   1.976 -0.5074 -1.8643 -0.1477
   56HIS    HE1  803   3.940   4.578   1.603  0.2645 -0.9214 -1.3307
   57ARG      N  804   3.488   4.144   2.066  0.8115  0.1120 -0.3335
   57ARG     CA  805   3.387   4.050   2.118 -0.4647 -0.0562  1.0087
   57ARG      C  806   3.324   4.111   2.238  0.3698 -0.4825  0.3618
   57ARG      O  807   3.379   4.201   2.304 -0.3267  0.0685 -0.1403
   57ARG     CB  808   3.465   3.918   2.148  1.0763  0.2597 -0.1308
   57ARG     CG  809   3.559   3.919   2.270 -1.1843  0.3940  0.2385
   57ARG     CD  810   3.663   3.797   2.256  0.4866  0.1001 -0.5980
   57ARG     NE  811   3.764   3.799   2.360  0.2460  0.4579 -0.4587
   57ARG     CZ  812   3.865   3.720   2.364 -0.2945  0.9075  0.2763
   57ARG    NH1  813   3.883   3.628   2.267 -0.1269 -0.0262  0.1166
   57ARG    NH2  814   3.955   3.732   2.458 -0.3122 -0.2464  0.3126
   57ARG      H  815   3.544   4.189   2.137 -0.1133  0.1682  0.4159
   57ARG     HA  816   3.307   4.044   2.045  0.7436  0.4553 -0.4792
   57ARG    HB2  817   3.400   3.831   2.160  1.5154  0.0519  0.9240
   57ARG    HB3  818   3.525   3.895   2.060  0.6341  1.7633 -0.9008
   57ARG    HG2  819   3.601   4.019   2.282 -1.2657  0.3789  0.6768
   57ARG    HG3  820   3.501   3.906   2.362  0.0989  0.9843  1.1913
   57ARG    HD2  821   3.607   3.703   2.255 -0.0671  0.4076 -1.6275
   57ARG    HD3  822   3.712   3.804   2.159 -0.2849 -1.7864 -1.2159
   57ARG     HE  823   3.750   3.862   2.437 -0.3573  0.6871 -0.7394
   57ARG   HH11  824   3.973   3.582   2.260 -0.3119 -0.2888 -1.0598
   57ARG   HH12  825   3.808   3.597   2.207  0.1856 -1.8492  0.5574
   57ARG   HH21  826   4.032   3.668   2.469  0.0272  0.0928 -0.0193
   57ARG   HH22  827   3.954   3.819   2.508 -0.5076  0.7156 -1.2235
   58TYR      N  828   3.202   4.069   2.264 -0.9873 -0.2832  0.5109
   58TYR     CA  829   3.122   4.116   2.371  0.1058  0.4444 -0.4445
   58TYR      C  830   3.025   4.001   2.418  0.2343 -0.6555  0.1549
   58TYR      O  831   2.980   3.928   2.329 -0.1227  0.8235  0.4057
   58TYR     CB  832   3.047   4.246   2.346  0.4262  0.0119 -0.7831
   58TYR     CG  833   3.078   4.307   2.208  0.3682 -0.3069 -0.8620
   58TYR    CD1  834   3.044   4.233   2.090 -0.1902  0.1717  0.0753
   58TYR    CD2  835   3.181   4.398   2.200  0.5032 -0.5220  0.3388
   58TYR    CE1  836   3.095   4.271   1.967  0.6487 -0.1973  1.6050
   58TYR    CE2  837   3.234   4.431   2.074  0.0133 -1.1232  0.2345
   58TYR     CZ  838   3.184   4.380   1.955  0.3920 -0.2157  0.0298
   58TYR     OH  839   3.206   4.437   1.834  1.1085 -0.0124  0.0592
   58TYR      H  840   3.162   4.004   2.198 -0.0904  0.3847 -0.7649
   58TYR     HA  841   3.185   4.130   2.459 -0.4649 -0.2562  0.0952
   58TYR    HB2  842   2.940   4.231   2.349  0.2804 -0.2842 -3.2805
   58TYR    HB3  843   3.073   4.313   2.428  0.7397 -1.2598  0.2046
   58TYR    HD1  844   2.977   4.148   2.099 -0.3570  0.0540 -1.5921
   58TYR    HD2  845   3.226   4.440   2.289  0.3986  0.1385  0.0879
   58TYR    HE1  846   3.049   4.235   1.876  1.5565  0.4951  0.8382
   58TYR    HE2  847   3.304   4.513   2.060 -0.0149 -0.8862  1.3163
   58TYR     HH  848   3.249   4.522   1.842 -0.9570  1.1758  0.0489
   59TYR      N  849   2.990   3.986   2.545  0.0379  0.2477  0.3655
   59TYR     CA  850   2.930   3.866   2.601  0.4228  0.5115  0.0035
   59TYR      C  851   2.779   3.862   2.560 -0.5079  0.6206 -0.2678
   59TYR      O  852   2.699   3.953   2.576  0.1197 -1.0039 -0.6254
   59TYR     CB  853   2.947   3.861   2.754 -0.5783 -0.0401 -0.3079
   59TYR     CG  854   2.860   3.763   2.838 -0.4928 -1.0946 -0.5570
   59TYR    CD1  855   2.873   3.628   2.818  0.1252  0.0239 -0.7392
   59TYR    CD2  856   2.765   3.818   2.937 -0.2807 -0.5415  0.6218
   59TYR    CE1  857   2.793   3.533   2.891 -0.2421 -0.0286 -0.6261
   59TYR    CE2  858   2.691   3.729   3.014  0.1821 -0.1552  0.4106
   59TYR     CZ  859   2.696   3.589   2.983  0.1126 -0.2056 -0.3933
   59TYR     OH  860   2.619   3.514   3.065 -0.1086  0.0922 -0.8490
   59TYR      H  861   3.042   4.044   2.609  0.0993  0.0275  0.5170
   59TYR     HA  862   2.981   3.781   2.556 -0.5697  0.1969 -0.6103
   59TYR    HB2  863   3.048   3.822   2.767 -0.6943 -0.6262 -1.0129
   59TYR    HB3  864   2.935   3.961   2.796 -0.8557 -0.6072  1.0461
   59TYR    HD1  865   2.948   3.592   2.750  0.0285 -0.6319 -0.5134
   59TYR    HD2  866   2.758   3.925   2.943 -0.7764 -0.5292  0.0818
   59TYR    HE1  867   2.793   3.426   2.875 -0.4916 -0.1589  0.1297
   59TYR    HE2  868   2.628   3.763   3.095 -0.4920 -0.5049  0.0480
   59TYR     HH  869   2.634   3.422   3.041  0.4209  0.0612 -0.4358
   60GLN      N  870   2.738   3.749   2.498  0.1036 -0.0665 -0.2619
   60GLN     CA  871   2.609   3.730   2.432  0.3288 -0.0162 -0.0340
   60GLN      C  872   2.506   3.639   2.510  0.7827  0.5258  0.4950
   60GLN      O  873   2.494   3.517   2.505 -0.6945  0.1856 -0.3742
   60GLN     CB  874   2.636   3.672   2.288 -0.4661  0.0296 -0.2810
   60GLN     CG  875   2.717   3.760   2.191 -0.4838 -0.3706  0.8187
   60GLN     CD  876   2.663   3.904   2.172 -0.9314  0.3037 -0.2851
   60GLN    OE1  877   2.554   3.927   2.128 -0.9148  0.3602 -0.2956
   60GLN    NE2  878   2.742   4.003   2.197  0.0168 -0.5063 -0.1504
   60GLN      H  879   2.807   3.676   2.495 -0.8209 -0.9760 -0.3733
   60GLN     HA  880   2.564   3.827   2.412  0.2524  0.2363  1.1703
   60GLN    HB2  881   2.695   3.581   2.305 -0.4073  0.3076  1.3135
   60GLN    HB3  882   2.543   3.639   2.241 -0.0288 -0.9564 -0.5220
   60GLN    HG2  883   2.822   3.765   2.223 -0.5781  0.2994  1.0531
   60GLN    HG3  884   2.724   3.713   2.093 -1.5450  1.1785 -0.0912
   60GLN   HE21  885   2.707   4.097   2.191  0.7396 -0.1903  0.2384
   60GLN   HE22  886   2.835   3.986   2.235  0.0815  0.8219  0.3893
   61ARG      N  887   2.424   3.696   2.594 -0.3411 -0.0226 -0.5958
   61ARG     CA  888   2.333   3.638   2.687  0.6806  0.2620 -0.6244
   61ARG      C  889   2.220   3.568   2.619  0.1319  1.5633  0.4140
   61ARG      O  890   2.186   3.459   2.667  0.3543  0.5158 -0.0451
   61ARG     CB  891   2.273   3.757   2.770 -0.8531 -0.0748  0.3527
   61ARG     CG  892   2.386   3.794   2.876  0.8993  0.3282  0.8604
   61ARG     CD  893   2.349   3.920   2.951  0.7789  0.3973  0.4101
   61ARG     NE  894   2.334   4.043   2.873  0.4373  0.0895  0.5322
   61ARG     CZ  895   2.260   4.139   2.911 -1.0120  0.0439  0.0874
   61ARG    NH1  896   2.222   4.155   3.028  0.8945  0.5691 -0.0884
   61ARG    NH2  897   2.226   4.230   2.828 -0.1230 -0.1513  0.4741
   61ARG      H  898   2.450   3.794   2.601 -1.2635  0.3429 -1.6856
   61ARG     HA  899   2.374   3.570   2.762  1.0790  1.1681  0.0054
   61ARG    HB2  900   2.243   3.838   2.703 -0.2336  0.3232  0.5365
   61ARG    HB3  901   2.189   3.724   2.831 -0.3124  0.2134  1.3066
   61ARG    HG2  902   2.401   3.716   2.950  1.5325 -1.7723 -1.2321
   61ARG    HG3  903   2.483   3.802   2.826  0.0936  0.0775 -0.9129
   61ARG    HD2  904   2.257   3.904   3.007  0.0950  0.0160 -0.7357
   61ARG    HD3  905   2.428   3.956   3.016  0.2509  0.8836  0.8029
   61ARG     HE  906   2.352   4.044   2.774 -1.6473 -0.0133  0.0669
   61ARG   HH11  907   2.173   4.238   3.057 -1.0094 -0.5512  0.2001
   61ARG   HH12  908   2.261   4.091   3.097  1.2544 -0.7164 -1.3869
   61ARG   HH21  909   2.168   4.302   2.869 -0.2166 -0.5279  1.0103
   61ARG   HH22  910   2.277   4.238   2.741 -0.2639  0.1780  0.4177
   62GLN      N  911   2.188   3.601   2.497  0.7359 -0.0035  0.1917
   62GLN     CA  912   2.081   3.542   2.414 -0.5794  0.4014  0.2569
   62GLN      C  913   2.127   3.402   2.357  0.3362  0.3973  0.4622
   62GLN      O  914   2.038   3.319   2.316 -0.3991 -0.9245 -0.2024
   62GLN     CB  915   2.041   3.650   2.318 -0.1167 -0.7224 -0.0078
   62GLN     CG  916   2.122   3.673   2.185 -0.2760  0.4846 -0.7221
   62GLN     CD  917   2.255   3.749   2.209  0.9459  0.4860  0.4827
   62GLN    OE1  918   2.316   3.766   2.311 -0.1589 -0.3454  0.0981
   62GLN    NE2  919   2.310   3.803   2.102  0.2263 -0.8249 -0.7240
   62GLN      H  920   2.240   3.677   2.453 -0.2399  0.9877  0.6526
   62GLN     HA  921   1.990   3.528   2.472 -0.6786 -0.9442 -0.1763
   62GLN    HB2  922   1.941   3.621   2.287  0.0406 -1.2471 -0.0527
   62GLN    HB3  923   2.050   3.742   2.374 -0.2407  0.0733 -1.2123
   62GLN    HG2  924   2.124   3.585   2.122 -1.1087 -0.4500  0.4547
   62GLN    HG3  925   2.055   3.743   2.135 -0.0243  1.0548 -0.2878
   62GLN   HE21  926   2.404   3.835   2.123  0.0597 -1.3966  1.2644
   62GLN   HE22  927   2.273   3.798   2.008 -0.8526  0.0217 -0.3842
   63LEU      N  928   2.259   3.380   2.344 -0.1685  0.2046 -0.2719
   63LEU     CA  929   2.331   3.266   2.286 -0.1581  0.0398 -0.3195
   63LEU      C  930   2.364   3.163   2.391 -0.1069 -0.1184 -1.0419
   63LEU      O  931   2.408   3.054   2.356  0.2887  0.4941 -1.0419
   63LEU     CB  932   2.445   3.312   2.191  0.1767 -0.2086  0.5503
   63LEU     CG  933   2.396   3.388   2.062 -0.0147 -0.2985  0.4593
   63LEU    CD1  934   2.519   3.412   1.975 -0.5283 -0.0604  0.0686
   63LEU    CD2  935   2.296   3.311   1.976 -0.3061 -0.4632 -0.0849
   63LEU      H  936   2.323   3.454   2.370  0.5007  0.1643 -1.6314
   63LEU     HA  937   2.253   3.219   2.226 -1.2167  0.0025  1.0031
   63LEU    HB2  938   2.517   3.374   2.244  0.1113 -0.9365  1.5426
   63LEU    HB3  939   2.486   3.219   2.151 -1.1792 -0.5551 -0.1713
   63LEU     HG  940   2.358   3.486   2.094 -0.0160 -0.0137 -0.3572
   63LEU   HD11  941   2.495   3.476   1.890  0.6303  0.1844 -0.1113
   63LEU   HD12  942   2.593   3.468   2.032 -0.9019  0.4268  0.0874
   63LEU   HD13  943   2.577   3.326   1.941  1.0136  0.8908  0.1026
   63LEU   HD21  944   2.340   3.212   1.960  0.8383  0.1193 -0.7732
   63LEU   HD22  945   2.199   3.308   2.027 -0.3217  0.2832 -0.0579
   63LEU   HD23  946   2.280   3.364   1.882 -1.0663 -0.8314 -0.1828
   64SER      N  947   2.340   3.196   2.521  0.4395  0.0981  0.4593
   64SER     CA  948   2.368   3.103   2.639 -0.2531  0.2503  1.3295
   64SER      C  949   2.244   3.015   2.662 -0.2265 -0.4012 -0.4030
   64SER      O  950   2.130   3.057   2.685 -0.1973  0.0318  0.3221
   64SER     CB  951   2.428   3.174   2.751  0.5772 -0.9856 -0.6785
   64SER     OG  952   2.442   3.071   2.855  0.2264  0.2108  0.1189
   64SER      H  953   2.314   3.290   2.547 -0.5924 -0.0632  0.1004
   64SER     HA  954   2.439   3.032   2.596  0.2774  1.5648 -0.1926
   64SER    HB2  955   2.522   3.223   2.728  0.0728  0.8309  0.6419
   64SER    HB3  956   2.365   3.256   2.787  0.4912 -0.9072 -0.9952
   64SER     HG  957   2.488   3.110   2.930  1.9005  0.8459 -1.1131
   65SER      N  958   2.265   2.885   2.643  0.0467  0.8824 -0.0400
   65SER     CA  959   2.161   2.784   2.682  0.3220 -0.8374  0.1163
   65SER      C  960   2.151   2.777   2.834  0.5852  0.3400 -0.0919
   65SER      O  961   2.067   2.706   2.892  1.0346 -0.0786 -0.0306
   65SER     CB  962   2.198   2.649   2.631  0.6524  0.4049  0.2336
   65SER     OG  963   2.198   2.653   2.490  0.6446 -0.0752 -0.4634
   65SER      H  964   2.356   2.851   2.615  0.4588  1.2676  0.7504
   65SER     HA  965   2.067   2.817   2.639  0.8016  1.6672  0.6586
   65SER    HB2  966   2.295   2.620   2.671  0.5958 -0.4493 -0.1989
   65SER    HB3  967   2.121   2.574   2.651  0.8994  0.1760  0.3273
   65SER     HG  968   2.278   2.699   2.466  0.9467 -0.3767 -0.0851
   66THR      N  969   2.244   2.842   2.914  0.4027 -0.0436  0.4962
   66THR     CA  970   2.241   2.840   3.063 -0.3352  0.2303 -0.8461
   66THR      C  971   2.206   2.971   3.135  0.1910  0.5541 -0.3932
   66THR      O  972   2.180   2.975   3.253 -0.4632 -0.0017 -0.4532
   66THR     CB  973   2.365   2.772   3.128 -0.5130 -0.0296  0.0191
   66THR    OG1  974   2.481   2.815   3.061 -0.7993  0.1393  0.5642
   66THR    CG2  975   2.355   2.618   3.099  0.0560 -0.5685  0.2952
   66THR      H  976   2.319   2.899   2.879  0.4484  0.4836  1.4015
   66THR     HA  977   2.156   2.777   3.090 -0.4587  0.3000 -1.0592
   66THR     HB  978   2.372   2.791   3.235  1.6357 -0.5720  0.0534
   66THR    HG1  979   2.492   2.909   3.076  0.7864  0.2303 -0.6324
   66THR   HG21  980   2.338   2.600   2.993 -0.3252  1.5921 -0.0898
   66THR   HG22  981   2.444   2.568   3.137  0.7964 -0.1718 -0.8127
   66THR   HG23  982   2.267   2.573   3.144 -0.0641 -0.1246  0.5063
   67TYR      N  983   2.212   3.082   3.068  0.4387  0.3346  0.2038
   67TYR     CA  984   2.206   3.220   3.129  0.1627 -0.6052 -0.4692
   67TYR      C  985   2.073   3.240   3.209 -0.4970  0.2102  0.4153
   67TYR      O  986   1.967   3.193   3.171 -0.1814 -0.5759 -0.0923
   67TYR     CB  987   2.210   3.323   3.013 -0.0219  1.0921  0.1359
   67TYR     CG  988   2.169   3.456   3.052 -0.3016  0.3495  0.2392
   67TYR    CD1  989   2.252   3.528   3.136 -0.4570  0.3743 -0.0129
   67TYR    CD2  990   2.053   3.519   2.997 -0.7040  0.6834 -0.8469
   67TYR    CE1  991   2.227   3.660   3.177  0.6916  0.5924  0.3212
   67TYR    CE2  992   2.025   3.656   3.040 -0.2649 -0.7080 -0.6001
   67TYR     CZ  993   2.106   3.719   3.140 -0.1109  0.4247  0.0952
   67TYR     OH  994   2.078   3.839   3.183 -0.0932 -0.2689  0.7249
   67TYR      H  995   2.228   3.083   2.968  0.5557 -0.6482  0.1905
   67TYR     HA  996   2.296   3.247   3.185  0.5669 -0.5141 -1.1359
   67TYR    HB2  997   2.313   3.323   2.978 -0.0364 -0.0505  0.0035
   67TYR    HB3  998   2.162   3.288   2.922  2.0129  0.7774 -0.9291
   67TYR    HD1  999   2.336   3.472   3.174 -1.6155 -1.4767  0.0183
   67TYR    HD2 1000   1.998   3.466   2.921 -0.3692 -1.6030  0.3474
   67TYR    HE1 1001   2.291   3.716   3.243 -0.6044  0.5713  1.6911
   67TYR    HE2 1002   1.938   3.706   3.001 -0.0613  0.2416  0.0923
   67TYR     HH 1003   2.160   3.879   3.213  0.3009  0.5334 -1.1131
   68ARG      N 1004   2.087   3.312   3.320  0.1046  0.2746 -0.3681
   68ARG     CA 1005   1.978   3.355   3.407  0.0621 -0.0131 -0.0249
   68ARG      C 1006   1.985   3.512   3.436  0.2975  0.4459  0.2844
   68ARG      O 1007   2.091   3.568   3.456 -0.5065  0.0300 -0.2410
   68ARG     CB 1008   1.979   3.276   3.537  0.2814 -0.3854  0.3630
   68ARG     CG 1009   1.911   3.138   3.525 -0.7378 -0.3011 -0.6945
   68ARG     CD 1010   1.927   3.073   3.661  0.2146  0.2669 -0.0295
   68ARG     NE 1011   1.880   2.938   3.674 -0.0893 -0.0235  0.0154
   68ARG     CZ 1012   1.914   2.852   3.766 -0.1592  0.2486  0.3937
   68ARG    NH1 1013   1.996   2.882   3.858  0.5086 -0.6714 -0.1292
   68ARG    NH2 1014   1.875   2.728   3.769  0.6453 -0.5641 -0.1781
   68ARG      H 1015   2.181   3.317   3.357 -0.2298  0.3739  0.4967
   68ARG     HA 1016   1.885   3.346   3.351  0.2224 -0.1381 -0.2699
   68ARG    HB2 1017   2.082   3.278   3.572  0.3995  0.6833  0.0199
   68ARG    HB3 1018   1.923   3.340   3.605  0.4964  0.1569  0.0497
   68ARG    HG2 1019   1.808   3.149   3.492 -0.6079 -0.0501 -1.0236
   68ARG    HG3 1020   1.965   3.084   3.447  1.0929  0.2601  0.0541
   68ARG    HD2 1021   2.031   3.084   3.692  0.3507  1.0460 -0.6766
   68ARG    HD3 1022   1.864   3.131   3.729 -0.2444  0.1970 -0.3815
   68ARG     HE 1023   1.799   2.918   3.617 -0.7268 -0.5181  1.0431
   68ARG   HH11 1024   2.006   2.836   3.947  0.6835 -0.4351 -0.0228
   68ARG   HH12 1025   2.025   2.979   3.866 -0.4598 -0.4304  1.2510
   68ARG   HH21 1026   1.885   2.668   3.850 -0.1144  0.3276  0.6345
   68ARG   HH22 1027   1.806   2.690   3.706  1.0391 -1.1073 -0.2965
   69ASP      N 1028   1.871   3.576   3.424  0.3535  1.0051 -0.4330
   69ASP     CA 1029   1.841   3.713   3.441  0.2962 -0.4787  0.4259
   69ASP      C 1030   1.791   3.735   3.580 -0.2087 -0.5686 -0.8983
   69ASP      O 1031   1.698   3.672   3.631 -0.0249 -0.3256 -0.1901
   69ASP     CB 1032   1.748   3.757   3.329 -0.2837  0.4005  0.2567
   69ASP     CG 1033   1.710   3.901   3.331 -0.3153 -0.6503 -0.0317
   69ASP    OD1 1034   1.729   3.980   3.431 -0.0749  0.0092  0.3329
   69ASP    OD2 1035   1.665   3.941   3.222 -0.3132 -0.1264  0.0789
   69ASP      H 1036   1.787   3.520   3.421  0.5024  0.7313  0.2207
   69ASP     HA 1037   1.925   3.779   3.421 -0.5705  1.1641  1.6932
   69ASP    HB2 1038   1.786   3.724   3.232 -0.3108 -0.2735  0.4648
   69ASP    HB3 1039   1.650   3.710   3.342 -0.0263 -0.8623 -1.6273
   70LEU      N 1040   1.861   3.820   3.660  1.1449  0.1980 -0.2291
   70LEU     CA 1041   1.823   3.852   3.799 -0.6439 -0.4272  0.7969
   70LEU      C 1042   1.735   3.973   3.819  0.7053  0.0056 -0.5348
   70LEU      O 1043   1.685   3.989   3.927 -0.2962  0.2622 -0.4750
   70LEU     CB 1044   1.963   3.860   3.874 -0.4327 -0.4545 -0.4303
   70LEU     CG 1045   2.045   3.723   3.872  0.2070 -0.5098  0.0107
   70LEU    CD1 1046   2.175   3.745   3.934 -0.3849  0.6925 -0.0244
   70LEU    CD2 1047   1.981   3.616   3.963 -0.3369 -1.0395  1.0548
   70LEU      H 1048   1.924   3.883   3.613  0.2591  1.2209 -0.1358
   70LEU     HA 1049   1.772   3.760   3.827 -1.6727 -0.7008 -1.5128
   70LEU    HB2 1050   2.023   3.935   3.822  0.7358  0.0303  1.4386
   70LEU    HB3 1051   1.952   3.901   3.974  0.5812  1.0151 -0.8539
   70LEU     HG 1052   2.058   3.686   3.770  0.9895 -0.6805  0.1556
   70LEU   HD11 1053   2.223   3.827   3.882  1.1183 -0.2449 -0.2470
   70LEU   HD12 1054   2.163   3.785   4.035  0.6815  0.7873  0.0899
   70LEU   HD13 1055   2.240   3.657   3.933  0.2390  1.1122 -1.3891
   70LEU   HD21 1056   2.045   3.527   3.964  0.0477 -0.8363 -0.5069
   70LEU   HD22 1057   1.963   3.659   4.062 -0.8195 -1.0881  0.9901
   70LEU   HD23 1058   1.896   3.587   3.902 -0.6413  1.3065  0.1535
   71ARG      N 1059   1.706   4.047   3.717  0.3211 -0.2289  0.4767
   71ARG     CA 1060   1.615   4.167   3.711 -0.5210  0.9881 -0.0093
   71ARG      C 1061   1.649   4.283   3.807  0.1202 -0.3523 -0.3761
   71ARG      O 1062   1.570   4.325   3.890  0.4601  0.9878  0.3787
   71ARG     CB 1063   1.466   4.128   3.708  0.1765  0.6225 -0.1823
   71ARG     CG 1064   1.404   4.062   3.582 -0.1594  0.0938  0.1020
   71ARG     CD 1065   1.414   3.908   3.586  0.0793  0.2593 -0.3631
   71ARG     NE 1066   1.379   3.840   3.461 -0.1545 -0.2555 -0.6292
   71ARG     CZ 1067   1.363   3.711   3.444  0.2110  0.0455 -0.0682
   71ARG    NH1 1068   1.326   3.669   3.325  0.0780  0.0748 -0.6798
   71ARG    NH2 1069   1.351   3.627   3.538 -0.4328 -0.0838  0.1292
   71ARG      H 1070   1.742   4.017   3.627 -0.3847  1.3869 -0.4196
   71ARG     HA 1071   1.635   4.206   3.611  1.6433  0.6773  0.2190
   71ARG    HB2 1072   1.449   4.070   3.799  0.1244  0.7420 -0.1148
   71ARG    HB3 1073   1.413   4.221   3.729 -0.3924  0.3238 -0.2584
   71ARG    HG2 1074   1.295   4.068   3.577 -0.1408 -0.0447 -1.3101
   71ARG    HG3 1075   1.453   4.100   3.493  0.1013 -0.7465 -0.1329
   71ARG    HD2 1076   1.519   3.880   3.602  0.1248  0.4269 -0.3622
   71ARG    HD3 1077   1.362   3.868   3.673 -0.0024  1.2416  0.0699
   71ARG     HE 1078   1.353   3.895   3.380 -0.0032  0.7732 -0.0161
   71ARG   HH11 1079   1.294   3.574   3.316 -0.7427  0.3039 -0.3806
   71ARG   HH12 1080   1.323   3.736   3.250  0.8885  0.7101 -0.1789
   71ARG   HH21 1081   1.313   3.537   3.514  0.0877 -0.3827  0.3623
   71ARG   HH22 1082   1.384   3.650   3.631 -0.4400  0.5235 -0.0110
   72LYS      N 1083   1.769   4.341   3.792 -0.3004 -0.0661 -0.0633
   72LYS     CA 1084   1.829   4.447   3.872  0.4121  0.1540 -0.0075
   72LYS      C 1085   1.939   4.519   3.793 -0.3509  0.5443  0.4313
   72LYS      O 1086   2.055   4.469   3.786  0.0390  0.1529  0.2613
   72LYS     CB 1087   1.867   4.404   4.009 -0.2114 -0.0715 -1.0689
   72LYS     CG 1088   1.912   4.522   4.097 -0.3992 -1.0548  0.3649
   72LYS     CD 1089   1.901   4.519   4.247  0.8922 -1.2068  0.0636
   72LYS     CE 1090   1.931   4.650   4.321  0.2407 -0.4082  0.2294
   72LYS     NZ 1091   1.855   4.664   4.449 -0.4480  0.3572 -0.7191
   72LYS      H 1092   1.830   4.296   3.726  0.3692 -0.1301  0.5731
   72LYS     HA 1093   1.749   4.520   3.882 -0.7126 -0.6887 -1.8376
   72LYS    HB2 1094   1.780   4.360   4.059 -0.3100  0.3404 -0.8647
   72LYS    HB3 1095   1.944   4.327   4.003 -1.7987 -1.9671  0.2494
   72LYS    HG2 1096   2.016   4.551   4.077 -0.3027  0.5429  2.4599
   72LYS    HG3 1097   1.854   4.608   4.063 -1.2241 -1.5078  0.5727
   72LYS    HD2 1098   1.802   4.479   4.270 -0.0271  0.5932 -0.4069
   72LYS    HD3 1099   1.974   4.451   4.291  1.3019 -0.2258  0.9602
   72LYS    HE2 1100   2.038   4.653   4.345 -0.0052  0.5667  1.3622
   72LYS    HE3 1101   1.903   4.732   4.256 -0.0812  0.4027  1.3371
   72LYS    HZ1 1102   1.757   4.646   4.435 -0.4976 -0.6574  0.5032
   72LYS    HZ2 1103   1.884   4.588   4.510 -0.4980  1.5452  0.9247
   72LYS    HZ3 1104   1.878   4.750   4.497  0.9790 -0.1924 -0.3129
   73GLY      N 1105   1.912   4.637   3.733  0.3905 -0.6756 -0.0549
   73GLY     CA 1106   2.015   4.727   3.680  0.4780 -0.1020 -0.4954
   73GLY      C 1107   2.118   4.769   3.782  0.7241  0.0800 -0.5024
   73GLY      O 1108   2.086   4.768   3.904 -0.0034  0.1886 -0.2920
   73GLY      H 1109   1.818   4.674   3.739  0.2631 -1.1062  1.0107
   73GLY    HA2 1110   2.061   4.680   3.594 -0.2574 -0.1479 -0.8780
   73GLY    HA3 1111   1.973   4.817   3.636  0.4326  0.6774  1.0080
   74VAL      N 1112   2.234   4.801   3.737 -1.1347 -0.2830  0.8635
   74VAL     CA 1113   2.357   4.832   3.816  0.7046  0.8119 -0.7598
   74VAL      C 1114   2.448   4.928   3.746 -0.0561 -0.0922 -0.9539
   74VAL      O 1115   2.481   4.927   3.629  0.4678  0.2663  0.4532
   74VAL     CB 1116   2.441   4.701   3.858  0.3288 -0.2196 -0.2318
   74VAL    CG1 1117   2.453   4.600   3.743 -0.3438 -0.0747 -0.0940
   74VAL    CG2 1118   2.580   4.739   3.908 -0.6888  0.5226  0.6923
   74VAL      H 1119   2.256   4.813   3.639  0.4775  0.3221  1.2351
   74VAL     HA 1120   2.324   4.873   3.911  0.2323 -1.4663  0.1713
   74VAL     HB 1121   2.392   4.650   3.941  0.4696  1.0102  0.6652
   74VAL   HG11 1122   2.360   4.544   3.744 -0.6269  0.3788 -0.1479
   74VAL   HG12 1123   2.473   4.652   3.649 -0.2294 -1.1077 -0.6685
   74VAL   HG13 1124   2.538   4.533   3.755  0.0770  0.5453  0.6295
   74VAL   HG21 1125   2.613   4.650   3.962 -0.2967  0.0708 -0.2520
   74VAL   HG22 1126   2.655   4.753   3.830  0.2344  0.5099  1.5247
   74VAL   HG23 1127   2.588   4.827   3.972  0.1286  0.0583  1.2713
   75TYR      N 1128   2.501   5.028   3.816 -0.5666 -0.0215 -0.6141
   75TYR     CA 1129   2.606   5.132   3.773  0.9323  0.2332 -0.4479
   75TYR      C 1130   2.715   5.150   3.879  0.3040  0.4954 -0.2912
   75TYR      O 1131   2.684   5.150   4.002 -0.1739  0.2015 -0.3494
   75TYR     CB 1132   2.529   5.263   3.744 -0.8558 -1.5233  0.0622
   75TYR     CG 1133   2.601   5.396   3.777 -0.9032  0.2012 -0.2509
   75TYR    CD1 1134   2.721   5.428   3.702  0.2061  0.0430  0.3563
   75TYR    CD2 1135   2.559   5.480   3.881 -0.5583 -0.7134 -0.0154
   75TYR    CE1 1136   2.791   5.543   3.735  0.1002 -0.3859  0.6150
   75TYR    CE2 1137   2.620   5.599   3.905 -0.6465  0.2048  0.2658
   75TYR     CZ 1138   2.739   5.632   3.832 -0.2594  0.4211  0.6057
   75TYR     OH 1139   2.809   5.746   3.856 -0.2989  0.2955  0.2571
   75TYR      H 1140   2.474   5.027   3.914  0.1978  0.3033 -0.3772
   75TYR     HA 1141   2.661   5.102   3.684 -0.9708  0.0535 -1.6721
   75TYR    HB2 1142   2.487   5.271   3.644  0.5201  0.3503 -0.4690
   75TYR    HB3 1143   2.442   5.265   3.811 -1.0731 -1.3088 -0.2219
   75TYR    HD1 1144   2.753   5.353   3.632  0.0486 -0.8941  1.2555
   75TYR    HD2 1145   2.471   5.455   3.939  0.1826 -1.3157  0.9058
   75TYR    HE1 1146   2.874   5.576   3.675 -0.3375  1.0825  0.7468
   75TYR    HE2 1147   2.591   5.659   3.991 -0.3821  0.6936  0.0214
   75TYR     HH 1148   2.807   5.775   3.947  1.1986  1.0453  0.1206
   76VAL      N 1149   2.842   5.162   3.832  1.0300  0.0177  0.0666
   76VAL     CA 1150   2.968   5.163   3.915  0.4120 -0.2845 -0.1636
   76VAL      C 1151   3.066   5.270   3.876  0.4976 -0.2768 -0.1687
   76VAL      O 1152   3.120   5.269   3.768 -0.7908  0.2067 -0.4646
   76VAL     CB 1153   3.032   5.024   3.916 -1.2407 -0.0545  0.2429
   76VAL    CG1 1154   3.149   5.015   4.015  0.8052 -0.7058  0.1251
   76VAL    CG2 1155   2.933   4.905   3.948 -0.6652  0.0034 -0.8634
   76VAL      H 1156   2.857   5.160   3.732  0.2210 -1.3598 -0.0789
   76VAL     HA 1157   2.947   5.175   4.021 -1.2505 -0.3033 -0.4487
   76VAL     HB 1158   3.070   4.997   3.818  0.7175 -0.8837  1.1277
   76VAL   HG11 1159   3.227   5.074   3.967 -0.2863  0.7224 -0.0060
   76VAL   HG12 1160   3.119   5.038   4.117 -0.0604 -0.3360 -0.1969
   76VAL   HG13 1161   3.176   4.910   4.023  1.1119 -0.7019 -0.6520
   76VAL   HG21 1162   2.852   4.896   3.875 -0.6832  0.9914 -0.9993
   76VAL   HG22 1163   2.985   4.809   3.941 -1.4305 -0.4937 -0.0802
   76VAL   HG23 1164   2.892   4.902   4.049  0.2819 -0.4183 -0.4690
   77PRO      N 1165   3.098   5.368   3.962 -0.2239  0.5030  0.5393
   77PRO     CA 1166   3.205   5.470   3.943  0.2530  1.0606 -0.4951
   77PRO      C 1167   3.332   5.423   4.011  0.1706  0.5593 -0.7640
   77PRO      O 1168   3.333   5.354   4.120 -0.0449  0.3358 -0.0860
   77PRO     CB 1169   3.149   5.598   3.997 -0.2640  0.4199 -0.3943
   77PRO     CG 1170   3.050   5.554   4.107 -0.0496  0.2079 -0.0451
   77PRO     CD 1171   2.995   5.422   4.049  0.1128  0.3034  0.3273
   77PRO     HA 1172   3.227   5.472   3.836  1.4901  0.2018 -0.2982
   77PRO    HB2 1173   3.231   5.657   4.038 -0.4711  0.7805 -0.4873
   77PRO    HB3 1174   3.107   5.634   3.903  0.9583  0.1447 -1.0923
   77PRO    HG2 1175   3.098   5.528   4.201  0.9527  0.8606 -0.3398
   77PRO    HG3 1176   2.970   5.628   4.119 -0.8560 -0.7295  0.6332
   77PRO    HD2 1177   2.967   5.366   4.137 -1.5396 -0.8515 -0.8092
   77PRO    HD3 1178   2.902   5.434   3.992 -0.3749 -2.1706  0.4110
   78TYR      N 1179   3.444   5.477   3.966  0.4757  0.0880  0.0915
   78TYR     CA 1180   3.585   5.462   4.013  0.1819  0.1086  0.1716
   78TYR      C 1181   3.666   5.594   4.026  0.2290  0.6060  0.0184
   78TYR      O 1182   3.616   5.694   3.963 -0.2301  0.2528 -0.0990
   78TYR     CB 1183   3.663   5.361   3.928 -0.4517 -0.1313  0.1420
   78TYR     CG 1184   3.594   5.234   3.899 -0.6205  0.0247  0.1924
   78TYR    CD1 1185   3.602   5.130   3.992  0.1989 -0.1741 -0.4665
   78TYR    CD2 1186   3.522   5.222   3.779  0.9145  0.4105 -0.3966
   78TYR    CE1 1187   3.536   5.011   3.971 -1.7272  0.4308 -0.0391
   78TYR    CE2 1188   3.447   5.104   3.758 -0.9508 -0.3641 -0.1061
   78TYR     CZ 1189   3.456   5.001   3.857  0.2961  0.4363 -0.7383
   78TYR     OH 1190   3.396   4.880   3.842  0.5269  0.2913 -0.0807
   78TYR      H 1191   3.434   5.515   3.873 -0.4226 -0.7245 -0.1723
   78TYR     HA 1192   3.583   5.415   4.111 -0.4653  1.2509  0.7420
   78TYR    HB2 1193   3.680   5.417   3.836 -0.5039 -0.6144 -0.1678
   78TYR    HB3 1194   3.758   5.342   3.979  0.7428  2.6622 -0.6466
   78TYR    HD1 1195   3.648   5.143   4.089 -1.3935  1.2430  0.2261
   78TYR    HD2 1196   3.504   5.311   3.719 -1.4324  0.5783  0.3282
   78TYR    HE1 1197   3.542   4.934   4.046 -0.6030  0.0572 -0.4742
   78TYR    HE2 1198   3.393   5.088   3.666  0.4734  0.1874 -1.1070
   78TYR     HH 1199   3.402   4.829   3.923  0.1040 -0.7488 -0.6579
   79THR      N 1200   3.784   5.590   4.076 -0.3766 -0.8287 -0.9342
   79THR     CA 1201   3.882   5.714   4.078  0.5290  0.5586  0.3822
   79THR      C 1202   3.908   5.763   3.936  0.4452  0.0722 -0.1915
   79THR      O 1203   3.911   5.887   3.912  0.5023  0.1544 -0.8093
   79THR     CB 1204   4.010   5.691   4.159 -1.3136  0.1390 -0.5380
   79THR    OG1 1205   3.989   5.675   4.297  0.7953  0.6341 -0.2682
   79THR    CG2 1206   4.109   5.807   4.159  0.2472 -0.0019  0.5040
   79THR      H 1207   3.809   5.511   4.134 -0.2418  0.7505  1.3794
   79THR     HA 1208   3.835   5.798   4.129 -1.3993 -0.6542  0.8092
   79THR     HB 1209   4.078   5.609   4.133 -0.6188  0.0747  1.2367
   79THR    HG1 1210   3.947   5.591   4.318  1.1397  0.4824 -0.1801
   79THR   HG21 1211   4.154   5.817   4.060 -0.0403 -0.5557  0.3110
   79THR   HG22 1212   4.073   5.905   4.191  0.7099  0.5392 -0.5287
   79THR   HG23 1213   4.192   5.786   4.226  1.0559 -1.0722 -0.7442
   80GLN      N 1214   3.912   5.670   3.840 -0.5059  0.6980 -0.1550
   80GLN     CA 1215   3.905   5.697   3.694 -0.5851 -1.1675 -0.0325
   80GLN      C 1216   3.794   5.620   3.623  0.3223  0.9082  0.1770
   80GLN      O 1217   3.814   5.499   3.601 -1.1283 -0.0033 -0.1789
   80GLN     CB 1218   4.048   5.680   3.638 -0.6540  0.7461 -0.6275
   80GLN     CG 1219   4.074   5.686   3.481  0.2183  0.0502 -1.3319
   80GLN     CD 1220   4.078   5.827   3.429 -0.5956  0.2149 -0.1983
   80GLN    OE1 1221   4.083   5.930   3.489 -0.5441 -0.2664 -0.3828
   80GLN    NE2 1222   4.096   5.839   3.302  0.7446 -0.0735  0.6701
   80GLN      H 1223   3.913   5.572   3.864  0.3698  0.8007  0.2899
   80GLN     HA 1224   3.884   5.804   3.692  0.9804 -0.7667  0.9181
   80GLN    HB2 1225   4.114   5.742   3.697 -0.4436 -0.3831  0.4213
   80GLN    HB3 1226   4.070   5.579   3.673 -0.0112  1.2321  0.5017
   80GLN    HG2 1227   4.170   5.635   3.472  0.0802 -0.5990  0.2004
   80GLN    HG3 1228   3.995   5.634   3.426 -0.7125  0.2204 -0.2312
   80GLN   HE21 1229   4.110   5.934   3.270  0.6928 -0.3285 -0.1706
   80GLN   HE22 1230   4.105   5.768   3.231 -0.3174  0.3195  0.0975
   81GLY      N 1231   3.679   5.682   3.590  0.3012  0.2159  0.3127
   81GLY     CA 1232   3.572   5.624   3.503 -1.0998 -0.9470 -0.7863
   81GLY      C 1233   3.459   5.545   3.560  0.5283  0.4453 -0.7754
   81GLY      O 1234   3.429   5.546   3.682 -0.5037  0.2324  0.1711
   81GLY      H 1235   3.672   5.781   3.608 -1.4627  0.3721 -0.7526
   81GLY    HA2 1236   3.528   5.705   3.445  0.0699 -0.0520 -0.5158
   81GLY    HA3 1237   3.625   5.554   3.439  1.8898 -0.4850  0.8224
   82LYS      N 1238   3.385   5.479   3.471  0.3800  0.3387  0.7969
   82LYS     CA 1239   3.250   5.428   3.507 -0.6704 -0.2192  0.0436
   82LYS      C 1240   3.213   5.320   3.410  0.8192  0.6775  0.6321
   82LYS      O 1241   3.246   5.320   3.291 -0.3971 -0.0930 -0.1136
   82LYS     CB 1242   3.151   5.544   3.522 -0.2781 -0.2550 -0.4216
   82LYS     CG 1243   3.125   5.618   3.394 -0.7827  0.1196 -0.2301
   82LYS     CD 1244   2.999   5.706   3.416  0.1587  0.4593  0.2700
   82LYS     CE 1245   2.968   5.798   3.293 -0.3123  0.5463 -0.2550
   82LYS     NZ 1246   2.845   5.874   3.308  1.0115  0.3520 -0.5488
   82LYS      H 1247   3.412   5.486   3.374 -0.5149  0.8723  0.5638
   82LYS     HA 1248   3.256   5.385   3.608  0.3622 -0.1563  0.0304
   82LYS    HB2 1249   3.061   5.500   3.567 -0.3878  0.1762 -0.2055
   82LYS    HB3 1250   3.188   5.617   3.594 -1.2609 -0.1118 -0.0292
   82LYS    HG2 1251   3.210   5.675   3.357 -0.5384 -0.1338 -0.0697
   82LYS    HG3 1252   3.093   5.549   3.315  1.1975 -0.0434 -0.9992
   82LYS    HD2 1253   2.906   5.650   3.423 -0.7002  1.5015 -1.3201
   82LYS    HD3 1254   3.022   5.761   3.507 -0.4485  0.3265  0.5142
   82LYS    HE2 1255   3.057   5.860   3.280 -0.2934  0.5232 -0.2360
   82LYS    HE3 1256   2.960   5.732   3.207  0.4723  0.7567 -0.5119
   82LYS    HZ1 1257   2.819   5.932   3.230 -0.5588 -0.5506 -0.7730
   82LYS    HZ2 1258   2.761   5.820   3.322 -0.0034  1.9820  0.3019
   82LYS    HZ3 1259   2.852   5.935   3.388  0.6631  0.2685 -0.4496
   83TRP      N 1260   3.134   5.222   3.455  0.7347 -0.6642  0.2945
   83TRP     CA 1261   3.053   5.132   3.365  0.4203 -0.2313  0.0616
   83TRP      C 1262   2.911   5.123   3.425 -0.8812 -0.0171  0.1854
   83TRP      O 1263   2.888   5.140   3.540 -0.2121 -0.3545 -0.1966
   83TRP     CB 1264   3.118   4.996   3.358 -0.5353  0.3178  0.6999
   83TRP     CG 1265   3.129   4.897   3.475 -0.3207 -0.2491  0.2499
   83TRP    CD1 1266   3.241   4.863   3.541 -0.3810  1.1720 -0.5372
   83TRP    CD2 1267   3.021   4.817   3.534 -0.5850  0.3596 -0.2665
   83TRP    NE1 1268   3.211   4.777   3.649  0.4532 -0.5671  0.4300
   83TRP    CE2 1269   3.074   4.740   3.641  0.1423 -0.4466 -0.1319
   83TRP    CE3 1270   2.890   4.784   3.505  0.7117 -0.1739 -0.9827
   83TRP    CZ2 1271   2.993   4.662   3.725 -0.7845 -0.3823 -0.4228
   83TRP    CZ3 1272   2.803   4.705   3.582  0.1184  0.7597 -0.3177
   83TRP    CH2 1273   2.859   4.645   3.698  1.1110  0.2378  0.2964
   83TRP      H 1274   3.111   5.218   3.553  0.3701 -0.8554  0.2008
   83TRP     HA 1275   3.049   5.174   3.264  0.6667  0.5013  0.3434
   83TRP    HB2 1276   3.056   4.939   3.289 -1.0068  0.2415  1.1720
   83TRP    HB3 1277   3.216   5.014   3.314 -0.8654 -0.2982 -0.3654
   83TRP    HD1 1278   3.341   4.902   3.533  0.1295  0.1620  0.3296
   83TRP    HE1 1279   3.290   4.745   3.704  1.0180  0.5707  0.3525
   83TRP    HE3 1280   2.851   4.824   3.413  0.2437 -0.7338 -1.0419
   83TRP    HZ2 1281   3.033   4.612   3.812 -1.1840  0.6737  0.4161
   83TRP    HZ3 1282   2.701   4.682   3.557  0.7583 -0.6937 -1.9590
   83TRP    HH2 1283   2.804   4.573   3.758  0.4225 -0.0650 -0.6494
   84GLU      N 1284   2.813   5.102   3.340 -1.2530 -0.7720  0.1113
   84GLU     CA 1285   2.676   5.074   3.375  0.0378 -0.5583  0.1609
   84GLU      C 1286   2.623   4.957   3.303  0.2074  1.0464  0.6131
   84GLU      O 1287   2.650   4.938   3.183  0.6083  0.0294 -0.4510
   84GLU     CB 1288   2.578   5.187   3.362 -0.6124  0.6408 -0.6110
   84GLU     CG 1289   2.559   5.240   3.223  0.5957 -0.6982  0.4020
   84GLU     CD 1290   2.465   5.360   3.228 -0.6053  0.2686  0.6674
   84GLU    OE1 1291   2.439   5.423   3.333  0.1614  0.0804  0.1641
   84GLU    OE2 1292   2.406   5.382   3.119  0.0944 -0.2885 -0.0606
   84GLU      H 1293   2.830   5.097   3.241 -0.9235  0.8730  0.0309
   84GLU     HA 1294   2.672   5.050   3.481  0.3182  0.2477  0.3679
   84GLU    HB2 1295   2.476   5.153   3.384 -0.6209  0.9523 -0.1505
   84GLU    HB3 1296   2.617   5.261   3.432 -1.4252  0.1627  0.4199
   84GLU    HG2 1297   2.660   5.271   3.195  0.6025 -0.9538  0.1307
   84GLU    HG3 1298   2.510   5.166   3.160 -1.7180  0.4587  0.6467
   85GLY      N 1299   2.555   4.859   3.370 -0.1173 -1.5885  0.2817
   85GLY     CA 1300   2.521   4.728   3.323  0.6904 -0.0068 -1.0995
   85GLY      C 1301   2.399   4.663   3.394  0.1815 -0.0694 -0.4554
   85GLY      O 1302   2.317   4.724   3.469 -0.2003 -0.7223  0.3516
   85GLY      H 1303   2.529   4.879   3.466 -1.1584 -1.2017 -0.0495
   85GLY    HA2 1304   2.495   4.728   3.217  1.2862  0.4320 -1.2552
   85GLY    HA3 1305   2.604   4.660   3.338  1.1060  0.8349  1.2458
   86GLU      N 1306   2.388   4.536   3.368  0.3164 -0.6421 -0.0638
   86GLU     CA 1307   2.278   4.447   3.408 -0.6379 -0.8177 -0.8479
   86GLU      C 1308   2.328   4.328   3.497 -0.1709  0.4587  0.7881
   86GLU      O 1309   2.443   4.282   3.467 -0.0363 -0.5664  0.5328
   86GLU     CB 1310   2.194   4.406   3.292  1.2226  0.1020  0.3768
   86GLU     CG 1311   2.122   4.519   3.228 -1.2469 -0.1633 -0.4587
   86GLU     CD 1312   2.062   4.485   3.094  0.6794 -0.0223  0.3765
   86GLU    OE1 1313   2.008   4.579   3.028 -0.1014  0.3359  0.1382
   86GLU    OE2 1314   2.062   4.362   3.058  0.2877  0.0835 -0.1381
   86GLU      H 1315   2.453   4.496   3.301  0.1485 -1.6952  0.3561
   86GLU     HA 1316   2.214   4.498   3.480  0.9362 -0.6850  0.6074
   86GLU    HB2 1317   2.254   4.354   3.217  0.9826 -0.1112  0.3301
   86GLU    HB3 1318   2.117   4.336   3.325  0.3075  0.2266 -1.2785
   86GLU    HG2 1319   2.054   4.559   3.303  0.3771  0.9804  0.5339
   86GLU    HG3 1320   2.200   4.594   3.213  0.7770 -1.5624  1.7308
   87LEU      N 1321   2.252   4.281   3.592 -0.1419 -0.6781 -0.7996
   87LEU     CA 1322   2.290   4.164   3.666 -1.0307  1.1286  0.3120
   87LEU      C 1323   2.253   4.032   3.582 -0.6454 -0.4033  0.0878
   87LEU      O 1324   2.163   4.038   3.497  0.1973  0.5240 -0.0058
   87LEU     CB 1325   2.245   4.164   3.807 -0.9909 -0.3579 -1.3154
   87LEU     CG 1326   2.326   4.267   3.898 -0.1138  0.3743 -0.1819
   87LEU    CD1 1327   2.307   4.236   4.044  0.4355  0.4670  0.0528
   87LEU    CD2 1328   2.482   4.261   3.890 -0.5354 -0.3137 -1.3891
   87LEU      H 1329   2.170   4.327   3.630  0.5095 -0.6262  0.6864
   87LEU     HA 1330   2.398   4.155   3.667 -1.0998 -1.1483 -0.0865
   87LEU    HB2 1331   2.138   4.182   3.815 -0.7550  0.9898  1.2540
   87LEU    HB3 1332   2.270   4.066   3.849  1.1879  0.4296 -0.4805
   87LEU     HG 1333   2.283   4.366   3.884  0.9137  0.9993  0.7661
   87LEU   HD11 1334   2.327   4.325   4.103  0.2834 -0.0531  0.9266
   87LEU   HD12 1335   2.200   4.223   4.059  0.2138  2.3799  0.6629
   87LEU   HD13 1336   2.357   4.147   4.082  1.6403  1.0966  0.0288
   87LEU   HD21 1337   2.510   4.158   3.913  0.8450  0.3725  0.5653
   87LEU   HD22 1338   2.523   4.292   3.794 -0.7966  2.1560 -0.8397
   87LEU   HD23 1339   2.536   4.328   3.956  1.9550 -1.5563 -1.9543
   88GLY      N 1340   2.316   3.921   3.611 -0.2781 -0.1763 -0.0970
   88GLY     CA 1341   2.280   3.787   3.563  0.4687 -0.8971  0.4243
   88GLY      C 1342   2.363   3.680   3.624  0.0237  0.4243 -0.2461
   88GLY      O 1343   2.457   3.700   3.703  0.0916 -0.4089  0.9312
   88GLY      H 1344   2.400   3.929   3.667  0.2603  1.3587 -0.9935
   88GLY    HA2 1345   2.174   3.772   3.584  0.0619 -0.0436 -0.7653
   88GLY    HA3 1346   2.279   3.781   3.454  0.2476  1.0011  0.2519
   89THR      N 1347   2.335   3.552   3.593  0.3319 -0.1476  0.3108
   89THR     CA 1348   2.411   3.436   3.637 -0.1951 -0.2515  0.2870
   89THR      C 1349   2.421   3.332   3.514 -0.7198 -0.1326 -0.0835
   89THR      O 1350   2.324   3.323   3.444  0.4280  0.6642  0.4425
   89THR     CB 1351   2.358   3.370   3.767  0.1954  0.7113  0.1770
   89THR    OG1 1352   2.403   3.442   3.880 -0.6237 -0.3307  0.6328
   89THR    CG2 1353   2.400   3.226   3.804  0.2474 -0.2263  0.6020
   89THR      H 1354   2.250   3.541   3.539  0.3326  0.5070  0.1608
   89THR     HA 1355   2.508   3.483   3.653 -1.0210  1.6989  0.1140
   89THR     HB 1356   2.250   3.381   3.764  0.0146 -0.6785  0.1207
   89THR    HG1 1357   2.421   3.531   3.850 -1.4579 -0.6457 -1.0124
   89THR   HG21 1358   2.509   3.217   3.798  0.1393 -1.4762 -0.2601
   89THR   HG22 1359   2.352   3.198   3.897 -0.1004  0.0902  0.5224
   89THR   HG23 1360   2.356   3.157   3.732  0.2359 -0.4365  0.8111
   90ASP      N 1361   2.542   3.270   3.497  0.0474 -0.2600  0.5728
   90ASP     CA 1362   2.569   3.182   3.379 -0.3633 -0.8727 -0.3967
   90ASP      C 1363   2.659   3.067   3.415  0.2277  0.0350 -0.4345
   90ASP      O 1364   2.719   3.066   3.525  0.2950  0.2383 -0.4915
   90ASP     CB 1365   2.616   3.254   3.256  1.1819 -0.8835  0.2713
   90ASP     CG 1366   2.585   3.190   3.122  0.5033 -0.6171 -0.2780
   90ASP    OD1 1367   2.534   3.077   3.111 -0.3059  0.7952  0.5468
   90ASP    OD2 1368   2.610   3.254   3.016 -0.2304  0.2900 -0.6229
   90ASP      H 1369   2.621   3.278   3.559  0.0829 -0.3815  0.5435
   90ASP     HA 1370   2.474   3.137   3.352 -1.1105  0.5183 -0.2289
   90ASP    HB2 1371   2.551   3.341   3.253  1.0844 -0.9616 -0.8929
   90ASP    HB3 1372   2.719   3.289   3.255  1.0201 -0.3983 -0.0060
   91LEU      N 1373   2.670   2.964   3.327 -0.1830 -0.4533  0.4238
   91LEU     CA 1374   2.778   2.866   3.354 -0.2258  0.7551  0.3068
   91LEU      C 1375   2.915   2.909   3.297  0.1635 -0.1318  0.1366
   91LEU      O 1376   2.921   2.977   3.193  0.3617 -0.1165  0.1753
   91LEU     CB 1377   2.739   2.731   3.289 -0.4910  0.0799  0.4394
   91LEU     CG 1378   2.819   2.597   3.321  0.3738  0.5210  0.5171
   91LEU    CD1 1379   2.785   2.564   3.467 -1.3882  0.7279  0.3181
   91LEU    CD2 1380   2.776   2.471   3.236  1.0842 -0.5302 -0.5937
   91LEU      H 1381   2.635   2.976   3.233 -0.4552 -0.7978  0.4778
   91LEU     HA 1382   2.793   2.845   3.459 -0.8238 -1.3677  0.0791
   91LEU    HB2 1383   2.637   2.718   3.326 -0.2251 -0.4328  1.0327
   91LEU    HB3 1384   2.734   2.744   3.181 -0.9042 -0.1589  0.4261
   91LEU     HG 1385   2.926   2.620   3.311  0.0602  1.6164 -1.2160
   91LEU   HD11 1386   2.812   2.656   3.520  0.3239  0.5668 -0.1460
   91LEU   HD12 1387   2.678   2.547   3.473 -1.3117  0.1557  0.1931
   91LEU   HD13 1388   2.852   2.486   3.504 -0.1589  0.5643 -1.9239
   91LEU   HD21 1389   2.809   2.475   3.132  0.5555  0.0044 -0.7549
   91LEU   HD22 1390   2.821   2.381   3.279  0.1923 -0.4492  0.6290
   91LEU   HD23 1391   2.667   2.463   3.240  0.7645  1.5403  2.7929
   92VAL      N 1392   3.023   2.878   3.370 -0.7210  0.1658 -0.5718
   92VAL     CA 1393   3.160   2.938   3.358  0.7151  0.0491  0.0239
   92VAL      C 1394   3.264   2.826   3.362 -0.2079  0.0250  0.0642
   92VAL      O 1395   3.251   2.733   3.440  0.6972  0.3296 -0.6335
   92VAL     CB 1396   3.177   3.051   3.465  0.4125  0.5069 -0.6249
   92VAL    CG1 1397   3.313   3.118   3.448 -0.6942  0.6113  0.2784
   92VAL    CG2 1398   3.071   3.164   3.454 -0.5991 -0.2612  0.3065
   92VAL      H 1399   3.009   2.832   3.459 -0.4413  1.8839  0.4516
   92VAL     HA 1400   3.178   2.995   3.267  0.9996  0.9692  0.6299
   92VAL     HB 1401   3.168   3.013   3.567 -0.2447  0.3949 -0.7154
   92VAL   HG11 1402   3.315   3.153   3.345 -1.0573  1.8094  0.6531
   92VAL   HG12 1403   3.321   3.206   3.511 -0.4231  1.2484 -0.6136
   92VAL   HG13 1404   3.401   3.056   3.464 -0.2505  1.0487 -0.4018
   92VAL   HG21 1405   3.094   3.248   3.520 -0.5768 -0.0674  0.0560
   92VAL   HG22 1406   3.057   3.208   3.356 -0.4612  0.5538  0.6412
   92VAL   HG23 1407   2.969   3.131   3.474 -0.8820  0.0223 -0.5933
   93SER      N 1408   3.384   2.849   3.297  0.3351  0.0146 -0.1120
   93SER     CA 1409   3.495   2.759   3.315 -0.6137 -0.7758 -0.3683
   93SER      C 1410   3.625   2.837   3.284 -0.4625  0.2158  0.3992
   93SER      O 1411   3.630   2.931   3.208  0.0830 -0.3136  0.0493
   93SER     CB 1412   3.488   2.636   3.234  0.6844  0.0759  0.4760
   93SER     OG 1413   3.581   2.534   3.268  0.0489 -0.2660 -0.1896
   93SER      H 1414   3.393   2.922   3.228 -0.5727 -0.7892 -1.1507
   93SER     HA 1415   3.491   2.717   3.416 -0.6923 -0.7332 -0.3537
   93SER    HB2 1416   3.388   2.592   3.234  1.2739 -1.3767  0.6392
   93SER    HB3 1417   3.503   2.668   3.131 -0.0048 -0.0958  0.3085
   93SER     HG 1418   3.562   2.459   3.211 -0.0067 -0.7996  0.5028
   94ILE      N 1419   3.735   2.785   3.345 -0.2978 -0.2087  0.1878
   94ILE     CA 1420   3.871   2.829   3.327  0.6315  0.7088 -0.2366
   94ILE      C 1421   3.947   2.705   3.282  0.2820  0.3389  0.4894
   94ILE      O 1422   4.006   2.629   3.361  0.3433  0.2163 -0.4279
   94ILE     CB 1423   3.926   2.901   3.454  0.2058  0.6470  0.4349
   94ILE    CG1 1424   3.830   3.002   3.515  0.4495 -0.8982  0.1963
   94ILE    CG2 1425   4.055   2.965   3.407 -0.7118  0.1052 -0.6534
   94ILE    CD1 1426   3.895   3.119   3.605 -0.3105  0.8408  0.4777
   94ILE      H 1427   3.710   2.716   3.414 -1.7895  0.5515  0.4776
   94ILE     HA 1428   3.872   2.903   3.247  1.1041  1.3207  0.3169
   94ILE     HB 1429   3.941   2.821   3.527 -0.0249  0.3123  0.1254
   94ILE   HG12 1430   3.783   3.056   3.433  1.2983 -1.3356 -0.6216
   94ILE   HG13 1431   3.749   2.950   3.564 -1.7621 -0.4167 -2.4906
   94ILE   HG21 1432   4.120   2.888   3.367  0.5937  0.3091  0.8510
   94ILE   HG22 1433   4.042   3.022   3.315 -0.7238  0.7020 -0.3000
   94ILE   HG23 1434   4.119   3.014   3.481 -0.1612 -0.0278 -1.0328
   94ILE   HD11 1435   3.953   3.079   3.688 -0.0268  0.0610 -0.0849
   94ILE   HD12 1436   3.949   3.190   3.543 -0.5201  0.4329 -0.1905
   94ILE   HD13 1437   3.808   3.174   3.642 -1.0321  0.4130 -0.4992
   95PRO      N 1438   3.954   2.667   3.154  0.4184  0.7933  0.7962
   95PRO     CA 1439   4.043   2.558   3.104  0.5826 -0.7795  0.2982
   95PRO      C 1440   4.192   2.568   3.138  0.1257 -0.6401  0.6340
   95PRO      O 1441   4.251   2.478   3.177 -0.2275  0.3152 -0.2353
   95PRO     CB 1442   4.015   2.558   2.952 -0.8330  0.8170  0.1209
   95PRO     CG 1443   3.875   2.603   2.939 -0.1791  0.9970  0.2968
   95PRO     CD 1444   3.848   2.699   3.053 -0.6644  0.4210 -0.3120
   95PRO     HA 1445   4.005   2.464   3.143  1.2202 -0.7867  0.9525
   95PRO    HB2 1446   4.078   2.623   2.892 -1.1082 -0.0018 -1.1583
   95PRO    HB3 1447   4.024   2.457   2.912  0.5429  0.8137  0.3539
   95PRO    HG2 1448   3.851   2.637   2.838  0.7961  0.3521 -0.1858
   95PRO    HG3 1449   3.820   2.511   2.961 -0.1506  1.0051  0.4028
   95PRO    HD2 1450   3.869   2.803   3.026  0.5065  0.3763  0.3171
   95PRO    HD3 1451   3.751   2.679   3.098  0.0326 -0.7856  0.7670
   96HIS      N 1452   4.249   2.690   3.112 -0.1045  0.3569 -0.1384
   96HIS     CA 1453   4.374   2.738   3.168 -1.0360 -0.5292 -0.1265
   96HIS      C 1454   4.374   2.747   3.323 -0.4256 -0.1870  0.1493
   96HIS      O 1455   4.397   2.854   3.377  0.0439 -0.5424 -0.2677
   96HIS     CB 1456   4.425   2.868   3.099  1.1461  1.0809 -0.3933
   96HIS     CG 1457   4.418   2.860   2.946  0.4645 -0.5019  0.2409
   96HIS    ND1 1458   4.463   2.753   2.867  0.5600 -0.4484  0.4311
   96HIS    CD2 1459   4.373   2.957   2.853  0.5441  0.6913 -1.0732
   96HIS    CE1 1460   4.445   2.785   2.736  0.4978 -0.2791  0.0863
   96HIS    NE2 1461   4.393   2.908   2.728 -0.0204  0.4683  0.4687
   96HIS      H 1462   4.191   2.760   3.068 -1.3442 -0.6828 -0.2752
   96HIS     HA 1463   4.456   2.666   3.160 -0.8697 -0.3780  0.1888
   96HIS    HB2 1464   4.373   2.953   3.143 -0.0754  0.3781 -0.3853
   96HIS    HB3 1465   4.528   2.892   3.127  1.4157  0.8278 -1.1019
   96HIS    HD1 1466   4.487   2.660   2.901  1.2051 -0.6035 -0.3701
   96HIS    HD2 1467   4.322   3.048   2.882 -0.4389 -0.3963  1.0068
   96HIS    HE1 1468   4.478   2.719   2.657  0.0183  0.1093 -0.4552
   96HIS    HE2 1469   4.362   2.953   2.643  0.2848 -0.9485 -0.4726
   97GLY      N 1470   4.325   2.645   3.395 -0.3218 -0.4379  0.8345
   97GLY     CA 1471   4.276   2.651   3.526  1.0345 -0.2213 -0.6410
   97GLY      C 1472   4.210   2.519   3.581 -0.7585  0.6437 -0.2362
   97GLY      O 1473   4.266   2.412   3.549  0.1184  0.0854  0.2701
   97GLY      H 1474   4.320   2.558   3.342  0.2180 -0.4359  0.7710
   97GLY    HA2 1475   4.350   2.691   3.595  0.0011  0.5230  0.0984
   97GLY    HA3 1476   4.194   2.724   3.527  0.7701 -0.5058  0.4086
   98PRO      N 1477   4.097   2.513   3.657 -0.1770 -0.5324  0.0077
   98PRO     CA 1478   4.056   2.387   3.729  0.0141 -1.1567  0.2497
   98PRO      C 1479   3.982   2.292   3.633  0.0134 -0.2296  0.2553
   98PRO      O 1480   3.969   2.171   3.657  0.1298 -0.2168 -0.0973
   98PRO     CB 1481   3.957   2.436   3.837  0.4678 -0.1330 -0.3414
   98PRO     CG 1482   3.981   2.589   3.847  0.1360  0.1948 -0.1374
   98PRO     CD 1483   4.020   2.631   3.705 -0.5034  0.7673 -0.0028
   98PRO     HA 1484   4.140   2.330   3.769 -0.5321 -2.4115 -0.2687
   98PRO    HB2 1485   3.854   2.426   3.803  0.8137  0.8962 -1.8869
   98PRO    HB3 1486   3.976   2.393   3.936  0.9769  0.9946  0.0995
   98PRO    HG2 1487   3.889   2.633   3.886 -0.1694 -0.9193  0.4822
   98PRO    HG3 1488   4.062   2.618   3.914 -0.4624  1.5677  0.0613
   98PRO    HD2 1489   3.932   2.629   3.640 -1.2561  0.1954  0.9903
   98PRO    HD3 1490   4.077   2.725   3.704  0.3336  0.3687  1.8035
   99ASN      N 1491   3.950   2.351   3.515 -0.3078 -0.3565  0.4474
   99ASN     CA 1492   3.874   2.293   3.397 -0.4979  0.3359 -0.1563
   99ASN      C 1493   3.751   2.213   3.436  0.2401 -0.3326 -0.5476
   99ASN      O 1494   3.718   2.113   3.377 -0.4078  0.2495  0.6029
   99ASN     CB 1495   3.968   2.223   3.291 -0.1989  0.0141 -0.7909
   99ASN     CG 1496   3.910   2.224   3.150 -0.8248  0.0810 -0.1518
   99ASN    OD1 1497   3.819   2.291   3.109 -0.1802 -0.1327  0.1491
   99ASN    ND2 1498   3.956   2.127   3.079  0.7222  0.2436  0.3627
   99ASN      H 1499   3.974   2.449   3.511  1.4222 -0.7355 -0.2185
   99ASN     HA 1500   3.835   2.383   3.350 -0.5640  0.4744  0.1591
   99ASN    HB2 1501   4.064   2.276   3.300 -0.9576  1.2649  1.2144
   99ASN    HB3 1502   3.994   2.124   3.329  1.2017  0.4538 -0.4576
   99ASN   HD21 1503   3.909   2.105   2.993  1.3022  1.0823 -0.1973
   99ASN   HD22 1504   4.030   2.072   3.120  0.1914 -0.2923  0.6334
  100VAL      N 1505   3.686   2.246   3.547  0.2281 -0.0257 -0.7002
  100VAL     CA 1506   3.557   2.193   3.596  0.2615 -0.0627  0.3371
  100VAL      C 1507   3.461   2.318   3.599  0.8797  0.3668  0.2579
  100VAL      O 1508   3.497   2.424   3.646 -0.2449 -0.6620  0.6577
  100VAL     CB 1509   3.568   2.128   3.736 -0.9580 -0.0373 -0.6065
  100VAL    CG1 1510   3.655   1.991   3.731  0.3893 -0.3209  0.6090
  100VAL    CG2 1511   3.642   2.221   3.835 -0.1324  1.5262 -0.9103
  100VAL      H 1512   3.719   2.323   3.605 -0.4286 -0.7510  0.7493
  100VAL     HA 1513   3.512   2.117   3.533 -0.3743  0.3144  0.3169
  100VAL     HB 1514   3.472   2.108   3.783 -0.1550  0.7391  1.6188
  100VAL   HG11 1515   3.660   1.942   3.828  0.6735 -1.7805 -0.0862
  100VAL   HG12 1516   3.608   1.923   3.659  0.3094  0.7579 -0.4182
  100VAL   HG13 1517   3.749   2.020   3.685 -0.8638  1.0831 -1.3943
  100VAL   HG21 1518   3.593   2.318   3.837 -0.8083  1.2009 -1.1448
  100VAL   HG22 1519   3.634   2.178   3.934  1.4366  1.0771 -0.9297
  100VAL   HG23 1520   3.750   2.223   3.820 -0.0163  1.1586 -0.1861
  101THR      N 1521   3.332   2.299   3.559 -1.0109  0.0561  0.5531
  101THR     CA 1522   3.237   2.413   3.541 -0.5120 -0.7056 -0.4860
  101THR      C 1523   3.165   2.451   3.671 -0.5514  0.9651 -1.2746
  101THR      O 1524   3.171   2.373   3.770  0.2583 -0.2726  0.2105
  101THR     CB 1525   3.129   2.374   3.441  0.0631  0.4160  0.1639
  101THR    OG1 1526   3.064   2.259   3.485  0.0912  0.2046 -0.1360
  101THR    CG2 1527   3.177   2.355   3.300 -0.3580 -0.5014  1.0347
  101THR      H 1528   3.307   2.206   3.527  1.6903 -0.3573 -0.9578
  101THR     HA 1529   3.298   2.496   3.508 -0.1074 -0.7017  0.2392
  101THR     HB 1530   3.051   2.450   3.451 -0.2706 -0.0510  1.7347
  101THR    HG1 1531   3.116   2.179   3.485 -0.0991  0.0801 -0.4107
  101THR   HG21 1532   3.242   2.437   3.269 -0.2484 -0.5024  1.2568
  101THR   HG22 1533   3.225   2.257   3.293 -0.3287 -0.6127  2.2751
  101THR   HG23 1534   3.090   2.355   3.234 -0.0146 -0.0206  0.5658
  102VAL      N 1535   3.112   2.573   3.668 -0.4994  0.0877  0.1212
  102VAL     CA 1536   3.045   2.630   3.786 -0.1164 -0.6139 -0.7809
  102VAL      C 1537   2.940   2.736   3.743 -0.8507 -0.3950  0.9752
  102VAL      O 1538   2.973   2.818   3.651  0.3330  0.0687 -0.0356
  102VAL     CB 1539   3.159   2.689   3.878 -0.1957 -0.3735  0.3705
  102VAL    CG1 1540   3.243   2.799   3.808 -0.4163 -0.9396  0.8128
  102VAL    CG2 1541   3.113   2.745   4.010 -0.6318  0.2691  0.1781
  102VAL      H 1542   3.133   2.633   3.590 -0.5764 -0.9038 -0.7074
  102VAL     HA 1543   2.983   2.563   3.847  0.5635 -0.5926 -0.0315
  102VAL     HB 1544   3.229   2.609   3.902  2.1236  0.0399 -3.4380
  102VAL   HG11 1545   3.323   2.828   3.877  0.5106  0.3107 -0.6619
  102VAL   HG12 1546   3.292   2.773   3.714  0.3815  0.6317  0.7259
  102VAL   HG13 1547   3.181   2.887   3.793  0.5443 -0.4353 -0.6821
  102VAL   HG21 1548   3.076   2.664   4.073  1.0581  0.1134  1.0793
  102VAL   HG22 1549   3.193   2.801   4.058  0.6851 -1.3280 -0.0075
  102VAL   HG23 1550   3.034   2.819   3.993 -0.7091  0.1843  0.1671
  103ARG      N 1551   2.824   2.754   3.806 -0.3172  0.2237 -0.4548
  103ARG     CA 1552   2.747   2.880   3.794 -0.6683  0.2149 -0.5553
  103ARG      C 1553   2.802   2.995   3.879 -0.0531  0.6570 -0.4236
  103ARG      O 1554   2.831   2.968   3.994  0.0592  0.0695  0.4130
  103ARG     CB 1555   2.607   2.847   3.832  0.5031 -0.6897 -0.1702
  103ARG     CG 1556   2.534   2.733   3.769  0.6261  0.0090  0.5349
  103ARG     CD 1557   2.488   2.765   3.627  0.1542 -0.4868  0.1284
  103ARG     NE 1558   2.416   2.649   3.569 -0.5455  0.1307 -0.3817
  103ARG     CZ 1559   2.292   2.653   3.526 -0.1030 -0.0415  0.5256
  103ARG    NH1 1560   2.210   2.751   3.543 -0.0821 -0.3089  0.1319
  103ARG    NH2 1561   2.247   2.546   3.457  0.1957  0.0299 -0.2384
  103ARG      H 1562   2.803   2.680   3.872  1.9808  0.6194  0.9350
  103ARG     HA 1563   2.743   2.920   3.693  0.2897  0.8787 -0.3523
  103ARG    HB2 1564   2.589   2.842   3.939  0.6785  0.2399 -0.0795
  103ARG    HB3 1565   2.551   2.938   3.810  1.7873  0.4548  0.9411
  103ARG    HG2 1566   2.591   2.640   3.773  0.6705  0.0335  0.4769
  103ARG    HG3 1567   2.451   2.707   3.835 -0.3359  0.0280 -0.5960
  103ARG    HD2 1568   2.421   2.850   3.634  0.7185 -0.0632  0.5736
  103ARG    HD3 1569   2.572   2.793   3.564 -0.4704 -0.1467 -0.5732
  103ARG     HE 1570   2.471   2.564   3.560  1.1811  1.1903 -0.7461
  103ARG   HH11 1571   2.118   2.743   3.503 -0.3066  0.3356  0.4944
  103ARG   HH12 1572   2.240   2.844   3.568  0.7990 -0.4570 -0.3145
  103ARG   HH21 1573   2.146   2.543   3.451  0.1471  1.0947 -0.4052
  103ARG   HH22 1574   2.310   2.473   3.428  1.9557  0.9971  0.7868
  104ALA      N 1575   2.813   3.110   3.821 -0.1375 -0.1736  0.5454
  104ALA     CA 1576   2.854   3.234   3.891  0.2138  0.0222  0.1162
  104ALA      C 1577   2.781   3.359   3.862  0.5007 -0.1210  0.1532
  104ALA      O 1578   2.724   3.373   3.755  0.6210  0.6635  0.4316
  104ALA     CB 1579   3.004   3.252   3.869 -0.6225 -0.5517 -0.5001
  104ALA      H 1580   2.805   3.117   3.721  0.3183 -1.2420  0.4006
  104ALA     HA 1581   2.839   3.223   3.998  0.1605  0.8355  0.2061
  104ALA    HB1 1582   3.043   3.270   3.769 -0.2688  1.7351 -0.0681
  104ALA    HB2 1583   3.038   3.340   3.923 -1.4960 -0.2352 -0.4280
  104ALA    HB3 1584   3.059   3.165   3.904  0.0112 -0.2152 -0.6300
  105ASN      N 1585   2.790   3.460   3.949 -0.1212  0.2228 -0.6368
  105ASN     CA 1586   2.737   3.596   3.931  0.5075  0.0858 -0.7433
  105ASN      C 1587   2.814   3.668   3.823  0.2985 -0.6137  0.6943
  105ASN      O 1588   2.936   3.688   3.838  0.0575  0.3578  0.1430
  105ASN     CB 1589   2.723   3.671   4.059  0.7503 -1.0109 -0.2936
  105ASN     CG 1590   2.609   3.606   4.149  0.0243 -0.2354 -0.3479
  105ASN    OD1 1591   2.491   3.607   4.118 -0.5043  0.5254 -0.5578
  105ASN    ND2 1592   2.654   3.542   4.258 -0.0475 -0.8354 -0.2777
  105ASN      H 1593   2.849   3.438   4.028 -0.0217 -0.7511 -0.9523
  105ASN     HA 1594   2.641   3.571   3.886  0.5837  0.1901 -0.9632
  105ASN    HB2 1595   2.822   3.671   4.106  0.8310 -0.2704 -0.4439
  105ASN    HB3 1596   2.680   3.769   4.042  1.0797 -0.7559  0.2737
  105ASN   HD21 1597   2.588   3.509   4.326 -1.2458  1.8033  0.1034
  105ASN   HD22 1598   2.747   3.573   4.282  0.2553 -0.2644 -1.9088
  106ILE      N 1599   2.747   3.727   3.723 -0.2347  0.1038 -0.1698
  106ILE     CA 1600   2.809   3.812   3.619  0.7750  0.1725 -1.0298
  106ILE      C 1601   2.732   3.944   3.615  0.3150  0.1458 -0.4386
  106ILE      O 1602   2.610   3.935   3.602 -0.0691  0.3597  0.2688
  106ILE     CB 1603   2.798   3.751   3.477  0.1161  0.0664 -0.0281
  106ILE    CG1 1604   2.885   3.627   3.475  0.0459  1.1083 -0.8205
  106ILE    CG2 1605   2.829   3.845   3.364  0.5787  0.2293 -0.1906
  106ILE    CD1 1606   2.882   3.550   3.340  0.0818 -0.2388  0.3695
  106ILE      H 1607   2.647   3.713   3.718 -0.1911 -0.3141  0.0543
  106ILE     HA 1608   2.915   3.826   3.638  0.8772 -0.5251 -1.0022
  106ILE     HB 1609   2.699   3.705   3.477  0.0238  0.2096  1.1949
  106ILE   HG12 1610   2.990   3.652   3.487  0.0614  1.0331 -0.7937
  106ILE   HG13 1611   2.848   3.551   3.545 -0.1523  0.6707 -1.3842
  106ILE   HG21 1612   2.799   3.809   3.266 -0.7041  0.8405 -0.0654
  106ILE   HG22 1613   2.759   3.928   3.369  0.4303  0.1212 -0.4977
  106ILE   HG23 1614   2.935   3.872   3.356  0.5410  0.0979 -1.3779
  106ILE   HD11 1615   2.778   3.536   3.310  0.0509 -1.5789  0.9893
  106ILE   HD12 1616   2.941   3.607   3.268  0.0018 -0.0645  0.4395
  106ILE   HD13 1617   2.934   3.454   3.341 -1.5479 -1.2736 -1.0965
  107ALA      N 1618   2.800   4.053   3.620 -0.3035 -0.1132 -0.4566
  107ALA     CA 1619   2.747   4.177   3.570 -0.3166  0.1568  0.3037
  107ALA      C 1620   2.783   4.190   3.418  0.7441 -0.1464 -0.2515
  107ALA      O 1621   2.900   4.179   3.377  0.4580  0.2293 -0.4686
  107ALA     CB 1622   2.824   4.292   3.648 -0.6633 -0.6311 -0.1569
  107ALA      H 1623   2.899   4.044   3.637 -0.2778  0.4719 -0.2392
  107ALA     HA 1624   2.640   4.189   3.585 -0.3007  0.7351  0.0357
  107ALA    HB1 1625   2.837   4.369   3.573 -1.1579 -0.1389  0.2394
  107ALA    HB2 1626   2.781   4.327   3.743 -2.2048 -1.0637 -0.6323
  107ALA    HB3 1627   2.926   4.259   3.664 -0.3034  0.5015  0.0970
  108ALA      N 1628   2.684   4.206   3.332  0.0124 -0.2114 -0.0598
  108ALA     CA 1629   2.686   4.228   3.188 -0.3777 -0.2115 -0.2460
  108ALA      C 1630   2.685   4.383   3.160  0.3935 -0.1619  0.7940
  108ALA      O 1631   2.574   4.442   3.182 -1.2006 -0.7767  0.1630
  108ALA     CB 1632   2.566   4.157   3.128 -0.3378 -0.4853  0.1772
  108ALA      H 1633   2.593   4.223   3.374 -0.3600 -0.0556 -0.8869
  108ALA     HA 1634   2.778   4.186   3.146  0.8279  0.6089  1.3304
  108ALA    HB1 1635   2.571   4.050   3.148  0.0451 -0.2640  1.4916
  108ALA    HB2 1636   2.478   4.194   3.182  1.4378  1.3294  2.2399
  108ALA    HB3 1637   2.558   4.169   3.020  0.6124  0.0187  0.1424
  109ILE      N 1638   2.791   4.445   3.117 -0.1105 -0.1958  0.2874
  109ILE     CA 1639   2.800   4.590   3.092 -0.3878 -0.1257 -0.3591
  109ILE      C 1640   2.720   4.623   2.966  0.8432  0.1980 -0.9929
  109ILE      O 1641   2.734   4.564   2.863 -0.2011 -0.2322 -0.0497
  109ILE     CB 1642   2.949   4.646   3.085  0.5329  0.8999 -0.0704
  109ILE    CG1 1643   3.025   4.631   3.219 -0.0088 -0.3712  0.1863
  109ILE    CG2 1644   2.949   4.788   3.014  0.1351 -0.4100 -0.5238
  109ILE    CD1 1645   3.178   4.643   3.197 -0.6327 -0.5162  0.1648
  109ILE      H 1646   2.873   4.387   3.106 -0.1247 -0.0939 -0.4171
  109ILE     HA 1647   2.748   4.637   3.176 -0.7386  1.4791 -1.3813
  109ILE     HB 1648   2.999   4.570   3.023 -1.4366 -0.3149 -0.3257
  109ILE   HG12 1649   2.992   4.711   3.285 -0.3383  1.0342 -1.5268
  109ILE   HG13 1650   3.001   4.537   3.268  0.5161 -0.2900  0.6189
  109ILE   HG21 1651   3.051   4.829   3.017 -0.0161 -0.0392  0.8913
  109ILE   HG22 1652   2.915   4.780   2.911  0.8108 -0.4298 -0.7557
  109ILE   HG23 1653   2.884   4.857   3.068  0.7939  0.6808 -1.0317
  109ILE   HD11 1654   3.235   4.654   3.290  0.5921  1.5388 -0.6897
  109ILE   HD12 1655   3.211   4.552   3.146 -0.0444  0.1463 -0.6803
  109ILE   HD13 1656   3.207   4.731   3.140 -0.8968 -0.8657 -0.5411
  110THR      N 1657   2.634   4.721   2.983 -0.2347 -0.9515  0.3343
  110THR     CA 1658   2.558   4.790   2.879 -0.1466 -0.4624 -0.0941
  110THR      C 1659   2.619   4.921   2.822  0.6395 -0.5704  0.0564
  110THR      O 1660   2.603   4.942   2.700 -0.4939  0.2275  0.2999
  110THR     CB 1661   2.419   4.828   2.935  0.5670  0.5342 -0.6680
  110THR    OG1 1662   2.344   4.708   2.967 -0.2459 -0.1989 -0.0136
  110THR    CG2 1663   2.339   4.904   2.828 -0.0672 -1.1785 -0.6805
  110THR      H 1664   2.642   4.767   3.073  0.2889  1.4396 -0.7539
  110THR     HA 1665   2.545   4.727   2.791  1.9320 -0.2843 -0.6386
  110THR     HB 1666   2.426   4.887   3.026 -0.1638  0.7616 -0.7422
  110THR    HG1 1667   2.406   4.638   2.946  0.6333  0.7142 -0.6657
  110THR   HG21 1668   2.379   5.004   2.813 -1.1481 -0.5389  0.3255
  110THR   HG22 1669   2.340   4.848   2.734  0.6995 -1.0711 -0.7493
  110THR   HG23 1670   2.234   4.921   2.853  0.2291  0.1282 -0.1699
  111GLU      N 1671   2.690   4.998   2.901  0.4746 -0.8621  0.4729
  111GLU     CA 1672   2.778   5.110   2.847  0.1707 -0.1751  0.8256
  111GLU      C 1673   2.888   5.153   2.951  0.3683  0.3201  0.3018
  111GLU      O 1674   2.872   5.117   3.066 -0.1613  0.1383 -0.5175
  111GLU     CB 1675   2.692   5.228   2.810  0.4828  0.2296  0.4460
  111GLU     CG 1676   2.673   5.277   2.666 -0.3398 -0.0259  0.3119
  111GLU     CD 1677   2.794   5.249   2.568 -0.8330  0.2924  0.1774
  111GLU    OE1 1678   2.909   5.225   2.612  0.0039  0.2367  0.7728
  111GLU    OE2 1679   2.766   5.252   2.444 -0.5224  0.3531 -0.5584
  111GLU      H 1680   2.692   4.995   3.002 -0.4288 -0.7316  0.5162
  111GLU     HA 1681   2.842   5.074   2.766  0.9614  0.1575  1.2773
  111GLU    HB2 1682   2.591   5.203   2.842  0.2072  0.7220 -0.0095
  111GLU    HB3 1683   2.720   5.316   2.869 -2.1061  0.8491  0.9811
  111GLU    HG2 1684   2.583   5.228   2.629  0.5523 -0.9062 -0.8312
  111GLU    HG3 1685   2.647   5.382   2.660 -0.1555  0.0207  0.3242
  112SER      N 1686   2.989   5.229   2.912 -0.4523 -0.1483  0.0170
  112SER     CA 1687   3.099   5.265   2.992 -0.6602  0.2706 -0.5021
  112SER      C 1688   3.178   5.387   2.945 -0.8550  0.1350 -0.0356
  112SER      O 1689   3.153   5.440   2.837  0.5113  0.4610 -0.4041
  112SER     CB 1690   3.198   5.143   2.999 -0.5328 -0.0256  0.7187
  112SER     OG 1691   3.259   5.115   2.875 -0.7265 -0.1232  0.5958
  112SER      H 1692   3.000   5.261   2.817 -0.2164  1.0190  0.4118
  112SER     HA 1693   3.073   5.284   3.096 -0.3145 -0.7802 -0.1980
  112SER    HB2 1694   3.279   5.168   3.068 -0.5861 -0.2011  0.8480
  112SER    HB3 1695   3.155   5.054   3.046 -0.6608  0.3595  1.3487
  112SER     HG 1696   3.204   5.075   2.807 -0.0036  1.4370 -1.0543
  113ASP      N 1697   3.273   5.441   3.027  0.5085  0.3692 -0.3588
  113ASP     CA 1698   3.362   5.556   2.996  0.8652 -0.4382  0.0526
  113ASP      C 1699   3.486   5.548   3.084  0.2818 -0.1624  0.2082
  113ASP      O 1700   3.480   5.539   3.206  0.0174  0.0236 -0.6215
  113ASP     CB 1701   3.288   5.694   3.011 -0.1598  0.2858 -0.2248
  113ASP     CG 1702   3.383   5.806   2.978  0.0206  0.0064  0.4674
  113ASP    OD1 1703   3.461   5.796   2.879 -0.0113 -0.3204  0.1831
  113ASP    OD2 1704   3.391   5.913   3.046 -0.0039  0.0062 -0.1004
  113ASP      H 1705   3.283   5.396   3.117  0.3158 -0.8447 -0.8992
  113ASP     HA 1706   3.388   5.550   2.890 -0.8412 -1.4122 -0.3923
  113ASP    HB2 1707   3.197   5.697   2.952 -0.1666 -0.6083 -0.2884
  113ASP    HB3 1708   3.258   5.701   3.116 -1.0342 -0.3484 -0.4079
  114LYS      N 1709   3.602   5.565   3.020  0.1959  0.6116  0.5988
  114LYS     CA 1710   3.735   5.548   3.077  0.8747  0.2433 -0.2305
  114LYS      C 1711   3.763   5.411   3.145 -0.1108 -0.9314  0.2712
  114LYS      O 1712   3.879   5.397   3.193  0.1219 -0.0594 -0.0633
  114LYS     CB 1713   3.762   5.669   3.170 -0.0684 -0.4098  0.1028
  114LYS     CG 1714   3.743   5.804   3.096  0.7431 -0.4860  0.0023
  114LYS     CD 1715   3.753   5.925   3.184  0.3072  0.0218 -0.0239
  114LYS     CE 1716   3.748   6.055   3.108  0.5997  0.4136  0.2838
  114LYS     NZ 1717   3.612   6.075   3.043  0.1014 -0.8920  1.2115
  114LYS      H 1718   3.595   5.611   2.931 -0.4645  0.9729  0.8238
  114LYS     HA 1719   3.803   5.554   2.992  1.0007 -0.2937 -0.1730
  114LYS    HB2 1720   3.694   5.670   3.255 -1.3642 -0.6293 -0.8707
  114LYS    HB3 1721   3.867   5.679   3.196 -0.2875  1.9916  0.4996
  114LYS    HG2 1722   3.809   5.807   3.009  0.2321  0.0253 -0.3799
  114LYS    HG3 1723   3.639   5.813   3.063  0.6461  0.7619  0.5308
  114LYS    HD2 1724   3.671   5.923   3.256  0.0777  0.2987 -0.2754
  114LYS    HD3 1725   3.846   5.926   3.241 -0.6447  0.8976  1.6991
  114LYS    HE2 1726   3.774   6.143   3.167 -0.4233  0.9182  0.0330
  114LYS    HE3 1727   3.819   6.043   3.026  0.1082  0.2254 -0.1313
  114LYS    HZ1 1728   3.614   6.144   2.969  0.0686 -0.6976  1.3924
  114LYS    HZ2 1729   3.567   6.000   2.993  0.6746 -0.5501  0.0916
  114LYS    HZ3 1730   3.538   6.119   3.096 -0.7595  0.2815 -0.7465
  115PHE      N 1731   3.663   5.329   3.160 -0.4141  0.6997 -0.9362
  115PHE     CA 1732   3.682   5.197   3.228  0.3313 -0.0929  0.0649
  115PHE      C 1733   3.778   5.100   3.151  0.0500 -0.1003 -0.4676
  115PHE      O 1734   3.873   5.047   3.213 -0.2871  0.5229 -0.2749
  115PHE     CB 1735   3.540   5.136   3.250 -0.1188 -0.3249  0.0839
  115PHE     CG 1736   3.553   4.992   3.295  0.2883  0.1738 -0.3188
  115PHE    CD1 1737   3.599   4.958   3.430  0.3519  0.0330  0.3193
  115PHE    CD2 1738   3.501   4.894   3.207 -0.4343  0.8745 -0.1315
  115PHE    CE1 1739   3.590   4.824   3.464 -0.1664  0.1734 -0.0723
  115PHE    CE2 1740   3.501   4.758   3.249  0.1370 -0.5471 -1.0767
  115PHE     CZ 1741   3.541   4.729   3.382 -0.1679  0.9897  1.4003
  115PHE      H 1742   3.571   5.359   3.131 -1.3226 -0.3781  0.5407
  115PHE     HA 1743   3.726   5.213   3.327 -0.2437 -0.7659  0.4426
  115PHE    HB2 1744   3.477   5.190   3.321 -1.0594 -1.1474 -0.0833
  115PHE    HB3 1745   3.486   5.140   3.155  1.4442  1.3163 -0.8588
  115PHE    HD1 1746   3.636   5.036   3.496  1.3992 -0.3481  0.2263
  115PHE    HD2 1747   3.459   4.916   3.110 -1.6993 -1.1122 -0.1522
  115PHE    HE1 1748   3.607   4.797   3.568 -1.4827 -1.3020 -0.1702
  115PHE    HE2 1749   3.459   4.675   3.194 -0.0504 -1.7518  0.7035
  115PHE     HZ 1750   3.521   4.629   3.417  0.3826  0.3309 -0.0261
  116PHE      N 1751   3.749   5.071   3.025  0.4720 -0.5837 -0.2405
  116PHE     CA 1752   3.835   4.985   2.944  0.6547 -0.1408  0.7056
  116PHE      C 1753   3.965   5.057   2.899 -0.2466  0.5333 -0.3855
  116PHE      O 1754   3.968   5.180   2.889  0.1178  0.4024 -0.2408
  116PHE     CB 1755   3.749   4.941   2.815 -0.0258 -0.3733 -0.1659
  116PHE     CG 1756   3.635   4.850   2.841  0.2684 -0.6428 -0.2832
  116PHE    CD1 1757   3.661   4.726   2.895  0.1398  0.3133 -0.1394
  116PHE    CD2 1758   3.505   4.904   2.822 -0.8277  0.0828 -1.1836
  116PHE    CE1 1759   3.549   4.647   2.926 -0.0769  0.2295 -0.1448
  116PHE    CE2 1760   3.399   4.815   2.846  0.6657  0.2241 -0.0749
  116PHE     CZ 1761   3.418   4.691   2.897 -0.7827  0.3937 -0.0391
  116PHE      H 1762   3.662   5.100   2.982 -0.0213 -0.9709  0.4593
  116PHE     HA 1763   3.862   4.885   2.978  1.9851 -0.3000 -0.6253
  116PHE    HB2 1764   3.727   5.035   2.764  0.8674  0.0553  0.1931
  116PHE    HB3 1765   3.807   4.886   2.742 -0.1446  1.0396 -1.4148
  116PHE    HD1 1766   3.761   4.686   2.896  0.5914  1.2939 -1.1506
  116PHE    HD2 1767   3.487   5.001   2.778  0.0086  0.4227 -0.8125
  116PHE    HE1 1768   3.568   4.546   2.960  0.5853  0.4090  0.0617
  116PHE    HE2 1769   3.299   4.853   2.828 -0.1153 -1.2135  0.8549
  116PHE     HZ 1770   3.330   4.630   2.912 -0.9633  0.4835 -0.6563
  117ILE      N 1771   4.070   4.986   2.852  0.0161 -0.0475  0.5238
  117ILE     CA 1772   4.196   5.047   2.796  0.3451 -0.4991  0.5433
  117ILE      C 1773   4.224   4.991   2.652 -0.1005 -0.5893 -0.5435
  117ILE      O 1774   4.225   4.872   2.630 -0.4201 -0.1235 -0.0520
  117ILE     CB 1775   4.323   5.027   2.886  0.6288  0.3629 -0.2911
  117ILE    CG1 1776   4.312   5.095   3.023 -0.1435  0.3968 -0.1469
  117ILE    CG2 1777   4.449   5.073   2.824 -0.1351 -0.9460  0.9422
  117ILE    CD1 1778   4.410   5.047   3.133  0.3405 -0.8949  0.6999
  117ILE      H 1779   4.070   4.885   2.854  0.1726 -0.0535  0.3396
  117ILE     HA 1780   4.186   5.156   2.797 -0.5051 -0.5335  2.1097
  117ILE     HB 1781   4.328   4.922   2.913  0.1685  0.5781  0.7060
  117ILE   HG12 1782   4.304   5.204   3.022  0.2993  0.4411  0.4509
  117ILE   HG13 1783   4.213   5.079   3.065 -0.3149  0.1623 -0.6166
  117ILE   HG21 1784   4.532   5.049   2.889  0.8019  0.8668  0.5500
  117ILE   HG22 1785   4.476   5.014   2.737  1.1086  0.2905  0.4108
  117ILE   HG23 1786   4.443   5.180   2.805 -0.1096 -1.0791  0.1207
  117ILE   HD11 1787   4.513   5.044   3.097  0.4369  1.9195  0.2697
  117ILE   HD12 1788   4.401   5.117   3.216  0.1394  0.5402 -0.4409
  117ILE   HD13 1789   4.371   4.958   3.182 -1.1266  0.6257  2.6421
  118ASN      N 1790   4.257   5.069   2.551 -1.0892 -0.6377  0.2764
  118ASN     CA 1791   4.301   5.035   2.417  0.7827  0.1242  0.0709
  118ASN      C 1792   4.438   4.971   2.413  0.3046  0.2850  0.8681
  118ASN      O 1793   4.536   5.020   2.475  0.0922  0.0682 -0.4783
  118ASN     CB 1794   4.294   5.159   2.326  0.3667  0.6053  1.1923
  118ASN     CG 1795   4.281   5.134   2.168  0.1594 -0.5317 -0.4993
  118ASN    OD1 1796   4.289   5.022   2.121 -0.0506  0.6802  0.2240
  118ASN    ND2 1797   4.264   5.245   2.095  0.5515 -0.0027  0.1768
  118ASN      H 1798   4.272   5.167   2.571 -0.3567 -0.6160 -0.2750
  118ASN     HA 1799   4.223   4.965   2.386  0.5307  0.3227  0.2486
  118ASN    HB2 1800   4.200   5.212   2.345  0.4961  1.3505 -0.0661
  118ASN    HB3 1801   4.379   5.224   2.347 -0.6177  2.3307  0.2685
  118ASN   HD21 1802   4.270   5.244   1.994  1.1432 -0.6880  0.1975
  118ASN   HD22 1803   4.257   5.333   2.144  0.9457  0.9608 -1.3731
  119GLY      N 1804   4.445   4.855   2.344 -1.1845  0.3474 -0.2126
  119GLY     CA 1805   4.570   4.774   2.347 -0.8062 -0.1518  0.9374
  119GLY      C 1806   4.589   4.688   2.470  0.8554  0.6335  0.5316
  119GLY      O 1807   4.664   4.593   2.460 -0.5271  0.6301  0.3551
  119GLY      H 1808   4.358   4.818   2.309 -1.4763  0.4976  0.3350
  119GLY    HA2 1809   4.571   4.716   2.255  0.1143  1.0011  0.1510
  119GLY    HA3 1810   4.657   4.838   2.330 -0.4034 -0.9918 -0.5562
  120SER      N 1811   4.515   4.710   2.577  0.0671 -0.5252  0.0829
  120SER     CA 1812   4.527   4.625   2.695 -0.6758  0.4708 -0.2514
  120SER      C 1813   4.449   4.492   2.670 -0.1407  0.6744 -0.8561
  120SER      O 1814   4.463   4.406   2.761  0.0623 -0.4382 -0.3762
  120SER     CB 1815   4.458   4.696   2.816  0.1510 -1.2886  1.0064
  120SER     OG 1816   4.320   4.701   2.786 -0.3058 -0.3807  0.4854
  120SER      H 1817   4.442   4.780   2.574 -0.0847 -0.6543  0.6251
  120SER     HA 1818   4.629   4.591   2.709 -1.0550 -1.4905 -1.4573
  120SER    HB2 1819   4.476   4.652   2.914 -0.5541  0.1202  1.8450
  120SER    HB3 1820   4.490   4.800   2.826 -1.5956 -0.7868  2.5915
  120SER     HG 1821   4.305   4.765   2.716 -0.1342 -0.3288  0.4930
  121ASN      N 1822   4.375   4.461   2.564  0.7451 -0.3456  1.1940
  121ASN     CA 1823   4.312   4.334   2.509 -0.7075 -0.5433 -0.0123
  121ASN      C 1824   4.236   4.238   2.601 -0.3663  1.2715  0.8402
  121ASN      O 1825   4.200   4.120   2.567 -0.5516 -0.8181  0.0675
  121ASN     CB 1826   4.420   4.255   2.430 -0.6958 -1.0996  0.6224
  121ASN     CG 1827   4.504   4.340   2.339  0.2559  0.2163  0.3529
  121ASN    OD1 1828   4.446   4.432   2.281 -0.0817 -0.0476 -0.2713
  121ASN    ND2 1829   4.622   4.293   2.310  0.4380  0.2626 -0.0561
  121ASN      H 1830   4.366   4.540   2.503 -0.1292 -0.4790  1.1343
  121ASN     HA 1831   4.234   4.358   2.436 -0.7056 -0.7507 -0.0823
  121ASN    HB2 1832   4.498   4.215   2.494 -0.3280 -0.3425  0.6605
  121ASN    HB3 1833   4.383   4.162   2.386 -0.2333 -1.4668  0.9881
  121ASN   HD21 1834   4.675   4.346   2.243  1.1644 -0.5251 -0.1464
  121ASN   HD22 1835   4.666   4.215   2.358  0.3339  0.3374  0.1625
  122TRP      N 1836   4.196   4.283   2.719 -0.5125  0.2212 -0.2338
  122TRP     CA 1837   4.088   4.223   2.796  0.2352  0.0172 -0.4229
  122TRP      C 1838   3.951   4.289   2.768 -0.6794  0.6281  0.1570
  122TRP      O 1839   3.939   4.393   2.715  0.1574 -0.6898  0.0335
  122TRP     CB 1840   4.113   4.237   2.948 -0.2039  0.4113 -0.4041
  122TRP     CG 1841   4.168   4.364   3.004 -0.8756 -0.3842 -0.4066
  122TRP    CD1 1842   4.299   4.396   3.009 -0.1976  0.0961 -0.0466
  122TRP    CD2 1843   4.094   4.475   3.057 -0.3886  0.0476  0.2044
  122TRP    NE1 1844   4.308   4.520   3.066 -0.5211 -0.7432 -0.0018
  122TRP    CE2 1845   4.187   4.576   3.091 -0.2699  0.0391 -0.1969
  122TRP    CE3 1846   3.964   4.507   3.080  0.4398  0.5419 -0.3359
  122TRP    CZ2 1847   4.150   4.695   3.152 -0.3019  0.2887  0.5515
  122TRP    CZ3 1848   3.924   4.630   3.132 -0.0825  0.8355  0.0750
  122TRP    CH2 1849   4.014   4.724   3.176 -0.1271  0.1348 -0.2475
  122TRP      H 1850   4.227   4.377   2.740  1.2900 -0.3246 -0.1028
  122TRP     HA 1851   4.084   4.116   2.777  0.4615 -0.1617  0.4374
  122TRP    HB2 1852   4.018   4.225   3.000  0.2486  0.6572  0.5335
  122TRP    HB3 1853   4.173   4.153   2.981  0.0453  0.9929  0.7218
  122TRP    HD1 1854   4.377   4.333   2.970 -0.4424  0.5369 -1.3263
  122TRP    HE1 1855   4.397   4.559   3.094 -0.3624 -1.5026  0.6169
  122TRP    HE3 1856   3.895   4.431   3.049  0.7974  0.0377  0.0670
  122TRP    HZ2 1857   4.226   4.761   3.190  1.2448 -0.3931 -1.0861
  122TRP    HZ3 1858   3.816   4.639   3.142 -0.1946 -0.4159  0.3461
  122TRP    HH2 1859   3.975   4.812   3.227  1.4679  0.5368  0.3989
  123GLU      N 1860   3.844   4.217   2.813 -0.8942 -0.5725  0.7852
  123GLU     CA 1861   3.699   4.248   2.796 -0.2673 -0.1566 -0.3876
  123GLU      C 1862   3.620   4.265   2.930 -0.2482 -0.3014  0.4780
  123GLU      O 1863   3.504   4.291   2.930  0.8483 -0.8121 -0.0433
  123GLU     CB 1864   3.629   4.135   2.708 -0.3460 -0.1551  0.3677
  123GLU     CG 1865   3.675   4.129   2.563 -0.1488  0.3998  0.5642
  123GLU     CD 1866   3.816   4.078   2.521  0.7779 -0.2946 -1.0314
  123GLU    OE1 1867   3.853   3.964   2.559 -0.1923  0.0089  0.5506
  123GLU    OE2 1868   3.874   4.152   2.442 -0.0624  0.6246 -0.7159
  123GLU      H 1869   3.876   4.131   2.857  0.7472 -1.0872 -1.0911
  123GLU     HA 1870   3.691   4.342   2.743 -0.1427  0.9131  1.3398
  123GLU    HB2 1871   3.645   4.036   2.751 -0.2008  0.0165  0.7129
  123GLU    HB3 1872   3.522   4.157   2.709 -0.5691 -1.0933 -0.1224
  123GLU    HG2 1873   3.605   4.061   2.517 -0.5519  0.0891  1.5853
  123GLU    HG3 1874   3.644   4.227   2.525  0.9070  0.4175 -0.3437
  124GLY      N 1875   3.690   4.232   3.036 -0.0419  0.2810 -0.3798
  124GLY     CA 1876   3.626   4.240   3.170 -0.5331 -1.0488  0.4302
  124GLY      C 1877   3.721   4.231   3.291 -1.1805  0.3205  0.0227
  124GLY      O 1878   3.842   4.240   3.275 -0.9982 -0.1310 -0.0188
  124GLY      H 1879   3.789   4.214   3.043 -0.3042 -1.0852  1.0317
  124GLY    HA2 1880   3.561   4.327   3.179 -0.3170 -0.4227 -2.2988
  124GLY    HA3 1881   3.545   4.168   3.177 -1.9420  0.4021  0.0783
  125ILE      N 1882   3.668   4.237   3.413 -0.3060  0.0296  0.2872
  125ILE     CA 1883   3.745   4.231   3.537  0.1478  0.5764 -0.3718
  125ILE      C 1884   3.692   4.120   3.628  0.9755  0.1850  0.6485
  125ILE      O 1885   3.568   4.118   3.663  0.1747 -0.0087  0.2292
  125ILE     CB 1886   3.764   4.358   3.613  0.3734  0.0315 -0.4989
  125ILE    CG1 1887   3.813   4.464   3.516  0.1196 -0.5829  0.1843
  125ILE    CG2 1888   3.865   4.332   3.733  0.5451 -0.4719  0.4611
  125ILE    CD1 1889   3.855   4.602   3.575  0.0789  0.9734 -0.0914
  125ILE      H 1890   3.568   4.249   3.423 -0.0663  1.8320  1.5726
  125ILE     HA 1891   3.850   4.214   3.512  0.4687  2.4314 -0.5789
  125ILE     HB 1892   3.671   4.397   3.654  0.0006 -0.1810 -1.1249
  125ILE   HG12 1893   3.898   4.434   3.455 -0.6854 -0.3230 -1.1682
  125ILE   HG13 1894   3.729   4.487   3.450  0.5907 -1.2961 -0.7102
  125ILE   HG21 1895   3.847   4.238   3.784  1.1427 -0.9580 -0.1689
  125ILE   HG22 1896   3.969   4.335   3.699  0.2994 -0.0026 -0.3014
  125ILE   HG23 1897   3.866   4.422   3.794  0.4980  0.4327 -0.7902
  125ILE   HD11 1898   3.883   4.667   3.492  0.3039  0.6619 -0.2639
  125ILE   HD12 1899   3.761   4.630   3.622 -0.4664 -0.2476 -0.3957
  125ILE   HD13 1900   3.925   4.593   3.659 -0.5257 -1.2701  0.3162
  126LEU      N 1901   3.775   4.025   3.670  0.6061  0.3517  0.3741
  126LEU     CA 1902   3.757   3.920   3.770 -0.2585  0.0126 -1.1348
  126LEU      C 1903   3.816   3.964   3.912 -0.8695  0.5800  0.5915
  126LEU      O 1904   3.941   3.958   3.929  0.3485  0.4155  0.9359
  126LEU     CB 1905   3.817   3.792   3.719  0.0915  0.4295  0.1128
  126LEU     CG 1906   3.822   3.676   3.821  0.9592 -0.4867 -0.6449
  126LEU    CD1 1907   3.685   3.668   3.897 -0.2001 -0.8524 -0.2436
  126LEU    CD2 1908   3.845   3.543   3.749 -0.6124  0.2054  0.5958
  126LEU      H 1909   3.869   4.037   3.635  0.4651  1.8669  0.4026
  126LEU     HA 1910   3.649   3.906   3.779 -0.3907  1.1850 -0.4520
  126LEU    HB2 1911   3.749   3.765   3.638 -0.0735  0.5489  0.2112
  126LEU    HB3 1912   3.916   3.806   3.675  0.0955  0.0354 -0.0202
  126LEU     HG 1913   3.897   3.686   3.901 -0.8346 -0.9007  1.2721
  126LEU   HD11 1914   3.602   3.656   3.827 -0.5748  0.5299 -0.1004
  126LEU   HD12 1915   3.689   3.581   3.963  0.2791 -0.4551  0.2748
  126LEU   HD13 1916   3.657   3.756   3.954 -0.5934 -0.9722 -0.2433
  126LEU   HD21 1917   3.766   3.502   3.685  0.4992 -1.1148 -0.0511
  126LEU   HD22 1918   3.930   3.562   3.683 -0.4865  0.0671  0.7161
  126LEU   HD23 1919   3.869   3.469   3.825 -0.1360 -0.3533 -0.0759
  127GLY      N 1920   3.727   4.011   3.999 -0.4137 -0.0838  0.8005
  127GLY     CA 1921   3.750   4.053   4.133  0.2498  0.1145 -0.6402
  127GLY      C 1922   3.750   3.944   4.237 -0.5363 -0.2945 -0.0929
  127GLY      O 1923   3.649   3.886   4.260 -1.0783  0.0038  0.0410
  127GLY      H 1924   3.632   4.013   3.963 -0.5806  0.7424  1.2304
  127GLY    HA2 1925   3.844   4.106   4.128 -0.0391  0.5889 -1.3919
  127GLY    HA3 1926   3.670   4.122   4.159  0.3263 -0.4751  1.4822
  128LEU      N 1927   3.866   3.923   4.303  0.0351  0.0121 -0.2565
  128LEU     CA 1928   3.882   3.806   4.395 -0.5452  0.2989 -0.2153
  128LEU      C 1929   3.889   3.846   4.547  0.6769 -0.0934  0.2311
  128LEU      O 1930   3.882   3.766   4.635 -0.2419 -0.1245 -0.3417
  128LEU     CB 1931   4.009   3.728   4.349 -0.0936  0.3453  0.2732
  128LEU     CG 1932   3.988   3.677   4.204 -1.1220 -0.5637  0.4490
  128LEU    CD1 1933   4.135   3.654   4.151  0.0012 -0.9064 -0.2868
  128LEU    CD2 1934   3.910   3.550   4.189  0.3920 -0.3667  0.6937
  128LEU      H 1935   3.942   3.985   4.278  1.0182 -1.1799 -0.4362
  128LEU     HA 1936   3.799   3.741   4.367  0.6270 -0.5913 -1.9638
  128LEU    HB2 1937   4.084   3.806   4.343 -0.4070  0.5945 -0.9385
  128LEU    HB3 1938   4.041   3.640   4.405  1.1666 -0.5159 -1.5836
  128LEU     HG 1939   3.943   3.756   4.143  0.4446  0.1256  0.0951
  128LEU   HD11 1940   4.133   3.627   4.045 -0.0844 -0.2233 -0.4678
  128LEU   HD12 1941   4.186   3.750   4.157 -1.1982 -0.2743  0.6129
  128LEU   HD13 1942   4.185   3.574   4.205  0.4075 -0.1772  0.4614
  128LEU   HD21 1943   3.808   3.575   4.215 -0.0096  0.9715 -1.5757
  128LEU   HD22 1944   3.900   3.518   4.085  0.5110 -1.2179  0.9308
  128LEU   HD23 1945   3.942   3.468   4.252  0.9336  0.4521  1.5335
  129ALA      N 1946   3.879   3.977   4.576  0.3725 -0.0090  0.0525
  129ALA     CA 1947   3.837   4.028   4.710  0.2785  0.1393  0.4395
  129ALA      C 1948   3.698   3.976   4.747 -0.8007 -0.4069  0.2579
  129ALA      O 1949   3.635   3.891   4.676  0.3838 -0.2290 -0.2880
  129ALA     CB 1950   3.832   4.177   4.717 -0.0029  0.0343  1.2237
  129ALA      H 1951   3.877   4.035   4.494 -0.7346 -2.0289 -1.5402
  129ALA     HA 1952   3.917   3.987   4.772  0.9094 -1.5056 -1.2852
  129ALA    HB1 1953   3.861   4.216   4.815  1.9811  0.5498  0.5388
  129ALA    HB2 1954   3.893   4.213   4.634 -0.1883 -0.2343  0.9701
  129ALA    HB3 1955   3.734   4.219   4.697  0.4037  0.2380 -0.6661
  130TYR      N 1956   3.658   4.006   4.873 -0.4180  0.3768 -0.0958
  130TYR     CA 1957   3.549   3.947   4.950  0.8775 -0.0500  0.1604
  130TYR      C 1958   3.413   4.021   4.921 -1.1929  0.2750  0.7562
  130TYR      O 1959   3.418   4.131   4.865 -0.0550 -0.1293 -0.1940
  130TYR     CB 1960   3.572   3.954   5.100 -0.8373  0.2808 -0.6043
  130TYR     CG 1961   3.695   3.869   5.130 -0.9351 -0.1723 -0.1592
  130TYR    CD1 1962   3.682   3.735   5.152 -0.4426  0.2018 -0.2042
  130TYR    CD2 1963   3.818   3.939   5.163 -0.0320 -0.2539  0.3708
  130TYR    CE1 1964   3.788   3.654   5.207  0.6907 -0.3403  0.5440
  130TYR    CE2 1965   3.927   3.860   5.195  0.1451  0.0670 -0.3219
  130TYR     CZ 1966   3.911   3.721   5.223  0.2237 -0.5343 -0.7683
  130TYR     OH 1967   4.016   3.648   5.271  0.0681 -0.2367 -0.2564
  130TYR      H 1968   3.718   4.075   4.917  0.1290  0.7425 -1.3193
  130TYR     HA 1969   3.536   3.845   4.914  1.3342  0.1901 -0.7569
  130TYR    HB2 1970   3.594   4.054   5.137  0.7339  0.3849 -1.6566
  130TYR    HB3 1971   3.493   3.902   5.155  1.1681 -0.8026  1.6504
  130TYR    HD1 1972   3.589   3.689   5.122 -0.8046  0.0807  0.9968
  130TYR    HD2 1973   3.820   4.042   5.128  0.4139 -0.3593  0.0613
  130TYR    HE1 1974   3.771   3.550   5.230 -1.2423 -0.4806 -0.9757
  130TYR    HE2 1975   4.013   3.919   5.221 -0.4156  0.8313 -0.1300
  130TYR     HH 1976   3.996   3.594   5.348  0.6009  0.2118  0.2162
  131ALA      N 1977   3.303   3.959   4.957 -0.0645  0.1504  0.7008
  131ALA     CA 1978   3.175   4.011   4.919 -0.5731 -0.4404  0.7142
  131ALA      C 1979   3.135   4.154   4.968 -0.5751 -0.1058 -0.6071
  131ALA      O 1980   3.062   4.221   4.908  0.1696  0.1569  0.3193
  131ALA     CB 1981   3.070   3.910   4.948 -0.2403  0.0840 -1.6811
  131ALA      H 1982   3.303   3.866   4.996  0.8669 -0.7072 -1.1062
  131ALA     HA 1983   3.166   4.020   4.811 -1.0160  0.8341  0.8236
  131ALA    HB1 1984   3.031   3.924   5.049  0.1683 -1.4260 -1.2679
  131ALA    HB2 1985   2.991   3.936   4.878 -1.5557  0.1666 -0.2785
  131ALA    HB3 1986   3.105   3.807   4.937  0.0310  0.0840 -0.9535
  132GLU      N 1987   3.190   4.196   5.086  0.0540  0.3418  0.2703
  132GLU     CA 1988   3.159   4.328   5.143  0.1550 -0.2198  0.9008
  132GLU      C 1989   3.176   4.448   5.042  0.5216  0.7380  0.2703
  132GLU      O 1990   3.101   4.544   5.054 -0.5539  0.2935  0.8675
  132GLU     CB 1991   3.257   4.346   5.258 -0.4781 -0.2231 -0.6510
  132GLU     CG 1992   3.270   4.483   5.334 -0.2403  1.0340  1.0642
  132GLU     CD 1993   3.136   4.541   5.379  0.4193 -0.4743 -0.1879
  132GLU    OE1 1994   3.107   4.666   5.374  0.5986  0.1107  0.4880
  132GLU    OE2 1995   3.057   4.461   5.430  0.2488  0.0040 -0.5878
  132GLU      H 1996   3.255   4.133   5.132 -0.5103  0.0104  0.6464
  132GLU     HA 1997   3.057   4.334   5.182 -0.9026  1.2042 -1.6208
  132GLU    HB2 1998   3.236   4.268   5.331 -0.6904  0.6185  0.2319
  132GLU    HB3 1999   3.358   4.334   5.219  0.3900  0.1893  1.2464
  132GLU    HG2 2000   3.337   4.474   5.420 -0.4475 -0.3128  1.1371
  132GLU    HG3 2001   3.314   4.560   5.271  0.1045  0.1097  0.0902
  133ILE      N 2002   3.278   4.445   4.952 -0.2794  0.4921 -1.0268
  133ILE     CA 2003   3.305   4.553   4.848 -0.3806  0.0361 -1.3917
  133ILE      C 2004   3.246   4.523   4.717  0.2561  0.2055  0.7623
  133ILE      O 2005   3.269   4.596   4.614  0.0637  0.1277  0.4225
  133ILE     CB 2006   3.454   4.593   4.849  0.0493  0.2472  0.4209
  133ILE    CG1 2007   3.538   4.485   4.777  0.6628 -0.4978  0.2396
  133ILE    CG2 2008   3.508   4.637   4.987  0.1756  0.4399  0.1986
  133ILE    CD1 2009   3.676   4.540   4.720  0.8035  0.9826 -1.7759
  133ILE      H 2010   3.334   4.361   4.945 -1.0175 -0.2285  0.6667
  133ILE     HA 2011   3.240   4.634   4.881  0.1407 -0.2728  0.7532
  133ILE     HB 2012   3.448   4.685   4.790 -0.4581 -0.4931 -0.7659
  133ILE   HG12 2013   3.552   4.402   4.847  1.1488  0.4954  1.3774
  133ILE   HG13 2014   3.490   4.459   4.682  0.7786  1.0250 -0.2833
  133ILE   HG21 2015   3.533   4.553   5.050  0.6883  0.8173  0.5087
  133ILE   HG22 2016   3.602   4.689   4.970 -0.0163  0.8939  0.4911
  133ILE   HG23 2017   3.452   4.713   5.042 -0.6784 -0.7763  1.0933
  133ILE   HD11 2018   3.724   4.454   4.673 -0.0476 -0.5926 -0.0531
  133ILE   HD12 2019   3.664   4.630   4.659  0.5148  1.3571 -1.1896
  133ILE   HD13 2020   3.741   4.564   4.804 -0.0047 -0.0457 -0.7800
  134ALA      N 2021   3.158   4.421   4.715 -0.7326  0.1416  0.4042
  134ALA     CA 2022   3.073   4.390   4.596 -1.0206 -1.1341 -0.0639
  134ALA      C 2023   2.966   4.499   4.582  0.1042  0.3981 -0.0188
  134ALA      O 2024   2.892   4.526   4.678 -0.0509  0.5452 -0.3064
  134ALA     CB 2025   3.018   4.246   4.596  0.1081 -0.8433  0.3448
  134ALA      H 2026   3.131   4.377   4.802  0.4468 -0.7825  0.3558
  134ALA     HA 2027   3.136   4.399   4.508  0.2538 -0.6786  0.8258
  134ALA    HB1 2028   2.958   4.219   4.509 -1.1634  0.7613  0.6371
  134ALA    HB2 2029   3.108   4.187   4.580 -0.1720 -0.8977 -1.5366
  134ALA    HB3 2030   2.969   4.208   4.685  0.9635 -0.2961  1.0795
  135ARG      N 2031   2.945   4.551   4.460 -0.3487  0.7318 -1.0172
  135ARG     CA 2032   2.832   4.623   4.413  0.3079  0.0599 -0.3023
  135ARG      C 2033   2.725   4.532   4.360  0.5226 -0.2203 -0.3035
  135ARG      O 2034   2.759   4.424   4.316  0.9759  0.3609  0.0406
  135ARG     CB 2035   2.874   4.718   4.297  0.2997  0.4428 -0.7378
  135ARG     CG 2036   3.000   4.803   4.326  0.4853 -0.5825 -0.7451
  135ARG     CD 2037   2.996   4.890   4.455 -0.6083  0.1347  0.0539
  135ARG     NE 2038   2.891   4.990   4.443  0.1943  0.1767 -0.1784
  135ARG     CZ 2039   2.873   5.100   4.519 -0.1690 -0.2663 -0.0402
  135ARG    NH1 2040   2.805   5.196   4.482  1.2212 -0.5057  0.2204
  135ARG    NH2 2041   2.930   5.108   4.639 -0.7618  0.1374 -0.3466
  135ARG      H 2042   3.006   4.510   4.390 -0.6147 -0.9962 -0.3418
  135ARG     HA 2043   2.799   4.684   4.498  0.0850  0.5747 -0.7466
  135ARG    HB2 2044   2.897   4.654   4.212 -0.2005 -0.3135 -0.3236
  135ARG    HB3 2045   2.791   4.779   4.262 -0.8749 -1.2946 -1.2049
  135ARG    HG2 2046   3.087   4.739   4.335  0.5389 -0.3216  1.4629
  135ARG    HG3 2047   3.021   4.871   4.243  0.5153  0.0961 -0.1922
  135ARG    HD2 2048   2.999   4.821   4.540 -0.9556 -0.6091 -0.5138
  135ARG    HD3 2049   3.093   4.940   4.460 -0.5603  0.0502 -0.0230
  135ARG     HE 2050   2.840   4.985   4.356  1.1730 -0.9039 -0.7420
  135ARG   HH11 2051   2.783   5.278   4.538  1.3635  0.2373 -0.7634
  135ARG   HH12 2052   2.762   5.199   4.391  0.2730  0.3443  0.6466
  135ARG   HH21 2053   2.925   5.197   4.688  0.4473  0.0993 -0.0715
  135ARG   HH22 2054   2.975   5.041   4.699 -1.6245  0.7526  1.1108
  136PRO      N 2055   2.596   4.574   4.354  0.9819  0.3752  0.5632
  136PRO     CA 2056   2.538   4.693   4.417 -0.8582 -0.1579 -0.5042
  136PRO      C 2057   2.544   4.688   4.571  0.2569 -0.0194 -0.3779
  136PRO      O 2058   2.571   4.785   4.641  0.2429  0.1139  0.0095
  136PRO     CB 2059   2.390   4.700   4.372 -0.6165 -0.8650 -0.2466
  136PRO     CG 2060   2.352   4.559   4.338 -0.5076  0.6685  0.6868
  136PRO     CD 2061   2.485   4.494   4.290 -0.0013 -0.4380 -1.0209
  136PRO     HA 2062   2.593   4.779   4.379 -0.1669 -0.6073 -0.5542
  136PRO    HB2 2063   2.329   4.745   4.451  0.2426 -0.6943  0.3441
  136PRO    HB3 2064   2.381   4.755   4.279 -0.0468 -0.3842 -0.0309
  136PRO    HG2 2065   2.322   4.514   4.432 -0.5617  0.1197  0.4177
  136PRO    HG3 2066   2.279   4.552   4.257  0.8153  0.7117 -0.5948
  136PRO    HD2 2067   2.498   4.391   4.323  0.2914 -0.0903  0.0214
  136PRO    HD3 2068   2.489   4.510   4.182  1.1343 -0.6108 -1.0288
  137ASP      N 2069   2.539   4.563   4.626  0.2367  0.0578  0.1427
  137ASP     CA 2070   2.561   4.529   4.770  1.1059 -0.3103 -0.3393
  137ASP      C 2071   2.603   4.380   4.791 -0.1608 -0.4894  0.6530
  137ASP      O 2072   2.598   4.295   4.706 -0.0486  0.1790  0.6728
  137ASP     CB 2073   2.431   4.573   4.852  0.0744  0.0749 -0.2970
  137ASP     CG 2074   2.304   4.502   4.802  0.2391 -1.2650  0.1288
  137ASP    OD1 2075   2.207   4.569   4.753 -0.2182 -0.1817 -0.0568
  137ASP    OD2 2076   2.289   4.386   4.830  0.5963 -0.0801 -0.4556
  137ASP      H 2077   2.527   4.486   4.562 -0.8240 -0.6587  1.1241
  137ASP     HA 2078   2.645   4.588   4.805  0.2563 -0.2653  1.9725
  137ASP    HB2 2079   2.441   4.538   4.954 -0.3055 -1.8320 -0.8224
  137ASP    HB3 2080   2.425   4.682   4.854  1.2122  0.1588  1.0801
  138ASP      N 2081   2.649   4.345   4.911  0.1027 -0.9496 -0.0455
  138ASP     CA 2082   2.717   4.216   4.947  0.7203 -1.1593 -0.9176
  138ASP      C 2083   2.625   4.091   4.947 -0.4854  0.3316  0.0956
  138ASP      O 2084   2.666   3.976   4.971 -0.2779  0.1789  0.1502
  138ASP     CB 2085   2.790   4.232   5.093  0.3964 -0.0316  1.1218
  138ASP     CG 2086   2.690   4.264   5.204 -0.1229 -0.6035 -0.3825
  138ASP    OD1 2087   2.732   4.253   5.324 -0.5015 -0.8249  0.3714
  138ASP    OD2 2088   2.572   4.296   5.183  0.3537 -0.2655 -0.4512
  138ASP      H 2089   2.620   4.403   4.989  2.3012 -0.4178  0.5196
  138ASP     HA 2090   2.798   4.207   4.874  1.2620 -0.7367 -0.3867
  138ASP    HB2 2091   2.857   4.152   5.122  1.3136  0.2884  0.0007
  138ASP    HB3 2092   2.856   4.318   5.080  0.1497  0.0305  0.0975
  139SER      N 2093   2.496   4.111   4.924  0.7951  0.1451 -0.1953
  139SER     CA 2094   2.406   3.996   4.904 -0.0904  0.5895  0.0169
  139SER      C 2095   2.445   3.925   4.770  1.0953  0.2105 -0.3972
  139SER      O 2096   2.391   3.818   4.750 -0.0996  0.2188  0.6625
  139SER     CB 2097   2.267   4.054   4.895  0.7051 -0.2508 -0.0476
  139SER     OG 2098   2.247   4.134   4.777  0.0152 -0.4392 -0.2561
  139SER      H 2099   2.459   4.201   4.897 -0.7522 -0.5081 -0.4796
  139SER     HA 2100   2.413   3.922   4.983 -0.6906  0.4104 -0.0854
  139SER    HB2 2101   2.189   3.978   4.888 -0.1612  0.3085  1.9983
  139SER    HB3 2102   2.243   4.104   4.988 -0.3517 -0.5651 -0.1307
  139SER     HG 2103   2.241   4.226   4.804 -0.1722 -0.0756 -1.4492
  140LEU      N 2104   2.531   3.987   4.690 -0.2707 -0.3723  0.8444
  140LEU     CA 2105   2.589   3.928   4.566 -0.3603  0.3929  1.1042
  140LEU      C 2106   2.713   3.839   4.604 -0.2184  0.1421  0.2837
  140LEU      O 2107   2.816   3.896   4.635 -0.2319 -0.7615  0.6240
  140LEU     CB 2108   2.615   4.042   4.465 -0.8061  0.2907 -0.6189
  140LEU     CG 2109   2.632   3.990   4.320  1.0744  0.4540  0.4078
  140LEU    CD1 2110   2.498   3.931   4.257 -0.6676  0.3881  0.4393
  140LEU    CD2 2111   2.662   4.114   4.237  0.1538  1.4900 -0.9097
  140LEU      H 2112   2.558   4.078   4.723 -0.9069 -0.1349  0.7268
  140LEU     HA 2113   2.529   3.847   4.525  1.2927 -1.3799  1.8239
  140LEU    HB2 2114   2.526   4.105   4.471 -1.0626 -0.1341  0.3728
  140LEU    HB3 2115   2.704   4.099   4.492 -0.2982 -1.0063  0.6983
  140LEU     HG 2116   2.703   3.911   4.298  0.8892  0.5459 -0.6369
  140LEU   HD11 2117   2.513   3.926   4.149 -1.9859 -1.0388  0.2422
  140LEU   HD12 2118   2.464   3.837   4.302 -0.0730  0.5728  1.3341
  140LEU   HD13 2119   2.420   4.008   4.261 -0.9642  0.1372 -0.2519
  140LEU   HD21 2120   2.668   4.086   4.132  0.4763 -0.7254 -0.3819
  140LEU   HD22 2121   2.567   4.167   4.245 -0.4458  0.3637  0.1032
  140LEU   HD23 2122   2.752   4.167   4.267  1.3672  0.0098 -1.6944
  141GLU      N 2123   2.716   3.710   4.572  0.1108 -0.4661 -0.5236
  141GLU     CA 2124   2.824   3.613   4.587 -0.0836 -1.3734  0.5360
  141GLU      C 2125   2.927   3.637   4.476 -0.1124 -1.2103 -0.2386
  141GLU      O 2126   2.891   3.635   4.363 -0.0290 -0.0366 -0.3185
  141GLU     CB 2127   2.760   3.471   4.589  0.3495 -0.4293 -0.3893
  141GLU     CG 2128   2.865   3.371   4.625  0.0863 -0.2173  0.1608
  141GLU     CD 2129   2.811   3.227   4.632 -0.6517  0.1791 -0.6044
  141GLU    OE1 2130   2.825   3.158   4.736  0.6818  0.1329  0.3870
  141GLU    OE2 2131   2.762   3.176   4.530 -0.1054  0.3551 -0.1485
  141GLU      H 2132   2.630   3.682   4.527 -0.6538 -0.6988  0.9670
  141GLU     HA 2133   2.868   3.640   4.683  0.2066  0.6648 -0.0879
  141GLU    HB2 2134   2.678   3.477   4.661  0.2314  1.5687 -0.5721
  141GLU    HB3 2135   2.712   3.457   4.492 -1.0190 -1.2009  0.3290
  141GLU    HG2 2136   2.944   3.369   4.550 -0.0491 -0.5921  0.0218
  141GLU    HG3 2137   2.918   3.401   4.715  0.9804 -0.0196 -0.3992
  142PRO      N 2138   3.061   3.659   4.510  0.8583  0.1980  0.3354
  142PRO     CA 2139   3.170   3.666   4.412 -0.0590 -0.6319  0.3860
  142PRO      C 2140   3.218   3.531   4.359  0.9828  0.3007  0.0335
  142PRO      O 2141   3.186   3.430   4.419  0.1411  0.2749 -0.3660
  142PRO     CB 2142   3.278   3.744   4.489  0.5092 -0.3486  0.0750
  142PRO     CG 2143   3.212   3.807   4.611 -0.3223  0.5534  0.4971
  142PRO     CD 2144   3.104   3.709   4.640 -0.0211 -0.3766  0.5059
  142PRO     HA 2145   3.135   3.728   4.330  0.3372  0.7989  1.2398
  142PRO    HB2 2146   3.367   3.688   4.515  1.1999  0.2291 -0.9196
  142PRO    HB3 2147   3.328   3.823   4.433  1.6329 -0.5614  0.7269
  142PRO    HG2 2148   3.287   3.809   4.689 -0.5263  0.9880  0.6907
  142PRO    HG3 2149   3.175   3.906   4.582 -0.8079 -0.0335 -1.0949
  142PRO    HD2 2150   3.023   3.753   4.697 -0.0473  2.0031 -1.0798
  142PRO    HD3 2151   3.150   3.627   4.696  0.9075  0.3797  0.9024
  143PHE      N 2152   3.287   3.528   4.244 -0.3032  0.1973  0.1107
  143PHE     CA 2153   3.322   3.402   4.178 -0.7420  0.2669  0.5232
  143PHE      C 2154   3.401   3.301   4.265  0.1711  0.6226  0.0940
  143PHE      O 2155   3.367   3.180   4.261 -0.2960 -0.5528  0.2656
  143PHE     CB 2156   3.413   3.446   4.062  0.0186 -0.1483  0.5463
  143PHE     CG 2157   3.451   3.328   3.982  0.1721  0.0985  0.6244
  143PHE    CD1 2158   3.357   3.259   3.897  0.2571 -0.6013 -0.8160
  143PHE    CD2 2159   3.582   3.283   3.997  0.0755 -0.6109  0.4192
  143PHE    CE1 2160   3.396   3.145   3.827 -0.3347  0.2647 -0.1894
  143PHE    CE2 2161   3.618   3.169   3.925 -0.2498 -0.4370  0.8350
  143PHE     CZ 2162   3.527   3.091   3.845  0.0122 -0.3694 -0.4476
  143PHE      H 2163   3.295   3.608   4.183 -1.1443  1.1537  1.1673
  143PHE     HA 2164   3.238   3.357   4.126 -0.7005  1.7417 -1.0121
  143PHE    HB2 2165   3.354   3.514   3.999 -0.0025  0.2849  1.0160
  143PHE    HB3 2166   3.500   3.502   4.097 -0.2003  1.0847 -0.7193
  143PHE    HD1 2167   3.265   3.313   3.879  0.0717 -0.6526 -0.1012
  143PHE    HD2 2168   3.644   3.338   4.067 -0.4621  2.8059 -1.3539
  143PHE    HE1 2169   3.326   3.098   3.760 -0.2243 -1.4232  0.7838
  143PHE    HE2 2170   3.723   3.146   3.926  0.3497  1.6374 -0.4413
  143PHE     HZ 2171   3.554   2.998   3.796 -0.5255  0.1637 -1.8872
  144PHE      N 2172   3.497   3.349   4.350  0.6644  0.3911  0.1846
  144PHE     CA 2173   3.581   3.247   4.410 -1.4420 -0.6830 -0.5939
  144PHE      C 2174   3.505   3.178   4.522  0.0509 -0.4670 -0.3393
  144PHE      O 2175   3.540   3.071   4.564 -0.7147 -0.0848  0.1347
  144PHE     CB 2176   3.714   3.312   4.457  0.0542 -0.3671 -0.1859
  144PHE     CG 2177   3.825   3.220   4.474 -0.4776  0.9717 -1.4454
  144PHE    CD1 2178   3.900   3.169   4.368 -0.6658  0.2396  0.0441
  144PHE    CD2 2179   3.875   3.183   4.609  1.6931 -0.3225  0.7955
  144PHE    CE1 2180   4.005   3.075   4.387  0.2268  0.4046 -0.3852
  144PHE    CE2 2181   3.965   3.083   4.632 -1.1836  0.5846  0.0732
  144PHE     CZ 2182   4.034   3.027   4.518  0.3172 -0.8474  0.1883
  144PHE      H 2183   3.515   3.448   4.354  0.6076  0.4206 -0.2087
  144PHE     HA 2184   3.604   3.171   4.335  0.5411 -0.2350 -0.5644
  144PHE    HB2 2185   3.743   3.391   4.388  2.0691 -0.0632  0.8530
  144PHE    HB3 2186   3.699   3.370   4.547 -0.0435 -0.1975 -0.3109
  144PHE    HD1 2187   3.870   3.193   4.267  1.6066  0.4950 -0.6726
  144PHE    HD2 2188   3.824   3.233   4.690 -1.3692  0.1119 -1.0768
  144PHE    HE1 2189   4.039   3.028   4.296 -2.0386  0.6809 -1.4984
  144PHE    HE2 2190   3.990   3.042   4.729  0.8459  0.9107 -0.2172
  144PHE     HZ 2191   4.096   2.939   4.522 -0.3703 -1.4990 -1.5077
  145ASP      N 2192   3.397   3.235   4.574  0.0642 -0.8309  0.0753
  145ASP     CA 2193   3.310   3.185   4.675  0.5045 -0.1492  0.4521
  145ASP      C 2194   3.208   3.085   4.617 -0.0731  0.7753  0.1133
  145ASP      O 2195   3.195   2.981   4.678 -0.2941 -0.0034  0.0546
  145ASP     CB 2196   3.224   3.291   4.740  0.3300 -0.6979 -1.0942
  145ASP     CG 2197   3.307   3.408   4.805  1.0964  0.4665 -0.1242
  145ASP    OD1 2198   3.265   3.445   4.918  0.3246 -0.2546 -0.1113
  145ASP    OD2 2199   3.394   3.468   4.747 -0.3136 -0.3490  0.3327
  145ASP      H 2200   3.389   3.335   4.557  0.0497 -0.9664 -0.8074
  145ASP     HA 2201   3.371   3.128   4.746 -0.9042 -2.5841 -0.0668
  145ASP    HB2 2202   3.153   3.341   4.674 -1.1347 -1.4273 -0.1794
  145ASP    HB3 2203   3.175   3.253   4.830  0.9687  0.3888 -0.2377
  146SER      N 2204   3.150   3.108   4.501 -0.5040 -0.0021  0.5634
  146SER     CA 2205   3.066   3.012   4.429  0.0483 -0.6753 -0.6112
  146SER      C 2206   3.145   2.888   4.381  0.2318  0.1906  0.0268
  146SER      O 2207   3.093   2.775   4.399 -0.1765  0.4773 -0.3209
  146SER     CB 2208   2.999   3.073   4.308  0.4636 -0.9814  0.0858
  146SER     OG 2209   2.928   3.197   4.335  0.0786  0.2911  0.6414
  146SER      H 2210   3.156   3.196   4.453 -1.7194 -0.3445 -0.2980
  146SER     HA 2211   2.981   2.974   4.486 -0.6450  0.9859 -0.4311
  146SER    HB2 2212   3.079   3.112   4.245  0.2561 -0.2614  0.2491
  146SER    HB3 2213   2.928   3.010   4.255 -0.1056  0.5651 -1.1842
  146SER     HG 2214   2.858   3.172   4.395  0.0306  1.2892  1.0448
  147LEU      N 2215   3.268   2.906   4.339  0.1208  0.2717  0.7706
  147LEU     CA 2216   3.351   2.793   4.299 -0.1836  0.4926 -0.4011
  147LEU      C 2217   3.376   2.695   4.417  0.0413  0.9327  0.0675
  147LEU      O 2218   3.332   2.578   4.404 -0.8457 -0.2677 -0.2728
  147LEU     CB 2219   3.488   2.840   4.230  0.6902 -0.0786 -0.4759
  147LEU     CG 2220   3.580   2.717   4.197  0.3226 -0.8649 -0.7821
  147LEU    CD1 2221   3.538   2.649   4.073 -0.4237 -0.4615  0.1125
  147LEU    CD2 2222   3.718   2.776   4.161 -0.0317 -0.0422 -1.0578
  147LEU      H 2223   3.309   2.999   4.337 -0.1789  0.4047  0.0630
  147LEU     HA 2224   3.303   2.734   4.221  2.2282 -0.9202 -1.0076
  147LEU    HB2 2225   3.457   2.896   4.142 -0.7737  0.3921  0.2649
  147LEU    HB3 2226   3.551   2.904   4.292  0.4650 -1.1053  0.9393
  147LEU     HG 2227   3.588   2.653   4.284  1.4761  0.0127 -0.1898
  147LEU   HD11 2228   3.602   2.563   4.055 -1.1655 -1.2150  0.8997
  147LEU   HD12 2229   3.439   2.605   4.093 -0.7401  0.4887  0.7568
  147LEU   HD13 2230   3.536   2.727   3.997  0.7587  1.2674  1.6923
  147LEU   HD21 2231   3.729   2.851   4.082  0.4176  2.6739  1.2533
  147LEU   HD22 2232   3.758   2.831   4.246 -0.3460 -1.1113 -0.1723
  147LEU   HD23 2233   3.788   2.693   4.161 -0.4380 -0.5891  1.6973
  148VAL      N 2234   3.442   2.736   4.526 -1.1735 -1.0707 -0.1177
  148VAL     CA 2235   3.457   2.664   4.654  0.4755 -0.1316  0.8062
  148VAL      C 2236   3.320   2.593   4.687  0.2127 -0.2343 -0.2522
  148VAL      O 2237   3.319   2.472   4.707  0.0004  0.2205 -0.8570
  148VAL     CB 2238   3.503   2.758   4.766  0.0674 -0.2081  0.2726
  148VAL    CG1 2239   3.491   2.691   4.911  0.1818  0.2066  0.8561
  148VAL    CG2 2240   3.650   2.801   4.745  0.9660 -0.5466 -0.2512
  148VAL      H 2241   3.478   2.830   4.535 -0.6341 -1.3298  0.6353
  148VAL     HA 2242   3.531   2.586   4.638 -0.1743 -0.7001  0.4796
  148VAL     HB 2243   3.454   2.856   4.775  0.3210 -0.1184  0.7693
  148VAL   HG11 2244   3.546   2.598   4.902 -2.0016 -1.1831  0.1791
  148VAL   HG12 2245   3.508   2.754   4.998  1.2992  1.1025  0.0559
  148VAL   HG13 2246   3.387   2.659   4.924  0.2560 -0.4178  0.0611
  148VAL   HG21 2247   3.714   2.713   4.747  0.8744 -0.6619 -1.2462
  148VAL   HG22 2248   3.659   2.840   4.643 -0.3986 -0.1623 -0.2687
  148VAL   HG23 2249   3.666   2.866   4.831 -1.1920  0.2746 -0.3485
  149LYS      N 2250   3.206   2.666   4.672 -0.0706  0.4154 -0.0611
  149LYS     CA 2251   3.078   2.609   4.713  0.1690 -0.3106 -0.3806
  149LYS      C 2252   3.045   2.483   4.628  0.1819 -1.2348  1.0288
  149LYS      O 2253   2.996   2.386   4.675 -0.3663  0.1939 -0.4258
  149LYS     CB 2254   2.967   2.715   4.708 -1.1983  0.2482 -0.4250
  149LYS     CG 2255   2.833   2.675   4.766  1.3031  0.3833  0.4993
  149LYS     CD 2256   2.754   2.808   4.779  0.1240  0.7024  0.5541
  149LYS     CE 2257   2.706   2.857   4.637 -0.4910  0.0795 -0.0053
  149LYS     NZ 2258   2.618   2.966   4.655  0.7928  0.4846  0.1237
  149LYS      H 2259   3.207   2.767   4.669 -0.7874  0.4772  0.8515
  149LYS     HA 2260   3.104   2.578   4.814  2.1676  0.2613 -0.6449
  149LYS    HB2 2261   3.009   2.794   4.770 -0.2726 -0.5385  0.0028
  149LYS    HB3 2262   2.961   2.754   4.606  1.2273 -0.4163 -0.9584
  149LYS    HG2 2263   2.785   2.598   4.706  1.3473 -0.5122  1.5510
  149LYS    HG3 2264   2.842   2.641   4.869  0.2840  0.0637  0.4956
  149LYS    HD2 2265   2.664   2.797   4.839 -1.3749  0.0135 -1.5562
  149LYS    HD3 2266   2.818   2.886   4.820  0.1951  0.7664  0.3244
  149LYS    HE2 2267   2.792   2.890   4.580 -0.1609 -0.9700 -0.1687
  149LYS    HE3 2268   2.664   2.768   4.591  0.1401 -0.9760  1.2898
  149LYS    HZ1 2269   2.587   2.996   4.564 -0.2627 -1.0479 -0.0926
  149LYS    HZ2 2270   2.545   2.938   4.719  0.7041  0.8504  0.1886
  149LYS    HZ3 2271   2.675   3.043   4.688  0.9532  0.7851 -0.8136
  150GLN      N 2272   3.063   2.501   4.492  0.0581  0.6931 -0.6696
  150GLN     CA 2273   3.005   2.400   4.397 -0.3340 -0.2695 -0.0294
  150GLN      C 2274   3.109   2.284   4.369  1.3679  0.5138  0.5285
  150GLN      O 2275   3.057   2.173   4.333  0.4842 -0.7712 -0.1145
  150GLN     CB 2276   2.952   2.468   4.274 -0.5948  0.4639  0.4430
  150GLN     CG 2277   2.829   2.547   4.304  0.5137 -1.4891  0.5891
  150GLN     CD 2278   2.775   2.628   4.177 -0.1832 -0.2308  0.5055
  150GLN    OE1 2279   2.815   2.603   4.063 -0.6536  0.3846  0.2525
  150GLN    NE2 2280   2.707   2.741   4.200 -0.7023 -0.3353 -0.4614
  150GLN      H 2281   3.130   2.570   4.461  1.1264 -0.4755 -1.0988
  150GLN     HA 2282   2.919   2.354   4.445 -0.5737 -0.0133 -0.2093
  150GLN    HB2 2283   3.024   2.547   4.255 -0.8622  0.5584 -0.2122
  150GLN    HB3 2284   2.942   2.389   4.200 -0.0675  0.5880  0.2391
  150GLN    HG2 2285   2.742   2.485   4.329 -1.3407  0.4927 -0.3356
  150GLN    HG3 2286   2.850   2.616   4.385  1.1192 -2.2303  1.0928
  150GLN   HE21 2287   2.717   2.810   4.127 -0.4832 -0.9660 -1.0459
  150GLN   HE22 2288   2.696   2.757   4.299  1.1639 -1.8493  0.1102
  151THR      N 2289   3.234   2.304   4.396  0.0225  0.0024  0.0512
  151THR     CA 2290   3.345   2.217   4.349  0.3903  0.1649 -0.6386
  151THR      C 2291   3.440   2.190   4.464 -0.0296  0.4969 -0.1393
  151THR      O 2292   3.430   2.248   4.577 -0.0284  0.7167  0.2670
  151THR     CB 2293   3.412   2.269   4.223 -0.8245 -0.3604 -0.1954
  151THR    OG1 2294   3.505   2.377   4.250  0.6272  0.0804  0.1138
  151THR    CG2 2295   3.320   2.322   4.115 -0.5305  1.3926 -1.1021
  151THR      H 2296   3.259   2.395   4.430  1.3173 -0.1365 -0.4099
  151THR     HA 2297   3.305   2.119   4.321  0.4388 -0.3814  0.9654
  151THR     HB 2298   3.467   2.186   4.178 -0.2747  0.3713 -0.9310
  151THR    HG1 2299   3.473   2.428   4.324  1.2919 -0.1326  0.5718
  151THR   HG21 2300   3.376   2.325   4.021 -0.0335 -1.2912 -1.0710
  151THR   HG22 2301   3.243   2.246   4.100 -0.2484  0.6453  0.7380
  151THR   HG23 2302   3.272   2.411   4.155 -0.7248  0.4220  1.0892
  152HIS      N 2303   3.530   2.095   4.436 -0.0103 -0.0283 -1.1423
  152HIS     CA 2304   3.619   2.033   4.541  0.5924 -0.0112  0.5967
  152HIS      C 2305   3.737   2.118   4.568 -0.3723 -1.2796  0.1044
  152HIS      O 2306   3.830   2.085   4.647  0.3030 -0.1306  0.3159
  152HIS     CB 2307   3.660   1.896   4.485  0.4447  0.6072  0.4915
  152HIS     CG 2308   3.533   1.814   4.462  0.2464  0.6736 -0.3063
  152HIS    ND1 2309   3.459   1.815   4.347 -0.6951  0.8191 -0.0288
  152HIS    CD2 2310   3.468   1.739   4.559  0.0047 -0.3621 -0.0383
  152HIS    CE1 2311   3.355   1.736   4.367  0.3428  0.3902 -0.0374
  152HIS    NE2 2312   3.355   1.686   4.495 -0.8240  0.5252 -0.4776
  152HIS      H 2313   3.517   2.039   4.353 -0.6208 -0.7698 -0.5670
  152HIS     HA 2314   3.555   2.025   4.629 -1.5563 -1.0653 -0.8828
  152HIS    HB2 2315   3.722   1.908   4.396 -0.3535  0.2726 -0.1326
  152HIS    HB3 2316   3.721   1.849   4.562  1.2994  0.2858 -0.3492
  152HIS    HD1 2317   3.475   1.857   4.257 -0.7048 -0.0733 -0.4722
  152HIS    HD2 2318   3.498   1.731   4.662  0.2179  1.4727  0.0965
  152HIS    HE1 2319   3.267   1.727   4.305  0.6232  0.1882 -0.4093
  153VAL      N 2320   3.753   2.232   4.500 -0.2999 -0.7657 -0.1854
  153VAL     CA 2321   3.869   2.325   4.507  0.1625 -0.0593 -0.5523
  153VAL      C 2322   3.882   2.391   4.650 -0.1868  0.2627  0.7120
  153VAL      O 2323   3.799   2.466   4.706  0.8810  0.6596 -0.1600
  153VAL     CB 2324   3.840   2.436   4.410  0.6598 -0.0497  0.6349
  153VAL    CG1 2325   3.938   2.553   4.412  0.2927  0.2322 -0.4794
  153VAL    CG2 2326   3.848   2.387   4.264 -0.2228  0.5752  1.0810
  153VAL      H 2327   3.691   2.270   4.430 -0.5437 -0.2329  0.3031
  153VAL     HA 2328   3.960   2.280   4.470  1.2526  1.8318 -0.4178
  153VAL     HB 2329   3.746   2.486   4.433  0.5656  1.0844 -1.5729
  153VAL   HG11 2330   4.038   2.524   4.380  0.0771 -1.6647  0.2762
  153VAL   HG12 2331   3.900   2.635   4.350 -0.0380 -0.0419 -0.6512
  153VAL   HG13 2332   3.948   2.605   4.507  0.1617 -1.0032  0.2527
  153VAL   HG21 2333   3.795   2.454   4.198  0.4771 -0.0172 -0.1493
  153VAL   HG22 2334   3.950   2.375   4.227 -0.3759  0.2990  0.7421
  153VAL   HG23 2335   3.795   2.292   4.256  0.1445  0.4251  0.2781
  154PRO      N 2336   4.003   2.388   4.706 -0.0403 -0.0747 -0.0678
  154PRO     CA 2337   4.023   2.454   4.837  0.5148 -0.3822 -0.1663
  154PRO      C 2338   4.033   2.606   4.832 -0.0328  0.4896 -0.0281
  154PRO      O 2339   4.057   2.662   4.727  0.3250 -0.3638  0.2416
  154PRO     CB 2340   4.163   2.409   4.899  0.5432 -0.0274  0.5386
  154PRO     CG 2341   4.178   2.281   4.821 -0.1970  0.0425 -0.9430
  154PRO     CD 2342   4.116   2.300   4.683  0.0062  0.5563 -0.9588
  154PRO     HA 2343   3.937   2.430   4.900  0.2136  1.1119  0.0769
  154PRO    HB2 2344   4.245   2.481   4.888 -0.1823  0.7797  0.1833
  154PRO    HB3 2345   4.152   2.381   5.003  0.9266  0.0338  0.6003
  154PRO    HG2 2346   4.284   2.254   4.822 -0.3194 -0.4838 -0.2832
  154PRO    HG3 2347   4.129   2.202   4.878 -0.3374  0.3250 -0.6704
  154PRO    HD2 2348   4.084   2.204   4.641  0.3726 -0.4825  0.9310
  154PRO    HD3 2349   4.186   2.359   4.624 -0.6550  1.1267 -1.2022
  155ASN      N 2350   4.014   2.672   4.947 -0.0142 -0.2448 -0.3842
  155ASN     CA 2351   3.998   2.814   4.952 -0.1440  0.4847  0.1390
  155ASN      C 2352   4.135   2.886   4.950  0.1450  0.3147 -0.1693
  155ASN      O 2353   4.161   2.959   5.045  0.2033 -0.2975 -0.3838
  155ASN     CB 2354   3.907   2.845   5.071 -0.2999  1.5916 -0.6767
  155ASN     CG 2355   3.853   2.988   5.064  0.3669 -0.7285 -0.2766
  155ASN    OD1 2356   3.863   3.067   4.968  0.7133  0.0037 -0.3677
  155ASN    ND2 2357   3.789   3.029   5.169  0.5695  0.8109  0.0324
  155ASN      H 2358   3.987   2.623   5.031 -0.1718  0.0909 -0.2342
  155ASN     HA 2359   3.944   2.860   4.869  1.7743  1.0799 -0.9071
  155ASN    HB2 2360   3.824   2.775   5.078  0.5318  0.6345  0.7013
  155ASN    HB3 2361   3.966   2.827   5.161 -2.2458  0.7307  0.5618
  155ASN   HD21 2362   3.763   3.127   5.166 -0.7422  0.4968 -0.2320
  155ASN   HD22 2363   3.764   2.967   5.245  1.9686  0.3975  0.2102
  156LEU      N 2364   4.222   2.878   4.846  1.0819  0.6569  0.5056
  156LEU     CA 2365   4.329   2.967   4.808 -0.4387  0.5711 -0.2719
  156LEU      C 2366   4.344   2.976   4.656  0.1276 -0.5738  0.1138
  156LEU      O 2367   4.328   2.876   4.590 -0.2084 -0.1672  0.8599
  156LEU     CB 2368   4.459   2.932   4.884  0.3720  0.3182 -0.4991
  156LEU     CG 2369   4.550   2.810   4.835  0.4177  0.7272  0.0784
  156LEU    CD1 2370   4.644   2.785   4.947  0.1064  0.5179 -1.3337
  156LEU    CD2 2371   4.476   2.675   4.804  0.0393  0.3593  0.1657
  156LEU      H 2372   4.201   2.808   4.776  0.7641  1.3181 -0.0934
  156LEU     HA 2373   4.289   3.063   4.841  0.2533  1.2031 -1.1711
  156LEU    HB2 2374   4.525   3.019   4.876  0.8824  0.0588  0.5825
  156LEU    HB3 2375   4.441   2.922   4.990  1.3481 -1.1957 -0.4091
  156LEU     HG 2376   4.615   2.843   4.754 -0.4955  1.4772 -0.3901
  156LEU   HD11 2377   4.589   2.742   5.030  2.0673 -0.7712 -0.5717
  156LEU   HD12 2378   4.725   2.721   4.911 -0.8891 -2.1305  0.5530
  156LEU   HD13 2379   4.691   2.880   4.974  1.4528 -0.1503 -1.1608
  156LEU   HD21 2380   4.416   2.638   4.888 -0.3571 -0.4597 -0.4542
  156LEU   HD22 2381   4.408   2.699   4.722  0.7540  2.8224  0.1405
  156LEU   HD23 2382   4.555   2.605   4.777  0.4511  1.1015 -0.6092
  157PHE      N 2383   4.395   3.089   4.612 -0.1774  0.4585 -0.3509
  157PHE     CA 2384   4.478   3.093   4.493  0.2484 -0.3719  0.4258
  157PHE      C 2385   4.613   3.154   4.520  0.8015  0.5350 -0.0911
  157PHE      O 2386   4.638   3.199   4.629 -0.0520 -0.3529 -0.1939
  157PHE     CB 2387   4.394   3.165   4.391  0.0928 -0.2280  1.2584
  157PHE     CG 2388   4.356   3.306   4.423 -0.0023 -0.0564  0.5807
  157PHE    CD1 2389   4.256   3.338   4.516 -1.0696  0.2200  0.2614
  157PHE    CD2 2390   4.428   3.398   4.351 -0.9175  0.5660 -0.4781
  157PHE    CE1 2391   4.245   3.471   4.558 -1.3797 -0.1076  0.0747
  157PHE    CE2 2392   4.408   3.533   4.374  0.1387 -0.9783 -0.3294
  157PHE     CZ 2393   4.313   3.566   4.475  0.0663  0.2675  0.2094
  157PHE      H 2394   4.416   3.158   4.682  0.5800  0.0146 -0.1095
  157PHE     HA 2395   4.499   2.994   4.453 -0.8831 -0.6744  0.5174
  157PHE    HB2 2396   4.428   3.153   4.288 -0.2415 -0.2215  1.1430
  157PHE    HB3 2397   4.296   3.117   4.383  0.4414 -0.8036 -0.2244
  157PHE    HD1 2398   4.215   3.252   4.566 -0.0475 -0.8458 -0.6098
  157PHE    HD2 2399   4.505   3.370   4.281  0.8630  1.3099  1.0081
  157PHE    HE1 2400   4.185   3.499   4.643 -0.3265 -0.0122  0.8292
  157PHE    HE2 2401   4.467   3.610   4.327  0.2934  0.1217  1.4642
  157PHE     HZ 2402   4.310   3.671   4.499 -0.0390  0.4271 -0.4750
  158SER      N 2403   4.694   3.158   4.414 -0.2674  0.2937 -0.5956
  158SER     CA 2404   4.834   3.215   4.421 -0.2443  0.0253  0.0098
  158SER      C 2405   4.878   3.275   4.286  0.6512  0.8367  0.3226
  158SER      O 2406   4.823   3.231   4.183 -0.5384  0.1175  0.2930
  158SER     CB 2407   4.934   3.108   4.466 -0.4879  0.2116 -0.9369
  158SER     OG 2408   4.935   2.999   4.382  0.1858  0.3633 -0.3021
  158SER      H 2409   4.669   3.109   4.329 -0.3844 -0.1386 -0.3150
  158SER     HA 2410   4.846   3.305   4.482  1.7992 -0.0361 -0.1486
  158SER    HB2 2411   5.025   3.168   4.467 -1.1668  1.3507  0.7543
  158SER    HB3 2412   4.921   3.074   4.569  2.2214  0.6700 -0.2969
  158SER     HG 2413   4.871   2.943   4.426  0.7148  0.0472  0.0844
  159LEU      N 2414   4.959   3.376   4.281  0.5512  0.1156 -0.5169
  159LEU     CA 2415   4.974   3.476   4.178  0.4122 -0.5301 -0.0761
  159LEU      C 2416   5.119   3.513   4.157  0.2645 -0.5128 -0.1006
  159LEU      O 2417   5.196   3.538   4.249 -0.1339 -0.5159 -0.4468
  159LEU     CB 2418   4.894   3.603   4.210  0.9447  0.3856 -0.0308
  159LEU     CG 2419   4.898   3.704   4.093 -0.1123 -0.3811 -0.5921
  159LEU    CD1 2420   4.849   3.650   3.952 -0.0234 -1.3487 -0.4848
  159LEU    CD2 2421   4.794   3.805   4.141 -0.5177  0.3864  0.4666
  159LEU      H 2422   4.969   3.413   4.375 -0.3474 -1.8908  0.4911
  159LEU     HA 2423   4.928   3.443   4.085 -0.1132  1.2009 -0.5051
  159LEU    HB2 2424   4.794   3.566   4.227  0.7642  0.1244 -1.4208
  159LEU    HB3 2425   4.932   3.657   4.297  0.9838 -0.4027  0.4622
  159LEU     HG 2426   4.998   3.747   4.092 -0.2168  0.1844  1.8318
  159LEU   HD11 2427   4.909   3.565   3.921 -0.3510 -1.1940 -1.6155
  159LEU   HD12 2428   4.746   3.619   3.970 -0.5577  0.3616 -0.2167
  159LEU   HD13 2429   4.847   3.731   3.879  0.7967 -0.7969  0.0598
  159LEU   HD21 2430   4.798   3.890   4.074  0.8835  0.9930  1.2370
  159LEU   HD22 2431   4.695   3.758   4.138 -0.4838  0.2222  1.2729
  159LEU   HD23 2432   4.812   3.843   4.242  0.6486  1.3531 -0.0589
  160GLN      N 2433   5.171   3.504   4.033 -0.1766  0.1473 -0.3508
  160GLN     CA 2434   5.315   3.536   4.003  0.5459 -0.4822  0.4280
  160GLN      C 2435   5.319   3.621   3.878  0.6037 -0.8721 -0.4499
  160GLN      O 2436   5.256   3.595   3.777 -0.3337 -0.4805 -0.1256
  160GLN     CB 2437   5.399   3.407   3.982  0.4207 -0.5794 -0.8170
  160GLN     CG 2438   5.549   3.427   3.970 -0.2768  0.8938  0.5597
  160GLN     CD 2439   5.599   3.334   3.854  0.0803  0.0320 -0.2601
  160GLN    OE1 2440   5.529   3.317   3.753 -0.1257  0.5926 -1.0284
  160GLN    NE2 2441   5.716   3.274   3.866  0.6233  0.1115 -0.2904
  160GLN      H 2442   5.120   3.472   3.952  0.1477 -1.4873  0.0149
  160GLN     HA 2443   5.361   3.593   4.083  0.6643 -0.2449  0.1926
  160GLN    HB2 2444   5.392   3.352   4.075 -0.0472  0.2362 -0.3502
  160GLN    HB3 2445   5.342   3.356   3.904 -0.1468 -0.2547 -0.6294
  160GLN    HG2 2446   5.564   3.528   3.932 -0.3073  0.5422 -0.4601
  160GLN    HG3 2447   5.612   3.405   4.056  1.2441  0.5403 -0.5552
  160GLN   HE21 2448   5.732   3.199   3.801 -2.6759  0.4143 -1.8783
  160GLN   HE22 2449   5.774   3.294   3.946 -0.3123  1.0358  0.2110
  161LEU      N 2450   5.386   3.735   3.900  0.4217  0.5723  0.5873
  161LEU     CA 2451   5.393   3.836   3.792 -0.5562  0.4137  0.4250
  161LEU      C 2452   5.545   3.872   3.759  0.2593 -0.3844  0.3052
  161LEU      O 2453   5.632   3.923   3.836  0.3441 -0.6425  0.2516
  161LEU     CB 2454   5.324   3.972   3.833  0.6425  1.0239  0.0296
  161LEU     CG 2455   5.175   3.967   3.879  0.0904  0.1254  0.4886
  161LEU    CD1 2456   5.114   4.100   3.882  0.3974 -0.3330 -0.4264
  161LEU    CD2 2457   5.099   3.888   3.774  0.0102  0.3851  0.3129
  161LEU      H 2458   5.421   3.758   3.991 -0.5560  0.0782  1.1229
  161LEU     HA 2459   5.355   3.795   3.698 -0.0468  0.5531  0.1496
  161LEU    HB2 2460   5.381   4.010   3.918  0.4301 -0.5494  0.9468
  161LEU    HB3 2461   5.340   4.048   3.755 -2.3509  1.0901 -0.7614
  161LEU     HG 2462   5.160   3.908   3.970 -1.9577 -0.2015  0.0515
  161LEU   HD11 2463   5.013   4.093   3.921  0.5273 -0.0144 -0.0142
  161LEU   HD12 2464   5.165   4.163   3.956 -0.1253  0.5533 -0.7913
  161LEU   HD13 2465   5.113   4.152   3.787 -0.2564  0.8125  0.1604
  161LEU   HD21 2466   5.110   3.780   3.779 -1.6509  0.1217 -0.3003
  161LEU   HD22 2467   4.992   3.890   3.794 -0.1514  0.1417 -0.4687
  161LEU   HD23 2468   5.114   3.924   3.671  0.7141 -0.1791  0.2024
  162CYS      N 2469   5.575   3.849   3.629 -0.2235  0.1056  0.0342
  162CYS     CA 2470   5.720   3.858   3.592 -0.1391 -0.1820  0.0328
  162CYS      C 2471   5.777   3.989   3.541  0.7494 -0.4162 -0.3552
  162CYS      O 2472   5.897   4.009   3.537  0.3018 -0.2782  0.1081
  162CYS     CB 2473   5.748   3.743   3.499 -0.3637  0.6210  0.1306
  162CYS     SG 2474   5.688   3.581   3.571  0.1363  0.0271 -0.0310
  162CYS      H 2475   5.521   3.795   3.564  0.8189 -1.0275  0.0304
  162CYS     HA 2476   5.782   3.857   3.681 -0.3315  0.9363  0.2179
  162CYS    HB2 2477   5.701   3.768   3.403 -0.9796  1.2119  0.5681
  162CYS    HB3 2478   5.855   3.732   3.480 -0.6160  0.7424 -1.8017
  163GLY      N 2479   5.689   4.078   3.504  0.3789 -0.1878  0.1235
  163GLY     CA 2480   5.717   4.223   3.487 -1.0555 -1.3283  0.5135
  163GLY      C 2481   5.791   4.243   3.352  0.7027  0.3911 -0.0875
  163GLY      O 2482   5.809   4.145   3.277  0.2921  0.2436 -0.0085
  163GLY      H 2483   5.593   4.049   3.497  0.5775 -0.6802 -0.8982
  163GLY    HA2 2484   5.623   4.278   3.490  0.0538  0.7513  0.5292
  163GLY    HA3 2485   5.778   4.263   3.568 -1.0794 -0.2261  0.0230
  164ALA      N 2486   5.816   4.372   3.315  0.0714  0.9785  0.3622
  164ALA     CA 2487   5.870   4.397   3.186  0.0275  0.2269  0.1732
  164ALA      C 2488   6.018   4.385   3.196 -1.0036  0.3419  0.5598
  164ALA      O 2489   6.090   4.467   3.259  0.5674  0.3721 -0.3389
  164ALA     CB 2490   5.825   4.541   3.146 -0.4537  0.2628 -0.3436
  164ALA      H 2491   5.785   4.443   3.380 -0.5601  0.0538  1.1360
  164ALA     HA 2492   5.838   4.326   3.110  0.2636 -0.1713  0.4363
  164ALA    HB1 2493   5.718   4.555   3.163 -0.5838 -0.3920 -0.5755
  164ALA    HB2 2494   5.883   4.613   3.204 -0.6342  0.3398 -0.2575
  164ALA    HB3 2495   5.842   4.566   3.042 -1.4687 -0.5029 -0.7215
  165GLY      N 2496   6.070   4.266   3.150  0.3746 -0.9034 -0.8448
  165GLY     CA 2497   6.216   4.239   3.149 -0.9866 -0.1817 -0.4356
  165GLY      C 2498   6.306   4.343   3.074  0.0573  0.2727  0.6965
  165GLY      O 2499   6.263   4.408   2.979 -0.0006 -0.2201  0.0069
  165GLY      H 2500   6.002   4.193   3.137 -0.5692 -0.0984 -0.7131
  165GLY    HA2 2501   6.253   4.223   3.250  0.7184 -0.3302 -1.0223
  165GLY    HA3 2502   6.235   4.144   3.100  0.4558  0.5305 -1.3812
  166PHE      N 2503   6.438   4.334   3.106  1.0501  0.1726  0.3168
  166PHE     CA 2504   6.534   4.417   3.038 -0.4134 -0.3549 -0.0569
  166PHE      C 2505   6.638   4.333   2.964  0.3944 -0.8071  0.4200
  166PHE      O 2506   6.680   4.232   3.013 -0.7133  0.7021 -0.0162
  166PHE     CB 2507   6.593   4.526   3.134 -0.1406  0.4531  0.6626
  166PHE     CG 2508   6.494   4.604   3.215  0.4490  0.0766 -0.6486
  166PHE    CD1 2509   6.498   4.607   3.351  0.3693 -0.4206 -0.1326
  166PHE    CD2 2510   6.399   4.677   3.148 -0.0932 -0.0290 -0.1518
  166PHE    CE1 2511   6.414   4.696   3.418  0.4414 -0.2767  0.1001
  166PHE    CE2 2512   6.308   4.763   3.218 -0.2258  0.8365  0.1391
  166PHE     CZ 2513   6.315   4.777   3.357  0.2000  0.1402 -0.3298
  166PHE      H 2514   6.473   4.262   3.167  0.6889 -0.7639 -0.5320
  166PHE     HA 2515   6.479   4.477   2.965 -0.7700  0.1718  0.6152
  166PHE    HB2 2516   6.661   4.475   3.203 -0.7106  0.3008  1.1265
  166PHE    HB3 2517   6.654   4.591   3.071  0.1835  0.0341  0.5354
  166PHE    HD1 2518   6.563   4.553   3.417 -0.9885 -1.0245  0.8166
  166PHE    HD2 2519   6.396   4.687   3.040  1.5237  1.7755 -0.1176
  166PHE    HE1 2520   6.407   4.700   3.525 -0.8894  0.0449  0.0406
  166PHE    HE2 2521   6.235   4.817   3.160 -0.7004 -0.2020 -0.2963
  166PHE     HZ 2522   6.244   4.837   3.413  0.3411  0.6649 -0.6956
  167PRO      N 2523   6.676   4.370   2.838  0.8552 -0.6790 -0.3500
  167PRO     CA 2524   6.600   4.467   2.756 -0.2370  0.5502  0.8226
  167PRO      C 2525   6.457   4.439   2.727  0.4338  0.6712  0.5902
  167PRO      O 2526   6.418   4.319   2.730 -0.4980 -0.8813  0.3161
  167PRO     CB 2527   6.682   4.465   2.627  0.7238 -0.9313  0.1392
  167PRO     CG 2528   6.727   4.327   2.607  0.0575  1.0139 -0.3853
  167PRO     CD 2529   6.767   4.293   2.752 -0.6504 -0.3932  1.3823
  167PRO     HA 2530   6.599   4.563   2.808 -0.0774  0.9747  0.0680
  167PRO    HB2 2531   6.628   4.484   2.535  1.5868 -0.7402 -0.3479
  167PRO    HB3 2532   6.758   4.543   2.626  0.6584 -0.8500  0.7570
  167PRO    HG2 2533   6.658   4.255   2.563  0.9135  0.3668 -0.7081
  167PRO    HG3 2534   6.807   4.332   2.533 -0.2250 -0.8855 -0.9111
  167PRO    HD2 2535   6.867   4.335   2.763 -0.8855  0.3142  0.8967
  167PRO    HD3 2536   6.771   4.185   2.767  1.4718 -0.6922 -0.3952
  168LEU      N 2537   6.377   4.540   2.700  0.0626 -0.0636  0.9869
  168LEU     CA 2538   6.240   4.522   2.658 -0.5104  0.3704  0.4157
  168LEU      C 2539   6.232   4.464   2.510  0.2188 -0.2566  0.4674
  168LEU      O 2540   6.292   4.517   2.417 -0.1040 -0.7997  0.4066
  168LEU     CB 2541   6.172   4.656   2.677 -0.0211 -1.2573  0.7395
  168LEU     CG 2542   6.187   4.737   2.806  0.1043 -0.7491  0.0135
  168LEU    CD1 2543   6.172   4.886   2.803 -0.3226 -0.7719 -0.2843
  168LEU    CD2 2544   6.083   4.682   2.903  0.1218 -0.3916  0.1336
  168LEU      H 2545   6.422   4.629   2.680  0.5751 -0.5569 -0.2999
  168LEU     HA 2546   6.204   4.446   2.727 -0.3232  0.4708  0.6275
  168LEU    HB2 2547   6.201   4.725   2.597 -2.5622  0.2516  0.8976
  168LEU    HB3 2548   6.067   4.651   2.647 -0.1811  1.5143  0.2856
  168LEU     HG 2549   6.283   4.709   2.848 -0.0846 -1.4507  0.0103
  168LEU   HD11 2550   6.194   4.924   2.902 -0.0656  0.5851 -0.8246
  168LEU   HD12 2551   6.239   4.936   2.733  0.2352 -0.4242  0.4779
  168LEU   HD13 2552   6.074   4.926   2.778 -0.5557  0.2504  1.8860
  168LEU   HD21 2553   6.090   4.573   2.908 -1.2744 -0.5010  0.3488
  168LEU   HD22 2554   6.109   4.717   3.003  0.3169 -0.8564  0.2530
  168LEU   HD23 2555   5.989   4.724   2.867  0.1040 -0.2713  0.3182
  169ASN      N 2556   6.166   4.352   2.492  0.2808 -0.0463  0.0444
  169ASN     CA 2557   6.144   4.294   2.354 -0.6983  0.2027  0.0645
  169ASN      C 2558   6.072   4.390   2.255 -0.5446  0.2803 -0.2220
  169ASN      O 2559   6.078   4.375   2.134 -0.3299  0.1990 -0.7144
  169ASN     CB 2560   6.065   4.161   2.375  0.8521  0.0075  0.9173
  169ASN     CG 2561   6.047   4.074   2.251 -0.0907  0.0049  0.2582
  169ASN    OD1 2562   5.939   4.069   2.191  0.4209  0.1924 -0.0458
  169ASN    ND2 2563   6.155   4.010   2.206  0.3575 -0.5418  0.5677
  169ASN      H 2564   6.131   4.298   2.570 -0.3129  0.3964  0.0939
  169ASN     HA 2565   6.241   4.269   2.311 -0.5454  1.1690 -0.1976
  169ASN    HB2 2566   6.111   4.097   2.451  0.2563  0.2212  1.4779
  169ASN    HB3 2567   5.963   4.188   2.404  0.1421 -0.2661 -1.0401
  169ASN   HD21 2568   6.137   3.944   2.132 -0.7738  0.0549  0.2706
  169ASN   HD22 2569   6.240   4.030   2.257  0.6317 -1.5088  0.5295
  170GLN      N 2570   5.992   4.487   2.304 -0.2310 -0.0673 -0.2031
  170GLN     CA 2571   5.908   4.582   2.221  0.2583  0.6356 -0.4270
  170GLN      C 2572   5.957   4.723   2.221 -0.2346  0.7115 -0.7855
  170GLN      O 2573   6.023   4.771   2.312  0.1623 -0.1173 -0.3437
  170GLN     CB 2574   5.766   4.583   2.278  0.4422 -0.6416  0.3618
  170GLN     CG 2575   5.691   4.453   2.245 -0.4786  0.3277  0.5528
  170GLN     CD 2576   5.728   4.333   2.345 -0.2654 -0.7621  0.1458
  170GLN    OE1 2577   5.772   4.343   2.460 -0.0148 -0.1141 -0.6206
  170GLN    NE2 2578   5.707   4.216   2.304  0.2172  0.3768  0.8672
  170GLN      H 2579   5.962   4.468   2.399  0.0480  1.2757  0.2004
  170GLN     HA 2580   5.906   4.538   2.121  1.1897  0.3661 -0.3498
  170GLN    HB2 2581   5.754   4.609   2.383  0.0871 -0.8766  0.3841
  170GLN    HB3 2582   5.707   4.656   2.223  0.0921 -0.1938  1.2970
  170GLN    HG2 2583   5.584   4.472   2.258 -0.6371 -0.4271  0.4481
  170GLN    HG3 2584   5.700   4.428   2.140 -0.9405 -0.2808  0.6471
  170GLN   HE21 2585   5.743   4.152   2.373 -0.8173  0.0060  1.1066
  170GLN   HE22 2586   5.677   4.187   2.212  1.1488 -0.2823  0.7446
  171SER      N 2587   5.910   4.798   2.118  0.3837 -0.2465 -0.3982
  171SER     CA 2588   5.943   4.940   2.107 -0.2229  0.2067 -0.1281
  171SER      C 2589   5.827   5.019   2.043 -0.3701 -0.1496  0.9203
  171SER      O 2590   5.779   5.129   2.092  0.3397  0.3561 -0.0542
  171SER     CB 2591   6.087   4.963   2.043  0.2288 -0.2708 -0.8571
  171SER     OG 2592   6.104   5.101   1.995 -0.0882 -0.2490  0.5981
  171SER      H 2593   5.834   4.756   2.067  0.5548 -0.0783 -0.8047
  171SER     HA 2594   5.949   4.977   2.209  2.4513  2.0525 -0.7404
  171SER    HB2 2595   6.160   4.928   2.116 -0.8542 -0.3034  0.2798
  171SER    HB3 2596   6.098   4.906   1.951 -0.1393  0.8009 -1.6048
  171SER     HG 2597   6.119   5.152   2.075 -1.2034  0.9378  0.1095
  172GLU      N 2598   5.757   4.952   1.947  0.1032  0.8059 -0.8270
  172GLU     CA 2599   5.627   4.977   1.887 -0.0632 -0.4617  0.3677
  172GLU      C 2600   5.508   4.984   1.985 -0.3731  0.6089 -0.4072
  172GLU      O 2601   5.411   5.053   1.957 -0.2353 -0.2875  0.1167
  172GLU     CB 2602   5.640   5.110   1.803  0.1685 -0.7460 -0.4266
  172GLU     CG 2603   5.542   5.137   1.688  0.4774  0.2450  0.4824
  172GLU     CD 2604   5.524   5.014   1.602  0.5186 -0.5440 -0.3350
  172GLU    OE1 2605   5.427   4.937   1.623  0.1026  0.2693  0.1680
  172GLU    OE2 2606   5.615   4.982   1.526  0.1355  0.1548  0.5631
  172GLU      H 2607   5.804   4.869   1.914 -0.3432  0.3332 -0.3351
  172GLU     HA 2608   5.603   4.896   1.818 -0.0019  0.7863 -1.2455
  172GLU    HB2 2609   5.643   5.199   1.865  0.6489 -0.7005 -0.5057
  172GLU    HB3 2610   5.738   5.115   1.756  0.9420  1.0804  1.1213
  172GLU    HG2 2611   5.447   5.179   1.723  0.5529  1.7084 -0.8576
  172GLU    HG3 2612   5.580   5.217   1.624  1.2383 -1.0093 -0.7588
  173VAL      N 2613   5.511   4.911   2.098  0.5360 -0.2114  0.4726
  173VAL     CA 2614   5.404   4.895   2.202 -0.0716  0.3829  0.0268
  173VAL      C 2615   5.473   4.862   2.340 -0.0708 -0.3220  0.5314
  173VAL      O 2616   5.593   4.846   2.348  0.4206  0.5273  0.6577
  173VAL     CB 2617   5.314   4.774   2.165  0.3781  0.6208  0.7134
  173VAL    CG1 2618   5.218   4.820   2.047  0.0299  0.6480  0.3485
  173VAL    CG2 2619   5.376   4.637   2.150  0.3470  0.3817 -0.4518
  173VAL      H 2620   5.593   4.853   2.106 -0.2490 -1.5874 -0.6161
  173VAL     HA 2621   5.344   4.983   2.223  0.2972  0.2852  1.8066
  173VAL     HB 2622   5.248   4.756   2.250 -0.1187 -0.5023  0.1274
  173VAL   HG11 2623   5.151   4.738   2.022  0.0234  0.4919  0.8595
  173VAL   HG12 2624   5.163   4.910   2.075  0.6424  0.7247  1.4193
  173VAL   HG13 2625   5.276   4.835   1.956 -0.6456 -0.5263 -0.3164
  173VAL   HG21 2626   5.297   4.562   2.150  0.8325 -0.2149  0.9947
  173VAL   HG22 2627   5.434   4.623   2.058  1.3322 -1.9204  0.3531
  173VAL   HG23 2628   5.432   4.606   2.239  0.3916  0.6660 -0.3808
  174LEU      N 2629   5.396   4.878   2.447 -0.4071 -0.2816  0.4772
  174LEU     CA 2630   5.451   4.858   2.580 -0.3865  0.1355 -0.5007
  174LEU      C 2631   5.501   4.715   2.620  0.4497 -0.2536  1.1298
  174LEU      O 2632   5.468   4.617   2.547 -0.1433 -0.5459  0.0191
  174LEU     CB 2633   5.338   4.912   2.674 -0.1556 -0.3599 -0.2916
  174LEU     CG 2634   5.330   5.065   2.680 -0.2780  0.9199  0.3141
  174LEU    CD1 2635   5.194   5.112   2.725 -0.0306 -0.7195  0.8075
  174LEU    CD2 2636   5.433   5.123   2.774  0.6191 -1.0339 -0.4211
  174LEU      H 2637   5.300   4.898   2.426 -0.6008 -0.4871  1.1291
  174LEU     HA 2638   5.532   4.925   2.609 -0.9394  0.8705 -0.5948
  174LEU    HB2 2639   5.245   4.873   2.633 -0.9367 -0.7799  1.6480
  174LEU    HB3 2640   5.358   4.870   2.773  0.2129 -1.1320 -0.6721
  174LEU     HG 2641   5.352   5.103   2.580  0.5378  0.3190  0.2450
  174LEU   HD11 2642   5.178   5.096   2.832 -0.3214  0.0519  0.8901
  174LEU   HD12 2643   5.174   5.215   2.695  1.3162 -0.4613  0.6767
  174LEU   HD13 2644   5.126   5.047   2.670  0.1483 -1.1354  1.0721
  174LEU   HD21 2645   5.531   5.099   2.733  0.7109  0.2532 -1.0861
  174LEU   HD22 2646   5.423   5.232   2.770  2.7987 -0.6721  0.8341
  174LEU   HD23 2647   5.417   5.084   2.874  0.3958 -0.5265 -0.2528
  175ALA      N 2648   5.568   4.701   2.727  0.5380 -0.6809 -0.3899
  175ALA     CA 2649   5.623   4.574   2.782 -0.4288 -1.7492 -0.1827
  175ALA      C 2650   5.530   4.460   2.767  0.9326 -0.4991 -0.1966
  175ALA      O 2651   5.422   4.468   2.831  0.0770 -0.7578 -0.2426
  175ALA     CB 2652   5.762   4.553   2.720 -0.1833 -0.6352 -0.0236
  175ALA      H 2653   5.575   4.780   2.789 -1.5983 -0.4862 -0.2589
  175ALA     HA 2654   5.640   4.598   2.887  0.1518  0.0960 -0.6289
  175ALA    HB1 2655   5.755   4.533   2.613  0.2144 -1.4898  0.0956
  175ALA    HB2 2656   5.831   4.632   2.749 -0.3336 -0.4997 -0.0337
  175ALA    HB3 2657   5.795   4.454   2.750 -0.7322 -1.1237 -0.9323
  176SER      N 2658   5.558   4.359   2.687  0.0684  0.2662  0.1863
  176SER     CA 2659   5.485   4.238   2.655  0.1991  0.6791  0.4385
  176SER      C 2660   5.483   4.137   2.776 -0.9300 -0.7956  1.0519
  176SER      O 2661   5.547   4.035   2.766 -0.1528 -0.2995 -0.4492
  176SER     CB 2662   5.349   4.267   2.587 -0.8557 -0.6561 -0.2234
  176SER     OG 2663   5.366   4.362   2.478 -0.2632  0.1918  0.1337
  176SER      H 2664   5.652   4.372   2.652  0.2576  0.7042  0.8210
  176SER     HA 2665   5.558   4.197   2.586  0.1115  0.4552  0.4789
  176SER    HB2 2666   5.306   4.177   2.544 -0.0472 -0.9573 -0.4433
  176SER    HB3 2667   5.284   4.306   2.665  0.0308 -0.6432  0.5480
  176SER     HG 2668   5.398   4.439   2.525  0.2781 -1.3635  2.7115
  177VAL      N 2669   5.418   4.168   2.885 -0.6045  0.3373 -0.7203
  177VAL     CA 2670   5.434   4.092   3.013 -0.1429  0.2988  0.4289
  177VAL      C 2671   5.339   3.965   3.027 -1.3648 -0.7333  0.1197
  177VAL      O 2672   5.228   3.967   2.977  0.0587 -0.1854 -0.5629
  177VAL     CB 2673   5.410   4.187   3.137  0.3806  0.3098 -0.3844
  177VAL    CG1 2674   5.494   4.305   3.139 -0.2997 -0.8741 -0.3787
  177VAL    CG2 2675   5.266   4.233   3.148  0.3162 -0.7007  0.3446
  177VAL      H 2676   5.357   4.249   2.882 -1.5591 -0.2937  0.3218
  177VAL     HA 2677   5.537   4.056   3.014 -0.3930 -0.5493 -0.4577
  177VAL     HB 2678   5.441   4.125   3.220 -0.6218 -0.0778 -0.2789
  177VAL   HG11 2679   5.597   4.269   3.133  0.1417  0.2075  0.2176
  177VAL   HG12 2680   5.478   4.376   3.057  1.3527 -0.4410 -0.4072
  177VAL   HG13 2681   5.480   4.352   3.236  0.3250 -1.3197 -0.0615
  177VAL   HG21 2682   5.206   4.149   3.183 -0.5579 -0.7719 -1.1428
  177VAL   HG22 2683   5.257   4.316   3.218  0.4433  0.3338 -0.8003
  177VAL   HG23 2684   5.217   4.259   3.053 -1.5360 -0.1953  1.3381
  178GLY      N 2685   5.375   3.864   3.115  0.1264 -0.6483 -0.1601
  178GLY     CA 2686   5.297   3.751   3.157  0.2623 -0.6231  0.6617
  178GLY      C 2687   5.344   3.705   3.292 -0.7361 -0.0774  0.5457
  178GLY      O 2688   5.437   3.756   3.349 -0.4583 -0.4065  0.6049
  178GLY      H 2689   5.469   3.864   3.152  0.2554  0.3894 -0.4231
  178GLY    HA2 2690   5.193   3.782   3.157  0.5513  0.6184 -1.0795
  178GLY    HA3 2691   5.318   3.678   3.079  0.1844  1.4351 -1.5273
  179GLY      N 2692   5.283   3.599   3.323  0.1779 -0.1556 -0.9178
  179GLY     CA 2693   5.280   3.540   3.457  0.1213  0.0696  0.1416
  179GLY      C 2694   5.183   3.420   3.474 -0.4771 -0.7811 -0.3318
  179GLY      O 2695   5.131   3.375   3.370  0.1768  0.4583 -0.3658
  179GLY      H 2696   5.201   3.569   3.271 -1.6738  0.3227  1.3678
  179GLY    HA2 2697   5.379   3.497   3.471  0.0250 -1.4197 -2.5173
  179GLY    HA3 2698   5.264   3.618   3.531  0.9892 -0.3007  0.7549
  180SER      N 2699   5.173   3.374   3.600  0.2909 -0.3929 -0.1471
  180SER     CA 2700   5.098   3.260   3.633  0.7646  0.3998  0.1923
  180SER      C 2701   4.987   3.289   3.736 -0.7214 -0.3312  0.2937
  180SER      O 2702   5.004   3.373   3.824 -0.3861  0.1094 -0.4272
  180SER     CB 2703   5.181   3.145   3.690 -0.7347  0.5568 -0.4997
  180SER     OG 2704   5.302   3.136   3.614 -0.1413  0.6434  0.4829
  180SER      H 2705   5.221   3.421   3.675  0.2828  0.4913 -0.6637
  180SER     HA 2706   5.053   3.220   3.542  0.0633  1.2684  0.1224
  180SER    HB2 2707   5.210   3.146   3.795 -0.1460 -0.2874 -0.6321
  180SER    HB3 2708   5.128   3.051   3.673 -1.3341  0.4981  1.2867
  180SER     HG 2709   5.366   3.202   3.641  0.0668  1.2272 -1.1988
  181MET      N 2710   4.878   3.220   3.741 -0.1277  0.7216 -0.4437
  181MET     CA 2711   4.787   3.217   3.862  0.3572 -0.8598  0.5972
  181MET      C 2712   4.726   3.081   3.885  0.2824 -0.2198 -0.2548
  181MET      O 2713   4.655   3.032   3.800  0.0883 -0.5258 -0.3816
  181MET     CB 2714   4.675   3.320   3.860  0.3402  0.0573 -0.3236
  181MET     CG 2715   4.584   3.345   3.986  0.2441 -0.2266  0.1920
  181MET     SD 2716   4.433   3.424   3.957 -0.3998 -0.3733 -0.2057
  181MET     CE 2717   4.349   3.320   3.830 -0.1804 -0.1139 -0.2990
  181MET      H 2718   4.856   3.159   3.664 -0.0557  0.5019 -0.2925
  181MET     HA 2719   4.843   3.236   3.954 -0.0967  1.3115  0.5270
  181MET    HB2 2720   4.704   3.420   3.827 -0.7791  0.7466  0.6309
  181MET    HB3 2721   4.603   3.291   3.783  0.0955 -0.7024  0.1658
  181MET    HG2 2722   4.563   3.247   4.030 -0.4771  0.2175  0.8796
  181MET    HG3 2723   4.638   3.404   4.059  0.1907  1.1250 -0.7832
  181MET    HE1 2724   4.242   3.327   3.848 -0.2551 -0.6203 -0.5162
  181MET    HE2 2725   4.379   3.365   3.735  1.4663  0.4488  0.4100
  181MET    HE3 2726   4.388   3.219   3.841  0.7800  0.1850 -0.7362
  182ILE      N 2727   4.770   3.024   3.996  0.7534 -0.0576 -0.5807
  182ILE     CA 2728   4.736   2.884   4.039 -0.3778 -0.7269  0.0548
  182ILE      C 2729   4.620   2.882   4.128  0.4377 -0.3594 -0.5686
  182ILE      O 2730   4.626   2.919   4.252 -0.6353  0.4517  0.6136
  182ILE     CB 2731   4.852   2.811   4.096 -0.8045 -0.8597 -0.1002
  182ILE    CG1 2732   5.000   2.843   4.041  0.3202  0.2639 -0.8137
  182ILE    CG2 2733   4.836   2.659   4.118 -0.0489  0.1029 -0.0414
  182ILE    CD1 2734   5.001   2.818   3.892 -0.2006 -0.9541  0.0638
  182ILE      H 2735   4.832   3.067   4.063  0.1546 -0.7830  0.4888
  182ILE     HA 2736   4.704   2.824   3.954 -0.3741  0.0934 -0.5447
  182ILE     HB 2737   4.852   2.864   4.192 -0.6355  0.4601 -0.7865
  182ILE   HG12 2738   5.033   2.945   4.058  0.1677  0.1801  0.0548
  182ILE   HG13 2739   5.070   2.769   4.082 -0.7088  0.1396  0.9085
  182ILE   HG21 2740   4.745   2.637   4.175  0.8834 -2.0906  0.8447
  182ILE   HG22 2741   4.837   2.595   4.030  1.7074 -1.1841  0.7823
  182ILE   HG23 2742   4.915   2.622   4.183 -0.1577  0.9445  0.6015
  182ILE   HD11 2743   5.098   2.854   3.857  0.1313 -0.5798  1.2579
  182ILE   HD12 2744   4.984   2.712   3.877  0.1150 -0.9826 -0.1037
  182ILE   HD13 2745   4.927   2.884   3.846 -0.0477  0.0263  1.1159
  183ILE      N 2746   4.511   2.828   4.084 -0.0475 -0.2414  0.8489
  183ILE     CA 2747   4.387   2.814   4.162  0.1463  0.3276  0.1258
  183ILE      C 2748   4.397   2.683   4.250  0.1295  0.0531  0.2884
  183ILE      O 2749   4.436   2.579   4.190 -0.1903 -0.0905  0.2337
  183ILE     CB 2750   4.265   2.819   4.071  0.7727 -0.3032  0.1964
  183ILE    CG1 2751   4.238   2.961   3.998 -0.5791  0.3311 -1.1803
  183ILE    CG2 2752   4.139   2.775   4.150 -0.0303  0.8711 -0.4850
  183ILE    CD1 2753   4.141   2.966   3.882  0.1737  1.0800 -0.4098
  183ILE      H 2754   4.503   2.790   3.991  0.0897  0.8978  0.3502
  183ILE     HA 2755   4.381   2.891   4.238 -1.1474 -0.2755  0.7101
  183ILE     HB 2756   4.290   2.743   3.998  1.3991 -0.6735  0.7801
  183ILE   HG12 2757   4.217   3.038   4.072  1.0455  0.1792 -0.4703
  183ILE   HG13 2758   4.335   2.997   3.962  0.0988 -0.0249  0.1502
  183ILE   HG21 2759   4.113   2.832   4.239 -3.3914  0.3730 -0.9160
  183ILE   HG22 2760   4.045   2.779   4.095  0.2585 -0.0849 -1.1035
  183ILE   HG23 2761   4.151   2.670   4.175 -0.4632  1.0243  0.4565
  183ILE   HD11 2762   4.161   2.878   3.821 -0.4810  0.4764  0.2006
  183ILE   HD12 2763   4.038   2.949   3.913  0.5138  0.0988  0.2995
  183ILE   HD13 2764   4.159   3.062   3.833  0.0842  1.2762 -0.0636
  184GLY      N 2765   4.344   2.687   4.373 -0.5897 -0.1228 -0.4278
  184GLY     CA 2766   4.329   2.571   4.455  2.1302  0.9146 -0.6482
  184GLY      C 2767   4.452   2.506   4.514  0.2691  0.6240 -0.4596
  184GLY      O 2768   4.442   2.412   4.594  0.3923  0.1222  0.3128
  184GLY      H 2769   4.308   2.773   4.411  1.2003 -0.1086  1.6021
  184GLY    HA2 2770   4.257   2.595   4.534  2.6323 -0.2421  0.2212
  184GLY    HA3 2771   4.288   2.492   4.392  0.2344  1.2786 -0.0242
  185GLY      N 2772   4.570   2.563   4.482  1.0518 -0.1206 -0.1859
  185GLY     CA 2773   4.702   2.518   4.525  0.0428  0.2492  0.8655
  185GLY      C 2774   4.815   2.618   4.494 -1.1552  0.4023  0.8490
  185GLY      O 2775   4.799   2.734   4.489 -0.0582 -0.3986 -0.9086
  185GLY      H 2776   4.558   2.648   4.430  0.3390  0.7395  1.2563
  185GLY    HA2 2777   4.697   2.479   4.626  0.9535  0.8636  1.1656
  185GLY    HA3 2778   4.726   2.430   4.465 -1.3981  0.3382  0.0688
  186ILE      N 2779   4.939   2.556   4.482  0.2236 -0.4778 -0.1793
  186ILE     CA 2780   5.070   2.621   4.494 -0.0555 -0.1680 -0.0452
  186ILE      C 2781   5.168   2.544   4.402  0.0349 -0.5008  0.4730
  186ILE      O 2782   5.198   2.431   4.433 -0.0994  0.8045  0.0282
  186ILE     CB 2783   5.106   2.611   4.642 -0.4584 -0.6764  0.9994
  186ILE    CG1 2784   5.015   2.683   4.734  0.4734 -0.2911 -1.2951
  186ILE    CG2 2785   5.251   2.672   4.647 -0.1734 -0.1466 -0.0947
  186ILE    CD1 2786   5.045   2.668   4.886  0.4933  0.0344  0.1625
  186ILE      H 2787   4.949   2.457   4.504  1.6346 -0.0229  1.8419
  186ILE     HA 2788   5.068   2.726   4.464 -0.7178 -0.4346 -1.0601
  186ILE     HB 2789   5.120   2.507   4.670  1.2882 -0.6161  0.6297
  186ILE   HG12 2790   4.995   2.787   4.710 -0.8866  0.4786  2.0060
  186ILE   HG13 2791   4.919   2.630   4.730  0.7704 -0.8606 -1.1271
  186ILE   HG21 2792   5.297   2.675   4.745  0.3351  1.4327 -0.3260
  186ILE   HG22 2793   5.326   2.625   4.584  0.9508  1.0237  0.2883
  186ILE   HG23 2794   5.248   2.778   4.622 -0.5180 -0.1033  0.1160
  186ILE   HD11 2795   5.116   2.747   4.910  0.7526 -0.2144  0.2297
  186ILE   HD12 2796   4.954   2.675   4.946 -0.1487 -1.4724 -0.5303
  186ILE   HD13 2797   5.086   2.572   4.915 -0.0428  0.0509  1.0491
  187ASP      N 2798   5.219   2.611   4.292  0.2022 -0.0582 -0.1644
  187ASP     CA 2799   5.322   2.534   4.220  0.1805  0.3686 -0.3636
  187ASP      C 2800   5.460   2.572   4.278 -0.3159  0.0663  0.2109
  187ASP      O 2801   5.510   2.689   4.259  0.1411 -0.0724 -0.1582
  187ASP     CB 2802   5.303   2.555   4.065 -0.7045  0.7732  0.3733
  187ASP     CG 2803   5.407   2.469   3.993  0.1244  0.8345 -0.0454
  187ASP    OD1 2804   5.355   2.403   3.898 -0.0605 -0.1344 -0.2061
  187ASP    OD2 2805   5.527   2.476   4.014 -0.6144  0.3230 -0.3205
  187ASP      H 2806   5.197   2.709   4.278  0.5711 -0.0945 -1.1908
  187ASP     HA 2807   5.313   2.426   4.227  2.2341  0.1097 -0.4225
  187ASP    HB2 2808   5.200   2.533   4.035 -0.7893  1.3405  0.2335
  187ASP    HB3 2809   5.319   2.661   4.045  0.1673  0.4672 -0.7391
  188HIS      N 2810   5.541   2.470   4.318 -0.0116 -0.3671  0.1827
  188HIS     CA 2811   5.670   2.472   4.383 -0.0089 -0.3881 -0.0177
  188HIS      C 2812   5.783   2.544   4.302  0.0825 -0.0652  0.5149
  188HIS      O 2813   5.890   2.571   4.361  0.3565 -0.1948  0.1725
  188HIS     CB 2814   5.707   2.332   4.437  0.4236 -0.1215  0.0885
  188HIS     CG 2815   5.812   2.341   4.550  0.2459  0.6019  0.6222
  188HIS    ND1 2816   5.805   2.425   4.658  0.4574 -0.1393  0.3472
  188HIS    CD2 2817   5.939   2.281   4.543  0.5945 -0.2360  0.7092
  188HIS    CE1 2818   5.917   2.415   4.725 -0.8078  0.6503  0.3897
  188HIS    NE2 2819   6.005   2.332   4.658  0.4692 -0.0619 -0.2215
  188HIS      H 2820   5.488   2.384   4.309 -0.4918 -0.0184 -0.4659
  188HIS     HA 2821   5.658   2.530   4.475 -0.0062 -0.4065 -0.0058
  188HIS    HB2 2822   5.622   2.278   4.478 -0.6371  0.6833 -0.9051
  188HIS    HB3 2823   5.737   2.265   4.357 -0.7283  0.0651 -0.5388
  188HIS    HD1 2824   5.722   2.477   4.684  0.4911  0.4996 -0.7314
  188HIS    HD2 2825   5.972   2.217   4.463 -0.7075 -0.3657  0.2215
  188HIS    HE1 2826   5.941   2.462   4.820  0.4003 -0.2029  0.5545
  189SER      N 2827   5.760   2.561   4.166  0.4885  0.5512 -0.7871
  189SER     CA 2828   5.859   2.620   4.075 -0.0220 -0.3280 -0.5870
  189SER      C 2829   5.846   2.775   4.066  0.4851 -0.3250  0.7035
  189SER      O 2830   5.935   2.838   4.006 -0.7125  0.1357  0.1058
  189SER     CB 2831   5.852   2.574   3.932  0.3588  0.3200  0.5202
  189SER     OG 2832   5.724   2.594   3.877 -0.3240 -0.6164 -0.2837
  189SER      H 2833   5.665   2.554   4.134 -0.1281  0.3376  0.8732
  189SER     HA 2834   5.959   2.594   4.109  0.8405 -0.1658 -2.6841
  189SER    HB2 2835   5.919   2.637   3.873  0.6051 -0.5054 -0.1212
  189SER    HB3 2836   5.872   2.467   3.925  0.3727  0.2835  1.0646
  189SER     HG 2837   5.663   2.558   3.942  0.6446 -0.8395  0.5580
  190LEU      N 2838   5.733   2.841   4.105  0.5885 -0.1364  0.3451
  190LEU     CA 2839   5.722   2.983   4.085 -0.1543 -0.4780 -0.4587
  190LEU      C 2840   5.808   3.067   4.185 -0.2328  0.1056  0.1825
  190LEU      O 2841   5.834   3.183   4.164  0.4957 -0.6423 -0.0907
  190LEU     CB 2842   5.575   3.011   4.102  0.5239  0.0127  0.6507
  190LEU     CG 2843   5.483   2.931   4.010  0.3765  0.4492 -0.2185
  190LEU    CD1 2844   5.331   2.942   4.036  0.2271  0.6442 -0.7078
  190LEU    CD2 2845   5.506   2.961   3.866  0.2515  0.2116  0.4627
  190LEU      H 2846   5.645   2.797   4.128 -0.7461  1.9728 -0.1446
  190LEU     HA 2847   5.751   3.012   3.984  0.1505 -0.1587 -0.2843
  190LEU    HB2 2848   5.542   2.995   4.205 -0.2812 -0.3827  0.3474
  190LEU    HB3 2849   5.561   3.117   4.081 -0.1332 -0.2897 -0.5773
  190LEU     HG 2850   5.513   2.827   4.017 -0.4243  0.0340 -1.9502
  190LEU   HD11 2851   5.304   2.903   4.134 -0.6021 -0.0067 -1.1630
  190LEU   HD12 2852   5.305   3.048   4.037 -0.3170  0.5148  0.0302
  190LEU   HD13 2853   5.276   2.875   3.970 -1.2087  0.2471  0.7647
  190LEU   HD21 2854   5.457   3.055   3.839  0.1072 -0.0201 -0.1226
  190LEU   HD22 2855   5.612   2.969   3.846 -0.0700  0.7872 -1.3920
  190LEU   HD23 2856   5.465   2.880   3.806  0.6605  1.1087 -1.1471
  191TYR      N 2857   5.858   3.008   4.293 -0.2590  0.1721 -0.4176
  191TYR     CA 2858   5.921   3.088   4.398  0.2795 -0.5529  0.0082
  191TYR      C 2859   6.055   3.025   4.444 -0.1333  0.3627  0.0962
  191TYR      O 2860   6.085   2.911   4.407  0.2650 -0.7641  0.2118
  191TYR     CB 2861   5.822   3.106   4.511  0.6956  0.7012 -0.0248
  191TYR     CG 2862   5.769   2.978   4.580 -0.5054 -0.1323 -0.2645
  191TYR    CD1 2863   5.675   2.895   4.527  0.8984  0.5880  0.3680
  191TYR    CD2 2864   5.823   2.957   4.711  0.0691  0.4133 -0.6583
  191TYR    CE1 2865   5.626   2.780   4.598  0.2508  0.0650 -0.7121
  191TYR    CE2 2866   5.779   2.842   4.784  0.4670 -0.2768  0.4164
  191TYR     CZ 2867   5.683   2.757   4.727  0.3217  0.2124  0.5083
  191TYR     OH 2868   5.631   2.654   4.796 -0.4213 -0.0767 -0.4779
  191TYR      H 2869   5.839   2.912   4.319  0.7475  0.4266  1.6026
  191TYR     HA 2870   5.944   3.190   4.368  0.0612 -0.5434 -0.1360
  191TYR    HB2 2871   5.868   3.175   4.581  1.1392  0.9698 -0.5668
  191TYR    HB3 2872   5.734   3.152   4.467 -0.0287 -1.4844 -1.2084
  191TYR    HD1 2873   5.642   2.918   4.427  1.3778 -1.7112 -0.4318
  191TYR    HD2 2874   5.900   3.019   4.756  0.6811 -0.3521 -0.5971
  191TYR    HE1 2875   5.540   2.730   4.556  0.0486 -0.6852  0.5271
  191TYR    HE2 2876   5.808   2.827   4.887 -0.2231  0.3662  0.7242
  191TYR     HH 2877   5.673   2.658   4.883  0.2583 -0.7861 -0.7499
  192THR      N 2878   6.135   3.096   4.523 -0.5787  0.4896  0.5270
  192THR     CA 2879   6.262   3.053   4.582 -0.9388 -0.2058  0.3475
  192THR      C 2880   6.270   3.086   4.732  0.5705 -1.0786  0.1378
  192THR      O 2881   6.233   3.196   4.771 -0.1432 -0.0525  0.0369
  192THR     CB 2882   6.376   3.111   4.505 -1.2099  1.5228 -0.0937
  192THR    OG1 2883   6.501   3.053   4.553  0.8282  0.2965 -0.3234
  192THR    CG2 2884   6.392   3.257   4.504  0.4215 -0.1932 -0.3755
  192THR      H 2885   6.109   3.194   4.528 -0.7925  0.4779 -0.1167
  192THR     HA 2886   6.272   2.945   4.574  0.1658 -0.0489 -0.8862
  192THR     HB 2887   6.352   3.078   4.404 -0.9553  0.0837  0.2705
  192THR    HG1 2888   6.478   2.963   4.577 -0.0674  0.2973 -1.0545
  192THR   HG21 2889   6.382   3.299   4.604  0.8803 -0.4521 -0.2173
  192THR   HG22 2890   6.490   3.289   4.468  0.1592  0.3944 -0.6058
  192THR   HG23 2891   6.315   3.299   4.439  0.4920 -0.5042 -0.6633
  193GLY      N 2892   6.312   2.991   4.816  0.0773 -0.9350  0.1325
  193GLY     CA 2893   6.310   2.991   4.961  0.3274 -0.2278 -0.5177
  193GLY      C 2894   6.166   2.959   5.018 -0.7049 -0.3824  0.0902
  193GLY      O 2895   6.075   2.931   4.944 -0.8961 -0.0592 -0.1524
  193GLY      H 2896   6.344   2.902   4.779 -1.0012 -1.7210  0.9526
  193GLY    HA2 2897   6.372   2.910   4.999 -0.6410 -1.0971 -0.7126
  193GLY    HA3 2898   6.348   3.084   5.004  1.0477 -0.3723 -0.8161
  194SER      N 2899   6.155   2.960   5.148 -0.5518  0.6914  0.7234
  194SER     CA 2900   6.021   2.949   5.216 -0.5966 -0.1051 -0.0282
  194SER      C 2901   5.930   3.064   5.187 -0.4458 -0.5720 -0.6141
  194SER      O 2902   5.975   3.178   5.172  0.0374 -0.1040 -0.0037
  194SER     CB 2903   6.056   2.937   5.366  0.2292  0.1135  0.8049
  194SER     OG 2904   5.940   2.904   5.440  0.8549 -0.4086  0.0964
  194SER      H 2905   6.242   2.962   5.199 -0.6850  1.2880  0.9398
  194SER     HA 2906   5.977   2.854   5.186  0.4686 -0.5253 -0.3292
  194SER    HB2 2907   6.128   2.858   5.387  0.7207  0.1654 -0.5380
  194SER    HB3 2908   6.099   3.030   5.405  0.3044  0.5051 -0.1683
  194SER     HG 2909   5.961   2.940   5.526  2.4832  1.3213 -0.8617
  195LEU      N 2910   5.801   3.041   5.191  0.9217 -0.0571 -0.3378
  195LEU     CA 2911   5.698   3.146   5.214  0.6545 -0.5919 -0.1542
  195LEU      C 2912   5.691   3.189   5.358 -0.4775  0.8020 -0.0192
  195LEU      O 2913   5.660   3.112   5.450 -0.2290 -0.5169  0.4671
  195LEU     CB 2914   5.556   3.099   5.169  0.2476  0.5540  0.1738
  195LEU     CG 2915   5.532   3.067   5.019  0.0079  0.2301 -0.0940
  195LEU    CD1 2916   5.459   2.936   4.989  0.8799  0.7874  0.8693
  195LEU    CD2 2917   5.455   3.178   4.948  0.6025 -0.2156 -0.6087
  195LEU      H 2918   5.768   2.950   5.221  0.2121  0.3181  0.0554
  195LEU     HA 2919   5.720   3.237   5.158 -0.1911 -0.2679  0.0046
  195LEU    HB2 2920   5.532   3.014   5.232  0.6449  0.5010  0.2596
  195LEU    HB3 2921   5.482   3.175   5.193  0.8383  1.0214  0.5958
  195LEU     HG 2922   5.635   3.059   4.982  0.4882 -0.5112  1.2502
  195LEU   HD11 2923   5.355   2.931   5.020  0.6508 -0.5756  0.0842
  195LEU   HD12 2924   5.470   2.919   4.881  1.7043 -0.3195  1.0917
  195LEU   HD13 2925   5.510   2.851   5.033  0.3255 -0.6113 -0.9333
  195LEU   HD21 2926   5.348   3.188   4.970  0.6839 -0.4646 -0.0889
  195LEU   HD22 2927   5.500   3.276   4.965 -0.0980 -0.1644  1.3762
  195LEU   HD23 2928   5.467   3.165   4.840  0.3948  0.5508 -0.7444
  196TRP      N 2929   5.706   3.318   5.374  0.2349 -0.1454  0.1880
  196TRP     CA 2930   5.662   3.392   5.497  0.4567 -0.4929  0.6327
  196TRP      C 2931   5.511   3.424   5.476 -0.4156 -0.9434 -0.7102
  196TRP      O 2932   5.465   3.456   5.367 -0.3338  0.0965 -0.1045
  196TRP     CB 2933   5.753   3.511   5.528  0.0292 -0.0545  0.0872
  196TRP     CG 2934   5.887   3.462   5.594  0.4754 -0.7819  0.5343
  196TRP    CD1 2935   6.003   3.433   5.528 -0.6537  0.8801 -0.7193
  196TRP    CD2 2936   5.912   3.451   5.740 -0.7388  0.1819  0.3137
  196TRP    NE1 2937   6.094   3.389   5.627  0.1659  0.4049  0.5019
  196TRP    CE2 2938   6.045   3.402   5.756 -0.1190  0.5875  0.3157
  196TRP    CE3 2939   5.839   3.507   5.847  0.2624  0.7268 -0.0820
  196TRP    CZ2 2940   6.091   3.376   5.883  0.4773 -0.6220 -0.2982
  196TRP    CZ3 2941   5.885   3.479   5.979 -0.8394 -0.6650  0.4641
  196TRP    CH2 2942   6.011   3.411   5.997 -0.9328  0.2870  0.2963
  196TRP      H 2943   5.729   3.376   5.294 -2.2047  0.4841 -0.2100
  196TRP     HA 2944   5.682   3.326   5.582  0.3424 -0.1104  0.9598
  196TRP    HB2 2945   5.766   3.575   5.440 -1.1393  0.6259  0.3659
  196TRP    HB3 2946   5.696   3.570   5.600 -0.2188 -0.1183 -0.0576
  196TRP    HD1 2947   6.028   3.435   5.423  0.4524  0.5563 -0.4929
  196TRP    HE1 2948   6.181   3.343   5.606  0.3900  1.1058 -0.1590
  196TRP    HE3 2949   5.752   3.571   5.837 -0.8340 -0.5435  0.5901
  196TRP    HZ2 2950   6.184   3.323   5.900  0.4155 -0.5997  0.1268
  196TRP    HZ3 2951   5.828   3.521   6.060  0.1602  0.5715  0.5840
  196TRP    HH2 2952   6.040   3.377   6.095  1.5295 -1.3111 -0.7677
  197TYR      N 2953   5.447   3.457   5.592  1.3246 -0.2930  0.0638
  197TYR     CA 2954   5.301   3.475   5.592 -0.3800 -0.0413 -0.0768
  197TYR      C 2955   5.249   3.577   5.689  0.0006  0.3324 -0.0951
  197TYR      O 2956   5.298   3.587   5.800  0.1704 -0.6280 -0.1770
  197TYR     CB 2957   5.220   3.343   5.621 -0.6255 -0.3811 -0.3246
  197TYR     CG 2958   5.199   3.240   5.507  0.3086  0.6093 -0.2891
  197TYR    CD1 2959   5.087   3.240   5.425  0.7390  0.5160  0.3307
  197TYR    CD2 2960   5.303   3.143   5.493  0.2588 -0.0516 -0.3975
  197TYR    CE1 2961   5.078   3.146   5.315  0.0424  0.4566  0.4760
  197TYR    CE2 2962   5.280   3.032   5.408 -0.2234 -0.6514 -0.4121
  197TYR     CZ 2963   5.168   3.033   5.320  0.4822 -0.0118  0.4250
  197TYR     OH 2964   5.154   2.940   5.222 -0.4912 -0.1361  0.2037
  197TYR      H 2965   5.491   3.429   5.679  0.0775 -0.5491  0.6557
  197TYR     HA 2966   5.274   3.508   5.491 -0.3152 -0.9510 -0.4087
  197TYR    HB2 2967   5.281   3.287   5.691  1.2890  0.5307 -1.1117
  197TYR    HB3 2968   5.128   3.370   5.674 -0.8879 -0.3469 -0.7827
  197TYR    HD1 2969   5.019   3.323   5.442  0.7613  0.4814  0.5989
  197TYR    HD2 2970   5.397   3.147   5.547  0.6925 -0.1501 -1.1232
  197TYR    HE1 2971   4.998   3.159   5.243 -0.7121 -0.7311  1.0341
  197TYR    HE2 2972   5.344   2.945   5.411  0.9013  0.1416  0.9789
  197TYR     HH 2973   5.212   2.864   5.231 -0.1989 -0.2446 -1.7013
  198THR      N 2974   5.155   3.661   5.650  0.5579  0.2606  0.6669
  198THR     CA 2975   5.095   3.782   5.721  1.1935  1.0047 -0.7516
  198THR      C 2976   4.941   3.762   5.727 -0.7254 -0.2868  0.6211
  198THR      O 2977   4.880   3.731   5.626  0.3051  0.2495  0.0486
  198THR     CB 2978   5.138   3.912   5.658  0.2463 -0.0336  0.4046
  198THR    OG1 2979   5.102   4.023   5.737  0.3584  1.1061  0.3463
  198THR    CG2 2980   5.089   3.939   5.514  0.2721 -0.5290 -0.5052
  198THR      H 2981   5.114   3.647   5.559 -0.5313  1.6778  0.8677
  198THR     HA 2982   5.132   3.779   5.824 -0.1677 -0.8334 -0.1994
  198THR     HB 2983   5.247   3.906   5.656  0.2884  0.5399  0.8310
  198THR    HG1 2984   5.158   4.021   5.815  1.1774 -0.0479 -0.2090
  198THR   HG21 2985   5.132   4.034   5.482 -0.0859 -0.0005  0.4787
  198THR   HG22 2986   5.120   3.861   5.445  0.8509 -0.7968  0.0362
  198THR   HG23 2987   4.981   3.951   5.507  0.2590  1.4067  1.1551
  199PRO      N 2988   4.875   3.774   5.845 -0.4575  0.2377 -0.5536
  199PRO     CA 2989   4.731   3.771   5.859  0.0857  0.0633 -0.3585
  199PRO      C 2990   4.660   3.866   5.773  0.1983 -0.1729  0.5279
  199PRO      O 2991   4.685   3.980   5.787  0.0223 -0.6747  0.0724
  199PRO     CB 2992   4.712   3.789   6.012 -0.8846 -0.1806  0.2032
  199PRO     CG 2993   4.842   3.725   6.068  0.8274 -0.2694  0.1550
  199PRO     CD 2994   4.941   3.765   5.973 -0.6452 -0.7670  0.4169
  199PRO     HA 2995   4.700   3.670   5.832  0.4055 -0.3892  0.8324
  199PRO    HB2 2996   4.714   3.897   6.025  1.6558  0.0663 -1.0574
  199PRO    HB3 2997   4.622   3.740   6.050 -1.0926 -0.0628 -0.1330
  199PRO    HG2 2998   4.853   3.770   6.166 -0.2240 -2.0635  1.2053
  199PRO    HG3 2999   4.831   3.618   6.085  0.8913 -0.2158  0.5454
  199PRO    HD2 3000   5.019   3.690   5.977 -0.9206 -1.1335 -0.5311
  199PRO    HD3 3001   4.978   3.863   6.003 -1.8432 -0.5577  1.3957
  200ILE      N 3002   4.560   3.841   5.683 -0.8225  0.3633 -0.0080
  200ILE     CA 3003   4.472   3.941   5.624  0.3919 -0.2357  0.1445
  200ILE      C 3004   4.385   4.007   5.738  0.2761 -0.2995 -0.3414
  200ILE      O 3005   4.325   3.934   5.820 -0.0848 -0.1481 -0.2284
  200ILE     CB 3006   4.375   3.872   5.528  0.1842  0.3983  0.0312
  200ILE    CG1 3007   4.438   3.802   5.411 -0.1764  1.6883  0.9390
  200ILE    CG2 3008   4.269   3.975   5.476  0.1464 -0.3686 -0.0095
  200ILE    CD1 3009   4.335   3.723   5.327 -0.7748 -0.1929  0.0519
  200ILE      H 3010   4.535   3.743   5.682 -0.0361  0.0830 -2.0816
  200ILE     HA 3011   4.528   4.023   5.580 -1.7515  1.5976  0.5036
  200ILE     HB 3012   4.335   3.788   5.585  0.8528 -0.1143 -0.2349
  200ILE   HG12 3013   4.467   3.886   5.348 -0.4538  0.8153 -0.4438
  200ILE   HG13 3014   4.520   3.738   5.444 -0.2596  1.8261  1.4372
  200ILE   HG21 3015   4.176   3.928   5.447 -0.5368  1.1963 -0.5924
  200ILE   HG22 3016   4.226   4.036   5.556  0.3903 -0.1187 -0.0633
  200ILE   HG23 3017   4.324   4.032   5.401  0.5723  0.7460  1.0643
  200ILE   HD11 3018   4.284   3.662   5.401  0.1201  0.5776  1.3853
  200ILE   HD12 3019   4.277   3.798   5.273 -1.3400  1.2446  2.3859
  200ILE   HD13 3020   4.391   3.661   5.256 -0.7260 -0.5949  0.4310
  201ARG      N 3021   4.380   4.136   5.752 -0.1150 -0.8384  0.1989
  201ARG     CA 3022   4.316   4.205   5.874  0.0348 -0.0684  0.1449
  201ARG      C 3023   4.171   4.161   5.884 -0.1297 -0.8582 -0.5822
  201ARG      O 3024   4.130   4.112   5.992  0.4368  0.1267  0.3139
  201ARG     CB 3025   4.325   4.363   5.864  0.3172 -0.4526 -1.1667
  201ARG     CG 3026   4.304   4.427   6.006  1.0827  0.4469  0.2275
  201ARG     CD 3027   4.290   4.577   5.989  0.8122 -0.1950 -0.4151
  201ARG     NE 3028   4.291   4.652   6.122  0.1965 -1.0275  0.1404
  201ARG     CZ 3029   4.287   4.785   6.134 -0.2212 -0.2952 -0.2300
  201ARG    NH1 3030   4.259   4.858   6.029 -0.0934 -0.0056 -0.4241
  201ARG    NH2 3031   4.312   4.846   6.249  0.3571 -0.4627 -0.3561
  201ARG      H 3032   4.443   4.187   5.692 -0.3666  0.8246  1.2017
  201ARG     HA 3033   4.364   4.163   5.962 -0.9801 -0.9524  0.3114
  201ARG    HB2 3034   4.424   4.388   5.827  0.1316  1.5669 -0.5618
  201ARG    HB3 3035   4.258   4.410   5.793  0.0234 -0.6181 -1.0022
  201ARG    HG2 3036   4.208   4.395   6.045  0.0061  0.9286 -1.7681
  201ARG    HG3 3037   4.394   4.396   6.060  1.5025  1.2116  0.0011
  201ARG    HD2 3038   4.367   4.618   5.924 -0.0902  1.9769 -0.2939
  201ARG    HD3 3039   4.201   4.592   5.928  1.3753 -0.0397 -1.2333
  201ARG     HE 3040   4.313   4.596   6.203  0.6153 -0.3239  0.5434
  201ARG   HH11 3041   4.291   4.953   6.026 -1.3673  0.4984  0.3519
  201ARG   HH12 3042   4.243   4.814   5.939 -0.9436  1.3413 -0.9974
  201ARG   HH21 3043   4.278   4.939   6.268  0.5290 -0.6901  1.2866
  201ARG   HH22 3044   4.307   4.795   6.336 -1.2518  1.7343  1.0499
  202ARG      N 3045   4.096   4.185   5.781  0.1587  0.7628  0.3636
  202ARG     CA 3046   3.948   4.167   5.775 -0.2227  0.4036 -0.0667
  202ARG      C 3047   3.909   4.123   5.635  1.0382  0.0155  1.0572
  202ARG      O 3048   3.984   4.149   5.545 -0.2450  0.4236 -0.0837
  202ARG     CB 3049   3.882   4.301   5.818 -0.7158 -0.0478  0.0543
  202ARG     CG 3050   3.730   4.305   5.818 -0.1265  1.0908 -0.7481
  202ARG     CD 3051   3.672   4.427   5.881  0.1793  0.1502 -0.4435
  202ARG     NE 3052   3.704   4.553   5.816  0.0610 -0.7122  0.8104
  202ARG     CZ 3053   3.628   4.632   5.742 -0.0492  0.2741 -0.2981
  202ARG    NH1 3054   3.666   4.750   5.706  0.4481  0.1479 -0.0829
  202ARG    NH2 3055   3.514   4.596   5.690  0.1908 -0.0956 -0.7140
  202ARG      H 3056   4.143   4.227   5.701  0.6567 -0.1335  0.1583
  202ARG     HA 3057   3.918   4.094   5.850 -1.0935  0.1387 -0.6375
  202ARG    HB2 3058   3.905   4.324   5.922 -0.2287 -0.8439  0.1402
  202ARG    HB3 3059   3.919   4.376   5.747  0.2810 -1.1498 -0.6682
  202ARG    HG2 3060   3.692   4.291   5.717 -1.2602  1.1416 -0.3577
  202ARG    HG3 3061   3.690   4.226   5.882 -2.6603  1.8832 -1.1053
  202ARG    HD2 3062   3.564   4.415   5.885  0.1808 -0.0206 -0.8297
  202ARG    HD3 3063   3.700   4.440   5.985 -1.3770 -0.1406  0.0531
  202ARG     HE 3064   3.796   4.586   5.841 -0.1134  0.6569 -0.1244
  202ARG   HH11 3065   3.617   4.810   5.641  0.7177  0.9160  0.3881
  202ARG   HH12 3066   3.761   4.772   5.734  1.0038 -0.3476 -1.3819
  202ARG   HH21 3067   3.456   4.665   5.645  0.1756  0.6744  0.3981
  202ARG   HH22 3068   3.482   4.500   5.698 -0.4774  0.1510 -0.1424
  203GLU      N 3069   3.786   4.065   5.616 -0.0330 -1.1144 -0.4013
  203GLU     CA 3070   3.728   4.022   5.486  1.0180  1.1902 -0.6438
  203GLU      C 3071   3.656   4.123   5.408  0.5957 -0.4311 -0.1192
  203GLU      O 3072   3.528   4.130   5.405 -0.3296  0.2600  0.2433
  203GLU     CB 3073   3.621   3.907   5.523  0.1429 -0.0788  0.1428
  203GLU     CG 3074   3.681   3.780   5.579  0.1140  0.5241  0.0467
  203GLU     CD 3075   3.689   3.764   5.733 -0.2506 -0.1130 -0.1779
  203GLU    OE1 3076   3.676   3.650   5.786 -0.0261 -0.2365  0.5614
  203GLU    OE2 3077   3.719   3.866   5.801  0.2847  0.2495  0.3356
  203GLU      H 3078   3.739   4.038   5.701  0.3206  0.4771  0.3621
  203GLU     HA 3079   3.814   3.981   5.433  0.3350 -0.8559 -0.3507
  203GLU    HB2 3080   3.546   3.954   5.586  0.3312  0.2062  0.1561
  203GLU    HB3 3081   3.579   3.879   5.426 -1.5837 -0.9165  1.0376
  203GLU    HG2 3082   3.621   3.700   5.536  0.2100  0.3098  0.3086
  203GLU    HG3 3083   3.778   3.757   5.536 -0.0669 -0.6196  0.1809
  204TRP      N 3084   3.733   4.203   5.336 -0.1221 -0.1217 -0.5157
  204TRP     CA 3085   3.691   4.322   5.254  0.2756  0.1545 -0.2962
  204TRP      C 3086   3.785   4.339   5.135  1.3989  0.0141 -0.8005
  204TRP      O 3087   3.760   4.269   5.038  0.0151  0.5985  0.5251
  204TRP     CB 3088   3.656   4.444   5.344 -0.1810 -0.1809  0.7091
  204TRP     CG 3089   3.759   4.531   5.402  0.3487  0.0219 -0.0591
  204TRP    CD1 3090   3.862   4.495   5.478 -0.3104  0.9623 -0.1908
  204TRP    CD2 3091   3.755   4.676   5.410 -0.8426 -0.1652 -1.0378
  204TRP    NE1 3092   3.925   4.605   5.530 -0.3868  0.4262  0.5442
  204TRP    CE2 3093   3.870   4.718   5.493  0.3830 -0.3542 -0.2749
  204TRP    CE3 3094   3.662   4.777   5.370  0.0616  0.0073 -0.2854
  204TRP    CZ2 3095   3.893   4.853   5.520 -0.2962 -0.4774  0.4754
  204TRP    CZ3 3096   3.686   4.917   5.399 -0.2923 -0.3675  0.3384
  204TRP    CH2 3097   3.797   4.950   5.477  0.3774 -0.9175 -0.3772
  204TRP      H 3098   3.833   4.193   5.347 -0.2177 -0.6906 -0.0391
  204TRP     HA 3099   3.597   4.294   5.205  0.3496 -0.3845 -0.1411
  204TRP    HB2 3100   3.601   4.503   5.270 -0.2804 -1.3994 -0.2375
  204TRP    HB3 3101   3.582   4.423   5.421 -0.9013  0.4926  0.2341
  204TRP    HD1 3102   3.876   4.393   5.511  1.0802  0.9265 -0.7469
  204TRP    HE1 3103   4.006   4.598   5.590  0.0313 -0.9103 -0.0945
  204TRP    HE3 3104   3.580   4.752   5.304  0.2311  0.2854 -0.6047
  204TRP    HZ2 3105   3.979   4.887   5.576  0.0566 -0.1461 -0.2401
  204TRP    HZ3 3106   3.622   4.994   5.360  0.7430  0.4428  0.1670
  204TRP    HH2 3107   3.814   5.053   5.505 -0.5832 -0.4012 -1.5429
  205TYR      N 3108   3.883   4.426   5.148  1.0965  0.3476  0.9926
  205TYR     CA 3109   4.004   4.429   5.068  0.4638 -0.7410 -0.1853
  205TYR      C 3110   4.103   4.331   5.128  0.1534  0.4801  1.3609
  205TYR      O 3111   4.088   4.298   5.247 -0.8862  0.2774  0.1303
  205TYR     CB 3112   4.066   4.573   5.084  0.5201  0.8544  0.4547
  205TYR     CG 3113   3.977   4.682   5.028  0.3075 -0.1155  0.1019
  205TYR    CD1 3114   3.973   4.690   4.889 -0.1642 -1.4226 -0.0640
  205TYR    CD2 3115   3.898   4.773   5.107 -0.5706  0.5825  0.3126
  205TYR    CE1 3116   3.904   4.800   4.831 -0.3047 -0.1327  0.4175
  205TYR    CE2 3117   3.828   4.874   5.050  0.2538 -0.0061  0.5234
  205TYR     CZ 3118   3.823   4.886   4.904 -0.2420  0.8172 -1.4963
  205TYR     OH 3119   3.754   4.979   4.850  0.6438  0.7149  0.0610
  205TYR      H 3120   3.865   4.493   5.221 -1.2422  0.6636  0.2936
  205TYR     HA 3121   3.980   4.421   4.962 -0.5997  1.1111 -0.1709
  205TYR    HB2 3122   4.078   4.587   5.192 -2.2514  0.2860  0.9958
  205TYR    HB3 3123   4.166   4.574   5.040  0.1068 -0.6922 -0.6519
  205TYR    HD1 3124   4.043   4.632   4.829  0.3197 -1.6401  0.6770
  205TYR    HD2 3125   3.902   4.757   5.214  0.0280 -0.6007  0.1494
  205TYR    HE1 3126   3.902   4.811   4.723  0.3952  0.2321  0.4263
  205TYR    HE2 3127   3.760   4.927   5.114  0.6420  0.0160  0.9232
  205TYR     HH 3128   3.717   5.047   4.907  0.2738  0.3302  0.2927
  206TYR      N 3129   4.211   4.307   5.053 -0.6835 -0.2419 -0.0203
  206TYR     CA 3130   4.325   4.235   5.114 -0.1051  0.0350  0.1007
  206TYR      C 3131   4.410   4.329   5.197 -1.3955 -0.4923  0.1032
  206TYR      O 3132   4.525   4.380   5.162  0.7605 -0.3109 -0.0156
  206TYR     CB 3133   4.396   4.150   5.010 -0.5189 -0.0781  0.1811
  206TYR     CG 3134   4.328   4.028   4.953 -0.1980  0.1620  0.6963
  206TYR    CD1 3135   4.343   3.899   5.010  0.5560 -0.3831  0.0531
  206TYR    CD2 3136   4.250   4.041   4.835  0.5899  0.0940 -0.3363
  206TYR    CE1 3137   4.270   3.789   4.952 -0.3794 -0.5279  0.0529
  206TYR    CE2 3138   4.180   3.928   4.782 -0.6535 -1.2931 -0.1523
  206TYR     CZ 3139   4.192   3.806   4.841  1.4526 -0.1714 -1.1781
  206TYR     OH 3140   4.122   3.709   4.787 -0.0918  0.0950  0.7814
  206TYR      H 3141   4.222   4.361   4.968 -1.0093 -0.8488 -0.4617
  206TYR     HA 3142   4.283   4.161   5.182 -1.3682 -0.0628 -0.7366
  206TYR    HB2 3143   4.430   4.218   4.932 -0.1023  0.0287  0.4488
  206TYR    HB3 3144   4.487   4.126   5.065 -0.9913 -0.7490  0.6912
  206TYR    HD1 3145   4.403   3.891   5.099 -0.9216  1.0136  1.3169
  206TYR    HD2 3146   4.250   4.138   4.786  1.6652  0.6373  0.6332
  206TYR    HE1 3147   4.277   3.689   4.994 -0.1508 -0.5268  0.0183
  206TYR    HE2 3148   4.114   3.957   4.701 -0.6184  1.5078  0.5916
  206TYR     HH 3149   4.043   3.736   4.742  0.0772 -0.2284  0.2745
  207GLU      N 3150   4.351   4.364   5.308  0.4230  0.4278 -0.2153
  207GLU     CA 3151   4.412   4.449   5.406  0.2773 -1.0474 -0.1066
  207GLU      C 3152   4.517   4.383   5.491 -0.2868  0.4813 -1.0831
  207GLU      O 3153   4.490   4.266   5.535 -0.1199  0.0528  0.1426
  207GLU     CB 3154   4.304   4.512   5.499  0.5119  0.2979  0.2573
  207GLU     CG 3155   4.367   4.619   5.596 -0.2554  0.3928 -0.2803
  207GLU     CD 3156   4.257   4.684   5.679 -1.0839 -0.5826 -0.6671
  207GLU    OE1 3157   4.143   4.632   5.693 -0.1571 -0.4779  0.2437
  207GLU    OE2 3158   4.295   4.784   5.744 -0.3332 -0.1550  0.5115
  207GLU      H 3159   4.255   4.334   5.320  0.7794 -0.4962  0.6541
  207GLU     HA 3160   4.466   4.530   5.357 -0.7699 -0.8499 -1.0099
  207GLU    HB2 3161   4.231   4.560   5.434  1.5633  0.2678 -1.0126
  207GLU    HB3 3162   4.256   4.437   5.562 -0.3771  1.1654  0.6708
  207GLU    HG2 3163   4.446   4.573   5.655 -0.6087 -1.5734 -1.1609
  207GLU    HG3 3164   4.416   4.694   5.534  0.9756 -0.6251 -0.6123
  208VAL      N 3165   4.633   4.442   5.523  0.0191 -1.0276 -0.2496
  208VAL     CA 3166   4.746   4.396   5.605 -0.6940  0.9678  0.1573
  208VAL      C 3167   4.796   4.507   5.693 -0.6914 -0.2722 -1.1441
  208VAL      O 3168   4.763   4.622   5.676 -0.0982 -0.0859  0.6477
  208VAL     CB 3169   4.861   4.331   5.524  0.0471 -0.4192  0.3666
  208VAL    CG1 3170   4.804   4.227   5.422  0.1878  0.5434  0.1390
  208VAL    CG2 3171   4.945   4.438   5.446 -0.6157  0.4520 -0.7057
  208VAL      H 3172   4.637   4.535   5.484  0.1834 -0.6289  0.6638
  208VAL     HA 3173   4.709   4.308   5.659  0.7687  0.0926 -0.1593
  208VAL     HB 3174   4.930   4.282   5.592 -0.3958 -1.1632  0.3070
  208VAL   HG11 3175   4.736   4.269   5.347  0.0237 -0.7175 -0.4691
  208VAL   HG12 3176   4.885   4.187   5.362 -1.2307 -1.2283 -0.8113
  208VAL   HG13 3177   4.758   4.137   5.463  0.5465 -0.1951 -0.9908
  208VAL   HG21 3178   4.884   4.482   5.366 -1.6218  1.1468  0.3688
  208VAL   HG22 3179   4.985   4.520   5.507 -0.3400 -0.8551  1.0268
  208VAL   HG23 3180   5.032   4.387   5.406 -0.5782  0.4020 -0.5618
  209ILE      N 3181   4.883   4.475   5.795 -0.3613  0.0089  0.1763
  209ILE     CA 3182   4.942   4.570   5.887 -1.2881  0.7131  0.2022
  209ILE      C 3183   5.101   4.572   5.859  0.6959  0.0983  0.9293
  209ILE      O 3184   5.167   4.480   5.891 -0.5794  0.1903  0.6159
  209ILE     CB 3185   4.904   4.523   6.026 -0.5559 -0.0872 -0.1339
  209ILE    CG1 3186   4.751   4.531   6.052  0.9031 -0.4523  0.1753
  209ILE    CG2 3187   4.981   4.595   6.135  0.5682 -0.6848 -0.9235
  209ILE    CD1 3188   4.704   4.518   6.191 -0.0014 -0.3504  0.3342
  209ILE      H 3189   4.914   4.379   5.801  0.5468  0.2555 -0.1484
  209ILE     HA 3190   4.903   4.671   5.870 -0.5118  0.8374 -1.0279
  209ILE     HB 3191   4.946   4.423   6.033 -0.1088  0.0485 -0.6910
  209ILE   HG12 3192   4.716   4.628   6.018 -0.7920 -0.5305  1.4290
  209ILE   HG13 3193   4.707   4.451   5.993 -1.4824 -0.4027  1.6419
  209ILE   HG21 3194   4.960   4.552   6.233 -0.5898  1.1388 -0.2654
  209ILE   HG22 3195   5.086   4.574   6.116  1.0054  0.6219 -0.1649
  209ILE   HG23 3196   4.963   4.703   6.135  1.1653 -0.5776 -0.6925
  209ILE   HD11 3197   4.728   4.609   6.246  1.0529  0.1279 -0.8043
  209ILE   HD12 3198   4.595   4.520   6.197 -0.0930  1.9875  0.0510
  209ILE   HD13 3199   4.746   4.433   6.244 -0.3064 -1.2402 -0.7817
  210ILE      N 3200   5.149   4.692   5.815 -0.1970  0.0157 -0.0149
  210ILE     CA 3201   5.290   4.732   5.795  0.2482  0.2720 -0.0532
  210ILE      C 3202   5.345   4.789   5.924  0.0984  0.5791 -0.5184
  210ILE      O 3203   5.282   4.874   5.985 -0.2957  0.0430  0.3930
  210ILE     CB 3204   5.300   4.833   5.677 -0.0050 -0.7141 -0.2674
  210ILE    CG1 3205   5.239   4.771   5.550  0.7255  0.0998  0.8937
  210ILE    CG2 3206   5.438   4.881   5.639 -0.1458 -0.6111  0.2704
  210ILE    CD1 3207   5.217   4.867   5.430 -0.7767  0.3896  0.1600
  210ILE      H 3208   5.083   4.760   5.782 -0.0567 -0.3123 -1.0517
  210ILE     HA 3209   5.351   4.646   5.768 -0.1946  0.4830 -2.0670
  210ILE     HB 3210   5.248   4.925   5.704 -0.0121 -0.7449 -0.1740
  210ILE   HG12 3211   5.302   4.687   5.522  0.7459  0.4409 -0.2022
  210ILE   HG13 3212   5.137   4.741   5.575  0.4985  0.6987  0.7243
  210ILE   HG21 3213   5.435   4.957   5.561  0.3859 -0.4258  0.4219
  210ILE   HG22 3214   5.495   4.925   5.720 -0.2322  0.6068 -0.2815
  210ILE   HG23 3215   5.494   4.794   5.604  1.8462  0.8795 -0.6883
  210ILE   HD11 3216   5.315   4.878   5.384 -0.9467 -0.5303 -0.4705
  210ILE   HD12 3217   5.173   4.806   5.351  0.0276  0.2103 -0.1763
  210ILE   HD13 3218   5.160   4.957   5.450 -0.5786  0.8299 -1.0734
  211VAL      N 3219   5.458   4.738   5.977 -0.6421  0.6297  0.2881
  211VAL     CA 3220   5.497   4.749   6.121 -0.6034 -0.7469  1.0046
  211VAL      C 3221   5.636   4.819   6.129  0.5607  0.1235 -1.3280
  211VAL      O 3222   5.670   4.857   6.241 -0.5390 -0.0255 -0.2901
  211VAL     CB 3223   5.506   4.615   6.188  0.2358  0.8537  0.8356
  211VAL    CG1 3224   5.384   4.531   6.191  0.4014  0.3727 -0.1388
  211VAL    CG2 3225   5.621   4.521   6.137  0.6831  0.3916  0.0701
  211VAL      H 3226   5.513   4.685   5.911 -0.4464  1.3952 -0.1956
  211VAL     HA 3227   5.427   4.809   6.178 -0.2541  0.6107  0.1029
  211VAL     HB 3228   5.524   4.631   6.294 -1.1036  1.3982  1.0155
  211VAL   HG11 3229   5.352   4.487   6.096 -0.9268 -0.2663  0.5351
  211VAL   HG12 3230   5.400   4.450   6.263 -0.5231  1.0147  0.8412
  211VAL   HG13 3231   5.294   4.583   6.225  0.9722  0.9567  0.5346
  211VAL   HG21 3232   5.623   4.425   6.188 -1.9156 -0.8894 -1.7832
  211VAL   HG22 3233   5.615   4.499   6.031  0.2732  0.9329 -0.0293
  211VAL   HG23 3234   5.714   4.577   6.146  0.9327  0.2199 -1.1073
  212ARG      N 3235   5.697   4.843   6.020 -0.6393  1.1423 -0.0472
  212ARG     CA 3236   5.823   4.923   5.995 -0.4763  0.3097 -1.0022
  212ARG      C 3237   5.855   4.947   5.842 -0.1514  0.0946  0.3086
  212ARG      O 3238   5.798   4.873   5.759 -1.0082 -0.8732  0.1690
  212ARG     CB 3239   5.951   4.851   6.063  0.3575 -0.0160 -0.3356
  212ARG     CG 3240   6.085   4.917   6.053 -0.0537 -0.3335  0.6996
  212ARG     CD 3241   6.192   4.834   6.130  0.3598 -0.5899  0.6860
  212ARG     NE 3242   6.333   4.878   6.114  0.4418 -0.0338 -0.0503
  212ARG     CZ 3243   6.394   4.957   6.196  0.7449 -0.4499 -0.0987
  212ARG    NH1 3244   6.343   4.996   6.312  0.5906 -0.6731  0.3207
  212ARG    NH2 3245   6.505   5.004   6.175 -1.1892  0.1987 -0.1480
  212ARG      H 3246   5.645   4.826   5.936 -0.1581  0.5673 -0.2439
  212ARG     HA 3247   5.812   5.018   6.046 -0.8664 -0.8320  1.2729
  212ARG    HB2 3248   5.920   4.843   6.167 -1.0759  0.7922 -0.6530
  212ARG    HB3 3249   5.954   4.751   6.021  0.9400  0.1729 -0.7639
  212ARG    HG2 3250   6.115   4.925   5.949 -1.2530  0.2165  0.3650
  212ARG    HG3 3251   6.081   5.015   6.102  0.8613  0.0297  0.0987
  212ARG    HD2 3252   6.159   4.825   6.233  1.3174 -1.1976  0.9697
  212ARG    HD3 3253   6.180   4.733   6.089 -0.5997 -0.4114  0.4877
  212ARG     HE 3254   6.367   4.867   6.020  0.6333  0.1188  0.0009
  212ARG   HH11 3255   6.394   5.061   6.370  0.4083 -0.5314  0.3231
  212ARG   HH12 3256   6.248   4.967   6.331  0.4546 -0.9524 -0.6715
  212ARG   HH21 3257   6.546   5.068   6.241 -0.5296 -0.8312  0.4777
  212ARG   HH22 3258   6.553   4.981   6.089 -1.7922 -0.4718 -0.3281
  213VAL      N 3259   5.936   5.048   5.804  0.0486 -0.5423  0.6848
  213VAL     CA 3260   5.974   5.068   5.655 -0.3851  0.2099 -0.6331
  213VAL      C 3261   6.117   5.127   5.649 -0.8988 -0.2096  0.3215
  213VAL      O 3262   6.152   5.220   5.721  0.6853 -0.1915 -0.1094
  213VAL     CB 3263   5.865   5.161   5.593 -0.8903  0.2756  0.1627
  213VAL    CG1 3264   5.906   5.195   5.443  0.0876  1.0388  0.2230
  213VAL    CG2 3265   5.726   5.102   5.584 -0.4090 -0.1141  0.7703
  213VAL      H 3266   5.979   5.110   5.871 -0.2052 -0.1810  0.5174
  213VAL     HA 3267   5.972   4.967   5.614  0.1309  0.3476 -1.0109
  213VAL     HB 3268   5.877   5.262   5.633  2.0155  0.6224 -1.0874
  213VAL   HG11 3269   5.903   5.107   5.379 -1.5578  0.1471  1.3779
  213VAL   HG12 3270   5.833   5.269   5.409 -0.2849  1.0420  0.9919
  213VAL   HG13 3271   6.006   5.238   5.446  0.4877  0.1843 -0.1182
  213VAL   HG21 3272   5.730   5.004   5.536  0.8871 -0.1245  0.8283
  213VAL   HG22 3273   5.682   5.097   5.684 -0.8105 -0.7923  0.5686
  213VAL   HG23 3274   5.662   5.168   5.526 -0.9802 -0.8704  0.5127
  214GLU      N 3275   6.205   5.078   5.550 -0.1631 -0.5279 -0.2854
  214GLU     CA 3276   6.346   5.119   5.542 -0.3221 -0.3006  0.5910
  214GLU      C 3277   6.383   5.145   5.394 -0.1145  0.1196 -0.9365
  214GLU      O 3278   6.351   5.064   5.309  0.2727  0.7938 -0.0580
  214GLU     CB 3279   6.439   5.021   5.609  0.4509 -0.4494 -0.1003
  214GLU     CG 3280   6.416   4.998   5.753 -0.2376  0.8226 -0.8468
  214GLU     CD 3281   6.504   4.880   5.807  0.3910 -0.2988 -0.8373
  214GLU    OE1 3282   6.528   4.783   5.737  0.0463  0.1917  0.3161
  214GLU    OE2 3283   6.543   4.879   5.925 -0.1907 -0.3024 -0.1623
  214GLU      H 3284   6.171   5.008   5.486  0.8279 -0.8596 -0.4703
  214GLU     HA 3285   6.358   5.212   5.598 -0.0526 -0.6554  1.1439
  214GLU    HB2 3286   6.419   4.928   5.557  0.5543 -0.1788 -0.6411
  214GLU    HB3 3287   6.542   5.050   5.587  0.3640 -0.6802 -0.8969
  214GLU    HG2 3288   6.438   5.085   5.815  0.2274 -0.0326  0.2675
  214GLU    HG3 3289   6.313   4.980   5.784  0.4212 -0.2244  1.0594
  215ILE      N 3290   6.460   5.247   5.374 -0.9960 -0.7149 -0.2991
  215ILE     CA 3291   6.507   5.288   5.244 -0.4891 -0.3667 -0.1377
  215ILE      C 3292   6.661   5.268   5.246  0.8084 -0.5501 -0.6338
  215ILE      O 3293   6.736   5.327   5.326 -0.2845 -0.0904  0.1389
  215ILE     CB 3294   6.466   5.441   5.205  0.0834 -0.0477 -0.1808
  215ILE    CG1 3295   6.317   5.475   5.212 -0.1565 -0.7595 -0.1474
  215ILE    CG2 3296   6.520   5.456   5.067  0.0698 -0.3241  0.2631
  215ILE    CD1 3297   6.226   5.379   5.133 -0.4508  0.2892 -0.7638
  215ILE      H 3298   6.496   5.302   5.450 -0.3891 -0.5234 -0.7121
  215ILE     HA 3299   6.464   5.232   5.161 -0.0557  0.4004 -0.9254
  215ILE     HB 3300   6.521   5.514   5.265  0.0769  0.0610 -0.3079
  215ILE   HG12 3301   6.269   5.489   5.309 -0.4296  1.3970 -0.4840
  215ILE   HG13 3302   6.303   5.572   5.163 -0.2842 -0.2116  0.9288
  215ILE   HG21 3303   6.628   5.471   5.063 -0.0815  0.8462 -0.5808
  215ILE   HG22 3304   6.479   5.386   4.995 -0.4382 -0.3232  0.5449
  215ILE   HG23 3305   6.494   5.557   5.035 -0.1000 -0.2996  0.4777
  215ILE   HD11 3306   6.275   5.324   5.053 -1.0141 -1.6735  0.0994
  215ILE   HD12 3307   6.179   5.314   5.207  1.4421 -0.2740  0.0500
  215ILE   HD13 3308   6.142   5.432   5.088 -1.0577  0.7080  0.7394
  216ASN      N 3309   6.709   5.180   5.166 -0.3663  0.0758 -0.4051
  216ASN     CA 3310   6.849   5.130   5.168  0.8434  0.1889 -0.3336
  216ASN      C 3311   6.893   5.068   5.306  0.5325 -0.1180 -0.2476
  216ASN      O 3312   7.013   5.072   5.338  0.7622 -0.1061  0.0750
  216ASN     CB 3313   6.947   5.230   5.105 -1.1879 -1.1410 -0.0435
  216ASN     CG 3314   6.979   5.205   4.957 -0.1345  0.1571 -0.0727
  216ASN    OD1 3315   6.927   5.116   4.888  0.0673 -0.3588  0.1178
  216ASN    ND2 3316   7.063   5.289   4.903  0.3894 -0.1649 -0.8453
  216ASN      H 3317   6.639   5.122   5.124  0.7423 -1.6504 -0.0739
  216ASN     HA 3318   6.855   5.039   5.109 -0.2543 -0.1766  0.0647
  216ASN    HB2 3319   6.909   5.332   5.114  0.5443 -0.2812 -1.3448
  216ASN    HB3 3320   7.034   5.224   5.169 -1.4003  0.1466  0.4110
  216ASN   HD21 3321   7.071   5.280   4.803 -1.6738  1.1363 -1.2633
  216ASN   HD22 3322   7.099   5.366   4.959  0.7585 -1.5425  1.0039
  217GLY      N 3323   6.795   5.026   5.388 -0.5515  0.9697 -0.3097
  217GLY     CA 3324   6.820   4.981   5.521 -0.7221 -0.9645 -1.0063
  217GLY      C 3325   6.817   5.090   5.631  0.1263 -0.3431 -0.0085
  217GLY      O 3326   6.844   5.055   5.744  0.0194  0.0321  0.4280
  217GLY      H 3327   6.706   5.008   5.344  0.2690 -0.8195 -1.4915
  217GLY    HA2 3328   6.737   4.917   5.554 -1.2946  0.8192  1.6447
  217GLY    HA3 3329   6.909   4.918   5.533 -0.4622 -0.3475  1.3774
  218GLN      N 3330   6.795   5.218   5.598  0.3293 -0.3634 -0.5521
  218GLN     CA 3331   6.785   5.319   5.703  0.3602 -0.4533 -0.1171
  218GLN      C 3332   6.641   5.350   5.746 -0.6364  0.0520 -0.1614
  218GLN      O 3333   6.550   5.359   5.663 -0.2533 -0.0759 -0.1033
  218GLN     CB 3334   6.860   5.446   5.667 -0.1505 -0.7436  0.4384
  218GLN     CG 3335   7.014   5.430   5.621  0.0047 -0.0941 -0.6717
  218GLN     CD 3336   7.101   5.373   5.730  0.1341  0.6129 -0.6408
  218GLN    OE1 3337   7.085   5.397   5.850 -0.3240 -0.6559  0.3593
  218GLN    NE2 3338   7.199   5.292   5.695  0.3015  0.6700  0.1557
  218GLN      H 3339   6.780   5.238   5.500 -0.4187 -0.9103 -0.5705
  218GLN     HA 3340   6.835   5.278   5.791 -0.0021 -0.4149  0.1091
  218GLN    HB2 3341   6.809   5.496   5.585  0.2493 -1.3229 -0.1860
  218GLN    HB3 3342   6.858   5.511   5.754  0.6181 -0.8799  0.5744
  218GLN    HG2 3343   7.008   5.377   5.526 -0.5843 -0.1786 -0.5949
  218GLN    HG3 3344   7.056   5.527   5.596  2.2684 -0.8437 -0.2402
  218GLN   HE21 3345   7.259   5.259   5.769 -0.6932 -1.4524  0.1461
  218GLN   HE22 3346   7.207   5.258   5.601 -1.7189  0.2419  0.0436
  219ASP      N 3347   6.613   5.360   5.878 -0.7465 -0.1039 -0.1718
  219ASP     CA 3348   6.479   5.361   5.928 -0.0236  0.4547 -0.2278
  219ASP      C 3349   6.405   5.487   5.872  0.2569  0.0952 -0.1865
  219ASP      O 3350   6.458   5.597   5.881 -0.4308  0.0619  0.0766
  219ASP     CB 3351   6.469   5.357   6.080 -0.7178  0.5719  0.4117
  219ASP     CG 3352   6.331   5.327   6.128  0.5330 -0.2191 -0.3654
  219ASP    OD1 3353   6.239   5.310   6.046 -0.0456  0.1886 -0.0923
  219ASP    OD2 3354   6.311   5.337   6.254 -0.1314 -0.2748 -0.6417
  219ASP      H 3355   6.692   5.366   5.941 -0.2716 -0.8625 -0.6629
  219ASP     HA 3356   6.421   5.276   5.892  0.3291  0.1141 -0.0119
  219ASP    HB2 3357   6.540   5.287   6.124 -0.4465  1.1159  0.8618
  219ASP    HB3 3358   6.516   5.450   6.111  1.3254 -0.0867 -0.3039
  220LEU      N 3359   6.286   5.473   5.806 -0.1115  0.2562  0.2265
  220LEU     CA 3360   6.205   5.591   5.767 -0.3802  0.6669 -0.8034
  220LEU      C 3361   6.152   5.659   5.902  0.0789 -0.3409  0.7791
  220LEU      O 3362   6.126   5.782   5.901  0.8936  0.8780  0.3759
  220LEU     CB 3363   6.092   5.541   5.678  1.2334 -0.3366  0.7599
  220LEU     CG 3364   6.001   5.657   5.619 -0.7866 -0.0431 -0.4075
  220LEU    CD1 3365   6.074   5.765   5.541 -0.3544 -0.1154 -0.3520
  220LEU    CD2 3366   5.908   5.586   5.524  0.6948  0.6929  1.1387
  220LEU      H 3367   6.246   5.382   5.786  0.4553 -0.1214  0.7204
  220LEU     HA 3368   6.270   5.661   5.714  0.5925 -0.1428 -0.7422
  220LEU    HB2 3369   6.130   5.482   5.595 -0.4491 -0.0457 -0.3045
  220LEU    HB3 3370   6.033   5.479   5.747 -0.1407  0.1781  0.1218
  220LEU     HG 3371   5.948   5.708   5.699  0.6004  1.0866 -0.1297
  220LEU   HD11 3372   6.135   5.820   5.612  0.6933 -0.9075 -0.5797
  220LEU   HD12 3373   6.130   5.722   5.458  1.7779  1.5862  0.0190
  220LEU   HD13 3374   6.002   5.840   5.510 -0.1027  0.5420  0.5684
  220LEU   HD21 3375   5.943   5.526   5.440 -1.9472  0.0187  0.3274
  220LEU   HD22 3376   5.838   5.519   5.574  0.1847 -0.7698 -1.2470
  220LEU   HD23 3377   5.831   5.657   5.497  0.1078  0.3636  1.8618
  221LYS      N 3378   6.140   5.579   6.011 -0.0782 -1.2886 -0.7814
  221LYS     CA 3379   6.115   5.628   6.146 -0.0186 -0.8517  0.5208
  221LYS      C 3380   5.999   5.724   6.165  0.2173  0.6687  0.6412
  221LYS      O 3381   5.999   5.820   6.240 -0.5607 -0.1624 -0.2308
  221LYS     CB 3382   6.256   5.676   6.206  0.1493 -0.1790 -0.5371
  221LYS     CG 3383   6.325   5.795   6.152 -0.3090 -0.6878  0.7382
  221LYS     CD 3384   6.454   5.840   6.227  0.1800 -0.7148  0.5636
  221LYS     CE 3385   6.570   5.734   6.212  1.7899  0.0046 -0.4541
  221LYS     NZ 3386   6.622   5.720   6.075 -0.0926  0.2052  1.7001
  221LYS      H 3387   6.181   5.487   6.004 -1.6859 -2.0288 -1.2261
  221LYS     HA 3388   6.081   5.542   6.202 -0.6776 -0.2928  1.0151
  221LYS    HB2 3389   6.239   5.690   6.313  0.1606 -0.2596 -0.5241
  221LYS    HB3 3390   6.321   5.589   6.193  0.4681 -0.1081  0.4443
  221LYS    HG2 3391   6.355   5.785   6.048  1.7112 -0.2809  1.1852
  221LYS    HG3 3392   6.260   5.882   6.159  0.4637 -0.1491  1.9322
  221LYS    HD2 3393   6.479   5.943   6.200 -1.0806 -0.2423  1.0370
  221LYS    HD3 3394   6.423   5.841   6.331 -0.5291  0.6880  0.3975
  221LYS    HE2 3395   6.643   5.769   6.285 -0.0484  1.1330  1.0486
  221LYS    HE3 3396   6.525   5.642   6.249  0.3836  0.7055 -0.2845
  221LYS    HZ1 3397   6.658   5.806   6.036 -0.5324  0.2153  1.2998
  221LYS    HZ2 3398   6.706   5.664   6.071 -0.0090  0.3591  0.8220
  221LYS    HZ3 3399   6.555   5.671   6.017  0.8361 -0.5641  1.2181
  222MET      N 3400   5.889   5.687   6.092 -0.0705 -0.2356 -0.5701
  222MET     CA 3401   5.751   5.725   6.114 -0.0481  0.4273 -0.2481
  222MET      C 3402   5.684   5.622   6.213 -0.4035  0.1670  0.0201
  222MET      O 3403   5.724   5.510   6.225 -0.2988  0.6063 -0.0352
  222MET     CB 3404   5.673   5.726   5.987 -0.7287 -0.7560  0.2742
  222MET     CG 3405   5.720   5.825   5.885 -0.1129 -0.6760  0.4353
  222MET     SD 3406   5.625   5.819   5.730  0.2318 -0.0931  0.0790
  222MET     CE 3407   5.496   5.932   5.785 -0.1734  0.1981 -0.3577
  222MET      H 3408   5.908   5.603   6.038  1.2067  0.2424 -0.9316
  222MET     HA 3409   5.744   5.828   6.149 -1.3214  0.6318 -0.9955
  222MET    HB2 3410   5.688   5.626   5.946  0.4298 -0.7785  0.6667
  222MET    HB3 3411   5.569   5.747   6.010 -0.9420 -1.4993  0.0415
  222MET    HG2 3412   5.728   5.924   5.929  1.4063 -0.5588  0.0083
  222MET    HG3 3413   5.821   5.795   5.858  0.1082 -0.2379  0.7548
  222MET    HE1 3414   5.444   5.907   5.878  0.7550  0.1474  0.1742
  222MET    HE2 3415   5.549   6.025   5.805  0.4353 -0.1043 -0.5262
  222MET    HE3 3416   5.430   5.954   5.701  0.1732  0.1467 -0.6432
  223ASP      N 3417   5.579   5.658   6.283 -0.3192 -0.5079 -0.2945
  223ASP     CA 3418   5.489   5.565   6.359 -0.1479  0.9379  0.3363
  223ASP      C 3419   5.423   5.464   6.259  0.2171  0.2735  0.3576
  223ASP      O 3420   5.362   5.506   6.160  0.6999  0.0031 -0.4361
  223ASP     CB 3421   5.391   5.651   6.433 -0.6405 -0.8857 -0.9869
  223ASP     CG 3422   5.267   5.586   6.508  0.4411 -0.4336 -0.1194
  223ASP    OD1 3423   5.266   5.462   6.515  0.2906 -0.4468  0.1019
  223ASP    OD2 3424   5.174   5.661   6.557 -0.1952  0.0134  0.5744
  223ASP      H 3425   5.549   5.754   6.274  0.8160 -0.0386  0.5318
  223ASP     HA 3426   5.550   5.512   6.431  0.9457  0.2207 -1.0294
  223ASP    HB2 3427   5.450   5.690   6.516 -0.0447 -0.5985 -1.5292
  223ASP    HB3 3428   5.357   5.737   6.375  0.0503  1.0305  1.1427
  224CYS      N 3429   5.421   5.331   6.288  0.0246 -0.5276  0.5297
  224CYS     CA 3430   5.362   5.234   6.195  0.5855  0.3854  0.5680
  224CYS      C 3431   5.212   5.262   6.166 -0.4614  0.3551 -0.1492
  224CYS      O 3432   5.169   5.231   6.057 -0.2865 -0.6699  0.1586
  224CYS     CB 3433   5.379   5.089   6.240  0.2815 -0.1186 -0.6551
  224CYS     SG 3434   5.328   5.067   6.415 -0.0599 -0.4800  0.1580
  224CYS      H 3435   5.441   5.297   6.380  0.7096 -0.5254  0.3872
  224CYS     HA 3436   5.418   5.234   6.102 -1.2284 -0.4263 -0.6411
  224CYS    HB2 3437   5.324   5.028   6.168 -0.1695 -0.2279 -0.2332
  224CYS    HB3 3438   5.484   5.061   6.236 -0.0024 -1.3020 -0.5125
  225LYS      N 3439   5.140   5.323   6.261 -0.0554 -0.3344 -0.3051
  225LYS     CA 3440   5.006   5.367   6.239 -0.4584 -0.0456 -0.2256
  225LYS      C 3441   4.996   5.467   6.115  0.9395  0.4679 -0.6896
  225LYS      O 3442   4.888   5.460   6.052  0.4578 -0.0778  0.0401
  225LYS     CB 3443   4.951   5.426   6.370  0.8774  0.8327 -0.0479
  225LYS     CG 3444   4.922   5.309   6.470  0.3490  0.1572 -0.1024
  225LYS     CD 3445   4.863   5.353   6.606  0.1148  0.6175 -0.4575
  225LYS     CE 3446   4.962   5.427   6.697  0.6292  0.5355  0.8392
  225LYS     NZ 3447   5.084   5.358   6.707  0.7782 -0.5095  0.1598
  225LYS      H 3448   5.191   5.347   6.345 -1.2475 -0.7367  0.5917
  225LYS     HA 3449   4.942   5.284   6.207 -0.0451 -0.7170  0.6057
  225LYS    HB2 3450   5.023   5.491   6.420  0.7327 -0.0605  1.4603
  225LYS    HB3 3451   4.859   5.480   6.353 -0.3791 -0.9015  0.6810
  225LYS    HG2 3452   4.855   5.239   6.419  0.5285  0.5443 -0.9100
  225LYS    HG3 3453   5.010   5.249   6.488 -0.0206 -0.2050  0.5809
  225LYS    HD2 3454   4.775   5.415   6.586 -0.5212 -0.0985  0.0032
  225LYS    HD3 3455   4.827   5.266   6.662  2.0390  0.7337  1.1849
  225LYS    HE2 3456   4.981   5.523   6.649 -2.0475  1.2966  0.9938
  225LYS    HE3 3457   4.918   5.444   6.796 -0.3945  0.9494  0.3374
  225LYS    HZ1 3458   5.076   5.260   6.730  0.2055 -0.5196 -0.0492
  225LYS    HZ2 3459   5.137   5.371   6.623  1.6406  1.2355  0.8769
  225LYS    HZ3 3460   5.140   5.390   6.785  0.1600 -0.7151  0.7101
  226GLU      N 3461   5.095   5.545   6.090 -0.5180 -0.4813  0.3691
  226GLU     CA 3462   5.093   5.633   5.978  0.2878 -0.4819  0.4065
  226GLU      C 3463   5.093   5.557   5.843 -0.1864 -0.1837 -0.2200
  226GLU      O 3464   5.036   5.614   5.745  0.0655  0.8022 -0.3003
  226GLU     CB 3465   5.217   5.722   5.973  0.3545 -0.3330  0.8197
  226GLU     CG 3466   5.223   5.819   6.089  0.4880 -0.8817 -0.5777
  226GLU     CD 3467   5.135   5.942   6.087  0.7309  0.2046  0.6932
  226GLU    OE1 3468   5.059   5.966   5.990  0.2307 -0.0488  0.1656
  226GLU    OE2 3469   5.165   6.039   6.159 -0.2652 -0.6920  0.3829
  226GLU      H 3470   5.178   5.543   6.147 -0.4193 -1.0152  0.2116
  226GLU     HA 3471   5.004   5.695   5.970 -0.2471 -1.3491 -2.0069
  226GLU    HB2 3472   5.302   5.653   5.974  0.4712 -0.1862  1.3066
  226GLU    HB3 3473   5.223   5.767   5.874  0.5454  1.3195  1.5190
  226GLU    HG2 3474   5.195   5.770   6.182  0.8235 -0.9402 -0.5034
  226GLU    HG3 3475   5.325   5.854   6.104  0.3275 -0.3668 -0.6414
  227TYR      N 3476   5.151   5.437   5.831 -0.2167  0.5102 -0.3878
  227TYR     CA 3477   5.146   5.353   5.711  1.3025 -0.1507  0.7629
  227TYR      C 3478   5.004   5.298   5.685 -0.2231  0.2644  0.7348
  227TYR      O 3479   4.962   5.278   5.572 -0.3409  0.0759 -0.9532
  227TYR     CB 3480   5.241   5.236   5.720 -0.4270  0.1672 -0.1163
  227TYR     CG 3481   5.383   5.279   5.749  0.4021  0.4129 -0.2713
  227TYR    CD1 3482   5.450   5.383   5.681  0.2036  0.0911  0.2066
  227TYR    CD2 3483   5.446   5.212   5.856 -0.3614  0.5500  0.2613
  227TYR    CE1 3484   5.576   5.421   5.728 -0.3347  0.8355  0.1984
  227TYR    CE2 3485   5.576   5.248   5.897 -0.5088 -0.7101 -0.7115
  227TYR     CZ 3486   5.646   5.353   5.831 -0.1600  0.4838 -0.4791
  227TYR     OH 3487   5.774   5.383   5.860 -0.0426 -0.6730 -0.2370
  227TYR      H 3488   5.211   5.398   5.903 -0.3964  1.3353  0.2416
  227TYR     HA 3489   5.156   5.419   5.625  0.2324 -0.2065  0.5631
  227TYR    HB2 3490   5.206   5.157   5.786  1.2813 -1.5778 -1.0730
  227TYR    HB3 3491   5.237   5.203   5.616  0.4299  1.0443 -0.4641
  227TYR    HD1 3492   5.409   5.420   5.588 -0.2502 -2.8429 -1.0043
  227TYR    HD2 3493   5.384   5.141   5.908 -0.8323  0.3514 -0.5339
  227TYR    HE1 3494   5.630   5.494   5.670 -1.4097  0.5027 -1.3494
  227TYR    HE2 3495   5.617   5.202   5.986 -1.4386 -0.5086 -0.1620
  227TYR     HH 3496   5.820   5.302   5.881  0.7124 -0.2843 -0.2989
  228ASN      N 3497   4.932   5.270   5.786  0.0378  0.2916 -0.4785
  228ASN     CA 3498   4.815   5.187   5.779  0.0965  0.3330 -0.6471
  228ASN      C 3499   4.689   5.271   5.763 -0.2218  0.6428  0.5806
  228ASN      O 3500   4.576   5.220   5.760 -0.0087  0.5235  0.3242
  228ASN     CB 3501   4.825   5.080   5.894  1.2280  0.1698  0.0292
  228ASN     CG 3502   4.944   4.980   5.873  0.1851 -0.5392 -0.2603
  228ASN    OD1 3503   4.977   4.936   5.761 -0.2930 -0.1613 -0.0249
  228ASN    ND2 3504   5.017   4.957   5.981 -0.3555 -0.9642  0.2850
  228ASN      H 3505   4.966   5.301   5.876 -1.1656  0.0981  0.0914
  228ASN     HA 3506   4.810   5.127   5.689 -0.5969 -0.1326 -0.3149
  228ASN    HB2 3507   4.809   5.121   5.994 -0.5279 -0.9932  0.3147
  228ASN    HB3 3508   4.736   5.019   5.882  0.6153  1.1997 -1.0894
  228ASN   HD21 3509   5.108   4.913   5.976 -0.4694 -1.1668 -0.2175
  228ASN   HD22 3510   4.991   5.005   6.065 -0.2949  0.3352 -0.3943
  229TYR      N 3511   4.711   5.400   5.759  0.3945 -1.1404 -0.1161
  229TYR     CA 3512   4.606   5.508   5.765 -0.9693  0.9418 -0.1881
  229TYR      C 3513   4.544   5.533   5.629  0.6325  0.9732 -0.0560
  229TYR      O 3514   4.621   5.573   5.538 -0.5916  0.0299 -0.0343
  229TYR     CB 3515   4.663   5.636   5.822  0.0689 -0.3139  0.1177
  229TYR     CG 3516   4.574   5.759   5.811 -0.1142 -0.2582  0.7773
  229TYR    CD1 3517   4.609   5.871   5.737  0.0019 -0.5721  0.0261
  229TYR    CD2 3518   4.445   5.756   5.870 -1.3964  0.0640 -1.4086
  229TYR    CE1 3519   4.511   5.979   5.714  0.0664  0.2476  0.6472
  229TYR    CE2 3520   4.363   5.857   5.853  1.0360 -0.5866 -0.0365
  229TYR     CZ 3521   4.378   5.963   5.766 -1.2504 -0.1688  1.0065
  229TYR     OH 3522   4.274   6.043   5.742 -0.7075 -0.4846 -0.2695
  229TYR      H 3523   4.806   5.434   5.769 -0.0284  0.0756  0.0722
  229TYR     HA 3524   4.529   5.476   5.836  0.9264 -1.6613  1.0155
  229TYR    HB2 3525   4.678   5.632   5.930  0.3684  1.2607  0.1907
  229TYR    HB3 3526   4.765   5.657   5.792 -0.2461 -0.7962 -1.4873
  229TYR    HD1 3527   4.713   5.876   5.707  0.2664  0.6452  0.9688
  229TYR    HD2 3528   4.425   5.680   5.945  0.1153  0.4152 -0.5567
  229TYR    HE1 3529   4.543   6.061   5.651  0.0741  0.3695  0.8074
  229TYR    HE2 3530   4.267   5.839   5.900  1.0274 -1.5789 -0.3940
  229TYR     HH 3531   4.275   6.070   5.649 -0.1729 -0.0090 -0.1389
  230ASP      N 3532   4.415   5.525   5.603  0.3985  1.2290  0.2770
  230ASP     CA 3533   4.311   5.459   5.687  0.6673 -1.1896 -0.8900
  230ASP      C 3534   4.271   5.321   5.641  0.2243  0.2398 -0.0084
  230ASP      O 3535   4.168   5.265   5.691  0.7402 -0.0908 -0.6766
  230ASP     CB 3536   4.192   5.560   5.688  0.6769 -0.3910  0.4247
  230ASP     CG 3537   4.132   5.590   5.551 -0.2867  0.3971 -0.0271
  230ASP    OD1 3538   4.197   5.564   5.450  0.5427  0.5773 -0.0392
  230ASP    OD2 3539   4.020   5.647   5.545  0.1447 -0.0166 -0.7262
  230ASP      H 3540   4.400   5.538   5.504  0.7968 -0.5728 -0.0928
  230ASP     HA 3541   4.337   5.441   5.792 -0.3174 -0.2312 -0.4441
  230ASP    HB2 3542   4.111   5.521   5.748  0.4133 -0.0707  0.2830
  230ASP    HB3 3543   4.236   5.647   5.738  0.9466  0.2323 -0.8110
  231LYS      N 3544   4.341   5.252   5.548 -0.0404 -0.5131 -0.3355
  231LYS     CA 3545   4.361   5.108   5.531 -0.5549 -0.8201 -0.0683
  231LYS      C 3546   4.491   5.095   5.452  0.1419  0.5129  0.3685
  231LYS      O 3547   4.529   5.188   5.382  0.1308 -0.5490  0.3809
  231LYS     CB 3548   4.238   5.038   5.464 -0.5258 -0.7165  0.5450
  231LYS     CG 3549   4.209   5.117   5.329 -0.5303  0.7484  0.5605
  231LYS     CD 3550   4.092   5.057   5.248 -0.1107  0.4694 -0.1080
  231LYS     CE 3551   4.082   5.097   5.101  0.6574  0.4683  0.2037
  231LYS     NZ 3552   4.012   5.228   5.093 -0.2108  0.4464 -0.7710
  231LYS      H 3553   4.411   5.314   5.510  0.6757 -0.5578  0.8240
  231LYS     HA 3554   4.387   5.062   5.626  2.8008 -0.3923 -0.5263
  231LYS    HB2 3555   4.263   4.934   5.442  0.5378 -0.6558  1.3039
  231LYS    HB3 3556   4.152   5.050   5.529 -0.0000  1.8577  0.9821
  231LYS    HG2 3557   4.185   5.221   5.350 -0.6793  0.8723 -0.1845
  231LYS    HG3 3558   4.299   5.116   5.268 -1.1148  0.3737 -0.3275
  231LYS    HD2 3559   4.104   4.949   5.251  0.7641  0.5626  0.4580
  231LYS    HD3 3560   4.000   5.085   5.300  0.1944  0.6946  0.3321
  231LYS    HE2 3561   4.185   5.109   5.066  1.0847  0.3517  1.3189
  231LYS    HE3 3562   4.013   5.031   5.050  0.0709  0.7315  0.6400
  231LYS    HZ1 3563   4.055   5.297   5.153  1.5251 -0.9750 -0.2048
  231LYS    HZ2 3564   4.001   5.264   4.999 -1.1371  0.5327 -0.6514
  231LYS    HZ3 3565   3.921   5.215   5.135  0.0483 -0.7714 -0.5102
  232SER      N 3566   4.557   4.973   5.461  0.8595 -0.6935 -0.6352
  232SER     CA 3567   4.677   4.935   5.383 -0.5075  0.5249  0.0700
  232SER      C 3568   4.655   4.800   5.309 -0.9954 -0.5286 -0.5319
  232SER      O 3569   4.617   4.703   5.378  0.2762  0.0343 -0.5482
  232SER     CB 3570   4.804   4.927   5.458 -0.4103  0.0683 -0.4710
  232SER     OG 3571   4.909   4.870   5.387  0.3372 -0.3110  0.5782
  232SER      H 3572   4.526   4.918   5.540 -0.1196  0.7982  0.1376
  232SER     HA 3573   4.696   5.005   5.301  0.5982  0.0130 -0.1509
  232SER    HB2 3574   4.834   5.026   5.492  0.7720 -0.2367 -0.5342
  232SER    HB3 3575   4.782   4.868   5.547  0.2541  1.1632  0.4746
  232SER     HG 3576   4.995   4.851   5.427  0.5489 -2.0189 -0.5096
  233ILE      N 3577   4.655   4.803   5.177 -0.3310 -0.4486  0.4800
  233ILE     CA 3578   4.594   4.689   5.096 -0.3387 -0.0369 -0.9614
  233ILE      C 3579   4.677   4.644   4.977 -0.0722 -0.0580  0.9079
  233ILE      O 3580   4.746   4.723   4.913 -0.5357  0.5977  0.2474
  233ILE     CB 3581   4.448   4.714   5.064  0.0223  0.7518 -0.0887
  233ILE    CG1 3582   4.436   4.801   4.933  0.6165  0.5877 -0.0705
  233ILE    CG2 3583   4.364   4.769   5.177  0.0919 -0.5485  0.0531
  233ILE    CD1 3584   4.288   4.829   4.892 -0.7609  0.8069 -0.4830
  233ILE      H 3585   4.709   4.872   5.128 -0.1606 -0.3100  0.8571
  233ILE     HA 3586   4.600   4.602   5.161 -1.1316  0.1062 -0.6651
  233ILE     HB 3587   4.412   4.617   5.031 -0.2239  0.9105 -0.2953
  233ILE   HG12 3588   4.480   4.899   4.948 -0.4535  1.5057 -2.1680
  233ILE   HG13 3589   4.501   4.752   4.859  1.6139  0.6901  0.6879
  233ILE   HG21 3590   4.391   4.873   5.199  1.4088 -0.8759  0.1493
  233ILE   HG22 3591   4.258   4.775   5.154 -0.0611  2.3031  0.6604
  233ILE   HG23 3592   4.375   4.709   5.267  0.1691 -0.1480  0.3173
  233ILE   HD11 3593   4.290   4.897   4.808 -1.0512  0.0372 -1.1374
  233ILE   HD12 3594   4.240   4.734   4.872 -0.0588 -0.0233  1.2975
  233ILE   HD13 3595   4.239   4.876   4.978  0.0594 -0.4350  0.7641
  234VAL      N 3596   4.668   4.515   4.944 -0.1089  0.4255  0.2124
  234VAL     CA 3597   4.717   4.440   4.819 -0.0758  0.0918  0.0375
  234VAL      C 3598   4.606   4.436   4.719 -0.0627  0.3372 -0.1138
  234VAL      O 3599   4.503   4.373   4.734 -0.0735 -0.0780  0.3256
  234VAL     CB 3600   4.757   4.299   4.858 -0.4026  0.2232  0.0164
  234VAL    CG1 3601   4.829   4.231   4.741  0.6077  0.6684 -0.0523
  234VAL    CG2 3602   4.855   4.293   4.981 -0.8883 -0.2450  0.8178
  234VAL      H 3603   4.625   4.456   5.015  0.0793  0.9534  0.7810
  234VAL     HA 3604   4.798   4.496   4.773  0.2860 -0.0229  0.5230
  234VAL     HB 3605   4.676   4.227   4.876  0.0203 -0.1389  0.5588
  234VAL   HG11 3606   4.846   4.126   4.764  0.0905  0.6502  0.2678
  234VAL   HG12 3607   4.763   4.229   4.654 -1.5032 -1.4196  1.3465
  234VAL   HG13 3608   4.924   4.283   4.729  0.1340  1.7216  0.5505
  234VAL   HG21 3609   4.934   4.361   4.947 -0.9674 -0.7855 -0.5676
  234VAL   HG22 3610   4.806   4.332   5.070 -1.7450 -0.1137  0.3179
  234VAL   HG23 3611   4.899   4.194   4.994 -0.1236 -0.4125 -1.7809
  235ASP      N 3612   4.633   4.498   4.606  0.2169 -0.1631  0.4113
  235ASP     CA 3613   4.538   4.522   4.495  0.1645 -0.0506 -0.4472
  235ASP      C 3614   4.604   4.523   4.354  0.2388 -0.9028  0.0007
  235ASP      O 3615   4.672   4.617   4.310  0.3646 -0.0808 -0.2523
  235ASP     CB 3616   4.474   4.658   4.534  0.4703 -0.2205  0.6194
  235ASP     CG 3617   4.387   4.730   4.430 -0.2254 -0.1274  0.7850
  235ASP    OD1 3618   4.316   4.825   4.468 -0.0603  0.2890 -0.5449
  235ASP    OD2 3619   4.392   4.707   4.308  0.1842  0.1660  0.2845
  235ASP      H 3620   4.719   4.546   4.586 -0.3723  0.4417 -0.9206
  235ASP     HA 3621   4.467   4.439   4.490  0.9712 -0.8729  0.7786
  235ASP    HB2 3622   4.419   4.641   4.626  1.0375 -1.1324  0.8222
  235ASP    HB3 3623   4.553   4.729   4.557  0.1519  0.0998  0.7356
  236SER      N 3624   4.596   4.410   4.294  0.0181  0.7057  0.7693
  236SER     CA 3625   4.651   4.378   4.158 -0.4042 -0.2452  1.2806
  236SER      C 3626   4.582   4.461   4.052 -0.2508  0.4586  0.2838
  236SER      O 3627   4.642   4.476   3.942 -0.5397 -0.2050 -0.3266
  236SER     CB 3628   4.643   4.225   4.118  0.4819  0.0434 -0.3935
  236SER     OG 3629   4.510   4.172   4.133  0.4103 -0.1198  0.4354
  236SER      H 3630   4.556   4.330   4.341  0.5832 -0.7791 -1.0661
  236SER     HA 3631   4.759   4.397   4.156 -0.3025 -0.6924 -0.4535
  236SER    HB2 3632   4.676   4.208   4.015 -0.4850  1.2283 -0.9529
  236SER    HB3 3633   4.714   4.171   4.181  1.0072 -0.5412 -1.4435
  236SER     HG 3634   4.474   4.150   4.047  0.3176  0.0382  0.4326
  237GLY      N 3635   4.470   4.525   4.077  0.3341  0.4307  0.6262
  237GLY     CA 3636   4.400   4.630   3.986 -0.6068  1.1035  0.4833
  237GLY      C 3637   4.467   4.761   3.998  0.1427 -0.6465 -0.3822
  237GLY      O 3638   4.424   4.858   3.934  0.1966  0.3421  0.4520
  237GLY      H 3639   4.440   4.539   4.172 -0.2052  0.0368  0.5261
  237GLY    HA2 3640   4.390   4.586   3.887  0.9374  0.4651  0.5521
  237GLY    HA3 3641   4.299   4.628   4.028  0.0141 -0.8193  2.2314
  238THR      N 3642   4.571   4.778   4.084 -0.3190  0.7149  0.2166
  238THR     CA 3643   4.650   4.904   4.087  0.2707  0.7689  0.5349
  238THR      C 3644   4.792   4.880   4.022 -1.0700  0.4456 -0.5320
  238THR      O 3645   4.853   4.781   4.059 -0.3701  0.1057  0.3324
  238THR     CB 3646   4.663   4.959   4.226  0.1135 -0.2853 -0.1648
  238THR    OG1 3647   4.528   4.969   4.267  0.2352  0.4051 -0.7916
  238THR    CG2 3648   4.723   5.101   4.240 -0.3899  0.3894  0.1844
  238THR      H 3649   4.604   4.698   4.135 -1.1224  0.3466  0.1896
  238THR     HA 3650   4.598   4.974   4.022 -0.2929  0.0966  0.2340
  238THR     HB 3651   4.709   4.887   4.294 -0.6978 -0.0516  0.6722
  238THR    HG1 3652   4.493   4.880   4.267 -1.6844  1.0660 -0.0664
  238THR   HG21 3653   4.817   5.108   4.185 -0.8331 -2.1217 -1.2042
  238THR   HG22 3654   4.648   5.166   4.194 -1.4003 -0.4226  0.5924
  238THR   HG23 3655   4.746   5.133   4.342 -0.6731  0.5501  0.2017
  239THR      N 3656   4.851   4.972   3.945 -0.4581  0.0524  0.3198
  239THR     CA 3657   4.993   4.965   3.910 -0.5146 -0.0242 -0.1795
  239THR      C 3658   5.086   5.025   4.021  0.1686  0.3315 -0.0768
  239THR      O 3659   5.164   4.950   4.079 -0.2145  0.0106 -0.4279
  239THR     CB 3660   5.035   5.010   3.765 -0.4385 -0.0482 -0.5924
  239THR    OG1 3661   4.972   4.924   3.676  0.4708 -0.3328 -0.0790
  239THR    CG2 3662   5.181   4.995   3.743  0.5377  0.4012 -0.2149
  239THR      H 3663   4.788   5.035   3.899 -1.5417 -0.9231  0.3801
  239THR     HA 3664   5.015   4.858   3.912 -1.0256 -0.1576  1.4458
  239THR     HB 3665   5.008   5.114   3.744 -1.1393 -0.4865 -2.1778
  239THR    HG1 3666   4.934   4.974   3.603 -0.8283 -1.4548 -0.2503
  239THR   HG21 3667   5.200   4.894   3.779  0.4012 -0.3390 -2.0430
  239THR   HG22 3668   5.204   5.006   3.638 -0.8657  1.7924 -0.4553
  239THR   HG23 3669   5.234   5.064   3.810 -0.0841  0.6968 -0.0116
  240ASN      N 3670   5.064   5.147   4.056  0.3907  0.7639  0.0654
  240ASN     CA 3671   5.161   5.221   4.146 -0.0149  0.6768  0.5980
  240ASN      C 3672   5.164   5.170   4.291  0.3702  0.3769  0.1430
  240ASN      O 3673   5.062   5.115   4.340 -0.2943  0.5374 -0.7214
  240ASN     CB 3674   5.123   5.370   4.149  0.3509 -0.2030 -0.9450
  240ASN     CG 3675   5.110   5.440   4.020 -0.6027  0.3675  0.9556
  240ASN    OD1 3676   5.169   5.394   3.924  0.0119 -0.2827  0.6932
  240ASN    ND2 3677   5.029   5.544   4.007  0.1736 -0.4086  0.1103
  240ASN      H 3678   4.990   5.196   4.009 -0.0140 -0.0920 -0.2378
  240ASN     HA 3679   5.259   5.209   4.100 -0.9015  0.6504 -1.4950
  240ASN    HB2 3680   5.024   5.374   4.196  1.0236 -0.4291  0.6272
  240ASN    HB3 3681   5.184   5.435   4.212 -1.2589  1.6759 -1.1328
  240ASN   HD21 3682   5.019   5.594   3.919 -0.6582  0.0237  0.4242
  240ASN   HD22 3683   4.961   5.572   4.076 -1.8700 -0.1028 -1.7880
  241LEU      N 3684   5.271   5.189   4.359 -0.6160  0.0492 -0.4139
  241LEU     CA 3685   5.273   5.189   4.510 -0.6740  0.8542 -0.2024
  241LEU      C 3686   5.207   5.318   4.567 -0.4924  0.9678 -0.2347
  241LEU      O 3687   5.271   5.419   4.577  0.1909 -0.1434  0.3516
  241LEU     CB 3688   5.427   5.167   4.554  0.4182  0.0995  0.0657
  241LEU     CG 3689   5.447   5.183   4.712 -0.2196  0.6382  1.3680
  241LEU    CD1 3690   5.347   5.110   4.804  0.1511  0.6287 -0.0263
  241LEU    CD2 3691   5.590   5.155   4.742 -1.5023 -0.0865 -1.0796
  241LEU      H 3692   5.358   5.221   4.318 -0.1357  0.0364  0.5382
  241LEU     HA 3693   5.218   5.101   4.543 -0.0488  0.7472  0.6371
  241LEU    HB2 3694   5.445   5.063   4.525 -0.2951  0.1015 -0.4450
  241LEU    HB3 3695   5.498   5.217   4.489 -0.3811 -0.6239 -1.4793
  241LEU     HG 3696   5.429   5.289   4.734  0.7048  1.3534 -0.8222
  241LEU   HD11 3697   5.345   5.003   4.784  0.0749  0.5846  0.2151
  241LEU   HD12 3698   5.388   5.117   4.905  0.6438 -0.2011 -0.1504
  241LEU   HD13 3699   5.244   5.144   4.813 -0.3544 -0.6723 -0.5016
  241LEU   HD21 3700   5.617   5.054   4.712  1.0809  0.4428 -0.9565
  241LEU   HD22 3701   5.656   5.225   4.690 -1.7379  1.8943  0.9807
  241LEU   HD23 3702   5.606   5.156   4.849  0.1882 -0.6693 -1.2638
  242ARG      N 3703   5.079   5.319   4.606 -0.1013  0.3603  0.5406
  242ARG     CA 3704   5.018   5.437   4.657 -1.5663 -0.4936 -1.4895
  242ARG      C 3705   5.054   5.446   4.811  0.5551 -0.5303  0.8432
  242ARG      O 3706   5.035   5.348   4.880 -0.1366  0.0162  0.2595
  242ARG     CB 3707   4.875   5.454   4.625 -0.6248  0.2389 -0.3669
  242ARG     CG 3708   4.829   5.455   4.482  0.1481  1.1308  0.7120
  242ARG     CD 3709   4.687   5.515   4.450 -0.0521 -0.6135 -0.0827
  242ARG     NE 3710   4.698   5.660   4.451  0.0499  0.0720 -0.2268
  242ARG     CZ 3711   4.608   5.739   4.393  0.5407 -0.3313  0.6065
  242ARG    NH1 3712   4.498   5.688   4.338  0.4593 -1.2391  0.4998
  242ARG    NH2 3713   4.615   5.867   4.397  0.2005  0.7301 -0.5112
  242ARG      H 3714   5.023   5.237   4.589  1.1634 -0.2059 -1.7129
  242ARG     HA 3715   5.069   5.524   4.616  0.8288 -0.8424  0.2820
  242ARG    HB2 3716   4.825   5.388   4.697  0.1750  0.4836  0.4489
  242ARG    HB3 3717   4.861   5.556   4.659  0.7596  0.4277 -0.2791
  242ARG    HG2 3718   4.903   5.508   4.423 -0.1987 -0.2293 -1.1258
  242ARG    HG3 3719   4.825   5.352   4.446  0.6986  1.5369 -0.5979
  242ARG    HD2 3720   4.652   5.476   4.355 -0.5483 -0.5652  0.0780
  242ARG    HD3 3721   4.621   5.482   4.531  0.4129 -1.0726  0.1224
  242ARG     HE 3722   4.772   5.699   4.507 -0.6178  0.5646  0.3483
  242ARG   HH11 3723   4.433   5.749   4.291 -0.2765 -2.3894 -0.0579
  242ARG   HH12 3724   4.470   5.591   4.335 -1.6693 -0.7212 -0.9328
  242ARG   HH21 3725   4.532   5.912   4.360 -0.1353  0.4275 -0.1335
  242ARG   HH22 3726   4.692   5.906   4.449  0.3682  0.2257 -0.3741
  243LEU      N 3727   5.098   5.560   4.865 -0.5737  0.2970  0.4135
  243LEU     CA 3728   5.116   5.580   5.010 -0.6435 -0.0254  0.9663
  243LEU      C 3729   5.029   5.701   5.059 -0.2492  1.1097 -0.0142
  243LEU      O 3730   4.987   5.788   4.983 -0.3574 -0.1208 -0.2046
  243LEU     CB 3731   5.271   5.590   5.038  0.2453 -0.5830 -0.5463
  243LEU     CG 3732   5.357   5.467   4.999  0.4732 -0.5253 -0.4250
  243LEU    CD1 3733   5.509   5.495   5.005 -0.5057  0.2044  0.9300
  243LEU    CD2 3734   5.334   5.348   5.095  0.5109 -0.0677 -1.1252
  243LEU      H 3735   5.111   5.640   4.804 -0.8053 -0.1733 -0.2718
  243LEU     HA 3736   5.085   5.487   5.058 -1.0846  0.5520  1.8599
  243LEU    HB2 3737   5.310   5.678   4.987  0.1295  0.7952  1.5024
  243LEU    HB3 3738   5.294   5.621   5.140 -0.5434  1.0118 -0.8007
  243LEU     HG 3739   5.339   5.444   4.894 -0.1565 -0.9110 -0.2372
  243LEU   HD11 3740   5.556   5.499   5.103  0.4530  0.8814  0.4787
  243LEU   HD12 3741   5.548   5.412   4.946 -0.1727  0.7891  0.2877
  243LEU   HD13 3742   5.534   5.581   4.942  0.5409 -0.4182  0.4492
  243LEU   HD21 3743   5.239   5.297   5.080 -0.5790  0.9447  1.2842
  243LEU   HD22 3744   5.409   5.270   5.081  0.6371 -0.2636  0.3604
  243LEU   HD23 3745   5.347   5.369   5.201 -0.7037 -0.7447 -0.7980
  244PRO      N 3746   5.010   5.709   5.190 -0.1107  0.4963  0.8653
  244PRO     CA 3747   4.956   5.828   5.255  0.3925  0.5348 -0.7045
  244PRO      C 3748   5.043   5.943   5.211 -0.4910  0.2599  0.2517
  244PRO      O 3749   5.160   5.924   5.175  0.4089  0.0109 -0.2445
  244PRO     CB 3750   4.967   5.789   5.403  0.0623  0.2317  0.2457
  244PRO     CG 3751   4.962   5.637   5.409  0.2791  0.6620  0.3789
  244PRO     CD 3752   5.014   5.595   5.273 -0.8696  0.6592 -0.5788
  244PRO     HA 3753   4.851   5.852   5.238 -0.2629 -0.2208  1.6316
  244PRO    HB2 3754   5.068   5.823   5.429  0.1301 -0.2087  0.5962
  244PRO    HB3 3755   4.887   5.836   5.459  0.5482  0.0187  1.1657
  244PRO    HG2 3756   5.015   5.580   5.486  0.0402 -0.5939 -0.3182
  244PRO    HG3 3757   4.856   5.614   5.413 -0.0281  1.7248 -0.7031
  244PRO    HD2 3758   4.969   5.504   5.234  0.4032 -0.2854  0.0347
  244PRO    HD3 3759   5.121   5.583   5.290 -0.9099  1.1064  0.0402
  245LYS      N 3760   4.987   6.067   5.225 -0.2393  0.4157 -0.2783
  245LYS     CA 3761   5.059   6.192   5.193 -0.1025 -0.3773 -0.4778
  245LYS      C 3762   5.191   6.204   5.267  0.2600  0.3405 -0.1880
  245LYS      O 3763   5.288   6.232   5.203  0.1334  0.2675  0.7338
  245LYS     CB 3764   4.963   6.308   5.229 -0.3451  1.3812  0.3035
  245LYS     CG 3765   4.991   6.428   5.144 -0.2283  0.2759 -0.1011
  245LYS     CD 3766   4.872   6.523   5.167  0.3716 -0.8949  0.8626
  245LYS     CE 3767   4.886   6.661   5.090  0.1997  1.3036 -0.7867
  245LYS     NZ 3768   4.784   6.759   5.128  0.7914  0.2196  0.5566
  245LYS      H 3769   4.888   6.065   5.241 -0.1930 -1.4583  0.2525
  245LYS     HA 3770   5.078   6.195   5.086 -0.0980 -1.6033 -0.5418
  245LYS    HB2 3771   4.863   6.271   5.208  0.2856 -0.3113  0.0330
  245LYS    HB3 3772   4.969   6.325   5.336  0.7065  0.2037  0.4745
  245LYS    HG2 3773   5.082   6.479   5.176 -0.4041  1.0086 -0.7050
  245LYS    HG3 3774   4.991   6.412   5.036 -0.4047 -0.2974 -0.0228
  245LYS    HD2 3775   4.783   6.479   5.122  0.9005 -0.0271 -1.3395
  245LYS    HD3 3776   4.868   6.551   5.272 -1.2795  0.6629  0.4879
  245LYS    HE2 3777   4.985   6.698   5.117 -0.0649  1.1621  0.4983
  245LYS    HE3 3778   4.887   6.632   4.984  1.0252 -1.1757 -0.2563
  245LYS    HZ1 3779   4.806   6.851   5.094  0.5927 -0.0709 -0.4105
  245LYS    HZ2 3780   4.693   6.743   5.086  1.3224 -0.7325 -0.3344
  245LYS    HZ3 3781   4.777   6.758   5.229 -0.2805  0.3197  0.5048
  246LYS      N 3782   5.180   6.207   5.401 -0.4302  0.4866 -0.4754
  246LYS     CA 3783   5.285   6.229   5.500  0.0898  0.0403 -0.1093
  246LYS      C 3784   5.396   6.126   5.473 -0.2570 -0.0821  0.1729
  246LYS      O 3785   5.513   6.162   5.463  0.1433  0.9737  0.2597
  246LYS     CB 3786   5.228   6.206   5.641 -0.4503  0.1585  0.5731
  246LYS     CG 3787   5.308   6.292   5.740  0.2220  0.1830 -0.9251
  246LYS     CD 3788   5.271   6.247   5.880 -0.5446 -0.2235  0.5163
  246LYS     CE 3789   5.143   6.326   5.907  0.2412  0.4981  0.8077
  246LYS     NZ 3790   5.087   6.279   6.038  0.3370  0.6107 -0.4418
  246LYS      H 3791   5.088   6.192   5.440  0.5088  0.2041  1.9334
  246LYS     HA 3792   5.333   6.325   5.483 -0.0644  0.0038 -0.7985
  246LYS    HB2 3793   5.120   6.212   5.652 -0.4084  0.3233  0.9127
  246LYS    HB3 3794   5.253   6.104   5.669 -1.4966 -0.7418 -1.3607
  246LYS    HG2 3795   5.410   6.257   5.724  0.5021  1.0423 -1.1418
  246LYS    HG3 3796   5.296   6.400   5.727 -1.2389  0.0394 -1.1244
  246LYS    HD2 3797   5.256   6.139   5.889  0.2555 -0.4094 -0.1812
  246LYS    HD3 3798   5.342   6.283   5.954 -0.6304 -0.6974  0.8386
  246LYS    HE2 3799   5.157   6.434   5.906 -1.1619  0.7272  0.5724
  246LYS    HE3 3800   5.069   6.305   5.830  1.2370 -0.3210  0.0214
  246LYS    HZ1 3801   5.153   6.296   6.111 -0.3699 -1.1010  0.7229
  246LYS    HZ2 3802   4.997   6.320   6.059 -0.1139 -0.4812 -0.0851
  246LYS    HZ3 3803   5.078   6.178   6.044  1.6165  0.4492 -0.7690
  247VAL      N 3804   5.344   6.004   5.441 -0.4818  1.3002  0.5554
  247VAL     CA 3805   5.438   5.890   5.410 -0.4679 -0.3936 -0.1701
  247VAL      C 3806   5.509   5.913   5.280 -0.3871  0.2836 -0.0693
  247VAL      O 3807   5.635   5.899   5.279 -0.0047 -0.2243 -0.7333
  247VAL     CB 3808   5.369   5.755   5.401 -0.0435  0.5957  0.6621
  247VAL    CG1 3809   5.460   5.633   5.392 -0.2189 -0.4699  0.3576
  247VAL    CG2 3810   5.287   5.736   5.536 -0.7517 -0.5375  0.9031
  247VAL      H 3811   5.246   5.981   5.454 -0.4571 -0.1658 -1.0622
  247VAL     HA 3812   5.509   5.870   5.490  0.0749 -0.6017 -0.6887
  247VAL     HB 3813   5.306   5.747   5.312  0.1976 -0.4052  0.5579
  247VAL   HG11 3814   5.539   5.647   5.466  1.8029  0.2462 -1.6674
  247VAL   HG12 3815   5.402   5.541   5.394  0.4673 -0.9440 -0.2831
  247VAL   HG13 3816   5.513   5.638   5.297 -1.2849  0.0132 -0.2524
  247VAL   HG21 3817   5.360   5.739   5.618 -1.0324  0.9424  1.1560
  247VAL   HG22 3818   5.229   5.825   5.560 -0.0035  0.4904 -0.7438
  247VAL   HG23 3819   5.221   5.650   5.524 -2.0152  0.5422 -0.5866
  248PHE      N 3820   5.434   5.949   5.175  0.4825  0.3646 -0.3669
  248PHE     CA 3821   5.487   5.957   5.037  0.0441 -0.2937 -0.0115
  248PHE      C 3822   5.600   6.063   5.034  0.0948  0.3369  0.1783
  248PHE      O 3823   5.712   6.040   4.984 -0.4367  0.2867  0.5697
  248PHE     CB 3824   5.371   5.982   4.935  0.4457 -0.3588  0.0818
  248PHE     CG 3825   5.420   6.069   4.820  0.3286 -0.4120 -0.3534
  248PHE    CD1 3826   5.503   6.010   4.727  0.3607  0.4496  0.9772
  248PHE    CD2 3827   5.405   6.208   4.822 -0.3669 -0.5103  0.3071
  248PHE    CE1 3828   5.551   6.082   4.613  0.5716 -0.2446  0.0137
  248PHE    CE2 3829   5.472   6.289   4.725  0.0679 -0.1110 -0.4157
  248PHE     CZ 3830   5.536   6.222   4.620 -0.2614 -0.3827 -0.2870
  248PHE      H 3831   5.334   5.944   5.189  0.6613 -0.5055  0.9300
  248PHE     HA 3832   5.538   5.867   5.002  1.1630 -0.5107  1.8768
  248PHE    HB2 3833   5.326   5.890   4.897 -0.7127 -0.0772  0.7053
  248PHE    HB3 3834   5.290   6.028   4.990  0.3944 -0.2586 -0.0775
  248PHE    HD1 3835   5.524   5.904   4.726 -0.1542  0.3053 -0.4552
  248PHE    HD2 3836   5.349   6.256   4.901  0.1294  1.1133 -0.2354
  248PHE    HE1 3837   5.599   6.035   4.528  0.4177  0.2057 -0.3343
  248PHE    HE2 3838   5.474   6.397   4.722 -0.5895 -0.1013 -1.5464
  248PHE     HZ 3839   5.572   6.286   4.541  0.0872 -0.0934  0.0986
  249GLU      N 3840   5.570   6.178   5.097 -0.4106 -0.1594 -0.4014
  249GLU     CA 3841   5.667   6.285   5.114  0.0777  1.0238 -0.1631
  249GLU      C 3842   5.790   6.243   5.195  0.7063 -0.1547  0.3562
  249GLU      O 3843   5.897   6.293   5.176  0.0001  0.0241 -0.1664
  249GLU     CB 3844   5.592   6.393   5.179 -0.1205 -0.1890 -0.3640
  249GLU     CG 3845   5.513   6.475   5.081  0.7052  0.0214  0.5213
  249GLU     CD 3846   5.426   6.586   5.149 -0.1958  0.0279  0.1566
  249GLU    OE1 3847   5.319   6.623   5.087 -0.1103 -0.3299 -0.2306
  249GLU    OE2 3848   5.461   6.630   5.263 -0.1487  0.6212 -0.5589
  249GLU      H 3849   5.481   6.197   5.139 -0.7221 -1.3212 -0.4635
  249GLU     HA 3850   5.691   6.330   5.018 -0.1092  0.3147 -0.5525
  249GLU    HB2 3851   5.536   6.350   5.262 -0.6146  0.8192 -0.1361
  249GLU    HB3 3852   5.663   6.461   5.228 -0.7201  0.5291 -0.4626
  249GLU    HG2 3853   5.577   6.526   5.009 -1.1415  1.0740 -0.5481
  249GLU    HG3 3854   5.443   6.414   5.024 -0.0444  1.8253 -0.6659
  250ALA      N 3855   5.768   6.151   5.295  0.3568 -0.0063  0.1044
  250ALA     CA 3856   5.879   6.113   5.378 -0.5129  0.2723  0.5330
  250ALA      C 3857   5.973   6.011   5.296 -0.4515  0.9123  0.7918
  250ALA      O 3858   6.098   6.007   5.309 -0.2383  0.3854  0.2104
  250ALA     CB 3859   5.833   6.050   5.508  0.3612  0.6432 -0.5308
  250ALA      H 3860   5.682   6.099   5.307 -0.1332  0.6435 -0.4913
  250ALA     HA 3861   5.939   6.202   5.398  0.0742  0.0348 -0.0702
  250ALA    HB1 3862   5.797   5.950   5.484  0.4649  0.4844 -0.0446
  250ALA    HB2 3863   5.917   6.026   5.573 -0.2555 -0.4765 -0.0882
  250ALA    HB3 3864   5.760   6.106   5.567  0.0146  0.4502 -0.7662
  251ALA      N 3865   5.914   5.929   5.199  0.3507 -0.5221 -1.2061
  251ALA     CA 3866   5.987   5.841   5.118 -1.1070 -0.3160 -0.6403
  251ALA      C 3867   6.073   5.924   5.028 -0.3347 -0.8325  0.2348
  251ALA      O 3868   6.194   5.916   5.022 -0.5655  0.6219  0.1148
  251ALA     CB 3869   5.899   5.735   5.047  0.2941 -0.6360 -1.3087
  251ALA      H 3870   5.814   5.919   5.198  0.2218  0.3506 -0.3255
  251ALA     HA 3871   6.064   5.791   5.177 -0.6171  0.3851 -0.6623
  251ALA    HB1 3872   5.844   5.697   5.133  0.6319  2.4698  0.6084
  251ALA    HB2 3873   5.825   5.785   4.985 -0.0502  0.8907  0.1802
  251ALA    HB3 3874   5.953   5.652   5.001  1.2612 -0.1653 -1.0920
  252VAL      N 3875   6.011   6.011   4.949  0.0217  0.1066 -0.3956
  252VAL     CA 3876   6.080   6.094   4.851  0.0537 -0.8134  1.3947
  252VAL      C 3877   6.184   6.181   4.910 -0.6113  0.8039 -0.0202
  252VAL      O 3878   6.298   6.178   4.855  0.3255 -0.7380  0.2009
  252VAL     CB 3879   5.979   6.180   4.764 -0.1967  0.5387  0.1352
  252VAL    CG1 3880   6.047   6.260   4.653 -0.1528  0.0896 -0.7785
  252VAL    CG2 3881   5.886   6.092   4.680 -0.4049 -0.4513  0.0485
  252VAL      H 3882   5.913   6.029   4.962  0.0214 -0.1393 -0.0112
  252VAL     HA 3883   6.139   6.031   4.784  0.1041  1.9341 -1.6395
  252VAL     HB 3884   5.915   6.241   4.827 -0.6776 -0.4757  0.6810
  252VAL   HG11 3885   6.106   6.193   4.592 -1.1930 -0.7221 -0.9511
  252VAL   HG12 3886   5.967   6.321   4.610 -0.5189 -0.5358 -1.0065
  252VAL   HG13 3887   6.106   6.337   4.704  0.1440 -1.3281  1.2859
  252VAL   HG21 3888   5.839   6.027   4.754  0.9621  0.3081  1.7171
  252VAL   HG22 3889   5.812   6.144   4.620 -0.4430  0.1794  0.6224
  252VAL   HG23 3890   5.938   6.012   4.627 -0.2435  0.6513 -1.5645
  253LYS      N 3891   6.175   6.234   5.030 -0.4207  0.1072 -0.8724
  253LYS     CA 3892   6.287   6.294   5.116  0.9869 -0.0680  0.1818
  253LYS      C 3893   6.394   6.192   5.136  0.2368  0.6961 -0.5605
  253LYS      O 3894   6.510   6.214   5.105 -0.3373 -0.4194  0.6124
  253LYS     CB 3895   6.237   6.352   5.252 -0.2104 -0.0631 -0.1576
  253LYS     CG 3896   6.349   6.418   5.333  0.2233  0.7911  0.0350
  253LYS     CD 3897   6.298   6.524   5.428  0.8284 -1.1098 -1.1025
  253LYS     CE 3898   6.402   6.589   5.526 -0.2370  0.2843 -0.2312
  253LYS     NZ 3899   6.542   6.615   5.471 -0.0156  0.3062 -0.1777
  253LYS      H 3900   6.082   6.222   5.068  0.0324 -1.5159 -0.0950
  253LYS     HA 3901   6.328   6.376   5.057 -0.4116  0.4883 -0.0976
  253LYS    HB2 3902   6.169   6.430   5.218 -0.3423 -0.1118 -0.0037
  253LYS    HB3 3903   6.184   6.278   5.311  1.4101 -0.6344  0.7100
  253LYS    HG2 3904   6.402   6.341   5.390  0.4084  0.3568 -0.6908
  253LYS    HG3 3905   6.417   6.468   5.263  0.4290  0.5687  0.0703
  253LYS    HD2 3906   6.255   6.603   5.366 -0.7629 -0.4729  0.6163
  253LYS    HD3 3907   6.223   6.473   5.488  0.1207  0.0668 -0.9175
  253LYS    HE2 3908   6.357   6.679   5.567 -1.1073  0.5332 -1.6075
  253LYS    HE3 3909   6.426   6.524   5.611  0.4202  0.5156 -0.2322
  253LYS    HZ1 3910   6.588   6.674   5.539  0.0426  0.2160 -0.1385
  253LYS    HZ2 3911   6.587   6.526   5.456  0.2716  0.4945 -0.4323
  253LYS    HZ3 3912   6.532   6.666   5.385 -0.4505  1.2585  0.4002
  254SER      N 3913   6.362   6.074   5.190 -0.5667  0.0510 -0.5200
  254SER     CA 3914   6.466   5.970   5.229  0.0439 -0.4073  0.5751
  254SER      C 3915   6.536   5.912   5.100 -1.1417 -0.0802  0.3623
  254SER      O 3916   6.655   5.869   5.095  0.3055 -0.1968  0.0304
  254SER     CB 3917   6.386   5.856   5.293 -0.0636  0.7891  0.6135
  254SER     OG 3918   6.493   5.792   5.370  0.1297  0.3889  0.6816
  254SER      H 3919   6.265   6.053   5.211 -0.3745  0.2956  0.7810
  254SER     HA 3920   6.546   6.009   5.292  1.6742  1.1068 -2.0745
  254SER    HB2 3921   6.320   5.892   5.372 -0.5623 -0.6561  0.9102
  254SER    HB3 3922   6.342   5.784   5.225  1.9318  0.2822 -0.2904
  254SER     HG 3923   6.452   5.721   5.419  0.1495 -0.6015 -0.6058
  255ILE      N 3924   6.467   5.902   4.983 -0.2645 -0.3948 -0.2622
  255ILE     CA 3925   6.513   5.860   4.853 -0.4924 -0.3574 -0.1519
  255ILE      C 3926   6.610   5.966   4.797  0.0054  0.4623 -0.3054
  255ILE      O 3927   6.713   5.934   4.743 -0.5852  0.8968 -0.0153
  255ILE     CB 3928   6.400   5.834   4.761 -0.2415 -0.4381 -0.6139
  255ILE    CG1 3929   6.336   5.702   4.809  0.2508 -0.8473  0.1415
  255ILE    CG2 3930   6.457   5.825   4.613 -0.4686 -0.7174 -0.4310
  255ILE    CD1 3931   6.198   5.677   4.752  0.6654 -0.0399 -0.3704
  255ILE      H 3932   6.370   5.928   4.990 -0.1700 -0.0012 -0.4036
  255ILE     HA 3933   6.570   5.767   4.863 -0.0864 -0.0195  1.2089
  255ILE     HB 3934   6.332   5.919   4.764  1.2707  0.8551  0.7177
  255ILE   HG12 3935   6.398   5.619   4.776 -0.1459 -0.0579 -3.3665
  255ILE   HG13 3936   6.338   5.701   4.918 -0.0707 -1.0565  0.1485
  255ILE   HG21 3937   6.376   5.789   4.549 -1.1906 -1.6492  0.9091
  255ILE   HG22 3938   6.493   5.923   4.581 -0.9470 -0.1218  0.7382
  255ILE   HG23 3939   6.538   5.752   4.613 -0.3416 -0.5879 -0.9778
  255ILE   HD11 3940   6.139   5.768   4.740 -0.9182 -1.0063 -0.5053
  255ILE   HD12 3941   6.197   5.618   4.660  0.9119  0.7152 -0.8793
  255ILE   HD13 3942   6.153   5.615   4.829  1.7196 -0.8508 -0.3637
  256LYS      N 3943   6.574   6.096   4.811  0.7016  0.0197  0.7974
  256LYS     CA 3944   6.665   6.211   4.760 -0.4290  0.0206 -0.6532
  256LYS      C 3945   6.785   6.210   4.850 -0.6383 -0.4007  0.2354
  256LYS      O 3946   6.890   6.244   4.792 -0.1598  0.7473 -0.9170
  256LYS     CB 3947   6.588   6.340   4.774  0.3190 -1.0597  0.4429
  256LYS     CG 3948   6.487   6.367   4.655  0.2000 -0.0209  0.1654
  256LYS     CD 3949   6.399   6.488   4.681  0.1269 -0.0879  0.5469
  256LYS     CE 3950   6.304   6.518   4.565  0.5462 -0.1832 -0.1885
  256LYS     NZ 3951   6.191   6.602   4.592 -0.3587 -0.1856 -1.1626
  256LYS      H 3952   6.480   6.116   4.843  0.2382  0.0832 -0.4885
  256LYS     HA 3953   6.694   6.201   4.655 -0.5096  2.1847 -0.9767
  256LYS    HB2 3954   6.536   6.341   4.869 -0.0337  1.3336  0.3294
  256LYS    HB3 3955   6.653   6.428   4.779 -1.4110  0.2823  1.4609
  256LYS    HG2 3956   6.545   6.389   4.565  0.0018  1.2572  0.3074
  256LYS    HG3 3957   6.426   6.277   4.648  0.3750 -0.1272 -0.0200
  256LYS    HD2 3958   6.344   6.474   4.775  0.1781 -0.6518  0.4972
  256LYS    HD3 3959   6.448   6.584   4.698  0.3649  0.0180 -0.5870
  256LYS    HE2 3960   6.356   6.545   4.473 -0.8659  1.2228 -0.6591
  256LYS    HE3 3961   6.267   6.421   4.534  1.0513 -0.3641 -0.2502
  256LYS    HZ1 3962   6.215   6.679   4.654  0.5289 -0.9974 -0.4434
  256LYS    HZ2 3963   6.165   6.655   4.510  0.4785  1.3698 -0.5177
  256LYS    HZ3 3964   6.107   6.555   4.622 -0.9942  0.0168 -2.4540
  257ALA      N 3965   6.785   6.172   4.975 -1.0455  0.7292 -0.7385
  257ALA     CA 3966   6.909   6.145   5.055 -0.3512 -0.4004 -0.5079
  257ALA      C 3967   6.991   6.021   5.023 -0.2993 -0.0908  0.8810
  257ALA      O 3968   7.112   6.039   4.986  0.5915  0.3557 -0.2515
  257ALA     CB 3969   6.894   6.147   5.208 -1.3010 -1.0077 -0.2050
  257ALA      H 3970   6.697   6.159   5.022 -0.4940  0.1588  0.2165
  257ALA     HA 3971   6.969   6.233   5.030 -0.5752 -0.3133 -0.7619
  257ALA    HB1 3972   6.969   6.082   5.252 -0.0909  0.9524  0.9419
  257ALA    HB2 3973   6.904   6.251   5.241 -0.9417 -1.0731 -0.1053
  257ALA    HB3 3974   6.793   6.117   5.235 -1.1778  0.1946  2.0758
  258ALA      N 3975   6.924   5.904   5.004 -0.8910 -0.0061  0.5306
  258ALA     CA 3976   6.981   5.774   4.949 -0.2963  0.1632  0.2661
  258ALA      C 3977   7.061   5.777   4.816  0.2501 -0.2212 -0.8785
  258ALA      O 3978   7.156   5.707   4.800 -0.1174 -0.7791 -0.2887
  258ALA     CB 3979   6.868   5.669   4.946  0.1495 -0.0316 -0.3676
  258ALA      H 3980   6.833   5.889   5.045 -0.8978 -0.5130  0.3428
  258ALA     HA 3981   7.045   5.736   5.028 -0.9845  0.1393  0.8302
  258ALA    HB1 3982   6.813   5.671   4.852 -0.9209  0.5877  0.2389
  258ALA    HB2 3983   6.917   5.572   4.953 -0.3218 -0.2946 -0.6419
  258ALA    HB3 3984   6.801   5.674   5.032 -0.7384 -0.9685 -0.9615
  259SER      N 3985   7.002   5.863   4.729 -0.6090  0.5698  0.4331
  259SER     CA 3986   7.052   5.880   4.585 -0.1136  0.1048 -0.4164
  259SER      C 3987   7.132   6.012   4.558 -0.1726  1.1732 -0.3425
  259SER      O 3988   7.160   6.040   4.444  0.0036  0.1957  0.0170
  259SER     CB 3989   6.928   5.869   4.493 -0.0008 -0.1309 -0.4566
  259SER     OG 3990   6.830   5.962   4.506 -0.1509 -0.7746  0.4540
  259SER      H 3991   6.926   5.919   4.764 -0.6524  1.0496 -0.3691
  259SER     HA 3992   7.123   5.802   4.559 -0.2589  0.0145 -0.5403
  259SER    HB2 3993   6.964   5.861   4.390 -0.4333  0.3640 -0.6520
  259SER    HB3 3994   6.887   5.770   4.513  0.4496 -0.2271  0.0659
  259SER     HG 3995   6.781   5.944   4.586 -1.4347 -0.4620 -0.2171
  260SER      N 3996   7.182   6.081   4.658  0.8068 -0.1755 -0.5107
  260SER     CA 3997   7.251   6.207   4.648 -0.8672 -0.5682  0.4148
  260SER      C 3998   7.388   6.213   4.567  1.0180  0.3976  0.9970
  260SER      O 3999   7.452   6.315   4.566  0.8638  0.2375  0.4292
  260SER     CB 4000   7.262   6.275   4.783 -0.1868  0.5745  0.1847
  260SER     OG 4001   7.314   6.188   4.878  0.0711  0.3220 -0.6672
  260SER      H 4002   7.166   6.057   4.754 -0.5361  1.8339 -0.1132
  260SER     HA 4003   7.187   6.265   4.581  1.6206 -0.2897 -2.0824
  260SER    HB2 4004   7.324   6.363   4.768  0.3239  0.4745  1.4791
  260SER    HB3 4005   7.163   6.315   4.805  0.0631  1.1464  0.2945
  260SER     HG 4006   7.244   6.125   4.899  0.5989 -0.2824 -0.6407
  261THR      N 4007   7.420   6.104   4.494 -0.3502  0.7082 -0.6298
  261THR     CA 4008   7.514   6.101   4.382 -0.3162  0.5570 -0.4647
  261THR      C 4009   7.468   6.175   4.260  0.1497 -0.5535 -0.2323
  261THR      O 4010   7.544   6.250   4.194 -0.1343  0.4121 -0.4007
  261THR     CB 4011   7.539   5.954   4.342 -0.0980  0.1225 -0.9144
  261THR    OG1 4012   7.604   5.868   4.436 -0.4674 -0.1455  0.1732
  261THR    CG2 4013   7.642   5.944   4.226 -0.3471 -0.1624  0.4017
  261THR      H 4014   7.361   6.024   4.515 -0.0771  0.4777 -0.7211
  261THR     HA 4015   7.611   6.140   4.413 -0.0698 -0.1400 -0.3126
  261THR     HB 4016   7.450   5.898   4.315 -0.6368  0.5113 -0.0505
  261THR    HG1 4017   7.537   5.830   4.493  0.1046 -0.0602  0.9460
  261THR   HG21 4018   7.596   5.976   4.132  1.0258 -0.0987 -0.2993
  261THR   HG22 4019   7.728   6.006   4.247 -0.3465 -0.5250  1.5704
  261THR   HG23 4020   7.665   5.839   4.206 -0.2640 -0.2658  1.0061
  262GLU      N 4021   7.336   6.187   4.240 -0.9956  1.1011  0.9569
  262GLU     CA 4022   7.273   6.279   4.146  0.3912 -0.2757  0.2986
  262GLU      C 4023   7.136   6.333   4.199 -0.4953  0.2158 -0.5428
  262GLU      O 4024   7.094   6.295   4.311  0.3217 -0.3110  0.2540
  262GLU     CB 4025   7.247   6.214   4.014 -0.3705  0.0370  1.4057
  262GLU     CG 4026   7.353   6.247   3.907 -0.0106 -0.1464 -0.7615
  262GLU     CD 4027   7.358   6.391   3.869  0.3918 -1.0575  0.1318
  262GLU    OE1 4028   7.277   6.475   3.920  0.5722  0.3968  0.0294
  262GLU    OE2 4029   7.418   6.425   3.768 -0.1346  0.3042 -0.3317
  262GLU      H 4030   7.277   6.123   4.291 -0.9596 -0.3310 -0.5954
  262GLU     HA 4031   7.329   6.371   4.132 -0.4551  0.2717  0.3922
  262GLU    HB2 4032   7.229   6.107   4.023 -0.0286 -0.1471  0.2135
  262GLU    HB3 4033   7.149   6.236   3.972 -0.2899 -0.2820  1.0502
  262GLU    HG2 4034   7.453   6.220   3.940  0.4743  1.1404 -1.0588
  262GLU    HG3 4035   7.334   6.182   3.822  0.0287  0.4420 -1.2344
  263LYS      N 4036   7.070   6.419   4.131  0.8947 -0.7450  0.3072
  263LYS     CA 4037   6.943   6.489   4.163 -0.5717  0.0737 -0.4518
  263LYS      C 4038   6.854   6.491   4.037  0.0803 -0.3001  0.6273
  263LYS      O 4039   6.905   6.504   3.921 -0.2108 -0.0954 -0.2094
  263LYS     CB 4040   6.972   6.629   4.220 -0.6525 -0.2235  0.9826
  263LYS     CG 4041   7.057   6.628   4.345  0.2583  0.1889  0.0704
  263LYS     CD 4042   7.089   6.773   4.390  0.0598 -0.6135  0.3511
  263LYS     CE 4043   7.188   6.767   4.505  0.2365  0.1995  0.1694
  263LYS     NZ 4044   7.209   6.899   4.574 -0.7893 -0.1487 -0.4591
  263LYS      H 4045   7.120   6.460   4.052  0.2961 -0.2930  0.1499
  263LYS     HA 4046   6.888   6.441   4.244  1.2844 -0.6599  0.4964
  263LYS    HB2 4047   7.020   6.692   4.145 -1.5645  0.5536  1.0188
  263LYS    HB3 4048   6.877   6.671   4.252 -0.4456  0.5515  0.6221
  263LYS    HG2 4049   6.984   6.584   4.413 -1.4584  1.8652 -0.5060
  263LYS    HG3 4050   7.150   6.573   4.333  0.2733  0.3198 -0.4589
  263LYS    HD2 4051   7.133   6.835   4.311 -0.3197 -1.1316 -0.2910
  263LYS    HD3 4052   6.995   6.815   4.424  0.4047  0.3907  0.1229
  263LYS    HE2 4053   7.140   6.697   4.574  1.0118 -1.5097 -0.8971
  263LYS    HE3 4054   7.284   6.725   4.475 -0.0430 -0.4697  0.1703
  263LYS    HZ1 4055   7.300   6.897   4.620  0.1977  0.7952 -2.1762
  263LYS    HZ2 4056   7.218   6.980   4.515  1.1492 -0.2582 -0.4386
  263LYS    HZ3 4057   7.140   6.917   4.645  0.3497 -0.5721  0.8456
  264PHE      N 4058   6.719   6.486   4.053 -0.4326  0.1876 -0.0092
  264PHE     CA 4059   6.612   6.472   3.945 -0.0326  0.9948 -0.1046
  264PHE      C 4060   6.506   6.578   3.971 -0.1156  0.0128 -1.4578
  264PHE      O 4061   6.493   6.629   4.085 -0.4282 -0.1682 -0.3439
  264PHE     CB 4062   6.575   6.322   3.942  0.8795  0.0034 -0.1798
  264PHE     CG 4063   6.688   6.228   3.916 -0.2483  0.1134  0.7563
  264PHE    CD1 4064   6.742   6.238   3.786 -0.1799 -0.6282 -0.0364
  264PHE    CD2 4065   6.755   6.154   4.014 -0.1143  0.3787 -0.4204
  264PHE    CE1 4066   6.851   6.154   3.751  0.6516 -0.5969  0.3753
  264PHE    CE2 4067   6.861   6.065   3.981 -0.1019 -0.5840  0.2459
  264PHE     CZ 4068   6.908   6.070   3.842 -0.0014  0.5957 -0.5530
  264PHE      H 4069   6.686   6.493   4.148 -0.1210  0.7677  0.0701
  264PHE     HA 4070   6.660   6.481   3.847  0.2961 -1.1292 -0.2365
  264PHE    HB2 4071   6.532   6.300   4.040 -0.1442  1.1661 -0.3163
  264PHE    HB3 4072   6.496   6.322   3.867 -1.0219  0.7972  1.6225
  264PHE    HD1 4073   6.696   6.309   3.719 -2.8939  0.7734  2.7893
  264PHE    HD2 4074   6.726   6.160   4.118  0.8169 -0.4229 -0.0809
  264PHE    HE1 4075   6.887   6.161   3.649 -0.2326 -1.0680  0.0136
  264PHE    HE2 4076   6.918   6.003   4.050  0.1949 -0.4854  0.0938
  264PHE     HZ 4077   6.980   5.994   3.816 -0.2400  0.5348 -1.0631
  265PRO      N 4078   6.431   6.616   3.868 -0.5151  0.0626 -0.3085
  265PRO     CA 4079   6.337   6.726   3.875 -0.3135 -0.4860  0.8147
  265PRO      C 4080   6.200   6.687   3.937 -1.0967  0.3898 -0.0164
  265PRO      O 4081   6.153   6.574   3.930  0.1286 -0.5316  0.3146
  265PRO     CB 4082   6.313   6.784   3.730  0.0968  0.3480 -0.0868
  265PRO     CG 4083   6.356   6.666   3.646  0.0451 -0.6655  0.5403
  265PRO     CD 4084   6.443   6.576   3.733 -0.6755  0.3750  0.4351
  265PRO     HA 4085   6.380   6.809   3.931  0.0842  0.2217 -0.4471
  265PRO    HB2 4086   6.207   6.796   3.708 -0.0656 -0.8866 -0.1680
  265PRO    HB3 4087   6.387   6.860   3.706  1.2375 -0.7147 -0.1652
  265PRO    HG2 4088   6.263   6.616   3.618 -0.2701 -0.3104  0.9165
  265PRO    HG3 4089   6.419   6.699   3.563  0.9780 -0.3646  1.3361
  265PRO    HD2 4090   6.411   6.472   3.724  0.0853  0.2334 -1.2438
  265PRO    HD3 4091   6.547   6.590   3.706 -0.4882  0.0535  0.9490
  266ASP      N 4092   6.135   6.782   4.002  0.1007 -0.2181  0.2624
  266ASP     CA 4093   6.010   6.759   4.071  0.1596 -1.2384  0.1723
  266ASP      C 4094   5.901   6.684   3.994  0.1981 -0.5711 -0.0185
  266ASP      O 4095   5.839   6.586   4.036  0.0112  0.2644 -0.0282
  266ASP     CB 4096   5.959   6.898   4.118 -0.8656 -0.7724  0.1530
  266ASP     CG 4097   5.829   6.896   4.194 -0.1340  0.1278  0.7479
  266ASP    OD1 4098   5.824   6.833   4.298  0.4260  0.1915 -0.4371
  266ASP    OD2 4099   5.734   6.960   4.148  0.1932  0.5824 -0.3027
  266ASP      H 4100   6.166   6.878   4.001 -1.6903  0.4522  1.1155
  266ASP     HA 4101   6.019   6.704   4.165 -0.5603 -0.7275  0.5582
  266ASP    HB2 4102   6.042   6.940   4.176  1.2213  0.1089 -2.9558
  266ASP    HB3 4103   5.960   6.963   4.030  1.2574  0.3805  0.8653
  267GLY      N 4104   5.889   6.726   3.865 -0.0697  0.9207 -0.2273
  267GLY     CA 4105   5.788   6.663   3.780 -0.5150 -0.0561 -0.7588
  267GLY      C 4106   5.815   6.510   3.763  0.7509  0.3289 -0.6695
  267GLY      O 4107   5.718   6.432   3.751  0.7788  0.2040  0.3748
  267GLY      H 4108   5.947   6.805   3.841  1.4927  0.1935  0.8271
  267GLY    HA2 4109   5.690   6.672   3.827 -0.1392 -0.5962  0.1781
  267GLY    HA3 4110   5.800   6.708   3.682  2.3549 -0.4832 -0.7691
  268PHE      N 4111   5.940   6.457   3.761  0.5216 -0.3591  0.0509
  268PHE     CA 4112   5.970   6.315   3.763 -1.3920  0.1602  0.5973
  268PHE      C 4113   5.940   6.254   3.899 -0.0625  0.6667  0.2275
  268PHE      O 4114   5.883   6.136   3.903 -0.5680 -0.8009  0.2378
  268PHE     CB 4115   6.120   6.298   3.720 -0.0399 -0.1349 -0.4152
  268PHE     CG 4116   6.179   6.172   3.778 -0.7716  0.2803  0.2314
  268PHE    CD1 4117   6.164   6.047   3.715 -1.3331 -0.5004 -0.9378
  268PHE    CD2 4118   6.243   6.171   3.901  0.1480  0.0168 -0.4531
  268PHE    CE1 4119   6.227   5.932   3.765  0.5384  0.8453  0.2728
  268PHE    CE2 4120   6.308   6.058   3.955 -0.7926 -0.4487 -0.6235
  268PHE     CZ 4121   6.302   5.935   3.878 -0.4006 -0.8605 -0.4537
  268PHE      H 4122   6.011   6.528   3.776 -0.1624  0.4092 -0.2104
  268PHE     HA 4123   5.910   6.274   3.682 -1.1699  0.3017  0.3587
  268PHE    HB2 4124   6.119   6.286   3.611 -2.3414  0.1313 -0.5242
  268PHE    HB3 4125   6.192   6.378   3.734  0.9153 -0.9642 -0.3230
  268PHE    HD1 4126   6.102   6.028   3.628 -1.0839 -0.7663 -1.0634
  268PHE    HD2 4127   6.248   6.257   3.966 -1.2214 -1.0695  1.2969
  268PHE    HE1 4128   6.214   5.846   3.701 -0.4180  1.4081 -0.3497
  268PHE    HE2 4129   6.374   6.061   4.040 -0.6836  0.6275 -0.7190
  268PHE     HZ 4130   6.370   5.854   3.904  0.2381 -0.0857  0.4447
  269TRP      N 4131   5.968   6.314   4.012  0.1088  0.0358 -1.2802
  269TRP     CA 4132   5.928   6.259   4.150 -1.4103 -0.1176  0.6136
  269TRP      C 4133   5.774   6.264   4.167  0.3622  0.5157 -0.7564
  269TRP      O 4134   5.720   6.167   4.229 -0.2257 -0.5823  0.0630
  269TRP     CB 4135   6.007   6.340   4.251  0.0363  0.1121  0.2736
  269TRP     CG 4136   6.160   6.337   4.249  0.1978 -1.0836 -0.2046
  269TRP    CD1 4137   6.239   6.447   4.246 -1.4056  0.4715  0.1876
  269TRP    CD2 4138   6.252   6.224   4.266  0.0024 -0.1270 -0.6112
  269TRP    NE1 4139   6.375   6.411   4.266  0.2246  0.6386  0.2000
  269TRP    CE2 4140   6.389   6.272   4.278  0.8049  0.3475  0.2912
  269TRP    CE3 4141   6.229   6.085   4.288 -0.2125 -0.2679 -0.1490
  269TRP    CZ2 4142   6.500   6.184   4.303 -0.1224 -0.4973  0.7254
  269TRP    CZ3 4143   6.336   6.000   4.311 -0.9887  0.3989 -0.0503
  269TRP    CH2 4144   6.469   6.049   4.321 -0.2074 -0.1580  0.1951
  269TRP      H 4145   6.018   6.402   4.008 -0.7133  0.4927 -2.2643
  269TRP     HA 4146   5.969   6.158   4.158 -0.2990  0.2297 -0.1870
  269TRP    HB2 4147   5.972   6.442   4.231  0.5825  0.3329  0.4122
  269TRP    HB3 4148   5.968   6.298   4.343 -1.3002 -0.8747 -0.6552
  269TRP    HD1 4149   6.214   6.550   4.228  1.0868  1.4551  1.4351
  269TRP    HE1 4150   6.453   6.474   4.260  0.7305 -0.0202 -0.4674
  269TRP    HE3 4151   6.126   6.055   4.272 -0.4889  1.0512 -1.2107
  269TRP    HZ2 4152   6.599   6.226   4.311 -0.4761  0.2279  1.7556
  269TRP    HZ3 4153   6.322   5.894   4.328  0.9074  0.1294  0.2709
  269TRP    HH2 4154   6.553   5.980   4.314 -0.2467 -0.4611  1.8479
  270LEU      N 4155   5.703   6.356   4.109 -0.1553 -0.1753  0.7347
  270LEU     CA 4156   5.554   6.339   4.096 -0.1155 -0.1903 -0.0776
  270LEU      C 4157   5.500   6.226   3.996 -1.3756  0.0539 -0.0662
  270LEU      O 4158   5.387   6.195   3.998  0.3275 -0.0835 -0.4195
  270LEU     CB 4159   5.491   6.476   4.070  0.1769  0.6207  0.2360
  270LEU     CG 4160   5.515   6.588   4.177 -0.3884  0.9156  0.0552
  270LEU    CD1 4161   5.454   6.723   4.126 -0.3982  0.7449 -0.3175
  270LEU    CD2 4162   5.483   6.553   4.315  0.8059  0.6554 -1.0541
  270LEU      H 4163   5.750   6.432   4.063 -0.4836 -0.8298 -0.8206
  270LEU     HA 4164   5.519   6.294   4.189  0.0100 -1.5817 -0.6628
  270LEU    HB2 4165   5.538   6.520   3.982  0.6831  0.3959  0.3822
  270LEU    HB3 4166   5.385   6.468   4.049  0.4342 -1.1895 -0.8032
  270LEU     HG 4167   5.621   6.611   4.178  0.1576 -0.3880 -3.3267
  270LEU   HD11 4168   5.503   6.744   4.031 -0.7168  0.9822 -0.4312
  270LEU   HD12 4169   5.347   6.715   4.111 -0.4972  1.0996  0.1975
  270LEU   HD13 4170   5.477   6.796   4.203  0.2439  0.5045 -0.2644
  270LEU   HD21 4171   5.374   6.541   4.323  0.6664  2.0497 -0.3349
  270LEU   HD22 4172   5.524   6.453   4.331  0.6322  0.4678 -1.7146
  270LEU   HD23 4173   5.510   6.628   4.390 -1.0024  0.4123 -0.0278
  271GLY      N 4174   5.595   6.168   3.920 -0.0608  0.3276  0.2776
  271GLY     CA 4175   5.563   6.059   3.829 -0.2952 -0.9751 -0.0488
  271GLY      C 4176   5.517   6.103   3.691  0.0842 -0.9079 -0.6922
  271GLY      O 4177   5.488   6.022   3.604 -0.1873  0.9969  0.0811
  271GLY      H 4178   5.693   6.181   3.942  0.3767 -1.1393 -0.5362
  271GLY    HA2 4179   5.652   5.996   3.835 -0.5058 -1.2425  0.5128
  271GLY    HA3 4180   5.484   5.994   3.869 -1.0698 -0.6046 -0.8953
  272GLU      N 4181   5.500   6.236   3.674  0.5823 -0.3912 -0.0440
  272GLU     CA 4182   5.422   6.301   3.561  0.0313 -0.9592  0.5820
  272GLU      C 4183   5.505   6.326   3.430 -0.3050  0.3017 -0.6169
  272GLU      O 4184   5.445   6.325   3.321 -0.4551  0.2362 -0.2797
  272GLU     CB 4185   5.356   6.434   3.593  1.1332  0.2165  0.0360
  272GLU     CG 4186   5.233   6.416   3.700  0.5868  0.8720 -0.1923
  272GLU     CD 4187   5.135   6.305   3.656 -0.3857  0.7352 -1.0807
  272GLU    OE1 4188   5.083   6.235   3.750  0.2246  0.0019  0.3014
  272GLU    OE2 4189   5.105   6.280   3.540  1.0095 -0.1667  0.4531
  272GLU      H 4190   5.558   6.291   3.735  0.1941 -0.5975  0.5241
  272GLU     HA 4191   5.342   6.240   3.518 -1.7040  2.1325 -1.3366
  272GLU    HB2 4192   5.437   6.495   3.633  0.1528  0.0896  2.5835
  272GLU    HB3 4193   5.304   6.473   3.505 -0.9975 -0.0655  1.0229
  272GLU    HG2 4194   5.271   6.390   3.798 -0.3096  0.5066  0.0818
  272GLU    HG3 4195   5.177   6.508   3.714  0.4735  0.6888  0.6646
  273GLN      N 4196   5.638   6.331   3.451  0.1401 -0.2967  0.7406
  273GLN     CA 4197   5.750   6.331   3.344  1.0613  0.8483 -0.0274
  273GLN      C 4198   5.847   6.213   3.375  0.0955 -0.5556  0.9113
  273GLN      O 4199   5.859   6.165   3.482 -0.3453  0.7937 -0.1710
  273GLN     CB 4200   5.829   6.459   3.359 -0.7734  0.6098  0.1092
  273GLN     CG 4201   5.746   6.589   3.349  0.1364 -0.3558  0.1441
  273GLN     CD 4202   5.829   6.719   3.366  0.6203 -0.6275  0.3431
  273GLN    OE1 4203   5.769   6.831   3.364  0.0374  0.3860 -0.0987
  273GLN    NE2 4204   5.961   6.709   3.388 -0.3620 -0.3786  0.3004
  273GLN      H 4205   5.670   6.340   3.546  0.6088  1.6057  0.4722
  273GLN     HA 4206   5.704   6.324   3.246 -1.4478  1.0773  1.0066
  273GLN    HB2 4207   5.889   6.468   3.450 -0.9222 -0.8202  0.3994
  273GLN    HB3 4208   5.883   6.447   3.265 -0.4974 -0.3099  0.3629
  273GLN    HG2 4209   5.702   6.597   3.249  1.9165  0.2628 -0.6732
  273GLN    HG3 4210   5.668   6.582   3.425 -0.5632  0.8845 -0.3891
  273GLN   HE21 4211   6.009   6.797   3.393 -0.9156 -0.0126 -0.3505
  273GLN   HE22 4212   6.009   6.620   3.390 -0.7036 -0.5670  0.4019
  274LEU      N 4213   5.919   6.177   3.266 -0.0520 -0.6071  0.8691
  274LEU     CA 4214   6.024   6.078   3.269  0.3290  0.0070 -0.4428
  274LEU      C 4215   6.158   6.142   3.295 -0.3873  0.9644 -0.6102
  274LEU      O 4216   6.184   6.256   3.279  0.1416 -0.4854 -0.2832
  274LEU     CB 4217   6.014   6.009   3.133  1.4435  0.0086  0.5716
  274LEU     CG 4218   5.877   5.946   3.098 -0.0544 -0.2260  0.4680
  274LEU    CD1 4219   5.889   5.878   2.959  0.0595  0.0364 -0.8240
  274LEU    CD2 4220   5.834   5.850   3.202 -0.2012  0.5869 -0.1282
  274LEU      H 4221   5.895   6.220   3.179  1.1363  0.1071  0.8584
  274LEU     HA 4222   5.992   6.017   3.353 -0.4468  1.1503  0.1532
  274LEU    HB2 4223   6.048   6.069   3.049  1.0457 -1.0481 -0.3869
  274LEU    HB3 4224   6.077   5.921   3.142  0.1986 -1.0826 -0.4729
  274LEU     HG 4225   5.803   6.026   3.096 -0.0964 -0.2431 -1.0668
  274LEU   HD11 4226   5.935   5.952   2.893 -1.7252  1.7594 -0.3347
  274LEU   HD12 4227   5.945   5.785   2.969  0.9342  0.5667 -0.5763
  274LEU   HD13 4228   5.789   5.868   2.916 -0.0124  0.6960 -0.8383
  274LEU   HD21 4229   5.897   5.761   3.192 -0.0984  0.3869  1.6180
  274LEU   HD22 4230   5.842   5.891   3.303  0.3485 -0.1805  0.1607
  274LEU   HD23 4231   5.736   5.812   3.175  0.1319  0.4763 -1.2798
  275VAL      N 4232   6.251   6.046   3.334  0.2747 -0.6344 -0.1953
  275VAL     CA 4233   6.398   6.060   3.333 -0.3347  0.2584  0.7864
  275VAL      C 4234   6.455   5.956   3.239  0.3992 -0.7255 -0.5670
  275VAL      O 4235   6.391   5.852   3.219 -0.0266 -0.2751 -0.0218
  275VAL     CB 4236   6.453   6.042   3.480  0.1744 -1.3358  0.0529
  275VAL    CG1 4237   6.421   5.908   3.528 -0.1038  0.7150  0.2079
  275VAL    CG2 4238   6.603   6.072   3.479 -0.2444 -0.8931  0.6629
  275VAL      H 4239   6.208   5.959   3.362 -0.1444 -0.3150  0.2011
  275VAL     HA 4240   6.424   6.161   3.299 -0.0592 -0.0867 -0.0733
  275VAL     HB 4241   6.402   6.119   3.538 -0.2956 -0.8136 -0.9913
  275VAL   HG11 4242   6.316   5.884   3.513  0.3708 -1.5139 -0.2239
  275VAL   HG12 4243   6.481   5.837   3.471 -0.0686  0.1729  0.8975
  275VAL   HG13 4244   6.456   5.901   3.631  0.7028 -0.1015 -0.0924
  275VAL   HG21 4245   6.618   6.156   3.412  1.5061 -1.0375  0.7880
  275VAL   HG22 4246   6.638   6.079   3.582 -0.4372  0.2324  0.6703
  275VAL   HG23 4247   6.655   5.986   3.436 -0.2222 -0.5403 -0.0400
  276CYS      N 4248   6.568   5.985   3.173  0.7471  0.1405 -0.5372
  276CYS     CA 4249   6.623   5.915   3.058 -0.2608  0.7764 -0.5181
  276CYS      C 4250   6.771   5.904   3.069 -1.1526 -0.3208 -0.2190
  276CYS      O 4251   6.844   5.999   3.114  0.0295  0.1730  0.4873
  276CYS     CB 4252   6.574   5.983   2.936  0.5164 -0.1753  0.4479
  276CYS     SG 4253   6.394   6.011   2.923 -0.0789  0.3176  0.2826
  276CYS      H 4254   6.615   6.067   3.207  1.3413 -0.3654 -0.0955
  276CYS     HA 4255   6.586   5.813   3.072  1.3262  0.2438  0.4159
  276CYS    HB2 4256   6.616   6.083   2.936 -1.4358  0.7543 -0.1208
  276CYS    HB3 4257   6.614   5.928   2.851  0.3206  0.7078 -0.2424
  277TRP      N 4258   6.818   5.795   3.007 -0.1166 -0.6720  0.8624
  277TRP     CA 4259   6.959   5.759   2.973  0.2454 -0.5887 -0.9238
  277TRP      C 4260   6.958   5.703   2.832 -0.0749  0.3905  0.6969
  277TRP      O 4261   6.865   5.622   2.790 -0.3349 -1.2450 -0.6029
  277TRP     CB 4262   7.016   5.673   3.081  0.2582  0.5716 -0.3943
  277TRP     CG 4263   7.028   5.738   3.211  0.6966 -0.2592 -0.9652
  277TRP    CD1 4264   7.129   5.812   3.260  0.1388 -0.4536  0.6115
  277TRP    CD2 4265   6.929   5.739   3.329 -0.3585  0.3272  0.0456
  277TRP    NE1 4266   7.110   5.843   3.395 -0.0493  0.0477 -0.6624
  277TRP    CE2 4267   6.978   5.810   3.440 -0.7552 -0.0468 -0.0303
  277TRP    CE3 4268   6.803   5.682   3.351  0.4401 -0.7043 -0.3951
  277TRP    CZ2 4269   6.912   5.826   3.568 -0.4798  0.3866 -0.0719
  277TRP    CZ3 4270   6.730   5.685   3.469 -0.9490 -1.0418 -0.2747
  277TRP    CH2 4271   6.783   5.761   3.580 -0.4743 -0.0759  0.3327
  277TRP      H 4272   6.750   5.732   2.967 -0.7176  1.4175 -2.0199
  277TRP     HA 4273   7.019   5.850   2.977 -0.7977  0.1214  0.0028
  277TRP    HB2 4274   6.953   5.587   3.104  0.8306  0.3162  0.3422
  277TRP    HB3 4275   7.117   5.636   3.061 -0.1403 -0.1978 -1.1017
  277TRP    HD1 4276   7.216   5.844   3.205 -0.1078 -2.3517 -1.0727
  277TRP    HE1 4277   7.179   5.902   3.439 -0.9215  0.9113 -0.3678
  277TRP    HE3 4278   6.748   5.643   3.267 -1.2225  1.0846 -0.2815
  277TRP    HZ2 4279   6.965   5.887   3.639  0.5913  2.0017 -2.0198
  277TRP    HZ3 4280   6.632   5.640   3.468 -0.9487 -1.1035  0.7139
  277TRP    HH2 4281   6.721   5.773   3.667  0.4042 -1.8778  1.3314
  278GLN      N 4282   7.070   5.731   2.762  0.3924  0.2664 -0.3112
  278GLN     CA 4283   7.088   5.676   2.622 -0.3445 -0.6001 -0.7700
  278GLN      C 4284   7.075   5.515   2.621  0.2046 -0.2013  1.1161
  278GLN      O 4285   7.099   5.448   2.720  0.7204 -0.8051 -0.0103
  278GLN     CB 4286   7.224   5.721   2.579  0.3287  0.0164  0.6685
  278GLN     CG 4287   7.243   5.876   2.558  0.0579 -0.1187  0.7184
  278GLN     CD 4288   7.317   5.956   2.674  0.4953  0.9709  0.0517
  278GLN    OE1 4289   7.306   5.926   2.794 -0.2211 -1.0368  0.2282
  278GLN    NE2 4290   7.387   6.057   2.630 -0.3563  0.0662 -0.4781
  278GLN      H 4291   7.142   5.784   2.809  0.2228  0.2562 -0.0372
  278GLN     HA 4292   7.009   5.715   2.558 -1.1163 -2.0651 -0.7886
  278GLN    HB2 4293   7.306   5.691   2.644  0.5891 -0.3026  0.1995
  278GLN    HB3 4294   7.230   5.669   2.484 -0.9518 -0.2795  0.7148
  278GLN    HG2 4295   7.276   5.894   2.456 -1.6992  2.1087  0.3830
  278GLN    HG3 4296   7.143   5.918   2.554 -0.4792 -1.3485 -0.1471
  278GLN   HE21 4297   7.443   6.105   2.699 -0.1227 -0.1514 -0.5133
  278GLN   HE22 4298   7.404   6.071   2.532  0.9522 -0.1813 -0.3238
  279ALA      N 4299   7.046   5.453   2.505 -0.1916 -0.5363 -0.0212
  279ALA     CA 4300   7.016   5.309   2.515  0.0345  0.8019  1.0245
  279ALA      C 4301   7.138   5.228   2.562  0.4514  1.5678 -0.6813
  279ALA      O 4302   7.250   5.237   2.511  0.0244  0.1189  0.1926
  279ALA     CB 4303   6.974   5.270   2.372 -1.1834  0.5647 -0.5028
  279ALA      H 4304   7.024   5.503   2.420 -0.8599 -1.5918 -0.5139
  279ALA     HA 4305   6.926   5.292   2.573 -0.8373 -1.1590 -0.6804
  279ALA    HB1 4306   7.054   5.291   2.301  0.1434 -0.2174  0.6585
  279ALA    HB2 4307   6.966   5.161   2.368 -0.1409  0.4570 -0.1179
  279ALA    HB3 4308   6.874   5.303   2.341 -1.3043  0.3701 -0.3242
  280GLY      N 4309   7.111   5.139   2.660  0.3309 -0.4186  0.4524
  280GLY     CA 4310   7.208   5.054   2.736 -0.2661  1.0513 -0.2710
  280GLY      C 4311   7.307   5.141   2.820 -0.3373 -0.0127  0.2662
  280GLY      O 4312   7.428   5.116   2.817  0.0185  0.5910 -0.4056
  280GLY      H 4313   7.015   5.141   2.689  0.2183  1.7739  0.2780
  280GLY    HA2 4314   7.163   4.981   2.804  1.2293  0.1191 -0.1927
  280GLY    HA3 4315   7.261   4.994   2.662 -1.7842 -0.1604 -0.4917
  281THR      N 4316   7.256   5.235   2.896  1.1482  0.0740  0.1798
  281THR     CA 4317   7.336   5.311   2.980 -0.6079  0.1343 -0.6142
  281THR      C 4318   7.277   5.338   3.115 -0.2511 -0.1350  0.6415
  281THR      O 4319   7.333   5.405   3.201 -0.8452  0.7276  0.6486
  281THR     CB 4320   7.387   5.441   2.916 -0.6319  0.6067  0.6512
  281THR    OG1 4321   7.284   5.533   2.884 -0.1354 -0.3788  0.2806
  281THR    CG2 4322   7.462   5.412   2.784 -0.4096  0.3825 -0.9005
  281THR      H 4323   7.156   5.253   2.895  0.7986 -1.5491  0.5064
  281THR     HA 4324   7.424   5.257   3.015 -1.1417 -0.3255  0.0915
  281THR     HB 4325   7.461   5.485   2.983  0.6395 -0.4589  0.0237
  281THR    HG1 4326   7.222   5.480   2.833  0.2765 -0.2554 -0.3767
  281THR   HG21 4327   7.395   5.367   2.711 -1.4540 -1.4694  0.9519
  281THR   HG22 4328   7.493   5.510   2.748  1.0510 -0.4097 -2.0177
  281THR   HG23 4329   7.556   5.364   2.811 -0.9236 -0.2187 -0.0980
  282THR      N 4330   7.155   5.284   3.145 -0.3720 -0.0527 -0.0356
  282THR     CA 4331   7.088   5.311   3.267  1.1351  0.0171 -0.2536
  282THR      C 4332   7.161   5.282   3.394 -0.8199  1.0056  0.0405
  282THR      O 4333   7.212   5.167   3.404  0.5597  0.6798  0.0171
  282THR     CB 4334   6.946   5.236   3.276 -0.8614  0.3687 -0.1822
  282THR    OG1 4335   6.861   5.303   3.187  0.1201 -0.7295  0.1577
  282THR    CG2 4336   6.874   5.237   3.407  0.3072 -0.3153  0.1577
  282THR      H 4337   7.115   5.210   3.089  0.4565 -0.9975  0.5464
  282THR     HA 4338   7.068   5.419   3.265  0.7791 -0.0432 -0.1038
  282THR     HB 4339   6.974   5.132   3.262  1.7363  0.8909  0.1717
  282THR    HG1 4340   6.908   5.323   3.105 -0.4388 -0.5388 -0.1267
  282THR   HG21 4341   6.915   5.159   3.472  0.9156 -0.4099 -0.3245
  282THR   HG22 4342   6.871   5.335   3.454 -1.4749 -0.2291  0.0064
  282THR   HG23 4343   6.772   5.200   3.394  0.1478  0.5221 -1.5501
  283PRO      N 4344   7.164   5.362   3.496 -0.0847  0.0879  0.1606
  283PRO     CA 4345   7.253   5.344   3.613 -0.5434  0.2566  0.0249
  283PRO      C 4346   7.171   5.306   3.735  0.0034 -0.1807 -0.1613
  283PRO      O 4347   7.154   5.386   3.825  0.2741 -0.3300 -0.0499
  283PRO     CB 4348   7.325   5.477   3.615 -0.4204 -0.3032 -0.2843
  283PRO     CG 4349   7.205   5.574   3.594 -0.4372 -0.1188  0.3742
  283PRO     CD 4350   7.113   5.498   3.496 -0.5128  0.4595 -1.0602
  283PRO     HA 4351   7.336   5.275   3.601 -0.1708  0.3547  1.5938
  283PRO    HB2 4352   7.375   5.474   3.712  1.0389 -0.2131 -0.9812
  283PRO    HB3 4353   7.401   5.488   3.538 -0.4732 -1.5275 -0.5483
  283PRO    HG2 4354   7.156   5.589   3.689  0.3012  0.0724  0.7426
  283PRO    HG3 4355   7.250   5.662   3.549  1.0418 -0.5143  0.9570
  283PRO    HD2 4356   7.011   5.498   3.535  0.4225 -1.5077  2.2452
  283PRO    HD3 4357   7.115   5.535   3.394 -1.3790  0.1318 -1.2124
  284TRP      N 4358   7.139   5.183   3.746  1.0963 -0.0763  0.8123
  284TRP     CA 4359   7.049   5.129   3.851  0.2880  0.1165 -0.7036
  284TRP      C 4360   7.101   5.147   3.994  0.6266 -0.5389  1.4475
  284TRP      O 4361   7.021   5.164   4.089 -0.1201  0.2030 -0.0085
  284TRP     CB 4362   7.000   4.984   3.836  0.2335 -0.2722  0.1895
  284TRP     CG 4363   6.932   4.960   3.706 -0.1998  0.2212 -0.4953
  284TRP    CD1 4364   6.994   4.905   3.601 -0.0072 -0.1607  0.0142
  284TRP    CD2 4365   6.794   4.979   3.670 -0.5154  0.1119  0.3347
  284TRP    NE1 4366   6.905   4.896   3.497  0.4362 -0.3288 -0.3635
  284TRP    CE2 4367   6.774   4.934   3.532 -1.0085  0.4840 -0.5046
  284TRP    CE3 4368   6.670   5.021   3.734 -1.9484 -0.1080 -0.0932
  284TRP    CZ2 4369   6.651   4.923   3.475  0.3368 -1.3126  0.1682
  284TRP    CZ3 4370   6.550   5.023   3.669 -0.7061 -0.1257 -0.0931
  284TRP    CH2 4371   6.539   4.975   3.544  0.4351  0.8134  0.9774
  284TRP      H 4372   7.155   5.131   3.660  0.1744 -0.0245  0.5800
  284TRP     HA 4373   6.961   5.193   3.859  1.2749  1.5990 -0.8543
  284TRP    HB2 4374   7.085   4.922   3.863  0.3754 -0.0411  0.2789
  284TRP    HB3 4375   6.921   4.971   3.910  0.8310  1.5637  1.2847
  284TRP    HD1 4376   7.097   4.874   3.596  0.1643  0.3535  0.2621
  284TRP    HE1 4377   6.934   4.850   3.412  1.4458 -0.5581  0.0785
  284TRP    HE3 4378   6.678   5.054   3.836  1.1883 -0.5019 -0.0115
  284TRP    HZ2 4379   6.628   4.874   3.382  0.2726  0.5640 -0.9148
  284TRP    HZ3 4380   6.459   5.049   3.721 -0.5580 -1.2408  0.7838
  284TRP    HH2 4381   6.439   4.962   3.505  0.8510 -1.4389  0.3617
  285ASN      N 4382   7.233   5.148   4.006 -0.4250 -0.8510 -0.1070
  285ASN     CA 4383   7.294   5.129   4.144  0.4343  0.0238  0.5612
  285ASN      C 4384   7.269   5.251   4.232 -0.0462 -0.8031 -0.3347
  285ASN      O 4385   7.266   5.234   4.351 -0.1343  0.1500 -0.1375
  285ASN     CB 4386   7.444   5.107   4.129 -0.1594 -1.3360 -0.2003
  285ASN     CG 4387   7.517   5.229   4.073  0.2607  0.4238  0.3626
  285ASN    OD1 4388   7.576   5.302   4.147 -0.3757 -0.2041 -0.4113
  285ASN    ND2 4389   7.543   5.229   3.942 -0.0006 -0.1780  0.2829
  285ASN      H 4390   7.294   5.141   3.926  0.0494 -1.2851  0.2825
  285ASN     HA 4391   7.251   5.042   4.193 -0.4521 -0.2685 -0.6284
  285ASN    HB2 4392   7.495   5.091   4.224 -0.1740  0.9908  0.3165
  285ASN    HB3 4393   7.468   5.022   4.064  0.8631 -0.2505 -1.3486
  285ASN   HD21 4394   7.604   5.301   3.906 -1.5148  1.0587 -0.0198
  285ASN   HD22 4395   7.508   5.156   3.882 -0.4061 -0.6715  1.0881
  286ILE      N 4396   7.254   5.370   4.173  0.6832 -0.5862  0.4100
  286ILE     CA 4397   7.224   5.492   4.255 -0.0676  1.7817  0.0866
  286ILE      C 4398   7.087   5.491   4.324 -0.1661 -0.6240  0.0354
  286ILE      O 4399   7.080   5.558   4.426  0.3099  0.0887 -0.0284
  286ILE     CB 4400   7.250   5.623   4.180  0.3841  0.0133  0.2212
  286ILE    CG1 4401   7.148   5.662   4.063 -1.0378  0.5840 -0.3557
  286ILE    CG2 4402   7.400   5.630   4.135  0.0655 -0.4456  0.2340
  286ILE    CD1 4403   7.184   5.797   3.999  0.1736 -0.1270  1.2010
  286ILE      H 4404   7.262   5.373   4.072  0.1848 -0.4210  0.3689
  286ILE     HA 4405   7.295   5.479   4.336  0.1380 -1.0810 -0.3456
  286ILE     HB 4406   7.239   5.702   4.254 -0.2627 -0.2314  0.3985
  286ILE   HG12 4407   7.149   5.590   3.981 -3.5391  0.0779 -0.1139
  286ILE   HG13 4408   7.049   5.674   4.108 -0.1262  1.4381  1.6800
  286ILE   HG21 4409   7.427   5.728   4.096  0.0932 -0.8155 -0.7331
  286ILE   HG22 4410   7.453   5.607   4.228 -0.2698  0.9179  0.8144
  286ILE   HG23 4411   7.430   5.553   4.064 -0.6001 -0.7850  0.3060
  286ILE   HD11 4412   7.158   5.882   4.063 -1.1592  1.1425 -0.8147
  286ILE   HD12 4413   7.288   5.820   3.977 -0.1788  1.4038  0.8812
  286ILE   HD13 4414   7.126   5.797   3.907  1.3163  1.0780  0.4230
  287PHE      N 4415   6.987   5.426   4.272  1.0887  0.5168 -0.1106
  287PHE     CA 4416   6.858   5.421   4.334 -0.3014  0.4111  0.5958
  287PHE      C 4417   6.854   5.309   4.441  0.0697 -0.3897 -0.5562
  287PHE      O 4418   6.914   5.204   4.429  0.6403  0.4653  0.1311
  287PHE     CB 4419   6.756   5.398   4.224 -0.3800  0.5251 -0.1646
  287PHE     CG 4420   6.731   5.518   4.136 -0.2390  0.7863  0.1225
  287PHE    CD1 4421   6.637   5.615   4.176  0.1303  0.5059  0.1631
  287PHE    CD2 4422   6.818   5.535   4.034  0.6928 -1.2844  0.4949
  287PHE    CE1 4423   6.628   5.729   4.104 -0.6799 -0.4626  0.9518
  287PHE    CE2 4424   6.817   5.658   3.965 -0.4084  0.0232 -1.0248
  287PHE     CZ 4425   6.711   5.749   3.992  0.0800  0.6801 -0.1128
  287PHE      H 4426   6.993   5.380   4.182  0.5645  0.2364 -0.0068
  287PHE     HA 4427   6.835   5.517   4.380  0.2186  0.7782  0.1124
  287PHE    HB2 4428   6.783   5.305   4.173  0.4115 -0.5307  1.9451
  287PHE    HB3 4429   6.667   5.380   4.284 -0.0174 -0.6537  0.0684
  287PHE    HD1 4430   6.577   5.596   4.264 -1.0484  0.7045 -0.5531
  287PHE    HD2 4431   6.899   5.469   4.006 -0.0788 -1.6699 -1.0238
  287PHE    HE1 4432   6.559   5.808   4.131 -0.0410  0.6325 -0.3583
  287PHE    HE2 4433   6.890   5.681   3.889  0.4857  0.0746 -0.1936
  287PHE     HZ 4434   6.707   5.845   3.941  0.0645  1.4848  1.3051
  288PRO      N 4435   6.788   5.341   4.558  0.0375 -0.5666 -0.0745
  288PRO     CA 4436   6.776   5.250   4.673 -0.2970  0.0956  0.5265
  288PRO      C 4437   6.682   5.129   4.648 -0.0199 -0.0350 -0.9406
  288PRO      O 4438   6.592   5.145   4.569 -0.2370 -0.0516  0.0886
  288PRO     CB 4439   6.732   5.340   4.787  1.4370 -0.2598 -0.3355
  288PRO     CG 4440   6.652   5.449   4.721  1.3317 -0.2878  0.5446
  288PRO     CD 4441   6.725   5.469   4.593  0.1070 -0.3640  0.8720
  288PRO     HA 4442   6.877   5.220   4.700 -0.1536  1.1285  1.2224
  288PRO    HB2 4443   6.682   5.295   4.873  1.0297  1.7135  0.5690
  288PRO    HB3 4444   6.816   5.391   4.834  0.0850  0.4838  1.5115
  288PRO    HG2 4445   6.553   5.404   4.708  0.8866  0.9641 -0.9439
  288PRO    HG3 4446   6.652   5.537   4.785  1.8430 -0.5758  0.9553
  288PRO    HD2 4447   6.812   5.532   4.610 -0.0147 -0.2587  1.1263
  288PRO    HD3 4448   6.658   5.500   4.513 -0.7428 -0.6701  1.4367
  289VAL      N 4449   6.697   5.031   4.731  0.6460 -0.0922  0.3518
  289VAL     CA 4450   6.596   4.925   4.756 -0.6470 -0.9543  0.8442
  289VAL      C 4451   6.495   4.962   4.863 -0.8418 -0.5120  0.1395
  289VAL      O 4452   6.515   5.048   4.950 -0.0264 -0.1904  0.6566
  289VAL     CB 4453   6.663   4.785   4.792 -0.2053 -0.4171  0.1028
  289VAL    CG1 4454   6.753   4.735   4.678 -0.0315  0.7220  0.5944
  289VAL    CG2 4455   6.732   4.786   4.926 -0.2724 -0.6457  0.4032
  289VAL      H 4456   6.775   5.032   4.795  0.5653 -1.0810  0.5068
  289VAL     HA 4457   6.544   4.894   4.666  0.2132  0.6312 -0.2785
  289VAL     HB 4458   6.587   4.708   4.801 -1.2284  0.2702 -1.6930
  289VAL   HG11 4459   6.797   4.635   4.690  0.0011  0.7236  0.4943
  289VAL   HG12 4460   6.708   4.766   4.583  0.4675  0.8899  0.4034
  289VAL   HG13 4461   6.842   4.798   4.676  0.3825  0.1505 -0.0327
  289VAL   HG21 4462   6.818   4.853   4.924  0.3882 -1.4641 -0.2477
  289VAL   HG22 4463   6.669   4.812   5.011 -0.9587 -0.8364 -0.0305
  289VAL   HG23 4464   6.775   4.686   4.937 -0.4653 -0.7354  0.3431
  290ILE      N 4465   6.374   4.913   4.851  0.4781  0.3019 -0.1763
  290ILE     CA 4466   6.255   4.957   4.940 -0.3165 -0.9082  1.4887
  290ILE      C 4467   6.205   4.835   5.015  0.1505 -0.1491 -0.1430
  290ILE      O 4468   6.155   4.741   4.952  0.0699 -0.0731  0.2288
  290ILE     CB 4469   6.144   5.025   4.854 -0.5300  1.2685 -0.3898
  290ILE    CG1 4470   6.199   5.146   4.785  0.4763  0.0551 -0.6723
  290ILE    CG2 4471   6.025   5.056   4.949 -0.4369 -1.1494  0.4647
  290ILE    CD1 4472   6.103   5.246   4.722 -0.5550 -0.2430  0.5697
  290ILE      H 4473   6.369   4.825   4.800  0.0967  0.8021 -1.0454
  290ILE     HA 4474   6.286   5.037   5.007  0.5593  0.2356 -0.1479
  290ILE     HB 4475   6.108   4.953   4.781 -1.4739  1.2841  0.0250
  290ILE   HG12 4476   6.260   5.202   4.856  0.1057  0.3192 -0.5544
  290ILE   HG13 4477   6.260   5.112   4.701  0.2269 -1.1892 -0.3909
  290ILE   HG21 4478   5.952   5.120   4.900 -0.3050 -0.2329  1.3979
  290ILE   HG22 4479   5.971   4.965   4.978 -0.8523 -0.9831  0.2263
  290ILE   HG23 4480   6.063   5.114   5.033 -0.0477 -0.1648 -0.3516
  290ILE   HD11 4481   6.165   5.310   4.660 -0.4225 -0.0569  0.8912
  290ILE   HD12 4482   6.035   5.198   4.651  0.8600  0.2464 -1.2628
  290ILE   HD13 4483   6.045   5.289   4.804 -0.6251 -0.7425  0.7863
  291SER      N 4484   6.223   4.843   5.150  1.0394  0.1853 -0.2135
  291SER     CA 4485   6.173   4.737   5.245  0.6039 -0.4517  0.1579
  291SER      C 4486   6.040   4.777   5.302  1.0580  0.2535 -1.3925
  291SER      O 4487   6.026   4.879   5.373  0.0765 -0.0568 -0.1857
  291SER     CB 4488   6.280   4.692   5.346  0.3516 -0.5409  0.1788
  291SER     OG 4489   6.393   4.660   5.265  0.2790 -0.4164  0.0119
  291SER      H 4490   6.268   4.921   5.196 -1.4914  1.0150  1.2718
  291SER     HA 4491   6.155   4.645   5.189  0.3067 -0.4674  0.2742
  291SER    HB2 4492   6.300   4.772   5.418 -1.3952  0.0594  0.1043
  291SER    HB3 4493   6.250   4.595   5.385 -2.8509 -0.1551 -0.7339
  291SER     HG 4494   6.373   4.577   5.222  0.2679 -0.1792 -0.4516
  292LEU      N 4495   5.938   4.687   5.292  0.3995 -0.4779 -0.0845
  292LEU     CA 4496   5.816   4.686   5.369 -0.5780  0.0707 -0.8859
  292LEU      C 4497   5.830   4.576   5.479  0.0401  0.9488  0.3640
  292LEU      O 4498   5.857   4.462   5.445 -0.4814  0.1837  0.4068
  292LEU     CB 4499   5.694   4.667   5.287  1.2845 -0.1062  1.0122
  292LEU     CG 4500   5.670   4.763   5.168  1.3294  0.2051  0.4573
  292LEU    CD1 4501   5.533   4.726   5.103 -0.1487  0.2926 -0.5260
  292LEU    CD2 4502   5.652   4.912   5.205 -0.1353 -0.1848 -0.0121
  292LEU      H 4503   5.959   4.600   5.245  0.4857 -0.1988 -0.5776
  292LEU     HA 4504   5.824   4.777   5.429  1.1831 -0.2954 -0.4747
  292LEU    HB2 4505   5.691   4.563   5.253 -0.6676 -0.2981  1.5147
  292LEU    HB3 4506   5.601   4.672   5.343  0.5470  0.9215 -0.2150
  292LEU     HG 4507   5.736   4.747   5.083 -1.1904  1.1635 -1.9600
  292LEU   HD11 4508   5.457   4.757   5.175  0.0197  0.3442 -0.3677
  292LEU   HD12 4509   5.508   4.780   5.012 -0.5485  0.2145 -0.4663
  292LEU   HD13 4510   5.540   4.622   5.070 -0.3372  0.4498 -1.0671
  292LEU   HD21 4511   5.749   4.962   5.204 -0.5508  0.6592  0.1771
  292LEU   HD22 4512   5.598   4.966   5.127  0.6317 -0.0109 -0.4473
  292LEU   HD23 4513   5.599   4.923   5.300  0.2861 -2.6948  0.6630
  293TYR      N 4514   5.816   4.605   5.607  0.9612  0.5189  0.0049
  293TYR     CA 4515   5.802   4.511   5.716 -0.0588 -0.1369 -1.0618
  293TYR      C 4516   5.651   4.488   5.748 -0.3112 -0.2287  0.3837
  293TYR      O 4517   5.573   4.582   5.747  0.0627 -1.2098  0.3655
  293TYR     CB 4518   5.872   4.564   5.845 -1.2093  0.5183  0.3382
  293TYR     CG 4519   6.026   4.565   5.844  0.2789 -0.2292  0.2438
  293TYR    CD1 4520   6.089   4.666   5.760  0.6990 -0.0954 -1.1060
  293TYR    CD2 4521   6.091   4.472   5.929  0.3419 -0.4122  0.3317
  293TYR    CE1 4522   6.228   4.663   5.764 -0.0521  0.2283 -0.0252
  293TYR    CE2 4523   6.229   4.495   5.942 -0.2447 -0.0726  0.1840
  293TYR     CZ 4524   6.298   4.588   5.861 -0.3046 -0.6152  0.5766
  293TYR     OH 4525   6.435   4.577   5.861  0.1557 -0.2365  0.3931
  293TYR      H 4526   5.809   4.705   5.622  0.8934  0.4769  0.2617
  293TYR     HA 4527   5.853   4.416   5.696 -1.5628 -1.4647  0.6483
  293TYR    HB2 4528   5.825   4.661   5.861 -0.9678  0.7795 -0.4522
  293TYR    HB3 4529   5.845   4.499   5.928  0.8770 -0.7572  0.1737
  293TYR    HD1 4530   6.036   4.724   5.686 -0.9871 -0.1872 -0.0874
  293TYR    HD2 4531   6.034   4.403   5.989 -0.8358 -0.8868 -1.1944
  293TYR    HE1 4532   6.283   4.733   5.703  0.1702  0.0439 -0.0371
  293TYR    HE2 4533   6.281   4.430   6.011 -0.5789 -0.5476 -0.0019
  293TYR     HH 4534   6.483   4.652   5.826 -0.0232 -0.0467  0.5453
  294LEU      N 4535   5.610   4.362   5.774  0.1153 -0.0427  0.1800
  294LEU     CA 4536   5.466   4.319   5.787 -0.5886 -0.4835 -0.7001
  294LEU      C 4537   5.445   4.237   5.922 -0.3993 -0.6276  0.7789
  294LEU      O 4538   5.542   4.169   5.961  0.2181  0.1807  0.0842
  294LEU     CB 4539   5.427   4.230   5.665 -0.0652  0.2294 -0.0484
  294LEU     CG 4540   5.427   4.297   5.530 -0.9327  0.5176  1.1399
  294LEU    CD1 4541   5.394   4.194   5.416 -0.4055  0.2148 -0.3695
  294LEU    CD2 4542   5.332   4.410   5.517  1.1041  0.4769 -0.0880
  294LEU      H 4543   5.676   4.288   5.789 -0.2280 -0.2433  0.7795
  294LEU     HA 4544   5.407   4.410   5.792  0.4535  0.3249 -1.7485
  294LEU    HB2 4545   5.483   4.137   5.665  0.7610  0.7115 -0.2362
  294LEU    HB3 4546   5.322   4.202   5.675 -0.0888  0.1171 -0.5448
  294LEU     HG 4547   5.523   4.346   5.510 -1.4407  0.5896 -1.9783
  294LEU   HD11 4548   5.308   4.128   5.428 -0.2576 -0.0120 -0.5258
  294LEU   HD12 4549   5.389   4.252   5.324 -0.3558  1.2398  0.2458
  294LEU   HD13 4550   5.484   4.133   5.402 -0.4052  0.5200 -2.0041
  294LEU   HD21 4551   5.229   4.376   5.517  0.9721  0.8207  0.6708
  294LEU   HD22 4552   5.331   4.482   5.600 -0.4498  0.1875  0.2066
  294LEU   HD23 4553   5.348   4.461   5.422  1.5693 -0.6942 -0.6672
  295MET      N 4554   5.322   4.234   5.964 -0.0978 -0.1471 -0.8122
  295MET     CA 4555   5.277   4.155   6.082 -0.7826  0.4720  0.2272
  295MET      C 4556   5.288   4.005   6.051 -0.0277  1.1417 -0.3094
  295MET      O 4557   5.255   3.955   5.948  0.2512 -0.1267  0.1566
  295MET     CB 4558   5.139   4.194   6.118  0.0982 -0.5830 -0.0604
  295MET     CG 4559   5.078   4.119   6.232  0.5063  0.1460  0.4285
  295MET     SD 4560   4.921   4.160   6.297 -0.0625 -0.0533 -0.0061
  295MET     CE 4561   4.814   4.145   6.151 -0.2202  0.3444 -0.4782
  295MET      H 4562   5.260   4.303   5.924  0.0972 -0.2803 -1.3710
  295MET     HA 4563   5.353   4.164   6.160 -0.3539 -0.4335 -0.0504
  295MET    HB2 4564   5.152   4.298   6.151  1.3209 -0.5419 -0.5930
  295MET    HB3 4565   5.077   4.181   6.029  2.3315 -2.3733 -1.5776
  295MET    HG2 4566   5.065   4.016   6.198  1.1344  0.1591  0.1078
  295MET    HG3 4567   5.144   4.108   6.319  0.3287 -0.5323  0.4895
  295MET    HE1 4568   4.813   4.247   6.111 -1.4380  0.2112 -0.8811
  295MET    HE2 4569   4.852   4.071   6.081  0.9717  0.6451 -0.1950
  295MET    HE3 4570   4.708   4.122   6.167 -0.2276 -0.5430 -1.5165
  296GLY      N 4571   5.345   3.924   6.146 -0.1448 -0.5544  0.8487
  296GLY     CA 4572   5.357   3.780   6.133  0.5262 -0.5102  0.3055
  296GLY      C 4573   5.240   3.707   6.205 -0.0240 -0.0387  1.0185
  296GLY      O 4574   5.147   3.773   6.251  0.1829 -0.3400 -0.3964
  296GLY      H 4575   5.378   3.959   6.235  1.0567 -0.6571  0.4737
  296GLY    HA2 4576   5.359   3.759   6.026 -0.0395  0.4998  0.0697
  296GLY    HA3 4577   5.451   3.750   6.179  0.5830 -0.9459 -0.0772
  297GLU      N 4578   5.242   3.579   6.190  0.8436  0.4463  0.6115
  297GLU     CA 4579   5.145   3.494   6.265  0.5055  0.5034  0.6185
  297GLU      C 4580   5.190   3.445   6.408 -0.9811  0.7465  0.5193
  297GLU      O 4581   5.102   3.426   6.494 -0.4656  0.3496  0.3126
  297GLU     CB 4582   5.102   3.368   6.176 -0.5826 -0.6693  0.2539
  297GLU     CG 4583   5.067   3.386   6.028  0.5643  0.9271  0.1362
  297GLU     CD 4584   4.978   3.258   5.978 -0.1724 -0.7414 -0.3157
  297GLU    OE1 4585   4.860   3.251   6.015  0.2383 -0.0854 -0.0964
  297GLU    OE2 4586   5.040   3.170   5.918  0.0174 -0.3200 -0.0469
  297GLU      H 4587   5.312   3.538   6.131 -0.6896  0.3825 -1.3668
  297GLU     HA 4588   5.050   3.546   6.278  0.0266  0.4519 -1.7887
  297GLU    HB2 4589   5.186   3.299   6.187  0.2741  0.4468  1.1392
  297GLU    HB3 4590   5.012   3.325   6.222 -1.2903 -0.8109 -1.1530
  297GLU    HG2 4591   5.003   3.472   6.008 -0.3461  0.0126 -1.3070
  297GLU    HG3 4592   5.160   3.385   5.971  0.8759 -0.5824  0.5880
  298VAL      N 4593   5.322   3.432   6.433 -0.2661  0.4025  0.5712
  298VAL     CA 4594   5.375   3.398   6.566  0.4803 -1.0663 -0.5828
  298VAL      C 4595   5.380   3.538   6.643 -0.2967  0.0079  0.4687
  298VAL      O 4596   5.427   3.638   6.590 -0.3401  0.5245  0.1566
  298VAL     CB 4597   5.515   3.335   6.557  0.3846 -0.7453  0.2271
  298VAL    CG1 4598   5.574   3.294   6.689 -0.5498 -0.3904 -1.4675
  298VAL    CG2 4599   5.512   3.224   6.454 -0.0309  0.4755  0.0158
  298VAL      H 4600   5.379   3.457   6.353 -2.1450 -0.5605 -1.2786
  298VAL     HA 4601   5.302   3.331   6.612 -0.4841  0.7205  0.7075
  298VAL     HB 4602   5.579   3.413   6.515 -0.9705  0.4792  0.2799
  298VAL   HG11 4603   5.513   3.232   6.756  1.6575 -0.1256  1.1202
  298VAL   HG12 4604   5.664   3.235   6.673  0.5881  0.8211 -0.0321
  298VAL   HG13 4605   5.606   3.377   6.751 -0.0957 -1.8346  0.4245
  298VAL   HG21 4606   5.528   3.256   6.351  0.1139  1.6716  0.3839
  298VAL   HG22 4607   5.607   3.175   6.474  0.6667  2.0994  1.0350
  298VAL   HG23 4608   5.423   3.165   6.477 -0.6036  1.1448 -0.4114
  299THR      N 4609   5.336   3.535   6.768 -0.0061 -0.4632 -0.0143
  299THR     CA 4610   5.323   3.661   6.860  0.1715 -0.0281  0.3844
  299THR      C 4611   5.457   3.733   6.866 -0.5289 -0.1139 -0.0640
  299THR      O 4612   5.559   3.674   6.898 -0.7200  0.6395  0.0224
  299THR     CB 4613   5.289   3.621   7.005  0.1583 -0.3263 -0.0284
  299THR    OG1 4614   5.164   3.557   7.030  0.7158  0.2361  0.3888
  299THR    CG2 4615   5.283   3.739   7.096 -0.0803  0.3294  0.0960
  299THR      H 4616   5.281   3.454   6.795 -0.4200  0.1181  1.0350
  299THR     HA 4617   5.247   3.720   6.808  1.0467  1.4624  0.6856
  299THR     HB 4618   5.362   3.553   7.049 -1.9641 -1.3029  2.4910
  299THR    HG1 4619   5.163   3.469   6.991 -0.9401  0.3019  0.1132
  299THR   HG21 4620   5.243   3.822   7.037 -0.6415  0.1832  0.2579
  299THR   HG22 4621   5.214   3.719   7.177 -0.1023  0.3718  0.0875
  299THR   HG23 4622   5.382   3.759   7.137 -0.4944  0.7725  0.9376
  300ASN      N 4623   5.449   3.865   6.827 -0.5678  0.2790 -0.5520
  300ASN     CA 4624   5.556   3.965   6.820  0.3494  0.8157  0.7721
  300ASN      C 4625   5.658   3.936   6.705 -0.4308 -0.3910 -0.6012
  300ASN      O 4626   5.737   4.031   6.692 -0.2027  0.4615  0.1037
  300ASN     CB 4627   5.612   4.001   6.955 -0.8944 -0.0325 -0.1959
  300ASN     CG 4628   5.524   4.069   7.052  0.0702  0.5584  0.1848
  300ASN    OD1 4629   5.408   4.093   7.032 -0.3734 -0.0600 -0.2556
  300ASN    ND2 4630   5.574   4.088   7.170  0.0527  0.1438 -0.4886
  300ASN      H 4631   5.353   3.889   6.810 -1.0924 -0.8577  0.4807
  300ASN     HA 4632   5.504   4.052   6.780 -1.2258 -0.8913 -1.3639
  300ASN    HB2 4633   5.659   3.912   6.998  1.2053  0.7171 -0.6994
  300ASN    HB3 4634   5.693   4.074   6.961 -1.2023  0.2869  2.0875
  300ASN   HD21 4635   5.520   4.139   7.239  0.1756 -1.5379  1.0099
  300ASN   HD22 4636   5.671   4.071   7.189  0.0440  0.9377  0.4637
  301GLN      N 4637   5.668   3.827   6.633  0.1986  0.4582  0.0365
  301GLN     CA 4638   5.756   3.805   6.513  0.5907 -0.3177 -0.2847
  301GLN      C 4639   5.704   3.864   6.384  0.3965  0.7249 -0.2358
  301GLN      O 4640   5.620   3.806   6.313  0.1655 -0.1202 -0.1771
  301GLN     CB 4641   5.783   3.661   6.496  0.4365  1.0260 -0.0640
  301GLN     CG 4642   5.840   3.576   6.620  0.5247 -0.0002 -0.0146
  301GLN     CD 4643   5.874   3.433   6.586  0.2364  0.1896 -0.0289
  301GLN    OE1 4644   5.864   3.393   6.468 -0.3992 -0.3950 -0.0690
  301GLN    NE2 4645   5.919   3.343   6.679  0.7301 -0.8053  0.4875
  301GLN      H 4646   5.607   3.754   6.666  0.7499  0.3724  0.9166
  301GLN     HA 4647   5.850   3.852   6.540 -0.3187  1.3578  0.2503
  301GLN    HB2 4648   5.689   3.615   6.464  0.9412 -0.2338  0.1226
  301GLN    HB3 4649   5.856   3.643   6.417  0.6597 -0.4104  0.3986
  301GLN    HG2 4650   5.926   3.627   6.663  0.4767  0.1306 -0.0719
  301GLN    HG3 4651   5.761   3.575   6.696  0.4474 -0.5339 -0.0930
  301GLN   HE21 4652   5.918   3.245   6.655  0.2466 -0.6866 -0.0114
  301GLN   HE22 4653   5.914   3.369   6.777 -0.3081  0.5939  0.1246
  302SER      N 4654   5.756   3.974   6.339 -0.3851 -0.7344  1.2030
  302SER     CA 4655   5.738   4.026   6.205  0.4375 -0.1230  0.7449
  302SER      C 4656   5.841   3.976   6.114 -0.2785 -0.4711  1.1304
  302SER      O 4657   5.939   3.919   6.152 -0.3451  0.0642 -0.2570
  302SER     CB 4658   5.740   4.176   6.204  0.9451 -0.1664 -0.1509
  302SER     OG 4659   5.854   4.222   6.271  0.0135 -0.6290 -0.3941
  302SER      H 4660   5.834   4.012   6.391  0.1234  0.3047 -0.1920
  302SER     HA 4661   5.641   4.001   6.160  0.7546 -0.4579  0.2230
  302SER    HB2 4662   5.729   4.208   6.101 -1.9935 -0.3469 -0.0532
  302SER    HB3 4663   5.658   4.221   6.259  0.3076 -0.6341 -0.6878
  302SER     HG 4664   5.861   4.179   6.357  0.8558  0.1292 -0.0449
  303PHE      N 4665   5.833   4.013   5.980  0.6385 -0.0153 -0.6819
  303PHE     CA 4666   5.923   3.985   5.873 -0.4431 -0.5129  0.5783
  303PHE      C 4667   5.931   4.106   5.775  0.0183  0.1949 -0.4066
  303PHE      O 4668   5.869   4.212   5.807  0.0191  0.4525  0.2565
  303PHE     CB 4669   5.882   3.856   5.807  0.1027 -0.5461  0.0361
  303PHE     CG 4670   5.757   3.859   5.716 -0.3828  0.1166  0.4970
  303PHE    CD1 4671   5.636   3.851   5.775  0.7193 -0.1287 -0.0525
  303PHE    CD2 4672   5.764   3.860   5.577 -1.1039 -0.2379  0.2805
  303PHE    CE1 4673   5.515   3.839   5.696 -0.6367 -0.1050 -0.7713
  303PHE    CE2 4674   5.654   3.870   5.495  0.7944  0.5089 -0.7565
  303PHE     CZ 4675   5.522   3.854   5.557 -0.1173  0.1463  0.3612
  303PHE      H 4676   5.756   4.076   5.961 -0.1332 -1.0187 -1.0538
  303PHE     HA 4677   6.027   3.975   5.904  0.1830 -0.7554 -1.3320
  303PHE    HB2 4678   5.969   3.830   5.746  0.3493  0.3685 -0.0421
  303PHE    HB3 4679   5.865   3.791   5.892 -0.8287 -0.2204  0.1129
  303PHE    HD1 4680   5.621   3.854   5.882 -1.9453 -0.0870 -0.2897
  303PHE    HD2 4681   5.863   3.863   5.534 -0.4538 -0.6891  1.6475
  303PHE    HE1 4682   5.421   3.830   5.749  0.0042 -0.6315  0.3399
  303PHE    HE2 4683   5.658   3.871   5.387  0.3360 -0.3635 -0.8003
  303PHE     HZ 4684   5.437   3.870   5.493  0.1960 -0.8809 -0.3620
  304ARG      N 4685   5.989   4.085   5.660 -0.2261  0.2981  0.9038
  304ARG     CA 4686   5.988   4.188   5.561 -0.3021  0.3387  0.7482
  304ARG      C 4687   5.991   4.128   5.421  0.4976  0.2633  0.1713
  304ARG      O 4688   6.031   4.012   5.396  0.1404  0.1334  0.7793
  304ARG     CB 4689   6.107   4.285   5.574  0.1864 -1.0577 -0.0455
  304ARG     CG 4690   6.246   4.235   5.555  0.8925  1.0973 -0.6574
  304ARG     CD 4691   6.345   4.343   5.592  0.1944  0.8220  0.0392
  304ARG     NE 4692   6.481   4.297   5.573  0.3740  0.4513  0.1829
  304ARG     CZ 4693   6.583   4.295   5.657  0.3858  1.3885  0.0837
  304ARG    NH1 4694   6.584   4.356   5.770 -0.2583  0.6017  0.0912
  304ARG    NH2 4695   6.683   4.218   5.634  0.2710  0.3873  0.6169
  304ARG      H 4696   6.041   3.999   5.655  0.7672  0.8264  1.5885
  304ARG     HA 4697   5.892   4.241   5.557  0.0052  0.9266 -1.4408
  304ARG    HB2 4698   6.088   4.353   5.491 -0.9069 -0.3505  0.7295
  304ARG    HB3 4699   6.104   4.344   5.666  0.6940  0.0262 -0.6846
  304ARG    HG2 4700   6.268   4.153   5.623 -0.0839  0.7876 -0.6850
  304ARG    HG3 4701   6.257   4.199   5.453 -1.2830  0.6021 -0.8195
  304ARG    HD2 4702   6.327   4.413   5.511 -0.1605  0.2541 -0.3925
  304ARG    HD3 4703   6.339   4.382   5.694  0.6188  1.7794 -0.2826
  304ARG     HE 4704   6.505   4.262   5.482  0.4145  0.8348  0.0456
  304ARG   HH11 4705   6.667   4.340   5.826  1.0286  0.2335 -1.7630
  304ARG   HH12 4706   6.516   4.424   5.803 -0.3969 -0.4663  2.4540
  304ARG   HH21 4707   6.754   4.204   5.704 -0.0332 -0.3677  0.8018
  304ARG   HH22 4708   6.690   4.161   5.551 -1.5473  0.1931  0.5193
  305ILE      N 4709   5.962   4.221   5.327 -0.1512  0.2585 -1.0302
  305ILE     CA 4710   5.967   4.217   5.186 -0.4737  0.8587  0.3437
  305ILE      C 4711   6.037   4.334   5.121 -0.3280  0.3350  0.3767
  305ILE      O 4712   6.021   4.445   5.165 -0.4004 -0.3630 -0.7846
  305ILE     CB 4713   5.837   4.185   5.121  0.7340  0.3820 -0.4339
  305ILE    CG1 4714   5.735   4.299   5.120 -0.1842 -1.3986 -0.1276
  305ILE    CG2 4715   5.766   4.060   5.185 -0.8011 -0.2003  0.2947
  305ILE    CD1 4716   5.591   4.282   5.058 -0.3293  0.0124 -0.0600
  305ILE      H 4717   5.933   4.308   5.370  0.1705 -0.1834  0.1703
  305ILE     HA 4718   6.022   4.126   5.162 -1.2014  0.4360  0.2480
  305ILE     HB 4719   5.849   4.153   5.018 -0.3785  0.2656 -0.5488
  305ILE   HG12 4720   5.711   4.328   5.222 -0.5670  1.0918 -0.7791
  305ILE   HG13 4721   5.775   4.387   5.069 -0.3527 -1.7164 -0.8309
  305ILE   HG21 4722   5.722   4.086   5.282  0.0353 -0.0183  0.6462
  305ILE   HG22 4723   5.693   4.026   5.112 -0.0026 -0.5779 -0.3666
  305ILE   HG23 4724   5.839   3.980   5.198 -0.2163  0.5053  1.9921
  305ILE   HD11 4725   5.599   4.251   4.954  0.7209 -0.7763  0.2296
  305ILE   HD12 4726   5.546   4.195   5.104  2.4812 -1.3683  0.5183
  305ILE   HD13 4727   5.529   4.371   5.067  0.8510  0.9300 -0.4037
  306THR      N 4728   6.113   4.310   5.016 -0.2457 -0.1290 -0.5315
  306THR     CA 4729   6.206   4.409   4.965 -0.0580 -0.1423 -0.1518
  306THR      C 4730   6.220   4.404   4.812 -0.0201 -0.1240  0.5383
  306THR      O 4731   6.272   4.304   4.760  0.1435  0.0747  0.7414
  306THR     CB 4732   6.345   4.408   5.030  0.0618  0.2077  0.1634
  306THR    OG1 4733   6.346   4.431   5.172  0.3553  0.0056  0.0168
  306THR    CG2 4734   6.439   4.514   4.976 -0.3989 -0.3691 -0.4193
  306THR      H 4735   6.123   4.214   4.985  0.1320  0.0925 -1.1343
  306THR     HA 4736   6.167   4.508   4.991  0.2051  0.1630 -0.8932
  306THR     HB 4737   6.380   4.305   5.027 -0.5597 -0.0209  0.3420
  306THR    HG1 4738   6.367   4.356   5.228 -1.0225 -0.3541  0.1315
  306THR   HG21 4739   6.483   4.492   4.879  0.8390 -1.1444  0.2618
  306THR   HG22 4740   6.377   4.603   4.968 -0.7068 -0.4223  0.8296
  306THR   HG23 4741   6.518   4.539   5.047  0.2079 -0.3718 -1.0737
  307ILE      N 4742   6.198   4.517   4.747 -0.8745  0.6376  0.0920
  307ILE     CA 4743   6.204   4.537   4.602  0.0031  0.1846 -0.9352
  307ILE      C 4744   6.318   4.629   4.556 -0.3106 -0.3292 -1.0540
  307ILE      O 4745   6.386   4.691   4.640 -0.2229 -0.0987  0.4947
  307ILE     CB 4746   6.068   4.593   4.544  0.0295  0.0799  0.2403
  307ILE    CG1 4747   6.019   4.730   4.599 -0.1799 -0.1380  0.3128
  307ILE    CG2 4748   5.961   4.483   4.533 -1.0433 -0.1844  0.8094
  307ILE    CD1 4749   5.903   4.803   4.528 -1.2433  0.7137  0.1196
  307ILE      H 4750   6.154   4.598   4.787 -0.7715  0.8304 -0.1783
  307ILE     HA 4751   6.224   4.438   4.561  0.0566 -0.6704  0.9286
  307ILE     HB 4752   6.088   4.617   4.440  0.5755  0.4553  0.4255
  307ILE   HG12 4753   5.986   4.719   4.702  0.3571  1.0554  0.6402
  307ILE   HG13 4754   6.104   4.798   4.602 -0.5587  0.3692 -0.1647
  307ILE   HG21 4755   6.008   4.413   4.464  0.5138  1.1823  0.3618
  307ILE   HG22 4756   5.937   4.449   4.634  0.4505  1.4069  1.8234
  307ILE   HG23 4757   5.877   4.516   4.471  0.4631  0.0479 -1.3461
  307ILE   HD11 4758   5.818   4.735   4.512 -0.9346  0.6137 -1.4030
  307ILE   HD12 4759   5.865   4.885   4.588 -1.1693 -0.3913  1.8187
  307ILE   HD13 4760   5.944   4.838   4.433  0.1410 -0.5402  0.1784
  308LEU      N 4761   6.344   4.624   4.423 -0.1766  0.1348 -0.8113
  308LEU     CA 4762   6.452   4.703   4.357  0.0928  0.6042 -0.2140
  308LEU      C 4763   6.394   4.821   4.285  0.3228 -0.1128 -0.1653
  308LEU      O 4764   6.279   4.832   4.251  0.2265 -0.4218  0.0237
  308LEU     CB 4765   6.528   4.609   4.265 -0.4835  0.7336  0.0029
  308LEU     CG 4766   6.570   4.468   4.320  0.4752 -0.1367  0.6135
  308LEU    CD1 4767   6.667   4.397   4.217 -0.7361  0.3105  0.1095
  308LEU    CD2 4768   6.641   4.494   4.456 -0.8956  0.0732 -0.4281
  308LEU      H 4769   6.294   4.555   4.368 -0.2880 -1.6548  1.2676
  308LEU     HA 4770   6.522   4.728   4.436 -0.4589 -0.3564  0.6364
  308LEU    HB2 4771   6.463   4.590   4.179 -0.0810 -0.2709 -0.1034
  308LEU    HB3 4772   6.619   4.659   4.234 -0.4589  1.2142  0.8110
  308LEU     HG 4773   6.476   4.416   4.336  0.0779  0.7202  1.2386
  308LEU   HD11 4774   6.768   4.437   4.211 -0.0003 -1.3806 -0.0108
  308LEU   HD12 4775   6.679   4.291   4.240  0.3337  0.5417  0.7490
  308LEU   HD13 4776   6.628   4.409   4.116  1.0987 -0.4607 -0.7672
  308LEU   HD21 4777   6.699   4.410   4.493  0.5665  0.8084 -0.8862
  308LEU   HD22 4778   6.709   4.577   4.441  0.2667 -0.4996  1.1655
  308LEU   HD23 4779   6.577   4.530   4.537  0.5955  1.3490  0.2974
  309PRO      N 4780   6.485   4.910   4.251  0.1769  0.5567  0.2464
  309PRO     CA 4781   6.466   5.015   4.157 -0.5516  0.3043 -0.2858
  309PRO      C 4782   6.415   4.963   4.019  0.2581 -0.9144 -0.7816
  309PRO      O 4783   6.338   5.035   3.959  0.3527  0.4871 -0.2295
  309PRO     CB 4784   6.600   5.085   4.137  0.5062  0.7429 -0.2415
  309PRO     CG 4785   6.659   5.058   4.270 -0.5752 -0.2796  0.2795
  309PRO     CD 4786   6.612   4.923   4.314 -0.7243  0.2000  0.0845
  309PRO     HA 4787   6.402   5.096   4.192  0.2197  0.8796 -0.1544
  309PRO    HB2 4788   6.662   5.043   4.059  0.4374 -0.9575  0.5236
  309PRO    HB3 4789   6.584   5.192   4.126 -0.5670  0.9819  2.1633
  309PRO    HG2 4790   6.767   5.047   4.280 -0.7212 -1.3108  1.1197
  309PRO    HG3 4791   6.630   5.133   4.343  0.4022  0.0002  0.4188
  309PRO    HD2 4792   6.598   4.927   4.422 -0.1458 -0.1776  0.1807
  309PRO    HD3 4793   6.680   4.845   4.281 -1.3493 -0.2782 -0.1045
  310GLN      N 4794   6.438   4.839   3.989  0.6612 -0.0192  0.4411
  310GLN     CA 4795   6.388   4.773   3.870  1.3174  0.3450  0.8798
  310GLN      C 4796   6.232   4.738   3.877  0.1194 -0.0698 -0.6348
  310GLN      O 4797   6.176   4.713   3.771  0.1973 -0.4138  0.2457
  310GLN     CB 4798   6.456   4.637   3.843 -1.0265  0.3527  0.3517
  310GLN     CG 4799   6.595   4.656   3.757  0.8722  0.0136 -0.7435
  310GLN     CD 4800   6.706   4.702   3.848 -0.5637  0.2826  0.4405
  310GLN    OE1 4801   6.700   4.763   3.955  0.5473  0.0116 -0.2184
  310GLN    NE2 4802   6.824   4.668   3.806 -0.0524  0.0768  0.1685
  310GLN      H 4803   6.517   4.789   4.028  1.4282  1.1474  0.4714
  310GLN     HA 4804   6.411   4.832   3.781 -0.2127 -1.8339 -1.2309
  310GLN    HB2 4805   6.476   4.592   3.941 -0.0528 -0.1249 -0.0400
  310GLN    HB3 4806   6.397   4.565   3.787  0.4285 -0.3270 -0.4168
  310GLN    HG2 4807   6.612   4.559   3.710 -0.2284  0.0852 -1.3509
  310GLN    HG3 4808   6.576   4.715   3.668  0.2894 -0.4248 -0.9242
  310GLN   HE21 4809   6.906   4.700   3.855  0.2221 -0.7430  0.2654
  310GLN   HE22 4810   6.837   4.617   3.720 -1.5735 -2.3221  1.1474
  311GLN      N 4811   6.162   4.743   3.996  0.3160 -0.0478  0.0580
  311GLN     CA 4812   6.018   4.730   3.997  0.1474 -0.6557  0.7607
  311GLN      C 4813   5.944   4.871   4.011 -0.6507  0.2100  0.3190
  311GLN      O 4814   5.833   4.888   3.961 -0.4580  0.9677 -0.3865
  311GLN     CB 4815   5.982   4.647   4.122  0.1083  0.1399  0.2267
  311GLN     CG 4816   6.002   4.486   4.105 -0.0298 -0.7574 -0.7482
  311GLN     CD 4817   6.138   4.423   4.137 -0.4025 -1.2709 -1.2476
  311GLN    OE1 4818   6.199   4.447   4.245  0.6010  0.6996  0.2998
  311GLN    NE2 4819   6.189   4.333   4.058  0.2750  0.0488 -0.0213
  311GLN      H 4820   6.215   4.738   4.082  0.3270 -0.2764  0.0402
  311GLN     HA 4821   5.975   4.684   3.908 -0.1117  0.2989  0.3586
  311GLN    HB2 4822   6.039   4.684   4.208  0.2095  0.3614  0.0671
  311GLN    HB3 4823   5.877   4.675   4.132 -0.1911  0.0386 -1.8163
  311GLN    HG2 4824   5.931   4.440   4.174  0.9841  0.0063  0.9471
  311GLN    HG3 4825   5.955   4.453   4.013 -0.0232 -0.8975 -0.7018
  311GLN   HE21 4826   6.284   4.309   4.079 -0.1476 -0.9631  0.8882
  311GLN   HE22 4827   6.140   4.305   3.974 -1.2189  0.9634  0.4505
  312TYR      N 4828   6.015   4.968   4.069  0.1299 -0.1720 -0.5910
  312TYR     CA 4829   5.957   5.099   4.101 -0.5970  0.0018  0.5691
  312TYR      C 4830   6.013   5.211   4.016  0.9316  0.1315 -0.0610
  312TYR      O 4831   5.930   5.303   4.002 -0.1715 -0.2476 -0.3805
  312TYR     CB 4832   5.968   5.137   4.246 -0.3053 -0.0053 -0.5810
  312TYR     CG 4833   6.106   5.189   4.303  0.0788  0.0201  1.0520
  312TYR    CD1 4834   6.143   5.325   4.273 -0.0041  0.0331 -0.1633
  312TYR    CD2 4835   6.195   5.112   4.370 -0.2793  0.2556 -0.0017
  312TYR    CE1 4836   6.267   5.371   4.329 -0.0601 -0.6963  0.8471
  312TYR    CE2 4837   6.315   5.160   4.419  0.0159  0.6289  0.2835
  312TYR     CZ 4838   6.352   5.289   4.394 -0.2936 -0.2204 -0.0863
  312TYR     OH 4839   6.474   5.326   4.436 -1.2318 -0.0537 -0.1072
  312TYR      H 4840   6.108   4.942   4.100  0.2982  0.5211 -0.4967
  312TYR     HA 4841   5.854   5.093   4.066  0.0606 -1.5460 -1.4772
  312TYR    HB2 4842   5.894   5.211   4.273 -1.2777 -0.6806 -1.2644
  312TYR    HB3 4843   5.935   5.045   4.295 -0.0077 -0.0289 -0.4170
  312TYR    HD1 4844   6.075   5.381   4.211  0.1083 -0.7847 -1.0918
  312TYR    HD2 4845   6.165   5.010   4.384  0.0673  0.0499 -0.6680
  312TYR    HE1 4846   6.299   5.471   4.307 -1.3282 -0.5572 -0.7361
  312TYR    HE2 4847   6.379   5.090   4.471 -0.8477  0.1929  0.8007
  312TYR     HH 4848   6.512   5.266   4.501 -0.6918  1.4246  1.0440
  313LEU      N 4849   6.125   5.202   3.946 -0.2193 -0.8245 -0.1713
  313LEU     CA 4850   6.132   5.266   3.816 -0.6183 -0.3582 -0.3125
  313LEU      C 4851   6.068   5.172   3.714 -0.1164  0.1521  0.5527
  313LEU      O 4852   6.107   5.055   3.699  0.5036 -0.3126  0.4802
  313LEU     CB 4853   6.282   5.304   3.787 -0.1861  0.0368 -0.0221
  313LEU     CG 4854   6.325   5.423   3.876 -0.4584  0.1839 -1.2318
  313LEU    CD1 4855   6.388   5.386   4.011 -0.4151 -0.0208 -0.0297
  313LEU    CD2 4856   6.406   5.525   3.799 -0.3605  0.3964  0.9963
  313LEU      H 4857   6.192   5.130   3.970  0.5476 -0.2997 -0.6449
  313LEU     HA 4858   6.071   5.354   3.835 -0.4464 -0.5338  1.4187
  313LEU    HB2 4859   6.351   5.220   3.791 -0.4114 -0.2613 -1.2997
  313LEU    HB3 4860   6.286   5.335   3.682  0.0181 -0.3136 -0.1219
  313LEU     HG 4861   6.238   5.486   3.897 -0.6091 -0.1860 -0.6951
  313LEU   HD11 4862   6.365   5.282   4.032 -0.6701  0.2716  1.2655
  313LEU   HD12 4863   6.494   5.403   3.990 -0.6496 -0.1616 -1.6031
  313LEU   HD13 4864   6.349   5.452   4.088  1.3603  0.7940  0.2669
  313LEU   HD21 4865   6.421   5.625   3.841  0.3904  1.0300 -0.6167
  313LEU   HD22 4866   6.506   5.485   3.784 -0.8802 -0.3790 -1.0107
  313LEU   HD23 4867   6.373   5.546   3.698  0.5580  0.2175  0.6418
  314ARG      N 4868   5.960   5.224   3.648  0.3857  0.4473 -0.6562
  314ARG     CA 4869   5.885   5.153   3.543  0.3167 -0.3068  0.0178
  314ARG      C 4870   5.917   5.204   3.403 -0.5404 -0.2026  0.0378
  314ARG      O 4871   5.915   5.325   3.391 -0.1320 -0.3855  0.3264
  314ARG     CB 4872   5.734   5.147   3.574  0.3561 -0.0132 -1.0131
  314ARG     CG 4873   5.719   5.082   3.718 -0.3904 -0.6250  1.2717
  314ARG     CD 4874   5.577   5.056   3.756  0.9909 -0.4829 -1.0008
  314ARG     NE 4875   5.516   4.938   3.693 -0.4196 -0.2212  0.4486
  314ARG     CZ 4876   5.547   4.810   3.709  0.2303 -0.1269 -0.5006
  314ARG    NH1 4877   5.464   4.722   3.666  0.2273  0.3076 -0.2360
  314ARG    NH2 4878   5.641   4.764   3.789 -0.7023 -0.3342 -0.2264
  314ARG      H 4879   5.930   5.314   3.683  0.4199 -0.2469  1.4723
  314ARG     HA 4880   5.906   5.046   3.545  1.0394 -0.2262  2.1989
  314ARG    HB2 4881   5.687   5.245   3.567  0.0926  0.0223  0.5202
  314ARG    HB3 4882   5.676   5.075   3.516  0.3230 -0.7752 -0.0810
  314ARG    HG2 4883   5.778   4.993   3.738  1.5151  0.4916  1.0705
  314ARG    HG3 4884   5.752   5.156   3.791 -0.5268 -0.3748  1.0859
  314ARG    HD2 4885   5.582   5.048   3.865 -0.7341  0.8582 -0.7473
  314ARG    HD3 4886   5.504   5.134   3.735 -0.4676 -0.7980  1.8332
  314ARG     HE 4887   5.446   4.955   3.623  0.6033 -1.2300 -0.9276
  314ARG   HH11 4888   5.496   4.628   3.681  0.0794  0.4137  0.9595
  314ARG   HH12 4889   5.375   4.736   3.621  0.3232 -0.2028 -0.5942
  314ARG   HH21 4890   5.645   4.663   3.786  1.4562 -0.3257 -0.4449
  314ARG   HH22 4891   5.720   4.823   3.812 -1.8182  1.4871 -0.6467
  315PRO      N 4892   5.957   5.116   3.307 -0.0422 -0.1751 -0.2714
  315PRO     CA 4893   5.990   5.174   3.175 -0.0804  0.8212  0.3797
  315PRO      C 4894   5.871   5.201   3.081  0.2826 -0.6967  0.2151
  315PRO      O 4895   5.764   5.141   3.092 -0.2838  0.4541 -0.4671
  315PRO     CB 4896   6.064   5.051   3.116 -0.5739 -0.4292 -0.7115
  315PRO     CG 4897   5.982   4.932   3.156  0.9637  0.2120  0.0983
  315PRO     CD 4898   5.937   4.973   3.306  0.2658  1.0255  1.0134
  315PRO     HA 4899   6.047   5.266   3.187  0.9318  0.5582 -1.5468
  315PRO    HB2 4900   6.057   5.060   3.007 -0.8279 -0.6650 -0.7150
  315PRO    HB3 4901   6.165   5.046   3.158 -0.2273  1.7124 -1.0581
  315PRO    HG2 4902   5.896   4.914   3.091  0.7899 -0.5418  0.5226
  315PRO    HG3 4903   6.041   4.841   3.158 -0.2381 -0.7146 -1.5294
  315PRO    HD2 4904   5.834   4.945   3.328  0.4204 -1.1810 -0.3932
  315PRO    HD3 4905   6.014   4.932   3.372 -0.0195  0.3474  0.9421
  316VAL      N 4906   5.890   5.304   2.999 -0.3241 -0.4144 -0.3551
  316VAL     CA 4907   5.780   5.372   2.922  0.3050  0.9554 -0.6792
  316VAL      C 4908   5.811   5.416   2.778  0.2556 -0.1970  0.5781
  316VAL      O 4909   5.899   5.495   2.760  0.0442  0.4780 -0.0113
  316VAL     CB 4910   5.736   5.486   3.013  1.1046 -1.0449  0.2432
  316VAL    CG1 4911   5.673   5.455   3.148  0.5928  0.6876  0.1934
  316VAL    CG2 4912   5.635   5.581   2.944 -0.0873  0.4225  0.4385
  316VAL      H 4913   5.978   5.352   3.010  0.0040 -1.1046  0.2130
  316VAL     HA 4914   5.694   5.306   2.920  1.3271 -0.6950  1.5640
  316VAL     HB 4915   5.825   5.543   3.039  0.7671 -0.4020  0.0249
  316VAL   HG11 4916   5.580   5.399   3.139  0.8580  0.1764  0.5827
  316VAL   HG12 4917   5.735   5.394   3.213  0.3233 -1.2690 -1.2132
  316VAL   HG13 4918   5.651   5.542   3.210  1.0643  0.4230  0.7478
  316VAL   HG21 4919   5.682   5.626   2.857 -0.7276  1.2920  0.5044
  316VAL   HG22 4920   5.541   5.533   2.918  0.0138 -0.1057  0.9893
  316VAL   HG23 4921   5.623   5.656   3.022 -0.0698 -1.4145  2.3915
  317GLU      N 4922   5.737   5.371   2.676  0.0604  0.3226 -1.0496
  317GLU     CA 4923   5.762   5.384   2.537 -0.0367  0.0210 -0.7287
  317GLU      C 4924   5.693   5.513   2.491 -0.9747 -0.5804 -0.9160
  317GLU      O 4925   5.578   5.540   2.514  0.4220 -0.2303 -0.1193
  317GLU     CB 4926   5.718   5.258   2.456 -0.1681  0.3986 -0.0682
  317GLU     CG 4927   5.798   5.131   2.489  0.3351 -0.1674 -0.2902
  317GLU     CD 4928   5.937   5.162   2.542  0.1451 -0.2166 -0.5818
  317GLU    OE1 4929   5.958   5.145   2.663 -0.4332 -0.0251 -0.2728
  317GLU    OE2 4930   6.026   5.198   2.468  0.0299  0.2496  0.2940
  317GLU      H 4931   5.647   5.330   2.696 -0.3266  1.1071 -1.1326
  317GLU     HA 4932   5.871   5.395   2.538  0.0720 -0.8563  0.0454
  317GLU    HB2 4933   5.614   5.233   2.477 -0.0648  0.4008  0.4950
  317GLU    HB3 4934   5.728   5.283   2.351  0.0317 -0.5031 -0.2798
  317GLU    HG2 4935   5.737   5.077   2.561 -0.3831  0.3279 -0.5025
  317GLU    HG3 4936   5.810   5.065   2.403 -0.3612 -0.3225 -0.2755
  318ASP      N 4937   5.767   5.594   2.410 -0.2995  0.3746 -0.2485
  318ASP     CA 4938   5.730   5.722   2.342  0.6552  0.7946  0.3329
  318ASP      C 4939   5.809   5.743   2.215  0.0981  0.1924 -0.6467
  318ASP      O 4940   5.927   5.723   2.230 -0.5592 -0.1270  0.2678
  318ASP     CB 4941   5.754   5.833   2.452  0.8859  0.3298 -0.0346
  318ASP     CG 4942   5.735   5.972   2.397  0.3566 -0.1929  0.8423
  318ASP    OD1 4943   5.750   6.063   2.479 -0.0393  0.7074 -0.8240
  318ASP    OD2 4944   5.699   5.998   2.277 -0.5738  0.3895 -0.2110
  318ASP      H 4945   5.861   5.564   2.386 -0.4161  0.5456 -0.9731
  318ASP     HA 4946   5.626   5.723   2.310  0.4756  0.0164  0.8303
  318ASP    HB2 4947   5.685   5.821   2.536 -0.1340  0.8534 -0.7603
  318ASP    HB3 4948   5.858   5.824   2.485  0.6893 -1.0068  0.3201
  319VAL      N 4949   5.762   5.786   2.097 -0.2795 -0.7707 -0.1455
  319VAL     CA 4950   5.844   5.778   1.974 -0.0117  0.6337  0.1485
  319VAL      C 4951   5.962   5.879   1.971 -0.3897  0.0685  0.3464
  319VAL      O 4952   6.062   5.849   1.898  0.0033  0.1988 -0.4210
  319VAL     CB 4953   5.749   5.792   1.854  0.3006 -1.0814 -0.6014
  319VAL    CG1 4954   5.688   5.944   1.853 -0.9811  0.7209 -0.2834
  319VAL    CG2 4955   5.807   5.747   1.730 -1.0456  0.3480  0.6200
  319VAL      H 4956   5.662   5.805   2.100 -0.2306 -0.5591  0.4404
  319VAL     HA 4957   5.889   5.679   1.969 -0.8057  0.2946 -0.8314
  319VAL     HB 4958   5.657   5.736   1.873 -0.4515  0.4526  0.8121
  319VAL   HG11 4959   5.602   5.949   1.920 -1.8396 -0.6486 -1.1787
  319VAL   HG12 4960   5.763   6.015   1.887 -0.3524 -0.5508  1.1860
  319VAL   HG13 4961   5.658   5.963   1.749  0.8049 -0.3351 -1.0859
  319VAL   HG21 4962   5.731   5.766   1.654  0.4110  0.8069 -0.8299
  319VAL   HG22 4963   5.894   5.808   1.707 -0.3782 -0.2470  1.4687
  319VAL   HG23 4964   5.827   5.640   1.736 -0.6429  0.4136  0.4918
  320ALA      N 4965   5.959   5.981   2.056 -0.2643 -0.0668 -0.0186
  320ALA     CA 4966   6.067   6.083   2.070  1.0937 -0.0330 -0.1857
  320ALA      C 4967   6.184   6.035   2.147  0.2585  1.0526  0.1219
  320ALA      O 4968   6.290   6.093   2.145 -0.0707  0.1101  0.2383
  320ALA     CB 4969   5.996   6.195   2.144  0.1108  0.8750 -0.0175
  320ALA      H 4970   5.875   5.989   2.112 -0.2235 -0.0419  0.0392
  320ALA     HA 4971   6.089   6.120   1.969  0.9076  1.2169  0.1977
  320ALA    HB1 4972   6.063   6.275   2.177 -0.0079  0.6166  0.9033
  320ALA    HB2 4973   5.913   6.250   2.099  0.1444  2.4877  1.6689
  320ALA    HB3 4974   5.960   6.162   2.241 -0.4949  2.1292  0.2338
  321THR      N 4975   6.168   5.920   2.222 -0.1873  0.1562  0.1120
  321THR     CA 4976   6.276   5.863   2.301 -0.3286 -0.2273 -1.5196
  321THR      C 4977   6.357   5.756   2.241 -0.8782  0.0973  0.9840
  321THR      O 4978   6.438   5.692   2.309  0.1072  0.0052 -0.1370
  321THR     CB 4979   6.217   5.809   2.434  0.3292  0.1449  0.1672
  321THR    OG1 4980   6.119   5.705   2.410 -0.0663 -0.5450 -0.1269
  321THR    CG2 4981   6.142   5.919   2.503 -0.3298 -0.6763  0.3630
  321THR      H 4982   6.075   5.881   2.224  0.4808 -1.7330 -0.6147
  321THR     HA 4983   6.342   5.940   2.340  0.4408 -1.5337 -0.0181
  321THR     HB 4984   6.292   5.759   2.496 -1.7097 -2.1946  1.0934
  321THR    HG1 4985   6.054   5.722   2.341  0.3502 -1.0935 -0.6809
  321THR   HG21 4986   6.202   6.010   2.516  0.0192 -0.9769  0.9221
  321THR   HG22 4987   6.050   5.951   2.453 -0.4338  0.1423  1.0189
  321THR   HG23 4988   6.113   5.900   2.607  0.1534  1.0147  0.8841
  322SER      N 4989   6.339   5.734   2.109 -0.4302 -0.3783 -0.5419
  322SER     CA 4990   6.385   5.624   2.030 -0.4868  0.0738  0.3098
  322SER      C 4991   6.535   5.578   2.043 -0.1759  0.3468  0.6206
  322SER      O 4992   6.575   5.467   1.998 -0.0146 -0.6866  0.6227
  322SER     CB 4993   6.367   5.670   1.883  0.6974  0.0032 -0.7417
  322SER     OG 4994   6.367   5.558   1.801  0.4718 -0.2590 -0.1637
  322SER      H 4995   6.259   5.786   2.077 -0.2293  0.6955  0.5468
  322SER     HA 4996   6.319   5.537   2.044 -0.8359  0.0818 -0.9987
  322SER    HB2 4997   6.268   5.713   1.871 -0.0678 -1.4761 -0.2618
  322SER    HB3 4998   6.449   5.736   1.853  1.3541  0.2588  1.3316
  322SER     HG 4999   6.286   5.506   1.795  0.6390 -0.4916 -0.5309
  323GLN      N 5000   6.631   5.671   2.076 -0.4132 -0.5338  0.1342
  323GLN     CA 5001   6.768   5.622   2.094 -0.2983 -0.6999  0.4194
  323GLN      C 5002   6.803   5.615   2.238  0.1367  0.0986 -0.9943
  323GLN      O 5003   6.918   5.589   2.279 -0.2475  0.4053  0.8074
  323GLN     CB 5004   6.866   5.713   2.020 -0.1360 -0.5573  1.1352
  323GLN     CG 5005   6.836   5.751   1.868 -0.3872 -0.4101  0.0868
  323GLN     CD 5006   6.886   5.655   1.765 -0.2023  0.1687  0.5682
  323GLN    OE1 5007   6.908   5.530   1.777  0.5203 -1.0299  0.4379
  323GLN    NE2 5008   6.927   5.707   1.650 -0.3573 -0.3610 -0.4953
  323GLN      H 5009   6.615   5.771   2.082  1.3172 -0.2366  1.1413
  323GLN     HA 5010   6.784   5.522   2.054 -0.5425 -0.0638 -1.4568
  323GLN    HB2 5011   6.872   5.815   2.060 -0.5427  0.4100 -0.9916
  323GLN    HB3 5012   6.961   5.660   2.030 -0.6830 -1.7230  0.5055
  323GLN    HG2 5013   6.728   5.755   1.851 -0.5291  0.6873  1.0073
  323GLN    HG3 5014   6.874   5.851   1.852 -2.0692  0.4195  0.7966
  323GLN   HE21 5015   6.959   5.647   1.575  0.0344 -1.3977  0.4509
  323GLN   HE22 5016   6.914   5.807   1.644 -0.0829 -0.2548  0.3685
  324ASP      N 5017   6.711   5.630   2.336  0.3040 -0.2863  1.2280
  324ASP     CA 5018   6.723   5.629   2.477  0.7337  0.7994  0.2340
  324ASP      C 5019   6.634   5.516   2.543 -0.7468  0.2006 -0.9759
  324ASP      O 5020   6.561   5.441   2.485  0.5317 -0.1813  0.1677
  324ASP     CB 5021   6.688   5.769   2.529 -0.2897 -0.2124  0.4903
  324ASP     CG 5022   6.755   5.878   2.443  0.0876 -0.7010  0.0826
  324ASP    OD1 5023   6.879   5.903   2.459  0.1687  0.3295 -0.4498
  324ASP    OD2 5024   6.688   5.954   2.371  0.2500 -0.2049 -0.3390
  324ASP      H 5025   6.614   5.635   2.310  0.4777 -1.1435  0.2962
  324ASP     HA 5026   6.824   5.613   2.516  0.4949 -0.4223  0.4222
  324ASP    HB2 5027   6.580   5.785   2.529 -0.0675  1.7753  1.2670
  324ASP    HB3 5028   6.723   5.783   2.631  0.0772  1.7245  0.1647
  325ASP      N 5029   6.640   5.514   2.678  0.4124 -0.4199 -0.0418
  325ASP     CA 5030   6.555   5.455   2.776  0.5092 -0.0804  0.3983
  325ASP      C 5031   6.487   5.557   2.873 -0.7341  0.0200  0.4372
  325ASP      O 5032   6.557   5.632   2.939 -0.0716 -0.1536 -0.1866
  325ASP     CB 5033   6.632   5.354   2.858  0.1358 -0.2460  0.9128
  325ASP     CG 5034   6.694   5.239   2.774  0.8334  0.0626 -0.1220
  325ASP    OD1 5035   6.606   5.167   2.731  0.7197  0.0456  0.0949
  325ASP    OD2 5036   6.815   5.206   2.761 -0.2597 -0.6480 -0.0775
  325ASP      H 5037   6.709   5.571   2.725  1.1636 -0.8009 -0.6364
  325ASP     HA 5038   6.476   5.402   2.721  0.3680  0.2831  0.2433
  325ASP    HB2 5039   6.712   5.412   2.906  0.2474  0.8772 -0.5000
  325ASP    HB3 5040   6.562   5.314   2.931 -1.0978  1.4114  0.7465
  326CYS      N 5041   6.361   5.542   2.896 -0.0020 -0.5243 -0.0084
  326CYS     CA 5042   6.288   5.639   2.979 -0.1528 -0.0707  0.5528
  326CYS      C 5043   6.187   5.578   3.082  0.4049  0.4882  1.2247
  326CYS      O 5044   6.127   5.473   3.051 -0.0449  0.1888  0.5873
  326CYS     CB 5045   6.223   5.751   2.887 -0.3526  0.4877 -0.8576
  326CYS     SG 5046   6.341   5.863   2.793 -0.3072 -0.1743  0.0020
  326CYS      H 5047   6.310   5.485   2.830 -0.5780  0.7954 -0.7870
  326CYS     HA 5048   6.357   5.696   3.041  0.5298  0.5125 -0.6718
  326CYS    HB2 5049   6.159   5.696   2.819 -1.8545  0.7380  0.2512
  326CYS    HB3 5050   6.172   5.820   2.954  0.3217  0.4448 -0.2685
  327TYR      N 5051   6.170   5.642   3.198 -0.3580 -0.3549  0.1985
  327TYR     CA 5052   6.118   5.575   3.311 -0.1056 -0.4239  0.0511
  327TYR      C 5053   6.025   5.659   3.389  0.2551 -0.7444 -0.0141
  327TYR      O 5054   6.054   5.784   3.419  0.0041  0.8847 -0.1143
  327TYR     CB 5055   6.231   5.542   3.405 -1.3945  0.1026 -0.0766
  327TYR     CG 5056   6.333   5.429   3.349  0.3206  0.1732 -1.4640
  327TYR    CD1 5057   6.450   5.478   3.295 -0.7557 -0.1245 -0.5333
  327TYR    CD2 5058   6.311   5.296   3.363 -0.4025  0.3849 -0.0382
  327TYR    CE1 5059   6.547   5.392   3.252 -0.2011 -0.5469  0.5295
  327TYR    CE2 5060   6.398   5.199   3.302 -0.3638  0.0453 -0.1877
  327TYR     CZ 5061   6.520   5.252   3.246  0.0035  0.0617  0.8987
  327TYR     OH 5062   6.612   5.178   3.180 -0.1313  0.3623 -0.3408
  327TYR      H 5063   6.230   5.722   3.214 -0.8735  0.0427  0.2358
  327TYR     HA 5064   6.073   5.478   3.286 -0.5414 -0.3596  0.5659
  327TYR    HB2 5065   6.288   5.634   3.424 -1.7131  0.1945  0.4984
  327TYR    HB3 5066   6.194   5.513   3.504  0.0569  0.2961  0.5797
  327TYR    HD1 5067   6.459   5.585   3.286 -0.6406 -0.1235 -0.4224
  327TYR    HD2 5068   6.223   5.261   3.416  0.0935  0.5210  0.9041
  327TYR    HE1 5069   6.634   5.423   3.196 -1.0904  0.4964 -0.3718
  327TYR    HE2 5070   6.387   5.092   3.314  0.5047 -0.1395 -0.8106
  327TYR     HH 5071   6.698   5.216   3.201 -1.2655  2.9541  0.5455
  328LYS      N 5072   5.915   5.604   3.426  0.7823  0.5238 -0.2342
  328LYS     CA 5073   5.828   5.656   3.537  0.1566 -0.2780  0.2468
  328LYS      C 5074   5.881   5.611   3.672 -0.1724  0.1971  0.3542
  328LYS      O 5075   5.885   5.493   3.695 -0.1119  0.1334  0.3686
  328LYS     CB 5076   5.679   5.613   3.521  1.3486 -1.0697 -0.8437
  328LYS     CG 5077   5.565   5.660   3.623 -0.3015  0.3763  0.6358
  328LYS     CD 5078   5.429   5.605   3.572 -0.1180 -0.0204 -0.1874
  328LYS     CE 5079   5.312   5.653   3.662 -0.4571 -0.2474 -1.2075
  328LYS     NZ 5080   5.180   5.629   3.595  0.1349 -0.1308 -0.6460
  328LYS      H 5081   5.902   5.504   3.416 -1.7252  0.6804  0.2874
  328LYS     HA 5082   5.847   5.763   3.534 -0.2318 -0.1568 -2.2292
  328LYS    HB2 5083   5.635   5.657   3.431 -0.6065 -1.6354 -0.2550
  328LYS    HB3 5084   5.677   5.504   3.511 -0.7337 -1.1468 -0.3829
  328LYS    HG2 5085   5.589   5.600   3.711 -0.3819 -1.1147 -0.2865
  328LYS    HG3 5086   5.572   5.767   3.640  1.5380  0.5992 -0.7847
  328LYS    HD2 5087   5.417   5.663   3.481 -0.0668  2.0734  1.0249
  328LYS    HD3 5088   5.428   5.496   3.563 -0.3366  0.0130 -0.6032
  328LYS    HE2 5089   5.314   5.612   3.762  1.7190  0.7337 -0.7310
  328LYS    HE3 5090   5.329   5.756   3.694 -1.0359 -0.6921  0.8450
  328LYS    HZ1 5091   5.185   5.679   3.507  1.7040  0.5249 -0.2531
  328LYS    HZ2 5092   5.173   5.528   3.585  0.6577 -0.1554 -0.8442
  328LYS    HZ3 5093   5.104   5.663   3.651  0.9155 -0.2214  0.5448
  329PHE      N 5094   5.892   5.700   3.764  0.0689 -0.5906 -0.4209
  329PHE     CA 5095   5.896   5.668   3.913 -0.1321 -0.5193 -0.1363
  329PHE      C 5096   5.749   5.652   3.964  0.2871  0.4258  0.1115
  329PHE      O 5097   5.659   5.732   3.939 -0.1403 -0.5686  0.3046
  329PHE     CB 5098   5.985   5.779   3.977 -0.0008  0.8977 -0.0769
  329PHE     CG 5099   5.979   5.775   4.127 -0.7437 -0.2185 -0.3132
  329PHE    CD1 5100   6.074   5.696   4.198  0.0618  0.1185  0.0012
  329PHE    CD2 5101   5.898   5.867   4.188  0.5280 -0.2699  0.9506
  329PHE    CE1 5102   6.083   5.715   4.341 -0.4333 -0.7292  0.2463
  329PHE    CE2 5103   5.905   5.884   4.325  0.9411 -0.1398 -0.8469
  329PHE     CZ 5104   5.997   5.810   4.404 -0.0139 -0.5011  0.7801
  329PHE      H 5105   5.883   5.799   3.744  0.7786 -0.2927  0.5198
  329PHE     HA 5106   5.951   5.576   3.929  0.1951 -0.2743  0.1985
  329PHE    HB2 5107   6.088   5.761   3.946 -0.3520 -0.1275 -0.7810
  329PHE    HB3 5108   5.953   5.876   3.939 -0.0288  0.9763  0.1436
  329PHE    HD1 5109   6.136   5.625   4.145 -0.7358 -0.5845 -0.0406
  329PHE    HD2 5110   5.840   5.939   4.132  2.1599  0.5246  0.1257
  329PHE    HE1 5111   6.155   5.662   4.402 -0.9909 -0.1541  1.4772
  329PHE    HE2 5112   5.841   5.957   4.373  1.9103 -0.1262  0.5201
  329PHE     HZ 5113   5.993   5.821   4.512 -0.6943 -0.4891  0.7654
  330ALA      N 5114   5.725   5.523   4.012 -0.3190 -0.3543  0.1096
  330ALA     CA 5115   5.590   5.467   4.032 -0.2251 -0.6849  0.3366
  330ALA      C 5116   5.552   5.472   4.181  0.3500  0.5859  1.1119
  330ALA      O 5117   5.460   5.404   4.221  0.3709 -0.3191 -0.3572
  330ALA     CB 5118   5.566   5.333   3.951 -0.6564 -0.5478 -0.0916
  330ALA      H 5119   5.803   5.463   3.990  0.5260  0.7558 -0.0886
  330ALA     HA 5120   5.515   5.530   3.985  0.4931  0.7571  1.0024
  330ALA    HB1 5121   5.609   5.351   3.852 -1.2456  0.4325 -0.1989
  330ALA    HB2 5122   5.625   5.247   3.985 -0.3801  0.0159  0.9477
  330ALA    HB3 5123   5.462   5.305   3.935 -1.0533  0.8753 -0.2811
  331ILE      N 5124   5.619   5.548   4.256  0.3073 -0.7173 -0.1987
  331ILE     CA 5125   5.574   5.592   4.392 -0.6497  0.8312 -0.1214
  331ILE      C 5126   5.490   5.716   4.391  0.7904  0.0598  0.1753
  331ILE      O 5127   5.528   5.820   4.335 -0.5393  0.4833  0.0194
  331ILE     CB 5128   5.703   5.609   4.475 -0.4716 -0.1056 -0.3814
  331ILE    CG1 5129   5.777   5.474   4.483  0.8088  0.1002 -0.3495
  331ILE    CG2 5130   5.681   5.665   4.622 -0.7328 -0.4052 -0.6209
  331ILE    CD1 5131   5.900   5.460   4.565 -0.6565 -0.5129 -0.5128
  331ILE      H 5132   5.693   5.610   4.226  0.4745 -0.0441  1.3729
  331ILE     HA 5133   5.509   5.513   4.429 -0.1789 -0.1970 -1.3214
  331ILE     HB 5134   5.762   5.680   4.418 -0.4374  0.4936  0.3639
  331ILE   HG12 5135   5.705   5.407   4.531  0.1769  1.4738  0.7878
  331ILE   HG13 5136   5.785   5.432   4.383 -0.9374 -1.2511 -0.0359
  331ILE   HG21 5137   5.604   5.610   4.677  0.2499 -1.0188  0.2027
  331ILE   HG22 5138   5.777   5.676   4.672 -0.7858  0.1047 -0.6156
  331ILE   HG23 5139   5.652   5.770   4.613 -0.1755 -0.2162 -0.2743
  331ILE   HD11 5140   5.961   5.548   4.550  0.2468 -0.6511  1.6461
  331ILE   HD12 5141   5.881   5.462   4.673  0.0151  1.1393 -0.3760
  331ILE   HD13 5142   5.956   5.370   4.540 -0.0342  0.0148 -1.0607
  332SER      N 5143   5.373   5.706   4.456 -0.0241  0.1750 -0.1373
  332SER     CA 5144   5.267   5.804   4.437  0.3557 -0.3002 -0.5986
  332SER      C 5145   5.187   5.825   4.575 -0.4309 -0.1286 -0.2196
  332SER      O 5146   5.167   5.738   4.662 -0.5378 -0.7810  0.9578
  332SER     CB 5147   5.166   5.756   4.334 -0.8467  0.0866  0.8811
  332SER     OG 5148   5.093   5.873   4.303 -0.0354 -0.5846 -0.5094
  332SER      H 5149   5.344   5.621   4.502 -0.2565  0.1097 -0.4007
  332SER     HA 5150   5.306   5.904   4.418  0.1097  0.3003  1.5098
  332SER    HB2 5151   5.211   5.719   4.242 -1.5446  0.6619  0.2795
  332SER    HB3 5152   5.094   5.686   4.376 -1.1315 -0.3892 -0.3192
  332SER     HG 5153   5.147   5.918   4.237  0.2396  0.3693  0.3118
  333GLN      N 5154   5.133   5.943   4.597 -0.2854 -0.9554 -0.6550
  333GLN     CA 5155   5.046   5.977   4.718 -0.9874  0.6169  0.7820
  333GLN      C 5156   4.911   5.908   4.718 -0.7338  0.0198 -0.4597
  333GLN      O 5157   4.877   5.834   4.625 -0.6131 -0.0417 -0.2140
  333GLN     CB 5158   5.031   6.126   4.722 -0.3876  0.6271 -0.2346
  333GLN     CG 5159   4.936   6.202   4.633  0.7370  1.0964  0.0781
  333GLN     CD 5160   4.943   6.166   4.484 -0.0057  0.2964  0.1509
  333GLN    OE1 5161   5.044   6.170   4.417 -0.2052  0.1292 -0.1296
  333GLN    NE2 5162   4.831   6.137   4.418  0.0016  0.0150 -0.2839
  333GLN      H 5163   5.138   6.012   4.523 -0.3157 -0.0009  0.1798
  333GLN     HA 5164   5.091   5.940   4.810 -0.3185  0.1360  0.2918
  333GLN    HB2 5165   5.005   6.157   4.823 -0.5206  0.9737 -0.3741
  333GLN    HB3 5166   5.131   6.159   4.692  0.4889 -1.7943 -0.4091
  333GLN    HG2 5167   4.835   6.201   4.672  1.2791 -0.0098  1.6105
  333GLN    HG3 5168   4.965   6.308   4.629  1.8833  0.8010 -0.3150
  333GLN   HE21 5169   4.839   6.164   4.321  0.4525 -0.0823 -0.2781
  333GLN   HE22 5170   4.741   6.170   4.452  0.3851  1.3105 -0.4241
  334SER      N 5171   4.822   5.931   4.816  0.1573 -0.3479 -0.1489
  334SER     CA 5172   4.686   5.869   4.828  0.8789 -0.4222 -0.8688
  334SER      C 5173   4.602   5.941   4.928  0.3791  0.2024 -0.4840
  334SER      O 5174   4.646   5.984   5.038 -0.1780  0.2260 -0.0786
  334SER     CB 5175   4.700   5.729   4.880  0.2925  0.2931  1.1833
  334SER     OG 5176   4.580   5.661   4.897 -0.1064 -0.4033  0.2975
  334SER      H 5177   4.855   5.977   4.900  0.3881 -1.2622  0.2869
  334SER     HA 5178   4.631   5.877   4.735  0.8851  0.4003 -0.8156
  334SER    HB2 5179   4.760   5.678   4.805 -0.2820  1.4817 -0.1563
  334SER    HB3 5180   4.763   5.722   4.969  0.5336  0.0048  0.9905
  334SER     HG 5181   4.592   5.587   4.957  0.5203  0.2472  1.0170
  335SER      N 5182   4.468   5.940   4.901 -0.5457  0.5709  0.0672
  335SER     CA 5183   4.366   5.977   4.992  0.7927 -0.0401  0.0257
  335SER      C 5184   4.266   5.863   5.012  0.7652  0.2301 -0.3222
  335SER      O 5185   4.147   5.878   5.039  0.3505 -0.3480 -0.0726
  335SER     CB 5186   4.293   6.099   4.942  0.4971 -0.0880  0.2047
  335SER     OG 5187   4.247   6.092   4.814  0.0309  0.0924  0.0855
  335SER      H 5188   4.445   5.913   4.806 -0.8810  0.2874  0.2271
  335SER     HA 5189   4.395   5.995   5.095 -1.1320 -0.6508  0.7509
  335SER    HB2 5190   4.205   6.118   5.003 -0.7137  0.1514 -1.4656
  335SER    HB3 5191   4.351   6.190   4.956 -0.2550  0.6714 -1.2057
  335SER     HG 5192   4.216   6.182   4.800 -2.0417 -0.6108 -0.6607
  336THR      N 5193   4.313   5.739   4.991 -0.3466 -0.4207 -0.7161
  336THR     CA 5194   4.244   5.612   5.021  0.1154 -0.1083  0.0847
  336THR      C 5195   4.345   5.510   5.087  1.1369  0.1439  0.5730
  336THR      O 5196   4.334   5.392   5.084 -0.5809  0.7093  0.2028
  336THR     CB 5197   4.167   5.551   4.900  0.0718 -0.0736 -0.5572
  336THR    OG1 5198   4.264   5.519   4.803 -0.1624 -0.3414 -0.4585
  336THR    CG2 5199   4.074   5.652   4.837 -0.1550  0.2042 -0.1918
  336THR      H 5200   4.413   5.727   4.978 -0.1831 -0.3661  0.3123
  336THR     HA 5201   4.166   5.638   5.092 -0.4832 -1.0957 -0.1835
  336THR     HB 5202   4.108   5.464   4.929  0.2741  0.4057  1.6638
  336THR    HG1 5203   4.308   5.601   4.780  0.5537 -0.7265 -0.5284
  336THR   HG21 5204   4.007   5.594   4.774 -1.4507  1.6129 -0.2290
  336THR   HG22 5205   4.016   5.710   4.909  0.4258  0.5278  0.0294
  336THR   HG23 5206   4.123   5.721   4.768  1.0472 -0.1766  0.2273
  337GLY      N 5207   4.439   5.564   5.163  0.3003  0.5254 -0.2896
  337GLY     CA 5208   4.543   5.480   5.233  0.5635 -0.2660  0.6276
  337GLY      C 5209   4.645   5.400   5.141 -0.0335 -0.0129  0.0919
  337GLY      O 5210   4.651   5.410   5.023  0.6278  0.0738 -0.0372
  337GLY      H 5211   4.452   5.664   5.171  0.7821  0.5484 -1.0452
  337GLY    HA2 5212   4.600   5.557   5.284  0.3641  0.4555 -0.2012
  337GLY    HA3 5213   4.494   5.415   5.306  1.9180 -0.5708  1.3210
  338THR      N 5214   4.735   5.329   5.209 -0.1144  0.5207  0.4118
  338THR     CA 5215   4.840   5.248   5.134 -0.2312 -0.0410 -0.9015
  338THR      C 5216   4.774   5.151   5.038 -0.3754 -0.2801  0.1855
  338THR      O 5217   4.689   5.073   5.070 -0.9967 -0.6045 -0.2724
  338THR     CB 5218   4.938   5.176   5.234  0.5123 -0.5130  0.2843
  338THR    OG1 5219   5.022   5.268   5.300 -0.7953 -0.3099 -0.2651
  338THR    CG2 5220   5.024   5.071   5.154  0.4521 -0.6253 -0.5806
  338THR      H 5221   4.730   5.326   5.310  0.1896 -0.3324  0.4152
  338THR     HA 5222   4.907   5.320   5.087  0.4158  1.0146  1.3564
  338THR     HB 5223   4.882   5.127   5.313 -0.0774 -0.3438 -0.0167
  338THR    HG1 5224   4.973   5.297   5.377  0.9588 -0.1975  0.9250
  338THR   HG21 5225   5.074   5.021   5.237  0.7207 -0.2717 -0.5234
  338THR   HG22 5226   4.958   4.997   5.109 -0.1202 -0.6555  0.2604
  338THR   HG23 5227   5.091   5.125   5.087 -0.3243  0.8943 -0.2139
  339VAL      N 5228   4.813   5.156   4.906 -0.0429 -0.5495 -0.4216
  339VAL     CA 5229   4.766   5.065   4.802  0.5167  1.1514  1.0527
  339VAL      C 5230   4.886   5.001   4.730 -0.2957 -0.4164 -0.3730
  339VAL      O 5231   4.959   5.078   4.671 -0.0769 -0.2307  0.7926
  339VAL     CB 5232   4.661   5.129   4.698 -0.2738 -1.3402 -0.7546
  339VAL    CG1 5233   4.592   5.032   4.611  0.5480 -0.1143 -0.3768
  339VAL    CG2 5234   4.554   5.223   4.759 -2.1885  0.0262  0.5125
  339VAL      H 5235   4.891   5.214   4.878 -0.3075  0.1869  0.2728
  339VAL     HA 5236   4.720   4.978   4.848  0.3124  1.0471  0.6643
  339VAL     HB 5237   4.719   5.192   4.631 -1.0890  1.1606  0.6446
  339VAL   HG11 5238   4.522   5.091   4.552  0.2844  0.2267  0.2521
  339VAL   HG12 5239   4.663   4.977   4.549 -0.2829 -3.2560  1.0271
  339VAL   HG13 5240   4.546   4.963   4.681  0.3429  0.8900  0.5345
  339VAL   HG21 5241   4.595   5.324   4.762 -0.4852 -0.5339 -0.7025
  339VAL   HG22 5242   4.467   5.237   4.694 -1.8934  0.4818  0.1957
  339VAL   HG23 5243   4.527   5.188   4.858 -0.9999  0.5463  1.0542
  340MET      N 5244   4.919   4.875   4.752  0.0636  0.1920 -0.4783
  340MET     CA 5245   5.035   4.804   4.707  0.1118  0.6699  0.7408
  340MET      C 5246   4.998   4.728   4.578 -0.5337  0.0879 -0.4850
  340MET      O 5247   4.945   4.612   4.580  0.2199 -0.2003 -0.3259
  340MET     CB 5248   5.076   4.708   4.815 -0.0144 -0.2029  0.1261
  340MET     CG 5249   5.137   4.769   4.946  0.4272  0.5897  0.2379
  340MET     SD 5250   5.176   4.644   5.066  0.5392  0.1239 -0.0825
  340MET     CE 5251   5.016   4.595   5.146 -0.3008 -0.3171  0.4423
  340MET      H 5252   4.841   4.826   4.793 -0.8654  1.1173 -1.0413
  340MET     HA 5253   5.110   4.879   4.682  0.2067  0.6499  0.9659
  340MET    HB2 5254   4.985   4.655   4.844 -0.9920  1.0555 -0.4353
  340MET    HB3 5255   5.141   4.634   4.769  0.0641  0.3762 -0.7445
  340MET    HG2 5256   5.223   4.830   4.918  0.2144  0.2636 -1.2919
  340MET    HG3 5257   5.061   4.834   4.987 -0.5438 -0.1847 -0.2462
  340MET    HE1 5258   4.935   4.589   5.073  0.3073  0.7692 -0.3717
  340MET    HE2 5259   5.024   4.499   5.197  0.3439 -0.5876 -0.1482
  340MET    HE3 5260   4.992   4.667   5.224 -0.5803  0.2172 -0.1222
  341GLY      N 5261   5.025   4.792   4.466 -0.3295  0.4555  0.1459
  341GLY     CA 5262   4.993   4.737   4.332 -0.3171  0.2594  0.1127
  341GLY      C 5263   5.108   4.667   4.262 -0.0666  0.3283 -1.0850
  341GLY      O 5264   5.200   4.617   4.328  0.3240 -0.2248  0.5816
  341GLY      H 5265   5.064   4.885   4.469  0.3408  0.2164 -0.5588
  341GLY    HA2 5266   4.924   4.653   4.332 -1.0469  0.8234  0.8380
  341GLY    HA3 5267   4.953   4.813   4.264 -0.1452  2.0173  1.8226
  342ALA      N 5268   5.115   4.659   4.128  0.7094  0.0354 -0.2266
  342ALA     CA 5269   5.219   4.583   4.058  0.6904 -0.0072 -0.9795
  342ALA      C 5270   5.363   4.622   4.108 -0.0817  0.1177  0.0544
  342ALA      O 5271   5.450   4.537   4.094  0.4402 -0.1812 -0.7754
  342ALA     CB 5272   5.181   4.571   3.908 -1.2859  1.0014  0.4522
  342ALA      H 5273   5.034   4.705   4.089  0.4834 -0.5712 -0.5007
  342ALA     HA 5274   5.191   4.486   4.098 -1.3526  0.8827  0.0742
  342ALA    HB1 5275   5.078   4.538   3.896 -1.1215  0.7655 -0.5087
  342ALA    HB2 5276   5.213   4.658   3.850 -0.3227  0.1332 -0.4110
  342ALA    HB3 5277   5.252   4.499   3.867 -0.8738  1.8693 -0.4623
  343VAL      N 5278   5.395   4.741   4.158 -0.2921 -0.5021  0.6975
  343VAL     CA 5279   5.527   4.782   4.203  0.6288 -0.9978  1.0748
  343VAL      C 5280   5.570   4.690   4.313  0.0585 -0.0446 -0.4641
  343VAL      O 5281   5.688   4.646   4.317 -0.2101  0.4190 -0.0376
  343VAL     CB 5282   5.523   4.934   4.235 -0.5520 -0.0038 -0.4108
  343VAL    CG1 5283   5.655   4.973   4.302 -0.8680 -0.3723 -0.2972
  343VAL    CG2 5284   5.495   5.024   4.116 -0.9367 -0.8807  1.6976
  343VAL      H 5285   5.325   4.812   4.169  0.0204 -0.2659  1.2394
  343VAL     HA 5286   5.600   4.772   4.123  0.5296  2.1325  0.3078
  343VAL     HB 5287   5.442   4.950   4.306  0.1503  0.5303  0.3083
  343VAL   HG11 5288   5.662   5.082   4.307  0.7571 -0.4540  0.6410
  343VAL   HG12 5289   5.670   4.931   4.401  0.6997 -0.5108 -0.5445
  343VAL   HG13 5290   5.740   4.931   4.249 -1.4029 -1.1259 -0.5910
  343VAL   HG21 5291   5.439   5.114   4.140  1.4677  1.1262  0.5618
  343VAL   HG22 5292   5.591   5.049   4.072 -1.8016  0.2084  0.2363
  343VAL   HG23 5293   5.428   4.969   4.049 -2.4413  0.7490  1.7144
  344ILE      N 5294   5.484   4.650   4.407  0.5394 -0.0115  0.0828
  344ILE     CA 5295   5.512   4.566   4.523 -0.6595  0.3942 -0.1149
  344ILE      C 5296   5.507   4.419   4.480 -0.1266  0.0491 -0.2962
  344ILE      O 5297   5.598   4.339   4.503 -0.3598  0.4989 -0.4551
  344ILE     CB 5298   5.410   4.587   4.641 -0.2008  0.2763  0.3822
  344ILE    CG1 5299   5.418   4.723   4.703 -0.3671 -0.3567 -0.6477
  344ILE    CG2 5300   5.440   4.490   4.755 -0.9189 -0.9324 -0.2410
  344ILE    CD1 5301   5.558   4.781   4.735 -0.5272  0.0439  0.7570
  344ILE      H 5302   5.387   4.666   4.383  0.8418  0.6753 -0.8382
  344ILE     HA 5303   5.610   4.602   4.554 -0.5433  1.1659 -1.2494
  344ILE     HB 5304   5.309   4.566   4.607  0.0984 -0.7292  0.0338
  344ILE   HG12 5305   5.371   4.789   4.630  0.1148 -0.8904 -1.4708
  344ILE   HG13 5306   5.361   4.722   4.795  0.6963  0.7527  0.0793
  344ILE   HG21 5307   5.396   4.394   4.727 -1.4281 -0.5873 -0.6728
  344ILE   HG22 5308   5.546   4.478   4.776 -0.8637 -0.4891 -0.2478
  344ILE   HG23 5309   5.390   4.523   4.846 -0.5505  1.1228 -0.7050
  344ILE   HD11 5310   5.620   4.805   4.649  0.2268  1.1564  1.5496
  344ILE   HD12 5311   5.559   4.871   4.796 -0.1394  0.3647  0.2986
  344ILE   HD13 5312   5.610   4.711   4.801 -0.2336 -0.0594  0.4232
  345MET      N 5313   5.403   4.380   4.411 -0.1315 -0.0181  0.2155
  345MET     CA 5314   5.368   4.241   4.373 -0.4753  0.4168 -0.6597
  345MET      C 5315   5.461   4.178   4.271  0.0109 -0.7079 -0.3397
  345MET      O 5316   5.498   4.064   4.284 -0.4636 -0.1008 -0.5375
  345MET     CB 5317   5.224   4.249   4.319 -0.5298 -0.2546  0.6320
  345MET     CG 5318   5.113   4.279   4.416 -0.0297 -0.1938 -0.5781
  345MET     SD 5319   4.954   4.244   4.351 -0.3308  0.2967  0.4506
  345MET     CE 5320   4.919   4.082   4.421  1.0588  1.0229 -0.2098
  345MET      H 5321   5.326   4.444   4.397  0.1550  0.5505  1.0846
  345MET     HA 5322   5.356   4.177   4.461 -0.4914  1.5156  0.1872
  345MET    HB2 5323   5.219   4.325   4.241  0.2409 -0.9726 -0.1474
  345MET    HB3 5324   5.204   4.155   4.269  1.1440 -0.8197  0.9218
  345MET    HG2 5325   5.122   4.211   4.501 -0.2335 -0.5589 -0.8451
  345MET    HG3 5326   5.122   4.382   4.450  0.9777 -0.7535  1.1252
  345MET    HE1 5327   4.831   4.035   4.376  0.0597  0.9377  1.6368
  345MET    HE2 5328   4.999   4.013   4.394 -0.0573 -0.4150 -0.0722
  345MET    HE3 5329   4.921   4.085   4.530  1.1694  1.4923 -0.2213
  346GLU      N 5330   5.515   4.254   4.175  0.3451  0.3819 -0.0551
  346GLU     CA 5331   5.620   4.212   4.077  0.0111  0.0636 -0.4421
  346GLU      C 5332   5.757   4.176   4.130 -0.9250  0.6780 -0.5164
  346GLU      O 5333   5.847   4.136   4.055  0.4310 -0.7383 -0.4939
  346GLU     CB 5334   5.625   4.317   3.957 -0.5088  0.4871 -0.2663
  346GLU     CG 5335   5.491   4.320   3.880  0.8021 -0.2953  0.6658
  346GLU     CD 5336   5.505   4.402   3.751  0.0576 -0.3635  0.8818
  346GLU    OE1 5337   5.598   4.485   3.734  0.2644  0.0164  0.0425
  346GLU    OE2 5338   5.422   4.397   3.657  0.2028  0.0725 -0.2235
  346GLU      H 5339   5.482   4.349   4.174 -0.8404  0.0326  0.9892
  346GLU     HA 5340   5.580   4.114   4.051 -0.1348 -0.6149  1.8422
  346GLU    HB2 5341   5.660   4.414   3.992 -0.3092  0.3629 -0.1173
  346GLU    HB3 5342   5.705   4.283   3.891  0.4291  0.7556  0.6828
  346GLU    HG2 5343   5.467   4.221   3.844 -0.4062  0.4436 -0.7933
  346GLU    HG3 5344   5.398   4.348   3.930 -0.4762  0.6780 -1.8932
  347GLY      N 5345   5.771   4.181   4.265  0.0626 -0.1199 -0.1290
  347GLY     CA 5346   5.888   4.120   4.336  0.2509 -0.9013  0.7369
  347GLY      C 5347   5.865   3.976   4.380  0.3853  0.5288  1.0262
  347GLY      O 5348   5.959   3.898   4.397  0.2651  0.4032 -0.9700
  347GLY      H 5349   5.691   4.208   4.320  0.2860  0.1658  0.0623
  347GLY    HA2 5350   5.977   4.129   4.273 -1.3702 -0.1281 -1.7119
  347GLY    HA3 5351   5.909   4.184   4.421 -0.1742 -0.8282  0.7917
  348PHE      N 5352   5.740   3.936   4.397  0.5885 -0.0027 -0.2333
  348PHE     CA 5353   5.701   3.812   4.466 -1.0068 -1.2251 -0.6664
  348PHE      C 5354   5.598   3.720   4.418  0.1542 -0.8017  0.4002
  348PHE      O 5355   5.502   3.759   4.355  0.2484  0.2962 -0.2040
  348PHE     CB 5356   5.670   3.855   4.614 -0.8750  0.2894  0.7002
  348PHE     CG 5357   5.753   3.967   4.676  0.1284 -0.0235 -0.8541
  348PHE    CD1 5358   5.882   3.945   4.721 -0.1587  0.4405  0.6912
  348PHE    CD2 5359   5.703   4.099   4.680 -0.5696  0.0153  0.2557
  348PHE    CE1 5360   5.975   4.043   4.761  0.6292 -0.2838 -0.0276
  348PHE    CE2 5361   5.794   4.201   4.720  0.3575 -0.7416  0.1007
  348PHE     CZ 5362   5.925   4.172   4.752 -0.8756 -0.6815 -0.1465
  348PHE      H 5363   5.666   3.996   4.363  1.2019  0.1821 -1.3370
  348PHE     HA 5364   5.792   3.753   4.477  0.0135  0.3226 -0.1588
  348PHE    HB2 5365   5.566   3.887   4.614 -1.2205 -0.6432 -0.8669
  348PHE    HB3 5366   5.678   3.762   4.671 -1.0461 -0.6577 -0.7323
  348PHE    HD1 5367   5.914   3.842   4.713 -0.4306  0.4155 -0.6659
  348PHE    HD2 5368   5.599   4.119   4.660 -0.8600 -1.0988  0.5479
  348PHE    HE1 5369   6.075   4.006   4.781  0.4850  0.1519  1.8050
  348PHE    HE2 5370   5.744   4.297   4.721 -0.1182 -0.9782 -0.1984
  348PHE     HZ 5371   6.001   4.243   4.783 -0.8221 -0.7925 -0.0175
  349TYR      N 5372   5.605   3.593   4.453 -0.2153  0.4448 -0.3324
  349TYR     CA 5373   5.486   3.510   4.463  0.4199 -0.3779 -1.0304
  349TYR      C 5374   5.395   3.551   4.581 -0.9633  0.6721 -1.1989
  349TYR      O 5375   5.452   3.575   4.694 -0.1195  0.3426 -0.0051
  349TYR     CB 5376   5.531   3.363   4.475  0.7042  0.1854  0.4761
  349TYR     CG 5377   5.423   3.258   4.454  1.1373  0.1155  0.7108
  349TYR    CD1 5378   5.325   3.262   4.346 -0.1876 -0.1483 -0.6836
  349TYR    CD2 5379   5.432   3.137   4.527 -0.0941  0.0281 -0.1144
  349TYR    CE1 5380   5.231   3.155   4.328  0.4315  0.3505  0.4256
  349TYR    CE2 5381   5.349   3.025   4.502 -0.7880  0.2565  0.3562
  349TYR     CZ 5382   5.255   3.037   4.400 -1.1351  0.4945 -0.1201
  349TYR     OH 5383   5.194   2.925   4.363  0.1104 -0.2064 -0.0204
  349TYR      H 5384   5.686   3.558   4.503 -0.8229 -0.7073 -0.0722
  349TYR     HA 5385   5.425   3.529   4.375 -1.0993  0.0128  0.0304
  349TYR    HB2 5386   5.616   3.356   4.408  0.3161 -0.0270 -0.0063
  349TYR    HB3 5387   5.570   3.347   4.576 -0.4080 -0.4044  0.8429
  349TYR    HD1 5388   5.324   3.349   4.281  0.1798 -0.0697 -0.5855
  349TYR    HD2 5389   5.507   3.139   4.604 -1.1232  1.6884  0.9847
  349TYR    HE1 5390   5.162   3.162   4.246  1.0752  1.3387 -0.0679
  349TYR    HE2 5391   5.359   2.933   4.559  0.9177 -0.1741 -0.5000
  349TYR     HH 5392   5.104   2.947   4.340  0.1182  0.5489  0.5875
  350VAL      N 5393   5.264   3.556   4.559  0.0686  0.0865 -0.0055
  350VAL     CA 5394   5.159   3.596   4.654 -0.7495  0.0142 -0.2095
  350VAL      C 5395   5.056   3.488   4.657 -0.6630  0.5519 -0.9243
  350VAL      O 5396   4.977   3.477   4.561  0.0468 -0.5032 -0.1024
  350VAL     CB 5397   5.108   3.732   4.614  1.2569  0.0033  0.0618
  350VAL    CG1 5398   5.013   3.773   4.733  0.4035  0.0758 -0.1731
  350VAL    CG2 5399   5.221   3.837   4.597 -0.4843  0.5903  0.2972
  350VAL      H 5400   5.237   3.539   4.463  1.1703  0.9321 -0.5100
  350VAL     HA 5401   5.213   3.598   4.748  0.0392  1.1793 -0.6418
  350VAL     HB 5402   5.048   3.722   4.523 -0.3809 -0.6156  1.1324
  350VAL   HG11 5403   4.961   3.868   4.741  0.7125  0.1772  1.0424
  350VAL   HG12 5404   4.938   3.695   4.741  0.9808 -0.6408 -1.3214
  350VAL   HG13 5405   5.074   3.762   4.823 -0.3740 -0.5875  0.2908
  350VAL   HG21 5406   5.298   3.807   4.526  0.2464  0.4614  1.1271
  350VAL   HG22 5407   5.181   3.933   4.565 -0.7962  0.4301  0.1971
  350VAL   HG23 5408   5.289   3.846   4.681  0.2451 -0.2627 -0.1668
  351VAL      N 5409   5.057   3.399   4.760  0.0404 -0.0413  0.0337
  351VAL     CA 5410   4.959   3.288   4.778  0.4136 -0.4896 -0.0094
  351VAL      C 5411   4.845   3.336   4.873  0.0715 -0.2193 -0.4010
  351VAL      O 5412   4.864   3.372   4.989 -0.0626  0.0240  0.2611
  351VAL     CB 5413   5.022   3.161   4.841  0.0795 -0.2525 -0.3144
  351VAL    CG1 5414   4.924   3.043   4.863 -0.0658  0.4906  0.5732
  351VAL    CG2 5415   5.147   3.118   4.768  1.0976  0.5272  0.3827
  351VAL      H 5416   5.137   3.396   4.822  0.4629 -0.2389 -0.4990
  351VAL     HA 5417   4.914   3.263   4.682  0.2533  0.3240 -0.1599
  351VAL     HB 5418   5.057   3.188   4.940 -1.0872  0.5818 -0.0966
  351VAL   HG11 5419   4.983   2.961   4.905  1.1637  0.5604 -0.8443
  351VAL   HG12 5420   4.848   3.066   4.938 -0.3144  0.2143  0.4079
  351VAL   HG13 5421   4.882   3.012   4.768 -0.2184  0.1701  0.7422
  351VAL   HG21 5422   5.123   3.076   4.671 -0.3525 -1.1130  1.3294
  351VAL   HG22 5423   5.212   3.205   4.756 -0.3128  1.5319 -0.5549
  351VAL   HG23 5424   5.206   3.050   4.830  0.3680  0.7976  1.4209
  352PHE      N 5425   4.722   3.365   4.826 -1.2174  0.2935  0.1951
  352PHE     CA 5426   4.609   3.416   4.898  0.5788  0.5634  0.3352
  352PHE      C 5427   4.533   3.307   4.972  0.0813  0.8668 -0.2817
  352PHE      O 5428   4.426   3.259   4.930 -0.3704  0.6063  0.4987
  352PHE     CB 5429   4.510   3.483   4.803 -0.9559 -0.4033  0.4188
  352PHE     CG 5430   4.578   3.606   4.738  0.0329  0.4123 -1.0140
  352PHE    CD1 5431   4.616   3.621   4.604 -0.1817  0.1880  0.4440
  352PHE    CD2 5432   4.590   3.716   4.823  0.3467  0.0812  0.4315
  352PHE    CE1 5433   4.679   3.741   4.554 -0.2760  0.0137 -0.5680
  352PHE    CE2 5434   4.634   3.840   4.772 -0.0966  0.3355  0.4480
  352PHE     CZ 5435   4.677   3.849   4.634 -0.4271  0.2433  0.4356
  352PHE      H 5436   4.712   3.350   4.727  0.1627 -0.8785  0.1735
  352PHE     HA 5437   4.631   3.490   4.975 -1.0268 -0.4703  1.9554
  352PHE    HB2 5438   4.484   3.407   4.729 -0.0881  0.0480 -0.3959
  352PHE    HB3 5439   4.420   3.516   4.853  0.1686  0.3815  2.1052
  352PHE    HD1 5440   4.613   3.539   4.534  1.5084  0.6956 -0.3420
  352PHE    HD2 5441   4.572   3.711   4.930 -0.8130  0.6791  0.2948
  352PHE    HE1 5442   4.718   3.751   4.454  0.2540  0.2256 -0.3528
  352PHE    HE2 5443   4.639   3.926   4.837 -0.6030  0.7665 -0.0601
  352PHE     HZ 5444   4.713   3.942   4.592 -0.1942 -0.5858 -1.3505
  353ASP      N 5445   4.599   3.252   5.074 -0.4837  0.0478  0.2528
  353ASP     CA 5446   4.543   3.159   5.169  0.5738  0.4312 -0.6567
  353ASP      C 5447   4.428   3.213   5.255  1.0659 -0.6243 -0.3230
  353ASP      O 5448   4.443   3.248   5.374 -0.0908  0.4766  0.4896
  353ASP     CB 5449   4.653   3.108   5.256 -0.5810 -0.2541  0.2046
  353ASP     CG 5450   4.619   2.994   5.350  0.1340 -0.2406 -0.7769
  353ASP    OD1 5451   4.504   2.946   5.371  0.0898 -0.3514 -0.2118
  353ASP    OD2 5452   4.722   2.950   5.416 -0.1607 -0.0405  0.6664
  353ASP      H 5453   4.695   3.283   5.085 -0.1114 -0.9671  0.1651
  353ASP     HA 5454   4.503   3.082   5.103 -0.6716  0.7402 -0.3158
  353ASP    HB2 5455   4.736   3.076   5.193 -1.2009 -0.8604 -0.3360
  353ASP    HB3 5456   4.676   3.200   5.309 -2.1349  0.2004  0.1717
  354ARG      N 5457   4.303   3.211   5.196 -0.0915 -0.5167  0.9684
  354ARG     CA 5458   4.180   3.259   5.253  0.1996 -0.2201  0.0991
  354ARG      C 5459   4.138   3.157   5.368 -0.5753 -0.3814  0.2979
  354ARG      O 5460   4.086   3.198   5.468  0.2022 -0.3464  0.0742
  354ARG     CB 5461   4.065   3.278   5.153 -0.2510 -0.6718  0.6525
  354ARG     CG 5462   4.103   3.396   5.050  0.5999 -0.2787  0.2094
  354ARG     CD 5463   4.004   3.401   4.932 -0.3191  0.3113 -0.5749
  354ARG     NE 5464   3.854   3.407   4.962 -0.7246 -0.4014 -1.0783
  354ARG     CZ 5465   3.767   3.470   4.887 -0.1235  0.6445 -0.3710
  354ARG    NH1 5466   3.807   3.533   4.783  0.1185  0.9347 -0.3201
  354ARG    NH2 5467   3.639   3.469   4.915  0.3396 -0.2752 -0.5392
  354ARG      H 5468   4.309   3.180   5.100 -0.1735  0.8352  0.4907
  354ARG     HA 5469   4.195   3.357   5.299 -1.5728  0.3256 -0.3247
  354ARG    HB2 5470   4.049   3.184   5.100 -0.4668 -0.4429  0.2993
  354ARG    HB3 5471   3.969   3.301   5.199 -0.3710  0.8163 -0.2116
  354ARG    HG2 5472   4.103   3.489   5.107  0.6805 -0.3989  0.4074
  354ARG    HG3 5473   4.206   3.381   5.015  0.3158 -0.9804 -0.3808
  354ARG    HD2 5474   4.027   3.493   4.880 -1.8392  1.2423  0.2572
  354ARG    HD3 5475   4.020   3.315   4.867  0.5287  0.4012 -0.5120
  354ARG     HE 5476   3.827   3.358   5.046 -0.9677  1.5212  0.1078
  354ARG   HH11 5477   3.734   3.583   4.734 -0.0822  1.0496  0.0906
  354ARG   HH12 5478   3.902   3.569   4.778  1.1089 -1.4021 -1.3321
  354ARG   HH21 5479   3.567   3.517   4.863 -0.3724 -0.7496 -0.0184
  354ARG   HH22 5480   3.614   3.413   4.995 -0.2306  1.3599  0.5241
  355ALA      N 5481   4.173   3.031   5.354 -0.2612  0.2344 -0.1505
  355ALA     CA 5482   4.148   2.927   5.452 -0.3376  0.3086 -0.1824
  355ALA      C 5483   4.216   2.951   5.589 -0.3189  0.3605  0.0938
  355ALA      O 5484   4.150   2.938   5.691 -0.0598  0.0385 -0.2484
  355ALA     CB 5485   4.184   2.787   5.390 -0.7370 -0.2980  1.0100
  355ALA      H 5486   4.218   3.008   5.267  1.6154  0.9630  0.5288
  355ALA     HA 5487   4.044   2.904   5.474  0.2666 -1.1377  1.7894
  355ALA    HB1 5488   4.128   2.766   5.300  0.7109 -0.9521  0.1791
  355ALA    HB2 5489   4.290   2.780   5.365 -1.1829 -0.9857 -1.1149
  355ALA    HB3 5490   4.160   2.697   5.447  0.0806 -1.3468 -0.1924
  356ARG      N 5491   4.342   2.998   5.598 -0.0767  0.2672  0.8138
  356ARG     CA 5492   4.409   3.035   5.724  0.8042  1.3478  1.4096
  356ARG      C 5493   4.407   3.188   5.750 -0.2052 -0.1104  0.1632
  356ARG      O 5494   4.483   3.235   5.838  0.1091 -0.5459 -0.1428
  356ARG     CB 5495   4.549   2.971   5.731  0.1088  0.2424 -0.0963
  356ARG     CG 5496   4.554   2.822   5.753 -0.4172  0.7496  0.7522
  356ARG     CD 5497   4.698   2.780   5.739  0.0581  0.8224  0.7839
  356ARG     NE 5498   4.773   2.830   5.853  0.0069  0.1716  0.1910
  356ARG     CZ 5499   4.889   2.804   5.898 -1.2859 -0.4286 -0.3837
  356ARG    NH1 5500   4.970   2.717   5.846  0.4374 -0.0308 -0.9938
  356ARG    NH2 5501   4.924   2.859   6.013 -0.2041  0.0959  0.5610
  356ARG      H 5502   4.395   3.016   5.515  0.2418  0.5654  1.0761
  356ARG     HA 5503   4.352   2.998   5.809  0.3344 -0.8472  0.2652
  356ARG    HB2 5504   4.615   3.007   5.653 -0.5895  0.3471 -0.6608
  356ARG    HB3 5505   4.589   3.008   5.826  0.2553 -0.7067  0.2352
  356ARG    HG2 5506   4.525   2.791   5.853  2.2597  0.0696  1.4801
  356ARG    HG3 5507   4.500   2.768   5.675  1.6397  0.0941 -0.3829
  356ARG    HD2 5508   4.698   2.671   5.735 -1.1263  0.7590 -2.2319
  356ARG    HD3 5509   4.749   2.818   5.650 -0.6974 -1.5063 -0.8229
  356ARG     HE 5510   4.729   2.907   5.901 -0.3057  0.1177 -0.0035
  356ARG   HH11 5511   5.063   2.706   5.884  0.5152  0.7237 -0.9461
  356ARG   HH12 5512   4.949   2.671   5.758 -0.3167  1.5621 -1.7322
  356ARG   HH21 5513   5.012   2.823   6.045 -0.0433  0.8816  1.0729
  356ARG   HH22 5514   4.856   2.920   6.057 -0.4520 -0.9685  1.7746
  357LYS      N 5515   4.318   3.263   5.677  1.0031 -0.3240  0.1112
  357LYS     CA 5516   4.306   3.417   5.664 -0.0575  0.7180  0.3971
  357LYS      C 5517   4.435   3.496   5.665 -0.4455  0.1344 -0.4333
  357LYS      O 5518   4.464   3.580   5.751  0.3555 -0.2429  0.4577
  357LYS     CB 5519   4.195   3.459   5.767 -1.0027  0.2271 -0.0456
  357LYS     CG 5520   4.150   3.604   5.770 -0.8579  0.3469 -0.3083
  357LYS     CD 5521   4.042   3.639   5.872 -0.3251  0.2187  0.2212
  357LYS     CE 5522   4.023   3.789   5.880  0.1618 -0.1589 -0.0628
  357LYS     NZ 5523   3.916   3.816   5.974 -0.1191 -0.8058 -0.0502
  357LYS      H 5524   4.268   3.201   5.615  0.5265 -0.4494  0.6079
  357LYS     HA 5525   4.261   3.430   5.566  0.5971  0.7414  0.0957
  357LYS    HB2 5526   4.108   3.395   5.751 -0.6956 -0.2269  0.0757
  357LYS    HB3 5527   4.215   3.433   5.870 -0.7193 -0.8638 -0.3490
  357LYS    HG2 5528   4.237   3.667   5.790 -0.9020  0.6136 -0.9217
  357LYS    HG3 5529   4.112   3.633   5.672 -0.1517 -0.1135 -0.7390
  357LYS    HD2 5530   3.950   3.597   5.830  0.1419  0.0326 -0.6602
  357LYS    HD3 5531   4.063   3.596   5.970  0.1339  1.9827  0.9762
  357LYS    HE2 5532   4.112   3.846   5.908 -1.0105  1.1540  1.3976
  357LYS    HE3 5533   3.995   3.829   5.783 -0.0666  0.1206  0.1138
  357LYS    HZ1 5534   3.823   3.824   5.934 -0.3416 -0.5125  0.5093
  357LYS    HZ2 5535   3.915   3.751   6.052  1.5785 -0.1679  0.5980
  357LYS    HZ3 5536   3.929   3.908   6.012 -1.9026 -0.5635  0.1369
  358ARG      N 5537   4.533   3.450   5.578  1.0089 -0.1224 -0.5865
  358ARG     CA 5538   4.667   3.503   5.565 -0.4621 -0.7490  0.2912
  358ARG      C 5539   4.711   3.528   5.417  0.6480  0.1188  0.4055
  358ARG      O 5540   4.632   3.501   5.322  0.1981  0.8034  0.4301
  358ARG     CB 5541   4.758   3.418   5.645  0.1116  0.6340  0.3332
  358ARG     CG 5542   4.758   3.272   5.590  0.0235 -1.0132  0.5946
  358ARG     CD 5543   4.860   3.190   5.662 -0.3012  0.7942 -0.1503
  358ARG     NE 5544   4.874   3.051   5.599  0.1429 -0.9350 -0.2341
  358ARG     CZ 5545   4.982   2.974   5.613  0.1108 -0.2876 -0.6808
  358ARG    NH1 5546   5.079   2.999   5.696 -0.4357 -0.0758  0.8443
  358ARG    NH2 5547   4.989   2.872   5.536 -0.0178  0.3000  0.4952
  358ARG      H 5548   4.494   3.398   5.500  0.5008  0.0587 -0.4602
  358ARG     HA 5549   4.667   3.600   5.615 -1.1638 -0.6823  0.1844
  358ARG    HB2 5550   4.858   3.461   5.634  0.2827  0.2081  0.1923
  358ARG    HB3 5551   4.730   3.423   5.750  0.1287  0.9470  0.3257
  358ARG    HG2 5552   4.662   3.222   5.599 -0.7143  0.4327  1.6683
  358ARG    HG3 5553   4.793   3.275   5.487 -0.0563 -0.4293  0.5775
  358ARG    HD2 5554   4.958   3.237   5.673  0.4640 -0.8282  0.6365
  358ARG    HD3 5555   4.823   3.180   5.764 -1.0601 -0.1943 -0.4899
  358ARG     HE 5556   4.806   3.028   5.528  0.8577  0.2916 -1.4131
  358ARG   HH11 5557   5.154   2.933   5.713  0.5215  0.6201 -0.2953
  358ARG   HH12 5558   5.065   3.069   5.767  0.4016 -0.4097  1.3705
  358ARG   HH21 5559   5.067   2.808   5.526 -0.1501  0.2199 -0.1166
  358ARG   HH22 5560   4.916   2.852   5.469  0.2018  1.2251 -0.0587
  359ILE      N 5561   4.822   3.582   5.397 -0.5121 -0.3027  1.1866
  359ILE     CA 5562   4.886   3.600   5.261  0.5397 -0.4119  0.1541
  359ILE      C 5563   5.031   3.557   5.259  0.9092  0.6683  0.4392
  359ILE      O 5564   5.108   3.599   5.347 -0.3571  0.1712  0.4067
  359ILE     CB 5565   4.873   3.744   5.207 -1.3901  0.5595  0.1783
  359ILE    CG1 5566   4.737   3.808   5.224  0.9481 -0.2542  0.0392
  359ILE    CG2 5567   4.920   3.743   5.063  0.0131  0.4194 -0.2194
  359ILE    CD1 5568   4.712   3.938   5.160 -0.5962 -0.5541 -0.2591
  359ILE      H 5569   4.870   3.628   5.473  0.9509  0.1250  0.0864
  359ILE     HA 5570   4.831   3.541   5.187  0.2079  1.0286 -0.8293
  359ILE     HB 5571   4.951   3.795   5.264 -0.1900 -0.8274 -0.1157
  359ILE   HG12 5572   4.656   3.741   5.194  0.6354  0.4175 -0.6913
  359ILE   HG13 5573   4.725   3.836   5.328 -0.5717 -0.2782 -0.0821
  359ILE   HG21 5574   4.909   3.847   5.032 -0.1789  0.4821  0.0454
  359ILE   HG22 5575   5.024   3.718   5.046 -0.3128  0.2796 -2.8307
  359ILE   HG23 5576   4.861   3.670   5.008  0.3997 -0.2317  0.1999
  359ILE   HD11 5577   4.609   3.967   5.185  0.0812  1.0553  1.0349
  359ILE   HD12 5578   4.779   4.011   5.205  0.0711 -0.9333 -0.6187
  359ILE   HD13 5579   4.727   3.942   5.052  0.9681 -0.0503 -0.0670
  360GLY      N 5580   5.063   3.462   5.169 -0.1750 -0.7611 -0.2933
  360GLY     CA 5581   5.192   3.406   5.158 -0.1551  0.1922 -0.4915
  360GLY      C 5582   5.290   3.481   5.063 -0.0782  0.3116 -0.4243
  360GLY      O 5583   5.284   3.463   4.945 -0.5612 -0.4334 -0.0504
  360GLY      H 5584   4.992   3.419   5.112 -0.1654 -1.3129  0.1037
  360GLY    HA2 5585   5.228   3.416   5.260 -0.7456  0.6413 -0.3199
  360GLY    HA3 5586   5.195   3.302   5.125  0.7450  0.5029 -1.5190
  361PHE      N 5587   5.393   3.550   5.112 -0.0466 -0.1720 -0.1769
  361PHE     CA 5588   5.497   3.613   5.024  0.5507 -0.4386 -0.8431
  361PHE      C 5589   5.614   3.519   5.018 -0.2502  0.1368  0.8640
  361PHE      O 5590   5.671   3.477   5.122  0.3538 -0.3187 -0.3541
  361PHE     CB 5591   5.542   3.752   5.076  0.2497  1.1155 -0.4388
  361PHE     CG 5592   5.433   3.857   5.064  0.0402  0.1630  0.3757
  361PHE    CD1 5593   5.343   3.874   5.169  0.0465  0.6088 -0.0881
  361PHE    CD2 5594   5.436   3.941   4.952  1.1301 -0.6932  0.1864
  361PHE    CE1 5595   5.241   3.976   5.162  0.1301  0.7483  0.1665
  361PHE    CE2 5596   5.332   4.041   4.938 -1.0004  0.5150  1.0603
  361PHE     CZ 5597   5.240   4.050   5.038  0.9063 -0.5204 -0.2890
  361PHE      H 5598   5.416   3.546   5.210 -0.2194  1.4613 -0.0131
  361PHE     HA 5599   5.458   3.624   4.923 -0.5616 -0.0152 -0.4054
  361PHE    HB2 5600   5.566   3.739   5.182 -2.0139 -0.5351  0.0401
  361PHE    HB3 5601   5.631   3.777   5.019  0.7879 -0.2604 -0.2657
  361PHE    HD1 5602   5.350   3.798   5.245  1.0959 -0.7828 -1.4305
  361PHE    HD2 5603   5.506   3.924   4.871  1.4328 -0.2964  0.3556
  361PHE    HE1 5604   5.162   3.987   5.234 -0.8297  0.5380 -0.7913
  361PHE    HE2 5605   5.325   4.100   4.848 -0.6887  0.0851  0.7443
  361PHE     HZ 5606   5.162   4.124   5.032  0.8445 -0.6449 -2.0738
  362ALA      N 5607   5.663   3.505   4.891  0.7643 -0.1603 -0.2612
  362ALA     CA 5608   5.793   3.444   4.866  0.6590 -0.2188  0.1844
  362ALA      C 5609   5.858   3.507   4.749  0.1784 -0.5207 -0.3888
  362ALA      O 5610   5.791   3.553   4.660 -0.8276 -0.3208  0.2031
  362ALA     CB 5611   5.765   3.295   4.841  0.3694 -0.6906 -0.4231
  362ALA      H 5612   5.613   3.553   4.818 -0.1800  1.0825  1.0925
  362ALA     HA 5613   5.860   3.444   4.952  1.1296 -0.7783 -0.1688
  362ALA    HB1 5614   5.663   3.282   4.806  0.5213  1.3459 -2.0291
  362ALA    HB2 5615   5.833   3.246   4.771  0.1939 -0.2562 -0.9143
  362ALA    HB3 5616   5.760   3.247   4.938 -0.0528 -0.7371 -0.4643
  363VAL      N 5617   5.994   3.508   4.742 -0.0699  0.2187  0.6313
  363VAL     CA 5618   6.068   3.563   4.625  0.1034  0.2730 -0.0950
  363VAL      C 5619   6.039   3.482   4.497  0.6402  0.3428 -0.3243
  363VAL      O 5620   6.029   3.363   4.504 -1.1270 -0.4323  0.0687
  363VAL     CB 5621   6.224   3.565   4.647  0.4248  0.0289  0.0916
  363VAL    CG1 5622   6.305   3.612   4.531  0.3301  0.1071  0.3666
  363VAL    CG2 5623   6.264   3.660   4.759 -0.3995 -0.5751  0.0709
  363VAL      H 5624   6.056   3.471   4.812  1.0410  0.3382 -0.2309
  363VAL     HA 5625   6.036   3.666   4.622  0.0696  0.3204  0.9659
  363VAL     HB 5626   6.255   3.463   4.666 -1.0199 -0.5930 -0.6017
  363VAL   HG11 5627   6.413   3.621   4.549  0.6928 -0.8079 -1.0325
  363VAL   HG12 5628   6.284   3.550   4.445  1.1566  1.9753 -1.3521
  363VAL   HG13 5629   6.263   3.708   4.500  0.0776 -0.1597 -0.1267
  363VAL   HG21 5630   6.372   3.665   4.767 -0.2534 -0.2138 -1.5643
  363VAL   HG22 5631   6.240   3.764   4.741  1.4475 -0.0636  0.1826
  363VAL   HG23 5632   6.222   3.624   4.853 -1.1903 -0.2480 -0.1418
  364SER      N 5633   5.995   3.550   4.396 -0.1759 -0.3594 -0.6900
  364SER     CA 5634   5.964   3.512   4.263 -0.5222  0.4889  0.2321
  364SER      C 5635   6.086   3.454   4.193  0.5725  0.7683 -0.3732
  364SER      O 5636   6.195   3.505   4.199 -0.0344 -0.1102  0.1440
  364SER     CB 5637   5.898   3.624   4.189 -0.0542 -0.4897 -0.0367
  364SER     OG 5638   5.866   3.595   4.061  0.5555 -0.3697  1.1038
  364SER      H 5639   5.994   3.648   4.419 -0.9295 -0.7731  1.5451
  364SER     HA 5640   5.891   3.431   4.269 -0.3692  0.3268 -0.0279
  364SER    HB2 5641   5.806   3.654   4.240  0.4289 -0.3121  0.7591
  364SER    HB3 5642   5.962   3.712   4.193 -0.6451 -0.0578  0.4087
  364SER     HG 5643   5.844   3.683   4.029 -0.0649 -1.0716 -0.6612
  365ALA      N 5644   6.064   3.346   4.110  0.0608  0.2022 -0.3033
  365ALA     CA 5645   6.172   3.290   4.029 -0.8818 -0.3117  0.3025
  365ALA      C 5646   6.205   3.374   3.906  0.0858 -0.7788  0.2533
  365ALA      O 5647   6.318   3.386   3.861  0.5419 -0.3591  0.0691
  365ALA     CB 5648   6.122   3.147   3.991  0.2870  0.5597 -0.9363
  365ALA      H 5649   5.972   3.303   4.111  0.7472 -1.3876 -0.8443
  365ALA     HA 5650   6.263   3.272   4.087 -0.1006 -0.4284 -0.8998
  365ALA    HB1 5651   6.093   3.096   4.082 -0.1310  1.5583 -0.4811
  365ALA    HB2 5652   6.036   3.156   3.925 -0.7752  1.2282  0.4467
  365ALA    HB3 5653   6.205   3.090   3.948  1.2838 -0.4286  1.8727
  366CYS      N 5654   6.103   3.438   3.852 -0.0131 -0.4000  0.8193
  366CYS     CA 5655   6.101   3.516   3.720  0.9407  0.0352  0.1368
  366CYS      C 5656   6.137   3.661   3.735 -0.2360  0.1318  0.2669
  366CYS      O 5657   6.147   3.718   3.626 -0.0799 -0.4916  0.1373
  366CYS     CB 5658   5.962   3.489   3.651 -1.4772 -0.3961  0.0381
  366CYS     SG 5659   5.826   3.560   3.733 -0.0634  0.4519 -0.6767
  366CYS      H 5660   6.014   3.416   3.895 -0.1229 -0.8038  0.4031
  366CYS     HA 5661   6.170   3.465   3.653  0.2040 -0.3720 -0.3387
  366CYS    HB2 5662   5.978   3.538   3.554 -0.3338 -0.2465  0.2738
  366CYS    HB3 5663   5.950   3.382   3.636  0.2339 -0.8272  1.0875
  367HIS      N 5664   6.160   3.719   3.856  0.1423  0.1521  0.2948
  367HIS     CA 5665   6.181   3.866   3.870  0.1170 -0.2484  0.9366
  367HIS      C 5666   6.302   3.938   3.810 -0.2418 -0.6908  0.7880
  367HIS      O 5667   6.407   3.875   3.798  0.3647  0.6467 -0.3976
  367HIS     CB 5668   6.187   3.894   4.022 -0.6832 -0.1512 -0.2050
  367HIS     CG 5669   6.316   3.871   4.105 -0.0965  0.1776 -0.8426
  367HIS    ND1 5670   6.327   3.766   4.189  0.5666  0.2415  0.2407
  367HIS    CD2 5671   6.423   3.951   4.102 -0.5818 -0.1593 -0.6162
  367HIS    CE1 5672   6.446   3.778   4.246 -0.7215 -0.2775 -0.4403
  367HIS    NE2 5673   6.514   3.890   4.197  0.6165  0.1055 -0.5686
  367HIS      H 5674   6.136   3.664   3.937  0.5198 -0.4748 -0.0004
  367HIS     HA 5675   6.089   3.918   3.846 -0.0264 -0.8116  0.1930
  367HIS    HB2 5676   6.165   4.000   4.028 -0.0508 -0.0105 -0.2145
  367HIS    HB3 5677   6.101   3.846   4.069 -1.1498 -0.2448 -1.1175
  367HIS    HD1 5678   6.259   3.692   4.198  1.4155 -0.4701  1.1264
  367HIS    HD2 5679   6.441   4.039   4.043 -0.9838  0.3044 -0.0701
  367HIS    HE1 5680   6.494   3.709   4.314 -1.4677 -0.0680  0.3361
  368VAL      N 5681   6.291   4.066   3.774  0.3808  0.6006 -0.9083
  368VAL     CA 5682   6.400   4.140   3.717 -0.3749 -0.0333  0.4242
  368VAL      C 5683   6.499   4.189   3.819  0.7445 -0.4162 -0.2574
  368VAL      O 5684   6.466   4.256   3.917 -0.1048 -0.8149 -0.0139
  368VAL     CB 5685   6.340   4.261   3.650  0.8839 -0.3964  1.0019
  368VAL    CG1 5686   6.439   4.353   3.580  1.1631  0.0607 -0.7166
  368VAL    CG2 5687   6.237   4.219   3.542 -0.2954  0.1902  0.5868
  368VAL      H 5688   6.208   4.120   3.793  0.8308  0.9199  0.3697
  368VAL     HA 5689   6.451   4.077   3.644  1.4644  0.5840  1.0718
  368VAL     HB 5690   6.285   4.324   3.719 -0.4628 -0.4496  0.0675
  368VAL   HG11 5691   6.380   4.431   3.533 -0.7512 -0.2250  0.9442
  368VAL   HG12 5692   6.509   4.389   3.654  0.1835 -0.7241  0.6870
  368VAL   HG13 5693   6.494   4.300   3.501  0.6886 -0.9485 -0.4044
  368VAL   HG21 5694   6.287   4.154   3.470 -1.5401 -0.9588  0.6755
  368VAL   HG22 5695   6.158   4.163   3.591 -0.1291 -0.7100 -0.1138
  368VAL   HG23 5696   6.191   4.304   3.493  0.8893  0.0695 -0.8900
  369HIS      N 5697   6.629   4.172   3.790 -0.0833  0.2524  0.0658
  369HIS     CA 5698   6.742   4.225   3.859 -0.2143 -0.0761  0.1460
  369HIS      C 5699   6.861   4.257   3.761  0.8168  0.0593 -0.2486
  369HIS      O 5700   6.866   4.195   3.654  0.5489  0.0968  0.1247
  369HIS     CB 5701   6.787   4.111   3.951 -0.0557  0.2205 -0.1891
  369HIS     CG 5702   6.773   3.969   3.912  0.5444  0.7710 -0.0943
  369HIS    ND1 5703   6.678   3.869   3.952 -0.9405 -0.5419 -0.0615
  369HIS    CD2 5704   6.839   3.916   3.810 -0.6905 -0.8037  0.5367
  369HIS    CE1 5705   6.705   3.760   3.885  0.0993  0.0380 -0.3959
  369HIS    NE2 5706   6.800   3.788   3.793  0.7771 -0.1523 -0.1275
  369HIS      H 5707   6.647   4.127   3.701 -0.5262 -0.0495  0.1247
  369HIS     HA 5708   6.708   4.311   3.917  0.4831  0.1971  0.1714
  369HIS    HB2 5709   6.896   4.119   3.950 -0.0266 -0.0692 -1.0135
  369HIS    HB3 5710   6.724   4.128   4.038  0.6330  0.2599  0.3145
  369HIS    HD1 5711   6.604   3.894   4.017  0.5156  2.0329  0.9147
  369HIS    HD2 5712   6.926   3.967   3.772  0.2039 -1.3544  1.7267
  369HIS    HE1 5713   6.658   3.663   3.895 -0.8221  0.3795 -1.1168
  370ASP      N 5714   6.956   4.338   3.804 -0.0293  0.2145 -0.3425
  370ASP     CA 5715   7.091   4.341   3.762 -1.1021  0.4802  0.0818
  370ASP      C 5716   7.183   4.225   3.825 -0.1270 -0.6998  0.2973
  370ASP      O 5717   7.129   4.131   3.875  0.2014  0.5829 -0.1599
  370ASP     CB 5718   7.154   4.476   3.799  0.0252 -0.8704 -0.7386
  370ASP     CG 5719   7.159   4.510   3.954 -0.6193  0.0831  0.4877
  370ASP    OD1 5720   7.085   4.604   3.995 -0.0200  0.0149  0.1732
  370ASP    OD2 5721   7.230   4.448   4.033 -0.2999 -0.3095  0.5647
  370ASP      H 5722   6.948   4.389   3.891  0.7932 -0.3832  0.1091
  370ASP     HA 5723   7.106   4.331   3.654 -0.0209  0.8892  0.1746
  370ASP    HB2 5724   7.248   4.486   3.743 -0.0416  0.0178 -0.7139
  370ASP    HB3 5725   7.096   4.555   3.753 -0.3403 -0.2256  0.7243
  371GLU      N 5726   7.311   4.233   3.817 -0.6358  0.1820  0.3067
  371GLU     CA 5727   7.401   4.126   3.860 -0.5961 -0.0115  0.1001
  371GLU      C 5728   7.443   4.133   4.006 -0.0222 -1.2084 -0.2221
  371GLU      O 5729   7.506   4.037   4.055  0.0976 -0.4362  0.0066
  371GLU     CB 5730   7.532   4.125   3.777  0.4560  0.0541  0.0981
  371GLU     CG 5731   7.514   4.134   3.621 -0.3532  0.1998 -0.3654
  371GLU     CD 5732   7.419   4.026   3.562 -0.7043 -0.3444  0.1724
  371GLU    OE1 5733   7.442   3.907   3.586 -0.0506  0.3575 -0.3161
  371GLU    OE2 5734   7.315   4.069   3.501 -0.4205 -0.1904 -0.8086
  371GLU      H 5735   7.352   4.310   3.766  2.2631 -0.9357  0.5777
  371GLU     HA 5736   7.350   4.030   3.847 -0.0633 -0.2267 -0.4937
  371GLU    HB2 5737   7.606   4.198   3.811  1.1969 -0.6702  0.1133
  371GLU    HB3 5738   7.569   4.024   3.794 -0.0871 -0.3295 -0.8539
  371GLU    HG2 5739   7.499   4.238   3.591  0.6790  0.8261  1.0339
  371GLU    HG3 5740   7.617   4.116   3.590 -0.1205 -0.1392  0.5435
  372PHE      N 5741   7.392   4.231   4.084 -0.5908  0.3296  0.0966
  372PHE     CA 5742   7.431   4.250   4.225  0.2736  0.5585  0.4688
  372PHE      C 5743   7.312   4.241   4.321 -1.5438  0.4656 -0.5244
  372PHE      O 5744   7.328   4.186   4.435  0.2709 -0.4609  0.1002
  372PHE     CB 5745   7.507   4.379   4.236  0.3888  0.0111  0.7899
  372PHE     CG 5746   7.545   4.427   4.374  0.0684 -0.4760 -0.6871
  372PHE    CD1 5747   7.520   4.553   4.424 -0.2621 -0.2784 -0.1286
  372PHE    CD2 5748   7.620   4.339   4.463  1.2600 -0.6729  0.5662
  372PHE    CE1 5749   7.580   4.598   4.546  0.3838 -0.1095  0.1114
  372PHE    CE2 5750   7.677   4.380   4.587  0.5387 -0.0561 -1.5355
  372PHE     CZ 5751   7.650   4.518   4.632 -0.2358  1.2555 -0.0635
  372PHE      H 5752   7.314   4.280   4.042 -1.3270 -1.0673 -0.2849
  372PHE     HA 5753   7.497   4.172   4.263 -0.2637  0.5214  1.3755
  372PHE    HB2 5754   7.593   4.348   4.177 -0.0440  0.4719 -0.1301
  372PHE    HB3 5755   7.450   4.450   4.176  0.3075 -0.9969 -0.4126
  372PHE    HD1 5756   7.481   4.631   4.360 -0.0819  0.1468  0.2710
  372PHE    HD2 5757   7.628   4.237   4.429 -0.0564 -0.7083  0.2557
  372PHE    HE1 5758   7.549   4.696   4.581  0.6125 -0.0549  0.1633
  372PHE    HE2 5759   7.727   4.314   4.656 -1.4959 -0.1105  0.0957
  372PHE     HZ 5760   7.692   4.551   4.726  0.5456 -1.4673  0.7238
  373ARG      N 5761   7.205   4.300   4.284  0.0759 -0.5632 -0.0657
  373ARG     CA 5762   7.088   4.317   4.371  1.3578  1.0828  0.0345
  373ARG      C 5763   6.982   4.206   4.338  0.2370 -1.2850  0.5678
  373ARG      O 5764   6.975   4.170   4.222  0.4215  0.1790  0.3962
  373ARG     CB 5765   7.037   4.459   4.383 -0.4266  0.0368 -0.0597
  373ARG     CG 5766   7.150   4.564   4.412 -0.4122 -0.5072  0.5395
  373ARG     CD 5767   7.109   4.700   4.472  0.2404  0.5334  0.1288
  373ARG     NE 5768   7.023   4.777   4.380  0.2199 -0.0184  0.1754
  373ARG     CZ 5769   7.032   4.909   4.371  0.1771 -0.4247 -0.8571
  373ARG    NH1 5770   7.088   4.983   4.464  0.6810  0.1243  0.4954
  373ARG    NH2 5771   6.984   4.956   4.265 -0.0473 -0.3983 -0.0464
  373ARG      H 5772   7.194   4.355   4.200 -0.8266 -0.7201 -0.0764
  373ARG     HA 5773   7.110   4.297   4.476  0.1096 -0.3432  0.1084
  373ARG    HB2 5774   6.975   4.483   4.296  0.2909  1.2183 -0.2953
  373ARG    HB3 5775   6.971   4.463   4.469  0.0177 -1.3851  0.3947
  373ARG    HG2 5776   7.214   4.513   4.483 -0.0583 -1.8039 -0.6262
  373ARG    HG3 5777   7.206   4.579   4.320 -0.4447 -0.0733  0.5823
  373ARG    HD2 5778   7.055   4.676   4.563 -0.1760 -0.0959 -0.2677
  373ARG    HD3 5779   7.198   4.753   4.507  0.1437  0.1345  1.0266
  373ARG     HE 5780   6.982   4.728   4.302  0.0822 -1.0868  0.8805
  373ARG   HH11 5781   7.067   5.081   4.452  0.0142 -0.0932 -0.2716
  373ARG   HH12 5782   7.123   4.945   4.551  0.3892 -0.4056  0.3915
  373ARG   HH21 5783   6.958   5.053   4.255 -0.1467 -0.2508  1.2424
  373ARG   HH22 5784   6.951   4.886   4.200 -1.5197 -0.0726  0.2818
  374THR      N 5785   6.887   4.175   4.429 -1.1792  0.2939  0.3577
  374THR     CA 5786   6.783   4.078   4.404 -0.5485 -0.5360 -0.2866
  374THR      C 5787   6.655   4.127   4.484 -0.5588  0.2801  0.0234
  374THR      O 5788   6.666   4.195   4.588  0.4254  0.7745 -0.0676
  374THR     CB 5789   6.820   3.931   4.439  0.9010  0.2063  0.5947
  374THR    OG1 5790   6.843   3.912   4.571  0.5324 -0.5095 -0.1259
  374THR    CG2 5791   6.948   3.870   4.368  0.7674 -0.7715 -0.3141
  374THR      H 5792   6.897   4.206   4.524 -0.2753  0.2451  0.2964
  374THR     HA 5793   6.763   4.076   4.297  0.0689 -0.2443 -0.4177
  374THR     HB 5794   6.730   3.878   4.408  0.9665  0.7114 -0.5631
  374THR    HG1 5795   6.924   3.955   4.598  1.0116 -1.0714 -0.6093
  374THR   HG21 5796   7.038   3.923   4.399  0.4091 -0.3947  0.1188
[truncated: 3,976,226 more chars]
