# Supplementary material for: Broadening the Scope of Binding Free Energy Calculations Using a Separated Topologies Approach
Source: J Chem Theory Comput. 2023 Jul 24;19(15):5058–76. doi: 10.1021/acs.jctc.3c00282 (PMC10413862; doi:10.1021/acs.jctc.3c00282)
Supplement: Supplementary file 2 — ct3c00282_si_002.zip [file ct3c00282_si_002.zip › SI_paper/BACE1/input/biphenyl/lig_03/solvent.gro]

GROningen MAchine for Chemical Simulation
 5541
    1Cl-     CL    1   2.107   2.441   3.238 -0.4640  0.1312 -0.3370
    2Na+     NA    2   0.063   2.684   1.138 -0.1908  0.1314  0.4886
    3Na+     NA    3   2.771   1.672   3.428 -0.1828  0.1186 -0.3694
    4Na+     NA    4   0.898   0.465   1.293  0.0358 -0.0114  0.2650
    5Na+     NA    5   0.533   2.592   2.524  0.1043  0.2794 -0.1651
    6Na+     NA    6   0.672   2.337   2.047  0.7886 -0.3989  0.2375
    7Cl-     CL    7   1.672   2.195   1.950 -0.0808  0.0016  0.2012
    8Cl-     CL    8   3.593   1.451   0.894  0.3835  0.1698 -0.2455
    9Cl-     CL    9   0.689   3.642   2.634  0.0267 -0.0864 -0.1335
   10Cl-     CL   10   0.452   2.364   0.603 -0.1252 -0.1543  0.3204
   11Cl-     CL   11   1.016   3.800   1.490 -0.0716 -0.1718  0.0473
   12UNL     C1   12   3.360   1.896   1.829  0.6265 -0.5959 -0.0141
   12UNL     C2   13   3.491   1.956   2.425 -0.0139  0.5432  0.2686
   12UNL     C3   14   3.439   1.912   1.942 -0.0927  0.0125  0.0775
   12UNL     C4   15   3.413   1.932   2.307  0.5354  0.4012  0.4805
   12UNL     C5   16   3.227   1.947   1.834 -0.3141  0.0479 -0.1177
   12UNL     C6   17   3.622   2.002   2.414 -0.1554  0.0113 -0.5086
   12UNL     C7   18   3.260   2.010   2.069  0.2459  0.0821  0.6158
   12UNL     C8   19   3.605   2.000   2.179 -0.4512  0.3107  0.1223
   12UNL     C9   20   3.388   1.960   2.063 -0.8898  0.3830  0.2480
   12UNL    C10   21   3.472   1.958   2.187  0.7789  0.0560 -0.0595
   12UNL    C11   22   3.175   2.004   1.952  0.1636  0.1020 -0.5658
   12UNL    C12   23   3.684   2.014   2.294 -0.1155 -0.6601  1.1757
   12UNL    C13   24   2.923   1.844   2.052  0.1524 -0.5359  0.0445
   12UNL    C14   25   2.905   1.896   1.813 -0.6012  0.0792 -0.6686
   12UNL    C15   26   2.956   1.987   2.078  0.2815 -0.1468  0.5829
   12UNL    C16   27   3.027   2.049   1.956 -0.1486  0.3875  0.7317
   12UNL    C17   28   3.024   2.206   1.970  0.3524  0.3937 -0.1894
   12UNL    C18   29   2.854   1.659   1.889 -0.6581 -0.6628 -0.3316
   12UNL    C19   30   3.868   2.115   2.167 -0.0568  0.1629  0.7451
   12UNL     N1   31   2.895   1.801   1.917  0.2188  0.4896  0.1556
   12UNL     N2   32   2.953   2.015   1.832  0.0950 -0.2181 -0.6321
   12UNL     N3   33   2.880   1.859   1.690  0.3943 -0.5056  0.1681
   12UNL     O1   34   2.915   1.767   2.145  0.2495  0.2964 -0.1559
   12UNL     O2   35   3.822   2.049   2.287  0.1881  0.6588 -0.0386
   12UNL     H1   36   3.389   1.839   1.741  1.3862 -0.6708  0.2666
   12UNL     H2   37   3.447   1.946   2.523 -0.2793  1.5378  0.2688
   12UNL     H3   38   3.545   1.888   1.935  0.4724  1.3313  2.2955
   12UNL     H4   39   3.312   1.894   2.318  0.8415 -0.3598  0.8279
   12UNL     H5   40   3.173   1.944   1.740  1.4594  0.7388 -1.2705
   12UNL     H6   41   3.677   2.005   2.507 -1.1457 -1.5519  0.2255
   12UNL     H7   42   3.216   2.060   2.155 -0.5249  0.4319  0.0464
   12UNL     H8   43   3.652   2.016   2.082 -0.2932  1.6207  0.3819
   12UNL     H9   44   2.859   2.036   2.091  0.6601  0.5998  0.6752
   12UNL    H10   45   3.013   1.989   2.172 -0.4178 -0.1759  1.0231
   12UNL    H11   46   3.068   2.236   2.065 -0.5349  0.6276  0.1646
   12UNL    H12   47   2.924   2.250   1.978  0.2120  0.1986 -0.8042
   12UNL    H13   48   3.067   2.256   1.882  0.1282  0.0607 -0.4949
   12UNL    H14   49   2.784   1.631   1.968 -0.1685 -0.0063  0.3585
   12UNL    H15   50   2.815   1.633   1.790 -0.9265 -1.6687  0.0124
   12UNL    H16   51   2.946   1.606   1.914  0.3879  1.1819  0.0938
   12UNL    H17   52   3.795   2.186   2.127  0.5314  0.4330  0.1141
   12UNL    H18   53   3.911   2.044   2.095 -0.2402  0.8622 -0.0859
   12UNL    H19   54   3.957   2.175   2.188  1.1024 -0.9257 -0.6361
   12UNL    H20   55   2.951   2.078   1.752 -1.0570  0.3506 -0.1916
   12UNL    H21   56   2.822   1.775   1.677 -1.5598  0.7657 -0.1676
   12UNL    H22   57   2.849   1.933   1.627 -1.2905 -0.3062  1.0989
   13HOH      O   58   3.474   3.385   3.688  0.3836 -0.6979  0.2522
   13HOH     H1   59   3.466   3.474   3.654 -0.4485 -1.2050 -1.0335
   13HOH     H2   60   3.567   3.376   3.707  0.4981  0.4253  0.3945
   14HOH      O   61   0.598   3.837   3.279 -0.2082  0.1968 -0.2454
   14HOH     H1   62   0.692   3.842   3.261  0.0947  0.1198  1.1070
   14HOH     H2   63   0.580   3.743   3.281 -0.3897  0.2136 -0.7546
   15HOH      O   64   2.407   0.999   2.093 -0.0848  0.6322  0.0539
   15HOH     H1   65   2.402   1.080   2.144 -0.4285  0.0159  1.0622
   15HOH     H2   66   2.359   1.018   2.013 -0.1815  1.4234  0.2831
   16HOH      O   67   0.607   1.539   2.124  0.6936 -0.5677  0.5854
   16HOH     H1   68   0.592   1.488   2.044  0.7646 -1.3039  1.0246
   16HOH     H2   69   0.606   1.630   2.094  0.0250 -0.7832 -0.1453
   17HOH      O   70   2.766   0.329   3.231  0.4195 -0.5656  0.0227
   17HOH     H1   71   2.681   0.341   3.187  0.1881 -0.8225  0.3875
   17HOH     H2   72   2.751   0.357   3.321  0.9531  0.1723 -0.1020
   18HOH      O   73   0.994   3.305   3.497 -0.0078 -0.2007  0.2614
   18HOH     H1   74   0.939   3.235   3.531 -0.2394 -0.4068 -0.4845
   18HOH     H2   75   0.953   3.329   3.413  0.3065  0.5381  0.3028
   19HOH      O   76   1.924   3.167   0.908  0.2968  0.6239 -0.0564
   19HOH     H1   77   1.961   3.253   0.924  0.1047  0.6587  0.2156
   19HOH     H2   78   1.931   3.121   0.992 -0.0470  0.5482 -0.0644
   20HOH      O   79   1.573   2.249   2.993  0.7035  0.1259  0.3261
   20HOH     H1   80   1.637   2.260   3.063  0.9545 -0.7942  0.2716
   20HOH     H2   81   1.623   2.260   2.912  0.6906 -0.0954  0.2869
   21HOH      O   82   0.516   0.579   3.685  0.6086  0.0057  0.0369
   21HOH     H1   83   0.552   0.494   3.710  0.2875  0.1875  1.2645
   21HOH     H2   84   0.421   0.565   3.683  0.6065  0.0705 -0.9180
   22HOH      O   85   2.118   3.398   3.547 -0.0055  0.9750 -0.2032
   22HOH     H1   86   2.144   3.316   3.589  0.3109  1.0355 -0.2759
   22HOH     H2   87   2.035   3.421   3.590 -0.3043  0.4230 -0.4517
   23HOH      O   88   2.028   0.543   0.880  0.2833  0.2094 -0.6893
   23HOH     H1   89   2.073   0.607   0.935 -0.0825  0.0230 -0.1533
   23HOH     H2   90   1.938   0.574   0.875  0.2556  0.0868 -0.9715
   24HOH      O   91   2.318   3.143   2.140 -0.6437 -0.3238 -0.4890
   24HOH     H1   92   2.338   3.217   2.083  0.9377 -0.2521  0.0700
   24HOH     H2   93   2.332   3.066   2.084  0.4209 -0.2380 -0.3853
   25HOH      O   94   0.171   2.208   0.618 -0.2410  0.0625  0.0861
   25HOH     H1   95   0.261   2.223   0.592 -0.3718 -0.6744 -0.8859
   25HOH     H2   96   0.173   2.205   0.714  1.0534 -1.5032  0.0822
   26HOH      O   97   2.460   0.728   2.073  0.7643  0.3023  0.3943
   26HOH     H1   98   2.435   0.810   2.116  0.6249 -0.2918  1.5111
   26HOH     H2   99   2.551   0.742   2.047  0.7411  0.8123  0.5607
   27HOH      O  100   1.807   2.009   0.666  0.3448  0.0230 -0.5475
   27HOH     H1  101   1.772   2.019   0.577  0.1653  1.6813 -0.3554
   27HOH     H2  102   1.891   2.055   0.663  0.6276 -0.4388  0.0028
   28HOH      O  103   1.123   0.390   0.505  0.6613 -0.2337  0.7247
   28HOH     H1  104   1.049   0.449   0.520 -0.4128 -1.1360 -0.5190
   28HOH     H2  105   1.161   0.420   0.423  0.6027 -0.7770  0.4915
   29HOH      O  106   1.997   0.610   2.993 -0.5502 -0.5946 -0.4221
   29HOH     H1  107   1.936   0.539   3.011 -0.6872 -0.6686 -1.1039
   29HOH     H2  108   2.036   0.587   2.908  0.4679 -0.5698  0.0141
   30HOH      O  109   2.934   2.542   3.452 -0.3838  0.4928 -0.6589
   30HOH     H1  110   3.000   2.545   3.521  0.0194  0.1467 -1.0171
   30HOH     H2  111   2.850   2.553   3.498 -0.1268  0.2676 -0.1197
   31HOH      O  112   0.554   3.379   0.647  0.3460 -0.2554 -0.6295
   31HOH     H1  113   0.622   3.312   0.661 -0.1881 -0.5453  1.1084
   31HOH     H2  114   0.559   3.434   0.726 -0.6176  0.4855 -1.0504
   32HOH      O  115   3.187   1.329   0.342  0.0239 -0.0976  0.2983
   32HOH     H1  116   3.105   1.318   0.294  0.1760  0.3644 -0.0784
   32HOH     H2  117   3.160   1.338   0.433 -0.2511 -1.2881  0.3682
   33HOH      O  118   1.325   0.889   0.089 -0.1631  0.0928 -0.1400
   33HOH     H1  119   1.234   0.873   0.113 -0.1339  0.5279  0.3174
   33HOH     H2  120   1.359   0.944   0.160  0.1540  0.8256 -0.8219
   34HOH      O  121   0.639   2.245   0.392 -0.5396 -0.4962  0.6684
   34HOH     H1  122   0.604   2.169   0.345 -0.1632  0.1676 -0.8120
   34HOH     H2  123   0.561   2.293   0.420 -0.7961 -0.7081  0.3344
   35HOH      O  124   0.747   3.186   1.109 -0.9964 -0.1250 -0.9659
   35HOH     H1  125   0.831   3.143   1.094  0.1921  1.4356  0.4119
   35HOH     H2  126   0.693   3.120   1.151  0.1914 -0.7157 -0.2676
   36HOH      O  127   0.095   3.726   1.439 -0.2756 -0.1103 -0.6503
   36HOH     H1  128   0.137   3.673   1.372  0.0077  0.2718 -0.7794
   36HOH     H2  129   0.017   3.676   1.464  0.0625 -0.6593 -0.6584
   37HOH      O  130   1.369   1.312   2.169 -0.0801  0.4292 -0.0356
   37HOH     H1  131   1.340   1.339   2.256 -1.9540 -0.2993 -0.3506
   37HOH     H2  132   1.420   1.233   2.185 -0.8262  0.0120  0.4105
   38HOH      O  133   2.801   2.555   3.007 -0.0552 -0.2730 -0.8279
   38HOH     H1  134   2.864   2.547   2.935  1.3335  0.8383  0.1457
   38HOH     H2  135   2.754   2.637   2.989  0.9373  0.5036 -0.0858
   39HOH      O  136   2.543   0.288   3.702 -0.3319  0.4627 -0.3083
   39HOH     H1  137   2.526   0.194   3.701  0.8258  0.2184 -0.2382
   39HOH     H2  138   2.514   0.319   3.617  0.9552 -0.3353 -1.1012
   40HOH      O  139   0.709   2.113   2.036  0.3315 -0.0191  0.6202
   40HOH     H1  140   0.769   2.066   1.978  0.8519 -0.7182  1.6450
   40HOH     H2  141   0.704   2.057   2.114 -1.2708  0.2651  0.7922
   41HOH      O  142   0.678   1.089   1.969 -0.2066 -0.2353  0.8163
   41HOH     H1  143   0.739   1.103   2.042  0.4847  1.0412  0.0724
   41HOH     H2  144   0.652   1.177   1.943 -0.7458 -0.6712 -0.2263
   42HOH      O  145   2.682   2.357   3.331 -0.0622 -1.0603 -0.2016
   42HOH     H1  146   2.644   2.429   3.382 -0.6424 -0.9419 -0.7732
   42HOH     H2  147   2.606   2.311   3.294  0.3292 -1.1586 -0.9223
   43HOH      O  148   2.574   3.186   2.707  0.8061 -0.4329  0.0969
   43HOH     H1  149   2.494   3.228   2.739  0.4734 -0.2538 -0.9181
   43HOH     H2  150   2.621   3.162   2.787 -0.3807 -0.7937  0.7340
   44HOH      O  151   1.725   0.861   3.580 -0.3554 -0.1668  0.0960
   44HOH     H1  152   1.696   0.905   3.659  0.0815 -0.8415  0.6596
   44HOH     H2  153   1.784   0.923   3.538 -0.3736  0.0963  0.4479
   45HOH      O  154   0.830   1.442   3.371  0.0774 -0.5039  0.0029
   45HOH     H1  155   0.921   1.458   3.348  0.1887 -0.0560  0.6765
   45HOH     H2  156   0.779   1.493   3.307  0.2554 -1.2555 -0.7680
   46HOH      O  157   0.045   0.331   3.410  0.6633 -0.2888 -0.0736
   46HOH     H1  158  -0.028   0.316   3.469  0.5213 -0.2504 -0.2371
   46HOH     H2  159   0.081   0.244   3.393  1.2503 -0.2293  0.7447
   47HOH      O  160   2.609   1.622   3.247  0.2406 -0.0519 -0.5942
   47HOH     H1  161   2.647   1.608   3.160 -0.4356 -0.3671 -0.8611
   47HOH     H2  162   2.528   1.670   3.230  0.4776  0.5542 -0.0557
   48HOH      O  163   2.245   0.902   0.385 -0.0047  0.0847  0.3359
   48HOH     H1  164   2.265   0.938   0.471 -0.7460  0.5594  0.3265
   48HOH     H2  165   2.150   0.912   0.376  0.0443 -0.0306 -0.4993
   49HOH      O  166   0.359   1.347   1.913  0.4044 -0.0052  0.0630
   49HOH     H1  167   0.453   1.340   1.895  0.3153 -1.2084 -0.0448
   49HOH     H2  168   0.352   1.336   2.008  0.3014 -1.0478 -0.0511
   50HOH      O  169   3.737   2.831   1.495 -0.1543  0.5042  0.2505
   50HOH     H1  170   3.670   2.775   1.535  0.4009  0.3389  0.9996
   50HOH     H2  171   3.757   2.896   1.562  0.4457  0.5310  0.0581
   51HOH      O  172   3.044   2.038   1.209  0.8177  0.5525  1.1222
   51HOH     H1  173   3.008   2.057   1.122  1.5041 -0.5755  0.5419
   51HOH     H2  174   3.124   2.091   1.214  0.5208  0.9940  1.2856
   52HOH      O  175   3.504   0.600   1.296  0.4157 -0.0628  0.9365
   52HOH     H1  176   3.561   0.546   1.350 -0.1949 -0.9559  0.7146
   52HOH     H2  177   3.421   0.605   1.344  0.1379 -0.1715  0.4811
   53HOH      O  178   3.413   3.159   3.541  0.5216  0.8344 -0.4834
   53HOH     H1  179   3.454   3.242   3.564  0.2588  0.8121  0.1157
   53HOH     H2  180   3.424   3.104   3.620 -1.7084  1.2494  0.2618
   54HOH      O  181   0.681   3.107   0.476 -0.1424  0.5503 -0.1012
   54HOH     H1  182   0.619   3.040   0.447 -0.7710  1.2624 -0.4506
   54HOH     H2  183   0.707   3.152   0.396  0.4954  0.5496  0.0950
   55HOH      O  184   0.801   1.230   2.718  0.0864 -0.0846 -0.4697
   55HOH     H1  185   0.806   1.262   2.808 -0.9336 -0.7691 -0.1318
   55HOH     H2  186   0.709   1.243   2.693 -0.0639 -1.4392 -0.7879
   56HOH      O  187   3.801   2.368   0.369 -0.7314  0.5580 -0.0911
   56HOH     H1  188   3.895   2.356   0.375 -0.7813  0.4777  1.0301
   56HOH     H2  189   3.770   2.291   0.321 -0.3690 -0.3839  1.0725
   57HOH      O  190   2.758   2.305   2.980 -0.5161  0.5492  0.0583
   57HOH     H1  191   2.780   2.394   3.009 -0.6294  0.8277 -0.6708
   57HOH     H2  192   2.672   2.288   3.018 -0.0784  0.3401  1.0363
   58HOH      O  193   0.339   2.860   2.906 -0.4498 -0.5939 -0.3151
   58HOH     H1  194   0.412   2.919   2.887 -0.3786 -0.5107  0.2024
   58HOH     H2  195   0.267   2.894   2.852 -0.4661  0.0913  0.1139
   59HOH      O  196   1.496   2.633   1.153  0.3455 -0.3849  0.3684
   59HOH     H1  197   1.454   2.590   1.228  0.2764 -0.8093  0.0956
   59HOH     H2  198   1.563   2.689   1.192  0.4726 -0.7789  0.7373
   60HOH      O  199   2.387   2.789   1.665  0.2052 -0.2663 -0.5544
   60HOH     H1  200   2.414   2.717   1.608  0.4024 -0.9200  0.3205
   60HOH     H2  201   2.364   2.747   1.747 -0.2567  0.6255 -0.1978
   61HOH      O  202   2.310   1.924   2.322  0.1751 -0.0018  0.7169
   61HOH     H1  203   2.231   1.914   2.374 -0.0342 -1.7971  0.1890
   61HOH     H2  204   2.379   1.944   2.386 -0.4698  0.3134  1.3384
   62HOH      O  205   2.702   1.784   2.349  0.5005  0.0891 -0.1447
   62HOH     H1  206   2.779   1.788   2.294  0.4352  0.2148 -0.2269
   62HOH     H2  207   2.634   1.831   2.300 -0.0123 -1.1261 -0.7063
   63HOH      O  208   1.430   3.123   0.316 -0.1749 -0.3015  0.3445
   63HOH     H1  209   1.434   3.075   0.399 -0.0782 -0.3683  0.3023
   63HOH     H2  210   1.369   3.072   0.262 -0.4295 -0.1204  0.4611
   64HOH      O  211   1.200   3.745   3.447  0.5572  0.0165 -0.2716
   64HOH     H1  212   1.109   3.720   3.457  0.5107  0.4485  0.4871
   64HOH     H2  213   1.197   3.831   3.404  0.5643  0.3822  0.4378
   65HOH      O  214   1.114   2.334   0.557  1.1009  0.5044  0.4330
   65HOH     H1  215   1.039   2.282   0.587  0.8712 -0.4917 -1.5266
   65HOH     H2  216   1.089   2.424   0.576  0.2342  0.1058  1.4349
   66HOH      O  217   1.393   0.719   0.609 -0.0306  0.4050 -0.0556
   66HOH     H1  218   1.430   0.772   0.679  2.0470 -0.9438  0.0262
   66HOH     H2  219   1.391   0.630   0.645  0.7497 -0.2743 -1.5237
   67HOH      O  220   2.813   2.128   3.422  0.5768  0.2225 -0.0060
   67HOH     H1  221   2.757   2.204   3.415  0.0349 -0.2252 -0.8231
   67HOH     H2  222   2.902   2.162   3.411  0.3364  0.7234 -0.4503
   68HOH      O  223   2.637   3.308   0.728  0.5143 -1.1796  0.0474
   68HOH     H1  224   2.574   3.316   0.799 -0.7660  0.1427 -1.1169
   68HOH     H2  225   2.715   3.354   0.760 -0.3772  0.2535  0.2955
   69HOH      O  226   2.767   1.049   3.726 -0.8239  0.0439  0.0668
   69HOH     H1  227   2.777   1.052   3.821 -1.0096 -0.4962  0.1095
   69HOH     H2  228   2.727   0.964   3.708 -1.1938  0.3155 -0.4616
   70HOH      O  229   2.712   3.571   2.818  0.4062 -0.3400 -0.0515
   70HOH     H1  230   2.794   3.552   2.772 -0.1412 -1.5450 -0.6083
   70HOH     H2  231   2.706   3.502   2.884  0.5975  0.6890  1.0999
   71HOH      O  232   0.711   0.516   2.629  0.1781 -0.5733  0.0422
   71HOH     H1  233   0.797   0.532   2.669  0.1617  0.2814 -0.2463
   71HOH     H2  234   0.648   0.553   2.691  0.1257  0.3182 -0.5093
   72HOH      O  235   2.976   1.282   1.178 -0.3186  0.4309 -0.1866
   72HOH     H1  236   3.042   1.246   1.119 -0.3069 -0.2719  0.2328
   72HOH     H2  237   2.894   1.277   1.128 -0.2780  0.0080 -0.2217
   73HOH      O  238   1.143   2.786   1.515  0.0456 -0.4222 -0.2499
   73HOH     H1  239   1.206   2.722   1.549  0.6295 -0.2190 -0.8946
   73HOH     H2  240   1.192   2.868   1.511 -0.3780 -0.1707 -0.4056
   74HOH      O  241   3.128   1.285   1.419 -0.6989 -0.2667  0.1241
   74HOH     H1  242   3.108   1.256   1.330 -0.0366 -0.1569 -0.0704
   74HOH     H2  243   3.132   1.204   1.470 -0.0475 -0.4266 -0.1671
   75HOH      O  244   1.154   3.235   1.609  0.3898  0.6089  0.0611
   75HOH     H1  245   1.103   3.237   1.690  0.8049  0.9834  0.3223
   75HOH     H2  246   1.229   3.291   1.627  0.3548  0.9110 -0.6741
   76HOH      O  247   3.064   0.614   1.356 -0.6018 -0.3230 -0.0312
   76HOH     H1  248   3.029   0.651   1.436 -1.5257 -0.7610 -0.2082
   76HOH     H2  249   3.042   0.521   1.360 -0.9565 -0.3018 -0.9169
   77HOH      O  250   2.997   1.674   2.780  0.2605 -0.0431  0.9556
   77HOH     H1  251   2.924   1.705   2.727  0.5165 -0.4520  0.3506
   77HOH     H2  252   2.981   1.580   2.790  0.6775 -0.1260  0.8618
   78HOH      O  253   2.296   3.029   1.360 -0.1991 -0.1973  0.2611
   78HOH     H1  254   2.352   3.021   1.437  1.4098  0.4546 -0.7231
   78HOH     H2  255   2.328   2.962   1.300  0.2878  0.8458 -0.7184
   79HOH      O  256   3.711   1.355   2.733  0.2933 -0.0684  0.2803
   79HOH     H1  257   3.716   1.432   2.676 -1.6287  0.1712  0.3268
   79HOH     H2  258   3.654   1.381   2.805  0.3638 -1.2560  0.8134
   80HOH      O  259   1.362   2.673   3.214  0.2231  0.4338 -0.3952
   80HOH     H1  260   1.417   2.739   3.255 -0.0222  0.5440 -0.2337
   80HOH     H2  261   1.410   2.645   3.136  0.2944  0.8649 -0.5114
   81HOH      O  262   1.042   1.391   2.154 -0.8661  0.2864 -0.1595
   81HOH     H1  263   1.136   1.401   2.143 -0.5394 -1.7374  0.0540
   81HOH     H2  264   1.016   1.469   2.204  0.5735  1.1342 -0.6056
   82HOH      O  265   2.395   2.821   1.174  0.1759 -0.5373 -0.4063
   82HOH     H1  266   2.301   2.821   1.155  0.3205 -0.9530 -1.1823
   82HOH     H2  267   2.426   2.736   1.141  0.9682 -0.0769 -0.9013
   83HOH      O  268   3.645   0.691   3.199 -0.1427 -0.0197  0.0261
   83HOH     H1  269   3.590   0.751   3.150 -0.2166 -0.5933 -0.6297
   83HOH     H2  270   3.670   0.624   3.136  0.2164 -0.4962  0.6412
   84HOH      O  271   1.584   2.878   2.185 -0.1313  0.1250 -0.2828
   84HOH     H1  272   1.594   2.972   2.173 -0.0496  0.4375  1.5846
   84HOH     H2  273   1.501   2.868   2.230 -0.1323 -0.7080 -0.4366
   85HOH      O  274   1.770   2.720   1.379  0.0120 -0.1459  0.1939
   85HOH     H1  275   1.787   2.647   1.320  0.1373  0.9784 -1.2637
   85HOH     H2  276   1.817   2.697   1.460  2.0514 -0.6709 -0.9993
   86HOH      O  277   3.434   1.347   2.558 -0.5269  0.2781 -0.7140
   86HOH     H1  278   3.469   1.423   2.603 -0.4434 -0.7483  1.1570
   86HOH     H2  279   3.509   1.310   2.511 -0.3356  0.7848 -0.8162
   87HOH      O  280   3.590   1.095   0.383  0.2488  0.8455  0.1146
   87HOH     H1  281   3.660   1.155   0.358  1.3238 -0.2168  0.3607
   87HOH     H2  282   3.551   1.069   0.299  0.7721  0.7747 -0.1187
   88HOH      O  283   2.658   2.781   1.840 -0.0864  0.5823  0.1035
   88HOH     H1  284   2.665   2.872   1.869  0.1099  0.6794 -0.2349
   88HOH     H2  285   2.673   2.729   1.919 -1.1838  0.8363  0.5175
   89HOH      O  286   3.714   0.938   0.751  0.3466  0.2201 -0.5639
   89HOH     H1  287   3.660   1.016   0.739  0.5092  0.5728  0.7275
   89HOH     H2  288   3.804   0.971   0.747  0.4231  0.3249  0.9139
   90HOH      O  289   0.355   1.169   1.493  0.4780 -0.1221  0.1603
   90HOH     H1  290   0.400   1.122   1.563  1.4438 -0.0234 -0.3597
   90HOH     H2  291   0.300   1.102   1.452  0.2533 -0.2885  0.7097
   91HOH      O  292   3.431   2.498   3.432  0.3717  0.0015 -0.1442
   91HOH     H1  293   3.367   2.505   3.362 -0.7148  0.4389  0.8307
   91HOH     H2  294   3.426   2.407   3.461  0.3748 -0.0267 -0.2317
   92HOH      O  295   2.373   2.004   0.055  0.1839 -0.6596  0.6250
   92HOH     H1  296   2.427   2.059  -0.001  0.1153 -0.2336  0.9572
   92HOH     H2  297   2.344   2.064   0.125  0.3446 -1.1893  1.1595
   93HOH      O  298   3.431   3.491   1.707 -0.1152  0.3227 -0.4829
   93HOH     H1  299   3.486   3.529   1.639  0.9231  0.0702  0.1774
   93HOH     H2  300   3.465   3.527   1.789  0.4772 -1.4397  0.1245
   94HOH      O  301   2.430   3.743   0.169 -0.8331  0.7906 -0.4615
   94HOH     H1  302   2.445   3.792   0.250 -1.3735  0.6406 -0.2681
   94HOH     H2  303   2.397   3.658   0.197 -0.6455  0.5879 -0.8286
   95HOH      O  304   1.340   1.723   3.157  0.1510 -0.6443  0.0001
   95HOH     H1  305   1.354   1.658   3.089 -1.9263 -0.7365 -0.4611
   95HOH     H2  306   1.309   1.673   3.233 -0.5737 -0.3180 -0.0582
   96HOH      O  307   0.470   2.220   1.424 -0.4898 -0.3586  0.1535
   96HOH     H1  308   0.436   2.154   1.363 -1.5780 -0.6891  1.0525
   96HOH     H2  309   0.526   2.171   1.483 -0.0472 -0.1766 -0.1083
   97HOH      O  310   2.204   0.176   1.754 -0.0086 -0.4950 -1.0315
   97HOH     H1  311   2.166   0.106   1.701  0.0683 -0.7595 -0.7433
   97HOH     H2  312   2.160   0.170   1.838 -0.3823  0.1488 -1.1660
   98HOH      O  313   2.476   3.509   1.070  0.3025 -0.1596  0.9046
   98HOH     H1  314   2.397   3.468   1.034  0.0021  0.0775  1.2817
   98HOH     H2  315   2.509   3.445   1.133  0.8283 -0.5746  0.2334
   99HOH      O  316   3.476   0.899   3.052  0.3757  0.7679  0.4475
   99HOH     H1  317   3.428   0.827   3.009 -1.0400  0.9969  1.4939
   99HOH     H2  318   3.497   0.959   2.980 -0.6881  0.4973 -0.1389
  100HOH      O  319   2.656   3.396   3.026  0.2568 -0.5365  0.0488
  100HOH     H1  320   2.697   3.393   3.113  0.8332  0.8335 -0.1133
  100HOH     H2  321   2.563   3.407   3.044  0.3448 -0.4643  0.5013
  101HOH      O  322   0.065   1.828   2.616 -0.2394  0.6304 -0.2007
  101HOH     H1  323   0.132   1.840   2.548  0.1656  1.6963  0.3439
  101HOH     H2  324   0.108   1.775   2.683 -0.4151  0.1504 -0.4592
  102HOH      O  325   1.191   1.516   3.414  0.6893  0.1948  0.2255
  102HOH     H1  326   1.225   1.464   3.487 -0.0503 -0.9300 -0.1811
  102HOH     H2  327   1.167   1.452   3.348 -1.2229  0.9269  0.0747
  103HOH      O  328   1.501   1.366   0.074 -0.6265 -0.0153 -0.2873
  103HOH     H1  329   1.481   1.438   0.015 -0.0454  0.3934 -0.0047
  103HOH     H2  330   1.486   1.401   0.162  0.2599 -0.0209 -0.1171
  104HOH      O  331   3.542   2.509   2.902  0.3687 -0.1041 -0.9699
  104HOH     H1  332   3.459   2.541   2.868  0.0896  0.3837  0.0996
  104HOH     H2  333   3.533   2.515   2.997  1.1826 -1.1928 -0.7863
  105HOH      O  334   0.959   3.302   3.152  0.2144 -0.4527  0.0851
  105HOH     H1  335   0.950   3.209   3.135  0.2770 -0.4552  0.0647
  105HOH     H2  336   0.871   3.332   3.173  0.0362 -0.3548 -0.7163
  106HOH      O  337   1.630   3.414   2.729  0.3353 -0.3202 -0.3467
  106HOH     H1  338   1.594   3.329   2.757  0.3187  0.0763  0.9933
  106HOH     H2  339   1.561   3.477   2.748  0.7375  0.1242 -0.3167
  107HOH      O  340   0.007   1.869   1.839  0.1318  0.0250 -0.2889
  107HOH     H1  341   0.048   1.823   1.766  1.3348  0.5044  0.0463
  107HOH     H2  342   0.079   1.914   1.884 -0.7935  1.1578  0.1760
  108HOH      O  343   3.621   2.119   3.232  0.1791 -0.0707 -0.2067
  108HOH     H1  344   3.646   2.027   3.243 -1.2097 -0.6475 -1.2603
  108HOH     H2  345   3.600   2.149   3.320 -0.5187 -1.1757  0.0527
  109HOH      O  346   2.659   0.552   0.499 -0.6218 -0.1120 -0.4359
  109HOH     H1  347   2.566   0.535   0.480 -0.5309  0.3817 -1.4031
  109HOH     H2  348   2.662   0.563   0.594 -1.5383 -0.1990 -0.3792
  110HOH      O  349   1.076   1.886   2.234 -0.4900 -0.5371  0.5479
  110HOH     H1  350   1.021   1.834   2.176  0.2530 -0.7010 -0.0377
  110HOH     H2  351   1.054   1.977   2.212 -0.2328 -0.5969  0.0063
  111HOH      O  352   0.308   3.196   2.076 -0.1930 -0.4828  0.0923
  111HOH     H1  353   0.356   3.140   2.137 -0.6257  0.0707  0.9784
  111HOH     H2  354   0.217   3.189   2.105 -0.2138  1.0208  0.5498
  112HOH      O  355   2.642   3.617   0.455 -0.0595 -0.0483  1.0840
  112HOH     H1  356   2.562   3.670   0.447  0.3424  0.4241 -0.8380
  112HOH     H2  357   2.705   3.659   0.397  1.0041 -1.4346  1.1216
  113HOH      O  358   0.415   2.957   2.165 -0.5771 -0.5017 -0.1339
  113HOH     H1  359   0.409   2.862   2.167 -1.4801 -0.4611  0.0819
  113HOH     H2  360   0.386   2.985   2.251 -1.4323 -0.0105 -0.5507
  114HOH      O  361   2.375   2.551   1.116 -0.2811  0.6089 -0.2915
  114HOH     H1  362   2.287   2.533   1.149 -0.0729  0.2772  0.1137
  114HOH     H2  363   2.387   2.490   1.043 -0.6078  1.0848 -0.7552
  115HOH      O  364   2.107   2.746   0.522  0.0346 -0.5022 -0.0321
  115HOH     H1  365   2.144   2.815   0.467  0.4699 -0.8972 -0.2549
  115HOH     H2  366   2.068   2.684   0.460  0.7879 -1.0999  0.0629
  116HOH      O  367   1.808   3.250   3.521  0.3681  0.1386 -0.1266
  116HOH     H1  368   1.798   3.300   3.440 -0.3822 -0.7804 -0.6450
  116HOH     H2  369   1.816   3.159   3.492  0.8763 -0.1451  0.8096
  117HOH      O  370   0.528   0.188   1.886  0.2805  0.0644  0.3942
  117HOH     H1  371   0.436   0.210   1.904  0.3392  0.3598  0.3314
  117HOH     H2  372   0.531   0.092   1.895  0.1442  0.1227  1.2273
  118HOH      O  373   1.692   1.445   2.265 -0.4294  0.2078 -0.6554
  118HOH     H1  374   1.604   1.442   2.302 -0.6854  0.3957 -1.2226
  118HOH     H2  375   1.678   1.443   2.170  0.2041 -0.3170 -0.7529
  119HOH      O  376   3.586   3.209   2.228 -0.4863 -0.2230 -0.8845
  119HOH     H1  377   3.536   3.197   2.147 -1.4775  0.4249 -0.3980
  119HOH     H2  378   3.627   3.295   2.219 -0.4890 -0.2070 -0.7427
  120HOH      O  379   1.602   2.315   0.990 -0.1517 -0.3897  0.0749
  120HOH     H1  380   1.539   2.365   0.939 -0.6023 -0.8878  0.1193
  120HOH     H2  381   1.618   2.236   0.938  0.8902 -0.0237 -0.2106
  121HOH      O  382   0.221   0.982   1.373 -0.1714  0.3631 -0.2399
  121HOH     H1  383   0.278   0.908   1.353  0.3196  0.4714  0.6240
  121HOH     H2  384   0.176   1.002   1.291  0.4562 -0.2298 -0.7468
  122HOH      O  385   0.305   3.787   0.972  0.0080 -0.0211  0.4178
  122HOH     H1  386   0.339   3.784   0.883 -1.1604  0.2286 -0.0807
  122HOH     H2  387   0.377   3.821   1.025  0.4840  0.5966 -0.5666
  123HOH      O  388   1.894   2.683   2.662  0.0487  0.1484  0.2275
  123HOH     H1  389   1.884   2.613   2.727 -0.6143 -1.0025 -1.0247
  123HOH     H2  390   1.960   2.741   2.701 -0.4386 -0.3484  1.9888
  124HOH      O  391   0.578   2.858   0.402 -0.3703 -0.3275 -0.0380
  124HOH     H1  392   0.488   2.843   0.372 -0.0874 -0.9958 -0.5912
  124HOH     H2  393   0.622   2.895   0.325 -0.4473  1.2463  0.5838
  125HOH      O  394   1.504   3.143   2.171 -0.2107 -0.1944  0.6990
  125HOH     H1  395   1.537   3.152   2.261  0.9682  0.8165  0.2237
  125HOH     H2  396   1.413   3.169   2.177  0.1438  1.0556  1.4454
  126HOH      O  397   2.180   3.572   2.691  0.1585  0.4253 -0.1520
  126HOH     H1  398   2.088   3.565   2.666  0.1085 -0.1151  0.1552
  126HOH     H2  399   2.196   3.667   2.697 -0.1126  0.5548 -1.1197
  127HOH      O  400   3.605   2.987   3.358  0.2376 -0.4359  0.2600
  127HOH     H1  401   3.518   2.994   3.319  0.1502  0.1663  0.5323
  127HOH     H2  402   3.637   2.901   3.332 -0.4933 -0.7207  0.2636
  128HOH      O  403   1.744   1.306   3.476 -0.0690 -0.2960 -0.1842
  128HOH     H1  404   1.697   1.272   3.551  0.8822 -0.6524  0.2912
  128HOH     H2  405   1.834   1.274   3.487  0.0609 -0.6112 -1.6260
  129HOH      O  406   0.788   3.422   3.759 -0.4427 -0.0931 -0.1236
  129HOH     H1  407   0.840   3.350   3.723 -0.5975 -0.0975 -0.3441
  129HOH     H2  408   0.698   3.389   3.759 -0.3491 -0.4759  1.2058
  130HOH      O  409   3.045   1.223   0.079 -0.0101 -0.6783  0.5899
  130HOH     H1  410   3.037   1.283   0.005  0.7013  1.4671  2.0471
  130HOH     H2  411   2.957   1.220   0.117 -0.1724 -1.0287  0.1901
  131HOH      O  412   3.807   3.152   3.473  0.6239  0.2328  0.0501
  131HOH     H1  413   3.797   3.221   3.407  0.3165  0.2135  0.0774
  131HOH     H2  414   3.747   3.083   3.445  1.1334 -0.1556 -0.1412
  132HOH      O  415   1.614   3.386   1.030 -0.4485  0.5431 -0.1630
  132HOH     H1  416   1.580   3.324   0.965  1.2684 -0.8654  0.1052
  132HOH     H2  417   1.627   3.467   0.981 -2.8380  0.8551 -0.5225
  133HOH      O  418   1.394   0.080   1.796 -0.8739  0.5581  0.4412
  133HOH     H1  419   1.304   0.092   1.766 -1.0240  2.0636  1.2836
  133HOH     H2  420   1.419   0.165   1.833  1.2426  0.5254 -0.5735
  134HOH      O  421   3.838   3.140   1.135  0.1399 -0.1259 -0.2102
  134HOH     H1  422   3.817   3.153   1.042  0.5840  0.2190 -0.2706
  134HOH     H2  423   3.756   3.158   1.180  0.1679  0.7800 -0.4671
  135HOH      O  424   3.151   3.648   1.937  0.1450 -0.2464 -0.1484
  135HOH     H1  425   3.169   3.632   1.845  0.1861 -0.6659 -0.0707
  135HOH     H2  426   3.113   3.566   1.969  0.2749 -0.1576  0.2445
  136HOH      O  427   2.481   2.879   2.909 -0.2877 -0.6937  0.3542
  136HOH     H1  428   2.444   2.796   2.879 -1.1797 -0.1796 -0.0370
  136HOH     H2  429   2.406   2.938   2.915  0.4076  0.2679  0.0181
  137HOH      O  430   0.949   0.617   2.745  0.1212 -0.0764  0.3132
  137HOH     H1  431   1.015   0.624   2.676  1.3232 -0.3536  1.3652
  137HOH     H2  432   0.973   0.684   2.809 -0.7565 -0.0452  0.6380
  138HOH      O  433   2.512   3.369   0.489 -0.2360 -0.1311  0.6326
  138HOH     H1  434   2.544   3.350   0.577  0.1655 -0.4450  0.4268
  138HOH     H2  435   2.572   3.435   0.455 -0.5227  0.1556  0.6663
  139HOH      O  436   2.718   3.676   2.289  0.4339 -0.0207 -0.0608
  139HOH     H1  437   2.795   3.694   2.236  0.7508  1.0295  0.6973
  139HOH     H2  438   2.663   3.754   2.279 -0.7416 -0.8680 -0.8463
  140HOH      O  439   3.791   2.482   1.088  0.4416 -0.2744  0.3351
  140HOH     H1  440   3.716   2.489   1.029  1.4539 -1.4428 -1.2712
  140HOH     H2  441   3.764   2.418   1.154 -0.0276 -0.6092 -0.1625
  141HOH      O  442   1.777   3.170   0.367 -0.0897 -0.1490 -0.1532
  141HOH     H1  443   1.683   3.169   0.389 -0.2134  0.6770 -0.5665
  141HOH     H2  444   1.790   3.090   0.316 -0.6034 -0.1989 -0.2196
  142HOH      O  445   1.629   1.209   3.711 -0.4912  0.1471 -0.1202
  142HOH     H1  446   1.564   1.235   3.776 -0.7214 -0.7107  0.0252
  142HOH     H2  447   1.643   1.115   3.728 -0.3419 -0.0321 -1.1124
  143HOH      O  448   3.589   0.742   2.766  0.7659  0.7649 -0.3331
  143HOH     H1  449   3.494   0.738   2.780  0.7844 -0.7516 -0.4075
  143HOH     H2  450   3.627   0.694   2.839  1.5111  1.3936 -0.2729
  144HOH      O  451   0.457   3.698   1.180  0.3234  0.1526 -0.5120
  144HOH     H1  452   0.375   3.651   1.164 -0.1021  0.9019 -0.6256
  144HOH     H2  453   0.465   3.699   1.275 -0.6386  1.3924 -0.3932
  145HOH      O  454   2.360   2.378  -0.003  0.3453  0.6210  0.6850
  145HOH     H1  455   2.270   2.360   0.024  0.6184 -0.8591  0.8078
  145HOH     H2  456   2.400   2.291  -0.013  1.8822  1.2114  1.0443
  146HOH      O  457   3.076   1.142   1.825 -0.2624  0.3938 -0.4559
  146HOH     H1  458   3.045   1.125   1.914  0.1607 -0.3521 -0.4341
  146HOH     H2  459   3.160   1.186   1.837  0.1758 -0.4113 -0.4583
  147HOH      O  460   0.865   0.096   3.676  0.1757 -0.2244  0.5610
  147HOH     H1  461   0.841   0.164   3.614  0.3199 -0.0310  0.7129
  147HOH     H2  462   0.883   0.019   3.622  0.6369  0.0329  0.3294
  148HOH      O  463   1.809   3.647   3.246 -0.3535  0.0119 -0.3813
  148HOH     H1  464   1.787   3.634   3.339  0.4871 -0.9950 -0.2984
  148HOH     H2  465   1.755   3.584   3.199 -0.7541  0.4980 -0.6026
  149HOH      O  466   3.397   0.887   3.418 -0.1822 -0.1031  0.2628
  149HOH     H1  467   3.483   0.884   3.377 -0.3302 -0.6954 -0.0103
  149HOH     H2  468   3.411   0.936   3.500  0.1279  1.0163 -0.4167
  150HOH      O  469   2.497   0.272   0.784 -0.5836  0.2630 -0.1475
  150HOH     H1  470   2.441   0.256   0.707 -0.4679  0.1057 -0.1999
  150HOH     H2  471   2.440   0.318   0.845 -0.8235 -0.0350 -0.1392
  151HOH      O  472   2.668   2.602   1.057  0.5391  0.0286 -0.5452
  151HOH     H1  473   2.732   2.531   1.058  0.7139  0.1740  0.5113
  151HOH     H2  474   2.583   2.558   1.059  0.6417 -0.1625 -0.2473
  152HOH      O  475   3.290   1.761   2.660 -0.1037 -0.0172  0.5238
  152HOH     H1  476   3.211   1.728   2.703 -0.6834 -0.5166 -0.8088
  152HOH     H2  477   3.362   1.727   2.713 -0.7607 -0.9609  0.8676
  153HOH      O  478   3.346   3.094   1.357  0.0283  0.0290  0.0084
  153HOH     H1  479   3.320   3.157   1.424 -0.5726 -0.5618  0.3494
  153HOH     H2  480   3.360   3.013   1.404  0.2147 -0.2471 -0.5036
  154HOH      O  481   0.913   3.130   3.692  0.3324  0.8521 -0.4045
  154HOH     H1  482   0.997   3.086   3.709 -0.4225 -0.9924 -0.9307
  154HOH     H2  483   0.872   3.137   3.777  0.2168 -0.1464 -0.3511
  155HOH      O  484   0.512   2.694   1.254  0.0227  0.1708  0.2800
  155HOH     H1  485   0.582   2.659   1.199 -0.2174  1.2572 -0.8191
  155HOH     H2  486   0.472   2.617   1.294  0.7365 -0.6231 -0.4431
  156HOH      O  487   2.012   3.432   0.936 -0.0067  0.1111  0.3058
  156HOH     H1  488   2.037   3.445   1.028  0.5139  1.3348  0.0366
  156HOH     H2  489   1.965   3.513   0.913 -0.9661 -0.5664 -0.2680
  157HOH      O  490   3.172   2.318   1.404  0.4290  0.0182 -0.4380
  157HOH     H1  491   3.253   2.291   1.446 -0.2033 -0.2903  0.6386
  157HOH     H2  492   3.188   2.306   1.310  1.0069 -1.8051 -0.1660
  158HOH      O  493   0.337   2.754   0.341  0.0565  0.4264 -0.3152
  158HOH     H1  494   0.294   2.702   0.274 -0.9373  0.5582  0.1843
  158HOH     H2  495   0.277   2.753   0.416  0.3755  1.5845  0.0127
  159HOH      O  496   2.712   1.105   2.326 -0.6883 -0.1371  0.4011
  159HOH     H1  497   2.675   1.166   2.390  0.9012  1.4396 -0.0063
  159HOH     H2  498   2.805   1.100   2.350 -0.3332 -0.6253 -0.9087
  160HOH      O  499   3.085   3.741   0.237 -0.3773 -0.8687  1.0624
  160HOH     H1  500   2.993   3.756   0.260 -0.1626 -0.0775  1.4554
  160HOH     H2  501   3.086   3.741   0.141 -0.7032 -0.2648  1.0517
  161HOH      O  502   3.448   1.460   3.214 -0.2095  0.1186  0.3381
  161HOH     H1  503   3.499   1.463   3.295  0.9969  0.1880 -0.3744
  161HOH     H2  504   3.473   1.540   3.167 -1.2705  0.3398  0.0886
  162HOH      O  505   2.932   3.793   2.911  0.2550 -0.2999  0.0217
  162HOH     H1  506   2.963   3.883   2.925  0.6021 -0.2884 -0.7048
  162HOH     H2  507   2.859   3.783   2.972  1.0432  0.0190  1.0692
  163HOH      O  508   2.350   0.126   3.412  0.1683 -0.4791 -0.5012
  163HOH     H1  509   2.329   0.051   3.356 -1.0163 -0.5576 -0.0037
  163HOH     H2  510   2.266   0.151   3.451  0.6264  0.7700 -0.2301
  164HOH      O  511   1.039   1.702   3.108 -0.0693  0.1557  0.2158
  164HOH     H1  512   1.094   1.750   3.046 -0.2401  0.1450  0.0523
  164HOH     H2  513   1.047   1.751   3.190  0.8172 -0.3004  0.4257
  165HOH      O  514   1.033   0.806   2.905  0.0287 -0.0889  0.0494
  165HOH     H1  515   1.088   0.847   2.973 -0.5399  0.8973 -0.0485
  165HOH     H2  516   0.976   0.876   2.875 -0.4426 -0.7734 -0.7345
  166HOH      O  517   3.653   1.248   1.804  0.1937 -0.0166  0.0739
  166HOH     H1  518   3.604   1.179   1.758 -0.2085  0.3818 -0.1137
  166HOH     H2  519   3.653   1.220   1.895  0.3125 -0.4260 -0.0501
  167HOH      O  520   1.836   2.224   0.284  0.5633 -0.6617 -0.0122
  167HOH     H1  521   1.754   2.250   0.326  0.4576 -0.1196 -0.5282
  167HOH     H2  522   1.875   2.306   0.255  0.1927 -1.0161 -1.7707
  168HOH      O  523   3.227   2.036   0.293 -0.4395 -0.7042 -0.3400
  168HOH     H1  524   3.136   2.061   0.309  0.0288  0.9358  0.1948
  168HOH     H2  525   3.264   2.022   0.380 -0.0642 -0.8257 -0.5165
  169HOH      O  526   2.846   2.759   2.545  0.1571 -0.3258 -0.3057
  169HOH     H1  527   2.841   2.666   2.567  0.3826 -0.5350 -1.0664
  169HOH     H2  528   2.802   2.803   2.617  0.0721 -1.0208  0.0859
  170HOH      O  529   1.076   0.909   0.429 -0.4212 -0.1490 -0.3337
  170HOH     H1  530   1.083   0.913   0.334  0.0338  0.1035 -0.2962
  170HOH     H2  531   0.982   0.901   0.446 -0.5852  0.6376 -0.7794
  171HOH      O  532   1.531   1.067   3.141 -0.7483  0.3643 -0.6077
  171HOH     H1  533   1.478   0.987   3.142 -0.1721 -0.0349  0.0379
  171HOH     H2  534   1.611   1.042   3.094 -0.1444  0.2401  0.4220
  172HOH      O  535   1.805   0.268   0.475 -0.5328  0.8142  0.6778
  172HOH     H1  536   1.854   0.340   0.514  1.8760 -0.1219 -0.2397
  172HOH     H2  537   1.784   0.298   0.386 -1.8827  1.2590  1.1066
  173HOH      O  538   3.167   3.575   1.656 -0.1133 -0.3358  0.1988
  173HOH     H1  539   3.168   3.535   1.568  0.3024 -1.9669  0.8631
  173HOH     H2  540   3.236   3.529   1.703  1.4149  2.1946  0.7613
  174HOH      O  541   2.015   1.206   3.746 -0.3802  0.2887  0.5825
  174HOH     H1  542   2.085   1.234   3.805 -0.5174 -0.1280  0.9527
  174HOH     H2  543   2.059   1.148   3.683 -0.2882  0.4951  0.4553
  175HOH      O  544   0.499   2.711   2.124 -0.3957  0.9677 -0.3916
  175HOH     H1  545   0.589   2.730   2.097  0.5046 -1.4095  0.3778
  175HOH     H2  546   0.467   2.649   2.058  0.3161 -1.6257  1.3552
  176HOH      O  547   2.213   2.233   3.033  0.2570 -0.5620 -0.1770
  176HOH     H1  548   2.176   2.291   3.099  0.9929  0.0158 -0.2428
  176HOH     H2  549   2.150   2.232   2.962 -0.8082 -1.6023  0.6975
  177HOH      O  550   2.412   3.332   2.484 -0.0029  0.2984 -0.8196
  177HOH     H1  551   2.427   3.423   2.508 -0.0228 -0.1291  1.0766
  177HOH     H2  552   2.490   3.286   2.514 -0.4937 -0.4707 -0.6793
  178HOH      O  553   2.836   1.543   1.181 -0.1285 -0.1325 -0.4191
  178HOH     H1  554   2.816   1.494   1.261  0.0601  0.5498  0.0776
  178HOH     H2  555   2.931   1.541   1.175 -0.0976  0.3554 -0.2474
  179HOH      O  556   2.282   1.478   3.792 -0.3342 -0.1893  0.0501
  179HOH     H1  557   2.297   1.572   3.788 -0.8504 -0.0950  0.2160
  179HOH     H2  558   2.369   1.440   3.808 -0.2360  0.3170  0.8108
  180HOH      O  559   3.185   3.612   0.989 -0.7135 -0.1350 -0.1294
  180HOH     H1  560   3.144   3.655   0.913 -0.6518  1.3023  0.5806
  180HOH     H2  561   3.253   3.674   1.017  0.6835 -1.5631 -0.1039
  181HOH      O  562  -0.029   0.463   1.266  0.6883 -0.1753 -0.2289
  181HOH     H1  563   0.041   0.421   1.315  1.7291  0.0993 -1.3803
  181HOH     H2  564   0.016   0.509   1.195 -0.6392  0.3835 -0.7689
  182HOH      O  565   3.546   2.488   0.384  0.1604 -0.5278  0.1207
  182HOH     H1  566   3.526   2.476   0.291 -1.2565  0.1348  0.2992
  182HOH     H2  567   3.632   2.447   0.395  0.2556 -0.8557 -1.4154
  183HOH      O  568   3.438   2.403   0.656  0.1098  0.4433  0.3724
  183HOH     H1  569   3.394   2.448   0.584 -0.0193  0.1480  0.2641
  183HOH     H2  570   3.528   2.391   0.626  0.2798  1.0662  0.6021
  184HOH      O  571   2.875   0.150   2.271 -0.1920  0.0600 -0.2013
  184HOH     H1  572   2.816   0.223   2.287 -0.6652 -0.2146 -0.6431
  184HOH     H2  573   2.895   0.115   2.358 -1.0658 -0.1362 -0.0642
  185HOH      O  574   3.097   2.308   0.557  0.7402 -0.1516  0.1904
  185HOH     H1  575   3.101   2.360   0.477  0.8920 -0.4892 -0.0261
  185HOH     H2  576   3.135   2.223   0.533  0.2975 -0.4413  0.4788
  186HOH      O  577   2.231   0.942   1.406 -0.5757  0.1553  0.5858
  186HOH     H1  578   2.213   0.898   1.489  0.3931 -0.4808  0.4931
  186HOH     H2  579   2.304   1.000   1.425 -0.0917 -0.2780  0.1119
  187HOH      O  580   1.797   2.602   1.648 -0.7641 -0.0215  0.6726
  187HOH     H1  581   1.742   2.551   1.589  1.1805 -1.6542  0.0350
  187HOH     H2  582   1.789   2.558   1.733 -0.1166 -0.6360  0.4423
  188HOH      O  583   2.419   0.960   3.399  0.5547  0.9423 -0.3315
  188HOH     H1  584   2.419   0.871   3.433 -1.5991  0.9424 -0.0308
  188HOH     H2  585   2.471   0.955   3.319 -0.2658 -0.8828 -0.8634
  189HOH      O  586   3.429   2.761   3.559  0.5576  0.3134 -0.0060
  189HOH     H1  587   3.428   2.668   3.535 -0.1451  0.3686 -0.2570
  189HOH     H2  588   3.379   2.804   3.490 -0.3096  0.6842  0.8005
  190HOH      O  589   3.544   2.903   2.195 -0.5370 -0.3189  0.3428
  190HOH     H1  590   3.560   2.993   2.225 -0.4725  0.2389 -1.1613
  190HOH     H2  591   3.617   2.853   2.228  0.1764  0.5044  0.0968
  191HOH      O  592   2.100   3.649   3.299  0.6713  0.0720  0.0916
  191HOH     H1  593   2.038   3.699   3.247  0.8180  0.7464  0.5352
  191HOH     H2  594   2.072   3.558   3.289 -0.4180  0.3498  0.3029
  192HOH      O  595   1.854   1.856   0.022  0.1777  0.4522  0.5554
  192HOH     H1  596   1.763   1.883   0.014  0.2051  0.5609  0.6053
  192HOH     H2  597   1.850   1.762   0.040  0.1124 -0.1592 -1.9122
  193HOH      O  598   1.573   1.668   3.520  0.0041 -0.4446 -0.5738
  193HOH     H1  599   1.505   1.727   3.487  0.2881  0.2322 -0.0135
  193HOH     H2  600   1.655   1.704   3.486  0.3895  0.6724  1.2151
  194HOH      O  601   0.348   3.009   1.039  0.1178 -0.6648  0.0432
  194HOH     H1  602   0.318   3.089   0.995  0.2175  0.2366  1.4948
  194HOH     H2  603   0.377   2.953   0.968  0.7012  0.8570 -1.0297
  195HOH      O  604   2.522   0.894   0.225  0.2107 -0.4213  0.1340
  195HOH     H1  605   2.474   0.882   0.308 -1.2722 -0.3052 -0.6308
  195HOH     H2  606   2.477   0.967   0.182  0.6359 -0.7765 -0.9775
  196HOH      O  607   2.992   0.899   3.537 -0.6971  0.6322  0.3588
  196HOH     H1  608   2.901   0.916   3.513 -0.5226  0.3307 -0.6094
  196HOH     H2  609   3.033   0.869   3.456 -0.0739 -0.6637  1.0850
  197HOH      O  610   3.767   0.498   0.221  0.1059  0.1355 -0.3999
  197HOH     H1  611   3.840   0.445   0.189 -0.9684 -1.0323 -1.1276
  197HOH     H2  612   3.709   0.434   0.263 -0.3743  1.0669  0.4320
  198HOH      O  613   1.572   2.187   1.608 -0.1858  0.2300  0.0272
  198HOH     H1  614   1.568   2.192   1.703  0.1392  1.4483  0.0092
  198HOH     H2  615   1.499   2.130   1.584 -0.2492 -0.1382  0.9905
  199HOH      O  616   1.649   0.716   3.330 -0.2612 -0.3927 -0.0129
  199HOH     H1  617   1.731   0.731   3.284 -0.0075 -0.8642  0.2726
  199HOH     H2  618   1.664   0.746   3.419 -0.3008 -0.7424  0.1157
  200HOH      O  619   0.567   1.127   3.572  0.3662 -0.1096  0.8290
  200HOH     H1  620   0.476   1.154   3.559  0.8345  1.0662 -0.6611
  200HOH     H2  621   0.578   1.050   3.516  0.5438  0.4981 -0.0174
  201HOH      O  622   3.266   2.481   2.834 -0.5904  0.7915 -0.1176
  201HOH     H1  623   3.270   2.545   2.763  0.5859  0.3448 -0.4921
  201HOH     H2  624   3.229   2.403   2.794 -0.2908  0.6627 -0.1499
  202HOH      O  625   1.915   1.011   3.421 -0.4991  0.6033 -0.1641
  202HOH     H1  626   1.932   1.104   3.408 -1.1489  0.7168 -0.2644
  202HOH     H2  627   1.924   0.973   3.334  0.6891  0.3947  0.0180
  203HOH      O  628   0.570   3.085   3.779  0.3011 -0.6039  0.5010
  203HOH     H1  629   0.617   3.061   3.699  0.0993 -0.8999  0.4694
  203HOH     H2  630   0.549   3.177   3.768 -0.7903 -0.9123 -0.3419
  204HOH      O  631   0.339   3.614   1.787 -0.7265  0.5419 -0.1951
  204HOH     H1  632   0.428   3.636   1.815 -0.3435 -0.0290 -0.8799
  204HOH     H2  633   0.283   3.679   1.830  0.1565  1.7874 -0.8052
  205HOH      O  634   3.201   1.039   1.593 -0.3389 -0.5539  0.1918
  205HOH     H1  635   3.269   0.979   1.625  1.0234  0.7237 -0.0368
  205HOH     H2  636   3.194   1.105   1.662 -0.7807 -0.2415 -0.1466
  206HOH      O  637   1.458   1.605   3.766  0.3235 -0.1711 -0.1865
  206HOH     H1  638   1.376   1.653   3.754  0.1429 -0.4629 -0.1477
  206HOH     H2  639   1.502   1.612   3.682  0.2948  0.0561 -0.1835
  207HOH      O  640   0.705   2.757   0.664  0.5344 -0.2174  0.9115
  207HOH     H1  641   0.692   2.834   0.718  0.0731  0.6517 -0.3424
  207HOH     H2  642   0.776   2.781   0.604  0.0609 -0.5582  0.1811
  208HOH      O  643   0.880   1.977   1.872  0.7390  0.3434 -0.1311
  208HOH     H1  644   0.942   1.903   1.871  0.2740 -0.1282  1.1771
  208HOH     H2  645   0.819   1.958   1.802  0.1263 -1.0396  0.6890
  209HOH      O  646   2.686   0.787   3.630 -0.2664  0.4372  0.3111
  209HOH     H1  647   2.722   0.702   3.654 -0.2877  0.7371  1.5078
  209HOH     H2  648   2.609   0.767   3.577  0.2772 -0.2503 -0.2611
  210HOH      O  649   2.899   0.921   3.012 -0.2002 -0.1497  0.1772
  210HOH     H1  650   2.852   0.839   3.031  0.7674 -0.8937 -0.4302
  210HOH     H2  651   2.894   0.971   3.093 -0.3383 -1.0709  0.7701
  211HOH      O  652   0.592   0.482   0.349 -0.0603  0.0779  0.4643
  211HOH     H1  653   0.616   0.392   0.370  0.8387  0.4075  0.9469
  211HOH     H2  654   0.592   0.486   0.253  1.4821 -0.0765  0.4065
  212HOH      O  655   3.099   3.319   2.791 -0.8930 -0.0169 -0.3710
  212HOH     H1  656   3.096   3.311   2.696  0.1531 -0.1131 -0.4180
  212HOH     H2  657   3.078   3.231   2.824 -1.2144  0.0076 -0.5062
  213HOH      O  658   0.465   3.740   2.170  0.2304 -0.6649  0.2335
  213HOH     H1  659   0.370   3.739   2.156  0.1633  0.0507  0.5493
  213HOH     H2  660   0.475   3.758   2.264  0.6659  0.3787  0.0161
  214HOH      O  661   3.347   1.952   3.592  0.6510 -0.7048 -0.0620
  214HOH     H1  662   3.288   2.024   3.570  0.8040 -0.4839  0.2309
  214HOH     H2  663   3.302   1.873   3.561 -0.0249 -0.5931  0.5666
  215HOH      O  664   3.655   1.519   1.400 -0.0589  0.1087 -0.1197
  215HOH     H1  665   3.626   1.466   1.326  0.0953 -0.0748 -0.0478
  215HOH     H2  666   3.611   1.603   1.387 -0.6654 -0.1747  0.0092
  216HOH      O  667   1.271   0.634   2.122 -0.0681  0.1197  0.1623
  216HOH     H1  668   1.346   0.578   2.144 -0.7851 -0.7787  0.4920
  216HOH     H2  669   1.243   0.604   2.035  0.1713  0.7107 -0.1271
  217HOH      O  670   2.766   3.738   0.808  0.1710  0.1569 -0.3650
  217HOH     H1  671   2.757   3.826   0.771  0.0086 -0.4240 -1.8614
  217HOH     H2  672   2.712   3.683   0.752  0.8064 -1.0133  0.0925
  218HOH      O  673   1.770   2.499   0.267  0.1251 -0.5668 -0.8886
  218HOH     H1  674   1.738   2.589   0.262  0.1329 -0.3675  1.0827
  218HOH     H2  675   1.729   2.455   0.193 -0.0449  0.9726 -1.8176
  219HOH      O  676   2.599   1.037   3.198  0.5495 -0.4544 -0.3465
  219HOH     H1  677   2.619   1.123   3.160 -0.0597 -0.4893 -0.7737
  219HOH     H2  678   2.676   0.984   3.179  1.0754  0.0744  0.2062
  220HOH      O  679   0.892   2.695   1.524 -0.2520 -0.3122  0.1213
  220HOH     H1  680   0.833   2.755   1.478 -0.5113 -0.4736  0.2367
  220HOH     H2  681   0.978   2.735   1.516 -0.1188 -0.7749 -1.2728
  221HOH      O  682   0.212   2.434   2.167 -0.1444 -0.1306  0.1617
  221HOH     H1  683   0.204   2.407   2.258 -0.1592  1.4630  0.6957
  221HOH     H2  684   0.123   2.461   2.143  0.1631  1.1763  0.3304
  222HOH      O  685   0.167   1.630   2.112 -0.0668 -0.3294 -0.0116
  222HOH     H1  686   0.072   1.636   2.120 -0.1542  0.0143 -1.0567
  222HOH     H2  687   0.195   1.582   2.190 -0.7739  2.0202  1.9478
  223HOH      O  688   1.670   2.358   1.240 -0.5414  0.1780  0.7268
  223HOH     H1  689   1.736   2.417   1.205 -0.4341 -0.1111  0.4355
  223HOH     H2  690   1.612   2.339   1.166 -1.1741  0.7135  1.0617
  224HOH      O  691   3.363   1.259   1.775  0.2072 -0.3103 -0.7318
  224HOH     H1  692   3.388   1.346   1.806 -0.6634 -0.5287  0.8034
  224HOH     H2  693   3.428   1.237   1.709  1.3105  0.9088 -0.1369
  225HOH      O  694   3.355   2.974   3.762 -0.0980 -0.1483  0.1067
  225HOH     H1  695   3.367   2.895   3.709 -0.7886 -0.5611  0.5254
  225HOH     H2  696   3.273   3.012   3.730  0.7359  1.0375 -0.8191
  226HOH      O  697   2.384   1.311   3.181 -0.1670 -0.1939 -0.2374
  226HOH     H1  698   2.382   1.400   3.148 -0.8367 -0.2322 -0.3216
  226HOH     H2  699   2.477   1.290   3.187  0.1066  1.0660  1.3061
  227HOH      O  700   1.073   0.012   3.084 -0.3269  0.1566 -0.3228
  227HOH     H1  701   1.136   0.083   3.090 -0.1285 -0.0050 -0.4493
  227HOH     H2  702   0.996   0.051   3.043 -0.2730  0.3310 -0.2585
  228HOH      O  703   0.089   2.302   0.862 -0.0050 -0.0537 -0.5408
  228HOH     H1  704   0.161   2.365   0.854 -0.5876  0.7335  0.0922
  228HOH     H2  705   0.024   2.347   0.916 -0.2011 -1.4408  0.4784
  229HOH      O  706   3.565   3.807   2.628  0.1087  0.2863 -0.4255
  229HOH     H1  707   3.593   3.854   2.707 -0.5784  0.5340 -0.3196
  229HOH     H2  708   3.638   3.747   2.609  0.1438 -0.0309  0.5879
  230HOH      O  709   0.798   1.947   0.970  0.0163 -0.3788  0.0275
  230HOH     H1  710   0.853   1.870   0.957  0.9991  0.2668  0.1408
  230HOH     H2  711   0.853   2.021   0.944 -1.0972  0.2640 -0.6928
  231HOH      O  712   0.209   1.537   1.174  0.3554 -0.0303 -0.0517
  231HOH     H1  713   0.132   1.589   1.152  0.9157  0.3168 -1.3665
  231HOH     H2  714   0.185   1.492   1.255 -0.8990  0.7130  0.0410
  232HOH      O  715   1.901   0.397   2.675  0.3999  0.2880 -0.4392
  232HOH     H1  716   1.967   0.421   2.610 -0.5840  1.6638 -1.0341
  232HOH     H2  717   1.859   0.479   2.699 -0.7917 -0.4522  0.2438
  233HOH      O  718   3.580   0.327   0.318  0.2014  0.7817  0.1015
  233HOH     H1  719   3.563   0.252   0.261  0.6153 -0.1316  1.1114
  233HOH     H2  720   3.493   0.359   0.343  0.0211  0.7073 -0.4125
  234HOH      O  721   3.399   2.726   2.333  0.3655 -0.2155 -0.4156
  234HOH     H1  722   3.308   2.754   2.339  0.2547 -0.7041  0.4203
  234HOH     H2  723   3.439   2.787   2.270 -0.2209  0.8405  0.1881
  235HOH      O  724   1.792   0.557   1.903 -0.3222  0.3743  0.2905
  235HOH     H1  725   1.770   0.564   1.810  0.2957 -0.7742  0.0223
  235HOH     H2  726   1.872   0.609   1.913  0.3664 -0.5381 -0.1485
  236HOH      O  727   1.825   3.448   1.575 -0.5167 -0.4331 -0.0117
  236HOH     H1  728   1.791   3.374   1.626 -0.5635 -0.8992 -0.6947
  236HOH     H2  729   1.810   3.423   1.484  1.0691 -0.3787 -0.3380
  237HOH      O  730   1.172   3.678   0.301 -0.0312 -0.5456  0.5657
  237HOH     H1  731   1.262   3.706   0.286 -0.5842  0.9588 -0.4018
  237HOH     H2  732   1.153   3.706   0.390  0.4452 -0.9397  0.8043
  238HOH      O  733   1.452   0.021   1.345 -0.3309 -0.7628  0.2218
  238HOH     H1  734   1.396   0.094   1.320 -0.0556 -0.6952 -0.2157
  238HOH     H2  735   1.540   0.047   1.318 -0.3197 -1.5136 -0.5613
  239HOH      O  736   0.419   2.610   2.732 -0.3546 -0.3271 -0.3927
  239HOH     H1  737   0.412   2.583   2.824  1.1992 -0.6975 -0.3365
  239HOH     H2  738   0.434   2.705   2.737  0.1049 -0.4047 -0.2343
  240HOH      O  739   2.259   3.089   0.644  0.6601 -0.1911 -0.1508
  240HOH     H1  740   2.239   3.183   0.652  1.0487 -0.0990 -0.2286
  240HOH     H2  741   2.280   3.062   0.733  0.0240 -0.3309 -0.0370
  241HOH      O  742   3.264   2.898   2.793  0.5800 -0.0478  0.3844
  241HOH     H1  743   3.289   2.814   2.755  0.8861 -0.0631  0.6146
  241HOH     H2  744   3.180   2.881   2.835  0.4203 -0.1238  0.0473
  242HOH      O  745   1.457   3.584   1.305  0.3131  0.4492  0.7755
  242HOH     H1  746   1.478   3.677   1.294  0.9738  0.3234  0.9373
  242HOH     H2  747   1.537   3.544   1.337  0.5266 -0.4561 -0.7060
  243HOH      O  748   2.574   3.284   1.169 -0.0465 -0.4589  0.3057
  243HOH     H1  749   2.592   3.215   1.105 -0.0267  0.3096 -0.5449
  243HOH     H2  750   2.661   3.309   1.202 -0.0697 -0.9838  0.8043
  244HOH      O  751   3.725   1.498   0.502  0.5142 -0.1252 -0.3285
  244HOH     H1  752   3.665   1.571   0.494  0.1064 -0.5388 -1.4259
  244HOH     H2  753   3.695   1.449   0.579  0.6055  0.6597  0.2275
  245HOH      O  754   1.811   0.125   2.211  0.6514  0.2576 -0.7892
  245HOH     H1  755   1.759   0.089   2.139 -1.6292  1.8168 -0.1396
  245HOH     H2  756   1.785   0.073   2.287 -1.0341  1.7026 -0.2496
  246HOH      O  757   1.715   0.261   0.797  0.1319  0.3432  0.4239
  246HOH     H1  758   1.714   0.339   0.853  0.5182 -0.4991  1.6901
  246HOH     H2  759   1.808   0.249   0.775  0.0729  0.2251  0.2321
  247HOH      O  760   3.363   2.906   0.906  0.4253  0.0546  0.1996
  247HOH     H1  761   3.338   2.822   0.870 -0.0511  0.1580  0.2798
  247HOH     H2  762   3.333   2.904   0.997 -0.8152  0.8026 -0.1546
  248HOH      O  763   1.317   1.671   2.697  0.3128  0.7618 -0.9389
  248HOH     H1  764   1.341   1.621   2.776  1.3223  0.4273 -1.4179
  248HOH     H2  765   1.264   1.743   2.730  0.4704  0.4786  0.0166
  249HOH      O  766   3.329   0.312   1.454 -0.1663 -0.5192 -0.1692
  249HOH     H1  767   3.248   0.333   1.406 -0.4347 -1.8238 -0.3544
  249HOH     H2  768   3.369   0.242   1.404  0.8974 -0.1684  0.1487
  250HOH      O  769   0.420   1.487   3.811 -0.3960  0.1126 -0.4693
  250HOH     H1  770   0.443   1.561   3.867 -0.3192 -0.2748  0.0205
  250HOH     H2  771   0.445   1.516   3.723  1.1969  0.0642 -0.0946
  251HOH      O  772   2.825   0.133   1.634  0.1540  0.0330 -0.6061
  251HOH     H1  773   2.835   0.093   1.721 -0.0064  0.3818 -0.4196
  251HOH     H2  774   2.780   0.067   1.582 -0.5175  0.1236 -0.1780
  252HOH      O  775   1.387   3.261   3.051 -0.3358 -0.0924  0.0119
  252HOH     H1  776   1.364   3.211   3.130 -1.4254 -0.3352 -0.4163
  252HOH     H2  777   1.316   3.325   3.042  0.6071  1.0322  0.0954
  253HOH      O  778   0.850   1.182   2.146 -0.4014 -0.0399  0.2176
  253HOH     H1  779   0.793   1.169   2.222 -0.3333 -0.3375  0.2198
  253HOH     H2  780   0.893   1.266   2.163 -1.0033  0.3067  0.1070
  254HOH      O  781   3.202   2.994   2.547 -0.0058  0.0780  0.2751
  254HOH     H1  782   3.158   3.078   2.550  0.2737  0.2652 -0.4691
  254HOH     H2  783   3.237   2.982   2.635 -0.0602  0.7328  0.3955
  255HOH      O  784   0.130   2.906   1.155  0.6908 -0.2230 -0.1009
  255HOH     H1  785   0.210   2.935   1.111  0.3295  0.0388 -0.6047
  255HOH     H2  786   0.071   2.981   1.150  0.5517 -0.2720  0.6299
  256HOH      O  787   1.390   0.792   3.340 -0.4954 -0.4524  0.3065
  256HOH     H1  788   1.475   0.753   3.320 -0.3302 -0.0849  0.2713
  256HOH     H2  789   1.388   0.797   3.436 -0.5015 -0.5162  0.3096
  257HOH      O  790   2.450   0.713   3.537 -0.0215  0.2570  0.3435
  257HOH     H1  791   2.426   0.691   3.627 -0.6757 -0.8011 -0.0541
  257HOH     H2  792   2.404   0.648   3.484 -1.2743  2.0118 -0.9120
  258HOH      O  793   3.155   1.675   1.616 -0.0048 -0.6607 -0.0777
  258HOH     H1  794   3.236   1.628   1.598 -0.2593 -1.2278  0.1917
  258HOH     H2  795   3.129   1.713   1.532  0.7790 -0.0663 -0.0682
  259HOH      O  796   3.719   2.474   1.840 -0.6387 -0.9798  0.3238
  259HOH     H1  797   3.665   2.472   1.919 -0.0599  0.3778  0.8123
  259HOH     H2  798   3.754   2.563   1.837  0.3788 -1.3624 -0.7859
  260HOH      O  799   1.887   3.545   2.705  0.0435  0.4845  0.8732
  260HOH     H1  800   1.901   3.627   2.754  0.4309  0.4006  0.9132
  260HOH     H2  801   1.817   3.500   2.753 -0.0968  0.7441  0.9138
  261HOH      O  802   2.754   0.398   2.378  0.4005  0.2444  0.3253
  261HOH     H1  803   2.670   0.443   2.372  0.4130  0.1691 -1.1212
  261HOH     H2  804   2.783   0.413   2.468 -1.1423  0.2653  0.8796
  262HOH      O  805   2.419   2.355   1.822 -0.2171  0.1281 -0.4022
  262HOH     H1  806   2.384   2.270   1.851 -0.0627 -0.1918 -1.1028
  262HOH     H2  807   2.350   2.391   1.766  0.0311  0.0967 -0.7359
  263HOH      O  808   1.495   0.427   3.384 -0.4167 -0.5380 -0.0116
  263HOH     H1  809   1.512   0.473   3.466  0.3557 -0.7963 -0.0128
  263HOH     H2  810   1.574   0.375   3.368 -0.4954 -0.3948 -0.9868
  264HOH      O  811   3.496   0.180   0.028  0.1034  0.1527  0.7647
  264HOH     H1  812   3.405   0.150   0.019  0.4222 -0.5224 -1.2349
  264HOH     H2  813   3.536   0.117   0.087 -0.7434  0.6265  1.9201
  265HOH      O  814   0.233   1.396   0.940 -0.6226  0.7021 -0.4503
  265HOH     H1  815   0.290   1.345   0.997 -0.9059  0.1062 -0.6739
  265HOH     H2  816   0.191   1.459   0.997 -0.6495  0.3396 -0.0610
  266HOH      O  817   0.204   3.186   2.699 -0.1361  0.1231 -0.1103
  266HOH     H1  818   0.174   3.109   2.747  0.9747 -0.1915  0.1300
  266HOH     H2  819   0.147   3.190   2.622  0.1657 -1.3275 -0.4635
  267HOH      O  820   3.654   0.058   3.525 -0.5673  0.5617  0.3833
  267HOH     H1  821   3.698  -0.021   3.495 -0.2509  0.7787  0.2568
  267HOH     H2  822   3.589   0.077   3.458 -0.1409  0.8169  0.0326
  268HOH      O  823   3.378   0.600   3.477 -0.4293  0.6914  0.2448
  268HOH     H1  824   3.368   0.691   3.447 -0.3703  0.4329 -0.6243
  268HOH     H2  825   3.473   0.588   3.485 -0.4281  0.6524  0.1736
  269HOH      O  826   0.795   2.552   3.361 -0.1828  0.6457 -0.4981
  269HOH     H1  827   0.824   2.642   3.378 -0.3541  0.4273  1.5188
  269HOH     H2  828   0.866   2.498   3.394 -0.7502  0.0730 -0.1641
  270HOH      O  829   3.106   3.339   0.249 -0.8679 -0.2216  0.4368
  270HOH     H1  830   3.172   3.402   0.279 -0.5246 -0.3312 -0.0763
  270HOH     H2  831   3.108   3.344   0.154 -0.6956 -1.1507  0.3736
  271HOH      O  832   0.187   0.835   1.701 -0.3435 -0.4404  0.5269
  271HOH     H1  833   0.213   0.753   1.659 -0.0631  0.0566 -0.3331
  271HOH     H2  834   0.098   0.819   1.732 -0.6456 -0.8003 -0.4347
  272HOH      O  835   1.578   3.005   1.572  0.3722 -0.8080 -0.2782
  272HOH     H1  836   1.574   3.079   1.512 -0.0466 -0.0804  0.5984
  272HOH     H2  837   1.658   3.019   1.623  0.0623 -0.6997  0.1933
  273HOH      O  838   0.975   2.070   3.400  0.5939 -0.2457  0.0750
  273HOH     H1  839   1.004   2.147   3.448  0.1409 -0.7163  1.1762
  273HOH     H2  840   1.056   2.028   3.371  0.8672  0.2520  0.0928
  274HOH      O  841   2.164   3.315   1.845  0.0156 -0.3146 -0.1995
  274HOH     H1  842   2.254   3.344   1.836 -0.4413  1.0740 -0.7839
  274HOH     H2  843   2.117   3.391   1.882 -0.9404 -0.9570 -0.0003
  275HOH      O  844   2.893   2.950   1.990  0.1120  0.1136 -0.2165
  275HOH     H1  845   2.905   2.943   1.896 -1.3247 -0.9750 -0.3948
  275HOH     H2  846   2.865   2.862   2.018  0.6858  0.3363  1.2785
  276HOH      O  847   0.151   1.953   3.521 -0.2157 -0.1015  0.1443
  276HOH     H1  848   0.217   1.934   3.588  0.3171 -0.2848 -0.4112
  276HOH     H2  849   0.148   1.873   3.468  0.5649  0.5942 -1.0143
  277HOH      O  850   2.485   2.253   0.549 -0.8347  0.1139 -0.1523
  277HOH     H1  851   2.465   2.203   0.470 -0.5787  0.4699 -0.4501
  277HOH     H2  852   2.508   2.186   0.614 -1.5715 -0.2165 -0.2106
  278HOH      O  853   2.599   3.393   0.127 -0.4148 -0.9139 -0.3908
  278HOH     H1  854   2.676   3.351   0.164  0.0596 -0.0130 -0.3014
  278HOH     H2  855   2.629   3.480   0.101 -1.4672 -0.4037 -0.0241
  279HOH      O  856   0.054   0.550   1.044 -0.4104 -0.1800 -0.0831
  279HOH     H1  857  -0.037   0.544   1.013 -0.2934 -0.0961 -0.4553
  279HOH     H2  858   0.102   0.583   0.968 -0.1288  0.1156  0.2229
  280HOH      O  859   3.625   3.666   0.630 -0.0741  0.1550 -0.3278
  280HOH     H1  860   3.633   3.625   0.544 -0.2617  0.4496 -0.4914
  280HOH     H2  861   3.715   3.684   0.657 -0.0302  0.8276 -0.8527
  281HOH      O  862   3.223   2.707   0.129 -0.0807 -0.7169  0.3555
  281HOH     H1  863   3.235   2.717   0.223  0.1355  0.2094  0.2462
  281HOH     H2  864   3.255   2.789   0.091 -0.5628 -0.8914 -0.4957
  282HOH      O  865   2.862   1.130   2.837  0.1340  0.6049 -0.0926
  282HOH     H1  866   2.863   1.053   2.895 -0.0495  0.3019 -0.4827
  282HOH     H2  867   2.914   1.103   2.762 -0.5938  0.5585 -0.6010
  283HOH      O  868   0.701   3.007   1.771  0.2094 -0.6431 -0.7416
  283HOH     H1  869   0.792   2.981   1.780  0.2247 -0.5875 -0.7314
  283HOH     H2  870   0.703   3.082   1.711  0.4288  0.7340  0.8384
  284HOH      O  871   0.387   1.363   2.203  0.4741 -0.4459  0.1761
  284HOH     H1  872   0.469   1.400   2.236  0.5395 -0.4900  0.0629
  284HOH     H2  873   0.378   1.280   2.249  0.3547 -0.3173  0.3907
  285HOH      O  874   2.931   2.790   0.208  0.0925 -0.4920 -0.2040
  285HOH     H1  875   2.951   2.877   0.242 -0.3695 -0.2013 -0.6555
  285HOH     H2  876   3.005   2.768   0.152  0.3703 -0.5433  0.1710
  286HOH      O  877   1.267   0.202   1.297 -0.5353  0.2797 -0.1347
  286HOH     H1  878   1.233   0.291   1.305 -0.1725  0.4792 -0.7317
  286HOH     H2  879   1.206   0.149   1.348 -0.8149  0.8501  0.1476
  287HOH      O  880   0.600   1.819   2.049  0.2620 -0.1184 -0.6307
  287HOH     H1  881   0.566   1.884   2.110  0.8348  0.3402 -0.7858
  287HOH     H2  882   0.526   1.798   1.993 -0.2347 -0.4288  0.1014
  288HOH      O  883   1.009   3.091   1.382 -0.6297 -0.7930 -0.5559
  288HOH     H1  884   1.073   3.045   1.327  0.6140 -0.1380  0.2318
  288HOH     H2  885   1.050   3.095   1.468 -0.7762  1.3890 -0.4719
  289HOH      O  886   1.147   2.317   2.956 -0.0015 -0.0465 -0.2290
  289HOH     H1  887   1.102   2.284   2.878 -0.1564 -0.1606 -0.0940
  289HOH     H2  888   1.203   2.244   2.984 -0.4993 -0.2827  0.1894
  290HOH      O  889   2.608   0.600   1.549 -0.0518  0.0698 -0.4901
  290HOH     H1  890   2.564   0.574   1.468 -0.3599  0.1277 -0.3454
  290HOH     H2  891   2.667   0.671   1.523  0.8637 -0.7931 -0.9062
  291HOH      O  892   1.495   1.639   1.080  0.1710 -0.5717  0.2549
  291HOH     H1  893   1.502   1.734   1.073 -0.3832 -0.5536 -0.2663
  291HOH     H2  894   1.584   1.607   1.067  0.2572 -0.1510 -0.2453
  292HOH      O  895   3.809   2.389   2.991 -0.5713  0.5416 -0.3470
  292HOH     H1  896   3.748   2.392   3.064  0.4407 -0.2430  0.6169
  292HOH     H2  897   3.876   2.454   3.013 -0.4422  0.5565 -0.7660
  293HOH      O  898   3.501   1.440   2.188  0.5187 -0.0026 -0.1940
  293HOH     H1  899   3.592   1.447   2.215  1.1415 -0.3811 -1.9061
  293HOH     H2  900   3.486   1.517   2.133 -0.8740  1.1084  1.5094
  294HOH      O  901   2.581   2.201   2.450  0.1719  0.1881 -0.5420
  294HOH     H1  902   2.571   2.276   2.509  0.3628  0.8098 -1.2584
  294HOH     H2  903   2.549   2.126   2.500  1.1515  0.5077  0.6912
  295HOH      O  904   0.518   1.994   0.350 -0.3180 -0.5847  0.8103
  295HOH     H1  905   0.504   1.957   0.262 -0.4655  0.7443  0.2301
  295HOH     H2  906   0.552   1.920   0.401 -0.9620 -1.6115 -0.1388
  296HOH      O  907   2.199   3.795   2.435  0.0848 -0.3896  0.3990
  296HOH     H1  908   2.134   3.726   2.422 -0.5128  0.0811  0.7437
  296HOH     H2  909   2.254   3.792   2.357  0.5607 -1.7395  0.7295
  297HOH      O  910   2.076   1.654   0.603 -0.3372 -0.2676 -0.2626
  297HOH     H1  911   2.158   1.699   0.624 -0.6260  0.3247 -0.3844
  297HOH     H2  912   2.024   1.661   0.683 -0.5848  0.0687 -0.4530
  298HOH      O  913   2.283   2.725   0.758 -0.6663  0.0637  0.3520
  298HOH     H1  914   2.211   2.776   0.796 -0.5595  0.8266 -0.3900
  298HOH     H2  915   2.245   2.688   0.678 -0.3876  0.0310  0.2344
  299HOH      O  916   2.066   1.063   0.248 -0.0891 -0.4624  0.1512
  299HOH     H1  917   2.128   1.006   0.202  0.1695 -0.3933  0.4098
  299HOH     H2  918   2.112   1.147   0.254 -0.0958 -0.4899  0.5923
  300HOH      O  919   1.756   0.333   1.256  0.0854 -0.1294  0.7923
  300HOH     H1  920   1.852   0.334   1.258  0.0827  0.2506  0.6690
  300HOH     H2  921   1.734   0.241   1.275  0.4695 -0.2080  0.8865
  301HOH      O  922   0.675   1.122   0.263  0.1284  0.1441  0.6179
  301HOH     H1  923   0.685   1.099   0.171 -0.7169  0.6942  0.3619
  301HOH     H2  924   0.581   1.112   0.280  0.1636  0.7153  1.2248
  302HOH      O  925   2.376   0.797   2.572  0.1984  0.1150 -0.0233
  302HOH     H1  926   2.450   0.826   2.517 -0.6967  0.4362 -1.1301
  302HOH     H2  927   2.304   0.784   2.511 -0.6831 -0.2048  1.0158
  303HOH      O  928   1.067   2.235   0.232 -0.1639  0.2161 -0.1776
  303HOH     H1  929   1.082   2.238   0.327  0.2059  0.0006 -0.2239
  303HOH     H2  930   0.990   2.290   0.218 -0.0163  0.5316  0.2090
  304HOH      O  931   3.637   0.713   3.481 -0.2089 -0.1073 -0.3251
  304HOH     H1  932   3.647   0.719   3.386  2.6445  0.4133 -0.1864
  304HOH     H2  933   3.677   0.794   3.514 -0.7798 -0.4332  1.3366
  305HOH      O  934   3.621   0.904   1.015  1.1897  0.2454  0.5662
  305HOH     H1  935   3.574   0.828   1.049  0.1502  0.7154  0.2787
  305HOH     H2  936   3.612   0.898   0.920  1.9193  0.2460  0.4872
  306HOH      O  937   0.606   2.579   0.823  0.3582  1.0701  0.0127
  306HOH     H1  938   0.585   2.492   0.787  1.7909  0.0347  1.3884
  306HOH     H2  939   0.642   2.627   0.748 -0.1705  0.3730 -0.7248
  307HOH      O  940   0.226   0.535   0.175  0.3994 -0.1422  0.0397
  307HOH     H1  941   0.218   0.630   0.164 -0.5180 -0.0714  0.9501
  307HOH     H2  942   0.258   0.525   0.265  1.5382 -0.7032 -0.3951
  308HOH      O  943   3.641   3.506   1.238 -0.0107  0.5680 -0.5303
  308HOH     H1  944   3.582   3.441   1.199 -0.1242  0.5556 -0.3422
  308HOH     H2  945   3.638   3.580   1.177 -0.5190  0.7175 -0.3387
  309HOH      O  946   1.733   2.873   1.935  0.2541  0.0176  0.0713
  309HOH     H1  947   1.815   2.905   1.975 -0.1152  1.7611 -0.3811
  309HOH     H2  948   1.670   2.873   2.007 -0.0568  1.7720 -0.1021
  310HOH      O  949   2.700   2.408   1.302 -0.3642  0.5156 -0.9248
  310HOH     H1  950   2.717   2.500   1.319  0.8004  0.1154  0.4155
  310HOH     H2  951   2.783   2.372   1.272 -0.5618 -0.2606 -0.6038
  311HOH      O  952   2.022   1.359   0.710  0.1172  0.2453 -0.3230
  311HOH     H1  953   1.994   1.443   0.747 -0.3212  0.2367 -0.6180
  311HOH     H2  954   2.117   1.360   0.717  0.0571  0.1838  0.9325
  312HOH      O  955   1.091   3.039   0.367  0.3154 -0.8288  0.3671
  312HOH     H1  956   1.104   3.114   0.426 -0.6620 -0.5830  0.3161
  312HOH     H2  957   1.138   2.967   0.409  0.6534 -0.3625  0.8128
  313HOH      O  958   1.063   2.918   2.105 -0.0187  0.0203  0.0131
  313HOH     H1  959   1.035   3.006   2.130  1.2856  0.2911  0.6696
  313HOH     H2  960   1.100   2.929   2.017 -0.7777 -0.1144 -0.3492
  314HOH      O  961   3.468   1.759   0.247  0.3370 -0.1056 -0.3389
  314HOH     H1  962   3.405   1.719   0.307 -1.1403  0.0809 -1.6322
  314HOH     H2  963   3.483   1.692   0.180  0.7364  0.2178 -0.5862
  315HOH      O  964   0.516   3.235   0.215 -0.0635 -0.1234 -0.1382
  315HOH     H1  965   0.609   3.254   0.200  0.0907 -0.7989 -0.1176
  315HOH     H2  966   0.484   3.308   0.268  0.6307 -0.2122  0.4306
  316HOH      O  967   3.164   3.498   1.290 -0.3412 -0.1961  0.1439
  316HOH     H1  968   3.162   3.539   1.204 -0.5041  0.4012  0.4209
  316HOH     H2  969   3.205   3.412   1.275 -0.1732 -0.0161 -0.4866
  317HOH      O  970   1.473   2.047   3.342 -0.1108 -0.1190  0.2617
  317HOH     H1  971   1.429   2.113   3.288  0.0883  0.9648  1.3215
  317HOH     H2  972   1.403   2.008   3.394 -0.1276 -0.1280  0.2321
  318HOH      O  973   2.981   3.798   1.396  0.5154  0.3781 -0.5143
  318HOH     H1  974   3.041   3.845   1.453 -0.5193  1.2196 -0.0395
  318HOH     H2  975   3.001   3.830   1.308  0.7033  0.7129 -0.3548
  319HOH      O  976   0.923   2.821   0.501  0.1100 -0.1695 -0.6925
  319HOH     H1  977   0.988   2.753   0.481 -0.3467 -0.9069  0.1639
  319HOH     H2  978   0.909   2.866   0.418  1.9121  0.2292 -0.8524
  320HOH      O  979   2.910   1.395   0.295 -0.1737 -0.1532 -0.3603
  320HOH     H1  980   2.873   1.388   0.383 -0.5301  1.0157 -0.3904
  320HOH     H2  981   2.843   1.440   0.244  0.9898  1.5134 -0.5688
  321HOH      O  982   1.349   2.066   1.523  0.0526  0.1372 -0.2827
  321HOH     H1  983   1.305   2.126   1.462 -0.2547 -1.2303 -1.4966
  321HOH     H2  984   1.279   2.033   1.579  0.0253  0.0648 -0.3597
  322HOH      O  985   1.062   3.388   1.256  0.1880 -0.2943 -0.1759
  322HOH     H1  986   1.092   3.477   1.276  1.5193 -0.6486 -0.3782
  322HOH     H2  987   1.055   3.346   1.341  0.1110 -0.1538 -0.1120
  323HOH      O  988   2.683   3.768   3.004 -0.3484  0.1324 -0.0621
  323HOH     H1  989   2.633   3.739   3.081 -0.4597 -0.1675 -0.2402
  323HOH     H2  990   2.685   3.690   2.947  0.7790 -0.0374  0.1680
  324HOH      O  991   0.082   3.600   3.460  0.1350 -0.0972  1.1186
  324HOH     H1  992  -0.005   3.563   3.471 -0.4453  1.3046  1.6803
  324HOH     H2  993   0.120   3.597   3.548  0.4913 -0.2974  0.9625
  325HOH      O  994   2.749   0.749   2.781  0.3544  0.2453 -0.1555
  325HOH     H1  995   2.836   0.752   2.742  0.3321 -0.1026 -0.2379
  325HOH     H2  996   2.752   0.674   2.840  0.4689  0.9223  0.7242
  326HOH      O  997   0.573   0.624   0.812 -0.5392 -0.0692  0.2287
  326HOH     H1  998   0.619   0.624   0.728  1.3725  0.0659  1.1640
  326HOH     H2  999   0.559   0.717   0.831  0.8321  0.0694  0.8505
  327HOH      O 1000   0.277   0.779   1.062 -0.6760 -0.0663  0.1902
  327HOH     H1 1001   0.321   0.769   1.147 -0.1541 -1.5822 -0.2061
  327HOH     H2 1002   0.207   0.714   1.063 -0.7810  0.0231 -0.4700
  328HOH      O 1003   3.422   1.308   3.749  0.9151  0.7369  0.2551
  328HOH     H1 1004   3.359   1.237   3.741  1.2466 -0.0249  2.7295
  328HOH     H2 1005   3.497   1.282   3.695 -0.2437  1.0788 -1.7445
  329HOH      O 1006   3.277   0.850   2.505 -0.1161 -0.2487  0.5120
  329HOH     H1 1007   3.351   0.868   2.563 -0.1269  0.1395  0.4158
  329HOH     H2 1008   3.263   0.756   2.511  1.7219 -0.7454 -1.0230
  330HOH      O 1009   1.633   0.072   2.804 -0.2577  0.3215  0.4867
  330HOH     H1 1010   1.703   0.072   2.739  0.2006  0.2764  0.9706
  330HOH     H2 1011   1.574   0.142   2.776 -0.7190 -0.4488 -0.6377
  331HOH      O 1012   3.528   2.429   0.120 -0.3208 -0.1984  0.0153
  331HOH     H1 1013   3.570   2.441   0.034  0.4474  0.3794  0.4460
  331HOH     H2 1014   3.474   2.351   0.109  0.6051 -0.7845 -0.6927
  332HOH      O 1015   2.740   0.699   0.295  0.5191  0.6157  0.0267
  332HOH     H1 1016   2.718   0.647   0.372  0.2969  0.0307 -0.4264
  332HOH     H2 1017   2.673   0.767   0.292 -0.0332  0.0730 -0.1784
  333HOH      O 1018   1.588   2.532   2.624 -0.4564 -0.4146  0.0534
  333HOH     H1 1019   1.606   2.626   2.634 -0.5965 -0.4398  0.6306
  333HOH     H2 1020   1.502   2.529   2.580 -0.4033 -0.2758 -0.0618
  334HOH      O 1021   1.489   0.842   2.986  0.2556  0.0194  0.4637
  334HOH     H1 1022   1.458   0.836   2.896  0.9262 -0.0424  0.2316
  334HOH     H2 1023   1.410   0.829   3.039  0.1800 -2.9796 -0.0369
  335HOH      O 1024   3.544   1.765   0.761  0.1467  0.0806 -0.4633
  335HOH     H1 1025   3.600   1.693   0.787 -0.3354  0.2776  1.4074
  335HOH     H2 1026   3.490   1.730   0.690  0.3977 -1.1715 -0.0755
  336HOH      O 1027   1.426   1.512   0.549 -0.3569  0.3327  0.2397
  336HOH     H1 1028   1.467   1.487   0.632  0.8632 -0.0075 -0.4083
  336HOH     H2 1029   1.350   1.563   0.575 -0.3157 -0.1782  1.5684
  337HOH      O 1030   2.727   2.689   1.303 -0.5801  0.5677  0.0841
  337HOH     H1 1031   2.713   2.780   1.330  0.6815  0.9482 -0.3860
  337HOH     H2 1032   2.682   2.682   1.219 -0.8117  0.7050  0.1943
  338HOH      O 1033   0.788   1.922   3.249  0.6382  0.2417  0.2458
  338HOH     H1 1034   0.766   1.829   3.262  0.3194  0.3504  0.4859
  338HOH     H2 1035   0.857   1.939   3.314  0.4378  0.2697  0.4506
  339HOH      O 1036   3.786   2.758   0.913  0.1758 -0.1402 -0.4057
  339HOH     H1 1037   3.741   2.841   0.924 -0.0135 -0.2931  0.0311
  339HOH     H2 1038   3.757   2.726   0.827  0.6430  0.4700 -0.8080
  340HOH      O 1039   0.775   0.841   2.082 -0.8640 -0.3640 -0.4015
  340HOH     H1 1040   0.759   0.900   2.008  0.3857  1.6245  0.7331
  340HOH     H2 1041   0.693   0.842   2.131 -0.9544  0.2454 -0.5442
  341HOH      O 1042   1.899   2.415   3.739  0.2365  0.1333 -0.2212
  341HOH     H1 1043   1.824   2.359   3.720  0.5224 -0.3815  0.1092
  341HOH     H2 1044   1.863   2.503   3.747 -0.3487 -0.1277  0.0792
  342HOH      O 1045   2.981   2.855   3.038 -0.3175 -0.0691 -0.5594
  342HOH     H1 1046   3.005   2.829   3.127  0.3595 -0.1425 -0.7524
  342HOH     H2 1047   2.885   2.851   3.037 -0.3189 -0.4993  0.0332
  343HOH      O 1048   3.414   2.706   1.734  0.1929 -0.0035  0.9881
  343HOH     H1 1049   3.428   2.647   1.660 -0.7967  1.3765 -0.4101
  343HOH     H2 1050   3.342   2.667   1.782 -0.3768 -0.0303  0.1512
  344HOH      O 1051   2.377   2.739   0.241  0.9099  0.3601  0.3168
  344HOH     H1 1052   2.333   2.815   0.279 -0.1311 -0.0997  0.0958
  344HOH     H2 1053   2.423   2.698   0.315 -0.1097  0.1413  0.8635
  345HOH      O 1054   0.650   0.602   1.581 -0.5602  0.3640  0.7623
  345HOH     H1 1055   0.575   0.575   1.635 -0.9522 -0.2039 -0.0237
  345HOH     H2 1056   0.631   0.566   1.494  0.8670 -0.2485  0.6461
  346HOH      O 1057   0.654   1.615   2.759  0.6697 -0.4563  0.2245
  346HOH     H1 1058   0.613   1.622   2.673 -0.7737 -0.4292  0.8601
  346HOH     H2 1059   0.748   1.618   2.741  0.4236 -0.4725 -1.3374
  347HOH      O 1060   2.400   1.839   3.317  0.0467 -0.3320 -0.4350
  347HOH     H1 1061   2.369   1.755   3.351 -0.1913 -0.1950 -0.3095
  347HOH     H2 1062   2.328   1.872   3.263 -0.2051  0.1840  0.1931
  348HOH      O 1063   2.522   1.858   0.756  0.8463  0.5513  0.1979
  348HOH     H1 1064   2.563   1.940   0.731  0.7671  1.2953  2.1479
  348HOH     H2 1065   2.556   1.841   0.844  0.0573 -0.9718  0.2691
  349HOH      O 1066   2.974   2.078   0.382 -0.2870 -0.6048  0.6594
  349HOH     H1 1067   2.943   2.150   0.437 -0.0973  0.2154 -0.2330
  349HOH     H2 1068   2.913   2.076   0.308  0.5484 -0.3207 -0.0879
  350HOH      O 1069   0.650   2.472   2.933 -0.1462  0.1792 -0.4467
  350HOH     H1 1070   0.686   2.385   2.918 -0.7381 -0.1371 -0.0872
  350HOH     H2 1071   0.709   2.531   2.886  0.6691 -0.3434 -0.1262
  351HOH      O 1072   2.287   0.348   1.519  0.1168 -0.2850  0.1552
  351HOH     H1 1073   2.310   0.436   1.549  0.1977 -0.1761 -0.2171
  351HOH     H2 1074   2.228   0.315   1.586  1.5521 -0.6992  1.3457
  352HOH      O 1075   1.276   0.554   2.854 -0.5717  0.1728  0.4912
  352HOH     H1 1076   1.341   0.527   2.918 -0.5105  0.1739  0.4294
  352HOH     H2 1077   1.235   0.632   2.892 -0.7104  0.0271  0.6449
  353HOH      O 1078   3.031   2.305   3.346 -0.0471 -0.3869  0.3517
  353HOH     H1 1079   2.993   2.390   3.372  1.0658  0.1810  0.2419
  353HOH     H2 1080   3.025   2.305   3.251  0.4314 -0.1778  0.3164
  354HOH      O 1081   1.043   1.833   1.155  0.2123  0.2172 -0.2315
  354HOH     H1 1082   1.129   1.860   1.126  0.0135  0.8365 -0.2609
  354HOH     H2 1083   1.003   1.791   1.079  0.6715 -0.5520 -0.0682
  355HOH      O 1084   0.220   1.480   1.695 -0.2354  0.4895 -0.4417
  355HOH     H1 1085   0.154   1.419   1.661 -0.4070  0.2740  0.2392
  355HOH     H2 1086   0.270   1.428   1.758 -0.6151  1.1234  0.4313
  356HOH      O 1087   2.545   2.005   0.335 -0.1611 -0.3658  0.3752
  356HOH     H1 1088   2.591   2.040   0.259 -0.6116 -2.4183 -0.9823
  356HOH     H2 1089   2.460   2.049   0.334 -0.3361 -0.6916 -0.6379
  357HOH      O 1090   0.746   2.424   2.239 -0.4049  0.0032  0.1877
  357HOH     H1 1091   0.723   2.511   2.273 -1.6056  0.1431 -0.8391
  357HOH     H2 1092   0.742   2.366   2.315  0.8716  0.8575  0.9943
  358HOH      O 1093   2.209   1.943   3.149 -0.2369 -0.0159  0.3285
  358HOH     H1 1094   2.240   2.027   3.114  0.1518 -0.6092 -0.8502
  358HOH     H2 1095   2.117   1.959   3.169 -0.3327  0.5560 -0.4380
  359HOH      O 1096   1.669   1.070   0.302  0.1868  0.1837 -0.0626
  359HOH     H1 1097   1.588   1.121   0.306  0.0132 -0.1086  0.3916
  359HOH     H2 1098   1.673   1.026   0.387  0.7002  0.0047 -0.1742
  360HOH      O 1099   1.129   2.041   2.525 -0.0635  0.2742  0.2035
  360HOH     H1 1100   1.208   2.024   2.474 -0.2010 -0.5292  0.2264
  360HOH     H2 1101   1.066   2.075   2.462 -0.2189 -0.6703 -0.1805
  361HOH      O 1102   2.950   0.076   3.206  0.0976 -0.3990 -0.7276
  361HOH     H1 1103   2.927   0.168   3.193  1.4410  0.2842  1.0045
  361HOH     H2 1104   2.875   0.039   3.252  0.5014  0.5908  0.8748
  362HOH      O 1105   2.517   1.889   2.161  0.6141  0.4197 -0.2516
  362HOH     H1 1106   2.447   1.909   2.225  0.4111 -0.4681 -0.1683
  362HOH     H2 1107   2.473   1.891   2.076  0.3788 -0.4698 -0.1736
  363HOH      O 1108   1.657   0.046   1.992  0.0345  0.0883 -0.0969
  363HOH     H1 1109   1.627  -0.009   1.920  0.0455 -0.0573  0.0093
  363HOH     H2 1110   1.606   0.127   1.984  0.5101  0.3387 -0.6688
  364HOH      O 1111   3.663   2.804   3.743 -0.4380 -0.5520  0.2738
  364HOH     H1 1112   3.602   2.824   3.672 -0.1140  1.5169  0.4710
  364HOH     H2 1113   3.734   2.755   3.701 -0.9476 -0.6491 -0.5026
  365HOH      O 1114   3.468   3.063   1.746 -0.2720  0.3007  0.1002
  365HOH     H1 1115   3.539   3.002   1.765  0.0466  0.5978 -0.1102
  365HOH     H2 1116   3.395   3.032   1.800  0.1401  0.2324  0.6469
  366HOH      O 1117   2.507   0.896   0.984  0.1744  0.4898 -0.1488
  366HOH     H1 1118   2.596   0.931   0.976  0.4959 -0.1299  0.5366
  366HOH     H2 1119   2.453   0.958   0.935  0.8944  1.2320 -0.0518
  367HOH      O 1120   2.340   0.670   0.250 -0.0319  0.0229  0.6074
  367HOH     H1 1121   2.312   0.684   0.160 -0.8636 -0.0718  0.8318
  367HOH     H2 1122   2.297   0.740   0.300 -0.3654 -0.4823  1.0557
  368HOH      O 1123   3.163   3.523   2.976  0.5046  0.2596  0.1092
  368HOH     H1 1124   3.156   3.444   2.923 -0.1881  0.8802 -0.8034
  368HOH     H2 1125   3.093   3.515   3.041  0.1471  0.3008 -0.2611
  369HOH      O 1126   1.473   2.929   3.423  0.1524 -0.4345 -0.3232
  369HOH     H1 1127   1.462   2.989   3.497 -0.7197 -0.8584 -0.0809
  369HOH     H2 1128   1.431   2.848   3.451  0.6712 -0.9385 -0.9174
  370HOH      O 1129   3.535   0.601   2.287  0.7165  0.2343 -0.0945
  370HOH     H1 1130   3.523   0.696   2.289 -0.3214  0.1274 -0.2477
  370HOH     H2 1131   3.540   0.579   2.194  1.8472  0.2090 -0.0552
  371HOH      O 1132   0.140   0.534   1.680 -0.1271 -0.1586  0.2451
  371HOH     H1 1133   0.115   0.549   1.771 -0.4462  0.9284  0.0086
  371HOH     H2 1134   0.111   0.445   1.661  0.9258 -0.8327  1.5009
  372HOH      O 1135   0.609   1.968   3.529  0.2309  0.6847  0.4092
  372HOH     H1 1136   0.645   1.946   3.614  0.9501  0.9325  0.1851
  372HOH     H2 1137   0.530   2.018   3.549  0.3638  0.6993  0.9275
  373HOH      O 1138   3.537   1.817   3.734 -0.1252  0.4354 -0.0345
  373HOH     H1 1139   3.479   1.873   3.683 -0.8775  0.1326  0.4574
  373HOH     H2 1140   3.483   1.743   3.759  0.2425  0.5082  1.0811
  374HOH      O 1141   1.139   1.872   0.715  0.1550 -0.0737  0.1848
  374HOH     H1 1142   1.086   1.823   0.779  0.6488  0.4232  1.0020
  374HOH     H2 1143   1.221   1.823   0.710  0.0390 -0.2349 -0.2596
  375HOH      O 1144   1.569   3.476   0.611  0.3106 -0.0398 -0.0530
  375HOH     H1 1145   1.528   3.560   0.629  0.9365  0.2936 -0.1329
  375HOH     H2 1146   1.502   3.426   0.565 -0.0278  0.4617 -0.1140
  376HOH      O 1147   1.185   0.366   1.597 -0.1045 -0.3370  0.0529
  376HOH     H1 1148   1.273   0.400   1.578 -0.1584 -0.2116  0.0209
  376HOH     H2 1149   1.128   0.415   1.538 -0.3189  0.2941  0.7527
  377HOH      O 1150   0.311   1.200   3.783  0.1099 -0.8949  0.0340
  377HOH     H1 1151   0.391   1.242   3.815 -0.0633 -0.1867 -0.4265
  377HOH     H2 1152   0.251   1.203   3.857  0.3407 -0.9832  0.2276
  378HOH      O 1153   3.171   1.889   0.740  0.0746 -0.4791  0.6290
  378HOH     H1 1154   3.208   1.824   0.801 -1.1891  0.2219  2.3105
  378HOH     H2 1155   3.099   1.844   0.697  0.4834 -0.7570  0.2237
  379HOH      O 1156   2.299   0.221   0.590  0.1126 -0.2564  0.1660
  379HOH     H1 1157   2.224   0.204   0.647 -0.6338  0.8395 -0.4087
  379HOH     H2 1158   2.260   0.242   0.505  1.0369  0.6436 -0.0821
  380HOH      O 1159   0.072   3.206   0.509 -0.0071 -0.2234 -0.0763
  380HOH     H1 1160   0.007   3.224   0.441  0.5965  0.2450 -0.5548
  380HOH     H2 1161   0.046   3.122   0.545  0.1597 -0.9677 -1.5266
  381HOH      O 1162   0.836   1.288   2.986 -0.1354 -0.0194  0.4342
  381HOH     H1 1163   0.791   1.283   3.071 -1.3094 -0.5869 -0.1732
  381HOH     H2 1164   0.894   1.212   2.985  0.3463  0.3233  0.9454
  382HOH      O 1165   1.954   0.507   0.267 -0.5575  0.5370 -0.1000
  382HOH     H1 1166   1.907   0.565   0.208 -0.8281  0.2056 -0.2213
  382HOH     H2 1167   1.945   0.420   0.227  0.3105  0.4887 -0.2125
  383HOH      O 1168   1.944   0.940   1.548  0.3031  0.6668  0.1106
  383HOH     H1 1169   1.980   0.856   1.518 -0.0609  0.8106 -0.7863
  383HOH     H2 1170   1.883   0.966   1.479 -0.0204  1.3996  0.6481
  384HOH      O 1171   1.938   0.848   3.786  0.2230  0.0128  0.0138
  384HOH     H1 1172   1.928   0.926   3.840  0.3094  0.2986 -0.3769
  384HOH     H2 1173   1.870   0.788   3.817  0.1073  0.2681  0.2613
  385HOH      O 1174   1.952   0.400   3.313 -0.2038  0.4189 -0.3412
  385HOH     H1 1175   2.017   0.384   3.244  1.3970 -0.2564  1.1580
  385HOH     H2 1176   1.997   0.457   3.375 -1.3078  0.4529  0.4914
  386HOH      O 1177   2.279   1.141   2.531 -0.1169  0.2010  0.3836
  386HOH     H1 1178   2.206   1.117   2.587  0.0751  0.3382  0.6992
  386HOH     H2 1179   2.280   1.237   2.531  0.1644  0.2021  0.5242
  387HOH      O 1180   1.372   0.205   2.853  0.3131  0.1943  0.5534
  387HOH     H1 1181   1.285   0.213   2.893 -0.0784  0.9219 -0.3789
  387HOH     H2 1182   1.355   0.199   2.759  1.2855  1.0249  0.2837
  388HOH      O 1183   3.132   0.271   3.116 -0.5210 -0.0761  0.0247
  388HOH     H1 1184   3.160   0.314   3.197  0.7550  0.7732 -0.7823
  388HOH     H2 1185   3.183   0.190   3.113  1.0917  0.8560 -0.8151
  389HOH      O 1186   1.798   1.389   3.816 -0.0581 -0.3440 -0.1005
  389HOH     H1 1187   1.735   1.357   3.750 -0.4261 -0.0915  0.1235
  389HOH     H2 1188   1.875   1.334   3.803  0.3162  0.4109 -1.5006
  390HOH      O 1189   0.802   0.827   0.381  0.0129  0.0543  0.0009
  390HOH     H1 1190   0.748   0.793   0.452  0.7908  0.3124  0.7413
  390HOH     H2 1191   0.743   0.886   0.333 -0.5244 -0.1222  0.4209
  391HOH      O 1192   3.679   1.693   1.616  0.2435  0.5115  0.4189
  391HOH     H1 1193   3.697   1.609   1.574 -0.7366  0.1426  0.6841
  391HOH     H2 1194   3.765   1.732   1.629  0.6842 -0.1712 -0.2657
  392HOH      O 1195   2.217   1.542   1.323 -0.1273  0.0340 -0.5818
  392HOH     H1 1196   2.289   1.481   1.342 -0.1132 -0.0487 -0.8866
  392HOH     H2 1197   2.156   1.530   1.395 -0.2599 -0.5599 -0.7764
  393HOH      O 1198   0.715   1.091   3.807  0.0265 -0.3563 -0.1964
  393HOH     H1 1199   0.722   0.997   3.792 -1.1395 -0.7187  1.1091
  393HOH     H2 1200   0.649   1.121   3.745 -0.9112 -0.7906  0.5464
  394HOH      O 1201   2.146   0.433   3.658 -0.2252  0.0875  0.0708
  394HOH     H1 1202   2.166   0.483   3.579 -0.9357  0.8098  0.3150
  394HOH     H2 1203   2.050   0.427   3.657 -0.1822 -0.7708  0.3628
  395HOH      O 1204   1.877   2.617   3.214 -0.4823  0.5206 -0.3942
  395HOH     H1 1205   1.816   2.562   3.262 -0.0478 -0.0538 -0.4754
  395HOH     H2 1206   1.957   2.565   3.208 -0.0780  1.1314 -0.5478
  396HOH      O 1207   2.201   3.204   2.685 -0.2719 -0.0352 -0.4561
  396HOH     H1 1208   2.287   3.233   2.716 -0.0900 -0.9657 -0.0259
  396HOH     H2 1209   2.202   3.223   2.591  0.7492 -0.7485 -0.6295
  397HOH      O 1210   1.986   2.656   2.374 -0.3578 -0.2025 -0.2681
  397HOH     H1 1211   1.906   2.672   2.323 -0.3721 -0.8483 -0.4613
  397HOH     H2 1212   1.955   2.636   2.462 -0.3480  0.5975 -0.0687
  398HOH      O 1213   3.623   2.456   3.685  0.6682 -0.3140  0.0358
  398HOH     H1 1214   3.667   2.536   3.654 -0.1219  0.0923 -0.1018
  398HOH     H2 1215   3.602   2.408   3.605 -0.0864  0.0354 -0.0010
  399HOH      O 1216   3.640   2.345   2.425  0.4651  0.7895  0.7328
  399HOH     H1 1217   3.623   2.378   2.513 -1.4887  0.5682  0.5437
  399HOH     H2 1218   3.553   2.323   2.391  1.2509 -0.3777 -0.7785
  400HOH      O 1219   3.737   0.069   1.298 -0.1721  0.4373 -0.5694
  400HOH     H1 1220   3.802   0.028   1.354 -1.0432  0.8034  0.7951
  400HOH     H2 1221   3.786   0.136   1.249  0.3404  1.6727  1.4084
  401HOH      O 1222   0.629   0.031   1.045  0.6503 -0.6555 -0.7246
  401HOH     H1 1223   0.707  -0.007   1.085  0.3159 -0.1923  0.4712
  401HOH     H2 1224   0.556  -0.005   1.096  0.2894  1.1750  0.2468
  402HOH      O 1225   1.352   2.510   0.727 -0.0639 -0.8125  0.8010
  402HOH     H1 1226   1.346   2.507   0.822 -0.7245 -0.8591  0.7697
  402HOH     H2 1227   1.269   2.549   0.699  1.0345  1.5557  0.3418
  403HOH      O 1228   1.354   1.871   2.267 -0.0023 -0.9089 -0.0513
  403HOH     H1 1229   1.258   1.871   2.275 -0.0126 -1.2877 -0.1253
  403HOH     H2 1230   1.373   1.938   2.202 -0.1954 -0.6082  0.1986
  404HOH      O 1231   2.929   0.286   2.947  0.1266 -0.4115  0.3254
  404HOH     H1 1232   3.004   0.284   3.007 -0.1148  1.3244  0.8131
  404HOH     H2 1233   2.967   0.310   2.862  0.2391 -0.6570  0.3062
  405HOH      O 1234   3.353   0.320   0.686 -0.1743  0.5877 -0.4243
  405HOH     H1 1235   3.444   0.331   0.657  0.2222 -0.2141  0.4001
  405HOH     H2 1236   3.313   0.406   0.671  0.3684  0.6549 -1.8817
  406HOH      O 1237   0.635   1.593   2.416  1.1273  0.4983 -0.4675
  406HOH     H1 1238   0.589   1.588   2.332 -0.3072 -0.0901  0.2812
  406HOH     H2 1239   0.618   1.681   2.448 -0.4265  0.0262  0.2181
  407HOH      O 1240   1.339   0.436   0.686  0.6979 -0.1061 -0.3149
  407HOH     H1 1241   1.246   0.421   0.672  0.6112 -0.7737  0.7772
  407HOH     H2 1242   1.382   0.380   0.621  0.3885  0.8270 -1.3969
  408HOH      O 1243   3.364   3.046   3.211  0.2144  0.5982  0.7070
  408HOH     H1 1244   3.309   2.981   3.166 -0.1407  0.4117  1.3776
  408HOH     H2 1245   3.397   3.102   3.141 -1.4805  1.2244  0.3163
  409HOH      O 1246   1.272   3.236   3.305 -0.1589  0.1739 -0.5875
  409HOH     H1 1247   1.274   3.284   3.388  0.0730 -0.7761 -0.0113
  409HOH     H2 1248   1.180   3.237   3.278 -0.3554 -0.0807  0.0454
  410HOH      O 1249   3.568   2.410   3.176  0.3002  0.1829  0.1514
  410HOH     H1 1250   3.529   2.487   3.216 -0.0601  0.0568  0.0440
  410HOH     H2 1251   3.563   2.342   3.244  0.2342  0.1380  0.1026
  411HOH      O 1252   0.993   1.167   3.827  0.3727  0.3796 -0.3131
  411HOH     H1 1253   0.907   1.128   3.814  1.0563 -0.8698 -1.5949
  411HOH     H2 1254   0.976   1.261   3.833 -1.1655  0.1108  0.8591
  412HOH      O 1255   2.826   0.886   1.785  0.3257 -0.0392  0.2346
  412HOH     H1 1256   2.907   0.843   1.757  1.0187  1.3336 -0.1133
  412HOH     H2 1257   2.856   0.957   1.843 -0.5080  1.0317 -0.5525
  413HOH      O 1258   3.128   0.558   3.004  0.8562 -0.3172 -0.4250
  413HOH     H1 1259   3.139   0.470   3.042  0.4617 -0.1302  0.1641
  413HOH     H2 1260   3.131   0.617   3.080  1.5493  0.2294 -0.8574
  414HOH      O 1261   2.516   1.155   3.578  0.0973 -0.3154  0.2744
  414HOH     H1 1262   2.484   1.081   3.527  1.2929 -0.7068  0.0101
  414HOH     H2 1263   2.588   1.118   3.631 -0.5071  0.2586  1.5987
  415HOH      O 1264   1.368   2.101   2.902  0.4494 -0.0649  0.0436
  415HOH     H1 1265   1.396   2.126   2.814  1.6138 -0.6568  0.2067
  415HOH     H2 1266   1.432   2.142   2.960  0.2227 -0.4012  0.5451
  416HOH      O 1267   0.139   1.509   2.381  0.2839  0.4588  0.0493
  416HOH     H1 1268   0.106   1.432   2.336  0.7038  0.2759  0.0439
  416HOH     H2 1269   0.073   1.576   2.366 -0.7694 -0.2496  1.1605
  417HOH      O 1270   0.083   0.642   2.196 -0.2193 -0.4759  0.0106
  417HOH     H1 1271   0.170   0.625   2.231 -0.0665 -0.0243 -0.1374
  417HOH     H2 1272   0.083   0.736   2.175 -0.2699 -0.7255 -1.2673
  418HOH      O 1273   3.228   1.708   0.430  0.1575  0.3188  0.3372
  418HOH     H1 1274   3.185   1.729   0.347 -0.1719 -0.4673  0.2916
  418HOH     H2 1275   3.163   1.729   0.496 -0.6831 -1.5400  0.2380
  419HOH      O 1276   1.300   2.997   1.520 -0.0200  0.3335 -0.3508
  419HOH     H1 1277   1.295   3.087   1.487  0.2197  0.4603 -0.0536
  419HOH     H2 1278   1.393   2.980   1.531 -0.0131 -0.2324 -1.1256
  420HOH      O 1279   3.324  -0.000   0.380  0.0884  0.2414 -0.4016
  420HOH     H1 1280   3.318   0.090   0.350 -0.7952  0.4579  0.3471
  420HOH     H2 1281   3.239  -0.039   0.357  0.7210 -0.6566 -1.4213
  421HOH      O 1282   2.347   2.296   3.389  0.2976 -0.8194  0.1906
  421HOH     H1 1283   2.261   2.294   3.347 -0.1499 -1.0664  1.0666
  421HOH     H2 1284   2.340   2.367   3.453  0.3765 -1.4957  0.9737
  422HOH      O 1285   1.540   0.543   0.072  0.4361 -0.0502  0.9732
  422HOH     H1 1286   1.523   0.589   0.155  0.3240  0.1704  0.8280
  422HOH     H2 1287   1.511   0.453   0.089 -1.3135  0.3740  0.6232
  423HOH      O 1288   2.053   0.105   1.314  0.0468 -0.1585  0.3203
  423HOH     H1 1289   2.054   0.107   1.218 -0.4150  0.9586  0.3130
  423HOH     H2 1290   2.051   0.012   1.335  0.1302 -0.4359 -0.7518
  424HOH      O 1291   1.919   2.541   1.189  0.7571  0.1965 -0.0680
  424HOH     H1 1292   1.956   2.615   1.142  0.9752 -0.2399 -0.5958
  424HOH     H2 1293   1.994   2.493   1.224  0.6378 -0.0186 -0.1000
  425HOH      O 1294   0.584   3.316   2.555  0.0493 -0.1268  0.5971
  425HOH     H1 1295   0.639   3.393   2.567  0.4654 -0.0436 -1.2343
  425HOH     H2 1296   0.575   3.307   2.460 -1.3854 -1.3724  0.7627
  426HOH      O 1297   2.192   3.322   2.332  0.4848 -0.3543  0.9237
  426HOH     H1 1298   2.271   3.328   2.386  1.0175 -0.4243  0.1765
  426HOH     H2 1299   2.217   3.266   2.258  0.2279  0.8632 -0.1510
  427HOH      O 1300   0.009   3.585   3.131  0.0156  0.1408  0.0736
  427HOH     H1 1301  -0.022   3.583   3.041 -0.3212  0.2411  0.1834
  427HOH     H2 1302   0.091   3.633   3.128  1.0915 -1.5618 -0.4934
  428HOH      O 1303   0.337   3.497   2.603  0.3122  0.0762 -0.4549
  428HOH     H1 1304   0.425   3.460   2.613  0.8801  1.4598  0.3318
  428HOH     H2 1305   0.346   3.558   2.529 -0.3379 -0.5861 -1.1175
  429HOH      O 1306   1.000   2.473   3.147 -0.2096 -0.2146 -0.3687
  429HOH     H1 1307   1.058   2.418   3.095  1.7560  0.9480  0.3487
  429HOH     H2 1308   0.992   2.426   3.231  0.0795 -0.1823 -0.3212
  430HOH      O 1309   2.878   1.417   2.852 -0.1333 -0.2089 -0.3173
  430HOH     H1 1310   2.911   1.342   2.900 -0.0266  0.0341 -0.0027
  430HOH     H2 1311   2.886   1.392   2.760  1.0595 -0.1224 -0.2769
  431HOH      O 1312   2.667   1.944   1.463 -0.2139  0.0184  0.2722
  431HOH     H1 1313   2.755   1.941   1.425 -0.0845 -1.3219  0.5520
  431HOH     H2 1314   2.626   2.022   1.425  0.5834 -0.1326 -1.0293
  432HOH      O 1315   1.739   2.659   2.267 -0.2371 -0.5166  0.1337
  432HOH     H1 1316   1.718   2.748   2.238  0.1744 -0.4957 -0.1191
  432HOH     H2 1317   1.657   2.611   2.257 -0.3926 -0.2327  0.0083
  433HOH      O 1318   2.082   3.389   0.665  0.0959  0.6608  0.1574
  433HOH     H1 1319   2.002   3.377   0.614  0.9120 -1.1189 -0.8963
  433HOH     H2 1320   2.052   3.391   0.756 -1.1664  0.1329 -0.1973
  434HOH      O 1321   0.960   3.638   2.473  0.3006 -0.1409 -0.4069
  434HOH     H1 1322   0.946   3.689   2.393  0.0838 -1.0402 -0.9731
  434HOH     H2 1323   0.879   3.648   2.522  0.7518  1.1415  0.1724
  435HOH      O 1324   3.334   0.726   2.878 -0.1037  0.1021  0.0962
  435HOH     H1 1325   3.276   0.800   2.858 -0.5741 -0.6901 -1.9748
  435HOH     H2 1326   3.275   0.656   2.906  0.3008  0.2896  1.6044
  436HOH      O 1327   2.718   3.165   2.911  0.0147 -0.5328  0.4807
  436HOH     H1 1328   2.711   3.128   2.999 -0.5512  0.2618  0.7952
  436HOH     H2 1329   2.717   3.260   2.925 -0.8543 -0.3769 -0.4188
  437HOH      O 1330   1.393   0.854   2.734  0.7641 -0.1287  0.2594
  437HOH     H1 1331   1.352   0.784   2.683  0.9404 -0.3840  0.4665
  437HOH     H2 1332   1.329   0.925   2.732  1.0339  0.1236 -0.8750
  438HOH      O 1333   2.450   1.194   2.874  0.2932 -0.4612 -0.3806
  438HOH     H1 1334   2.502   1.118   2.848  0.0999 -0.3028 -1.3156
  438HOH     H2 1335   2.359   1.164   2.871  0.2335 -0.2793 -0.4439
  439HOH      O 1336   3.855   0.750   2.664  0.0169  0.8147  0.0289
  439HOH     H1 1337   3.840   0.702   2.582  0.0870  2.0343 -0.7506
  439HOH     H2 1338   3.773   0.741   2.712  0.2142 -0.5106  0.1791
  440HOH      O 1339   3.670   1.502   3.688  0.3148 -0.5993  0.0619
  440HOH     H1 1340   3.610   1.563   3.730 -0.9252 -0.6601 -1.4351
  440HOH     H2 1341   3.751   1.508   3.739 -0.7720 -0.1335  1.8989
  441HOH      O 1342   3.174   3.786   3.103  0.0946 -0.3954  0.3524
  441HOH     H1 1343   3.089   3.825   3.124  0.3038  0.2439  0.0686
  441HOH     H2 1344   3.153   3.713   3.045 -0.2949 -0.6161  0.7538
  442HOH      O 1345   2.570   1.445   2.848  0.1815 -0.0217 -0.2765
  442HOH     H1 1346   2.580   1.445   2.753 -1.0823 -1.0047 -0.4735
  442HOH     H2 1347   2.527   1.361   2.867  0.7218 -0.0159  1.2151
  443HOH      O 1348   0.908   0.645   1.899 -0.2440 -0.3805 -0.4278
  443HOH     H1 1349   0.852   0.655   1.976  0.9483  0.3605  0.4062
  443HOH     H2 1350   0.924   0.550   1.894  0.2331 -0.3860  0.6996
  444HOH      O 1351   0.662   0.137   2.626 -0.1235 -0.0633 -0.2361
  444HOH     H1 1352   0.679   0.052   2.666 -0.1859 -0.3549 -0.8012
  444HOH     H2 1353   0.748   0.170   2.600 -0.1408 -0.1692 -0.4309
  445HOH      O 1354   1.009   1.888   2.761 -0.5106  0.0340 -0.0605
  445HOH     H1 1355   1.097   1.877   2.796 -0.3021  0.2849 -0.4903
  445HOH     H2 1356   0.957   1.919   2.835 -0.2662 -0.2191  0.2216
  446HOH      O 1357   3.801   0.441   2.329  0.5484  0.1545  0.3135
  446HOH     H1 1358   3.851   0.494   2.268  1.2836 -0.7674  0.0696
  446HOH     H2 1359   3.712   0.478   2.326  0.6360  0.3615 -1.0459
  447HOH      O 1360   2.600   2.955   1.308  0.1465  1.0512  0.1462
  447HOH     H1 1361   2.611   3.024   1.243  0.0553  1.0290  0.1063
  447HOH     H2 1362   2.530   2.899   1.273  0.3380  0.8392  0.0951
  448HOH      O 1363   1.240   2.480   3.545  0.2379  0.5823  0.4208
  448HOH     H1 1364   1.187   2.479   3.625  0.4743 -1.1792  0.6343
  448HOH     H2 1365   1.295   2.402   3.551 -0.1498  0.0078 -1.7282
  449HOH      O 1366   1.152   2.535   1.233 -0.4905  0.1442  0.6424
  449HOH     H1 1367   1.176   2.552   1.324 -0.0285 -1.1866  0.8147
  449HOH     H2 1368   1.061   2.507   1.238 -0.2795 -0.5463  0.8015
  450HOH      O 1369   3.626   0.297   2.666 -0.1702  0.1253  0.0018
  450HOH     H1 1370   3.564   0.327   2.600 -0.4850 -0.1651  0.1613
  450HOH     H2 1371   3.694   0.252   2.615 -0.3635 -0.0176 -0.1355
  451HOH      O 1372   1.584   1.757   2.453 -0.1965  0.1304  0.3343
  451HOH     H1 1373   1.535   1.675   2.458  0.9394 -0.9034 -2.1397
  451HOH     H2 1374   1.527   1.817   2.404  0.2988 -0.5836 -1.2497
  452HOH      O 1375   3.745   1.941   1.413 -0.1922 -0.4797  0.6017
  452HOH     H1 1376   3.671   1.931   1.353  0.8293 -1.6463 -0.6122
  452HOH     H2 1377   3.714   2.000   1.481 -1.7156  0.3008 -0.6447
  453HOH      O 1378   0.681   0.246   0.866 -0.5482 -0.2563 -0.5254
  453HOH     H1 1379   0.675   0.172   0.926 -0.3335 -0.8461 -1.2065
  453HOH     H2 1380   0.591   0.277   0.857 -0.5903 -0.1967  0.0470
  454HOH      O 1381   0.939   0.178   2.590  0.5047 -0.0618  0.3234
  454HOH     H1 1382   1.014   0.179   2.531  0.6163  0.1386  0.4637
  454HOH     H2 1383   0.944   0.093   2.634  1.0938  0.2482  0.8842
  455HOH      O 1384   3.234   1.973   3.270 -0.7206 -0.7724  0.3541
  455HOH     H1 1385   3.150   1.970   3.224 -0.3553 -0.4942 -0.3719
  455HOH     H2 1386   3.299   1.975   3.200 -0.0873 -1.2660  0.9029
  456HOH      O 1387   3.799   2.062   0.517 -0.3282  0.1667  0.1507
  456HOH     H1 1388   3.746   2.101   0.448  0.1071 -0.1683 -0.3926
  456HOH     H2 1389   3.867   2.128   0.534 -0.2032  0.0850 -0.0266
  457HOH      O 1390   3.611   2.703   0.707 -0.0103 -0.1073  0.2463
  457HOH     H1 1391   3.601   2.614   0.673  0.9575 -0.1708  0.0596
  457HOH     H2 1392   3.648   2.753   0.634  0.5875  0.1468  0.6983
  458HOH      O 1393   0.087   2.470   3.384 -0.4915 -0.2221  0.5275
  458HOH     H1 1394   0.174   2.505   3.364 -0.7949  0.2533 -0.0245
  458HOH     H2 1395   0.105   2.388   3.428  0.2485  0.3135  1.2970
  459HOH      O 1396   3.801   1.345   1.549 -0.1381 -0.6491 -0.5185
  459HOH     H1 1397   3.724   1.392   1.517  0.0477  0.8905  1.0048
  459HOH     H2 1398   3.770   1.298   1.626  0.3394 -0.2893 -0.0901
  460HOH      O 1399   0.449   2.533   2.306 -0.7701  0.5269  0.1407
  460HOH     H1 1400   0.477   2.604   2.248 -0.4459  0.0682 -0.2754
  460HOH     H2 1401   0.374   2.493   2.262 -0.3410 -0.0110 -0.1229
  461HOH      O 1402   2.072   1.622   1.893 -0.4302  0.0344  0.8133
  461HOH     H1 1403   2.068   1.697   1.953 -0.3974  0.6397  0.0920
  461HOH     H2 1404   2.139   1.646   1.829 -1.4604  0.1103 -0.3276
  462HOH      O 1405   2.202   1.998   0.860 -0.3200  0.3950  0.4411
  462HOH     H1 1406   2.176   2.052   0.786  0.0293  0.0239  0.0344
  462HOH     H2 1407   2.231   1.916   0.820 -0.4708  0.0495  1.0151
  463HOH      O 1408   0.858   3.775   2.263 -0.3924  0.3214 -0.2862
  463HOH     H1 1409   0.853   3.733   2.177 -0.4026  0.6388 -0.4457
  463HOH     H2 1410   0.791   3.844   2.259 -1.4218 -0.5611  0.4969
  464HOH      O 1411   2.371   1.433   2.532 -0.5802  0.4534 -0.4163
  464HOH     H1 1412   2.422   1.495   2.480 -0.5357  1.3200  0.6002
  464HOH     H2 1413   2.280   1.453   2.513 -0.5831 -0.1579 -1.1618
  465HOH      O 1414   1.522   3.176   2.802  0.5672 -0.4028 -0.0569
  465HOH     H1 1415   1.602   3.140   2.840  0.6300  0.5946  0.8770
  465HOH     H2 1416   1.467   3.196   2.878  0.0079  0.1984 -0.5963
  466HOH      O 1417   2.099   3.841   0.222  0.6261  0.3815 -0.2046
  466HOH     H1 1418   2.076   3.801   0.138 -1.7279  0.8798  0.0643
  466HOH     H2 1419   2.087   3.771   0.286 -0.9223  0.7512 -0.0123
  467HOH      O 1420   1.735   1.369   0.262  0.4248 -0.3674 -0.2704
  467HOH     H1 1421   1.716   1.355   0.169  0.1108 -0.6823 -0.1620
  467HOH     H2 1422   1.736   1.281   0.300 -1.1889 -0.1862  0.3516
  468HOH      O 1423   2.982   1.997   3.150  0.7903  0.1161  0.3464
  468HOH     H1 1424   2.977   2.092   3.137  1.3192  0.0003 -1.1900
  468HOH     H2 1425   2.895   1.965   3.125  0.7019  0.1699  0.5824
  469HOH      O 1426   0.477   2.378   0.132  0.1776 -0.3980  0.4442
  469HOH     H1 1427   0.490   2.472   0.118 -0.0636 -0.4053  0.1387
  469HOH     H2 1428   0.462   2.369   0.226  0.5142 -0.1710  0.5233
  470HOH      O 1429   3.087   1.270   3.381 -0.1402  0.0177 -0.3492
  470HOH     H1 1430   3.019   1.256   3.447  0.4771  0.7452  0.4943
  470HOH     H2 1431   3.140   1.341   3.417 -0.1398  0.9092 -1.9479
  471HOH      O 1432   2.695   2.449   0.688 -0.8731  0.2095 -0.0722
  471HOH     H1 1433   2.733   2.441   0.776 -0.6039 -0.5305 -0.2413
  471HOH     H2 1434   2.605   2.418   0.698 -0.9094  0.3292 -0.0188
  472HOH      O 1435   0.349   2.462   3.577 -1.2519 -0.1168 -0.2846
  472HOH     H1 1436   0.378   2.462   3.486 -0.9589  0.1185 -0.1934
  472HOH     H2 1437   0.272   2.405   3.577 -0.3718 -1.3768 -0.3940
  473HOH      O 1438   2.792   1.136   1.489  0.1188  0.1885  0.5277
  473HOH     H1 1439   2.816   1.168   1.402 -0.0471  0.1685  0.4734
  473HOH     H2 1440   2.846   1.058   1.503  1.8625  1.4011  1.3743
  474HOH      O 1441   2.022   0.859   0.752 -0.1285 -0.3270 -0.1571
  474HOH     H1 1442   1.945   0.805   0.766 -0.1535 -0.2979 -0.1830
  474HOH     H2 1443   2.000   0.944   0.791 -0.3093 -0.1514 -0.6264
  475HOH      O 1444   1.758   2.745   3.510  0.8209  0.3680  0.4866
  475HOH     H1 1445   1.696   2.817   3.498 -0.4517 -0.8182 -0.7571
  475HOH     H2 1446   1.842   2.782   3.483  0.0737  1.2125 -0.9478
  476HOH      O 1447   2.941   0.810   1.129  0.3187 -0.0878 -0.3906
  476HOH     H1 1448   2.940   0.714   1.119 -0.8961 -0.1381 -0.0784
  476HOH     H2 1449   3.000   0.826   1.202 -0.8968 -0.7970  0.8337
  477HOH      O 1450   0.932   2.803   0.090  0.1448  0.0465  0.2443
  477HOH     H1 1451   0.973   2.733   0.142  1.4824  0.3472 -0.3058
  477HOH     H2 1452   0.967   2.790   0.002 -0.2723  0.8968 -0.0642
  478HOH      O 1453   3.337   1.750   0.934  0.0868 -0.1330 -0.4766
  478HOH     H1 1454   3.414   1.735   0.879 -0.0380 -0.7672 -0.4886
  478HOH     H2 1455   3.298   1.664   0.945 -0.6971  0.1965 -0.5690
  479HOH      O 1456   1.741   1.199   1.013  0.4295  0.2670  0.6517
  479HOH     H1 1457   1.702   1.241   0.936  0.1318 -0.9935  0.0590
  479HOH     H2 1458   1.679   1.217   1.084 -1.1386 -1.2421 -0.1512
  480HOH      O 1459   2.536   3.569   2.592 -0.6687  0.4687 -0.1688
  480HOH     H1 1460   2.546   3.664   2.591  0.4628  0.3820  0.0908
  480HOH     H2 1461   2.583   3.540   2.671  0.8932 -0.4358 -1.3119
  481HOH      O 1462   2.479   1.911   2.545  0.6218 -0.8205  0.8384
  481HOH     H1 1463   2.431   1.913   2.628  1.5323 -0.4198  1.3790
  481HOH     H2 1464   2.547   1.845   2.558  0.5285 -1.0478  0.2494
  482HOH      O 1465   3.163   0.412   2.091 -0.4672 -0.6245  0.5470
  482HOH     H1 1466   3.226   0.385   2.024 -0.8196 -0.7316  0.2562
  482HOH     H2 1467   3.083   0.432   2.043 -0.7840 -0.8790  0.9540
  483HOH      O 1468   0.615  -0.006   3.652  0.4140  0.1018  0.3869
  483HOH     H1 1469   0.673   0.053   3.603  0.4408 -0.3567 -0.1510
  483HOH     H2 1470   0.595   0.042   3.732  1.8025  0.1461  0.7510
  484HOH      O 1471   1.449   0.382   2.334  0.7224 -0.0192  0.2569
  484HOH     H1 1472   1.403   0.337   2.263  0.2554  1.4102 -0.4221
  484HOH     H2 1473   1.542   0.372   2.313  0.5921  0.7693 -0.8702
  485HOH      O 1474   3.256   0.995   2.112 -0.1051  0.5878  0.2032
  485HOH     H1 1475   3.196   0.930   2.075  0.6963  0.3825 -0.8289
  485HOH     H2 1476   3.199   1.057   2.158 -0.9996 -0.1742  0.1861
  486HOH      O 1477   2.211   2.170   1.082  0.2245  0.0041  0.1916
  486HOH     H1 1478   2.205   2.114   1.005  1.6476  0.2381 -0.1380
  486HOH     H2 1479   2.189   2.258   1.050 -0.1828 -0.0574  0.2931
  487HOH      O 1480   3.575   0.571   2.030  0.3678  0.5229  0.0043
  487HOH     H1 1481   3.611   0.657   2.007 -0.5761  0.5641 -1.6366
  487HOH     H2 1482   3.602   0.513   1.959  0.1360 -0.2998  0.5514
  488HOH      O 1483   0.165   2.452   2.439 -0.2200 -0.4074  0.4162
  488HOH     H1 1484   0.084   2.428   2.484 -0.3095 -1.1752 -0.1154
  488HOH     H2 1485   0.234   2.412   2.492 -0.2643 -0.5678  0.3558
  489HOH      O 1486   1.618   1.782   2.028 -0.1381 -0.0807 -0.2444
  489HOH     H1 1487   1.685   1.802   2.094 -1.0456 -0.0853  0.7321
  489HOH     H2 1488   1.612   1.861   1.975 -0.3675  0.4877  0.5855
  490HOH      O 1489   2.182   2.509   2.885 -0.0232  0.1369 -0.6340
  490HOH     H1 1490   2.099   2.519   2.933  0.4839  1.8716  0.0302
  490HOH     H2 1491   2.157   2.468   2.802 -1.4635  0.1658 -0.2707
  491HOH      O 1492   3.575   1.678   3.444 -0.1556  0.2427 -0.0420
  491HOH     H1 1493   3.668   1.667   3.464  0.0746  2.2164  0.3595
  491HOH     H2 1494   3.531   1.677   3.529 -0.5839 -0.8495 -0.2390
  492HOH      O 1495   0.075   0.818   3.304  0.3126 -0.0343  0.9174
  492HOH     H1 1496  -0.005   0.766   3.288  0.2750  0.2474  0.1122
  492HOH     H2 1497   0.119   0.772   3.375 -0.3521 -0.4469  1.0841
  493HOH      O 1498   1.676   0.747   2.167  0.2191 -0.5030 -0.1263
  493HOH     H1 1499   1.764   0.709   2.177  0.9803  1.3558  1.2861
  493HOH     H2 1500   1.692   0.837   2.138 -1.2218 -0.1013  0.1796
  494HOH      O 1501   1.788   1.867   2.232  0.1556 -0.3924 -0.4651
  494HOH     H1 1502   1.737   1.881   2.312  0.8991 -0.2805  0.0143
  494HOH     H2 1503   1.844   1.792   2.252 -0.0069 -0.6925 -1.0794
  495HOH      O 1504   1.217   3.499   0.789  0.2176 -0.7747  0.0975
  495HOH     H1 1505   1.242   3.538   0.705 -0.7966 -0.2735 -0.0030
  495HOH     H2 1506   1.198   3.575   0.846 -0.9621 -1.0900  0.1690
  496HOH      O 1507   3.785   3.626   2.603 -0.1223 -0.1197 -0.0632
  496HOH     H1 1508   3.747   3.566   2.667  0.4635 -0.6791 -0.2263
  496HOH     H2 1509   3.866   3.657   2.643 -0.0019 -0.0876 -0.3243
  497HOH      O 1510   2.965   1.476   1.531  0.7150 -0.1767 -0.4537
  497HOH     H1 1511   3.028   1.539   1.566  1.5886 -0.8369 -0.7914
  497HOH     H2 1512   3.018   1.407   1.492 -0.1844 -1.3981  0.3401
  498HOH      O 1513   1.294   0.226   3.612 -0.0635  0.4305 -0.7340
  498HOH     H1 1514   1.286   0.233   3.517  0.4062  1.0468 -0.7394
  498HOH     H2 1515   1.293   0.316   3.643  0.1233  0.2501 -0.1838
  499HOH      O 1516   0.103   2.465   1.591  0.0853 -0.7929  0.2870
  499HOH     H1 1517   0.060   2.480   1.675  0.1322  0.0460  0.1784
  499HOH     H2 1518   0.130   2.373   1.593 -0.3903 -0.9258  0.9617
  500HOH      O 1519   2.023   2.539   0.357  0.1040 -0.3186  0.1154
  500HOH     H1 1520   2.081   2.513   0.285  0.2663  1.3894 -0.4576
  500HOH     H2 1521   1.935   2.532   0.321  0.1995  0.8616 -0.4383
  501HOH      O 1522   1.117   2.284   1.680  0.3582  0.1532 -0.5296
  501HOH     H1 1523   1.111   2.199   1.636  0.6504 -0.1993  0.0783
  501HOH     H2 1524   1.058   2.341   1.631 -0.8525 -0.7337 -0.2132
  502HOH      O 1525   3.659   3.658   3.322  0.1536  0.0042  0.2915
  502HOH     H1 1526   3.738   3.639   3.272 -0.3788  0.0851 -0.6212
  502HOH     H2 1527   3.587   3.648   3.259 -0.6035 -0.4057  1.1723
  503HOH      O 1528   0.172   0.814   0.168  0.0737 -0.2649  0.0196
  503HOH     H1 1529   0.147   0.854   0.251  0.3734 -0.4185  0.1874
  503HOH     H2 1530   0.110   0.850   0.104 -0.0959 -0.0701  0.2904
  504HOH      O 1531   2.400   2.828   3.500 -0.4971  0.3470  0.2795
  504HOH     H1 1532   2.397   2.922   3.485 -0.4856  0.2704 -0.2465
  504HOH     H2 1533   2.488   2.802   3.471 -0.7676  0.0640 -0.3070
  505HOH      O 1534   2.765   3.506   0.965  0.5068  0.2957 -0.4439
  505HOH     H1 1535   2.786   3.600   0.958 -0.0355  0.4361 -0.2812
  505HOH     H2 1536   2.675   3.504   0.997  1.0979 -0.2924  1.4609
  506HOH      O 1537   2.461   2.604   2.302  0.1067 -0.6599  0.2258
  506HOH     H1 1538   2.469   2.680   2.245 -0.3019 -0.1533  0.8186
  506HOH     H2 1539   2.507   2.534   2.255  1.2939  0.1648  0.0718
  507HOH      O 1540   2.377   3.465   3.061  0.3955  0.0529  0.6752
  507HOH     H1 1541   2.369   3.465   3.156 -0.2960 -1.7428  0.6876
  507HOH     H2 1542   2.289   3.486   3.030  0.5300  0.2596  0.4225
  508HOH      O 1543   2.415   2.641   2.794  0.4212  0.1874  0.1450
  508HOH     H1 1544   2.423   2.684   2.710 -0.2011  0.8278  0.3884
  508HOH     H2 1545   2.344   2.578   2.782  0.0590  0.5601  0.2866
  509HOH      O 1546   2.041   1.593   1.515  0.6377  0.2826 -0.3106
  509HOH     H1 1547   2.002   1.680   1.501 -0.8322 -0.2574  0.0256
  509HOH     H2 1548   1.965   1.535   1.527  1.5844 -0.9160  0.2484
  510HOH      O 1549   2.431   0.582   2.755  0.0834  0.2252 -0.0850
  510HOH     H1 1550   2.467   0.497   2.728  1.1306  0.4391  0.5235
  510HOH     H2 1551   2.450   0.640   2.681  0.3577  0.1686 -0.0622
  511HOH      O 1552   1.740  -0.002   0.441 -0.5685  0.2853 -0.0378
  511HOH     H1 1553   1.787  -0.062   0.384  0.4615  0.6378  0.3930
  511HOH     H2 1554   1.740   0.081   0.393  0.2536  0.5685  0.4204
  512HOH      O 1555   0.028   3.062   0.052 -0.5597  0.2519  0.5159
  512HOH     H1 1556   0.095   3.053   0.119 -1.0715  0.7219  1.1122
  512HOH     H2 1557   0.035   2.982   0.001  0.3375  0.2163  0.6569
  513HOH      O 1558   0.747   3.677   0.706  0.1519  0.3783  0.3080
  513HOH     H1 1559   0.729   3.683   0.800 -1.2898 -0.5570  0.1600
  513HOH     H2 1560   0.804   3.600   0.697 -0.2442  0.0714  0.3804
  514HOH      O 1561   1.389   2.726   3.585 -0.0730 -0.0326 -0.4629
  514HOH     H1 1562   1.404   2.646   3.636 -1.1995  0.4827  0.8064
  514HOH     H2 1563   1.294   2.736   3.586  0.0455  1.9362  0.5334
  515HOH      O 1564   3.743   2.476   2.190 -0.1628  0.4091  0.1734
  515HOH     H1 1565   3.667   2.511   2.144  0.1141  1.1329  0.2548
  515HOH     H2 1566   3.708   2.405   2.244 -0.5466 -0.2680 -0.8854
  516HOH      O 1567   3.193   1.743   2.969  0.0145  0.3372  0.2734
  516HOH     H1 1568   3.166   1.821   3.016  0.9584  1.3432 -0.7220
  516HOH     H2 1569   3.115   1.715   2.921 -0.2956  0.7864  0.5048
  517HOH      O 1570   0.517   2.984   0.746 -0.2715 -0.2064  0.1108
  517HOH     H1 1571   0.516   2.998   0.651  0.4714 -0.2856  0.0846
  517HOH     H2 1572   0.558   3.063   0.781 -0.6864 -0.1064  0.3928
  518HOH      O 1573   2.188   1.888   1.684 -0.1237 -0.5241  0.9546
  518HOH     H1 1574   2.111   1.901   1.629  0.5847  1.1284  0.2173
  518HOH     H2 1575   2.244   1.830   1.634  0.1935  0.3700  0.2300
  519HOH      O 1576   1.609   1.817   2.755  0.8949 -0.4990 -0.2246
  519HOH     H1 1577   1.609   1.895   2.699  1.4280 -0.1922  0.1879
  519HOH     H2 1578   1.541   1.761   2.718  0.5239  0.1464 -0.5539
  520HOH      O 1579   3.061   3.033   0.607 -0.2679  0.1514 -0.2445
  520HOH     H1 1580   3.013   3.004   0.530 -0.1036 -0.1825 -0.2250
  520HOH     H2 1581   2.994   3.055   0.671 -0.4358 -1.7308  0.3242
  521HOH      O 1582   2.850   2.165   2.371  0.5864 -0.4308 -0.1253
  521HOH     H1 1583   2.866   2.086   2.423 -0.2940 -0.4434  0.1482
  521HOH     H2 1584   2.757   2.182   2.380  0.6572  0.3351 -0.6321
  522HOH      O 1585   3.594   1.186   2.374 -0.0330 -0.0196 -0.1679
  522HOH     H1 1586   3.598   1.136   2.293 -0.3961  0.3553 -0.4282
  522HOH     H2 1587   3.668   1.247   2.369 -0.5005  0.5296 -0.5874
  523HOH      O 1588   3.382   2.221   1.535  0.3821 -0.1271  0.4090
  523HOH     H1 1589   3.391   2.142   1.588  1.3237 -0.7522 -0.5847
  523HOH     H2 1590   3.460   2.273   1.555  0.0831  0.2589  0.5914
  524HOH      O 1591   2.859   0.670   0.861 -0.5551  0.5130 -0.1536
  524HOH     H1 1592   2.852   0.625   0.945 -0.3172  0.0541 -0.3719
  524HOH     H2 1593   2.879   0.761   0.884 -0.6508  0.4281  0.2864
  525HOH      O 1594   3.189   1.449   2.570 -0.0137 -0.1002 -0.8063
  525HOH     H1 1595   3.170   1.509   2.498 -0.3145 -0.7334 -1.2700
  525HOH     H2 1596   3.280   1.423   2.556  0.3375  0.7173 -0.2308
  526HOH      O 1597   0.925   0.661   1.167  0.5642  0.0114 -0.1667
  526HOH     H1 1598   0.981   0.738   1.172 -0.4812  0.8450 -0.4021
  526HOH     H2 1599   0.912   0.647   1.073  0.2490 -0.0595 -0.1156
  527HOH      O 1600   3.025   1.513   3.790 -0.0938  1.0491  0.4438
  527HOH     H1 1601   3.081   1.580   3.829  0.0245  1.3991 -0.2876
  527HOH     H2 1602   2.937   1.551   3.791 -0.1238  0.9782  0.5411
  528HOH      O 1603   1.724   3.132   0.708 -0.6990 -0.1395 -0.0620
  528HOH     H1 1604   1.788   3.121   0.778 -1.0583 -0.1460  0.2667
  528HOH     H2 1605   1.753   3.072   0.639 -0.9961 -1.0059  0.5442
  529HOH      O 1606   2.976   3.250   1.774  0.2189  0.5906 -0.4884
  529HOH     H1 1607   3.029   3.292   1.707  1.6838 -0.0180  0.2126
  529HOH     H2 1608   2.961   3.161   1.742  1.0607  0.2457  0.0072
  530HOH      O 1609   1.967   0.673   3.456 -0.3035 -0.0002 -0.0692
  530HOH     H1 1610   1.932   0.689   3.369 -0.0856  0.2592 -0.1139
  530HOH     H2 1611   1.924   0.738   3.511 -0.1755  0.0686 -0.0512
  531HOH      O 1612   3.488   0.012   1.928 -0.0699 -0.3178 -0.0331
  531HOH     H1 1613   3.490   0.069   2.005 -0.4918  0.0921 -0.3202
  531HOH     H2 1614   3.485  -0.077   1.965  0.4042 -0.1639  0.4162
  532HOH      O 1615   1.035   1.067   2.962 -0.0086  0.1855  0.3019
  532HOH     H1 1616   1.098   1.040   2.896 -0.8358  0.2054 -0.5412
  532HOH     H2 1617   1.086   1.117   3.026  1.0779 -1.0114  0.4662
  533HOH      O 1618   2.421   1.124   0.133  0.3009  0.0104  0.1343
  533HOH     H1 1619   2.357   1.069   0.088 -0.6799  0.9863  0.2551
  533HOH     H2 1620   2.436   1.197   0.072  1.4244 -0.2455  0.0590
  534HOH      O 1621   0.611   0.673   3.422 -0.4232  0.2092  0.5816
  534HOH     H1 1622   0.559   0.708   3.349 -0.5326 -1.1477 -0.0619
  534HOH     H2 1623   0.545   0.640   3.483 -0.3603 -0.6787  0.1999
  535HOH      O 1624   1.684   2.430   3.376 -0.2329 -0.4935  0.0235
  535HOH     H1 1625   1.594   2.454   3.397 -0.1138 -0.0858  0.1009
  535HOH     H2 1626   1.737   2.484   3.435  0.0506 -1.1550  0.3872
  536HOH      O 1627   0.118   2.632   3.044 -0.1032  0.1840 -0.2101
  536HOH     H1 1628   0.196   2.638   3.099  0.1322  0.2334 -0.5424
  536HOH     H2 1629   0.044   2.641   3.105  0.1511  0.2404  0.0931
  537HOH      O 1630   1.762   3.445   1.277  0.3022 -0.3451 -0.7501
  537HOH     H1 1631   1.734   3.400   1.197  0.3516 -1.1326 -0.3526
  537HOH     H2 1632   1.845   3.486   1.254 -0.0986  0.1766 -1.3344
  538HOH      O 1633   0.887   0.878   3.508 -0.0921  0.5867 -0.4159
  538HOH     H1 1634   0.836   0.869   3.589 -1.4199 -0.2261 -1.2612
  538HOH     H2 1635   0.965   0.927   3.534 -0.1653 -0.1257  1.4621
  539HOH      O 1636   0.550   3.736   1.924  0.0168  0.3887  0.2109
  539HOH     H1 1637   0.525   3.734   2.017  0.6262  0.0827  0.3799
  539HOH     H2 1638   0.638   3.697   1.922 -0.4195 -0.6651 -0.6405
  540HOH      O 1639   1.250   1.309   1.225 -0.7585  0.2808 -0.0774
  540HOH     H1 1640   1.254   1.302   1.320 -2.2274 -0.4810 -0.0152
  540HOH     H2 1641   1.176   1.367   1.208  0.2346  1.4337 -0.8007
  541HOH      O 1642   0.562   2.971   1.209  0.0904  0.3215  0.0747
  541HOH     H1 1643   0.480   2.983   1.161  0.2801  0.5936 -0.1900
  541HOH     H2 1644   0.563   2.878   1.232  0.1057  0.1253 -0.6673
  542HOH      O 1645   2.053   3.468   1.188  0.5639  0.0707  0.5041
  542HOH     H1 1646   2.098   3.389   1.218  2.3660  0.5602 -0.5511
  542HOH     H2 1647   2.062   3.529   1.261  0.7465 -0.1601  0.6793
  543HOH      O 1648   0.888   0.590   0.295  0.5541  0.2950  0.3674
  543HOH     H1 1649   0.845   0.674   0.306  0.2126  0.0188  1.3454
  543HOH     H2 1650   0.818   0.529   0.272  0.5869  0.0513  0.8893
  544HOH      O 1651   3.732   3.503   1.478 -0.1808 -0.0855 -0.1148
  544HOH     H1 1652   3.749   3.410   1.493  0.2314  0.0467  0.2974
  544HOH     H2 1653   3.711   3.509   1.385 -0.0121 -0.5644 -0.1882
  545HOH      O 1654   1.769   1.013   2.050  0.2841  0.0010  0.0433
  545HOH     H1 1655   1.814   1.028   1.967  0.9175  1.1186  0.5491
  545HOH     H2 1656   1.677   1.032   2.031  0.3929  0.0806 -0.4304
  546HOH      O 1657   2.056   2.935   2.314  0.3898  0.8388  0.0391
  546HOH     H1 1658   2.051   2.842   2.339  0.4606  0.6382 -0.6428
  546HOH     H2 1659   2.140   2.965   2.349  0.1221  0.8050  0.7404
  547HOH      O 1660   1.369   3.382   0.414  0.1353 -0.3420  0.1155
  547HOH     H1 1661   1.412   3.305   0.376  1.2770  0.2421  0.1326
  547HOH     H2 1662   1.325   3.423   0.340  1.2987  0.1010 -0.3870
  548HOH      O 1663   1.637   3.201   3.734 -0.1676 -0.6626  0.7489
  548HOH     H1 1664   1.712   3.229   3.681 -0.4414 -0.7445  0.3053
  548HOH     H2 1665   1.650   3.244   3.818 -0.7599  1.2013  0.0034
  549HOH      O 1666   3.165   2.125   3.493  0.1744  0.2798 -0.9784
  549HOH     H1 1667   3.129   2.203   3.452  0.3660  0.1272 -1.4529
  549HOH     H2 1668   3.171   2.061   3.422 -0.4266 -0.3308 -0.5119
  550HOH      O 1669   1.891   0.418   3.611  0.1120 -0.7649  0.4497
  550HOH     H1 1670   1.825   0.465   3.559  0.2775 -1.5889 -0.5882
  550HOH     H2 1671   1.840   0.357   3.664 -0.0051 -1.2140 -0.1522
  551HOH      O 1672   3.261   2.591   1.069  0.1881 -0.4119 -0.2491
  551HOH     H1 1673   3.268   2.602   0.974 -0.4054  0.2295 -0.2326
  551HOH     H2 1674   3.179   2.634   1.093  0.4835 -0.2676  0.5949
  552HOH      O 1675   2.039   2.830   0.794 -0.0606 -0.4521  0.1746
  552HOH     H1 1676   2.031   2.921   0.763 -1.0934 -0.5438  0.1007
  552HOH     H2 1677   2.014   2.777   0.719 -0.5295 -0.7499  0.5298
  553HOH      O 1678   1.915   3.441   3.744  0.4034 -0.0333  0.0032
  553HOH     H1 1679   1.860   3.413   3.817  0.4182 -1.4343 -0.4459
  553HOH     H2 1680   1.854   3.484   3.683  0.1338 -0.0519  0.2566
  554HOH      O 1681   1.191   2.231   1.342 -0.0176 -0.1560 -0.9060
  554HOH     H1 1682   1.166   2.322   1.324  0.6978  0.1590 -0.4046
  554HOH     H2 1683   1.113   2.180   1.319 -0.7254  0.6602 -0.4660
  555HOH      O 1684   1.081   1.787   3.361 -0.5876 -0.2086 -0.5070
  555HOH     H1 1685   1.016   1.801   3.430  0.8053 -0.0536  0.8978
  555HOH     H2 1686   1.114   1.699   3.376  0.9352  0.4176  0.2110
  556HOH      O 1687   0.315   2.565   3.267  0.2360 -0.1352 -0.2536
  556HOH     H1 1688   0.313   2.487   3.212  0.6795 -0.6424  0.4176
  556HOH     H2 1689   0.381   2.621   3.227 -0.3265  0.0681 -0.9365
  557HOH      O 1690   2.636   0.255   1.320  0.1740 -0.1596  0.6102
  557HOH     H1 1691   2.615   0.245   1.413 -1.0514 -0.4696  0.3495
  557HOH     H2 1692   2.586   0.331   1.292 -0.4409 -0.7575 -0.0149
  558HOH      O 1693   0.698   0.208   3.463  0.5910 -0.0708 -0.4458
  558HOH     H1 1694   0.641   0.145   3.420  0.8803 -0.0596 -0.8524
  558HOH     H2 1695   0.743   0.252   3.392 -0.0223  1.0129 -0.2008
  559HOH      O 1696   0.516   1.957   0.946  0.1775 -0.0560 -0.1832
  559HOH     H1 1697   0.610   1.967   0.957  0.2768 -0.4455 -0.5891
  559HOH     H2 1698   0.490   2.032   0.892  0.1978  0.2175  0.1804
  560HOH      O 1699   1.948   1.401   1.022  0.7257  0.0754 -0.5663
  560HOH     H1 1700   1.904   1.316   1.017  0.2250  0.2321  0.5076
  560HOH     H2 1701   1.946   1.423   1.115  1.0679  1.1476 -0.7872
  561HOH      O 1702   0.853   1.745   2.097  0.0288  0.0421  0.2112
  561HOH     H1 1703   0.884   1.732   2.007  0.7827  0.4566  0.4003
  561HOH     H2 1704   0.767   1.786   2.087 -0.9383 -1.8810 -0.3425
  562HOH      O 1705   3.466   3.558   1.998 -0.1590 -0.0124 -0.1246
  562HOH     H1 1706   3.552   3.555   2.040 -0.4037  0.9697  0.5352
  562HOH     H2 1707   3.405   3.533   2.068 -0.5627  1.4399  0.1036
  563HOH      O 1708   1.122   1.017   3.628  0.4456  0.1249  0.3226
  563HOH     H1 1709   1.116   1.064   3.545  1.2937  0.6069  0.5134
  563HOH     H2 1710   1.087   1.077   3.693 -0.6509 -0.4254  0.2855
  564HOH      O 1711   0.767   1.563   1.135  0.2771 -0.6718  0.6782
  564HOH     H1 1712   0.695   1.615   1.099  1.3077  0.1563 -0.3357
  564HOH     H2 1713   0.786   1.498   1.067  1.1457 -0.1963  0.4394
  565HOH      O 1714   1.894   0.763   3.190 -0.0043  0.3721  0.3236
  565HOH     H1 1715   1.919   0.702   3.120  0.5916 -0.0441  0.8781
  565HOH     H2 1716   1.961   0.832   3.186 -0.1461  0.5075  0.2871
  566HOH      O 1717   1.079   0.430   0.059 -0.4711 -0.3254 -0.2120
  566HOH     H1 1718   1.130   0.453   0.137  0.1679 -0.1721 -0.6683
  566HOH     H2 1719   1.068   0.512   0.012 -0.6791 -0.4575 -0.3993
  567HOH      O 1720   3.738   0.759   1.256  0.3564  0.0506 -0.0606
  567HOH     H1 1721   3.708   0.669   1.266  1.0420 -0.2939 -0.8196
  567HOH     H2 1722   3.659   0.810   1.243  0.0259 -0.6568 -0.9838
  568HOH      O 1723  -0.018   3.015   1.725 -0.3489 -0.7821 -0.4001
  568HOH     H1 1724   0.061   2.967   1.748 -0.2248 -0.6171 -0.4800
  568HOH     H2 1725  -0.042   3.062   1.806  0.7552  0.7490 -0.8606
  569HOH      O 1726   3.455   0.420   2.468 -0.0549  0.3763 -0.1204
  569HOH     H1 1727   3.425   0.370   2.392  0.4886  0.4936 -0.4200
  569HOH     H2 1728   3.494   0.499   2.431 -0.0654  0.5816  0.3012
  570HOH      O 1729   1.241   0.287   2.155  0.4049 -0.3166 -0.6911
  570HOH     H1 1730   1.176   0.259   2.091 -0.4062 -0.2591  0.0595
  570HOH     H2 1731   1.197   0.356   2.205  0.7066 -0.8801  0.4139
  571HOH      O 1732   3.817   3.416   1.907  0.7248  0.0955  0.3404
  571HOH     H1 1733   3.807   3.491   1.965 -0.4236 -0.1408  0.5073
  571HOH     H2 1734   3.785   3.447   1.822 -0.2539 -0.3024  0.5288
  572HOH      O 1735   1.760   3.405   2.436 -0.3326 -0.1930  1.0229
  572HOH     H1 1736   1.833   3.343   2.437 -0.0690  0.0713  0.1846
  572HOH     H2 1737   1.755   3.437   2.526  0.0679 -0.8012  1.2780
  573HOH      O 1738   3.562   1.167   0.745 -0.3747 -0.0996 -0.3948
  573HOH     H1 1739   3.470   1.166   0.773 -0.1609 -0.5652  0.3395
  573HOH     H2 1740   3.592   1.256   0.764 -0.6459  0.0290 -0.5590
  574HOH      O 1741   1.950   0.540   0.531  0.0486 -1.3030 -0.5953
  574HOH     H1 1742   2.011   0.596   0.579 -0.7792 -0.4805 -0.4259
  574HOH     H2 1743   1.984   0.539   0.441  0.3826 -0.9594 -0.4805
  575HOH      O 1744   2.909   0.439   1.960  0.1629 -0.2295  0.6680
  575HOH     H1 1745   2.832   0.395   1.996 -0.2476  0.2240  0.3571
  575HOH     H2 1746   2.887   0.457   1.869  0.6331 -0.0849  0.5763
  576HOH      O 1747   0.996   3.375   0.951 -0.2029 -0.5979  0.4732
  576HOH     H1 1748   1.075   3.404   0.905  0.3055 -0.8042  1.1726
  576HOH     H2 1749   1.020   3.379   1.044 -1.1624 -0.2757  0.7265
  577HOH      O 1750   0.789   3.749   2.999  0.3092 -0.1107  0.3246
  577HOH     H1 1751   0.714   3.784   3.049  0.0521  0.4232 -0.4006
  577HOH     H2 1752   0.795   3.658   3.027 -0.3090 -0.0364  0.7582
  578HOH      O 1753   2.887   2.533   0.268  0.4285 -0.5715 -0.1226
  578HOH     H1 1754   2.975   2.505   0.293  0.8181  0.4998 -0.1798
  578HOH     H2 1755   2.899   2.620   0.230 -0.6089 -0.5779 -0.5497
  579HOH      O 1756   1.058   1.700   1.644 -0.6479 -0.3809  0.0331
  579HOH     H1 1757   1.085   1.700   1.552 -1.3798  0.2963 -0.2002
  579HOH     H2 1758   1.101   1.623   1.681  0.3146 -0.2277 -0.6735
  580HOH      O 1759   0.415   3.271   1.846 -0.3372 -0.3143  0.6702
  580HOH     H1 1760   0.363   3.351   1.834 -0.1131 -0.2857 -0.3277
  580HOH     H2 1761   0.401   3.247   1.937  0.6320  1.5815  1.4196
  581HOH      O 1762   2.799   3.538   1.980  0.5157  0.6363  0.2595
  581HOH     H1 1763   2.760   3.468   2.032 -0.5521  1.1849  0.2396
  581HOH     H2 1764   2.890   3.511   1.969  0.3751 -0.2726  1.0540
  582HOH      O 1765   1.586   1.237   1.247 -0.2052 -0.4951  1.2937
  582HOH     H1 1766   1.519   1.266   1.184  0.5799 -0.0587  0.6182
  582HOH     H2 1767   1.560   1.277   1.330  0.1152  1.1427  0.6811
  583HOH      O 1768   3.713   2.311   1.325 -0.3468 -0.2127  0.6941
  583HOH     H1 1769   3.657   2.245   1.284 -0.1621  0.3340 -0.5143
  583HOH     H2 1770   3.688   2.310   1.417 -0.3453 -1.9612  0.7304
  584HOH      O 1771   1.259   2.540   2.804 -0.4631  0.7202 -0.2732
  584HOH     H1 1772   1.231   2.470   2.862  1.8008  0.8771  1.2895
  584HOH     H2 1773   1.180   2.591   2.786 -1.8200 -1.0670  0.1349
  585HOH      O 1774   0.441   0.396   0.892  0.2240  0.4736 -0.0893
  585HOH     H1 1775   0.488   0.478   0.873  0.1417  0.2113 -1.7111
  585HOH     H2 1776   0.390   0.379   0.813  0.3651 -1.2320  0.1200
  586HOH      O 1777   0.384   2.472   1.331 -0.1843  0.3275  0.0975
  586HOH     H1 1778   0.291   2.481   1.311  0.1979  0.6717 -1.8822
  586HOH     H2 1779   0.399   2.377   1.330 -0.5409  0.2528  0.7448
  587HOH      O 1780   2.440   3.456   1.726  0.3153 -0.0963 -0.5874
  587HOH     H1 1781   2.453   3.383   1.665  0.8774 -0.0430 -0.5418
  587HOH     H2 1782   2.507   3.520   1.701  0.1239  0.2065 -0.3309
  588HOH      O 1783   3.105   1.325   0.598  0.4372 -0.1028  0.8017
  588HOH     H1 1784   3.108   1.235   0.631  0.8933 -0.0539  0.9045
  588HOH     H2 1785   3.020   1.358   0.627  0.2725 -0.4925  0.7807
  589HOH      O 1786   3.538   1.154   2.068 -0.2771  0.6454 -0.1977
  589HOH     H1 1787   3.447   1.159   2.037 -0.4584  0.4019  0.2675
  589HOH     H2 1788   3.559   1.243   2.096 -0.5141  0.6245  0.0612
  590HOH      O 1789   3.468   3.594   0.864  0.2764  0.0826  0.4700
  590HOH     H1 1790   3.447   3.681   0.897 -0.1815  0.4109 -0.6144
  590HOH     H2 1791   3.540   3.608   0.803 -0.1905 -0.2013 -0.1634
  591HOH      O 1792   2.234   1.876   3.677 -0.3173 -0.5357 -0.4057
  591HOH     H1 1793   2.251   1.918   3.762 -1.1285  0.0991 -0.5349
  591HOH     H2 1794   2.214   1.948   3.618  0.3139 -0.9638 -1.1845
  592HOH      O 1795   0.097   1.443   0.058 -0.0968  0.0208  0.6291
  592HOH     H1 1796   0.179   1.413   0.097  0.1166  1.1159  1.0983
  592HOH     H2 1797   0.124   1.493  -0.019 -0.3462  0.1055  0.5942
  593HOH      O 1798   2.709   0.497   3.716 -0.3922  0.2499  0.6041
  593HOH     H1 1799   2.743   0.511   3.804  0.3627 -1.4939  0.6769
  593HOH     H2 1800   2.651   0.421   3.724  0.0291 -0.2249 -0.4384
  594HOH      O 1801   1.431   2.621   0.072  0.4817  0.1320  0.4613
  594HOH     H1 1802   1.428   2.548   0.133 -0.3201 -0.7611 -0.5738
  594HOH     H2 1803   1.405   2.697   0.124 -0.9471 -0.7195  1.1023
  595HOH      O 1804   3.821   0.336   1.597  0.3884  0.3643 -0.1423
  595HOH     H1 1805   3.743   0.363   1.549  0.1755  0.7312  0.3854
  595HOH     H2 1806   3.862   0.270   1.541 -0.0067  0.5537 -0.6773
  596HOH      O 1807   1.755   3.076   2.828 -0.0576 -0.0303  0.0052
  596HOH     H1 1808   1.786   3.086   2.918  0.0753 -0.6430  0.0356
  596HOH     H2 1809   1.801   3.145   2.779  0.3366 -0.0792  0.2939
  597HOH      O 1810   0.169   2.460  -0.012  0.2451  0.3823  0.1409
  597HOH     H1 1811   0.264   2.452  -0.005  0.2223  0.6871  0.9967
  597HOH     H2 1812   0.148   2.539   0.038 -0.4932  0.0976  0.3054
  598HOH      O 1813   3.713   1.713   2.056 -0.4630  0.6179  0.5305
  598HOH     H1 1814   3.627   1.674   2.037  0.2423 -0.5667 -0.4939
  598HOH     H2 1815   3.739   1.755   1.974  0.5282 -0.2776  0.3483
  599HOH      O 1816   1.326   1.706   0.326  0.4842 -0.2101 -0.1291
  599HOH     H1 1817   1.403   1.657   0.297  0.7235  0.2591 -0.2999
  599HOH     H2 1818   1.286   1.649   0.392  0.7228 -0.6595 -0.3593
  600HOH      O 1819   1.469   1.072   2.301 -0.3946  0.8242 -0.5232
  600HOH     H1 1820   1.490   1.069   2.208  0.8418  1.3105 -0.3036
  600HOH     H2 1821   1.486   0.983   2.333 -0.6252  0.7085 -0.7214
  601HOH      O 1822   2.304   1.300   1.696  0.1725  0.0374 -1.5383
  601HOH     H1 1823   2.305   1.395   1.699  0.4636  0.0291 -0.5341
  601HOH     H2 1824   2.396   1.275   1.684  0.5357 -0.0871  0.6648
  602HOH      O 1825   1.898   1.639   2.280  0.0622  0.3266  0.1535
  602HOH     H1 1826   1.850   1.576   2.334 -0.0107  0.6916  0.5256
  602HOH     H2 1827   1.985   1.642   2.318 -0.2216  1.2088  0.8148
  603HOH      O 1828   2.250   3.575   2.128  0.4660 -0.6704 -0.3307
  603HOH     H1 1829   2.281   3.491   2.095  1.0624 -0.4634 -0.3155
  603HOH     H2 1830   2.187   3.552   2.196 -0.0113 -1.0997 -0.9018
  604HOH      O 1831   3.822   0.230   1.078 -0.1619  0.6101 -0.2978
  604HOH     H1 1832   3.774   0.243   0.997 -0.3412  0.7853 -0.1653
  604HOH     H2 1833   3.856   0.317   1.100  1.0738  0.3324 -0.9105
  605HOH      O 1834   2.080   3.056   1.896  0.2117  0.7232 -0.0695
  605HOH     H1 1835   2.084   3.152   1.903  1.4551  0.6392  1.3330
  605HOH     H2 1836   2.169   3.027   1.916 -0.4028 -0.7696  0.7706
  606HOH      O 1837   1.708   3.614   3.638 -0.0002  0.2264  0.1094
  606HOH     H1 1838   1.686   3.666   3.716  0.5929  0.1819  0.3170
  606HOH     H2 1839   1.626   3.611   3.588 -0.4484  0.1043  0.8157
  607HOH      O 1840   1.011   2.203   2.726  0.5443 -0.2993 -0.0162
  607HOH     H1 1841   1.089   2.162   2.690  1.5776  0.9212  0.6482
  607HOH     H2 1842   0.992   2.276   2.666 -0.3517 -0.7993 -0.3792
  608HOH      O 1843   2.022   1.718   3.637  0.2308 -0.2636  0.6392
  608HOH     H1 1844   2.106   1.761   3.652  0.7433 -1.2233  0.6492
  608HOH     H2 1845   1.967   1.747   3.710  1.0284 -0.7619  1.4766
  609HOH      O 1846   2.732   1.828   0.541  0.4013 -0.3573 -0.4554
  609HOH     H1 1847   2.684   1.898   0.585 -0.1685 -0.6694 -0.5660
  609HOH     H2 1848   2.695   1.826   0.452  0.5775 -0.6462 -0.5249
  610HOH      O 1849   2.580   1.405   0.490  0.5453  0.0815  0.2176
  610HOH     H1 1850   2.523   1.339   0.450 -0.4075  0.4478  0.8904
  610HOH     H2 1851   2.633   1.438   0.418  0.4332 -0.7970 -0.2977
  611HOH      O 1852   1.974   1.883   1.531 -0.3339 -0.2311  0.6154
  611HOH     H1 1853   1.907   1.857   1.468 -0.2694 -0.7427  0.7516
  611HOH     H2 1854   1.926   1.933   1.598 -0.4195  0.2174  0.2300
  612HOH      O 1855   0.345   1.646   0.305  0.2255 -0.2784  0.2132
  612HOH     H1 1856   0.342   1.553   0.326 -1.3518 -0.5287 -0.7419
  612HOH     H2 1857   0.263   1.681   0.341  0.8573  0.8048  0.6982
  613HOH      O 1858   1.603   2.140   0.496 -0.2271 -0.0435  0.1526
  613HOH     H1 1859   1.572   2.075   0.433  0.0730  0.0583 -0.1035
  613HOH     H2 1860   1.525   2.193   0.515 -0.4164 -0.3227  0.1811
  614HOH      O 1861   3.005   0.335   2.699  0.3172  0.1722 -0.0738
  614HOH     H1 1862   2.928   0.386   2.674 -0.0375 -0.6272 -0.7043
  614HOH     H2 1863   3.078   0.398   2.696 -0.2000  0.7873 -0.1432
  615HOH      O 1864   1.285   1.324   3.604  0.0624  0.1616 -0.0047
  615HOH     H1 1865   1.295   1.229   3.593  0.2757  0.2391 -0.5652
  615HOH     H2 1866   1.369   1.360   3.576 -0.5254  0.6097 -1.3634
  616HOH      O 1867   0.827   1.547   3.630  0.0528  0.1450  0.2379
  616HOH     H1 1868   0.892   1.508   3.688  0.4528 -0.6342 -0.6922
  616HOH     H2 1869   0.837   1.500   3.547 -2.0163 -0.3800  0.1736
  617HOH      O 1870   3.141   1.779   0.167  0.2778 -0.1483 -0.3088
  617HOH     H1 1871   3.200   1.854   0.177  0.1026  0.0634 -0.7897
  617HOH     H2 1872   3.061   1.816   0.130 -0.0306 -0.4890 -0.0035
  618HOH      O 1873   2.379   2.495   0.461 -0.1573  0.4462 -0.3560
  618HOH     H1 1874   2.456   2.551   0.452  0.6342 -0.5758 -0.3683
  618HOH     H2 1875   2.415   2.407   0.470 -1.3246 -0.0029  0.2663
  619HOH      O 1876   2.007   0.694   1.943 -0.2440  0.0524  0.1137
  619HOH     H1 1877   2.097   0.664   1.930 -0.4572 -0.5034 -0.1428
  619HOH     H2 1878   2.006   0.727   2.033 -0.1704 -1.4307  0.7251
  620HOH      O 1879   2.262   0.926   2.855  0.4792  0.1495 -0.2808
  620HOH     H1 1880   2.202   0.983   2.807  0.4494  0.0557 -0.3556
  620HOH     H2 1881   2.300   0.870   2.788  0.8971  0.4276 -0.2811
  621HOH      O 1882   0.629   0.074   1.398  0.3765 -0.5088  0.2284
  621HOH     H1 1883   0.580  -0.004   1.425  0.3408 -0.4573  0.3124
  621HOH     H2 1884   0.705   0.040   1.351 -0.1600 -0.5839 -0.6361
  622HOH      O 1885   1.098   2.543   3.759 -0.0768  0.7905 -0.1181
  622HOH     H1 1886   1.172   2.555   3.819  0.2256 -0.3689 -0.2219
  622HOH     H2 1887   1.023   2.525   3.817 -0.1702  1.4054 -0.0365
  623HOH      O 1888   0.339   1.374   0.370 -0.0022  0.2808  0.2458
  623HOH     H1 1889   0.411   1.310   0.371 -0.2062 -0.0396 -1.1981
  623HOH     H2 1890   0.271   1.334   0.424  0.5687  0.2127  0.9615
  624HOH      O 1891   1.944   1.120   0.847 -0.4719  0.0435  0.6895
  624HOH     H1 1892   1.951   1.207   0.808 -0.5059 -0.3368 -0.2240
  624HOH     H2 1893   1.865   1.123   0.900 -1.0632  0.2836 -0.1664
  625HOH      O 1894   0.950   2.928   1.783 -0.7033  0.8189 -0.3530
  625HOH     H1 1895   1.038   2.932   1.744 -0.0365  1.4548  1.0611
  625HOH     H2 1896   0.938   2.836   1.805 -0.4676  0.6962 -0.7194
  626HOH      O 1897   1.634   3.493   0.290  0.3964  0.7057  0.4797
  626HOH     H1 1898   1.559   3.504   0.232  1.0725 -0.1249 -0.6235
  626HOH     H2 1899   1.599   3.510   0.378 -1.0680  0.3805  0.0083
  627HOH      O 1900   3.754   2.134   3.627  0.3933  0.5415  0.0200
  627HOH     H1 1901   3.786   2.051   3.591 -1.3835 -0.1564 -0.1563
  627HOH     H2 1902   3.798   2.142   3.712  0.7942 -0.4470 -0.0676
  628HOH      O 1903   2.584   3.079   2.440  0.6109  0.7668 -0.4437
  628HOH     H1 1904   2.661   3.133   2.429  0.9163  0.4823  0.1674
  628HOH     H2 1905   2.565   3.084   2.534  0.5506 -0.0417 -0.3999
  629HOH      O 1906   1.654   1.660   0.755 -0.0217  0.3853 -0.1481
  629HOH     H1 1907   1.692   1.572   0.761  0.0965  0.4100 -0.4758
  629HOH     H2 1908   1.728   1.718   0.774 -0.1100  0.4145  0.1109
  630HOH      O 1909   1.626   2.354   2.209 -0.1459  0.2131  0.3672
  630HOH     H1 1910   1.571   2.290   2.254 -0.6229  0.6202  0.3842
  630HOH     H2 1911   1.644   2.314   2.124 -0.2911 -0.0183  0.4428
  631HOH      O 1912   2.859   0.210   0.900  0.1144  0.1972 -0.2999
  631HOH     H1 1913   2.949   0.235   0.881 -0.1796  0.9123 -0.8560
  631HOH     H2 1914   2.819   0.198   0.814 -0.4759  0.4932 -0.0771
  632HOH      O 1915   1.405   2.209   0.205  0.4363  0.2240  0.1760
  632HOH     H1 1916   1.428   2.137   0.264 -0.6991  0.2540  0.7205
  632HOH     H2 1917   1.336   2.173   0.149  0.2535  0.7157  0.0737
  633HOH      O 1918   0.911   3.410   2.775  0.1382  0.3924  0.0182
  633HOH     H1 1919   1.002   3.420   2.745  0.0059  0.4616 -0.3726
  633HOH     H2 1920   0.862   3.471   2.721 -0.1188  0.4876  0.3545
  634HOH      O 1921   2.220   1.445   1.047  0.0666 -0.2622 -0.0412
  634HOH     H1 1922   2.132   1.431   1.010  0.0200 -0.4336  0.1342
  634HOH     H2 1923   2.204   1.487   1.131  0.1503 -0.3328  0.0104
  635HOH      O 1924   0.337   2.071   1.926 -0.4269 -0.1317  0.3741
  635HOH     H1 1925   0.389   2.096   1.850 -0.1973 -0.1663  0.5172
  635HOH     H2 1926   0.358   1.979   1.941 -0.8293 -0.2539  0.1984
  636HOH      O 1927   3.424   3.124   2.746 -0.6032  0.4247 -0.3656
  636HOH     H1 1928   3.375   3.147   2.667 -0.7807 -1.2215 -0.8052
  636HOH     H2 1929   3.376   3.050   2.783  0.2841  0.2450  0.5032
  637HOH      O 1930   3.573   2.430   0.971 -0.4140  0.9638 -0.4325
  637HOH     H1 1931   3.491   2.479   0.976 -0.5982  0.6026  0.4815
  637HOH     H2 1932   3.547   2.338   0.974  0.0229  0.8305  0.9166
  638HOH      O 1933   2.581   2.434   2.628  0.6252  0.3176 -0.5765
  638HOH     H1 1934   2.593   2.529   2.631  0.2295  0.3792 -0.7486
  638HOH     H2 1935   2.505   2.417   2.684  1.3015 -0.0217  0.2839
  639HOH      O 1936   0.412   2.166   3.589  0.1559 -0.1650  0.3792
  639HOH     H1 1937   0.401   2.172   3.683 -1.1898 -0.2070  0.2607
  639HOH     H2 1938   0.389   2.253   3.556 -0.9593 -0.5720  0.0021
  640HOH      O 1939   2.420   1.228   2.264 -0.5487 -0.6435  0.2448
  640HOH     H1 1940   2.432   1.200   2.355 -0.6004 -0.1013  0.4252
  640HOH     H2 1941   2.339   1.279   2.266 -0.6149 -0.7340 -0.1317
  641HOH      O 1942   2.597   3.362   2.249 -0.4272  0.0219  0.5968
  641HOH     H1 1943   2.621   3.452   2.269 -0.7570 -0.1011  1.6579
  641HOH     H2 1944   2.516   3.347   2.298 -0.3721 -0.8519  0.4554
  642HOH      O 1945   1.286   1.220   2.990 -0.4128 -0.3417 -0.3155
  642HOH     H1 1946   1.286   1.206   3.085  0.2039  0.2387 -0.2140
  642HOH     H2 1947   1.377   1.241   2.969 -0.8192  1.3314 -0.7290
  643HOH      O 1948   0.920   0.236   1.321  0.3053  0.2349 -0.6296
  643HOH     H1 1949   0.903   0.239   1.227 -0.0536  0.4026 -0.5629
  643HOH     H2 1950   0.946   0.146   1.338 -0.0763  0.0853 -0.8178
  644HOH      O 1951   2.978   2.699   0.507 -0.0453 -0.1612  0.9145
  644HOH     H1 1952   2.900   2.644   0.497  0.1812 -0.2899 -0.5764
  644HOH     H2 1953   2.950   2.786   0.480  0.1958 -0.0809  0.9185
  645HOH      O 1954   0.583   1.367   2.548  0.5438  0.6697  0.1267
  645HOH     H1 1955   0.606   1.444   2.497  0.6315  1.5926  1.4343
  645HOH     H2 1956   0.502   1.393   2.593  0.2885 -0.2117  0.2061
  646HOH      O 1957   0.046   0.917   2.070 -0.4038 -0.2194 -0.3187
  646HOH     H1 1958   0.071   0.969   1.995 -0.0057 -0.1957 -0.1717
  646HOH     H2 1959  -0.044   0.889   2.051 -0.6548  0.5707 -0.3676
  647HOH      O 1960   0.937   1.346   2.482  0.6292 -1.0299 -0.3162
  647HOH     H1 1961   0.876   1.335   2.555 -0.2669 -1.6213 -1.1046
  647HOH     H2 1962   0.900   1.419   2.432  1.2826 -0.5766 -0.1555
  648HOH      O 1963   3.011   2.622   1.299  0.0133  0.1413 -0.2294
  648HOH     H1 1964   2.931   2.654   1.341 -0.1420 -0.0030 -0.4173
  648HOH     H2 1965   3.018   2.672   1.218  0.5892  0.7953  0.1928
  649HOH      O 1966   3.416   1.583   3.808 -0.1420  0.0936  0.1568
  649HOH     H1 1967   3.428   1.502   3.759 -1.4337 -0.0531  0.0095
  649HOH     H2 1968   3.353   1.561   3.876 -0.4207  0.9281  0.1974
  650HOH      O 1969   1.439   2.278   2.679 -1.0516 -0.0475 -0.0899
  650HOH     H1 1970   1.521   2.320   2.705 -0.1192 -1.7777  0.0518
  650HOH     H2 1971   1.381   2.351   2.656  0.1993  1.2973  0.6715
  651HOH      O 1972   0.258   0.213   1.890  0.2229 -0.5111 -0.2715
  651HOH     H1 1973   0.220   0.151   1.828 -0.0092 -1.2567  0.5718
  651HOH     H2 1974   0.183   0.245   1.940  0.3274  0.5584 -0.7528
  652HOH      O 1975   1.415   2.190   2.344  0.1933 -0.5352 -0.4610
  652HOH     H1 1976   1.420   2.116   2.404  0.3062 -0.4428 -0.3590
  652HOH     H2 1977   1.366   2.156   2.269 -1.0073 -0.3218  0.1769
  653HOH      O 1978   1.791   2.401   2.446 -0.0169  0.1054 -0.1551
  653HOH     H1 1979   1.721   2.447   2.491  0.4648  0.0354  0.7258
  653HOH     H2 1980   1.775   2.415   2.353 -1.1279  0.1711  0.0241
  654HOH      O 1981   1.555   3.777   0.696  0.1140 -0.0164 -0.5910
  654HOH     H1 1982   1.597   3.817   0.772  0.4945 -0.8840 -0.3123
  654HOH     H2 1983   1.625   3.769   0.632 -0.0519  0.1195 -0.7913
  655HOH      O 1984   0.453   0.263   3.263  0.3545  0.4402  0.2759
  655HOH     H1 1985   0.407   0.263   3.347 -0.9110  0.3078 -0.3654
  655HOH     H2 1986   0.502   0.181   3.262 -0.6702 -0.2072  0.3828
  656HOH      O 1987   0.674   0.862   2.551  0.2346 -0.4423  0.9706
  656HOH     H1 1988   0.746   0.875   2.613 -0.1194  0.1787  1.2725
  656HOH     H2 1989   0.596   0.860   2.605 -0.3493  2.2964  0.5143
  657HOH      O 1990   1.511   0.248   2.581 -0.4039  0.1242 -0.7136
  657HOH     H1 1991   1.588   0.302   2.596 -0.3398 -0.3274  0.9216
  657HOH     H2 1992   1.456   0.301   2.523 -0.0695  1.6977  0.2734
  658HOH      O 1993   3.440   0.655   1.034 -0.2570 -0.7186 -0.7902
  658HOH     H1 1994   3.348   0.635   1.015 -0.5032 -0.2701 -0.1569
  658HOH     H2 1995   3.449   0.638   1.128 -0.0284  0.3840 -0.5870
  659HOH      O 1996   3.263   3.408   0.663  0.3229  0.2087 -0.1578
  659HOH     H1 1997   3.178   3.451   0.671  0.5345  0.6713 -0.3217
  659HOH     H2 1998   3.327   3.477   0.678  0.6814  0.0697 -0.9291
  660HOH      O 1999   3.262   1.439   0.783  0.4735  0.2238 -0.1012
  660HOH     H1 2000   3.212   1.405   0.709  0.2478  0.2547  0.0369
  660HOH     H2 2001   3.348   1.460   0.746 -0.6028  3.9359 -1.4529
  661HOH      O 2002   2.256   1.759   0.383  0.1848 -0.3177 -0.0944
  661HOH     H1 2003   2.184   1.809   0.345  1.0693  0.2327 -1.1507
  661HOH     H2 2004   2.228   1.667   0.376 -0.2655 -0.1358 -0.8114
  662HOH      O 2005   1.795   0.662   2.747  0.7042 -0.7619 -0.0068
  662HOH     H1 2006   1.765   0.727   2.683  0.7669  0.1994  0.8803
  662HOH     H2 2007   1.863   0.707   2.798 -0.2749 -0.9475  1.6271
  663HOH      O 2008   2.192   0.258   0.335  0.1004  0.9150  0.9308
  663HOH     H1 2009   2.156   0.179   0.295  0.1373  0.9454  0.8373
  663HOH     H2 2010   2.212   0.315   0.261  1.0758  0.5943  0.9218
  664HOH      O 2011   2.424   0.840   3.051  0.4182  0.3090  0.0701
  664HOH     H1 2012   2.367   0.897   2.999  0.1707  0.1096  0.1218
  664HOH     H2 2013   2.477   0.900   3.103  0.0995  0.4904  0.1890
  665HOH      O 2014   1.554   1.734   1.721  0.0593 -0.6814  0.5372
  665HOH     H1 2015   1.513   1.659   1.678  0.3523 -0.4724 -0.1194
  665HOH     H2 2016   1.647   1.725   1.702  0.0006  0.4467 -0.5584
  666HOH      O 2017   3.055   3.013   0.303 -0.1239 -0.1163 -0.4169
  666HOH     H1 2018   3.145   3.012   0.335 -0.1608 -0.6179 -0.3196
  666HOH     H2 2019   3.031   3.106   0.303  0.4708  0.0457 -0.6774
  667HOH      O 2020   3.349   0.408   1.891  0.4049 -0.6800  0.0073
  667HOH     H1 2021   3.297   0.444   1.818  0.3562 -1.0833 -0.1589
  667HOH     H2 2022   3.431   0.380   1.850  1.1769  0.7874  0.3985
  668HOH      O 2023   2.345   1.094   0.880 -0.1481  0.0397 -0.1724
  668HOH     H1 2024   2.321   1.046   0.801 -0.2169  0.2916 -0.3039
  668HOH     H2 2025   2.266   1.090   0.935 -0.3118  0.3959 -0.3761
  669HOH      O 2026   0.545   1.335   0.704  0.8473  0.0115 -0.5177
  669HOH     H1 2027   0.476   1.402   0.695  0.4164 -0.4149 -0.4984
  669HOH     H2 2028   0.510   1.259   0.656  0.6596 -0.6992  0.6786
  670HOH      O 2029   1.708   0.200   0.176 -0.0008  0.2376 -0.2994
  670HOH     H1 2030   1.796   0.217   0.143  0.0340  1.4821  0.3290
  670HOH     H2 2031   1.663   0.158   0.102  0.5709  1.2944 -1.3147
  671HOH      O 2032   1.077   1.042   1.938 -0.0495  0.1642  0.1217
  671HOH     H1 2033   1.138   0.998   1.997  0.5181  0.3979 -0.2689
  671HOH     H2 2034   1.023   1.097   1.995 -0.1396 -0.3082  0.5098
  672HOH      O 2035   1.409   3.094   3.629  0.2431 -0.3456 -0.8247
  672HOH     H1 2036   1.490   3.131   3.663  0.3727 -1.0987 -0.2538
  672HOH     H2 2037   1.354   3.170   3.611  0.5184  0.1505  0.2190
  673HOH      O 2038   0.659   2.265   3.774  0.5421 -0.2033  0.0333
  673HOH     H1 2039   0.674   2.191   3.833  0.6925  0.0332  0.2974
  673HOH     H2 2040   0.588   2.314   3.815 -0.0532 -0.5849 -0.5134
  674HOH      O 2041   1.042   0.159   0.042  0.5059 -0.0233  0.3255
  674HOH     H1 2042   0.970   0.140  -0.018  1.2659 -0.5261 -0.4865
  674HOH     H2 2043   1.063   0.251   0.026 -0.0810  0.1963  0.7383
  675HOH      O 2044   2.650   3.089   0.093 -0.0262 -0.6699 -0.0514
  675HOH     H1 2045   2.597   3.154   0.048  0.2376 -0.1612  0.3501
  675HOH     H2 2046   2.713   3.140   0.143  0.6295 -1.2538 -0.2556
  676HOH      O 2047   0.464   1.657   1.281 -0.0829  0.4849  0.5150
  676HOH     H1 2048   0.456   1.752   1.275 -0.8460  0.4496  0.7612
  676HOH     H2 2049   0.382   1.623   1.245  0.2881 -0.0949  0.1799
  677HOH      O 2050   2.623   3.045   1.020 -0.4016 -0.0528  0.7845
  677HOH     H1 2051   2.706   3.005   0.996 -1.0988 -1.2781  0.2294
  677HOH     H2 2052   2.560   3.010   0.957 -1.1906  1.6255  0.5315
  678HOH      O 2053   3.062   3.477   2.374 -0.8892  0.3445 -0.3490
  678HOH     H1 2054   3.050   3.558   2.323 -1.0441  0.7791  0.3521
  678HOH     H2 2055   2.978   3.465   2.419 -0.6471  0.1545  0.0587
  679HOH      O 2056   0.734   2.720   3.060  0.4740 -0.3026 -0.9679
  679HOH     H1 2057   0.776   2.640   3.092  0.7045 -0.1033 -0.7628
  679HOH     H2 2058   0.748   2.719   2.966  0.0705 -0.7343 -1.0328
  680HOH      O 2059   0.688   2.402   2.514 -0.1138  0.3995  0.7661
  680HOH     H1 2060   0.656   2.323   2.558 -0.4976 -0.3108 -0.6881
  680HOH     H2 2061   0.782   2.404   2.534 -0.0431 -0.5868  0.6104
  681HOH      O 2062   2.813   2.707   1.612 -0.1684  0.0978  0.6897
  681HOH     H1 2063   2.864   2.769   1.560 -0.1666  0.8684  1.5473
  681HOH     H2 2064   2.764   2.763   1.673 -1.6173 -0.6332  0.2876
  682HOH      O 2065   2.056   3.682   3.812 -0.1362 -0.4951  0.3918
  682HOH     H1 2066   1.991   3.612   3.803 -0.1232 -0.4084 -0.5592
  682HOH     H2 2067   2.101   3.684   3.727 -0.2057  0.7446  0.3556
  683HOH      O 2068   3.551   0.151   1.682 -0.0000 -0.3303  0.5755
  683HOH     H1 2069   3.543   0.108   1.767  0.5402  0.2018  0.9146
  683HOH     H2 2070   3.571   0.081   1.621 -0.9454 -0.7979  0.7818
  684HOH      O 2071   0.716   3.177   2.022  0.1340 -0.1633  0.3534
  684HOH     H1 2072   0.745   3.267   2.005 -0.0050 -0.2419 -0.3645
  684HOH     H2 2073   0.690   3.144   1.936 -1.0992 -0.4425  0.7954
  685HOH      O 2074   1.841   0.138   2.625  0.4333 -0.2936  0.5947
  685HOH     H1 2075   1.863   0.088   2.703  1.3089 -0.2123  0.4160
  685HOH     H2 2076   1.876   0.226   2.642 -0.3795  0.0537  0.5729
  686HOH      O 2077   1.798   2.298   3.159  0.0424 -1.1955  0.1135
  686HOH     H1 2078   1.893   2.281   3.157  0.3192  0.1618 -0.1547
  686HOH     H2 2079   1.782   2.332   3.247  0.2090  0.3068 -0.3705
  687HOH      O 2080   2.054   3.789   1.647 -0.0339  0.1623 -0.4959
  687HOH     H1 2081   2.119   3.719   1.656  0.5030  0.5326 -1.3225
  687HOH     H2 2082   1.982   3.749   1.599 -0.3222 -0.1705  0.1801
  688HOH      O 2083   2.264   2.019   2.714 -0.2251 -0.2544 -0.1081
  688HOH     H1 2084   2.216   1.937   2.724 -0.6662 -0.0356 -0.3803
  688HOH     H2 2085   2.214   2.083   2.764  0.1192 -0.1451  0.1045
  689HOH      O 2086   2.432   3.038   1.585  0.3493 -0.4452  0.1120
  689HOH     H1 2087   2.459   2.948   1.602  0.4444 -0.3494  0.4955
  689HOH     H2 2088   2.391   3.066   1.667  0.9636  0.0932  0.2536
  690HOH      O 2089   2.901   0.809   2.354  0.0260 -0.3843  0.6888
  690HOH     H1 2090   2.892   0.733   2.296  0.2077  0.0297  0.0969
  690HOH     H2 2091   2.988   0.844   2.334 -0.0885  0.0254  0.8923
  691HOH      O 2092   0.256   0.613   2.606 -0.4166 -0.9764  0.0033
  691HOH     H1 2093   0.205   0.643   2.682 -0.9294 -1.0365 -0.3115
  691HOH     H2 2094   0.264   0.518   2.619  1.0915 -0.7989  0.9294
  692HOH      O 2095   1.654   0.281   1.603  0.5316  0.3354 -0.1271
  692HOH     H1 2096   1.745   0.272   1.577  0.7216  1.0030  0.2530
  692HOH     H2 2097   1.619   0.192   1.601  1.5153 -0.1199  0.9105
  693HOH      O 2098   2.570   2.579   2.011 -0.1414  0.5468  0.3823
  693HOH     H1 2099   2.562   2.502   1.956  0.4901  0.8143 -0.1230
  693HOH     H2 2100   2.642   2.559   2.071 -0.1590  0.6287  0.4318
  694HOH      O 2101   2.734   0.694   1.949 -0.4715 -0.3603  0.2502
  694HOH     H1 2102   2.753   0.774   1.899 -1.2245  0.1054  0.6684
  694HOH     H2 2103   2.680   0.641   1.890 -0.6865 -0.1671  0.2672
  695HOH      O 2104   0.749   1.627   0.754  0.4016  0.5686  0.2661
  695HOH     H1 2105   0.740   1.701   0.694 -0.3145  0.0383 -0.3276
  695HOH     H2 2106   0.673   1.634   0.812 -1.2666 -1.0531 -1.4392
  696HOH      O 2107   2.024   0.463   1.316  0.2362 -0.4432 -0.3956
  696HOH     H1 2108   2.015   0.428   1.405  1.1463  1.1774  0.4361
  696HOH     H2 2109   2.110   0.432   1.287  0.7207  0.3860  0.0525
  697HOH      O 2110   0.027   2.014   0.926 -0.1301  0.5930 -0.4541
  697HOH     H1 2111   0.098   1.991   0.986 -1.1913  1.2022  1.1398
  697HOH     H2 2112   0.050   2.101   0.894 -0.6543  1.3203  0.9916
  698HOH      O 2113   2.465   1.107   1.394  0.0248  0.0425 -0.3797
  698HOH     H1 2114   2.542   1.086   1.447  0.7141  0.4914 -1.1592
  698HOH     H2 2115   2.496   1.104   1.304 -1.4846 -2.3841 -1.0034
  699HOH      O 2116   0.151   0.644   0.795  0.1186 -0.3346 -0.6003
  699HOH     H1 2117   0.196   0.722   0.763 -0.7941  0.1492 -0.7749
  699HOH     H2 2118   0.173   0.575   0.732  1.5892 -0.4772 -0.0115
  700HOH      O 2119   2.262   1.979   1.410  0.0159  0.0528 -0.2370
  700HOH     H1 2120   2.287   2.048   1.471  0.0663 -0.8318  0.8139
  700HOH     H2 2121   2.208   2.023   1.344 -0.0590  1.0618  0.4502
  701HOH      O 2122   1.815   1.395   1.269 -0.0025 -0.1859 -0.1860
  701HOH     H1 2123   1.830   1.393   1.363  0.7512 -1.0977 -0.2977
  701HOH     H2 2124   1.739   1.339   1.255 -0.3433  0.2492 -0.0911
  702HOH      O 2125   1.187   1.683   3.801 -0.4804  0.0567  0.1192
  702HOH     H1 2126   1.149   1.743   3.737 -0.3917  0.4239  0.4011
  702HOH     H2 2127   1.141   1.703   3.883 -0.4286 -0.2412  0.2231
  703HOH      O 2128   1.127   3.259   0.543  0.2935  0.0329 -0.3606
  703HOH     H1 2129   1.130   3.347   0.505  0.4054  0.0671 -0.2740
  703HOH     H2 2130   1.178   3.266   0.624 -1.3622  0.4180  0.7469
  704HOH      O 2131   0.848   2.396   0.265 -0.4745  0.8687  0.3196
  704HOH     H1 2132   0.791   2.366   0.336 -1.1080  2.0525  0.3660
  704HOH     H2 2133   0.791   2.400   0.188  0.4566 -1.6540 -0.7489
  705HOH      O 2134   1.133   1.038   1.469 -0.8028  0.0691  0.1972
  705HOH     H1 2135   1.149   1.131   1.481 -0.9503  0.3218 -1.2318
  705HOH     H2 2136   1.038   1.029   1.468 -0.8088  0.0868 -0.6627
  706HOH      O 2137   1.930   1.054   2.290 -1.0319 -0.2633 -0.6398
  706HOH     H1 2138   1.940   0.983   2.352 -0.1526 -0.0036 -0.4439
  706HOH     H2 2139   1.882   1.016   2.216 -0.0085 -1.2799 -0.8438
  707HOH      O 2140   2.786   3.252   2.413 -0.4610  0.0307  0.4544
  707HOH     H1 2141   2.720   3.298   2.361 -0.3440  0.0739  0.3419
  707HOH     H2 2142   2.820   3.317   2.474  0.3800  0.3706 -0.3359
  708HOH      O 2143   1.192   3.208   2.676 -0.8278  0.2486 -0.1890
  708HOH     H1 2144   1.278   3.200   2.635 -0.7889  0.8460 -0.2361
  708HOH     H2 2145   1.168   3.300   2.664 -0.7496  0.4970  1.2624
  709HOH      O 2146   2.016   1.301   2.986  0.1604 -0.4374 -0.8509
  709HOH     H1 2147   1.939   1.304   3.042  0.4808 -0.3084 -0.4107
  709HOH     H2 2148   1.988   1.345   2.906  0.1858  0.9285 -0.1629
  710HOH      O 2149   0.823   0.104   0.209 -0.5145  0.4383 -0.9009
  710HOH     H1 2150   0.817   0.010   0.189  0.1717  0.3307 -0.6488
  710HOH     H2 2151   0.915   0.126   0.195 -0.1672  0.5791  1.0096
  711HOH      O 2152   1.018   3.102   1.008 -0.9335 -0.0396  0.1192
  711HOH     H1 2153   1.074   3.055   1.070 -0.8499 -0.0003  0.0744
  711HOH     H2 2154   1.051   3.192   1.009  0.1308 -0.3533 -1.1600
  712HOH      O 2155   0.535   0.466   2.030  0.1865  0.3739  0.7308
  712HOH     H1 2156   0.471   0.415   1.980  0.1273 -0.6011  1.7415
  712HOH     H2 2157   0.516   0.557   2.006  0.3802 -0.0093 -1.2379
  713HOH      O 2158   2.410   1.371   1.435  0.2451  0.3482  0.2106
  713HOH     H1 2159   2.399   1.279   1.413 -0.4650  0.4385  0.1579
  713HOH     H2 2160   2.419   1.372   1.531 -0.7585  0.2986  0.3213
  714HOH      O 2161   1.589   0.579   3.631  0.8924  0.6453  0.2739
  714HOH     H1 2162   1.554   0.564   3.719 -1.2548  0.2759 -0.5226
  714HOH     H2 2163   1.605   0.673   3.627 -1.1541  1.1035  0.4754
  715HOH      O 2164   0.050   1.926   0.231  0.9894 -0.2497  0.4022
  715HOH     H1 2165   0.047   1.887   0.143  1.9361  1.2183 -0.3557
  715HOH     H2 2166   0.072   1.852   0.289  0.5589 -1.2204 -0.5994
  716HOH      O 2167   2.120   2.407   0.880  0.0310  1.1546 -0.2672
  716HOH     H1 2168   2.027   2.390   0.898  0.2753  0.1792  0.2558
  716HOH     H2 2169   2.126   2.414   0.785 -0.4298  0.0581 -0.4039
  717HOH      O 2170   0.941   3.491   0.665  0.4826 -0.0548  0.0619
  717HOH     H1 2171   0.925   3.402   0.695 -0.0909  0.2833  0.8099
  717HOH     H2 2172   1.008   3.525   0.724  0.9282 -0.0741 -0.4123
  718HOH      O 2173   1.220   2.855   0.518  0.3229 -0.1945  0.1857
  718HOH     H1 2174   1.303   2.902   0.515  0.2697 -0.0671  0.5743
  718HOH     H2 2175   1.176   2.889   0.596 -0.6885  0.7323 -0.7174
  719HOH      O 2176   0.347   0.919   2.174 -0.2362 -0.2736 -0.2589
  719HOH     H1 2177   0.299   0.905   2.256 -0.2536 -0.3275 -0.2787
  719HOH     H2 2178   0.280   0.948   2.112 -0.2144 -0.1810 -0.2407
  720HOH      O 2179   0.579   3.282   2.277  0.2311  0.7771 -0.2172
  720HOH     H1 2180   0.566   3.367   2.235 -1.0524  0.5060 -0.4510
  720HOH     H2 2181   0.624   3.229   2.211  1.1470  1.2790 -0.0285
  721HOH      O 2182   0.992   2.421   2.561 -0.5294  0.4331  0.1397
  721HOH     H1 2183   1.019   2.504   2.601 -0.3243  0.3320  0.2120
  721HOH     H2 2184   1.022   2.427   2.470  0.6025 -0.0611  0.4459
  722HOH      O 2185   2.021   0.216   2.853 -0.6051  0.7268  0.2573
  722HOH     H1 2186   2.113   0.242   2.857 -0.4790  0.4953 -0.5919
  722HOH     H2 2187   1.977   0.290   2.812 -1.0513  1.3563  1.7618
  723HOH      O 2188   3.310   3.087   0.364 -0.3760  0.0792  0.4921
  723HOH     H1 2189   3.370   3.058   0.296 -2.4319 -1.2555 -0.9673
  723HOH     H2 2190   3.333   3.033   0.440 -0.6826 -1.6488 -0.5365
  724HOH      O 2191   1.504   2.652   1.809 -0.1823  0.0426 -0.4638
  724HOH     H1 2192   1.538   2.741   1.810  0.3822 -0.1732 -0.0968
  724HOH     H2 2193   1.573   2.599   1.847 -0.7228 -0.4830 -0.1906
  725HOH      O 2194   2.476   1.383   1.077  0.0486 -0.3385  0.3082
  725HOH     H1 2195   2.386   1.410   1.058 -0.0489 -0.3401  0.7352
  725HOH     H2 2196   2.530   1.437   1.020 -0.2517 -0.8498 -0.4886
  726HOH      O 2197   1.277   1.966   1.025 -0.1696 -0.1188 -0.0465
  726HOH     H1 2198   1.348   1.938   0.967  0.3995  0.5715  0.2957
  726HOH     H2 2199   1.307   2.049   1.061 -1.5729  0.7225 -0.6594
  727HOH      O 2200   3.719   0.562   2.961  0.1326  0.2501  0.4674
  727HOH     H1 2201   3.663   0.489   2.937  0.4681  0.0698  0.2138
  727HOH     H2 2202   3.808   0.529   2.950  0.2960  0.4203  1.1976
  728HOH      O 2203   3.298   1.014   0.445  0.0512 -0.3178 -0.4711
  728HOH     H1 2204   3.373   1.013   0.384  0.1620 -0.5724 -0.3355
  728HOH     H2 2205   3.233   0.958   0.402 -0.4812  0.7233 -1.0907
  729HOH      O 2206   0.126   3.717   1.895  0.0079 -0.5375 -0.6156
  729HOH     H1 2207   0.148   3.785   1.831 -0.2246  0.5403  0.3861
  729HOH     H2 2208   0.058   3.664   1.852 -0.1059  0.1141 -1.2731
  730HOH      O 2209   0.529   0.362   2.267 -0.8184 -0.5197  0.2166
  730HOH     H1 2210   0.458   0.408   2.311 -1.3819 -0.4738 -0.6877
  730HOH     H2 2211   0.534   0.402   2.181 -0.0701 -0.9124  0.0608
  731HOH      O 2212   1.416   1.186   0.316  0.2715  0.5453  0.4921
  731HOH     H1 2213   1.349   1.189   0.385  0.2860  0.9135  0.4940
  731HOH     H2 2214   1.379   1.239   0.245  0.7491  1.1312  0.6684
  732HOH      O 2215   1.665   0.870   1.720  0.2854 -0.1040  0.9911
  732HOH     H1 2216   1.590   0.812   1.734 -0.5735  0.5420 -0.5103
  732HOH     H2 2217   1.733   0.814   1.684 -0.3975 -0.3013 -0.0681
  733HOH      O 2218   2.188   3.653   3.570 -0.8895  0.2698 -0.0343
  733HOH     H1 2219   2.180   3.558   3.573 -0.7722  0.2354 -0.6359
  733HOH     H2 2220   2.183   3.675   3.477 -0.0246  0.7732  0.0183
  734HOH      O 2221   2.239   3.012   2.921 -0.4798  0.1563  0.0500
  734HOH     H1 2222   2.202   3.048   2.840 -0.5418  0.6692  0.2959
  734HOH     H2 2223   2.167   2.962   2.960 -0.2710 -0.6025 -0.4979
  735HOH      O 2224   3.521   2.239   3.465 -0.2785 -0.2152 -0.1672
  735HOH     H1 2225   3.602   2.221   3.513 -0.0527  0.3438 -0.3183
  735HOH     H2 2226   3.465   2.164   3.484  0.5029 -0.9344 -0.5768
  736HOH      O 2227   1.247   1.840   2.922 -0.2669 -0.4934  0.2714
  736HOH     H1 2228   1.269   1.933   2.921 -0.4203 -0.4504 -0.3871
  736HOH     H2 2229   1.275   1.809   3.008 -0.2916  0.1777  0.5319
  737HOH      O 2230   2.386   1.224   0.416 -0.0810 -0.5503 -0.0796
  737HOH     H1 2231   2.292   1.241   0.422  0.0400 -0.0943  0.7800
  737HOH     H2 2232   2.399   1.195   0.326 -1.0855 -0.9135 -0.1372
  738HOH      O 2233   0.273   1.836   0.778 -0.0198  1.0447 -0.4299
  738HOH     H1 2234   0.252   1.848   0.870  0.6973 -0.4270 -0.0077
  738HOH     H2 2235   0.188   1.821   0.735 -0.2697 -0.1047  0.3648
  739HOH      O 2236   2.103   3.317   0.141  0.0156  0.2008  0.2334
  739HOH     H1 2237   2.120   3.329   0.048 -0.6275  0.2808  0.1128
  739HOH     H2 2238   2.174   3.363   0.185  0.4597 -0.0430 -0.2124
  740HOH      O 2239   1.462   0.738   1.850 -0.1776  0.0371  0.0594
  740HOH     H1 2240   1.499   0.667   1.902 -0.2307 -0.2831 -0.3292
  740HOH     H2 2241   1.369   0.719   1.847 -0.2547  0.3621  0.3075
  741HOH      O 2242   3.664   3.478   2.792  0.4867 -0.4691 -0.2451
  741HOH     H1 2243   3.717   3.434   2.858  1.5368  0.3227 -0.5067
  741HOH     H2 2244   3.620   3.549   2.839  0.2680 -0.6504 -0.1742
  742HOH      O 2245   0.785   0.245   1.883  0.5746 -0.3258 -0.8669
  742HOH     H1 2246   0.697   0.222   1.913  0.8098 -0.4831 -0.2687
  742HOH     H2 2247   0.781   0.236   1.788 -0.4447  1.0486 -1.0139
  743HOH      O 2248   0.985   1.372   1.591 -0.1400  0.2208 -0.6378
  743HOH     H1 2249   0.932   1.419   1.527  0.1271 -0.8764 -1.7413
  743HOH     H2 2250   0.934   1.295   1.614  0.5770 -0.4305 -1.0992
  744HOH      O 2251   1.973   3.805   3.092 -1.1156  0.1809 -0.4739
  744HOH     H1 2252   1.922   3.879   3.126 -1.0500 -0.4050  1.0665
  744HOH     H2 2253   1.926   3.727   3.123  0.6725 -0.4018  1.1960
  745HOH      O 2254   0.001   2.642   3.593 -0.1181  0.5324 -0.2140
  745HOH     H1 2255   0.083   2.677   3.627 -0.1189 -0.1961  0.6242
  745HOH     H2 2256   0.027   2.575   3.530 -0.0631  0.5280 -0.1866
  746HOH      O 2257   3.606   2.369   2.686 -0.3168  0.1084 -0.1178
  746HOH     H1 2258   3.690   2.322   2.687 -0.3403  0.0586  0.5149
  746HOH     H2 2259   3.602   2.411   2.772 -1.0711 -0.1198 -0.0328
  747HOH      O 2260   2.709   1.477   2.536  0.3540  0.2259 -0.9691
  747HOH     H1 2261   2.705   1.460   2.442  2.2753  0.1376 -1.1000
  747HOH     H2 2262   2.750   1.399   2.573 -0.1338  0.3685 -0.0623
  748HOH      O 2263   0.971   1.726   0.890 -0.4649  0.0555  0.2558
  748HOH     H1 2264   0.900   1.681   0.844  0.3732 -0.6961 -0.3585
  748HOH     H2 2265   1.038   1.659   0.903  0.3556  0.8533  0.3415
  749HOH      O 2266   2.519   1.921   2.834 -0.2096 -0.5597 -0.2403
  749HOH     H1 2267   2.474   1.849   2.877  0.5364 -0.2243  1.2543
  749HOH     H2 2268   2.454   1.992   2.831  0.0639 -0.0797  1.8750
  750HOH      O 2269   2.681   0.197   2.924 -0.5446 -0.2902  0.0607
  750HOH     H1 2270   2.675   0.112   2.968 -0.0993 -0.4122 -0.0987
  750HOH     H2 2271   2.771   0.225   2.938 -0.4625 -0.2143 -0.5451
  751HOH      O 2272   1.355   3.155   1.119 -0.0147 -0.2058 -0.3404
  751HOH     H1 2273   1.391   3.199   1.196  1.2636 -0.8519 -0.5224
  751HOH     H2 2274   1.407   3.187   1.046 -1.0796  0.2451 -0.9460
  752HOH      O 2275   2.788   1.741   2.607  0.1182  0.3778  0.1254
  752HOH     H1 2276   2.756   1.784   2.528 -0.6202  0.4372  0.4402
  752HOH     H2 2277   2.753   1.652   2.602  1.1821 -0.0550 -0.2530
  753HOH      O 2278   0.385   1.656   2.315  0.2928 -0.5544  0.4026
  753HOH     H1 2279   0.335   1.586   2.358 -2.1174  0.4115 -0.4678
  753HOH     H2 2280   0.382   1.634   2.222  1.8147 -0.5487  0.3107
  754HOH      O 2281   3.225   0.205   2.414  0.1514  0.7021 -0.2009
  754HOH     H1 2282   3.247   0.173   2.502  0.2418 -0.5643 -0.6504
  754HOH     H2 2283   3.184   0.290   2.430  0.1050  0.4907  1.0702
  755HOH      O 2284   0.266   0.328   2.644  0.0755  0.1679 -0.2349
  755HOH     H1 2285   0.349   0.330   2.596  0.4633  0.3231  0.4185
  755HOH     H2 2286   0.222   0.249   2.613  1.6726 -1.5097  1.2991
  756HOH      O 2287   0.989   0.741   0.705 -0.0738  0.1935  0.1304
  756HOH     H1 2288   1.030   0.729   0.620  0.0864 -0.3297  0.2728
  756HOH     H2 2289   1.036   0.815   0.744 -0.2642  0.5492 -0.2947
  757HOH      O 2290   1.088   2.754   3.139  0.4618 -0.5889 -0.1844
  757HOH     H1 2291   1.060   2.668   3.170  1.0816 -0.0482  2.3383
  757HOH     H2 2292   1.184   2.750   3.141  0.4975  0.1203 -0.2213
  758HOH      O 2293   0.188   2.957   0.772  1.1029 -0.3188  0.2338
  758HOH     H1 2294   0.252   3.013   0.728  0.8419 -0.4054 -0.2612
  758HOH     H2 2295   0.103   2.989   0.741  0.9489 -1.0179 -0.0920
  759HOH      O 2296   2.559   2.621   3.309  0.2314  0.8532 -0.4459
  759HOH     H1 2297   2.629   2.599   3.247  0.0711 -0.0738 -0.3260
  759HOH     H2 2298   2.480   2.628   3.255  0.2349  0.8360 -0.4535
  760HOH      O 2299   0.677   3.218   0.835  0.1572 -0.1916 -0.3178
  760HOH     H1 2300   0.762   3.203   0.794  0.6886 -0.2621  0.7400
  760HOH     H2 2301   0.697   3.231   0.927 -0.9730 -0.0121 -0.0697
  761HOH      O 2302   3.215   0.015   0.772 -0.2513 -0.0236  0.6242
  761HOH     H1 2303   3.308   0.026   0.751 -0.4545  0.0666 -0.3134
  761HOH     H2 2304   3.184   0.104   0.790 -0.4426  0.1492 -0.4422
  762HOH      O 2305   3.363   2.647   0.799  0.5675  0.0754 -0.9520
  762HOH     H1 2306   3.448   2.688   0.787  0.7578 -0.3778 -1.2058
  762HOH     H2 2307   3.376   2.557   0.771  0.1932 -0.1987 -0.2837
  763HOH      O 2308   2.563   0.327   2.727 -0.0045 -0.3844 -0.0443
  763HOH     H1 2309   2.535   0.250   2.678  1.5874 -1.0549 -0.0175
  763HOH     H2 2310   2.607   0.292   2.805  0.7289  0.5319 -0.0010
  764HOH      O 2311   0.350   0.310   3.519 -0.3789  0.2997  0.0810
  764HOH     H1 2312   0.288   0.242   3.546 -0.2081  0.0064 -0.2596
  764HOH     H2 2313   0.345   0.375   3.590 -0.4030 -0.1533  0.5086
  765HOH      O 2314   2.288   0.601   1.659  0.0664  0.1017  0.5636
  765HOH     H1 2315   2.268   0.563   1.745  0.5444 -0.0508  0.6106
  765HOH     H2 2316   2.305   0.693   1.676 -0.4554  0.2077  0.5406
  766HOH      O 2317   1.875   1.314   2.419  0.7627 -0.3091 -0.5631
  766HOH     H1 2318   1.815   1.359   2.359  1.7272  0.3912 -1.0651
  766HOH     H2 2319   1.890   1.229   2.379  1.1647  0.0419 -1.2002
  767HOH      O 2320   2.201   1.544   3.099 -0.2698 -0.5043  0.1091
  767HOH     H1 2321   2.128   1.606   3.102  0.0869 -0.0439 -0.4239
  767HOH     H2 2322   2.169   1.472   3.044 -0.0973  0.0214 -0.7117
  768HOH      O 2323   2.523   2.899   0.517  0.0888 -0.7255 -0.1309
  768HOH     H1 2324   2.438   2.901   0.472  0.4214 -0.5485 -0.7741
  768HOH     H2 2325   2.588   2.901   0.446  0.6350 -1.0524  0.3378
  769HOH      O 2326   0.687   2.304   1.766 -0.3305  0.2456  0.7869
  769HOH     H1 2327   0.644   2.365   1.706 -0.3046 -0.0841  0.4232
  769HOH     H2 2328   0.779   2.304   1.740 -0.4751 -0.6038  0.1833
  770HOH      O 2329   2.740   3.037   3.255  0.0653 -0.1036 -0.2899
  770HOH     H1 2330   2.728   3.078   3.340 -0.0675 -0.0036 -0.3562
  770HOH     H2 2331   2.829   3.003   3.257  0.0495 -0.1332 -0.0976
  771HOH      O 2332   3.646   0.066   0.251 -0.2082  0.4660  0.5706
  771HOH     H1 2333   3.624  -0.027   0.254  0.0313  0.3502 -0.4986
  771HOH     H2 2334   3.731   0.072   0.295  0.1907  0.0140 -0.1034
  772HOH      O 2335   0.508   1.713   0.521  0.2966  0.3261  0.1568
  772HOH     H1 2336   0.460   1.696   0.439 -0.4722  0.2848  0.5967
  772HOH     H2 2337   0.464   1.657   0.585  1.3202 -0.1570  0.4762
  773HOH      O 2338   1.983   0.052   0.593 -0.0001 -0.0400 -0.7154
  773HOH     H1 2339   1.898   0.066   0.551 -0.8561 -0.8155  0.6130
  773HOH     H2 2340   2.004   0.136   0.634 -1.3989 -0.3872  0.9576
  774HOH      O 2341   3.493   3.690   0.057  0.4166 -0.1530  0.2691
  774HOH     H1 2342   3.451   3.675   0.142  0.1801  1.5256  0.5074
  774HOH     H2 2343   3.576   3.643   0.063  0.1671 -0.5302  1.2012
  775HOH      O 2344   0.371   1.777   1.908 -0.6125  0.0344 -0.4335
  775HOH     H1 2345   0.313   1.741   1.975 -0.9160 -0.8034 -1.1054
  775HOH     H2 2346   0.353   1.724   1.830  0.2370  0.5069 -0.9821
  776HOH      O 2347   0.400   1.068   0.279  0.0861  0.3604  0.3980
  776HOH     H1 2348   0.391   0.974   0.268 -0.2651  0.4159  0.1857
  776HOH     H2 2349   0.318   1.104   0.247  0.5411  0.8079 -0.3151
  777HOH      O 2350   0.618   1.652   1.542 -0.3577 -0.0118  0.1831
  777HOH     H1 2351   0.702   1.645   1.496  0.0604  0.0709  0.9065
  777HOH     H2 2352   0.553   1.659   1.472  0.3822  2.0314 -0.4562
  778HOH      O 2353   3.702   2.815   2.787  0.3987  0.1030 -0.0517
  778HOH     H1 2354   3.660   2.848   2.867 -1.4401  0.0299 -0.8808
  778HOH     H2 2355   3.745   2.734   2.815 -0.2074  0.0640  0.8710
  779HOH      O 2356   2.609   3.645   1.601 -0.1173 -0.1695 -0.1441
  779HOH     H1 2357   2.624   3.696   1.521  0.0831  0.4026  0.2401
  779HOH     H2 2358   2.695   3.607   1.621  0.0764  0.4546  0.2912
  780HOH      O 2359   1.417   3.429   2.427 -0.5835 -0.4870 -0.0411
  780HOH     H1 2360   1.429   3.386   2.511 -0.4253  0.2749  0.3443
  780HOH     H2 2361   1.506   3.444   2.395 -0.6061  0.2039  0.1886
  781HOH      O 2362   0.057   3.697   0.694 -0.0668  0.6109 -0.5675
  781HOH     H1 2363   0.117   3.772   0.686 -0.5239  0.9903 -0.5234
  781HOH     H2 2364   0.070   3.665   0.783  0.8390  0.0084 -0.8884
  782HOH      O 2365   1.493   3.524   1.780 -0.1508  0.2490 -0.6280
  782HOH     H1 2366   1.465   3.479   1.859  0.1745  0.0189 -0.6422
  782HOH     H2 2367   1.412   3.534   1.729 -0.2126 -0.4341 -0.6815
  783HOH      O 2368   3.052   2.346   0.822 -0.1535  0.1602 -0.4849
  783HOH     H1 2369   3.051   2.442   0.824 -1.3501  0.1711  0.4991
  783HOH     H2 2370   3.050   2.325   0.729 -0.8677  1.1103 -0.7151
  784HOH      O 2371   0.637   2.129   2.633 -0.5800  0.1374  0.0517
  784HOH     H1 2372   0.568   2.064   2.646  0.3211 -0.8807 -0.0220
  784HOH     H2 2373   0.677   2.140   2.720 -0.4272  0.2463 -0.0310
  785HOH      O 2374   3.800   1.290   0.306 -0.2718  0.0796  0.4235
  785HOH     H1 2375   3.803   1.347   0.229 -1.2600 -0.5249 -0.1034
  785HOH     H2 2376   3.772   1.348   0.377  1.1947  0.7751  0.5079
  786HOH      O 2377   3.680   3.205   0.340 -0.0953 -0.1890 -0.0883
  786HOH     H1 2378   3.654   3.254   0.261 -0.7348  0.0661  0.2607
  786HOH     H2 2379   3.630   3.124   0.334 -1.4031  0.4795  0.7968
  787HOH      O 2380   0.847   2.969   0.817 -0.3153  0.1443  0.5771
  787HOH     H1 2381   0.902   2.990   0.893  0.1612  0.5075  0.1370
  787HOH     H2 2382   0.869   3.035   0.752 -0.2471 -0.5380 -0.1141
  788HOH      O 2383   3.680   3.182   3.713  0.1150  0.2189  0.2667
  788HOH     H1 2384   3.735   3.137   3.777 -0.1257  0.2857  0.5235
  788HOH     H2 2385   3.717   3.158   3.628 -0.0867 -0.5678  0.3894
  789HOH      O 2386   0.484   3.366   3.052 -0.1434  0.8078  0.0891
  789HOH     H1 2387   0.407   3.419   3.033 -0.2922  0.5713  0.0217
  789HOH     H2 2388   0.495   3.312   2.974  0.0842  0.8317  0.1036
  790HOH      O 2389   2.143   2.114   1.858  0.1906 -0.5847  1.1663
  790HOH     H1 2390   2.120   2.057   1.785 -0.3274 -0.0027  0.8512
  790HOH     H2 2391   2.080   2.186   1.853  0.1972 -0.4803  2.1398
  791HOH      O 2392   1.505   1.243   0.670  0.9253 -0.1273  0.5996
  791HOH     H1 2393   1.425   1.218   0.624 -0.1740  3.1402  0.1867
  791HOH     H2 2394   1.484   1.234   0.763  0.2951  0.0839  0.4842
  792HOH      O 2395   0.339   3.413   1.549  0.0538 -0.5599 -0.3382
  792HOH     H1 2396   0.329   3.419   1.644  0.7279 -0.0431 -0.2818
  792HOH     H2 2397   0.283   3.340   1.523 -0.3258 -0.5530  0.4239
  793HOH      O 2398   3.199   2.025   2.595 -0.2511 -0.4316 -0.6803
  793HOH     H1 2399   3.262   2.096   2.606 -0.0597 -0.7607  0.7099
  793HOH     H2 2400   3.253   1.946   2.587 -0.4712 -0.5982 -0.5494
  794HOH      O 2401   1.099   0.942   0.849 -0.4562 -0.0612 -0.3782
  794HOH     H1 2402   1.184   0.897   0.852 -0.6063 -0.3285  1.1002
  794HOH     H2 2403   1.100   0.999   0.926 -1.2830  0.6007 -0.8340
  795HOH      O 2404   2.835   0.553   2.978 -0.5290 -0.3448 -0.2613
  795HOH     H1 2405   2.835   0.467   3.020 -0.6852  0.0125  0.5054
  795HOH     H2 2406   2.927   0.571   2.961 -0.4810 -0.5757 -0.2606
  796HOH      O 2407   0.324   1.544   0.752 -0.0026 -0.2973 -0.7074
  796HOH     H1 2408   0.270   1.484   0.803  0.1049 -0.7088 -1.0617
  796HOH     H2 2409   0.281   1.629   0.761  0.2402 -0.2651  0.3884
  797HOH      O 2410   1.169   1.030   1.161  0.6181  0.1149 -0.3136
  797HOH     H1 2411   1.198   1.121   1.156  0.6439  0.0932 -0.5620
  797HOH     H2 2412   1.095   1.032   1.222 -0.2589  0.5269 -1.3308
  798HOH      O 2413   2.010   3.710   0.816  0.5560 -0.0759  0.3347
  798HOH     H1 2414   2.091   3.670   0.783  0.1936 -0.0288 -0.6773
  798HOH     H2 2415   1.987   3.776   0.750 -0.0956  0.1856  0.8066
  799HOH      O 2416   2.917   3.189   2.133 -1.0206 -0.0791 -0.0214
  799HOH     H1 2417   2.911   3.167   2.226  1.3453 -0.7906  0.0886
  799HOH     H2 2418   2.900   3.107   2.087 -0.8456 -0.0533 -0.1342
  800HOH      O 2419   1.118   0.442   1.238  0.2196 -0.4558 -0.5187
  800HOH     H1 2420   1.154   0.475   1.156 -1.4669 -0.2873 -1.2675
  800HOH     H2 2421   1.142   0.508   1.303  1.4323 -0.4999 -0.8831
  801HOH      O 2422   2.268   1.591   3.352 -0.2026 -0.1912 -0.1678
  801HOH     H1 2423   2.244   1.563   3.263 -1.5309  0.5659 -0.1052
  801HOH     H2 2424   2.196   1.560   3.407 -0.0266  0.4206  0.4349
  802HOH      O 2425   1.590   1.829   3.188  0.1383  0.9554 -0.3583
  802HOH     H1 2426   1.503   1.794   3.168  0.2462  0.8081 -0.5709
  802HOH     H2 2427   1.575   1.889   3.262  0.1637 -0.7380  1.1550
  803HOH      O 2428   0.233   2.730   3.686  0.2713  0.5269  0.0751
  803HOH     H1 2429   0.270   2.709   3.601  0.4214 -0.1488  0.2929
  803HOH     H2 2430   0.299   2.786   3.728  0.4839  0.3448 -0.0143
  804HOH      O 2431   0.231   0.058   1.213  0.9892  0.1466 -0.1309
  804HOH     H1 2432   0.235   0.025   1.124 -0.3669  1.3184 -0.7073
  804HOH     H2 2433   0.258  -0.016   1.268  1.3258 -0.7807 -1.4554
  805HOH      O 2434   0.302   3.258   2.395 -0.0735 -0.2206 -0.1561
  805HOH     H1 2435   0.214   3.263   2.432 -0.6662 -0.4346 -1.4255
  805HOH     H2 2436   0.340   3.344   2.412 -0.7695  0.0940 -0.1260
  806HOH      O 2437   0.747   1.195   3.227  0.6625 -0.2240 -0.7239
  806HOH     H1 2438   0.730   1.108   3.264 -0.2621  0.2569  0.0441
  806HOH     H2 2439   0.793   1.242   3.296  1.6677 -0.2274 -1.3358
  807HOH      O 2440   0.120   1.703   0.437 -0.1088  0.4227  0.9476
  807HOH     H1 2441   0.078   1.739   0.515 -0.2034  0.4730  0.8741
  807HOH     H2 2442   0.114   1.608   0.448 -0.8168  0.4131  0.6418
  808HOH      O 2443   0.959   3.074   0.135 -0.1808  0.3172 -0.3508
  808HOH     H1 2444   0.965   2.981   0.113 -0.0759  0.6222 -1.8341
  808HOH     H2 2445   1.004   3.082   0.219  0.2628 -0.8941 -0.4337
  809HOH      O 2446   3.467   0.864   2.286  0.0594  0.2613 -0.2775
  809HOH     H1 2447   3.406   0.870   2.360  0.1191 -1.3425 -0.0263
  809HOH     H2 2448   3.418   0.901   2.212 -0.4528  0.8037  0.3097
  810HOH      O 2449   0.974   0.744   3.267 -0.2967  0.7676 -0.3385
  810HOH     H1 2450   0.906   0.744   3.200 -0.7705 -1.3125 -0.0146
  810HOH     H2 2451   0.931   0.774   3.346 -0.8704 -0.4027 -0.1677
  811HOH      O 2452   0.073   0.627   1.923 -0.1649 -0.7788  0.3323
  811HOH     H1 2453   0.104   0.645   2.012 -0.5070 -0.0680  0.3150
  811HOH     H2 2454   0.048   0.712   1.888 -0.4806 -1.1118 -0.2842
  812HOH      O 2455   2.076   1.774   2.747 -0.4061  0.0997 -1.0036
  812HOH     H1 2456   2.012   1.718   2.791 -0.2333  1.1913  0.8207
  812HOH     H2 2457   2.159   1.727   2.756 -0.0063  0.9760  1.6607
  813HOH      O 2458   2.337   3.749   3.219 -0.9362  0.6584  0.3724
  813HOH     H1 2459   2.261   3.704   3.257 -0.4741 -2.4020 -1.5779
  813HOH     H2 2460   2.310   3.770   3.130  0.2238 -0.0079 -0.1889
  814HOH      O 2461   3.057   2.940   1.459 -0.2421  0.0668  0.1037
  814HOH     H1 2462   3.052   2.988   1.376  0.8921  0.3316  0.1553
  814HOH     H2 2463   3.123   2.872   1.443  0.4668  0.5168  0.9514
  815HOH      O 2464   1.995   1.876   0.259 -0.5517 -0.4005 -0.3097
  815HOH     H1 2465   1.977   1.873   0.165  0.3082 -1.8723 -0.4924
  815HOH     H2 2466   1.917   1.838   0.299 -0.9861  0.3727 -0.3895
  816HOH      O 2467   3.243   2.263   1.131 -0.3638  0.3189  0.0795
  816HOH     H1 2468   3.255   2.197   1.063 -0.1920  0.8062 -0.3880
  816HOH     H2 2469   3.245   2.346   1.083  0.1367  0.7009  0.7250
  817HOH      O 2470   0.344   2.141   2.787  0.6875  0.2792  0.3019
  817HOH     H1 2471   0.360   2.048   2.775  0.3179  0.1361  0.8734
  817HOH     H2 2472   0.328   2.152   2.881  0.2042  0.8344  0.1701
  818HOH      O 2473   1.087   1.347   0.513  0.2797 -0.4828  0.1401
  818HOH     H1 2474   1.147   1.273   0.500  0.0244 -0.6526 -0.0788
  818HOH     H2 2475   1.007   1.322   0.467  0.3220  0.0966 -0.2676
  819HOH      O 2476   2.084   1.187   2.101  0.7776  0.4799 -0.3384
  819HOH     H1 2477   2.056   1.130   2.172  2.0424  1.2526  0.8850
  819HOH     H2 2478   2.007   1.241   2.081  0.3866  0.2345  0.4494
  820HOH      O 2479   1.159   3.476   2.615  0.3488 -0.1434 -0.0374
  820HOH     H1 2480   1.075   3.506   2.578  0.2342 -1.2910 -0.8077
  820HOH     H2 2481   1.223   3.539   2.582 -0.2355  1.2982  1.2851
  821HOH      O 2482   1.440   3.149   2.552 -0.6348 -0.4025  0.1785
  821HOH     H1 2483   1.488   3.154   2.634 -0.6392  0.4821  0.1467
  821HOH     H2 2484   1.506   3.127   2.486 -0.3011  0.5136  0.1813
  822HOH      O 2485   1.890   2.996   1.417 -0.3411 -0.2481 -0.0334
  822HOH     H1 2486   1.859   2.907   1.432 -0.6304 -0.1064  0.2360
  822HOH     H2 2487   1.918   3.026   1.503 -0.6242  0.0594 -0.0426
  823HOH      O 2488   3.778   2.654   3.258 -0.1494 -0.2103  0.8191
  823HOH     H1 2489   3.807   2.575   3.304 -0.1910  0.1098  1.4091
  823HOH     H2 2490   3.776   2.722   3.325 -1.0433  0.0788  0.5311
  824HOH      O 2491   1.122   1.134   0.235  0.7916  0.0598  0.4017
  824HOH     H1 2492   1.047   1.126   0.294  0.1663 -1.0522 -0.4727
  824HOH     H2 2493   1.083   1.139   0.148  1.6786  1.6593  0.0149
  825HOH      O 2494   2.709   0.156   0.671  0.0044  0.5168 -0.8268
  825HOH     H1 2495   2.698   0.165   0.577 -0.3827 -0.3406 -0.8876
  825HOH     H2 2496   2.642   0.213   0.709 -0.3731  0.2616 -1.0955
  826HOH      O 2497   1.670   3.192   1.364  0.5575  0.0460  0.2629
  826HOH     H1 2498   1.730   3.266   1.353  0.7221  0.0873  1.2379
  826HOH     H2 2499   1.708   3.122   1.311  0.7946  0.4443 -0.1033
  827HOH      O 2500   2.688   0.986   2.091  0.1322 -0.3585  0.3219
  827HOH     H1 2501   2.697   1.036   2.172  0.4687  0.6705 -0.3178
  827HOH     H2 2502   2.593   0.982   2.076  0.0750  1.5243 -0.3979
  828HOH      O 2503   1.561   0.340   2.976 -0.4379 -0.1054 -0.4005
  828HOH     H1 2504   1.509   0.387   3.042 -0.3261  0.0281 -0.4055
  828HOH     H2 2505   1.496   0.297   2.920 -0.5169 -1.0378  0.3760
  829HOH      O 2506   0.859   0.970   1.369 -0.5978 -0.1979 -0.2568
  829HOH     H1 2507   0.820   1.032   1.430 -0.9882 -0.0089 -0.6840
  829HOH     H2 2508   0.868   0.889   1.419  0.2935  0.2983  0.4277
  830HOH      O 2509   2.113   2.328   2.179  0.5611  0.2695 -0.1504
  830HOH     H1 2510   2.147   2.357   2.263  1.2160 -0.0587 -0.2812
  830HOH     H2 2511   2.039   2.272   2.200  0.3387  0.6773  0.1731
  831HOH      O 2512   2.345   1.753   2.995  0.1400 -0.4030  0.2067
  831HOH     H1 2513   2.299   1.812   3.055 -0.0996 -0.2162 -0.1502
  831HOH     H2 2514   2.283   1.682   2.978  0.2507 -0.5154  0.2722
  832HOH      O 2515   3.713   0.815   0.487 -0.0604  0.1134 -0.1187
  832HOH     H1 2516   3.702   0.806   0.582 -1.3287 -0.9956 -0.3010
  832HOH     H2 2517   3.653   0.885   0.463  1.2400  1.3497 -0.0154
  833HOH      O 2518   0.722   2.072   1.220 -0.3703  0.1159  0.6974
  833HOH     H1 2519   0.645   2.032   1.260 -1.3831  0.9134 -0.3235
  833HOH     H2 2520   0.742   2.017   1.144 -0.7796  0.6196  0.2072
  834HOH      O 2521   0.815   3.732   1.193  0.9016  0.0777 -0.1647
  834HOH     H1 2522   0.772   3.651   1.166 -0.9441  0.7016  0.6167
  834HOH     H2 2523   0.879   3.704   1.259  1.3670 -0.8373 -0.9512
  835HOH      O 2524   2.423   2.457   0.857  0.3375 -0.6322  0.2259
  835HOH     H1 2525   2.414   2.537   0.805  0.0622 -0.9538 -0.2381
  835HOH     H2 2526   2.344   2.407   0.838  0.0696 -0.6312  1.2048
  836HOH      O 2527   3.005   3.633   3.814 -0.0220  0.2368  0.0458
  836HOH     H1 2528   2.977   3.566   3.751  0.7995 -0.2103  0.1340
  836HOH     H2 2529   3.089   3.663   3.781  0.9867 -0.7832  1.4529
  837HOH      O 2530   3.555   1.078   1.627  0.0117  0.0743 -0.0748
  837HOH     H1 2531   3.558   1.110   1.537 -1.8781 -0.2894 -0.3556
  837HOH     H2 2532   3.545   0.983   1.619 -0.5693  0.0707  0.4755
  838HOH      O 2533   1.080   0.783   0.164  0.0252 -0.3723  0.2976
  838HOH     H1 2534   1.030   0.732   0.228  0.1314 -0.3039  0.4358
  838HOH     H2 2535   1.072   0.733   0.083 -1.1030  0.1380  0.0619
  839HOH      O 2536   2.530   1.531   1.926 -0.1673  0.2087 -0.3202
  839HOH     H1 2537   2.585   1.455   1.909 -0.5326 -0.0762 -0.2445
  839HOH     H2 2538   2.448   1.495   1.959 -0.8300  0.5415 -1.4914
  840HOH      O 2539   1.760   2.866   0.622  0.3109 -0.1565 -0.0605
  840HOH     H1 2540   1.746   2.818   0.704 -0.7070  0.1369 -0.0267
  840HOH     H2 2541   1.855   2.873   0.614  0.4444 -0.3541  1.0003
  841HOH      O 2542   3.435   3.788   3.175 -0.2224 -0.3046  0.3196
  841HOH     H1 2543   3.344   3.793   3.146 -0.3145  0.5019  0.6821
  841HOH     H2 2544   3.432   3.815   3.267  0.4986  0.7918  0.0552
  842HOH      O 2545   2.782   3.775   0.247  0.1019 -0.1280  0.6194
  842HOH     H1 2546   2.728   3.854   0.246  0.4640  0.1210 -0.1979
  842HOH     H2 2547   2.746   3.720   0.177  0.8785  0.0363  0.0714
  843HOH      O 2548   1.507   2.968   0.526  0.3055  0.1405  0.1747
  843HOH     H1 2549   1.502   2.970   0.622  0.2946 -0.2800  0.1880
  843HOH     H2 2550   1.597   2.944   0.508  0.0494 -0.8825  0.1124
  844HOH      O 2551   3.303   1.292   2.298 -0.3154 -0.1983  0.2149
  844HOH     H1 2552   3.361   1.363   2.272  0.5802 -0.5560  1.1184
  844HOH     H2 2553   3.345   1.253   2.375 -0.7359 -1.7449 -0.2690
  845HOH      O 2554   0.525   3.564   3.212 -0.4908  0.3211 -0.1572
  845HOH     H1 2555   0.446   3.549   3.264 -0.3510  0.3896  0.0736
  845HOH     H2 2556   0.524   3.493   3.147 -0.7110  0.2882 -0.1209
  846HOH      O 2557   2.117   1.471   3.539  0.0109 -0.1957 -0.0220
  846HOH     H1 2558   2.168   1.443   3.615 -0.6501 -0.5497  0.3060
  846HOH     H2 2559   2.051   1.530   3.575 -0.8172 -0.9795 -0.1655
  847HOH      O 2560   2.855   3.319   1.139 -0.1108  0.0509  0.2761
  847HOH     H1 2561   2.832   3.381   1.070 -0.2647  0.4437  0.6739
  847HOH     H2 2562   2.950   3.318   1.141 -0.0935 -0.3031 -0.2368
  848HOH      O 2563   3.415   2.315   2.111 -0.6728  0.1386  0.5459
  848HOH     H1 2564   3.401   2.221   2.126  0.4860 -0.0023  0.9553
  848HOH     H2 2565   3.333   2.355   2.139 -1.4877 -0.7887 -0.3491
  849HOH      O 2566   0.466   0.416   1.698  0.0092  0.2207 -0.3477
  849HOH     H1 2567   0.422   0.350   1.645 -0.0386  0.1735 -0.2493
  849HOH     H2 2568   0.496   0.368   1.775  0.6104  0.1566 -0.6080
  850HOH      O 2569   2.838   2.402   2.709  0.4072 -0.0648 -0.1413
  850HOH     H1 2570   2.758   2.389   2.658  0.9277 -0.9400 -0.7929
  850HOH     H2 2571   2.823   2.355   2.790  0.3889 -0.5569 -0.4212
  851HOH      O 2572   0.720   0.839   3.731  0.5106  0.5596  0.0040
  851HOH     H1 2573   0.778   0.769   3.762 -0.0955  0.7060  1.6813
  851HOH     H2 2574   0.637   0.794   3.713  0.6103  0.6155 -0.6426
  852HOH      O 2575   0.505   1.237   3.340  0.1227  0.4749 -0.3631
  852HOH     H1 2576   0.579   1.257   3.284  0.3639 -0.8877 -0.6002
  852HOH     H2 2577   0.544   1.211   3.424 -0.2262  2.4203  0.5225
  853HOH      O 2578   1.457   0.461   1.594 -0.0577 -0.4974  0.2912
  853HOH     H1 2579   1.500   0.517   1.529 -0.3452 -0.3038  0.2635
  853HOH     H2 2580   1.521   0.393   1.612 -0.0350 -0.6522 -0.3215
  854HOH      O 2581   0.669   1.530   0.194  0.0336 -0.4464  0.4112
  854HOH     H1 2582   0.706   1.518   0.281  1.1381 -0.2224  0.0108
  854HOH     H2 2583   0.677   1.443   0.153 -1.5740 -0.8839  0.8619
  855HOH      O 2584   2.242   0.390   0.077  0.4330 -0.0016 -0.1805
  855HOH     H1 2585   2.200   0.387  -0.009  0.2559  0.4284 -0.1171
  855HOH     H2 2586   2.333   0.411   0.058  0.1985  1.0758 -0.2286
  856HOH      O 2587   3.664   1.854   3.269 -0.0401  0.0780 -0.1122
  856HOH     H1 2588   3.619   1.792   3.326  1.0564 -0.7851 -0.1196
  856HOH     H2 2589   3.617   1.849   3.186  0.2245 -1.0470 -0.2250
  857HOH      O 2590   1.316   3.617   3.169 -0.4621 -0.7567  0.0380
  857HOH     H1 2591   1.242   3.675   3.190 -0.5337 -0.2883 -1.3035
  857HOH     H2 2592   1.276   3.542   3.125 -0.1432  0.1173 -1.9509
  858HOH      O 2593   0.177   1.284   3.079  0.1509 -0.3744  0.6927
  858HOH     H1 2594   0.112   1.291   3.148  0.5935  0.2880  1.0679
  858HOH     H2 2595   0.155   1.203   3.033 -1.4142  0.2004  0.2869
  859HOH      O 2596   0.187   1.268   3.460 -0.5278 -0.2255  0.3595
  859HOH     H1 2597   0.114   1.271   3.398 -0.1751  1.5362 -0.0854
  859HOH     H2 2598   0.264   1.258   3.404 -0.2423  0.9240  0.4920
  860HOH      O 2599   1.644   1.491   2.001  0.2114  0.0017  0.7991
  860HOH     H1 2600   1.576   1.473   1.936  0.7274  0.6780  0.0288
  860HOH     H2 2601   1.639   1.586   2.016  0.5686 -0.0389  1.2234
  861HOH      O 2602   0.910   2.124   0.605  0.3282  1.0830 -0.5831
  861HOH     H1 2603   0.945   2.120   0.516 -0.8192  0.6714 -1.0624
  861HOH     H2 2604   0.815   2.131   0.593  0.0088 -0.2346  0.5850
  862HOH      O 2605   0.238   1.160   2.393 -0.6797 -0.1345 -0.0658
  862HOH     H1 2606   0.228   1.065   2.385  0.1441 -0.1921 -0.6955
  862HOH     H2 2607   0.187   1.183   2.471 -1.5969 -0.9623 -0.3764
  863HOH      O 2608   0.300   3.501   3.359 -0.4306 -0.1564 -0.2769
  863HOH     H1 2609   0.222   3.546   3.391  0.0252 -0.2655  1.0912
  863HOH     H2 2610   0.273   3.411   3.346 -0.7421 -0.0092 -0.7198
  864HOH      O 2611   3.345   3.683   1.424  0.4241 -0.7290  0.3988
  864HOH     H1 2612   3.294   3.743   1.478  0.6415  1.5291 -1.5583
  864HOH     H2 2613   3.280   3.638   1.370  0.1517  1.6775 -1.6461
  865HOH      O 2614   0.831   3.413   2.103 -0.1542  0.4616  0.4951
  865HOH     H1 2615   0.815   3.459   2.020  0.3716  0.0609  0.1517
  865HOH     H2 2616   0.773   3.455   2.166 -1.9791 -0.4099 -0.4429
  866HOH      O 2617   3.087   2.734   2.156 -0.2256  0.1431  0.7055
  866HOH     H1 2618   2.994   2.724   2.135 -0.0779 -0.5929  0.3617
  866HOH     H2 2619   3.088   2.763   2.247 -0.8041  0.8171  0.5206
  867HOH      O 2620   0.310  -0.000   0.702 -0.5840 -1.0453  0.3643
  867HOH     H1 2621   0.350   0.086   0.691 -1.8910 -0.5486 -1.3797
  867HOH     H2 2622   0.373  -0.061   0.662 -0.4442 -0.6323 -0.0658
  868HOH      O 2623   0.480   2.877   1.871  0.4663 -0.4527 -0.0764
  868HOH     H1 2624   0.557   2.900   1.819  0.4531  0.1630  0.1726
  868HOH     H2 2625   0.477   2.942   1.941  0.2714 -1.0532  0.4907
  869HOH      O 2626   0.721   2.024   1.540 -0.5492 -0.3056  0.2946
  869HOH     H1 2627   0.791   2.045   1.478 -0.9049  0.5638  0.1672
  869HOH     H2 2628   0.739   1.934   1.566  0.4017 -0.2321 -0.0253
  870HOH      O 2629   0.820   2.332   1.257 -0.7301  0.1297 -0.1481
  870HOH     H1 2630   0.787   2.385   1.184 -0.4896  0.2340 -0.1850
  870HOH     H2 2631   0.779   2.247   1.246  0.3992 -0.3337 -1.2613
  871HOH      O 2632   3.675   2.687   0.171  0.1569 -0.0175  0.0120
  871HOH     H1 2633   3.646   2.714   0.084  0.8287 -0.5723 -0.4071
  871HOH     H2 2634   3.629   2.604   0.186  0.2662 -0.0703  0.0553
  872HOH      O 2635   1.960   0.275   1.513  0.1949  0.5275 -0.3158
  872HOH     H1 2636   1.974   0.215   1.439 -0.3311 -1.3375  0.9587
  872HOH     H2 2637   1.983   0.223   1.590 -0.9817  1.7494  0.9528
  873HOH      O 2638   1.675   0.976   0.568 -0.2405 -0.2134  0.0623
  873HOH     H1 2639   1.632   0.891   0.579 -0.2460 -0.3794 -1.0360
  873HOH     H2 2640   1.612   1.039   0.604 -1.2021 -0.5019 -1.0122
  874HOH      O 2641   2.687   3.802   1.382  0.1036 -0.6241  0.0255
  874HOH     H1 2642   2.765   3.768   1.338 -0.2354 -0.3189 -0.8326
  874HOH     H2 2643   2.677   3.891   1.349  0.3254 -0.0332  1.3818
  875HOH      O 2644   3.795   0.848   1.514 -0.7129  0.3702 -0.2007
  875HOH     H1 2645   3.882   0.887   1.506 -0.1014 -0.7124  0.5446
  875HOH     H2 2646   3.771   0.823   1.425  0.7917 -1.3032 -0.2618
  876HOH      O 2647   3.731   0.064   2.206 -0.3547  0.0566 -0.3857
  876HOH     H1 2648   3.760   0.075   2.297 -1.4569 -1.1915  0.1747
  876HOH     H2 2649   3.645   0.107   2.203 -0.4942 -0.2390 -0.7306
  877HOH      O 2650   3.446   0.948   0.188 -0.1740 -0.3852  0.1859
  877HOH     H1 2651   3.356   0.976   0.169  0.4303  1.0088 -1.0599
  877HOH     H2 2652   3.451   0.859   0.153 -0.4834  0.3868 -2.1754
  878HOH      O 2653   1.355   2.421   2.446  0.2276  0.0752  0.5162
  878HOH     H1 2654   1.382   2.336   2.410  1.2523  0.1262  1.0763
  878HOH     H2 2655   1.263   2.429   2.422  0.4056 -0.6482 -0.5864
  879HOH      O 2656   0.409   1.926   1.189 -0.5482 -0.3163 -0.1097
  879HOH     H1 2657   0.332   1.977   1.163  0.4509  1.0210 -0.7050
  879HOH     H2 2658   0.459   1.915   1.109  0.6839  0.3719  0.5094
  880HOH      O 2659   0.421   2.306   2.069  0.2465  0.2966 -0.6320
  880HOH     H1 2660   0.342   2.355   2.091 -0.1230 -0.6509  0.3067
  880HOH     H2 2661   0.391   2.233   2.015  0.4611 -0.0589 -0.2849
  881HOH      O 2662   2.573   1.216   2.515  0.4715 -0.7293 -0.3252
  881HOH     H1 2663   2.536   1.173   2.592  1.7036  0.2969  0.9398
  881HOH     H2 2664   2.537   1.305   2.518  1.5338 -0.2788 -0.1218
  882HOH      O 2665   2.767   0.967   0.634  0.5700 -0.5880 -0.0834
  882HOH     H1 2666   2.743   0.891   0.581 -0.6142 -0.4849  0.2565
  882HOH     H2 2667   2.762   0.936   0.724  0.2816 -0.1777  0.0499
  883HOH      O 2668   3.740   0.913   2.328 -0.2088  0.9902 -0.5016
  883HOH     H1 2669   3.653   0.875   2.342  0.5647 -1.0893 -0.6900
  883HOH     H2 2670   3.749   0.917   2.232  0.0960  0.6268 -0.4934
  884HOH      O 2671   2.676   1.886   3.418 -0.6984 -0.8095  0.4857
  884HOH     H1 2672   2.589   1.897   3.379 -0.0730 -0.2386 -0.8837
  884HOH     H2 2673   2.719   1.970   3.405  0.5782 -1.5217 -0.3214
  885HOH      O 2674   0.253   2.118   0.322 -1.0002 -0.2764 -0.1727
  885HOH     H1 2675   0.191   2.051   0.296 -1.4325 -0.8292  1.9404
  885HOH     H2 2676   0.326   2.070   0.361 -0.1661  0.4509 -0.7442
  886HOH      O 2677   2.186   1.584   2.229 -0.0104 -0.1315 -0.0672
  886HOH     H1 2678   2.197   1.665   2.179  1.5110 -0.5627 -0.5579
  886HOH     H2 2679   2.222   1.516   2.171  0.1639 -0.9173  0.9150
  887HOH      O 2680   0.315   0.702   2.915  0.1413  0.0352  0.4664
  887HOH     H1 2681   0.261   0.623   2.921 -0.0485  0.0708 -0.4835
  887HOH     H2 2682   0.260   0.771   2.952  0.3047 -0.2607  1.2914
  888HOH      O 2683   1.750   2.497   0.605  0.8790 -0.0263 -0.2556
  888HOH     H1 2684   1.678   2.560   0.608  0.5502 -0.3850 -0.4850
  888HOH     H2 2685   1.754   2.470   0.513 -1.3471 -2.9931  0.2201
  889HOH      O 2686   2.476   2.064   1.156 -0.2446 -0.6937 -0.1483
  889HOH     H1 2687   2.519   2.107   1.230  0.7319 -1.0688 -0.4636
  889HOH     H2 2688   2.392   2.109   1.147 -0.1628 -0.2984  0.8541
  890HOH      O 2689   1.975   3.104   3.784 -0.1770 -0.0222 -0.6657
  890HOH     H1 2690   2.059   3.099   3.740  0.2789  0.7260  0.0590
  890HOH     H2 2691   1.948   3.196   3.777 -0.2822  0.0380  0.2191
  891HOH      O 2692   2.005   3.613   2.367  0.0673  0.1284  0.5551
  891HOH     H1 2693   1.931   3.672   2.381  0.3685  0.7385 -0.2200
  891HOH     H2 2694   1.965   3.526   2.357 -0.5370  0.4246  0.2728
  892HOH      O 2695   2.131   2.772   3.286  0.8897  0.4469  0.0292
  892HOH     H1 2696   2.202   2.733   3.235 -0.0820  0.3996 -1.4410
  892HOH     H2 2697   2.088   2.698   3.329 -0.3258 -0.1725 -1.9323
  893HOH      O 2698   1.521   2.021   2.579 -0.1562 -0.1618  0.0945
  893HOH     H1 2699   1.598   2.060   2.538  0.6180 -1.0528  0.6316
  893HOH     H2 2700   1.470   2.096   2.611  0.2658  0.4562 -0.6304
  894HOH      O 2701   2.285   3.169   0.933  0.3205 -0.0359  0.0891
  894HOH     H1 2702   2.360   3.109   0.927 -0.0102 -0.4493  0.0073
  894HOH     H2 2703   2.284   3.197   1.025 -0.1991 -1.0589  0.4198
  895HOH      O 2704   3.196   3.285   3.692  0.8388  0.1185 -0.1752
  895HOH     H1 2705   3.252   3.239   3.628  0.1004 -1.2637  0.0881
  895HOH     H2 2706   3.248   3.360   3.719  1.7090  0.0515 -1.4447
  896HOH      O 2707   1.826   2.986   1.708  0.0268 -0.4667 -0.0096
  896HOH     H1 2708   1.775   2.939   1.774 -1.0500  0.5819 -0.0408
  896HOH     H2 2709   1.916   2.983   1.742 -0.5763  0.9039  2.1315
  897HOH      O 2710   1.562   0.558   2.028 -0.4108 -0.5148 -0.5218
  897HOH     H1 2711   1.576   0.629   2.091 -0.7692 -1.0936  0.2410
  897HOH     H2 2712   1.649   0.542   1.992  0.1881 -1.2606  1.0625
  898HOH      O 2713   1.853   1.264   1.746 -0.1013 -0.8051 -0.2932
  898HOH     H1 2714   1.844   1.170   1.756 -0.1811 -0.7625  0.0543
  898HOH     H2 2715   1.871   1.297   1.835  1.0070 -0.6057 -0.5542
  899HOH      O 2716   3.710   1.134   1.313  0.1935  0.2920  0.3461
  899HOH     H1 2717   3.745   1.222   1.305  0.0584  0.3354  0.2176
  899HOH     H2 2718   3.768   1.080   1.260  0.3463  0.2832  0.5216
  900HOH      O 2719   2.812   2.724   2.138  0.0491 -0.0346 -0.1378
  900HOH     H1 2720   2.791   2.633   2.159  0.0361 -0.5169 -1.9087
  900HOH     H2 2721   2.741   2.775   2.178 -0.1851 -0.8299  0.5154
  901HOH      O 2722   3.012   0.267   3.477  0.3058  0.1836 -0.4954
  901HOH     H1 2723   3.028   0.231   3.389 -1.2440 -0.1215 -0.7037
  901HOH     H2 2724   2.976   0.195   3.527  0.0524  0.6631  0.0382
  902HOH      O 2725   2.318   2.173   2.069 -0.4431  0.2726 -0.2383
  902HOH     H1 2726   2.244   2.181   2.130  0.1104  1.0455  0.3777
  902HOH     H2 2727   2.282   2.126   1.994 -1.1904 -0.6483  0.6285
  903HOH      O 2728   1.749   2.223   2.771 -0.0919  0.5050  0.1094
  903HOH     H1 2729   1.793   2.154   2.821  0.4024  0.2476 -0.6427
  903HOH     H2 2730   1.775   2.207   2.680 -0.0556  1.6071 -0.1071
  904HOH      O 2731   1.006   1.260   0.773 -0.0505 -0.0018  0.6607
  904HOH     H1 2732   1.043   1.312   0.702  0.4126 -0.5886  0.4470
  904HOH     H2 2733   0.935   1.210   0.732 -0.0165 -0.0738  0.6880
  905HOH      O 2734   0.289   0.549   1.415 -0.4429  0.2932  0.1798
  905HOH     H1 2735   0.335   0.468   1.437  0.7477  0.8997  0.0687
  905HOH     H2 2736   0.214   0.550   1.474 -0.5543 -0.9116  0.1293
  906HOH      O 2737   3.669   2.765   0.456 -0.7228  0.2867  0.7546
  906HOH     H1 2738   3.751   2.737   0.415 -0.6581  0.0535  1.0378
  906HOH     H2 2739   3.601   2.737   0.394 -0.5470  1.6860 -0.1707
  907HOH      O 2740   1.452   1.952   0.327 -0.2564 -0.2124  0.8239
  907HOH     H1 2741   1.529   1.901   0.355  0.2247 -0.3791 -0.6335
  907HOH     H2 2742   1.386   1.886   0.307  0.0801 -0.2705 -0.2403
  908HOH      O 2743   2.732   2.422   0.067 -0.6268 -0.1670  0.4641
  908HOH     H1 2744   2.674   2.491   0.035 -1.7218 -0.6852  1.2052
  908HOH     H2 2745   2.788   2.465   0.131 -0.4409  0.2722  0.0135
  909HOH      O 2746   1.787   0.699   0.838 -0.3518  0.0736  0.2585
  909HOH     H1 2747   1.735   0.714   0.917 -1.3471  0.6008 -0.4461
  909HOH     H2 2748   1.725   0.661   0.776  0.2929  0.0662 -0.4044
  910HOH      O 2749   2.987   2.379   2.331 -0.0915  0.1940 -0.1741
  910HOH     H1 2750   2.937   2.305   2.365  0.6867 -0.0024  0.6299
  910HOH     H2 2751   3.013   2.428   2.409  0.1378  0.8379 -0.6346
  911HOH      O 2752   1.646   0.559   1.403  0.4338 -0.1341  0.5415
  911HOH     H1 2753   1.681   0.485   1.354  1.6702  0.7096  0.0341
  911HOH     H2 2754   1.655   0.633   1.343  0.5011  0.6570  1.4853
  912HOH      O 2755   0.843   0.606   0.903  0.1215 -0.0523  0.0735
  912HOH     H1 2756   0.896   0.650   0.836  0.1964 -0.9049 -0.4539
  912HOH     H2 2757   0.753   0.615   0.872  0.1212 -0.1260  0.0534
  913HOH      O 2758   2.795   0.479   2.671  0.0913  0.3612 -0.0488
  913HOH     H1 2759   2.725   0.431   2.716  0.7042 -0.2088  0.3396
  913HOH     H2 2760   2.776   0.571   2.688 -0.2804  0.1964  0.4816
  914HOH      O 2761   0.303   3.139   0.611 -0.3246  0.1971  0.6549
  914HOH     H1 2762   0.360   3.213   0.589  0.1083 -0.3712 -0.2724
  914HOH     H2 2763   0.218   3.161   0.573 -0.2900  0.3642  0.6733
  915HOH      O 2764   2.595   1.154   1.150  0.3713  0.0951  0.1500
  915HOH     H1 2765   2.612   1.135   1.057 -1.1252 -0.3452 -0.0952
  915HOH     H2 2766   2.532   1.226   1.148  0.6576  0.3789  0.8581
  916HOH      O 2767   1.783   1.659   1.164  0.4124 -0.6050  0.2875
  916HOH     H1 2768   1.867   1.697   1.137  0.8325 -1.0461  0.9144
  916HOH     H2 2769   1.805   1.569   1.188 -0.4302 -1.0455 -0.5003
  917HOH      O 2770   1.220   1.320   2.414 -0.5906  0.4875  0.9177
  917HOH     H1 2771   1.255   1.231   2.408 -1.2863  0.2507 -0.0061
  917HOH     H2 2772   1.128   1.308   2.439 -0.4032  1.0335  2.0158
  918HOH      O 2773   1.797   3.767   2.438 -0.1235 -0.3333  0.6284
  918HOH     H1 2774   1.706   3.741   2.453 -0.0464 -0.6948  0.5130
  918HOH     H2 2775   1.813   3.837   2.501 -0.7781  0.4334 -0.0221
  919HOH      O 2776   0.714   1.845   0.610 -0.5056 -0.4244  0.6399
  919HOH     H1 2777   0.682   1.926   0.649 -0.8879 -0.4106  0.3143
  919HOH     H2 2778   0.640   1.813   0.558 -0.0548 -0.5022  0.0287
  920HOH      O 2779   1.489   2.834   2.768 -0.4006  0.2473  0.4442
  920HOH     H1 2780   1.457   2.921   2.790 -1.1732  0.2333 -0.5059
  920HOH     H2 2781   1.548   2.849   2.694 -0.8411 -0.0673  0.0236
  921HOH      O 2782   0.874   3.195   0.645  0.4449  0.4356  0.2972
  921HOH     H1 2783   0.807   3.152   0.591  0.4085 -0.8922  1.2948
  921HOH     H2 2784   0.957   3.165   0.608  0.4373  0.1950  0.4745
  922HOH      O 2785   3.040   0.322   1.388  0.2059  0.5849  0.2054
  922HOH     H1 2786   3.006   0.294   1.474  1.4932 -0.4557  0.4479
  922HOH     H2 2787   2.985   0.275   1.325  0.4265 -0.1621  0.5411
  923HOH      O 2788   3.069   0.534   3.544 -0.4083 -0.3334 -0.3805
  923HOH     H1 2789   3.090   0.583   3.464  0.3086 -1.2263 -0.7758
  923HOH     H2 2790   3.033   0.452   3.512 -1.3787 -0.1867  0.2673
  924HOH      O 2791   0.770   0.546   2.165  0.5061 -0.2752  0.2811
  924HOH     H1 2792   0.750   0.633   2.200  0.3072 -0.6395  1.1329
  924HOH     H2 2793   0.694   0.524   2.111  0.1879 -0.2398  0.7069
  925HOH      O 2794   0.870   1.900   2.456 -0.5002  0.6622 -0.1559
  925HOH     H1 2795   0.947   1.878   2.404 -1.0092  0.4701 -0.8607
  925HOH     H2 2796   0.905   1.926   2.541  0.3328  0.5224 -0.4375
  926HOH      O 2797   3.280   0.261   0.303 -0.2282  0.2631  0.4086
  926HOH     H1 2798   3.289   0.355   0.312 -1.2596  0.6395 -1.4618
  926HOH     H2 2799   3.208   0.238   0.361 -0.0561  0.6285  0.7773
  927HOH      O 2800   0.340   3.004   2.440 -0.2599 -0.1234 -0.3390
  927HOH     H1 2801   0.245   2.994   2.452 -0.3948  0.3469 -0.9296
  927HOH     H2 2802   0.353   3.097   2.421  0.4465  0.0172  0.7068
  928HOH      O 2803   0.813   2.666   1.798 -0.6867 -0.1471 -0.5429
  928HOH     H1 2804   0.823   2.694   1.707  1.2565  0.4331 -0.2509
  928HOH     H2 2805   0.728   2.699   1.824 -1.0383  0.2216 -1.9617
  929HOH      O 2806   1.191   1.536   1.829  0.5811 -0.0383  0.1649
  929HOH     H1 2807   1.264   1.476   1.843  1.9613  1.0950 -1.3895
  929HOH     H2 2808   1.223   1.621   1.858 -0.9565  0.2112  1.3921
  930HOH      O 2809   0.457   2.729   3.119 -0.4113  0.4209 -0.2565
  930HOH     H1 2810   0.412   2.769   3.044  0.2978  0.6075 -0.5940
  930HOH     H2 2811   0.549   2.730   3.095 -0.2224  0.0168  0.4133
  931HOH      O 2812   1.297   0.229   3.306 -0.0580  0.5378 -0.1559
  931HOH     H1 2813   1.347   0.180   3.241 -0.4977  0.4952 -0.4719
  931HOH     H2 2814   1.351   0.306   3.325  0.5277  0.0647  0.1700
  932HOH      O 2815   0.135   1.727   1.642 -0.3353 -0.6577  0.6493
  932HOH     H1 2816   0.176   1.644   1.667 -0.8303 -1.4747 -1.0243
  932HOH     H2 2817   0.144   1.732   1.547 -2.6705 -0.1411  0.3248
  933HOH      O 2818   2.503   0.818   0.639  0.0988  0.2906 -0.6635
  933HOH     H1 2819   2.433   0.757   0.616 -0.4170  0.6510 -0.1275
  933HOH     H2 2820   2.558   0.769   0.700  0.3664 -0.0176 -1.1418
  934HOH      O 2821   1.936   2.301   1.773  0.5896 -0.1646 -0.8251
  934HOH     H1 2822   1.864   2.273   1.829  0.4791  0.4429 -0.6535
  934HOH     H2 2823   1.917   2.263   1.687 -0.0996  0.2413 -0.8608
  935HOH      O 2824   1.221   2.173   3.462 -0.4841 -0.3990  0.0554
  935HOH     H1 2825   1.297   2.164   3.519 -0.5826  0.4939  0.3554
  935HOH     H2 2826   1.254   2.221   3.386 -0.5676 -0.7696 -0.2249
  936HOH      O 2827   3.036   0.279   1.674  0.8067  0.3165 -0.0406
  936HOH     H1 2828   3.095   0.242   1.738  0.6857 -0.2566 -0.2509
  936HOH     H2 2829   2.967   0.213   1.662  0.2633  0.8512  0.0058
  937HOH      O 2830   2.671   1.285   3.113  0.0275  0.1219  0.2391
  937HOH     H1 2831   2.678   1.349   3.042 -0.0780  0.7199  0.7481
  937HOH     H2 2832   2.761   1.273   3.142  0.0476  0.0404  0.1439
  938HOH      O 2833   2.951   0.417   0.533 -0.1056 -0.0719  0.2498
  938HOH     H1 2834   2.966   0.335   0.485  0.3764  0.1711 -0.0284
  938HOH     H2 2835   2.873   0.455   0.491  1.3817  1.1212 -1.8102
  939HOH      O 2836   1.054   1.459   2.883 -0.5016 -0.2719  0.4357
  939HOH     H1 2837   1.013   1.515   2.817 -0.6724  0.2104  0.9294
  939HOH     H2 2838   1.026   1.370   2.861 -0.1798 -0.1816 -0.3985
  940HOH      O 2839   2.769   1.865   2.978 -0.2137  0.5839 -0.3879
  940HOH     H1 2840   2.684   1.882   2.937 -0.5393  0.3040  0.1509
  940HOH     H2 2841   2.757   1.783   3.026  0.4723  0.3484 -0.5971
  941HOH      O 2842   3.017   0.372   3.800 -0.5157 -0.7745  0.0630
  941HOH     H1 2843   2.977   0.451   3.835 -0.2939 -0.7222  0.1986
  941HOH     H2 2844   3.036   0.394   3.708 -1.4675 -1.0502 -0.2215
  942HOH      O 2845   0.872   1.156   1.053 -0.3382 -0.0939 -1.0199
  942HOH     H1 2846   0.848   1.223   0.988 -0.0057 -0.5632 -1.6472
  942HOH     H2 2847   0.943   1.197   1.103 -0.8399  0.4114 -0.6948
  943HOH      O 2848   0.143   2.707   2.567 -0.2208 -0.2823 -0.0226
  943HOH     H1 2849   0.186   2.640   2.515 -0.3360 -0.7042  0.4157
  943HOH     H2 2850   0.111   2.661   2.645  0.2283  0.3860  0.5828
  944HOH      O 2851   1.604   2.881   3.731  0.7385  0.0335 -0.4101
  944HOH     H1 2852   1.521   2.837   3.711  0.7464  0.0573 -0.4932
  944HOH     H2 2853   1.589   2.972   3.707  0.5509  0.1851  0.2257
  945HOH      O 2854   1.969   0.702   2.214  0.4299  0.6069 -0.3058
  945HOH     H1 2855   2.041   0.640   2.224  0.6651  0.9661  0.4742
  945HOH     H2 2856   1.962   0.744   2.300 -1.6164 -0.3481  0.1078
  946HOH      O 2857   3.190   0.965   0.124 -0.0707 -0.1402 -0.0713
  946HOH     H1 2858   3.149   1.047   0.152 -0.0385 -0.0599 -0.2574
  946HOH     H2 2859   3.118   0.903   0.115 -0.1198 -0.0744 -0.1306
  947HOH      O 2860   3.595   0.964   3.266  0.4498 -0.3087 -0.2133
  947HOH     H1 2861   3.544   0.940   3.189  0.0335 -1.6032  0.4014
  947HOH     H2 2862   3.657   1.030   3.235 -0.3721 -0.0302 -1.4047
  948HOH      O 2863   0.786   0.352   0.187 -0.1193 -0.8137  0.5365
  948HOH     H1 2864   0.800   0.258   0.179  0.9547 -0.6307  0.0146
  948HOH     H2 2865   0.847   0.392   0.126 -0.8991  0.2265  0.3691
  949HOH      O 2866   3.132   1.785   1.363  0.3448  0.5404  0.5486
  949HOH     H1 2867   3.090   1.867   1.338  1.9465  1.2317 -0.1485
  949HOH     H2 2868   3.118   1.727   1.288  1.2476  1.0500 -0.0514
  950HOH      O 2869   1.214   2.031   0.081  0.0317 -0.1867  0.4720
  950HOH     H1 2870   1.169   1.985   0.010 -0.0263 -0.3880  0.6403
  950HOH     H2 2871   1.144   2.076   0.129 -0.0644 -0.9209  1.0495
  951HOH      O 2872   0.088   2.636   1.382 -0.0329 -0.6163  0.7244
  951HOH     H1 2873   0.039   2.709   1.418  1.5283  0.4575  0.8950
  951HOH     H2 2874   0.100   2.576   1.457 -1.2216 -1.0469  0.6092
  952HOH      O 2875   0.686   3.475   1.521 -0.1344 -0.0277  0.9065
  952HOH     H1 2876   0.695   3.381   1.535 -0.1049 -0.0590  0.6836
  952HOH     H2 2877   0.776   3.508   1.522  0.0842 -0.3062 -1.0831
  953HOH      O 2878   0.524   0.341   2.573 -0.1600  0.0685  0.2226
  953HOH     H1 2879   0.591   0.409   2.570  0.3701 -0.4504 -0.2286
  953HOH     H2 2880   0.573   0.260   2.584 -0.6786 -0.3663 -0.4947
  954HOH      O 2881   2.829   3.298   0.275  0.5697 -0.5209  0.2576
  954HOH     H1 2882   2.919   3.331   0.280 -0.0629  1.3118  0.7964
  954HOH     H2 2883   2.804   3.281   0.365  0.5756 -1.8279  0.0582
  955HOH      O 2884   2.987   0.910   1.512 -0.3927 -0.4540 -0.1790
  955HOH     H1 2885   3.056   0.975   1.517 -1.5911  0.8339  1.3135
  955HOH     H2 2886   3.011   0.844   1.577 -0.4699 -0.0927  0.2235
  956HOH      O 2887   0.942   2.424   1.489 -0.0883  0.6202  0.4427
  956HOH     H1 2888   0.901   2.506   1.513 -1.3625 -0.0509  0.7396
  956HOH     H2 2889   0.891   2.393   1.414  0.2718  0.0351  0.4256
  957HOH      O 2890   2.190   2.227   1.489 -0.4484 -0.1572 -0.1664
  957HOH     H1 2891   2.217   2.312   1.524  0.0193 -0.1231 -0.5956
  957HOH     H2 2892   2.099   2.218   1.516 -0.0303 -0.2920  1.3728
  958HOH      O 2893   3.734   2.419   0.630 -0.1231  0.2558 -0.0695
  958HOH     H1 2894   3.806   2.394   0.688  0.5502  0.8847 -0.5956
  958HOH     H2 2895   3.776   2.440   0.546 -0.8904  0.8228 -0.3430
  959HOH      O 2896   1.099   2.599   0.628 -0.3117  0.1988  0.0346
  959HOH     H1 2897   1.144   2.678   0.596  0.0068 -0.0460 -0.1269
  959HOH     H2 2898   1.054   2.628   0.708  0.0794  0.4634  0.1616
  960HOH      O 2899   0.529   3.568   3.526 -0.0730 -0.2537 -0.1346
  960HOH     H1 2900   0.451   3.571   3.471 -0.2124  0.3228  0.0789
  960HOH     H2 2901   0.551   3.660   3.541  1.1900 -0.3854 -0.9234
  961HOH      O 2902   1.049   0.666   3.739  0.0525  0.2184 -0.0812
  961HOH     H1 2903   0.962   0.656   3.701  0.2925  0.2891 -0.6776
  961HOH     H2 2904   1.104   0.692   3.666  0.6017  0.0630  0.2617
  962HOH      O 2905   2.630   0.043   2.620 -0.4678  0.1262 -0.1737
  962HOH     H1 2906   2.637   0.023   2.713  0.7442  1.3810  0.0571
  962HOH     H2 2907   2.718   0.028   2.586 -0.7585  0.2267 -1.0142
  963HOH      O 2908   2.693   0.525   3.421  0.3242 -0.0784  0.2629
  963HOH     H1 2909   2.605   0.491   3.435  0.0376  0.2473 -0.6099
  963HOH     H2 2910   2.736   0.517   3.507 -0.6825  0.1459  0.8261
  964HOH      O 2911   3.579   3.753   1.539 -0.2045  0.4143  0.3315
  964HOH     H1 2912   3.637   3.692   1.494  0.8570  1.5881 -0.0142
  964HOH     H2 2913   3.497   3.748   1.490  0.4474  0.5788 -0.8707
  965HOH      O 2914   1.207   0.420   2.626 -0.2601  0.5157  0.4387
  965HOH     H1 2915   1.230   0.449   2.714  0.8321  0.4980  0.1911
  965HOH     H2 2916   1.218   0.497   2.572  0.4022  0.2213  0.1285
  966HOH      O 2917   1.659   2.759   0.303  0.1932 -0.2152  0.3422
  966HOH     H1 2918   1.693   2.754   0.392  0.4714  0.3544  0.2833
  966HOH     H2 2919   1.732   2.797   0.252 -0.0327 -0.3361 -0.0842
  967HOH      O 2920   1.854   3.499   2.995 -0.8718  0.1461  0.5508
  967HOH     H1 2921   1.792   3.571   2.991 -0.7137  0.2646  0.1267
  967HOH     H2 2922   1.805   3.427   3.035 -0.9777  0.5322  1.1343
  968HOH      O 2923   0.806   3.650   1.927  0.3301 -0.1281 -0.0381
  968HOH     H1 2924   0.897   3.677   1.940  0.6489 -0.7204 -0.8584
  968HOH     H2 2925   0.805   3.610   1.840 -0.9846  0.9783 -0.6123
  969HOH      O 2926   2.315   0.281   2.192 -0.6339  0.3007  0.3619
  969HOH     H1 2927   2.375   0.255   2.261 -0.6934 -0.9536 -0.0130
  969HOH     H2 2928   2.249   0.335   2.236 -0.1618  0.3019  1.0926
  970HOH      O 2929   0.701   3.196   3.182 -0.0010 -0.0936 -0.0090
  970HOH     H1 2930   0.615   3.230   3.209 -0.2178 -0.2552 -0.4683
  970HOH     H2 2931   0.706   3.109   3.221 -0.2910 -0.3061 -0.4264
  971HOH      O 2932   3.416   2.911   0.558  0.0541 -0.0236 -0.1983
  971HOH     H1 2933   3.401   2.976   0.627 -0.4631  1.2393 -1.3989
  971HOH     H2 2934   3.511   2.906   0.550  0.1839 -0.9842  1.2270
  972HOH      O 2935   0.235   2.118   1.096 -0.1087  0.0843 -0.0480
  972HOH     H1 2936   0.196   2.167   1.168 -0.1160  0.0581 -0.0342
  972HOH     H2 2937   0.278   2.185   1.042  1.4938 -0.0506  0.9365
  973HOH      O 2938   1.946   1.661   3.031  0.4746 -0.0713  0.1342
  973HOH     H1 2939   1.881   1.625   3.091  1.0489 -1.0464  0.1989
  973HOH     H2 2940   1.900   1.669   2.948  0.0617 -0.0214  0.3642
  974HOH      O 2941   2.599   0.876   2.375 -0.5152  0.0202  0.6751
  974HOH     H1 2942   2.606   0.970   2.357 -0.0476 -0.0640  0.3717
  974HOH     H2 2943   2.690   0.847   2.385 -0.6410 -0.4444  0.5196
  975HOH      O 2944   3.810   0.961   3.844 -0.2534  0.1156 -0.5567
  975HOH     H1 2945   3.764   0.880   3.824  0.8909 -0.8010  0.2209
  975HOH     H2 2946   3.833   0.998   3.759 -1.0259 -0.2206 -0.9278
  976HOH      O 2947   3.335   2.461   2.446  0.2530 -0.3092 -0.0394
  976HOH     H1 2948   3.291   2.443   2.363  0.2764 -0.2366 -0.0680
  976HOH     H2 2949   3.352   2.555   2.444 -0.1249 -0.2342  0.2379
  977HOH      O 2950   3.644   2.990   0.935 -0.2640  0.2463 -0.1790
  977HOH     H1 2951   3.626   3.032   1.019 -0.1667 -0.1903  0.0668
  977HOH     H2 2952   3.558   2.967   0.900 -0.2880  0.1526 -0.0564
  978HOH      O 2953   2.846   0.336   0.222  0.2065  0.1018  0.2113
  978HOH     H1 2954   2.866   0.420   0.182  0.1351  0.1352  0.2450
  978HOH     H2 2955   2.751   0.339   0.239  0.2750  0.1845  0.6010
  979HOH      O 2956   1.615   0.060   0.933  0.0572 -0.5345 -0.3426
  979HOH     H1 2957   1.531   0.087   0.970  0.7952  0.2968  0.8752
  979HOH     H2 2958   1.648   0.138   0.889  0.9928 -0.2020  0.8358
  980HOH      O 2959   1.122   2.845   3.684  0.1366 -0.3572  0.0646
  980HOH     H1 2960   1.130   2.878   3.594  0.4326  0.0431  0.2311
  980HOH     H2 2961   1.105   2.752   3.674 -0.3365 -0.2249 -0.4145
  981HOH      O 2962   1.972   2.865   2.052  0.0468 -1.1276 -0.2952
  981HOH     H1 2963   2.013   2.927   1.992  0.0765 -1.4660 -0.6337
  981HOH     H2 2964   2.004   2.890   2.138 -0.8857  0.0946 -0.2512
  982HOH      O 2965   0.718   2.172   3.363  0.0175 -0.4812 -0.5020
  982HOH     H1 2966   0.812   2.168   3.382 -0.2223  0.6067  1.4125
  982HOH     H2 2967   0.680   2.102   3.416 -0.3508  0.1562  0.1216
  983HOH      O 2968   2.569   0.582   2.365 -0.7274  0.2621 -0.0107
  983HOH     H1 2969   2.528   0.582   2.279 -0.1336 -0.0187 -0.3048
  983HOH     H2 2970   2.617   0.664   2.369 -0.1027 -0.0773 -0.2819
  984HOH      O 2971   2.203   0.698   3.198  0.6693 -0.0351  0.5512
  984HOH     H1 2972   2.149   0.661   3.128  0.3263 -0.1681  0.8791
  984HOH     H2 2973   2.273   0.745   3.152  0.2125  0.2375  0.1125
  985HOH      O 2974   0.306   1.210   1.146  0.2286  0.5546 -0.7403
  985HOH     H1 2975   0.267   1.285   1.191  1.1187  0.3650  0.4488
  985HOH     H2 2976   0.254   1.135   1.175  0.4490  0.5045 -0.4626
  986HOH      O 2977   3.249   2.071   0.564  0.3802  0.0609 -0.3502
  986HOH     H1 2978   3.240   1.999   0.626  1.5129 -0.1816 -0.4153
  986HOH     H2 2979   3.328   2.117   0.592 -0.4005  1.4176 -0.2070
  987HOH      O 2980   3.039   1.634   0.861  0.0423 -0.3722  0.1131
  987HOH     H1 2981   3.098   1.561   0.843 -0.7072 -1.3822  1.3816
  987HOH     H2 2982   2.970   1.627   0.795  0.4370 -0.2365 -0.3215
  988HOH      O 2983   1.816   1.866   0.885  0.1593 -0.2797  0.2147
  988HOH     H1 2984   1.908   1.857   0.907  0.1203 -0.3261  0.3587
  988HOH     H2 2985   1.815   1.923   0.808  0.2733  0.1610  0.5304
  989HOH      O 2986   2.293   3.390   3.316 -0.1417 -0.0755 -0.0807
  989HOH     H1 2987   2.234   3.397   3.390 -0.2398  0.6155 -0.2168
  989HOH     H2 2988   2.263   3.311   3.269 -0.0234 -0.5672  0.6399
  990HOH      O 2989   0.435   0.787   3.202 -0.4356  0.6600 -1.2866
  990HOH     H1 2990   0.419   0.693   3.215  0.2301  0.5989 -0.7978
  990HOH     H2 2991   0.418   0.801   3.108 -0.5632  0.0603 -1.3641
  991HOH      O 2992   3.366   2.264   2.609  0.1497 -0.3902 -0.4478
  991HOH     H1 2993   3.350   2.333   2.545  0.1462  0.2719  0.2401
  991HOH     H2 2994   3.441   2.294   2.659 -0.3888 -0.4434  0.4432
  992HOH      O 2995   2.670   2.068   0.688 -0.0319  0.0475 -0.1809
  992HOH     H1 2996   2.725   2.092   0.762  0.7864 -0.1346 -0.7043
  992HOH     H2 2997   2.697   2.126   0.617 -0.5452 -0.0184 -0.4429
  993HOH      O 2998   0.678   2.989   2.214 -0.9214 -0.5450  0.1095
  993HOH     H1 2999   0.588   2.965   2.191 -0.8362 -0.1251 -0.7209
  993HOH     H2 3000   0.704   3.052   2.147  0.3384 -1.3765 -0.2516
  994HOH      O 3001   1.553   1.219   2.561 -0.0275 -0.4029 -0.7354
  994HOH     H1 3002   1.549   1.311   2.537  0.2588 -0.1420  0.1516
  994HOH     H2 3003   1.554   1.172   2.478 -0.2219  0.3886 -1.1975
  995HOH      O 3004   1.711   0.266   3.384 -0.2077  0.5257 -0.4947
  995HOH     H1 3005   1.689   0.205   3.314 -0.1496  0.5122 -0.5008
  995HOH     H2 3006   1.794   0.306   3.358  0.6449 -0.6149  0.2882
  996HOH      O 3007   3.152   0.692   3.242 -0.2186  0.3233 -0.1145
  996HOH     H1 3008   3.239   0.668   3.274  0.0947  0.3967 -0.8722
  996HOH     H2 3009   3.144   0.785   3.263 -0.3027  0.2218  0.3400
  997HOH      O 3010   1.323   2.278   3.209  0.4474  0.0429  0.2694
  997HOH     H1 3011   1.381   2.294   3.134  0.4457  0.4763  0.3513
  997HOH     H2 3012   1.280   2.362   3.223 -0.7533 -0.4404 -0.2368
  998HOH      O 3013   0.856   0.964   2.728 -0.6244 -0.0585  0.3856
  998HOH     H1 3014   0.831   1.057   2.731  0.0169  0.1173  0.7411
  998HOH     H2 3015   0.932   0.962   2.670 -1.1143 -0.4973 -0.2674
  999HOH      O 3016   1.705   2.069   3.534 -0.9565  0.3839 -0.2565
  999HOH     H1 3017   1.789   2.040   3.500 -0.8319  0.5461 -0.0912
  999HOH     H2 3018   1.643   2.053   3.463 -0.5484  1.5958 -0.9392
 1000HOH      O 3019   0.636   1.357   1.918  0.3345  0.6594  0.1033
 1000HOH     H1 3020   0.727   1.384   1.922  0.7666 -0.6872  0.5364
 1000HOH     H2 3021   0.618   1.347   1.825  0.5454  1.1367  0.0048
 1001HOH      O 3022   3.756   0.820   1.782  0.7211  0.1568  0.5300
 1001HOH     H1 3023   3.692   0.880   1.821  0.8576 -0.2119  1.3567
 1001HOH     H2 3024   3.754   0.841   1.689 -0.1922  0.5426  0.6146
 1002HOH      O 3025   3.649   3.406   0.507  0.3854 -0.1638  0.2959
 1002HOH     H1 3026   3.667   3.329   0.454  0.0103  0.0416 -0.1471
 1002HOH     H2 3027   3.561   3.391   0.542  0.3411  0.0272  0.2688
 1003HOH      O 3028   0.384   1.859   3.684 -0.1013  0.6254  0.4980
 1003HOH     H1 3029   0.386   1.913   3.763 -0.5414  0.2143  0.8066
 1003HOH     H2 3030   0.445   1.788   3.702 -0.1785  0.5486  0.4593
 1004HOH      O 3031   3.352   1.453   1.465 -0.2101 -0.4035  0.4209
 1004HOH     H1 3032   3.276   1.397   1.451 -0.8209  0.4194  0.3345
 1004HOH     H2 3033   3.387   1.470   1.378  0.4289 -1.2180  0.4927
 1005HOH      O 3034   3.464   3.527   3.052  0.3276 -0.4109  0.0802
 1005HOH     H1 3035   3.371   3.522   3.028  0.2447 -1.9770  0.5320
 1005HOH     H2 3036   3.477   3.618   3.079 -1.1148 -0.1875  0.1715
 1006HOH      O 3037   0.875   0.332   1.073  0.6507 -0.0403  0.0286
 1006HOH     H1 3038   0.825   0.318   0.993  0.3813  0.1924  0.1499
 1006HOH     H2 3039   0.966   0.340   1.045  0.5066  0.5224 -0.3128
 1007HOH      O 3040   2.830   2.376   0.996  0.2268  0.0505 -0.1257
 1007HOH     H1 3041   2.920   2.370   0.963 -0.0295  0.2040 -0.9131
 1007HOH     H2 3042   2.797   2.286   0.990  0.3011  0.0090  0.0843
 1008HOH      O 3043  -0.002   1.288   2.267  0.0237 -0.0980  0.2065
 1008HOH     H1 3044   0.081   1.244   2.289  1.1934  1.6400 -0.2835
 1008HOH     H2 3045   0.003   1.305   2.173 -1.3283 -0.6841 -0.0118
 1009HOH      O 3046   3.479   2.485   1.262 -0.0478 -0.2231 -0.5812
 1009HOH     H1 3047   3.427   2.560   1.234 -0.5769 -0.2142  0.3404
 1009HOH     H2 3048   3.531   2.462   1.185  0.1064  1.0532 -0.9123
 1010HOH      O 3049   0.134   3.078   3.042  0.1914 -0.0993  0.4633
 1010HOH     H1 3050   0.134   3.033   2.957  0.7303  0.6517  0.0339
 1010HOH     H2 3051   0.221   3.062   3.078  0.7340  1.2457 -0.1072
 1011HOH      O 3052   2.551   3.269   1.548  0.0206 -0.1341 -0.1348
 1011HOH     H1 3053   2.501   3.186   1.551  0.4491 -0.3979  1.4895
 1011HOH     H2 3054   2.622   3.251   1.487  0.0324 -0.9556  0.0837
 1012HOH      O 3055   0.766   2.917   1.369 -0.2383  0.0666 -0.5498
 1012HOH     H1 3056   0.828   2.990   1.374 -0.6200  0.4153  2.4233
 1012HOH     H2 3057   0.697   2.947   1.310  0.4712  1.3335 -0.7914
 1013HOH      O 3058   2.101   1.240   1.536  0.3488 -0.0719  0.3877
 1013HOH     H1 3059   2.025   1.222   1.590 -0.4733  0.5745 -0.4879
 1013HOH     H2 3060   2.169   1.268   1.598 -0.4376  0.2857  1.1207
 1014HOH      O 3061   1.611   3.619   3.042  0.1723  0.9554 -0.0303
 1014HOH     H1 3062   1.592   3.621   2.948  0.8960 -0.3139 -0.2544
 1014HOH     H2 3063   1.525   3.609   3.083 -0.0684 -1.4442 -0.8053
 1015HOH      O 3064   1.158   0.286   2.976 -0.6561 -0.1748  0.0251
 1015HOH     H1 3065   1.158   0.372   3.018 -1.8518 -0.3543  0.4699
 1015HOH     H2 3066   1.087   0.289   2.912 -0.4331 -0.6924 -0.2643
 1016HOH      O 3067   2.564   0.183   0.183 -0.4340  0.1257  0.4522
 1016HOH     H1 3068   2.549   0.274   0.211  0.8771  0.0874  1.4971
 1016HOH     H2 3069   2.514   0.174   0.102 -0.6361  1.7727  0.3223
 1017HOH      O 3070   3.666   3.745   1.093  0.1455 -0.0276  0.2678
 1017HOH     H1 3071   3.755   3.716   1.071  0.3300 -0.8213  1.7152
 1017HOH     H2 3072   3.678   3.831   1.132  0.0961  0.3978 -0.6171
 1018HOH      O 3073   2.990   2.976   3.311 -0.0157 -0.6886 -0.5655
 1018HOH     H1 3074   3.084   2.960   3.317 -0.0519 -0.8308 -0.3450
 1018HOH     H2 3075   2.960   2.978   3.402 -0.1438 -0.1327 -0.6174
 1019HOH      O 3076   1.145   2.384   2.064  0.4239  0.1010  0.3646
 1019HOH     H1 3077   1.236   2.411   2.076  0.5271  0.0841 -0.2766
 1019HOH     H2 3078   1.150   2.293   2.034  0.1990  0.1110  0.2904
 1020HOH      O 3079   2.067   2.526   1.647  0.2127  0.2697  0.1512
 1020HOH     H1 3080   2.074   2.465   1.720 -0.2354  0.1687  0.1158
 1020HOH     H2 3081   1.976   2.556   1.650  0.1724  0.2187 -0.3972
 1021HOH      O 3082   2.337   2.974   1.942 -0.0218  0.0709 -0.8569
 1021HOH     H1 3083   2.338   2.880   1.929 -0.2979 -0.0881  0.0566
 1021HOH     H2 3084   2.428   2.998   1.957 -0.0024 -0.1460 -0.6051
 1022HOH      O 3085   2.080   0.166   3.502 -0.8279  0.1027 -0.7345
 1022HOH     H1 3086   2.032   0.155   3.584 -0.3408  0.3777 -0.4023
 1022HOH     H2 3087   2.049   0.250   3.467  0.0723  0.7762 -0.0286
 1023HOH      O 3088   1.083   2.025   1.585  0.6141  0.0269 -0.5395
 1023HOH     H1 3089   1.076   1.930   1.593  0.3074  0.0641 -0.3444
 1023HOH     H2 3090   1.064   2.043   1.493 -0.4360 -0.0086 -0.3492
 1024HOH      O 3091   1.358   1.809   3.457 -0.2276 -0.2902  0.0313
 1024HOH     H1 3092   1.389   1.860   3.531  0.1974 -0.5136  0.0138
 1024HOH     H2 3093   1.265   1.793   3.476  0.0801 -1.1530  1.0012
 1025HOH      O 3094   3.225   2.627   1.451 -0.3856  0.1457  0.2388
 1025HOH     H1 3095   3.149   2.603   1.398 -1.0903 -0.0430  1.2940
 1025HOH     H2 3096   3.289   2.558   1.433  0.1111  0.9553 -1.6330
 1026HOH      O 3097   3.586   0.421   1.503 -0.4899  0.1995 -0.2752
 1026HOH     H1 3098   3.521   0.351   1.509 -0.1540 -0.1006 -0.1092
 1026HOH     H2 3099   3.560   0.483   1.572 -0.6562  0.1284 -0.2724
 1027HOH      O 3100   2.752   2.475   2.182  0.5114  0.0827  0.2267
 1027HOH     H1 3101   2.811   2.430   2.243  0.2387 -0.9890 -0.2622
 1027HOH     H2 3102   2.685   2.410   2.161  0.4579  0.4962 -1.0265
 1028HOH      O 3103   3.810   2.734   1.842 -0.1815  0.0992  0.2025
 1028HOH     H1 3104   3.734   2.787   1.866 -0.3173  0.3828 -0.7786
 1028HOH     H2 3105   3.886   2.790   1.863 -0.2995  0.3863 -0.1145
 1029HOH      O 3106   1.803   1.611   0.133  0.3716  0.3681  0.1046
 1029HOH     H1 3107   1.827   1.537   0.077  0.7107  0.9123 -0.4902
 1029HOH     H2 3108   1.741   1.574   0.196 -0.5329 -0.1333 -1.0179
 1030HOH      O 3109   1.957   0.980   1.823 -0.4088 -1.2199  0.5148
 1030HOH     H1 3110   1.977   0.895   1.864  1.2395 -1.3211 -0.2989
 1030HOH     H2 3111   1.957   0.961   1.729  0.8703 -0.2427  0.2556
 1031HOH      O 3112   0.178   0.443   2.887  0.1985  0.1553 -0.1308
 1031HOH     H1 3113   0.197   0.396   2.806  1.3778  0.4677 -0.0793
 1031HOH     H2 3114   0.194   0.379   2.957 -0.1043  0.0925 -0.1166
 1032HOH      O 3115   2.415   3.384   2.805  0.9664  0.0783  0.1775
 1032HOH     H1 3116   2.405   3.412   2.896  0.2387 -1.3842  0.6052
 1032HOH     H2 3117   2.401   3.464   2.754  1.1340  0.8911  1.3120
 1033HOH      O 3118   0.987   3.182   2.147 -0.4269 -0.1338 -0.2634
 1033HOH     H1 3119   1.041   3.223   2.215  0.6188  0.3781 -1.3350
 1033HOH     H2 3120   0.911   3.240   2.139 -0.3857 -0.0026  0.1985
 1034HOH      O 3121   0.721   2.971   3.546 -0.7193 -1.1743  0.2789
 1034HOH     H1 3122   0.727   2.985   3.452 -0.8045 -0.0211  0.4177
 1034HOH     H2 3123   0.798   3.014   3.582 -1.9783  0.8456  0.9020
 1035HOH      O 3124   2.164   2.135   3.586 -0.4294 -0.1065  0.2918
 1035HOH     H1 3125   2.137   2.227   3.592 -0.0999  0.0055  0.0968
 1035HOH     H2 3126   2.259   2.138   3.597 -0.3568 -0.3732 -0.2324
 1036HOH      O 3127   0.790   0.360   0.638  1.0194  0.3684 -0.1307
 1036HOH     H1 3128   0.773   0.336   0.729  1.6108  0.5481  0.0414
 1036HOH     H2 3129   0.794   0.277   0.591 -0.3684  0.3091 -0.2259
 1037HOH      O 3130   2.528   1.347   0.012  0.0445 -0.0956  0.1725
 1037HOH     H1 3131   2.583   1.403   0.068 -0.1358  0.2118  0.0519
 1037HOH     H2 3132   2.573   1.346  -0.072 -0.1740  0.2339  0.0457
 1038HOH      O 3133   3.308   3.139   0.648  1.1927 -0.2312  0.5141
 1038HOH     H1 3134   3.321   3.233   0.639  1.1127 -0.1655  1.0026
 1038HOH     H2 3135   3.215   3.126   0.629  1.1656 -0.1848  0.6119
 1039HOH      O 3136  -0.005   3.301   3.227 -0.7795 -0.3075  0.2031
 1039HOH     H1 3137   0.045   3.226   3.194 -0.5265 -0.2276  0.4039
 1039HOH     H2 3138  -0.001   3.366   3.156  0.0329 -0.0107  0.4971
 1040HOH      O 3139   2.503   0.710   0.003  0.0899  0.4614 -0.4725
 1040HOH     H1 3140   2.589   0.718  -0.038  0.2603 -0.9619 -0.4937
 1040HOH     H2 3141   2.514   0.748   0.090  0.9027 -0.1475 -0.2895
 1041HOH      O 3142   0.178   3.430   1.042 -0.1913 -0.5200 -0.0868
 1041HOH     H1 3143   0.205   3.384   0.962 -0.0061 -0.7242  0.0893
 1041HOH     H2 3144   0.198   3.368   1.113  0.2407 -0.0984  0.1732
 1042HOH      O 3145   2.134   0.600   2.747  0.6028  0.0228  0.3116
 1042HOH     H1 3146   2.114   0.558   2.664 -0.2166  0.2269  0.3847
 1042HOH     H2 3147   2.218   0.644   2.733  1.8323 -2.0588  0.4220
 1043HOH      O 3148   0.305   2.641   1.057  0.5013 -0.3415 -0.2381
 1043HOH     H1 3149   0.386   2.653   1.107  0.3282 -0.5374  0.0946
 1043HOH     H2 3150   0.319   2.692   0.977  0.3947  0.8129  0.4323
 1044HOH      O 3151   3.020   2.622   3.204 -0.3839  0.0296 -0.1593
 1044HOH     H1 3152   2.971   2.588   3.279 -1.0620  0.0539 -0.5747
 1044HOH     H2 3153   2.971   2.594   3.127  0.6617 -0.5769 -0.6526
 1045HOH      O 3154   0.647   0.360   3.706  0.2398 -0.0516 -0.3590
 1045HOH     H1 3155   0.631   0.306   3.629 -0.0852 -0.0748 -0.2827
 1045HOH     H2 3156   0.635   0.300   3.780 -1.6417  0.3893 -0.1893
 1046HOH      O 3157   1.425  -0.029   0.371 -0.3954 -0.0675  0.0104
 1046HOH     H1 3158   1.383   0.055   0.353 -0.1272  0.1875  0.5194
 1046HOH     H2 3159   1.515  -0.007   0.392 -0.1677 -0.5480 -0.4249
 1047HOH      O 3160   2.785   0.950   0.963 -0.3366 -0.0356  0.6437
 1047HOH     H1 3161   2.850   0.903   1.016  0.1994 -0.0724 -0.0270
 1047HOH     H2 3162   2.808   1.043   0.974 -0.9438  0.0472  1.3805
 1048HOH      O 3163   1.392   0.512   3.109  0.0118 -0.2475 -0.2883
 1048HOH     H1 3164   1.459   0.552   3.164 -0.9920  2.0280 -0.5279
 1048HOH     H2 3165   1.310   0.526   3.157 -0.6558  0.0317 -1.4519
 1049HOH      O 3166   3.543   2.882   3.022 -0.0522  0.6175 -0.1608
 1049HOH     H1 3167   3.496   2.845   3.097 -0.2145  0.6537 -0.2428
 1049HOH     H2 3168   3.518   2.974   3.022  0.8552  0.8931  0.4299
 1050HOH      O 3169   1.753   0.383   2.259 -0.7186  0.1451 -0.1187
 1050HOH     H1 3170   1.797   0.406   2.177 -0.0041  0.5349  0.3561
 1050HOH     H2 3171   1.758   0.288   2.263 -0.4954  0.1434 -0.3826
 1051HOH      O 3172   0.208   3.839   2.476 -0.2224 -0.2502 -0.4678
 1051HOH     H1 3173   0.281   3.798   2.430  0.2335 -0.2250  0.2000
 1051HOH     H2 3174   0.212   3.802   2.564 -0.0717  0.8614  0.0284
 1052HOH      O 3175   3.020   0.206   0.391 -0.1342  0.1013 -0.3500
 1052HOH     H1 3176   3.010   0.111   0.385  0.1428 -0.0474  1.0064
 1052HOH     H2 3177   2.975   0.240   0.313 -1.0036 -1.0836 -0.4123
 1053HOH      O 3178   3.516   2.564   2.054  0.1675  0.5934  0.0302
 1053HOH     H1 3179   3.494   2.473   2.077  0.2281  0.6332  0.2533
 1053HOH     H2 3180   3.432   2.605   2.036  0.1102  0.5811  0.2635
 1054HOH      O 3181   3.217   3.676   2.745 -0.8316  0.4301  0.6095
 1054HOH     H1 3182   3.185   3.637   2.826 -0.3161 -0.1461  0.5519
 1054HOH     H2 3183   3.280   3.612   2.711 -1.1786  0.5638 -0.3497
 1055HOH      O 3184   0.602   1.229   1.393  0.2182 -0.5987 -0.3947
 1055HOH     H1 3185   0.604   1.264   1.304 -0.4054 -0.3788 -0.3323
 1055HOH     H2 3186   0.513   1.196   1.403  0.1725 -0.2858  0.2762
 1056HOH      O 3187   1.641   3.303   1.994  0.4001  0.2505  0.1335
 1056HOH     H1 3188   1.592   3.232   2.035 -0.5478  0.6331 -0.2955
 1056HOH     H2 3189   1.676   3.353   2.067  0.9458 -0.5395  0.4430
 1057HOH      O 3190   1.295   0.010   3.828  0.4903 -0.5317 -0.2636
 1057HOH     H1 3191   1.302   0.073   3.757  0.4838 -1.2418 -0.9285
 1057HOH     H2 3192   1.209   0.026   3.867  0.0607 -0.7580 -1.0668
 1058HOH      O 3193   3.256   3.435   2.159 -0.0187 -0.0839  0.0941
 1058HOH     H1 3194   3.237   3.459   2.250 -0.5137 -1.8962  0.5662
 1058HOH     H2 3195   3.170   3.429   2.117  0.0851 -0.5899 -0.0692
 1059HOH      O 3196   0.036   3.041   2.181  0.0771 -0.1282  0.0354
 1059HOH     H1 3197  -0.040   3.075   2.133 -0.3797  0.0057  0.8100
 1059HOH     H2 3198   0.017   2.948   2.193 -0.1698 -0.0170  0.5683
 1060HOH      O 3199   3.270   2.647   2.009  0.2802  0.3614 -0.1573
 1060HOH     H1 3200   3.207   2.635   1.937 -0.2003 -1.7023  0.4519
 1060HOH     H2 3201   3.221   2.692   2.077 -0.1681 -0.1368 -0.1385
 1061HOH      O 3202   3.196   0.116   1.811  0.1498 -0.1265  0.1561
 1061HOH     H1 3203   3.290   0.109   1.825  0.6969 -0.7843 -2.5630
 1061HOH     H2 3204   3.157   0.089   1.893  2.2477  1.1387  1.7745
 1062HOH      O 3205   2.637   1.630   3.621 -0.1732 -0.0500 -0.1108
 1062HOH     H1 3206   2.593   1.557   3.577 -0.4575  0.7467 -1.2589
 1062HOH     H2 3207   2.570   1.667   3.679 -0.1505 -0.4542  0.1766
 1063HOH      O 3208   1.170   3.681   0.982  0.0569  0.1836 -0.8819
 1063HOH     H1 3209   1.253   3.725   1.000  0.1168  0.1138 -0.9829
 1063HOH     H2 3210   1.136   3.658   1.068  0.0802  0.3262 -0.8334
 1064HOH      O 3211   0.832   3.615   0.413  0.2140  0.4141 -0.2522
 1064HOH     H1 3212   0.878   3.565   0.346 -0.2777 -0.6518  0.1574
 1064HOH     H2 3213   0.831   3.557   0.489 -1.1260  0.6875 -0.0142
 1065HOH      O 3214   1.257   0.516   3.561  0.2507 -0.3885 -0.4453
 1065HOH     H1 3215   1.273   0.497   3.469  0.5329 -0.3521 -0.4042
 1065HOH     H2 3216   1.294   0.603   3.575  0.8306 -0.6763 -0.1342
 1066HOH      O 3217   2.564   2.186   1.377  0.5208  0.3636  0.0215
 1066HOH     H1 3218   2.609   2.254   1.328  0.6016 -0.4565 -1.1061
 1066HOH     H2 3219   2.489   2.231   1.417  0.7740  1.1740 -0.3765
 1067HOH      O 3220   1.129   0.137   1.723 -0.1904 -0.0951  0.6331
 1067HOH     H1 3221   1.077   0.084   1.662 -1.0973 -0.6726  1.8218
 1067HOH     H2 3222   1.155   0.213   1.672 -1.2514 -0.3348 -0.3625
 1068HOH      O 3223   0.415   0.022   0.288 -0.0582  0.0953 -0.0108
 1068HOH     H1 3224   0.363   0.063   0.218  0.5699  0.2681 -0.3914
 1068HOH     H2 3225   0.449  -0.058   0.249 -0.9553 -0.6351  0.6064
 1069HOH      O 3226   2.897   1.061   3.278  0.3396  0.2855  0.2992
 1069HOH     H1 3227   2.987   1.029   3.289  0.2677  0.0361  0.1664
 1069HOH     H2 3228   2.884   1.121   3.351  0.0211 -0.9942  1.3821
 1070HOH      O 3229   1.448   0.824   0.877 -0.1535 -0.8778 -0.2390
 1070HOH     H1 3230   1.485   0.856   0.959  1.5645 -0.2986 -1.1549
 1070HOH     H2 3231   1.434   0.730   0.893 -0.1038 -0.7396  0.7715
 1071HOH      O 3232   3.721   2.142   0.255  0.1099 -0.7853  0.1440
 1071HOH     H1 3233   3.785   2.071   0.251  0.0418 -0.8487  0.1646
 1071HOH     H2 3234   3.644   2.106   0.210 -0.0493 -0.8563  0.4666
 1072HOH      O 3235   0.772   2.392   0.587 -0.1946  0.1937  0.0454
 1072HOH     H1 3236   0.804   2.471   0.544 -0.3275  0.3341  0.1994
 1072HOH     H2 3237   0.691   2.371   0.539  0.2090 -0.2643 -0.4610
 1073HOH      O 3238   3.268   0.623   3.730  0.3955 -0.8663  0.5530
 1073HOH     H1 3239   3.186   0.583   3.702  0.1867  0.3764 -0.8334
 1073HOH     H2 3240   3.325   0.616   3.654  1.2175 -0.7749  1.1386
 1074HOH      O 3241   2.029   1.077   2.788  0.6051 -0.2336  0.6384
 1074HOH     H1 3242   2.017   1.114   2.875 -0.8060 -0.0163  0.3971
 1074HOH     H2 3243   1.944   1.087   2.745  1.4403  0.4814 -1.0795
 1075HOH      O 3244   0.451   0.890   0.840 -0.2267  0.9037 -0.5703
 1075HOH     H1 3245   0.397   0.863   0.914  0.0447  0.0535 -0.6687
 1075HOH     H2 3246   0.508   0.958   0.875 -0.2357  0.6484 -0.0505
 1076HOH      O 3247   3.155   2.474   0.319 -0.2600  0.2986 -0.5802
 1076HOH     H1 3248   3.227   2.443   0.264  0.4984 -1.2145  1.0673
 1076HOH     H2 3249   3.198   2.531   0.384 -0.8792  0.8717 -0.6563
 1077HOH      O 3250   1.908   3.801   2.828  0.5465  0.0609 -0.4257
 1077HOH     H1 3251   1.924   3.761   2.914  0.1528 -0.4781 -0.5906
 1077HOH     H2 3252   1.946   3.888   2.835  0.9013 -0.1262  0.1545
 1078HOH      O 3253   0.942   0.317   2.824  0.0306 -0.8673  0.2487
 1078HOH     H1 3254   0.943   0.405   2.787  1.5281 -0.6636  0.6235
 1078HOH     H2 3255   0.943   0.260   2.747  1.8362 -0.4656 -0.1249
 1079HOH      O 3256   3.798   1.873   3.783  0.4184  0.9805  0.3646
 1079HOH     H1 3257   3.708   1.846   3.766  0.1980  1.0894  1.2801
 1079HOH     H2 3258   3.851   1.799   3.754 -0.0877  0.1293  1.4694
 1080HOH      O 3259   3.210   0.146   0.068  0.2244 -0.2843 -0.0420
 1080HOH     H1 3260   3.240   0.179   0.153 -1.7943  0.4689  0.4909
 1080HOH     H2 3261   3.162   0.219   0.030  0.6439 -0.7775 -1.6590
 1081HOH      O 3262   2.599   1.344   0.776  0.5633 -0.4755  0.4320
 1081HOH     H1 3263   2.521   1.325   0.829  0.5307 -0.1236  0.5187
 1081HOH     H2 3264   2.565   1.359   0.688  0.3467  0.9422  0.7020
 1082HOH      O 3265   0.101   2.784   0.586  0.1549  0.1167 -0.6983
 1082HOH     H1 3266   0.172   2.823   0.636 -0.0115  0.7736 -0.9563
 1082HOH     H2 3267   0.106   2.691   0.607  0.8408  0.2032 -0.4083
 1083HOH      O 3268   2.672   1.402   1.353 -0.0871  0.2272  0.3254
 1083HOH     H1 3269   2.618   1.381   1.429 -0.0210  1.0067  0.6091
 1083HOH     H2 3270   2.609   1.419   1.283 -0.3130  1.8858  0.8460
 1084HOH      O 3271   1.327   0.997   0.530 -0.3117  0.2830 -0.3587
 1084HOH     H1 3272   1.344   0.907   0.559 -1.0899  0.5695  1.2164
 1084HOH     H2 3273   1.242   0.992   0.486 -0.5110  0.2727  0.0150
 1085HOH      O 3274   0.771   2.276   0.833  0.2778  0.0984  0.2161
 1085HOH     H1 3275   0.780   2.305   0.742 -0.1314 -0.8028 -0.1275
 1085HOH     H2 3276   0.857   2.240   0.855  0.1460 -0.4122 -0.0879
 1086HOH      O 3277   1.837   1.401   2.666  0.0377 -0.6758  0.3778
 1086HOH     H1 3278   1.801   1.318   2.699  0.3593 -0.7213  0.6241
 1086HOH     H2 3279   1.860   1.382   2.575  0.0448 -0.8377  0.4115
 1087HOH      O 3280   2.074   2.401   2.594 -0.2538 -0.1037  0.3215
 1087HOH     H1 3281   1.988   2.420   2.556 -0.2554  0.7198  0.6926
 1087HOH     H2 3282   2.133   2.396   2.518 -0.5068  0.0588  0.1110
 1088HOH      O 3283   3.212   1.603   2.166  0.0063  0.5069  0.1040
 1088HOH     H1 3284   3.187   1.511   2.180 -0.1301  0.5774  0.3324
 1088HOH     H2 3285   3.204   1.643   2.253 -0.7645  0.9347 -0.1511
 1089HOH      O 3286   0.809   3.130   2.461  0.0558 -0.7028  0.2599
 1089HOH     H1 3287   0.772   3.078   2.390  0.2801 -0.4314 -0.0581
 1089HOH     H2 3288   0.736   3.185   2.491 -0.0091 -0.7355  0.1638
 1090HOH      O 3289   0.764   1.647   3.193  0.2195 -0.1429 -0.2154
 1090HOH     H1 3290   0.714   1.624   3.115 -0.3194  0.5370 -0.0863
 1090HOH     H2 3291   0.853   1.664   3.161 -0.2691  1.4304 -0.9384
 1091HOH      O 3292   1.754   3.264   1.758  0.9124  0.5472  0.9344
 1091HOH     H1 3293   1.699   3.305   1.825  0.8502  0.3194  1.0237
 1091HOH     H2 3294   1.778   3.179   1.795  0.5517  0.2497  0.5066
 1092HOH      O 3295   2.807   1.674   3.842 -0.0806  0.0899 -0.2745
 1092HOH     H1 3296   2.822   1.765   3.868 -1.0616  0.0818  0.4168
 1092HOH     H2 3297   2.772   1.681   3.753 -0.1658  0.3980 -0.2215
 1093HOH      O 3298   3.101   0.905   2.836 -0.3395 -0.4092 -0.0919
 1093HOH     H1 3299   3.043   0.851   2.782 -1.5204  1.6845 -1.1824
 1093HOH     H2 3300   3.048   0.925   2.914  0.1757 -0.9293  0.4132
 1094HOH      O 3301   2.729   2.902   2.770 -0.2149 -0.2628 -0.9110
 1094HOH     H1 3302   2.727   2.996   2.754  0.8727 -0.1308 -0.4233
 1094HOH     H2 3303   2.654   2.885   2.827  0.8841  0.7619  1.0318
 1095HOH      O 3304   2.622   0.597   0.765 -0.2772  0.4970 -0.3007
 1095HOH     H1 3305   2.708   0.613   0.803 -0.3654 -0.4977  0.4020
 1095HOH     H2 3306   2.597   0.511   0.799 -2.0561  1.2312  0.4860
 1096HOH      O 3307   0.255   0.470   3.718 -0.4941  0.4939 -0.2891
 1096HOH     H1 3308   0.242   0.493   3.810  0.8582  0.9054 -0.1581
 1096HOH     H2 3309   0.172   0.492   3.676 -1.0962  0.4362  0.7996
 1097HOH      O 3310   0.524   1.803   0.168 -0.2052 -0.0404  0.9842
 1097HOH     H1 3311   0.462   1.746   0.214  0.1791 -0.3246  1.1677
 1097HOH     H2 3312   0.602   1.749   0.159 -0.3082 -0.0312 -0.1328
 1098HOH      O 3313   0.085   0.980   1.152  0.7515 -0.4191 -0.2402
 1098HOH     H1 3314   0.044   0.898   1.182 -0.8290  0.3314 -0.1221
 1098HOH     H2 3315   0.081   0.975   1.056  0.6597 -0.4882 -0.2332
 1099HOH      O 3316   2.598   2.873   2.228  0.0901  0.7355  0.6151
 1099HOH     H1 3317   2.618   2.942   2.291  1.7408  1.1120 -0.2038
 1099HOH     H2 3318   2.594   2.917   2.144 -0.6455  0.0501  0.2585
 1100HOH      O 3319   2.419   3.386   2.008 -0.4194  0.3388  0.6853
 1100HOH     H1 3320   2.491   3.403   2.069  0.8886 -0.5650 -0.4582
 1100HOH     H2 3321   2.460   3.392   1.921 -1.3790 -1.5115  0.0027
 1101HOH      O 3322   1.695   2.496   1.913 -0.3301  0.1580 -0.1331
 1101HOH     H1 3323   1.690   2.401   1.907 -0.3841  0.0850  0.8511
 1101HOH     H2 3324   1.777   2.513   1.960 -0.5562  0.5788  0.1130
 1102HOH      O 3325   1.045   1.427   3.749 -0.7142 -0.6784  0.4316
 1102HOH     H1 3326   1.093   1.492   3.800  0.1656 -0.8235 -0.1680
 1102HOH     H2 3327   1.111   1.363   3.722 -1.4691 -1.6015  0.6312
 1103HOH      O 3328   2.582   1.759   1.760  0.4780 -0.5177  0.3229
 1103HOH     H1 3329   2.582   1.726   1.670 -1.7229 -0.2875  0.1238
 1103HOH     H2 3330   2.582   1.680   1.814 -1.6578 -0.9374 -0.0807
 1104HOH      O 3331   0.232   2.388   0.342 -0.4895  0.4580 -0.4822
 1104HOH     H1 3332   0.273   2.428   0.419 -0.4017  0.2440 -0.4158
 1104HOH     H2 3333   0.241   2.294   0.356 -0.4171  0.4176 -0.7859
 1105HOH      O 3334   3.671   2.779   1.213 -0.0244 -0.3903  0.4770
 1105HOH     H1 3335   3.657   2.872   1.194 -0.3487 -0.6065 -0.4347
 1105HOH     H2 3336   3.640   2.768   1.303 -1.9869 -0.0149 -0.0664
 1106HOH      O 3337   2.221   0.551   3.404  0.0526 -0.1747 -0.5823
 1106HOH     H1 3338   2.249   0.568   3.314  1.5565  0.3058 -0.0850
 1106HOH     H2 3339   2.187   0.635   3.435  1.0352  0.1268 -0.2472
 1107HOH      O 3340   2.449   0.578   3.025 -0.3596  0.1740  0.0169
 1107HOH     H1 3341   2.431   0.580   2.932  1.2311 -0.1670 -0.3566
 1107HOH     H2 3342   2.461   0.670   3.050 -0.4543  0.2425 -0.1954
 1108HOH      O 3343   0.775   0.053   0.501 -0.2178 -0.6437 -0.3927
 1108HOH     H1 3344   0.831   0.088   0.432  1.4901 -0.5659  0.8941
 1108HOH     H2 3345   0.800  -0.039   0.508  0.1096 -0.5171  0.4521
 1109HOH      O 3346   1.892   1.836   2.514 -0.1346  0.4297 -0.1671
 1109HOH     H1 3347   1.917   1.823   2.606 -0.1099  0.4671 -0.1684
 1109HOH     H2 3348   1.813   1.784   2.503 -0.2827  0.6307 -0.0578
 1110HOH      O 3349   2.936   1.459   2.176 -0.8533 -0.6582 -0.9941
 1110HOH     H1 3350   2.853   1.418   2.198 -0.8156  0.1921  1.1639
 1110HOH     H2 3351   2.916   1.552   2.169 -0.0676 -0.3704  0.0876
 1111HOH      O 3352   3.545   1.009   2.574  0.2874  0.2088  0.7580
 1111HOH     H1 3353   3.541   1.062   2.495 -1.1657 -1.2304 -0.2715
 1111HOH     H2 3354   3.632   0.970   2.572  0.3205  0.2901 -0.0841
 1112HOH      O 3355   2.818   2.249   0.535 -0.1777  0.3202 -0.5679
 1112HOH     H1 3356   2.895   2.281   0.583  0.1443  0.1377 -0.9483
 1112HOH     H2 3357   2.753   2.318   0.545 -0.3162  0.0629  0.5711
 1113HOH      O 3358   0.141   0.924   0.466  0.0474  0.0107  0.0489
 1113HOH     H1 3359   0.055   0.884   0.477  0.2975 -0.2611  1.3656
 1113HOH     H2 3360   0.131   1.012   0.504  0.4800 -0.2484  0.8041
 1114HOH      O 3361   3.034   3.406   2.009 -0.0346  0.0234  0.7089
 1114HOH     H1 3362   2.998   3.351   2.078 -1.0129  1.3054  1.3209
 1114HOH     H2 3363   3.016   3.357   1.928 -2.1791 -0.0220  1.0797
 1115HOH      O 3364   2.927   1.312   2.607  0.2751  0.2100  0.5839
 1115HOH     H1 3365   2.971   1.389   2.573 -0.3030 -0.1036 -1.0630
 1115HOH     H2 3366   2.995   1.244   2.609  0.0614 -0.2793 -1.9477
 1116HOH      O 3367   2.393   3.789   2.233  0.5754  0.1791 -0.0699
 1116HOH     H1 3368   2.333   3.733   2.184  0.3772  0.2453  0.0902
 1116HOH     H2 3369   2.449   3.829   2.166  0.0440  0.5799 -0.2876
 1117HOH      O 3370   0.135   1.082   0.801  0.0412  0.6660  0.2602
 1117HOH     H1 3371   0.092   1.168   0.794 -0.6678  0.3034  0.0202
 1117HOH     H2 3372   0.202   1.095   0.868 -0.1564  1.3677  0.3428
 1118HOH      O 3373   0.445   3.427   0.394  0.5723 -0.1336 -0.2001
 1118HOH     H1 3374   0.495   3.456   0.470  0.5891 -0.2328 -0.1728
 1118HOH     H2 3375   0.354   3.440   0.418  0.5919  0.2990 -0.3516
 1119HOH      O 3376   1.811   1.444   1.554  0.2936  0.1231  0.7548
 1119HOH     H1 3377   1.807   1.525   1.604  0.3861  0.2156  0.6130
 1119HOH     H2 3378   1.849   1.380   1.615 -0.9542 -0.1482  1.2959
 1120HOH      O 3379   1.302   0.732   1.591 -0.0116 -0.4163  0.1263
 1120HOH     H1 3380   1.311   0.795   1.663  0.0489 -1.0539  0.6993
 1120HOH     H2 3381   1.356   0.657   1.617  0.6880 -0.3465 -0.9807
 1121HOH      O 3382   0.560   0.848   1.503 -0.0800 -0.4102 -0.0532
 1121HOH     H1 3383   0.618   0.783   1.541 -0.5532 -0.6999  0.1940
 1121HOH     H2 3384   0.556   0.918   1.569 -0.3573 -0.5947  0.1285
 1122HOH      O 3385   1.911   0.072   1.083 -0.0159  0.3976 -0.6473
 1122HOH     H1 3386   1.820   0.087   1.057 -0.1630 -0.6327 -0.8486
 1122HOH     H2 3387   1.937  -0.006   1.033  0.4445 -0.3111  0.5986
 1123HOH      O 3388   2.637   1.689   1.280 -0.3948  0.0457  0.3888
 1123HOH     H1 3389   2.646   1.734   1.364 -0.9412 -0.7515  0.9065
 1123HOH     H2 3390   2.725   1.658   1.259 -0.3313 -0.1487  0.9135
 1124HOH      O 3391   0.238   3.530   2.217  0.3166  0.1391  0.4911
 1124HOH     H1 3392   0.156   3.481   2.225  0.1364  0.3670  0.1080
 1124HOH     H2 3393   0.211   3.621   2.208  0.6673  0.3814  1.6196
 1125HOH      O 3394   3.248   2.678   2.639 -0.5966  0.0002  0.5955
 1125HOH     H1 3395   3.340   2.692   2.619 -0.6485  0.3501  0.5863
 1125HOH     H2 3396   3.201   2.715   2.564 -0.7410 -0.4454  0.4540
 1126HOH      O 3397   0.006   3.342   2.928 -0.1139  0.3427  0.2657
 1126HOH     H1 3398   0.077   3.401   2.903 -0.2740  1.6018  2.3010
 1126HOH     H2 3399   0.048   3.272   2.978 -0.2034  0.6466  0.7802
 1127HOH      O 3400   3.123   3.341   1.036 -0.0841 -0.6617 -0.1419
 1127HOH     H1 3401   3.190   3.284   0.999  0.3382 -0.5523  0.4258
 1127HOH     H2 3402   3.136   3.425   0.992 -0.3478 -0.8390 -0.5760
 1128HOH      O 3403   0.770   2.938   3.231  0.4424 -0.0108  0.1707
 1128HOH     H1 3404   0.832   2.975   3.168  0.4059 -0.4347 -0.1177
 1128HOH     H2 3405   0.754   2.849   3.201 -0.6740  0.2277 -0.0266
 1129HOH      O 3406   3.764   3.563   0.029 -0.5146 -0.0951  0.3678
 1129HOH     H1 3407   3.812   3.618   0.091  0.7801 -0.2617 -0.4242
 1129HOH     H2 3408   3.823   3.551  -0.045 -0.9699 -2.0030  0.1917
 1130HOH      O 3409   2.868   0.524   1.611 -0.5578  0.3578  0.3528
 1130HOH     H1 3410   2.873   0.429   1.621 -0.7487  0.4530  1.5457
 1130HOH     H2 3411   2.777   0.540   1.585 -0.0956  0.1249 -1.8363
 1131HOH      O 3412   1.819   0.607   3.821  0.4129  0.2490 -0.2123
 1131HOH     H1 3413   1.855   0.576   3.738  1.7040 -0.0148  0.4024
 1131HOH     H2 3414   1.731   0.569   3.825  0.5302 -0.1683 -1.2071
 1132HOH      O 3415   0.798   1.777   1.681 -0.1535 -0.1828 -0.2296
 1132HOH     H1 3416   0.724   1.732   1.642 -0.3881 -1.0537  1.0857
 1132HOH     H2 3417   0.874   1.722   1.659 -0.2672 -0.6018  0.3729
 1133HOH      O 3418   0.621   0.675   2.834  0.1222  0.4493  0.2829
 1133HOH     H1 3419   0.594   0.605   2.893  0.8454 -0.3048 -0.2379
 1133HOH     H2 3420   0.557   0.745   2.849 -0.5786 -0.2793  0.8849
 1134HOH      O 3421   2.521   1.749   0.292 -0.2213 -0.0440  0.5531
 1134HOH     H1 3422   2.443   1.735   0.344 -1.4062  0.5168 -0.9170
 1134HOH     H2 3423   2.530   1.844   0.286 -0.8096 -0.0184 -1.0519
 1135HOH      O 3424   3.412   1.561   2.912 -0.7091 -0.1452  0.4671
 1135HOH     H1 3425   3.382   1.479   2.872 -1.2137 -0.0968  0.7308
 1135HOH     H2 3426   3.335   1.617   2.913 -0.0658  0.8812 -0.9947
 1136HOH      O 3427   1.254   0.550   1.871 -0.2011 -0.1402  0.4803
 1136HOH     H1 3428   1.313   0.498   1.816  0.4750  1.1525 -0.1236
 1136HOH     H2 3429   1.171   0.503   1.869 -0.0426 -0.4648 -1.1985
 1137HOH      O 3430   0.202   0.877   2.406 -0.5588 -0.1946  0.7347
 1137HOH     H1 3431   0.221   0.828   2.486 -0.7750 -0.9593  0.3284
 1137HOH     H2 3432   0.106   0.878   2.401 -0.5767  0.5236  0.8728
 1138HOH      O 3433   1.578   3.845  -0.019  0.1501 -0.1827 -0.0691
 1138HOH     H1 3434   1.483   3.837  -0.009  0.0884  0.8721  0.4405
 1138HOH     H2 3435   1.614   3.777   0.039 -0.2826 -0.3435  0.0214
 1139HOH      O 3436   3.201   1.607   3.265 -0.0883  0.4577 -0.1052
 1139HOH     H1 3437   3.274   1.547   3.252 -0.7125 -0.3432 -0.0834
 1139HOH     H2 3438   3.206   1.668   3.190  0.5987  0.4424 -0.0868
 1140HOH      O 3439   0.709   0.955   3.309  0.3440  0.1237  0.5124
 1140HOH     H1 3440   0.665   0.871   3.314  1.2329 -0.3860  0.1127
 1140HOH     H2 3441   0.779   0.950   3.374 -0.1058  0.9090  1.1140
 1141HOH      O 3442   3.739   3.609   1.733  0.0462 -0.2991 -0.2558
 1141HOH     H1 3443   3.751   3.573   1.645  0.0622 -0.4287 -0.2022
 1141HOH     H2 3444   3.676   3.680   1.722  0.4855  0.0661 -0.4641
 1142HOH      O 3445   0.330   0.572   2.331 -0.2594  0.6501 -0.2236
 1142HOH     H1 3446   0.400   0.636   2.339  0.0696  0.2755 -0.0382
 1142HOH     H2 3447   0.299   0.559   2.421  0.4802 -0.3185 -0.0849
 1143HOH      O 3448   2.378   3.719   1.233  0.1836 -0.6287  0.0091
 1143HOH     H1 3449   2.422   3.659   1.173  0.5002 -0.4578  0.0699
 1143HOH     H2 3450   2.423   3.708   1.316  0.6304  0.1001 -0.1166
 1144HOH      O 3451   3.061   3.683   2.202 -0.2282 -0.0003  0.0192
 1144HOH     H1 3452   3.080   3.771   2.235  0.0513 -0.4778  1.2442
 1144HOH     H2 3453   3.082   3.687   2.108  0.6360  1.0055  0.2231
 1145HOH      O 3454   0.142   2.177   1.579 -0.2278  0.0905  0.5187
 1145HOH     H1 3455   0.191   2.172   1.661 -0.1819 -0.1907  0.4778
 1145HOH     H2 3456   0.127   2.085   1.555  0.6609  0.1420 -0.3265
 1146HOH      O 3457   2.753   0.533   1.075 -0.2563  0.2877 -0.0628
 1146HOH     H1 3458   2.782   0.441   1.073 -0.6103  0.1729 -0.8189
 1146HOH     H2 3459   2.665   0.530   1.111 -0.1456  0.3722  0.2160
 1147HOH      O 3460   3.087   2.546   3.771  0.4174  0.7502 -0.2355
 1147HOH     H1 3461   3.136   2.464   3.769  0.0851  0.5373 -1.2474
 1147HOH     H2 3462   3.131   2.599   3.836  0.1908 -0.4930  1.0282
 1148HOH      O 3463   0.253   3.440   2.865 -0.3727 -0.2779 -0.2474
 1148HOH     H1 3464   0.279   3.529   2.842  0.2813 -0.5579 -0.6343
 1148HOH     H2 3465   0.249   3.393   2.782 -0.1093 -0.7612  0.0016
 1149HOH      O 3466   1.190   2.964   1.195  0.4270  0.0349 -0.1081
 1149HOH     H1 3467   1.245   2.898   1.238  0.2766 -0.4799 -0.6781
 1149HOH     H2 3468   1.251   3.021   1.150  0.5133 -0.5911 -0.8175
 1150HOH      O 3469   0.260   1.526   3.487  0.0696 -0.0987 -0.3577
 1150HOH     H1 3470   0.235   1.434   3.480 -0.5253  0.0335 -0.1449
 1150HOH     H2 3471   0.355   1.526   3.477  0.0996 -0.7542 -0.1975
 1151HOH      O 3472   1.392   3.206   1.830 -0.0363 -0.0106  0.0717
 1151HOH     H1 3473   1.482   3.218   1.799  0.2111 -1.1561  0.2485
 1151HOH     H2 3474   1.380   3.274   1.895  0.8724 -0.0961  0.3553
 1152HOH      O 3475   3.248   2.672   0.491  0.0368 -0.0762 -0.2691
 1152HOH     H1 3476   3.155   2.687   0.508  0.0879 -0.3819  0.3315
 1152HOH     H2 3477   3.288   2.758   0.498 -0.1938  0.0533 -0.5074
 1153HOH      O 3478   3.057   0.708   2.018 -0.2805  0.3329 -0.1297
 1153HOH     H1 3479   2.998   0.726   1.945 -0.4748 -0.1481 -0.0950
 1153HOH     H2 3480   3.005   0.656   2.079 -0.6667  2.0146  1.1344
 1154HOH      O 3481   1.150   0.509   3.240 -0.0240  0.4431  0.1805
 1154HOH     H1 3482   1.090   0.438   3.262  0.1329  0.3741  0.3899
 1154HOH     H2 3483   1.096   0.588   3.245 -0.7035  0.2242 -1.8811
 1155HOH      O 3484   0.568   1.550   2.999 -1.1358 -0.3765 -0.0782
 1155HOH     H1 3485   0.571   1.585   2.910  0.2845  0.1489  0.1107
 1155HOH     H2 3486   0.594   1.459   2.990 -0.1075 -0.1013 -0.1595
 1156HOH      O 3487   3.641   1.359   3.467 -0.2354 -0.3350 -0.1608
 1156HOH     H1 3488   3.648   1.419   3.541  0.7760 -1.4613  0.7512
 1156HOH     H2 3489   3.616   1.275   3.507  0.4576 -1.0101 -1.0646
 1157HOH      O 3490   1.909   2.112   2.181 -0.0569  0.6725  0.8730
 1157HOH     H1 3491   1.857   2.036   2.205  0.5468  0.4104  1.3934
 1157HOH     H2 3492   1.890   2.125   2.088 -0.0278 -0.2310  0.7226
 1158HOH      O 3493   1.825   1.689   1.726  0.3595  0.3154 -0.5281
 1158HOH     H1 3494   1.815   1.783   1.739  0.4402  0.3131 -0.4482
 1158HOH     H2 3495   1.904   1.666   1.776  0.1933  0.1599 -0.3360
 1159HOH      O 3496   1.349   0.619   2.435 -0.4972 -0.5755  0.1144
 1159HOH     H1 3497   1.277   0.621   2.371  0.2360 -0.3530 -0.7369
 1159HOH     H2 3498   1.393   0.536   2.419 -0.2274 -0.4591  0.2473
 1160HOH      O 3499   2.250   1.100   1.872 -0.4576  0.3711  0.1130
 1160HOH     H1 3500   2.162   1.096   1.909 -0.9992  0.4845 -1.0766
 1160HOH     H2 3501   2.245   1.168   1.805  0.2778 -0.2281 -0.5950
 1161HOH      O 3502   1.053   2.659   2.663  0.0389 -0.1869 -0.5242
 1161HOH     H1 3503   1.020   2.736   2.617  0.5566  0.8448  0.7197
 1161HOH     H2 3504   1.145   2.653   2.638  0.1157 -0.1080 -0.2720
 1162HOH      O 3505   1.006   2.397   3.419  0.5976 -0.9030  0.8688
 1162HOH     H1 3506   0.950   2.356   3.485  0.1062  0.2047  1.1982
 1162HOH     H2 3507   1.083   2.425   3.467  0.1156  0.1615  1.0965
 1163HOH      O 3508   2.548   3.652   3.340  0.0991  0.0931  0.4826
 1163HOH     H1 3509   2.496   3.636   3.419 -0.0129  0.2598  0.4420
 1163HOH     H2 3510   2.485   3.682   3.275  0.2037  0.0289  0.3511
 1164HOH      O 3511   0.421   0.861   2.695 -0.3088 -0.8722  0.3651
 1164HOH     H1 3512   0.421   0.775   2.737  0.6165 -0.7083  0.7361
 1164HOH     H2 3513   0.344   0.904   2.732 -0.7931 -1.5300  0.1689
 1165HOH      O 3514   2.258   0.576   1.968  0.1790 -0.7299  0.1711
 1165HOH     H1 3515   2.309   0.495   1.974  0.7972 -0.4367 -0.7368
 1165HOH     H2 3516   2.320   0.645   1.992 -0.1825 -0.4698  0.3753
 1166HOH      O 3517   3.019   2.243   1.591 -0.4097  0.9124 -0.5957
 1166HOH     H1 3518   2.976   2.319   1.631  0.1562  1.3079 -0.7310
 1166HOH     H2 3519   3.062   2.278   1.513  0.1263  0.5132 -0.4824
 1167HOH      O 3520   2.958   2.025   3.642 -0.7122  0.3672  0.4129
 1167HOH     H1 3521   2.892   2.089   3.617 -0.9033 -0.2516 -0.8705
 1167HOH     H2 3522   3.039   2.056   3.601 -0.5999  0.2512  0.5429
 1168HOH      O 3523   1.397   1.768   0.735 -0.4823  0.4438  0.7715
 1168HOH     H1 3524   1.434   1.821   0.664  0.1790 -1.0422 -0.0686
 1168HOH     H2 3525   1.473   1.730   0.778 -0.8234 -1.8828 -0.3591
 1169HOH      O 3526   0.844   0.684   2.426 -0.3739  0.3890 -0.2073
 1169HOH     H1 3527   0.786   0.712   2.496 -0.5784  0.9017 -0.5637
 1169HOH     H2 3528   0.795   0.618   2.378  0.4533 -1.4026  1.1833
 1170HOH      O 3529   2.238   2.704   3.668  0.0809  0.3792 -0.0089
 1170HOH     H1 3530   2.298   2.752   3.610  0.0072  0.8331  0.2853
 1170HOH     H2 3531   2.226   2.619   3.624 -0.9053  1.1109 -1.3055
 1171HOH      O 3532   2.634   1.291   1.899  0.2472 -0.4399  0.1768
 1171HOH     H1 3533   2.721   1.308   1.865 -0.1062  0.3190 -0.4188
 1171HOH     H2 3534   2.610   1.205   1.864  0.4800 -0.3341 -0.2471
 1172HOH      O 3535   0.156   2.265   3.531  0.3701 -0.1999  0.1070
 1172HOH     H1 3536   0.079   2.255   3.586 -0.9389  0.9600 -1.3230
 1172HOH     H2 3537   0.186   2.175   3.515 -0.3324 -0.6560  1.1220
 1173HOH      O 3538   0.605   1.965   3.042  0.3280  0.0994 -0.0997
 1173HOH     H1 3539   0.526   2.019   3.050  0.7692  0.8555 -0.5779
 1173HOH     H2 3540   0.653   1.980   3.123  0.8402  1.1298 -0.5542
 1174HOH      O 3541   3.810   1.405   2.010 -0.0525  0.0438 -0.0778
 1174HOH     H1 3542   3.758   1.417   1.931 -1.2844  0.6490  0.7630
 1174HOH     H2 3543   3.885   1.464   1.999 -0.3259  0.2929 -0.6855
 1175HOH      O 3544   2.207   2.473   2.360 -0.0288 -0.2455 -0.3316
 1175HOH     H1 3545   2.289   2.505   2.323 -0.1316  0.3372 -0.0815
 1175HOH     H2 3546   2.149   2.549   2.358 -0.2930 -0.4200  0.2700
 1176HOH      O 3547   1.770   0.726   0.370 -0.0714  0.5824 -0.1934
 1176HOH     H1 3548   1.820   0.806   0.385 -0.1822  0.5997  0.1166
 1176HOH     H2 3549   1.822   0.657   0.412 -0.2790  0.5947  0.0953
 1177HOH      O 3550   1.744   1.172   2.779 -0.5486 -0.1391  0.0012
 1177HOH     H1 3551   1.658   1.157   2.739 -0.2100 -1.1837 -0.4336
 1177HOH     H2 3552   1.746   1.112   2.854 -0.3928  0.2848  0.3461
 1178HOH      O 3553   2.726   0.043   3.387  0.5852  0.1358  0.1158
 1178HOH     H1 3554   2.668   0.113   3.357  1.2895  0.3913 -0.7242
 1178HOH     H2 3555   2.681  -0.038   3.363 -0.0977  0.2910  0.8248
 1179HOH      O 3556   1.805   2.921   0.086 -0.3531 -0.3692 -0.7117
 1179HOH     H1 3557   1.856   2.970   0.022  0.0005 -0.1543 -0.2727
 1179HOH     H2 3558   1.722   2.902   0.041 -0.6101  0.8611 -0.8058
 1180HOH      O 3559   2.471   0.163   2.426 -0.1692 -0.6281  0.5489
 1180HOH     H1 3560   2.447   0.083   2.379 -0.0331 -0.3896  0.0647
 1180HOH     H2 3561   2.529   0.132   2.497 -0.1297 -0.9606  0.3763
 1181HOH      O 3562   1.089   1.807   1.917 -0.3270 -0.0064 -0.2099
 1181HOH     H1 3563   1.181   1.831   1.930 -0.5891  0.7590  0.4404
 1181HOH     H2 3564   1.086   1.767   1.830  0.8207 -1.2432  0.2611
 1182HOH      O 3565   0.667   0.527   1.285 -0.3028 -0.6573  0.0789
 1182HOH     H1 3566   0.684   0.603   1.229  1.0275 -0.6499  0.4090
 1182HOH     H2 3567   0.589   0.486   1.248 -1.0949  0.8697 -0.0892
 1183HOH      O 3568   0.457   3.226   3.384 -0.2288  0.1567  0.7500
 1183HOH     H1 3569   0.396   3.206   3.455 -0.3889 -0.4005  0.4607
 1183HOH     H2 3570   0.539   3.248   3.429  0.0655 -1.4498  1.1274
 1184HOH      O 3571   3.751   1.481   1.142  1.1238 -0.1777 -0.0001
 1184HOH     H1 3572   3.682   1.460   1.079  0.8054 -0.5763  0.4615
 1184HOH     H2 3573   3.754   1.576   1.144 -0.7537 -0.0375  1.3137
 1185HOH      O 3574   3.617   0.443   0.967 -0.3727  0.1102 -0.0061
 1185HOH     H1 3575   3.622   0.457   0.872 -0.1981 -0.0780 -0.0278
 1185HOH     H2 3576   3.538   0.490   0.994 -0.6324 -0.1448 -0.3037
 1186HOH      O 3577   0.084   3.659   0.260 -0.2274  0.8354 -0.1594
 1186HOH     H1 3578   0.062   3.745   0.296 -1.0648  0.7738 -0.4809
 1186HOH     H2 3579   0.075   3.599   0.334  0.1385  0.9816  0.0115
 1187HOH      O 3580   3.215   2.164   2.909 -0.2285  0.0437 -0.4270
 1187HOH     H1 3581   3.299   2.177   2.952 -0.6142  0.5841  0.1926
 1187HOH     H2 3582   3.237   2.121   2.826  0.7029  0.6216 -0.5063
 1188HOH      O 3583   0.352   1.740   3.112 -0.4279 -0.2353 -0.5775
 1188HOH     H1 3584   0.422   1.685   3.077  0.4744  0.1508  0.4894
 1188HOH     H2 3585   0.374   1.750   3.205 -0.4277  2.0364 -0.7161
 1189HOH      O 3586   0.504   2.226   0.879  0.2240  0.1350  0.6776
 1189HOH     H1 3587   0.468   2.284   0.812 -0.2704 -0.4369  0.4288
 1189HOH     H2 3588   0.597   2.248   0.883  0.3364 -0.0437 -0.4484
 1190HOH      O 3589   2.291   3.029   2.423  0.4248 -0.8999 -0.3503
 1190HOH     H1 3590   2.334   2.944   2.422  0.8827 -0.6888  0.1241
 1190HOH     H2 3591   2.363   3.092   2.415  0.1285 -0.5466 -0.3086
 1191HOH      O 3592   1.436   2.291   3.596 -0.2319 -0.1701  0.2741
 1191HOH     H1 3593   1.492   2.368   3.603  0.6925 -0.7069 -0.6157
 1191HOH     H2 3594   1.497   2.217   3.600 -0.7568 -0.7740 -1.2789
 1192HOH      O 3595   2.007   3.051   0.244  0.3015 -0.2546 -0.2874
 1192HOH     H1 3596   1.974   2.985   0.183 -1.2390 -0.2912  0.4827
 1192HOH     H2 3597   2.020   3.129   0.191 -0.3223 -0.4803 -0.7894
 1193HOH      O 3598   2.931   3.424   3.635 -0.2002 -0.2096  0.0797
 1193HOH     H1 3599   3.018   3.386   3.643 -0.1432  0.0336  0.7130
 1193HOH     H2 3600   2.898   3.392   3.551  0.6030 -0.0835 -0.2954
 1194HOH      O 3601   1.363   1.789   1.912 -0.0686 -0.0606 -0.5610
 1194HOH     H1 3602   1.421   1.785   1.836  0.1649  0.1179 -0.3988
 1194HOH     H2 3603   1.418   1.760   1.985 -0.6264 -1.4281 -0.6270
 1195HOH      O 3604   3.489   1.843   3.062 -0.4122  0.4344 -0.1050
 1195HOH     H1 3605   3.492   1.907   2.990  0.4332  0.4446 -0.0802
 1195HOH     H2 3606   3.468   1.760   3.019  0.2512  0.4101 -0.4009
 1196HOH      O 3607   1.114   1.679   1.383  0.0587  0.2290  0.2987
 1196HOH     H1 3608   1.111   1.732   1.304 -0.7000 -1.2659 -0.7685
 1196HOH     H2 3609   1.202   1.643   1.385  0.3599  0.9445  0.6613
 1197HOH      O 3610   3.316   0.310   1.140  0.0995 -0.2813  0.2840
 1197HOH     H1 3611   3.402   0.305   1.180  0.6641 -1.0458 -0.9107
 1197HOH     H2 3612   3.293   0.219   1.120 -0.6601 -0.0319 -0.0623
 1198HOH      O 3613   0.513   2.820   2.587  0.1818 -0.4468 -0.1942
 1198HOH     H1 3614   0.453   2.882   2.546  0.1379 -0.4195 -0.0886
 1198HOH     H2 3615   0.585   2.874   2.620  0.0015 -0.4181  0.1557
 1199HOH      O 3616   0.332   0.498   0.445  0.5421 -0.6506 -0.2148
 1199HOH     H1 3617   0.328   0.571   0.507 -0.5854 -0.9855  0.1530
 1199HOH     H2 3618   0.422   0.498   0.414  0.6027  0.8601 -0.1900
 1200HOH      O 3619   1.731   2.908   2.602  0.0819 -0.2372 -0.6956
 1200HOH     H1 3620   1.757   2.974   2.666 -0.3539 -0.6170 -0.1112
 1200HOH     H2 3621   1.777   2.829   2.627 -1.2090 -0.7955  0.0864
 1201HOH      O 3622   0.775   1.394   0.905  0.1534 -0.1908 -0.2689
 1201HOH     H1 3623   0.690   1.382   0.863  0.3928  0.1509 -0.8716
 1201HOH     H2 3624   0.816   1.465   0.856  1.4151 -1.3344 -1.0243
 1202HOH      O 3625   1.096   0.605   1.439  0.6166  0.5247 -0.2463
 1202HOH     H1 3626   1.165   0.655   1.483 -0.0696  1.4222 -0.1364
 1202HOH     H2 3627   1.017   0.657   1.451 -0.2254 -0.7593  0.1439
 1203HOH      O 3628   1.870   3.010   3.415 -0.1415 -0.0157  0.2058
 1203HOH     H1 3629   1.916   2.938   3.457  0.0816  0.4665  0.8181
 1203HOH     H2 3630   1.889   2.999   3.322 -0.9824 -1.3471  0.1375
 1204HOH      O 3631   0.256   3.753   3.134 -0.0562  0.2387  0.5621
 1204HOH     H1 3632   0.293   3.702   3.205 -0.2562 -0.8368 -0.0667
 1204HOH     H2 3633   0.330   3.772   3.076 -0.2533 -1.0649 -0.1909
 1205HOH      O 3634   0.163   1.833   1.389 -0.1500 -0.0395  0.2112
 1205HOH     H1 3635   0.217   1.909   1.370 -0.2476  0.0265  0.1965
 1205HOH     H2 3636   0.073   1.865   1.380 -0.1965 -0.3223 -0.5078
 1206HOH      O 3637   3.505   3.192   3.022  0.1365 -0.3758  0.4350
 1206HOH     H1 3638   3.500   3.287   3.036 -1.7567 -0.1952 -0.7572
 1206HOH     H2 3639   3.548   3.183   2.937  0.0971 -0.5716  0.4352
 1207HOH      O 3640   3.831   1.821   0.658  0.3691  0.2894 -0.5231
 1207HOH     H1 3641   3.776   1.841   0.734 -0.1868 -1.3044 -0.4188
 1207HOH     H2 3642   3.825   1.899   0.603  0.0431  1.1401  0.6336
 1208HOH      O 3643   0.871   2.426   1.961 -0.0695 -0.3461  0.2558
 1208HOH     H1 3644   0.871   2.495   1.894 -0.6661  0.1388  0.7326
 1208HOH     H2 3645   0.962   2.421   1.990 -0.0779  0.5344  0.4881
 1209HOH      O 3646   2.092   1.148   1.282  0.5748 -0.4056 -0.6864
 1209HOH     H1 3647   2.096   1.216   1.349  1.1680  0.6111 -1.6909
 1209HOH     H2 3648   2.130   1.070   1.325  0.4898  0.0562  0.2892
 1210HOH      O 3649   3.691   0.689   0.026  0.2592 -0.4397 -0.1047
 1210HOH     H1 3650   3.607   0.693   0.072  0.4497 -0.7186  0.2844
 1210HOH     H2 3651   3.736   0.614   0.065  0.4227 -0.6992 -0.7692
 1211HOH      O 3652   3.248   3.737   3.763  0.7266 -0.3315 -0.9210
 1211HOH     H1 3653   3.214   3.814   3.809  0.7214 -0.9997  0.2866
 1211HOH     H2 3654   3.339   3.731   3.791  0.9405 -0.3597 -1.5947
 1212HOH      O 3655   1.847   1.623   0.449  0.4420  0.7519  0.0756
 1212HOH     H1 3656   1.884   1.594   0.366  0.1639  1.5722 -0.3577
 1212HOH     H2 3657   1.920   1.620   0.511  0.4720 -0.6537  0.0443
 1213HOH      O 3658   3.663   3.159   1.955 -0.0140  0.0918 -0.1524
 1213HOH     H1 3659   3.702   3.245   1.969  0.9235 -0.2721 -0.3514
 1213HOH     H2 3660   3.603   3.171   1.881  0.7995  0.3973 -0.7889
 1214HOH      O 3661   2.606   0.521   1.792 -0.0067 -0.5535 -0.0204
 1214HOH     H1 3662   2.587   0.560   1.706  0.4082  0.7828  0.4451
 1214HOH     H2 3663   2.530   0.466   1.810  0.1768 -1.4123 -1.4992
 1215HOH      O 3664   1.008   3.638   3.250 -0.4684  0.3278 -0.5242
 1215HOH     H1 3665   1.020   3.556   3.201 -1.1082  0.6647 -1.2846
 1215HOH     H2 3666   1.029   3.707   3.187  1.4457  0.7897  0.4914
 1216HOH      O 3667   0.897   2.299   3.655 -0.2247  0.2443 -0.2209
 1216HOH     H1 3668   0.805   2.274   3.668 -0.2791  0.5806  0.0673
 1216HOH     H2 3669   0.913   2.365   3.722  0.2481  0.1426 -0.2319
 1217HOH      O 3670   0.120   1.966   3.191  0.7238 -0.8264 -0.7950
 1217HOH     H1 3671   0.049   1.916   3.229  0.1798 -0.0119 -0.6940
 1217HOH     H2 3672   0.144   1.917   3.112 -0.4582 -0.7396 -1.2413
 1218HOH      O 3673   0.208   3.837   1.662  0.3084 -1.0872 -0.3862
 1218HOH     H1 3674   0.157   3.808   1.586  0.9864 -2.3083 -0.4311
 1218HOH     H2 3675   0.272   3.767   1.676  1.1273 -0.2321  0.4580
 1219HOH      O 3676   0.172   3.554   3.705  0.3884  0.3382  0.0131
 1219HOH     H1 3677   0.201   3.463   3.708 -0.8302 -0.1296 -0.7092
 1219HOH     H2 3678   0.228   3.600   3.767  0.6338 -1.0294  0.8769
 1220HOH      O 3679   1.020   1.387   1.136  0.5261  0.1871  0.4980
 1220HOH     H1 3680   0.933   1.409   1.167  0.6623  0.7323  0.5193
 1220HOH     H2 3681   1.033   1.441   1.058  0.5485 -0.4717  0.0313
 1221HOH      O 3682   3.819   0.532   3.634 -0.2934 -0.1121 -0.6577
 1221HOH     H1 3683   3.761   0.467   3.673 -0.8235  0.3397 -0.6709
 1221HOH     H2 3684   3.765   0.611   3.626  0.4272  0.4341 -0.3285
 1222HOH      O 3685   2.610   1.011   2.745  0.2626  0.1741 -0.5071
 1222HOH     H1 3686   2.683   1.064   2.775  0.7813 -0.0127 -1.3644
 1222HOH     H2 3687   2.633   0.921   2.768 -0.4972  0.2475  0.7149
 1223HOH      O 3688   2.080   2.208   2.787  0.3479 -0.0601 -0.0383
 1223HOH     H1 3689   2.006   2.148   2.782  0.0711  0.2540  0.1938
 1223HOH     H2 3690   2.058   2.279   2.727  0.2465  0.2562  0.3658
 1224HOH      O 3691   3.525   1.101   2.836 -0.3463 -0.0345  0.4520
 1224HOH     H1 3692   3.447   1.155   2.828 -0.7147 -0.6024  0.0118
 1224HOH     H2 3693   3.539   1.066   2.748  0.8502  0.6249  0.3383
 1225HOH      O 3694   0.855   1.726   0.046  0.1549  0.2488 -0.4224
 1225HOH     H1 3695   0.927   1.757   0.101 -0.2863  0.8972 -0.1884
 1225HOH     H2 3696   0.823   1.647   0.091  0.5842  0.0697 -0.4230
 1226HOH      O 3697   0.764   3.482   3.008 -0.7252  0.1952  0.2544
 1226HOH     H1 3698   0.713   3.403   3.028  0.5869 -1.0961 -1.0108
 1226HOH     H2 3699   0.808   3.462   2.926  1.3295  1.3808  0.9118
 1227HOH      O 3700   1.908   2.593   2.046  0.1322  0.1712  0.4323
 1227HOH     H1 3701   1.904   2.687   2.030 -0.3095  0.0721 -0.0797
 1227HOH     H2 3702   1.900   2.585   2.141  0.1180  0.6451  0.4790
 1228HOH      O 3703   2.370   0.329   1.931 -0.1777 -0.7312 -0.8510
 1228HOH     H1 3704   2.343   0.302   2.018 -1.8172  1.8393 -0.3700
 1228HOH     H2 3705   2.323   0.269   1.872  0.7253 -2.3140 -0.1106
 1229HOH      O 3706   2.438   0.383   3.449  0.0339  0.6590 -0.2290
 1229HOH     H1 3707   2.364   0.439   3.429  0.7756  1.8002  0.0278
 1229HOH     H2 3708   2.405   0.294   3.438 -1.1645  1.1332 -0.7823
 1230HOH      O 3709   0.887   1.570   2.314  0.7093 -0.5870 -0.0332
 1230HOH     H1 3710   0.891   1.626   2.237  0.3577 -1.3996 -0.6814
 1230HOH     H2 3711   0.794   1.565   2.335  0.8118 -0.2791  0.5340
 1231HOH      O 3712   3.028   3.631   0.715  0.5205 -1.0835 -0.1008
 1231HOH     H1 3713   2.958   3.664   0.771  1.0900 -1.0955  0.6397
 1231HOH     H2 3714   3.096   3.698   0.719  1.1212 -1.6921  0.3075
 1232HOH      O 3715   2.706   2.299   1.724 -0.1023  0.7700  0.3834
 1232HOH     H1 3716   2.704   2.219   1.776 -0.2911  0.2712 -0.3572
 1232HOH     H2 3717   2.626   2.346   1.749 -0.7018  0.0699 -0.1402
 1233HOH      O 3718   2.022   2.827   3.526 -0.0972  0.7422 -0.8788
 1233HOH     H1 3719   2.084   2.803   3.594 -0.7953  0.3919 -0.3466
 1233HOH     H2 3720   2.075   2.835   3.447  0.5890  0.2299 -0.4876
 1234HOH      O 3721   1.819   0.365   2.996  0.0427 -0.6529  0.6386
 1234HOH     H1 3722   1.726   0.378   2.977  0.3247  1.0875 -0.0079
 1234HOH     H2 3723   1.847   0.297   2.935 -0.5856 -0.3431 -0.0256
 1235HOH      O 3724   2.769   2.998   1.538 -0.3783 -0.5967 -0.0650
 1235HOH     H1 3725   2.688   3.018   1.491 -0.5670 -0.8233  0.1567
 1235HOH     H2 3726   2.837   3.047   1.491 -0.7852  0.4366  0.3628
 1236HOH      O 3727   2.894   0.101   2.571  0.6935  0.4579  0.6944
 1236HOH     H1 3728   2.915   0.170   2.635  1.0219  0.2817  0.7796
 1236HOH     H2 3729   2.953   0.029   2.593  0.3633  0.1512  0.5955
 1237HOH      O 3730   3.480   3.628   3.551 -0.1512 -0.4787 -0.7189
 1237HOH     H1 3731   3.531   3.602   3.474 -0.4611 -0.5532 -0.9037
 1237HOH     H2 3732   3.501   3.721   3.563  0.1268 -0.5419 -0.7127
 1238HOH      O 3733   0.914   0.899   1.780 -0.5347  1.0330  0.2650
 1238HOH     H1 3734   0.919   0.809   1.814  1.8035  0.1500 -1.8445
 1238HOH     H2 3735   0.971   0.950   1.838 -0.3341  0.6984  0.3672
 1239HOH      O 3736   1.029   2.597   0.246 -0.0948  0.5309 -0.1308
 1239HOH     H1 3737   0.956   2.538   0.264 -0.4560  0.9671 -0.1399
 1239HOH     H2 3738   1.091   2.580   0.317  0.5470 -0.9819 -0.9733
 1240HOH      O 3739   0.223   2.543   0.702 -0.0310 -0.7617  0.3012
 1240HOH     H1 3740   0.266   2.615   0.748 -1.1536  0.5346 -0.4893
 1240HOH     H2 3741   0.294   2.492   0.665  0.8481  0.4343  0.2225
 1241HOH      O 3742   3.738   3.470   2.340 -0.3998 -0.3492 -0.1858
 1241HOH     H1 3743   3.727   3.388   2.387  0.9687 -0.7668 -0.5113
 1241HOH     H2 3744   3.743   3.537   2.408  0.3452 -0.7900  0.2163
 1242HOH      O 3745   1.111   1.993   0.452 -0.4252 -0.1268  0.0201
 1242HOH     H1 3746   1.111   1.968   0.544 -0.6236 -0.2530 -0.0141
 1242HOH     H2 3747   1.203   2.014   0.433 -0.4387  0.2284  0.3329
 1243HOH      O 3748   0.566   0.962   2.968 -0.2541 -0.1508 -0.5911
 1243HOH     H1 3749   0.639   0.950   2.908  0.6440 -0.4707  0.5050
 1243HOH     H2 3750   0.606   0.970   3.054 -1.4594  0.6379 -0.0364
 1244HOH      O 3751   1.282   1.155   0.813  0.3170 -0.0246  0.5952
 1244HOH     H1 3752   1.269   1.067   0.779 -0.2017  0.4197 -0.4224
 1244HOH     H2 3753   1.196   1.196   0.809  0.6120  0.6414  0.7318
 1245HOH      O 3754   0.139   0.238   1.381  0.4833 -0.2877  0.2682
 1245HOH     H1 3755   0.222   0.230   1.427  0.7287 -1.4403 -0.3075
 1245HOH     H2 3756   0.147   0.179   1.306  0.0594  1.3789 -1.2259
 1246HOH      O 3757   0.345   2.140   0.040 -0.4579  0.0641 -0.0270
 1246HOH     H1 3758   0.250   2.150   0.049 -0.5644 -0.0682 -0.8774
 1246HOH     H2 3759   0.381   2.198   0.107 -1.1342 -0.3393  0.7194
 1247HOH      O 3760   0.529   2.486   1.627 -0.2053 -0.2362 -0.3610
 1247HOH     H1 3761   0.477   2.447   1.557 -0.5677  0.6875 -0.6356
 1247HOH     H2 3762   0.550   2.574   1.596  1.8395 -0.6286 -0.4161
 1248HOH      O 3763   1.645   0.963   0.010 -0.1107 -0.0662 -0.1952
 1248HOH     H1 3764   1.572   0.901   0.003 -0.4265  0.2640  0.0594
 1248HOH     H2 3765   1.653   0.979   0.104 -0.4655  0.7674 -0.2876
 1249HOH      O 3766   0.415   0.529   3.266 -0.7839  0.4562  0.0032
 1249HOH     H1 3767   0.335   0.535   3.319  0.1512 -0.7380  1.7670
 1249HOH     H2 3768   0.442   0.437   3.276  0.9933  0.8990 -0.1822
 1250HOH      O 3769   0.679   2.936   0.187 -0.5145 -0.5392 -0.4547
 1250HOH     H1 3770   0.747   2.890   0.137 -0.2119 -0.0908 -0.4746
 1250HOH     H2 3771   0.636   2.992   0.122  0.1263  0.3266 -0.1748
 1251HOH      O 3772   3.784   0.542   0.526 -1.0925 -0.1274  0.2258
 1251HOH     H1 3773   3.736   0.622   0.546 -1.1611 -0.2870  0.7231
 1251HOH     H2 3774   3.811   0.552   0.434  0.5261  1.2997  0.7547
 1252HOH      O 3775   0.463   2.207   2.384 -0.3531 -0.0946 -0.6432
 1252HOH     H1 3776   0.422   2.237   2.465 -0.8568 -0.2442 -0.8348
 1252HOH     H2 3777   0.464   2.285   2.328  0.4832  0.1479 -0.3154
 1253HOH      O 3778   1.003   0.891   2.250 -0.0320 -0.1300 -0.3620
 1253HOH     H1 3779   0.942   0.882   2.176 -0.7857  0.8454  0.1035
 1253HOH     H2 3780   0.963   0.841   2.321 -0.7906  1.1929  0.2054
 1254HOH      O 3781   3.459   0.163   2.176 -0.2519  0.3140 -1.0258
 1254HOH     H1 3782   3.431   0.080   2.214  1.1394  0.0772 -0.3606
 1254HOH     H2 3783   3.383   0.220   2.182 -0.7454 -0.4013  0.1126
 1255HOH      O 3784   1.035   0.382   1.853  0.1559 -0.4686  0.2325
 1255HOH     H1 3785   1.043   0.368   1.759 -0.0012  1.2369 -0.1129
 1255HOH     H2 3786   0.962   0.326   1.880 -1.2416  0.4976 -1.1489
 1256HOH      O 3787   3.294   0.363   3.356 -0.0832  0.7050 -0.3972
 1256HOH     H1 3788   3.315   0.438   3.412  0.8172 -0.0649  0.3773
 1256HOH     H2 3789   3.367   0.358   3.294  0.5091 -0.1666  0.3076
 1257HOH      O 3790   2.846   3.841   1.890 -0.0396 -0.6518  0.1670
 1257HOH     H1 3791   2.915   3.862   1.953 -0.4203  0.0527  0.3604
 1257HOH     H2 3792   2.830   3.747   1.902  0.4162 -0.6855  0.5771
 1258HOH      O 3793   2.432   2.089   3.527 -0.4356 -0.0430  0.4349
 1258HOH     H1 3794   2.430   1.999   3.494  0.8950 -0.0033  0.1031
 1258HOH     H2 3795   2.420   2.144   3.449  1.1770  0.0331  0.1534
 1259HOH      O 3796   1.375   0.076   3.106  1.2935  0.1565 -0.2029
 1259HOH     H1 3797   1.386   0.119   3.021  0.1219 -0.1654 -0.5642
 1259HOH     H2 3798   1.344  -0.012   3.084 -0.5155  0.5225  0.5089
 1260HOH      O 3799   1.971   0.256   0.111  0.5066  0.0357 -0.1210
 1260HOH     H1 3800   2.024   0.334   0.090  0.3362  0.2741  0.3105
 1260HOH     H2 3801   2.035   0.185   0.118  0.5951 -0.0257 -1.2192
 1261HOH      O 3802   3.476   0.286   3.170 -0.7960 -0.0346 -0.1405
 1261HOH     H1 3803   3.506   0.195   3.176 -0.4682  0.1218  0.8944
 1261HOH     H2 3804   3.536   0.326   3.107 -0.2120 -0.2722  0.2472
 1262HOH      O 3805   1.835   1.673   2.793  0.5262 -0.2394 -0.7398
 1262HOH     H1 3806   1.744   1.704   2.787  0.6132  0.0443 -0.6488
 1262HOH     H2 3807   1.830   1.580   2.772  0.0014 -0.5676  0.6471
 1263HOH      O 3808   1.951   0.698   1.156  0.0150 -0.0698  0.8550
 1263HOH     H1 3809   1.958   0.629   1.222 -0.0870  0.2468  1.2026
 1263HOH     H2 3810   2.042   0.717   1.132  0.0351 -0.4370  0.6397
 1264HOH      O 3811   0.756   1.512   0.456 -0.2152 -0.1641 -0.4914
 1264HOH     H1 3812   0.782   1.602   0.439  0.0858 -0.1927 -0.2162
 1264HOH     H2 3813   0.739   1.510   0.551 -1.4328 -0.1016 -0.6716
 1265HOH      O 3814   1.927   1.911   3.146 -0.1829  0.2707 -0.0477
 1265HOH     H1 3815   1.847   1.944   3.106 -0.9989 -0.4274  0.9015
 1265HOH     H2 3816   1.945   1.829   3.099 -1.1818 -0.5874  0.9585
 1266HOH      O 3817   3.846   0.292   1.974  0.1014  0.3553 -0.0779
 1266HOH     H1 3818   3.801   0.284   2.058 -0.0596  0.5799 -0.1417
 1266HOH     H2 3819   3.788   0.250   1.911  0.2563  0.1210 -0.0689
 1267HOH      O 3820   0.893   2.043   2.999 -0.2264  0.7267  0.0560
 1267HOH     H1 3821   0.808   2.003   3.018 -0.0738  0.3384 -0.0707
 1267HOH     H2 3822   0.920   2.082   3.083 -0.1028  0.0402  0.3463
 1268HOH      O 3823   1.345   1.542   0.876  0.5282  0.3614 -0.2882
 1268HOH     H1 3824   1.336   1.616   0.816 -1.9290  0.7549  0.3384
 1268HOH     H2 3825   1.409   1.571   0.941  0.3062  1.5866 -0.5639
 1269HOH      O 3826   2.201   2.572   0.099 -0.3059  0.1980 -0.5741
 1269HOH     H1 3827   2.253   2.631   0.153  0.4107 -0.0117 -1.0115
 1269HOH     H2 3828   2.198   2.613   0.013 -0.3053 -0.1141 -0.7287
 1270HOH      O 3829   3.459   1.594   0.554 -0.0656 -0.4682  0.6617
 1270HOH     H1 3830   3.377   1.627   0.515  0.4813 -0.0882 -0.2293
 1270HOH     H2 3831   3.451   1.499   0.548 -0.1575 -0.4259 -0.0813
 1271HOH      O 3832   2.917   2.475   1.696 -0.4992 -0.6005 -0.6802
 1271HOH     H1 3833   2.840   2.425   1.722 -0.9894  1.1952  2.3546
 1271HOH     H2 3834   2.881   2.557   1.660 -0.1506  0.2352  0.7211
 1272HOH      O 3835   0.328   2.799   1.478 -0.9389  0.8711 -0.9954
 1272HOH     H1 3836   0.384   2.828   1.406  0.0567 -1.0076 -1.1090
 1272HOH     H2 3837   0.264   2.741   1.436 -1.8549  1.5768 -0.6228
 1273HOH      O 3838   2.285   1.720   0.736  0.6214  0.0801 -1.0083
 1273HOH     H1 3839   2.362   1.778   0.741  0.4779  0.2717  1.1885
 1273HOH     H2 3840   2.305   1.649   0.797 -1.2643  0.7182  0.5818
 1274HOH      O 3841   0.765   1.964   3.789 -0.6520  0.1721  0.0617
 1274HOH     H1 3842   0.789   1.877   3.823 -1.6341 -0.1348  0.0221
 1274HOH     H2 3843   0.849   2.006   3.770 -0.1160 -0.3769  1.0388
 1275HOH      O 3844   2.369   0.558   0.505  0.1182  0.3384  0.0409
 1275HOH     H1 3845   2.347   0.620   0.435 -0.6025  0.0622  0.0088
 1275HOH     H2 3846   2.287   0.548   0.554 -0.1624 -1.4746 -0.6452
 1276HOH      O 3847   2.522   0.095   0.990  0.2131 -0.0221 -0.2166
 1276HOH     H1 3848   2.611   0.095   1.026  0.6223 -0.7602 -1.1323
 1276HOH     H2 3849   2.530   0.143   0.908 -0.2542 -0.0162 -0.2601
 1277HOH      O 3850   0.946   0.336   2.158 -0.1145  0.3213  0.7820
 1277HOH     H1 3851   0.897   0.416   2.176 -0.8535 -0.1344  0.8379
 1277HOH     H2 3852   0.882   0.276   2.121  0.6173  0.0411 -0.1027
 1278HOH      O 3853   2.502   2.745   2.525  0.4200 -0.4180  0.0324
 1278HOH     H1 3854   2.570   2.806   2.499 -0.9521  1.0409 -0.4727
 1278HOH     H2 3855   2.487   2.690   2.448  1.3404 -1.1406  0.3337
 1279HOH      O 3856   0.693   0.602   0.573 -0.0435  0.7157 -1.1858
 1279HOH     H1 3857   0.762   0.536   0.583 -0.3068  0.5958  0.0966
 1279HOH     H2 3858   0.638   0.567   0.502 -0.5706 -0.8523 -0.1127
 1280HOH      O 3859   3.009   1.842   0.518 -0.4631  0.0766 -0.1950
 1280HOH     H1 3860   3.017   1.918   0.461  0.1144 -0.0683 -0.3247
 1280HOH     H2 3861   2.918   1.841   0.545 -0.8914 -0.0946 -1.4777
 1281HOH      O 3862   3.579   1.998   0.931  0.0462  0.3105  0.5785
 1281HOH     H1 3863   3.666   2.029   0.906  0.5577 -0.8700  0.7550
 1281HOH     H2 3864   3.559   1.929   0.868 -0.8014  0.5998  0.5100
 1282HOH      O 3865   3.198   0.061   1.528  0.3092 -0.2416  0.5182
 1282HOH     H1 3866   3.172   0.066   1.620 -0.7571  0.4940  0.2181
 1282HOH     H2 3867   3.214   0.152   1.503  0.9063 -0.4672  0.0520
 1283HOH      O 3868   1.253   3.017   0.044 -0.1179 -0.2405 -0.2690
 1283HOH     H1 3869   1.289   3.001  -0.043 -2.4254 -1.5729 -1.1750
 1283HOH     H2 3870   1.229   2.930   0.076 -2.4976  0.3979  0.0408
 1284HOH      O 3871   1.276   3.616   1.568  0.1706 -0.5152  0.0157
 1284HOH     H1 3872   1.332   3.631   1.492  0.6376 -0.3410  0.3862
 1284HOH     H2 3873   1.208   3.683   1.561 -0.0523 -0.7794 -0.4789
 1285HOH      O 3874   3.455   1.222   1.054 -0.5851  0.6830  0.6568
 1285HOH     H1 3875   3.532   1.189   1.099 -0.3688  0.7391  0.3288
 1285HOH     H2 3876   3.488   1.285   0.990 -0.8694  0.4725  0.2921
 1286HOH      O 3877   0.856   2.765   3.635 -0.1543 -0.1445  0.1641
 1286HOH     H1 3878   0.790   2.696   3.630  0.8938 -1.2164  0.0197
 1286HOH     H2 3879   0.822   2.835   3.580 -0.9851 -0.8228 -0.2319
 1287HOH      O 3880   1.397   2.285   0.591  0.2123 -0.2167  0.1151
 1287HOH     H1 3881   1.305   2.261   0.604  0.1793 -0.7922 -0.9089
 1287HOH     H2 3882   1.405   2.373   0.628 -0.6198 -0.3532  0.6651
 1288HOH      O 3883   2.353   2.602   3.097  0.0893  0.3057 -0.2179
 1288HOH     H1 3884   2.290   2.533   3.118  0.6813 -0.4692 -0.8544
 1288HOH     H2 3885   2.359   2.600   3.001  0.0070  1.3639 -0.2671
 1289HOH      O 3886   1.054   1.388   3.200  0.1677  0.5341  0.0524
 1289HOH     H1 3887   0.974   1.357   3.157 -0.9267  1.1570  1.4605
 1289HOH     H2 3888   1.081   1.464   3.148 -0.2616  0.4384 -0.3290
 1290HOH      O 3889   2.874   1.215   3.535  0.3381  0.9218  0.0822
 1290HOH     H1 3890   2.841   1.158   3.604  0.2925  0.8917  0.0357
 1290HOH     H2 3891   2.804   1.280   3.522  0.3295  0.9037  0.0370
 1291HOH      O 3892   3.778   2.991   0.647  0.1446 -0.5601 -0.4646
 1291HOH     H1 3893   3.807   2.915   0.597 -1.1972 -1.8576  0.5416
 1291HOH     H2 3894   3.739   2.954   0.726  1.2037  1.2964  1.1089
 1292HOH      O 3895   2.769   1.627   0.716 -0.1744  0.6561  0.7843
 1292HOH     H1 3896   2.687   1.592   0.751 -0.3357 -0.9653 -0.9340
 1292HOH     H2 3897   2.741   1.689   0.649 -0.0759 -0.2439 -0.1317
 1293HOH      O 3898   2.384   0.422   1.005  0.5553  0.4103  0.7838
 1293HOH     H1 3899   2.295   0.450   0.983  0.7380 -0.1992 -1.1167
 1293HOH     H2 3900   2.399   0.457   1.093 -1.3392  1.0079  0.9659
 1294HOH      O 3901   0.478   3.645   1.460 -0.2741  0.3962 -0.1538
 1294HOH     H1 3902   0.427   3.575   1.501 -0.3144  1.3646  1.6501
 1294HOH     H2 3903   0.569   3.616   1.468 -0.3458 -0.0026 -0.6464
 1295HOH      O 3904   0.748   1.166   0.639 -0.0400 -0.4236 -0.2638
 1295HOH     H1 3905   0.701   1.083   0.639  0.4347 -0.6948 -0.4079
 1295HOH     H2 3906   0.685   1.229   0.675  0.3610 -1.2578  2.2544
 1296HOH      O 3907   0.283   3.116   0.201 -0.6840  0.7350 -0.1974
 1296HOH     H1 3908   0.368   3.160   0.204 -0.7173  0.7960 -0.1228
 1296HOH     H2 3909   0.258   3.105   0.293  0.1629 -1.1159 -0.1084
 1297HOH      O 3910   3.221   2.987   1.141 -0.0948  0.2227  0.7882
 1297HOH     H1 3911   3.283   3.012   1.210  1.2550  1.4408 -0.7127
 1297HOH     H2 3912   3.149   3.049   1.149  0.4240  0.8559  0.6538
 1298HOH      O 3913   1.225   0.509   0.277 -0.4878  0.1710  0.4110
 1298HOH     H1 3914   1.291   0.449   0.244 -0.7258  0.0298  0.1827
 1298HOH     H2 3915   1.274   0.589   0.299 -0.2765  0.1574  0.0120
 1299HOH      O 3916   2.682   2.594   3.566  0.2033  0.5153 -0.1492
 1299HOH     H1 3917   2.636   2.611   3.483 -0.3209  0.2526  0.0792
 1299HOH     H2 3918   2.665   2.672   3.618 -1.6802 -0.3165  0.6653
 1300HOH      O 3919   0.885   0.764   1.519  0.1594  0.8272 -1.1610
 1300HOH     H1 3920   0.816   0.707   1.552  1.0804  0.0882 -0.4380
 1300HOH     H2 3921   0.914   0.814   1.595  0.7614  0.7666 -1.3414
 1301HOH      O 3922   1.847   3.403   0.527 -0.8213  0.2070 -0.0649
 1301HOH     H1 3923   1.775   3.423   0.587 -0.5606 -0.4671  0.5123
 1301HOH     H2 3924   1.827   3.315   0.494  0.1615 -0.4258  0.8540
 1302HOH      O 3925   1.695   2.395   1.498  0.0243  0.0760 -0.6643
 1302HOH     H1 3926   1.644   2.321   1.531 -0.9420  0.9313 -0.1129
 1302HOH     H2 3927   1.696   2.382   1.403 -0.4301 -0.4633 -0.6119
 1303HOH      O 3928   3.314   0.740   1.969 -0.5038 -0.4350  0.3291
 1303HOH     H1 3929   3.323   0.645   1.962 -0.7675 -0.6447  2.0002
 1303HOH     H2 3930   3.224   0.754   1.998 -0.2011  0.2347  1.0284
 1304HOH      O 3931   3.427   1.309   0.476  0.0609  0.5439 -0.9561
 1304HOH     H1 3932   3.452   1.216   0.475  0.4531  0.6229 -0.1375
 1304HOH     H2 3933   3.360   1.316   0.408 -0.2623 -0.4250 -0.7825
 1305HOH      O 3934   2.731   3.615   0.025  0.3789 -0.5286  0.0790
 1305HOH     H1 3935   2.823   3.605   0.002  0.0817 -1.2944 -0.9183
 1305HOH     H2 3936   2.706   3.700  -0.011  0.7361 -0.2129  0.5568
 1306HOH      O 3937   1.475   3.640   2.802 -0.5175 -0.5772 -0.4515
 1306HOH     H1 3938   1.504   3.730   2.791 -0.1292 -0.6057  0.2718
 1306HOH     H2 3939   1.382   3.641   2.777 -0.6071  0.0977 -0.1201
 1307HOH      O 3940   3.594   3.322   3.377 -0.2215  0.1584 -0.6687
 1307HOH     H1 3941   3.677   3.318   3.330  0.0841 -0.0576 -0.1259
 1307HOH     H2 3942   3.555   3.235   3.364  0.9495 -0.8170  1.3472
 1308HOH      O 3943   2.273   0.329   2.894 -0.4458 -0.5461 -0.2086
 1308HOH     H1 3944   2.289   0.384   2.971 -0.8733 -0.1564 -0.3860
 1308HOH     H2 3945   2.279   0.388   2.820 -0.1791 -0.8920 -0.4719
 1309HOH      O 3946   2.357   2.715   1.922  0.5764 -0.1301  0.0876
 1309HOH     H1 3947   2.289   2.651   1.938  0.0302  0.4115  0.0210
 1309HOH     H2 3948   2.438   2.672   1.947  0.3133 -1.0723 -0.5752
 1310HOH      O 3949   0.336   2.996   3.223 -0.2240 -0.1345 -0.4162
 1310HOH     H1 3950   0.356   3.045   3.303 -0.6847  0.0592 -0.4122
 1310HOH     H2 3951   0.361   2.905   3.243  0.0563 -0.0126 -0.2058
 1311HOH      O 3952   2.281   0.370   1.254 -0.4530 -0.1934  0.7157
 1311HOH     H1 3953   2.273   0.299   1.189 -0.1716  0.1840  0.2518
 1311HOH     H2 3954   2.318   0.328   1.331 -0.4849 -0.5945  0.5183
 1312HOH      O 3955   2.977   3.100   2.891 -0.7330  0.3877 -0.5851
 1312HOH     H1 3956   2.991   3.015   2.933 -0.8319  0.5605 -0.1931
 1312HOH     H2 3957   2.882   3.109   2.887 -0.7714  1.1484  0.8071
 1313HOH      O 3958   0.630   1.362   1.639 -0.2540  0.3049 -0.2272
 1313HOH     H1 3959   0.617   1.456   1.633  1.1077  0.4791 -1.9850
 1313HOH     H2 3960   0.613   1.329   1.551  0.4764 -0.8939  0.0218
 1314HOH      O 3961   1.167   1.047   2.714  0.0451 -0.0687  0.2933
 1314HOH     H1 3962   1.212   1.128   2.739  0.2262 -0.0368 -0.1216
 1314HOH     H2 3963   1.115   1.071   2.638 -0.9903 -0.0095  0.9771
 1315HOH      O 3964   2.099   1.784   1.293 -0.7464 -0.4998  0.1247
 1315HOH     H1 3965   2.143   1.841   1.357  0.6153 -0.2543 -0.9311
 1315HOH     H2 3966   2.140   1.698   1.305 -1.3939 -0.7813  0.4012
 1316HOH      O 3967   2.143   2.457   3.549 -0.2661  0.3580  0.1298
 1316HOH     H1 3968   2.063   2.430   3.594 -0.3112  1.0398  0.4779
 1316HOH     H2 3969   2.114   2.475   3.459 -0.1181 -1.3114 -0.3306
 1317HOH      O 3970   0.469   2.596   1.876  0.3300  0.0218  0.4351
 1317HOH     H1 3971   0.480   2.552   1.792  1.1597 -0.0558  0.5655
 1317HOH     H2 3972   0.445   2.686   1.854  1.0209  0.1335  0.0873
 1318HOH      O 3973   0.704   3.398   1.842 -0.2310 -0.2108 -0.0538
 1318HOH     H1 3974   0.715   3.352   1.759 -0.1605 -0.2077 -0.0469
 1318HOH     H2 3975   0.611   3.394   1.861 -0.1963 -0.5522  0.0589
 1319HOH      O 3976   2.305   2.486   1.502  0.1208  0.2653 -0.1487
 1319HOH     H1 3977   2.245   2.538   1.555 -0.0721  0.9974 -1.0311
 1319HOH     H2 3978   2.391   2.527   1.515  0.3437 -0.3964  0.6243
 1320HOH      O 3979   0.172   2.102   2.510  0.3096 -0.2169  0.4115
 1320HOH     H1 3980   0.248   2.050   2.536  1.2222  0.1714 -1.2345
 1320HOH     H2 3981   0.128   2.048   2.444 -0.1381  0.0836  0.4595
 1321HOH      O 3982   2.798   3.265   1.450  0.0776 -0.0272 -0.0647
 1321HOH     H1 3983   2.825   3.333   1.511 -0.1225  1.6493 -1.6613
 1321HOH     H2 3984   2.868   3.260   1.386  0.0529 -1.3439 -0.0493
 1322HOH      O 3985   3.371   1.184   3.211 -1.0784 -0.4550  0.4709
 1322HOH     H1 3986   3.392   1.180   3.304  0.0335 -0.8563  0.2243
 1322HOH     H2 3987   3.379   1.277   3.189 -0.8765 -0.4232  0.6716
 1323HOH      O 3988   1.818   1.028   1.299  0.1410 -0.1604  0.6110
 1323HOH     H1 3989   1.791   1.044   1.209  0.3870  0.1864  0.5986
 1323HOH     H2 3990   1.890   1.089   1.315 -0.6447  0.6104  1.4158
 1324HOH      O 3991   2.880   1.920   0.065  0.0825  0.0577 -0.1842
 1324HOH     H1 3992   2.934   1.961  -0.003  1.4715 -0.6448  0.4120
 1324HOH     H2 3993   2.833   1.993   0.105  0.5580  0.7134 -0.7665
 1325HOH      O 3994   1.752   3.467   2.171  0.1553 -0.0111  0.5689
 1325HOH     H1 3995   1.764   3.437   2.261  1.4144 -0.2071  0.3710
 1325HOH     H2 3996   1.690   3.540   2.178  0.2078 -0.0360  1.5920
 1326HOH      O 3997   0.964   3.127   2.814  0.0826 -0.0455  0.4657
 1326HOH     H1 3998   1.053   3.124   2.781 -0.0804 -0.0895  0.0169
 1326HOH     H2 3999   0.937   3.218   2.805  0.1086 -0.0123  0.6903
 1327HOH      O 4000   1.152   1.614   0.534 -0.2535  0.3892  0.4880
 1327HOH     H1 4001   1.120   1.526   0.515 -0.7673  0.8504 -1.2492
 1327HOH     H2 4002   1.080   1.672   0.505  0.3962  1.3827  0.7566
 1328HOH      O 4003   1.117   2.134   1.912  0.5133  0.1510  0.4647
 1328HOH     H1 4004   1.115   2.182   1.830 -0.3525  1.1078  0.9897
 1328HOH     H2 4005   1.028   2.098   1.921  0.8862 -0.8214  0.5175
 1329HOH      O 4006   2.163   0.689   3.831 -0.6878 -0.2528  0.6061
 1329HOH     H1 4007   2.173   0.595   3.812  1.3168 -0.1966  0.9610
 1329HOH     H2 4008   2.072   0.708   3.809 -0.9142 -2.0557 -0.4392
 1330HOH      O 4009   3.356   3.788   2.341  0.1025  0.7922 -0.6069
 1330HOH     H1 4010   3.283   3.848   2.357  0.1347  0.8381 -0.6332
 1330HOH     H2 4011   3.380   3.756   2.427 -0.3454  0.3097 -0.6457
 1331HOH      O 4012   0.078   2.204   0.028 -0.5620 -0.2230  0.0458
 1331HOH     H1 4013   0.043   2.200   0.117 -0.5045  0.1745  0.0911
 1331HOH     H2 4014   0.079   2.298   0.008 -0.7982 -0.3237 -0.4610
 1332HOH      O 4015   1.862   2.491   2.862  0.6328 -0.2327  0.2013
 1332HOH     H1 4016   1.815   2.464   2.941 -0.0723 -0.1166 -0.1607
 1332HOH     H2 4017   1.806   2.461   2.790  0.5485  0.9043 -0.2379
 1333HOH      O 4018   1.478   0.340   0.276  0.3142 -0.3416  0.1797
 1333HOH     H1 4019   1.471   0.309   0.366  0.2111 -1.4530 -0.1751
 1333HOH     H2 4020   1.548   0.287   0.238 -0.2047 -0.5004 -0.6146
 1334HOH      O 4021   1.619   3.749   1.708  0.4267 -0.4775 -0.4508
 1334HOH     H1 4022   1.611   3.658   1.739  0.1157 -0.1790  0.4152
 1334HOH     H2 4023   1.533   3.787   1.726  0.1929 -0.2743 -1.7958
 1335HOH      O 4024   3.377   2.210   0.069  0.4375 -0.0753  0.6585
 1335HOH     H1 4025   3.436   2.141   0.098  0.3472 -0.4196  0.0571
 1335HOH     H2 4026   3.290   2.169   0.069  0.3921  0.0097  0.2307
 1336HOH      O 4027   0.879   0.447   1.536  0.3845  0.2225  0.0826
 1336HOH     H1 4028   0.860   0.358   1.565  0.3392 -0.1630 -1.0421
 1336HOH     H2 4029   0.814   0.502   1.581 -0.3073 -0.4531 -0.0592
 1337HOH      O 4030   3.324   3.323   3.322 -0.1623 -0.3271  0.5768
 1337HOH     H1 4031   3.329   3.228   3.330 -0.1422 -0.4327 -0.4967
 1337HOH     H2 4032   3.416   3.352   3.326 -0.1762 -0.3233  1.0349
 1338HOH      O 4033   2.735   2.081   0.966  0.1395 -0.2846 -0.2815
 1338HOH     H1 4034   2.700   2.016   1.027  1.0337  0.1213  0.7291
 1338HOH     H2 4035   2.826   2.055   0.952  0.3370  0.3938 -0.3546
 1339HOH      O 4036   0.954   1.637   2.666 -0.4888 -0.1076 -0.2330
 1339HOH     H1 4037   0.963   1.657   2.573  0.2665 -0.6430 -0.2980
 1339HOH     H2 4038   0.984   1.716   2.711 -0.2098 -0.0866 -0.4533
 1340HOH      O 4039   1.103   1.960   3.663  0.6495 -0.8050 -0.0416
 1340HOH     H1 4040   1.116   2.035   3.605  0.7719 -0.5367  0.3252
 1340HOH     H2 4041   1.018   1.924   3.637 -0.3725  0.6037  0.9770
 1341HOH      O 4042   2.243   3.132   3.183  0.3499  0.7205 -0.4468
 1341HOH     H1 4043   2.158   3.172   3.165 -0.0044  0.2307  0.0511
 1341HOH     H2 4044   2.262   3.081   3.104 -0.4775 -0.2357 -0.0703
 1342HOH      O 4045   0.154   0.313   0.497 -0.6024  0.1295 -0.2082
 1342HOH     H1 4046   0.211   0.373   0.449  0.6979 -0.1559  0.8663
 1342HOH     H2 4047   0.118   0.366   0.568 -1.2924  0.1729 -0.5752
 1343HOH      O 4048   2.935   1.966   2.536  0.4522  0.0782  0.8869
 1343HOH     H1 4049   2.886   1.924   2.606  0.2595 -0.9986  0.1616
 1343HOH     H2 4050   3.020   1.985   2.575  0.1861 -0.0306  1.5495
 1344HOH      O 4051   0.121   0.047   3.418  0.0244 -0.1848  0.4977
 1344HOH     H1 4052   0.143   0.047   3.512  0.1198 -0.2706  0.4765
 1344HOH     H2 4053   0.093  -0.043   3.401 -0.4580 -0.0462  0.5485
 1345HOH      O 4054   3.030   2.072   0.880  0.5710  0.4087 -0.3076
 1345HOH     H1 4055   3.076   2.001   0.836 -0.1217  0.3623 -1.0079
 1345HOH     H2 4056   3.083   2.150   0.861  1.2595  0.1289  0.3508
 1346HOH      O 4057   0.111   1.246   2.632 -0.2838 -0.6590 -0.1484
 1346HOH     H1 4058   0.119   1.164   2.679 -0.4362  0.0647  1.2494
 1346HOH     H2 4059   0.028   1.283   2.663 -0.3574 -0.0912 -0.9551
 1347HOH      O 4060   1.691   0.449   1.015 -0.0521 -0.1331  0.6678
 1347HOH     H1 4061   1.694   0.404   1.100  0.2977 -0.0839  0.6827
 1347HOH     H2 4062   1.680   0.541   1.037 -1.3420 -0.2445  0.6277
 1348HOH      O 4063   2.057   0.984   3.077 -0.1998 -0.7689  0.4748
 1348HOH     H1 4064   2.127   0.950   3.021  0.5253 -1.4015  1.6823
 1348HOH     H2 4065   2.091   1.067   3.110 -0.6212 -0.4022  0.0111
 1349HOH      O 4066   1.167   3.430   3.038  0.6879 -0.4606 -0.3173
 1349HOH     H1 4067   1.140   3.471   2.956  1.4041  0.1316 -0.2750
 1349HOH     H2 4068   1.091   3.379   3.065  0.2589 -0.2628 -1.0851
 1350HOH      O 4069   2.472   3.837   1.778  0.0366 -0.2826  0.7588
 1350HOH     H1 4070   2.383   3.847   1.812  0.0953  0.1762  0.7899
 1350HOH     H2 4071   2.467   3.763   1.718 -0.6371  0.4246 -0.1164
 1351HOH      O 4072   2.226   0.960   3.816 -0.1356  0.2078  0.2809
 1351HOH     H1 4073   2.196   0.995   3.732  0.5391  1.2663  0.4574
 1351HOH     H2 4074   2.186   0.873   3.820 -0.4392  0.2438 -0.9894
 1352HOH      O 4075   0.372   3.254   0.892 -0.3252 -0.2256 -0.6301
 1352HOH     H1 4076   0.465   3.232   0.900 -0.0016  0.6889 -1.3573
 1352HOH     H2 4077   0.366   3.298   0.807 -1.0621  1.3313  0.1460
 1353HOH      O 4078   0.903   1.407   1.911 -0.1029  0.6891  0.2076
 1353HOH     H1 4079   0.947   1.394   1.996  0.5020 -0.5832 -0.2459
 1353HOH     H2 4080   0.974   1.434   1.852 -0.4655  1.2643  0.0163
 1354HOH      O 4081   1.016   0.021   1.944  0.0535 -0.7113 -0.2027
 1354HOH     H1 4082   1.053   0.046   1.859 -0.0046  0.9171  0.1847
 1354HOH     H2 4083   0.949   0.086   1.961 -0.1586 -1.1840  0.9665
 1355HOH      O 4084   2.600   0.051   2.019  0.0956 -1.0849  0.2245
 1355HOH     H1 4085   2.531   0.068   1.954 -0.1847  0.9649  0.9275
 1355HOH     H2 4086   2.670   0.009   1.969 -0.1240  0.3161 -1.4397
 1356HOH      O 4087   0.867   0.108   0.768 -0.2889  0.9065  0.1238
 1356HOH     H1 4088   0.807   0.158   0.823 -0.4864  0.2846  0.4951
 1356HOH     H2 4089   0.811   0.050   0.716 -0.0204 -0.4142  1.1959
 1357HOH      O 4090   1.682   0.898   2.680 -0.3188 -0.5098  0.0892
 1357HOH     H1 4091   1.634   0.904   2.762  0.1591 -1.6256  0.4949
 1357HOH     H2 4092   1.615   0.878   2.614 -1.0485  2.3479 -0.2917
 1358HOH      O 4093   1.443   1.491   2.499  0.0651  0.2247 -0.1191
 1358HOH     H1 4094   1.354   1.462   2.478 -0.2027 -0.2966  1.4540
 1358HOH     H2 4095   1.435   1.534   2.584  1.5426 -1.8984  1.3102
 1359HOH      O 4096   0.479   0.770   0.248  0.0269 -0.6801 -0.0073
 1359HOH     H1 4097   0.433   0.765   0.164  0.6002 -1.1666 -0.3057
 1359HOH     H2 4098   0.420   0.728   0.310 -0.8584  0.5566  0.0750
 1360HOH      O 4099   0.774   0.121   1.646  0.2994 -0.1191 -0.1847
 1360HOH     H1 4100   0.706   0.113   1.578 -0.2432  0.1034  0.3154
 1360HOH     H2 4101   0.847   0.068   1.613 -0.1429 -0.4290 -0.7017
 1361HOH      O 4102   2.096   3.361   1.577 -0.4172 -0.1039 -0.1846
 1361HOH     H1 4103   2.006   3.393   1.569 -0.0468  0.9741 -0.3483
 1361HOH     H2 4104   2.102   3.327   1.666 -1.0395 -0.3964 -0.2443
 1362HOH      O 4105   3.821   0.175   0.046 -0.1604 -0.8545 -0.6395
 1362HOH     H1 4106   3.764   0.143   0.116 -0.5195  1.0651  0.0713
 1362HOH     H2 4107   3.762   0.221  -0.013  0.5076  0.6645 -0.2141
 1363HOH      O 4108   3.094   0.510   2.343  0.2423 -0.0205 -0.0434
 1363HOH     H1 4109   3.118   0.463   2.264 -0.6938  0.1437 -0.4555
 1363HOH     H2 4110   3.014   0.558   2.320 -0.2379 -0.1995  1.0749
 1364HOH      O 4111   3.202   0.591   2.563  0.1887  0.5153 -0.2366
 1364HOH     H1 4112   3.177   0.545   2.483  0.7040  1.0996 -0.7637
 1364HOH     H2 4113   3.268   0.535   2.604 -0.4581 -0.0445  0.0859
 1365HOH      O 4114   3.316   0.527   0.352 -0.0272 -0.5962 -0.3032
 1365HOH     H1 4115   3.391   0.574   0.387 -0.3876 -0.1928 -0.0590
 1365HOH     H2 4116   3.240   0.561   0.400 -0.3322 -1.2513 -0.2902
 1366HOH      O 4117   0.555   0.225   0.400  0.0378 -0.2415 -0.2131
 1366HOH     H1 4118   0.495   0.158   0.366 -0.6616  0.0232  0.4400
 1366HOH     H2 4119   0.624   0.175   0.445 -0.8043 -0.5543  0.8074
 1367HOH      O 4120   1.066   0.427   0.895 -0.3784 -0.3190 -0.2446
 1367HOH     H1 4121   1.087   0.506   0.944 -0.9926 -0.2482 -0.0790
 1367HOH     H2 4122   0.995   0.453   0.837 -0.6514 -0.7728 -0.1236
 1368HOH      O 4123   0.219   3.280   1.280 -0.1421  0.2116  0.0079
 1368HOH     H1 4124   0.229   3.207   1.342 -0.3901  1.0480  1.0948
 1368HOH     H2 4125   0.147   3.253   1.223 -1.3242  0.2069  1.3878
 1369HOH      O 4126   2.856   3.456   0.598  0.6719  0.1927  0.5015
 1369HOH     H1 4127   2.791   3.496   0.541  0.2123 -1.0227  0.1149
 1369HOH     H2 4128   2.914   3.528   0.622 -1.0996  1.4616  1.3394
 1370HOH      O 4129   3.124   3.548   3.398  0.3215 -0.2257 -0.0222
 1370HOH     H1 4130   3.151   3.635   3.428 -0.4077 -0.0733  0.2384
 1370HOH     H2 4131   3.206   3.500   3.386  0.7564  0.5774 -0.4433
 1371HOH      O 4132   0.770   2.494   1.024 -0.4905 -0.6725  0.0447
 1371HOH     H1 4133   0.784   2.409   0.983 -0.5166 -0.2436 -0.9075
 1371HOH     H2 4134   0.710   2.539   0.965 -0.0828  0.1870  0.2560
 1372HOH      O 4135   1.184   3.725   2.764  0.1353  0.0093  0.8832
 1372HOH     H1 4136   1.090   3.716   2.780  0.1015 -0.3184  0.5293
 1372HOH     H2 4137   1.193   3.811   2.721 -0.0902 -0.2384  0.3180
 1373HOH      O 4138   3.345   3.243   1.595  0.3837  0.1593 -0.0006
 1373HOH     H1 4139   3.379   3.326   1.630 -0.0283  0.1673  0.3958
 1373HOH     H2 4140   3.406   3.177   1.628  0.3883  0.2429  0.1634
 1374HOH      O 4141   1.783   3.058   3.101  0.4374  0.1166  0.6648
 1374HOH     H1 4142   1.703   3.082   3.148 -0.4001  0.3566 -0.7649
 1374HOH     H2 4143   1.770   2.966   3.076 -0.5500  0.7229 -1.5096
 1375HOH      O 4144   3.390   3.794   1.109  0.2820 -0.4207 -0.2139
 1375HOH     H1 4145   3.396   3.789   1.205  0.3725  0.3049 -0.1737
 1375HOH     H2 4146   3.480   3.797   1.079  0.3526  1.9530 -0.1283
 1376HOH      O 4147   0.209   3.581   1.248  0.5918  0.1257 -0.3260
 1376HOH     H1 4148   0.260   3.517   1.298 -0.3349 -0.9463 -0.6506
 1376HOH     H2 4149   0.188   3.535   1.166 -0.7466  0.5521 -0.2639
 1377HOH      O 4150   1.886   0.260   1.876 -0.4308 -0.2146  0.9568
 1377HOH     H1 4151   1.817   0.259   1.810  1.3188 -0.7058 -1.0838
 1377HOH     H2 4152   1.893   0.352   1.903 -1.7923 -0.1523  1.2203
 1378HOH      O 4153   0.448   3.665   2.814  0.4003 -0.2217  0.1193
 1378HOH     H1 4154   0.474   3.731   2.878 -0.5051  0.6658 -0.3620
 1378HOH     H2 4155   0.524   3.657   2.756  0.6530  0.1474  0.3865
 1379HOH      O 4156   0.708   0.914   0.659 -0.0196  0.2494  0.1168
 1379HOH     H1 4157   0.699   0.932   0.752 -1.1872 -0.6359  0.2162
 1379HOH     H2 4158   0.783   0.854   0.654  0.1036  0.3694  0.4700
 1380HOH      O 4159   2.828   1.233   0.932  0.5770  0.6580  0.3821
 1380HOH     H1 4160   2.746   1.252   0.885  0.0722 -0.0004  0.9500
 1380HOH     H2 4161   2.897   1.248   0.867 -0.0248  0.7670 -0.2559
 1381HOH      O 4162   0.391   0.283   0.648  0.5668  0.1550  0.6299
 1381HOH     H1 4163   0.315   0.264   0.594 -0.1306 -0.3737  1.7257
 1381HOH     H2 4164   0.462   0.297   0.586 -0.3623  0.4521 -0.4267
 1382HOH      O 4165   1.704   0.083   3.091 -0.0774  0.7124 -1.0897
 1382HOH     H1 4166   1.674  -0.007   3.106 -1.2862  1.1921 -0.3532
 1382HOH     H2 4167   1.686   0.100   2.999 -0.3413  0.3703 -1.1041
 1383HOH      O 4168   1.674   3.331   3.120  1.0069 -0.8603 -0.4075
 1383HOH     H1 4169   1.662   3.261   3.183  0.0079 -0.3760 -0.0071
 1383HOH     H2 4170   1.589   3.339   3.076  1.3002 -0.3530 -0.9174
 1384HOH      O 4171   2.682   0.308   2.055  0.3864 -0.2954  0.1057
 1384HOH     H1 4172   2.605   0.364   2.045  0.2632 -0.5066 -0.1605
 1384HOH     H2 4173   2.647   0.219   2.054  0.5725 -0.3822  0.5869
 1385HOH      O 4174   0.641   2.596   3.602  0.2762 -0.6267 -0.1403
 1385HOH     H1 4175   0.558   2.547   3.610 -0.3741  0.2669 -0.9504
 1385HOH     H2 4176   0.677   2.567   3.518  0.7160 -0.8826  0.1308
 1386HOH      O 4177   1.260   2.441   0.364  0.0356 -0.3737  0.4027
 1386HOH     H1 4178   1.215   2.386   0.428 -0.2690 -1.3729 -0.5979
 1386HOH     H2 4179   1.342   2.395   0.347 -0.2216 -0.5465 -0.4537
 1387HOH      O 4180   0.709   0.993   0.923 -0.1690  0.0563  0.0522
 1387HOH     H1 4181   0.776   1.048   0.963 -1.0880  0.5904  0.9145
 1387HOH     H2 4182   0.682   0.933   0.993  0.1624 -0.9290 -0.6062
 1388HOH      O 4183   2.178   0.317   3.156  0.1610 -0.0099  0.3144
 1388HOH     H1 4184   2.156   0.284   3.069  0.1685 -0.7678  0.5803
 1388HOH     H2 4185   2.251   0.262   3.185  0.5906  0.6594  0.5493
 1389HOH      O 4186   1.944   3.239   2.719  0.4407 -0.7669  0.3654
 1389HOH     H1 4187   2.037   3.218   2.719  0.5659 -0.2830 -0.5408
 1389HOH     H2 4188   1.941   3.334   2.706 -0.1788 -0.7129  0.8172
 1390HOH      O 4189   3.231   2.907   3.414 -0.0519 -0.4594 -0.1697
 1390HOH     H1 4190   3.228   2.974   3.483 -0.3616 -1.3487  0.7211
 1390HOH     H2 4191   3.278   2.950   3.342 -0.1448  0.6762  0.3934
 1391HOH      O 4192   1.243   0.615   1.056 -0.2226  0.0494  0.4972
 1391HOH     H1 4193   1.264   0.692   1.108 -0.6358  0.5367 -0.0262
 1391HOH     H2 4194   1.325   0.591   1.012 -0.2774  0.7379 -0.0132
 1392HOH      O 4195   3.124   1.630   1.125 -0.8499 -0.1832  0.4934
 1392HOH     H1 4196   3.093   1.649   1.037 -0.1956 -0.7072  0.1308
 1392HOH     H2 4197   3.122   1.534   1.130  0.2133 -0.2230  0.6146
 1393HOH      O 4198   2.771   2.815   0.922  0.2434 -0.2336 -0.4737
 1393HOH     H1 4199   2.750   2.779   0.836  0.4390 -1.2122 -0.1359
 1393HOH     H2 4200   2.754   2.744   0.983 -0.5048  0.6264  0.3959
 1394HOH      O 4201   2.650   1.562   0.968 -1.4429  0.1131  0.0338
 1394HOH     H1 4202   2.633   1.654   0.984  0.1971  0.4365  0.2230
 1394HOH     H2 4203   2.715   1.537   1.033 -0.8720 -0.8151 -0.8203
 1395HOH      O 4204   3.232   2.809   3.139 -0.4891  0.0767 -0.1839
 1395HOH     H1 4205   3.154   2.795   3.085 -0.6565  0.0743  0.0548
 1395HOH     H2 4206   3.254   2.722   3.172 -0.2729  0.0478 -0.4013
 1396HOH      O 4207   0.522   1.783   3.358  0.3339  0.2579 -0.4258
 1396HOH     H1 4208   0.566   1.774   3.273  2.0785 -1.0469  0.4926
 1396HOH     H2 4209   0.547   1.869   3.389  1.1606  0.0695 -0.5248
 1397HOH      O 4210   3.595   1.560   2.561  0.4869 -0.8761  0.0608
 1397HOH     H1 4211   3.592   1.642   2.610  0.1627 -0.8525  0.0101
 1397HOH     H2 4212   3.640   1.582   2.480  1.2308 -0.9687  0.4364
 1398HOH      O 4213   2.280   1.371   0.776 -0.0252 -0.5166 -0.1019
 1398HOH     H1 4214   2.292   1.276   0.788 -1.7249 -0.8533 -0.5397
 1398HOH     H2 4215   2.284   1.406   0.865  1.5659 -0.8028  0.0002
 1399HOH      O 4216   2.923   2.037   1.469  0.5505  0.1054  0.8634
 1399HOH     H1 4217   2.964   2.113   1.511  0.5460  0.2915  0.5310
 1399HOH     H2 4218   2.971   2.026   1.387 -0.9588  1.2252 -0.2736
 1400HOH      O 4219   0.849   3.249   1.590  0.0481  0.0997  0.9981
 1400HOH     H1 4220   0.909   3.315   1.625 -0.3444  0.2383  1.4331
 1400HOH     H2 4221   0.893   3.215   1.513 -0.2624  1.7722 -0.0308
 1401HOH      O 4222   1.918   2.175   1.527  0.7525  0.3122 -0.2975
 1401HOH     H1 4223   1.856   2.243   1.501  0.7921  0.2472 -0.5727
 1401HOH     H2 4224   1.933   2.125   1.446  0.7852  0.0278 -0.1181
 1402HOH      O 4225   1.558   1.387   3.010  0.4664 -0.3616  0.1781
 1402HOH     H1 4226   1.571   1.456   3.076 -0.2857 -0.0790  0.0476
 1402HOH     H2 4227   1.636   1.331   3.019  0.2233 -0.5692  1.5973
 1403HOH      O 4228   2.466   2.943   0.791  0.0360  0.4550 -0.0721
 1403HOH     H1 4229   2.419   2.861   0.799 -0.3923  0.7588  0.6818
 1403HOH     H2 4230   2.483   2.952   0.697 -0.7887 -0.0054 -0.2842
 1404HOH      O 4231   2.006   3.266   3.116 -0.3497  0.2268  0.4695
 1404HOH     H1 4232   1.927   3.213   3.105 -0.0279 -0.2772  0.5055
 1404HOH     H2 4233   2.026   3.299   3.028 -0.0877 -0.4142  0.2740
 1405HOH      O 4234   3.564   1.130   3.562  0.2477  0.0041  0.1602
 1405HOH     H1 4235   3.523   1.071   3.625  0.3770 -0.1039  0.1450
 1405HOH     H2 4236   3.649   1.089   3.542  1.0443  0.9626  1.3138
 1406HOH      O 4237   2.144   1.037   3.570  0.2271  0.4424  0.6138
 1406HOH     H1 4238   2.224   1.027   3.518  0.5855 -1.6829  1.3637
 1406HOH     H2 4239   2.073   1.022   3.508  0.5565 -0.1169  0.3564
 1407HOH      O 4240   0.878   1.803   3.561 -1.1086  0.0381  0.4001
 1407HOH     H1 4241   0.857   1.716   3.595 -1.9568  0.1830  0.2855
 1407HOH     H2 4242   0.797   1.853   3.571 -1.0935  0.3879 -0.8978
 1408HOH      O 4243   0.573   3.007   2.903 -0.2859 -0.5821  0.1611
 1408HOH     H1 4244   0.605   3.011   2.993 -0.0935 -0.4290  0.0870
 1408HOH     H2 4245   0.527   3.090   2.889 -0.9854 -0.9172  0.3613
 1409HOH      O 4246   3.682   0.661   0.755  0.2017  0.2456 -1.1317
 1409HOH     H1 4247   3.691   0.748   0.793  0.4730 -0.5637  0.9610
 1409HOH     H2 4248   3.770   0.625   0.756 -0.0174 -0.3215 -1.2208
 1410HOH      O 4249   1.530   0.816   2.407  0.0825  0.0649  0.2398
 1410HOH     H1 4250   1.454   0.763   2.431 -0.4724  0.6251 -0.2132
 1410HOH     H2 4251   1.566   0.772   2.329  0.2170 -0.1852  0.4390
 1411HOH      O 4252   3.638   2.295   1.600  0.2009 -0.2246  0.0197
 1411HOH     H1 4253   3.648   2.217   1.655 -0.5372 -0.3037  0.0562
 1411HOH     H2 4254   3.669   2.367   1.655  1.5737 -0.5414 -0.2612
 1412HOH      O 4255   3.619   1.794   2.679 -0.5664  0.4281  0.0147
 1412HOH     H1 4256   3.711   1.791   2.655 -0.5062  0.5469  0.2251
 1412HOH     H2 4257   3.608   1.879   2.722 -0.3161 -0.3390  1.7796
 1413HOH      O 4258   1.264   3.264   2.277  0.3236 -0.6168 -0.7089
 1413HOH     H1 4259   1.184   3.242   2.324 -0.4890 -0.5632 -1.9744
 1413HOH     H2 4260   1.301   3.337   2.325 -1.0308  0.1295 -0.7071
 1414HOH      O 4261   3.455   1.630   1.984  0.4499  0.4237  0.8577
 1414HOH     H1 4262   3.367   1.658   2.009 -0.1611 -0.2890 -0.3241
 1414HOH     H2 4263   3.448   1.609   1.891  1.7310 -0.2363  0.8678
 1415HOH      O 4264   2.550   1.818   1.045  0.2945  0.1551  0.0933
 1415HOH     H1 4265   2.523   1.906   1.072  0.5709  0.0200  0.8758
 1415HOH     H2 4266   2.563   1.771   1.128  0.7695 -0.4289 -0.2971
 1416HOH      O 4267   0.938   1.761   0.491  0.0878  0.4205  0.2201
 1416HOH     H1 4268   0.867   1.774   0.554 -0.1429  1.4254 -0.1943
 1416HOH     H2 4269   0.995   1.837   0.504  0.0537  0.6368 -0.7244
 1417HOH      O 4270   1.653   2.144   3.777 -0.6502  0.0159 -0.2040
 1417HOH     H1 4271   1.699   2.109   3.701  0.2298 -0.3724  0.4704
 1417HOH     H2 4272   1.658   2.075   3.842 -0.9134  0.5343  0.3903
 1418HOH      O 4273   0.080   0.086   0.378 -0.7016  0.4369  0.4804
 1418HOH     H1 4274   0.168   0.053   0.357 -1.0911 -0.5239  0.2935
 1418HOH     H2 4275   0.096   0.173   0.414  0.3241  0.3212  0.3662
 1419HOH      O 4276   0.053   2.572   2.773  0.4628  0.1417 -0.3028
 1419HOH     H1 4277   0.075   2.575   2.866 -0.2795  1.5183 -0.1044
 1419HOH     H2 4278  -0.008   2.498   2.765 -1.0018  1.1145  0.7699
 1420HOH      O 4279   1.417   3.569   0.139  0.1113 -0.2911 -0.2901
 1420HOH     H1 4280   1.376   3.484   0.125 -0.0335 -0.3140  0.2302
 1420HOH     H2 4281   1.351   3.633   0.112  0.4179 -0.3370 -1.2005
 1421HOH      O 4282   3.393   1.928   1.438  0.8939  0.2794  0.6522
 1421HOH     H1 4283   3.320   1.869   1.418  1.2162 -0.0739  0.4757
 1421HOH     H2 4284   3.358   2.016   1.426  0.6164  0.1074  0.1396
 1422HOH      O 4285   1.285   0.805   3.648  0.3999  0.4021  0.1041
 1422HOH     H1 4286   1.275   0.793   3.742 -1.7068 -0.7159 -0.1501
 1422HOH     H2 4287   1.235   0.884   3.629  0.4519  0.3797 -0.1259
 1423HOH      O 4288   0.766   2.248   2.861 -0.2249  0.0062 -0.5554
 1423HOH     H1 4289   0.770   2.185   2.933 -0.8979  1.2672  0.6784
 1423HOH     H2 4290   0.850   2.238   2.816  0.2611 -0.7835  0.4508
 1424HOH      O 4291   1.071   3.185   1.881  0.3845 -0.5631 -0.0534
 1424HOH     H1 4292   1.129   3.115   1.851  0.2133 -0.8616  0.2909
 1424HOH     H2 4293   1.035   3.152   1.964  0.6333  0.1141  0.3384
 1425HOH      O 4294   2.479   3.824   3.740 -0.1827 -0.4257 -0.2198
 1425HOH     H1 4295   2.426   3.805   3.817 -1.0463 -0.0941 -0.6956
 1425HOH     H2 4296   2.420   3.808   3.666  0.1567  0.5759 -0.7566
 1426HOH      O 4297   1.607   0.500   2.658  0.8013  0.1193  0.7211
 1426HOH     H1 4298   1.522   0.527   2.694 -0.0567 -1.4591  0.0606
 1426HOH     H2 4299   1.670   0.560   2.699 -0.5849  1.2921  1.3318
 1427HOH      O 4300   2.333   1.027   0.602  0.2106  0.1765 -0.0606
 1427HOH     H1 4301   2.406   0.966   0.599  0.6184  0.6052  0.6578
 1427HOH     H2 4302   2.355   1.094   0.538  0.1059 -0.0501 -0.3383
 1428HOH      O 4303   3.525   2.186   1.168 -0.5819  0.2445 -0.5069
 1428HOH     H1 4304   3.433   2.187   1.193 -0.8732 -0.1480 -1.4824
 1428HOH     H2 4305   3.529   2.127   1.093  0.4169  0.4931 -0.6787
 1429HOH      O 4306   2.654   2.875   0.279  0.3007  0.8026  0.4392
 1429HOH     H1 4307   2.737   2.863   0.233  0.2598 -0.9620  0.7056
 1429HOH     H2 4308   2.608   2.943   0.229  1.2442  0.7032 -0.6437
 1430HOH      O 4309   1.949   3.194   2.394 -0.4169  0.0296 -0.4372
 1430HOH     H1 4310   2.033   3.237   2.380 -0.3143  0.0364  0.1639
 1430HOH     H2 4311   1.952   3.117   2.338 -0.2612  0.3433 -0.8803
 1431HOH      O 4312   2.891   1.096   0.429  0.0705 -0.6950  1.0992
 1431HOH     H1 4313   2.956   1.164   0.451 -0.8811  0.3144  0.9325
 1431HOH     H2 4314   2.865   1.060   0.514 -0.1044 -0.1797  1.2695
 1432HOH      O 4315   2.116   1.434   2.453 -0.4228 -0.0895  0.2014
 1432HOH     H1 4316   2.037   1.381   2.444 -0.3368 -0.1061 -0.6361
 1432HOH     H2 4317   2.122   1.482   2.370 -0.2076  0.8372  0.7331
 1433HOH      O 4318   2.026   2.069   1.238  0.0699  0.4392  0.2340
 1433HOH     H1 4319   2.000   1.977   1.228  0.4188  0.3120  0.4577
 1433HOH     H2 4320   2.094   2.082   1.173  0.0961  0.5092  0.2752
 1434HOH      O 4321   0.115   2.621   0.210  0.2919  1.0506  0.0866
 1434HOH     H1 4322   0.021   2.637   0.199  0.2840  0.8668 -0.1319
 1434HOH     H2 4323   0.121   2.531   0.241  0.3935  1.0862  0.1728
 1435HOH      O 4324   2.828   3.505   2.479  0.3934 -0.1150  0.1815
 1435HOH     H1 4325   2.781   3.560   2.416  0.1037 -0.0399  0.4520
 1435HOH     H2 4326   2.858   3.567   2.546 -0.1996 -0.3121  0.6484
 1436HOH      O 4327   1.018   3.450   0.265  0.3929  0.0433  0.3230
 1436HOH     H1 4328   1.069   3.530   0.264 -0.5022  0.6826 -1.1337
 1436HOH     H2 4329   1.061   3.394   0.200 -0.1571  0.2073 -0.2030
 1437HOH      O 4330   2.866   1.305   1.748  0.0973  0.0386  0.3625
 1437HOH     H1 4331   2.937   1.246   1.773  0.6431  0.7314  0.5176
 1437HOH     H2 4332   2.890   1.337   1.661 -0.6656 -0.6556 -0.1234
 1438HOH      O 4333   2.960   3.534   3.187 -0.7672  0.2809 -0.6493
 1438HOH     H1 4334   2.874   3.518   3.227 -0.4037  0.3178  0.1953
 1438HOH     H2 4335   3.020   3.542   3.262  0.1167 -0.5388 -1.2204
 1439HOH      O 4336   3.711   3.615   2.100  0.3868  0.0948  0.0224
 1439HOH     H1 4337   3.734   3.543   2.159  0.4443  0.4296  0.4200
 1439HOH     H2 4338   3.723   3.694   2.153  0.7433  0.4262 -0.5376
 1440HOH      O 4339   1.568   2.890   1.289  0.1930  0.7146 -1.0066
 1440HOH     H1 4340   1.562   2.975   1.334  0.3131  0.8480 -1.2373
 1440HOH     H2 4341   1.623   2.837   1.346  0.8313  1.0706 -1.2690
 1441HOH      O 4342   3.316   1.980   1.082  0.2277 -0.0050  0.6825
 1441HOH     H1 4343   3.266   1.899   1.073 -0.7453  0.6023  0.3148
 1441HOH     H2 4344   3.353   1.995   0.995  1.2380 -0.5309  0.9886
 1442HOH      O 4345   2.813   3.191   0.530 -0.1193 -0.4473  0.1848
 1442HOH     H1 4346   2.736   3.194   0.587 -0.4205  0.2598 -0.2337
 1442HOH     H2 4347   2.856   3.275   0.545 -0.0237 -0.3901 -0.3835
 1443HOH      O 4348   1.427   2.875   0.790 -0.4296 -0.1054  0.2923
 1443HOH     H1 4349   1.343   2.909   0.819 -0.0929  1.0518  0.0039
 1443HOH     H2 4350   1.490   2.905   0.856  0.0063  0.6537 -0.4255
 1444HOH      O 4351   2.205   0.024   2.689 -0.3081  0.0768 -0.2101
 1444HOH     H1 4352   2.243   0.111   2.699 -0.6919  0.2532 -0.2542
 1444HOH     H2 4353   2.224  -0.001   2.599  0.1041 -0.0333 -0.0950
 1445HOH      O 4354   1.074   3.139   2.453 -0.2467 -0.0222  0.6456
 1445HOH     H1 4355   0.980   3.147   2.468 -0.0258  1.7734  1.5049
 1445HOH     H2 4356   1.115   3.172   2.533  1.0812  0.9608 -0.3390
 1446HOH      O 4357   1.234   0.814   3.130 -0.0573  0.6558  0.3776
 1446HOH     H1 4358   1.158   0.771   3.170  0.1308  0.9456  1.0707
 1446HOH     H2 4359   1.303   0.807   3.196  0.0410  1.8249  0.4345
 1447HOH      O 4360   0.576   3.566   0.948  0.1270 -0.4642  0.2189
 1447HOH     H1 4361   0.534   3.634   1.001 -0.1396  0.9094 -1.5619
 1447HOH     H2 4362   0.627   3.515   1.010 -0.7046  0.5384  1.8620
 1448HOH      O 4363   1.420   2.537   1.397  0.8157  0.2654  0.2004
 1448HOH     H1 4364   1.372   2.570   1.472  0.9481 -0.8828  0.8350
 1448HOH     H2 4365   1.489   2.482   1.435  1.1722  0.0180 -0.7486
 1449HOH      O 4366   0.146   2.276   1.289 -0.2769 -0.2891  0.4719
 1449HOH     H1 4367   0.054   2.303   1.289 -0.5622 -1.1313 -0.4003
 1449HOH     H2 4368   0.174   2.286   1.379 -0.7494  1.4597  0.5108
 1450HOH      O 4369   1.106   1.794   0.208 -0.1101  0.3082 -0.4686
 1450HOH     H1 4370   1.078   1.868   0.262  0.0922  0.5088 -0.6306
 1450HOH     H2 4371   1.192   1.770   0.242 -0.2982 -0.0434 -0.2313
 1451HOH      O 4372   2.267   1.576   2.779 -0.3561  0.0216  0.2172
 1451HOH     H1 4373   2.354   1.608   2.803 -0.2389  0.2726 -0.5106
 1451HOH     H2 4374   2.280   1.485   2.753 -0.1962  0.2345 -0.4803
 1452HOH      O 4375   2.360   3.388   0.826  0.0175  0.0878  0.0665
 1452HOH     H1 4376   2.324   3.305   0.856  0.0924 -0.3434 -0.9565
 1452HOH     H2 4377   2.305   3.413   0.752  1.3891 -0.3145 -1.2010
 1453HOH      O 4378   0.474   1.981   2.219  0.7424  0.1593 -0.0403
 1453HOH     H1 4379   0.427   1.935   2.289 -0.2912  0.2110 -0.6634
 1453HOH     H2 4380   0.491   2.068   2.255 -0.0548  0.2887  0.0612
 1454HOH      O 4381   0.039   1.323   0.762  0.1189  0.3056 -0.0222
 1454HOH     H1 4382  -0.040   1.355   0.805 -0.2108  0.1269 -0.4731
 1454HOH     H2 4383   0.111   1.372   0.802 -0.2681  0.8369  0.0417
 1455HOH      O 4384   2.388   3.087   3.417  0.4845 -0.4683  0.0732
 1455HOH     H1 4385   2.335   3.101   3.339  0.1970 -0.2990  0.2947
 1455HOH     H2 4386   2.438   3.168   3.427 -0.1679 -0.1043  0.5808
 1456HOH      O 4387   1.497   0.997   2.026  0.1220 -0.4171 -0.1085
 1456HOH     H1 4388   1.408   0.971   2.053  0.0918 -0.1620  0.0465
 1456HOH     H2 4389   1.521   0.933   1.959  0.3095 -1.2572  0.7198
 1457HOH      O 4390   0.680   1.156   2.394  0.0822  0.0850  0.3788
 1457HOH     H1 4391   0.664   1.230   2.454 -1.3141 -0.3464  0.6135
 1457HOH     H2 4392   0.652   1.079   2.444 -0.1694 -0.3958 -0.4754
 1458HOH      O 4393   0.204   2.939   1.885 -0.4927  0.9207 -0.1643
 1458HOH     H1 4394   0.225   2.976   1.970 -0.0865  2.0256 -0.6993
 1458HOH     H2 4395   0.288   2.940   1.837 -0.6807  0.1949 -0.5407
 1459HOH      O 4396   2.045   2.016   2.394  0.1545 -1.0425 -0.3901
 1459HOH     H1 4397   2.005   2.051   2.314  1.5636  0.1537 -0.6521
 1459HOH     H2 4398   1.977   1.960   2.432 -1.9923  1.1558 -0.4957
 1460HOH      O 4399   1.727   2.744   0.939 -0.4938 -0.2259 -0.9674
 1460HOH     H1 4400   1.652   2.689   0.965 -1.2774  0.9599 -0.5352
 1460HOH     H2 4401   1.800   2.683   0.933 -0.8289 -1.0753  1.4556
 1461HOH      O 4402   2.746   2.143   0.176 -0.3852  0.6150  0.2001
 1461HOH     H1 4403   2.691   2.171   0.103  0.3360 -0.0207 -0.6221
 1461HOH     H2 4404   2.789   2.224   0.205  0.9450  0.6510 -1.5207
 1462HOH      O 4405   2.854   1.391   0.611  0.0536 -0.1534  0.2640
 1462HOH     H1 4406   2.831   1.463   0.671  1.1955  1.2098 -0.7718
 1462HOH     H2 4407   2.776   1.337   0.606 -0.3987  0.1732  2.2151
 1463HOH      O 4408   0.186   3.774   2.152  0.4303 -0.1699  0.3639
 1463HOH     H1 4409   0.176   3.760   2.058  0.4197 -1.3509  0.5179
 1463HOH     H2 4410   0.111   3.829   2.175  0.5995  0.3986 -0.3541
 1464HOH      O 4411   1.804   1.361   3.165  0.3656 -0.1346  0.4366
 1464HOH     H1 4412   1.796   1.453   3.188  1.0779 -0.1053  0.6163
 1464HOH     H2 4413   1.795   1.314   3.248  0.4896 -0.1883  0.4214
 1465HOH      O 4414   0.791   3.454   3.336  0.1291 -0.1560 -0.8186
 1465HOH     H1 4415   0.820   3.539   3.303 -0.7127  0.6968  0.4452
 1465HOH     H2 4416   0.712   3.434   3.284  0.3926 -0.2375 -1.1950
 1466HOH      O 4417   0.233   3.070   1.442 -0.4176  0.1479  0.5736
 1466HOH     H1 4418   0.318   3.066   1.487 -0.4206  0.3089  0.5955
 1466HOH     H2 4419   0.189   2.989   1.466 -0.1244 -0.1032  0.2776
 1467HOH      O 4420   0.158   1.231   0.519 -0.0079  0.9090 -0.3088
 1467HOH     H1 4421   0.117   1.257   0.601  0.6737 -0.0710  0.3900
 1467HOH     H2 4422   0.086   1.229   0.455 -0.6303  1.3017  0.3556
 1468HOH      O 4423   0.844   1.132   1.658 -0.4101  0.7103 -0.0407
 1468HOH     H1 4424   0.782   1.191   1.700  0.1889  1.3071  0.0468
 1468HOH     H2 4425   0.854   1.059   1.719  0.1311  1.3608  0.6944
 1469HOH      O 4426   2.441   3.254   3.793 -0.1385 -0.3584 -0.5773
 1469HOH     H1 4427   2.506   3.290   3.853 -0.4475 -0.3864 -0.2202
 1469HOH     H2 4428   2.393   3.331   3.762 -0.2645 -0.3845 -0.4479
 1470HOH      O 4429   1.565   3.139   3.276  0.4076 -0.7933 -0.4886
 1470HOH     H1 4430   1.477   3.176   3.268  0.6913 -0.0515 -0.3915
 1470HOH     H2 4431   1.553   3.057   3.323 -0.2686 -0.8772 -0.7814
 1471HOH      O 4432   0.341   2.081   3.322  0.5395  0.3721 -0.3604
 1471HOH     H1 4433   0.258   2.036   3.304  0.0646  0.9540  0.2236
 1471HOH     H2 4434   0.344   2.087   3.418  0.3532  1.8944 -0.3962
 1472HOH      O 4435   0.007   0.211   2.462 -0.0182 -0.0343  0.0344
 1472HOH     H1 4436   0.080   0.150   2.453  0.6237  0.3400  1.8019
 1472HOH     H2 4437   0.034   0.288   2.411  0.9798  0.1680  0.7897
 1473HOH      O 4438   0.723   2.678   2.369 -0.0514 -0.2236  0.5325
 1473HOH     H1 4439   0.764   2.683   2.283 -0.4978  0.3646  0.3401
 1473HOH     H2 4440   0.772   2.740   2.423 -0.4685  0.2318  0.3934
 1474HOH      O 4441   2.755   1.427   3.410  0.5157  0.0685 -0.1143
 1474HOH     H1 4442   2.660   1.439   3.410  0.4948 -0.0488  0.2747
 1474HOH     H2 4443   2.779   1.421   3.318  0.1050 -0.1908 -0.2120
 1475HOH      O 4444   0.349   1.018   3.348  0.3557  0.0692  0.0847
 1475HOH     H1 4445   0.416   1.077   3.312  0.2567  1.0454  1.3571
 1475HOH     H2 4446   0.357   0.938   3.296  0.6172  1.1040 -1.6457
 1476HOH      O 4447   1.414   1.355   1.897  0.1262 -0.0671  0.3438
 1476HOH     H1 4448   1.460   1.288   1.846  0.5307 -0.2857  0.9577
 1476HOH     H2 4449   1.412   1.318   1.986 -0.4011  0.3696  0.5203
 1477HOH      O 4450   0.518   3.375   3.731  0.2200  0.6054  0.4688
 1477HOH     H1 4451   0.442   3.411   3.778 -0.5399  0.1182 -0.3403
 1477HOH     H2 4452   0.524   3.428   3.651 -0.5624 -0.6001 -0.4628
 1478HOH      O 4453   1.591   2.369   0.111 -0.3121  0.3770  0.3267
 1478HOH     H1 4454   1.621   2.308   0.044 -0.5154  0.0910  0.4953
 1478HOH     H2 4455   1.516   2.326   0.151 -0.2480  0.5858  0.6762
 1479HOH      O 4456   0.269   0.215   0.143  0.3214 -0.3240 -0.4725
 1479HOH     H1 4457   0.249   0.308   0.154  1.0749 -0.1003 -0.8983
 1479HOH     H2 4458   0.196   0.181   0.091 -0.6579 -0.2928  0.7962
 1480HOH      O 4459   1.693   0.575   0.625  0.3374 -0.1151 -0.1146
 1480HOH     H1 4460   1.660   0.587   0.536  0.6176  0.3809 -0.1658
 1480HOH     H2 4461   1.782   0.543   0.613  0.3525 -0.1114 -0.0143
 1481HOH      O 4462   3.739   3.748   2.920 -0.0178  0.5025  0.3520
 1481HOH     H1 4463   3.730   3.816   2.987 -0.0920  0.5233  0.3208
 1481HOH     H2 4464   3.787   3.791   2.849  0.5229  0.3335  0.6015
 1482HOH      O 4465   1.861   0.825   2.466 -0.2615  0.2790 -0.3052
 1482HOH     H1 4466   1.805   0.755   2.432  1.1170 -0.9677 -0.2201
 1482HOH     H2 4467   1.807   0.871   2.530 -1.3588 -0.4198 -0.6806
 1483HOH      O 4468   1.172   0.104   0.507  0.0804  0.6927  0.1934
 1483HOH     H1 4469   1.158   0.198   0.495 -1.5766  0.5676  0.6969
 1483HOH     H2 4470   1.189   0.094   0.600 -0.1875  0.4650  0.2196
 1484HOH      O 4471   0.052   3.205   2.442 -0.0637  0.1408 -0.1299
 1484HOH     H1 4472   0.032   3.149   2.368  0.7277 -0.8100  0.3275
 1484HOH     H2 4473  -0.026   3.201   2.498  0.0413 -0.6844 -0.0170
 1485HOH      O 4474   0.485   1.091   0.573  0.2125 -0.3959 -0.0814
 1485HOH     H1 4475   0.492   1.003   0.611 -1.0504  0.1263  1.6010
 1485HOH     H2 4476   0.444   1.077   0.487  0.5753 -1.4675 -0.1073
 1486HOH      O 4477   3.345   3.176   0.906 -0.0871 -0.9147  0.4094
 1486HOH     H1 4478   3.328   3.086   0.936 -0.7826 -1.5629 -1.5899
 1486HOH     H2 4479   3.324   3.174   0.812  0.4414  1.2177  0.1494
 1487HOH      O 4480   0.193   3.716   2.754 -0.0519  0.3821  0.0440
 1487HOH     H1 4481   0.182   3.791   2.812  0.6633  0.2200  0.4132
 1487HOH     H2 4482   0.288   3.702   2.750  0.0226  0.8157 -1.7206
 1488HOH      O 4483   1.987   3.041   0.552 -0.1928  0.7130  0.4408
 1488HOH     H1 4484   2.075   3.076   0.564  0.1054 -0.1768  1.1571
 1488HOH     H2 4485   1.958   3.076   0.468  0.4313  1.8446  0.6524
 1489HOH      O 4486   1.581   1.291   1.522 -0.2177 -0.4636 -0.2353
 1489HOH     H1 4487   1.577   1.220   1.586  0.3151 -0.2306  0.0602
 1489HOH     H2 4488   1.670   1.326   1.529 -0.5329  0.3894 -0.2068
 1490HOH      O 4489   2.505   2.592  -0.007  0.4781  0.5938 -0.6180
 1490HOH     H1 4490   2.462   2.507  -0.016 -0.4710  0.9897 -0.1119
 1490HOH     H2 4491   2.454   2.638   0.059  0.8042  1.6611 -1.0586
 1491HOH      O 4492   1.162   2.749   3.424  0.6781 -0.4416  0.4287
 1491HOH     H1 4493   1.099   2.756   3.353  0.5358  0.4348  0.6230
 1491HOH     H2 4494   1.234   2.698   3.388  0.5803 -0.0664 -0.3202
 1492HOH      O 4495   1.506   1.419   3.410 -0.1748 -0.0116 -0.6080
 1492HOH     H1 4496   1.498   1.508   3.443  0.0929 -0.0875 -0.3279
 1492HOH     H2 4497   1.600   1.403   3.406 -0.2168 -0.2114 -0.8472
 1493HOH      O 4498   2.316   3.492   3.800  1.0081  0.7830  0.9544
 1493HOH     H1 4499   2.240   3.536   3.836 -1.4145 -1.1096 -1.0642
 1493HOH     H2 4500   2.351   3.553   3.735  1.5072  1.7728  2.0747
 1494HOH      O 4501   1.351   0.840   1.155  0.2369  0.3348 -0.3786
 1494HOH     H1 4502   1.276   0.898   1.147 -0.2511 -0.2257 -0.0948
 1494HOH     H2 4503   1.381   0.852   1.245  0.6699  0.7638 -0.5764
 1495HOH      O 4504   0.046   2.283   2.668  0.4704  0.0366  0.6440
 1495HOH     H1 4505   0.085   2.251   2.587 -0.5853  0.1067  0.0660
 1495HOH     H2 4506   0.059   2.212   2.732 -0.3054 -0.8621 -0.1260
 1496HOH      O 4507   0.353   0.617   1.862 -0.3317  0.5566 -0.2179
 1496HOH     H1 4508   0.376   0.548   1.799  0.8660 -0.4015  1.1141
 1496HOH     H2 4509   0.258   0.621   1.860 -0.4685 -1.1827 -0.3748
 1497HOH      O 4510   0.225   3.194   3.551  0.3556 -0.1231  0.1892
 1497HOH     H1 4511   0.203   3.222   3.639  0.7834  0.6702  0.0612
 1497HOH     H2 4512   0.143   3.160   3.515  0.1102 -0.1762  0.7818
 1498HOH      O 4513   1.810   3.714   1.541  0.0111  0.0587 -0.2813
 1498HOH     H1 4514   1.746   3.737   1.608 -0.0293  0.2548 -0.3827
 1498HOH     H2 4515   1.823   3.620   1.550 -0.4009 -0.0089 -0.3520
 1499HOH      O 4516   1.984   3.040   1.164  0.2982 -0.1587 -0.0235
 1499HOH     H1 4517   2.060   3.093   1.189 -0.8161  1.8434 -0.4345
 1499HOH     H2 4518   1.937   3.025   1.246 -0.0842  0.8256 -0.0250
 1500HOH      O 4519   0.489   1.009   1.700  0.3814  0.0214  0.0314
 1500HOH     H1 4520   0.527   1.039   1.782 -0.5944  1.1015  0.1337
 1500HOH     H2 4521   0.444   0.928   1.723  0.6150 -0.0024  0.4209
 1501HOH      O 4522   3.505   0.753   1.575  0.0708 -0.2575 -0.6354
 1501HOH     H1 4523   3.512   0.785   1.484 -0.1946  0.7788 -0.3218
 1501HOH     H2 4524   3.593   0.719   1.594  0.6319  0.9797 -0.7962
 1502HOH      O 4525   2.283   0.141   1.119 -0.2716  0.3135  0.0807
 1502HOH     H1 4526   2.272   0.077   1.189 -1.6676 -0.5838 -0.8568
 1502HOH     H2 4527   2.371   0.125   1.085 -0.4935 -0.9829  0.0345
 1503HOH      O 4528   3.208   2.433   2.213 -0.5841  0.1144  0.4839
 1503HOH     H1 4529   3.127   2.411   2.260 -0.5445  0.3704  0.6795
 1503HOH     H2 4530   3.199   2.526   2.192 -0.8839 -0.1378 -0.5951
 1504HOH      O 4531   2.505   0.546   1.269  0.4293  0.1754 -0.3584
 1504HOH     H1 4532   2.499   0.641   1.253  0.2909  0.6205  1.7887
 1504HOH     H2 4533   2.415   0.516   1.271  0.3521  0.3991  0.6529
 1505HOH      O 4534   2.665   1.512   0.197  0.0132 -0.3484  0.2603
 1505HOH     H1 4535   2.609   1.579   0.234 -0.0920  0.3589 -1.0539
 1505HOH     H2 4536   2.721   1.559   0.135  1.0686 -1.2498  0.4600
 1506HOH      O 4537   3.164   1.173   3.040 -0.1812 -0.3046  0.7864
 1506HOH     H1 4538   3.247   1.183   3.087  1.1821  1.3483 -1.5613
 1506HOH     H2 4539   3.163   1.082   3.011  1.9815  0.0079 -0.7354
 1507HOH      O 4540   2.149   2.443   0.592 -0.1139 -0.1608 -0.6727
 1507HOH     H1 4541   2.221   2.472   0.536 -0.2699  0.3227 -0.6365
 1507HOH     H2 4542   2.073   2.493   0.562 -0.1942  0.1338 -0.0205
 1508HOH      O 4543   3.363   3.213   2.086  0.0914  0.3465  0.3403
 1508HOH     H1 4544   3.279   3.171   2.069  0.4613 -0.9480  1.3743
 1508HOH     H2 4545   3.339   3.299   2.123 -0.7352  0.3587 -0.1708
 1509HOH      O 4546   2.856   0.594   0.076  0.3091 -0.5347  0.8261
 1509HOH     H1 4547   2.820   0.640   0.151 -0.1693 -0.0723  0.3305
 1509HOH     H2 4548   2.896   0.662   0.022 -0.0416 -0.7437  0.2841
 1510HOH      O 4549   1.042   0.212   3.349  0.0376  0.7592 -0.4491
 1510HOH     H1 4550   1.137   0.211   3.333  0.0276  1.3365 -0.5810
 1510HOH     H2 4551   1.029   0.284   3.410 -0.2909  0.4992 -0.2016
 1511HOH      O 4552   1.599   3.012   1.012 -0.8503 -0.3865 -0.1153
 1511HOH     H1 4553   1.676   2.956   1.013 -1.2437 -0.9700 -0.9679
 1511HOH     H2 4554   1.549   2.987   1.090  0.0130  0.3228  0.7090
 1512HOH      O 4555   1.257   2.970   1.813 -0.2815 -0.6800  0.1727
 1512HOH     H1 4556   1.307   3.041   1.855 -0.7575 -0.4865  0.4310
 1512HOH     H2 4557   1.272   2.983   1.719  0.0443 -0.5426  0.2414
 1513HOH      O 4558   1.741   1.336   0.732  0.6539  0.0689 -0.1743
 1513HOH     H1 4559   1.661   1.285   0.718  0.3508 -0.1734  1.8958
 1513HOH     H2 4560   1.809   1.285   0.687 -0.1468 -0.2686 -1.0954
 1514HOH      O 4561   2.558   0.229   0.451 -0.0642 -0.9177  0.1274
 1514HOH     H1 4562   2.580   0.182   0.371 -0.0584 -0.6502 -0.0316
 1514HOH     H2 4563   2.464   0.242   0.446  0.1294  0.7924 -0.8166
 1515HOH      O 4564   3.665   2.018   1.669 -0.8620 -0.2195 -0.1058
 1515HOH     H1 4565   3.709   1.989   1.749  0.9477  0.2406 -0.8488
 1515HOH     H2 4566   3.612   1.942   1.643  0.0127 -1.0985  0.5112
 1516HOH      O 4567   3.119   0.798   0.832  0.0121  0.7608  0.3488
 1516HOH     H1 4568   3.144   0.748   0.910 -1.3598  0.1298  0.4326
 1516HOH     H2 4569   3.108   0.732   0.764 -1.2936  0.9714  0.3154
 1517HOH      O 4570   3.312   0.357   2.681 -1.0308 -0.2772 -0.2387
 1517HOH     H1 4571   3.379   0.384   2.617 -1.1423 -0.0957 -0.2816
 1517HOH     H2 4572   3.316   0.262   2.682 -0.6440 -0.2647 -0.1063
 1518HOH      O 4573   2.956   1.033   2.052 -0.5516  0.4491 -0.3447
 1518HOH     H1 4574   2.973   1.098   2.119  0.3345 -0.1797  0.0873
 1518HOH     H2 4575   2.862   1.015   2.058 -0.6904  1.2241 -0.0587
 1519HOH      O 4576   3.460   2.211   3.034 -0.3234 -0.2019 -0.0866
 1519HOH     H1 4577   3.458   2.305   3.051  1.0768  0.2767 -1.9688
 1519HOH     H2 4578   3.536   2.179   3.082  0.8057  0.2243 -1.4762
 1520HOH      O 4579   2.943   1.344   3.164  0.6763  0.7037 -0.1821
 1520HOH     H1 4580   2.990   1.283   3.106 -0.3213 -0.0186 -0.3008
 1520HOH     H2 4581   2.991   1.341   3.247  0.6961 -0.2137 -0.2077
 1521HOH      O 4582   2.049   0.088   1.984  0.5639  0.6704 -0.2234
 1521HOH     H1 4583   1.974   0.133   1.946 -0.2880 -0.1284  0.4311
 1521HOH     H2 4584   2.012   0.032   2.053  1.4256 -1.4607 -1.3048
 1522HOH      O 4585   0.453   2.384   3.099 -0.1745 -0.0276  0.4606
 1522HOH     H1 4586   0.521   2.423   3.044 -1.0115  0.9920  0.0911
 1522HOH     H2 4587   0.490   2.384   3.187  0.4476  0.1236  0.2097
 1523HOH      O 4588   0.576   1.666   0.941  0.4001 -0.1044  0.0453
 1523HOH     H1 4589   0.488   1.631   0.954  0.2862  0.5318  1.2269
 1523HOH     H2 4590   0.562   1.758   0.919  0.7719 -0.1684 -0.5084
 1524HOH      O 4591   1.185   0.176   0.807  0.7938  0.1401  0.8380
 1524HOH     H1 4592   1.172   0.271   0.809 -0.6381  0.1043 -1.0574
 1524HOH     H2 4593   1.096   0.140   0.805  1.2861 -1.3320  2.1314
 1525HOH      O 4594   2.231   1.116   3.291  0.0307 -0.0795  0.3030
 1525HOH     H1 4595   2.272   1.173   3.226  0.9619 -0.3206  0.6365
 1525HOH     H2 4596   2.303   1.059   3.321 -0.4931 -0.3443  1.1318
 1526HOH      O 4597   2.480   2.231   3.139 -0.0622 -0.0410 -0.2784
 1526HOH     H1 4598   2.413   2.251   3.205  0.6831 -1.1014  0.9055
 1526HOH     H2 4599   2.431   2.193   3.066 -0.8436  0.2936  0.0533
 1527HOH      O 4600   2.830   0.144   3.759  0.4655 -0.6507 -0.0418
 1527HOH     H1 4601   2.747   0.189   3.743  1.0261  0.3147 -0.4023
 1527HOH     H2 4602   2.881   0.205   3.812  1.0950 -1.0573 -0.1567
 1528HOH      O 4603   2.362   0.402   2.483  0.0147 -0.5516 -0.7749
 1528HOH     H1 4604   2.392   0.311   2.495 -0.0642 -0.4147  1.3013
 1528HOH     H2 4605   2.442   0.454   2.491 -0.1412 -0.3959 -0.0900
 1529HOH      O 4606   0.987   2.144   0.886  0.3087  0.6283  0.7379
 1529HOH     H1 4607   1.048   2.084   0.927 -1.1203 -0.6427  1.1954
 1529HOH     H2 4608   0.987   2.120   0.793  0.4571  0.6121  0.7420
 1530HOH      O 4609   3.151   0.995   3.322 -0.6649 -0.8032 -0.1025
 1530HOH     H1 4610   3.228   0.975   3.375 -0.7716  0.5424  0.6426
 1530HOH     H2 4611   3.170   1.081   3.283 -1.3231 -0.9737 -0.8532
 1531HOH      O 4612   0.938   2.668   0.853  0.1328 -0.7320 -0.1020
 1531HOH     H1 4613   0.885   2.612   0.909  0.3195 -0.8395 -0.0291
 1531HOH     H2 4614   0.880   2.741   0.829  0.1643 -0.4706  0.5569
 1532HOH      O 4615   2.044   0.673   1.502  0.5019  0.3932  0.1238
 1532HOH     H1 4616   2.049   0.629   1.417  0.0089  0.6464 -0.0452
 1532HOH     H2 4617   2.135   0.678   1.531  0.5667 -1.0211  0.3137
 1533HOH      O 4618   1.663   1.815   0.422 -0.1332 -0.1528  0.1364
 1533HOH     H1 4619   1.690   1.739   0.370  0.1360 -0.7102  1.0373
 1533HOH     H2 4620   1.700   1.799   0.509  0.4366  1.3119  0.2213
 1534HOH      O 4621   2.872   3.575   1.572  0.1462  0.0250  0.3331
 1534HOH     H1 4622   2.943   3.539   1.625  0.2364 -0.5411 -0.1464
 1534HOH     H2 4623   2.916   3.637   1.513  0.2804 -0.4323 -0.0627
 1535HOH      O 4624   2.067   1.799   1.027  0.1157 -1.4834  0.2117
 1535HOH     H1 4625   2.121   1.868   0.987 -0.4620 -0.9512  0.3162
 1535HOH     H2 4626   2.100   1.792   1.117 -0.4018 -0.6845  0.4819
 1536HOH      O 4627   3.672   0.290   3.682 -0.1767  0.1018  0.0569
 1536HOH     H1 4628   3.664   0.217   3.620  0.4493 -0.1950  0.3063
 1536HOH     H2 4629   3.598   0.279   3.741 -0.3099 -0.1069 -0.1438
 1537HOH      O 4630   2.254   3.582   1.568 -0.3972 -0.1339  0.4367
 1537HOH     H1 4631   2.314   3.554   1.637  0.6593 -0.2684 -0.4807
 1537HOH     H2 4632   2.200   3.504   1.550 -0.5935 -0.1367  0.9893
 1538HOH      O 4633   2.336   3.722   0.830  0.6590  0.4992 -0.2165
 1538HOH     H1 4634   2.345   3.629   0.851  0.4646  0.4378 -0.3984
 1538HOH     H2 4635   2.420   3.761   0.855  0.4826  0.4113  0.5643
 1539HOH      O 4636   2.217   3.155   3.672  0.2632  0.7550 -0.8601
 1539HOH     H1 4637   2.306   3.166   3.705  0.2931 -0.4079 -0.4438
 1539HOH     H2 4638   2.228   3.118   3.585  0.2359 -0.5239 -0.3597
 1540HOH      O 4639   2.275   3.508   0.516  0.2457 -0.0116  0.0043
 1540HOH     H1 4640   2.350   3.451   0.501  0.2706  0.1742 -0.6083
 1540HOH     H2 4641   2.217   3.456   0.573  0.3078 -0.6111 -0.4583
 1541HOH      O 4642   3.508   2.749   2.599 -0.2404  0.0896 -0.1930
 1541HOH     H1 4643   3.585   2.778   2.648 -1.0139  1.3119  0.3931
 1541HOH     H2 4644   3.540   2.739   2.510  0.6572  0.3035  0.0715
 1542HOH      O 4645   3.424   2.208   0.854  0.0853 -0.1001 -0.5480
 1542HOH     H1 4646   3.420   2.268   0.779 -1.5506 -0.8396 -1.1590
 1542HOH     H2 4647   3.481   2.137   0.824  0.8690  0.4218 -0.3666
 1543HOH      O 4648   0.650   0.830   1.188 -0.1200 -0.1768  0.8909
 1543HOH     H1 4649   0.560   0.807   1.209 -0.0109 -2.1723 -0.2664
 1543HOH     H2 4650   0.691   0.851   1.272 -1.5713  0.6936  1.4539
 1544HOH      O 4651   0.781   3.267   0.236  0.3005 -0.3717  0.0061
 1544HOH     H1 4652   0.817   3.184   0.204  1.0441 -0.2572  0.4906
 1544HOH     H2 4653   0.858   3.319   0.259 -0.1587  0.3726 -0.0654
 1545HOH      O 4654   2.704   3.230   1.809 -0.0413 -0.5675  0.6113
 1545HOH     H1 4655   2.664   3.270   1.732 -1.2208 -0.2800  1.3181
 1545HOH     H2 4656   2.798   3.248   1.800 -0.1849 -0.2904 -0.5902
 1546HOH      O 4657   1.523   0.247   0.524 -0.2412  0.1674 -0.1504
 1546HOH     H1 4658   1.617   0.238   0.512 -0.0591  0.2437  0.9649
 1546HOH     H2 4659   1.508   0.221   0.615 -1.2627  0.4184 -0.2187
 1547HOH      O 4660   1.247   3.311   3.593 -0.0685 -0.2258  0.3247
 1547HOH     H1 4661   1.152   3.311   3.582  0.0483 -0.1823 -1.0510
 1547HOH     H2 4662   1.276   3.392   3.551  0.6252 -0.6646 -0.0944
 1548HOH      O 4663   1.554   2.167   0.773  0.1044  0.3877 -0.7024
 1548HOH     H1 4664   1.482   2.196   0.716 -0.0386  0.0764 -0.6869
 1548HOH     H2 4665   1.620   2.132   0.713 -0.4630 -0.8658 -0.6579
 1549HOH      O 4666   1.370   0.116   1.004  0.7724  0.4804  0.1109
 1549HOH     H1 4667   1.328   0.135   0.920  1.3708  0.9719 -0.0962
 1549HOH     H2 4668   1.335   0.181   1.064  0.2706  0.0671  0.2741
 1550HOH      O 4669   0.843   1.679   1.397  0.3590  0.0921 -0.8875
 1550HOH     H1 4670   0.803   1.637   1.321  0.1507 -1.0590 -0.1915
 1550HOH     H2 4671   0.937   1.680   1.378  0.3353 -0.4480 -1.0481
 1551HOH      O 4672   0.395   0.171   2.890 -0.3345  0.1260  0.0703
 1551HOH     H1 4673   0.388   0.235   2.819 -0.0014 -0.1147 -0.1828
 1551HOH     H2 4674   0.485   0.177   2.919 -0.2838 -0.2703  0.0046
 1552HOH      O 4675   0.112   1.729   3.365  0.2287 -0.3281  0.1989
 1552HOH     H1 4676   0.172   1.657   3.384 -0.1808 -0.8248 -0.3192
 1552HOH     H2 4677   0.091   1.718   3.272 -0.6079 -0.1263  0.3503
 1553HOH      O 4678   0.500   3.608   0.190  0.1296  0.1493  0.4718
 1553HOH     H1 4679   0.495   3.534   0.251  0.8742 -0.9675 -0.7272
 1553HOH     H2 4680   0.594   3.623   0.178 -0.0035  0.5863 -0.1047
 1554HOH      O 4681   1.353   2.204   1.108  0.2940  0.4875  0.1587
 1554HOH     H1 4682   1.306   2.225   1.189  0.9639  0.0605  0.6807
 1554HOH     H2 4683   1.357   2.287   1.061  0.0069  0.7766  0.6214
 1555HOH      O 4684   0.504   3.196   1.575  0.1158 -0.6433 -0.4665
 1555HOH     H1 4685   0.500   3.200   1.671 -0.2784 -1.6046 -0.4262
 1555HOH     H2 4686   0.470   3.281   1.546 -0.9703 -0.8075  0.2314
 1556HOH      O 4687   1.684   0.757   1.088  0.2620 -0.1957 -0.4178
 1556HOH     H1 4688   1.635   0.791   1.163  0.2479  1.1457 -0.9862
 1556HOH     H2 4689   1.774   0.752   1.119  0.3974  1.1104 -0.4990
 1557HOH      O 4690   0.522   1.898   2.768 -0.1601  0.3196 -0.7009
 1557HOH     H1 4691   0.576   1.881   2.845  0.2205  0.5239 -0.9147
 1557HOH     H2 4692   0.456   1.829   2.769 -0.7569  0.8661  0.3374
 1558HOH      O 4693   0.988   2.159   2.293  0.0116 -0.0757  0.3727
 1558HOH     H1 4694   0.989   2.255   2.289 -1.0180 -0.0537 -0.9309
 1558HOH     H2 4695   0.895   2.137   2.294  0.2030 -1.0585 -0.3959
 1559HOH      O 4696   0.156   0.894   3.040  0.5670  0.0340  0.0006
 1559HOH     H1 4697   0.192   0.890   3.128  0.0662  0.9763  0.2827
 1559HOH     H2 4698   0.064   0.872   3.050  0.5142  0.1051 -0.2977
 1560HOH      O 4699   2.419   3.784   0.485  0.4465 -0.9407 -0.6456
 1560HOH     H1 4700   2.354   3.719   0.512  0.3116 -0.7237 -0.4477
 1560HOH     H2 4701   2.419   3.850   0.554  1.4721 -1.3447 -0.2112
 1561HOH      O 4702   1.166   2.952   0.761 -0.0294 -0.4402 -0.8368
 1561HOH     H1 4703   1.195   3.043   0.765  0.7595 -0.6925 -0.1046
 1561HOH     H2 4704   1.111   2.941   0.839  0.1785 -0.6718 -0.7184
 1562HOH      O 4705   0.506   3.688   0.553  0.4333 -0.0629 -0.4076
 1562HOH     H1 4706   0.525   3.745   0.479  0.8979  0.9601  0.4297
 1562HOH     H2 4707   0.589   3.682   0.601 -0.0085 -0.0529  0.4076
 1563HOH      O 4708   1.964   1.616   0.849  0.0363  0.5642 -0.5820
 1563HOH     H1 4709   1.929   1.543   0.900  0.8651  0.1695 -0.5462
 1563HOH     H2 4710   1.976   1.686   0.913 -1.1267  0.8892 -0.6854
 1564HOH      O 4711   3.200   1.100   3.669  0.6429 -0.3412  0.6940
 1564HOH     H1 4712   3.141   1.059   3.606  0.9689 -0.0900  0.2150
 1564HOH     H2 4713   3.151   1.098   3.751 -0.2008  0.1909  0.2365
 1565HOH      O 4714   0.424   0.283   1.420 -0.0872 -0.3178  0.0526
 1565HOH     H1 4715   0.420   0.303   1.326 -0.2352 -0.1902  0.0854
 1565HOH     H2 4716   0.492   0.216   1.427 -0.7717 -1.0721 -0.2709
 1566HOH      O 4717   2.247   2.959   0.391 -0.2412  0.1335  0.6429
 1566HOH     H1 4718   2.201   3.008   0.322  0.5261  0.2373  0.1848
 1566HOH     H2 4719   2.244   3.017   0.467  0.2893  0.7317  0.2287
 1567HOH      O 4720   1.790   1.975   1.751 -0.0692 -0.0395  0.2560
 1567HOH     H1 4721   1.787   2.022   1.834 -0.4478 -0.2944  0.3926
 1567HOH     H2 4722   1.742   2.031   1.690 -0.6963 -0.3199  0.4669
 1568HOH      O 4723   0.609   1.848   2.523 -0.1118  0.0107  0.0972
 1568HOH     H1 4724   0.599   1.874   2.615 -0.5787  0.1096  0.0248
 1568HOH     H2 4725   0.691   1.889   2.495 -0.6125  1.0891  0.1071
 1569HOH      O 4726   1.945   0.909   0.442  0.9167 -0.0725  0.5476
 1569HOH     H1 4727   1.959   0.981   0.380  0.7913 -0.3521  0.1888
 1569HOH     H2 4728   1.888   0.946   0.510  0.0536 -0.0972 -0.1336
 1570HOH      O 4729   0.165   1.146   0.173  0.2988 -0.0977 -0.1281
 1570HOH     H1 4730   0.118   1.071   0.136  0.3855  0.1097 -0.6755
 1570HOH     H2 4731   0.098   1.213   0.184  0.3057 -0.0989 -0.0809
 1571HOH      O 4732   3.643   0.438   1.813  0.7982 -0.2632  0.6358
 1571HOH     H1 4733   3.634   0.368   1.748  0.5963  0.3173  0.0089
 1571HOH     H2 4734   3.737   0.450   1.823  0.8517  0.1812 -0.1884
 1572HOH      O 4735   1.791   0.626   1.640  0.4644 -0.5245 -0.6798
 1572HOH     H1 4736   1.870   0.656   1.595  0.2894  0.7266 -0.2474
 1572HOH     H2 4737   1.729   0.608   1.570  0.4644  0.5704 -1.0018
 1573HOH      O 4738   2.131   3.469   2.941 -0.5815 -0.1571  0.8955
 1573HOH     H1 4739   2.140   3.486   2.847 -0.9103 -0.4994  0.8008
 1573HOH     H2 4740   2.040   3.490   2.961 -0.2697  0.9323  1.3624
 1574HOH      O 4741   2.092   2.106   0.618 -0.0678  0.1795  0.4893
 1574HOH     H1 4742   2.078   2.198   0.639 -0.0851  0.2449  0.2031
 1574HOH     H2 4743   2.122   2.106   0.527 -1.4862 -0.1803 -0.0433
 1575HOH      O 4744   3.473   1.535   1.721 -0.0137  0.1258  0.2466
 1575HOH     H1 4745   3.430   1.503   1.641  0.1793 -1.0931  0.5863
 1575HOH     H2 4746   3.532   1.604   1.691 -0.2052 -0.0595 -0.6133
 1576HOH      O 4747   1.758   2.795   3.059  0.0184 -0.0357 -0.1859
 1576HOH     H1 4748   1.812   2.752   3.126 -0.2131  0.7687  0.5571
 1576HOH     H2 4749   1.710   2.724   3.017  0.0673 -0.5637  0.6098
 1577HOH      O 4750   3.184   1.455   3.568  0.0268 -0.0209  0.7321
 1577HOH     H1 4751   3.254   1.418   3.621 -0.2403 -0.3558  0.8551
 1577HOH     H2 4752   3.112   1.470   3.629 -0.6803 -1.4111  0.3343
 1578HOH      O 4753   2.908   3.673   2.672  0.0904  0.2871  0.0469
 1578HOH     H1 4754   2.898   3.703   2.763  0.7303  0.8375 -0.0525
 1578HOH     H2 4755   2.990   3.626   2.671  0.1182  0.3413 -0.2623
 1579HOH      O 4756   2.354   3.441   0.255 -0.1203  0.2371 -0.1140
 1579HOH     H1 4757   2.407   3.407   0.182 -0.0608  0.4340 -0.1643
 1579HOH     H2 4758   2.403   3.415   0.334 -0.7081 -0.8903 -0.0820
 1580HOH      O 4759   0.776   2.695   2.784 -0.2696 -0.4953 -0.0482
 1580HOH     H1 4760   0.857   2.670   2.739  0.2561 -0.3331  0.7701
 1580HOH     H2 4761   0.767   2.788   2.764 -0.1614 -0.4751 -0.0077
 1581HOH      O 4762   2.962   2.999   1.706 -0.1894 -0.1706 -0.2745
 1581HOH     H1 4763   2.870   2.998   1.679 -0.2075  0.7219 -0.3220
 1581HOH     H2 4764   3.009   2.958   1.633 -0.3465  1.2991 -1.3060
 1582HOH      O 4765   1.328   3.513   3.425  0.3202 -0.0797 -0.5991
 1582HOH     H1 4766   1.360   3.524   3.336 -1.0770 -0.7071 -1.2358
 1582HOH     H2 4767   1.284   3.595   3.446 -0.0683 -0.2309 -0.8162
 1583HOH      O 4768   3.541   1.874   1.230  0.3542  0.4342 -0.1262
 1583HOH     H1 4769   3.484   1.900   1.302  0.5818 -0.1465  0.2791
 1583HOH     H2 4770   3.488   1.888   1.152 -0.0129  0.7759  0.1739
 1584HOH      O 4771   2.126   3.675   1.360 -0.6622  0.2086 -0.2092
 1584HOH     H1 4772   2.165   3.645   1.442  0.1974  0.4382 -0.5046
 1584HOH     H2 4773   2.202   3.691   1.303 -1.2568 -0.7486 -1.3406
 1585HOH      O 4774   2.562   2.560   1.581  0.5023  0.1451 -0.3059
 1585HOH     H1 4775   2.598   2.485   1.534  0.4845 -1.4471  1.8878
 1585HOH     H2 4776   2.639   2.609   1.610  0.7539 -0.7652  0.6901
 1586HOH      O 4777   0.161   1.585   2.987 -0.0641  0.2986 -0.4593
 1586HOH     H1 4778   0.174   1.492   3.009 -0.3852  0.3148 -0.1923
 1586HOH     H2 4779   0.225   1.631   3.041 -0.1523  0.2602 -0.3218
 1587HOH      O 4780   1.825   1.743   3.443  0.0306  0.2478 -0.1505
 1587HOH     H1 4781   1.854   1.834   3.436  0.0350  0.3032  0.4177
 1587HOH     H2 4782   1.889   1.703   3.503  0.0441 -0.1357 -0.4161
 1588HOH      O 4783   2.531   2.314   2.180  0.7634 -0.0316  0.4505
 1588HOH     H1 4784   2.456   2.277   2.133  1.0328 -0.0426  0.0142
 1588HOH     H2 4785   2.533   2.266   2.263  0.1289  0.1645  0.5872
 1589HOH      O 4786   1.920   1.989   2.813  0.0761 -0.4737 -0.8937
 1589HOH     H1 4787   1.991   1.925   2.800  0.5244 -0.4987  1.1015
 1589HOH     H2 4788   1.846   1.936   2.842  0.4933 -0.2061  0.9174
 1590HOH      O 4789   1.489  -0.015   2.424 -0.0242 -0.0676  0.0360
 1590HOH     H1 4790   1.516   0.047   2.491  0.4051 -0.2427  0.0315
 1590HOH     H2 4791   1.393  -0.008   2.422  0.0343  0.8636 -0.2304
 1591HOH      O 4792   0.635   0.265   2.898  0.7277 -0.2346  0.4756
 1591HOH     H1 4793   0.712   0.268   2.955  1.3197  2.2561 -0.2072
 1591HOH     H2 4794   0.671   0.242   2.812  0.6342  0.3885  0.2645
 1592HOH      O 4795   0.895   2.819   2.523  0.0200 -0.1600  0.1603
 1592HOH     H1 4796   0.960   2.858   2.464 -0.2486 -0.6156 -0.4507
 1592HOH     H2 4797   0.845   2.895   2.556  0.2701  0.1138 -0.0769
 1593HOH      O 4798   2.267   1.379   2.021  0.2622 -0.0439 -0.2835
 1593HOH     H1 4799   2.219   1.423   1.952 -0.6682  0.3554  0.5700
 1593HOH     H2 4800   2.214   1.302   2.042 -0.0441  0.4057  0.6793
 1594HOH      O 4801   3.422   3.267   2.447 -0.0230  0.8829 -0.3025
 1594HOH     H1 4802   3.496   3.245   2.503 -0.6722 -0.0727  0.2394
 1594HOH     H2 4803   3.443   3.226   2.363 -0.3013 -0.2008  0.1158
 1595HOH      O 4804   2.836   2.971   3.580 -0.8513 -0.4943 -0.9462
 1595HOH     H1 4805   2.742   2.962   3.594 -0.8070  0.9832  1.4698
 1595HOH     H2 4806   2.876   2.909   3.640 -0.3686  0.3019 -0.4013
 1596HOH      O 4807   1.331   2.462   1.020  0.3259 -0.5589  0.5063
 1596HOH     H1 4808   1.401   2.520   1.050  0.4131 -0.6031  0.3905
 1596HOH     H2 4809   1.260   2.478   1.081 -0.1850  0.7335 -0.3253
 1597HOH      O 4810   2.082   0.207   2.367  0.1306 -0.3089  0.4707
 1597HOH     H1 4811   2.017   0.177   2.302 -0.8652 -0.2866  1.3953
 1597HOH     H2 4812   2.125   0.126   2.396  1.4985 -0.2158 -1.0526
 1598HOH      O 4813   3.526   2.562   1.519  0.7669 -0.2883  0.1703
 1598HOH     H1 4814   3.505   2.513   1.440  0.4077  2.0389 -1.3852
 1598HOH     H2 4815   3.620   2.549   1.532  0.7084 -1.2208 -0.2270
 1599HOH      O 4816   0.506   3.472   2.111 -0.2772  0.3468  0.3823
 1599HOH     H1 4817   0.416   3.442   2.097 -0.5300  0.6876  1.1510
 1599HOH     H2 4818   0.497   3.565   2.132  0.3596  0.6497 -0.5364
 1600HOH      O 4819   2.180   0.638   0.682 -0.3421 -0.3012  0.5056
 1600HOH     H1 4820   2.150   0.572   0.745 -1.3966 -0.3242  0.0057
 1600HOH     H2 4821   2.138   0.719   0.711 -0.2862 -0.1694  0.2175
 1601HOH      O 4822   3.010   2.265   3.089 -0.3891  0.3532  0.5478
 1601HOH     H1 4823   2.922   2.288   3.059 -0.3836  0.7953  0.8478
 1601HOH     H2 4824   3.048   2.216   3.016 -0.2621  1.6441 -0.3192
 1602HOH      O 4825   1.746   0.080   1.338  0.5883  0.2552  0.1530
 1602HOH     H1 4826   1.764   0.043   1.425 -1.8319  0.6144  0.9667
 1602HOH     H2 4827   1.798   0.027   1.278  0.9412 -1.2882  1.6607
 1603HOH      O 4828   1.717   0.589   2.423  0.0586  0.6245 -0.0629
 1603HOH     H1 4829   1.688   0.539   2.499  0.4289  0.8298  0.2142
 1603HOH     H2 4830   1.715   0.525   2.351 -0.5193  0.4927  0.0652
 1604HOH      O 4831   3.122   3.030   3.617 -0.6840  0.2157  0.1239
 1604HOH     H1 4832   3.051   2.982   3.660 -1.2363  0.9040  0.0275
 1604HOH     H2 4833   3.079   3.108   3.581 -0.0204  0.2471 -0.6519
 1605HOH      O 4834   3.548   0.265   1.253  0.0763  0.2896  0.8849
 1605HOH     H1 4835   3.601   0.185   1.256  0.0064  0.2543  1.2317
 1605HOH     H2 4836   3.602   0.331   1.297  0.5750  0.7123 -0.2560
 1606HOH      O 4837   0.478   3.228   2.797 -0.0673  0.2445  0.4627
 1606HOH     H1 4838   0.507   3.263   2.713 -0.2613  0.8360  0.6351
 1606HOH     H2 4839   0.382   3.224   2.790 -0.0612 -0.0645  0.5199
 1607HOH      O 4840   1.286   2.565   1.628 -0.5099  0.7850 -0.2568
 1607HOH     H1 4841   1.351   2.606   1.685  0.7444  0.9837 -1.6987
 1607HOH     H2 4842   1.266   2.481   1.670  0.3971  0.8861  0.4327
 1608HOH      O 4843   2.358   1.744   1.488  0.1037  0.5265 -0.0921
 1608HOH     H1 4844   2.345   1.832   1.452  0.7251  0.3379 -0.8201
 1608HOH     H2 4845   2.403   1.696   1.419 -0.5059 -0.4717  0.1684
 1609HOH      O 4846   1.790   0.156   3.625 -0.1279  0.2414 -0.2338
 1609HOH     H1 4847   1.724   0.092   3.653  0.0047 -0.5132 -1.4842
 1609HOH     H2 4848   1.756   0.190   3.543  1.3016 -0.6961 -1.3052
 1610HOH      O 4849   0.194   3.303   3.792 -0.5160 -0.6154  0.3439
 1610HOH     H1 4850   0.228   3.239   3.854 -0.6691  0.1124  1.2219
 1610HOH     H2 4851   0.101   3.310   3.813 -0.1049  1.8845  2.3082
 1611HOH      O 4852   0.425   2.871   0.019  0.2935  0.0259  0.1603
 1611HOH     H1 4853   0.379   2.940   0.067 -0.7722  0.1172 -0.8830
 1611HOH     H2 4854   0.486   2.919  -0.038  0.8513 -0.0263  0.6946
 1612HOH      O 4855   1.360   3.455   2.022 -0.3051  0.2269 -0.3395
 1612HOH     H1 4856   1.322   3.543   2.016  0.5961  0.6734  0.0497
 1612HOH     H2 4857   1.385   3.446   2.114 -0.5765 -0.5412 -0.3257
 1613HOH      O 4858   1.974   1.983   3.438 -0.6148  0.2719  0.0208
 1613HOH     H1 4859   2.055   2.014   3.477 -0.5720 -0.4545  0.5464
 1613HOH     H2 4860   2.001   1.948   3.352 -0.3644  0.0297  0.1937
 1614HOH      O 4861   3.483   2.974   0.168  0.4535 -0.7946 -0.0672
 1614HOH     H1 4862   3.562   2.928   0.141  0.5689 -0.2410 -0.7574
 1614HOH     H2 4863   3.428   2.974   0.089 -0.1371 -0.9674  0.3323
 1615HOH      O 4864   0.737   2.962   2.705 -0.2190  0.6103  0.3869
 1615HOH     H1 4865   0.669   2.993   2.765 -0.6816  1.2121 -0.4237
 1615HOH     H2 4866   0.813   3.017   2.725 -0.3014  0.6670  0.5531
 1616HOH      O 4867   1.523   1.535   0.307 -0.6450 -0.6369  0.4207
 1616HOH     H1 4868   1.610   1.495   0.297 -0.2945  0.1741 -0.0277
 1616HOH     H2 4869   1.498   1.515   0.397  0.0549 -0.8040  0.5968
 1617HOH      O 4870   2.963   3.070   1.191 -0.0014 -0.0571  0.2751
 1617HOH     H1 4871   2.898   3.000   1.189  0.2116 -0.2893  0.9857
 1617HOH     H2 4872   2.913   3.149   1.167 -0.4036 -0.3341  0.1815
 1618HOH      O 4873   3.027   0.768   3.786  0.1531  0.6614  0.1699
 1618HOH     H1 4874   3.013   0.800   3.697 -0.1239  0.0524 -0.0132
 1618HOH     H2 4875   3.114   0.729   3.784 -0.0968  0.0958 -0.0093
 1619HOH      O 4876   2.219   0.133   0.863 -0.1134 -0.0818 -0.1218
 1619HOH     H1 4877   2.274   0.057   0.843  0.6272  0.5672 -0.6952
 1619HOH     H2 4878   2.219   0.137   0.959 -0.4034 -0.9505 -0.0671
 1620HOH      O 4879   0.139   0.128   2.891  0.5233  0.2535 -0.4470
 1620HOH     H1 4880   0.123   0.138   2.985  0.2782 -0.5944 -0.3758
 1620HOH     H2 4881   0.234   0.129   2.882  0.5520  0.2119 -0.1665
 1621HOH      O 4882   1.600   1.955   1.049  0.4409  0.4782 -0.0032
 1621HOH     H1 4883   1.615   2.049   1.065 -0.2108  0.6548 -0.3773
 1621HOH     H2 4884   1.676   1.928   0.998  0.9586  0.6399  0.6489
 1622HOH      O 4885   2.106   2.094   0.348 -0.5771 -0.0253  0.6852
 1622HOH     H1 4886   2.047   2.169   0.335 -1.0595 -0.5657 -0.5300
 1622HOH     H2 4887   2.060   2.020   0.310  0.7558 -0.5405 -0.0669
 1623HOH      O 4888   1.122   0.044   2.382  0.2742 -0.2325  0.2421
 1623HOH     H1 4889   1.125  -0.052   2.376 -0.3844 -0.3058  0.7901
 1623HOH     H2 4890   1.059   0.071   2.316  0.5000 -0.1699  0.0511
 1624HOH      O 4891   3.307   1.302   2.857 -0.0947 -0.1259 -0.0577
 1624HOH     H1 4892   3.257   1.304   2.775  0.4918 -0.7311 -0.4522
 1624HOH     H2 4893   3.250   1.259   2.919 -0.5096  0.2494 -0.1677
 1625HOH      O 4894   2.140   3.247   1.313 -0.1678  0.1795 -0.1227
 1625HOH     H1 4895   2.210   3.184   1.326  0.1807  0.5740 -0.0355
 1625HOH     H2 4896   2.116   3.274   1.402  0.4776  1.0066 -0.1717
 1626HOH      O 4897   1.759   1.623   3.208  0.9839  0.3218  0.2599
 1626HOH     H1 4898   1.791   1.677   3.280  1.1969  1.0071 -0.3231
 1626HOH     H2 4899   1.696   1.679   3.162  0.9943 -0.0322 -0.2000
 1627HOH      O 4900   1.003   0.423   3.518  0.2998 -0.4962  0.5855
 1627HOH     H1 4901   1.078   0.446   3.573  0.2705  0.6412  0.2124
 1627HOH     H2 4902   0.928   0.465   3.561  0.3107  0.6164 -0.3815
 1628HOH      O 4903   0.976   2.045   1.321  0.2196  0.4241  0.5825
 1628HOH     H1 4904   1.005   1.967   1.274 -0.1690 -0.3145  1.5044
 1628HOH     H2 4905   0.891   2.066   1.282  0.6044  0.8009 -0.0992
 1629HOH      O 4906   1.779   0.978   2.992 -0.2354 -0.3785 -0.3341
 1629HOH     H1 4907   1.745   0.894   3.024  0.3370 -0.6817 -0.4910
 1629HOH     H2 4908   1.864   0.988   3.035 -0.2275  0.0514 -0.4375
 1630HOH      O 4909   0.297   1.457   2.606 -0.1903 -0.2894 -0.1144
 1630HOH     H1 4910   0.266   1.372   2.634  0.5424 -0.4739  0.1957
 1630HOH     H2 4911   0.253   1.473   2.523 -0.0353 -1.1613 -0.3856
 1631HOH      O 4912   3.165   2.583   1.746 -0.6770 -0.1089  0.3652
 1631HOH     H1 4913   3.188   2.598   1.654 -0.5438  0.4852  0.4850
 1631HOH     H2 4914   3.080   2.540   1.743 -0.2157 -1.0525 -0.0569
 1632HOH      O 4915   0.985   3.032   3.078 -0.5159  0.0978  0.0043
 1632HOH     H1 4916   0.998   3.057   2.986  0.0642 -0.6004 -0.1218
 1632HOH     H2 4917   1.035   2.951   3.088 -0.5011  0.2021  0.9619
 1633HOH      O 4918   0.180   3.480   0.491 -0.9052  0.9714  0.0574
 1633HOH     H1 4919   0.150   3.535   0.564 -1.1010  0.8240  0.0918
 1633HOH     H2 4920   0.128   3.399   0.500 -1.0222  1.0010 -0.3178
 1634HOH      O 4921   1.950   3.461   1.973  0.0113  0.5465 -0.2607
 1634HOH     H1 4922   1.895   3.461   2.051  0.7178 -0.2619  0.2725
 1634HOH     H2 4923   1.888   3.463   1.900 -0.8947 -1.7226  0.2737
 1635HOH      O 4924   0.382   2.133   3.053  0.2101 -0.3504 -0.2170
 1635HOH     H1 4925   0.402   2.227   3.052  0.0852 -0.3168  0.0676
 1635HOH     H2 4926   0.342   2.118   3.139 -0.5323 -0.5049 -0.5676
 1636HOH      O 4927   3.022   0.729   1.729 -0.0128 -0.0679 -0.5762
 1636HOH     H1 4928   3.117   0.738   1.731 -0.0528  0.3927 -0.0528
 1636HOH     H2 4929   3.006   0.637   1.708  0.5507 -0.2013 -0.4400
 1637HOH      O 4930   3.635   0.356   0.682 -0.4533  0.4894 -0.2105
 1637HOH     H1 4931   3.666   0.282   0.630  1.2120  1.0502 -0.1445
 1637HOH     H2 4932   3.659   0.433   0.631  0.0201  1.0163  0.7578
 1638HOH      O 4933   0.865   3.694   3.529  0.0774  0.5085 -0.3074
 1638HOH     H1 4934   0.776   3.663   3.511  0.1702  0.2175 -0.2748
 1638HOH     H2 4935   0.917   3.614   3.537  0.4041  0.6830 -0.6375
 1639HOH      O 4936   0.556   1.617   3.619  0.1962  0.1627  0.5474
 1639HOH     H1 4937   0.558   1.666   3.537  0.1909 -1.1664 -0.3011
 1639HOH     H2 4938   0.646   1.587   3.632 -0.0564 -0.8479  0.1972
 1640HOH      O 4939   3.568   0.351   2.908 -0.0423 -0.0000 -0.1846
 1640HOH     H1 4940   3.474   0.332   2.902 -0.1239 -0.4585  1.5004
 1640HOH     H2 4941   3.603   0.327   2.823 -1.2773 -0.9870 -0.4731
 1641HOH      O 4942   2.021   1.266   3.390 -0.4234 -0.1718  0.1104
 1641HOH     H1 4943   2.060   1.347   3.424 -0.6746  0.3314 -0.7466
 1641HOH     H2 4944   2.093   1.222   3.345 -0.1949 -0.6346  0.8803
 1642HOH      O 4945   0.569   0.485   3.033  0.1906  0.0898 -0.2884
 1642HOH     H1 4946   0.576   0.393   3.009 -1.2704 -0.3301  0.5952
 1642HOH     H2 4947   0.487   0.490   3.082  0.2686  1.8566 -0.2178
 1643HOH      O 4948   2.639   2.094   1.933  0.4340  0.5014  0.7438
 1643HOH     H1 4949   2.578   2.125   2.000  0.1913  1.4470  0.1244
 1643HOH     H2 4950   2.591   2.025   1.887  0.2599  0.4715  0.9672
 1644HOH      O 4951   3.398   3.376   0.309  0.0690  0.1933 -0.3547
 1644HOH     H1 4952   3.395   3.292   0.354 -0.3110  0.7532  0.7445
 1644HOH     H2 4953   3.434   3.356   0.222  0.6368 -0.9838  0.1078
 1645HOH      O 4954   0.803   0.585   3.640 -0.3744  0.0547 -0.2621
 1645HOH     H1 4955   0.755   0.506   3.666 -0.9244  0.3288 -0.4210
 1645HOH     H2 4956   0.759   0.615   3.560 -0.4361  0.7496  0.0208
 1646HOH      O 4957   0.192   0.568   3.406 -0.1211  0.7716 -0.6023
 1646HOH     H1 4958   0.204   0.609   3.491  0.1326  0.5730 -0.5395
 1646HOH     H2 4959   0.131   0.496   3.422  0.3266  0.4061 -0.4754
 1647HOH      O 4960   3.216   0.498   1.684 -0.4820 -0.5633  0.5455
 1647HOH     H1 4961   3.130   0.456   1.690 -0.9980  0.3227 -0.0748
 1647HOH     H2 4962   3.262   0.447   1.617 -0.6983 -0.7638  0.5442
 1648HOH      O 4963   1.189   2.816   2.479 -0.4315  0.6504  0.2547
 1648HOH     H1 4964   1.247   2.891   2.495  0.7473  0.2153 -1.3773
 1648HOH     H2 4965   1.194   2.803   2.384 -2.1851 -0.2964  0.2262
 1649HOH      O 4966   2.103   2.339   0.102  0.2867  0.1405 -0.1568
 1649HOH     H1 4967   2.017   2.325   0.061 -0.8844  0.0092  2.0572
 1649HOH     H2 4968   2.119   2.433   0.091  0.1471  0.0815 -1.0243
 1650HOH      O 4969   2.271   0.926   2.335  0.3136  0.8374 -0.1353
 1650HOH     H1 4970   2.343   0.929   2.273  0.5414 -0.1687  0.0464
 1650HOH     H2 4971   2.283   1.003   2.391  1.8860  0.1799  0.5497
 1651HOH      O 4972   2.789   1.116   0.155  0.5371 -0.2716 -0.2886
 1651HOH     H1 4973   2.816   1.104   0.246  0.9299  0.7799 -0.2367
 1651HOH     H2 4974   2.693   1.107   0.158  0.4347  0.7214  0.4357
 1652HOH      O 4975   0.336   1.680   2.785 -0.3127 -0.2783 -0.0848
 1652HOH     H1 4976   0.325   1.616   2.714  0.6070 -1.0746  0.4443
 1652HOH     H2 4977   0.267   1.658   2.847 -1.4663  0.7577 -0.8978
 1653HOH      O 4978   1.481   0.284   1.992 -0.5055 -0.0734  0.5016
 1653HOH     H1 4979   1.523   0.369   2.007 -1.6403  0.6942 -0.2800
 1653HOH     H2 4980   1.397   0.291   2.038 -0.3384 -1.0552  0.9902
 1654HOH      O 4981   1.418   1.279   1.006 -0.0450  0.5292 -0.3066
 1654HOH     H1 4982   1.369   1.226   0.943  0.6729  0.1731 -0.5938
 1654HOH     H2 4983   1.354   1.303   1.073 -0.5071 -0.2867 -0.4291
 1655HOH      O 4984   1.661   3.108   2.387  0.6408  0.1585 -0.1327
 1655HOH     H1 4985   1.733   3.161   2.424  0.3874 -0.3372  1.1912
 1655HOH     H2 4986   1.679   3.019   2.418 -0.2666 -0.0671 -0.2180
 1656HOH      O 4987   3.559   2.047   2.813 -0.4199  0.4101 -0.0435
 1656HOH     H1 4988   3.526   2.129   2.776 -0.1468  0.3203 -0.5044
 1656HOH     H2 4989   3.622   2.074   2.880 -0.2807  0.5764 -0.2409
 1657HOH      O 4990   2.237   1.479   0.463 -0.0962 -0.3304 -0.1868
 1657HOH     H1 4991   2.306   1.449   0.522 -0.1652 -0.8923 -0.3887
 1657HOH     H2 4992   2.168   1.511   0.522  0.3679  0.3571  0.0182
 1658HOH      O 4993   2.715   0.819   1.373 -0.0285  0.1493  0.2818
 1658HOH     H1 4994   2.687   0.799   1.283 -0.1915 -0.1038  0.3853
 1658HOH     H2 4995   2.766   0.900   1.365  1.1810 -0.6050 -0.2576
 1659HOH      O 4996   3.111   2.789   2.407 -0.2026  0.1748 -0.0179
 1659HOH     H1 4997   3.018   2.773   2.427 -0.8269  1.5749 -1.3893
 1659HOH     H2 4998   3.132   2.870   2.454  0.0555  0.3312 -0.3972
 1660HOH      O 4999   1.485   2.636   2.967  0.4456 -0.2302 -0.1199
 1660HOH     H1 5000   1.455   2.555   2.925  0.3407  0.1191 -0.7444
 1660HOH     H2 5001   1.479   2.702   2.898  0.1621  0.3939  0.4811
 1661HOH      O 5002   1.253   1.032   1.712  0.1280  0.1731  0.2513
 1661HOH     H1 5003   1.211   0.996   1.633 -0.4677 -0.1282  0.6866
 1661HOH     H2 5004   1.181   1.041   1.774  0.6764 -0.1352  0.9537
 1662HOH      O 5005   1.635   0.821   1.363  0.3783  0.2801 -0.7218
 1662HOH     H1 5006   1.553   0.845   1.408  0.9951  0.6937  0.2529
 1662HOH     H2 5007   1.685   0.903   1.360  1.9449 -0.4210  1.3827
 1663HOH      O 5008   1.759   1.820   1.377  0.2952  0.4102 -0.5576
 1663HOH     H1 5009   1.675   1.866   1.381 -0.0441 -0.2106  1.0106
 1663HOH     H2 5010   1.757   1.774   1.293 -1.1649  0.0625 -0.3989
 1664HOH      O 5011   0.768   3.687   0.048 -1.2327 -0.3677 -0.3575
 1664HOH     H1 5012   0.763   3.740  -0.032  0.0171 -0.0542 -0.2759
 1664HOH     H2 5013   0.791   3.599   0.017  0.7748  0.0559 -0.3689
 1665HOH      O 5014   2.700   1.590   1.551 -0.6438 -0.1880 -0.0812
 1665HOH     H1 5015   2.663   1.568   1.465 -0.9193 -0.7692  0.1736
 1665HOH     H2 5016   2.774   1.530   1.562  0.9022  1.3774 -0.8655
 1666HOH      O 5017   3.814   1.266   3.284  0.3769  0.1241 -0.2216
 1666HOH     H1 5018   3.763   1.330   3.334 -0.3045  0.3983 -1.1940
 1666HOH     H2 5019   3.752   1.233   3.219  0.9444 -0.9453 -0.2526
 1667HOH      O 5020   2.471   1.615   2.314 -0.5140  0.1360 -0.5171
 1667HOH     H1 5021   2.538   1.684   2.314  0.0856 -0.4184  0.1394
 1667HOH     H2 5022   2.404   1.648   2.255 -0.4486  1.4647  0.0763
 1668HOH      O 5023   1.787   3.343   0.137 -0.2286  0.9115  0.1608
 1668HOH     H1 5024   1.726   3.396   0.189  0.0443  0.4159  1.0305
 1668HOH     H2 5025   1.836   3.294   0.202  0.4009  0.5412 -0.5732
 1669HOH      O 5026   3.655   1.164   3.074 -0.5074  0.3274 -0.2752
 1669HOH     H1 5027   3.567   1.156   3.111 -0.8562  1.9427 -0.5916
 1669HOH     H2 5028   3.641   1.158   2.979 -0.2180  0.1512 -0.3075
 1670HOH      O 5029   2.588   3.489   3.622 -0.0031 -0.0215 -0.2745
 1670HOH     H1 5030   2.659   3.520   3.679  0.5013  0.0264 -0.9007
 1670HOH     H2 5031   2.586   3.395   3.637  0.6839 -0.1328 -0.7454
 1671HOH      O 5032   2.415   0.790   1.229  0.4778  0.0736  0.3998
 1671HOH     H1 5033   2.365   0.860   1.271  0.5898  0.0175  0.6260
 1671HOH     H2 5034   2.441   0.827   1.144 -0.7299 -0.2134 -0.1347
 1672HOH      O 5035   1.686   1.978   2.968 -0.2711 -0.3326  0.5622
 1672HOH     H1 5036   1.628   1.941   2.902 -0.3296 -0.1218  0.4925
 1672HOH     H2 5037   1.646   1.955   3.052 -0.4167 -0.2522  0.5157
 1673HOH      O 5038   3.425   0.651   0.570 -0.3409  0.9858 -0.2784
 1673HOH     H1 5039   3.501   0.636   0.625 -0.3683  1.7864 -0.0073
 1673HOH     H2 5040   3.387   0.733   0.602 -0.6326  1.2241 -1.1746
 1674HOH      O 5041   1.522   3.203   0.848 -0.0834 -0.3148 -0.2207
 1674HOH     H1 5042   1.571   3.143   0.904  0.7165  0.7179  0.2578
 1674HOH     H2 5043   1.584   3.230   0.781 -0.2449  0.3675 -0.1145
 1675HOH      O 5044   0.822   0.161   3.213 -0.0161 -0.6172  0.2186
 1675HOH     H1 5045   0.909   0.141   3.248  0.8974  1.5384 -0.4626
 1675HOH     H2 5046   0.823   0.256   3.198 -1.7421 -0.7559 -1.7733
 1676HOH      O 5047   0.279   3.724   0.062 -0.2082 -0.3804 -0.3843
 1676HOH     H1 5048   0.353   3.664   0.073 -0.3667 -0.6987 -0.9674
 1676HOH     H2 5049   0.215   3.696   0.127 -0.2126 -0.7369 -0.5376
 1677HOH      O 5050   2.274   1.580   1.680  0.1455 -0.1398  0.3249
 1677HOH     H1 5051   2.192   1.567   1.632 -0.4349 -0.3897  1.3247
 1677HOH     H2 5052   2.316   1.653   1.636 -0.8667  0.3386  0.0948
 1678HOH      O 5053   1.349   2.094   2.075 -0.0233  0.2986 -0.2633
 1678HOH     H1 5054   1.277   2.085   2.012  0.6520 -1.2104 -0.9111
 1678HOH     H2 5055   1.419   2.136   2.025  0.3591 -0.4984 -0.4367
 1679HOH      O 5056   0.792   2.546   0.014 -0.1085  0.4174  0.2067
 1679HOH     H1 5057   0.758   2.548  -0.076  0.4667 -0.1846 -0.0406
 1679HOH     H2 5058   0.731   2.601   0.063 -0.0597  1.3094 -0.6678
 1680HOH      O 5059   3.580   2.861   1.891 -0.6543  0.2672  0.1383
 1680HOH     H1 5060   3.553   2.869   1.982  0.2311  1.2410  0.3459
 1680HOH     H2 5061   3.534   2.783   1.860 -0.6127 -0.3841  1.5489
 1681HOH      O 5062   0.501   0.353   1.137  0.0699  0.0291 -0.7309
 1681HOH     H1 5063   0.546   0.269   1.125  0.0063  0.0030 -0.7882
 1681HOH     H2 5064   0.465   0.373   1.050  0.3538  0.2718 -0.7937
 1682HOH      O 5065   3.050   0.148   2.051 -0.3607  0.2130  0.4427
 1682HOH     H1 5066   2.972   0.184   2.092 -0.0329  0.4398  0.8752
 1682HOH     H2 5067   3.120   0.208   2.075 -0.2277  0.6259 -0.8443
 1683HOH      O 5068   1.290   2.787   2.196 -0.3480 -0.5415 -0.3890
 1683HOH     H1 5069   1.328   2.769   2.110 -0.9718  0.0938 -0.8130
 1683HOH     H2 5070   1.221   2.851   2.180  0.0428  0.2163  0.6864
 1684HOH      O 5071   2.697   2.736   0.679 -0.2283  0.0406  0.4808
 1684HOH     H1 5072   2.630   2.791   0.638 -0.8680 -0.6149  0.5905
 1684HOH     H2 5073   2.673   2.647   0.652  0.4808 -0.2323  0.7097
 1685HOH      O 5074   2.332   2.365   2.672 -0.0434  0.0352 -0.6387
 1685HOH     H1 5075   2.346   2.331   2.584 -0.3092 -0.1180 -0.6219
 1685HOH     H2 5076   2.262   2.311   2.708 -0.6262  0.7404 -0.6895
 1686HOH      O 5077   0.558   0.124   0.047  0.2817 -0.5164 -0.3814
 1686HOH     H1 5078   0.614   0.119   0.125  0.8192  1.1537 -0.5753
 1686HOH     H2 5079   0.470   0.137   0.083  0.5305  0.2978  0.0036
 1687HOH      O 5080   1.738   2.144   2.415  0.4265 -0.0209 -0.3781
 1687HOH     H1 5081   1.748   2.135   2.320 -2.5942  0.4411 -0.9454
 1687HOH     H2 5082   1.751   2.238   2.432  0.6976 -0.0579 -0.3776
 1688HOH      O 5083   2.551   2.207   3.727  0.6830  0.4023 -0.0383
 1688HOH     H1 5084   2.508   2.174   3.648  0.5742  0.2776  0.0716
 1688HOH     H2 5085   2.630   2.251   3.695  0.2714  0.9855 -0.2718
 1689HOH      O 5086   2.193   1.821   2.096 -0.0675 -0.0539  0.1043
 1689HOH     H1 5087   2.221   1.868   2.017  0.1836  0.4502  0.4832
 1689HOH     H2 5088   2.190   1.889   2.164 -0.0259 -0.5291  0.5868
 1690HOH      O 5089   0.510   2.118   1.691  0.0493  0.1391 -0.0984
 1690HOH     H1 5090   0.563   2.187   1.730  0.0367 -0.7486  1.7068
 1690HOH     H2 5091   0.572   2.064   1.643  0.3282  0.4830 -0.1331
 1691HOH      O 5092   0.479   3.771   2.443 -0.0937 -0.2097  0.2313
 1691HOH     H1 5093   0.514   3.855   2.474 -0.4893  0.0894 -0.1007
 1691HOH     H2 5094   0.534   3.705   2.484  0.0960  0.2085  0.6696
 1692HOH      O 5095   0.673   2.586   0.422  0.2905 -0.4644  0.2592
 1692HOH     H1 5096   0.590   2.543   0.439  0.2844 -0.2143  0.9415
 1692HOH     H2 5097   0.662   2.675   0.457  0.1353  0.3038 -1.5166
 1693HOH      O 5098   0.806   2.706   2.122  0.1375  0.0937  0.2082
 1693HOH     H1 5099   0.871   2.776   2.137  0.1962 -0.2377  1.8018
 1693HOH     H2 5100   0.828   2.673   2.035  1.1770  0.9579  0.0886
 1694HOH      O 5101   3.383   3.494   2.597  0.8228 -0.6266  0.1372
 1694HOH     H1 5102   3.366   3.408   2.559  0.3957 -0.6863  0.4481
 1694HOH     H2 5103   3.478   3.498   2.605  0.9312 -0.6455 -0.8352
 1695HOH      O 5104   2.021   2.792   1.066 -0.4741  0.5372 -0.1633
 1695HOH     H1 5105   2.021   2.795   0.970  0.7141  0.0855 -0.2099
 1695HOH     H2 5106   1.966   2.866   1.092  0.0512  1.3506 -1.2013
 1696HOH      O 5107   1.085   0.531   2.364  0.3064  0.5509  0.3063
 1696HOH     H1 5108   1.053   0.444   2.340  0.0232  0.6148  0.4456
 1696HOH     H2 5109   1.006   0.584   2.373  0.4934  0.9182 -0.1368
 1697HOH      O 5110   3.423   0.121   3.407  0.2028  0.0092 -0.3808
 1697HOH     H1 5111   3.388   0.210   3.399  0.9938  0.2864 -1.0966
 1697HOH     H2 5112   3.349   0.068   3.437 -0.3448  0.8635 -0.1732
 1698HOH      O 5113   2.230   3.794   2.961  0.4001  0.0843  0.0204
 1698HOH     H1 5114   2.137   3.794   2.982  0.2868 -0.7287 -0.4106
 1698HOH     H2 5115   2.234   3.769   2.869  1.0737 -0.8009  0.2637
 1699HOH      O 5116   1.544   2.657   0.608  0.3396  0.2028 -0.6544
 1699HOH     H1 5117   1.505   2.593   0.669  1.7658  0.7616  1.0170
 1699HOH     H2 5118   1.509   2.741   0.637  0.7801  0.4513 -0.8354
 1700HOH      O 5119   1.056   3.479   1.830  0.1880  0.3175 -0.2728
 1700HOH     H1 5120   1.101   3.546   1.882  0.5138  0.7961 -1.1345
 1700HOH     H2 5121   1.095   3.396   1.859  0.8063  0.6276 -0.1921
 1701HOH      O 5122   0.065   3.675   0.968 -0.0519  0.6688  0.2391
 1701HOH     H1 5123   0.143   3.731   0.966  0.1815  0.3377 -0.4247
 1701HOH     H2 5124   0.098   3.587   0.984 -0.3896  0.6598  0.9407
 1702HOH      O 5125   0.179   0.982   2.756  0.3008  0.4521  0.3873
 1702HOH     H1 5126   0.115   0.922   2.718  0.2267  0.6573  0.1854
 1702HOH     H2 5127   0.161   0.980   2.850 -0.8814  1.4809  0.2452
 1703HOH      O 5128   3.542   3.643   0.346  0.5473 -0.1104  0.0679
 1703HOH     H1 5129   3.486   3.709   0.386  0.4116  0.1967 -0.6086
 1703HOH     H2 5130   3.497   3.560   0.363 -0.4952  0.1866 -1.0413
 1704HOH      O 5131   1.483   0.694   0.344  0.0640 -0.6667  0.1257
 1704HOH     H1 5132   1.574   0.725   0.344 -0.5241  1.3236  0.5454
 1704HOH     H2 5133   1.453   0.706   0.434 -1.0753  0.3812 -0.3461
 1705HOH      O 5134   3.129   0.252   0.831 -0.0080  0.3066  0.0058
 1705HOH     H1 5135   3.200   0.273   0.770 -0.5677  0.6993 -0.5337
 1705HOH     H2 5136   3.133   0.322   0.897 -0.2281  0.6378 -0.3273
 1706HOH      O 5137   2.174   1.317   0.244  1.4466  0.1100 -0.3161
 1706HOH     H1 5138   2.216   1.370   0.177  0.4297  1.7229  0.2002
 1706HOH     H2 5139   2.125   1.380   0.297 -0.3713 -1.4114  0.0261
 1707HOH      O 5140   2.601   0.906   1.660  0.0407 -0.2227 -0.2544
 1707HOH     H1 5141   2.627   0.876   1.573 -0.2187 -0.6868 -0.1819
 1707HOH     H2 5142   2.679   0.895   1.713  0.1908  0.0306 -0.4211
 1708HOH      O 5143   2.452   1.705  -0.018 -0.3644  0.1775 -0.3178
 1708HOH     H1 5144   2.397   1.777  -0.051  0.0116  0.9565  0.6397
 1708HOH     H2 5145   2.471   1.730   0.072 -0.0121 -1.0346 -0.0301
 1709HOH      O 5146   2.828   0.590   2.217 -0.4190  0.9390  0.0140
 1709HOH     H1 5147   2.808   0.580   2.124  0.3543  0.9261 -0.1654
 1709HOH     H2 5148   2.797   0.508   2.257  0.9578  0.0753 -0.5583
 1710HOH      O 5149   2.950   2.777   3.763  0.3233 -0.4719 -0.7219
 1710HOH     H1 5150   3.001   2.696   3.771 -0.0005 -0.5874  1.2956
 1710HOH     H2 5151   2.859   2.750   3.775  0.2591  0.1938  0.6217
 1711HOH      O 5152   2.536   0.237   1.588 -0.5401 -0.7561 -0.2159
 1711HOH     H1 5153   2.529   0.181   1.665 -0.2632 -0.9809 -0.3513
 1711HOH     H2 5154   2.445   0.253   1.562 -0.6225 -1.0628 -0.1229
 1712HOH      O 5155   3.059   3.223   2.485 -0.1082 -0.5000 -0.9295
 1712HOH     H1 5156   2.977   3.203   2.441 -0.2417 -0.7157 -0.5967
 1712HOH     H2 5157   3.081   3.312   2.458 -0.9578 -0.0655 -0.2703
 1713HOH      O 5158   2.346   2.194   0.270 -0.4525  0.1417  0.0853
 1713HOH     H1 5159   2.328   2.288   0.266 -0.4233  0.1366 -0.2734
 1713HOH     H2 5160   2.265   2.156   0.303 -0.1991  0.3605  1.0055
 1714HOH      O 5161   3.332   0.084   2.678  0.0940 -0.1517 -0.1334
 1714HOH     H1 5162   3.408   0.041   2.638  0.4400 -0.1157  0.4618
 1714HOH     H2 5163   3.283   0.012   2.718  0.0208 -0.1315 -0.1877
 1715HOH      O 5164   2.610   2.848   3.677  0.3372  1.1020  0.2248
 1715HOH     H1 5165   2.519   2.826   3.661  0.5921  0.6810 -0.7489
 1715HOH     H2 5166   2.613   2.873   3.770 -0.5085 -0.2040  0.6492
 1716HOH      O 5167   1.227   3.327   0.046  0.3304  0.1292 -0.5900
 1716HOH     H1 5168   1.236   3.323  -0.050 -1.9337  0.3249 -0.9200
 1716HOH     H2 5169   1.228   3.235   0.073  0.7792  0.0624 -0.8031
 1717HOH      O 5170   2.335   0.884   1.725 -0.0654  0.4389 -0.2465
 1717HOH     H1 5171   2.311   0.950   1.791 -0.4212  0.5835 -0.5133
 1717HOH     H2 5172   2.426   0.903   1.704  0.1405  0.2281  0.3886
 1718HOH      O 5173  -0.000   2.128   2.937  0.0171 -0.1316  0.8107
 1718HOH     H1 5174   0.039   2.105   3.021  1.2602  0.0263  0.3232
 1718HOH     H2 5175  -0.024   2.221   2.947 -1.1810 -0.4680  1.4217
 1719HOH      O 5176   1.577   2.521   3.674 -0.8186 -0.0935  0.6110
 1719HOH     H1 5177   1.649   2.576   3.644 -1.2302  0.0812 -0.0996
 1719HOH     H2 5178   1.556   2.554   3.761 -0.6149  0.4274  0.4698
 1720HOH      O 5179   1.415   3.305   1.330 -0.1199  0.2144  0.1172
 1720HOH     H1 5180   1.429   3.395   1.299 -0.9105  0.4990  0.5394
 1720HOH     H2 5181   1.498   3.282   1.372 -0.3470  1.3059  1.3024
 1721HOH      O 5182   1.429   1.521   1.579 -0.1562 -0.0934  0.3271
 1721HOH     H1 5183   1.407   1.551   1.490 -0.5200 -1.1324  0.0399
 1721HOH     H2 5184   1.492   1.450   1.565  1.9565  1.4309  1.0493
 1722HOH      O 5185   3.200   1.246   0.988  0.3057 -0.3873 -0.5698
 1722HOH     H1 5186   3.282   1.213   1.025  0.4391  0.1749 -0.3331
 1722HOH     H2 5187   3.227   1.321   0.934 -0.1795  1.7073  1.7117
 1723HOH      O 5188   1.847   2.386   0.863  0.6011  0.0530 -0.0263
 1723HOH     H1 5189   1.769   2.352   0.907  0.9807 -1.4612 -0.3855
 1723HOH     H2 5190   1.817   2.407   0.774  0.4453  0.2558  0.0723
 1724HOH      O 5191   1.096   1.484   0.896  0.5136 -0.2197  0.6453
 1724HOH     H1 5192   1.190   1.503   0.886  0.8699 -1.2890  1.5351
 1724HOH     H2 5193   1.087   1.394   0.865 -0.5707  0.3473 -0.9222
 1725HOH      O 5194   3.384   0.881   0.694  0.2328 -0.0736  0.2957
 1725HOH     H1 5195   3.300   0.852   0.729 -0.1210 -0.2705 -0.6473
 1725HOH     H2 5196   3.363   0.955   0.637  0.6445 -0.3148 -0.1936
 1726HOH      O 5197   0.142   1.073   1.882 -0.1449  0.6560  0.5204
 1726HOH     H1 5198   0.158   1.156   1.837  0.0327  0.5369  0.3608
 1726HOH     H2 5199   0.179   1.007   1.824  1.2156  0.5832  1.3915
 1727HOH      O 5200   1.361   1.256   3.260 -0.2918 -0.3302 -0.0253
 1727HOH     H1 5201   1.401   1.326   3.311 -0.2607 -0.8153  0.6435
 1727HOH     H2 5202   1.434   1.212   3.218 -0.0960 -1.0551  0.9908
 1728HOH      O 5203   3.552   3.099   1.187 -0.0388 -0.0409  0.1073
 1728HOH     H1 5204   3.518   3.186   1.167  0.2401  0.2024  0.6535
 1728HOH     H2 5205   3.497   3.067   1.259 -0.5912 -0.6169 -0.5448
 1729HOH      O 5206   2.360   1.922   1.894 -0.3782  0.5233  0.3994
 1729HOH     H1 5207   2.414   1.857   1.849 -0.3033  0.4828  0.5446
 1729HOH     H2 5208   2.282   1.931   1.839 -0.6419 -0.0963  0.6460
 1730HOH      O 5209   3.505   0.908   1.335  0.0857  0.4438  0.1089
 1730HOH     H1 5210   3.433   0.921   1.274  0.3349  0.7983 -0.1145
 1730HOH     H2 5211   3.556   0.989   1.330 -0.2468  0.7673  1.2724
 1731HOH      O 5212   0.743   3.469   1.138  0.2439  0.7956  0.7110
 1731HOH     H1 5213   0.834   3.452   1.116 -0.1136 -0.3380 -0.0318
 1731HOH     H2 5214   0.720   3.402   1.202 -0.2287  0.6491  0.4047
 1732HOH      O 5215   1.266   3.228   0.779  0.3044 -0.0055 -0.0290
 1732HOH     H1 5216   1.358   3.216   0.803 -0.1529  0.7505  2.8900
 1732HOH     H2 5217   1.250   3.322   0.792 -1.1052 -0.3209  1.0297
 1733HOH      O 5218   0.334   1.865   2.488  0.6130  0.1317 -0.2049
 1733HOH     H1 5219   0.336   1.805   2.414  1.4886  0.6772 -0.6558
 1733HOH     H2 5220   0.426   1.872   2.515  0.4870  1.0144  0.0421
 1734HOH      O 5221   1.239   0.922   2.121 -0.0677 -0.7586 -0.2049
 1734HOH     H1 5222   1.265   0.830   2.120 -0.5574 -0.9282  0.6312
 1734HOH     H2 5223   1.166   0.925   2.183 -0.3672  0.1181 -0.5787
 1735HOH      O 5224   2.874   0.193   1.219 -0.5071  0.3901 -0.2011
 1735HOH     H1 5225   2.785   0.223   1.241 -0.7702 -0.3726 -0.1503
 1735HOH     H2 5226   2.870   0.172   1.126 -0.2254  0.8328 -0.3190
 1736HOH      O 5227   3.168   3.058   1.980  0.2033  0.0105 -0.1455
 1736HOH     H1 5228   3.083   3.056   1.936 -0.0288 -0.6082  0.2975
 1736HOH     H2 5229   3.178   2.970   2.016  1.5316 -0.2786 -1.1008
 1737HOH      O 5230   2.024   3.609   0.348  0.0375  0.2143 -0.5662
 1737HOH     H1 5231   2.105   3.564   0.371  0.6977  0.9395 -1.3277
 1737HOH     H2 5232   1.964   3.589   0.419  1.4004  0.9980  0.9500
 1738HOH      O 5233   0.393   2.740   0.807  0.0242  0.1266 -0.3709
 1738HOH     H1 5234   0.477   2.693   0.811 -0.0486  0.0002 -0.3116
 1738HOH     H2 5235   0.417   2.830   0.787  0.2729  0.3649  0.8247
 1739HOH      O 5236   2.576   1.276   1.629  0.1748  0.2624 -0.4584
 1739HOH     H1 5237   2.629   1.201   1.603 -0.2134  0.1465 -0.9419
 1739HOH     H2 5238   2.615   1.305   1.711  1.2417  0.4266 -0.9821
 1740HOH      O 5239   3.596   3.336   0.126 -0.4964 -0.0475  0.1260
 1740HOH     H1 5240   3.590   3.294   0.040 -0.3378  0.0331  0.0755
 1740HOH     H2 5241   3.649   3.414   0.111 -0.5613  0.0261  0.2757
 1741HOH      O 5242   0.891   1.210   0.401 -0.4377  0.0617  0.4454
 1741HOH     H1 5243   0.842   1.191   0.481 -0.4303 -0.9781  0.2370
 1741HOH     H2 5244   0.832   1.183   0.330  0.1381 -0.5128  0.1630
 1742HOH      O 5245   1.222   1.315   1.503  0.4261  0.5342 -0.1536
 1742HOH     H1 5246   1.282   1.328   1.577  0.5606  0.6751 -0.2870
 1742HOH     H2 5247   1.143   1.363   1.528  0.2559  0.1088  0.1524
 1743HOH      O 5248   3.385   2.859   1.496  0.0982 -0.0685 -0.2444
 1743HOH     H1 5249   3.380   2.878   1.590  1.1931 -0.6150 -0.0420
 1743HOH     H2 5250   3.353   2.769   1.488  0.0609 -0.0425 -0.3879
 1744HOH      O 5251   1.229   0.165   2.623  0.0980  0.2858  0.7784
 1744HOH     H1 5252   1.234   0.260   2.617 -0.1645  0.2804  0.3418
 1744HOH     H2 5253   1.222   0.136   2.532  1.0164 -0.2076  0.8448
 1745HOH      O 5254   3.135   0.529   1.064 -0.6147 -0.2293 -0.2044
 1745HOH     H1 5255   3.203   0.462   1.065 -0.7934 -0.4108 -0.3347
 1745HOH     H2 5256   3.117   0.546   1.156  0.0728  0.2943 -0.1467
 1746HOH      O 5257  -0.010   3.257   1.560 -0.4126 -0.2505 -0.2967
 1746HOH     H1 5258  -0.012   3.223   1.649 -0.1059 -0.1474 -0.2490
 1746HOH     H2 5259   0.058   3.206   1.516  1.1681  1.2332  0.1860
 1747HOH      O 5260   2.631   3.050   2.027 -0.1572  0.2337 -0.7298
 1747HOH     H1 5261   2.624   3.123   1.965  0.7235 -0.4629 -1.7103
 1747HOH     H2 5262   2.725   3.034   2.034 -0.3399 -1.3486 -1.2395
 1748HOH      O 5263   2.931   1.632   3.269 -0.0876  0.6593  0.0188
 1748HOH     H1 5264   3.026   1.621   3.276  0.0099  0.8531 -0.8043
 1748HOH     H2 5265   2.914   1.635   3.175 -1.0656 -0.6859  0.0907
 1749HOH      O 5266   2.151   2.423   1.280  0.0383 -0.2261  0.5704
 1749HOH     H1 5267   2.145   2.328   1.289 -1.1219 -0.1841  0.5362
 1749HOH     H2 5268   2.204   2.451   1.355 -1.8349 -0.6975  2.2090
 1750HOH      O 5269   1.593   1.891   0.058 -0.2391 -0.1515  0.0877
 1750HOH     H1 5270   1.568   1.802   0.033 -0.4085 -0.1119  0.1136
 1750HOH     H2 5271   1.534   1.914   0.130 -0.7812  0.2967 -0.4760
 1751HOH      O 5272   3.266   1.517   0.184  0.0042  0.3608 -0.6428
 1751HOH     H1 5273   3.210   1.594   0.196 -0.3622  0.1644 -1.0252
 1751HOH     H2 5274   3.214   1.445   0.220  0.2579  0.2560 -0.4779
 1752HOH      O 5275   3.658   3.238   2.608 -0.2050 -0.4998  0.5649
 1752HOH     H1 5276   3.658   3.318   2.661 -1.1302 -0.0642 -0.0337
 1752HOH     H2 5277   3.613   3.173   2.663  0.8697 -0.7536  1.2005
 1753HOH      O 5278   1.434   2.484   2.071  0.1057 -0.3549 -0.0694
 1753HOH     H1 5279   1.494   2.519   2.006  0.5613 -1.1291 -0.0944
 1753HOH     H2 5280   1.488   2.426   2.125 -0.2199  0.3635  1.1029
 1754HOH      O 5281   2.703   2.841   3.046 -0.3819 -0.8263  0.8947
 1754HOH     H1 5282   2.683   2.872   3.135  0.2704  0.3565  0.6838
 1754HOH     H2 5283   2.620   2.848   2.999 -0.3143  0.6605  0.8919
 1755HOH      O 5284   1.132   2.482   2.316 -0.9238  0.1834 -0.3945
 1755HOH     H1 5285   1.144   2.456   2.225  0.3759  0.7232 -0.4319
 1755HOH     H2 5286   1.156   2.575   2.318 -0.7835  0.1524  0.5102
 1756HOH      O 5287   3.289   0.826   1.729  0.2140  0.8615  0.4364
 1756HOH     H1 5288   3.352   0.792   1.666 -0.4827  1.8359 -0.8945
 1756HOH     H2 5289   3.329   0.809   1.814  1.9147  0.7756 -0.2916
 1757HOH      O 5290   0.107   2.945   2.759  0.1961  0.3837 -1.1909
 1757HOH     H1 5291   0.141   2.887   2.691 -0.0773 -1.7505  0.3076
 1757HOH     H2 5292   0.016   2.920   2.768  0.0524  1.0961 -0.4823
 1758HOH      O 5293   2.743   0.719   3.176  0.4738 -0.9172  0.1999
 1758HOH     H1 5294   2.740   0.655   3.106  1.0722 -1.0284  0.2728
 1758HOH     H2 5295   2.724   0.669   3.256 -1.5256 -0.6002  0.0486
 1759HOH      O 5296   3.784   0.981   3.514 -0.1992  0.0491  0.0148
 1759HOH     H1 5297   3.797   0.961   3.421 -0.7488  0.5986 -0.1873
 1759HOH     H2 5298   3.872   0.998   3.547 -0.0889  0.8553 -0.6473
 1760HOH      O 5299   1.248   3.711   1.955 -0.1697 -0.0389  0.3642
 1760HOH     H1 5300   1.298   3.774   1.904 -0.4228  0.4577  0.7061
 1760HOH     H2 5301   1.164   3.755   1.970 -0.6053 -0.7389  0.0340
 1761HOH      O 5302   3.467   3.363   1.067  0.2334  0.9154  0.1590
 1761HOH     H1 5303   3.460   3.444   1.016 -0.3739  0.4952 -0.4481
 1761HOH     H2 5304   3.418   3.298   1.017 -0.4034  0.4746  1.2707
 1762HOH      O 5305   2.946   0.018   3.562 -0.2356  0.0456 -0.0279
 1762HOH     H1 5306   2.911   0.045   3.647 -1.4491 -0.4523 -0.3347
 1762HOH     H2 5307   2.872   0.023   3.502  0.6231  0.5069 -1.1090
 1763HOH      O 5308   3.152   1.721   2.405 -0.1294 -0.2625 -0.1468
 1763HOH     H1 5309   3.077   1.779   2.414  0.9286  1.1110  0.7996
 1763HOH     H2 5310   3.204   1.736   2.484  0.7251 -1.8171 -0.3145
 1764HOH      O 5311   3.069   0.556   0.725 -0.2981  0.1025  0.0534
 1764HOH     H1 5312   3.031   0.497   0.660 -0.8897  0.5374 -0.0192
 1764HOH     H2 5313   2.999   0.567   0.790  0.1875 -0.1130  0.6255
 1765HOH      O 5314   3.096   1.106   0.769 -0.5401  0.0977  0.5139
 1765HOH     H1 5315   3.171   1.115   0.828 -0.8386  0.9190  0.8016
 1765HOH     H2 5316   3.073   1.013   0.773  0.4781 -0.1911  0.3763
 1766HOH      O 5317   3.577   0.870   2.014  0.1163 -0.5505  0.6376
 1766HOH     H1 5318   3.490   0.839   1.987  0.1328 -0.2838  0.2637
 1766HOH     H2 5319   3.559   0.956   2.054  0.1829 -0.5998  0.7737
 1767HOH      O 5320   3.424   1.474   1.178  0.2377 -0.3458  0.2224
 1767HOH     H1 5321   3.468   1.530   1.114 -0.6526 -0.7280 -0.7874
 1767HOH     H2 5322   3.421   1.388   1.136 -0.4920 -0.5842  0.7327
 1768HOH      O 5323   2.270   2.175   2.496  0.4167 -0.3624  0.5520
 1768HOH     H1 5324   2.276   2.109   2.565  0.1194 -0.2698  0.6689
 1768HOH     H2 5325   2.194   2.148   2.444 -0.5072  0.5633  1.3375
 1769HOH      O 5326   3.774   1.766   1.079 -0.3163  0.0630 -0.1760
 1769HOH     H1 5327   3.708   1.821   1.123 -1.2117 -0.6260 -0.5897
 1769HOH     H2 5328   3.798   1.815   1.001 -0.2633  0.3561  0.0171
 1770HOH      O 5329   0.151   1.679   3.692 -0.1805 -0.6535  0.0306
 1770HOH     H1 5330   0.209   1.755   3.694 -0.0858 -0.7296  0.2671
 1770HOH     H2 5331   0.175   1.632   3.612 -0.8437  0.0254 -0.5961
 1771HOH      O 5332   1.407   0.977   1.380  0.4707  0.8626 -0.4407
 1771HOH     H1 5333   1.422   1.069   1.360 -0.6504  1.0259 -0.6664
 1771HOH     H2 5334   1.318   0.975   1.416  0.7717 -0.0337  0.3072
 1772HOH      O 5335   1.398   1.959   3.685  0.2439 -0.4466  0.3388
 1772HOH     H1 5336   1.480   1.980   3.728  0.2074 -0.7717  0.5747
 1772HOH     H2 5337   1.330   1.988   3.746  0.1624  0.3054 -0.0782
 1773HOH      O 5338   3.447   0.950   3.699  0.6827 -0.4566  0.0276
 1773HOH     H1 5339   3.357   0.971   3.722  0.8584  0.6600 -0.1950
 1773HOH     H2 5340   3.488   0.927   3.783  0.6076  0.7787  0.4415
 1774HOH      O 5341   0.176   0.067   3.690  0.4530  0.6113  0.7005
 1774HOH     H1 5342   0.088   0.087   3.721  0.3245  0.2744  0.5714
 1774HOH     H2 5343   0.215   0.014   3.759  0.8097  1.3314  1.0658
 1775HOH      O 5344   1.916   1.406   1.981 -0.5825  0.3668  0.1908
 1775HOH     H1 5345   1.832   1.435   1.945 -0.7522  0.1993  0.4501
 1775HOH     H2 5346   1.972   1.483   1.974 -1.0304  0.7774  0.8884
 1776HOH      O 5347   3.062   3.228   3.441 -0.1297  0.0378  0.0352
 1776HOH     H1 5348   3.120   3.294   3.404 -0.3818  0.2605  0.0340
 1776HOH     H2 5349   3.017   3.191   3.366  0.9323 -1.0576 -0.1223
 1777HOH      O 5350   2.480   1.451   3.487  0.1064 -0.2514 -0.1545
 1777HOH     H1 5351   2.415   1.493   3.432  0.8281  0.5903 -0.4199
 1777HOH     H2 5352   2.435   1.377   3.526 -1.3113  0.8398  0.4516
 1778HOH      O 5353   2.227   3.722   1.904  0.0678 -0.2608 -0.5485
 1778HOH     H1 5354   2.162   3.791   1.918  0.0566 -0.1182 -1.2045
 1778HOH     H2 5355   2.222   3.668   1.982  0.9851  1.1737  0.6143
 1779HOH      O 5356   0.479   1.266   3.018 -0.0052 -0.2173  0.0593
 1779HOH     H1 5357   0.392   1.242   3.049 -0.2076  0.1756 -0.1794
 1779HOH     H2 5358   0.498   1.201   2.950 -0.2307 -0.1508 -0.0729
 1780HOH      O 5359   0.563   0.773   2.282  0.0046  0.1311 -0.3880
 1780HOH     H1 5360   0.490   0.822   2.244 -0.9036 -0.3512  0.6009
 1780HOH     H2 5361   0.612   0.838   2.332 -0.2427  0.3227 -0.3894
 1781HOH      O 5362   2.515   0.321   3.129 -0.2593  0.1273 -0.0511
 1781HOH     H1 5363   2.580   0.280   3.072  0.6896  0.5091  0.7157
 1781HOH     H2 5364   2.484   0.396   3.079 -0.2394 -0.1448 -0.4842
 1782HOH      O 5365   0.968   3.502   1.537 -0.9542  0.7806 -0.0238
 1782HOH     H1 5366   0.980   3.585   1.491  0.1488  0.1666 -0.9616
 1782HOH     H2 5367   1.040   3.498   1.600 -0.2459  0.0655 -0.8213
 1783HOH      O 5368   1.161   3.670   1.254 -0.0932 -0.0627 -0.1028
 1783HOH     H1 5369   1.117   3.724   1.320 -0.6206  0.2615 -0.7010
 1783HOH     H2 5370   1.255   3.682   1.272 -0.2261  0.1192  0.5032
 1784HOH      O 5371   3.077   3.305   1.507 -0.1864 -0.2757  0.2322
 1784HOH     H1 5372   3.156   3.255   1.531 -0.0614  0.1238  0.6789
 1784HOH     H2 5373   3.104   3.355   1.430 -0.3407 -0.9475 -0.2800
 1785HOH      O 5374   3.042   2.772   1.092  0.0240  0.2100  0.3463
 1785HOH     H1 5375   3.091   2.854   1.091  0.5180 -0.0665  0.7109
 1785HOH     H2 5376   2.985   2.776   1.015  1.3037  0.1392 -0.6744
 1786HOH      O 5377   3.443   0.659   0.119 -0.0352  0.5792 -0.1366
 1786HOH     H1 5378   3.385   0.644   0.044  0.8462  0.5267 -0.8350
 1786HOH     H2 5379   3.407   0.603   0.188 -0.3474 -0.0878 -0.8073
 1787HOH      O 5380   0.566   2.419   3.380 -0.0301 -0.1271  0.3251
 1787HOH     H1 5381   0.620   2.488   3.342 -0.5759 -0.3031 -0.8469
 1787HOH     H2 5382   0.625   2.344   3.389  0.2514  0.1004  0.3792
 1788HOH      O 5383   2.698   3.452   3.292 -0.3878  0.0077 -0.6577
 1788HOH     H1 5384   2.696   3.414   3.380 -0.5964  0.6390 -0.3830
 1788HOH     H2 5385   2.640   3.528   3.297 -0.2389  0.1733 -1.2859
 1789HOH      O 5386   0.140   0.248   3.135  0.0227  0.0246  0.2541
 1789HOH     H1 5387   0.120   0.304   3.210  1.1970  0.7383  0.0759
 1789HOH     H2 5388   0.216   0.197   3.162  0.0789 -0.1670 -0.2337
 1790HOH      O 5389   3.041   2.519   2.558  0.1064  0.3411  0.1582
 1790HOH     H1 5390   2.981   2.473   2.617  1.7980 -1.6389  0.5513
 1790HOH     H2 5391   3.108   2.556   2.616 -0.0934  1.5982 -0.3426
 1791HOH      O 5392   3.199   3.799   3.491 -0.8796  0.6484 -0.6511
 1791HOH     H1 5393   3.107   3.824   3.505 -0.9779 -0.0183 -0.0101
 1791HOH     H2 5394   3.230   3.771   3.578 -0.3280  0.0469 -1.0243
 1792HOH      O 5395   0.929   3.794   2.774  0.3650  0.7979  0.2814
 1792HOH     H1 5396   0.857   3.734   2.753  0.7305  0.1709  0.7562
 1792HOH     H2 5397   0.931   3.797   2.870  0.8148  1.0121  0.2714
 1793HOH      O 5398   3.533   2.046   0.620  0.0248  0.2432 -0.4527
 1793HOH     H1 5399   3.615   2.051   0.571  0.7077 -1.0149  0.4185
 1793HOH     H2 5400   3.527   1.954   0.647 -1.0901  0.5402  0.4902
 1794HOH      O 5401   0.200   1.018   3.592  0.1522 -0.5094  0.5059
 1794HOH     H1 5402   0.244   1.081   3.650 -0.1439 -0.1026  0.2962
 1794HOH     H2 5403   0.243   1.031   3.507  0.3348 -0.8486  0.5426
 1795HOH      O 5404   1.308   3.654   0.600 -0.1341  0.2473 -0.4330
 1795HOH     H1 5405   1.319   3.711   0.523 -0.6085  1.2381  0.1933
 1795HOH     H2 5406   1.322   3.712   0.675 -0.0596 -0.6110  0.2405
 1796HOH      O 5407   1.548   3.645   2.209 -0.0508  0.0252 -0.6271
 1796HOH     H1 5408   1.561   3.691   2.126 -0.9504 -0.7843 -1.2636
 1796HOH     H2 5409   1.520   3.714   2.270  0.0281  0.5453 -1.1551
 1797HOH      O 5410   1.091   1.133   3.373 -0.6014  0.2063  0.1074
 1797HOH     H1 5411   1.144   1.063   3.334 -1.4056 -0.0005 -0.6534
 1797HOH     H2 5412   1.103   1.208   3.315 -0.5025  0.4141  0.3904
 1798HOH      O 5413   1.869   2.696   3.765  0.0525 -0.9054  0.4313
 1798HOH     H1 5414   1.844   2.734   3.680 -0.0041 -0.7466  0.5172
 1798HOH     H2 5415   1.861   2.769   3.826 -1.5083 -1.3672  0.8804
 1799HOH      O 5416   0.735   2.133   2.362 -0.1524  0.3739 -0.8216
 1799HOH     H1 5417   0.773   2.070   2.422  0.5503  0.8624 -0.7285
 1799HOH     H2 5418   0.641   2.134   2.384 -0.1981 -0.6769 -0.8898
 1800HOH      O 5419   0.370   2.343   2.615 -0.9834  0.8719 -0.5753
 1800HOH     H1 5420   0.352   2.262   2.663 -0.4491  1.0662 -0.0193
 1800HOH     H2 5421   0.373   2.410   2.682 -1.1896  1.3230 -1.0066
 1801HOH      O 5422   0.598   2.772   1.595  0.2422 -0.7716 -0.6514
 1801HOH     H1 5423   0.509   2.799   1.571  0.5275  1.2152  0.0764
 1801HOH     H2 5424   0.654   2.844   1.563  1.3828 -1.1972  0.2376
 1802HOH      O 5425   2.153   2.519   1.973 -0.0885 -0.3004  0.1541
 1802HOH     H1 5426   2.167   2.439   2.023  0.1079 -0.4178 -0.0866
 1802HOH     H2 5427   2.059   2.536   1.980 -0.2333 -0.8677 -0.2660
 1803HOH      O 5428   0.507   1.139   2.759 -0.3134 -0.1196  0.3229
 1803HOH     H1 5429   0.477   1.097   2.679  1.9548 -0.3837 -0.5066
 1803HOH     H2 5430   0.510   1.068   2.824  0.8856 -0.7172 -0.3175
 1804HOH      O 5431   1.991   0.254   0.773  0.2447 -0.4957  0.3279
 1804HOH     H1 5432   2.012   0.335   0.819 -0.1800 -0.6226  0.7605
 1804HOH     H2 5433   2.046   0.188   0.815  0.8231 -0.3879 -0.2334
 1805HOH      O 5434   1.366   2.815   0.262  0.5048 -0.4664 -0.2811
 1805HOH     H1 5435   1.320   2.795   0.344 -0.0700  1.2730 -0.0880
 1805HOH     H2 5436   1.459   2.805   0.284  0.3343 -0.7118  0.3696
 1806HOH      O 5437   0.794   0.728   3.078  0.2487 -0.4546 -0.0526
 1806HOH     H1 5438   0.861   0.737   3.011  0.0457 -0.8820 -0.3199
 1806HOH     H2 5439   0.719   0.689   3.033 -0.3574  0.4318  0.1321
 1807HOH      O 5440   0.353   0.740   0.594 -0.4666 -0.4098 -0.3970
 1807HOH     H1 5441   0.305   0.818   0.566 -0.3178 -0.4158 -0.6692
 1807HOH     H2 5442   0.416   0.773   0.658 -0.3770 -0.3002 -0.5407
 1808HOH      O 5443   2.128   1.008   1.016 -0.2625 -0.6081 -0.5606
 1808HOH     H1 5444   2.129   1.042   1.105  0.2344 -0.4807 -0.6086
 1808HOH     H2 5445   2.058   1.057   0.972  0.0468 -0.0664 -0.4646
 1809HOH      O 5446   3.224   1.725   3.513  0.0458 -0.6559  0.4180
 1809HOH     H1 5447   3.216   1.630   3.526  1.2041 -0.8587 -0.1645
 1809HOH     H2 5448   3.248   1.736   3.421  1.5079  0.0649  0.8218
 1810HOH      O 5449   0.528   2.642   0.122 -0.3414 -0.2026 -0.2263
 1810HOH     H1 5450   0.569   2.677   0.202 -0.4915 -0.6729  0.0609
 1810HOH     H2 5451   0.478   2.716   0.087 -0.7825 -0.1573  0.4621
 1811HOH      O 5452   1.769   3.592   0.936  0.3679  0.3817  0.1052
 1811HOH     H1 5453   1.690   3.648   0.937  0.9336  1.3138  2.0139
 1811HOH     H2 5454   1.836   3.647   0.895  0.7789  0.9816  1.4652
 1812HOH      O 5455   2.609   2.618   0.367 -0.0537 -0.1548 -0.4157
 1812HOH     H1 5456   2.644   2.704   0.345  0.2781 -0.1328  0.1653
 1812HOH     H2 5457   2.684   2.559   0.361  0.1563 -0.0926  0.9287
 1813HOH      O 5458   2.514   0.453   0.168  0.0167  0.3171 -0.0407
 1813HOH     H1 5459   2.529   0.525   0.108  0.9679  0.2481  0.0855
 1813HOH     H2 5460   2.481   0.495   0.248 -0.9030  0.4414 -0.4626
 1814HOH      O 5461   0.402   0.763   1.300 -0.4839  1.0478 -0.2632
 1814HOH     H1 5462   0.392   0.671   1.322 -2.1895  1.3215  0.4678
 1814HOH     H2 5463   0.458   0.799   1.368 -0.0763  0.6256 -0.3691
 1815HOH      O 5464   1.468   0.542   0.893  0.3294  0.4205 -0.6539
 1815HOH     H1 5465   1.522   0.481   0.943  0.3645  0.7379 -0.2992
 1815HOH     H2 5466   1.428   0.487   0.825  0.1214 -0.0569 -0.1608
 1816HOH      O 5467   1.508   1.106   1.727  0.8978 -0.1542  0.5837
 1816HOH     H1 5468   1.416   1.081   1.722  0.6372  0.7211  0.6996
 1816HOH     H2 5469   1.556   1.023   1.716  0.1490 -0.4642 -1.0834
 1817HOH      O 5470   1.016   1.083   2.494 -0.2423 -0.1259  0.1478
 1817HOH     H1 5471   1.018   1.025   2.418  0.8420  0.5627 -0.3872
 1817HOH     H2 5472   0.980   1.165   2.461 -0.3478 -0.0111  0.5349
 1818HOH      O 5473   2.023   2.902   3.055  0.1543 -0.4161 -0.3454
 1818HOH     H1 5474   1.933   2.871   3.049  0.2267 -0.5976 -0.5164
 1818HOH     H2 5475   2.060   2.855   3.129 -0.2107  0.4840  0.4454
 1819HOH      O 5476   1.302   1.523   2.982 -0.2304 -0.4329 -0.1145
 1819HOH     H1 5477   1.213   1.505   2.951 -0.4595 -1.1275  0.8615
 1819HOH     H2 5478   1.337   1.438   3.006  0.7980 -0.1938 -0.6621
 1820HOH      O 5479   2.649   1.398   2.250  0.6283 -0.5408 -0.0051
 1820HOH     H1 5480   2.582   1.466   2.261  1.3632  0.2766 -0.3525
 1820HOH     H2 5481   2.604   1.328   2.202 -0.1908 -0.3793  0.5004
 1821HOH      O 5482   3.774   2.763   2.252  0.6411 -0.1323  0.7297
 1821HOH     H1 5483   3.768   2.695   2.186  0.5135  0.3113  0.2699
 1821HOH     H2 5484   3.816   2.721   2.327  0.2830 -0.7953  0.5738
 1822HOH      O 5485   2.948   1.731   3.580 -0.0955  0.7354  0.5166
 1822HOH     H1 5486   2.948   1.821   3.613  0.5195  1.1033 -0.4156
 1822HOH     H2 5487   3.031   1.722   3.535 -0.7461  0.1895 -0.6671
 1823HOH      O 5488   0.815   0.457   3.187  0.2709  0.2117 -0.6073
 1823HOH     H1 5489   0.747   0.499   3.135  1.0369  0.4318 -1.4933
 1823HOH     H2 5490   0.851   0.528   3.241 -0.5754 -0.0329  0.3218
 1824HOH      O 5491   3.055   1.214   2.200  0.5446 -0.1827 -0.9680
 1824HOH     H1 5492   3.008   1.297   2.191 -1.3110 -0.9776  0.2885
 1824HOH     H2 5493   3.142   1.239   2.231 -0.3563  1.3077  0.6678
 1825HOH      O 5494   1.386   1.666   1.324  0.0117 -0.1037 -0.0706
 1825HOH     H1 5495   1.438   1.746   1.329  0.2805 -0.2450 -0.5282
 1825HOH     H2 5496   1.398   1.634   1.235  0.0301 -0.7342  0.1431
 1826HOH      O 5497   2.733   1.579   3.022  0.3645 -0.2537 -0.5816
 1826HOH     H1 5498   2.653   1.548   2.980 -0.2051 -0.2031  0.4011
 1826HOH     H2 5499   2.801   1.571   2.955 -0.6882  0.9667 -1.8993
 1827HOH      O 5500   2.200   0.745   0.975  0.4030 -0.6080 -0.5019
 1827HOH     H1 5501   2.291   0.741   0.946  0.1886 -1.6446 -1.1376
 1827HOH     H2 5502   2.172   0.834   0.954  1.0804 -0.4783 -0.9128
 1828HOH      O 5503   0.181   1.337   1.354  0.0990  0.0746  0.4086
 1828HOH     H1 5504   0.251   1.294   1.403  0.4668  0.3107  0.0972
 1828HOH     H2 5505   0.121   1.368   1.422  0.5045  0.2278  0.7057
 1829HOH      O 5506   3.562   1.991   0.126 -0.5710 -0.3349 -0.5355
 1829HOH     H1 5507   3.527   1.921   0.182  0.5071 -0.6165 -0.1602
 1829HOH     H2 5508   3.599   1.945   0.051  1.8752 -0.4875  0.5839
 1830HOH      O 5509   2.976   0.756   2.636 -0.9333 -0.7774  0.2826
 1830HOH     H1 5510   2.936   0.766   2.550 -1.3556 -0.7109  0.4808
 1830HOH     H2 5511   3.047   0.694   2.623  0.4179  0.7951 -0.5698
 1831HOH      O 5512   0.591   2.078   0.662  0.4920  0.3958  0.1022
 1831HOH     H1 5513   0.573   2.154   0.717  0.3378  0.2148  0.3117
 1831HOH     H2 5514   0.535   2.089   0.585 -0.2509  0.0418  0.5598
 1832HOH      O 5515   3.098   2.600   0.758 -0.1877 -0.2647  0.3636
 1832HOH     H1 5516   3.048   2.625   0.681 -0.0203  0.1934  0.3953
 1832HOH     H2 5517   3.187   2.631   0.740 -0.1565 -0.1096  0.7555
 1833HOH      O 5518   3.256   2.530   3.150  0.1210  0.8266 -0.1934
 1833HOH     H1 5519   3.170   2.561   3.178 -0.1780  0.5900 -0.8092
 1833HOH     H2 5520   3.249   2.523   3.055  0.3455 -0.5551 -0.1568
 1834HOH      O 5521   3.108   1.132   2.649  0.3112  0.3473 -0.2630
 1834HOH     H1 5522   3.173   1.117   2.580  0.9495  0.8655  0.1987
 1834HOH     H2 5523   3.102   1.049   2.696  0.7306  0.3281 -0.2416
 1835HOH      O 5524   2.092   0.436   2.509 -0.2412 -0.6522 -0.7802
 1835HOH     H1 5525   2.058   0.384   2.437  0.7722 -0.3404 -1.5282
 1835HOH     H2 5526   2.186   0.422   2.507 -0.2145 -1.1411  0.9150
 1836HOH      O 5527   3.727   1.690   2.332  1.0747  0.0601 -1.0707
 1836HOH     H1 5528   3.763   1.766   2.379  0.6340  0.0297 -0.6684
 1836HOH     H2 5529   3.688   1.727   2.253 -1.0934  0.6373  0.1080
 1837HOH      O 5530   1.476   1.927   1.312 -0.2544  0.8084 -0.6326
 1837HOH     H1 5531   1.451   1.994   1.376 -1.1187  1.0892 -1.2226
 1837HOH     H2 5532   1.517   1.976   1.241  1.4762  0.4189  0.0043
 1838HOH      O 5533   2.785   2.347   3.643  0.3422  0.5009  0.3489
 1838HOH     H1 5534   2.791   2.362   3.738 -0.8527  0.2637  0.4987
 1838HOH     H2 5535   2.748   2.428   3.608 -0.3449  0.1751  0.2795
 1839HOH      O 5536   0.665   0.141   2.205 -0.3594  0.2066 -0.9424
 1839HOH     H1 5537   0.582   0.095   2.191 -0.4700 -0.5799  1.3993
 1839HOH     H2 5538   0.640   0.229   2.233 -0.6340 -0.3923  1.0346
 1840HOH      O 5539   1.778   3.667   0.135 -0.0948  0.3485  0.2247
 1840HOH     H1 5540   1.726   3.593   0.164 -0.9896  0.8177 -0.1096
 1840HOH     H2 5541   1.869   3.640   0.150 -0.4226 -0.3995  1.0671
   3.82474   3.82474   3.82474
