# Supplementary material for: Broadening the Scope of Binding Free Energy Calculations Using a Separated Topologies Approach
Source: J Chem Theory Comput. 2023 Jul 24;19(15):5058–76. doi: 10.1021/acs.jctc.3c00282 (PMC10413862; doi:10.1021/acs.jctc.3c00282)
Supplement: Supplementary file 2 — ct3c00282_si_002.zip [file ct3c00282_si_002.zip › SI_paper/BACE1/input/biphenyl/lig_03/complex.pdb]

CRYST1   85.999   85.999   85.999  90.00  90.00  90.00 P 1            
HETATM    1  C   ACE 1   1      49.041  19.773  48.863  0.00  0.00           C  
HETATM    2  O   ACE 1   1      48.932  19.255  47.741  0.00  0.00           O  
HETATM    3  CH3 ACE 1   1      49.446  18.894  50.027  0.00  0.00           C  
HETATM    4 HH31 ACE 1   1      49.440  17.837  49.763  0.00  0.00           H  
HETATM    5 HH32 ACE 1   1      50.416  19.159  50.449  0.00  0.00           H  
HETATM    6 HH33 ACE 1   1      48.668  19.149  50.747  0.00  0.00           H  
ATOM      7  N   THR 1   2      48.771  20.975  49.133  0.00  0.00           N  
ATOM      8  CA  THR 1   2      48.509  21.986  48.089  0.00  0.00           C  
ATOM      9  C   THR 1   2      49.789  22.395  47.286  0.00  0.00           C  
ATOM     10  O   THR 1   2      49.623  22.812  46.142  0.00  0.00           O  
ATOM     11  CB  THR 1   2      47.902  23.246  48.746  0.00  0.00           C  
ATOM     12  OG1 THR 1   2      48.749  23.612  49.880  0.00  0.00           O  
ATOM     13  CG2 THR 1   2      46.463  23.088  49.256  0.00  0.00           C  
ATOM     14  H   THR 1   2      48.729  21.270  50.098  0.00  0.00           H  
ATOM     15  HA  THR 1   2      47.868  21.516  47.343  0.00  0.00           H  
ATOM     16  HB  THR 1   2      47.963  24.052  48.015  0.00  0.00           H  
ATOM     17  HG1 THR 1   2      48.348  24.399  50.255  0.00  0.00           H  
ATOM     18 HG21 THR 1   2      46.155  24.049  49.668  0.00  0.00           H  
ATOM     19 HG22 THR 1   2      45.839  22.985  48.369  0.00  0.00           H  
ATOM     20 HG23 THR 1   2      46.292  22.208  49.876  0.00  0.00           H  
ATOM     21  N   THR 1   3      50.974  22.251  47.900  0.00  0.00           N  
ATOM     22  CA  THR 1   3      52.318  22.485  47.171  0.00  0.00           C  
ATOM     23  C   THR 1   3      52.845  21.303  46.241  0.00  0.00           C  
ATOM     24  O   THR 1   3      52.987  20.196  46.794  0.00  0.00           O  
ATOM     25  CB  THR 1   3      53.482  22.892  48.172  0.00  0.00           C  
ATOM     26  OG1 THR 1   3      53.089  24.068  48.780  0.00  0.00           O  
ATOM     27  CG2 THR 1   3      54.870  23.282  47.641  0.00  0.00           C  
ATOM     28  H   THR 1   3      51.021  21.867  48.833  0.00  0.00           H  
ATOM     29  HA  THR 1   3      52.245  23.321  46.475  0.00  0.00           H  
ATOM     30  HB  THR 1   3      53.650  22.024  48.811  0.00  0.00           H  
ATOM     31  HG1 THR 1   3      52.280  23.863  49.254  0.00  0.00           H  
ATOM     32 HG21 THR 1   3      55.553  23.617  48.422  0.00  0.00           H  
ATOM     33 HG22 THR 1   3      55.415  22.444  47.206  0.00  0.00           H  
ATOM     34 HG23 THR 1   3      54.765  24.126  46.960  0.00  0.00           H  
ATOM     35  N   GLY 1   4      53.097  21.605  44.977  0.00  0.00           N  
ATOM     36  CA  GLY 1   4      53.664  20.600  43.976  0.00  0.00           C  
ATOM     37  C   GLY 1   4      53.735  21.176  42.568  0.00  0.00           C  
ATOM     38  O   GLY 1   4      54.407  22.170  42.241  0.00  0.00           O  
ATOM     39  H   GLY 1   4      52.786  22.488  44.598  0.00  0.00           H  
ATOM     40  HA2 GLY 1   4      54.651  20.234  44.258  0.00  0.00           H  
ATOM     41  HA3 GLY 1   4      52.905  19.819  43.972  0.00  0.00           H  
ATOM     42  N   SER 1   5      53.112  20.497  41.563  0.00  0.00           N  
ATOM     43  CA  SER 1   5      53.063  20.878  40.210  0.00  0.00           C  
ATOM     44  C   SER 1   5      51.708  21.022  39.530  0.00  0.00           C  
ATOM     45  O   SER 1   5      50.917  20.184  39.829  0.00  0.00           O  
ATOM     46  CB  SER 1   5      53.915  19.896  39.282  0.00  0.00           C  
ATOM     47  OG  SER 1   5      55.362  20.093  39.454  0.00  0.00           O  
ATOM     48  H   SER 1   5      52.534  19.698  41.779  0.00  0.00           H  
ATOM     49  HA  SER 1   5      53.498  21.855  39.999  0.00  0.00           H  
ATOM     50  HB2 SER 1   5      53.615  18.907  39.631  0.00  0.00           H  
ATOM     51  HB3 SER 1   5      53.770  20.058  38.214  0.00  0.00           H  
ATOM     52  HG  SER 1   5      55.697  19.623  38.686  0.00  0.00           H  
ATOM     53  N   PHE 1   6      51.413  22.131  38.758  0.00  0.00           N  
ATOM     54  CA  PHE 1   6      50.084  22.626  38.415  0.00  0.00           C  
ATOM     55  C   PHE 1   6      50.185  23.280  36.996  0.00  0.00           C  
ATOM     56  O   PHE 1   6      49.807  24.422  36.780  0.00  0.00           O  
ATOM     57  CB  PHE 1   6      49.452  23.587  39.414  0.00  0.00           C  
ATOM     58  CG  PHE 1   6      49.131  22.918  40.696  0.00  0.00           C  
ATOM     59  CD1 PHE 1   6      50.081  22.936  41.743  0.00  0.00           C  
ATOM     60  CD2 PHE 1   6      47.885  22.272  40.973  0.00  0.00           C  
ATOM     61  CE1 PHE 1   6      49.906  22.160  42.951  0.00  0.00           C  
ATOM     62  CE2 PHE 1   6      47.678  21.699  42.199  0.00  0.00           C  
ATOM     63  CZ  PHE 1   6      48.718  21.600  43.161  0.00  0.00           C  
ATOM     64  H   PHE 1   6      52.200  22.763  38.793  0.00  0.00           H  
ATOM     65  HA  PHE 1   6      49.420  21.763  38.370  0.00  0.00           H  
ATOM     66  HB2 PHE 1   6      50.097  24.465  39.448  0.00  0.00           H  
ATOM     67  HB3 PHE 1   6      48.524  23.979  38.998  0.00  0.00           H  
ATOM     68  HD1 PHE 1   6      51.007  23.457  41.552  0.00  0.00           H  
ATOM     69  HD2 PHE 1   6      47.191  22.204  40.148  0.00  0.00           H  
ATOM     70  HE1 PHE 1   6      50.671  22.134  43.714  0.00  0.00           H  
ATOM     71  HE2 PHE 1   6      46.714  21.241  42.364  0.00  0.00           H  
ATOM     72  HZ  PHE 1   6      48.581  20.977  44.032  0.00  0.00           H  
ATOM     73  N   VAL 1   7      50.730  22.538  36.068  0.00  0.00           N  
ATOM     74  CA  VAL 1   7      51.213  22.951  34.786  0.00  0.00           C  
ATOM     75  C   VAL 1   7      50.082  23.539  33.798  0.00  0.00           C  
ATOM     76  O   VAL 1   7      50.335  24.464  33.017  0.00  0.00           O  
ATOM     77  CB  VAL 1   7      52.064  21.928  34.109  0.00  0.00           C  
ATOM     78  CG1 VAL 1   7      51.197  20.744  33.591  0.00  0.00           C  
ATOM     79  CG2 VAL 1   7      52.869  22.598  33.007  0.00  0.00           C  
ATOM     80  H   VAL 1   7      51.178  21.693  36.393  0.00  0.00           H  
ATOM     81  HA  VAL 1   7      51.814  23.854  34.900  0.00  0.00           H  
ATOM     82  HB  VAL 1   7      52.722  21.488  34.858  0.00  0.00           H  
ATOM     83 HG11 VAL 1   7      50.613  21.141  32.760  0.00  0.00           H  
ATOM     84 HG12 VAL 1   7      51.871  19.926  33.337  0.00  0.00           H  
ATOM     85 HG13 VAL 1   7      50.499  20.441  34.371  0.00  0.00           H  
ATOM     86 HG21 VAL 1   7      53.679  21.924  32.730  0.00  0.00           H  
ATOM     87 HG22 VAL 1   7      52.221  22.573  32.130  0.00  0.00           H  
ATOM     88 HG23 VAL 1   7      53.363  23.543  33.234  0.00  0.00           H  
ATOM     89  N   GLU 1   8      48.822  23.293  34.071  0.00  0.00           N  
ATOM     90  CA  GLU 1   8      47.665  23.830  33.424  0.00  0.00           C  
ATOM     91  C   GLU 1   8      47.498  25.324  33.665  0.00  0.00           C  
ATOM     92  O   GLU 1   8      46.844  26.004  32.870  0.00  0.00           O  
ATOM     93  CB  GLU 1   8      46.409  23.003  33.837  0.00  0.00           C  
ATOM     94  CG  GLU 1   8      46.417  21.499  33.210  0.00  0.00           C  
ATOM     95  CD  GLU 1   8      46.512  21.539  31.683  0.00  0.00           C  
ATOM     96  OE1 GLU 1   8      45.626  22.068  30.994  0.00  0.00           O  
ATOM     97  OE2 GLU 1   8      47.541  21.068  31.161  0.00  0.00           O  
ATOM     98  H   GLU 1   8      48.693  22.567  34.761  0.00  0.00           H  
ATOM     99  HA  GLU 1   8      47.863  23.788  32.353  0.00  0.00           H  
ATOM    100  HB2 GLU 1   8      46.377  22.931  34.924  0.00  0.00           H  
ATOM    101  HB3 GLU 1   8      45.464  23.354  33.422  0.00  0.00           H  
ATOM    102  HG2 GLU 1   8      47.295  21.015  33.639  0.00  0.00           H  
ATOM    103  HG3 GLU 1   8      45.558  20.926  33.558  0.00  0.00           H  
ATOM    104  N   MET 1   9      48.113  25.863  34.696  0.00  0.00           N  
ATOM    105  CA  MET 1   9      47.905  27.208  35.252  0.00  0.00           C  
ATOM    106  C   MET 1   9      49.251  27.912  35.344  0.00  0.00           C  
ATOM    107  O   MET 1   9      49.293  29.138  35.693  0.00  0.00           O  
ATOM    108  CB  MET 1   9      47.175  27.049  36.622  0.00  0.00           C  
ATOM    109  CG  MET 1   9      46.184  25.897  36.680  0.00  0.00           C  
ATOM    110  SD  MET 1   9      45.306  25.874  38.181  0.00  0.00           S  
ATOM    111  CE  MET 1   9      44.983  24.139  38.369  0.00  0.00           C  
ATOM    112  H   MET 1   9      48.755  25.193  35.095  0.00  0.00           H  
ATOM    113  HA  MET 1   9      47.205  27.708  34.581  0.00  0.00           H  
ATOM    114  HB2 MET 1   9      47.886  26.948  37.442  0.00  0.00           H  
ATOM    115  HB3 MET 1   9      46.574  27.946  36.769  0.00  0.00           H  
ATOM    116  HG2 MET 1   9      45.553  25.960  35.793  0.00  0.00           H  
ATOM    117  HG3 MET 1   9      46.796  24.995  36.688  0.00  0.00           H  
ATOM    118  HE1 MET 1   9      44.577  23.655  37.480  0.00  0.00           H  
ATOM    119  HE2 MET 1   9      45.878  23.709  38.817  0.00  0.00           H  
ATOM    120  HE3 MET 1   9      44.252  24.041  39.171  0.00  0.00           H  
ATOM    121  N   VAL 1  10      50.375  27.231  35.170  0.00  0.00           N  
ATOM    122  CA  VAL 1  10      51.649  27.952  34.919  0.00  0.00           C  
ATOM    123  C   VAL 1  10      51.552  28.754  33.554  0.00  0.00           C  
ATOM    124  O   VAL 1  10      50.962  28.202  32.586  0.00  0.00           O  
ATOM    125  CB  VAL 1  10      52.860  27.101  35.118  0.00  0.00           C  
ATOM    126  CG1 VAL 1  10      54.180  27.760  34.681  0.00  0.00           C  
ATOM    127  CG2 VAL 1  10      52.981  26.594  36.607  0.00  0.00           C  
ATOM    128  H   VAL 1  10      50.460  26.257  34.917  0.00  0.00           H  
ATOM    129  HA  VAL 1  10      51.737  28.696  35.710  0.00  0.00           H  
ATOM    130  HB  VAL 1  10      52.738  26.253  34.444  0.00  0.00           H  
ATOM    131 HG11 VAL 1  10      54.334  27.921  33.613  0.00  0.00           H  
ATOM    132 HG12 VAL 1  10      54.381  28.700  35.195  0.00  0.00           H  
ATOM    133 HG13 VAL 1  10      55.055  27.168  34.950  0.00  0.00           H  
ATOM    134 HG21 VAL 1  10      53.975  26.161  36.719  0.00  0.00           H  
ATOM    135 HG22 VAL 1  10      53.109  27.464  37.252  0.00  0.00           H  
ATOM    136 HG23 VAL 1  10      52.102  26.046  36.945  0.00  0.00           H  
ATOM    137  N   ASP 1  11      51.984  30.005  33.634  0.00  0.00           N  
ATOM    138  CA  ASP 1  11      52.003  30.838  32.409  0.00  0.00           C  
ATOM    139  C   ASP 1  11      50.642  31.033  31.642  0.00  0.00           C  
ATOM    140  O   ASP 1  11      50.522  31.244  30.422  0.00  0.00           O  
ATOM    141  CB  ASP 1  11      53.027  30.265  31.421  0.00  0.00           C  
ATOM    142  CG  ASP 1  11      53.445  31.249  30.308  0.00  0.00           C  
ATOM    143  OD1 ASP 1  11      53.666  32.457  30.600  0.00  0.00           O  
ATOM    144  OD2 ASP 1  11      53.787  30.858  29.208  0.00  0.00           O  
ATOM    145  H   ASP 1  11      52.596  30.281  34.388  0.00  0.00           H  
ATOM    146  HA  ASP 1  11      52.297  31.835  32.737  0.00  0.00           H  
ATOM    147  HB2 ASP 1  11      53.896  29.963  32.006  0.00  0.00           H  
ATOM    148  HB3 ASP 1  11      52.748  29.358  30.884  0.00  0.00           H  
ATOM    149  N   ASN 1  12      49.617  31.113  32.506  0.00  0.00           N  
ATOM    150  CA  ASN 1  12      48.257  31.405  32.024  0.00  0.00           C  
ATOM    151  C   ASN 1  12      47.876  32.865  32.009  0.00  0.00           C  
ATOM    152  O   ASN 1  12      46.661  33.091  31.701  0.00  0.00           O  
ATOM    153  CB  ASN 1  12      47.191  30.501  32.829  0.00  0.00           C  
ATOM    154  CG  ASN 1  12      47.074  30.919  34.278  0.00  0.00           C  
ATOM    155  OD1 ASN 1  12      47.909  31.587  34.792  0.00  0.00           O  
ATOM    156  ND2 ASN 1  12      46.065  30.346  34.979  0.00  0.00           N  
ATOM    157  H   ASN 1  12      49.761  31.031  33.502  0.00  0.00           H  
ATOM    158  HA  ASN 1  12      48.175  31.100  30.981  0.00  0.00           H  
ATOM    159  HB2 ASN 1  12      46.224  30.512  32.325  0.00  0.00           H  
ATOM    160  HB3 ASN 1  12      47.551  29.477  32.726  0.00  0.00           H  
ATOM    161 HD21 ASN 1  12      46.111  30.304  35.987  0.00  0.00           H  
ATOM    162 HD22 ASN 1  12      45.458  29.667  34.542  0.00  0.00           H  
ATOM    163  N   LEU 1  13      48.707  33.819  32.421  0.00  0.00           N  
ATOM    164  CA  LEU 1  13      48.365  35.266  32.386  0.00  0.00           C  
ATOM    165  C   LEU 1  13      49.189  35.937  31.251  0.00  0.00           C  
ATOM    166  O   LEU 1  13      50.386  35.704  31.117  0.00  0.00           O  
ATOM    167  CB  LEU 1  13      48.647  35.858  33.806  0.00  0.00           C  
ATOM    168  CG  LEU 1  13      47.960  35.295  35.068  0.00  0.00           C  
ATOM    169  CD1 LEU 1  13      48.214  36.267  36.230  0.00  0.00           C  
ATOM    170  CD2 LEU 1  13      46.451  35.133  34.811  0.00  0.00           C  
ATOM    171  H   LEU 1  13      49.691  33.630  32.543  0.00  0.00           H  
ATOM    172  HA  LEU 1  13      47.283  35.344  32.281  0.00  0.00           H  
ATOM    173  HB2 LEU 1  13      49.726  35.720  33.875  0.00  0.00           H  
ATOM    174  HB3 LEU 1  13      48.427  36.918  33.680  0.00  0.00           H  
ATOM    175  HG  LEU 1  13      48.398  34.309  35.224  0.00  0.00           H  
ATOM    176 HD11 LEU 1  13      47.526  37.105  36.113  0.00  0.00           H  
ATOM    177 HD12 LEU 1  13      47.911  35.711  37.117  0.00  0.00           H  
ATOM    178 HD13 LEU 1  13      49.294  36.398  36.290  0.00  0.00           H  
ATOM    179 HD21 LEU 1  13      45.863  34.674  35.606  0.00  0.00           H  
ATOM    180 HD22 LEU 1  13      46.011  36.120  34.669  0.00  0.00           H  
ATOM    181 HD23 LEU 1  13      46.211  34.565  33.912  0.00  0.00           H  
ATOM    182  N   ARG 1  14      48.552  36.950  30.671  0.00  0.00           N  
ATOM    183  CA  ARG 1  14      49.091  37.838  29.557  0.00  0.00           C  
ATOM    184  C   ARG 1  14      48.658  39.265  30.006  0.00  0.00           C  
ATOM    185  O   ARG 1  14      47.760  39.424  30.784  0.00  0.00           O  
ATOM    186  CB  ARG 1  14      48.567  37.482  28.181  0.00  0.00           C  
ATOM    187  CG  ARG 1  14      49.190  36.155  27.652  0.00  0.00           C  
ATOM    188  CD  ARG 1  14      50.675  36.182  27.416  0.00  0.00           C  
ATOM    189  NE  ARG 1  14      51.162  34.782  27.139  0.00  0.00           N  
ATOM    190  CZ  ARG 1  14      51.767  33.869  27.932  0.00  0.00           C  
ATOM    191  NH1 ARG 1  14      52.358  32.854  27.353  0.00  0.00           N  
ATOM    192  NH2 ARG 1  14      51.767  34.089  29.189  0.00  0.00           N  
ATOM    193  H   ARG 1  14      47.579  36.984  30.941  0.00  0.00           H  
ATOM    194  HA  ARG 1  14      50.178  37.766  29.594  0.00  0.00           H  
ATOM    195  HB2 ARG 1  14      47.482  37.377  28.202  0.00  0.00           H  
ATOM    196  HB3 ARG 1  14      48.927  38.242  27.487  0.00  0.00           H  
ATOM    197  HG2 ARG 1  14      49.009  35.335  28.347  0.00  0.00           H  
ATOM    198  HG3 ARG 1  14      48.607  35.833  26.790  0.00  0.00           H  
ATOM    199  HD2 ARG 1  14      50.928  36.788  26.546  0.00  0.00           H  
ATOM    200  HD3 ARG 1  14      51.116  36.595  28.324  0.00  0.00           H  
ATOM    201  HE  ARG 1  14      51.133  34.502  26.169  0.00  0.00           H  
ATOM    202 HH11 ARG 1  14      52.864  32.141  27.858  0.00  0.00           H  
ATOM    203 HH12 ARG 1  14      52.484  32.736  26.358  0.00  0.00           H  
ATOM    204 HH21 ARG 1  14      52.205  33.524  29.902  0.00  0.00           H  
ATOM    205 HH22 ARG 1  14      51.386  34.948  29.559  0.00  0.00           H  
ATOM    206  N   GLY 1  15      49.223  40.314  29.363  0.00  0.00           N  
ATOM    207  CA  GLY 1  15      48.905  41.716  29.560  0.00  0.00           C  
ATOM    208  C   GLY 1  15      49.911  42.680  28.943  0.00  0.00           C  
ATOM    209  O   GLY 1  15      50.943  42.240  28.520  0.00  0.00           O  
ATOM    210  H   GLY 1  15      50.156  40.145  29.015  0.00  0.00           H  
ATOM    211  HA2 GLY 1  15      48.004  41.880  28.968  0.00  0.00           H  
ATOM    212  HA3 GLY 1  15      48.795  41.959  30.617  0.00  0.00           H  
ATOM    213  N   LYS 1  16      49.726  44.036  28.954  0.00  0.00           N  
ATOM    214  CA  LYS 1  16      50.783  45.048  28.736  0.00  0.00           C  
ATOM    215  C   LYS 1  16      51.087  45.615  30.164  0.00  0.00           C  
ATOM    216  O   LYS 1  16      50.398  45.697  31.112  0.00  0.00           O  
ATOM    217  CB  LYS 1  16      50.185  46.085  27.808  0.00  0.00           C  
ATOM    218  CG  LYS 1  16      49.874  45.815  26.314  0.00  0.00           C  
ATOM    219  CD  LYS 1  16      50.889  45.117  25.494  0.00  0.00           C  
ATOM    220  CE  LYS 1  16      50.365  45.123  24.073  0.00  0.00           C  
ATOM    221  NZ  LYS 1  16      49.156  44.342  23.720  0.00  0.00           N  
ATOM    222  H   LYS 1  16      48.813  44.352  29.248  0.00  0.00           H  
ATOM    223  HA  LYS 1  16      51.629  44.609  28.206  0.00  0.00           H  
ATOM    224  HB2 LYS 1  16      49.295  46.545  28.237  0.00  0.00           H  
ATOM    225  HB3 LYS 1  16      50.916  46.892  27.846  0.00  0.00           H  
ATOM    226  HG2 LYS 1  16      48.938  45.277  26.165  0.00  0.00           H  
ATOM    227  HG3 LYS 1  16      49.487  46.698  25.805  0.00  0.00           H  
ATOM    228  HD2 LYS 1  16      51.809  45.698  25.433  0.00  0.00           H  
ATOM    229  HD3 LYS 1  16      51.072  44.080  25.775  0.00  0.00           H  
ATOM    230  HE2 LYS 1  16      50.191  46.178  23.861  0.00  0.00           H  
ATOM    231  HE3 LYS 1  16      51.221  44.886  23.440  0.00  0.00           H  
ATOM    232  HZ1 LYS 1  16      49.228  43.545  24.336  0.00  0.00           H  
ATOM    233  HZ2 LYS 1  16      48.334  44.895  23.917  0.00  0.00           H  
ATOM    234  HZ3 LYS 1  16      49.167  43.952  22.788  0.00  0.00           H  
ATOM    235  N   SER 1  17      52.425  45.867  30.205  0.00  0.00           N  
ATOM    236  CA  SER 1  17      53.123  46.425  31.359  0.00  0.00           C  
ATOM    237  C   SER 1  17      52.417  47.694  31.826  0.00  0.00           C  
ATOM    238  O   SER 1  17      52.308  48.711  31.134  0.00  0.00           O  
ATOM    239  CB  SER 1  17      54.621  46.790  30.972  0.00  0.00           C  
ATOM    240  OG  SER 1  17      55.260  47.288  32.149  0.00  0.00           O  
ATOM    241  H   SER 1  17      53.027  45.710  29.409  0.00  0.00           H  
ATOM    242  HA  SER 1  17      53.163  45.768  32.228  0.00  0.00           H  
ATOM    243  HB2 SER 1  17      55.209  45.975  30.549  0.00  0.00           H  
ATOM    244  HB3 SER 1  17      54.552  47.631  30.282  0.00  0.00           H  
ATOM    245  HG  SER 1  17      55.457  46.519  32.689  0.00  0.00           H  
ATOM    246  N   GLY 1  18      51.921  47.614  33.079  0.00  0.00           N  
ATOM    247  CA  GLY 1  18      51.109  48.713  33.768  0.00  0.00           C  
ATOM    248  C   GLY 1  18      49.591  48.682  33.457  0.00  0.00           C  
ATOM    249  O   GLY 1  18      48.914  49.543  33.994  0.00  0.00           O  
ATOM    250  H   GLY 1  18      52.007  46.741  33.581  0.00  0.00           H  
ATOM    251  HA2 GLY 1  18      51.133  48.469  34.831  0.00  0.00           H  
ATOM    252  HA3 GLY 1  18      51.596  49.673  33.599  0.00  0.00           H  
ATOM    253  N   GLN 1  19      49.047  47.777  32.609  0.00  0.00           N  
ATOM    254  CA  GLN 1  19      47.660  47.779  32.113  0.00  0.00           C  
ATOM    255  C   GLN 1  19      46.734  46.648  32.548  0.00  0.00           C  
ATOM    256  O   GLN 1  19      45.670  46.561  32.002  0.00  0.00           O  
ATOM    257  CB  GLN 1  19      47.727  47.957  30.623  0.00  0.00           C  
ATOM    258  CG  GLN 1  19      48.661  49.077  30.123  0.00  0.00           C  
ATOM    259  CD  GLN 1  19      48.463  49.518  28.666  0.00  0.00           C  
ATOM    260  OE1 GLN 1  19      47.805  48.838  27.922  0.00  0.00           O  
ATOM    261  NE2 GLN 1  19      48.965  50.662  28.356  0.00  0.00           N  
ATOM    262  H   GLN 1  19      49.615  47.170  32.035  0.00  0.00           H  
ATOM    263  HA  GLN 1  19      47.176  48.650  32.555  0.00  0.00           H  
ATOM    264  HB2 GLN 1  19      48.008  47.020  30.141  0.00  0.00           H  
ATOM    265  HB3 GLN 1  19      46.680  48.117  30.368  0.00  0.00           H  
ATOM    266  HG2 GLN 1  19      48.548  49.919  30.805  0.00  0.00           H  
ATOM    267  HG3 GLN 1  19      49.657  48.648  30.236  0.00  0.00           H  
ATOM    268 HE21 GLN 1  19      48.850  51.063  27.437  0.00  0.00           H  
ATOM    269 HE22 GLN 1  19      49.532  51.151  29.034  0.00  0.00           H  
ATOM    270  N   GLY 1  20      47.146  45.873  33.566  0.00  0.00           N  
ATOM    271  CA  GLY 1  20      46.356  44.841  34.118  0.00  0.00           C  
ATOM    272  C   GLY 1  20      46.679  43.557  33.372  0.00  0.00           C  
ATOM    273  O   GLY 1  20      46.463  43.518  32.146  0.00  0.00           O  
ATOM    274  H   GLY 1  20      48.045  46.100  33.965  0.00  0.00           H  
ATOM    275  HA2 GLY 1  20      46.578  44.614  35.160  0.00  0.00           H  
ATOM    276  HA3 GLY 1  20      45.278  44.998  34.118  0.00  0.00           H  
ATOM    277  N   TYR 1  21      47.016  42.512  34.170  0.00  0.00           N  
ATOM    278  CA  TYR 1  21      47.232  41.149  33.670  0.00  0.00           C  
ATOM    279  C   TYR 1  21      45.920  40.349  33.672  0.00  0.00           C  
ATOM    280  O   TYR 1  21      45.234  40.233  34.681  0.00  0.00           O  
ATOM    281  CB  TYR 1  21      48.299  40.342  34.452  0.00  0.00           C  
ATOM    282  CG  TYR 1  21      49.706  40.900  34.494  0.00  0.00           C  
ATOM    283  CD1 TYR 1  21      50.046  41.962  35.390  0.00  0.00           C  
ATOM    284  CD2 TYR 1  21      50.740  40.155  33.905  0.00  0.00           C  
ATOM    285  CE1 TYR 1  21      51.400  42.261  35.518  0.00  0.00           C  
ATOM    286  CE2 TYR 1  21      52.068  40.379  34.093  0.00  0.00           C  
ATOM    287  CZ  TYR 1  21      52.382  41.535  34.849  0.00  0.00           C  
ATOM    288  OH  TYR 1  21      53.641  41.845  35.012  0.00  0.00           O  
ATOM    289  H   TYR 1  21      47.070  42.614  35.173  0.00  0.00           H  
ATOM    290  HA  TYR 1  21      47.575  41.234  32.639  0.00  0.00           H  
ATOM    291  HB2 TYR 1  21      47.773  40.261  35.404  0.00  0.00           H  
ATOM    292  HB3 TYR 1  21      48.270  39.311  34.101  0.00  0.00           H  
ATOM    293  HD1 TYR 1  21      49.275  42.495  35.927  0.00  0.00           H  
ATOM    294  HD2 TYR 1  21      50.471  39.319  33.275  0.00  0.00           H  
ATOM    295  HE1 TYR 1  21      51.620  43.089  36.175  0.00  0.00           H  
ATOM    296  HE2 TYR 1  21      52.864  39.812  33.632  0.00  0.00           H  
ATOM    297  HH  TYR 1  21      53.913  42.548  35.607  0.00  0.00           H  
ATOM    298  N   TYR 1  22      45.593  39.781  32.521  0.00  0.00           N  
ATOM    299  CA  TYR 1  22      44.480  38.929  32.249  0.00  0.00           C  
ATOM    300  C   TYR 1  22      44.692  37.466  31.948  0.00  0.00           C  
ATOM    301  O   TYR 1  22      45.672  36.947  31.424  0.00  0.00           O  
ATOM    302  CB  TYR 1  22      43.799  39.717  31.010  0.00  0.00           C  
ATOM    303  CG  TYR 1  22      44.579  39.735  29.750  0.00  0.00           C  
ATOM    304  CD1 TYR 1  22      44.568  38.599  28.902  0.00  0.00           C  
ATOM    305  CD2 TYR 1  22      45.170  40.949  29.270  0.00  0.00           C  
ATOM    306  CE1 TYR 1  22      45.188  38.603  27.660  0.00  0.00           C  
ATOM    307  CE2 TYR 1  22      45.706  40.949  27.982  0.00  0.00           C  
ATOM    308  CZ  TYR 1  22      45.820  39.812  27.197  0.00  0.00           C  
ATOM    309  OH  TYR 1  22      46.516  39.819  25.977  0.00  0.00           O  
ATOM    310  H   TYR 1  22      46.231  39.950  31.756  0.00  0.00           H  
ATOM    311  HA  TYR 1  22      43.755  39.042  33.055  0.00  0.00           H  
ATOM    312  HB2 TYR 1  22      42.901  39.122  30.844  0.00  0.00           H  
ATOM    313  HB3 TYR 1  22      43.645  40.776  31.219  0.00  0.00           H  
ATOM    314  HD1 TYR 1  22      44.114  37.661  29.185  0.00  0.00           H  
ATOM    315  HD2 TYR 1  22      45.251  41.744  29.997  0.00  0.00           H  
ATOM    316  HE1 TYR 1  22      45.244  37.774  26.971  0.00  0.00           H  
ATOM    317  HE2 TYR 1  22      46.173  41.837  27.580  0.00  0.00           H  
ATOM    318  HH  TYR 1  22      46.721  38.922  25.704  0.00  0.00           H  
ATOM    319  N   VAL 1  23      43.608  36.749  32.321  0.00  0.00           N  
ATOM    320  CA  VAL 1  23      43.394  35.330  32.072  0.00  0.00           C  
ATOM    321  C   VAL 1  23      42.444  35.199  30.905  0.00  0.00           C  
ATOM    322  O   VAL 1  23      41.445  35.817  30.853  0.00  0.00           O  
ATOM    323  CB  VAL 1  23      42.899  34.732  33.451  0.00  0.00           C  
ATOM    324  CG1 VAL 1  23      41.519  35.247  33.862  0.00  0.00           C  
ATOM    325  CG2 VAL 1  23      42.799  33.210  33.160  0.00  0.00           C  
ATOM    326  H   VAL 1  23      42.879  37.231  32.828  0.00  0.00           H  
ATOM    327  HA  VAL 1  23      44.338  34.861  31.793  0.00  0.00           H  
ATOM    328  HB  VAL 1  23      43.658  35.063  34.160  0.00  0.00           H  
ATOM    329 HG11 VAL 1  23      41.136  34.816  34.787  0.00  0.00           H  
ATOM    330 HG12 VAL 1  23      41.435  36.314  34.069  0.00  0.00           H  
ATOM    331 HG13 VAL 1  23      40.850  34.901  33.073  0.00  0.00           H  
ATOM    332 HG21 VAL 1  23      42.642  32.750  34.135  0.00  0.00           H  
ATOM    333 HG22 VAL 1  23      41.887  32.997  32.602  0.00  0.00           H  
ATOM    334 HG23 VAL 1  23      43.666  32.867  32.596  0.00  0.00           H  
ATOM    335  N   GLU 1  24      42.701  34.358  29.949  0.00  0.00           N  
ATOM    336  CA  GLU 1  24      41.689  33.887  28.986  0.00  0.00           C  
ATOM    337  C   GLU 1  24      40.791  32.804  29.537  0.00  0.00           C  
ATOM    338  O   GLU 1  24      41.294  31.765  29.973  0.00  0.00           O  
ATOM    339  CB  GLU 1  24      42.489  33.471  27.731  0.00  0.00           C  
ATOM    340  CG  GLU 1  24      41.720  32.661  26.669  0.00  0.00           C  
ATOM    341  CD  GLU 1  24      42.793  32.483  25.589  0.00  0.00           C  
ATOM    342  OE1 GLU 1  24      42.889  33.340  24.711  0.00  0.00           O  
ATOM    343  OE2 GLU 1  24      43.525  31.471  25.662  0.00  0.00           O  
ATOM    344  H   GLU 1  24      43.580  33.869  30.035  0.00  0.00           H  
ATOM    345  HA  GLU 1  24      40.951  34.634  28.695  0.00  0.00           H  
ATOM    346  HB2 GLU 1  24      42.840  34.435  27.362  0.00  0.00           H  
ATOM    347  HB3 GLU 1  24      43.407  32.937  27.975  0.00  0.00           H  
ATOM    348  HG2 GLU 1  24      41.331  31.700  27.006  0.00  0.00           H  
ATOM    349  HG3 GLU 1  24      41.072  33.399  26.197  0.00  0.00           H  
ATOM    350  N   MET 1  25      39.476  32.979  29.557  0.00  0.00           N  
ATOM    351  CA  MET 1  25      38.542  32.122  30.262  0.00  0.00           C  
ATOM    352  C   MET 1  25      37.131  32.103  29.611  0.00  0.00           C  
ATOM    353  O   MET 1  25      36.741  33.000  28.860  0.00  0.00           O  
ATOM    354  CB  MET 1  25      38.431  32.434  31.727  0.00  0.00           C  
ATOM    355  CG  MET 1  25      38.201  33.944  32.002  0.00  0.00           C  
ATOM    356  SD  MET 1  25      38.295  34.400  33.794  0.00  0.00           S  
ATOM    357  CE  MET 1  25      36.842  33.602  34.221  0.00  0.00           C  
ATOM    358  H   MET 1  25      39.183  33.859  29.160  0.00  0.00           H  
ATOM    359  HA  MET 1  25      38.873  31.096  30.103  0.00  0.00           H  
ATOM    360  HB2 MET 1  25      37.571  31.847  32.050  0.00  0.00           H  
ATOM    361  HB3 MET 1  25      39.361  32.109  32.192  0.00  0.00           H  
ATOM    362  HG2 MET 1  25      38.951  34.580  31.532  0.00  0.00           H  
ATOM    363  HG3 MET 1  25      37.232  34.239  31.599  0.00  0.00           H  
ATOM    364  HE1 MET 1  25      36.006  33.750  33.539  0.00  0.00           H  
ATOM    365  HE2 MET 1  25      37.082  32.545  34.339  0.00  0.00           H  
ATOM    366  HE3 MET 1  25      36.528  34.004  35.184  0.00  0.00           H  
ATOM    367  N   THR 1  26      36.328  31.089  29.902  0.00  0.00           N  
ATOM    368  CA  THR 1  26      35.212  30.642  29.054  0.00  0.00           C  
ATOM    369  C   THR 1  26      33.828  30.935  29.803  0.00  0.00           C  
ATOM    370  O   THR 1  26      33.782  30.714  31.035  0.00  0.00           O  
ATOM    371  CB  THR 1  26      35.380  29.251  28.493  0.00  0.00           C  
ATOM    372  OG1 THR 1  26      35.308  28.273  29.504  0.00  0.00           O  
ATOM    373  CG2 THR 1  26      36.656  28.997  27.740  0.00  0.00           C  
ATOM    374  H   THR 1  26      36.565  30.437  30.635  0.00  0.00           H  
ATOM    375  HA  THR 1  26      35.388  31.355  28.248  0.00  0.00           H  
ATOM    376  HB  THR 1  26      34.531  29.014  27.852  0.00  0.00           H  
ATOM    377  HG1 THR 1  26      35.509  28.755  30.309  0.00  0.00           H  
ATOM    378 HG21 THR 1  26      36.653  27.916  27.600  0.00  0.00           H  
ATOM    379 HG22 THR 1  26      36.821  29.392  26.738  0.00  0.00           H  
ATOM    380 HG23 THR 1  26      37.520  29.208  28.370  0.00  0.00           H  
ATOM    381  N   VAL 1  27      32.779  31.254  29.072  0.00  0.00           N  
ATOM    382  CA  VAL 1  27      31.485  31.680  29.691  0.00  0.00           C  
ATOM    383  C   VAL 1  27      30.344  31.345  28.807  0.00  0.00           C  
ATOM    384  O   VAL 1  27      30.454  31.296  27.554  0.00  0.00           O  
ATOM    385  CB  VAL 1  27      31.381  33.244  29.825  0.00  0.00           C  
ATOM    386  CG1 VAL 1  27      32.284  33.834  30.945  0.00  0.00           C  
ATOM    387  CG2 VAL 1  27      31.925  33.984  28.488  0.00  0.00           C  
ATOM    388  H   VAL 1  27      32.937  31.371  28.082  0.00  0.00           H  
ATOM    389  HA  VAL 1  27      31.380  31.297  30.706  0.00  0.00           H  
ATOM    390  HB  VAL 1  27      30.349  33.547  29.999  0.00  0.00           H  
ATOM    391 HG11 VAL 1  27      32.244  34.923  30.915  0.00  0.00           H  
ATOM    392 HG12 VAL 1  27      31.955  33.414  31.895  0.00  0.00           H  
ATOM    393 HG13 VAL 1  27      33.336  33.647  30.731  0.00  0.00           H  
ATOM    394 HG21 VAL 1  27      33.009  33.867  28.459  0.00  0.00           H  
ATOM    395 HG22 VAL 1  27      31.507  33.548  27.581  0.00  0.00           H  
ATOM    396 HG23 VAL 1  27      31.764  35.055  28.611  0.00  0.00           H  
ATOM    397  N   GLY 1  28      29.243  30.861  29.386  0.00  0.00           N  
ATOM    398  CA  GLY 1  28      28.020  30.311  28.685  0.00  0.00           C  
ATOM    399  C   GLY 1  28      28.095  28.891  28.201  0.00  0.00           C  
ATOM    400  O   GLY 1  28      29.114  28.285  28.278  0.00  0.00           O  
ATOM    401  H   GLY 1  28      29.058  30.783  30.376  0.00  0.00           H  
ATOM    402  HA2 GLY 1  28      27.156  30.427  29.339  0.00  0.00           H  
ATOM    403  HA3 GLY 1  28      27.885  30.913  27.786  0.00  0.00           H  
ATOM    404  N   SER 1  29      26.905  28.417  27.709  0.00  0.00           N  
ATOM    405  CA  SER 1  29      26.777  27.059  27.055  0.00  0.00           C  
ATOM    406  C   SER 1  29      26.058  27.163  25.685  0.00  0.00           C  
ATOM    407  O   SER 1  29      24.911  27.671  25.648  0.00  0.00           O  
ATOM    408  CB  SER 1  29      25.956  26.247  27.982  0.00  0.00           C  
ATOM    409  OG  SER 1  29      26.581  26.089  29.282  0.00  0.00           O  
ATOM    410  H   SER 1  29      26.076  28.994  27.683  0.00  0.00           H  
ATOM    411  HA  SER 1  29      27.804  26.697  27.008  0.00  0.00           H  
ATOM    412  HB2 SER 1  29      24.969  26.700  28.080  0.00  0.00           H  
ATOM    413  HB3 SER 1  29      25.965  25.249  27.543  0.00  0.00           H  
ATOM    414  HG  SER 1  29      26.245  26.804  29.827  0.00  0.00           H  
ATOM    415  N   PRO 1  30      26.691  26.950  24.517  0.00  0.00           N  
ATOM    416  CA  PRO 1  30      28.154  26.582  24.461  0.00  0.00           C  
ATOM    417  C   PRO 1  30      29.015  27.726  24.832  0.00  0.00           C  
ATOM    418  O   PRO 1  30      28.500  28.793  25.203  0.00  0.00           O  
ATOM    419  CB  PRO 1  30      28.254  26.221  22.932  0.00  0.00           C  
ATOM    420  CG  PRO 1  30      27.415  27.195  22.258  0.00  0.00           C  
ATOM    421  CD  PRO 1  30      26.268  27.423  23.262  0.00  0.00           C  
ATOM    422  HA  PRO 1  30      28.380  25.757  25.137  0.00  0.00           H  
ATOM    423  HB2 PRO 1  30      29.272  26.220  22.540  0.00  0.00           H  
ATOM    424  HB3 PRO 1  30      27.877  25.214  22.753  0.00  0.00           H  
ATOM    425  HG2 PRO 1  30      27.870  28.182  22.177  0.00  0.00           H  
ATOM    426  HG3 PRO 1  30      26.961  26.891  21.315  0.00  0.00           H  
ATOM    427  HD2 PRO 1  30      25.395  26.884  22.892  0.00  0.00           H  
ATOM    428  HD3 PRO 1  30      26.069  28.494  23.293  0.00  0.00           H  
ATOM    429  N   PRO 1  31      30.352  27.544  24.950  0.00  0.00           N  
ATOM    430  CA  PRO 1  31      31.263  28.585  25.500  0.00  0.00           C  
ATOM    431  C   PRO 1  31      31.682  29.632  24.449  0.00  0.00           C  
ATOM    432  O   PRO 1  31      32.111  29.381  23.328  0.00  0.00           O  
ATOM    433  CB  PRO 1  31      32.373  27.760  26.045  0.00  0.00           C  
ATOM    434  CG  PRO 1  31      32.510  26.485  25.187  0.00  0.00           C  
ATOM    435  CD  PRO 1  31      31.059  26.285  24.799  0.00  0.00           C  
ATOM    436  HA  PRO 1  31      30.789  29.012  26.384  0.00  0.00           H  
ATOM    437  HB2 PRO 1  31      33.255  28.395  25.964  0.00  0.00           H  
ATOM    438  HB3 PRO 1  31      32.187  27.417  27.063  0.00  0.00           H  
ATOM    439  HG2 PRO 1  31      33.178  26.660  24.343  0.00  0.00           H  
ATOM    440  HG3 PRO 1  31      32.854  25.659  25.809  0.00  0.00           H  
ATOM    441  HD2 PRO 1  31      31.026  26.148  23.718  0.00  0.00           H  
ATOM    442  HD3 PRO 1  31      30.588  25.482  25.366  0.00  0.00           H  
ATOM    443  N   GLN 1  32      31.475  30.923  24.913  0.00  0.00           N  
ATOM    444  CA  GLN 1  32      32.287  32.069  24.489  0.00  0.00           C  
ATOM    445  C   GLN 1  32      33.586  32.075  25.336  0.00  0.00           C  
ATOM    446  O   GLN 1  32      33.759  31.355  26.354  0.00  0.00           O  
ATOM    447  CB  GLN 1  32      31.477  33.374  24.297  0.00  0.00           C  
ATOM    448  CG  GLN 1  32      29.981  33.229  23.875  0.00  0.00           C  
ATOM    449  CD  GLN 1  32      29.158  34.203  24.659  0.00  0.00           C  
ATOM    450  OE1 GLN 1  32      29.510  35.346  24.961  0.00  0.00           O  
ATOM    451  NE2 GLN 1  32      27.918  33.872  24.998  0.00  0.00           N  
ATOM    452  H   GLN 1  32      30.878  31.012  25.722  0.00  0.00           H  
ATOM    453  HA  GLN 1  32      32.620  31.753  23.500  0.00  0.00           H  
ATOM    454  HB2 GLN 1  32      31.675  33.867  25.249  0.00  0.00           H  
ATOM    455  HB3 GLN 1  32      31.978  33.891  23.479  0.00  0.00           H  
ATOM    456  HG2 GLN 1  32      29.895  33.409  22.803  0.00  0.00           H  
ATOM    457  HG3 GLN 1  32      29.716  32.203  24.129  0.00  0.00           H  
ATOM    458 HE21 GLN 1  32      27.349  34.591  25.422  0.00  0.00           H  
ATOM    459 HE22 GLN 1  32      27.641  32.968  24.644  0.00  0.00           H  
ATOM    460  N   THR 1  33      34.534  32.964  24.936  0.00  0.00           N  
ATOM    461  CA  THR 1  33      35.814  33.127  25.585  0.00  0.00           C  
ATOM    462  C   THR 1  33      36.086  34.631  25.741  0.00  0.00           C  
ATOM    463  O   THR 1  33      36.095  35.319  24.744  0.00  0.00           O  
ATOM    464  CB  THR 1  33      36.914  32.493  24.816  0.00  0.00           C  
ATOM    465  OG1 THR 1  33      36.637  31.116  24.572  0.00  0.00           O  
ATOM    466  CG2 THR 1  33      38.153  32.378  25.732  0.00  0.00           C  
ATOM    467  H   THR 1  33      34.304  33.544  24.142  0.00  0.00           H  
ATOM    468  HA  THR 1  33      35.822  32.657  26.569  0.00  0.00           H  
ATOM    469  HB  THR 1  33      37.206  33.019  23.907  0.00  0.00           H  
ATOM    470  HG1 THR 1  33      35.939  31.009  23.922  0.00  0.00           H  
ATOM    471 HG21 THR 1  33      38.060  31.601  26.490  0.00  0.00           H  
ATOM    472 HG22 THR 1  33      39.034  32.198  25.116  0.00  0.00           H  
ATOM    473 HG23 THR 1  33      38.497  33.328  26.141  0.00  0.00           H  
ATOM    474  N   LEU 1  34      36.571  35.061  26.911  0.00  0.00           N  
ATOM    475  CA  LEU 1  34      36.986  36.421  27.143  0.00  0.00           C  
ATOM    476  C   LEU 1  34      38.342  36.446  27.777  0.00  0.00           C  
ATOM    477  O   LEU 1  34      38.810  35.514  28.431  0.00  0.00           O  
ATOM    478  CB  LEU 1  34      35.925  37.062  27.973  0.00  0.00           C  
ATOM    479  CG  LEU 1  34      34.515  37.076  27.414  0.00  0.00           C  
ATOM    480  CD1 LEU 1  34      33.547  37.656  28.388  0.00  0.00           C  
ATOM    481  CD2 LEU 1  34      34.329  37.785  26.066  0.00  0.00           C  
ATOM    482  H   LEU 1  34      36.918  34.365  27.556  0.00  0.00           H  
ATOM    483  HA  LEU 1  34      37.036  36.857  26.146  0.00  0.00           H  
ATOM    484  HB2 LEU 1  34      35.952  36.494  28.903  0.00  0.00           H  
ATOM    485  HB3 LEU 1  34      36.195  38.106  28.132  0.00  0.00           H  
ATOM    486  HG  LEU 1  34      34.208  36.044  27.244  0.00  0.00           H  
ATOM    487 HD11 LEU 1  34      33.671  37.332  29.421  0.00  0.00           H  
ATOM    488 HD12 LEU 1  34      33.534  38.745  28.397  0.00  0.00           H  
ATOM    489 HD13 LEU 1  34      32.548  37.359  28.069  0.00  0.00           H  
ATOM    490 HD21 LEU 1  34      33.830  37.086  25.395  0.00  0.00           H  
ATOM    491 HD22 LEU 1  34      33.693  38.667  26.149  0.00  0.00           H  
ATOM    492 HD23 LEU 1  34      35.264  38.069  25.582  0.00  0.00           H  
ATOM    493  N   ASN 1  35      39.003  37.610  27.668  0.00  0.00           N  
ATOM    494  CA  ASN 1  35      40.280  37.927  28.319  0.00  0.00           C  
ATOM    495  C   ASN 1  35      39.923  38.803  29.517  0.00  0.00           C  
ATOM    496  O   ASN 1  35      39.450  39.930  29.345  0.00  0.00           O  
ATOM    497  CB  ASN 1  35      41.238  38.624  27.401  0.00  0.00           C  
ATOM    498  CG  ASN 1  35      42.010  37.771  26.395  0.00  0.00           C  
ATOM    499  OD1 ASN 1  35      42.092  36.558  26.396  0.00  0.00           O  
ATOM    500  ND2 ASN 1  35      42.492  38.485  25.376  0.00  0.00           N  
ATOM    501  H   ASN 1  35      38.603  38.366  27.131  0.00  0.00           H  
ATOM    502  HA  ASN 1  35      40.778  37.022  28.667  0.00  0.00           H  
ATOM    503  HB2 ASN 1  35      40.712  39.418  26.870  0.00  0.00           H  
ATOM    504  HB3 ASN 1  35      41.973  39.258  27.896  0.00  0.00           H  
ATOM    505 HD21 ASN 1  35      43.064  37.994  24.703  0.00  0.00           H  
ATOM    506 HD22 ASN 1  35      42.517  39.493  25.318  0.00  0.00           H  
ATOM    507  N   ILE 1  36      40.065  38.341  30.705  0.00  0.00           N  
ATOM    508  CA  ILE 1  36      39.580  38.964  31.934  0.00  0.00           C  
ATOM    509  C   ILE 1  36      40.726  39.369  32.862  0.00  0.00           C  
ATOM    510  O   ILE 1  36      41.535  38.580  33.290  0.00  0.00           O  
ATOM    511  CB  ILE 1  36      38.566  37.886  32.554  0.00  0.00           C  
ATOM    512  CG1 ILE 1  36      37.427  37.379  31.647  0.00  0.00           C  
ATOM    513  CG2 ILE 1  36      38.006  38.258  33.968  0.00  0.00           C  
ATOM    514  CD1 ILE 1  36      36.421  38.445  31.186  0.00  0.00           C  
ATOM    515  H   ILE 1  36      40.484  37.432  30.842  0.00  0.00           H  
ATOM    516  HA  ILE 1  36      39.077  39.895  31.673  0.00  0.00           H  
ATOM    517  HB  ILE 1  36      39.312  37.117  32.756  0.00  0.00           H  
ATOM    518 HG12 ILE 1  36      37.958  36.919  30.814  0.00  0.00           H  
ATOM    519 HG13 ILE 1  36      36.945  36.604  32.243  0.00  0.00           H  
ATOM    520 HG21 ILE 1  36      37.302  37.481  34.267  0.00  0.00           H  
ATOM    521 HG22 ILE 1  36      38.889  38.188  34.604  0.00  0.00           H  
ATOM    522 HG23 ILE 1  36      37.608  39.273  33.977  0.00  0.00           H  
ATOM    523 HD11 ILE 1  36      35.982  39.012  32.008  0.00  0.00           H  
ATOM    524 HD12 ILE 1  36      36.846  39.232  30.563  0.00  0.00           H  
ATOM    525 HD13 ILE 1  36      35.701  37.895  30.581  0.00  0.00           H  
ATOM    526  N   LEU 1  37      40.896  40.725  33.119  0.00  0.00           N  
ATOM    527  CA  LEU 1  37      41.855  41.195  34.099  0.00  0.00           C  
ATOM    528  C   LEU 1  37      41.621  40.461  35.426  0.00  0.00           C  
ATOM    529  O   LEU 1  37      40.441  40.303  35.825  0.00  0.00           O  
ATOM    530  CB  LEU 1  37      41.568  42.685  34.181  0.00  0.00           C  
ATOM    531  CG  LEU 1  37      42.612  43.509  34.885  0.00  0.00           C  
ATOM    532  CD1 LEU 1  37      42.387  44.953  34.517  0.00  0.00           C  
ATOM    533  CD2 LEU 1  37      42.710  43.247  36.383  0.00  0.00           C  
ATOM    534  H   LEU 1  37      40.104  41.341  33.008  0.00  0.00           H  
ATOM    535  HA  LEU 1  37      42.888  41.051  33.783  0.00  0.00           H  
ATOM    536  HB2 LEU 1  37      41.381  43.074  33.180  0.00  0.00           H  
ATOM    537  HB3 LEU 1  37      40.594  42.796  34.657  0.00  0.00           H  
ATOM    538  HG  LEU 1  37      43.563  43.235  34.428  0.00  0.00           H  
ATOM    539 HD11 LEU 1  37      42.710  45.093  33.485  0.00  0.00           H  
ATOM    540 HD12 LEU 1  37      41.341  45.192  34.708  0.00  0.00           H  
ATOM    541 HD13 LEU 1  37      42.933  45.688  35.109  0.00  0.00           H  
ATOM    542 HD21 LEU 1  37      41.828  42.876  36.905  0.00  0.00           H  
ATOM    543 HD22 LEU 1  37      43.545  42.587  36.620  0.00  0.00           H  
ATOM    544 HD23 LEU 1  37      43.007  44.189  36.844  0.00  0.00           H  
ATOM    545  N   VAL 1  38      42.662  40.039  36.192  0.00  0.00           N  
ATOM    546  CA  VAL 1  38      42.524  39.621  37.632  0.00  0.00           C  
ATOM    547  C   VAL 1  38      42.847  40.622  38.760  0.00  0.00           C  
ATOM    548  O   VAL 1  38      43.950  41.228  38.765  0.00  0.00           O  
ATOM    549  CB  VAL 1  38      43.191  38.272  37.827  0.00  0.00           C  
ATOM    550  CG1 VAL 1  38      42.541  37.060  37.187  0.00  0.00           C  
ATOM    551  CG2 VAL 1  38      44.735  38.231  37.539  0.00  0.00           C  
ATOM    552  H   VAL 1  38      43.564  40.126  35.746  0.00  0.00           H  
ATOM    553  HA  VAL 1  38      41.443  39.481  37.661  0.00  0.00           H  
ATOM    554  HB  VAL 1  38      43.087  38.035  38.886  0.00  0.00           H  
ATOM    555 HG11 VAL 1  38      41.541  36.889  37.586  0.00  0.00           H  
ATOM    556 HG12 VAL 1  38      42.523  37.278  36.119  0.00  0.00           H  
ATOM    557 HG13 VAL 1  38      43.095  36.166  37.470  0.00  0.00           H  
ATOM    558 HG21 VAL 1  38      45.261  39.013  38.087  0.00  0.00           H  
ATOM    559 HG22 VAL 1  38      45.140  37.256  37.808  0.00  0.00           H  
ATOM    560 HG23 VAL 1  38      44.950  38.354  36.477  0.00  0.00           H  
ATOM    561  N   ASP 1  39      41.971  40.860  39.686  0.00  0.00           N  
ATOM    562  CA  ASP 1  39      41.847  41.982  40.614  0.00  0.00           C  
ATOM    563  C   ASP 1  39      41.515  41.618  42.072  0.00  0.00           C  
ATOM    564  O   ASP 1  39      40.403  41.430  42.435  0.00  0.00           O  
ATOM    565  CB  ASP 1  39      40.801  42.964  40.006  0.00  0.00           C  
ATOM    566  CG  ASP 1  39      40.863  44.289  40.890  0.00  0.00           C  
ATOM    567  OD1 ASP 1  39      39.862  45.017  40.873  0.00  0.00           O  
ATOM    568  OD2 ASP 1  39      41.784  44.597  41.680  0.00  0.00           O  
ATOM    569  H   ASP 1  39      41.160  40.259  39.673  0.00  0.00           H  
ATOM    570  HA  ASP 1  39      42.821  42.470  40.596  0.00  0.00           H  
ATOM    571  HB2 ASP 1  39      40.973  43.253  38.969  0.00  0.00           H  
ATOM    572  HB3 ASP 1  39      39.778  42.601  40.111  0.00  0.00           H  
ATOM    573  N   THR 1  40      42.577  41.694  42.834  0.00  0.00           N  
ATOM    574  CA  THR 1  40      42.392  41.552  44.268  0.00  0.00           C  
ATOM    575  C   THR 1  40      41.892  42.912  44.961  0.00  0.00           C  
ATOM    576  O   THR 1  40      41.671  42.996  46.171  0.00  0.00           O  
ATOM    577  CB  THR 1  40      43.698  41.103  44.964  0.00  0.00           C  
ATOM    578  OG1 THR 1  40      44.810  41.981  45.002  0.00  0.00           O  
ATOM    579  CG2 THR 1  40      44.091  39.704  44.426  0.00  0.00           C  
ATOM    580  H   THR 1  40      43.504  41.856  42.469  0.00  0.00           H  
ATOM    581  HA  THR 1  40      41.547  40.889  44.451  0.00  0.00           H  
ATOM    582  HB  THR 1  40      43.421  40.878  45.994  0.00  0.00           H  
ATOM    583  HG1 THR 1  40      44.816  42.412  45.859  0.00  0.00           H  
ATOM    584 HG21 THR 1  40      44.706  39.273  45.216  0.00  0.00           H  
ATOM    585 HG22 THR 1  40      43.305  38.963  44.283  0.00  0.00           H  
ATOM    586 HG23 THR 1  40      44.628  39.865  43.491  0.00  0.00           H  
ATOM    587  N   GLY 1  41      41.676  44.050  44.252  0.00  0.00           N  
ATOM    588  CA  GLY 1  41      40.981  45.347  44.659  0.00  0.00           C  
ATOM    589  C   GLY 1  41      39.496  45.455  44.535  0.00  0.00           C  
ATOM    590  O   GLY 1  41      38.982  46.555  44.807  0.00  0.00           O  
ATOM    591  H   GLY 1  41      41.835  44.029  43.254  0.00  0.00           H  
ATOM    592  HA2 GLY 1  41      41.161  45.553  45.714  0.00  0.00           H  
ATOM    593  HA3 GLY 1  41      41.250  46.136  43.957  0.00  0.00           H  
ATOM    594  N   SER 1  42      38.836  44.471  43.990  0.00  0.00           N  
ATOM    595  CA  SER 1  42      37.349  44.515  43.713  0.00  0.00           C  
ATOM    596  C   SER 1  42      36.754  43.035  43.887  0.00  0.00           C  
ATOM    597  O   SER 1  42      37.500  42.095  43.965  0.00  0.00           O  
ATOM    598  CB  SER 1  42      37.008  45.137  42.400  0.00  0.00           C  
ATOM    599  OG  SER 1  42      37.405  44.252  41.349  0.00  0.00           O  
ATOM    600  H   SER 1  42      39.248  43.579  43.755  0.00  0.00           H  
ATOM    601  HA  SER 1  42      36.873  45.077  44.516  0.00  0.00           H  
ATOM    602  HB2 SER 1  42      35.922  45.215  42.349  0.00  0.00           H  
ATOM    603  HB3 SER 1  42      37.460  46.122  42.285  0.00  0.00           H  
ATOM    604  HG  SER 1  42      38.313  44.513  41.180  0.00  0.00           H  
ATOM    605  N   SER 1  43      35.431  42.948  44.009  0.00  0.00           N  
ATOM    606  CA  SER 1  43      34.776  41.697  44.217  0.00  0.00           C  
ATOM    607  C   SER 1  43      33.525  41.512  43.290  0.00  0.00           C  
ATOM    608  O   SER 1  43      32.833  40.474  43.406  0.00  0.00           O  
ATOM    609  CB  SER 1  43      34.578  41.521  45.642  0.00  0.00           C  
ATOM    610  OG  SER 1  43      33.726  42.456  46.222  0.00  0.00           O  
ATOM    611  H   SER 1  43      34.918  43.805  43.856  0.00  0.00           H  
ATOM    612  HA  SER 1  43      35.433  40.870  43.949  0.00  0.00           H  
ATOM    613  HB2 SER 1  43      34.176  40.566  45.981  0.00  0.00           H  
ATOM    614  HB3 SER 1  43      35.501  41.644  46.209  0.00  0.00           H  
ATOM    615  HG  SER 1  43      33.552  42.077  47.086  0.00  0.00           H  
ATOM    616  N   ASN 1  44      33.238  42.376  42.303  0.00  0.00           N  
ATOM    617  CA  ASN 1  44      32.379  42.029  41.087  0.00  0.00           C  
ATOM    618  C   ASN 1  44      33.176  41.370  39.868  0.00  0.00           C  
ATOM    619  O   ASN 1  44      34.354  41.682  39.690  0.00  0.00           O  
ATOM    620  CB  ASN 1  44      31.761  43.289  40.468  0.00  0.00           C  
ATOM    621  CG  ASN 1  44      30.713  44.071  41.279  0.00  0.00           C  
ATOM    622  OD1 ASN 1  44      31.030  44.672  42.341  0.00  0.00           O  
ATOM    623  ND2 ASN 1  44      29.482  44.002  40.869  0.00  0.00           N  
ATOM    624  H   ASN 1  44      33.805  43.207  42.216  0.00  0.00           H  
ATOM    625  HA  ASN 1  44      31.627  41.328  41.449  0.00  0.00           H  
ATOM    626  HB2 ASN 1  44      32.559  44.001  40.255  0.00  0.00           H  
ATOM    627  HB3 ASN 1  44      31.329  43.011  39.506  0.00  0.00           H  
ATOM    628 HD21 ASN 1  44      28.720  44.256  41.481  0.00  0.00           H  
ATOM    629 HD22 ASN 1  44      29.282  43.387  40.094  0.00  0.00           H  
ATOM    630  N   PHE 1  45      32.496  40.358  39.280  0.00  0.00           N  
ATOM    631  CA  PHE 1  45      32.917  39.860  38.023  0.00  0.00           C  
ATOM    632  C   PHE 1  45      32.105  40.618  36.914  0.00  0.00           C  
ATOM    633  O   PHE 1  45      30.877  40.484  36.816  0.00  0.00           O  
ATOM    634  CB  PHE 1  45      32.683  38.357  37.903  0.00  0.00           C  
ATOM    635  CG  PHE 1  45      33.040  37.715  36.612  0.00  0.00           C  
ATOM    636  CD1 PHE 1  45      34.054  38.100  35.724  0.00  0.00           C  
ATOM    637  CD2 PHE 1  45      32.265  36.600  36.285  0.00  0.00           C  
ATOM    638  CE1 PHE 1  45      34.302  37.484  34.487  0.00  0.00           C  
ATOM    639  CE2 PHE 1  45      32.576  35.881  35.073  0.00  0.00           C  
ATOM    640  CZ  PHE 1  45      33.566  36.342  34.184  0.00  0.00           C  
ATOM    641  H   PHE 1  45      31.547  40.191  39.583  0.00  0.00           H  
ATOM    642  HA  PHE 1  45      33.979  40.089  37.923  0.00  0.00           H  
ATOM    643  HB2 PHE 1  45      33.260  37.874  38.691  0.00  0.00           H  
ATOM    644  HB3 PHE 1  45      31.661  38.055  38.133  0.00  0.00           H  
ATOM    645  HD1 PHE 1  45      34.757  38.880  35.980  0.00  0.00           H  
ATOM    646  HD2 PHE 1  45      31.471  36.288  36.947  0.00  0.00           H  
ATOM    647  HE1 PHE 1  45      35.065  37.924  33.863  0.00  0.00           H  
ATOM    648  HE2 PHE 1  45      31.959  35.020  34.862  0.00  0.00           H  
ATOM    649  HZ  PHE 1  45      33.664  35.913  33.198  0.00  0.00           H  
ATOM    650  N   ALA 1  46      32.814  41.377  36.173  0.00  0.00           N  
ATOM    651  CA  ALA 1  46      32.430  42.257  35.046  0.00  0.00           C  
ATOM    652  C   ALA 1  46      32.791  41.656  33.673  0.00  0.00           C  
ATOM    653  O   ALA 1  46      33.844  41.049  33.459  0.00  0.00           O  
ATOM    654  CB  ALA 1  46      33.027  43.721  35.228  0.00  0.00           C  
ATOM    655  H   ALA 1  46      33.811  41.449  36.318  0.00  0.00           H  
ATOM    656  HA  ALA 1  46      31.358  42.393  35.189  0.00  0.00           H  
ATOM    657  HB1 ALA 1  46      34.092  43.547  35.080  0.00  0.00           H  
ATOM    658  HB2 ALA 1  46      32.760  44.380  34.402  0.00  0.00           H  
ATOM    659  HB3 ALA 1  46      32.815  44.130  36.216  0.00  0.00           H  
ATOM    660  N   VAL 1  47      31.913  41.825  32.717  0.00  0.00           N  
ATOM    661  CA  VAL 1  47      32.226  41.585  31.274  0.00  0.00           C  
ATOM    662  C   VAL 1  47      31.541  42.603  30.351  0.00  0.00           C  
ATOM    663  O   VAL 1  47      30.432  42.981  30.637  0.00  0.00           O  
ATOM    664  CB  VAL 1  47      31.861  40.106  30.921  0.00  0.00           C  
ATOM    665  CG1 VAL 1  47      32.387  39.046  31.855  0.00  0.00           C  
ATOM    666  CG2 VAL 1  47      30.356  39.782  30.803  0.00  0.00           C  
ATOM    667  H   VAL 1  47      31.074  42.331  32.965  0.00  0.00           H  
ATOM    668  HA  VAL 1  47      33.299  41.706  31.125  0.00  0.00           H  
ATOM    669  HB  VAL 1  47      32.260  39.887  29.930  0.00  0.00           H  
ATOM    670 HG11 VAL 1  47      32.013  38.048  31.627  0.00  0.00           H  
ATOM    671 HG12 VAL 1  47      33.473  39.048  31.755  0.00  0.00           H  
ATOM    672 HG13 VAL 1  47      32.053  39.286  32.864  0.00  0.00           H  
ATOM    673 HG21 VAL 1  47      30.171  38.727  30.598  0.00  0.00           H  
ATOM    674 HG22 VAL 1  47      29.734  40.092  31.643  0.00  0.00           H  
ATOM    675 HG23 VAL 1  47      29.922  40.228  29.909  0.00  0.00           H  
ATOM    676  N   GLY 1  48      32.133  42.847  29.226  0.00  0.00           N  
ATOM    677  CA  GLY 1  48      31.590  43.778  28.181  0.00  0.00           C  
ATOM    678  C   GLY 1  48      30.501  43.106  27.255  0.00  0.00           C  
ATOM    679  O   GLY 1  48      30.833  42.133  26.521  0.00  0.00           O  
ATOM    680  H   GLY 1  48      33.100  42.573  29.127  0.00  0.00           H  
ATOM    681  HA2 GLY 1  48      31.353  44.805  28.460  0.00  0.00           H  
ATOM    682  HA3 GLY 1  48      32.454  43.914  27.531  0.00  0.00           H  
ATOM    683  N   ALA 1  49      29.262  43.582  27.221  0.00  0.00           N  
ATOM    684  CA  ALA 1  49      28.157  42.897  26.467  0.00  0.00           C  
ATOM    685  C   ALA 1  49      27.433  43.779  25.401  0.00  0.00           C  
ATOM    686  O   ALA 1  49      26.337  43.375  25.056  0.00  0.00           O  
ATOM    687  CB  ALA 1  49      27.282  42.183  27.505  0.00  0.00           C  
ATOM    688  H   ALA 1  49      28.933  44.397  27.720  0.00  0.00           H  
ATOM    689  HA  ALA 1  49      28.532  42.032  25.921  0.00  0.00           H  
ATOM    690  HB1 ALA 1  49      27.052  42.832  28.350  0.00  0.00           H  
ATOM    691  HB2 ALA 1  49      26.299  41.866  27.156  0.00  0.00           H  
ATOM    692  HB3 ALA 1  49      27.868  41.304  27.771  0.00  0.00           H  
ATOM    693  N   ALA 1  50      28.058  44.787  24.861  0.00  0.00           N  
ATOM    694  CA  ALA 1  50      27.650  45.533  23.658  0.00  0.00           C  
ATOM    695  C   ALA 1  50      28.853  46.006  22.923  0.00  0.00           C  
ATOM    696  O   ALA 1  50      29.919  46.146  23.481  0.00  0.00           O  
ATOM    697  CB  ALA 1  50      26.698  46.693  24.088  0.00  0.00           C  
ATOM    698  H   ALA 1  50      28.993  45.027  25.159  0.00  0.00           H  
ATOM    699  HA  ALA 1  50      27.159  44.809  23.008  0.00  0.00           H  
ATOM    700  HB1 ALA 1  50      25.720  46.329  24.402  0.00  0.00           H  
ATOM    701  HB2 ALA 1  50      27.223  47.204  24.895  0.00  0.00           H  
ATOM    702  HB3 ALA 1  50      26.589  47.551  23.426  0.00  0.00           H  
ATOM    703  N   PRO 1  51      28.742  46.402  21.591  0.00  0.00           N  
ATOM    704  CA  PRO 1  51      29.830  47.074  20.822  0.00  0.00           C  
ATOM    705  C   PRO 1  51      30.365  48.375  21.435  0.00  0.00           C  
ATOM    706  O   PRO 1  51      29.696  49.062  22.212  0.00  0.00           O  
ATOM    707  CB  PRO 1  51      29.211  47.482  19.541  0.00  0.00           C  
ATOM    708  CG  PRO 1  51      28.065  46.549  19.320  0.00  0.00           C  
ATOM    709  CD  PRO 1  51      27.533  46.382  20.703  0.00  0.00           C  
ATOM    710  HA  PRO 1  51      30.596  46.355  20.532  0.00  0.00           H  
ATOM    711  HB2 PRO 1  51      28.872  48.515  19.458  0.00  0.00           H  
ATOM    712  HB3 PRO 1  51      29.949  47.424  18.740  0.00  0.00           H  
ATOM    713  HG2 PRO 1  51      27.337  47.094  18.720  0.00  0.00           H  
ATOM    714  HG3 PRO 1  51      28.327  45.616  18.821  0.00  0.00           H  
ATOM    715  HD2 PRO 1  51      26.971  47.292  20.913  0.00  0.00           H  
ATOM    716  HD3 PRO 1  51      26.848  45.535  20.707  0.00  0.00           H  
ATOM    717  N   HIS 1  52      31.654  48.607  21.130  0.00  0.00           N  
ATOM    718  CA  HIS 1  52      32.468  49.730  21.662  0.00  0.00           C  
ATOM    719  C   HIS 1  52      33.829  49.766  20.868  0.00  0.00           C  
ATOM    720  O   HIS 1  52      34.302  48.777  20.391  0.00  0.00           O  
ATOM    721  CB  HIS 1  52      32.873  49.366  23.156  0.00  0.00           C  
ATOM    722  CG  HIS 1  52      33.870  50.335  23.853  0.00  0.00           C  
ATOM    723  ND1 HIS 1  52      35.198  50.441  23.445  0.00  0.00           N  
ATOM    724  CD2 HIS 1  52      33.662  51.253  24.765  0.00  0.00           C  
ATOM    725  CE1 HIS 1  52      35.673  51.481  24.125  0.00  0.00           C  
ATOM    726  NE2 HIS 1  52      34.808  51.976  24.955  0.00  0.00           N  
ATOM    727  H   HIS 1  52      32.014  48.026  20.386  0.00  0.00           H  
ATOM    728  HA  HIS 1  52      31.971  50.697  21.586  0.00  0.00           H  
ATOM    729  HB2 HIS 1  52      31.993  49.418  23.797  0.00  0.00           H  
ATOM    730  HB3 HIS 1  52      33.227  48.336  23.206  0.00  0.00           H  
ATOM    731  HD2 HIS 1  52      32.708  51.521  25.194  0.00  0.00           H  
ATOM    732  HE1 HIS 1  52      36.596  51.899  23.749  0.00  0.00           H  
ATOM    733  HE2 HIS 1  52      34.963  52.820  25.488  0.00  0.00           H  
ATOM    734  N   PRO 1  53      34.454  51.016  20.619  0.00  0.00           N  
ATOM    735  CA  PRO 1  53      35.611  51.075  19.732  0.00  0.00           C  
ATOM    736  C   PRO 1  53      36.790  50.106  20.040  0.00  0.00           C  
ATOM    737  O   PRO 1  53      37.431  49.529  19.190  0.00  0.00           O  
ATOM    738  CB  PRO 1  53      36.017  52.565  19.702  0.00  0.00           C  
ATOM    739  CG  PRO 1  53      34.645  53.233  19.813  0.00  0.00           C  
ATOM    740  CD  PRO 1  53      33.954  52.390  20.853  0.00  0.00           C  
ATOM    741  HA  PRO 1  53      35.195  50.883  18.743  0.00  0.00           H  
ATOM    742  HB2 PRO 1  53      36.675  52.731  20.556  0.00  0.00           H  
ATOM    743  HB3 PRO 1  53      36.478  52.720  18.727  0.00  0.00           H  
ATOM    744  HG2 PRO 1  53      34.606  54.281  20.108  0.00  0.00           H  
ATOM    745  HG3 PRO 1  53      34.063  53.178  18.892  0.00  0.00           H  
ATOM    746  HD2 PRO 1  53      34.285  52.513  21.884  0.00  0.00           H  
ATOM    747  HD3 PRO 1  53      32.866  52.414  20.797  0.00  0.00           H  
ATOM    748  N   PHE 1  54      37.180  50.048  21.338  0.00  0.00           N  
ATOM    749  CA  PHE 1  54      38.162  49.084  21.676  0.00  0.00           C  
ATOM    750  C   PHE 1  54      37.787  47.555  21.667  0.00  0.00           C  
ATOM    751  O   PHE 1  54      38.770  46.790  21.660  0.00  0.00           O  
ATOM    752  CB  PHE 1  54      38.868  49.400  23.009  0.00  0.00           C  
ATOM    753  CG  PHE 1  54      39.186  50.871  23.452  0.00  0.00           C  
ATOM    754  CD1 PHE 1  54      39.313  51.906  22.524  0.00  0.00           C  
ATOM    755  CD2 PHE 1  54      39.195  51.084  24.789  0.00  0.00           C  
ATOM    756  CE1 PHE 1  54      39.525  53.243  22.969  0.00  0.00           C  
ATOM    757  CE2 PHE 1  54      39.318  52.439  25.259  0.00  0.00           C  
ATOM    758  CZ  PHE 1  54      39.335  53.528  24.351  0.00  0.00           C  
ATOM    759  H   PHE 1  54      36.691  50.567  22.053  0.00  0.00           H  
ATOM    760  HA  PHE 1  54      38.934  49.206  20.917  0.00  0.00           H  
ATOM    761  HB2 PHE 1  54      38.226  48.914  23.743  0.00  0.00           H  
ATOM    762  HB3 PHE 1  54      39.806  48.844  23.003  0.00  0.00           H  
ATOM    763  HD1 PHE 1  54      39.286  51.773  21.453  0.00  0.00           H  
ATOM    764  HD2 PHE 1  54      39.149  50.255  25.480  0.00  0.00           H  
ATOM    765  HE1 PHE 1  54      39.588  54.106  22.323  0.00  0.00           H  
ATOM    766  HE2 PHE 1  54      39.532  52.555  26.311  0.00  0.00           H  
ATOM    767  HZ  PHE 1  54      39.503  54.547  24.665  0.00  0.00           H  
ATOM    768  N   LEU 1  55      36.547  47.087  21.819  0.00  0.00           N  
ATOM    769  CA  LEU 1  55      36.301  45.650  21.994  0.00  0.00           C  
ATOM    770  C   LEU 1  55      36.018  45.082  20.598  0.00  0.00           C  
ATOM    771  O   LEU 1  55      35.315  45.643  19.736  0.00  0.00           O  
ATOM    772  CB  LEU 1  55      35.173  45.427  22.990  0.00  0.00           C  
ATOM    773  CG  LEU 1  55      35.318  45.971  24.341  0.00  0.00           C  
ATOM    774  CD1 LEU 1  55      34.229  45.213  25.198  0.00  0.00           C  
ATOM    775  CD2 LEU 1  55      36.589  45.606  25.117  0.00  0.00           C  
ATOM    776  H   LEU 1  55      35.756  47.706  21.708  0.00  0.00           H  
ATOM    777  HA  LEU 1  55      37.212  45.175  22.357  0.00  0.00           H  
ATOM    778  HB2 LEU 1  55      34.241  45.851  22.617  0.00  0.00           H  
ATOM    779  HB3 LEU 1  55      34.982  44.361  23.109  0.00  0.00           H  
ATOM    780  HG  LEU 1  55      35.053  47.025  24.425  0.00  0.00           H  
ATOM    781 HD11 LEU 1  55      33.976  45.737  26.120  0.00  0.00           H  
ATOM    782 HD12 LEU 1  55      33.251  45.277  24.722  0.00  0.00           H  
ATOM    783 HD13 LEU 1  55      34.531  44.168  25.276  0.00  0.00           H  
ATOM    784 HD21 LEU 1  55      36.593  44.517  25.135  0.00  0.00           H  
ATOM    785 HD22 LEU 1  55      37.399  46.091  24.572  0.00  0.00           H  
ATOM    786 HD23 LEU 1  55      36.422  45.913  26.149  0.00  0.00           H  
ATOM    787  N   HIS 1  56      36.408  43.790  20.384  0.00  0.00           N  
ATOM    788  CA  HIS 1  56      36.085  42.999  19.167  0.00  0.00           C  
ATOM    789  C   HIS 1  56      35.050  41.855  19.440  0.00  0.00           C  
ATOM    790  O   HIS 1  56      34.336  41.435  18.514  0.00  0.00           O  
ATOM    791  CB  HIS 1  56      37.401  42.481  18.515  0.00  0.00           C  
ATOM    792  CG  HIS 1  56      38.244  43.545  18.008  0.00  0.00           C  
ATOM    793  ND1 HIS 1  56      38.112  44.234  16.853  0.00  0.00           N  
ATOM    794  CD2 HIS 1  56      39.174  44.092  18.757  0.00  0.00           C  
ATOM    795  CE1 HIS 1  56      39.109  45.132  16.845  0.00  0.00           C  
ATOM    796  NE2 HIS 1  56      39.783  45.175  18.029  0.00  0.00           N  
ATOM    797  H   HIS 1  56      37.032  43.290  21.002  0.00  0.00           H  
ATOM    798  HA  HIS 1  56      35.684  43.703  18.438  0.00  0.00           H  
ATOM    799  HB2 HIS 1  56      37.894  41.841  19.247  0.00  0.00           H  
ATOM    800  HB3 HIS 1  56      37.123  41.950  17.604  0.00  0.00           H  
ATOM    801  HD1 HIS 1  56      37.503  43.901  16.119  0.00  0.00           H  
ATOM    802  HD2 HIS 1  56      39.389  43.744  19.756  0.00  0.00           H  
ATOM    803  HE1 HIS 1  56      39.404  45.776  16.030  0.00  0.00           H  
ATOM    804  N   ARG 1  57      34.876  41.441  20.664  0.00  0.00           N  
ATOM    805  CA  ARG 1  57      33.873  40.504  21.183  0.00  0.00           C  
ATOM    806  C   ARG 1  57      33.241  41.108  22.379  0.00  0.00           C  
ATOM    807  O   ARG 1  57      33.794  42.014  23.040  0.00  0.00           O  
ATOM    808  CB  ARG 1  57      34.648  39.178  21.477  0.00  0.00           C  
ATOM    809  CG  ARG 1  57      35.588  39.188  22.702  0.00  0.00           C  
ATOM    810  CD  ARG 1  57      36.628  37.967  22.563  0.00  0.00           C  
ATOM    811  NE  ARG 1  57      37.638  37.990  23.598  0.00  0.00           N  
ATOM    812  CZ  ARG 1  57      38.652  37.200  23.641  0.00  0.00           C  
ATOM    813  NH1 ARG 1  57      38.832  36.279  22.667  0.00  0.00           N  
ATOM    814  NH2 ARG 1  57      39.550  37.320  24.576  0.00  0.00           N  
ATOM    815  H   ARG 1  57      35.444  41.890  21.369  0.00  0.00           H  
ATOM    816  HA  ARG 1  57      33.066  40.441  20.453  0.00  0.00           H  
ATOM    817  HB2 ARG 1  57      33.997  38.313  21.604  0.00  0.00           H  
ATOM    818  HB3 ARG 1  57      35.251  38.946  20.599  0.00  0.00           H  
ATOM    819  HG2 ARG 1  57      36.009  40.186  22.824  0.00  0.00           H  
ATOM    820  HG3 ARG 1  57      35.013  39.057  23.619  0.00  0.00           H  
ATOM    821  HD2 ARG 1  57      36.074  37.028  22.552  0.00  0.00           H  
ATOM    822  HD3 ARG 1  57      37.118  38.037  21.592  0.00  0.00           H  
ATOM    823  HE  ARG 1  57      37.500  38.620  24.375  0.00  0.00           H  
ATOM    824 HH11 ARG 1  57      39.731  35.823  22.602  0.00  0.00           H  
ATOM    825 HH12 ARG 1  57      38.081  35.966  22.069  0.00  0.00           H  
ATOM    826 HH21 ARG 1  57      40.321  36.677  24.686  0.00  0.00           H  
ATOM    827 HH22 ARG 1  57      39.538  38.194  25.081  0.00  0.00           H  
ATOM    828  N   TYR 1  58      32.020  40.686  22.642  0.00  0.00           N  
ATOM    829  CA  TYR 1  58      31.222  41.164  23.713  0.00  0.00           C  
ATOM    830  C   TYR 1  58      30.255  40.013  24.182  0.00  0.00           C  
ATOM    831  O   TYR 1  58      29.800  39.275  23.291  0.00  0.00           O  
ATOM    832  CB  TYR 1  58      30.474  42.463  23.456  0.00  0.00           C  
ATOM    833  CG  TYR 1  58      30.777  43.069  22.077  0.00  0.00           C  
ATOM    834  CD1 TYR 1  58      30.438  42.326  20.902  0.00  0.00           C  
ATOM    835  CD2 TYR 1  58      31.811  43.978  22.000  0.00  0.00           C  
ATOM    836  CE1 TYR 1  58      30.947  42.706  19.674  0.00  0.00           C  
ATOM    837  CE2 TYR 1  58      32.341  44.313  20.740  0.00  0.00           C  
ATOM    838  CZ  TYR 1  58      31.845  43.797  19.553  0.00  0.00           C  
ATOM    839  OH  TYR 1  58      32.058  44.371  18.344  0.00  0.00           O  
ATOM    840  H   TYR 1  58      31.618  40.041  21.977  0.00  0.00           H  
ATOM    841  HA  TYR 1  58      31.852  41.296  24.593  0.00  0.00           H  
ATOM    842  HB2 TYR 1  58      29.396  42.310  23.487  0.00  0.00           H  
ATOM    843  HB3 TYR 1  58      30.731  43.126  24.283  0.00  0.00           H  
ATOM    844  HD1 TYR 1  58      29.773  41.480  20.994  0.00  0.00           H  
ATOM    845  HD2 TYR 1  58      32.259  44.402  22.887  0.00  0.00           H  
ATOM    846  HE1 TYR 1  58      30.488  42.353  18.762  0.00  0.00           H  
ATOM    847  HE2 TYR 1  58      33.036  45.128  20.602  0.00  0.00           H  
ATOM    848  HH  TYR 1  58      32.493  45.224  18.416  0.00  0.00           H  
ATOM    849  N   TYR 1  59      29.904  39.864  25.449  0.00  0.00           N  
ATOM    850  CA  TYR 1  59      29.296  38.661  26.010  0.00  0.00           C  
ATOM    851  C   TYR 1  59      27.794  38.624  25.601  0.00  0.00           C  
ATOM    852  O   TYR 1  59      26.991  39.530  25.761  0.00  0.00           O  
ATOM    853  CB  TYR 1  59      29.473  38.610  27.537  0.00  0.00           C  
ATOM    854  CG  TYR 1  59      28.599  37.633  28.376  0.00  0.00           C  
ATOM    855  CD1 TYR 1  59      28.727  36.283  28.179  0.00  0.00           C  
ATOM    856  CD2 TYR 1  59      27.646  38.179  29.369  0.00  0.00           C  
ATOM    857  CE1 TYR 1  59      27.932  35.331  28.915  0.00  0.00           C  
ATOM    858  CE2 TYR 1  59      26.914  37.290  30.139  0.00  0.00           C  
ATOM    859  CZ  TYR 1  59      26.955  35.893  29.831  0.00  0.00           C  
ATOM    860  OH  TYR 1  59      26.191  35.142  30.647  0.00  0.00           O  
ATOM    861  H   TYR 1  59      30.420  40.445  26.095  0.00  0.00           H  
ATOM    862  HA  TYR 1  59      29.812  37.811  25.564  0.00  0.00           H  
ATOM    863  HB2 TYR 1  59      30.480  38.217  27.674  0.00  0.00           H  
ATOM    864  HB3 TYR 1  59      29.354  39.606  27.963  0.00  0.00           H  
ATOM    865  HD1 TYR 1  59      29.484  35.923  27.499  0.00  0.00           H  
ATOM    866  HD2 TYR 1  59      27.582  39.255  29.432  0.00  0.00           H  
ATOM    867  HE1 TYR 1  59      27.927  34.265  28.747  0.00  0.00           H  
ATOM    868  HE2 TYR 1  59      26.282  37.628  30.948  0.00  0.00           H  
ATOM    869  HH  TYR 1  59      26.342  34.225  30.407  0.00  0.00           H  
ATOM    870  N   GLN 1  60      27.379  37.492  24.977  0.00  0.00           N  
ATOM    871  CA  GLN 1  60      26.085  37.295  24.323  0.00  0.00           C  
ATOM    872  C   GLN 1  60      25.063  36.391  25.104  0.00  0.00           C  
ATOM    873  O   GLN 1  60      24.943  35.175  25.049  0.00  0.00           O  
ATOM    874  CB  GLN 1  60      26.361  36.717  22.879  0.00  0.00           C  
ATOM    875  CG  GLN 1  60      27.173  37.598  21.909  0.00  0.00           C  
ATOM    876  CD  GLN 1  60      26.632  39.038  21.723  0.00  0.00           C  
ATOM    877  OE1 GLN 1  60      25.536  39.273  21.280  0.00  0.00           O  
ATOM    878  NE2 GLN 1  60      27.423  40.031  21.975  0.00  0.00           N  
ATOM    879  H   GLN 1  60      28.070  36.755  24.954  0.00  0.00           H  
ATOM    880  HA  GLN 1  60      25.638  38.268  24.116  0.00  0.00           H  
ATOM    881  HB2 GLN 1  60      26.949  35.815  23.047  0.00  0.00           H  
ATOM    882  HB3 GLN 1  60      25.430  36.393  22.412  0.00  0.00           H  
ATOM    883  HG2 GLN 1  60      28.215  37.648  22.227  0.00  0.00           H  
ATOM    884  HG3 GLN 1  60      27.244  37.126  20.929  0.00  0.00           H  
ATOM    885 HE21 GLN 1  60      27.066  40.974  21.912  0.00  0.00           H  
ATOM    886 HE22 GLN 1  60      28.346  39.865  22.350  0.00  0.00           H  
ATOM    887  N   ARG 1  61      24.244  36.961  25.944  0.00  0.00           N  
ATOM    888  CA  ARG 1  61      23.331  36.376  26.866  0.00  0.00           C  
ATOM    889  C   ARG 1  61      22.199  35.684  26.189  0.00  0.00           C  
ATOM    890  O   ARG 1  61      21.860  34.588  26.672  0.00  0.00           O  
ATOM    891  CB  ARG 1  61      22.731  37.570  27.702  0.00  0.00           C  
ATOM    892  CG  ARG 1  61      23.857  37.943  28.758  0.00  0.00           C  
ATOM    893  CD  ARG 1  61      23.490  39.202  29.506  0.00  0.00           C  
ATOM    894  NE  ARG 1  61      23.344  40.433  28.734  0.00  0.00           N  
ATOM    895  CZ  ARG 1  61      22.599  41.392  29.114  0.00  0.00           C  
ATOM    896  NH1 ARG 1  61      22.224  41.546  30.285  0.00  0.00           N  
ATOM    897  NH2 ARG 1  61      22.259  42.302  28.276  0.00  0.00           N  
ATOM    898  H   ARG 1  61      24.500  37.936  26.014  0.00  0.00           H  
ATOM    899  HA  ARG 1  61      23.740  35.703  27.619  0.00  0.00           H  
ATOM    900  HB2 ARG 1  61      22.431  38.375  27.031  0.00  0.00           H  
ATOM    901  HB3 ARG 1  61      21.885  37.243  28.307  0.00  0.00           H  
ATOM    902  HG2 ARG 1  61      24.009  37.161  29.502  0.00  0.00           H  
ATOM    903  HG3 ARG 1  61      24.826  38.015  28.264  0.00  0.00           H  
ATOM    904  HD2 ARG 1  61      22.573  39.039  30.073  0.00  0.00           H  
ATOM    905  HD3 ARG 1  61      24.282  39.558  30.164  0.00  0.00           H  
ATOM    906  HE  ARG 1  61      23.521  40.437  27.739  0.00  0.00           H  
ATOM    907 HH11 ARG 1  61      21.727  42.376  30.573  0.00  0.00           H  
ATOM    908 HH12 ARG 1  61      22.607  40.909  30.968  0.00  0.00           H  
ATOM    909 HH21 ARG 1  61      21.681  43.016  28.694  0.00  0.00           H  
ATOM    910 HH22 ARG 1  61      22.775  42.382  27.411  0.00  0.00           H  
ATOM    911  N   GLN 1  62      21.885  36.015  24.966  0.00  0.00           N  
ATOM    912  CA  GLN 1  62      20.812  35.425  24.142  0.00  0.00           C  
ATOM    913  C   GLN 1  62      21.269  34.016  23.568  0.00  0.00           C  
ATOM    914  O   GLN 1  62      20.383  33.191  23.156  0.00  0.00           O  
ATOM    915  CB  GLN 1  62      20.412  36.498  23.176  0.00  0.00           C  
ATOM    916  CG  GLN 1  62      21.219  36.734  21.854  0.00  0.00           C  
ATOM    917  CD  GLN 1  62      22.549  37.490  22.094  0.00  0.00           C  
ATOM    918  OE1 GLN 1  62      23.156  37.662  23.106  0.00  0.00           O  
ATOM    919  NE2 GLN 1  62      23.102  38.033  21.022  0.00  0.00           N  
ATOM    920  H   GLN 1  62      22.402  36.768  24.535  0.00  0.00           H  
ATOM    921  HA  GLN 1  62      19.901  35.275  24.722  0.00  0.00           H  
ATOM    922  HB2 GLN 1  62      19.405  36.211  22.873  0.00  0.00           H  
ATOM    923  HB3 GLN 1  62      20.504  37.424  23.743  0.00  0.00           H  
ATOM    924  HG2 GLN 1  62      21.243  35.849  21.218  0.00  0.00           H  
ATOM    925  HG3 GLN 1  62      20.550  37.432  21.351  0.00  0.00           H  
ATOM    926 HE21 GLN 1  62      24.038  38.346  21.234  0.00  0.00           H  
ATOM    927 HE22 GLN 1  62      22.732  37.984  20.083  0.00  0.00           H  
ATOM    928  N   LEU 1  63      22.590  33.804  23.438  0.00  0.00           N  
ATOM    929  CA  LEU 1  63      23.314  32.656  22.863  0.00  0.00           C  
ATOM    930  C   LEU 1  63      23.636  31.629  23.908  0.00  0.00           C  
ATOM    931  O   LEU 1  63      24.083  30.538  23.559  0.00  0.00           O  
ATOM    932  CB  LEU 1  63      24.447  33.122  21.909  0.00  0.00           C  
ATOM    933  CG  LEU 1  63      23.961  33.885  20.620  0.00  0.00           C  
ATOM    934  CD1 LEU 1  63      25.191  34.118  19.751  0.00  0.00           C  
ATOM    935  CD2 LEU 1  63      22.958  33.107  19.761  0.00  0.00           C  
ATOM    936  H   LEU 1  63      23.231  34.541  23.698  0.00  0.00           H  
ATOM    937  HA  LEU 1  63      22.528  32.195  22.264  0.00  0.00           H  
ATOM    938  HB2 LEU 1  63      25.173  33.738  22.440  0.00  0.00           H  
ATOM    939  HB3 LEU 1  63      24.859  32.195  21.511  0.00  0.00           H  
ATOM    940  HG  LEU 1  63      23.582  34.855  20.941  0.00  0.00           H  
ATOM    941 HD11 LEU 1  63      24.949  34.757  18.902  0.00  0.00           H  
ATOM    942 HD12 LEU 1  63      25.930  34.678  20.324  0.00  0.00           H  
ATOM    943 HD13 LEU 1  63      25.770  33.261  19.406  0.00  0.00           H  
ATOM    944 HD21 LEU 1  63      23.401  32.124  19.603  0.00  0.00           H  
ATOM    945 HD22 LEU 1  63      21.995  33.084  20.270  0.00  0.00           H  
ATOM    946 HD23 LEU 1  63      22.803  33.637  18.822  0.00  0.00           H  
ATOM    947  N   SER 1  64      23.401  31.964  25.210  0.00  0.00           N  
ATOM    948  CA  SER 1  64      23.684  31.035  26.388  0.00  0.00           C  
ATOM    949  C   SER 1  64      22.444  30.145  26.616  0.00  0.00           C  
ATOM    950  O   SER 1  64      21.299  30.575  26.851  0.00  0.00           O  
ATOM    951  CB  SER 1  64      24.277  31.744  27.510  0.00  0.00           C  
ATOM    952  OG  SER 1  64      24.420  30.705  28.553  0.00  0.00           O  
ATOM    953  H   SER 1  64      23.140  32.904  25.469  0.00  0.00           H  
ATOM    954  HA  SER 1  64      24.387  30.320  25.959  0.00  0.00           H  
ATOM    955  HB2 SER 1  64      25.222  32.235  27.276  0.00  0.00           H  
ATOM    956  HB3 SER 1  64      23.648  32.556  27.874  0.00  0.00           H  
ATOM    957  HG  SER 1  64      24.876  31.099  29.300  0.00  0.00           H  
ATOM    958  N   SER 1  65      22.650  28.847  26.434  0.00  0.00           N  
ATOM    959  CA  SER 1  65      21.613  27.838  26.823  0.00  0.00           C  
ATOM    960  C   SER 1  65      21.510  27.773  28.340  0.00  0.00           C  
ATOM    961  O   SER 1  65      20.674  27.058  28.924  0.00  0.00           O  
ATOM    962  CB  SER 1  65      21.976  26.490  26.305  0.00  0.00           C  
ATOM    963  OG  SER 1  65      21.983  26.527  24.905  0.00  0.00           O  
ATOM    964  H   SER 1  65      23.558  28.508  26.150  0.00  0.00           H  
ATOM    965  HA  SER 1  65      20.667  28.167  26.394  0.00  0.00           H  
ATOM    966  HB2 SER 1  65      22.947  26.200  26.708  0.00  0.00           H  
ATOM    967  HB3 SER 1  65      21.212  25.740  26.514  0.00  0.00           H  
ATOM    968  HG  SER 1  65      22.783  26.994  24.655  0.00  0.00           H  
ATOM    969  N   THR 1  66      22.441  28.416  29.139  0.00  0.00           N  
ATOM    970  CA  THR 1  66      22.408  28.403  30.625  0.00  0.00           C  
ATOM    971  C   THR 1  66      22.063  29.709  31.351  0.00  0.00           C  
ATOM    972  O   THR 1  66      21.800  29.753  32.530  0.00  0.00           O  
ATOM    973  CB  THR 1  66      23.645  27.723  31.275  0.00  0.00           C  
ATOM    974  OG1 THR 1  66      24.810  28.145  30.610  0.00  0.00           O  
ATOM    975  CG2 THR 1  66      23.553  26.176  30.990  0.00  0.00           C  
ATOM    976  H   THR 1  66      23.195  28.991  28.790  0.00  0.00           H  
ATOM    977  HA  THR 1  66      21.563  27.771  30.902  0.00  0.00           H  
ATOM    978  HB  THR 1  66      23.722  27.915  32.346  0.00  0.00           H  
ATOM    979  HG1 THR 1  66      24.916  29.088  30.756  0.00  0.00           H  
ATOM    980 HG21 THR 1  66      23.375  26.001  29.929  0.00  0.00           H  
ATOM    981 HG22 THR 1  66      24.444  25.675  31.371  0.00  0.00           H  
ATOM    982 HG23 THR 1  66      22.668  25.732  31.444  0.00  0.00           H  
ATOM    983  N   TYR 1  67      22.117  30.820  30.682  0.00  0.00           N  
ATOM    984  CA  TYR 1  67      22.063  32.198  31.293  0.00  0.00           C  
ATOM    985  C   TYR 1  67      20.726  32.404  32.090  0.00  0.00           C  
ATOM    986  O   TYR 1  67      19.674  31.931  31.710  0.00  0.00           O  
ATOM    987  CB  TYR 1  67      22.099  33.228  30.128  0.00  0.00           C  
ATOM    988  CG  TYR 1  67      21.691  34.561  30.521  0.00  0.00           C  
ATOM    989  CD1 TYR 1  67      22.522  35.285  31.364  0.00  0.00           C  
ATOM    990  CD2 TYR 1  67      20.527  35.192  29.972  0.00  0.00           C  
ATOM    991  CE1 TYR 1  67      22.268  36.596  31.767  0.00  0.00           C  
ATOM    992  CE2 TYR 1  67      20.251  36.561  30.402  0.00  0.00           C  
ATOM    993  CZ  TYR 1  67      21.059  37.187  31.402  0.00  0.00           C  
ATOM    994  OH  TYR 1  67      20.784  38.393  31.828  0.00  0.00           O  
ATOM    995  H   TYR 1  67      22.276  30.832  29.685  0.00  0.00           H  
ATOM    996  HA  TYR 1  67      22.959  32.466  31.854  0.00  0.00           H  
ATOM    997  HB2 TYR 1  67      23.131  33.233  29.777  0.00  0.00           H  
ATOM    998  HB3 TYR 1  67      21.619  32.876  29.215  0.00  0.00           H  
ATOM    999  HD1 TYR 1  67      23.358  34.716  31.744  0.00  0.00           H  
ATOM   1000  HD2 TYR 1  67      19.976  34.656  29.214  0.00  0.00           H  
ATOM   1001  HE1 TYR 1  67      22.906  37.161  32.430  0.00  0.00           H  
ATOM   1002  HE2 TYR 1  67      19.376  37.061  30.015  0.00  0.00           H  
ATOM   1003  HH  TYR 1  67      21.601  38.794  32.133  0.00  0.00           H  
ATOM   1004  N   ARG 1  68      20.874  33.121  33.196  0.00  0.00           N  
ATOM   1005  CA  ARG 1  68      19.781  33.552  34.071  0.00  0.00           C  
ATOM   1006  C   ARG 1  68      19.849  35.119  34.361  0.00  0.00           C  
ATOM   1007  O   ARG 1  68      20.905  35.678  34.560  0.00  0.00           O  
ATOM   1008  CB  ARG 1  68      19.790  32.760  35.365  0.00  0.00           C  
ATOM   1009  CG  ARG 1  68      19.114  31.380  35.255  0.00  0.00           C  
ATOM   1010  CD  ARG 1  68      19.267  30.734  36.609  0.00  0.00           C  
ATOM   1011  NE  ARG 1  68      18.800  29.380  36.741  0.00  0.00           N  
ATOM   1012  CZ  ARG 1  68      19.143  28.517  37.660  0.00  0.00           C  
ATOM   1013  NH1 ARG 1  68      19.957  28.824  38.582  0.00  0.00           N  
ATOM   1014  NH2 ARG 1  68      18.749  27.281  37.692  0.00  0.00           N  
ATOM   1015  H   ARG 1  68      21.810  33.172  33.573  0.00  0.00           H  
ATOM   1016  HA  ARG 1  68      18.855  33.457  33.505  0.00  0.00           H  
ATOM   1017  HB2 ARG 1  68      20.821  32.784  35.719  0.00  0.00           H  
ATOM   1018  HB3 ARG 1  68      19.228  33.395  36.050  0.00  0.00           H  
ATOM   1019  HG2 ARG 1  68      18.082  31.491  34.920  0.00  0.00           H  
ATOM   1020  HG3 ARG 1  68      19.646  30.837  34.473  0.00  0.00           H  
ATOM   1021  HD2 ARG 1  68      20.308  30.836  36.918  0.00  0.00           H  
ATOM   1022  HD3 ARG 1  68      18.641  31.307  37.292  0.00  0.00           H  
ATOM   1023  HE  ARG 1  68      17.989  29.178  36.173  0.00  0.00           H  
ATOM   1024 HH11 ARG 1  68      20.056  28.357  39.472  0.00  0.00           H  
ATOM   1025 HH12 ARG 1  68      20.253  29.786  38.663  0.00  0.00           H  
ATOM   1026 HH21 ARG 1  68      18.847  26.678  38.496  0.00  0.00           H  
ATOM   1027 HH22 ARG 1  68      18.058  26.901  37.061  0.00  0.00           H  
ATOM   1028  N   ASP 1  69      18.709  35.758  34.235  0.00  0.00           N  
ATOM   1029  CA  ASP 1  69      18.406  37.127  34.405  0.00  0.00           C  
ATOM   1030  C   ASP 1  69      17.907  37.351  35.797  0.00  0.00           C  
ATOM   1031  O   ASP 1  69      16.976  36.724  36.306  0.00  0.00           O  
ATOM   1032  CB  ASP 1  69      17.479  37.570  33.290  0.00  0.00           C  
ATOM   1033  CG  ASP 1  69      17.102  39.011  33.310  0.00  0.00           C  
ATOM   1034  OD1 ASP 1  69      17.291  39.796  34.311  0.00  0.00           O  
ATOM   1035  OD2 ASP 1  69      16.652  39.414  32.216  0.00  0.00           O  
ATOM   1036  H   ASP 1  69      17.868  35.200  34.209  0.00  0.00           H  
ATOM   1037  HA  ASP 1  69      19.252  37.785  34.211  0.00  0.00           H  
ATOM   1038  HB2 ASP 1  69      17.862  37.242  32.323  0.00  0.00           H  
ATOM   1039  HB3 ASP 1  69      16.504  37.100  33.416  0.00  0.00           H  
ATOM   1040  N   LEU 1  70      18.609  38.200  36.602  0.00  0.00           N  
ATOM   1041  CA  LEU 1  70      18.226  38.525  37.992  0.00  0.00           C  
ATOM   1042  C   LEU 1  70      17.348  39.733  38.192  0.00  0.00           C  
ATOM   1043  O   LEU 1  70      16.854  39.893  39.275  0.00  0.00           O  
ATOM   1044  CB  LEU 1  70      19.631  38.602  38.737  0.00  0.00           C  
ATOM   1045  CG  LEU 1  70      20.452  37.231  38.718  0.00  0.00           C  
ATOM   1046  CD1 LEU 1  70      21.750  37.447  39.340  0.00  0.00           C  
ATOM   1047  CD2 LEU 1  70      19.815  36.160  39.631  0.00  0.00           C  
ATOM   1048  H   LEU 1  70      19.243  38.828  36.129  0.00  0.00           H  
ATOM   1049  HA  LEU 1  70      17.715  37.604  38.272  0.00  0.00           H  
ATOM   1050  HB2 LEU 1  70      20.232  39.352  38.221  0.00  0.00           H  
ATOM   1051  HB3 LEU 1  70      19.520  39.014  39.740  0.00  0.00           H  
ATOM   1052  HG  LEU 1  70      20.577  36.861  37.700  0.00  0.00           H  
ATOM   1053 HD11 LEU 1  70      22.230  38.274  38.816  0.00  0.00           H  
ATOM   1054 HD12 LEU 1  70      21.628  37.848  40.346  0.00  0.00           H  
ATOM   1055 HD13 LEU 1  70      22.401  36.573  39.333  0.00  0.00           H  
ATOM   1056 HD21 LEU 1  70      20.445  35.271  39.637  0.00  0.00           H  
ATOM   1057 HD22 LEU 1  70      19.629  36.590  40.616  0.00  0.00           H  
ATOM   1058 HD23 LEU 1  70      18.958  35.870  39.023  0.00  0.00           H  
ATOM   1059  N   ARG 1  71      17.063  40.467  37.172  0.00  0.00           N  
ATOM   1060  CA  ARG 1  71      16.149  41.672  37.108  0.00  0.00           C  
ATOM   1061  C   ARG 1  71      16.485  42.826  38.072  0.00  0.00           C  
ATOM   1062  O   ARG 1  71      15.696  43.245  38.897  0.00  0.00           O  
ATOM   1063  CB  ARG 1  71      14.658  41.282  37.084  0.00  0.00           C  
ATOM   1064  CG  ARG 1  71      14.036  40.618  35.823  0.00  0.00           C  
ATOM   1065  CD  ARG 1  71      14.144  39.081  35.864  0.00  0.00           C  
ATOM   1066  NE  ARG 1  71      13.792  38.403  34.607  0.00  0.00           N  
ATOM   1067  CZ  ARG 1  71      13.628  37.106  34.435  0.00  0.00           C  
ATOM   1068  NH1 ARG 1  71      13.261  36.689  33.249  0.00  0.00           N  
ATOM   1069  NH2 ARG 1  71      13.514  36.270  35.385  0.00  0.00           N  
ATOM   1070  H   ARG 1  71      17.423  40.175  36.274  0.00  0.00           H  
ATOM   1071  HA  ARG 1  71      16.355  42.060  36.110  0.00  0.00           H  
ATOM   1072  HB2 ARG 1  71      14.493  40.701  37.992  0.00  0.00           H  
ATOM   1073  HB3 ARG 1  71      14.128  42.212  37.293  0.00  0.00           H  
ATOM   1074  HG2 ARG 1  71      12.948  40.677  35.775  0.00  0.00           H  
ATOM   1075  HG3 ARG 1  71      14.526  41.001  34.928  0.00  0.00           H  
ATOM   1076  HD2 ARG 1  71      15.186  38.800  36.019  0.00  0.00           H  
ATOM   1077  HD3 ARG 1  71      13.619  38.679  36.730  0.00  0.00           H  
ATOM   1078  HE  ARG 1  71      13.533  38.951  33.799  0.00  0.00           H  
ATOM   1079 HH11 ARG 1  71      12.941  35.735  33.156  0.00  0.00           H  
ATOM   1080 HH12 ARG 1  71      13.227  37.365  32.499  0.00  0.00           H  
ATOM   1081 HH21 ARG 1  71      13.125  35.372  35.136  0.00  0.00           H  
ATOM   1082 HH22 ARG 1  71      13.835  36.501  36.314  0.00  0.00           H  
ATOM   1083  N   LYS 1  72      17.688  43.414  37.922  0.00  0.00           N  
ATOM   1084  CA  LYS 1  72      18.293  44.473  38.719  0.00  0.00           C  
ATOM   1085  C   LYS 1  72      19.389  45.192  37.933  0.00  0.00           C  
ATOM   1086  O   LYS 1  72      20.555  44.689  37.862  0.00  0.00           O  
ATOM   1087  CB  LYS 1  72      18.671  44.042  40.092  0.00  0.00           C  
ATOM   1088  CG  LYS 1  72      19.122  45.222  40.965  0.00  0.00           C  
ATOM   1089  CD  LYS 1  72      19.006  45.185  42.470  0.00  0.00           C  
ATOM   1090  CE  LYS 1  72      19.314  46.497  43.208  0.00  0.00           C  
ATOM   1091  NZ  LYS 1  72      18.552  46.638  44.494  0.00  0.00           N  
ATOM   1092  H   LYS 1  72      18.299  42.958  37.260  0.00  0.00           H  
ATOM   1093  HA  LYS 1  72      17.485  45.198  38.824  0.00  0.00           H  
ATOM   1094  HB2 LYS 1  72      17.805  43.601  40.586  0.00  0.00           H  
ATOM   1095  HB3 LYS 1  72      19.438  43.271  40.026  0.00  0.00           H  
ATOM   1096  HG2 LYS 1  72      20.156  45.507  40.767  0.00  0.00           H  
ATOM   1097  HG3 LYS 1  72      18.543  46.082  40.630  0.00  0.00           H  
ATOM   1098  HD2 LYS 1  72      18.017  44.788  42.700  0.00  0.00           H  
ATOM   1099  HD3 LYS 1  72      19.741  44.513  42.913  0.00  0.00           H  
ATOM   1100  HE2 LYS 1  72      20.377  46.529  43.451  0.00  0.00           H  
ATOM   1101  HE3 LYS 1  72      19.028  47.322  42.557  0.00  0.00           H  
ATOM   1102  HZ1 LYS 1  72      17.568  46.461  44.348  0.00  0.00           H  
ATOM   1103  HZ2 LYS 1  72      18.837  45.881  45.099  0.00  0.00           H  
ATOM   1104  HZ3 LYS 1  72      18.784  47.499  44.967  0.00  0.00           H  
ATOM   1105  N   GLY 1  73      19.116  46.366  37.325  0.00  0.00           N  
ATOM   1106  CA  GLY 1  73      20.152  47.270  36.804  0.00  0.00           C  
ATOM   1107  C   GLY 1  73      21.177  47.689  37.825  0.00  0.00           C  
ATOM   1108  O   GLY 1  73      20.857  47.679  39.043  0.00  0.00           O  
ATOM   1109  H   GLY 1  73      18.182  46.744  37.391  0.00  0.00           H  
ATOM   1110  HA2 GLY 1  73      20.613  46.795  35.938  0.00  0.00           H  
ATOM   1111  HA3 GLY 1  73      19.734  48.174  36.361  0.00  0.00           H  
ATOM   1112  N   VAL 1  74      22.343  48.007  37.367  0.00  0.00           N  
ATOM   1113  CA  VAL 1  74      23.567  48.323  38.158  0.00  0.00           C  
ATOM   1114  C   VAL 1  74      24.477  49.281  37.458  0.00  0.00           C  
ATOM   1115  O   VAL 1  74      24.808  49.274  36.288  0.00  0.00           O  
ATOM   1116  CB  VAL 1  74      24.407  47.014  38.578  0.00  0.00           C  
ATOM   1117  CG1 VAL 1  74      24.529  46.005  37.433  0.00  0.00           C  
ATOM   1118  CG2 VAL 1  74      25.804  47.389  39.080  0.00  0.00           C  
ATOM   1119  H   VAL 1  74      22.560  48.132  36.389  0.00  0.00           H  
ATOM   1120  HA  VAL 1  74      23.236  48.727  39.115  0.00  0.00           H  
ATOM   1121  HB  VAL 1  74      23.924  46.500  39.409  0.00  0.00           H  
ATOM   1122 HG11 VAL 1  74      23.598  45.437  37.442  0.00  0.00           H  
ATOM   1123 HG12 VAL 1  74      24.730  46.521  36.494  0.00  0.00           H  
ATOM   1124 HG13 VAL 1  74      25.378  45.331  37.545  0.00  0.00           H  
ATOM   1125 HG21 VAL 1  74      26.128  46.497  39.616  0.00  0.00           H  
ATOM   1126 HG22 VAL 1  74      26.547  47.526  38.295  0.00  0.00           H  
ATOM   1127 HG23 VAL 1  74      25.877  48.266  39.723  0.00  0.00           H  
ATOM   1128  N   TYR 1  75      25.014  50.284  38.164  0.00  0.00           N  
ATOM   1129  CA  TYR 1  75      26.059  51.321  37.734  0.00  0.00           C  
ATOM   1130  C   TYR 1  75      27.153  51.500  38.786  0.00  0.00           C  
ATOM   1131  O   TYR 1  75      26.844  51.501  40.019  0.00  0.00           O  
ATOM   1132  CB  TYR 1  75      25.288  52.629  37.445  0.00  0.00           C  
ATOM   1133  CG  TYR 1  75      26.008  53.956  37.772  0.00  0.00           C  
ATOM   1134  CD1 TYR 1  75      27.211  54.285  37.021  0.00  0.00           C  
ATOM   1135  CD2 TYR 1  75      25.591  54.802  38.813  0.00  0.00           C  
ATOM   1136  CE1 TYR 1  75      27.909  55.429  37.351  0.00  0.00           C  
ATOM   1137  CE2 TYR 1  75      26.197  55.990  39.053  0.00  0.00           C  
ATOM   1138  CZ  TYR 1  75      27.388  56.323  38.317  0.00  0.00           C  
ATOM   1139  OH  TYR 1  75      28.095  57.462  38.555  0.00  0.00           O  
ATOM   1140  H   TYR 1  75      24.737  50.274  39.135  0.00  0.00           H  
ATOM   1141  HA  TYR 1  75      26.607  51.019  36.842  0.00  0.00           H  
ATOM   1142  HB2 TYR 1  75      24.870  52.712  36.441  0.00  0.00           H  
ATOM   1143  HB3 TYR 1  75      24.422  52.645  38.107  0.00  0.00           H  
ATOM   1144  HD1 TYR 1  75      27.532  53.525  36.323  0.00  0.00           H  
ATOM   1145  HD2 TYR 1  75      24.714  54.550  39.391  0.00  0.00           H  
ATOM   1146  HE1 TYR 1  75      28.744  55.764  36.753  0.00  0.00           H  
ATOM   1147  HE2 TYR 1  75      25.914  56.585  39.908  0.00  0.00           H  
ATOM   1148  HH  TYR 1  75      28.069  57.754  39.470  0.00  0.00           H  
ATOM   1149  N   VAL 1  76      28.416  51.624  38.319  0.00  0.00           N  
ATOM   1150  CA  VAL 1  76      29.684  51.630  39.151  0.00  0.00           C  
ATOM   1151  C   VAL 1  76      30.658  52.695  38.755  0.00  0.00           C  
ATOM   1152  O   VAL 1  76      31.199  52.692  37.683  0.00  0.00           O  
ATOM   1153  CB  VAL 1  76      30.316  50.238  39.162  0.00  0.00           C  
ATOM   1154  CG1 VAL 1  76      31.493  50.149  40.148  0.00  0.00           C  
ATOM   1155  CG2 VAL 1  76      29.330  49.050  39.476  0.00  0.00           C  
ATOM   1156  H   VAL 1  76      28.574  51.600  37.322  0.00  0.00           H  
ATOM   1157  HA  VAL 1  76      29.466  51.748  40.212  0.00  0.00           H  
ATOM   1158  HB  VAL 1  76      30.699  49.967  38.178  0.00  0.00           H  
ATOM   1159 HG11 VAL 1  76      32.269  50.744  39.667  0.00  0.00           H  
ATOM   1160 HG12 VAL 1  76      31.190  50.383  41.168  0.00  0.00           H  
ATOM   1161 HG13 VAL 1  76      31.762  49.096  40.231  0.00  0.00           H  
ATOM   1162 HG21 VAL 1  76      28.521  48.955  38.751  0.00  0.00           H  
ATOM   1163 HG22 VAL 1  76      29.849  48.093  39.413  0.00  0.00           H  
ATOM   1164 HG23 VAL 1  76      28.921  49.017  40.486  0.00  0.00           H  
ATOM   1165  N   PRO 1  77      30.984  53.684  39.623  0.00  0.00           N  
ATOM   1166  CA  PRO 1  77      32.047  54.699  39.425  0.00  0.00           C  
ATOM   1167  C   PRO 1  77      33.322  54.229  40.107  0.00  0.00           C  
ATOM   1168  O   PRO 1  77      33.334  53.542  41.201  0.00  0.00           O  
ATOM   1169  CB  PRO 1  77      31.490  55.982  39.971  0.00  0.00           C  
ATOM   1170  CG  PRO 1  77      30.497  55.544  41.070  0.00  0.00           C  
ATOM   1171  CD  PRO 1  77      29.948  54.225  40.485  0.00  0.00           C  
ATOM   1172  HA  PRO 1  77      32.271  54.725  38.359  0.00  0.00           H  
ATOM   1173  HB2 PRO 1  77      32.311  56.570  40.382  0.00  0.00           H  
ATOM   1174  HB3 PRO 1  77      31.070  56.344  39.033  0.00  0.00           H  
ATOM   1175  HG2 PRO 1  77      30.979  55.275  42.010  0.00  0.00           H  
ATOM   1176  HG3 PRO 1  77      29.700  56.276  41.193  0.00  0.00           H  
ATOM   1177  HD2 PRO 1  77      29.669  53.657  41.373  0.00  0.00           H  
ATOM   1178  HD3 PRO 1  77      29.022  54.337  39.920  0.00  0.00           H  
ATOM   1179  N   TYR 1  78      34.442  54.773  39.663  0.00  0.00           N  
ATOM   1180  CA  TYR 1  78      35.852  54.622  40.128  0.00  0.00           C  
ATOM   1181  C   TYR 1  78      36.657  55.941  40.260  0.00  0.00           C  
ATOM   1182  O   TYR 1  78      36.156  56.940  39.630  0.00  0.00           O  
ATOM   1183  CB  TYR 1  78      36.634  53.610  39.279  0.00  0.00           C  
ATOM   1184  CG  TYR 1  78      35.936  52.341  38.987  0.00  0.00           C  
ATOM   1185  CD1 TYR 1  78      36.015  51.304  39.923  0.00  0.00           C  
ATOM   1186  CD2 TYR 1  78      35.217  52.223  37.788  0.00  0.00           C  
ATOM   1187  CE1 TYR 1  78      35.359  50.114  39.709  0.00  0.00           C  
ATOM   1188  CE2 TYR 1  78      34.470  51.037  37.578  0.00  0.00           C  
ATOM   1189  CZ  TYR 1  78      34.556  50.014  38.566  0.00  0.00           C  
ATOM   1190  OH  TYR 1  78      33.958  48.799  38.420  0.00  0.00           O  
ATOM   1191  H   TYR 1  78      34.338  55.153  38.733  0.00  0.00           H  
ATOM   1192  HA  TYR 1  78      35.828  54.153  41.111  0.00  0.00           H  
ATOM   1193  HB2 TYR 1  78      36.802  54.169  38.359  0.00  0.00           H  
ATOM   1194  HB3 TYR 1  78      37.577  53.423  39.793  0.00  0.00           H  
ATOM   1195  HD1 TYR 1  78      36.481  51.426  40.889  0.00  0.00           H  
ATOM   1196  HD2 TYR 1  78      35.043  53.105  37.189  0.00  0.00           H  
ATOM   1197  HE1 TYR 1  78      35.423  49.343  40.463  0.00  0.00           H  
ATOM   1198  HE2 TYR 1  78      33.928  50.884  36.657  0.00  0.00           H  
ATOM   1199  HH  TYR 1  78      34.018  48.292  39.233  0.00  0.00           H  
ATOM   1200  N   THR 1  79      37.844  55.895  40.756  0.00  0.00           N  
ATOM   1201  CA  THR 1  79      38.823  57.138  40.782  0.00  0.00           C  
ATOM   1202  C   THR 1  79      39.080  57.627  39.355  0.00  0.00           C  
ATOM   1203  O   THR 1  79      39.109  58.865  39.118  0.00  0.00           O  
ATOM   1204  CB  THR 1  79      40.102  56.907  41.586  0.00  0.00           C  
ATOM   1205  OG1 THR 1  79      39.887  56.747  42.968  0.00  0.00           O  
ATOM   1206  CG2 THR 1  79      41.090  58.072  41.589  0.00  0.00           C  
ATOM   1207  H   THR 1  79      38.093  55.113  41.344  0.00  0.00           H  
ATOM   1208  HA  THR 1  79      38.350  57.980  41.286  0.00  0.00           H  
ATOM   1209  HB  THR 1  79      40.778  56.090  41.333  0.00  0.00           H  
ATOM   1210  HG1 THR 1  79      39.473  55.907  43.175  0.00  0.00           H  
ATOM   1211 HG21 THR 1  79      41.537  58.170  40.599  0.00  0.00           H  
ATOM   1212 HG22 THR 1  79      40.727  59.049  41.908  0.00  0.00           H  
ATOM   1213 HG23 THR 1  79      41.922  57.856  42.259  0.00  0.00           H  
ATOM   1214  N   GLN 1  80      39.115  56.704  38.396  0.00  0.00           N  
ATOM   1215  CA  GLN 1  80      39.054  56.973  36.938  0.00  0.00           C  
ATOM   1216  C   GLN 1  80      37.945  56.197  36.229  0.00  0.00           C  
ATOM   1217  O   GLN 1  80      38.141  54.985  36.012  0.00  0.00           O  
ATOM   1218  CB  GLN 1  80      40.476  56.796  36.383  0.00  0.00           C  
ATOM   1219  CG  GLN 1  80      40.740  56.856  34.810  0.00  0.00           C  
ATOM   1220  CD  GLN 1  80      40.783  58.267  34.292  0.00  0.00           C  
ATOM   1221  OE1 GLN 1  80      40.834  59.302  34.891  0.00  0.00           O  
ATOM   1222  NE2 GLN 1  80      40.961  58.391  33.020  0.00  0.00           N  
ATOM   1223  H   GLN 1  80      39.128  55.725  38.641  0.00  0.00           H  
ATOM   1224  HA  GLN 1  80      38.836  58.041  36.921  0.00  0.00           H  
ATOM   1225  HB2 GLN 1  80      41.145  57.425  36.972  0.00  0.00           H  
ATOM   1226  HB3 GLN 1  80      40.699  55.786  36.726  0.00  0.00           H  
ATOM   1227  HG2 GLN 1  80      41.699  56.346  34.717  0.00  0.00           H  
ATOM   1228  HG3 GLN 1  80      39.953  56.339  34.263  0.00  0.00           H  
ATOM   1229 HE21 GLN 1  80      41.104  59.340  32.705  0.00  0.00           H  
ATOM   1230 HE22 GLN 1  80      41.049  57.678  32.310  0.00  0.00           H  
ATOM   1231  N   GLY 1  81      36.789  56.815  35.903  0.00  0.00           N  
ATOM   1232  CA  GLY 1  81      35.724  56.243  35.029  0.00  0.00           C  
ATOM   1233  C   GLY 1  81      34.587  55.453  35.598  0.00  0.00           C  
ATOM   1234  O   GLY 1  81      34.287  55.456  36.823  0.00  0.00           O  
ATOM   1235  H   GLY 1  81      36.723  57.808  36.078  0.00  0.00           H  
ATOM   1236  HA2 GLY 1  81      35.276  57.052  34.452  0.00  0.00           H  
ATOM   1237  HA3 GLY 1  81      36.255  55.538  34.390  0.00  0.00           H  
ATOM   1238  N   LYS 1  82      33.852  54.791  34.713  0.00  0.00           N  
ATOM   1239  CA  LYS 1  82      32.499  54.276  35.074  0.00  0.00           C  
ATOM   1240  C   LYS 1  82      32.129  53.202  34.100  0.00  0.00           C  
ATOM   1241  O   LYS 1  82      32.464  53.202  32.906  0.00  0.00           O  
ATOM   1242  CB  LYS 1  82      31.506  55.440  35.224  0.00  0.00           C  
ATOM   1243  CG  LYS 1  82      31.246  56.181  33.938  0.00  0.00           C  
ATOM   1244  CD  LYS 1  82      29.993  57.062  34.155  0.00  0.00           C  
ATOM   1245  CE  LYS 1  82      29.681  57.982  32.934  0.00  0.00           C  
ATOM   1246  NZ  LYS 1  82      28.447  58.739  33.081  0.00  0.00           N  
ATOM   1247  H   LYS 1  82      34.120  54.860  33.742  0.00  0.00           H  
ATOM   1248  HA  LYS 1  82      32.558  53.855  36.077  0.00  0.00           H  
ATOM   1249  HB2 LYS 1  82      30.610  55.002  35.665  0.00  0.00           H  
ATOM   1250  HB3 LYS 1  82      31.876  56.171  35.943  0.00  0.00           H  
ATOM   1251  HG2 LYS 1  82      32.095  56.754  33.567  0.00  0.00           H  
ATOM   1252  HG3 LYS 1  82      30.930  55.495  33.152  0.00  0.00           H  
ATOM   1253  HD2 LYS 1  82      29.065  56.495  34.230  0.00  0.00           H  
ATOM   1254  HD3 LYS 1  82      30.225  57.612  35.067  0.00  0.00           H  
ATOM   1255  HE2 LYS 1  82      30.571  58.597  32.797  0.00  0.00           H  
ATOM   1256  HE3 LYS 1  82      29.596  57.317  32.075  0.00  0.00           H  
ATOM   1257  HZ1 LYS 1  82      28.185  59.317  32.295  0.00  0.00           H  
ATOM   1258  HZ2 LYS 1  82      27.608  58.196  33.225  0.00  0.00           H  
ATOM   1259  HZ3 LYS 1  82      28.523  59.347  33.884  0.00  0.00           H  
ATOM   1260  N   TRP 1  83      31.344  52.221  34.546  0.00  0.00           N  
ATOM   1261  CA  TRP 1  83      30.532  51.322  33.648  0.00  0.00           C  
ATOM   1262  C   TRP 1  83      29.110  51.229  34.253  0.00  0.00           C  
ATOM   1263  O   TRP 1  83      28.883  51.403  35.402  0.00  0.00           O  
ATOM   1264  CB  TRP 1  83      31.180  49.962  33.580  0.00  0.00           C  
ATOM   1265  CG  TRP 1  83      31.292  48.971  34.750  0.00  0.00           C  
ATOM   1266  CD1 TRP 1  83      32.408  48.631  35.413  0.00  0.00           C  
ATOM   1267  CD2 TRP 1  83      30.212  48.167  35.341  0.00  0.00           C  
ATOM   1268  NE1 TRP 1  83      32.114  47.774  36.486  0.00  0.00           N  
ATOM   1269  CE2 TRP 1  83      30.743  47.396  36.411  0.00  0.00           C  
ATOM   1270  CE3 TRP 1  83      28.895  47.835  35.053  0.00  0.00           C  
ATOM   1271  CZ2 TRP 1  83      29.931  46.624  37.251  0.00  0.00           C  
ATOM   1272  CZ3 TRP 1  83      28.028  47.052  35.825  0.00  0.00           C  
ATOM   1273  CH2 TRP 1  83      28.592  46.446  36.984  0.00  0.00           C  
ATOM   1274  H   TRP 1  83      31.106  52.176  35.526  0.00  0.00           H  
ATOM   1275  HA  TRP 1  83      30.489  51.741  32.643  0.00  0.00           H  
ATOM   1276  HB2 TRP 1  83      30.562  49.391  32.889  0.00  0.00           H  
ATOM   1277  HB3 TRP 1  83      32.162  50.141  33.142  0.00  0.00           H  
ATOM   1278  HD1 TRP 1  83      33.410  49.024  35.328  0.00  0.00           H  
ATOM   1279  HE1 TRP 1  83      32.896  47.452  37.037  0.00  0.00           H  
ATOM   1280  HE3 TRP 1  83      28.507  48.239  34.129  0.00  0.00           H  
ATOM   1281  HZ2 TRP 1  83      30.330  46.122  38.120  0.00  0.00           H  
ATOM   1282  HZ3 TRP 1  83      27.005  46.817  35.571  0.00  0.00           H  
ATOM   1283  HH2 TRP 1  83      28.042  45.734  37.581  0.00  0.00           H  
ATOM   1284  N   GLU 1  84      28.129  51.018  33.404  0.00  0.00           N  
ATOM   1285  CA  GLU 1  84      26.760  50.739  33.749  0.00  0.00           C  
ATOM   1286  C   GLU 1  84      26.229  49.574  33.026  0.00  0.00           C  
ATOM   1287  O   GLU 1  84      26.499  49.376  31.833  0.00  0.00           O  
ATOM   1288  CB  GLU 1  84      25.778  51.866  33.624  0.00  0.00           C  
ATOM   1289  CG  GLU 1  84      25.593  52.401  32.228  0.00  0.00           C  
ATOM   1290  CD  GLU 1  84      24.647  53.596  32.276  0.00  0.00           C  
ATOM   1291  OE1 GLU 1  84      24.392  54.229  33.326  0.00  0.00           O  
ATOM   1292  OE2 GLU 1  84      24.062  53.824  31.185  0.00  0.00           O  
ATOM   1293  H   GLU 1  84      28.304  50.968  32.411  0.00  0.00           H  
ATOM   1294  HA  GLU 1  84      26.718  50.500  34.812  0.00  0.00           H  
ATOM   1295  HB2 GLU 1  84      24.763  51.535  33.843  0.00  0.00           H  
ATOM   1296  HB3 GLU 1  84      26.174  52.607  34.318  0.00  0.00           H  
ATOM   1297  HG2 GLU 1  84      26.600  52.712  31.950  0.00  0.00           H  
ATOM   1298  HG3 GLU 1  84      25.098  51.661  31.600  0.00  0.00           H  
ATOM   1299  N   GLY 1  85      25.548  48.590  33.700  0.00  0.00           N  
ATOM   1300  CA  GLY 1  85      25.209  47.282  33.229  0.00  0.00           C  
ATOM   1301  C   GLY 1  85      23.994  46.625  33.940  0.00  0.00           C  
ATOM   1302  O   GLY 1  85      23.175  47.243  34.689  0.00  0.00           O  
ATOM   1303  H   GLY 1  85      25.291  48.787  34.657  0.00  0.00           H  
ATOM   1304  HA2 GLY 1  85      24.949  47.285  32.171  0.00  0.00           H  
ATOM   1305  HA3 GLY 1  85      26.045  46.599  33.381  0.00  0.00           H  
ATOM   1306  N   GLU 1  86      23.881  45.358  33.680  0.00  0.00           N  
ATOM   1307  CA  GLU 1  86      22.782  44.468  34.085  0.00  0.00           C  
ATOM   1308  C   GLU 1  86      23.282  43.279  34.968  0.00  0.00           C  
ATOM   1309  O   GLU 1  86      24.428  42.819  34.674  0.00  0.00           O  
ATOM   1310  CB  GLU 1  86      21.943  44.056  32.922  0.00  0.00           C  
ATOM   1311  CG  GLU 1  86      21.217  45.194  32.279  0.00  0.00           C  
ATOM   1312  CD  GLU 1  86      20.616  44.854  30.943  0.00  0.00           C  
ATOM   1313  OE1 GLU 1  86      20.080  45.787  30.282  0.00  0.00           O  
ATOM   1314  OE2 GLU 1  86      20.617  43.615  30.578  0.00  0.00           O  
ATOM   1315  H   GLU 1  86      24.527  44.963  33.012  0.00  0.00           H  
ATOM   1316  HA  GLU 1  86      22.138  44.983  34.797  0.00  0.00           H  
ATOM   1317  HB2 GLU 1  86      22.538  43.542  32.168  0.00  0.00           H  
ATOM   1318  HB3 GLU 1  86      21.174  43.356  33.251  0.00  0.00           H  
ATOM   1319  HG2 GLU 1  86      20.537  45.593  33.032  0.00  0.00           H  
ATOM   1320  HG3 GLU 1  86      22.002  45.935  32.126  0.00  0.00           H  
ATOM   1321  N   LEU 1  87      22.523  42.812  35.919  0.00  0.00           N  
ATOM   1322  CA  LEU 1  87      22.896  41.635  36.661  0.00  0.00           C  
ATOM   1323  C   LEU 1  87      22.534  40.319  35.819  0.00  0.00           C  
ATOM   1324  O   LEU 1  87      21.633  40.380  34.974  0.00  0.00           O  
ATOM   1325  CB  LEU 1  87      22.449  41.639  38.075  0.00  0.00           C  
ATOM   1326  CG  LEU 1  87      23.261  42.670  38.978  0.00  0.00           C  
ATOM   1327  CD1 LEU 1  87      23.071  42.356  40.442  0.00  0.00           C  
ATOM   1328  CD2 LEU 1  87      24.815  42.609  38.905  0.00  0.00           C  
ATOM   1329  H   LEU 1  87      21.704  43.266  36.298  0.00  0.00           H  
ATOM   1330  HA  LEU 1  87      23.983  41.554  36.666  0.00  0.00           H  
ATOM   1331  HB2 LEU 1  87      21.376  41.815  38.147  0.00  0.00           H  
ATOM   1332  HB3 LEU 1  87      22.699  40.662  38.489  0.00  0.00           H  
ATOM   1333  HG  LEU 1  87      22.827  43.661  38.845  0.00  0.00           H  
ATOM   1334 HD11 LEU 1  87      23.266  43.251  41.033  0.00  0.00           H  
ATOM   1335 HD12 LEU 1  87      21.998  42.229  40.587  0.00  0.00           H  
ATOM   1336 HD13 LEU 1  87      23.573  41.467  40.823  0.00  0.00           H  
ATOM   1337 HD21 LEU 1  87      25.096  41.580  39.131  0.00  0.00           H  
ATOM   1338 HD22 LEU 1  87      25.229  42.919  37.945  0.00  0.00           H  
ATOM   1339 HD23 LEU 1  87      25.365  43.280  39.565  0.00  0.00           H  
ATOM   1340  N   GLY 1  88      23.157  39.213  36.114  0.00  0.00           N  
ATOM   1341  CA  GLY 1  88      22.795  37.871  35.628  0.00  0.00           C  
ATOM   1342  C   GLY 1  88      23.633  36.804  36.237  0.00  0.00           C  
ATOM   1343  O   GLY 1  88      24.575  36.997  37.028  0.00  0.00           O  
ATOM   1344  H   GLY 1  88      23.996  39.289  36.671  0.00  0.00           H  
ATOM   1345  HA2 GLY 1  88      21.737  37.719  35.841  0.00  0.00           H  
ATOM   1346  HA3 GLY 1  88      22.788  37.810  34.539  0.00  0.00           H  
ATOM   1347  N   THR 1  89      23.351  35.520  35.930  0.00  0.00           N  
ATOM   1348  CA  THR 1  89      24.110  34.356  36.369  0.00  0.00           C  
ATOM   1349  C   THR 1  89      24.210  33.321  35.143  0.00  0.00           C  
ATOM   1350  O   THR 1  89      23.242  33.231  34.439  0.00  0.00           O  
ATOM   1351  CB  THR 1  89      23.582  33.696  37.667  0.00  0.00           C  
ATOM   1352  OG1 THR 1  89      24.026  34.422  38.800  0.00  0.00           O  
ATOM   1353  CG2 THR 1  89      24.002  32.263  38.038  0.00  0.00           C  
ATOM   1354  H   THR 1  89      22.503  35.411  35.391  0.00  0.00           H  
ATOM   1355  HA  THR 1  89      25.079  34.827  36.531  0.00  0.00           H  
ATOM   1356  HB  THR 1  89      22.498  33.810  37.641  0.00  0.00           H  
ATOM   1357  HG1 THR 1  89      24.207  35.314  38.495  0.00  0.00           H  
ATOM   1358 HG21 THR 1  89      25.087  32.169  37.984  0.00  0.00           H  
ATOM   1359 HG22 THR 1  89      23.515  31.976  38.970  0.00  0.00           H  
ATOM   1360 HG23 THR 1  89      23.564  31.567  37.322  0.00  0.00           H  
ATOM   1361  N   ASP 1  90      25.417  32.702  34.969  0.00  0.00           N  
ATOM   1362  CA  ASP 1  90      25.694  31.819  33.790  0.00  0.00           C  
ATOM   1363  C   ASP 1  90      26.594  30.666  34.152  0.00  0.00           C  
ATOM   1364  O   ASP 1  90      27.189  30.661  35.253  0.00  0.00           O  
ATOM   1365  CB  ASP 1  90      26.156  32.535  32.561  0.00  0.00           C  
ATOM   1366  CG  ASP 1  90      25.853  31.903  31.220  0.00  0.00           C  
ATOM   1367  OD1 ASP 1  90      25.341  30.768  31.112  0.00  0.00           O  
ATOM   1368  OD2 ASP 1  90      26.096  32.537  30.156  0.00  0.00           O  
ATOM   1369  H   ASP 1  90      26.212  32.783  35.587  0.00  0.00           H  
ATOM   1370  HA  ASP 1  90      24.737  31.374  33.517  0.00  0.00           H  
ATOM   1371  HB2 ASP 1  90      25.512  33.414  32.533  0.00  0.00           H  
ATOM   1372  HB3 ASP 1  90      27.188  32.888  32.553  0.00  0.00           H  
ATOM   1373  N   LEU 1  91      26.695  29.638  33.274  0.00  0.00           N  
ATOM   1374  CA  LEU 1  91      27.775  28.658  33.536  0.00  0.00           C  
ATOM   1375  C   LEU 1  91      29.146  29.089  32.975  0.00  0.00           C  
ATOM   1376  O   LEU 1  91      29.214  29.775  31.935  0.00  0.00           O  
ATOM   1377  CB  LEU 1  91      27.393  27.310  32.894  0.00  0.00           C  
ATOM   1378  CG  LEU 1  91      28.194  25.973  33.215  0.00  0.00           C  
ATOM   1379  CD1 LEU 1  91      27.853  25.644  34.673  0.00  0.00           C  
ATOM   1380  CD2 LEU 1  91      27.755  24.706  32.356  0.00  0.00           C  
ATOM   1381  H   LEU 1  91      26.345  29.756  32.334  0.00  0.00           H  
ATOM   1382  HA  LEU 1  91      27.933  28.453  34.595  0.00  0.00           H  
ATOM   1383  HB2 LEU 1  91      26.374  27.175  33.257  0.00  0.00           H  
ATOM   1384  HB3 LEU 1  91      27.339  27.443  31.814  0.00  0.00           H  
ATOM   1385  HG  LEU 1  91      29.256  26.198  33.115  0.00  0.00           H  
ATOM   1386 HD11 LEU 1  91      28.119  26.561  35.198  0.00  0.00           H  
ATOM   1387 HD12 LEU 1  91      26.777  25.475  34.732  0.00  0.00           H  
ATOM   1388 HD13 LEU 1  91      28.517  24.860  35.036  0.00  0.00           H  
ATOM   1389 HD21 LEU 1  91      28.089  24.746  31.319  0.00  0.00           H  
ATOM   1390 HD22 LEU 1  91      28.212  23.814  32.786  0.00  0.00           H  
ATOM   1391 HD23 LEU 1  91      26.669  24.626  32.396  0.00  0.00           H  
ATOM   1392  N   VAL 1  92      30.229  28.778  33.700  0.00  0.00           N  
ATOM   1393  CA  VAL 1  92      31.595  29.380  33.576  0.00  0.00           C  
ATOM   1394  C   VAL 1  92      32.642  28.260  33.621  0.00  0.00           C  
ATOM   1395  O   VAL 1  92      32.511  27.334  34.397  0.00  0.00           O  
ATOM   1396  CB  VAL 1  92      31.770  30.514  34.654  0.00  0.00           C  
ATOM   1397  CG1 VAL 1  92      33.129  31.177  34.480  0.00  0.00           C  
ATOM   1398  CG2 VAL 1  92      30.712  31.637  34.544  0.00  0.00           C  
ATOM   1399  H   VAL 1  92      30.090  28.318  34.589  0.00  0.00           H  
ATOM   1400  HA  VAL 1  92      31.776  29.952  32.665  0.00  0.00           H  
ATOM   1401  HB  VAL 1  92      31.682  30.128  35.670  0.00  0.00           H  
ATOM   1402 HG11 VAL 1  92      33.153  31.535  33.451  0.00  0.00           H  
ATOM   1403 HG12 VAL 1  92      33.209  32.064  35.109  0.00  0.00           H  
ATOM   1404 HG13 VAL 1  92      34.015  30.562  34.637  0.00  0.00           H  
ATOM   1405 HG21 VAL 1  92      30.937  32.475  35.204  0.00  0.00           H  
ATOM   1406 HG22 VAL 1  92      30.573  32.085  33.559  0.00  0.00           H  
ATOM   1407 HG23 VAL 1  92      29.691  31.307  34.739  0.00  0.00           H  
ATOM   1408  N   SER 1  93      33.839  28.487  32.975  0.00  0.00           N  
ATOM   1409  CA  SER 1  93      34.952  27.592  33.155  0.00  0.00           C  
ATOM   1410  C   SER 1  93      36.254  28.366  32.839  0.00  0.00           C  
ATOM   1411  O   SER 1  93      36.304  29.310  32.077  0.00  0.00           O  
ATOM   1412  CB  SER 1  93      34.880  26.358  32.338  0.00  0.00           C  
ATOM   1413  OG  SER 1  93      35.812  25.338  32.677  0.00  0.00           O  
ATOM   1414  H   SER 1  93      33.929  29.217  32.282  0.00  0.00           H  
ATOM   1415  HA  SER 1  93      34.908  27.171  34.159  0.00  0.00           H  
ATOM   1416  HB2 SER 1  93      33.882  25.919  32.340  0.00  0.00           H  
ATOM   1417  HB3 SER 1  93      35.033  26.684  31.309  0.00  0.00           H  
ATOM   1418  HG  SER 1  93      35.617  24.590  32.107  0.00  0.00           H  
ATOM   1419  N   ILE 1  94      37.348  27.848  33.447  0.00  0.00           N  
ATOM   1420  CA  ILE 1  94      38.710  28.290  33.271  0.00  0.00           C  
ATOM   1421  C   ILE 1  94      39.475  27.050  32.819  0.00  0.00           C  
ATOM   1422  O   ILE 1  94      40.060  26.293  33.607  0.00  0.00           O  
ATOM   1423  CB  ILE 1  94      39.256  29.011  34.539  0.00  0.00           C  
ATOM   1424  CG1 ILE 1  94      38.304  30.025  35.151  0.00  0.00           C  
ATOM   1425  CG2 ILE 1  94      40.547  29.655  34.072  0.00  0.00           C  
ATOM   1426  CD1 ILE 1  94      38.946  31.193  36.053  0.00  0.00           C  
ATOM   1427  H   ILE 1  94      37.095  27.162  34.143  0.00  0.00           H  
ATOM   1428  HA  ILE 1  94      38.720  29.033  32.474  0.00  0.00           H  
ATOM   1429  HB  ILE 1  94      39.410  28.215  35.267  0.00  0.00           H  
ATOM   1430 HG12 ILE 1  94      37.826  30.558  34.330  0.00  0.00           H  
ATOM   1431 HG13 ILE 1  94      37.485  29.496  35.639  0.00  0.00           H  
ATOM   1432 HG21 ILE 1  94      41.196  28.878  33.667  0.00  0.00           H  
ATOM   1433 HG22 ILE 1  94      40.422  30.216  33.146  0.00  0.00           H  
ATOM   1434 HG23 ILE 1  94      41.188  30.138  34.808  0.00  0.00           H  
ATOM   1435 HD11 ILE 1  94      39.533  30.787  36.877  0.00  0.00           H  
ATOM   1436 HD12 ILE 1  94      39.491  31.902  35.430  0.00  0.00           H  
ATOM   1437 HD13 ILE 1  94      38.076  31.735  36.425  0.00  0.00           H  
ATOM   1438  N   PRO 1  95      39.536  26.666  31.543  0.00  0.00           N  
ATOM   1439  CA  PRO 1  95      40.429  25.585  31.045  0.00  0.00           C  
ATOM   1440  C   PRO 1  95      41.921  25.682  31.377  0.00  0.00           C  
ATOM   1441  O   PRO 1  95      42.513  24.785  31.775  0.00  0.00           O  
ATOM   1442  CB  PRO 1  95      40.145  25.579  29.516  0.00  0.00           C  
ATOM   1443  CG  PRO 1  95      38.751  26.030  29.390  0.00  0.00           C  
ATOM   1444  CD  PRO 1  95      38.478  26.992  30.528  0.00  0.00           C  
ATOM   1445  HA  PRO 1  95      40.052  24.636  31.427  0.00  0.00           H  
ATOM   1446  HB2 PRO 1  95      40.784  26.233  28.923  0.00  0.00           H  
ATOM   1447  HB3 PRO 1  95      40.238  24.568  29.120  0.00  0.00           H  
ATOM   1448  HG2 PRO 1  95      38.513  26.374  28.384  0.00  0.00           H  
ATOM   1449  HG3 PRO 1  95      38.202  25.114  29.610  0.00  0.00           H  
ATOM   1450  HD2 PRO 1  95      38.692  28.026  30.259  0.00  0.00           H  
ATOM   1451  HD3 PRO 1  95      37.509  26.787  30.982  0.00  0.00           H  
ATOM   1452  N   HIS 1  96      42.485  26.903  31.125  0.00  0.00           N  
ATOM   1453  CA  HIS 1  96      43.739  27.379  31.679  0.00  0.00           C  
ATOM   1454  C   HIS 1  96      43.743  27.474  33.232  0.00  0.00           C  
ATOM   1455  O   HIS 1  96      43.973  28.544  33.769  0.00  0.00           O  
ATOM   1456  CB  HIS 1  96      44.253  28.683  30.985  0.00  0.00           C  
ATOM   1457  CG  HIS 1  96      44.183  28.605  29.455  0.00  0.00           C  
ATOM   1458  ND1 HIS 1  96      44.634  27.527  28.674  0.00  0.00           N  
ATOM   1459  CD2 HIS 1  96      43.727  29.573  28.527  0.00  0.00           C  
ATOM   1460  CE1 HIS 1  96      44.449  27.847  27.359  0.00  0.00           C  
ATOM   1461  NE2 HIS 1  96      43.927  29.080  27.279  0.00  0.00           N  
ATOM   1462  H   HIS 1  96      41.907  27.600  30.679  0.00  0.00           H  
ATOM   1463  HA  HIS 1  96      44.557  26.663  31.600  0.00  0.00           H  
ATOM   1464  HB2 HIS 1  96      43.734  29.534  31.427  0.00  0.00           H  
ATOM   1465  HB3 HIS 1  96      45.278  28.919  31.273  0.00  0.00           H  
ATOM   1466  HD1 HIS 1  96      44.866  26.605  29.013  0.00  0.00           H  
ATOM   1467  HD2 HIS 1  96      43.219  30.479  28.822  0.00  0.00           H  
ATOM   1468  HE1 HIS 1  96      44.784  27.192  26.568  0.00  0.00           H  
ATOM   1469  HE2 HIS 1  96      43.616  29.533  26.432  0.00  0.00           H  
ATOM   1470  N   GLY 1  97      43.250  26.445  33.945  0.00  0.00           N  
ATOM   1471  CA  GLY 1  97      42.755  26.513  35.255  0.00  0.00           C  
ATOM   1472  C   GLY 1  97      42.096  25.191  35.809  0.00  0.00           C  
ATOM   1473  O   GLY 1  97      42.665  24.115  35.493  0.00  0.00           O  
ATOM   1474  H   GLY 1  97      43.203  25.584  33.419  0.00  0.00           H  
ATOM   1475  HA2 GLY 1  97      43.496  26.912  35.947  0.00  0.00           H  
ATOM   1476  HA3 GLY 1  97      41.940  27.236  35.270  0.00  0.00           H  
ATOM   1477  N   PRO 1  98      40.974  25.128  36.575  0.00  0.00           N  
ATOM   1478  CA  PRO 1  98      40.564  23.871  37.292  0.00  0.00           C  
ATOM   1479  C   PRO 1  98      39.822  22.915  36.326  0.00  0.00           C  
ATOM   1480  O   PRO 1  98      39.694  21.710  36.572  0.00  0.00           O  
ATOM   1481  CB  PRO 1  98      39.574  24.365  38.374  0.00  0.00           C  
ATOM   1482  CG  PRO 1  98      39.809  25.891  38.465  0.00  0.00           C  
ATOM   1483  CD  PRO 1  98      40.203  26.314  37.049  0.00  0.00           C  
ATOM   1484  HA  PRO 1  98      41.405  23.305  37.693  0.00  0.00           H  
ATOM   1485  HB2 PRO 1  98      38.545  24.265  38.031  0.00  0.00           H  
ATOM   1486  HB3 PRO 1  98      39.757  23.929  39.356  0.00  0.00           H  
ATOM   1487  HG2 PRO 1  98      38.891  26.329  38.857  0.00  0.00           H  
ATOM   1488  HG3 PRO 1  98      40.617  26.179  39.137  0.00  0.00           H  
ATOM   1489  HD2 PRO 1  98      39.324  26.285  36.405  0.00  0.00           H  
ATOM   1490  HD3 PRO 1  98      40.768  27.246  37.039  0.00  0.00           H  
ATOM   1491  N   ASN 1  99      39.501  23.509  35.145  0.00  0.00           N  
ATOM   1492  CA  ASN 1  99      38.742  22.932  33.973  0.00  0.00           C  
ATOM   1493  C   ASN 1  99      37.506  22.129  34.362  0.00  0.00           C  
ATOM   1494  O   ASN 1  99      37.183  21.131  33.774  0.00  0.00           O  
ATOM   1495  CB  ASN 1  99      39.685  22.234  32.908  0.00  0.00           C  
ATOM   1496  CG  ASN 1  99      39.100  22.238  31.502  0.00  0.00           C  
ATOM   1497  OD1 ASN 1  99      38.193  22.907  31.086  0.00  0.00           O  
ATOM   1498  ND2 ASN 1  99      39.562  21.271  30.792  0.00  0.00           N  
ATOM   1499  H   ASN 1  99      39.742  24.489  35.106  0.00  0.00           H  
ATOM   1500  HA  ASN 1  99      38.346  23.832  33.503  0.00  0.00           H  
ATOM   1501  HB2 ASN 1  99      40.635  22.760  33.001  0.00  0.00           H  
ATOM   1502  HB3 ASN 1  99      39.937  21.245  33.291  0.00  0.00           H  
ATOM   1503 HD21 ASN 1  99      39.090  21.052  29.927  0.00  0.00           H  
ATOM   1504 HD22 ASN 1  99      40.304  20.716  31.195  0.00  0.00           H  
ATOM   1505  N   VAL 1 100      36.862  22.463  35.475  0.00  0.00           N  
ATOM   1506  CA  VAL 1 100      35.575  21.934  35.960  0.00  0.00           C  
ATOM   1507  C   VAL 1 100      34.612  23.185  35.989  0.00  0.00           C  
ATOM   1508  O   VAL 1 100      34.970  24.243  36.464  0.00  0.00           O  
ATOM   1509  CB  VAL 1 100      35.680  21.277  37.357  0.00  0.00           C  
ATOM   1510  CG1 VAL 1 100      36.545  19.907  37.307  0.00  0.00           C  
ATOM   1511  CG2 VAL 1 100      36.418  22.212  38.346  0.00  0.00           C  
ATOM   1512  H   VAL 1 100      37.193  23.225  36.049  0.00  0.00           H  
ATOM   1513  HA  VAL 1 100      35.124  21.169  35.328  0.00  0.00           H  
ATOM   1514  HB  VAL 1 100      34.718  21.079  37.830  0.00  0.00           H  
ATOM   1515 HG11 VAL 1 100      36.603  19.418  38.279  0.00  0.00           H  
ATOM   1516 HG12 VAL 1 100      36.076  19.232  36.591  0.00  0.00           H  
ATOM   1517 HG13 VAL 1 100      37.489  20.201  36.847  0.00  0.00           H  
ATOM   1518 HG21 VAL 1 100      35.925  23.184  38.365  0.00  0.00           H  
ATOM   1519 HG22 VAL 1 100      36.341  21.779  39.343  0.00  0.00           H  
ATOM   1520 HG23 VAL 1 100      37.498  22.230  38.201  0.00  0.00           H  
ATOM   1521  N   THR 1 101      33.317  22.987  35.591  0.00  0.00           N  
ATOM   1522  CA  THR 1 101      32.365  24.126  35.411  0.00  0.00           C  
ATOM   1523  C   THR 1 101      31.646  24.513  36.707  0.00  0.00           C  
ATOM   1524  O   THR 1 101      31.707  23.728  37.699  0.00  0.00           O  
ATOM   1525  CB  THR 1 101      31.290  23.742  34.414  0.00  0.00           C  
ATOM   1526  OG1 THR 1 101      30.637  22.594  34.855  0.00  0.00           O  
ATOM   1527  CG2 THR 1 101      31.770  23.548  33.003  0.00  0.00           C  
ATOM   1528  H   THR 1 101      33.066  22.064  35.265  0.00  0.00           H  
ATOM   1529  HA  THR 1 101      32.984  24.960  35.080  0.00  0.00           H  
ATOM   1530  HB  THR 1 101      30.508  24.496  34.507  0.00  0.00           H  
ATOM   1531  HG1 THR 1 101      31.158  21.788  34.850  0.00  0.00           H  
ATOM   1532 HG21 THR 1 101      32.416  24.369  32.693  0.00  0.00           H  
ATOM   1533 HG22 THR 1 101      32.253  22.573  32.929  0.00  0.00           H  
ATOM   1534 HG23 THR 1 101      30.902  23.548  32.344  0.00  0.00           H  
ATOM   1535  N   VAL 1 102      31.121  25.728  36.681  0.00  0.00           N  
ATOM   1536  CA  VAL 1 102      30.447  26.297  37.863  0.00  0.00           C  
ATOM   1537  C   VAL 1 102      29.401  27.359  37.434  0.00  0.00           C  
ATOM   1538  O   VAL 1 102      29.727  28.175  36.508  0.00  0.00           O  
ATOM   1539  CB  VAL 1 102      31.590  26.885  38.780  0.00  0.00           C  
ATOM   1540  CG1 VAL 1 102      32.435  27.987  38.084  0.00  0.00           C  
ATOM   1541  CG2 VAL 1 102      31.128  27.455  40.104  0.00  0.00           C  
ATOM   1542  H   VAL 1 102      31.332  26.331  35.899  0.00  0.00           H  
ATOM   1543  HA  VAL 1 102      29.834  25.626  38.465  0.00  0.00           H  
ATOM   1544  HB  VAL 1 102      32.292  26.085  39.015  0.00  0.00           H  
ATOM   1545 HG11 VAL 1 102      33.228  28.283  38.770  0.00  0.00           H  
ATOM   1546 HG12 VAL 1 102      32.916  27.730  37.140  0.00  0.00           H  
ATOM   1547 HG13 VAL 1 102      31.810  28.868  37.933  0.00  0.00           H  
ATOM   1548 HG21 VAL 1 102      30.764  26.637  40.726  0.00  0.00           H  
ATOM   1549 HG22 VAL 1 102      31.934  28.010  40.583  0.00  0.00           H  
ATOM   1550 HG23 VAL 1 102      30.342  28.190  39.930  0.00  0.00           H  
ATOM   1551  N   ARG 1 103      28.241  27.536  38.064  0.00  0.00           N  
ATOM   1552  CA  ARG 1 103      27.468  28.795  37.940  0.00  0.00           C  
ATOM   1553  C   ARG 1 103      28.024  29.946  38.793  0.00  0.00           C  
ATOM   1554  O   ARG 1 103      28.312  29.676  39.940  0.00  0.00           O  
ATOM   1555  CB  ARG 1 103      26.071  28.473  38.321  0.00  0.00           C  
ATOM   1556  CG  ARG 1 103      25.342  27.330  37.688  0.00  0.00           C  
ATOM   1557  CD  ARG 1 103      24.881  27.646  36.273  0.00  0.00           C  
ATOM   1558  NE  ARG 1 103      24.164  26.486  35.695  0.00  0.00           N  
ATOM   1559  CZ  ARG 1 103      22.924  26.529  35.258  0.00  0.00           C  
ATOM   1560  NH1 ARG 1 103      22.099  27.505  35.434  0.00  0.00           N  
ATOM   1561  NH2 ARG 1 103      22.467  25.460  34.572  0.00  0.00           N  
ATOM   1562  H   ARG 1 103      28.032  26.801  38.724  0.00  0.00           H  
ATOM   1563  HA  ARG 1 103      27.430  29.202  36.930  0.00  0.00           H  
ATOM   1564  HB2 ARG 1 103      25.894  28.421  39.395  0.00  0.00           H  
ATOM   1565  HB3 ARG 1 103      25.515  29.384  38.101  0.00  0.00           H  
ATOM   1566  HG2 ARG 1 103      25.912  26.402  37.729  0.00  0.00           H  
ATOM   1567  HG3 ARG 1 103      24.514  27.073  38.349  0.00  0.00           H  
ATOM   1568  HD2 ARG 1 103      24.210  28.502  36.339  0.00  0.00           H  
ATOM   1569  HD3 ARG 1 103      25.719  27.929  35.636  0.00  0.00           H  
ATOM   1570  HE  ARG 1 103      24.711  25.643  35.596  0.00  0.00           H  
ATOM   1571 HH11 ARG 1 103      21.177  27.431  35.028  0.00  0.00           H  
ATOM   1572 HH12 ARG 1 103      22.404  28.436  35.681  0.00  0.00           H  
ATOM   1573 HH21 ARG 1 103      21.459  25.426  34.513  0.00  0.00           H  
ATOM   1574 HH22 ARG 1 103      23.097  24.726  34.281  0.00  0.00           H  
ATOM   1575  N   ALA 1 104      28.133  31.096  38.209  0.00  0.00           N  
ATOM   1576  CA  ALA 1 104      28.542  32.337  38.905  0.00  0.00           C  
ATOM   1577  C   ALA 1 104      27.806  33.591  38.623  0.00  0.00           C  
ATOM   1578  O   ALA 1 104      27.240  33.733  37.547  0.00  0.00           O  
ATOM   1579  CB  ALA 1 104      30.040  32.524  38.693  0.00  0.00           C  
ATOM   1580  H   ALA 1 104      28.046  31.169  37.205  0.00  0.00           H  
ATOM   1581  HA  ALA 1 104      28.387  32.225  39.978  0.00  0.00           H  
ATOM   1582  HB1 ALA 1 104      30.429  32.701  37.690  0.00  0.00           H  
ATOM   1583  HB2 ALA 1 104      30.385  33.405  39.234  0.00  0.00           H  
ATOM   1584  HB3 ALA 1 104      30.592  31.651  39.042  0.00  0.00           H  
ATOM   1585  N   ASN 1 105      27.901  34.599  39.489  0.00  0.00           N  
ATOM   1586  CA  ASN 1 105      27.373  35.958  39.310  0.00  0.00           C  
ATOM   1587  C   ASN 1 105      28.143  36.680  38.232  0.00  0.00           C  
ATOM   1588  O   ASN 1 105      29.363  36.882  38.382  0.00  0.00           O  
ATOM   1589  CB  ASN 1 105      27.233  36.705  40.591  0.00  0.00           C  
ATOM   1590  CG  ASN 1 105      26.088  36.063  41.489  0.00  0.00           C  
ATOM   1591  OD1 ASN 1 105      24.905  36.071  41.180  0.00  0.00           O  
ATOM   1592  ND2 ASN 1 105      26.541  35.423  42.580  0.00  0.00           N  
ATOM   1593  H   ASN 1 105      28.490  34.381  40.281  0.00  0.00           H  
ATOM   1594  HA  ASN 1 105      26.413  35.713  38.855  0.00  0.00           H  
ATOM   1595  HB2 ASN 1 105      28.218  36.709  41.058  0.00  0.00           H  
ATOM   1596  HB3 ASN 1 105      26.799  37.690  40.418  0.00  0.00           H  
ATOM   1597 HD21 ASN 1 105      25.877  35.088  43.264  0.00  0.00           H  
ATOM   1598 HD22 ASN 1 105      27.472  35.730  42.823  0.00  0.00           H  
ATOM   1599  N   ILE 1 106      27.465  37.272  37.235  0.00  0.00           N  
ATOM   1600  CA  ILE 1 106      28.088  38.115  36.191  0.00  0.00           C  
ATOM   1601  C   ILE 1 106      27.322  39.437  36.155  0.00  0.00           C  
ATOM   1602  O   ILE 1 106      26.098  39.348  36.024  0.00  0.00           O  
ATOM   1603  CB  ILE 1 106      27.979  37.507  34.770  0.00  0.00           C  
ATOM   1604  CG1 ILE 1 106      28.846  36.266  34.751  0.00  0.00           C  
ATOM   1605  CG2 ILE 1 106      28.292  38.454  33.645  0.00  0.00           C  
ATOM   1606  CD1 ILE 1 106      28.817  35.500  33.397  0.00  0.00           C  
ATOM   1607  H   ILE 1 106      26.467  37.128  37.180  0.00  0.00           H  
ATOM   1608  HA  ILE 1 106      29.151  38.264  36.378  0.00  0.00           H  
ATOM   1609  HB  ILE 1 106      26.988  37.052  34.773  0.00  0.00           H  
ATOM   1610 HG12 ILE 1 106      29.898  36.524  34.874  0.00  0.00           H  
ATOM   1611 HG13 ILE 1 106      28.477  35.512  35.447  0.00  0.00           H  
ATOM   1612 HG21 ILE 1 106      27.992  38.092  32.661  0.00  0.00           H  
ATOM   1613 HG22 ILE 1 106      27.585  39.282  33.687  0.00  0.00           H  
ATOM   1614 HG23 ILE 1 106      29.347  38.717  33.558  0.00  0.00           H  
ATOM   1615 HD11 ILE 1 106      27.778  35.355  33.101  0.00  0.00           H  
ATOM   1616 HD12 ILE 1 106      29.408  36.066  32.676  0.00  0.00           H  
ATOM   1617 HD13 ILE 1 106      29.337  34.542  33.414  0.00  0.00           H  
ATOM   1618  N   ALA 1 107      27.996  40.532  36.199  0.00  0.00           N  
ATOM   1619  CA  ALA 1 107      27.472  41.773  35.698  0.00  0.00           C  
ATOM   1620  C   ALA 1 107      27.833  41.899  34.181  0.00  0.00           C  
ATOM   1621  O   ALA 1 107      29.004  41.793  33.767  0.00  0.00           O  
ATOM   1622  CB  ALA 1 107      28.237  42.922  36.484  0.00  0.00           C  
ATOM   1623  H   ALA 1 107      28.987  40.439  36.367  0.00  0.00           H  
ATOM   1624  HA  ALA 1 107      26.399  41.888  35.852  0.00  0.00           H  
ATOM   1625  HB1 ALA 1 107      28.370  43.693  35.725  0.00  0.00           H  
ATOM   1626  HB2 ALA 1 107      27.813  43.267  37.427  0.00  0.00           H  
ATOM   1627  HB3 ALA 1 107      29.263  42.588  36.639  0.00  0.00           H  
ATOM   1628  N   ALA 1 108      26.835  42.061  33.324  0.00  0.00           N  
ATOM   1629  CA  ALA 1 108      26.865  42.281  31.875  0.00  0.00           C  
ATOM   1630  C   ALA 1 108      26.849  43.828  31.602  0.00  0.00           C  
ATOM   1631  O   ALA 1 108      25.744  44.422  31.823  0.00  0.00           O  
ATOM   1632  CB  ALA 1 108      25.657  41.574  31.282  0.00  0.00           C  
ATOM   1633  H   ALA 1 108      25.932  42.234  33.743  0.00  0.00           H  
ATOM   1634  HA  ALA 1 108      27.778  41.859  31.455  0.00  0.00           H  
ATOM   1635  HB1 ALA 1 108      25.710  40.503  31.476  0.00  0.00           H  
ATOM   1636  HB2 ALA 1 108      24.781  41.936  31.821  0.00  0.00           H  
ATOM   1637  HB3 ALA 1 108      25.580  41.690  30.201  0.00  0.00           H  
ATOM   1638  N   ILE 1 109      27.913  44.453  31.174  0.00  0.00           N  
ATOM   1639  CA  ILE 1 109      27.997  45.900  30.924  0.00  0.00           C  
ATOM   1640  C   ILE 1 109      27.196  46.232  29.663  0.00  0.00           C  
ATOM   1641  O   ILE 1 109      27.338  45.643  28.631  0.00  0.00           O  
ATOM   1642  CB  ILE 1 109      29.495  46.461  30.845  0.00  0.00           C  
ATOM   1643  CG1 ILE 1 109      30.251  46.309  32.186  0.00  0.00           C  
ATOM   1644  CG2 ILE 1 109      29.494  47.883  30.139  0.00  0.00           C  
ATOM   1645  CD1 ILE 1 109      31.782  46.425  31.970  0.00  0.00           C  
ATOM   1646  H   ILE 1 109      28.733  43.875  31.059  0.00  0.00           H  
ATOM   1647  HA  ILE 1 109      27.483  46.368  31.763  0.00  0.00           H  
ATOM   1648  HB  ILE 1 109      29.986  45.703  30.235  0.00  0.00           H  
ATOM   1649 HG12 ILE 1 109      29.916  47.108  32.848  0.00  0.00           H  
ATOM   1650 HG13 ILE 1 109      30.009  45.367  32.678  0.00  0.00           H  
ATOM   1651 HG21 ILE 1 109      30.506  48.286  30.172  0.00  0.00           H  
ATOM   1652 HG22 ILE 1 109      29.153  47.795  29.107  0.00  0.00           H  
ATOM   1653 HG23 ILE 1 109      28.839  48.565  30.680  0.00  0.00           H  
ATOM   1654 HD11 ILE 1 109      32.345  46.538  32.897  0.00  0.00           H  
ATOM   1655 HD12 ILE 1 109      32.113  45.522  31.458  0.00  0.00           H  
ATOM   1656 HD13 ILE 1 109      32.068  47.312  31.405  0.00  0.00           H  
ATOM   1657  N   THR 1 110      26.340  47.213  29.828  0.00  0.00           N  
ATOM   1658  CA  THR 1 110      25.577  47.899  28.790  0.00  0.00           C  
ATOM   1659  C   THR 1 110      26.191  49.208  28.218  0.00  0.00           C  
ATOM   1660  O   THR 1 110      26.027  49.421  26.996  0.00  0.00           O  
ATOM   1661  CB  THR 1 110      24.186  48.280  29.352  0.00  0.00           C  
ATOM   1662  OG1 THR 1 110      23.435  47.079  29.666  0.00  0.00           O  
ATOM   1663  CG2 THR 1 110      23.386  49.041  28.277  0.00  0.00           C  
ATOM   1664  H   THR 1 110      26.418  47.666  30.728  0.00  0.00           H  
ATOM   1665  HA  THR 1 110      25.446  47.268  27.911  0.00  0.00           H  
ATOM   1666  HB  THR 1 110      24.261  48.872  30.265  0.00  0.00           H  
ATOM   1667  HG1 THR 1 110      24.057  46.377  29.459  0.00  0.00           H  
ATOM   1668 HG21 THR 1 110      23.793  50.041  28.130  0.00  0.00           H  
ATOM   1669 HG22 THR 1 110      23.396  48.485  27.340  0.00  0.00           H  
ATOM   1670 HG23 THR 1 110      22.340  49.211  28.529  0.00  0.00           H  
ATOM   1671  N   GLU 1 111      26.898  49.984  29.015  0.00  0.00           N  
ATOM   1672  CA  GLU 1 111      27.780  51.096  28.468  0.00  0.00           C  
ATOM   1673  C   GLU 1 111      28.875  51.533  29.507  0.00  0.00           C  
ATOM   1674  O   GLU 1 111      28.717  51.173  30.658  0.00  0.00           O  
ATOM   1675  CB  GLU 1 111      26.923  52.282  28.103  0.00  0.00           C  
ATOM   1676  CG  GLU 1 111      26.732  52.767  26.662  0.00  0.00           C  
ATOM   1677  CD  GLU 1 111      27.936  52.492  25.675  0.00  0.00           C  
ATOM   1678  OE1 GLU 1 111      29.086  52.251  26.123  0.00  0.00           O  
ATOM   1679  OE2 GLU 1 111      27.663  52.517  24.436  0.00  0.00           O  
ATOM   1680  H   GLU 1 111      26.923  49.947  30.024  0.00  0.00           H  
ATOM   1681  HA  GLU 1 111      28.416  50.744  27.656  0.00  0.00           H  
ATOM   1682  HB2 GLU 1 111      25.910  52.029  28.418  0.00  0.00           H  
ATOM   1683  HB3 GLU 1 111      27.197  53.156  28.693  0.00  0.00           H  
ATOM   1684  HG2 GLU 1 111      25.833  52.276  26.289  0.00  0.00           H  
ATOM   1685  HG3 GLU 1 111      26.472  53.824  26.602  0.00  0.00           H  
ATOM   1686  N   SER 1 112      29.886  52.289  29.120  0.00  0.00           N  
ATOM   1687  CA  SER 1 112      30.990  52.651  29.923  0.00  0.00           C  
ATOM   1688  C   SER 1 112      31.779  53.870  29.451  0.00  0.00           C  
ATOM   1689  O   SER 1 112      31.530  54.397  28.368  0.00  0.00           O  
ATOM   1690  CB  SER 1 112      31.985  51.425  29.991  0.00  0.00           C  
ATOM   1691  OG  SER 1 112      32.587  51.148  28.755  0.00  0.00           O  
ATOM   1692  H   SER 1 112      29.998  52.615  28.171  0.00  0.00           H  
ATOM   1693  HA  SER 1 112      30.730  52.841  30.965  0.00  0.00           H  
ATOM   1694  HB2 SER 1 112      32.792  51.680  30.677  0.00  0.00           H  
ATOM   1695  HB3 SER 1 112      31.550  50.542  30.460  0.00  0.00           H  
ATOM   1696  HG  SER 1 112      32.043  50.751  28.072  0.00  0.00           H  
ATOM   1697  N   ASP 1 113      32.729  54.408  30.272  0.00  0.00           N  
ATOM   1698  CA  ASP 1 113      33.616  55.558  29.955  0.00  0.00           C  
ATOM   1699  C   ASP 1 113      34.856  55.478  30.835  0.00  0.00           C  
ATOM   1700  O   ASP 1 113      34.802  55.393  32.061  0.00  0.00           O  
ATOM   1701  CB  ASP 1 113      32.879  56.938  30.114  0.00  0.00           C  
ATOM   1702  CG  ASP 1 113      33.827  58.062  29.781  0.00  0.00           C  
ATOM   1703  OD1 ASP 1 113      34.606  57.959  28.786  0.00  0.00           O  
ATOM   1704  OD2 ASP 1 113      33.910  59.128  30.463  0.00  0.00           O  
ATOM   1705  H   ASP 1 113      32.828  53.961  31.173  0.00  0.00           H  
ATOM   1706  HA  ASP 1 113      33.878  55.497  28.899  0.00  0.00           H  
ATOM   1707  HB2 ASP 1 113      31.967  56.970  29.518  0.00  0.00           H  
ATOM   1708  HB3 ASP 1 113      32.582  57.007  31.161  0.00  0.00           H  
ATOM   1709  N   LYS 1 114      36.022  55.646  30.203  0.00  0.00           N  
ATOM   1710  CA  LYS 1 114      37.348  55.484  30.771  0.00  0.00           C  
ATOM   1711  C   LYS 1 114      37.631  54.113  31.453  0.00  0.00           C  
ATOM   1712  O   LYS 1 114      38.789  53.971  31.930  0.00  0.00           O  
ATOM   1713  CB  LYS 1 114      37.620  56.688  31.702  0.00  0.00           C  
ATOM   1714  CG  LYS 1 114      37.428  58.037  30.962  0.00  0.00           C  
ATOM   1715  CD  LYS 1 114      37.530  59.250  31.839  0.00  0.00           C  
ATOM   1716  CE  LYS 1 114      37.476  60.552  31.079  0.00  0.00           C  
ATOM   1717  NZ  LYS 1 114      36.122  60.750  30.429  0.00  0.00           N  
ATOM   1718  H   LYS 1 114      35.952  56.109  29.308  0.00  0.00           H  
ATOM   1719  HA  LYS 1 114      38.032  55.542  29.924  0.00  0.00           H  
ATOM   1720  HB2 LYS 1 114      36.938  56.697  32.552  0.00  0.00           H  
ATOM   1721  HB3 LYS 1 114      38.673  56.791  31.961  0.00  0.00           H  
ATOM   1722  HG2 LYS 1 114      38.087  58.074  30.095  0.00  0.00           H  
ATOM   1723  HG3 LYS 1 114      36.392  58.126  30.633  0.00  0.00           H  
ATOM   1724  HD2 LYS 1 114      36.709  59.235  32.556  0.00  0.00           H  
ATOM   1725  HD3 LYS 1 114      38.462  59.256  32.405  0.00  0.00           H  
ATOM   1726  HE2 LYS 1 114      37.737  61.429  31.671  0.00  0.00           H  
ATOM   1727  HE3 LYS 1 114      38.191  60.434  30.265  0.00  0.00           H  
ATOM   1728  HZ1 LYS 1 114      36.142  61.444  29.695  0.00  0.00           H  
ATOM   1729  HZ2 LYS 1 114      35.667  59.996  29.935  0.00  0.00           H  
ATOM   1730  HZ3 LYS 1 114      35.381  61.188  30.956  0.00  0.00           H  
ATOM   1731  N   PHE 1 115      36.634  53.286  31.600  0.00  0.00           N  
ATOM   1732  CA  PHE 1 115      36.822  51.975  32.282  0.00  0.00           C  
ATOM   1733  C   PHE 1 115      37.779  51.002  31.506  0.00  0.00           C  
ATOM   1734  O   PHE 1 115      38.728  50.466  32.128  0.00  0.00           O  
ATOM   1735  CB  PHE 1 115      35.399  51.364  32.495  0.00  0.00           C  
ATOM   1736  CG  PHE 1 115      35.532  49.921  32.954  0.00  0.00           C  
ATOM   1737  CD1 PHE 1 115      35.992  49.578  34.304  0.00  0.00           C  
ATOM   1738  CD2 PHE 1 115      35.015  48.942  32.067  0.00  0.00           C  
ATOM   1739  CE1 PHE 1 115      35.902  48.243  34.645  0.00  0.00           C  
ATOM   1740  CE2 PHE 1 115      35.014  47.580  32.487  0.00  0.00           C  
ATOM   1741  CZ  PHE 1 115      35.413  47.289  33.820  0.00  0.00           C  
ATOM   1742  H   PHE 1 115      35.714  53.588  31.312  0.00  0.00           H  
ATOM   1743  HA  PHE 1 115      37.259  52.127  33.269  0.00  0.00           H  
ATOM   1744  HB2 PHE 1 115      34.772  51.896  33.211  0.00  0.00           H  
ATOM   1745  HB3 PHE 1 115      34.863  51.403  31.547  0.00  0.00           H  
ATOM   1746  HD1 PHE 1 115      36.357  50.357  34.957  0.00  0.00           H  
ATOM   1747  HD2 PHE 1 115      34.594  49.164  31.097  0.00  0.00           H  
ATOM   1748  HE1 PHE 1 115      36.067  47.974  35.677  0.00  0.00           H  
ATOM   1749  HE2 PHE 1 115      34.587  46.755  31.937  0.00  0.00           H  
ATOM   1750  HZ  PHE 1 115      35.209  46.286  34.166  0.00  0.00           H  
ATOM   1751  N   PHE 1 116      37.488  50.709  30.246  0.00  0.00           N  
ATOM   1752  CA  PHE 1 116      38.350  49.846  29.438  0.00  0.00           C  
ATOM   1753  C   PHE 1 116      39.650  50.571  28.987  0.00  0.00           C  
ATOM   1754  O   PHE 1 116      39.682  51.802  28.891  0.00  0.00           O  
ATOM   1755  CB  PHE 1 116      37.489  49.414  28.151  0.00  0.00           C  
ATOM   1756  CG  PHE 1 116      36.354  48.498  28.413  0.00  0.00           C  
ATOM   1757  CD1 PHE 1 116      36.609  47.262  28.946  0.00  0.00           C  
ATOM   1758  CD2 PHE 1 116      35.050  49.037  28.225  0.00  0.00           C  
ATOM   1759  CE1 PHE 1 116      35.495  46.472  29.259  0.00  0.00           C  
ATOM   1760  CE2 PHE 1 116      33.987  48.147  28.458  0.00  0.00           C  
ATOM   1761  CZ  PHE 1 116      34.179  46.915  28.970  0.00  0.00           C  
ATOM   1762  H   PHE 1 116      36.619  51.000  29.820  0.00  0.00           H  
ATOM   1763  HA  PHE 1 116      38.621  48.846  29.775  0.00  0.00           H  
ATOM   1764  HB2 PHE 1 116      37.269  50.352  27.642  0.00  0.00           H  
ATOM   1765  HB3 PHE 1 116      38.074  48.863  27.415  0.00  0.00           H  
ATOM   1766  HD1 PHE 1 116      37.611  46.859  28.958  0.00  0.00           H  
ATOM   1767  HD2 PHE 1 116      34.874  50.007  27.784  0.00  0.00           H  
ATOM   1768  HE1 PHE 1 116      35.677  45.464  29.601  0.00  0.00           H  
ATOM   1769  HE2 PHE 1 116      32.991  48.526  28.284  0.00  0.00           H  
ATOM   1770  HZ  PHE 1 116      33.302  46.303  29.124  0.00  0.00           H  
ATOM   1771  N   ILE 1 117      40.704  49.862  28.516  0.00  0.00           N  
ATOM   1772  CA  ILE 1 117      41.964  50.470  27.957  0.00  0.00           C  
ATOM   1773  C   ILE 1 117      42.245  49.914  26.517  0.00  0.00           C  
ATOM   1774  O   ILE 1 117      42.248  48.719  26.299  0.00  0.00           O  
ATOM   1775  CB  ILE 1 117      43.227  50.274  28.855  0.00  0.00           C  
ATOM   1776  CG1 ILE 1 117      43.115  50.948  30.227  0.00  0.00           C  
ATOM   1777  CG2 ILE 1 117      44.488  50.733  28.238  0.00  0.00           C  
ATOM   1778  CD1 ILE 1 117      44.101  50.469  31.331  0.00  0.00           C  
ATOM   1779  H   ILE 1 117      40.699  48.853  28.537  0.00  0.00           H  
ATOM   1780  HA  ILE 1 117      41.860  51.555  27.966  0.00  0.00           H  
ATOM   1781  HB  ILE 1 117      43.276  49.220  29.130  0.00  0.00           H  
ATOM   1782 HG12 ILE 1 117      43.040  52.035  30.221  0.00  0.00           H  
ATOM   1783 HG13 ILE 1 117      42.125  50.789  30.655  0.00  0.00           H  
ATOM   1784 HG21 ILE 1 117      45.325  50.490  28.893  0.00  0.00           H  
ATOM   1785 HG22 ILE 1 117      44.761  50.138  27.367  0.00  0.00           H  
ATOM   1786 HG23 ILE 1 117      44.434  51.804  28.046  0.00  0.00           H  
ATOM   1787 HD11 ILE 1 117      45.128  50.435  30.967  0.00  0.00           H  
ATOM   1788 HD12 ILE 1 117      44.013  51.166  32.164  0.00  0.00           H  
ATOM   1789 HD13 ILE 1 117      43.706  49.576  31.816  0.00  0.00           H  
ATOM   1790  N   ASN 1 118      42.575  50.695  25.508  0.00  0.00           N  
ATOM   1791  CA  ASN 1 118      43.006  50.351  24.169  0.00  0.00           C  
ATOM   1792  C   ASN 1 118      44.381  49.706  24.135  0.00  0.00           C  
ATOM   1793  O   ASN 1 118      45.357  50.203  24.749  0.00  0.00           O  
ATOM   1794  CB  ASN 1 118      42.938  51.593  23.264  0.00  0.00           C  
ATOM   1795  CG  ASN 1 118      42.810  51.337  21.681  0.00  0.00           C  
ATOM   1796  OD1 ASN 1 118      42.895  50.216  21.214  0.00  0.00           O  
ATOM   1797  ND2 ASN 1 118      42.643  52.447  20.952  0.00  0.00           N  
ATOM   1798  H   ASN 1 118      42.724  51.672  25.714  0.00  0.00           H  
ATOM   1799  HA  ASN 1 118      42.228  49.653  23.861  0.00  0.00           H  
ATOM   1800  HB2 ASN 1 118      42.003  52.122  23.446  0.00  0.00           H  
ATOM   1801  HB3 ASN 1 118      43.787  52.244  23.472  0.00  0.00           H  
ATOM   1802 HD21 ASN 1 118      42.700  52.442  19.944  0.00  0.00           H  
ATOM   1803 HD22 ASN 1 118      42.570  53.329  21.437  0.00  0.00           H  
ATOM   1804  N   GLY 1 119      44.450  48.549  23.436  0.00  0.00           N  
ATOM   1805  CA  GLY 1 119      45.704  47.742  23.471  0.00  0.00           C  
ATOM   1806  C   GLY 1 119      45.887  46.881  24.696  0.00  0.00           C  
ATOM   1807  O   GLY 1 119      46.642  45.931  24.601  0.00  0.00           O  
ATOM   1808  H   GLY 1 119      43.577  48.179  23.088  0.00  0.00           H  
ATOM   1809  HA2 GLY 1 119      45.707  47.159  22.550  0.00  0.00           H  
ATOM   1810  HA3 GLY 1 119      46.570  48.382  23.303  0.00  0.00           H  
ATOM   1811  N   SER 1 120      45.155  47.099  25.765  0.00  0.00           N  
ATOM   1812  CA  SER 1 120      45.269  46.255  26.947  0.00  0.00           C  
ATOM   1813  C   SER 1 120      44.495  44.924  26.697  0.00  0.00           C  
ATOM   1814  O   SER 1 120      44.630  44.056  27.607  0.00  0.00           O  
ATOM   1815  CB  SER 1 120      44.581  46.964  28.159  0.00  0.00           C  
ATOM   1816  OG  SER 1 120      43.204  47.008  27.863  0.00  0.00           O  
ATOM   1817  H   SER 1 120      44.424  47.796  25.739  0.00  0.00           H  
ATOM   1818  HA  SER 1 120      46.294  45.912  27.092  0.00  0.00           H  
ATOM   1819  HB2 SER 1 120      44.760  46.517  29.136  0.00  0.00           H  
ATOM   1820  HB3 SER 1 120      44.904  48.000  28.261  0.00  0.00           H  
ATOM   1821  HG  SER 1 120      43.046  47.646  27.163  0.00  0.00           H  
ATOM   1822  N   ASN 1 121      43.752  44.611  25.645  0.00  0.00           N  
ATOM   1823  CA  ASN 1 121      43.122  43.342  25.091  0.00  0.00           C  
ATOM   1824  C   ASN 1 121      42.362  42.385  26.014  0.00  0.00           C  
ATOM   1825  O   ASN 1 121      41.999  41.203  25.667  0.00  0.00           O  
ATOM   1826  CB  ASN 1 121      44.196  42.549  24.300  0.00  0.00           C  
ATOM   1827  CG  ASN 1 121      45.043  43.396  23.389  0.00  0.00           C  
ATOM   1828  OD1 ASN 1 121      44.458  44.325  22.810  0.00  0.00           O  
ATOM   1829  ND2 ASN 1 121      46.223  42.925  23.105  0.00  0.00           N  
ATOM   1830  H   ASN 1 121      43.656  45.404  25.027  0.00  0.00           H  
ATOM   1831  HA  ASN 1 121      42.344  43.576  24.365  0.00  0.00           H  
ATOM   1832  HB2 ASN 1 121      44.984  42.153  24.941  0.00  0.00           H  
ATOM   1833  HB3 ASN 1 121      43.828  41.622  23.860  0.00  0.00           H  
ATOM   1834 HD21 ASN 1 121      46.749  43.458  22.427  0.00  0.00           H  
ATOM   1835 HD22 ASN 1 121      46.660  42.150  23.584  0.00  0.00           H  
ATOM   1836  N   TRP 1 122      41.958  42.834  27.192  0.00  0.00           N  
ATOM   1837  CA  TRP 1 122      40.883  42.234  27.965  0.00  0.00           C  
ATOM   1838  C   TRP 1 122      39.506  42.886  27.680  0.00  0.00           C  
ATOM   1839  O   TRP 1 122      39.395  43.928  27.154  0.00  0.00           O  
ATOM   1840  CB  TRP 1 122      41.133  42.371  29.480  0.00  0.00           C  
ATOM   1841  CG  TRP 1 122      41.682  43.639  30.038  0.00  0.00           C  
ATOM   1842  CD1 TRP 1 122      42.991  43.962  30.093  0.00  0.00           C  
ATOM   1843  CD2 TRP 1 122      40.941  44.755  30.574  0.00  0.00           C  
ATOM   1844  NE1 TRP 1 122      43.081  45.203  30.661  0.00  0.00           N  
ATOM   1845  CE2 TRP 1 122      41.872  45.760  30.913  0.00  0.00           C  
ATOM   1846  CE3 TRP 1 122      39.643  45.071  30.804  0.00  0.00           C  
ATOM   1847  CZ2 TRP 1 122      41.498  46.954  31.517  0.00  0.00           C  
ATOM   1848  CZ3 TRP 1 122      39.236  46.304  31.325  0.00  0.00           C  
ATOM   1849  CH2 TRP 1 122      40.138  47.243  31.761  0.00  0.00           C  
ATOM   1850  H   TRP 1 122      42.267  43.773  27.396  0.00  0.00           H  
ATOM   1851  HA  TRP 1 122      40.843  41.162  27.772  0.00  0.00           H  
ATOM   1852  HB2 TRP 1 122      40.181  42.246  29.997  0.00  0.00           H  
ATOM   1853  HB3 TRP 1 122      41.735  41.526  29.813  0.00  0.00           H  
ATOM   1854  HD1 TRP 1 122      43.768  43.326  29.696  0.00  0.00           H  
ATOM   1855  HE1 TRP 1 122      43.973  45.588  30.937  0.00  0.00           H  
ATOM   1856  HE3 TRP 1 122      38.946  44.307  30.494  0.00  0.00           H  
ATOM   1857  HZ2 TRP 1 122      42.265  47.610  31.901  0.00  0.00           H  
ATOM   1858  HZ3 TRP 1 122      38.163  46.394  31.417  0.00  0.00           H  
ATOM   1859  HH2 TRP 1 122      39.753  48.117  32.265  0.00  0.00           H  
ATOM   1860  N   GLU 1 123      38.442  42.167  28.126  0.00  0.00           N  
ATOM   1861  CA  GLU 1 123      36.991  42.477  27.962  0.00  0.00           C  
ATOM   1862  C   GLU 1 123      36.200  42.648  29.303  0.00  0.00           C  
ATOM   1863  O   GLU 1 123      35.036  42.912  29.301  0.00  0.00           O  
ATOM   1864  CB  GLU 1 123      36.286  41.350  27.076  0.00  0.00           C  
ATOM   1865  CG  GLU 1 123      36.753  41.293  25.632  0.00  0.00           C  
ATOM   1866  CD  GLU 1 123      38.163  40.780  25.209  0.00  0.00           C  
ATOM   1867  OE1 GLU 1 123      38.533  39.642  25.592  0.00  0.00           O  
ATOM   1868  OE2 GLU 1 123      38.743  41.522  24.425  0.00  0.00           O  
ATOM   1869  H   GLU 1 123      38.756  41.313  28.566  0.00  0.00           H  
ATOM   1870  HA  GLU 1 123      36.908  43.424  27.430  0.00  0.00           H  
ATOM   1871  HB2 GLU 1 123      36.446  40.363  27.510  0.00  0.00           H  
ATOM   1872  HB3 GLU 1 123      35.219  41.571  27.090  0.00  0.00           H  
ATOM   1873  HG2 GLU 1 123      36.046  40.606  25.169  0.00  0.00           H  
ATOM   1874  HG3 GLU 1 123      36.444  42.266  25.249  0.00  0.00           H  
ATOM   1875  N   GLY 1 124      36.896  42.324  30.365  0.00  0.00           N  
ATOM   1876  CA  GLY 1 124      36.263  42.403  31.696  0.00  0.00           C  
ATOM   1877  C   GLY 1 124      37.213  42.308  32.911  0.00  0.00           C  
ATOM   1878  O   GLY 1 124      38.422  42.397  32.749  0.00  0.00           O  
ATOM   1879  H   GLY 1 124      37.888  42.141  30.428  0.00  0.00           H  
ATOM   1880  HA2 GLY 1 124      35.611  43.272  31.786  0.00  0.00           H  
ATOM   1881  HA3 GLY 1 124      35.446  41.685  31.767  0.00  0.00           H  
ATOM   1882  N   ILE 1 125      36.683  42.372  34.131  0.00  0.00           N  
ATOM   1883  CA  ILE 1 125      37.455  42.308  35.373  0.00  0.00           C  
ATOM   1884  C   ILE 1 125      36.922  41.197  36.282  0.00  0.00           C  
ATOM   1885  O   ILE 1 125      35.684  41.176  36.625  0.00  0.00           O  
ATOM   1886  CB  ILE 1 125      37.639  43.579  36.133  0.00  0.00           C  
ATOM   1887  CG1 ILE 1 125      38.128  44.637  35.155  0.00  0.00           C  
ATOM   1888  CG2 ILE 1 125      38.651  43.318  37.326  0.00  0.00           C  
ATOM   1889  CD1 ILE 1 125      38.554  46.020  35.754  0.00  0.00           C  
ATOM   1890  H   ILE 1 125      35.684  42.488  34.231  0.00  0.00           H  
ATOM   1891  HA  ILE 1 125      38.502  42.138  35.121  0.00  0.00           H  
ATOM   1892  HB  ILE 1 125      36.705  43.969  36.538  0.00  0.00           H  
ATOM   1893 HG12 ILE 1 125      38.985  44.338  34.551  0.00  0.00           H  
ATOM   1894 HG13 ILE 1 125      37.293  44.870  34.495  0.00  0.00           H  
ATOM   1895 HG21 ILE 1 125      38.467  42.377  37.845  0.00  0.00           H  
ATOM   1896 HG22 ILE 1 125      39.687  43.347  36.987  0.00  0.00           H  
ATOM   1897 HG23 ILE 1 125      38.655  44.219  37.939  0.00  0.00           H  
ATOM   1898 HD11 ILE 1 125      38.833  46.669  34.924  0.00  0.00           H  
ATOM   1899 HD12 ILE 1 125      37.608  46.296  36.221  0.00  0.00           H  
ATOM   1900 HD13 ILE 1 125      39.251  45.934  36.588  0.00  0.00           H  
ATOM   1901  N   LEU 1 126      37.748  40.247  36.705  0.00  0.00           N  
ATOM   1902  CA  LEU 1 126      37.571  39.199  37.697  0.00  0.00           C  
ATOM   1903  C   LEU 1 126      38.164  39.639  39.116  0.00  0.00           C  
ATOM   1904  O   LEU 1 126      39.411  39.583  39.289  0.00  0.00           O  
ATOM   1905  CB  LEU 1 126      38.171  37.917  37.188  0.00  0.00           C  
ATOM   1906  CG  LEU 1 126      38.224  36.763  38.215  0.00  0.00           C  
ATOM   1907  CD1 LEU 1 126      36.846  36.678  38.970  0.00  0.00           C  
ATOM   1908  CD2 LEU 1 126      38.452  35.431  37.487  0.00  0.00           C  
ATOM   1909  H   LEU 1 126      38.685  40.371  36.349  0.00  0.00           H  
ATOM   1910  HA  LEU 1 126      36.494  39.056  37.789  0.00  0.00           H  
ATOM   1911  HB2 LEU 1 126      37.492  37.655  36.377  0.00  0.00           H  
ATOM   1912  HB3 LEU 1 126      39.160  38.065  36.754  0.00  0.00           H  
ATOM   1913  HG  LEU 1 126      38.969  36.856  39.005  0.00  0.00           H  
ATOM   1914 HD11 LEU 1 126      36.023  36.558  38.265  0.00  0.00           H  
ATOM   1915 HD12 LEU 1 126      36.886  35.808  39.625  0.00  0.00           H  
ATOM   1916 HD13 LEU 1 126      36.569  37.562  39.544  0.00  0.00           H  
ATOM   1917 HD21 LEU 1 126      37.663  35.025  36.854  0.00  0.00           H  
ATOM   1918 HD22 LEU 1 126      39.299  35.620  36.827  0.00  0.00           H  
ATOM   1919 HD23 LEU 1 126      38.694  34.688  38.247  0.00  0.00           H  
ATOM   1920  N   GLY 1 127      37.267  40.113  39.990  0.00  0.00           N  
ATOM   1921  CA  GLY 1 127      37.496  40.526  41.326  0.00  0.00           C  
ATOM   1922  C   GLY 1 127      37.503  39.438  42.371  0.00  0.00           C  
ATOM   1923  O   GLY 1 127      36.494  38.859  42.602  0.00  0.00           O  
ATOM   1924  H   GLY 1 127      36.322  40.131  39.632  0.00  0.00           H  
ATOM   1925  HA2 GLY 1 127      38.444  41.062  41.276  0.00  0.00           H  
ATOM   1926  HA3 GLY 1 127      36.697  41.217  41.592  0.00  0.00           H  
ATOM   1927  N   LEU 1 128      38.664  39.229  43.032  0.00  0.00           N  
ATOM   1928  CA  LEU 1 128      38.817  38.065  43.950  0.00  0.00           C  
ATOM   1929  C   LEU 1 128      38.893  38.462  45.470  0.00  0.00           C  
ATOM   1930  O   LEU 1 128      38.823  37.655  46.354  0.00  0.00           O  
ATOM   1931  CB  LEU 1 128      40.090  37.279  43.492  0.00  0.00           C  
ATOM   1932  CG  LEU 1 128      39.878  36.768  42.035  0.00  0.00           C  
ATOM   1933  CD1 LEU 1 128      41.348  36.540  41.511  0.00  0.00           C  
ATOM   1934  CD2 LEU 1 128      39.104  35.500  41.886  0.00  0.00           C  
ATOM   1935  H   LEU 1 128      39.419  39.850  42.777  0.00  0.00           H  
ATOM   1936  HA  LEU 1 128      37.990  37.413  43.667  0.00  0.00           H  
ATOM   1937  HB2 LEU 1 128      40.845  38.063  43.431  0.00  0.00           H  
ATOM   1938  HB3 LEU 1 128      40.410  36.401  44.054  0.00  0.00           H  
ATOM   1939  HG  LEU 1 128      39.432  37.561  41.435  0.00  0.00           H  
ATOM   1940 HD11 LEU 1 128      41.332  36.273  40.454  0.00  0.00           H  
ATOM   1941 HD12 LEU 1 128      41.858  37.501  41.574  0.00  0.00           H  
ATOM   1942 HD13 LEU 1 128      41.854  35.739  42.050  0.00  0.00           H  
ATOM   1943 HD21 LEU 1 128      38.076  35.747  42.151  0.00  0.00           H  
ATOM   1944 HD22 LEU 1 128      39.004  35.178  40.849  0.00  0.00           H  
ATOM   1945 HD23 LEU 1 128      39.424  34.675  42.523  0.00  0.00           H  
ATOM   1946  N   ALA 1 129      38.788  39.767  45.761  0.00  0.00           N  
ATOM   1947  CA  ALA 1 129      38.371  40.275  47.102  0.00  0.00           C  
ATOM   1948  C   ALA 1 129      36.979  39.761  47.466  0.00  0.00           C  
ATOM   1949  O   ALA 1 129      36.353  38.907  46.763  0.00  0.00           O  
ATOM   1950  CB  ALA 1 129      38.323  41.775  47.174  0.00  0.00           C  
ATOM   1951  H   ALA 1 129      38.770  40.350  44.936  0.00  0.00           H  
ATOM   1952  HA  ALA 1 129      39.173  39.865  47.716  0.00  0.00           H  
ATOM   1953  HB1 ALA 1 129      38.608  42.160  48.153  0.00  0.00           H  
ATOM   1954  HB2 ALA 1 129      38.927  42.132  46.340  0.00  0.00           H  
ATOM   1955  HB3 ALA 1 129      37.337  42.192  46.967  0.00  0.00           H  
ATOM   1956  N   TYR 1 130      36.584  40.058  48.734  0.00  0.00           N  
ATOM   1957  CA  TYR 1 130      35.493  39.473  49.502  0.00  0.00           C  
ATOM   1958  C   TYR 1 130      34.131  40.210  49.206  0.00  0.00           C  
ATOM   1959  O   TYR 1 130      34.182  41.310  48.649  0.00  0.00           O  
ATOM   1960  CB  TYR 1 130      35.722  39.537  51.003  0.00  0.00           C  
ATOM   1961  CG  TYR 1 130      36.949  38.693  51.304  0.00  0.00           C  
ATOM   1962  CD1 TYR 1 130      36.817  37.349  51.523  0.00  0.00           C  
ATOM   1963  CD2 TYR 1 130      38.184  39.395  51.625  0.00  0.00           C  
ATOM   1964  CE1 TYR 1 130      37.884  36.544  52.070  0.00  0.00           C  
ATOM   1965  CE2 TYR 1 130      39.270  38.599  51.949  0.00  0.00           C  
ATOM   1966  CZ  TYR 1 130      39.109  37.212  52.233  0.00  0.00           C  
ATOM   1967  OH  TYR 1 130      40.156  36.479  52.713  0.00  0.00           O  
ATOM   1968  H   TYR 1 130      37.177  40.747  49.173  0.00  0.00           H  
ATOM   1969  HA  TYR 1 130      35.359  38.452  49.144  0.00  0.00           H  
ATOM   1970  HB2 TYR 1 130      35.945  40.541  51.366  0.00  0.00           H  
ATOM   1971  HB3 TYR 1 130      34.933  39.020  51.547  0.00  0.00           H  
ATOM   1972  HD1 TYR 1 130      35.888  36.888  51.223  0.00  0.00           H  
ATOM   1973  HD2 TYR 1 130      38.196  40.417  51.275  0.00  0.00           H  
ATOM   1974  HE1 TYR 1 130      37.712  35.504  52.305  0.00  0.00           H  
ATOM   1975  HE2 TYR 1 130      40.134  39.193  52.208  0.00  0.00           H  
ATOM   1976  HH  TYR 1 130      39.956  35.938  53.481  0.00  0.00           H  
ATOM   1977  N   ALA 1 131      33.033  39.593  49.574  0.00  0.00           N  
ATOM   1978  CA  ALA 1 131      31.753  40.111  49.191  0.00  0.00           C  
ATOM   1979  C   ALA 1 131      31.349  41.539  49.682  0.00  0.00           C  
ATOM   1980  O   ALA 1 131      30.615  42.209  49.078  0.00  0.00           O  
ATOM   1981  CB  ALA 1 131      30.704  39.102  49.483  0.00  0.00           C  
ATOM   1982  H   ALA 1 131      33.028  38.660  49.960  0.00  0.00           H  
ATOM   1983  HA  ALA 1 131      31.664  40.202  48.108  0.00  0.00           H  
ATOM   1984  HB1 ALA 1 131      30.313  39.237  50.492  0.00  0.00           H  
ATOM   1985  HB2 ALA 1 131      29.914  39.365  48.780  0.00  0.00           H  
ATOM   1986  HB3 ALA 1 131      31.050  38.074  49.371  0.00  0.00           H  
ATOM   1987  N   GLU 1 132      31.897  41.956  50.859  0.00  0.00           N  
ATOM   1988  CA  GLU 1 132      31.589  43.275  51.430  0.00  0.00           C  
ATOM   1989  C   GLU 1 132      31.764  44.475  50.421  0.00  0.00           C  
ATOM   1990  O   GLU 1 132      31.008  45.443  50.544  0.00  0.00           O  
ATOM   1991  CB  GLU 1 132      32.571  43.462  52.580  0.00  0.00           C  
ATOM   1992  CG  GLU 1 132      32.704  44.825  53.337  0.00  0.00           C  
ATOM   1993  CD  GLU 1 132      31.361  45.415  53.786  0.00  0.00           C  
ATOM   1994  OE1 GLU 1 132      31.068  46.656  53.739  0.00  0.00           O  
ATOM   1995  OE2 GLU 1 132      30.566  44.605  54.301  0.00  0.00           O  
ATOM   1996  H   GLU 1 132      32.548  41.334  51.317  0.00  0.00           H  
ATOM   1997  HA  GLU 1 132      30.572  43.337  51.816  0.00  0.00           H  
ATOM   1998  HB2 GLU 1 132      32.364  42.680  53.310  0.00  0.00           H  
ATOM   1999  HB3 GLU 1 132      33.582  43.341  52.191  0.00  0.00           H  
ATOM   2000  HG2 GLU 1 132      33.368  44.742  54.198  0.00  0.00           H  
ATOM   2001  HG3 GLU 1 132      33.141  45.605  52.713  0.00  0.00           H  
ATOM   2002  N   ILE 1 133      32.784  44.447  49.520  0.00  0.00           N  
ATOM   2003  CA  ILE 1 133      33.050  45.527  48.483  0.00  0.00           C  
ATOM   2004  C   ILE 1 133      32.464  45.225  47.168  0.00  0.00           C  
ATOM   2005  O   ILE 1 133      32.685  45.958  46.140  0.00  0.00           O  
ATOM   2006  CB  ILE 1 133      34.544  45.932  48.488  0.00  0.00           C  
ATOM   2007  CG1 ILE 1 133      35.375  44.846  47.769  0.00  0.00           C  
ATOM   2008  CG2 ILE 1 133      35.079  46.373  49.866  0.00  0.00           C  
ATOM   2009  CD1 ILE 1 133      36.758  45.401  47.203  0.00  0.00           C  
ATOM   2010  H   ILE 1 133      33.339  43.606  49.450  0.00  0.00           H  
ATOM   2011  HA  ILE 1 133      32.398  46.339  48.805  0.00  0.00           H  
ATOM   2012  HB  ILE 1 133      34.483  46.850  47.903  0.00  0.00           H  
ATOM   2013 HG12 ILE 1 133      35.523  44.024  48.468  0.00  0.00           H  
ATOM   2014 HG13 ILE 1 133      34.895  44.593  46.824  0.00  0.00           H  
ATOM   2015 HG21 ILE 1 133      35.334  45.528  50.505  0.00  0.00           H  
ATOM   2016 HG22 ILE 1 133      36.024  46.891  49.705  0.00  0.00           H  
ATOM   2017 HG23 ILE 1 133      34.520  47.126  50.422  0.00  0.00           H  
ATOM   2018 HD11 ILE 1 133      37.238  44.544  46.730  0.00  0.00           H  
ATOM   2019 HD12 ILE 1 133      36.643  46.297  46.594  0.00  0.00           H  
ATOM   2020 HD13 ILE 1 133      37.414  45.641  48.039  0.00  0.00           H  
ATOM   2021  N   ALA 1 134      31.580  44.206  47.150  0.00  0.00           N  
ATOM   2022  CA  ALA 1 134      30.727  43.903  45.964  0.00  0.00           C  
ATOM   2023  C   ALA 1 134      29.657  44.995  45.821  0.00  0.00           C  
ATOM   2024  O   ALA 1 134      28.923  45.257  46.777  0.00  0.00           O  
ATOM   2025  CB  ALA 1 134      30.179  42.457  45.958  0.00  0.00           C  
ATOM   2026  H   ALA 1 134      31.315  43.774  48.023  0.00  0.00           H  
ATOM   2027  HA  ALA 1 134      31.357  43.988  45.078  0.00  0.00           H  
ATOM   2028  HB1 ALA 1 134      29.578  42.193  45.087  0.00  0.00           H  
ATOM   2029  HB2 ALA 1 134      31.082  41.866  45.802  0.00  0.00           H  
ATOM   2030  HB3 ALA 1 134      29.689  42.076  46.854  0.00  0.00           H  
ATOM   2031  N   ARG 1 135      29.448  45.508  44.599  0.00  0.00           N  
ATOM   2032  CA  ARG 1 135      28.316  46.229  44.134  0.00  0.00           C  
ATOM   2033  C   ARG 1 135      27.248  45.317  43.601  0.00  0.00           C  
ATOM   2034  O   ARG 1 135      27.592  44.243  43.162  0.00  0.00           O  
ATOM   2035  CB  ARG 1 135      28.745  47.181  42.970  0.00  0.00           C  
ATOM   2036  CG  ARG 1 135      29.995  48.028  43.256  0.00  0.00           C  
ATOM   2037  CD  ARG 1 135      29.962  48.897  44.552  0.00  0.00           C  
ATOM   2038  NE  ARG 1 135      28.906  49.898  44.433  0.00  0.00           N  
ATOM   2039  CZ  ARG 1 135      28.733  50.998  45.189  0.00  0.00           C  
ATOM   2040  NH1 ARG 1 135      28.046  51.962  44.823  0.00  0.00           N  
ATOM   2041  NH2 ARG 1 135      29.305  51.084  46.391  0.00  0.00           N  
ATOM   2042  H   ARG 1 135      30.057  45.102  43.902  0.00  0.00           H  
ATOM   2043  HA  ARG 1 135      27.992  46.837  44.978  0.00  0.00           H  
ATOM   2044  HB2 ARG 1 135      28.974  46.538  42.120  0.00  0.00           H  
ATOM   2045  HB3 ARG 1 135      27.908  47.787  42.623  0.00  0.00           H  
ATOM   2046  HG2 ARG 1 135      30.873  47.389  43.355  0.00  0.00           H  
ATOM   2047  HG3 ARG 1 135      30.214  48.710  42.435  0.00  0.00           H  
ATOM   2048  HD2 ARG 1 135      29.990  48.211  45.398  0.00  0.00           H  
ATOM   2049  HD3 ARG 1 135      30.928  49.399  44.600  0.00  0.00           H  
ATOM   2050  HE  ARG 1 135      28.397  49.846  43.562  0.00  0.00           H  
ATOM   2051 HH11 ARG 1 135      27.831  52.779  45.377  0.00  0.00           H  
ATOM   2052 HH12 ARG 1 135      27.621  51.989  43.907  0.00  0.00           H  
ATOM   2053 HH21 ARG 1 135      29.247  51.967  46.879  0.00  0.00           H  
ATOM   2054 HH22 ARG 1 135      29.755  50.406  46.989  0.00  0.00           H  
ATOM   2055  N   PRO 1 136      25.955  45.738  43.541  0.00  0.00           N  
ATOM   2056  CA  PRO 1 136      25.379  46.934  44.170  0.00  0.00           C  
ATOM   2057  C   PRO 1 136      25.441  46.877  45.710  0.00  0.00           C  
ATOM   2058  O   PRO 1 136      25.710  47.846  46.415  0.00  0.00           O  
ATOM   2059  CB  PRO 1 136      23.897  46.995  43.724  0.00  0.00           C  
ATOM   2060  CG  PRO 1 136      23.522  45.593  43.375  0.00  0.00           C  
ATOM   2061  CD  PRO 1 136      24.854  44.941  42.895  0.00  0.00           C  
ATOM   2062  HA  PRO 1 136      25.929  47.793  43.787  0.00  0.00           H  
ATOM   2063  HB2 PRO 1 136      23.292  47.446  44.511  0.00  0.00           H  
ATOM   2064  HB3 PRO 1 136      23.807  47.546  42.788  0.00  0.00           H  
ATOM   2065  HG2 PRO 1 136      23.222  45.144  44.322  0.00  0.00           H  
ATOM   2066  HG3 PRO 1 136      22.793  45.521  42.568  0.00  0.00           H  
ATOM   2067  HD2 PRO 1 136      24.977  43.911  43.229  0.00  0.00           H  
ATOM   2068  HD3 PRO 1 136      24.894  45.100  41.817  0.00  0.00           H  
ATOM   2069  N   ASP 1 137      25.388  45.630  46.264  0.00  0.00           N  
ATOM   2070  CA  ASP 1 137      25.605  45.291  47.696  0.00  0.00           C  
ATOM   2071  C   ASP 1 137      26.027  43.796  47.913  0.00  0.00           C  
ATOM   2072  O   ASP 1 137      25.977  42.952  47.057  0.00  0.00           O  
ATOM   2073  CB  ASP 1 137      24.307  45.729  48.516  0.00  0.00           C  
ATOM   2074  CG  ASP 1 137      23.037  45.020  48.020  0.00  0.00           C  
ATOM   2075  OD1 ASP 1 137      22.067  45.693  47.529  0.00  0.00           O  
ATOM   2076  OD2 ASP 1 137      22.890  43.861  48.300  0.00  0.00           O  
ATOM   2077  H   ASP 1 137      25.268  44.858  45.623  0.00  0.00           H  
ATOM   2078  HA  ASP 1 137      26.451  45.882  48.048  0.00  0.00           H  
ATOM   2079  HB2 ASP 1 137      24.409  45.383  49.544  0.00  0.00           H  
ATOM   2080  HB3 ASP 1 137      24.254  46.817  48.539  0.00  0.00           H  
ATOM   2081  N   ASP 1 138      26.491  43.452  49.110  0.00  0.00           N  
ATOM   2082  CA  ASP 1 138      27.174  42.160  49.468  0.00  0.00           C  
ATOM   2083  C   ASP 1 138      26.254  40.907  49.471  0.00  0.00           C  
ATOM   2084  O   ASP 1 138      26.663  39.763  49.712  0.00  0.00           O  
ATOM   2085  CB  ASP 1 138      27.895  42.320  50.934  0.00  0.00           C  
ATOM   2086  CG  ASP 1 138      26.898  42.642  52.042  0.00  0.00           C  
ATOM   2087  OD1 ASP 1 138      27.316  42.533  53.244  0.00  0.00           O  
ATOM   2088  OD2 ASP 1 138      25.716  42.964  51.835  0.00  0.00           O  
ATOM   2089  H   ASP 1 138      26.202  44.027  49.888  0.00  0.00           H  
ATOM   2090  HA  ASP 1 138      27.984  42.066  48.745  0.00  0.00           H  
ATOM   2091  HB2 ASP 1 138      28.574  41.516  51.221  0.00  0.00           H  
ATOM   2092  HB3 ASP 1 138      28.558  43.175  50.805  0.00  0.00           H  
ATOM   2093  N   SER 1 139      24.964  41.110  49.238  0.00  0.00           N  
ATOM   2094  CA  SER 1 139      24.062  39.957  49.039  0.00  0.00           C  
ATOM   2095  C   SER 1 139      24.448  39.254  47.703  0.00  0.00           C  
ATOM   2096  O   SER 1 139      23.905  38.176  47.504  0.00  0.00           O  
ATOM   2097  CB  SER 1 139      22.672  40.536  48.947  0.00  0.00           C  
ATOM   2098  OG  SER 1 139      22.471  41.340  47.773  0.00  0.00           O  
ATOM   2099  H   SER 1 139      24.594  42.012  48.974  0.00  0.00           H  
ATOM   2100  HA  SER 1 139      24.135  39.215  49.834  0.00  0.00           H  
ATOM   2101  HB2 SER 1 139      21.893  39.777  48.877  0.00  0.00           H  
ATOM   2102  HB3 SER 1 139      22.425  41.040  49.882  0.00  0.00           H  
ATOM   2103  HG  SER 1 139      22.412  42.262  48.036  0.00  0.00           H  
ATOM   2104  N   LEU 1 140      25.311  39.868  46.903  0.00  0.00           N  
ATOM   2105  CA  LEU 1 140      25.891  39.278  45.660  0.00  0.00           C  
ATOM   2106  C   LEU 1 140      27.133  38.394  46.044  0.00  0.00           C  
ATOM   2107  O   LEU 1 140      28.164  38.959  46.346  0.00  0.00           O  
ATOM   2108  CB  LEU 1 140      26.150  40.422  44.648  0.00  0.00           C  
ATOM   2109  CG  LEU 1 140      26.319  39.900  43.195  0.00  0.00           C  
ATOM   2110  CD1 LEU 1 140      24.975  39.309  42.571  0.00  0.00           C  
ATOM   2111  CD2 LEU 1 140      26.619  41.144  42.371  0.00  0.00           C  
ATOM   2112  H   LEU 1 140      25.577  40.784  47.234  0.00  0.00           H  
ATOM   2113  HA  LEU 1 140      25.285  38.472  45.247  0.00  0.00           H  
ATOM   2114  HB2 LEU 1 140      25.263  41.052  44.713  0.00  0.00           H  
ATOM   2115  HB3 LEU 1 140      27.039  40.991  44.921  0.00  0.00           H  
ATOM   2116  HG  LEU 1 140      27.033  39.105  42.977  0.00  0.00           H  
ATOM   2117 HD11 LEU 1 140      25.126  39.265  41.492  0.00  0.00           H  
ATOM   2118 HD12 LEU 1 140      24.637  38.372  43.015  0.00  0.00           H  
ATOM   2119 HD13 LEU 1 140      24.201  40.075  42.606  0.00  0.00           H  
ATOM   2120 HD21 LEU 1 140      26.685  40.856  41.322  0.00  0.00           H  
ATOM   2121 HD22 LEU 1 140      25.668  41.671  42.446  0.00  0.00           H  
ATOM   2122 HD23 LEU 1 140      27.525  41.672  42.668  0.00  0.00           H  
ATOM   2123  N   GLU 1 141      27.157  37.095  45.718  0.00  0.00           N  
ATOM   2124  CA  GLU 1 141      28.239  36.129  45.872  0.00  0.00           C  
ATOM   2125  C   GLU 1 141      29.273  36.365  44.761  0.00  0.00           C  
ATOM   2126  O   GLU 1 141      28.913  36.352  43.626  0.00  0.00           O  
ATOM   2127  CB  GLU 1 141      27.596  34.709  45.891  0.00  0.00           C  
ATOM   2128  CG  GLU 1 141      28.650  33.707  46.248  0.00  0.00           C  
ATOM   2129  CD  GLU 1 141      28.111  32.269  46.318  0.00  0.00           C  
ATOM   2130  OE1 GLU 1 141      28.245  31.580  47.363  0.00  0.00           O  
ATOM   2131  OE2 GLU 1 141      27.616  31.757  45.298  0.00  0.00           O  
ATOM   2132  H   GLU 1 141      26.296  36.816  45.271  0.00  0.00           H  
ATOM   2133  HA  GLU 1 141      28.678  36.405  46.831  0.00  0.00           H  
ATOM   2134  HB2 GLU 1 141      26.778  34.766  46.609  0.00  0.00           H  
ATOM   2135  HB3 GLU 1 141      27.121  34.569  44.920  0.00  0.00           H  
ATOM   2136  HG2 GLU 1 141      29.440  33.691  45.497  0.00  0.00           H  
ATOM   2137  HG3 GLU 1 141      29.177  34.007  47.154  0.00  0.00           H  
ATOM   2138  N   PRO 1 142      30.611  36.593  45.105  0.00  0.00           N  
ATOM   2139  CA  PRO 1 142      31.703  36.657  44.122  0.00  0.00           C  
ATOM   2140  C   PRO 1 142      32.176  35.308  43.592  0.00  0.00           C  
ATOM   2141  O   PRO 1 142      31.861  34.301  44.187  0.00  0.00           O  
ATOM   2142  CB  PRO 1 142      32.779  37.444  44.887  0.00  0.00           C  
ATOM   2143  CG  PRO 1 142      32.119  38.073  46.107  0.00  0.00           C  
ATOM   2144  CD  PRO 1 142      31.040  37.090  46.400  0.00  0.00           C  
ATOM   2145  HA  PRO 1 142      31.354  37.285  43.301  0.00  0.00           H  
ATOM   2146  HB2 PRO 1 142      33.675  36.879  45.145  0.00  0.00           H  
ATOM   2147  HB3 PRO 1 142      33.283  38.233  44.329  0.00  0.00           H  
ATOM   2148  HG2 PRO 1 142      32.873  38.089  46.894  0.00  0.00           H  
ATOM   2149  HG3 PRO 1 142      31.748  39.057  45.818  0.00  0.00           H  
ATOM   2150  HD2 PRO 1 142      30.227  37.533  46.975  0.00  0.00           H  
ATOM   2151  HD3 PRO 1 142      31.498  36.275  46.960  0.00  0.00           H  
ATOM   2152  N   PHE 1 143      32.866  35.281  42.436  0.00  0.00           N  
ATOM   2153  CA  PHE 1 143      33.224  34.021  41.776  0.00  0.00           C  
ATOM   2154  C   PHE 1 143      34.005  33.015  42.647  0.00  0.00           C  
ATOM   2155  O   PHE 1 143      33.668  31.805  42.613  0.00  0.00           O  
ATOM   2156  CB  PHE 1 143      34.127  34.463  40.623  0.00  0.00           C  
ATOM   2157  CG  PHE 1 143      34.506  33.280  39.825  0.00  0.00           C  
ATOM   2158  CD1 PHE 1 143      33.566  32.594  38.972  0.00  0.00           C  
ATOM   2159  CD2 PHE 1 143      35.824  32.833  39.971  0.00  0.00           C  
ATOM   2160  CE1 PHE 1 143      33.963  31.455  38.270  0.00  0.00           C  
ATOM   2161  CE2 PHE 1 143      36.179  31.694  39.252  0.00  0.00           C  
ATOM   2162  CZ  PHE 1 143      35.270  30.906  38.445  0.00  0.00           C  
ATOM   2163  H   PHE 1 143      32.950  36.083  41.828  0.00  0.00           H  
ATOM   2164  HA  PHE 1 143      32.376  33.570  41.261  0.00  0.00           H  
ATOM   2165  HB2 PHE 1 143      33.544  35.136  39.994  0.00  0.00           H  
ATOM   2166  HB3 PHE 1 143      34.999  35.021  40.966  0.00  0.00           H  
ATOM   2167  HD1 PHE 1 143      32.647  33.131  38.788  0.00  0.00           H  
ATOM   2168  HD2 PHE 1 143      36.437  33.381  40.671  0.00  0.00           H  
ATOM   2169  HE1 PHE 1 143      33.260  30.979  37.603  0.00  0.00           H  
ATOM   2170  HE2 PHE 1 143      37.233  31.457  39.262  0.00  0.00           H  
ATOM   2171  HZ  PHE 1 143      35.538  29.977  37.964  0.00  0.00           H  
ATOM   2172  N   PHE 1 144      34.973  33.490  43.497  0.00  0.00           N  
ATOM   2173  CA  PHE 1 144      35.812  32.466  44.103  0.00  0.00           C  
ATOM   2174  C   PHE 1 144      35.047  31.777  45.225  0.00  0.00           C  
ATOM   2175  O   PHE 1 144      35.398  30.714  45.645  0.00  0.00           O  
ATOM   2176  CB  PHE 1 144      37.138  33.115  44.566  0.00  0.00           C  
ATOM   2177  CG  PHE 1 144      38.248  32.204  44.740  0.00  0.00           C  
ATOM   2178  CD1 PHE 1 144      38.998  31.686  43.681  0.00  0.00           C  
ATOM   2179  CD2 PHE 1 144      38.753  31.833  46.093  0.00  0.00           C  
ATOM   2180  CE1 PHE 1 144      40.051  30.751  43.874  0.00  0.00           C  
ATOM   2181  CE2 PHE 1 144      39.655  30.833  46.318  0.00  0.00           C  
ATOM   2182  CZ  PHE 1 144      40.337  30.271  45.181  0.00  0.00           C  
ATOM   2183  H   PHE 1 144      35.148  34.484  43.538  0.00  0.00           H  
ATOM   2184  HA  PHE 1 144      36.036  31.708  43.353  0.00  0.00           H  
ATOM   2185  HB2 PHE 1 144      37.426  33.909  43.877  0.00  0.00           H  
ATOM   2186  HB3 PHE 1 144      36.988  33.703  45.472  0.00  0.00           H  
ATOM   2187  HD1 PHE 1 144      38.703  31.929  42.671  0.00  0.00           H  
ATOM   2188  HD2 PHE 1 144      38.242  32.330  46.904  0.00  0.00           H  
ATOM   2189  HE1 PHE 1 144      40.385  30.282  42.961  0.00  0.00           H  
ATOM   2190  HE2 PHE 1 144      39.902  30.420  47.285  0.00  0.00           H  
ATOM   2191  HZ  PHE 1 144      40.964  29.392  45.220  0.00  0.00           H  
ATOM   2192  N   ASP 1 145      33.971  32.353  45.737  0.00  0.00           N  
ATOM   2193  CA  ASP 1 145      33.101  31.845  46.754  0.00  0.00           C  
ATOM   2194  C   ASP 1 145      32.082  30.852  46.167  0.00  0.00           C  
ATOM   2195  O   ASP 1 145      31.945  29.813  46.782  0.00  0.00           O  
ATOM   2196  CB  ASP 1 145      32.240  32.910  47.402  0.00  0.00           C  
ATOM   2197  CG  ASP 1 145      33.066  34.079  48.047  0.00  0.00           C  
ATOM   2198  OD1 ASP 1 145      32.646  34.450  49.181  0.00  0.00           O  
ATOM   2199  OD2 ASP 1 145      33.940  34.676  47.473  0.00  0.00           O  
ATOM   2200  H   ASP 1 145      33.894  33.345  45.568  0.00  0.00           H  
ATOM   2201  HA  ASP 1 145      33.710  31.276  47.456  0.00  0.00           H  
ATOM   2202  HB2 ASP 1 145      31.531  33.406  46.740  0.00  0.00           H  
ATOM   2203  HB3 ASP 1 145      31.752  32.531  48.300  0.00  0.00           H  
ATOM   2204  N   SER 1 146      31.504  31.075  45.007  0.00  0.00           N  
ATOM   2205  CA  SER 1 146      30.657  30.119  44.290  0.00  0.00           C  
ATOM   2206  C   SER 1 146      31.450  28.879  43.813  0.00  0.00           C  
ATOM   2207  O   SER 1 146      30.928  27.751  43.991  0.00  0.00           O  
ATOM   2208  CB  SER 1 146      29.986  30.734  43.075  0.00  0.00           C  
ATOM   2209  OG  SER 1 146      29.281  31.968  43.352  0.00  0.00           O  
ATOM   2210  H   SER 1 146      31.555  31.963  44.527  0.00  0.00           H  
ATOM   2211  HA  SER 1 146      29.805  29.741  44.856  0.00  0.00           H  
ATOM   2212  HB2 SER 1 146      30.786  31.124  42.447  0.00  0.00           H  
ATOM   2213  HB3 SER 1 146      29.275  30.096  42.549  0.00  0.00           H  
ATOM   2214  HG  SER 1 146      28.576  31.715  43.952  0.00  0.00           H  
ATOM   2215  N   LEU 1 147      32.685  29.062  43.387  0.00  0.00           N  
ATOM   2216  CA  LEU 1 147      33.506  27.928  42.990  0.00  0.00           C  
ATOM   2217  C   LEU 1 147      33.755  26.949  44.168  0.00  0.00           C  
ATOM   2218  O   LEU 1 147      33.324  25.782  44.042  0.00  0.00           O  
ATOM   2219  CB  LEU 1 147      34.876  28.400  42.304  0.00  0.00           C  
ATOM   2220  CG  LEU 1 147      35.800  27.175  41.970  0.00  0.00           C  
ATOM   2221  CD1 LEU 1 147      35.375  26.488  40.725  0.00  0.00           C  
ATOM   2222  CD2 LEU 1 147      37.179  27.763  41.611  0.00  0.00           C  
ATOM   2223  H   LEU 1 147      33.087  29.989  43.374  0.00  0.00           H  
ATOM   2224  HA  LEU 1 147      33.030  27.335  42.209  0.00  0.00           H  
ATOM   2225  HB2 LEU 1 147      34.569  28.960  41.421  0.00  0.00           H  
ATOM   2226  HB3 LEU 1 147      35.508  29.045  42.916  0.00  0.00           H  
ATOM   2227  HG  LEU 1 147      35.885  26.530  42.844  0.00  0.00           H  
ATOM   2228 HD11 LEU 1 147      36.021  25.626  40.554  0.00  0.00           H  
ATOM   2229 HD12 LEU 1 147      34.395  26.055  40.926  0.00  0.00           H  
ATOM   2230 HD13 LEU 1 147      35.364  27.269  39.966  0.00  0.00           H  
ATOM   2231 HD21 LEU 1 147      37.294  28.509  40.825  0.00  0.00           H  
ATOM   2232 HD22 LEU 1 147      37.576  28.315  42.464  0.00  0.00           H  
ATOM   2233 HD23 LEU 1 147      37.881  26.929  41.608  0.00  0.00           H  
ATOM   2234  N   VAL 1 148      34.420  27.364  45.259  0.00  0.00           N  
ATOM   2235  CA  VAL 1 148      34.571  26.644  46.544  0.00  0.00           C  
ATOM   2236  C   VAL 1 148      33.197  25.930  46.867  0.00  0.00           C  
ATOM   2237  O   VAL 1 148      33.189  24.719  47.072  0.00  0.00           O  
ATOM   2238  CB  VAL 1 148      35.033  27.585  47.664  0.00  0.00           C  
ATOM   2239  CG1 VAL 1 148      34.908  26.910  49.107  0.00  0.00           C  
ATOM   2240  CG2 VAL 1 148      36.500  28.013  47.447  0.00  0.00           C  
ATOM   2241  H   VAL 1 148      34.778  28.304  45.350  0.00  0.00           H  
ATOM   2242  HA  VAL 1 148      35.313  25.862  46.377  0.00  0.00           H  
ATOM   2243  HB  VAL 1 148      34.545  28.555  47.751  0.00  0.00           H  
ATOM   2244 HG11 VAL 1 148      35.464  25.976  49.021  0.00  0.00           H  
ATOM   2245 HG12 VAL 1 148      35.076  27.541  49.980  0.00  0.00           H  
ATOM   2246 HG13 VAL 1 148      33.875  26.589  49.236  0.00  0.00           H  
ATOM   2247 HG21 VAL 1 148      37.139  27.130  47.470  0.00  0.00           H  
ATOM   2248 HG22 VAL 1 148      36.592  28.399  46.431  0.00  0.00           H  
ATOM   2249 HG23 VAL 1 148      36.659  28.663  48.307  0.00  0.00           H  
ATOM   2250  N   LYS 1 149      32.063  26.663  46.722  0.00  0.00           N  
ATOM   2251  CA  LYS 1 149      30.776  26.088  47.126  0.00  0.00           C  
ATOM   2252  C   LYS 1 149      30.449  24.835  46.280  0.00  0.00           C  
ATOM   2253  O   LYS 1 149      29.961  23.863  46.750  0.00  0.00           O  
ATOM   2254  CB  LYS 1 149      29.671  27.147  47.080  0.00  0.00           C  
ATOM   2255  CG  LYS 1 149      28.335  26.754  47.656  0.00  0.00           C  
ATOM   2256  CD  LYS 1 149      27.539  28.081  47.786  0.00  0.00           C  
ATOM   2257  CE  LYS 1 149      27.062  28.568  46.372  0.00  0.00           C  
ATOM   2258  NZ  LYS 1 149      26.178  29.664  46.553  0.00  0.00           N  
ATOM   2259  H   LYS 1 149      32.070  27.672  46.688  0.00  0.00           H  
ATOM   2260  HA  LYS 1 149      31.041  25.781  48.137  0.00  0.00           H  
ATOM   2261  HB2 LYS 1 149      30.091  27.937  47.702  0.00  0.00           H  
ATOM   2262  HB3 LYS 1 149      29.608  27.535  46.063  0.00  0.00           H  
ATOM   2263  HG2 LYS 1 149      27.854  25.982  47.055  0.00  0.00           H  
ATOM   2264  HG3 LYS 1 149      28.417  26.410  48.687  0.00  0.00           H  
ATOM   2265  HD2 LYS 1 149      26.641  27.967  48.393  0.00  0.00           H  
ATOM   2266  HD3 LYS 1 149      28.181  28.860  48.196  0.00  0.00           H  
ATOM   2267  HE2 LYS 1 149      27.923  28.905  45.796  0.00  0.00           H  
ATOM   2268  HE3 LYS 1 149      26.635  27.680  45.906  0.00  0.00           H  
ATOM   2269  HZ1 LYS 1 149      25.872  29.958  45.637  0.00  0.00           H  
ATOM   2270  HZ2 LYS 1 149      25.446  29.382  47.189  0.00  0.00           H  
ATOM   2271  HZ3 LYS 1 149      26.748  30.433  46.876  0.00  0.00           H  
ATOM   2272  N   GLN 1 150      30.627  25.014  44.917  0.00  0.00           N  
ATOM   2273  CA  GLN 1 150      30.054  24.003  43.971  0.00  0.00           C  
ATOM   2274  C   GLN 1 150      31.088  22.843  43.692  0.00  0.00           C  
ATOM   2275  O   GLN 1 150      30.572  21.732  43.326  0.00  0.00           O  
ATOM   2276  CB  GLN 1 150      29.515  24.676  42.744  0.00  0.00           C  
ATOM   2277  CG  GLN 1 150      28.287  25.467  43.042  0.00  0.00           C  
ATOM   2278  CD  GLN 1 150      27.747  26.284  41.769  0.00  0.00           C  
ATOM   2279  OE1 GLN 1 150      28.150  26.027  40.631  0.00  0.00           O  
ATOM   2280  NE2 GLN 1 150      27.072  27.415  42.000  0.00  0.00           N  
ATOM   2281  H   GLN 1 150      31.304  25.699  44.611  0.00  0.00           H  
ATOM   2282  HA  GLN 1 150      29.190  23.545  44.452  0.00  0.00           H  
ATOM   2283  HB2 GLN 1 150      30.236  25.470  42.549  0.00  0.00           H  
ATOM   2284  HB3 GLN 1 150      29.424  23.888  41.996  0.00  0.00           H  
ATOM   2285  HG2 GLN 1 150      27.421  24.855  43.290  0.00  0.00           H  
ATOM   2286  HG3 GLN 1 150      28.502  26.162  43.853  0.00  0.00           H  
ATOM   2287 HE21 GLN 1 150      27.174  28.103  41.268  0.00  0.00           H  
ATOM   2288 HE22 GLN 1 150      26.962  27.573  42.992  0.00  0.00           H  
ATOM   2289  N   THR 1 151      32.344  23.039  43.957  0.00  0.00           N  
ATOM   2290  CA  THR 1 151      33.445  22.166  43.492  0.00  0.00           C  
ATOM   2291  C   THR 1 151      34.399  21.901  44.636  0.00  0.00           C  
ATOM   2292  O   THR 1 151      34.304  22.482  45.770  0.00  0.00           O  
ATOM   2293  CB  THR 1 151      34.124  22.686  42.229  0.00  0.00           C  
ATOM   2294  OG1 THR 1 151      35.052  23.769  42.498  0.00  0.00           O  
ATOM   2295  CG2 THR 1 151      33.198  23.217  41.146  0.00  0.00           C  
ATOM   2296  H   THR 1 151      32.595  23.954  44.304  0.00  0.00           H  
ATOM   2297  HA  THR 1 151      33.054  21.189  43.207  0.00  0.00           H  
ATOM   2298  HB  THR 1 151      34.674  21.859  41.780  0.00  0.00           H  
ATOM   2299  HG1 THR 1 151      34.725  24.281  43.241  0.00  0.00           H  
ATOM   2300 HG21 THR 1 151      33.757  23.254  40.211  0.00  0.00           H  
ATOM   2301 HG22 THR 1 151      32.430  22.457  40.999  0.00  0.00           H  
ATOM   2302 HG23 THR 1 151      32.723  24.110  41.553  0.00  0.00           H  
ATOM   2303  N   HIS 1 152      35.304  20.948  44.361  0.00  0.00           N  
ATOM   2304  CA  HIS 1 152      36.188  20.331  45.409  0.00  0.00           C  
ATOM   2305  C   HIS 1 152      37.373  21.180  45.685  0.00  0.00           C  
ATOM   2306  O   HIS 1 152      38.298  20.847  46.466  0.00  0.00           O  
ATOM   2307  CB  HIS 1 152      36.600  18.964  44.853  0.00  0.00           C  
ATOM   2308  CG  HIS 1 152      35.331  18.137  44.617  0.00  0.00           C  
ATOM   2309  ND1 HIS 1 152      34.587  18.146  43.470  0.00  0.00           N  
ATOM   2310  CD2 HIS 1 152      34.682  17.386  45.586  0.00  0.00           C  
ATOM   2311  CE1 HIS 1 152      33.547  17.359  43.672  0.00  0.00           C  
ATOM   2312  NE2 HIS 1 152      33.546  16.865  44.950  0.00  0.00           N  
ATOM   2313  H   HIS 1 152      35.165  20.386  43.533  0.00  0.00           H  
ATOM   2314  HA  HIS 1 152      35.550  20.246  46.289  0.00  0.00           H  
ATOM   2315  HB2 HIS 1 152      37.218  19.084  43.962  0.00  0.00           H  
ATOM   2316  HB3 HIS 1 152      37.210  18.487  45.619  0.00  0.00           H  
ATOM   2317  HD1 HIS 1 152      34.749  18.570  42.568  0.00  0.00           H  
ATOM   2318  HD2 HIS 1 152      34.978  17.313  46.621  0.00  0.00           H  
ATOM   2319  HE1 HIS 1 152      32.671  17.271  43.045  0.00  0.00           H  
ATOM   2320  N   VAL 1 153      37.534  22.321  44.998  0.00  0.00           N  
ATOM   2321  CA  VAL 1 153      38.688  23.251  45.075  0.00  0.00           C  
ATOM   2322  C   VAL 1 153      38.823  23.912  46.504  0.00  0.00           C  
ATOM   2323  O   VAL 1 153      37.987  24.659  47.059  0.00  0.00           O  
ATOM   2324  CB  VAL 1 153      38.403  24.363  44.097  0.00  0.00           C  
ATOM   2325  CG1 VAL 1 153      39.376  25.528  44.116  0.00  0.00           C  
ATOM   2326  CG2 VAL 1 153      38.483  23.865  42.644  0.00  0.00           C  
ATOM   2327  H   VAL 1 153      36.909  22.697  44.300  0.00  0.00           H  
ATOM   2328  HA  VAL 1 153      39.604  22.800  44.695  0.00  0.00           H  
ATOM   2329  HB  VAL 1 153      37.460  24.856  44.335  0.00  0.00           H  
ATOM   2330 HG11 VAL 1 153      40.380  25.244  43.801  0.00  0.00           H  
ATOM   2331 HG12 VAL 1 153      39.001  26.349  43.505  0.00  0.00           H  
ATOM   2332 HG13 VAL 1 153      39.482  26.048  45.068  0.00  0.00           H  
ATOM   2333 HG21 VAL 1 153      37.952  24.544  41.976  0.00  0.00           H  
ATOM   2334 HG22 VAL 1 153      39.499  23.749  42.267  0.00  0.00           H  
ATOM   2335 HG23 VAL 1 153      37.950  22.918  42.557  0.00  0.00           H  
ATOM   2336  N   PRO 1 154      40.028  23.880  47.064  0.00  0.00           N  
ATOM   2337  CA  PRO 1 154      40.232  24.541  48.372  0.00  0.00           C  
ATOM   2338  C   PRO 1 154      40.330  26.058  48.319  0.00  0.00           C  
ATOM   2339  O   PRO 1 154      40.574  26.619  47.267  0.00  0.00           O  
ATOM   2340  CB  PRO 1 154      41.634  24.091  48.988  0.00  0.00           C  
ATOM   2341  CG  PRO 1 154      41.783  22.806  48.208  0.00  0.00           C  
ATOM   2342  CD  PRO 1 154      41.156  23.002  46.828  0.00  0.00           C  
ATOM   2343  HA  PRO 1 154      39.373  24.298  48.998  0.00  0.00           H  
ATOM   2344  HB2 PRO 1 154      42.449  24.807  48.877  0.00  0.00           H  
ATOM   2345  HB3 PRO 1 154      41.519  23.807  50.034  0.00  0.00           H  
ATOM   2346  HG2 PRO 1 154      42.841  22.542  48.215  0.00  0.00           H  
ATOM   2347  HG3 PRO 1 154      41.291  22.020  48.781  0.00  0.00           H  
ATOM   2348  HD2 PRO 1 154      40.842  22.044  46.413  0.00  0.00           H  
ATOM   2349  HD3 PRO 1 154      41.856  23.591  46.236  0.00  0.00           H  
ATOM   2350  N   ASN 1 155      40.143  26.721  49.470  0.00  0.00           N  
ATOM   2351  CA  ASN 1 155      39.982  28.144  49.520  0.00  0.00           C  
ATOM   2352  C   ASN 1 155      41.345  28.856  49.501  0.00  0.00           C  
ATOM   2353  O   ASN 1 155      41.609  29.593  50.445  0.00  0.00           O  
ATOM   2354  CB  ASN 1 155      39.072  28.450  50.711  0.00  0.00           C  
ATOM   2355  CG  ASN 1 155      38.525  29.876  50.637  0.00  0.00           C  
ATOM   2356  OD1 ASN 1 155      38.628  30.666  49.683  0.00  0.00           O  
ATOM   2357  ND2 ASN 1 155      37.887  30.289  51.694  0.00  0.00           N  
ATOM   2358  H   ASN 1 155      39.874  26.230  50.310  0.00  0.00           H  
ATOM   2359  HA  ASN 1 155      39.441  28.600  48.690  0.00  0.00           H  
ATOM   2360  HB2 ASN 1 155      38.238  27.751  50.780  0.00  0.00           H  
ATOM   2361  HB3 ASN 1 155      39.661  28.272  51.611  0.00  0.00           H  
ATOM   2362 HD21 ASN 1 155      37.632  31.265  51.655  0.00  0.00           H  
ATOM   2363 HD22 ASN 1 155      37.639  29.671  52.454  0.00  0.00           H  
ATOM   2364  N   LEU 1 156      42.216  28.782  48.456  0.00  0.00           N  
ATOM   2365  CA  LEU 1 156      43.288  29.668  48.082  0.00  0.00           C  
ATOM   2366  C   LEU 1 156      43.444  29.764  46.564  0.00  0.00           C  
ATOM   2367  O   LEU 1 156      43.278  28.764  45.902  0.00  0.00           O  
ATOM   2368  CB  LEU 1 156      44.595  29.323  48.836  0.00  0.00           C  
ATOM   2369  CG  LEU 1 156      45.498  28.100  48.348  0.00  0.00           C  
ATOM   2370  CD1 LEU 1 156      46.440  27.854  49.465  0.00  0.00           C  
ATOM   2371  CD2 LEU 1 156      44.756  26.750  48.045  0.00  0.00           C  
ATOM   2372  H   LEU 1 156      42.014  28.080  47.759  0.00  0.00           H  
ATOM   2373  HA  LEU 1 156      42.892  30.628  48.414  0.00  0.00           H  
ATOM   2374  HB2 LEU 1 156      45.253  30.189  48.761  0.00  0.00           H  
ATOM   2375  HB3 LEU 1 156      44.407  29.222  49.905  0.00  0.00           H  
ATOM   2376  HG  LEU 1 156      46.149  28.430  47.538  0.00  0.00           H  
ATOM   2377 HD11 LEU 1 156      45.891  27.420  50.301  0.00  0.00           H  
ATOM   2378 HD12 LEU 1 156      47.247  27.212  49.113  0.00  0.00           H  
ATOM   2379 HD13 LEU 1 156      46.907  28.799  49.740  0.00  0.00           H  
ATOM   2380 HD21 LEU 1 156      44.155  26.381  48.877  0.00  0.00           H  
ATOM   2381 HD22 LEU 1 156      44.085  26.989  47.220  0.00  0.00           H  
ATOM   2382 HD23 LEU 1 156      45.547  26.054  47.766  0.00  0.00           H  
ATOM   2383  N   PHE 1 157      43.954  30.887  46.121  0.00  0.00           N  
ATOM   2384  CA  PHE 1 157      44.781  30.933  44.925  0.00  0.00           C  
ATOM   2385  C   PHE 1 157      46.130  31.535  45.203  0.00  0.00           C  
ATOM   2386  O   PHE 1 157      46.376  31.992  46.292  0.00  0.00           O  
ATOM   2387  CB  PHE 1 157      43.935  31.649  43.907  0.00  0.00           C  
ATOM   2388  CG  PHE 1 157      43.563  33.058  44.227  0.00  0.00           C  
ATOM   2389  CD1 PHE 1 157      42.558  33.379  45.160  0.00  0.00           C  
ATOM   2390  CD2 PHE 1 157      44.284  33.977  43.514  0.00  0.00           C  
ATOM   2391  CE1 PHE 1 157      42.454  34.708  45.583  0.00  0.00           C  
ATOM   2392  CE2 PHE 1 157      44.076  35.330  43.741  0.00  0.00           C  
ATOM   2393  CZ  PHE 1 157      43.126  35.659  44.754  0.00  0.00           C  
ATOM   2394  H   PHE 1 157      44.161  31.584  46.822  0.00  0.00           H  
ATOM   2395  HA  PHE 1 157      44.990  29.938  44.533  0.00  0.00           H  
ATOM   2396  HB2 PHE 1 157      44.280  31.535  42.879  0.00  0.00           H  
ATOM   2397  HB3 PHE 1 157      42.962  31.165  43.830  0.00  0.00           H  
ATOM   2398  HD1 PHE 1 157      42.146  32.517  45.663  0.00  0.00           H  
ATOM   2399  HD2 PHE 1 157      45.054  33.704  42.808  0.00  0.00           H  
ATOM   2400  HE1 PHE 1 157      41.851  34.988  46.434  0.00  0.00           H  
ATOM   2401  HE2 PHE 1 157      44.666  36.100  43.267  0.00  0.00           H  
ATOM   2402  HZ  PHE 1 157      43.098  36.713  44.989  0.00  0.00           H  
ATOM   2403  N   SER 1 158      46.943  31.584  44.138  0.00  0.00           N  
ATOM   2404  CA  SER 1 158      48.341  32.149  44.211  0.00  0.00           C  
ATOM   2405  C   SER 1 158      48.780  32.751  42.859  0.00  0.00           C  
ATOM   2406  O   SER 1 158      48.230  32.314  41.826  0.00  0.00           O  
ATOM   2407  CB  SER 1 158      49.343  31.075  44.655  0.00  0.00           C  
ATOM   2408  OG  SER 1 158      49.353  29.991  43.821  0.00  0.00           O  
ATOM   2409  H   SER 1 158      46.687  31.092  43.294  0.00  0.00           H  
ATOM   2410  HA  SER 1 158      48.456  33.048  44.817  0.00  0.00           H  
ATOM   2411  HB2 SER 1 158      50.249  31.681  44.665  0.00  0.00           H  
ATOM   2412  HB3 SER 1 158      49.214  30.743  45.685  0.00  0.00           H  
ATOM   2413  HG  SER 1 158      48.713  29.428  44.263  0.00  0.00           H  
ATOM   2414  N   LEU 1 159      49.586  33.760  42.810  0.00  0.00           N  
ATOM   2415  CA  LEU 1 159      49.743  34.764  41.782  0.00  0.00           C  
ATOM   2416  C   LEU 1 159      51.191  35.130  41.572  0.00  0.00           C  
ATOM   2417  O   LEU 1 159      51.955  35.378  42.495  0.00  0.00           O  
ATOM   2418  CB  LEU 1 159      48.944  36.033  42.102  0.00  0.00           C  
ATOM   2419  CG  LEU 1 159      48.976  37.041  40.930  0.00  0.00           C  
ATOM   2420  CD1 LEU 1 159      48.486  36.503  39.525  0.00  0.00           C  
ATOM   2421  CD2 LEU 1 159      47.938  38.049  41.414  0.00  0.00           C  
ATOM   2422  H   LEU 1 159      49.686  34.127  43.746  0.00  0.00           H  
ATOM   2423  HA  LEU 1 159      49.284  34.433  40.850  0.00  0.00           H  
ATOM   2424  HB2 LEU 1 159      47.936  35.657  42.274  0.00  0.00           H  
ATOM   2425  HB3 LEU 1 159      49.316  36.574  42.972  0.00  0.00           H  
ATOM   2426  HG  LEU 1 159      49.977  37.473  40.924  0.00  0.00           H  
ATOM   2427 HD11 LEU 1 159      49.091  35.654  39.208  0.00  0.00           H  
ATOM   2428 HD12 LEU 1 159      47.456  36.193  39.696  0.00  0.00           H  
ATOM   2429 HD13 LEU 1 159      48.466  37.306  38.788  0.00  0.00           H  
ATOM   2430 HD21 LEU 1 159      47.982  38.902  40.737  0.00  0.00           H  
ATOM   2431 HD22 LEU 1 159      46.952  37.584  41.378  0.00  0.00           H  
ATOM   2432 HD23 LEU 1 159      48.121  38.427  42.420  0.00  0.00           H  
ATOM   2433  N   GLN 1 160      51.713  35.038  40.332  0.00  0.00           N  
ATOM   2434  CA  GLN 1 160      53.146  35.362  40.027  0.00  0.00           C  
ATOM   2435  C   GLN 1 160      53.191  36.206  38.784  0.00  0.00           C  
ATOM   2436  O   GLN 1 160      52.556  35.948  37.765  0.00  0.00           O  
ATOM   2437  CB  GLN 1 160      53.989  34.069  39.815  0.00  0.00           C  
ATOM   2438  CG  GLN 1 160      55.486  34.269  39.699  0.00  0.00           C  
ATOM   2439  CD  GLN 1 160      55.994  33.336  38.542  0.00  0.00           C  
ATOM   2440  OE1 GLN 1 160      55.290  33.170  37.525  0.00  0.00           O  
ATOM   2441  NE2 GLN 1 160      57.159  32.741  38.659  0.00  0.00           N  
ATOM   2442  H   GLN 1 160      51.199  34.719  39.523  0.00  0.00           H  
ATOM   2443  HA  GLN 1 160      53.614  35.933  40.829  0.00  0.00           H  
ATOM   2444  HB2 GLN 1 160      53.920  33.520  40.754  0.00  0.00           H  
ATOM   2445  HB3 GLN 1 160      53.422  33.556  39.038  0.00  0.00           H  
ATOM   2446  HG2 GLN 1 160      55.644  35.279  39.323  0.00  0.00           H  
ATOM   2447  HG3 GLN 1 160      56.116  34.051  40.562  0.00  0.00           H  
ATOM   2448 HE21 GLN 1 160      57.323  31.989  38.005  0.00  0.00           H  
ATOM   2449 HE22 GLN 1 160      57.742  32.939  39.460  0.00  0.00           H  
ATOM   2450  N   LEU 1 161      53.859  37.347  38.996  0.00  0.00           N  
ATOM   2451  CA  LEU 1 161      53.925  38.363  37.919  0.00  0.00           C  
ATOM   2452  C   LEU 1 161      55.454  38.718  37.589  0.00  0.00           C  
ATOM   2453  O   LEU 1 161      56.317  39.234  38.364  0.00  0.00           O  
ATOM   2454  CB  LEU 1 161      53.239  39.725  38.326  0.00  0.00           C  
ATOM   2455  CG  LEU 1 161      51.749  39.669  38.789  0.00  0.00           C  
ATOM   2456  CD1 LEU 1 161      51.145  41.000  38.824  0.00  0.00           C  
ATOM   2457  CD2 LEU 1 161      50.990  38.884  37.735  0.00  0.00           C  
ATOM   2458  H   LEU 1 161      54.215  37.576  39.913  0.00  0.00           H  
ATOM   2459  HA  LEU 1 161      53.547  37.950  36.984  0.00  0.00           H  
ATOM   2460  HB2 LEU 1 161      53.810  40.100  39.176  0.00  0.00           H  
ATOM   2461  HB3 LEU 1 161      53.396  40.477  37.553  0.00  0.00           H  
ATOM   2462  HG  LEU 1 161      51.605  39.083  39.697  0.00  0.00           H  
ATOM   2463 HD11 LEU 1 161      50.128  40.932  39.211  0.00  0.00           H  
ATOM   2464 HD12 LEU 1 161      51.650  41.628  39.559  0.00  0.00           H  
ATOM   2465 HD13 LEU 1 161      51.134  41.521  37.867  0.00  0.00           H  
ATOM   2466 HD21 LEU 1 161      51.101  37.801  37.793  0.00  0.00           H  
ATOM   2467 HD22 LEU 1 161      49.918  38.895  37.935  0.00  0.00           H  
ATOM   2468 HD23 LEU 1 161      51.135  39.237  36.714  0.00  0.00           H  
ATOM   2469  N   CYS 1 162      55.752  38.490  36.293  0.00  0.00           N  
ATOM   2470  CA  CYS 1 162      57.196  38.585  35.920  0.00  0.00           C  
ATOM   2471  C   CYS 1 162      57.773  39.888  35.411  0.00  0.00           C  
ATOM   2472  O   CYS 1 162      58.974  40.093  35.373  0.00  0.00           O  
ATOM   2473  CB  CYS 1 162      57.478  37.429  34.987  0.00  0.00           C  
ATOM   2474  SG  CYS 1 162      56.884  35.814  35.713  0.00  0.00           S  
ATOM   2475  H   CYS 1 162      55.207  37.949  35.637  0.00  0.00           H  
ATOM   2476  HA  CYS 1 162      57.818  38.567  36.815  0.00  0.00           H  
ATOM   2477  HB2 CYS 1 162      57.014  37.682  34.034  0.00  0.00           H  
ATOM   2478  HB3 CYS 1 162      58.547  37.321  34.801  0.00  0.00           H  
ATOM   2479  N   GLY 1 163      56.893  40.783  35.043  0.00  0.00           N  
ATOM   2480  CA  GLY 1 163      57.170  42.231  34.867  0.00  0.00           C  
ATOM   2481  C   GLY 1 163      57.910  42.432  33.525  0.00  0.00           C  
ATOM   2482  O   GLY 1 163      58.091  41.449  32.767  0.00  0.00           O  
ATOM   2483  H   GLY 1 163      55.928  40.493  34.969  0.00  0.00           H  
ATOM   2484  HA2 GLY 1 163      56.231  42.784  34.905  0.00  0.00           H  
ATOM   2485  HA3 GLY 1 163      57.781  42.630  35.676  0.00  0.00           H  
ATOM   2486  N   ALA 1 164      58.161  43.718  33.150  0.00  0.00           N  
ATOM   2487  CA  ALA 1 164      58.701  43.971  31.861  0.00  0.00           C  
ATOM   2488  C   ALA 1 164      60.181  43.847  31.964  0.00  0.00           C  
ATOM   2489  O   ALA 1 164      60.903  44.670  32.592  0.00  0.00           O  
ATOM   2490  CB  ALA 1 164      58.252  45.407  31.464  0.00  0.00           C  
ATOM   2491  H   ALA 1 164      57.852  44.430  33.797  0.00  0.00           H  
ATOM   2492  HA  ALA 1 164      58.383  43.263  31.096  0.00  0.00           H  
ATOM   2493  HB1 ALA 1 164      57.184  45.545  31.629  0.00  0.00           H  
ATOM   2494  HB2 ALA 1 164      58.831  46.126  32.043  0.00  0.00           H  
ATOM   2495  HB3 ALA 1 164      58.419  45.658  30.416  0.00  0.00           H  
ATOM   2496  N   GLY 1 165      60.700  42.663  31.495  0.00  0.00           N  
ATOM   2497  CA  GLY 1 165      62.157  42.394  31.491  0.00  0.00           C  
ATOM   2498  C   GLY 1 165      63.057  43.427  30.743  0.00  0.00           C  
ATOM   2499  O   GLY 1 165      62.634  44.077  29.794  0.00  0.00           O  
ATOM   2500  H   GLY 1 165      60.021  41.927  31.368  0.00  0.00           H  
ATOM   2501  HA2 GLY 1 165      62.528  42.226  32.502  0.00  0.00           H  
ATOM   2502  HA3 GLY 1 165      62.354  41.441  31.001  0.00  0.00           H  
ATOM   2503  N   PHE 1 166      64.378  43.343  31.063  0.00  0.00           N  
ATOM   2504  CA  PHE 1 166      65.335  44.172  30.379  0.00  0.00           C  
ATOM   2505  C   PHE 1 166      66.378  43.326  29.636  0.00  0.00           C  
ATOM   2506  O   PHE 1 166      66.796  42.320  30.133  0.00  0.00           O  
ATOM   2507  CB  PHE 1 166      65.932  45.263  31.340  0.00  0.00           C  
ATOM   2508  CG  PHE 1 166      64.943  46.042  32.155  0.00  0.00           C  
ATOM   2509  CD1 PHE 1 166      64.976  46.075  33.508  0.00  0.00           C  
ATOM   2510  CD2 PHE 1 166      63.987  46.767  31.478  0.00  0.00           C  
ATOM   2511  CE1 PHE 1 166      64.139  46.958  34.175  0.00  0.00           C  
ATOM   2512  CE2 PHE 1 166      63.079  47.627  32.177  0.00  0.00           C  
ATOM   2513  CZ  PHE 1 166      63.150  47.771  33.570  0.00  0.00           C  
ATOM   2514  H   PHE 1 166      64.725  42.618  31.675  0.00  0.00           H  
ATOM   2515  HA  PHE 1 166      64.794  44.771  29.648  0.00  0.00           H  
ATOM   2516  HB2 PHE 1 166      66.607  44.752  32.026  0.00  0.00           H  
ATOM   2517  HB3 PHE 1 166      66.544  45.912  30.713  0.00  0.00           H  
ATOM   2518  HD1 PHE 1 166      65.635  45.533  34.171  0.00  0.00           H  
ATOM   2519  HD2 PHE 1 166      63.962  46.875  30.403  0.00  0.00           H  
ATOM   2520  HE1 PHE 1 166      64.072  46.999  35.252  0.00  0.00           H  
ATOM   2521  HE2 PHE 1 166      62.346  48.174  31.603  0.00  0.00           H  
ATOM   2522  HZ  PHE 1 166      62.444  48.367  34.129  0.00  0.00           H  
ATOM   2523  N   PRO 1 167      66.764  43.695  28.379  0.00  0.00           N  
ATOM   2524  CA  PRO 1 167      65.997  44.674  27.560  0.00  0.00           C  
ATOM   2525  C   PRO 1 167      64.567  44.391  27.273  0.00  0.00           C  
ATOM   2526  O   PRO 1 167      64.179  43.187  27.303  0.00  0.00           O  
ATOM   2527  CB  PRO 1 167      66.818  44.653  26.272  0.00  0.00           C  
ATOM   2528  CG  PRO 1 167      67.267  43.274  26.069  0.00  0.00           C  
ATOM   2529  CD  PRO 1 167      67.671  42.926  27.525  0.00  0.00           C  
ATOM   2530  HA  PRO 1 167      65.985  45.633  28.077  0.00  0.00           H  
ATOM   2531  HB2 PRO 1 167      66.276  44.845  25.346  0.00  0.00           H  
ATOM   2532  HB3 PRO 1 167      67.583  45.429  26.264  0.00  0.00           H  
ATOM   2533  HG2 PRO 1 167      66.583  42.551  25.626  0.00  0.00           H  
ATOM   2534  HG3 PRO 1 167      68.066  43.319  25.328  0.00  0.00           H  
ATOM   2535  HD2 PRO 1 167      68.668  43.353  27.631  0.00  0.00           H  
ATOM   2536  HD3 PRO 1 167      67.713  41.847  27.669  0.00  0.00           H  
ATOM   2537  N   LEU 1 168      63.772  45.403  27.001  0.00  0.00           N  
ATOM   2538  CA  LEU 1 168      62.396  45.224  26.581  0.00  0.00           C  
ATOM   2539  C   LEU 1 168      62.323  44.640  25.095  0.00  0.00           C  
ATOM   2540  O   LEU 1 168      62.918  45.168  24.167  0.00  0.00           O  
ATOM   2541  CB  LEU 1 168      61.718  46.562  26.775  0.00  0.00           C  
ATOM   2542  CG  LEU 1 168      61.867  47.367  28.060  0.00  0.00           C  
ATOM   2543  CD1 LEU 1 168      61.718  48.857  28.027  0.00  0.00           C  
ATOM   2544  CD2 LEU 1 168      60.834  46.821  29.029  0.00  0.00           C  
ATOM   2545  H   LEU 1 168      64.217  46.289  26.805  0.00  0.00           H  
ATOM   2546  HA  LEU 1 168      62.038  44.458  27.268  0.00  0.00           H  
ATOM   2547  HB2 LEU 1 168      62.005  47.245  25.975  0.00  0.00           H  
ATOM   2548  HB3 LEU 1 168      60.673  46.510  26.472  0.00  0.00           H  
ATOM   2549  HG  LEU 1 168      62.832  47.090  28.485  0.00  0.00           H  
ATOM   2550 HD11 LEU 1 168      61.938  49.244  29.022  0.00  0.00           H  
ATOM   2551 HD12 LEU 1 168      62.387  49.365  27.333  0.00  0.00           H  
ATOM   2552 HD13 LEU 1 168      60.735  49.262  27.784  0.00  0.00           H  
ATOM   2553 HD21 LEU 1 168      60.898  45.735  29.082  0.00  0.00           H  
ATOM   2554 HD22 LEU 1 168      61.092  47.174  30.027  0.00  0.00           H  
ATOM   2555 HD23 LEU 1 168      59.890  47.235  28.674  0.00  0.00           H  
ATOM   2556  N   ASN 1 169      61.665  43.517  24.917  0.00  0.00           N  
ATOM   2557  CA  ASN 1 169      61.435  42.940  23.537  0.00  0.00           C  
ATOM   2558  C   ASN 1 169      60.717  43.900  22.550  0.00  0.00           C  
ATOM   2559  O   ASN 1 169      60.776  43.754  21.336  0.00  0.00           O  
ATOM   2560  CB  ASN 1 169      60.651  41.613  23.754  0.00  0.00           C  
ATOM   2561  CG  ASN 1 169      60.473  40.744  22.509  0.00  0.00           C  
ATOM   2562  OD1 ASN 1 169      59.391  40.686  21.912  0.00  0.00           O  
ATOM   2563  ND2 ASN 1 169      61.553  40.097  22.063  0.00  0.00           N  
ATOM   2564  H   ASN 1 169      61.313  42.983  25.698  0.00  0.00           H  
ATOM   2565  HA  ASN 1 169      62.409  42.693  23.113  0.00  0.00           H  
ATOM   2566  HB2 ASN 1 169      61.107  40.972  24.509  0.00  0.00           H  
ATOM   2567  HB3 ASN 1 169      59.633  41.879  24.041  0.00  0.00           H  
ATOM   2568 HD21 ASN 1 169      61.370  39.438  21.320  0.00  0.00           H  
ATOM   2569 HD22 ASN 1 169      62.405  40.298  22.568  0.00  0.00           H  
ATOM   2570  N   GLN 1 170      59.923  44.873  23.040  0.00  0.00           N  
ATOM   2571  CA  GLN 1 170      59.082  45.816  22.212  0.00  0.00           C  
ATOM   2572  C   GLN 1 170      59.573  47.225  22.213  0.00  0.00           C  
ATOM   2573  O   GLN 1 170      60.230  47.707  23.122  0.00  0.00           O  
ATOM   2574  CB  GLN 1 170      57.657  45.826  22.778  0.00  0.00           C  
ATOM   2575  CG  GLN 1 170      56.906  44.528  22.454  0.00  0.00           C  
ATOM   2576  CD  GLN 1 170      57.280  43.330  23.452  0.00  0.00           C  
ATOM   2577  OE1 GLN 1 170      57.718  43.427  24.601  0.00  0.00           O  
ATOM   2578  NE2 GLN 1 170      57.067  42.160  23.040  0.00  0.00           N  
ATOM   2579  H   GLN 1 170      59.622  44.682  23.985  0.00  0.00           H  
ATOM   2580  HA  GLN 1 170      59.060  45.383  21.212  0.00  0.00           H  
ATOM   2581  HB2 GLN 1 170      57.536  46.093  23.827  0.00  0.00           H  
ATOM   2582  HB3 GLN 1 170      57.065  46.560  22.230  0.00  0.00           H  
ATOM   2583  HG2 GLN 1 170      55.840  44.719  22.577  0.00  0.00           H  
ATOM   2584  HG3 GLN 1 170      56.998  44.275  21.397  0.00  0.00           H  
ATOM   2585 HE21 GLN 1 170      57.431  41.524  23.735  0.00  0.00           H  
ATOM   2586 HE22 GLN 1 170      56.770  41.873  22.119  0.00  0.00           H  
ATOM   2587  N   SER 1 171      59.102  47.983  21.179  0.00  0.00           N  
ATOM   2588  CA  SER 1 171      59.432  49.398  21.067  0.00  0.00           C  
ATOM   2589  C   SER 1 171      58.267  50.192  20.428  0.00  0.00           C  
ATOM   2590  O   SER 1 171      57.791  51.286  20.921  0.00  0.00           O  
ATOM   2591  CB  SER 1 171      60.868  49.632  20.429  0.00  0.00           C  
ATOM   2592  OG  SER 1 171      61.041  51.007  19.952  0.00  0.00           O  
ATOM   2593  H   SER 1 171      58.336  47.563  20.672  0.00  0.00           H  
ATOM   2594  HA  SER 1 171      59.491  49.771  22.090  0.00  0.00           H  
ATOM   2595  HB2 SER 1 171      61.597  49.277  21.157  0.00  0.00           H  
ATOM   2596  HB3 SER 1 171      60.979  49.062  19.507  0.00  0.00           H  
ATOM   2597  HG  SER 1 171      61.187  51.521  20.749  0.00  0.00           H  
ATOM   2598  N   GLU 1 172      57.566  49.516  19.468  0.00  0.00           N  
ATOM   2599  CA  GLU 1 172      56.272  49.775  18.866  0.00  0.00           C  
ATOM   2600  C   GLU 1 172      55.084  49.840  19.853  0.00  0.00           C  
ATOM   2601  O   GLU 1 172      54.108  50.528  19.575  0.00  0.00           O  
ATOM   2602  CB  GLU 1 172      56.398  51.101  18.025  0.00  0.00           C  
ATOM   2603  CG  GLU 1 172      55.422  51.373  16.884  0.00  0.00           C  
ATOM   2604  CD  GLU 1 172      55.243  50.141  16.017  0.00  0.00           C  
ATOM   2605  OE1 GLU 1 172      54.271  49.368  16.228  0.00  0.00           O  
ATOM   2606  OE2 GLU 1 172      56.155  49.819  15.258  0.00  0.00           O  
ATOM   2607  H   GLU 1 172      58.044  48.690  19.136  0.00  0.00           H  
ATOM   2608  HA  GLU 1 172      56.029  48.964  18.178  0.00  0.00           H  
ATOM   2609  HB2 GLU 1 172      56.427  51.991  18.654  0.00  0.00           H  
ATOM   2610  HB3 GLU 1 172      57.383  51.145  17.562  0.00  0.00           H  
ATOM   2611  HG2 GLU 1 172      54.475  51.790  17.227  0.00  0.00           H  
ATOM   2612  HG3 GLU 1 172      55.795  52.173  16.245  0.00  0.00           H  
ATOM   2613  N   VAL 1 173      55.111  49.111  20.983  0.00  0.00           N  
ATOM   2614  CA  VAL 1 173      54.037  48.945  22.025  0.00  0.00           C  
ATOM   2615  C   VAL 1 173      54.733  48.623  23.403  0.00  0.00           C  
ATOM   2616  O   VAL 1 173      55.930  48.457  23.480  0.00  0.00           O  
ATOM   2617  CB  VAL 1 173      53.136  47.741  21.654  0.00  0.00           C  
ATOM   2618  CG1 VAL 1 173      52.181  48.201  20.468  0.00  0.00           C  
ATOM   2619  CG2 VAL 1 173      53.763  46.367  21.500  0.00  0.00           C  
ATOM   2620  H   VAL 1 173      55.930  48.525  21.065  0.00  0.00           H  
ATOM   2621  HA  VAL 1 173      53.443  49.835  22.234  0.00  0.00           H  
ATOM   2622  HB  VAL 1 173      52.478  47.556  22.503  0.00  0.00           H  
ATOM   2623 HG11 VAL 1 173      51.510  47.379  20.220  0.00  0.00           H  
ATOM   2624 HG12 VAL 1 173      51.632  49.101  20.747  0.00  0.00           H  
ATOM   2625 HG13 VAL 1 173      52.759  48.347  19.556  0.00  0.00           H  
ATOM   2626 HG21 VAL 1 173      52.969  45.621  21.496  0.00  0.00           H  
ATOM   2627 HG22 VAL 1 173      54.337  46.232  20.584  0.00  0.00           H  
ATOM   2628 HG23 VAL 1 173      54.317  46.064  22.389  0.00  0.00           H  
ATOM   2629  N   LEU 1 174      53.965  48.778  24.471  0.00  0.00           N  
ATOM   2630  CA  LEU 1 174      54.507  48.581  25.798  0.00  0.00           C  
ATOM   2631  C   LEU 1 174      55.008  47.150  26.200  0.00  0.00           C  
ATOM   2632  O   LEU 1 174      54.676  46.171  25.472  0.00  0.00           O  
ATOM   2633  CB  LEU 1 174      53.384  49.116  26.745  0.00  0.00           C  
ATOM   2634  CG  LEU 1 174      53.300  50.652  26.799  0.00  0.00           C  
ATOM   2635  CD1 LEU 1 174      51.942  51.120  27.249  0.00  0.00           C  
ATOM   2636  CD2 LEU 1 174      54.331  51.233  27.735  0.00  0.00           C  
ATOM   2637  H   LEU 1 174      52.997  48.978  24.263  0.00  0.00           H  
ATOM   2638  HA  LEU 1 174      55.316  49.250  26.091  0.00  0.00           H  
ATOM   2639  HB2 LEU 1 174      52.451  48.732  26.332  0.00  0.00           H  
ATOM   2640  HB3 LEU 1 174      53.581  48.700  27.733  0.00  0.00           H  
ATOM   2641  HG  LEU 1 174      53.518  51.028  25.800  0.00  0.00           H  
ATOM   2642 HD11 LEU 1 174      51.781  50.963  28.316  0.00  0.00           H  
ATOM   2643 HD12 LEU 1 174      51.743  52.148  26.945  0.00  0.00           H  
ATOM   2644 HD13 LEU 1 174      51.263  50.466  26.701  0.00  0.00           H  
ATOM   2645 HD21 LEU 1 174      55.313  50.987  27.331  0.00  0.00           H  
ATOM   2646 HD22 LEU 1 174      54.230  52.318  27.702  0.00  0.00           H  
ATOM   2647 HD23 LEU 1 174      54.168  50.842  28.739  0.00  0.00           H  
ATOM   2648  N   ALA 1 175      55.682  47.008  27.267  0.00  0.00           N  
ATOM   2649  CA  ALA 1 175      56.235  45.739  27.818  0.00  0.00           C  
ATOM   2650  C   ALA 1 175      55.297  44.603  27.671  0.00  0.00           C  
ATOM   2651  O   ALA 1 175      54.217  44.683  28.307  0.00  0.00           O  
ATOM   2652  CB  ALA 1 175      57.619  45.530  27.197  0.00  0.00           C  
ATOM   2653  H   ALA 1 175      55.749  47.802  27.888  0.00  0.00           H  
ATOM   2654  HA  ALA 1 175      56.402  45.983  28.867  0.00  0.00           H  
ATOM   2655  HB1 ALA 1 175      57.548  45.327  26.129  0.00  0.00           H  
ATOM   2656  HB2 ALA 1 175      58.308  46.322  27.492  0.00  0.00           H  
ATOM   2657  HB3 ALA 1 175      57.954  44.538  27.499  0.00  0.00           H  
ATOM   2658  N   SER 1 176      55.583  43.591  26.875  0.00  0.00           N  
ATOM   2659  CA  SER 1 176      54.849  42.382  26.553  0.00  0.00           C  
ATOM   2660  C   SER 1 176      54.828  41.371  27.763  0.00  0.00           C  
ATOM   2661  O   SER 1 176      55.472  40.348  27.665  0.00  0.00           O  
ATOM   2662  CB  SER 1 176      53.495  42.669  25.872  0.00  0.00           C  
ATOM   2663  OG  SER 1 176      53.658  43.616  24.776  0.00  0.00           O  
ATOM   2664  H   SER 1 176      56.521  43.724  26.523  0.00  0.00           H  
ATOM   2665  HA  SER 1 176      55.582  41.966  25.862  0.00  0.00           H  
ATOM   2666  HB2 SER 1 176      53.061  41.766  25.444  0.00  0.00           H  
ATOM   2667  HB3 SER 1 176      52.842  43.063  26.651  0.00  0.00           H  
ATOM   2668  HG  SER 1 176      53.976  44.389  25.249  0.00  0.00           H  
ATOM   2669  N   VAL 1 177      54.180  41.684  28.849  0.00  0.00           N  
ATOM   2670  CA  VAL 1 177      54.339  40.920  30.128  0.00  0.00           C  
ATOM   2671  C   VAL 1 177      53.390  39.653  30.266  0.00  0.00           C  
ATOM   2672  O   VAL 1 177      52.279  39.666  29.771  0.00  0.00           O  
ATOM   2673  CB  VAL 1 177      54.100  41.875  31.365  0.00  0.00           C  
ATOM   2674  CG1 VAL 1 177      54.941  43.053  31.386  0.00  0.00           C  
ATOM   2675  CG2 VAL 1 177      52.656  42.333  31.476  0.00  0.00           C  
ATOM   2676  H   VAL 1 177      53.570  42.488  28.822  0.00  0.00           H  
ATOM   2677  HA  VAL 1 177      55.369  40.564  30.144  0.00  0.00           H  
ATOM   2678  HB  VAL 1 177      54.407  41.250  32.205  0.00  0.00           H  
ATOM   2679 HG11 VAL 1 177      55.969  42.694  31.332  0.00  0.00           H  
ATOM   2680 HG12 VAL 1 177      54.776  43.763  30.575  0.00  0.00           H  
ATOM   2681 HG13 VAL 1 177      54.797  43.516  32.362  0.00  0.00           H  
ATOM   2682 HG21 VAL 1 177      52.063  41.488  31.825  0.00  0.00           H  
ATOM   2683 HG22 VAL 1 177      52.570  43.164  32.176  0.00  0.00           H  
ATOM   2684 HG23 VAL 1 177      52.170  42.589  30.535  0.00  0.00           H  
ATOM   2685  N   GLY 1 178      53.751  38.642  31.146  0.00  0.00           N  
ATOM   2686  CA  GLY 1 178      52.972  37.512  31.573  0.00  0.00           C  
ATOM   2687  C   GLY 1 178      53.435  37.046  32.919  0.00  0.00           C  
ATOM   2688  O   GLY 1 178      54.372  37.564  33.490  0.00  0.00           O  
ATOM   2689  H   GLY 1 178      54.689  38.643  31.520  0.00  0.00           H  
ATOM   2690  HA2 GLY 1 178      51.927  37.825  31.569  0.00  0.00           H  
ATOM   2691  HA3 GLY 1 178      53.180  36.779  30.794  0.00  0.00           H  
ATOM   2692  N   GLY 1 179      52.826  35.994  33.225  0.00  0.00           N  
ATOM   2693  CA  GLY 1 179      52.798  35.396  34.571  0.00  0.00           C  
ATOM   2694  C   GLY 1 179      51.825  34.204  34.741  0.00  0.00           C  
ATOM   2695  O   GLY 1 179      51.307  33.751  33.704  0.00  0.00           O  
ATOM   2696  H   GLY 1 179      52.014  35.689  32.708  0.00  0.00           H  
ATOM   2697  HA2 GLY 1 179      53.791  34.966  34.705  0.00  0.00           H  
ATOM   2698  HA3 GLY 1 179      52.640  36.181  35.310  0.00  0.00           H  
ATOM   2699  N   SER 1 180      51.734  33.737  35.996  0.00  0.00           N  
ATOM   2700  CA  SER 1 180      50.980  32.604  36.331  0.00  0.00           C  
ATOM   2701  C   SER 1 180      49.866  32.895  37.362  0.00  0.00           C  
ATOM   2702  O   SER 1 180      50.038  33.727  38.240  0.00  0.00           O  
ATOM   2703  CB  SER 1 180      51.812  31.450  36.900  0.00  0.00           C  
ATOM   2704  OG  SER 1 180      53.017  31.362  36.141  0.00  0.00           O  
ATOM   2705  H   SER 1 180      52.208  34.208  36.753  0.00  0.00           H  
ATOM   2706  HA  SER 1 180      50.532  32.198  35.424  0.00  0.00           H  
ATOM   2707  HB2 SER 1 180      52.104  31.463  37.950  0.00  0.00           H  
ATOM   2708  HB3 SER 1 180      51.278  30.515  36.730  0.00  0.00           H  
ATOM   2709  HG  SER 1 180      53.660  32.021  36.411  0.00  0.00           H  
ATOM   2710  N   MET 1 181      48.777  32.201  37.411  0.00  0.00           N  
ATOM   2711  CA  MET 1 181      47.871  32.171  38.623  0.00  0.00           C  
ATOM   2712  C   MET 1 181      47.262  30.808  38.846  0.00  0.00           C  
ATOM   2713  O   MET 1 181      46.546  30.315  37.996  0.00  0.00           O  
ATOM   2714  CB  MET 1 181      46.748  33.200  38.596  0.00  0.00           C  
ATOM   2715  CG  MET 1 181      45.843  33.446  39.857  0.00  0.00           C  
ATOM   2716  SD  MET 1 181      44.329  34.245  39.569  0.00  0.00           S  
ATOM   2717  CE  MET 1 181      43.493  33.205  38.296  0.00  0.00           C  
ATOM   2718  H   MET 1 181      48.559  31.590  36.637  0.00  0.00           H  
ATOM   2719  HA  MET 1 181      48.426  32.362  39.542  0.00  0.00           H  
ATOM   2720  HB2 MET 1 181      47.036  34.198  38.267  0.00  0.00           H  
ATOM   2721  HB3 MET 1 181      46.031  32.912  37.827  0.00  0.00           H  
ATOM   2722  HG2 MET 1 181      45.631  32.472  40.298  0.00  0.00           H  
ATOM   2723  HG3 MET 1 181      46.384  34.040  40.593  0.00  0.00           H  
ATOM   2724  HE1 MET 1 181      42.420  33.273  38.477  0.00  0.00           H  
ATOM   2725  HE2 MET 1 181      43.792  33.650  37.347  0.00  0.00           H  
ATOM   2726  HE3 MET 1 181      43.883  32.194  38.408  0.00  0.00           H  
ATOM   2727  N   ILE 1 182      47.700  30.241  39.959  0.00  0.00           N  
ATOM   2728  CA  ILE 1 182      47.356  28.839  40.394  0.00  0.00           C  
ATOM   2729  C   ILE 1 182      46.203  28.821  41.283  0.00  0.00           C  
ATOM   2730  O   ILE 1 182      46.257  29.191  42.517  0.00  0.00           O  
ATOM   2731  CB  ILE 1 182      48.518  28.114  40.962  0.00  0.00           C  
ATOM   2732  CG1 ILE 1 182      50.003  28.425  40.408  0.00  0.00           C  
ATOM   2733  CG2 ILE 1 182      48.356  26.586  41.182  0.00  0.00           C  
ATOM   2734  CD1 ILE 1 182      50.013  28.183  38.923  0.00  0.00           C  
ATOM   2735  H   ILE 1 182      48.318  30.669  40.633  0.00  0.00           H  
ATOM   2736  HA  ILE 1 182      47.040  28.241  39.539  0.00  0.00           H  
ATOM   2737  HB  ILE 1 182      48.518  28.644  41.915  0.00  0.00           H  
ATOM   2738 HG12 ILE 1 182      50.329  29.451  40.582  0.00  0.00           H  
ATOM   2739 HG13 ILE 1 182      50.697  27.691  40.817  0.00  0.00           H  
ATOM   2740 HG21 ILE 1 182      47.451  26.372  41.751  0.00  0.00           H  
ATOM   2741 HG22 ILE 1 182      48.366  25.949  40.297  0.00  0.00           H  
ATOM   2742 HG23 ILE 1 182      49.148  26.217  41.834  0.00  0.00           H  
ATOM   2743 HD11 ILE 1 182      50.980  28.543  38.570  0.00  0.00           H  
ATOM   2744 HD12 ILE 1 182      49.842  27.118  38.765  0.00  0.00           H  
ATOM   2745 HD13 ILE 1 182      49.271  28.835  38.463  0.00  0.00           H  
ATOM   2746  N   ILE 1 183      45.105  28.278  40.844  0.00  0.00           N  
ATOM   2747  CA  ILE 1 183      43.868  28.137  41.621  0.00  0.00           C  
ATOM   2748  C   ILE 1 183      43.974  26.828  42.499  0.00  0.00           C  
ATOM   2749  O   ILE 1 183      44.363  25.789  41.900  0.00  0.00           O  
ATOM   2750  CB  ILE 1 183      42.646  28.195  40.715  0.00  0.00           C  
ATOM   2751  CG1 ILE 1 183      42.385  29.607  39.976  0.00  0.00           C  
ATOM   2752  CG2 ILE 1 183      41.395  27.753  41.502  0.00  0.00           C  
ATOM   2753  CD1 ILE 1 183      41.413  29.659  38.821  0.00  0.00           C  
ATOM   2754  H   ILE 1 183      45.035  27.905  39.908  0.00  0.00           H  
ATOM   2755  HA  ILE 1 183      43.813  28.915  42.383  0.00  0.00           H  
ATOM   2756  HB  ILE 1 183      42.905  27.431  39.982  0.00  0.00           H  
ATOM   2757 HG12 ILE 1 183      42.172  30.378  40.716  0.00  0.00           H  
ATOM   2758 HG13 ILE 1 183      43.348  29.971  39.618  0.00  0.00           H  
ATOM   2759 HG21 ILE 1 183      41.127  28.323  42.392  0.00  0.00           H  
ATOM   2760 HG22 ILE 1 183      40.453  27.795  40.954  0.00  0.00           H  
ATOM   2761 HG23 ILE 1 183      41.510  26.698  41.749  0.00  0.00           H  
ATOM   2762 HD11 ILE 1 183      41.614  28.781  38.207  0.00  0.00           H  
ATOM   2763 HD12 ILE 1 183      40.380  29.489  39.126  0.00  0.00           H  
ATOM   2764 HD13 ILE 1 183      41.593  30.617  38.335  0.00  0.00           H  
ATOM   2765  N   GLY 1 184      43.443  26.868  43.732  0.00  0.00           N  
ATOM   2766  CA  GLY 1 184      43.288  25.709  44.550  0.00  0.00           C  
ATOM   2767  C   GLY 1 184      44.520  25.055  45.141  0.00  0.00           C  
ATOM   2768  O   GLY 1 184      44.423  24.123  45.945  0.00  0.00           O  
ATOM   2769  H   GLY 1 184      43.085  27.731  44.115  0.00  0.00           H  
ATOM   2770  HA2 GLY 1 184      42.573  25.949  45.337  0.00  0.00           H  
ATOM   2771  HA3 GLY 1 184      42.885  24.915  43.920  0.00  0.00           H  
ATOM   2772  N   GLY 1 185      45.697  25.627  44.821  0.00  0.00           N  
ATOM   2773  CA  GLY 1 185      47.019  25.179  45.246  0.00  0.00           C  
ATOM   2774  C   GLY 1 185      48.154  26.176  44.936  0.00  0.00           C  
ATOM   2775  O   GLY 1 185      47.991  27.336  44.893  0.00  0.00           O  
ATOM   2776  H   GLY 1 185      45.577  26.483  44.297  0.00  0.00           H  
ATOM   2777  HA2 GLY 1 185      46.973  24.792  46.264  0.00  0.00           H  
ATOM   2778  HA3 GLY 1 185      47.256  24.297  44.651  0.00  0.00           H  
ATOM   2779  N   ILE 1 186      49.390  25.557  44.823  0.00  0.00           N  
ATOM   2780  CA  ILE 1 186      50.699  26.206  44.935  0.00  0.00           C  
ATOM   2781  C   ILE 1 186      51.679  25.445  44.019  0.00  0.00           C  
ATOM   2782  O   ILE 1 186      51.983  24.314  44.331  0.00  0.00           O  
ATOM   2783  CB  ILE 1 186      51.065  26.114  46.424  0.00  0.00           C  
ATOM   2784  CG1 ILE 1 186      50.148  26.827  47.344  0.00  0.00           C  
ATOM   2785  CG2 ILE 1 186      52.510  26.721  46.468  0.00  0.00           C  
ATOM   2786  CD1 ILE 1 186      50.450  26.680  48.855  0.00  0.00           C  
ATOM   2787  H   ILE 1 186      49.487  24.575  45.039  0.00  0.00           H  
ATOM   2788  HA  ILE 1 186      50.678  27.256  44.643  0.00  0.00           H  
ATOM   2789  HB  ILE 1 186      51.196  25.069  46.701  0.00  0.00           H  
ATOM   2790 HG12 ILE 1 186      49.954  27.871  47.101  0.00  0.00           H  
ATOM   2791 HG13 ILE 1 186      49.195  26.301  47.300  0.00  0.00           H  
ATOM   2792 HG21 ILE 1 186      52.974  26.752  47.454  0.00  0.00           H  
ATOM   2793 HG22 ILE 1 186      53.264  26.250  45.839  0.00  0.00           H  
ATOM   2794 HG23 ILE 1 186      52.481  27.782  46.219  0.00  0.00           H  
ATOM   2795 HD11 ILE 1 186      51.156  27.473  49.104  0.00  0.00           H  
ATOM   2796 HD12 ILE 1 186      49.543  26.748  49.457  0.00  0.00           H  
ATOM   2797 HD13 ILE 1 186      50.863  25.715  49.148  0.00  0.00           H  
ATOM   2798  N   ASP 1 187      52.189  26.112  42.921  0.00  0.00           N  
ATOM   2799  CA  ASP 1 187      53.218  25.344  42.201  0.00  0.00           C  
ATOM   2800  C   ASP 1 187      54.599  25.725  42.784  0.00  0.00           C  
ATOM   2801  O   ASP 1 187      55.101  26.888  42.586  0.00  0.00           O  
ATOM   2802  CB  ASP 1 187      53.027  25.550  40.654  0.00  0.00           C  
ATOM   2803  CG  ASP 1 187      54.067  24.687  39.929  0.00  0.00           C  
ATOM   2804  OD1 ASP 1 187      53.555  24.029  38.977  0.00  0.00           O  
ATOM   2805  OD2 ASP 1 187      55.275  24.762  40.138  0.00  0.00           O  
ATOM   2806  H   ASP 1 187      51.967  27.088  42.783  0.00  0.00           H  
ATOM   2807  HA  ASP 1 187      53.126  24.260  42.270  0.00  0.00           H  
ATOM   2808  HB2 ASP 1 187      52.004  25.334  40.348  0.00  0.00           H  
ATOM   2809  HB3 ASP 1 187      53.191  26.609  40.454  0.00  0.00           H  
ATOM   2810  N   HIS 1 188      55.406  24.699  43.184  0.00  0.00           N  
ATOM   2811  CA  HIS 1 188      56.697  24.718  43.834  0.00  0.00           C  
ATOM   2812  C   HIS 1 188      57.832  25.439  43.023  0.00  0.00           C  
ATOM   2813  O   HIS 1 188      58.900  25.706  43.615  0.00  0.00           O  
ATOM   2814  CB  HIS 1 188      57.070  23.325  44.374  0.00  0.00           C  
ATOM   2815  CG  HIS 1 188      58.116  23.410  45.495  0.00  0.00           C  
ATOM   2816  ND1 HIS 1 188      58.048  24.245  46.583  0.00  0.00           N  
ATOM   2817  CD2 HIS 1 188      59.389  22.810  45.431  0.00  0.00           C  
ATOM   2818  CE1 HIS 1 188      59.165  24.154  47.253  0.00  0.00           C  
ATOM   2819  NE2 HIS 1 188      60.048  23.318  46.582  0.00  0.00           N  
ATOM   2820  H   HIS 1 188      54.877  23.844  43.092  0.00  0.00           H  
ATOM   2821  HA  HIS 1 188      56.578  25.296  44.751  0.00  0.00           H  
ATOM   2822  HB2 HIS 1 188      56.221  22.775  44.780  0.00  0.00           H  
ATOM   2823  HB3 HIS 1 188      57.367  22.648  43.572  0.00  0.00           H  
ATOM   2824  HD1 HIS 1 188      57.223  24.769  46.838  0.00  0.00           H  
ATOM   2825  HD2 HIS 1 188      59.724  22.172  44.627  0.00  0.00           H  
ATOM   2826  HE1 HIS 1 188      59.405  24.624  48.195  0.00  0.00           H  
ATOM   2827  N   SER 1 189      57.603  25.612  41.660  0.00  0.00           N  
ATOM   2828  CA  SER 1 189      58.590  26.204  40.748  0.00  0.00           C  
ATOM   2829  C   SER 1 189      58.463  27.751  40.659  0.00  0.00           C  
ATOM   2830  O   SER 1 189      59.348  28.379  40.057  0.00  0.00           O  
ATOM   2831  CB  SER 1 189      58.520  25.740  39.318  0.00  0.00           C  
ATOM   2832  OG  SER 1 189      57.239  25.940  38.772  0.00  0.00           O  
ATOM   2833  H   SER 1 189      56.649  25.543  41.335  0.00  0.00           H  
ATOM   2834  HA  SER 1 189      59.591  25.943  41.090  0.00  0.00           H  
ATOM   2835  HB2 SER 1 189      59.192  26.367  38.733  0.00  0.00           H  
ATOM   2836  HB3 SER 1 189      58.722  24.671  39.253  0.00  0.00           H  
ATOM   2837  HG  SER 1 189      56.629  25.578  39.419  0.00  0.00           H  
ATOM   2838  N   LEU 1 190      57.331  28.406  41.050  0.00  0.00           N  
ATOM   2839  CA  LEU 1 190      57.221  29.830  40.846  0.00  0.00           C  
ATOM   2840  C   LEU 1 190      58.084  30.665  41.846  0.00  0.00           C  
ATOM   2841  O   LEU 1 190      58.335  31.833  41.641  0.00  0.00           O  
ATOM   2842  CB  LEU 1 190      55.752  30.113  41.024  0.00  0.00           C  
ATOM   2843  CG  LEU 1 190      54.830  29.311  40.102  0.00  0.00           C  
ATOM   2844  CD1 LEU 1 190      53.309  29.424  40.358  0.00  0.00           C  
ATOM   2845  CD2 LEU 1 190      55.057  29.608  38.659  0.00  0.00           C  
ATOM   2846  H   LEU 1 190      56.453  27.966  41.284  0.00  0.00           H  
ATOM   2847  HA  LEU 1 190      57.513  30.117  39.835  0.00  0.00           H  
ATOM   2848  HB2 LEU 1 190      55.424  29.948  42.050  0.00  0.00           H  
ATOM   2849  HB3 LEU 1 190      55.610  31.171  40.806  0.00  0.00           H  
ATOM   2850  HG  LEU 1 190      55.133  28.266  40.169  0.00  0.00           H  
ATOM   2851 HD11 LEU 1 190      53.043  29.035  41.341  0.00  0.00           H  
ATOM   2852 HD12 LEU 1 190      53.046  30.481  40.372  0.00  0.00           H  
ATOM   2853 HD13 LEU 1 190      52.759  28.751  39.700  0.00  0.00           H  
ATOM   2854 HD21 LEU 1 190      54.568  30.545  38.394  0.00  0.00           H  
ATOM   2855 HD22 LEU 1 190      56.125  29.689  38.457  0.00  0.00           H  
ATOM   2856 HD23 LEU 1 190      54.645  28.797  38.058  0.00  0.00           H  
ATOM   2857  N   TYR 1 191      58.576  30.079  42.930  0.00  0.00           N  
ATOM   2858  CA  TYR 1 191      59.208  30.876  43.978  0.00  0.00           C  
ATOM   2859  C   TYR 1 191      60.554  30.251  44.442  0.00  0.00           C  
ATOM   2860  O   TYR 1 191      60.846  29.110  44.068  0.00  0.00           O  
ATOM   2861  CB  TYR 1 191      58.222  31.055  45.108  0.00  0.00           C  
ATOM   2862  CG  TYR 1 191      57.686  29.781  45.804  0.00  0.00           C  
ATOM   2863  CD1 TYR 1 191      56.749  28.952  45.274  0.00  0.00           C  
ATOM   2864  CD2 TYR 1 191      58.233  29.569  47.109  0.00  0.00           C  
ATOM   2865  CE1 TYR 1 191      56.263  27.803  45.975  0.00  0.00           C  
ATOM   2866  CE2 TYR 1 191      57.791  28.417  47.840  0.00  0.00           C  
ATOM   2867  CZ  TYR 1 191      56.827  27.569  47.272  0.00  0.00           C  
ATOM   2868  OH  TYR 1 191      56.315  26.540  47.963  0.00  0.00           O  
ATOM   2869  H   TYR 1 191      58.391  29.122  43.194  0.00  0.00           H  
ATOM   2870  HA  TYR 1 191      59.444  31.898  43.680  0.00  0.00           H  
ATOM   2871  HB2 TYR 1 191      58.680  31.754  45.809  0.00  0.00           H  
ATOM   2872  HB3 TYR 1 191      57.341  31.524  44.669  0.00  0.00           H  
ATOM   2873  HD1 TYR 1 191      56.421  29.179  44.271  0.00  0.00           H  
ATOM   2874  HD2 TYR 1 191      58.996  30.189  47.555  0.00  0.00           H  
ATOM   2875  HE1 TYR 1 191      55.404  27.295  45.562  0.00  0.00           H  
ATOM   2876  HE2 TYR 1 191      58.080  28.265  48.869  0.00  0.00           H  
ATOM   2877  HH  TYR 1 191      56.732  26.580  48.827  0.00  0.00           H  
ATOM   2878  N   THR 1 192      61.346  30.961  45.225  0.00  0.00           N  
ATOM   2879  CA  THR 1 192      62.618  30.528  45.825  0.00  0.00           C  
ATOM   2880  C   THR 1 192      62.703  30.858  47.322  0.00  0.00           C  
ATOM   2881  O   THR 1 192      62.327  31.961  47.711  0.00  0.00           O  
ATOM   2882  CB  THR 1 192      63.756  31.111  45.053  0.00  0.00           C  
ATOM   2883  OG1 THR 1 192      65.007  30.533  45.527  0.00  0.00           O  
ATOM   2884  CG2 THR 1 192      63.917  32.573  45.040  0.00  0.00           C  
ATOM   2885  H   THR 1 192      61.087  31.935  45.279  0.00  0.00           H  
ATOM   2886  HA  THR 1 192      62.722  29.446  45.735  0.00  0.00           H  
ATOM   2887  HB  THR 1 192      63.521  30.782  44.041  0.00  0.00           H  
ATOM   2888  HG1 THR 1 192      64.780  29.632  45.768  0.00  0.00           H  
ATOM   2889 HG21 THR 1 192      63.821  32.991  46.042  0.00  0.00           H  
ATOM   2890 HG22 THR 1 192      64.899  32.888  44.684  0.00  0.00           H  
ATOM   2891 HG23 THR 1 192      63.151  32.991  44.387  0.00  0.00           H  
ATOM   2892  N   GLY 1 193      63.118  29.907  48.155  0.00  0.00           N  
ATOM   2893  CA  GLY 1 193      63.099  29.911  49.611  0.00  0.00           C  
ATOM   2894  C   GLY 1 193      61.657  29.589  50.179  0.00  0.00           C  
ATOM   2895  O   GLY 1 193      60.754  29.313  49.438  0.00  0.00           O  
ATOM   2896  H   GLY 1 193      63.436  29.023  47.785  0.00  0.00           H  
ATOM   2897  HA2 GLY 1 193      63.719  29.096  49.986  0.00  0.00           H  
ATOM   2898  HA3 GLY 1 193      63.481  30.836  50.044  0.00  0.00           H  
ATOM   2899  N   SER 1 194      61.547  29.598  51.477  0.00  0.00           N  
ATOM   2900  CA  SER 1 194      60.207  29.495  52.164  0.00  0.00           C  
ATOM   2901  C   SER 1 194      59.296  30.643  51.869  0.00  0.00           C  
ATOM   2902  O   SER 1 194      59.750  31.782  51.718  0.00  0.00           O  
ATOM   2903  CB  SER 1 194      60.564  29.369  53.665  0.00  0.00           C  
ATOM   2904  OG  SER 1 194      59.402  29.040  54.397  0.00  0.00           O  
ATOM   2905  H   SER 1 194      62.417  29.620  51.990  0.00  0.00           H  
ATOM   2906  HA  SER 1 194      59.773  28.541  51.864  0.00  0.00           H  
ATOM   2907  HB2 SER 1 194      61.284  28.577  53.867  0.00  0.00           H  
ATOM   2908  HB3 SER 1 194      60.987  30.297  54.048  0.00  0.00           H  
ATOM   2909  HG  SER 1 194      59.612  29.397  55.263  0.00  0.00           H  
ATOM   2910  N   LEU 1 195      58.008  30.405  51.909  0.00  0.00           N  
ATOM   2911  CA  LEU 1 195      56.976  31.456  52.137  0.00  0.00           C  
ATOM   2912  C   LEU 1 195      56.908  31.891  53.582  0.00  0.00           C  
ATOM   2913  O   LEU 1 195      56.599  31.119  54.498  0.00  0.00           O  
ATOM   2914  CB  LEU 1 195      55.564  30.993  51.687  0.00  0.00           C  
ATOM   2915  CG  LEU 1 195      55.325  30.671  50.187  0.00  0.00           C  
ATOM   2916  CD1 LEU 1 195      54.595  29.361  49.885  0.00  0.00           C  
ATOM   2917  CD2 LEU 1 195      54.547  31.785  49.475  0.00  0.00           C  
ATOM   2918  H   LEU 1 195      57.676  29.501  52.214  0.00  0.00           H  
ATOM   2919  HA  LEU 1 195      57.199  32.365  51.578  0.00  0.00           H  
ATOM   2920  HB2 LEU 1 195      55.322  30.135  52.315  0.00  0.00           H  
ATOM   2921  HB3 LEU 1 195      54.816  31.746  51.935  0.00  0.00           H  
ATOM   2922  HG  LEU 1 195      56.346  30.590  49.816  0.00  0.00           H  
ATOM   2923 HD11 LEU 1 195      53.554  29.315  50.205  0.00  0.00           H  
ATOM   2924 HD12 LEU 1 195      54.695  29.185  48.814  0.00  0.00           H  
ATOM   2925 HD13 LEU 1 195      55.103  28.506  50.331  0.00  0.00           H  
ATOM   2926 HD21 LEU 1 195      53.485  31.881  49.701  0.00  0.00           H  
ATOM   2927 HD22 LEU 1 195      55.000  32.760  49.655  0.00  0.00           H  
ATOM   2928 HD23 LEU 1 195      54.673  31.646  48.402  0.00  0.00           H  
ATOM   2929  N   TRP 1 196      57.062  33.184  53.740  0.00  0.00           N  
ATOM   2930  CA  TRP 1 196      56.620  33.915  54.967  0.00  0.00           C  
ATOM   2931  C   TRP 1 196      55.107  34.240  54.760  0.00  0.00           C  
ATOM   2932  O   TRP 1 196      54.647  34.559  53.672  0.00  0.00           O  
ATOM   2933  CB  TRP 1 196      57.534  35.114  55.280  0.00  0.00           C  
ATOM   2934  CG  TRP 1 196      58.871  34.620  55.942  0.00  0.00           C  
ATOM   2935  CD1 TRP 1 196      60.029  34.327  55.282  0.00  0.00           C  
ATOM   2936  CD2 TRP 1 196      59.116  34.507  57.399  0.00  0.00           C  
ATOM   2937  NE1 TRP 1 196      60.936  33.887  56.273  0.00  0.00           N  
ATOM   2938  CE2 TRP 1 196      60.450  34.025  57.564  0.00  0.00           C  
ATOM   2939  CE3 TRP 1 196      58.389  35.068  58.473  0.00  0.00           C  
ATOM   2940  CZ2 TRP 1 196      60.914  33.757  58.829  0.00  0.00           C  
ATOM   2941  CZ3 TRP 1 196      58.846  34.789  59.789  0.00  0.00           C  
ATOM   2942  CH2 TRP 1 196      60.109  34.109  59.969  0.00  0.00           C  
ATOM   2943  H   TRP 1 196      57.288  33.762  52.943  0.00  0.00           H  
ATOM   2944  HA  TRP 1 196      56.822  33.263  55.816  0.00  0.00           H  
ATOM   2945  HB2 TRP 1 196      57.659  35.746  54.400  0.00  0.00           H  
ATOM   2946  HB3 TRP 1 196      56.958  35.699  55.997  0.00  0.00           H  
ATOM   2947  HD1 TRP 1 196      60.277  34.351  54.231  0.00  0.00           H  
ATOM   2948  HE1 TRP 1 196      61.810  33.431  56.057  0.00  0.00           H  
ATOM   2949  HE3 TRP 1 196      57.524  35.707  58.367  0.00  0.00           H  
ATOM   2950  HZ2 TRP 1 196      61.842  33.230  59.000  0.00  0.00           H  
ATOM   2951  HZ3 TRP 1 196      58.278  35.210  60.604  0.00  0.00           H  
ATOM   2952  HH2 TRP 1 196      60.397  33.774  60.955  0.00  0.00           H  
ATOM   2953  N   TYR 1 197      54.470  34.565  55.923  0.00  0.00           N  
ATOM   2954  CA  TYR 1 197      53.013  34.751  55.915  0.00  0.00           C  
ATOM   2955  C   TYR 1 197      52.494  35.771  56.886  0.00  0.00           C  
ATOM   2956  O   TYR 1 197      52.981  35.872  57.998  0.00  0.00           O  
ATOM   2957  CB  TYR 1 197      52.197  33.433  56.207  0.00  0.00           C  
ATOM   2958  CG  TYR 1 197      51.989  32.404  55.066  0.00  0.00           C  
ATOM   2959  CD1 TYR 1 197      50.874  32.404  54.251  0.00  0.00           C  
ATOM   2960  CD2 TYR 1 197      53.034  31.430  54.932  0.00  0.00           C  
ATOM   2961  CE1 TYR 1 197      50.775  31.457  53.151  0.00  0.00           C  
ATOM   2962  CE2 TYR 1 197      52.799  30.317  54.078  0.00  0.00           C  
ATOM   2963  CZ  TYR 1 197      51.678  30.334  53.202  0.00  0.00           C  
ATOM   2964  OH  TYR 1 197      51.538  29.397  52.217  0.00  0.00           O  
ATOM   2965  H   TYR 1 197      54.907  34.287  56.790  0.00  0.00           H  
ATOM   2966  HA  TYR 1 197      52.737  35.077  54.912  0.00  0.00           H  
ATOM   2967  HB2 TYR 1 197      52.809  32.865  56.908  0.00  0.00           H  
ATOM   2968  HB3 TYR 1 197      51.284  33.704  56.738  0.00  0.00           H  
ATOM   2969  HD1 TYR 1 197      50.193  33.225  54.420  0.00  0.00           H  
ATOM   2970  HD2 TYR 1 197      53.971  31.467  55.467  0.00  0.00           H  
ATOM   2971  HE1 TYR 1 197      49.977  31.589  52.435  0.00  0.00           H  
ATOM   2972  HE2 TYR 1 197      53.445  29.452  54.105  0.00  0.00           H  
ATOM   2973  HH  TYR 1 197      52.119  28.638  52.310  0.00  0.00           H  
ATOM   2974  N   THR 1 198      51.555  36.612  56.501  0.00  0.00           N  
ATOM   2975  CA  THR 1 198      50.948  37.817  57.215  0.00  0.00           C  
ATOM   2976  C   THR 1 198      49.415  37.617  57.274  0.00  0.00           C  
ATOM   2977  O   THR 1 198      48.804  37.309  56.264  0.00  0.00           O  
ATOM   2978  CB  THR 1 198      51.377  39.117  56.576  0.00  0.00           C  
ATOM   2979  OG1 THR 1 198      51.017  40.225  57.375  0.00  0.00           O  
ATOM   2980  CG2 THR 1 198      50.892  39.388  55.144  0.00  0.00           C  
ATOM   2981  H   THR 1 198      51.142  36.470  55.590  0.00  0.00           H  
ATOM   2982  HA  THR 1 198      51.319  37.789  58.239  0.00  0.00           H  
ATOM   2983  HB  THR 1 198      52.466  39.064  56.563  0.00  0.00           H  
ATOM   2984  HG1 THR 1 198      51.584  40.215  58.149  0.00  0.00           H  
ATOM   2985 HG21 THR 1 198      51.324  40.335  54.820  0.00  0.00           H  
ATOM   2986 HG22 THR 1 198      51.202  38.606  54.451  0.00  0.00           H  
ATOM   2987 HG23 THR 1 198      49.811  39.508  55.074  0.00  0.00           H  
ATOM   2988  N   PRO 1 199      48.755  37.739  58.447  0.00  0.00           N  
ATOM   2989  CA  PRO 1 199      47.309  37.705  58.591  0.00  0.00           C  
ATOM   2990  C   PRO 1 199      46.598  38.661  57.731  0.00  0.00           C  
ATOM   2991  O   PRO 1 199      46.850  39.797  57.871  0.00  0.00           O  
ATOM   2992  CB  PRO 1 199      47.120  37.887  60.124  0.00  0.00           C  
ATOM   2993  CG  PRO 1 199      48.418  37.250  60.677  0.00  0.00           C  
ATOM   2994  CD  PRO 1 199      49.405  37.648  59.733  0.00  0.00           C  
ATOM   2995  HA  PRO 1 199      46.997  36.696  58.321  0.00  0.00           H  
ATOM   2996  HB2 PRO 1 199      47.143  38.969  60.254  0.00  0.00           H  
ATOM   2997  HB3 PRO 1 199      46.220  37.400  60.500  0.00  0.00           H  
ATOM   2998  HG2 PRO 1 199      48.532  37.700  61.663  0.00  0.00           H  
ATOM   2999  HG3 PRO 1 199      48.308  36.179  60.850  0.00  0.00           H  
ATOM   3000  HD2 PRO 1 199      50.195  36.897  59.771  0.00  0.00           H  
ATOM   3001  HD3 PRO 1 199      49.778  38.628  60.029  0.00  0.00           H  
ATOM   3002  N   ILE 1 200      45.603  38.405  56.832  0.00  0.00           N  
ATOM   3003  CA  ILE 1 200      44.721  39.407  56.242  0.00  0.00           C  
ATOM   3004  C   ILE 1 200      43.855  40.070  57.384  0.00  0.00           C  
ATOM   3005  O   ILE 1 200      43.247  39.338  58.200  0.00  0.00           O  
ATOM   3006  CB  ILE 1 200      43.747  38.718  55.276  0.00  0.00           C  
ATOM   3007  CG1 ILE 1 200      44.376  38.018  54.114  0.00  0.00           C  
ATOM   3008  CG2 ILE 1 200      42.692  39.753  54.763  0.00  0.00           C  
ATOM   3009  CD1 ILE 1 200      43.349  37.228  53.268  0.00  0.00           C  
ATOM   3010  H   ILE 1 200      45.349  37.428  56.820  0.00  0.00           H  
ATOM   3011  HA  ILE 1 200      45.276  40.232  55.795  0.00  0.00           H  
ATOM   3012  HB  ILE 1 200      43.354  37.878  55.848  0.00  0.00           H  
ATOM   3013 HG12 ILE 1 200      44.669  38.858  53.484  0.00  0.00           H  
ATOM   3014 HG13 ILE 1 200      45.198  37.379  54.438  0.00  0.00           H  
ATOM   3015 HG21 ILE 1 200      41.757  39.277  54.470  0.00  0.00           H  
ATOM   3016 HG22 ILE 1 200      42.258  40.358  55.559  0.00  0.00           H  
ATOM   3017 HG23 ILE 1 200      43.241  40.316  54.008  0.00  0.00           H  
ATOM   3018 HD11 ILE 1 200      42.839  36.616  54.012  0.00  0.00           H  
ATOM   3019 HD12 ILE 1 200      42.772  37.980  52.732  0.00  0.00           H  
ATOM   3020 HD13 ILE 1 200      43.909  36.614  52.562  0.00  0.00           H  
ATOM   3021  N   ARG 1 201      43.795  41.361  57.521  0.00  0.00           N  
ATOM   3022  CA  ARG 1 201      43.160  42.053  58.742  0.00  0.00           C  
ATOM   3023  C   ARG 1 201      41.709  41.606  58.844  0.00  0.00           C  
ATOM   3024  O   ARG 1 201      41.300  41.121  59.917  0.00  0.00           O  
ATOM   3025  CB  ARG 1 201      43.251  43.631  58.644  0.00  0.00           C  
ATOM   3026  CG  ARG 1 201      43.043  44.273  60.058  0.00  0.00           C  
ATOM   3027  CD  ARG 1 201      42.902  45.775  59.893  0.00  0.00           C  
ATOM   3028  NE  ARG 1 201      42.915  46.523  61.224  0.00  0.00           N  
ATOM   3029  CZ  ARG 1 201      42.867  47.854  61.341  0.00  0.00           C  
ATOM   3030  NH1 ARG 1 201      42.591  48.577  60.292  0.00  0.00           N  
ATOM   3031  NH2 ARG 1 201      43.119  48.460  62.485  0.00  0.00           N  
ATOM   3032  H   ARG 1 201      44.425  41.868  56.915  0.00  0.00           H  
ATOM   3033  HA  ARG 1 201      43.639  41.628  59.625  0.00  0.00           H  
ATOM   3034  HB2 ARG 1 201      44.244  43.879  58.271  0.00  0.00           H  
ATOM   3035  HB3 ARG 1 201      42.575  44.104  57.932  0.00  0.00           H  
ATOM   3036  HG2 ARG 1 201      42.077  43.952  60.448  0.00  0.00           H  
ATOM   3037  HG3 ARG 1 201      43.936  43.965  60.601  0.00  0.00           H  
ATOM   3038  HD2 ARG 1 201      43.671  46.182  59.238  0.00  0.00           H  
ATOM   3039  HD3 ARG 1 201      42.010  45.919  59.282  0.00  0.00           H  
ATOM   3040  HE  ARG 1 201      43.133  45.955  62.030  0.00  0.00           H  
ATOM   3041 HH11 ARG 1 201      42.913  49.534  60.262  0.00  0.00           H  
ATOM   3042 HH12 ARG 1 201      42.434  48.140  59.395  0.00  0.00           H  
ATOM   3043 HH21 ARG 1 201      42.784  49.392  62.683  0.00  0.00           H  
ATOM   3044 HH22 ARG 1 201      43.067  47.950  63.356  0.00  0.00           H  
ATOM   3045  N   ARG 1 202      40.964  41.852  57.810  0.00  0.00           N  
ATOM   3046  CA  ARG 1 202      39.479  41.672  57.745  0.00  0.00           C  
ATOM   3047  C   ARG 1 202      39.095  41.229  56.349  0.00  0.00           C  
ATOM   3048  O   ARG 1 202      39.844  41.494  55.446  0.00  0.00           O  
ATOM   3049  CB  ARG 1 202      38.820  43.014  58.179  0.00  0.00           C  
ATOM   3050  CG  ARG 1 202      37.296  43.051  58.180  0.00  0.00           C  
ATOM   3051  CD  ARG 1 202      36.723  44.267  58.806  0.00  0.00           C  
ATOM   3052  NE  ARG 1 202      37.043  45.531  58.157  0.00  0.00           N  
ATOM   3053  CZ  ARG 1 202      36.275  46.317  57.422  0.00  0.00           C  
ATOM   3054  NH1 ARG 1 202      36.662  47.503  57.059  0.00  0.00           N  
ATOM   3055  NH2 ARG 1 202      35.138  45.958  56.900  0.00  0.00           N  
ATOM   3056  H   ARG 1 202      41.425  42.267  57.012  0.00  0.00           H  
ATOM   3057  HA  ARG 1 202      39.180  40.943  58.498  0.00  0.00           H  
ATOM   3058  HB2 ARG 1 202      39.046  43.243  59.220  0.00  0.00           H  
ATOM   3059  HB3 ARG 1 202      39.186  43.759  57.472  0.00  0.00           H  
ATOM   3060  HG2 ARG 1 202      36.916  42.907  57.169  0.00  0.00           H  
ATOM   3061  HG3 ARG 1 202      36.903  42.264  58.823  0.00  0.00           H  
ATOM   3062  HD2 ARG 1 202      35.640  44.147  58.846  0.00  0.00           H  
ATOM   3063  HD3 ARG 1 202      36.996  44.405  59.853  0.00  0.00           H  
ATOM   3064  HE  ARG 1 202      37.965  45.859  58.406  0.00  0.00           H  
ATOM   3065 HH11 ARG 1 202      36.170  48.098  56.408  0.00  0.00           H  
ATOM   3066 HH12 ARG 1 202      37.606  47.725  57.344  0.00  0.00           H  
ATOM   3067 HH21 ARG 1 202      34.558  46.650  56.447  0.00  0.00           H  
ATOM   3068 HH22 ARG 1 202      34.823  45.001  56.975  0.00  0.00           H  
ATOM   3069  N   GLU 1 203      37.861  40.648  56.156  0.00  0.00           N  
ATOM   3070  CA  GLU 1 203      37.277  40.224  54.860  0.00  0.00           C  
ATOM   3071  C   GLU 1 203      36.563  41.233  54.082  0.00  0.00           C  
ATOM   3072  O   GLU 1 203      35.279  41.300  54.053  0.00  0.00           O  
ATOM   3073  CB  GLU 1 203      36.210  39.070  55.227  0.00  0.00           C  
ATOM   3074  CG  GLU 1 203      36.809  37.802  55.792  0.00  0.00           C  
ATOM   3075  CD  GLU 1 203      36.893  37.643  57.328  0.00  0.00           C  
ATOM   3076  OE1 GLU 1 203      36.757  36.504  57.858  0.00  0.00           O  
ATOM   3077  OE2 GLU 1 203      37.195  38.662  58.013  0.00  0.00           O  
ATOM   3078  H   GLU 1 203      37.390  40.384  57.009  0.00  0.00           H  
ATOM   3079  HA  GLU 1 203      38.139  39.814  54.334  0.00  0.00           H  
ATOM   3080  HB2 GLU 1 203      35.461  39.544  55.861  0.00  0.00           H  
ATOM   3081  HB3 GLU 1 203      35.791  38.795  54.260  0.00  0.00           H  
ATOM   3082  HG2 GLU 1 203      36.211  36.998  55.362  0.00  0.00           H  
ATOM   3083  HG3 GLU 1 203      37.782  37.573  55.356  0.00  0.00           H  
ATOM   3084  N   TRP 1 204      37.327  42.031  53.364  0.00  0.00           N  
ATOM   3085  CA  TRP 1 204      36.908  43.222  52.539  0.00  0.00           C  
ATOM   3086  C   TRP 1 204      37.846  43.394  51.353  0.00  0.00           C  
ATOM   3087  O   TRP 1 204      37.600  42.685  50.376  0.00  0.00           O  
ATOM   3088  CB  TRP 1 204      36.557  44.445  53.439  0.00  0.00           C  
ATOM   3089  CG  TRP 1 204      37.593  45.307  54.021  0.00  0.00           C  
ATOM   3090  CD1 TRP 1 204      38.620  44.948  54.778  0.00  0.00           C  
ATOM   3091  CD2 TRP 1 204      37.552  46.760  54.099  0.00  0.00           C  
ATOM   3092  NE1 TRP 1 204      39.247  46.050  55.298  0.00  0.00           N  
ATOM   3093  CE2 TRP 1 204      38.696  47.178  54.932  0.00  0.00           C  
ATOM   3094  CE3 TRP 1 204      36.622  47.766  53.704  0.00  0.00           C  
ATOM   3095  CZ2 TRP 1 204      38.931  48.533  55.204  0.00  0.00           C  
ATOM   3096  CZ3 TRP 1 204      36.861  49.166  53.991  0.00  0.00           C  
ATOM   3097  CH2 TRP 1 204      37.971  49.497  54.773  0.00  0.00           C  
ATOM   3098  H   TRP 1 204      38.326  41.934  53.473  0.00  0.00           H  
ATOM   3099  HA  TRP 1 204      35.973  42.942  52.053  0.00  0.00           H  
ATOM   3100  HB2 TRP 1 204      36.012  45.027  52.697  0.00  0.00           H  
ATOM   3101  HB3 TRP 1 204      35.815  44.230  54.209  0.00  0.00           H  
ATOM   3102  HD1 TRP 1 204      38.758  43.929  55.108  0.00  0.00           H  
ATOM   3103  HE1 TRP 1 204      40.056  45.981  55.898  0.00  0.00           H  
ATOM   3104  HE3 TRP 1 204      35.802  47.523  53.044  0.00  0.00           H  
ATOM   3105  HZ2 TRP 1 204      39.793  48.866  55.762  0.00  0.00           H  
ATOM   3106  HZ3 TRP 1 204      36.222  49.943  53.598  0.00  0.00           H  
ATOM   3107  HH2 TRP 1 204      38.140  50.528  55.047  0.00  0.00           H  
ATOM   3108  N   TYR 1 205      38.831  44.261  51.482  0.00  0.00           N  
ATOM   3109  CA  TYR 1 205      40.036  44.288  50.681  0.00  0.00           C  
ATOM   3110  C   TYR 1 205      41.029  43.315  51.284  0.00  0.00           C  
ATOM   3111  O   TYR 1 205      40.879  42.980  52.466  0.00  0.00           O  
ATOM   3112  CB  TYR 1 205      40.661  45.732  50.842  0.00  0.00           C  
ATOM   3113  CG  TYR 1 205      39.770  46.821  50.279  0.00  0.00           C  
ATOM   3114  CD1 TYR 1 205      39.735  46.896  48.889  0.00  0.00           C  
ATOM   3115  CD2 TYR 1 205      38.979  47.728  51.068  0.00  0.00           C  
ATOM   3116  CE1 TYR 1 205      39.044  47.996  48.309  0.00  0.00           C  
ATOM   3117  CE2 TYR 1 205      38.275  48.735  50.496  0.00  0.00           C  
ATOM   3118  CZ  TYR 1 205      38.231  48.862  49.037  0.00  0.00           C  
ATOM   3119  OH  TYR 1 205      37.536  49.785  48.500  0.00  0.00           O  
ATOM   3120  H   TYR 1 205      38.651  44.933  52.214  0.00  0.00           H  
ATOM   3121  HA  TYR 1 205      39.799  44.209  49.620  0.00  0.00           H  
ATOM   3122  HB2 TYR 1 205      40.782  45.872  51.916  0.00  0.00           H  
ATOM   3123  HB3 TYR 1 205      41.656  45.736  50.396  0.00  0.00           H  
ATOM   3124  HD1 TYR 1 205      40.425  46.319  48.291  0.00  0.00           H  
ATOM   3125  HD2 TYR 1 205      39.022  47.573  52.136  0.00  0.00           H  
ATOM   3126  HE1 TYR 1 205      39.018  48.107  47.235  0.00  0.00           H  
ATOM   3127  HE2 TYR 1 205      37.595  49.269  51.142  0.00  0.00           H  
ATOM   3128  HH  TYR 1 205      37.168  50.465  49.069  0.00  0.00           H  
ATOM   3129  N   TYR 1 206      42.109  43.069  50.525  0.00  0.00           N  
ATOM   3130  CA  TYR 1 206      43.255  42.352  51.142  0.00  0.00           C  
ATOM   3131  C   TYR 1 206      44.103  43.287  51.973  0.00  0.00           C  
ATOM   3132  O   TYR 1 206      45.253  43.801  51.622  0.00  0.00           O  
ATOM   3133  CB  TYR 1 206      43.962  41.504  50.101  0.00  0.00           C  
ATOM   3134  CG  TYR 1 206      43.284  40.277  49.528  0.00  0.00           C  
ATOM   3135  CD1 TYR 1 206      43.428  38.992  50.100  0.00  0.00           C  
ATOM   3136  CD2 TYR 1 206      42.501  40.415  48.347  0.00  0.00           C  
ATOM   3137  CE1 TYR 1 206      42.701  37.886  49.516  0.00  0.00           C  
ATOM   3138  CE2 TYR 1 206      41.796  39.284  47.817  0.00  0.00           C  
ATOM   3139  CZ  TYR 1 206      41.916  38.058  48.411  0.00  0.00           C  
ATOM   3140  OH  TYR 1 206      41.222  37.085  47.874  0.00  0.00           O  
ATOM   3141  H   TYR 1 206      42.216  43.607  49.677  0.00  0.00           H  
ATOM   3142  HA  TYR 1 206      42.826  41.612  51.819  0.00  0.00           H  
ATOM   3143  HB2 TYR 1 206      44.304  42.181  49.318  0.00  0.00           H  
ATOM   3144  HB3 TYR 1 206      44.869  41.257  50.653  0.00  0.00           H  
ATOM   3145  HD1 TYR 1 206      44.031  38.906  50.992  0.00  0.00           H  
ATOM   3146  HD2 TYR 1 206      42.500  41.378  47.859  0.00  0.00           H  
ATOM   3147  HE1 TYR 1 206      42.774  36.894  49.936  0.00  0.00           H  
ATOM   3148  HE2 TYR 1 206      41.137  39.567  47.009  0.00  0.00           H  
ATOM   3149  HH  TYR 1 206      40.426  37.364  47.415  0.00  0.00           H  
ATOM   3150  N   GLU 1 207      43.505  43.636  53.077  0.00  0.00           N  
ATOM   3151  CA  GLU 1 207      44.116  44.494  54.059  0.00  0.00           C  
ATOM   3152  C   GLU 1 207      45.166  43.833  54.910  0.00  0.00           C  
ATOM   3153  O   GLU 1 207      44.902  42.659  55.352  0.00  0.00           O  
ATOM   3154  CB  GLU 1 207      43.039  45.123  54.991  0.00  0.00           C  
ATOM   3155  CG  GLU 1 207      43.666  46.189  55.955  0.00  0.00           C  
ATOM   3156  CD  GLU 1 207      42.574  46.838  56.795  0.00  0.00           C  
ATOM   3157  OE1 GLU 1 207      41.431  46.319  56.926  0.00  0.00           O  
ATOM   3158  OE2 GLU 1 207      42.951  47.845  57.437  0.00  0.00           O  
ATOM   3159  H   GLU 1 207      42.546  43.344  53.199  0.00  0.00           H  
ATOM   3160  HA  GLU 1 207      44.655  45.304  53.568  0.00  0.00           H  
ATOM   3161  HB2 GLU 1 207      42.313  45.604  54.336  0.00  0.00           H  
ATOM   3162  HB3 GLU 1 207      42.563  44.373  55.623  0.00  0.00           H  
ATOM   3163  HG2 GLU 1 207      44.461  45.733  56.546  0.00  0.00           H  
ATOM   3164  HG3 GLU 1 207      44.160  46.937  55.335  0.00  0.00           H  
ATOM   3165  N   VAL 1 208      46.333  44.418  55.228  0.00  0.00           N  
ATOM   3166  CA  VAL 1 208      47.462  43.957  56.054  0.00  0.00           C  
ATOM   3167  C   VAL 1 208      47.964  45.075  56.927  0.00  0.00           C  
ATOM   3168  O   VAL 1 208      47.629  46.217  56.756  0.00  0.00           O  
ATOM   3169  CB  VAL 1 208      48.611  43.311  55.238  0.00  0.00           C  
ATOM   3170  CG1 VAL 1 208      48.037  42.272  54.218  0.00  0.00           C  
ATOM   3171  CG2 VAL 1 208      49.447  44.385  54.462  0.00  0.00           C  
ATOM   3172  H   VAL 1 208      46.375  45.348  54.837  0.00  0.00           H  
ATOM   3173  HA  VAL 1 208      47.094  43.081  56.587  0.00  0.00           H  
ATOM   3174  HB  VAL 1 208      49.305  42.823  55.923  0.00  0.00           H  
ATOM   3175 HG11 VAL 1 208      47.357  42.687  53.475  0.00  0.00           H  
ATOM   3176 HG12 VAL 1 208      48.854  41.873  53.616  0.00  0.00           H  
ATOM   3177 HG13 VAL 1 208      47.582  41.371  54.628  0.00  0.00           H  
ATOM   3178 HG21 VAL 1 208      48.845  44.821  53.665  0.00  0.00           H  
ATOM   3179 HG22 VAL 1 208      49.852  45.197  55.065  0.00  0.00           H  
ATOM   3180 HG23 VAL 1 208      50.323  43.875  54.061  0.00  0.00           H  
ATOM   3181  N   ILE 1 209      48.834  44.748  57.951  0.00  0.00           N  
ATOM   3182  CA  ILE 1 209      49.419  45.704  58.872  0.00  0.00           C  
ATOM   3183  C   ILE 1 209      51.006  45.725  58.586  0.00  0.00           C  
ATOM   3184  O   ILE 1 209      51.673  44.804  58.909  0.00  0.00           O  
ATOM   3185  CB  ILE 1 209      49.040  45.233  60.259  0.00  0.00           C  
ATOM   3186  CG1 ILE 1 209      47.513  45.306  60.519  0.00  0.00           C  
ATOM   3187  CG2 ILE 1 209      49.809  45.952  61.345  0.00  0.00           C  
ATOM   3188  CD1 ILE 1 209      47.037  45.184  61.906  0.00  0.00           C  
ATOM   3189  H   ILE 1 209      49.138  43.786  58.010  0.00  0.00           H  
ATOM   3190  HA  ILE 1 209      49.034  46.708  58.696  0.00  0.00           H  
ATOM   3191  HB  ILE 1 209      49.458  44.229  60.331  0.00  0.00           H  
ATOM   3192 HG12 ILE 1 209      47.163  46.280  60.178  0.00  0.00           H  
ATOM   3193 HG13 ILE 1 209      47.067  44.508  59.927  0.00  0.00           H  
ATOM   3194 HG21 ILE 1 209      49.603  45.523  62.326  0.00  0.00           H  
ATOM   3195 HG22 ILE 1 209      50.863  45.744  61.161  0.00  0.00           H  
ATOM   3196 HG23 ILE 1 209      49.627  47.027  61.353  0.00  0.00           H  
ATOM   3197 HD11 ILE 1 209      47.277  46.090  62.463  0.00  0.00           H  
ATOM   3198 HD12 ILE 1 209      45.949  45.197  61.974  0.00  0.00           H  
ATOM   3199 HD13 ILE 1 209      47.456  44.329  62.435  0.00  0.00           H  
ATOM   3200  N   ILE 1 210      51.494  46.916  58.151  0.00  0.00           N  
ATOM   3201  CA  ILE 1 210      52.902  47.320  57.947  0.00  0.00           C  
ATOM   3202  C   ILE 1 210      53.446  47.894  59.239  0.00  0.00           C  
ATOM   3203  O   ILE 1 210      52.822  48.736  59.852  0.00  0.00           O  
ATOM   3204  CB  ILE 1 210      52.997  48.330  56.771  0.00  0.00           C  
ATOM   3205  CG1 ILE 1 210      52.390  47.710  55.496  0.00  0.00           C  
ATOM   3206  CG2 ILE 1 210      54.379  48.807  56.385  0.00  0.00           C  
ATOM   3207  CD1 ILE 1 210      52.172  48.669  54.301  0.00  0.00           C  
ATOM   3208  H   ILE 1 210      50.825  47.597  57.822  0.00  0.00           H  
ATOM   3209  HA  ILE 1 210      53.514  46.458  57.679  0.00  0.00           H  
ATOM   3210  HB  ILE 1 210      52.477  49.251  57.037  0.00  0.00           H  
ATOM   3211 HG12 ILE 1 210      53.023  46.866  55.221  0.00  0.00           H  
ATOM   3212 HG13 ILE 1 210      51.373  47.411  55.749  0.00  0.00           H  
ATOM   3213 HG21 ILE 1 210      54.349  49.568  55.605  0.00  0.00           H  
ATOM   3214 HG22 ILE 1 210      54.951  49.247  57.202  0.00  0.00           H  
ATOM   3215 HG23 ILE 1 210      54.938  47.936  56.044  0.00  0.00           H  
ATOM   3216 HD11 ILE 1 210      53.153  48.778  53.837  0.00  0.00           H  
ATOM   3217 HD12 ILE 1 210      51.727  48.060  53.514  0.00  0.00           H  
ATOM   3218 HD13 ILE 1 210      51.599  49.574  54.503  0.00  0.00           H  
ATOM   3219  N   VAL 1 211      54.578  47.380  59.771  0.00  0.00           N  
ATOM   3220  CA  VAL 1 211      54.970  47.487  61.207  0.00  0.00           C  
ATOM   3221  C   VAL 1 211      56.363  48.191  61.288  0.00  0.00           C  
ATOM   3222  O   VAL 1 211      56.702  48.569  62.412  0.00  0.00           O  
ATOM   3223  CB  VAL 1 211      55.060  46.150  61.880  0.00  0.00           C  
ATOM   3224  CG1 VAL 1 211      53.836  45.305  61.909  0.00  0.00           C  
ATOM   3225  CG2 VAL 1 211      56.211  45.214  61.370  0.00  0.00           C  
ATOM   3226  H   VAL 1 211      55.125  46.845  59.112  0.00  0.00           H  
ATOM   3227  HA  VAL 1 211      54.271  48.091  61.785  0.00  0.00           H  
ATOM   3228  HB  VAL 1 211      55.237  46.313  62.943  0.00  0.00           H  
ATOM   3229 HG11 VAL 1 211      53.525  44.869  60.960  0.00  0.00           H  
ATOM   3230 HG12 VAL 1 211      53.996  44.504  62.630  0.00  0.00           H  
ATOM   3231 HG13 VAL 1 211      52.941  45.828  62.247  0.00  0.00           H  
ATOM   3232 HG21 VAL 1 211      56.233  44.249  61.877  0.00  0.00           H  
ATOM   3233 HG22 VAL 1 211      56.149  44.989  60.305  0.00  0.00           H  
ATOM   3234 HG23 VAL 1 211      57.144  45.770  61.461  0.00  0.00           H  
ATOM   3235  N   ARG 1 212      56.972  48.433  60.203  0.00  0.00           N  
ATOM   3236  CA  ARG 1 212      58.228  49.231  59.947  0.00  0.00           C  
ATOM   3237  C   ARG 1 212      58.553  49.469  58.417  0.00  0.00           C  
ATOM   3238  O   ARG 1 212      57.979  48.733  57.587  0.00  0.00           O  
ATOM   3239  CB  ARG 1 212      59.512  48.512  60.631  0.00  0.00           C  
ATOM   3240  CG  ARG 1 212      60.855  49.174  60.532  0.00  0.00           C  
ATOM   3241  CD  ARG 1 212      61.924  48.336  61.297  0.00  0.00           C  
ATOM   3242  NE  ARG 1 212      63.327  48.782  61.143  0.00  0.00           N  
ATOM   3243  CZ  ARG 1 212      63.937  49.574  61.956  0.00  0.00           C  
ATOM   3244  NH1 ARG 1 212      63.430  49.956  63.123  0.00  0.00           N  
ATOM   3245  NH2 ARG 1 212      65.045  50.040  61.749  0.00  0.00           N  
ATOM   3246  H   ARG 1 212      56.449  48.264  59.356  0.00  0.00           H  
ATOM   3247  HA  ARG 1 212      58.120  50.184  60.465  0.00  0.00           H  
ATOM   3248  HB2 ARG 1 212      59.197  48.433  61.672  0.00  0.00           H  
ATOM   3249  HB3 ARG 1 212      59.544  47.508  60.207  0.00  0.00           H  
ATOM   3250  HG2 ARG 1 212      61.152  49.253  59.486  0.00  0.00           H  
ATOM   3251  HG3 ARG 1 212      60.815  50.150  61.016  0.00  0.00           H  
ATOM   3252  HD2 ARG 1 212      61.594  48.255  62.333  0.00  0.00           H  
ATOM   3253  HD3 ARG 1 212      61.800  47.331  60.893  0.00  0.00           H  
ATOM   3254  HE  ARG 1 212      63.675  48.670  60.201  0.00  0.00           H  
ATOM   3255 HH11 ARG 1 212      63.941  50.612  63.696  0.00  0.00           H  
ATOM   3256 HH12 ARG 1 212      62.481  49.667  63.313  0.00  0.00           H  
ATOM   3257 HH21 ARG 1 212      65.463  50.675  62.414  0.00  0.00           H  
ATOM   3258 HH22 ARG 1 212      65.526  49.812  60.891  0.00  0.00           H  
ATOM   3259  N   VAL 1 213      59.358  50.477  58.040  0.00  0.00           N  
ATOM   3260  CA  VAL 1 213      59.736  50.676  56.549  0.00  0.00           C  
ATOM   3261  C   VAL 1 213      61.166  51.268  56.490  0.00  0.00           C  
ATOM   3262  O   VAL 1 213      61.522  52.201  57.211  0.00  0.00           O  
ATOM   3263  CB  VAL 1 213      58.649  51.613  55.926  0.00  0.00           C  
ATOM   3264  CG1 VAL 1 213      59.060  51.950  54.431  0.00  0.00           C  
ATOM   3265  CG2 VAL 1 213      57.260  51.022  55.841  0.00  0.00           C  
ATOM   3266  H   VAL 1 213      59.785  51.100  58.710  0.00  0.00           H  
ATOM   3267  HA  VAL 1 213      59.721  49.667  56.138  0.00  0.00           H  
ATOM   3268  HB  VAL 1 213      58.771  52.619  56.327  0.00  0.00           H  
ATOM   3269 HG11 VAL 1 213      59.028  51.070  53.790  0.00  0.00           H  
ATOM   3270 HG12 VAL 1 213      58.331  52.687  54.094  0.00  0.00           H  
ATOM   3271 HG13 VAL 1 213      60.059  52.384  54.457  0.00  0.00           H  
ATOM   3272 HG21 VAL 1 213      57.299  50.043  55.364  0.00  0.00           H  
ATOM   3273 HG22 VAL 1 213      56.822  50.966  56.838  0.00  0.00           H  
ATOM   3274 HG23 VAL 1 213      56.618  51.681  55.256  0.00  0.00           H  
ATOM   3275  N   GLU 1 214      62.046  50.785  55.503  0.00  0.00           N  
ATOM   3276  CA  GLU 1 214      63.464  51.194  55.420  0.00  0.00           C  
ATOM   3277  C   GLU 1 214      63.826  51.451  53.945  0.00  0.00           C  
ATOM   3278  O   GLU 1 214      63.514  50.642  53.088  0.00  0.00           O  
ATOM   3279  CB  GLU 1 214      64.391  50.213  56.087  0.00  0.00           C  
ATOM   3280  CG  GLU 1 214      64.164  49.984  57.528  0.00  0.00           C  
ATOM   3281  CD  GLU 1 214      65.043  48.804  58.066  0.00  0.00           C  
ATOM   3282  OE1 GLU 1 214      65.279  47.830  57.368  0.00  0.00           O  
ATOM   3283  OE2 GLU 1 214      65.427  48.793  59.253  0.00  0.00           O  
ATOM   3284  H   GLU 1 214      61.713  50.083  54.857  0.00  0.00           H  
ATOM   3285  HA  GLU 1 214      63.583  52.124  55.977  0.00  0.00           H  
ATOM   3286  HB2 GLU 1 214      64.190  49.277  55.567  0.00  0.00           H  
ATOM   3287  HB3 GLU 1 214      65.420  50.501  55.874  0.00  0.00           H  
ATOM   3288  HG2 GLU 1 214      64.376  50.855  58.147  0.00  0.00           H  
ATOM   3289  HG3 GLU 1 214      63.134  49.803  57.838  0.00  0.00           H  
ATOM   3290  N   ILE 1 215      64.599  52.470  53.740  0.00  0.00           N  
ATOM   3291  CA  ILE 1 215      65.071  52.883  52.436  0.00  0.00           C  
ATOM   3292  C   ILE 1 215      66.608  52.684  52.460  0.00  0.00           C  
ATOM   3293  O   ILE 1 215      67.359  53.275  53.260  0.00  0.00           O  
ATOM   3294  CB  ILE 1 215      64.661  54.410  52.053  0.00  0.00           C  
ATOM   3295  CG1 ILE 1 215      63.166  54.752  52.117  0.00  0.00           C  
ATOM   3296  CG2 ILE 1 215      65.201  54.563  50.669  0.00  0.00           C  
ATOM   3297  CD1 ILE 1 215      62.256  53.790  51.332  0.00  0.00           C  
ATOM   3298  H   ILE 1 215      64.965  53.019  54.504  0.00  0.00           H  
ATOM   3299  HA  ILE 1 215      64.640  52.316  51.611  0.00  0.00           H  
ATOM   3300  HB  ILE 1 215      65.211  55.141  52.645  0.00  0.00           H  
ATOM   3301 HG12 ILE 1 215      62.690  54.888  53.088  0.00  0.00           H  
ATOM   3302 HG13 ILE 1 215      63.030  55.720  51.635  0.00  0.00           H  
ATOM   3303 HG21 ILE 1 215      66.280  54.709  50.629  0.00  0.00           H  
ATOM   3304 HG22 ILE 1 215      64.786  53.860  49.947  0.00  0.00           H  
ATOM   3305 HG23 ILE 1 215      64.940  55.573  50.354  0.00  0.00           H  
ATOM   3306 HD11 ILE 1 215      62.753  53.245  50.529  0.00  0.00           H  
ATOM   3307 HD12 ILE 1 215      61.792  53.139  52.072  0.00  0.00           H  
ATOM   3308 HD13 ILE 1 215      61.418  54.322  50.882  0.00  0.00           H  
ATOM   3309  N   ASN 1 216      67.093  51.803  51.664  0.00  0.00           N  
ATOM   3310  CA  ASN 1 216      68.485  51.303  51.680  0.00  0.00           C  
ATOM   3311  C   ASN 1 216      68.933  50.680  53.059  0.00  0.00           C  
ATOM   3312  O   ASN 1 216      70.125  50.719  53.382  0.00  0.00           O  
ATOM   3313  CB  ASN 1 216      69.467  52.297  51.050  0.00  0.00           C  
ATOM   3314  CG  ASN 1 216      69.785  52.045  49.570  0.00  0.00           C  
ATOM   3315  OD1 ASN 1 216      69.266  51.164  48.877  0.00  0.00           O  
ATOM   3316  ND2 ASN 1 216      70.627  52.892  49.032  0.00  0.00           N  
ATOM   3317  H   ASN 1 216      66.386  51.218  51.243  0.00  0.00           H  
ATOM   3318  HA  ASN 1 216      68.549  50.388  51.091  0.00  0.00           H  
ATOM   3319  HB2 ASN 1 216      69.091  53.316  51.140  0.00  0.00           H  
ATOM   3320  HB3 ASN 1 216      70.344  52.244  51.695  0.00  0.00           H  
ATOM   3321 HD21 ASN 1 216      70.710  52.797  48.030  0.00  0.00           H  
ATOM   3322 HD22 ASN 1 216      70.986  53.655  49.588  0.00  0.00           H  
ATOM   3323  N   GLY 1 217      67.952  50.259  53.883  0.00  0.00           N  
ATOM   3324  CA  GLY 1 217      68.202  49.805  55.213  0.00  0.00           C  
ATOM   3325  C   GLY 1 217      68.172  50.902  56.308  0.00  0.00           C  
ATOM   3326  O   GLY 1 217      68.444  50.552  57.440  0.00  0.00           O  
ATOM   3327  H   GLY 1 217      67.061  50.082  53.442  0.00  0.00           H  
ATOM   3328  HA2 GLY 1 217      67.374  49.174  55.539  0.00  0.00           H  
ATOM   3329  HA3 GLY 1 217      69.086  49.179  55.330  0.00  0.00           H  
ATOM   3330  N   GLN 1 218      67.946  52.177  55.982  0.00  0.00           N  
ATOM   3331  CA  GLN 1 218      67.855  53.191  57.035  0.00  0.00           C  
ATOM   3332  C   GLN 1 218      66.411  53.496  57.459  0.00  0.00           C  
ATOM   3333  O   GLN 1 218      65.504  53.593  56.628  0.00  0.00           O  
ATOM   3334  CB  GLN 1 218      68.602  54.465  56.668  0.00  0.00           C  
ATOM   3335  CG  GLN 1 218      70.141  54.298  56.214  0.00  0.00           C  
ATOM   3336  CD  GLN 1 218      71.005  53.732  57.297  0.00  0.00           C  
ATOM   3337  OE1 GLN 1 218      70.853  53.974  58.499  0.00  0.00           O  
ATOM   3338  NE2 GLN 1 218      71.989  52.921  56.953  0.00  0.00           N  
ATOM   3339  H   GLN 1 218      67.797  52.382  55.005  0.00  0.00           H  
ATOM   3340  HA  GLN 1 218      68.349  52.778  57.914  0.00  0.00           H  
ATOM   3341  HB2 GLN 1 218      68.085  54.962  55.847  0.00  0.00           H  
ATOM   3342  HB3 GLN 1 218      68.578  55.112  57.545  0.00  0.00           H  
ATOM   3343  HG2 GLN 1 218      70.080  53.771  55.261  0.00  0.00           H  
ATOM   3344  HG3 GLN 1 218      70.563  55.269  55.956  0.00  0.00           H  
ATOM   3345 HE21 GLN 1 218      72.588  52.585  57.694  0.00  0.00           H  
ATOM   3346 HE22 GLN 1 218      72.071  52.582  56.005  0.00  0.00           H  
ATOM   3347  N   ASP 1 219      66.130  53.597  58.780  0.00  0.00           N  
ATOM   3348  CA  ASP 1 219      64.790  53.611  59.277  0.00  0.00           C  
ATOM   3349  C   ASP 1 219      64.046  54.868  58.717  0.00  0.00           C  
ATOM   3350  O   ASP 1 219      64.584  55.969  58.809  0.00  0.00           O  
ATOM   3351  CB  ASP 1 219      64.694  53.567  60.797  0.00  0.00           C  
ATOM   3352  CG  ASP 1 219      63.312  53.271  61.280  0.00  0.00           C  
ATOM   3353  OD1 ASP 1 219      62.386  53.096  60.458  0.00  0.00           O  
ATOM   3354  OD2 ASP 1 219      63.114  53.369  62.537  0.00  0.00           O  
ATOM   3355  H   ASP 1 219      66.920  53.657  59.407  0.00  0.00           H  
ATOM   3356  HA  ASP 1 219      64.206  52.763  58.919  0.00  0.00           H  
ATOM   3357  HB2 ASP 1 219      65.400  52.867  61.243  0.00  0.00           H  
ATOM   3358  HB3 ASP 1 219      65.155  54.503  61.110  0.00  0.00           H  
ATOM   3359  N   LEU 1 220      62.861  54.728  58.059  0.00  0.00           N  
ATOM   3360  CA  LEU 1 220      62.051  55.913  57.673  0.00  0.00           C  
ATOM   3361  C   LEU 1 220      61.517  56.587  59.017  0.00  0.00           C  
ATOM   3362  O   LEU 1 220      61.259  57.816  59.015  0.00  0.00           O  
ATOM   3363  CB  LEU 1 220      60.918  55.413  56.784  0.00  0.00           C  
ATOM   3364  CG  LEU 1 220      60.011  56.566  56.192  0.00  0.00           C  
ATOM   3365  CD1 LEU 1 220      60.741  57.646  55.411  0.00  0.00           C  
ATOM   3366  CD2 LEU 1 220      59.084  55.861  55.244  0.00  0.00           C  
ATOM   3367  H   LEU 1 220      62.458  53.824  57.859  0.00  0.00           H  
ATOM   3368  HA  LEU 1 220      62.699  56.611  57.142  0.00  0.00           H  
ATOM   3369  HB2 LEU 1 220      61.296  54.823  55.950  0.00  0.00           H  
ATOM   3370  HB3 LEU 1 220      60.333  54.795  57.465  0.00  0.00           H  
ATOM   3371  HG  LEU 1 220      59.478  57.081  56.992  0.00  0.00           H  
ATOM   3372 HD11 LEU 1 220      61.350  58.201  56.125  0.00  0.00           H  
ATOM   3373 HD12 LEU 1 220      61.300  57.216  54.580  0.00  0.00           H  
ATOM   3374 HD13 LEU 1 220      60.019  58.400  55.099  0.00  0.00           H  
ATOM   3375 HD21 LEU 1 220      59.434  55.263  54.402  0.00  0.00           H  
ATOM   3376 HD22 LEU 1 220      58.376  55.195  55.736  0.00  0.00           H  
ATOM   3377 HD23 LEU 1 220      58.308  56.573  54.965  0.00  0.00           H  
ATOM   3378  N   LYS 1 221      61.401  55.792  60.111  0.00  0.00           N  
ATOM   3379  CA  LYS 1 221      61.149  56.285  61.457  0.00  0.00           C  
ATOM   3380  C   LYS 1 221      59.991  57.242  61.649  0.00  0.00           C  
ATOM   3381  O   LYS 1 221      59.988  58.196  62.401  0.00  0.00           O  
ATOM   3382  CB  LYS 1 221      62.563  56.758  62.061  0.00  0.00           C  
ATOM   3383  CG  LYS 1 221      63.252  57.947  61.525  0.00  0.00           C  
ATOM   3384  CD  LYS 1 221      64.537  58.401  62.268  0.00  0.00           C  
ATOM   3385  CE  LYS 1 221      65.696  57.340  62.121  0.00  0.00           C  
ATOM   3386  NZ  LYS 1 221      66.220  57.203  60.745  0.00  0.00           N  
ATOM   3387  H   LYS 1 221      61.805  54.869  60.037  0.00  0.00           H  
ATOM   3388  HA  LYS 1 221      60.806  55.417  62.020  0.00  0.00           H  
ATOM   3389  HB2 LYS 1 221      62.391  56.904  63.127  0.00  0.00           H  
ATOM   3390  HB3 LYS 1 221      63.213  55.892  61.935  0.00  0.00           H  
ATOM   3391  HG2 LYS 1 221      63.546  57.848  60.480  0.00  0.00           H  
ATOM   3392  HG3 LYS 1 221      62.601  58.818  61.591  0.00  0.00           H  
ATOM   3393  HD2 LYS 1 221      64.787  59.426  61.996  0.00  0.00           H  
ATOM   3394  HD3 LYS 1 221      64.231  58.406  63.314  0.00  0.00           H  
ATOM   3395  HE2 LYS 1 221      66.429  57.691  62.847  0.00  0.00           H  
ATOM   3396  HE3 LYS 1 221      65.245  56.418  62.489  0.00  0.00           H  
ATOM   3397  HZ1 LYS 1 221      66.577  58.065  60.358  0.00  0.00           H  
ATOM   3398  HZ2 LYS 1 221      67.056  56.637  60.707  0.00  0.00           H  
ATOM   3399  HZ3 LYS 1 221      65.551  56.709  60.172  0.00  0.00           H  
ATOM   3400  N   MET 1 222      58.891  56.865  60.920  0.00  0.00           N  
ATOM   3401  CA  MET 1 222      57.514  57.247  61.142  0.00  0.00           C  
ATOM   3402  C   MET 1 222      56.844  56.217  62.131  0.00  0.00           C  
ATOM   3403  O   MET 1 222      57.238  55.104  62.246  0.00  0.00           O  
ATOM   3404  CB  MET 1 222      56.735  57.260  59.871  0.00  0.00           C  
ATOM   3405  CG  MET 1 222      57.200  58.248  58.849  0.00  0.00           C  
ATOM   3406  SD  MET 1 222      56.253  58.195  57.299  0.00  0.00           S  
ATOM   3407  CE  MET 1 222      54.957  59.320  57.852  0.00  0.00           C  
ATOM   3408  H   MET 1 222      59.082  56.031  60.384  0.00  0.00           H  
ATOM   3409  HA  MET 1 222      57.441  58.278  61.489  0.00  0.00           H  
ATOM   3410  HB2 MET 1 222      56.881  56.262  59.458  0.00  0.00           H  
ATOM   3411  HB3 MET 1 222      55.690  57.470  60.100  0.00  0.00           H  
ATOM   3412  HG2 MET 1 222      57.281  59.241  59.293  0.00  0.00           H  
ATOM   3413  HG3 MET 1 222      58.213  57.950  58.579  0.00  0.00           H  
ATOM   3414  HE1 MET 1 222      54.438  59.071  58.777  0.00  0.00           H  
ATOM   3415  HE2 MET 1 222      55.491  60.249  58.055  0.00  0.00           H  
ATOM   3416  HE3 MET 1 222      54.304  59.537  57.006  0.00  0.00           H  
ATOM   3417  N   ASP 1 223      55.790  56.579  62.830  0.00  0.00           N  
ATOM   3418  CA  ASP 1 223      54.885  55.650  63.590  0.00  0.00           C  
ATOM   3419  C   ASP 1 223      54.231  54.640  62.594  0.00  0.00           C  
ATOM   3420  O   ASP 1 223      53.621  55.056  61.597  0.00  0.00           O  
ATOM   3421  CB  ASP 1 223      53.906  56.509  64.334  0.00  0.00           C  
ATOM   3422  CG  ASP 1 223      52.667  55.864  65.083  0.00  0.00           C  
ATOM   3423  OD1 ASP 1 223      52.656  54.622  65.151  0.00  0.00           O  
ATOM   3424  OD2 ASP 1 223      51.739  56.611  65.570  0.00  0.00           O  
ATOM   3425  H   ASP 1 223      55.494  57.541  62.745  0.00  0.00           H  
ATOM   3426  HA  ASP 1 223      55.503  55.116  64.312  0.00  0.00           H  
ATOM   3427  HB2 ASP 1 223      54.497  56.898  65.163  0.00  0.00           H  
ATOM   3428  HB3 ASP 1 223      53.568  57.367  63.753  0.00  0.00           H  
ATOM   3429  N   CYS 1 224      54.205  53.307  62.876  0.00  0.00           N  
ATOM   3430  CA  CYS 1 224      53.617  52.338  61.950  0.00  0.00           C  
ATOM   3431  C   CYS 1 224      52.118  52.620  61.661  0.00  0.00           C  
ATOM   3432  O   CYS 1 224      51.686  52.307  60.572  0.00  0.00           O  
ATOM   3433  CB  CYS 1 224      53.789  50.890  62.400  0.00  0.00           C  
ATOM   3434  SG  CYS 1 224      53.283  50.671  64.153  0.00  0.00           S  
ATOM   3435  H   CYS 1 224      54.414  52.966  63.804  0.00  0.00           H  
ATOM   3436  HA  CYS 1 224      54.177  52.344  61.015  0.00  0.00           H  
ATOM   3437  HB2 CYS 1 224      53.245  50.281  61.679  0.00  0.00           H  
ATOM   3438  HB3 CYS 1 224      54.841  50.608  62.364  0.00  0.00           H  
ATOM   3439  N   LYS 1 225      51.398  53.232  62.608  0.00  0.00           N  
ATOM   3440  CA  LYS 1 225      50.058  53.667  62.389  0.00  0.00           C  
ATOM   3441  C   LYS 1 225      49.957  54.667  61.151  0.00  0.00           C  
ATOM   3442  O   LYS 1 225      48.879  54.603  60.517  0.00  0.00           O  
ATOM   3443  CB  LYS 1 225      49.515  54.258  63.698  0.00  0.00           C  
ATOM   3444  CG  LYS 1 225      49.215  53.095  64.696  0.00  0.00           C  
ATOM   3445  CD  LYS 1 225      48.629  53.530  66.064  0.00  0.00           C  
ATOM   3446  CE  LYS 1 225      49.624  54.274  66.974  0.00  0.00           C  
ATOM   3447  NZ  LYS 1 225      50.838  53.577  67.074  0.00  0.00           N  
ATOM   3448  H   LYS 1 225      51.909  53.469  63.446  0.00  0.00           H  
ATOM   3449  HA  LYS 1 225      49.419  52.843  62.073  0.00  0.00           H  
ATOM   3450  HB2 LYS 1 225      50.230  54.913  64.195  0.00  0.00           H  
ATOM   3451  HB3 LYS 1 225      48.585  54.803  63.532  0.00  0.00           H  
ATOM   3452  HG2 LYS 1 225      48.549  52.395  64.191  0.00  0.00           H  
ATOM   3453  HG3 LYS 1 225      50.103  52.489  64.876  0.00  0.00           H  
ATOM   3454  HD2 LYS 1 225      47.753  54.146  65.862  0.00  0.00           H  
ATOM   3455  HD3 LYS 1 225      48.275  52.661  66.619  0.00  0.00           H  
ATOM   3456  HE2 LYS 1 225      49.810  55.231  66.488  0.00  0.00           H  
ATOM   3457  HE3 LYS 1 225      49.179  54.435  67.956  0.00  0.00           H  
ATOM   3458  HZ1 LYS 1 225      50.759  52.596  67.304  0.00  0.00           H  
ATOM   3459  HZ2 LYS 1 225      51.371  53.710  66.227  0.00  0.00           H  
ATOM   3460  HZ3 LYS 1 225      51.400  53.896  67.851  0.00  0.00           H  
ATOM   3461  N   GLU 1 226      50.952  55.454  60.900  0.00  0.00           N  
ATOM   3462  CA  GLU 1 226      50.929  56.333  59.782  0.00  0.00           C  
ATOM   3463  C   GLU 1 226      50.934  55.566  58.433  0.00  0.00           C  
ATOM   3464  O   GLU 1 226      50.355  56.143  57.449  0.00  0.00           O  
ATOM   3465  CB  GLU 1 226      52.170  57.216  59.727  0.00  0.00           C  
ATOM   3466  CG  GLU 1 226      52.230  58.191  60.891  0.00  0.00           C  
ATOM   3467  CD  GLU 1 226      51.348  59.420  60.873  0.00  0.00           C  
ATOM   3468  OE1 GLU 1 226      50.587  59.657  59.896  0.00  0.00           O  
ATOM   3469  OE2 GLU 1 226      51.652  60.388  61.587  0.00  0.00           O  
ATOM   3470  H   GLU 1 226      51.784  55.427  61.473  0.00  0.00           H  
ATOM   3471  HA  GLU 1 226      50.035  56.952  59.701  0.00  0.00           H  
ATOM   3472  HB2 GLU 1 226      53.015  56.529  59.743  0.00  0.00           H  
ATOM   3473  HB3 GLU 1 226      52.233  57.667  58.737  0.00  0.00           H  
ATOM   3474  HG2 GLU 1 226      51.945  57.702  61.823  0.00  0.00           H  
ATOM   3475  HG3 GLU 1 226      53.251  58.540  61.045  0.00  0.00           H  
ATOM   3476  N   TYR 1 227      51.515  54.366  58.313  0.00  0.00           N  
ATOM   3477  CA  TYR 1 227      51.455  53.529  57.114  0.00  0.00           C  
ATOM   3478  C   TYR 1 227      50.044  52.979  56.846  0.00  0.00           C  
ATOM   3479  O   TYR 1 227      49.624  52.778  55.722  0.00  0.00           O  
ATOM   3480  CB  TYR 1 227      52.414  52.364  57.198  0.00  0.00           C  
ATOM   3481  CG  TYR 1 227      53.832  52.794  57.494  0.00  0.00           C  
ATOM   3482  CD1 TYR 1 227      54.504  53.827  56.810  0.00  0.00           C  
ATOM   3483  CD2 TYR 1 227      54.457  52.122  58.561  0.00  0.00           C  
ATOM   3484  CE1 TYR 1 227      55.755  54.207  57.278  0.00  0.00           C  
ATOM   3485  CE2 TYR 1 227      55.764  52.480  58.968  0.00  0.00           C  
ATOM   3486  CZ  TYR 1 227      56.459  53.526  58.311  0.00  0.00           C  
ATOM   3487  OH  TYR 1 227      57.739  53.833  58.599  0.00  0.00           O  
ATOM   3488  H   TYR 1 227      52.112  53.978  59.029  0.00  0.00           H  
ATOM   3489  HA  TYR 1 227      51.559  54.192  56.255  0.00  0.00           H  
ATOM   3490  HB2 TYR 1 227      52.057  51.573  57.858  0.00  0.00           H  
ATOM   3491  HB3 TYR 1 227      52.369  52.033  56.160  0.00  0.00           H  
ATOM   3492  HD1 TYR 1 227      54.094  54.203  55.884  0.00  0.00           H  
ATOM   3493  HD2 TYR 1 227      53.836  51.410  59.084  0.00  0.00           H  
ATOM   3494  HE1 TYR 1 227      56.297  54.938  56.697  0.00  0.00           H  
ATOM   3495  HE2 TYR 1 227      56.166  52.022  59.860  0.00  0.00           H  
ATOM   3496  HH  TYR 1 227      58.196  53.017  58.814  0.00  0.00           H  
ATOM   3497  N   ASN 1 228      49.319  52.699  57.862  0.00  0.00           N  
ATOM   3498  CA  ASN 1 228      48.152  51.866  57.794  0.00  0.00           C  
ATOM   3499  C   ASN 1 228      46.891  52.709  57.633  0.00  0.00           C  
ATOM   3500  O   ASN 1 228      45.755  52.198  57.602  0.00  0.00           O  
ATOM   3501  CB  ASN 1 228      48.254  50.800  58.941  0.00  0.00           C  
ATOM   3502  CG  ASN 1 228      49.444  49.800  58.726  0.00  0.00           C  
ATOM   3503  OD1 ASN 1 228      49.775  49.364  57.608  0.00  0.00           O  
ATOM   3504  ND2 ASN 1 228      50.167  49.566  59.807  0.00  0.00           N  
ATOM   3505  H   ASN 1 228      49.664  53.010  58.759  0.00  0.00           H  
ATOM   3506  HA  ASN 1 228      48.095  51.268  56.885  0.00  0.00           H  
ATOM   3507  HB2 ASN 1 228      48.093  51.210  59.938  0.00  0.00           H  
ATOM   3508  HB3 ASN 1 228      47.362  50.186  58.816  0.00  0.00           H  
ATOM   3509 HD21 ASN 1 228      51.079  49.134  59.762  0.00  0.00           H  
ATOM   3510 HD22 ASN 1 228      49.910  50.054  60.653  0.00  0.00           H  
ATOM   3511  N   TYR 1 229      47.112  53.996  57.586  0.00  0.00           N  
ATOM   3512  CA  TYR 1 229      46.057  55.084  57.654  0.00  0.00           C  
ATOM   3513  C   TYR 1 229      45.440  55.330  56.291  0.00  0.00           C  
ATOM   3514  O   TYR 1 229      46.214  55.732  55.380  0.00  0.00           O  
ATOM   3515  CB  TYR 1 229      46.627  56.363  58.220  0.00  0.00           C  
ATOM   3516  CG  TYR 1 229      45.742  57.592  58.112  0.00  0.00           C  
ATOM   3517  CD1 TYR 1 229      46.094  58.714  57.374  0.00  0.00           C  
ATOM   3518  CD2 TYR 1 229      44.447  57.560  58.703  0.00  0.00           C  
ATOM   3519  CE1 TYR 1 229      45.112  59.789  57.140  0.00  0.00           C  
ATOM   3520  CE2 TYR 1 229      43.625  58.575  58.527  0.00  0.00           C  
ATOM   3521  CZ  TYR 1 229      43.781  59.632  57.660  0.00  0.00           C  
ATOM   3522  OH  TYR 1 229      42.744  60.431  57.418  0.00  0.00           O  
ATOM   3523  H   TYR 1 229      48.057  54.337  57.686  0.00  0.00           H  
ATOM   3524  HA  TYR 1 229      45.290  54.759  58.358  0.00  0.00           H  
ATOM   3525  HB2 TYR 1 229      46.782  56.317  59.298  0.00  0.00           H  
ATOM   3526  HB3 TYR 1 229      47.654  56.572  57.920  0.00  0.00           H  
ATOM   3527  HD1 TYR 1 229      47.130  58.764  57.072  0.00  0.00           H  
ATOM   3528  HD2 TYR 1 229      44.246  56.803  59.445  0.00  0.00           H  
ATOM   3529  HE1 TYR 1 229      45.425  60.606  56.508  0.00  0.00           H  
ATOM   3530  HE2 TYR 1 229      42.674  58.389  59.004  0.00  0.00           H  
ATOM   3531  HH  TYR 1 229      42.755  60.695  56.495  0.00  0.00           H  
ATOM   3532  N   ASP 1 230      44.153  55.247  56.035  0.00  0.00           N  
ATOM   3533  CA  ASP 1 230      43.114  54.592  56.872  0.00  0.00           C  
ATOM   3534  C   ASP 1 230      42.709  53.214  56.406  0.00  0.00           C  
ATOM   3535  O   ASP 1 230      41.685  52.654  56.911  0.00  0.00           O  
ATOM   3536  CB  ASP 1 230      41.924  55.600  56.878  0.00  0.00           C  
ATOM   3537  CG  ASP 1 230      41.318  55.900  55.514  0.00  0.00           C  
ATOM   3538  OD1 ASP 1 230      41.971  55.644  54.505  0.00  0.00           O  
ATOM   3539  OD2 ASP 1 230      40.196  56.467  55.455  0.00  0.00           O  
ATOM   3540  H   ASP 1 230      44.003  55.378  55.044  0.00  0.00           H  
ATOM   3541  HA  ASP 1 230      43.372  54.415  57.916  0.00  0.00           H  
ATOM   3542  HB2 ASP 1 230      41.108  55.209  57.485  0.00  0.00           H  
ATOM   3543  HB3 ASP 1 230      42.360  56.466  57.377  0.00  0.00           H  
ATOM   3544  N   LYS 1 231      43.408  52.523  55.483  0.00  0.00           N  
ATOM   3545  CA  LYS 1 231      43.609  51.081  55.312  0.00  0.00           C  
ATOM   3546  C   LYS 1 231      44.911  50.949  54.519  0.00  0.00           C  
ATOM   3547  O   LYS 1 231      45.295  51.882  53.816  0.00  0.00           O  
ATOM   3548  CB  LYS 1 231      42.380  50.380  54.637  0.00  0.00           C  
ATOM   3549  CG  LYS 1 231      42.091  51.168  53.294  0.00  0.00           C  
ATOM   3550  CD  LYS 1 231      40.919  50.571  52.484  0.00  0.00           C  
ATOM   3551  CE  LYS 1 231      40.823  50.972  51.010  0.00  0.00           C  
ATOM   3552  NZ  LYS 1 231      40.119  52.283  50.932  0.00  0.00           N  
ATOM   3553  H   LYS 1 231      44.114  53.136  55.103  0.00  0.00           H  
ATOM   3554  HA  LYS 1 231      43.867  50.616  56.264  0.00  0.00           H  
ATOM   3555  HB2 LYS 1 231      42.625  49.341  54.421  0.00  0.00           H  
ATOM   3556  HB3 LYS 1 231      41.516  50.501  55.291  0.00  0.00           H  
ATOM   3557  HG2 LYS 1 231      41.847  52.210  53.500  0.00  0.00           H  
ATOM   3558  HG3 LYS 1 231      42.990  51.158  52.677  0.00  0.00           H  
ATOM   3559  HD2 LYS 1 231      41.044  49.489  52.507  0.00  0.00           H  
ATOM   3560  HD3 LYS 1 231      39.997  50.847  52.997  0.00  0.00           H  
ATOM   3561  HE2 LYS 1 231      41.848  51.087  50.655  0.00  0.00           H  
ATOM   3562  HE3 LYS 1 231      40.126  50.307  50.502  0.00  0.00           H  
ATOM   3563  HZ1 LYS 1 231      40.553  52.974  51.527  0.00  0.00           H  
ATOM   3564  HZ2 LYS 1 231      40.012  52.635  49.991  0.00  0.00           H  
ATOM   3565  HZ3 LYS 1 231      39.211  52.153  51.353  0.00  0.00           H  
ATOM   3566  N   SER 1 232      45.567  49.735  54.611  0.00  0.00           N  
ATOM   3567  CA  SER 1 232      46.768  49.352  53.827  0.00  0.00           C  
ATOM   3568  C   SER 1 232      46.547  48.003  53.090  0.00  0.00           C  
ATOM   3569  O   SER 1 232      46.170  47.027  53.784  0.00  0.00           O  
ATOM   3570  CB  SER 1 232      48.038  49.267  54.576  0.00  0.00           C  
ATOM   3571  OG  SER 1 232      49.089  48.702  53.875  0.00  0.00           O  
ATOM   3572  H   SER 1 232      45.265  49.179  55.399  0.00  0.00           H  
ATOM   3573  HA  SER 1 232      46.956  50.049  53.011  0.00  0.00           H  
ATOM   3574  HB2 SER 1 232      48.337  50.257  54.918  0.00  0.00           H  
ATOM   3575  HB3 SER 1 232      47.821  48.676  55.466  0.00  0.00           H  
ATOM   3576  HG  SER 1 232      49.945  48.511  54.265  0.00  0.00           H  
ATOM   3577  N   ILE 1 233      46.552  48.026  51.769  0.00  0.00           N  
ATOM   3578  CA  ILE 1 233      45.935  46.889  50.965  0.00  0.00           C  
ATOM   3579  C   ILE 1 233      46.767  46.437  49.774  0.00  0.00           C  
ATOM   3580  O   ILE 1 233      47.464  47.225  49.128  0.00  0.00           O  
ATOM   3581  CB  ILE 1 233      44.480  47.142  50.642  0.00  0.00           C  
ATOM   3582  CG1 ILE 1 233      44.364  48.008  49.328  0.00  0.00           C  
ATOM   3583  CG2 ILE 1 233      43.645  47.694  51.769  0.00  0.00           C  
ATOM   3584  CD1 ILE 1 233      42.883  48.291  48.924  0.00  0.00           C  
ATOM   3585  H   ILE 1 233      47.092  48.724  51.278  0.00  0.00           H  
ATOM   3586  HA  ILE 1 233      46.002  46.017  51.615  0.00  0.00           H  
ATOM   3587  HB  ILE 1 233      44.121  46.168  50.310  0.00  0.00           H  
ATOM   3588 HG12 ILE 1 233      44.803  48.995  49.475  0.00  0.00           H  
ATOM   3589 HG13 ILE 1 233      45.006  47.524  48.591  0.00  0.00           H  
ATOM   3590 HG21 ILE 1 233      43.913  48.727  51.990  0.00  0.00           H  
ATOM   3591 HG22 ILE 1 233      42.580  47.745  51.542  0.00  0.00           H  
ATOM   3592 HG23 ILE 1 233      43.746  47.091  52.671  0.00  0.00           H  
ATOM   3593 HD11 ILE 1 233      42.905  48.975  48.075  0.00  0.00           H  
ATOM   3594 HD12 ILE 1 233      42.400  47.336  48.718  0.00  0.00           H  
ATOM   3595 HD13 ILE 1 233      42.393  48.762  49.776  0.00  0.00           H  
ATOM   3596  N   VAL 1 234      46.675  45.151  49.445  0.00  0.00           N  
ATOM   3597  CA  VAL 1 234      47.167  44.402  48.192  0.00  0.00           C  
ATOM   3598  C   VAL 1 234      46.060  44.364  47.191  0.00  0.00           C  
ATOM   3599  O   VAL 1 234      45.026  43.732  47.340  0.00  0.00           O  
ATOM   3600  CB  VAL 1 234      47.567  42.985  48.579  0.00  0.00           C  
ATOM   3601  CG1 VAL 1 234      48.293  42.311  47.405  0.00  0.00           C  
ATOM   3602  CG2 VAL 1 234      48.550  42.931  49.807  0.00  0.00           C  
ATOM   3603  H   VAL 1 234      46.254  44.564  50.151  0.00  0.00           H  
ATOM   3604  HA  VAL 1 234      47.984  44.958  47.730  0.00  0.00           H  
ATOM   3605  HB  VAL 1 234      46.760  42.274  48.757  0.00  0.00           H  
ATOM   3606 HG11 VAL 1 234      48.459  41.258  47.636  0.00  0.00           H  
ATOM   3607 HG12 VAL 1 234      47.633  42.294  46.538  0.00  0.00           H  
ATOM   3608 HG13 VAL 1 234      49.242  42.835  47.292  0.00  0.00           H  
ATOM   3609 HG21 VAL 1 234      49.335  43.606  49.467  0.00  0.00           H  
ATOM   3610 HG22 VAL 1 234      48.063  43.316  50.703  0.00  0.00           H  
ATOM   3611 HG23 VAL 1 234      48.991  41.943  49.944  0.00  0.00           H  
ATOM   3612  N   ASP 1 235      46.326  44.976  46.058  0.00  0.00           N  
ATOM   3613  CA  ASP 1 235      45.379  45.218  44.945  0.00  0.00           C  
ATOM   3614  C   ASP 1 235      46.044  45.233  43.541  0.00  0.00           C  
ATOM   3615  O   ASP 1 235      46.723  46.175  43.099  0.00  0.00           O  
ATOM   3616  CB  ASP 1 235      44.743  46.580  45.342  0.00  0.00           C  
ATOM   3617  CG  ASP 1 235      43.875  47.302  44.302  0.00  0.00           C  
ATOM   3618  OD1 ASP 1 235      43.165  48.247  44.677  0.00  0.00           O  
ATOM   3619  OD2 ASP 1 235      43.924  47.071  43.076  0.00  0.00           O  
ATOM   3620  H   ASP 1 235      47.191  45.457  45.856  0.00  0.00           H  
ATOM   3621  HA  ASP 1 235      44.673  44.389  44.901  0.00  0.00           H  
ATOM   3622  HB2 ASP 1 235      44.187  46.413  46.265  0.00  0.00           H  
ATOM   3623  HB3 ASP 1 235      45.533  47.295  45.572  0.00  0.00           H  
ATOM   3624  N   SER 1 236      45.955  44.100  42.940  0.00  0.00           N  
ATOM   3625  CA  SER 1 236      46.515  43.779  41.584  0.00  0.00           C  
ATOM   3626  C   SER 1 236      45.824  44.610  40.517  0.00  0.00           C  
ATOM   3627  O   SER 1 236      46.418  44.764  39.423  0.00  0.00           O  
ATOM   3628  CB  SER 1 236      46.434  42.252  41.181  0.00  0.00           C  
ATOM   3629  OG  SER 1 236      45.102  41.722  41.329  0.00  0.00           O  
ATOM   3630  H   SER 1 236      45.561  43.295  43.406  0.00  0.00           H  
ATOM   3631  HA  SER 1 236      47.588  43.969  41.561  0.00  0.00           H  
ATOM   3632  HB2 SER 1 236      46.757  42.076  40.155  0.00  0.00           H  
ATOM   3633  HB3 SER 1 236      47.143  41.709  41.805  0.00  0.00           H  
ATOM   3634  HG  SER 1 236      44.744  41.501  40.466  0.00  0.00           H  
ATOM   3635  N   GLY 1 237      44.701  45.253  40.770  0.00  0.00           N  
ATOM   3636  CA  GLY 1 237      43.999  46.302  39.861  0.00  0.00           C  
ATOM   3637  C   GLY 1 237      44.673  47.614  39.983  0.00  0.00           C  
ATOM   3638  O   GLY 1 237      44.236  48.579  39.342  0.00  0.00           O  
ATOM   3639  H   GLY 1 237      44.403  45.395  41.724  0.00  0.00           H  
ATOM   3640  HA2 GLY 1 237      43.895  45.857  38.872  0.00  0.00           H  
ATOM   3641  HA3 GLY 1 237      42.991  46.280  40.276  0.00  0.00           H  
ATOM   3642  N   THR 1 238      45.707  47.784  40.843  0.00  0.00           N  
ATOM   3643  CA  THR 1 238      46.497  49.038  40.870  0.00  0.00           C  
ATOM   3644  C   THR 1 238      47.916  48.800  40.219  0.00  0.00           C  
ATOM   3645  O   THR 1 238      48.534  47.809  40.590  0.00  0.00           O  
ATOM   3646  CB  THR 1 238      46.628  49.593  42.261  0.00  0.00           C  
ATOM   3647  OG1 THR 1 238      45.281  49.688  42.665  0.00  0.00           O  
ATOM   3648  CG2 THR 1 238      47.227  51.012  42.402  0.00  0.00           C  
ATOM   3649  H   THR 1 238      46.040  46.978  41.354  0.00  0.00           H  
ATOM   3650  HA  THR 1 238      45.980  49.739  40.215  0.00  0.00           H  
ATOM   3651  HB  THR 1 238      47.086  48.874  42.940  0.00  0.00           H  
ATOM   3652  HG1 THR 1 238      44.927  48.795  42.670  0.00  0.00           H  
ATOM   3653 HG21 THR 1 238      48.166  51.082  41.853  0.00  0.00           H  
ATOM   3654 HG22 THR 1 238      46.482  51.660  41.938  0.00  0.00           H  
ATOM   3655 HG23 THR 1 238      47.465  51.334  43.415  0.00  0.00           H  
ATOM   3656  N   THR 1 239      48.514  49.720  39.451  0.00  0.00           N  
ATOM   3657  CA  THR 1 239      49.933  49.646  39.098  0.00  0.00           C  
ATOM   3658  C   THR 1 239      50.855  50.250  40.214  0.00  0.00           C  
ATOM   3659  O   THR 1 239      51.637  49.495  40.786  0.00  0.00           O  
ATOM   3660  CB  THR 1 239      50.347  50.101  37.647  0.00  0.00           C  
ATOM   3661  OG1 THR 1 239      49.722  49.241  36.760  0.00  0.00           O  
ATOM   3662  CG2 THR 1 239      51.810  49.954  37.435  0.00  0.00           C  
ATOM   3663  H   THR 1 239      47.879  50.353  38.986  0.00  0.00           H  
ATOM   3664  HA  THR 1 239      50.153  48.578  39.115  0.00  0.00           H  
ATOM   3665  HB  THR 1 239      50.084  51.138  37.436  0.00  0.00           H  
ATOM   3666  HG1 THR 1 239      49.340  49.741  36.035  0.00  0.00           H  
ATOM   3667 HG21 THR 1 239      52.004  48.941  37.788  0.00  0.00           H  
ATOM   3668 HG22 THR 1 239      52.044  50.064  36.376  0.00  0.00           H  
ATOM   3669 HG23 THR 1 239      52.336  50.642  38.096  0.00  0.00           H  
ATOM   3670  N   ASN 1 240      50.640  51.467  40.563  0.00  0.00           N  
ATOM   3671  CA  ASN 1 240      51.614  52.207  41.461  0.00  0.00           C  
ATOM   3672  C   ASN 1 240      51.644  51.699  42.912  0.00  0.00           C  
ATOM   3673  O   ASN 1 240      50.616  51.155  43.404  0.00  0.00           O  
ATOM   3674  CB  ASN 1 240      51.230  53.702  41.493  0.00  0.00           C  
ATOM   3675  CG  ASN 1 240      51.098  54.401  40.203  0.00  0.00           C  
ATOM   3676  OD1 ASN 1 240      51.687  53.941  39.241  0.00  0.00           O  
ATOM   3677  ND2 ASN 1 240      50.287  55.443  40.069  0.00  0.00           N  
ATOM   3678  H   ASN 1 240      49.898  51.963  40.090  0.00  0.00           H  
ATOM   3679  HA  ASN 1 240      52.593  52.086  40.998  0.00  0.00           H  
ATOM   3680  HB2 ASN 1 240      50.245  53.744  41.958  0.00  0.00           H  
ATOM   3681  HB3 ASN 1 240      51.842  54.354  42.115  0.00  0.00           H  
ATOM   3682 HD21 ASN 1 240      50.189  55.936  39.193  0.00  0.00           H  
ATOM   3683 HD22 ASN 1 240      49.606  55.718  40.762  0.00  0.00           H  
ATOM   3684  N   LEU 1 241      52.711  51.893  43.592  0.00  0.00           N  
ATOM   3685  CA  LEU 1 241      52.728  51.893  45.104  0.00  0.00           C  
ATOM   3686  C   LEU 1 241      52.070  53.178  45.670  0.00  0.00           C  
ATOM   3687  O   LEU 1 241      52.710  54.188  45.770  0.00  0.00           O  
ATOM   3688  CB  LEU 1 241      54.265  51.669  45.540  0.00  0.00           C  
ATOM   3689  CG  LEU 1 241      54.466  51.835  47.122  0.00  0.00           C  
ATOM   3690  CD1 LEU 1 241      53.471  51.100  48.040  0.00  0.00           C  
ATOM   3691  CD2 LEU 1 241      55.899  51.547  47.416  0.00  0.00           C  
ATOM   3692  H   LEU 1 241      53.579  52.208  43.182  0.00  0.00           H  
ATOM   3693  HA  LEU 1 241      52.177  51.009  45.428  0.00  0.00           H  
ATOM   3694  HB2 LEU 1 241      54.446  50.633  45.253  0.00  0.00           H  
ATOM   3695  HB3 LEU 1 241      54.981  52.171  44.889  0.00  0.00           H  
ATOM   3696  HG  LEU 1 241      54.290  52.889  47.336  0.00  0.00           H  
ATOM   3697 HD11 LEU 1 241      53.453  50.028  47.844  0.00  0.00           H  
ATOM   3698 HD12 LEU 1 241      53.880  51.170  49.048  0.00  0.00           H  
ATOM   3699 HD13 LEU 1 241      52.437  51.435  48.131  0.00  0.00           H  
ATOM   3700 HD21 LEU 1 241      56.174  50.535  47.119  0.00  0.00           H  
ATOM   3701 HD22 LEU 1 241      56.555  52.246  46.899  0.00  0.00           H  
ATOM   3702 HD23 LEU 1 241      56.061  51.565  48.494  0.00  0.00           H  
ATOM   3703  N   ARG 1 242      50.788  53.193  46.058  0.00  0.00           N  
ATOM   3704  CA  ARG 1 242      50.179  54.365  46.568  0.00  0.00           C  
ATOM   3705  C   ARG 1 242      50.537  54.459  48.112  0.00  0.00           C  
ATOM   3706  O   ARG 1 242      50.347  53.483  48.801  0.00  0.00           O  
ATOM   3707  CB  ARG 1 242      48.747  54.536  46.254  0.00  0.00           C  
ATOM   3708  CG  ARG 1 242      48.289  54.546  44.824  0.00  0.00           C  
ATOM   3709  CD  ARG 1 242      46.875  55.152  44.504  0.00  0.00           C  
ATOM   3710  NE  ARG 1 242      46.976  56.603  44.508  0.00  0.00           N  
ATOM   3711  CZ  ARG 1 242      46.079  57.389  43.927  0.00  0.00           C  
ATOM   3712  NH1 ARG 1 242      44.981  56.884  43.383  0.00  0.00           N  
ATOM   3713  NH2 ARG 1 242      46.155  58.673  43.966  0.00  0.00           N  
ATOM   3714  H   ARG 1 242      50.229  52.369  45.889  0.00  0.00           H  
ATOM   3715  HA  ARG 1 242      50.686  55.238  46.156  0.00  0.00           H  
ATOM   3716  HB2 ARG 1 242      48.252  53.880  46.970  0.00  0.00           H  
ATOM   3717  HB3 ARG 1 242      48.613  55.564  46.591  0.00  0.00           H  
ATOM   3718  HG2 ARG 1 242      49.029  55.082  44.230  0.00  0.00           H  
ATOM   3719  HG3 ARG 1 242      48.250  53.521  44.457  0.00  0.00           H  
ATOM   3720  HD2 ARG 1 242      46.518  54.761  43.552  0.00  0.00           H  
ATOM   3721  HD3 ARG 1 242      46.214  54.821  45.305  0.00  0.00           H  
ATOM   3722  HE  ARG 1 242      47.718  56.994  45.070  0.00  0.00           H  
ATOM   3723 HH11 ARG 1 242      44.329  57.493  42.910  0.00  0.00           H  
ATOM   3724 HH12 ARG 1 242      44.703  55.914  43.350  0.00  0.00           H  
ATOM   3725 HH21 ARG 1 242      45.324  59.115  43.599  0.00  0.00           H  
ATOM   3726 HH22 ARG 1 242      46.923  59.061  44.495  0.00  0.00           H  
ATOM   3727  N   LEU 1 243      50.981  55.604  48.654  0.00  0.00           N  
ATOM   3728  CA  LEU 1 243      51.163  55.796  50.103  0.00  0.00           C  
ATOM   3729  C   LEU 1 243      50.295  57.012  50.586  0.00  0.00           C  
ATOM   3730  O   LEU 1 243      49.868  57.879  49.827  0.00  0.00           O  
ATOM   3731  CB  LEU 1 243      52.714  55.899  50.384  0.00  0.00           C  
ATOM   3732  CG  LEU 1 243      53.574  54.673  49.990  0.00  0.00           C  
ATOM   3733  CD1 LEU 1 243      55.087  54.953  50.046  0.00  0.00           C  
ATOM   3734  CD2 LEU 1 243      53.339  53.481  50.948  0.00  0.00           C  
ATOM   3735  H   LEU 1 243      51.110  56.398  48.044  0.00  0.00           H  
ATOM   3736  HA  LEU 1 243      50.853  54.866  50.580  0.00  0.00           H  
ATOM   3737  HB2 LEU 1 243      53.101  56.780  49.873  0.00  0.00           H  
ATOM   3738  HB3 LEU 1 243      52.936  56.212  51.404  0.00  0.00           H  
ATOM   3739  HG  LEU 1 243      53.386  54.439  48.942  0.00  0.00           H  
ATOM   3740 HD11 LEU 1 243      55.556  54.990  51.029  0.00  0.00           H  
ATOM   3741 HD12 LEU 1 243      55.476  54.119  49.462  0.00  0.00           H  
ATOM   3742 HD13 LEU 1 243      55.339  55.807  49.418  0.00  0.00           H  
ATOM   3743 HD21 LEU 1 243      52.390  52.967  50.801  0.00  0.00           H  
ATOM   3744 HD22 LEU 1 243      54.090  52.703  50.812  0.00  0.00           H  
ATOM   3745 HD23 LEU 1 243      53.473  53.695  52.008  0.00  0.00           H  
ATOM   3746  N   PRO 1 244      50.103  57.091  51.901  0.00  0.00           N  
ATOM   3747  CA  PRO 1 244      49.560  58.280  52.547  0.00  0.00           C  
ATOM   3748  C   PRO 1 244      50.429  59.428  52.112  0.00  0.00           C  
ATOM   3749  O   PRO 1 244      51.599  59.237  51.754  0.00  0.00           O  
ATOM   3750  CB  PRO 1 244      49.673  57.886  54.029  0.00  0.00           C  
ATOM   3751  CG  PRO 1 244      49.623  56.365  54.092  0.00  0.00           C  
ATOM   3752  CD  PRO 1 244      50.138  55.952  52.729  0.00  0.00           C  
ATOM   3753  HA  PRO 1 244      48.509  58.519  52.385  0.00  0.00           H  
ATOM   3754  HB2 PRO 1 244      50.675  58.230  54.285  0.00  0.00           H  
ATOM   3755  HB3 PRO 1 244      48.869  58.364  54.589  0.00  0.00           H  
ATOM   3756  HG2 PRO 1 244      50.147  55.803  54.865  0.00  0.00           H  
ATOM   3757  HG3 PRO 1 244      48.556  56.145  54.134  0.00  0.00           H  
ATOM   3758  HD2 PRO 1 244      49.692  55.036  52.340  0.00  0.00           H  
ATOM   3759  HD3 PRO 1 244      51.208  55.832  52.903  0.00  0.00           H  
ATOM   3760  N   LYS 1 245      49.872  60.668  52.250  0.00  0.00           N  
ATOM   3761  CA  LYS 1 245      50.592  61.917  51.931  0.00  0.00           C  
ATOM   3762  C   LYS 1 245      51.912  62.043  52.667  0.00  0.00           C  
ATOM   3763  O   LYS 1 245      52.884  62.315  52.035  0.00  0.00           O  
ATOM   3764  CB  LYS 1 245      49.634  63.085  52.288  0.00  0.00           C  
ATOM   3765  CG  LYS 1 245      49.907  64.280  51.438  0.00  0.00           C  
ATOM   3766  CD  LYS 1 245      48.721  65.234  51.665  0.00  0.00           C  
ATOM   3767  CE  LYS 1 245      48.860  66.605  50.896  0.00  0.00           C  
ATOM   3768  NZ  LYS 1 245      47.840  67.586  51.285  0.00  0.00           N  
ATOM   3769  H   LYS 1 245      48.876  60.649  52.415  0.00  0.00           H  
ATOM   3770  HA  LYS 1 245      50.779  61.949  50.857  0.00  0.00           H  
ATOM   3771  HB2 LYS 1 245      48.633  62.706  52.079  0.00  0.00           H  
ATOM   3772  HB3 LYS 1 245      49.688  63.247  53.364  0.00  0.00           H  
ATOM   3773  HG2 LYS 1 245      50.818  64.787  51.757  0.00  0.00           H  
ATOM   3774  HG3 LYS 1 245      49.910  64.119  50.360  0.00  0.00           H  
ATOM   3775  HD2 LYS 1 245      47.827  64.793  51.223  0.00  0.00           H  
ATOM   3776  HD3 LYS 1 245      48.682  65.514  52.718  0.00  0.00           H  
ATOM   3777  HE2 LYS 1 245      49.845  66.985  51.168  0.00  0.00           H  
ATOM   3778  HE3 LYS 1 245      48.867  66.325  49.843  0.00  0.00           H  
ATOM   3779  HZ1 LYS 1 245      48.059  68.510  50.941  0.00  0.00           H  
ATOM   3780  HZ2 LYS 1 245      46.935  67.434  50.863  0.00  0.00           H  
ATOM   3781  HZ3 LYS 1 245      47.769  67.579  52.292  0.00  0.00           H  
ATOM   3782  N   LYS 1 246      51.801  62.074  54.009  0.00  0.00           N  
ATOM   3783  CA  LYS 1 246      52.849  62.288  55.001  0.00  0.00           C  
ATOM   3784  C   LYS 1 246      53.962  61.261  54.726  0.00  0.00           C  
ATOM   3785  O   LYS 1 246      55.130  61.623  54.628  0.00  0.00           O  
ATOM   3786  CB  LYS 1 246      52.282  62.059  56.407  0.00  0.00           C  
ATOM   3787  CG  LYS 1 246      53.080  62.923  57.401  0.00  0.00           C  
ATOM   3788  CD  LYS 1 246      52.707  62.467  58.799  0.00  0.00           C  
ATOM   3789  CE  LYS 1 246      51.427  63.265  59.069  0.00  0.00           C  
ATOM   3790  NZ  LYS 1 246      50.866  62.787  60.376  0.00  0.00           N  
ATOM   3791  H   LYS 1 246      50.884  61.918  54.404  0.00  0.00           H  
ATOM   3792  HA  LYS 1 246      53.328  63.251  54.829  0.00  0.00           H  
ATOM   3793  HB2 LYS 1 246      51.200  62.120  56.519  0.00  0.00           H  
ATOM   3794  HB3 LYS 1 246      52.531  61.036  56.690  0.00  0.00           H  
ATOM   3795  HG2 LYS 1 246      54.098  62.570  57.238  0.00  0.00           H  
ATOM   3796  HG3 LYS 1 246      52.962  63.999  57.270  0.00  0.00           H  
ATOM   3797  HD2 LYS 1 246      52.565  61.390  58.889  0.00  0.00           H  
ATOM   3798  HD3 LYS 1 246      53.420  62.828  59.541  0.00  0.00           H  
ATOM   3799  HE2 LYS 1 246      51.575  64.345  59.064  0.00  0.00           H  
ATOM   3800  HE3 LYS 1 246      50.686  63.047  58.300  0.00  0.00           H  
ATOM   3801  HZ1 LYS 1 246      51.535  62.956  61.113  0.00  0.00           H  
ATOM   3802  HZ2 LYS 1 246      49.968  63.199  60.587  0.00  0.00           H  
ATOM   3803  HZ3 LYS 1 246      50.782  61.782  60.439  0.00  0.00           H  
ATOM   3804  N   VAL 1 247      53.440  60.037  54.414  0.00  0.00           N  
ATOM   3805  CA  VAL 1 247      54.381  58.897  54.102  0.00  0.00           C  
ATOM   3806  C   VAL 1 247      55.092  59.134  52.804  0.00  0.00           C  
ATOM   3807  O   VAL 1 247      56.354  58.985  52.787  0.00  0.00           O  
ATOM   3808  CB  VAL 1 247      53.686  57.554  54.011  0.00  0.00           C  
ATOM   3809  CG1 VAL 1 247      54.603  56.333  53.917  0.00  0.00           C  
ATOM   3810  CG2 VAL 1 247      52.872  57.359  55.361  0.00  0.00           C  
ATOM   3811  H   VAL 1 247      52.465  59.811  54.544  0.00  0.00           H  
ATOM   3812  HA  VAL 1 247      55.093  58.698  54.903  0.00  0.00           H  
ATOM   3813  HB  VAL 1 247      53.060  57.475  53.122  0.00  0.00           H  
ATOM   3814 HG11 VAL 1 247      55.386  56.475  54.662  0.00  0.00           H  
ATOM   3815 HG12 VAL 1 247      54.019  55.413  53.937  0.00  0.00           H  
ATOM   3816 HG13 VAL 1 247      55.134  56.376  52.966  0.00  0.00           H  
ATOM   3817 HG21 VAL 1 247      53.596  57.389  56.175  0.00  0.00           H  
ATOM   3818 HG22 VAL 1 247      52.288  58.248  55.598  0.00  0.00           H  
ATOM   3819 HG23 VAL 1 247      52.209  56.503  55.235  0.00  0.00           H  
ATOM   3820  N   PHE 1 248      54.339  59.490  51.753  0.00  0.00           N  
ATOM   3821  CA  PHE 1 248      54.873  59.570  50.366  0.00  0.00           C  
ATOM   3822  C   PHE 1 248      55.998  60.626  50.341  0.00  0.00           C  
ATOM   3823  O   PHE 1 248      57.118  60.396  49.838  0.00  0.00           O  
ATOM   3824  CB  PHE 1 248      53.713  59.816  49.347  0.00  0.00           C  
ATOM   3825  CG  PHE 1 248      54.203  60.692  48.196  0.00  0.00           C  
ATOM   3826  CD1 PHE 1 248      55.034  60.095  47.265  0.00  0.00           C  
ATOM   3827  CD2 PHE 1 248      54.050  62.085  48.223  0.00  0.00           C  
ATOM   3828  CE1 PHE 1 248      55.507  60.820  46.127  0.00  0.00           C  
ATOM   3829  CE2 PHE 1 248      54.721  62.889  47.250  0.00  0.00           C  
ATOM   3830  CZ  PHE 1 248      55.361  62.215  46.201  0.00  0.00           C  
ATOM   3831  H   PHE 1 248      53.341  59.438  51.895  0.00  0.00           H  
ATOM   3832  HA  PHE 1 248      55.375  58.668  50.016  0.00  0.00           H  
ATOM   3833  HB2 PHE 1 248      53.257  58.901  48.969  0.00  0.00           H  
ATOM   3834  HB3 PHE 1 248      52.896  60.281  49.898  0.00  0.00           H  
ATOM   3835  HD1 PHE 1 248      55.243  59.036  47.264  0.00  0.00           H  
ATOM   3836  HD2 PHE 1 248      53.488  62.560  49.013  0.00  0.00           H  
ATOM   3837  HE1 PHE 1 248      55.987  60.347  45.283  0.00  0.00           H  
ATOM   3838  HE2 PHE 1 248      54.744  63.968  47.216  0.00  0.00           H  
ATOM   3839  HZ  PHE 1 248      55.723  62.857  45.411  0.00  0.00           H  
ATOM   3840  N   GLU 1 249      55.704  61.775  50.966  0.00  0.00           N  
ATOM   3841  CA  GLU 1 249      56.668  62.852  51.141  0.00  0.00           C  
ATOM   3842  C   GLU 1 249      57.899  62.429  51.947  0.00  0.00           C  
ATOM   3843  O   GLU 1 249      58.969  62.931  51.763  0.00  0.00           O  
ATOM   3844  CB  GLU 1 249      55.925  63.932  51.795  0.00  0.00           C  
ATOM   3845  CG  GLU 1 249      55.127  64.753  50.809  0.00  0.00           C  
ATOM   3846  CD  GLU 1 249      54.259  65.862  51.489  0.00  0.00           C  
ATOM   3847  OE1 GLU 1 249      53.193  66.231  50.866  0.00  0.00           O  
ATOM   3848  OE2 GLU 1 249      54.609  66.302  52.630  0.00  0.00           O  
ATOM   3849  H   GLU 1 249      54.808  61.968  51.391  0.00  0.00           H  
ATOM   3850  HA  GLU 1 249      56.913  63.298  50.176  0.00  0.00           H  
ATOM   3851  HB2 GLU 1 249      55.362  63.496  52.620  0.00  0.00           H  
ATOM   3852  HB3 GLU 1 249      56.629  64.611  52.277  0.00  0.00           H  
ATOM   3853  HG2 GLU 1 249      55.770  65.257  50.088  0.00  0.00           H  
ATOM   3854  HG3 GLU 1 249      54.427  64.143  50.237  0.00  0.00           H  
ATOM   3855  N   ALA 1 250      57.681  61.506  52.950  0.00  0.00           N  
ATOM   3856  CA  ALA 1 250      58.793  61.132  53.778  0.00  0.00           C  
ATOM   3857  C   ALA 1 250      59.731  60.106  52.964  0.00  0.00           C  
ATOM   3858  O   ALA 1 250      60.981  60.073  53.094  0.00  0.00           O  
ATOM   3859  CB  ALA 1 250      58.326  60.499  55.081  0.00  0.00           C  
ATOM   3860  H   ALA 1 250      56.818  60.993  53.066  0.00  0.00           H  
ATOM   3861  HA  ALA 1 250      59.389  62.021  53.982  0.00  0.00           H  
ATOM   3862  HB1 ALA 1 250      57.967  59.498  54.841  0.00  0.00           H  
ATOM   3863  HB2 ALA 1 250      59.169  60.259  55.729  0.00  0.00           H  
ATOM   3864  HB3 ALA 1 250      57.601  61.055  55.674  0.00  0.00           H  
ATOM   3865  N   ALA 1 251      59.142  59.290  51.993  0.00  0.00           N  
ATOM   3866  CA  ALA 1 251      59.873  58.409  51.176  0.00  0.00           C  
ATOM   3867  C   ALA 1 251      60.729  59.236  50.278  0.00  0.00           C  
ATOM   3868  O   ALA 1 251      61.938  59.162  50.220  0.00  0.00           O  
ATOM   3869  CB  ALA 1 251      58.994  57.354  50.468  0.00  0.00           C  
ATOM   3870  H   ALA 1 251      58.137  59.194  51.977  0.00  0.00           H  
ATOM   3871  HA  ALA 1 251      60.638  57.914  51.775  0.00  0.00           H  
ATOM   3872  HB1 ALA 1 251      58.440  56.972  51.325  0.00  0.00           H  
ATOM   3873  HB2 ALA 1 251      58.249  57.852  49.848  0.00  0.00           H  
ATOM   3874  HB3 ALA 1 251      59.527  56.522  50.008  0.00  0.00           H  
ATOM   3875  N   VAL 1 252      60.114  60.113  49.495  0.00  0.00           N  
ATOM   3876  CA  VAL 1 252      60.801  60.938  48.513  0.00  0.00           C  
ATOM   3877  C   VAL 1 252      61.844  61.811  49.104  0.00  0.00           C  
ATOM   3878  O   VAL 1 252      62.979  61.776  48.548  0.00  0.00           O  
ATOM   3879  CB  VAL 1 252      59.793  61.798  47.639  0.00  0.00           C  
ATOM   3880  CG1 VAL 1 252      60.466  62.604  46.533  0.00  0.00           C  
ATOM   3881  CG2 VAL 1 252      58.860  60.917  46.802  0.00  0.00           C  
ATOM   3882  H   VAL 1 252      59.128  60.294  49.621  0.00  0.00           H  
ATOM   3883  HA  VAL 1 252      61.388  60.309  47.843  0.00  0.00           H  
ATOM   3884  HB  VAL 1 252      59.147  62.412  48.267  0.00  0.00           H  
ATOM   3885 HG11 VAL 1 252      61.062  61.926  45.923  0.00  0.00           H  
ATOM   3886 HG12 VAL 1 252      59.670  63.209  46.099  0.00  0.00           H  
ATOM   3887 HG13 VAL 1 252      61.058  63.369  47.035  0.00  0.00           H  
ATOM   3888 HG21 VAL 1 252      58.392  60.269  47.543  0.00  0.00           H  
ATOM   3889 HG22 VAL 1 252      58.121  61.444  46.199  0.00  0.00           H  
ATOM   3890 HG23 VAL 1 252      59.382  60.124  46.265  0.00  0.00           H  
ATOM   3891  N   LYS 1 253      61.748  62.339  50.303  0.00  0.00           N  
ATOM   3892  CA  LYS 1 253      62.869  62.938  51.156  0.00  0.00           C  
ATOM   3893  C   LYS 1 253      63.944  61.916  51.358  0.00  0.00           C  
ATOM   3894  O   LYS 1 253      65.098  62.142  51.052  0.00  0.00           O  
ATOM   3895  CB  LYS 1 253      62.370  63.523  52.515  0.00  0.00           C  
ATOM   3896  CG  LYS 1 253      63.491  64.178  53.325  0.00  0.00           C  
ATOM   3897  CD  LYS 1 253      62.980  65.241  54.277  0.00  0.00           C  
ATOM   3898  CE  LYS 1 253      64.020  65.886  55.264  0.00  0.00           C  
ATOM   3899  NZ  LYS 1 253      65.415  66.145  54.713  0.00  0.00           N  
ATOM   3900  H   LYS 1 253      60.819  62.219  50.681  0.00  0.00           H  
ATOM   3901  HA  LYS 1 253      63.280  63.762  50.571  0.00  0.00           H  
ATOM   3902  HB2 LYS 1 253      61.686  64.303  52.181  0.00  0.00           H  
ATOM   3903  HB3 LYS 1 253      61.836  62.780  53.108  0.00  0.00           H  
ATOM   3904  HG2 LYS 1 253      64.017  63.413  53.896  0.00  0.00           H  
ATOM   3905  HG3 LYS 1 253      64.165  64.684  52.634  0.00  0.00           H  
ATOM   3906  HD2 LYS 1 253      62.554  66.031  53.658  0.00  0.00           H  
ATOM   3907  HD3 LYS 1 253      62.230  64.728  54.879  0.00  0.00           H  
ATOM   3908  HE2 LYS 1 253      63.571  66.791  55.672  0.00  0.00           H  
ATOM   3909  HE3 LYS 1 253      64.262  65.242  56.110  0.00  0.00           H  
ATOM   3910  HZ1 LYS 1 253      65.882  66.736  55.386  0.00  0.00           H  
ATOM   3911  HZ2 LYS 1 253      65.872  65.258  54.557  0.00  0.00           H  
ATOM   3912  HZ3 LYS 1 253      65.319  66.656  53.847  0.00  0.00           H  
ATOM   3913  N   SER 1 254      63.616  60.735  51.905  0.00  0.00           N  
ATOM   3914  CA  SER 1 254      64.659  59.705  52.291  0.00  0.00           C  
ATOM   3915  C   SER 1 254      65.358  59.117  50.997  0.00  0.00           C  
ATOM   3916  O   SER 1 254      66.551  58.693  50.953  0.00  0.00           O  
ATOM   3917  CB  SER 1 254      63.861  58.562  52.930  0.00  0.00           C  
ATOM   3918  OG  SER 1 254      64.927  57.924  53.695  0.00  0.00           O  
ATOM   3919  H   SER 1 254      62.649  60.535  52.113  0.00  0.00           H  
ATOM   3920  HA  SER 1 254      65.463  60.093  52.917  0.00  0.00           H  
ATOM   3921  HB2 SER 1 254      63.197  58.919  53.717  0.00  0.00           H  
ATOM   3922  HB3 SER 1 254      63.419  57.836  52.248  0.00  0.00           H  
ATOM   3923  HG  SER 1 254      64.519  57.214  54.195  0.00  0.00           H  
ATOM   3924  N   ILE 1 255      64.668  59.016  49.834  0.00  0.00           N  
ATOM   3925  CA  ILE 1 255      65.130  58.600  48.535  0.00  0.00           C  
ATOM   3926  C   ILE 1 255      66.102  59.662  47.972  0.00  0.00           C  
ATOM   3927  O   ILE 1 255      67.131  59.343  47.427  0.00  0.00           O  
ATOM   3928  CB  ILE 1 255      64.003  58.338  47.611  0.00  0.00           C  
ATOM   3929  CG1 ILE 1 255      63.358  57.017  48.091  0.00  0.00           C  
ATOM   3930  CG2 ILE 1 255      64.570  58.247  46.125  0.00  0.00           C  
ATOM   3931  CD1 ILE 1 255      61.980  56.767  47.517  0.00  0.00           C  
ATOM   3932  H   ILE 1 255      63.695  59.281  49.897  0.00  0.00           H  
ATOM   3933  HA  ILE 1 255      65.695  57.673  48.627  0.00  0.00           H  
ATOM   3934  HB  ILE 1 255      63.323  59.189  47.643  0.00  0.00           H  
ATOM   3935 HG12 ILE 1 255      63.980  56.186  47.759  0.00  0.00           H  
ATOM   3936 HG13 ILE 1 255      63.376  57.012  49.181  0.00  0.00           H  
ATOM   3937 HG21 ILE 1 255      63.761  57.889  45.488  0.00  0.00           H  
ATOM   3938 HG22 ILE 1 255      64.927  59.226  45.807  0.00  0.00           H  
ATOM   3939 HG23 ILE 1 255      65.380  57.518  46.129  0.00  0.00           H  
ATOM   3940 HD11 ILE 1 255      61.391  57.677  47.402  0.00  0.00           H  
ATOM   3941 HD12 ILE 1 255      61.972  56.176  46.601  0.00  0.00           H  
ATOM   3942 HD13 ILE 1 255      61.530  56.146  48.292  0.00  0.00           H  
ATOM   3943  N   LYS 1 256      65.739  60.961  48.115  0.00  0.00           N  
ATOM   3944  CA  LYS 1 256      66.648  62.112  47.601  0.00  0.00           C  
ATOM   3945  C   LYS 1 256      67.847  62.098  48.496  0.00  0.00           C  
ATOM   3946  O   LYS 1 256      68.902  62.436  47.923  0.00  0.00           O  
ATOM   3947  CB  LYS 1 256      65.882  63.397  47.735  0.00  0.00           C  
ATOM   3948  CG  LYS 1 256      64.875  63.673  46.554  0.00  0.00           C  
ATOM   3949  CD  LYS 1 256      63.986  64.881  46.815  0.00  0.00           C  
ATOM   3950  CE  LYS 1 256      63.045  65.185  45.652  0.00  0.00           C  
ATOM   3951  NZ  LYS 1 256      61.910  66.024  45.919  0.00  0.00           N  
ATOM   3952  H   LYS 1 256      64.802  61.159  48.433  0.00  0.00           H  
ATOM   3953  HA  LYS 1 256      66.936  62.011  46.555  0.00  0.00           H  
ATOM   3954  HB2 LYS 1 256      65.359  63.415  48.692  0.00  0.00           H  
ATOM   3955  HB3 LYS 1 256      66.526  64.275  47.787  0.00  0.00           H  
ATOM   3956  HG2 LYS 1 256      65.449  63.889  45.653  0.00  0.00           H  
ATOM   3957  HG3 LYS 1 256      64.262  62.774  46.484  0.00  0.00           H  
ATOM   3958  HD2 LYS 1 256      63.441  64.738  47.748  0.00  0.00           H  
ATOM   3959  HD3 LYS 1 256      64.479  65.838  46.984  0.00  0.00           H  
ATOM   3960  HE2 LYS 1 256      63.557  65.450  44.727  0.00  0.00           H  
ATOM   3961  HE3 LYS 1 256      62.669  64.212  45.336  0.00  0.00           H  
ATOM   3962  HZ1 LYS 1 256      62.148  66.785  46.539  0.00  0.00           H  
ATOM   3963  HZ2 LYS 1 256      61.653  66.550  45.096  0.00  0.00           H  
ATOM   3964  HZ3 LYS 1 256      61.072  65.550  46.225  0.00  0.00           H  
ATOM   3965  N   ALA 1 257      67.852  61.716  49.751  0.00  0.00           N  
ATOM   3966  CA  ALA 1 257      69.087  61.453  50.546  0.00  0.00           C  
ATOM   3967  C   ALA 1 257      69.915  60.207  50.230  0.00  0.00           C  
ATOM   3968  O   ALA 1 257      71.122  60.395  49.859  0.00  0.00           O  
ATOM   3969  CB  ALA 1 257      68.937  61.472  52.079  0.00  0.00           C  
ATOM   3970  H   ALA 1 257      66.966  61.590  50.219  0.00  0.00           H  
ATOM   3971  HA  ALA 1 257      69.693  62.326  50.301  0.00  0.00           H  
ATOM   3972  HB1 ALA 1 257      69.686  60.816  52.524  0.00  0.00           H  
ATOM   3973  HB2 ALA 1 257      69.043  62.506  52.406  0.00  0.00           H  
ATOM   3974  HB3 ALA 1 257      67.926  61.169  52.351  0.00  0.00           H  
ATOM   3975  N   ALA 1 258      69.244  59.041  50.044  0.00  0.00           N  
ATOM   3976  CA  ALA 1 258      69.808  57.736  49.485  0.00  0.00           C  
ATOM   3977  C   ALA 1 258      70.608  57.766  48.164  0.00  0.00           C  
ATOM   3978  O   ALA 1 258      71.564  57.074  47.998  0.00  0.00           O  
ATOM   3979  CB  ALA 1 258      68.685  56.687  49.462  0.00  0.00           C  
ATOM   3980  H   ALA 1 258      68.329  58.893  50.446  0.00  0.00           H  
ATOM   3981  HA  ALA 1 258      70.449  57.355  50.280  0.00  0.00           H  
ATOM   3982  HB1 ALA 1 258      68.131  56.712  48.523  0.00  0.00           H  
ATOM   3983  HB2 ALA 1 258      69.173  55.715  49.528  0.00  0.00           H  
ATOM   3984  HB3 ALA 1 258      68.012  56.739  50.318  0.00  0.00           H  
ATOM   3985  N   SER 1 259      70.023  58.628  47.291  0.00  0.00           N  
ATOM   3986  CA  SER 1 259      70.521  58.799  45.854  0.00  0.00           C  
ATOM   3987  C   SER 1 259      71.320  60.122  45.581  0.00  0.00           C  
ATOM   3988  O   SER 1 259      71.597  60.398  44.436  0.00  0.00           O  
ATOM   3989  CB  SER 1 259      69.285  58.686  44.929  0.00  0.00           C  
ATOM   3990  OG  SER 1 259      68.304  59.617  45.057  0.00  0.00           O  
ATOM   3991  H   SER 1 259      69.260  59.188  47.645  0.00  0.00           H  
ATOM   3992  HA  SER 1 259      71.230  58.016  45.586  0.00  0.00           H  
ATOM   3993  HB2 SER 1 259      69.642  58.612  43.902  0.00  0.00           H  
ATOM   3994  HB3 SER 1 259      68.866  57.699  45.127  0.00  0.00           H  
ATOM   3995  HG  SER 1 259      67.807  59.444  45.860  0.00  0.00           H  
ATOM   3996  N   SER 1 260      71.824  60.807  46.578  0.00  0.00           N  
ATOM   3997  CA  SER 1 260      72.510  62.075  46.484  0.00  0.00           C  
ATOM   3998  C   SER 1 260      73.879  62.133  45.667  0.00  0.00           C  
ATOM   3999  O   SER 1 260      74.516  63.147  45.656  0.00  0.00           O  
ATOM   4000  CB  SER 1 260      72.617  62.748  47.828  0.00  0.00           C  
ATOM   4001  OG  SER 1 260      73.142  61.875  48.777  0.00  0.00           O  
ATOM   4002  H   SER 1 260      71.660  60.566  47.545  0.00  0.00           H  
ATOM   4003  HA  SER 1 260      71.874  62.655  45.815  0.00  0.00           H  
ATOM   4004  HB2 SER 1 260      73.236  63.634  47.682  0.00  0.00           H  
ATOM   4005  HB3 SER 1 260      71.629  63.151  48.049  0.00  0.00           H  
ATOM   4006  HG  SER 1 260      72.443  61.253  48.990  0.00  0.00           H  
ATOM   4007  N   THR 1 261      74.199  61.037  44.945  0.00  0.00           N  
ATOM   4008  CA  THR 1 261      75.143  61.008  43.821  0.00  0.00           C  
ATOM   4009  C   THR 1 261      74.684  61.754  42.601  0.00  0.00           C  
ATOM   4010  O   THR 1 261      75.441  62.505  41.940  0.00  0.00           O  
ATOM   4011  CB  THR 1 261      75.388  59.544  43.421  0.00  0.00           C  
ATOM   4012  OG1 THR 1 261      76.044  58.684  44.363  0.00  0.00           O  
ATOM   4013  CG2 THR 1 261      76.417  59.438  42.256  0.00  0.00           C  
ATOM   4014  H   THR 1 261      73.607  60.243  45.147  0.00  0.00           H  
ATOM   4015  HA  THR 1 261      76.113  61.401  44.126  0.00  0.00           H  
ATOM   4016  HB  THR 1 261      74.498  58.979  43.147  0.00  0.00           H  
ATOM   4017  HG1 THR 1 261      75.368  58.304  44.929  0.00  0.00           H  
ATOM   4018 HG21 THR 1 261      75.959  59.758  41.321  0.00  0.00           H  
ATOM   4019 HG22 THR 1 261      77.285  60.060  42.475  0.00  0.00           H  
ATOM   4020 HG23 THR 1 261      76.653  58.392  42.058  0.00  0.00           H  
ATOM   4021  N   GLU 1 262      73.358  61.866  42.397  0.00  0.00           N  
ATOM   4022  CA  GLU 1 262      72.734  62.787  41.456  0.00  0.00           C  
ATOM   4023  C   GLU 1 262      71.363  63.333  41.993  0.00  0.00           C  
ATOM   4024  O   GLU 1 262      70.936  62.949  43.108  0.00  0.00           O  
ATOM   4025  CB  GLU 1 262      72.472  62.143  40.143  0.00  0.00           C  
ATOM   4026  CG  GLU 1 262      73.529  62.468  39.075  0.00  0.00           C  
ATOM   4027  CD  GLU 1 262      73.576  63.911  38.686  0.00  0.00           C  
ATOM   4028  OE1 GLU 1 262      72.774  64.751  39.199  0.00  0.00           O  
ATOM   4029  OE2 GLU 1 262      74.185  64.250  37.685  0.00  0.00           O  
ATOM   4030  H   GLU 1 262      72.766  61.231  42.912  0.00  0.00           H  
ATOM   4031  HA  GLU 1 262      73.293  63.713  41.321  0.00  0.00           H  
ATOM   4032  HB2 GLU 1 262      72.295  61.071  40.231  0.00  0.00           H  
ATOM   4033  HB3 GLU 1 262      71.492  62.356  39.717  0.00  0.00           H  
ATOM   4034  HG2 GLU 1 262      74.533  62.197  39.402  0.00  0.00           H  
ATOM   4035  HG3 GLU 1 262      73.340  61.815  38.222  0.00  0.00           H  
ATOM   4036  N   LYS 1 263      70.703  64.194  41.306  0.00  0.00           N  
ATOM   4037  CA  LYS 1 263      69.434  64.885  41.626  0.00  0.00           C  
ATOM   4038  C   LYS 1 263      68.537  64.907  40.366  0.00  0.00           C  
ATOM   4039  O   LYS 1 263      69.046  65.037  39.206  0.00  0.00           O  
ATOM   4040  CB  LYS 1 263      69.723  66.287  42.200  0.00  0.00           C  
ATOM   4041  CG  LYS 1 263      70.567  66.279  43.446  0.00  0.00           C  
ATOM   4042  CD  LYS 1 263      70.887  67.728  43.897  0.00  0.00           C  
ATOM   4043  CE  LYS 1 263      71.884  67.668  45.053  0.00  0.00           C  
ATOM   4044  NZ  LYS 1 263      72.093  68.988  45.742  0.00  0.00           N  
ATOM   4045  H   LYS 1 263      71.195  64.599  40.522  0.00  0.00           H  
ATOM   4046  HA  LYS 1 263      68.884  64.408  42.437  0.00  0.00           H  
ATOM   4047  HB2 LYS 1 263      70.198  66.916  41.447  0.00  0.00           H  
ATOM   4048  HB3 LYS 1 263      68.772  66.710  42.521  0.00  0.00           H  
ATOM   4049  HG2 LYS 1 263      69.838  65.839  44.126  0.00  0.00           H  
ATOM   4050  HG3 LYS 1 263      71.502  65.731  43.326  0.00  0.00           H  
ATOM   4051  HD2 LYS 1 263      71.326  68.346  43.114  0.00  0.00           H  
ATOM   4052  HD3 LYS 1 263      69.945  68.154  44.244  0.00  0.00           H  
ATOM   4053  HE2 LYS 1 263      71.402  66.969  45.736  0.00  0.00           H  
ATOM   4054  HE3 LYS 1 263      72.844  67.251  44.750  0.00  0.00           H  
ATOM   4055  HZ1 LYS 1 263      72.995  68.969  46.195  0.00  0.00           H  
ATOM   4056  HZ2 LYS 1 263      72.184  69.800  45.149  0.00  0.00           H  
ATOM   4057  HZ3 LYS 1 263      71.399  69.168  46.455  0.00  0.00           H  
ATOM   4058  N   PHE 1 264      67.191  64.864  40.525  0.00  0.00           N  
ATOM   4059  CA  PHE 1 264      66.124  64.721  39.450  0.00  0.00           C  
ATOM   4060  C   PHE 1 264      65.063  65.780  39.710  0.00  0.00           C  
ATOM   4061  O   PHE 1 264      64.925  66.289  40.854  0.00  0.00           O  
ATOM   4062  CB  PHE 1 264      65.752  63.222  39.421  0.00  0.00           C  
ATOM   4063  CG  PHE 1 264      66.877  62.275  39.158  0.00  0.00           C  
ATOM   4064  CD1 PHE 1 264      67.417  62.384  37.864  0.00  0.00           C  
ATOM   4065  CD2 PHE 1 264      67.555  61.540  40.137  0.00  0.00           C  
ATOM   4066  CE1 PHE 1 264      68.509  61.542  37.508  0.00  0.00           C  
ATOM   4067  CE2 PHE 1 264      68.612  60.647  39.811  0.00  0.00           C  
ATOM   4068  CZ  PHE 1 264      69.075  60.700  38.423  0.00  0.00           C  
ATOM   4069  H   PHE 1 264      66.859  64.927  41.477  0.00  0.00           H  
ATOM   4070  HA  PHE 1 264      66.602  64.812  38.474  0.00  0.00           H  
ATOM   4071  HB2 PHE 1 264      65.322  63.000  40.397  0.00  0.00           H  
ATOM   4072  HB3 PHE 1 264      64.962  63.221  38.671  0.00  0.00           H  
ATOM   4073  HD1 PHE 1 264      66.956  63.093  37.192  0.00  0.00           H  
ATOM   4074  HD2 PHE 1 264      67.261  61.597  41.175  0.00  0.00           H  
ATOM   4075  HE1 PHE 1 264      68.866  61.606  36.490  0.00  0.00           H  
ATOM   4076  HE2 PHE 1 264      69.176  60.031  40.496  0.00  0.00           H  
ATOM   4077  HZ  PHE 1 264      69.797  59.939  38.164  0.00  0.00           H  
ATOM   4078  N   PRO 1 265      64.307  66.160  38.681  0.00  0.00           N  
ATOM   4079  CA  PRO 1 265      63.368  67.263  38.746  0.00  0.00           C  
ATOM   4080  C   PRO 1 265      62.002  66.873  39.373  0.00  0.00           C  
ATOM   4081  O   PRO 1 265      61.535  65.738  39.299  0.00  0.00           O  
ATOM   4082  CB  PRO 1 265      63.129  67.835  37.301  0.00  0.00           C  
ATOM   4083  CG  PRO 1 265      63.558  66.664  36.461  0.00  0.00           C  
ATOM   4084  CD  PRO 1 265      64.427  65.756  37.332  0.00  0.00           C  
ATOM   4085  HA  PRO 1 265      63.800  68.090  39.310  0.00  0.00           H  
ATOM   4086  HB2 PRO 1 265      62.069  67.964  37.083  0.00  0.00           H  
ATOM   4087  HB3 PRO 1 265      63.868  68.600  37.063  0.00  0.00           H  
ATOM   4088  HG2 PRO 1 265      62.634  66.157  36.184  0.00  0.00           H  
ATOM   4089  HG3 PRO 1 265      64.193  66.986  35.635  0.00  0.00           H  
ATOM   4090  HD2 PRO 1 265      64.111  64.717  37.236  0.00  0.00           H  
ATOM   4091  HD3 PRO 1 265      65.472  65.897  37.055  0.00  0.00           H  
ATOM   4092  N   ASP 1 266      61.353  67.820  40.022  0.00  0.00           N  
ATOM   4093  CA  ASP 1 266      60.103  67.595  40.710  0.00  0.00           C  
ATOM   4094  C   ASP 1 266      59.008  66.843  39.940  0.00  0.00           C  
ATOM   4095  O   ASP 1 266      58.395  65.861  40.360  0.00  0.00           O  
ATOM   4096  CB  ASP 1 266      59.593  68.982  41.179  0.00  0.00           C  
ATOM   4097  CG  ASP 1 266      58.286  68.960  41.944  0.00  0.00           C  
ATOM   4098  OD1 ASP 1 266      58.240  68.330  42.978  0.00  0.00           O  
ATOM   4099  OD2 ASP 1 266      57.343  69.602  41.480  0.00  0.00           O  
ATOM   4100  H   ASP 1 266      61.658  68.783  40.007  0.00  0.00           H  
ATOM   4101  HA  ASP 1 266      60.188  67.044  41.647  0.00  0.00           H  
ATOM   4102  HB2 ASP 1 266      60.419  69.398  41.756  0.00  0.00           H  
ATOM   4103  HB3 ASP 1 266      59.599  69.626  40.299  0.00  0.00           H  
ATOM   4104  N   GLY 1 267      58.894  67.263  38.650  0.00  0.00           N  
ATOM   4105  CA  GLY 1 267      57.882  66.631  37.804  0.00  0.00           C  
ATOM   4106  C   GLY 1 267      58.150  65.100  37.626  0.00  0.00           C  
ATOM   4107  O   GLY 1 267      57.183  64.321  37.507  0.00  0.00           O  
ATOM   4108  H   GLY 1 267      59.475  68.054  38.412  0.00  0.00           H  
ATOM   4109  HA2 GLY 1 267      56.902  66.715  38.273  0.00  0.00           H  
ATOM   4110  HA3 GLY 1 267      58.004  67.080  36.818  0.00  0.00           H  
ATOM   4111  N   PHE 1 268      59.403  64.570  37.614  0.00  0.00           N  
ATOM   4112  CA  PHE 1 268      59.698  63.150  37.633  0.00  0.00           C  
ATOM   4113  C   PHE 1 268      59.397  62.544  38.995  0.00  0.00           C  
ATOM   4114  O   PHE 1 268      58.827  61.363  39.027  0.00  0.00           O  
ATOM   4115  CB  PHE 1 268      61.199  62.979  37.196  0.00  0.00           C  
ATOM   4116  CG  PHE 1 268      61.786  61.717  37.784  0.00  0.00           C  
ATOM   4117  CD1 PHE 1 268      61.637  60.467  37.146  0.00  0.00           C  
ATOM   4118  CD2 PHE 1 268      62.429  61.710  39.010  0.00  0.00           C  
ATOM   4119  CE1 PHE 1 268      62.271  59.318  37.647  0.00  0.00           C  
ATOM   4120  CE2 PHE 1 268      63.083  60.580  39.549  0.00  0.00           C  
ATOM   4121  CZ  PHE 1 268      63.024  59.345  38.783  0.00  0.00           C  
ATOM   4122  H   PHE 1 268      60.107  65.278  37.765  0.00  0.00           H  
ATOM   4123  HA  PHE 1 268      59.096  62.744  36.820  0.00  0.00           H  
ATOM   4124  HB2 PHE 1 268      61.190  62.864  36.112  0.00  0.00           H  
ATOM   4125  HB3 PHE 1 268      61.918  63.785  37.341  0.00  0.00           H  
ATOM   4126  HD1 PHE 1 268      61.017  60.283  36.282  0.00  0.00           H  
ATOM   4127  HD2 PHE 1 268      62.484  62.572  39.658  0.00  0.00           H  
ATOM   4128  HE1 PHE 1 268      62.145  58.456  37.009  0.00  0.00           H  
ATOM   4129  HE2 PHE 1 268      63.745  60.611  40.402  0.00  0.00           H  
ATOM   4130  HZ  PHE 1 268      63.696  58.540  39.040  0.00  0.00           H  
ATOM   4131  N   TRP 1 269      59.680  63.143  40.122  0.00  0.00           N  
ATOM   4132  CA  TRP 1 269      59.275  62.587  41.498  0.00  0.00           C  
ATOM   4133  C   TRP 1 269      57.740  62.636  41.673  0.00  0.00           C  
ATOM   4134  O   TRP 1 269      57.204  61.671  42.292  0.00  0.00           O  
ATOM   4135  CB  TRP 1 269      60.067  63.401  42.505  0.00  0.00           C  
ATOM   4136  CG  TRP 1 269      61.596  63.366  42.487  0.00  0.00           C  
ATOM   4137  CD1 TRP 1 269      62.389  64.467  42.457  0.00  0.00           C  
ATOM   4138  CD2 TRP 1 269      62.516  62.244  42.658  0.00  0.00           C  
ATOM   4139  NE1 TRP 1 269      63.748  64.109  42.662  0.00  0.00           N  
ATOM   4140  CE2 TRP 1 269      63.892  62.717  42.778  0.00  0.00           C  
ATOM   4141  CE3 TRP 1 269      62.286  60.849  42.884  0.00  0.00           C  
ATOM   4142  CZ2 TRP 1 269      65.000  61.837  43.033  0.00  0.00           C  
ATOM   4143  CZ3 TRP 1 269      63.355  59.999  43.108  0.00  0.00           C  
ATOM   4144  CH2 TRP 1 269      64.695  60.487  43.214  0.00  0.00           C  
ATOM   4145  H   TRP 1 269      60.176  64.022  40.078  0.00  0.00           H  
ATOM   4146  HA  TRP 1 269      59.687  61.582  41.584  0.00  0.00           H  
ATOM   4147  HB2 TRP 1 269      59.718  64.416  42.315  0.00  0.00           H  
ATOM   4148  HB3 TRP 1 269      59.678  62.981  43.433  0.00  0.00           H  
ATOM   4149  HD1 TRP 1 269      62.138  65.503  42.281  0.00  0.00           H  
ATOM   4150  HE1 TRP 1 269      64.532  64.743  42.596  0.00  0.00           H  
ATOM   4151  HE3 TRP 1 269      61.262  60.548  42.721  0.00  0.00           H  
ATOM   4152  HZ2 TRP 1 269      65.989  62.264  43.106  0.00  0.00           H  
ATOM   4153  HZ3 TRP 1 269      63.216  58.942  43.280  0.00  0.00           H  
ATOM   4154  HH2 TRP 1 269      65.526  59.802  43.142  0.00  0.00           H  
ATOM   4155  N   LEU 1 270      57.029  63.558  41.085  0.00  0.00           N  
ATOM   4156  CA  LEU 1 270      55.539  63.391  40.961  0.00  0.00           C  
ATOM   4157  C   LEU 1 270      54.999  62.262  39.962  0.00  0.00           C  
ATOM   4158  O   LEU 1 270      53.869  61.949  39.977  0.00  0.00           O  
ATOM   4159  CB  LEU 1 270      54.913  64.760  40.704  0.00  0.00           C  
ATOM   4160  CG  LEU 1 270      55.149  65.877  41.772  0.00  0.00           C  
ATOM   4161  CD1 LEU 1 270      54.544  67.228  41.255  0.00  0.00           C  
ATOM   4162  CD2 LEU 1 270      54.826  65.528  43.152  0.00  0.00           C  
ATOM   4163  H   LEU 1 270      57.504  64.322  40.625  0.00  0.00           H  
ATOM   4164  HA  LEU 1 270      55.187  62.936  41.887  0.00  0.00           H  
ATOM   4165  HB2 LEU 1 270      55.376  65.198  39.820  0.00  0.00           H  
ATOM   4166  HB3 LEU 1 270      53.848  64.683  40.488  0.00  0.00           H  
ATOM   4167  HG  LEU 1 270      56.215  66.106  41.777  0.00  0.00           H  
ATOM   4168 HD11 LEU 1 270      55.033  67.444  40.306  0.00  0.00           H  
ATOM   4169 HD12 LEU 1 270      53.466  67.154  41.114  0.00  0.00           H  
ATOM   4170 HD13 LEU 1 270      54.769  67.961  42.030  0.00  0.00           H  
ATOM   4171 HD21 LEU 1 270      53.745  65.415  43.230  0.00  0.00           H  
ATOM   4172 HD22 LEU 1 270      55.239  64.532  43.311  0.00  0.00           H  
ATOM   4173 HD23 LEU 1 270      55.100  66.276  43.896  0.00  0.00           H  
ATOM   4174  N   GLY 1 271      55.953  61.677  39.204  0.00  0.00           N  
ATOM   4175  CA  GLY 1 271      55.628  60.585  38.291  0.00  0.00           C  
ATOM   4176  C   GLY 1 271      55.173  61.029  36.912  0.00  0.00           C  
ATOM   4177  O   GLY 1 271      54.880  60.220  36.037  0.00  0.00           O  
ATOM   4178  H   GLY 1 271      56.930  61.807  39.422  0.00  0.00           H  
ATOM   4179  HA2 GLY 1 271      56.522  59.963  38.345  0.00  0.00           H  
ATOM   4180  HA3 GLY 1 271      54.845  59.943  38.693  0.00  0.00           H  
ATOM   4181  N   GLU 1 272      55.000  62.360  36.737  0.00  0.00           N  
ATOM   4182  CA  GLU 1 272      54.221  63.006  35.607  0.00  0.00           C  
ATOM   4183  C   GLU 1 272      55.046  63.263  34.302  0.00  0.00           C  
ATOM   4184  O   GLU 1 272      54.454  63.249  33.210  0.00  0.00           O  
ATOM   4185  CB  GLU 1 272      53.557  64.340  35.931  0.00  0.00           C  
ATOM   4186  CG  GLU 1 272      52.331  64.157  36.995  0.00  0.00           C  
ATOM   4187  CD  GLU 1 272      51.355  63.045  36.556  0.00  0.00           C  
ATOM   4188  OE1 GLU 1 272      50.829  62.346  37.501  0.00  0.00           O  
ATOM   4189  OE2 GLU 1 272      51.048  62.805  35.403  0.00  0.00           O  
ATOM   4190  H   GLU 1 272      55.582  62.910  37.353  0.00  0.00           H  
ATOM   4191  HA  GLU 1 272      53.424  62.398  35.179  0.00  0.00           H  
ATOM   4192  HB2 GLU 1 272      54.365  64.952  36.332  0.00  0.00           H  
ATOM   4193  HB3 GLU 1 272      53.045  64.726  35.050  0.00  0.00           H  
ATOM   4194  HG2 GLU 1 272      52.714  63.904  37.984  0.00  0.00           H  
ATOM   4195  HG3 GLU 1 272      51.767  65.078  37.136  0.00  0.00           H  
ATOM   4196  N   GLN 1 273      56.379  63.308  34.508  0.00  0.00           N  
ATOM   4197  CA  GLN 1 273      57.505  63.309  33.439  0.00  0.00           C  
ATOM   4198  C   GLN 1 273      58.470  62.132  33.746  0.00  0.00           C  
ATOM   4199  O   GLN 1 273      58.592  61.653  34.815  0.00  0.00           O  
ATOM   4200  CB  GLN 1 273      58.291  64.587  33.592  0.00  0.00           C  
ATOM   4201  CG  GLN 1 273      57.455  65.890  33.489  0.00  0.00           C  
ATOM   4202  CD  GLN 1 273      58.294  67.187  33.663  0.00  0.00           C  
ATOM   4203  OE1 GLN 1 273      57.687  68.313  33.645  0.00  0.00           O  
ATOM   4204  NE2 GLN 1 273      59.608  67.089  33.876  0.00  0.00           N  
ATOM   4205  H   GLN 1 273      56.702  63.404  35.460  0.00  0.00           H  
ATOM   4206  HA  GLN 1 273      57.035  63.243  32.457  0.00  0.00           H  
ATOM   4207  HB2 GLN 1 273      58.891  64.678  34.498  0.00  0.00           H  
ATOM   4208  HB3 GLN 1 273      58.826  64.467  32.650  0.00  0.00           H  
ATOM   4209  HG2 GLN 1 273      57.019  65.966  32.493  0.00  0.00           H  
ATOM   4210  HG3 GLN 1 273      56.678  65.817  34.250  0.00  0.00           H  
ATOM   4211 HE21 GLN 1 273      60.094  67.972  33.933  0.00  0.00           H  
ATOM   4212 HE22 GLN 1 273      60.094  66.203  33.899  0.00  0.00           H  
ATOM   4213  N   LEU 1 274      59.187  61.766  32.665  0.00  0.00           N  
ATOM   4214  CA  LEU 1 274      60.235  60.780  32.685  0.00  0.00           C  
ATOM   4215  C   LEU 1 274      61.585  61.420  32.953  0.00  0.00           C  
ATOM   4216  O   LEU 1 274      61.840  62.556  32.791  0.00  0.00           O  
ATOM   4217  CB  LEU 1 274      60.137  60.088  31.334  0.00  0.00           C  
ATOM   4218  CG  LEU 1 274      58.770  59.458  30.980  0.00  0.00           C  
ATOM   4219  CD1 LEU 1 274      58.890  58.782  29.592  0.00  0.00           C  
ATOM   4220  CD2 LEU 1 274      58.344  58.499  32.020  0.00  0.00           C  
ATOM   4221  H   LEU 1 274      58.948  62.205  31.787  0.00  0.00           H  
ATOM   4222  HA  LEU 1 274      59.924  60.167  33.531  0.00  0.00           H  
ATOM   4223  HB2 LEU 1 274      60.477  60.685  30.488  0.00  0.00           H  
ATOM   4224  HB3 LEU 1 274      60.772  59.206  31.425  0.00  0.00           H  
ATOM   4225  HG  LEU 1 274      58.033  60.260  30.960  0.00  0.00           H  
ATOM   4226 HD11 LEU 1 274      59.349  59.518  28.931  0.00  0.00           H  
ATOM   4227 HD12 LEU 1 274      59.451  57.853  29.691  0.00  0.00           H  
ATOM   4228 HD13 LEU 1 274      57.894  58.677  29.162  0.00  0.00           H  
ATOM   4229 HD21 LEU 1 274      58.973  57.615  31.917  0.00  0.00           H  
ATOM   4230 HD22 LEU 1 274      58.417  58.906  33.029  0.00  0.00           H  
ATOM   4231 HD23 LEU 1 274      57.358  58.123  31.746  0.00  0.00           H  
ATOM   4232  N   VAL 1 275      62.507  60.462  33.340  0.00  0.00           N  
ATOM   4233  CA  VAL 1 275      63.982  60.604  33.331  0.00  0.00           C  
ATOM   4234  C   VAL 1 275      64.554  59.560  32.385  0.00  0.00           C  
ATOM   4235  O   VAL 1 275      63.912  58.517  32.188  0.00  0.00           O  
ATOM   4236  CB  VAL 1 275      64.526  60.421  34.797  0.00  0.00           C  
ATOM   4237  CG1 VAL 1 275      64.214  59.082  35.276  0.00  0.00           C  
ATOM   4238  CG2 VAL 1 275      66.029  60.718  34.793  0.00  0.00           C  
ATOM   4239  H   VAL 1 275      62.082  59.588  33.617  0.00  0.00           H  
ATOM   4240  HA  VAL 1 275      64.237  61.607  32.989  0.00  0.00           H  
ATOM   4241  HB  VAL 1 275      64.022  61.192  35.379  0.00  0.00           H  
ATOM   4242 HG11 VAL 1 275      63.162  58.839  35.130  0.00  0.00           H  
ATOM   4243 HG12 VAL 1 275      64.812  58.370  34.708  0.00  0.00           H  
ATOM   4244 HG13 VAL 1 275      64.561  59.011  36.307  0.00  0.00           H  
ATOM   4245 HG21 VAL 1 275      66.182  61.560  34.118  0.00  0.00           H  
ATOM   4246 HG22 VAL 1 275      66.383  60.795  35.821  0.00  0.00           H  
ATOM   4247 HG23 VAL 1 275      66.550  59.863  34.363  0.00  0.00           H  
ATOM   4248  N   CYS 1 276      65.677  59.846  31.735  0.00  0.00           N  
ATOM   4249  CA  CYS 1 276      66.234  59.150  30.582  0.00  0.00           C  
ATOM   4250  C   CYS 1 276      67.707  59.039  30.686  0.00  0.00           C  
ATOM   4251  O   CYS 1 276      68.444  59.992  31.136  0.00  0.00           O  
ATOM   4252  CB  CYS 1 276      65.736  59.828  29.364  0.00  0.00           C  
ATOM   4253  SG  CYS 1 276      63.942  60.112  29.226  0.00  0.00           S  
ATOM   4254  H   CYS 1 276      66.154  60.669  32.074  0.00  0.00           H  
ATOM   4255  HA  CYS 1 276      65.860  58.135  30.717  0.00  0.00           H  
ATOM   4256  HB2 CYS 1 276      66.162  60.832  29.364  0.00  0.00           H  
ATOM   4257  HB3 CYS 1 276      66.140  59.281  28.512  0.00  0.00           H  
ATOM   4258  N   TRP 1 277      68.181  57.954  30.074  0.00  0.00           N  
ATOM   4259  CA  TRP 1 277      69.586  57.592  29.732  0.00  0.00           C  
ATOM   4260  C   TRP 1 277      69.578  57.035  28.320  0.00  0.00           C  
ATOM   4261  O   TRP 1 277      68.650  56.220  27.898  0.00  0.00           O  
ATOM   4262  CB  TRP 1 277      70.164  56.727  30.813  0.00  0.00           C  
ATOM   4263  CG  TRP 1 277      70.282  57.378  32.113  0.00  0.00           C  
ATOM   4264  CD1 TRP 1 277      71.295  58.124  32.605  0.00  0.00           C  
ATOM   4265  CD2 TRP 1 277      69.286  57.392  33.293  0.00  0.00           C  
ATOM   4266  NE1 TRP 1 277      71.099  58.431  33.947  0.00  0.00           N  
ATOM   4267  CE2 TRP 1 277      69.777  58.097  34.400  0.00  0.00           C  
ATOM   4268  CE3 TRP 1 277      68.032  56.820  33.512  0.00  0.00           C  
ATOM   4269  CZ2 TRP 1 277      69.123  58.256  35.676  0.00  0.00           C  
ATOM   4270  CZ3 TRP 1 277      67.298  56.855  34.690  0.00  0.00           C  
ATOM   4271  CH2 TRP 1 277      67.831  57.608  35.803  0.00  0.00           C  
ATOM   4272  H   TRP 1 277      67.502  57.325  29.669  0.00  0.00           H  
ATOM   4273  HA  TRP 1 277      70.190  58.498  29.770  0.00  0.00           H  
ATOM   4274  HB2 TRP 1 277      69.526  55.873  31.038  0.00  0.00           H  
ATOM   4275  HB3 TRP 1 277      71.170  56.358  30.613  0.00  0.00           H  
ATOM   4276  HD1 TRP 1 277      72.163  58.439  32.045  0.00  0.00           H  
ATOM   4277  HE1 TRP 1 277      71.791  59.016  34.391  0.00  0.00           H  
ATOM   4278  HE3 TRP 1 277      67.484  56.431  32.666  0.00  0.00           H  
ATOM   4279  HZ2 TRP 1 277      69.648  58.868  36.394  0.00  0.00           H  
ATOM   4280  HZ3 TRP 1 277      66.317  56.402  34.681  0.00  0.00           H  
ATOM   4281  HH2 TRP 1 277      67.206  57.731  36.675  0.00  0.00           H  
ATOM   4282  N   GLN 1 278      70.705  57.306  27.618  0.00  0.00           N  
ATOM   4283  CA  GLN 1 278      70.879  56.762  26.218  0.00  0.00           C  
ATOM   4284  C   GLN 1 278      70.754  55.153  26.206  0.00  0.00           C  
ATOM   4285  O   GLN 1 278      70.994  54.480  27.203  0.00  0.00           O  
ATOM   4286  CB  GLN 1 278      72.240  57.213  25.792  0.00  0.00           C  
ATOM   4287  CG  GLN 1 278      72.429  58.758  25.583  0.00  0.00           C  
ATOM   4288  CD  GLN 1 278      73.165  59.561  26.740  0.00  0.00           C  
ATOM   4289  OE1 GLN 1 278      73.055  59.256  27.939  0.00  0.00           O  
ATOM   4290  NE2 GLN 1 278      73.869  60.571  26.301  0.00  0.00           N  
ATOM   4291  H   GLN 1 278      71.421  57.840  28.089  0.00  0.00           H  
ATOM   4292  HA  GLN 1 278      70.086  57.150  25.579  0.00  0.00           H  
ATOM   4293  HB2 GLN 1 278      73.063  56.910  26.439  0.00  0.00           H  
ATOM   4294  HB3 GLN 1 278      72.299  56.692  24.837  0.00  0.00           H  
ATOM   4295  HG2 GLN 1 278      72.762  58.941  24.561  0.00  0.00           H  
ATOM   4296  HG3 GLN 1 278      71.426  59.183  25.542  0.00  0.00           H  
ATOM   4297 HE21 GLN 1 278      74.432  61.054  26.986  0.00  0.00           H  
ATOM   4298 HE22 GLN 1 278      74.039  60.712  25.315  0.00  0.00           H  
ATOM   4299  N   ALA 1 279      70.456  54.527  25.047  0.00  0.00           N  
ATOM   4300  CA  ALA 1 279      70.163  53.093  25.154  0.00  0.00           C  
ATOM   4301  C   ALA 1 279      71.383  52.282  25.624  0.00  0.00           C  
ATOM   4302  O   ALA 1 279      72.496  52.368  25.109  0.00  0.00           O  
ATOM   4303  CB  ALA 1 279      69.738  52.701  23.716  0.00  0.00           C  
ATOM   4304  H   ALA 1 279      70.238  55.028  24.198  0.00  0.00           H  
ATOM   4305  HA  ALA 1 279      69.258  52.915  25.733  0.00  0.00           H  
ATOM   4306  HB1 ALA 1 279      70.538  52.908  23.005  0.00  0.00           H  
ATOM   4307  HB2 ALA 1 279      69.664  51.614  23.676  0.00  0.00           H  
ATOM   4308  HB3 ALA 1 279      68.744  53.030  23.412  0.00  0.00           H  
ATOM   4309  N   GLY 1 280      71.114  51.393  26.599  0.00  0.00           N  
ATOM   4310  CA  GLY 1 280      72.077  50.537  27.361  0.00  0.00           C  
ATOM   4311  C   GLY 1 280      73.073  51.407  28.202  0.00  0.00           C  
ATOM   4312  O   GLY 1 280      74.278  51.163  28.170  0.00  0.00           O  
ATOM   4313  H   GLY 1 280      70.147  51.410  26.890  0.00  0.00           H  
ATOM   4314  HA2 GLY 1 280      71.632  49.812  28.043  0.00  0.00           H  
ATOM   4315  HA3 GLY 1 280      72.612  49.938  26.625  0.00  0.00           H  
ATOM   4316  N   THR 1 281      72.555  52.349  28.962  0.00  0.00           N  
ATOM   4317  CA  THR 1 281      73.359  53.107  29.797  0.00  0.00           C  
ATOM   4318  C   THR 1 281      72.774  53.378  31.148  0.00  0.00           C  
ATOM   4319  O   THR 1 281      73.327  54.054  32.008  0.00  0.00           O  
ATOM   4320  CB  THR 1 281      73.865  54.410  29.162  0.00  0.00           C  
ATOM   4321  OG1 THR 1 281      72.841  55.328  28.841  0.00  0.00           O  
ATOM   4322  CG2 THR 1 281      74.617  54.118  27.842  0.00  0.00           C  
ATOM   4323  H   THR 1 281      71.561  52.526  28.953  0.00  0.00           H  
ATOM   4324  HA  THR 1 281      74.243  52.574  30.147  0.00  0.00           H  
ATOM   4325  HB  THR 1 281      74.610  54.845  29.829  0.00  0.00           H  
ATOM   4326  HG1 THR 1 281      72.220  54.801  28.334  0.00  0.00           H  
ATOM   4327 HG21 THR 1 281      73.948  53.673  27.105  0.00  0.00           H  
ATOM   4328 HG22 THR 1 281      74.926  55.099  27.479  0.00  0.00           H  
ATOM   4329 HG23 THR 1 281      75.556  53.636  28.114  0.00  0.00           H  
ATOM   4330  N   THR 1 282      71.550  52.837  31.453  0.00  0.00           N  
ATOM   4331  CA  THR 1 282      70.878  53.114  32.669  0.00  0.00           C  
ATOM   4332  C   THR 1 282      71.611  52.820  33.936  0.00  0.00           C  
ATOM   4333  O   THR 1 282      72.124  51.675  34.037  0.00  0.00           O  
ATOM   4334  CB  THR 1 282      69.459  52.361  32.760  0.00  0.00           C  
ATOM   4335  OG1 THR 1 282      68.612  53.032  31.867  0.00  0.00           O  
ATOM   4336  CG2 THR 1 282      68.742  52.367  34.073  0.00  0.00           C  
ATOM   4337  H   THR 1 282      71.151  52.100  30.889  0.00  0.00           H  
ATOM   4338  HA  THR 1 282      70.678  54.186  32.647  0.00  0.00           H  
ATOM   4339  HB  THR 1 282      69.743  51.319  32.618  0.00  0.00           H  
ATOM   4340  HG1 THR 1 282      69.079  53.231  31.053  0.00  0.00           H  
ATOM   4341 HG21 THR 1 282      69.153  51.592  34.718  0.00  0.00           H  
ATOM   4342 HG22 THR 1 282      68.714  53.352  34.538  0.00  0.00           H  
ATOM   4343 HG23 THR 1 282      67.725  51.997  33.943  0.00  0.00           H  
ATOM   4344  N   PRO 1 283      71.643  53.616  34.962  0.00  0.00           N  
ATOM   4345  CA  PRO 1 283      72.528  53.439  36.128  0.00  0.00           C  
ATOM   4346  C   PRO 1 283      71.709  53.061  37.354  0.00  0.00           C  
ATOM   4347  O   PRO 1 283      71.536  53.859  38.252  0.00  0.00           O  
ATOM   4348  CB  PRO 1 283      73.248  54.771  36.150  0.00  0.00           C  
ATOM   4349  CG  PRO 1 283      72.054  55.737  35.936  0.00  0.00           C  
ATOM   4350  CD  PRO 1 283      71.133  54.979  34.963  0.00  0.00           C  
ATOM   4351  HA  PRO 1 283      73.362  52.747  36.007  0.00  0.00           H  
ATOM   4352  HB2 PRO 1 283      73.749  54.735  37.117  0.00  0.00           H  
ATOM   4353  HB3 PRO 1 283      74.011  54.879  35.378  0.00  0.00           H  
ATOM   4354  HG2 PRO 1 283      71.556  55.892  36.894  0.00  0.00           H  
ATOM   4355  HG3 PRO 1 283      72.503  56.625  35.490  0.00  0.00           H  
ATOM   4356  HD2 PRO 1 283      70.113  54.978  35.345  0.00  0.00           H  
ATOM   4357  HD3 PRO 1 283      71.154  55.347  33.937  0.00  0.00           H  
ATOM   4358  N   TRP 1 284      71.388  51.826  37.455  0.00  0.00           N  
ATOM   4359  CA  TRP 1 284      70.487  51.288  38.506  0.00  0.00           C  
ATOM   4360  C   TRP 1 284      71.015  51.468  39.939  0.00  0.00           C  
ATOM   4361  O   TRP 1 284      70.213  51.643  40.891  0.00  0.00           O  
ATOM   4362  CB  TRP 1 284      70.001  49.837  38.359  0.00  0.00           C  
ATOM   4363  CG  TRP 1 284      69.321  49.596  37.061  0.00  0.00           C  
ATOM   4364  CD1 TRP 1 284      69.940  49.049  36.012  0.00  0.00           C  
ATOM   4365  CD2 TRP 1 284      67.943  49.786  36.698  0.00  0.00           C  
ATOM   4366  NE1 TRP 1 284      69.045  48.958  34.968  0.00  0.00           N  
ATOM   4367  CE2 TRP 1 284      67.735  49.338  35.323  0.00  0.00           C  
ATOM   4368  CE3 TRP 1 284      66.705  50.214  37.338  0.00  0.00           C  
ATOM   4369  CZ2 TRP 1 284      66.511  49.233  34.747  0.00  0.00           C  
ATOM   4370  CZ3 TRP 1 284      65.501  50.231  36.686  0.00  0.00           C  
ATOM   4371  CH2 TRP 1 284      65.391  49.745  35.442  0.00  0.00           C  
ATOM   4372  H   TRP 1 284      71.554  51.311  36.602  0.00  0.00           H  
ATOM   4373  HA  TRP 1 284      69.607  51.925  38.588  0.00  0.00           H  
ATOM   4374  HB2 TRP 1 284      70.853  49.215  38.633  0.00  0.00           H  
ATOM   4375  HB3 TRP 1 284      69.212  49.707  39.099  0.00  0.00           H  
ATOM   4376  HD1 TRP 1 284      70.974  48.741  35.964  0.00  0.00           H  
ATOM   4377  HE1 TRP 1 284      69.339  48.500  34.117  0.00  0.00           H  
ATOM   4378  HE3 TRP 1 284      66.783  50.540  38.365  0.00  0.00           H  
ATOM   4379  HZ2 TRP 1 284      66.281  48.738  33.816  0.00  0.00           H  
ATOM   4380  HZ3 TRP 1 284      64.593  50.487  37.212  0.00  0.00           H  
ATOM   4381  HH2 TRP 1 284      64.394  49.619  35.048  0.00  0.00           H  
ATOM   4382  N   ASN 1 285      72.326  51.481  40.062  0.00  0.00           N  
ATOM   4383  CA  ASN 1 285      72.945  51.285  41.436  0.00  0.00           C  
ATOM   4384  C   ASN 1 285      72.688  52.509  42.317  0.00  0.00           C  
ATOM   4385  O   ASN 1 285      72.656  52.341  43.511  0.00  0.00           O  
ATOM   4386  CB  ASN 1 285      74.438  51.068  41.288  0.00  0.00           C  
ATOM   4387  CG  ASN 1 285      75.172  52.293  40.729  0.00  0.00           C  
ATOM   4388  OD1 ASN 1 285      75.761  53.020  41.474  0.00  0.00           O  
ATOM   4389  ND2 ASN 1 285      75.434  52.289  39.421  0.00  0.00           N  
ATOM   4390  H   ASN 1 285      72.941  51.410  39.263  0.00  0.00           H  
ATOM   4391  HA  ASN 1 285      72.509  50.419  41.935  0.00  0.00           H  
ATOM   4392  HB2 ASN 1 285      74.952  50.910  42.236  0.00  0.00           H  
ATOM   4393  HB3 ASN 1 285      74.681  50.223  40.644  0.00  0.00           H  
ATOM   4394 HD21 ASN 1 285      76.043  53.009  39.059  0.00  0.00           H  
ATOM   4395 HD22 ASN 1 285      75.077  51.560  38.820  0.00  0.00           H  
ATOM   4396  N   ILE 1 286      72.541  53.705  41.728  0.00  0.00           N  
ATOM   4397  CA  ILE 1 286      72.239  54.917  42.546  0.00  0.00           C  
ATOM   4398  C   ILE 1 286      70.869  54.907  43.243  0.00  0.00           C  
ATOM   4399  O   ILE 1 286      70.797  55.581  44.257  0.00  0.00           O  
ATOM   4400  CB  ILE 1 286      72.504  56.226  41.801  0.00  0.00           C  
ATOM   4401  CG1 ILE 1 286      71.478  56.619  40.634  0.00  0.00           C  
ATOM   4402  CG2 ILE 1 286      74.003  56.299  41.350  0.00  0.00           C  
ATOM   4403  CD1 ILE 1 286      71.839  57.972  39.992  0.00  0.00           C  
ATOM   4404  H   ILE 1 286      72.620  53.726  40.722  0.00  0.00           H  
ATOM   4405  HA  ILE 1 286      72.948  54.785  43.364  0.00  0.00           H  
ATOM   4406  HB  ILE 1 286      72.390  57.020  42.539  0.00  0.00           H  
ATOM   4407 HG12 ILE 1 286      71.490  55.905  39.810  0.00  0.00           H  
ATOM   4408 HG13 ILE 1 286      70.492  56.738  41.081  0.00  0.00           H  
ATOM   4409 HG21 ILE 1 286      74.270  57.281  40.959  0.00  0.00           H  
ATOM   4410 HG22 ILE 1 286      74.528  56.068  42.276  0.00  0.00           H  
ATOM   4411 HG23 ILE 1 286      74.300  55.531  40.636  0.00  0.00           H  
ATOM   4412 HD11 ILE 1 286      71.577  58.820  40.625  0.00  0.00           H  
ATOM   4413 HD12 ILE 1 286      72.882  58.200  39.773  0.00  0.00           H  
ATOM   4414 HD13 ILE 1 286      71.264  57.975  39.066  0.00  0.00           H  
ATOM   4415  N   PHE 1 287      69.872  54.261  42.715  0.00  0.00           N  
ATOM   4416  CA  PHE 1 287      68.576  54.208  43.336  0.00  0.00           C  
ATOM   4417  C   PHE 1 287      68.544  53.093  44.412  0.00  0.00           C  
ATOM   4418  O   PHE 1 287      69.139  52.037  44.285  0.00  0.00           O  
ATOM   4419  CB  PHE 1 287      67.561  53.978  42.235  0.00  0.00           C  
ATOM   4420  CG  PHE 1 287      67.309  55.184  41.363  0.00  0.00           C  
ATOM   4421  CD1 PHE 1 287      66.371  56.146  41.757  0.00  0.00           C  
ATOM   4422  CD2 PHE 1 287      68.183  55.353  40.342  0.00  0.00           C  
ATOM   4423  CE1 PHE 1 287      66.278  57.291  41.037  0.00  0.00           C  
ATOM   4424  CE2 PHE 1 287      68.170  56.584  39.652  0.00  0.00           C  
ATOM   4425  CZ  PHE 1 287      67.106  57.493  39.918  0.00  0.00           C  
ATOM   4426  H   PHE 1 287      69.927  53.800  41.819  0.00  0.00           H  
ATOM   4427  HA  PHE 1 287      68.353  55.169  43.800  0.00  0.00           H  
ATOM   4428  HB2 PHE 1 287      67.831  53.052  41.729  0.00  0.00           H  
ATOM   4429  HB3 PHE 1 287      66.671  53.797  42.838  0.00  0.00           H  
ATOM   4430  HD1 PHE 1 287      65.773  55.961  42.636  0.00  0.00           H  
ATOM   4431  HD2 PHE 1 287      68.986  54.686  40.063  0.00  0.00           H  
ATOM   4432  HE1 PHE 1 287      65.592  58.079  41.310  0.00  0.00           H  
ATOM   4433  HE2 PHE 1 287      68.900  56.812  38.889  0.00  0.00           H  
ATOM   4434  HZ  PHE 1 287      67.067  58.447  39.414  0.00  0.00           H  
ATOM   4435  N   PRO 1 288      67.883  53.413  45.580  0.00  0.00           N  
ATOM   4436  CA  PRO 1 288      67.757  52.499  46.727  0.00  0.00           C  
ATOM   4437  C   PRO 1 288      66.822  51.293  46.479  0.00  0.00           C  
ATOM   4438  O   PRO 1 288      65.919  51.452  45.689  0.00  0.00           O  
ATOM   4439  CB  PRO 1 288      67.319  53.402  47.869  0.00  0.00           C  
ATOM   4440  CG  PRO 1 288      66.519  54.487  47.211  0.00  0.00           C  
ATOM   4441  CD  PRO 1 288      67.247  54.691  45.935  0.00  0.00           C  
ATOM   4442  HA  PRO 1 288      68.770  52.205  47.000  0.00  0.00           H  
ATOM   4443  HB2 PRO 1 288      66.821  52.954  48.729  0.00  0.00           H  
ATOM   4444  HB3 PRO 1 288      68.160  53.907  48.344  0.00  0.00           H  
ATOM   4445  HG2 PRO 1 288      65.532  54.043  47.079  0.00  0.00           H  
ATOM   4446  HG3 PRO 1 288      66.518  55.368  47.853  0.00  0.00           H  
ATOM   4447  HD2 PRO 1 288      68.124  55.315  46.103  0.00  0.00           H  
ATOM   4448  HD3 PRO 1 288      66.576  55.001  45.134  0.00  0.00           H  
ATOM   4449  N   VAL 1 289      66.972  50.306  47.305  0.00  0.00           N  
ATOM   4450  CA  VAL 1 289      65.961  49.246  47.564  0.00  0.00           C  
ATOM   4451  C   VAL 1 289      64.949  49.617  48.632  0.00  0.00           C  
ATOM   4452  O   VAL 1 289      65.146  50.478  49.497  0.00  0.00           O  
ATOM   4453  CB  VAL 1 289      66.632  47.853  47.923  0.00  0.00           C  
ATOM   4454  CG1 VAL 1 289      67.535  47.347  46.776  0.00  0.00           C  
ATOM   4455  CG2 VAL 1 289      67.323  47.862  49.259  0.00  0.00           C  
ATOM   4456  H   VAL 1 289      67.751  50.323  47.948  0.00  0.00           H  
ATOM   4457  HA  VAL 1 289      65.442  48.941  46.655  0.00  0.00           H  
ATOM   4458  HB  VAL 1 289      65.868  47.081  48.011  0.00  0.00           H  
ATOM   4459 HG11 VAL 1 289      67.967  46.354  46.899  0.00  0.00           H  
ATOM   4460 HG12 VAL 1 289      67.082  47.656  45.834  0.00  0.00           H  
ATOM   4461 HG13 VAL 1 289      68.424  47.976  46.762  0.00  0.00           H  
ATOM   4462 HG21 VAL 1 289      68.180  48.535  49.236  0.00  0.00           H  
ATOM   4463 HG22 VAL 1 289      66.693  48.117  50.111  0.00  0.00           H  
ATOM   4464 HG23 VAL 1 289      67.746  46.864  49.372  0.00  0.00           H  
ATOM   4465  N   ILE 1 290      63.737  49.127  48.512  0.00  0.00           N  
ATOM   4466  CA  ILE 1 290      62.546  49.570  49.399  0.00  0.00           C  
ATOM   4467  C   ILE 1 290      62.049  48.346  50.154  0.00  0.00           C  
ATOM   4468  O   ILE 1 290      61.553  47.409  49.515  0.00  0.00           O  
ATOM   4469  CB  ILE 1 290      61.442  50.248  48.543  0.00  0.00           C  
ATOM   4470  CG1 ILE 1 290      61.988  51.463  47.847  0.00  0.00           C  
ATOM   4471  CG2 ILE 1 290      60.253  50.557  49.494  0.00  0.00           C  
ATOM   4472  CD1 ILE 1 290      61.025  52.465  47.223  0.00  0.00           C  
ATOM   4473  H   ILE 1 290      63.688  48.255  48.005  0.00  0.00           H  
ATOM   4474  HA  ILE 1 290      62.860  50.371  50.068  0.00  0.00           H  
ATOM   4475  HB  ILE 1 290      61.085  49.527  47.808  0.00  0.00           H  
ATOM   4476 HG12 ILE 1 290      62.599  52.019  48.559  0.00  0.00           H  
ATOM   4477 HG13 ILE 1 290      62.596  51.125  47.008  0.00  0.00           H  
ATOM   4478 HG21 ILE 1 290      59.524  51.201  49.001  0.00  0.00           H  
ATOM   4479 HG22 ILE 1 290      59.715  49.653  49.779  0.00  0.00           H  
ATOM   4480 HG23 ILE 1 290      60.626  51.142  50.334  0.00  0.00           H  
ATOM   4481 HD11 ILE 1 290      61.653  53.105  46.603  0.00  0.00           H  
ATOM   4482 HD12 ILE 1 290      60.354  51.981  46.514  0.00  0.00           H  
ATOM   4483 HD13 ILE 1 290      60.448  52.890  48.044  0.00  0.00           H  
ATOM   4484  N   SER 1 291      62.228  48.433  51.498  0.00  0.00           N  
ATOM   4485  CA  SER 1 291      61.730  47.368  52.449  0.00  0.00           C  
ATOM   4486  C   SER 1 291      60.403  47.770  53.018  0.00  0.00           C  
ATOM   4487  O   SER 1 291      60.256  48.788  53.734  0.00  0.00           O  
ATOM   4488  CB  SER 1 291      62.796  46.924  53.462  0.00  0.00           C  
ATOM   4489  OG  SER 1 291      63.927  46.603  52.654  0.00  0.00           O  
ATOM   4490  H   SER 1 291      62.680  49.209  51.960  0.00  0.00           H  
ATOM   4491  HA  SER 1 291      61.553  46.449  51.891  0.00  0.00           H  
ATOM   4492  HB2 SER 1 291      62.999  47.718  54.181  0.00  0.00           H  
ATOM   4493  HB3 SER 1 291      62.498  45.951  53.851  0.00  0.00           H  
ATOM   4494  HG  SER 1 291      63.726  45.770  52.220  0.00  0.00           H  
ATOM   4495  N   LEU 1 292      59.381  46.869  52.922  0.00  0.00           N  
ATOM   4496  CA  LEU 1 292      58.155  46.858  53.690  0.00  0.00           C  
ATOM   4497  C   LEU 1 292      58.299  45.764  54.791  0.00  0.00           C  
ATOM   4498  O   LEU 1 292      58.571  44.617  54.447  0.00  0.00           O  
ATOM   4499  CB  LEU 1 292      56.943  46.667  52.873  0.00  0.00           C  
ATOM   4500  CG  LEU 1 292      56.701  47.631  51.684  0.00  0.00           C  
ATOM   4501  CD1 LEU 1 292      55.335  47.259  51.034  0.00  0.00           C  
ATOM   4502  CD2 LEU 1 292      56.519  49.124  52.050  0.00  0.00           C  
ATOM   4503  H   LEU 1 292      59.592  45.999  52.454  0.00  0.00           H  
ATOM   4504  HA  LEU 1 292      58.244  47.767  54.285  0.00  0.00           H  
ATOM   4505  HB2 LEU 1 292      56.913  45.633  52.528  0.00  0.00           H  
ATOM   4506  HB3 LEU 1 292      56.007  46.722  53.430  0.00  0.00           H  
ATOM   4507  HG  LEU 1 292      57.355  47.466  50.828  0.00  0.00           H  
ATOM   4508 HD11 LEU 1 292      54.574  47.571  51.749  0.00  0.00           H  
ATOM   4509 HD12 LEU 1 292      55.085  47.796  50.119  0.00  0.00           H  
ATOM   4510 HD13 LEU 1 292      55.402  46.225  50.697  0.00  0.00           H  
ATOM   4511 HD21 LEU 1 292      57.487  49.624  52.045  0.00  0.00           H  
ATOM   4512 HD22 LEU 1 292      55.976  49.662  51.272  0.00  0.00           H  
ATOM   4513 HD23 LEU 1 292      55.989  49.235  52.996  0.00  0.00           H  
ATOM   4514  N   TYR 1 293      58.164  46.051  56.068  0.00  0.00           N  
ATOM   4515  CA  TYR 1 293      58.024  45.107  57.164  0.00  0.00           C  
ATOM   4516  C   TYR 1 293      56.514  44.881  57.484  0.00  0.00           C  
ATOM   4517  O   TYR 1 293      55.731  45.818  57.470  0.00  0.00           O  
ATOM   4518  CB  TYR 1 293      58.720  45.643  58.453  0.00  0.00           C  
ATOM   4519  CG  TYR 1 293      60.263  45.654  58.437  0.00  0.00           C  
ATOM   4520  CD1 TYR 1 293      60.892  46.661  57.604  0.00  0.00           C  
ATOM   4521  CD2 TYR 1 293      60.914  44.722  59.289  0.00  0.00           C  
ATOM   4522  CE1 TYR 1 293      62.277  46.631  57.639  0.00  0.00           C  
ATOM   4523  CE2 TYR 1 293      62.289  44.949  59.423  0.00  0.00           C  
ATOM   4524  CZ  TYR 1 293      62.982  45.880  58.614  0.00  0.00           C  
ATOM   4525  OH  TYR 1 293      64.347  45.768  58.613  0.00  0.00           O  
ATOM   4526  H   TYR 1 293      58.087  47.047  56.216  0.00  0.00           H  
ATOM   4527  HA  TYR 1 293      58.528  44.163  56.956  0.00  0.00           H  
ATOM   4528  HB2 TYR 1 293      58.253  46.614  58.612  0.00  0.00           H  
ATOM   4529  HB3 TYR 1 293      58.445  44.992  59.283  0.00  0.00           H  
ATOM   4530  HD1 TYR 1 293      60.364  47.237  56.858  0.00  0.00           H  
ATOM   4531  HD2 TYR 1 293      60.341  44.034  59.893  0.00  0.00           H  
ATOM   4532  HE1 TYR 1 293      62.831  47.328  57.028  0.00  0.00           H  
ATOM   4533  HE2 TYR 1 293      62.810  44.298  60.109  0.00  0.00           H  
ATOM   4534  HH  TYR 1 293      64.831  46.518  58.259  0.00  0.00           H  
ATOM   4535  N   LEU 1 294      56.097  43.624  57.744  0.00  0.00           N  
ATOM   4536  CA  LEU 1 294      54.664  43.188  57.866  0.00  0.00           C  
ATOM   4537  C   LEU 1 294      54.447  42.370  59.220  0.00  0.00           C  
ATOM   4538  O   LEU 1 294      55.422  41.692  59.611  0.00  0.00           O  
ATOM   4539  CB  LEU 1 294      54.265  42.300  56.649  0.00  0.00           C  
ATOM   4540  CG  LEU 1 294      54.273  42.966  55.305  0.00  0.00           C  
ATOM   4541  CD1 LEU 1 294      53.944  41.936  54.164  0.00  0.00           C  
ATOM   4542  CD2 LEU 1 294      53.323  44.105  55.174  0.00  0.00           C  
ATOM   4543  H   LEU 1 294      56.760  42.877  57.891  0.00  0.00           H  
ATOM   4544  HA  LEU 1 294      54.067  44.099  57.921  0.00  0.00           H  
ATOM   4545  HB2 LEU 1 294      54.831  41.369  56.647  0.00  0.00           H  
ATOM   4546  HB3 LEU 1 294      53.216  42.021  56.751  0.00  0.00           H  
ATOM   4547  HG  LEU 1 294      55.225  43.455  55.097  0.00  0.00           H  
ATOM   4548 HD11 LEU 1 294      53.079  41.284  54.278  0.00  0.00           H  
ATOM   4549 HD12 LEU 1 294      53.894  42.518  53.244  0.00  0.00           H  
ATOM   4550 HD13 LEU 1 294      54.837  41.328  54.017  0.00  0.00           H  
ATOM   4551 HD21 LEU 1 294      52.288  43.764  55.167  0.00  0.00           H  
ATOM   4552 HD22 LEU 1 294      53.312  44.822  55.995  0.00  0.00           H  
ATOM   4553 HD23 LEU 1 294      53.480  44.607  54.219  0.00  0.00           H  
ATOM   4554  N   MET 1 295      53.218  42.337  59.637  0.00  0.00           N  
ATOM   4555  CA  MET 1 295      52.773  41.548  60.816  0.00  0.00           C  
ATOM   4556  C   MET 1 295      52.875  40.048  60.509  0.00  0.00           C  
ATOM   4557  O   MET 1 295      52.545  39.554  59.479  0.00  0.00           O  
ATOM   4558  CB  MET 1 295      51.385  41.942  61.185  0.00  0.00           C  
ATOM   4559  CG  MET 1 295      50.785  41.189  62.324  0.00  0.00           C  
ATOM   4560  SD  MET 1 295      49.206  41.604  62.974  0.00  0.00           S  
ATOM   4561  CE  MET 1 295      48.137  41.451  61.507  0.00  0.00           C  
ATOM   4562  H   MET 1 295      52.597  43.029  59.242  0.00  0.00           H  
ATOM   4563  HA  MET 1 295      53.528  41.642  61.597  0.00  0.00           H  
ATOM   4564  HB2 MET 1 295      51.519  42.975  61.506  0.00  0.00           H  
ATOM   4565  HB3 MET 1 295      50.771  41.814  60.294  0.00  0.00           H  
ATOM   4566  HG2 MET 1 295      50.646  40.164  61.980  0.00  0.00           H  
ATOM   4567  HG3 MET 1 295      51.436  41.081  63.191  0.00  0.00           H  
ATOM   4568  HE1 MET 1 295      48.130  42.467  61.111  0.00  0.00           H  
ATOM   4569  HE2 MET 1 295      48.518  40.708  60.806  0.00  0.00           H  
ATOM   4570  HE3 MET 1 295      47.084  41.224  61.672  0.00  0.00           H  
ATOM   4571  N   GLY 1 296      53.449  39.243  61.464  0.00  0.00           N  
ATOM   4572  CA  GLY 1 296      53.567  37.800  61.326  0.00  0.00           C  
ATOM   4573  C   GLY 1 296      52.396  37.071  62.055  0.00  0.00           C  
ATOM   4574  O   GLY 1 296      51.470  37.731  62.506  0.00  0.00           O  
ATOM   4575  H   GLY 1 296      53.783  39.587  62.353  0.00  0.00           H  
ATOM   4576  HA2 GLY 1 296      53.585  37.588  60.257  0.00  0.00           H  
ATOM   4577  HA3 GLY 1 296      54.506  37.499  61.791  0.00  0.00           H  
ATOM   4578  N   GLU 1 297      52.415  35.794  61.901  0.00  0.00           N  
ATOM   4579  CA  GLU 1 297      51.449  34.940  62.648  0.00  0.00           C  
ATOM   4580  C   GLU 1 297      51.896  34.454  64.081  0.00  0.00           C  
ATOM   4581  O   GLU 1 297      51.021  34.257  64.944  0.00  0.00           O  
ATOM   4582  CB  GLU 1 297      51.016  33.678  61.762  0.00  0.00           C  
ATOM   4583  CG  GLU 1 297      50.670  33.861  60.276  0.00  0.00           C  
ATOM   4584  CD  GLU 1 297      49.781  32.582  59.782  0.00  0.00           C  
ATOM   4585  OE1 GLU 1 297      48.601  32.507  60.146  0.00  0.00           O  
ATOM   4586  OE2 GLU 1 297      50.399  31.696  59.180  0.00  0.00           O  
ATOM   4587  H   GLU 1 297      53.118  35.380  61.306  0.00  0.00           H  
ATOM   4588  HA  GLU 1 297      50.498  35.457  62.776  0.00  0.00           H  
ATOM   4589  HB2 GLU 1 297      51.857  32.994  61.874  0.00  0.00           H  
ATOM   4590  HB3 GLU 1 297      50.123  33.251  62.219  0.00  0.00           H  
ATOM   4591  HG2 GLU 1 297      50.028  34.720  60.084  0.00  0.00           H  
ATOM   4592  HG3 GLU 1 297      51.599  33.848  59.707  0.00  0.00           H  
ATOM   4593  N   VAL 1 298      53.219  34.316  64.326  0.00  0.00           N  
ATOM   4594  CA  VAL 1 298      53.752  33.975  65.658  0.00  0.00           C  
ATOM   4595  C   VAL 1 298      53.804  35.375  66.434  0.00  0.00           C  
ATOM   4596  O   VAL 1 298      54.275  36.380  65.905  0.00  0.00           O  
ATOM   4597  CB  VAL 1 298      55.148  33.350  65.572  0.00  0.00           C  
ATOM   4598  CG1 VAL 1 298      55.737  32.938  66.888  0.00  0.00           C  
ATOM   4599  CG2 VAL 1 298      55.120  32.236  64.541  0.00  0.00           C  
ATOM   4600  H   VAL 1 298      53.785  34.574  63.531  0.00  0.00           H  
ATOM   4601  HA  VAL 1 298      53.018  33.313  66.117  0.00  0.00           H  
ATOM   4602  HB  VAL 1 298      55.786  34.129  65.155  0.00  0.00           H  
ATOM   4603 HG11 VAL 1 298      55.134  32.322  67.555  0.00  0.00           H  
ATOM   4604 HG12 VAL 1 298      56.642  32.350  66.733  0.00  0.00           H  
ATOM   4605 HG13 VAL 1 298      56.058  33.773  67.510  0.00  0.00           H  
ATOM   4606 HG21 VAL 1 298      55.282  32.559  63.513  0.00  0.00           H  
ATOM   4607 HG22 VAL 1 298      56.073  31.749  64.745  0.00  0.00           H  
ATOM   4608 HG23 VAL 1 298      54.230  31.648  64.768  0.00  0.00           H  
ATOM   4609  N   THR 1 299      53.358  35.351  67.682  0.00  0.00           N  
ATOM   4610  CA  THR 1 299      53.226  36.607  68.605  0.00  0.00           C  
ATOM   4611  C   THR 1 299      54.572  37.330  68.661  0.00  0.00           C  
ATOM   4612  O   THR 1 299      55.594  36.737  68.981  0.00  0.00           O  
ATOM   4613  CB  THR 1 299      52.890  36.211  70.049  0.00  0.00           C  
ATOM   4614  OG1 THR 1 299      51.636  35.569  70.300  0.00  0.00           O  
ATOM   4615  CG2 THR 1 299      52.832  37.390  70.956  0.00  0.00           C  
ATOM   4616  H   THR 1 299      52.814  34.542  67.947  0.00  0.00           H  
ATOM   4617  HA  THR 1 299      52.473  37.196  68.081  0.00  0.00           H  
ATOM   4618  HB  THR 1 299      53.615  35.527  70.489  0.00  0.00           H  
ATOM   4619  HG1 THR 1 299      51.633  34.692  69.909  0.00  0.00           H  
ATOM   4620 HG21 THR 1 299      52.434  38.219  70.372  0.00  0.00           H  
ATOM   4621 HG22 THR 1 299      52.138  37.194  71.774  0.00  0.00           H  
ATOM   4622 HG23 THR 1 299      53.822  37.586  71.365  0.00  0.00           H  
ATOM   4623  N   ASN 1 300      54.492  38.646  68.269  0.00  0.00           N  
ATOM   4624  CA  ASN 1 300      55.561  39.647  68.199  0.00  0.00           C  
ATOM   4625  C   ASN 1 300      56.576  39.364  67.046  0.00  0.00           C  
ATOM   4626  O   ASN 1 300      57.368  40.306  66.924  0.00  0.00           O  
ATOM   4627  CB  ASN 1 300      56.121  40.009  69.552  0.00  0.00           C  
ATOM   4628  CG  ASN 1 300      55.239  40.690  70.521  0.00  0.00           C  
ATOM   4629  OD1 ASN 1 300      54.079  40.932  70.322  0.00  0.00           O  
ATOM   4630  ND2 ASN 1 300      55.736  40.883  71.705  0.00  0.00           N  
ATOM   4631  H   ASN 1 300      53.526  38.889  68.097  0.00  0.00           H  
ATOM   4632  HA  ASN 1 300      55.039  40.515  67.797  0.00  0.00           H  
ATOM   4633  HB2 ASN 1 300      56.589  39.121  69.976  0.00  0.00           H  
ATOM   4634  HB3 ASN 1 300      56.929  40.739  69.606  0.00  0.00           H  
ATOM   4635 HD21 ASN 1 300      55.199  41.394  72.391  0.00  0.00           H  
ATOM   4636 HD22 ASN 1 300      56.714  40.711  71.889  0.00  0.00           H  
ATOM   4637  N   GLN 1 301      56.680  38.267  66.326  0.00  0.00           N  
ATOM   4638  CA  GLN 1 301      57.560  38.052  65.130  0.00  0.00           C  
ATOM   4639  C   GLN 1 301      57.038  38.645  63.839  0.00  0.00           C  
ATOM   4640  O   GLN 1 301      56.199  38.064  63.128  0.00  0.00           O  
ATOM   4641  CB  GLN 1 301      57.829  36.606  64.965  0.00  0.00           C  
ATOM   4642  CG  GLN 1 301      58.395  35.762  66.205  0.00  0.00           C  
ATOM   4643  CD  GLN 1 301      58.744  34.331  65.862  0.00  0.00           C  
ATOM   4644  OE1 GLN 1 301      58.641  33.925  64.680  0.00  0.00           O  
ATOM   4645  NE2 GLN 1 301      59.186  33.432  66.794  0.00  0.00           N  
ATOM   4646  H   GLN 1 301      56.067  37.539  66.664  0.00  0.00           H  
ATOM   4647  HA  GLN 1 301      58.505  38.525  65.400  0.00  0.00           H  
ATOM   4648  HB2 GLN 1 301      56.892  36.153  64.642  0.00  0.00           H  
ATOM   4649  HB3 GLN 1 301      58.555  36.431  64.171  0.00  0.00           H  
ATOM   4650  HG2 GLN 1 301      59.260  36.269  66.633  0.00  0.00           H  
ATOM   4651  HG3 GLN 1 301      57.609  35.753  66.960  0.00  0.00           H  
ATOM   4652 HE21 GLN 1 301      59.179  32.452  66.548  0.00  0.00           H  
ATOM   4653 HE22 GLN 1 301      59.139  33.695  67.768  0.00  0.00           H  
ATOM   4654  N   SER 1 302      57.557  39.742  63.390  0.00  0.00           N  
ATOM   4655  CA  SER 1 302      57.378  40.258  62.049  0.00  0.00           C  
ATOM   4656  C   SER 1 302      58.415  39.758  61.137  0.00  0.00           C  
ATOM   4657  O   SER 1 302      59.392  39.190  61.520  0.00  0.00           O  
ATOM   4658  CB  SER 1 302      57.402  41.756  62.041  0.00  0.00           C  
ATOM   4659  OG  SER 1 302      58.545  42.218  62.711  0.00  0.00           O  
ATOM   4660  H   SER 1 302      58.340  40.116  63.907  0.00  0.00           H  
ATOM   4661  HA  SER 1 302      56.414  40.011  61.604  0.00  0.00           H  
ATOM   4662  HB2 SER 1 302      57.288  42.076  61.005  0.00  0.00           H  
ATOM   4663  HB3 SER 1 302      56.577  42.211  62.589  0.00  0.00           H  
ATOM   4664  HG  SER 1 302      58.607  41.791  63.569  0.00  0.00           H  
ATOM   4665  N   PHE 1 303      58.327  40.134  59.798  0.00  0.00           N  
ATOM   4666  CA  PHE 1 303      59.233  39.853  58.726  0.00  0.00           C  
ATOM   4667  C   PHE 1 303      59.310  41.063  57.749  0.00  0.00           C  
ATOM   4668  O   PHE 1 303      58.692  42.122  58.071  0.00  0.00           O  
ATOM   4669  CB  PHE 1 303      58.824  38.562  58.065  0.00  0.00           C  
ATOM   4670  CG  PHE 1 303      57.566  38.588  57.165  0.00  0.00           C  
ATOM   4671  CD1 PHE 1 303      56.357  38.506  57.751  0.00  0.00           C  
ATOM   4672  CD2 PHE 1 303      57.640  38.596  55.767  0.00  0.00           C  
ATOM   4673  CE1 PHE 1 303      55.150  38.389  56.957  0.00  0.00           C  
ATOM   4674  CE2 PHE 1 303      56.537  38.697  54.949  0.00  0.00           C  
ATOM   4675  CZ  PHE 1 303      55.222  38.544  55.572  0.00  0.00           C  
ATOM   4676  H   PHE 1 303      57.559  40.761  59.606  0.00  0.00           H  
ATOM   4677  HA  PHE 1 303      60.273  39.748  59.037  0.00  0.00           H  
ATOM   4678  HB2 PHE 1 303      59.692  38.296  57.462  0.00  0.00           H  
ATOM   4679  HB3 PHE 1 303      58.646  37.910  58.921  0.00  0.00           H  
ATOM   4680  HD1 PHE 1 303      56.209  38.540  58.821  0.00  0.00           H  
ATOM   4681  HD2 PHE 1 303      58.632  38.633  55.343  0.00  0.00           H  
ATOM   4682  HE1 PHE 1 303      54.215  38.302  57.489  0.00  0.00           H  
ATOM   4683  HE2 PHE 1 303      56.575  38.709  53.869  0.00  0.00           H  
ATOM   4684  HZ  PHE 1 303      54.365  38.700  54.934  0.00  0.00           H  
ATOM   4685  N   ARG 1 304      59.887  40.849  56.596  0.00  0.00           N  
ATOM   4686  CA  ARG 1 304      59.876  41.877  55.608  0.00  0.00           C  
ATOM   4687  C   ARG 1 304      59.913  41.280  54.205  0.00  0.00           C  
ATOM   4688  O   ARG 1 304      60.311  40.121  53.960  0.00  0.00           O  
ATOM   4689  CB  ARG 1 304      61.068  42.855  55.740  0.00  0.00           C  
ATOM   4690  CG  ARG 1 304      62.459  42.347  55.549  0.00  0.00           C  
ATOM   4691  CD  ARG 1 304      63.452  43.427  55.921  0.00  0.00           C  
ATOM   4692  NE  ARG 1 304      64.809  42.966  55.735  0.00  0.00           N  
ATOM   4693  CZ  ARG 1 304      65.833  42.950  56.570  0.00  0.00           C  
ATOM   4694  NH1 ARG 1 304      65.842  43.564  57.705  0.00  0.00           N  
ATOM   4695  NH2 ARG 1 304      66.830  42.178  56.339  0.00  0.00           N  
ATOM   4696  H   ARG 1 304      60.411  39.986  56.553  0.00  0.00           H  
ATOM   4697  HA  ARG 1 304      58.925  42.409  55.569  0.00  0.00           H  
ATOM   4698  HB2 ARG 1 304      60.876  43.534  54.909  0.00  0.00           H  
ATOM   4699  HB3 ARG 1 304      61.043  43.442  56.658  0.00  0.00           H  
ATOM   4700  HG2 ARG 1 304      62.678  41.527  56.233  0.00  0.00           H  
ATOM   4701  HG3 ARG 1 304      62.571  41.986  54.527  0.00  0.00           H  
ATOM   4702  HD2 ARG 1 304      63.272  44.133  55.111  0.00  0.00           H  
ATOM   4703  HD3 ARG 1 304      63.391  43.820  56.936  0.00  0.00           H  
ATOM   4704  HE  ARG 1 304      65.055  42.620  54.818  0.00  0.00           H  
ATOM   4705 HH11 ARG 1 304      66.673  43.404  58.257  0.00  0.00           H  
ATOM   4706 HH12 ARG 1 304      65.162  44.238  58.027  0.00  0.00           H  
ATOM   4707 HH21 ARG 1 304      67.544  42.044  57.041  0.00  0.00           H  
ATOM   4708 HH22 ARG 1 304      66.898  41.610  55.506  0.00  0.00           H  
ATOM   4709  N   ILE 1 305      59.619  42.212  53.274  0.00  0.00           N  
ATOM   4710  CA  ILE 1 305      59.673  42.170  51.861  0.00  0.00           C  
ATOM   4711  C   ILE 1 305      60.367  43.344  51.214  0.00  0.00           C  
ATOM   4712  O   ILE 1 305      60.213  44.451  51.648  0.00  0.00           O  
ATOM   4713  CB  ILE 1 305      58.373  41.853  51.212  0.00  0.00           C  
ATOM   4714  CG1 ILE 1 305      57.346  42.992  51.200  0.00  0.00           C  
ATOM   4715  CG2 ILE 1 305      57.661  40.597  51.854  0.00  0.00           C  
ATOM   4716  CD1 ILE 1 305      55.909  42.820  50.576  0.00  0.00           C  
ATOM   4717  H   ILE 1 305      59.328  43.080  53.701  0.00  0.00           H  
ATOM   4718  HA  ILE 1 305      60.216  41.256  51.623  0.00  0.00           H  
ATOM   4719  HB  ILE 1 305      58.492  41.526  50.179  0.00  0.00           H  
ATOM   4720 HG12 ILE 1 305      57.108  43.278  52.225  0.00  0.00           H  
ATOM   4721 HG13 ILE 1 305      57.752  43.865  50.690  0.00  0.00           H  
ATOM   4722 HG21 ILE 1 305      57.220  40.862  52.815  0.00  0.00           H  
ATOM   4723 HG22 ILE 1 305      56.926  40.259  51.123  0.00  0.00           H  
ATOM   4724 HG23 ILE 1 305      58.392  39.798  51.978  0.00  0.00           H  
ATOM   4725 HD11 ILE 1 305      55.995  42.507  49.536  0.00  0.00           H  
ATOM   4726 HD12 ILE 1 305      55.455  41.946  51.044  0.00  0.00           H  
ATOM   4727 HD13 ILE 1 305      55.286  43.709  50.675  0.00  0.00           H  
ATOM   4728  N   THR 1 306      61.128  43.096  50.159  0.00  0.00           N  
ATOM   4729  CA  THR 1 306      62.058  44.094  49.653  0.00  0.00           C  
ATOM   4730  C   THR 1 306      62.196  44.038  48.116  0.00  0.00           C  
ATOM   4731  O   THR 1 306      62.724  43.039  47.597  0.00  0.00           O  
ATOM   4732  CB  THR 1 306      63.450  44.078  50.304  0.00  0.00           C  
ATOM   4733  OG1 THR 1 306      63.459  44.315  51.722  0.00  0.00           O  
ATOM   4734  CG2 THR 1 306      64.388  45.138  49.763  0.00  0.00           C  
ATOM   4735  H   THR 1 306      61.229  42.139  49.852  0.00  0.00           H  
ATOM   4736  HA  THR 1 306      61.674  45.083  49.905  0.00  0.00           H  
ATOM   4737  HB  THR 1 306      63.804  43.048  50.270  0.00  0.00           H  
ATOM   4738  HG1 THR 1 306      63.672  43.563  52.279  0.00  0.00           H  
ATOM   4739 HG21 THR 1 306      64.831  44.924  48.791  0.00  0.00           H  
ATOM   4740 HG22 THR 1 306      63.769  46.031  49.675  0.00  0.00           H  
ATOM   4741 HG23 THR 1 306      65.178  45.391  50.471  0.00  0.00           H  
ATOM   4742  N   ILE 1 307      61.983  45.167  47.468  0.00  0.00           N  
ATOM   4743  CA  ILE 1 307      62.042  45.370  46.022  0.00  0.00           C  
ATOM   4744  C   ILE 1 307      63.176  46.291  45.558  0.00  0.00           C  
ATOM   4745  O   ILE 1 307      63.863  46.908  46.400  0.00  0.00           O  
ATOM   4746  CB  ILE 1 307      60.679  45.933  45.438  0.00  0.00           C  
ATOM   4747  CG1 ILE 1 307      60.192  47.297  45.990  0.00  0.00           C  
ATOM   4748  CG2 ILE 1 307      59.610  44.833  45.329  0.00  0.00           C  
ATOM   4749  CD1 ILE 1 307      59.026  48.026  45.280  0.00  0.00           C  
ATOM   4750  H   ILE 1 307      61.544  45.982  47.873  0.00  0.00           H  
ATOM   4751  HA  ILE 1 307      62.243  44.382  45.608  0.00  0.00           H  
ATOM   4752  HB  ILE 1 307      60.883  46.175  44.395  0.00  0.00           H  
ATOM   4753 HG12 ILE 1 307      59.865  47.190  47.025  0.00  0.00           H  
ATOM   4754 HG13 ILE 1 307      61.041  47.980  46.017  0.00  0.00           H  
ATOM   4755 HG21 ILE 1 307      60.083  44.134  44.639  0.00  0.00           H  
ATOM   4756 HG22 ILE 1 307      59.375  44.486  46.335  0.00  0.00           H  
ATOM   4757 HG23 ILE 1 307      58.772  45.158  44.714  0.00  0.00           H  
ATOM   4758 HD11 ILE 1 307      58.184  47.353  45.121  0.00  0.00           H  
ATOM   4759 HD12 ILE 1 307      58.653  48.854  45.883  0.00  0.00           H  
ATOM   4760 HD13 ILE 1 307      59.438  48.381  44.335  0.00  0.00           H  
ATOM   4761  N   LEU 1 308      63.445  46.240  44.229  0.00  0.00           N  
ATOM   4762  CA  LEU 1 308      64.515  47.030  43.570  0.00  0.00           C  
ATOM   4763  C   LEU 1 308      63.943  48.209  42.852  0.00  0.00           C  
ATOM   4764  O   LEU 1 308      62.786  48.319  42.513  0.00  0.00           O  
ATOM   4765  CB  LEU 1 308      65.277  46.089  42.647  0.00  0.00           C  
ATOM   4766  CG  LEU 1 308      65.702  44.680  43.197  0.00  0.00           C  
ATOM   4767  CD1 LEU 1 308      66.668  43.970  42.169  0.00  0.00           C  
ATOM   4768  CD2 LEU 1 308      66.406  44.942  44.561  0.00  0.00           C  
ATOM   4769  H   LEU 1 308      62.940  45.555  43.685  0.00  0.00           H  
ATOM   4770  HA  LEU 1 308      65.221  47.284  44.360  0.00  0.00           H  
ATOM   4771  HB2 LEU 1 308      64.633  45.898  41.789  0.00  0.00           H  
ATOM   4772  HB3 LEU 1 308      66.193  46.594  42.341  0.00  0.00           H  
ATOM   4773  HG  LEU 1 308      64.759  44.157  43.357  0.00  0.00           H  
ATOM   4774 HD11 LEU 1 308      67.679  44.373  42.108  0.00  0.00           H  
ATOM   4775 HD12 LEU 1 308      66.791  42.911  42.396  0.00  0.00           H  
ATOM   4776 HD13 LEU 1 308      66.284  44.086  41.155  0.00  0.00           H  
ATOM   4777 HD21 LEU 1 308      66.986  44.098  44.931  0.00  0.00           H  
ATOM   4778 HD22 LEU 1 308      67.094  45.775  44.411  0.00  0.00           H  
ATOM   4779 HD23 LEU 1 308      65.768  45.296  45.371  0.00  0.00           H  
ATOM   4780  N   PRO 1 309      64.852  49.096  42.511  0.00  0.00           N  
ATOM   4781  CA  PRO 1 309      64.658  50.146  41.569  0.00  0.00           C  
ATOM   4782  C   PRO 1 309      64.150  49.632  40.187  0.00  0.00           C  
ATOM   4783  O   PRO 1 309      63.375  50.349  39.588  0.00  0.00           O  
ATOM   4784  CB  PRO 1 309      65.995  50.850  41.375  0.00  0.00           C  
ATOM   4785  CG  PRO 1 309      66.594  50.578  42.697  0.00  0.00           C  
ATOM   4786  CD  PRO 1 309      66.119  49.234  43.137  0.00  0.00           C  
ATOM   4787  HA  PRO 1 309      64.018  50.958  41.915  0.00  0.00           H  
ATOM   4788  HB2 PRO 1 309      66.623  50.430  40.589  0.00  0.00           H  
ATOM   4789  HB3 PRO 1 309      65.841  51.923  41.258  0.00  0.00           H  
ATOM   4790  HG2 PRO 1 309      67.674  50.472  42.797  0.00  0.00           H  
ATOM   4791  HG3 PRO 1 309      66.295  51.331  43.426  0.00  0.00           H  
ATOM   4792  HD2 PRO 1 309      65.977  49.267  44.218  0.00  0.00           H  
ATOM   4793  HD3 PRO 1 309      66.798  48.447  42.811  0.00  0.00           H  
ATOM   4794  N   GLN 1 310      64.378  48.385  39.890  0.00  0.00           N  
ATOM   4795  CA  GLN 1 310      63.882  47.730  38.696  0.00  0.00           C  
ATOM   4796  C   GLN 1 310      62.319  47.384  38.766  0.00  0.00           C  
ATOM   4797  O   GLN 1 310      61.756  47.125  37.712  0.00  0.00           O  
ATOM   4798  CB  GLN 1 310      64.558  46.370  38.433  0.00  0.00           C  
ATOM   4799  CG  GLN 1 310      65.953  46.558  37.572  0.00  0.00           C  
ATOM   4800  CD  GLN 1 310      67.056  47.016  38.478  0.00  0.00           C  
ATOM   4801  OE1 GLN 1 310      66.998  47.629  39.550  0.00  0.00           O  
ATOM   4802  NE2 GLN 1 310      68.237  46.684  38.056  0.00  0.00           N  
ATOM   4803  H   GLN 1 310      65.167  47.890  40.282  0.00  0.00           H  
ATOM   4804  HA  GLN 1 310      64.111  48.322  37.810  0.00  0.00           H  
ATOM   4805  HB2 GLN 1 310      64.755  45.918  39.406  0.00  0.00           H  
ATOM   4806  HB3 GLN 1 310      63.967  45.650  37.868  0.00  0.00           H  
ATOM   4807  HG2 GLN 1 310      66.122  45.590  37.100  0.00  0.00           H  
ATOM   4808  HG3 GLN 1 310      65.763  47.153  36.679  0.00  0.00           H  
ATOM   4809 HE21 GLN 1 310      69.057  46.999  38.554  0.00  0.00           H  
ATOM   4810 HE22 GLN 1 310      68.374  46.171  37.197  0.00  0.00           H  
ATOM   4811  N   GLN 1 311      61.625  47.428  39.958  0.00  0.00           N  
ATOM   4812  CA  GLN 1 311      60.179  47.303  39.966  0.00  0.00           C  
ATOM   4813  C   GLN 1 311      59.443  48.711  40.108  0.00  0.00           C  
ATOM   4814  O   GLN 1 311      58.332  48.879  39.610  0.00  0.00           O  
ATOM   4815  CB  GLN 1 311      59.824  46.473  41.223  0.00  0.00           C  
ATOM   4816  CG  GLN 1 311      60.019  44.860  41.052  0.00  0.00           C  
ATOM   4817  CD  GLN 1 311      61.378  44.226  41.370  0.00  0.00           C  
ATOM   4818  OE1 GLN 1 311      61.988  44.465  42.453  0.00  0.00           O  
ATOM   4819  NE2 GLN 1 311      61.888  43.335  40.580  0.00  0.00           N  
ATOM   4820  H   GLN 1 311      62.152  47.382  40.819  0.00  0.00           H  
ATOM   4821  HA  GLN 1 311      59.748  46.837  39.080  0.00  0.00           H  
ATOM   4822  HB2 GLN 1 311      60.394  46.837  42.079  0.00  0.00           H  
ATOM   4823  HB3 GLN 1 311      58.774  46.747  41.322  0.00  0.00           H  
ATOM   4824  HG2 GLN 1 311      59.307  44.401  41.738  0.00  0.00           H  
ATOM   4825  HG3 GLN 1 311      59.547  44.528  40.127  0.00  0.00           H  
ATOM   4826 HE21 GLN 1 311      62.844  43.085  40.791  0.00  0.00           H  
ATOM   4827 HE22 GLN 1 311      61.405  43.051  39.739  0.00  0.00           H  
ATOM   4828  N   TYR 1 312      60.151  49.675  40.687  0.00  0.00           N  
ATOM   4829  CA  TYR 1 312      59.568  50.989  41.014  0.00  0.00           C  
ATOM   4830  C   TYR 1 312      60.128  52.113  40.157  0.00  0.00           C  
ATOM   4831  O   TYR 1 312      59.300  53.033  40.016  0.00  0.00           O  
ATOM   4832  CB  TYR 1 312      59.683  51.367  42.461  0.00  0.00           C  
ATOM   4833  CG  TYR 1 312      61.064  51.891  43.029  0.00  0.00           C  
ATOM   4834  CD1 TYR 1 312      61.434  53.248  42.726  0.00  0.00           C  
ATOM   4835  CD2 TYR 1 312      61.954  51.125  43.702  0.00  0.00           C  
ATOM   4836  CE1 TYR 1 312      62.666  53.707  43.292  0.00  0.00           C  
ATOM   4837  CE2 TYR 1 312      63.155  51.596  44.189  0.00  0.00           C  
ATOM   4838  CZ  TYR 1 312      63.520  52.885  43.938  0.00  0.00           C  
ATOM   4839  OH  TYR 1 312      64.743  53.259  44.359  0.00  0.00           O  
ATOM   4840  H   TYR 1 312      61.078  49.423  40.997  0.00  0.00           H  
ATOM   4841  HA  TYR 1 312      58.539  50.931  40.658  0.00  0.00           H  
ATOM   4842  HB2 TYR 1 312      58.935  52.111  42.734  0.00  0.00           H  
ATOM   4843  HB3 TYR 1 312      59.346  50.454  42.954  0.00  0.00           H  
ATOM   4844  HD1 TYR 1 312      60.748  53.813  42.113  0.00  0.00           H  
ATOM   4845  HD2 TYR 1 312      61.651  50.098  43.844  0.00  0.00           H  
ATOM   4846  HE1 TYR 1 312      62.993  54.711  43.066  0.00  0.00           H  
ATOM   4847  HE2 TYR 1 312      63.793  50.901  44.715  0.00  0.00           H  
ATOM   4848  HH  TYR 1 312      65.121  52.665  45.012  0.00  0.00           H  
ATOM   4849  N   LEU 1 313      61.254  52.020  39.461  0.00  0.00           N  
ATOM   4850  CA  LEU 1 313      61.320  52.663  38.163  0.00  0.00           C  
ATOM   4851  C   LEU 1 313      60.676  51.715  37.144  0.00  0.00           C  
ATOM   4852  O   LEU 1 313      61.066  50.547  36.990  0.00  0.00           O  
ATOM   4853  CB  LEU 1 313      62.815  53.036  37.868  0.00  0.00           C  
ATOM   4854  CG  LEU 1 313      63.249  54.235  38.764  0.00  0.00           C  
ATOM   4855  CD1 LEU 1 313      63.883  53.861  40.108  0.00  0.00           C  
ATOM   4856  CD2 LEU 1 313      64.061  55.253  37.993  0.00  0.00           C  
ATOM   4857  H   LEU 1 313      61.921  51.299  39.697  0.00  0.00           H  
ATOM   4858  HA  LEU 1 313      60.706  53.544  38.349  0.00  0.00           H  
ATOM   4859  HB2 LEU 1 313      63.512  52.199  37.913  0.00  0.00           H  
ATOM   4860  HB3 LEU 1 313      62.857  53.348  36.825  0.00  0.00           H  
ATOM   4861  HG  LEU 1 313      62.380  54.861  38.968  0.00  0.00           H  
ATOM   4862 HD11 LEU 1 313      63.646  52.819  40.325  0.00  0.00           H  
ATOM   4863 HD12 LEU 1 313      64.940  54.030  39.903  0.00  0.00           H  
ATOM   4864 HD13 LEU 1 313      63.493  54.525  40.879  0.00  0.00           H  
ATOM   4865 HD21 LEU 1 313      64.213  56.248  38.411  0.00  0.00           H  
ATOM   4866 HD22 LEU 1 313      65.063  54.852  37.840  0.00  0.00           H  
ATOM   4867 HD23 LEU 1 313      63.730  55.459  36.975  0.00  0.00           H  
ATOM   4868  N   ARG 1 314      59.599  52.239  36.480  0.00  0.00           N  
ATOM   4869  CA  ARG 1 314      58.850  51.528  35.430  0.00  0.00           C  
ATOM   4870  C   ARG 1 314      59.166  52.042  34.030  0.00  0.00           C  
ATOM   4871  O   ARG 1 314      59.152  53.251  33.910  0.00  0.00           O  
ATOM   4872  CB  ARG 1 314      57.340  51.467  35.737  0.00  0.00           C  
ATOM   4873  CG  ARG 1 314      57.187  50.824  37.180  0.00  0.00           C  
ATOM   4874  CD  ARG 1 314      55.774  50.558  37.563  0.00  0.00           C  
ATOM   4875  NE  ARG 1 314      55.165  49.377  36.933  0.00  0.00           N  
ATOM   4876  CZ  ARG 1 314      55.466  48.098  37.089  0.00  0.00           C  
ATOM   4877  NH1 ARG 1 314      54.644  47.224  36.660  0.00  0.00           N  
ATOM   4878  NH2 ARG 1 314      56.407  47.637  37.886  0.00  0.00           N  
ATOM   4879  H   ARG 1 314      59.295  53.138  36.825  0.00  0.00           H  
ATOM   4880  HA  ARG 1 314      59.060  50.458  35.449  0.00  0.00           H  
ATOM   4881  HB2 ARG 1 314      56.874  52.450  35.666  0.00  0.00           H  
ATOM   4882  HB3 ARG 1 314      56.756  50.750  35.161  0.00  0.00           H  
ATOM   4883  HG2 ARG 1 314      57.782  49.932  37.377  0.00  0.00           H  
ATOM   4884  HG3 ARG 1 314      57.517  51.559  37.915  0.00  0.00           H  
ATOM   4885  HD2 ARG 1 314      55.817  50.481  38.650  0.00  0.00           H  
ATOM   4886  HD3 ARG 1 314      55.042  51.336  37.346  0.00  0.00           H  
ATOM   4887  HE  ARG 1 314      54.463  49.551  36.227  0.00  0.00           H  
ATOM   4888 HH11 ARG 1 314      54.962  46.277  36.808  0.00  0.00           H  
ATOM   4889 HH12 ARG 1 314      53.749  47.355  36.211  0.00  0.00           H  
ATOM   4890 HH21 ARG 1 314      56.452  46.629  37.856  0.00  0.00           H  
ATOM   4891 HH22 ARG 1 314      57.195  48.225  38.116  0.00  0.00           H  
ATOM   4892  N   PRO 1 315      59.569  51.162  33.065  0.00  0.00           N  
ATOM   4893  CA  PRO 1 315      59.904  51.737  31.748  0.00  0.00           C  
ATOM   4894  C   PRO 1 315      58.711  52.006  30.813  0.00  0.00           C  
ATOM   4895  O   PRO 1 315      57.643  51.414  30.917  0.00  0.00           O  
ATOM   4896  CB  PRO 1 315      60.644  50.508  31.157  0.00  0.00           C  
ATOM   4897  CG  PRO 1 315      59.817  49.324  31.556  0.00  0.00           C  
ATOM   4898  CD  PRO 1 315      59.371  49.726  33.061  0.00  0.00           C  
ATOM   4899  HA  PRO 1 315      60.469  52.661  31.869  0.00  0.00           H  
ATOM   4900  HB2 PRO 1 315      60.568  50.595  30.073  0.00  0.00           H  
ATOM   4901  HB3 PRO 1 315      61.646  50.459  31.582  0.00  0.00           H  
ATOM   4902  HG2 PRO 1 315      58.956  49.140  30.913  0.00  0.00           H  
ATOM   4903  HG3 PRO 1 315      60.406  48.408  31.581  0.00  0.00           H  
ATOM   4904  HD2 PRO 1 315      58.341  49.449  33.284  0.00  0.00           H  
ATOM   4905  HD3 PRO 1 315      60.141  49.317  33.715  0.00  0.00           H  
ATOM   4906  N   VAL 1 316      58.903  53.040  29.986  0.00  0.00           N  
ATOM   4907  CA  VAL 1 316      57.800  53.724  29.217  0.00  0.00           C  
ATOM   4908  C   VAL 1 316      58.106  54.157  27.779  0.00  0.00           C  
ATOM   4909  O   VAL 1 316      58.990  54.952  27.599  0.00  0.00           O  
ATOM   4910  CB  VAL 1 316      57.361  54.858  30.131  0.00  0.00           C  
ATOM   4911  CG1 VAL 1 316      56.726  54.553  31.481  0.00  0.00           C  
ATOM   4912  CG2 VAL 1 316      56.348  55.813  29.443  0.00  0.00           C  
ATOM   4913  H   VAL 1 316      59.784  53.522  30.095  0.00  0.00           H  
ATOM   4914  HA  VAL 1 316      56.939  53.057  29.197  0.00  0.00           H  
ATOM   4915  HB  VAL 1 316      58.251  55.431  30.389  0.00  0.00           H  
ATOM   4916 HG11 VAL 1 316      55.798  53.987  31.393  0.00  0.00           H  
ATOM   4917 HG12 VAL 1 316      57.345  53.938  32.134  0.00  0.00           H  
ATOM   4918 HG13 VAL 1 316      56.507  55.421  32.103  0.00  0.00           H  
ATOM   4919 HG21 VAL 1 316      56.824  56.257  28.569  0.00  0.00           H  
ATOM   4920 HG22 VAL 1 316      55.407  55.333  29.176  0.00  0.00           H  
ATOM   4921 HG23 VAL 1 316      56.231  56.564  30.224  0.00  0.00           H  
ATOM   4922  N   GLU 1 317      57.373  53.708  26.757  0.00  0.00           N  
ATOM   4923  CA  GLU 1 317      57.624  53.838  25.372  0.00  0.00           C  
ATOM   4924  C   GLU 1 317      56.926  55.130  24.915  0.00  0.00           C  
ATOM   4925  O   GLU 1 317      55.781  55.396  25.141  0.00  0.00           O  
ATOM   4926  CB  GLU 1 317      57.178  52.581  24.563  0.00  0.00           C  
ATOM   4927  CG  GLU 1 317      57.983  51.312  24.889  0.00  0.00           C  
ATOM   4928  CD  GLU 1 317      59.367  51.618  25.423  0.00  0.00           C  
ATOM   4929  OE1 GLU 1 317      59.580  51.445  26.632  0.00  0.00           O  
ATOM   4930  OE2 GLU 1 317      60.258  51.985  24.678  0.00  0.00           O  
ATOM   4931  H   GLU 1 317      56.471  53.304  26.963  0.00  0.00           H  
ATOM   4932  HA  GLU 1 317      58.708  53.952  25.384  0.00  0.00           H  
ATOM   4933  HB2 GLU 1 317      56.137  52.328  24.766  0.00  0.00           H  
ATOM   4934  HB3 GLU 1 317      57.285  52.832  23.508  0.00  0.00           H  
ATOM   4935  HG2 GLU 1 317      57.373  50.768  25.609  0.00  0.00           H  
ATOM   4936  HG3 GLU 1 317      58.098  50.649  24.031  0.00  0.00           H  
ATOM   4937  N   ASP 1 318      57.672  55.941  24.096  0.00  0.00           N
[truncated: 4,737,394 more chars]
