# Supplementary material for: Broadening the Scope of Binding Free Energy Calculations Using a Separated Topologies Approach
Source: J Chem Theory Comput. 2023 Jul 24;19(15):5058–76. doi: 10.1021/acs.jctc.3c00282 (PMC10413862; doi:10.1021/acs.jctc.3c00282)
Supplement: Supplementary file 2 — ct3c00282_si_002.zip [file ct3c00282_si_002.zip › SI_paper/BACE1/input/biphenyl/lig_02/solvent.top]

;
;   File lig_02/solvent.top  was generated
;   By user: hannahbaumann (501)
;   On host: Hannahs-MacBook-Pro.local
;   At date: Tue. August  2 10:41:27 2022
;
;   This is a standalone topology file
;
;   Created by:
;   ParmEd:       extract_solvent_orion.py, VERSION 3.2.0
;   Executable:   extract_solvent_orion.py
;   Library dir:  /usr/local/gromacs/share/gromacs/top
;   Command line:
;     extract_solvent_orion.py
;

[ defaults ]
; nbfunc        comb-rule       gen-pairs       fudgeLJ fudgeQQ
1               2               yes             0.5          0.8333      

[ atomtypes ]
; name    at.num    mass    charge ptype  sigma      epsilon
O0            17  35.453200  0.00000000  A      0.4477657     0.14891274
O1            11  22.989769  0.00000000  A     0.24392807     0.36584603
O2             6  12.010780  0.00000000  A     0.34806469     0.36350306
O3             6  12.010780  0.00000000  A     0.34806469     0.36350306
O4             6  12.010780  0.00000000  A     0.34806469     0.36350306
O5             6  12.010780  0.00000000  A     0.34806469     0.36350306
O6             6  12.010780  0.00000000  A     0.34806469     0.36350306
O7             6  12.010780  0.00000000  A     0.34806469     0.36350306
O8             6  12.010780  0.00000000  A     0.34806469     0.36350306
O9             6  12.010780  0.00000000  A     0.34806469     0.36350306
O10            6  12.010780  0.00000000  A     0.34806469     0.36350306
O11            6  12.010780  0.00000000  A     0.34806469     0.36350306
O12            6  12.010780  0.00000000  A     0.34806469     0.36350306
O13            6  12.010780  0.00000000  A     0.33795318     0.45538912
O14            6  12.010780  0.00000000  A     0.33795318     0.45538912
O15            6  12.010780  0.00000000  A     0.33795318     0.45538912
O16            6  12.010780  0.00000000  A     0.33795318     0.45538912
O17            7  14.006720  0.00000000  A      0.3206876      0.7016213
O18            7  14.006720  0.00000000  A      0.3206876      0.7016213
O19            7  14.006720  0.00000000  A      0.3206876      0.7016213
O20            7  14.006720  0.00000000  A      0.3206876      0.7016213
O21            9  18.998403  0.00000000  A     0.31181455       0.255224
O22            9  18.998403  0.00000000  A     0.31181455       0.255224
O23           16  32.065500  0.00000000  A     0.35635949          1.046
O24            1   1.007947  0.00000000  A     0.25725815     0.06531786
O25            1   1.007947  0.00000000  A     0.25725815     0.06531786
O26            1   1.007947  0.00000000  A     0.24536265    0.054839681
O27            1   1.007947  0.00000000  A     0.24536265    0.054839681
O28            1   1.007947  0.00000000  A     0.24419228     0.06191251
O29            1   1.007947  0.00000000  A     0.26445434    0.066021356
O30            1   1.007947  0.00000000  A     0.26445434    0.066021356
O31            1   1.007947  0.00000000  A     0.25832257    0.068656285
O32            1   1.007947  0.00000000  A     0.25832257    0.068656285
O33            1   1.007947  0.00000000  A     0.26445434    0.066021356
O34            1   1.007947  0.00000000  A     0.26445434    0.066021356
O35            1   1.007947  0.00000000  A     0.26445434    0.066021356
O36            1   1.007947  0.00000000  A     0.11034277    0.058955969
O37            1   1.007947  0.00000000  A     0.11034277    0.058955969
O38            1   1.007947  0.00000000  A     0.11034277    0.058955969
OW             8  15.999430  0.00000000  A     0.31507524       0.635968
HW             1   1.007947  0.00000000  A              1              0


[ moleculetype ]
; Name            nrexcl
Cl-          3

[ atoms ]
;   nr       type  resnr residue  atom   cgnr    charge       mass  typeB    chargeB      massB
; residue    1 Cl- rtp Cl- q -1.0
    1         O0      1    Cl-     CL      1 -1.00000000  35.453200   ; qtot -1.000000


[ moleculetype ]
; Name            nrexcl
Na+          3

[ atoms ]
;   nr       type  resnr residue  atom   cgnr    charge       mass  typeB    chargeB      massB
; residue    1 Na+ rtp Na+ q 1.0
    1         O1      1    Na+     NA      1 1.00000000  22.989769   ; qtot 1.000000


[ moleculetype ]
; Name            nrexcl
UNL          3

[ atoms ]
;   nr       type  resnr residue  atom   cgnr    charge       mass  typeB    chargeB      massB
; residue    1 UNL rtp UNL q 1.0
    1         O2      1    UNL     C1      1 -0.05407000  12.010780   ; qtot -0.054070
    2         O3      1    UNL     C2      2 -0.19583000  12.010780   ; qtot -0.249900
    3         O4      1    UNL     C3      3 0.45671001  12.010780   ; qtot 0.206810
    4         O5      1    UNL     C4      4 0.45671001  12.010780   ; qtot 0.663520
    5         O6      1    UNL     C5      5 0.65546000  12.010780   ; qtot 1.318980
    6         O7      1    UNL     C6      6 -0.05225000  12.010780   ; qtot 1.266730
    7         O8      1    UNL     C7      7 -0.31829000  12.010780   ; qtot 0.948440
    8         O9      1    UNL     C8      8 -0.18872000  12.010780   ; qtot 0.759720
    9        O10      1    UNL     C9      9 0.19771001  12.010780   ; qtot 0.957430
   10        O11      1    UNL    C10     10 0.14692999  12.010780   ; qtot 1.104360
   11        O12      1    UNL    C11     11 0.40796000  12.010780   ; qtot 1.512320
   12        O13      1    UNL    C12     12 -0.10323000  12.010780   ; qtot 1.409090
   13        O14      1    UNL    C13     13 -0.07175000  12.010780   ; qtot 1.337340
   14        O15      1    UNL    C14     14 0.12042000  12.010780   ; qtot 1.457760
   15        O16      1    UNL    C15     15 -0.11359000  12.010780   ; qtot 1.344170
   16        O17      1    UNL     N1     16 -0.67826998  14.006720   ; qtot 0.665900
   17        O18      1    UNL     N2     17 -0.67826998  14.006720   ; qtot -0.012370
   18        O19      1    UNL     N3     18 -0.36370999  14.006720   ; qtot -0.376080
   19        O20      1    UNL     N4     19 -0.46285999  14.006720   ; qtot -0.838940
   20        O21      1    UNL     F1     20 -0.09942000  18.998403   ; qtot -0.938360
   21        O22      1    UNL     F2     21 -0.14554000  18.998403   ; qtot -1.083900
   22        O23      1    UNL     S1     22 -0.01128000  32.065500   ; qtot -1.095180
   23        O24      1    UNL     H1     23 0.15854999   1.007947   ; qtot -0.936630
   24        O25      1    UNL     H2     24 0.18685000   1.007947   ; qtot -0.749780
   25        O26      1    UNL     H3     25 0.03472000   1.007947   ; qtot -0.715060
   26        O27      1    UNL     H4     26 0.03472000   1.007947   ; qtot -0.680340
   27        O28      1    UNL     H5     27 0.07324000   1.007947   ; qtot -0.607100
   28        O29      1    UNL     H6     28 0.09947000   1.007947   ; qtot -0.507630
   29        O30      1    UNL     H7     29 0.09947000   1.007947   ; qtot -0.408160
   30        O31      1    UNL     H8     30 0.12132000   1.007947   ; qtot -0.286840
   31        O32      1    UNL     H9     31 0.12132000   1.007947   ; qtot -0.165520
   32        O33      1    UNL    H10     32 0.06782000   1.007947   ; qtot -0.097700
   33        O34      1    UNL    H11     33 0.06782000   1.007947   ; qtot -0.029880
   34        O35      1    UNL    H12     34 0.06782000   1.007947   ; qtot 0.037940
   35        O36      1    UNL    H13     35 0.31276000   1.007947   ; qtot 0.350700
   36        O37      1    UNL    H14     36 0.32464999   1.007947   ; qtot 0.675350
   37        O38      1    UNL    H15     37 0.32464999   1.007947   ; qtot 1.000000

[ bonds ]
;    ai     aj funct         c0         c1         c2         c3
      1      6     1   0.13872 301905.092579
      1      8     1   0.13872 301905.092579
      1     23     1   0.10854 332422.631675
      2      9     1   0.13872 301905.092579
      2     10     1   0.13872 301905.092579
      2     24     1   0.10854 332422.631675
      3      7     1   0.13872 301905.092579
      3     16     1   0.13288 372632.124927
      3     25     1   0.10854 332422.631675
      4      7     1   0.13872 301905.092579
      4     17     1   0.13288 372632.124927
      4     26     1   0.10854 332422.631675
      5     16     1   0.13288 372632.124927
      5     17     1   0.13288 372632.124927
      5     27     1   0.10854 332422.631675
      6      7     1   0.14546 233580.248618
      6      9     1   0.13872 301905.092579
      8     10     1   0.13872 301905.092579
      8     14     1   0.14986 242452.869388
      9     20     1   0.13529 338389.787639
     10     21     1   0.13529 338389.787639
     11     18     1   0.13048 422987.308774
     11     19     1   0.13902 326381.745633
     11     22     1   0.17602 225745.023800
     12     13     1   0.15219 221435.259290
     12     14     1   0.15219 221435.259290
     12     28     1   0.10939 309655.084322
     12     29     1   0.10939 309655.084322
     13     22     1   0.18342 203624.452856
     13     30     1   0.10939 309655.084322
     13     31     1   0.10939 309655.084322
     14     15     1   0.15219 221435.259290
     14     18     1   0.14648 306553.707217
     15     32     1   0.10939 309655.084322
     15     33     1   0.10939 309655.084322
     15     34     1   0.10939 309655.084322
     18     35     1   0.10195 422704.914414
     19     36     1   0.10195 422704.914414
     19     37     1   0.10195 422704.914414

[ pairs ]
;    ai     aj funct         c0         c1         c2         c3
      1      2     1
      1      3     1
      1      4     1
      2      7     1
      5      7     1
      7      8     1
      3      9     1
      4      9     1
      8      9     1
      6     10     1
      8     11     1
      1     12     1
     10     12     1
     11     12     1
      8     13     1
      2     14     1
      6     14     1
      1     15     1
     10     15     1
     11     15     1
     13     15     1
      4     16     1
      6     16     1
      3     17     1
      6     17     1
      1     18     1
     10     18     1
     13     18     1
     13     19     1
     14     19     1
      1     20     1
      7     20     1
     10     20     1
      1     21     1
      9     21     1
     14     21     1
     14     22     1
      7     23     1
      9     23     1
     10     23     1
     14     23     1
      6     24     1
      8     24     1
     20     24     1
     21     24     1
      4     25     1
      5     25     1
      6     25     1
      3     26     1
      5     26     1
      6     26     1
      3     27     1
      4     27     1
      8     28     1
     15     28     1
     18     28     1
     22     28     1
      8     29     1
     15     29     1
     18     29     1
     22     29     1
     11     30     1
     14     30     1
     28     30     1
     29     30     1
     11     31     1
     14     31     1
     28     31     1
     29     31     1
      8     32     1
     12     32     1
     18     32     1
      8     33     1
     12     33     1
     18     33     1
      8     34     1
     12     34     1
     18     34     1
      8     35     1
     12     35     1
     15     35     1
     19     35     1
     22     35     1
     18     36     1
     22     36     1
     18     37     1
     22     37     1

[ angles ]
;    ai     aj     ak funct         c0         c1         c2         c3
      1      6      7     1   126.8062420 484.492885
      1      6      9     1   126.8062420 484.492885
      1      8     10     1   126.8062420 484.492885
      1      8     14     1   126.8062420 484.492885
      2      9      6     1   126.8062420 484.492885
      2      9     20     1   126.8062420 484.492885
      2     10      8     1   126.8062420 484.492885
      2     10     21     1   126.8062420 484.492885
      3      7      4     1   126.8062420 484.492885
      3      7      6     1   126.8062420 484.492885
      3     16      5     1   112.8714010 460.899612
      4      7      6     1   126.8062420 484.492885
      4     17      5     1   112.8714010 460.899612
      6      1      8     1   126.8062420 484.492885
      6      1     23     1   129.1835930 285.070775
      6      9     20     1   126.8062420 484.492885
      7      3     16     1   126.8062420 484.492885
      7      3     25     1   129.1835930 285.070775
      7      4     17     1   126.8062420 484.492885
      7      4     26     1   129.1835930 285.070775
      7      6      9     1   126.8062420 484.492885
      8      1     23     1   129.1835930 285.070775
      8     10     21     1   126.8062420 484.492885
      8     14     12     1   116.5475863 445.222087
      8     14     15     1   116.5475863 445.222087
      8     14     18     1   116.5475863 445.222087
      9      2     10     1   126.8062420 484.492885
      9      2     24     1   129.1835930 285.070775
     10      2     24     1   129.1835930 285.070775
     10      8     14     1   126.8062420 484.492885
     11     18     14     1   117.3465571 463.769802
     11     18     35     1   117.3465571 463.769802
     11     19     36     1   115.5071328 530.901283
     11     19     37     1   115.5071328 530.901283
     11     22     13     1   96.8209184 368.655773
     12     13     22     1   116.5475863 445.222087
     12     13     30     1   116.5475863 445.222087
     12     13     31     1   116.5475863 445.222087
     12     14     15     1   116.5475863 445.222087
     12     14     18     1   116.5475863 445.222087
     13     12     14     1   116.5475863 445.222087
     13     12     28     1   116.5475863 445.222087
     13     12     29     1   116.5475863 445.222087
     14     12     28     1   116.5475863 445.222087
     14     12     29     1   116.5475863 445.222087
     14     15     32     1   116.5475863 445.222087
     14     15     33     1   116.5475863 445.222087
     14     15     34     1   116.5475863 445.222087
     14     18     35     1   115.5071328 530.901283
     15     14     18     1   116.5475863 445.222087
     16      3     25     1   129.1835930 285.070775
     16      5     17     1   126.8062420 484.492885
     16      5     27     1   129.1835930 285.070775
     17      4     26     1   129.1835930 285.070775
     17      5     27     1   129.1835930 285.070775
     18     11     19     1   126.8062420 484.492885
     18     11     22     1   126.8062420 484.492885
     19     11     22     1   126.8062420 484.492885
     22     13     30     1   116.5475863 445.222087
     22     13     31     1   116.5475863 445.222087
     28     12     29     1   115.6031000 408.161690
     30     13     31     1   115.6031000 408.161690
     32     15     33     1   115.6031000 408.161690
     32     15     34     1   115.6031000 408.161690
     33     15     34     1   115.6031000 408.161690
     36     19     37     1   115.5071328 530.901283

[ dihedrals ]
;    ai     aj     ak     al funct         c0         c1         c2         c3         c4         c5
      1      6      7      3     1  180.0000000  4.8669776  2
      1      6      7      4     1  180.0000000  4.8669776  2
      1      6      9      2     1  180.0000000  15.3215155  2
      1      6      9     20     1  180.0000000  15.3215155  2
      1      8     10      2     1  180.0000000  15.3215155  2
      1      8     10     21     1  180.0000000  15.3215155  2
      1      8     14     12     1  0.0000000  0.1115010  3
      1      8     14     15     1  0.0000000  0.1115010  3
      1      8     14     18     1  0.0000000  0.1115010  3
      2      9      6      7     1  180.0000000  15.3215155  2
      2     10      8     14     1  180.0000000  15.3215155  2
      3      7      4     17     1  180.0000000  15.3215155  2
      3      7      4     26     1  180.0000000  15.3215155  2
      3      7      6      9     1  180.0000000  4.8669776  2
      3     16      5     17     1  180.0000000  15.6141438  2
      3     16      5     27     1  180.0000000  15.6141438  2
      4      7      3     16     1  180.0000000  15.3215155  2
      4      7      3     25     1  180.0000000  15.3215155  2
      4      7      6      9     1  180.0000000  4.8669776  2
      4     17      5     16     1  180.0000000  15.6141438  2
      4     17      5     27     1  180.0000000  15.6141438  2
      5     16      3      7     1  180.0000000  24.7411728  2
      5     16      3     25     1  180.0000000  15.6141438  2
      5     17      4      7     1  180.0000000  24.7411728  2
      5     17      4     26     1  180.0000000  15.6141438  2
      6      1      8     10     1  180.0000000  15.3215155  2
      6      1      8     14     1  180.0000000  15.3215155  2
      6      7      3     16     1  180.0000000  15.3215155  2
      6      7      3     25     1  180.0000000  15.3215155  2
      6      7      4     17     1  180.0000000  15.3215155  2
      6      7      4     26     1  180.0000000  15.3215155  2
      6      9      2     10     1  180.0000000  15.3215155  2
      6      9      2     24     1  180.0000000  15.3215155  2
      7      6      1      8     1  180.0000000  15.3215155  2
      7      6      1     23     1  180.0000000  15.3215155  2
      7      6      9     20     1  180.0000000  15.3215155  2
      8      1      6      9     1  180.0000000  15.3215155  2
      8     10      2      9     1  180.0000000  15.3215155  2
      8     10      2     24     1  180.0000000  15.3215155  2
      8     14     12     13     1  0.0000000  0.4834079  3
      8     14     12     28     1  0.0000000  0.4834079  3
      8     14     12     29     1  0.0000000  0.4834079  3
      8     14     15     32     1  0.0000000  0.4834079  3
      8     14     15     33     1  0.0000000  0.4834079  3
      8     14     15     34     1  0.0000000  0.4834079  3
      8     14     18     11     1  0.0000000  3.7641712  1
      8     14     18     35     1  0.0000000  0.7624859  2
      8     14     18     35     1  0.0000000  0.1243628  3
      9      2     10     21     1  180.0000000  15.3215155  2
      9      6      1     23     1  180.0000000  15.3215155  2
     10      2      9     20     1  180.0000000  15.3215155  2
     10      8      1     23     1  180.0000000  15.3215155  2
     10      8     14     12     1  0.0000000  0.1115010  3
     10      8     14     15     1  0.0000000  0.1115010  3
     10      8     14     18     1  0.0000000  0.1115010  3
     11     18     14     12     1  0.0000000  3.7641712  1
     11     18     14     15     1  0.0000000  3.7641712  1
     11     22     13     12     1  180.0000000  2.1137682  2
     11     22     13     30     1  0.0000000  1.1250400  3
     11     22     13     31     1  0.0000000  1.1250400  3
     12     14     15     32     1  0.0000000  0.4354138  3
     12     14     15     33     1  0.0000000  0.4354138  3
     12     14     15     34     1  0.0000000  0.4354138  3
     12     14     18     35     1  0.0000000  0.7624859  2
     12     14     18     35     1  0.0000000  0.1243628  3
     13     12     14     15     1  0.0000000  0.3859269  3
     13     12     14     15     1  180.0000000  1.3221172  2
     13     12     14     15     1  180.0000000  1.3588782  1
     13     12     14     18     1  0.0000000  0.4834079  3
     13     22     11     18     1  180.0000000  2.1137682  2
     13     22     11     19     1  180.0000000  2.1137682  2
     14      8      1     23     1  180.0000000  15.3215155  2
     14      8     10     21     1  180.0000000  15.3215155  2
     14     12     13     22     1  0.0000000  0.4834079  3
     14     12     13     30     1  0.0000000  0.4354138  3
     14     12     13     31     1  0.0000000  0.4354138  3
     14     18     11     19     1  180.0000000  13.9633058  2
     14     18     11     22     1  180.0000000  13.9633058  2
     15     14     12     28     1  0.0000000  0.4354138  3
     15     14     12     29     1  0.0000000  0.4354138  3
     15     14     18     35     1  0.0000000  0.7624859  2
     15     14     18     35     1  0.0000000  0.1243628  3
     18     11     19     36     1  180.0000000  2.0338395  2
     18     11     19     36     1  0.0000000  3.7308670  1
     18     11     19     37     1  180.0000000  2.0338395  2
     18     11     19     37     1  0.0000000  3.7308670  1
     18     14     12     28     1  0.0000000  0.4834079  3
     18     14     12     29     1  0.0000000  0.4834079  3
     18     14     15     32     1  0.0000000  0.4834079  3
     18     14     15     33     1  0.0000000  0.4834079  3
     18     14     15     34     1  0.0000000  0.4834079  3
     19     11     18     35     1  180.0000000  13.9633058  2
     20      9      2     24     1  180.0000000  15.3215155  2
     21     10      2     24     1  180.0000000  15.3215155  2
     22     11     18     35     1  180.0000000  13.9633058  2
     22     11     19     36     1  180.0000000  7.5690543  2
     22     11     19     36     1  0.0000000  -0.2015131  1
     22     11     19     37     1  180.0000000  7.5690543  2
     22     11     19     37     1  0.0000000  -0.2015131  1
     22     13     12     28     1  0.0000000  0.4834079  3
     22     13     12     29     1  0.0000000  0.4834079  3
     28     12     13     30     1  0.0000000  0.7999501  3
     28     12     13     31     1  0.0000000  0.7999501  3
     29     12     13     30     1  0.0000000  0.7999501  3
     29     12     13     31     1  0.0000000  0.7999501  3
      6      1      7      9     1  180.0000000  1.5341333  2
      6      7      9      1     1  180.0000000  1.5341333  2
      6      9      1      7     1  180.0000000  1.5341333  2
      8      1     10     14     1  180.0000000  1.5341333  2
      8     10     14      1     1  180.0000000  1.5341333  2
      8     14      1     10     1  180.0000000  1.5341333  2
      9      2      6     20     1  180.0000000  1.5341333  2
      9      6     20      2     1  180.0000000  1.5341333  2
      9     20      2      6     1  180.0000000  1.5341333  2
     10      2      8     21     1  180.0000000  1.5341333  2
     10      8     21      2     1  180.0000000  1.5341333  2
     10     21      2      8     1  180.0000000  1.5341333  2
      7      3      4      6     1  180.0000000  1.5341333  2
      7      4      6      3     1  180.0000000  1.5341333  2
      7      6      3      4     1  180.0000000  1.5341333  2
      1      6      8     23     1  180.0000000  1.5341333  2
      1      8     23      6     1  180.0000000  1.5341333  2
      1     23      6      8     1  180.0000000  1.5341333  2
      3      7     16     25     1  180.0000000  1.5341333  2
      3     16     25      7     1  180.0000000  1.5341333  2
      3     25      7     16     1  180.0000000  1.5341333  2
      4      7     17     26     1  180.0000000  1.5341333  2
      4     17     26      7     1  180.0000000  1.5341333  2
      4     26      7     17     1  180.0000000  1.5341333  2
      2      9     10     24     1  180.0000000  1.5341333  2
      2     10     24      9     1  180.0000000  1.5341333  2
      2     24      9     10     1  180.0000000  1.5341333  2
     18     11     14     35     1  180.0000000  1.3946667  2
     18     14     35     11     1  180.0000000  1.3946667  2
     18     35     11     14     1  180.0000000  1.3946667  2
     19     11     36     37     1  180.0000000  1.3946667  2
     19     36     37     11     1  180.0000000  1.3946667  2
     19     37     11     36     1  180.0000000  1.3946667  2
      5     16     17     27     1  180.0000000  1.5341333  2
      5     17     27     16     1  180.0000000  1.5341333  2
      5     27     16     17     1  180.0000000  1.5341333  2
     11     18     19     22     1  180.0000000  14.6440000  2
     11     19     22     18     1  180.0000000  14.6440000  2
     11     22     18     19     1  180.0000000  14.6440000  2


[ moleculetype ]
; Name            nrexcl
HOH          3

[ atoms ]
;   nr       type  resnr residue  atom   cgnr    charge       mass  typeB    chargeB      massB
; residue    1 HOH rtp HOH q 0.0
    1         OW      1    HOH      O      1 -0.83400000  15.999430   ; qtot -0.834000
    2         HW      1    HOH     H1      2 0.41700000   1.007947   ; qtot -0.417000
    3         HW      1    HOH     H2      3 0.41700000   1.007947   ; qtot 0.000000

#ifdef FLEXIBLE

[ bonds ]
;    ai     aj funct         c0         c1         c2         c3
      2      1     1   0.09572 462750.400000
      3      1     1   0.09572 462750.400000

[ angles ]
;    ai     aj     ak funct         c0         c1         c2         c3
      2      1      3     1   104.5200000 836.800000


#else

[ settles ]
; i     funct   doh     dhh
1     1   0.09572000   0.15139007

#endif

[ exclusions ]
1  2  3
2  1  3
3  1  2

[ system ]
; Name
Generic title

[ molecules ]
; Compound       #mols
Cl-                  1
Na+                  5
Cl-                  5
UNL                  1
HOH               1763
