# Supplementary material for: Broadening the Scope of Binding Free Energy Calculations Using a Separated Topologies Approach
Source: J Chem Theory Comput. 2023 Jul 24;19(15):5058–76. doi: 10.1021/acs.jctc.3c00282 (PMC10413862; doi:10.1021/acs.jctc.3c00282)
Supplement: Supplementary file 2 — ct3c00282_si_002.zip [file ct3c00282_si_002.zip › SI_paper/BACE1/input/biphenyl/lig_02/complex.gro]

GROningen MAchine for Chemical Simulation
63413
    1ACE      C    1   5.334   2.085   5.208  0.0251 -0.2430  0.1149
    1ACE      O    2   5.226   2.089   5.154  0.6308 -0.3281 -0.0145
    1ACE    CH3    3   5.378   1.958   5.273  0.1538 -0.2254 -0.9232
    1ACE   HH31    4   5.486   1.960   5.283  0.3710  0.0090 -2.6712
    1ACE   HH32    5   5.352   1.969   5.378  1.5813  1.0702 -0.6363
    1ACE   HH33    6   5.337   1.871   5.221 -0.5150 -0.1999 -0.4612
    2THR      N    7   5.419   2.188   5.215 -0.7031  0.3561 -0.7754
    2THR     CA    8   5.369   2.331   5.190  0.5120  1.0414  0.0331
    2THR      C    9   5.421   2.397   5.063  0.0351 -0.4312  0.5071
    2THR      O   10   5.425   2.520   5.047 -0.3378 -0.1963 -0.3072
    2THR     CB   11   5.392   2.422   5.313 -0.0992 -0.2169 -0.2976
    2THR    OG1   12   5.533   2.430   5.340  0.1424  0.3219  0.3739
    2THR    CG2   13   5.329   2.369   5.437  0.3600 -0.0133  0.4146
    2THR      H   14   5.509   2.172   5.257 -1.5210 -0.4396  0.8367
    2THR     HA   15   5.262   2.331   5.174  0.5869 -0.0814 -0.7116
    2THR     HB   16   5.351   2.518   5.282  0.3556  0.4073  0.8958
    2THR    HG1   17   5.564   2.500   5.282 -0.1788 -0.1483 -0.4065
    2THR   HG21   18   5.344   2.431   5.526  2.1871  0.7844 -0.3403
    2THR   HG22   19   5.221   2.368   5.423  0.2586  1.3790  0.7791
    2THR   HG23   20   5.360   2.266   5.455  0.7244  0.2701  1.5813
    3THR      N   21   5.460   2.315   4.962 -0.0151  1.0532 -0.3497
    3THR     CA   22   5.521   2.362   4.836  0.5782 -0.2342  0.1153
    3THR      C   23   5.478   2.262   4.724  0.2426  0.0166 -0.1335
    3THR      O   24   5.443   2.148   4.752  0.6038  0.2059 -0.2096
    3THR     CB   25   5.678   2.366   4.833 -0.4764 -0.3054 -0.4165
    3THR    OG1   26   5.735   2.245   4.890  0.2088  0.3896  0.3043
    3THR    CG2   27   5.745   2.485   4.909 -0.3991  0.3894 -0.5394
    3THR      H   28   5.484   2.220   4.986  1.0411  1.3287 -0.2474
    3THR     HA   29   5.480   2.460   4.813 -0.6214 -1.0636 -1.6939
    3THR     HB   30   5.706   2.373   4.728  0.8162 -0.2001 -0.1036
    3THR    HG1   31   5.709   2.173   4.832 -0.6455  0.4889  0.5418
    3THR   HG21   32   5.852   2.498   4.892 -0.2523  0.2484  0.1774
    3THR   HG22   33   5.682   2.574   4.900 -0.8601  0.0862 -0.3775
    3THR   HG23   34   5.731   2.457   5.014  0.4836 -0.8774 -0.7208
    4GLY      N   35   5.495   2.311   4.601  0.1693  0.0324 -0.5424
    4GLY     CA   36   5.469   2.233   4.481  0.6525  0.3440  1.3616
    4GLY      C   37   5.548   2.288   4.362 -0.2386 -0.5604  0.0523
    4GLY      O   38   5.621   2.385   4.376  0.7845  0.6467 -0.2525
    4GLY      H   39   5.514   2.409   4.588 -0.9208  0.5765  1.2126
    4GLY    HA2   40   5.509   2.132   4.485 -0.7773 -0.4712 -1.0439
    4GLY    HA3   41   5.364   2.230   4.452  0.5565  0.5267  1.6773
    5SER      N   42   5.508   2.254   4.243  0.6295 -0.1684  1.1871
    5SER     CA   43   5.555   2.317   4.119 -0.1421  0.1046  0.2475
    5SER      C   44   5.462   2.306   4.005 -0.4766 -0.2403 -0.4932
    5SER      O   45   5.408   2.199   3.978  0.6299  0.3204 -0.0620
    5SER     CB   46   5.693   2.252   4.080  0.0836 -0.7436 -0.2197
    5SER     OG   47   5.734   2.307   3.953 -0.1529  0.6013 -0.5683
    5SER      H   48   5.438   2.181   4.237 -0.1285  0.5787 -0.4165
    5SER     HA   49   5.569   2.421   4.147 -1.6926  0.6857 -0.8562
    5SER    HB2   50   5.763   2.275   4.161  0.5860 -0.1127 -0.8083
    5SER    HB3   51   5.690   2.143   4.085  0.0628 -0.7319  0.1172
    5SER     HG   52   5.819   2.275   3.922 -0.2905 -0.4001  0.0066
    6PHE      N   53   5.434   2.421   3.941  0.5965 -0.6212  0.1372
    6PHE     CA   54   5.311   2.441   3.861 -0.1142  0.8306  0.6798
    6PHE      C   55   5.353   2.527   3.737 -0.4632  0.6307  0.1202
    6PHE      O   56   5.301   2.633   3.707  0.2379 -0.2833 -0.3908
    6PHE     CB   57   5.202   2.500   3.945  0.4787  0.6437 -0.2378
    6PHE     CG   58   5.161   2.436   4.080 -1.5686  0.3365 -0.3471
    6PHE    CD1   59   5.232   2.472   4.202  0.3973  0.0457  0.7766
    6PHE    CD2   60   5.068   2.333   4.080  0.2478  0.3828 -1.5665
    6PHE    CE1   61   5.187   2.415   4.320  0.0615 -0.4820 -0.2136
    6PHE    CE2   62   5.033   2.272   4.203 -0.2200 -0.2510 -0.0926
    6PHE     CZ   63   5.089   2.318   4.328  0.0553 -1.0103  0.1648
    6PHE      H   64   5.481   2.504   3.974 -1.3681  0.3299  0.8056
    6PHE     HA   65   5.273   2.345   3.827 -1.1859  1.4307  0.0774
    6PHE    HB2   66   5.219   2.606   3.967  0.3581  0.7454 -0.6102
    6PHE    HB3   67   5.105   2.491   3.894  0.7642  0.0364 -0.6957
    6PHE    HD1   68   5.319   2.536   4.197  0.0128  0.5372 -0.2212
    6PHE    HD2   69   5.017   2.309   3.988 -0.9728  1.3400 -1.1926
    6PHE    HE1   70   5.223   2.447   4.417 -1.6635 -1.1236  0.7368
    6PHE    HE2   71   4.945   2.209   4.204 -0.5803  0.2238 -0.3790
    6PHE     HZ   72   5.060   2.273   4.422  0.1512 -0.0437  0.6824
    7VAL      N   73   5.457   2.477   3.667  0.0103 -0.1908  0.4166
    7VAL     CA   74   5.530   2.543   3.561  0.5373 -0.3048  0.8900
    7VAL      C   75   5.450   2.621   3.456  0.7537  0.3139 -0.4965
    7VAL      O   76   5.496   2.700   3.375 -0.2828 -0.0113  0.0648
    7VAL     CB   77   5.636   2.447   3.498  0.4464 -0.3510 -0.8001
    7VAL    CG1   78   5.582   2.348   3.395  0.0275  0.2866  0.3979
    7VAL    CG2   79   5.747   2.525   3.440 -0.2079  0.0372  0.7550
    7VAL      H   80   5.488   2.384   3.691 -0.2449 -0.4612 -0.2741
    7VAL     HA   81   5.587   2.627   3.601  0.8220 -0.8574  1.6930
    7VAL     HB   82   5.672   2.396   3.587  1.2292  1.0677 -0.2450
    7VAL   HG11   83   5.551   2.400   3.304  0.3777  1.4339  0.8930
    7VAL   HG12   84   5.656   2.270   3.378 -1.2849 -0.8295 -0.6612
    7VAL   HG13   85   5.498   2.297   3.443 -0.0096  0.5518  0.6216
    7VAL   HG21   86   5.830   2.509   3.509  0.3525 -0.2180  0.0480
    7VAL   HG22   87   5.768   2.481   3.342  0.8040  0.5157  0.7363
    7VAL   HG23   88   5.720   2.629   3.427 -1.0494 -0.2761 -0.3349
    8GLU      N   89   5.323   2.574   3.433 -0.4028 -0.6006  0.3202
    8GLU     CA   90   5.222   2.632   3.333  0.1103  0.1382 -0.7886
    8GLU      C   91   5.151   2.762   3.389 -0.5973  0.2366 -0.1276
    8GLU      O   92   5.117   2.846   3.306  0.1844 -0.9503 -0.7156
    8GLU     CB   93   5.106   2.532   3.301 -0.0967 -1.0640 -0.7479
    8GLU     CG   94   5.136   2.403   3.226 -0.6327  0.2682 -1.3704
    8GLU     CD   95   5.190   2.414   3.081 -1.0640  0.0920  0.0875
    8GLU    OE1   96   5.202   2.527   3.023  0.0892  0.0401 -0.0334
    8GLU    OE2   97   5.213   2.306   3.017 -0.5403  0.0441 -0.5582
    8GLU      H   98   5.296   2.494   3.488 -0.9133 -1.1665 -0.6936
    8GLU     HA   99   5.268   2.665   3.240 -1.2516  0.7786 -1.2936
    8GLU    HB2  100   5.058   2.512   3.397  0.6099 -0.3515 -0.2163
    8GLU    HB3  101   5.035   2.595   3.248  0.1833 -0.8532 -0.8788
    8GLU    HG2  102   5.208   2.346   3.284 -0.7411  0.2288 -1.2744
    8GLU    HG3  103   5.049   2.339   3.227 -0.0435 -0.7114  0.9870
    9MET      N  104   5.121   2.767   3.521 -0.2339  0.5378  0.1388
    9MET     CA  105   5.070   2.877   3.596  0.1656  0.3943  0.7353
    9MET      C  106   5.173   2.974   3.647 -0.7174 -0.5916 -0.2952
    9MET      O  107   5.149   3.094   3.669 -0.4486 -0.1090  0.2809
    9MET     CB  108   4.977   2.827   3.713  0.1813  0.9576 -0.0945
    9MET     CG  109   4.844   2.761   3.689  0.0258  0.2139  0.6061
    9MET     SD  110   4.744   2.712   3.833  0.3762 -0.2479 -0.3911
    9MET     CE  111   4.818   2.552   3.876 -0.0130 -0.7106 -0.6976
    9MET      H  112   5.143   2.685   3.575 -0.7121  0.3943  0.1250
    9MET     HA  113   5.000   2.942   3.543  1.0251  1.4353  0.8088
    9MET    HB2  114   5.039   2.763   3.775 -0.1792  1.0350  0.3524
    9MET    HB3  115   4.947   2.909   3.777 -0.7458 -0.2849  1.1789
    9MET    HG2  116   4.790   2.828   3.622  0.0939 -1.0805 -0.8503
    9MET    HG3  117   4.864   2.673   3.629 -0.6041 -0.2486  1.0475
    9MET    HE1  118   4.875   2.528   3.787  1.2301  1.5922 -0.6829
    9MET    HE2  119   4.885   2.565   3.961 -0.9652  0.2128 -0.0306
    9MET    HE3  120   4.730   2.491   3.898 -0.4939 -0.4157 -1.6919
   10VAL      N  121   5.302   2.927   3.650  0.3480  0.1277 -0.5131
   10VAL     CA  122   5.415   3.017   3.652 -0.3561  0.2391 -0.1847
   10VAL      C  123   5.432   3.087   3.516  0.5603  0.0472  0.4704
   10VAL      O  124   5.416   3.034   3.408  0.0840 -0.1707  0.0585
   10VAL     CB  125   5.541   2.932   3.681 -0.4319  0.1076  1.0500
   10VAL    CG1  126   5.681   2.986   3.657  0.8672  0.4468 -0.3609
   10VAL    CG2  127   5.532   2.884   3.828 -0.8914  0.4963  0.5529
   10VAL      H  128   5.313   2.828   3.631 -0.3484 -0.1999  0.6218
   10VAL     HA  129   5.405   3.091   3.732  1.5127 -0.2000  0.5558
   10VAL     HB  130   5.537   2.849   3.611  0.1424  1.0873 -0.2162
   10VAL   HG11  131   5.756   2.937   3.720 -0.3153  0.0202  0.7861
   10VAL   HG12  132   5.705   2.991   3.551  0.1709  0.3365 -0.5283
   10VAL   HG13  133   5.681   3.085   3.703  1.1669  0.1445  0.3219
   10VAL   HG21  134   5.621   2.832   3.861 -0.9554 -0.0503 -0.0864
   10VAL   HG22  135   5.517   2.967   3.897 -0.2995  0.5035  0.6813
   10VAL   HG23  136   5.446   2.820   3.846 -0.7179 -0.5966 -1.7461
   11ASP      N  137   5.470   3.212   3.526  0.0056  0.2858  0.3552
   11ASP     CA  138   5.495   3.296   3.416  0.0706 -0.9505  0.6954
   11ASP      C  139   5.371   3.342   3.336 -0.1545 -0.5270  0.4273
   11ASP      O  140   5.378   3.392   3.224 -0.6787  0.1816 -0.1056
   11ASP     CB  141   5.617   3.243   3.339 -0.5576 -0.1558  0.8988
   11ASP     CG  142   5.685   3.348   3.249  0.7400 -0.0091 -0.7007
   11ASP    OD1  143   5.679   3.473   3.276 -0.6186  0.1683  0.5297
   11ASP    OD2  144   5.757   3.304   3.153 -0.2048 -0.2600 -0.8084
   11ASP      H  145   5.485   3.244   3.621  0.5715 -1.1477  0.8029
   11ASP     HA  146   5.542   3.384   3.460  0.8227 -0.5459 -0.7726
   11ASP    HB2  147   5.693   3.211   3.410  0.2913  0.7904  0.4897
   11ASP    HB3  148   5.596   3.159   3.273  0.5102 -0.7507  1.2646
   12ASN      N  149   5.248   3.317   3.377  0.6147  0.7638 -0.4402
   12ASN     CA  150   5.133   3.349   3.292  0.8106  0.0874 -0.0660
   12ASN      C  151   5.081   3.496   3.297 -0.0990  0.0029  0.4740
   12ASN      O  152   4.992   3.522   3.213  0.1980 -0.1085 -0.2027
   12ASN     CB  153   5.025   3.252   3.341  0.4313 -0.6172  0.2484
   12ASN     CG  154   4.985   3.262   3.488 -0.1625 -0.0192  0.0199
   12ASN    OD1  155   5.040   3.344   3.564  0.0553  0.1653  0.3258
   12ASN    ND2  156   4.903   3.176   3.535  0.3039  0.4205 -0.4354
   12ASN      H  157   5.235   3.278   3.470  0.6189  1.7501 -0.0041
   12ASN     HA  158   5.151   3.324   3.187 -0.0242 -0.2181 -0.1558
   12ASN    HB2  159   4.937   3.259   3.278  0.0690  1.3299  0.8488
   12ASN    HB3  160   5.065   3.152   3.324  0.8644 -0.3246 -0.5169
   12ASN   HD21  161   4.898   3.168   3.635 -1.0663  0.4054 -0.4649
   12ASN   HD22  162   4.860   3.107   3.475  0.5253 -0.5110  0.4441
   13LEU      N  163   5.117   3.581   3.392  0.1177  0.0235 -0.1140
   13LEU     CA  164   5.086   3.727   3.390  0.7464  1.2215  0.1988
   13LEU      C  165   5.180   3.806   3.298  0.0983  0.4552 -0.1462
   13LEU      O  166   5.301   3.778   3.298 -0.0432  0.1810 -0.0193
   13LEU     CB  167   5.074   3.800   3.527 -0.1365  0.5579 -0.2657
   13LEU     CG  168   4.985   3.736   3.631  1.0772  0.2969  0.0127
   13LEU    CD1  169   4.965   3.821   3.754 -0.8464 -0.1763 -0.2158
   13LEU    CD2  170   4.840   3.718   3.578 -0.2763  0.5879 -0.1686
   13LEU      H  171   5.169   3.540   3.468  0.4128  0.2431 -0.1962
   13LEU     HA  172   4.986   3.730   3.347  0.3860  1.8348  1.0277
   13LEU    HB2  173   5.176   3.794   3.567 -0.2135  0.6766 -0.0415
   13LEU    HB3  174   5.043   3.903   3.510 -0.3351  0.2538 -2.0702
   13LEU     HG  175   5.029   3.641   3.663 -0.1491 -1.0296 -1.8278
   13LEU   HD11  176   4.901   3.763   3.820 -1.4460  0.0241 -0.6005
   13LEU   HD12  177   5.066   3.835   3.793 -0.9214  0.2284 -0.1569
   13LEU   HD13  178   4.922   3.918   3.728 -2.0725 -0.5325  0.3507
   13LEU   HD21  179   4.838   3.630   3.515  0.8663  0.2683  0.1884
   13LEU   HD22  180   4.776   3.685   3.660 -0.3406 -0.7402 -0.7146
   13LEU   HD23  181   4.792   3.796   3.519  0.1552  0.8110 -0.2365
   14ARG      N  182   5.121   3.896   3.220  0.0484  0.3456  0.9129
   14ARG     CA  183   5.181   3.989   3.129 -0.6762 -0.6837  0.7619
   14ARG      C  184   5.127   4.129   3.128 -0.8769  0.1582  0.1158
   14ARG      O  185   5.036   4.161   3.203  1.1042  0.5034  0.2175
   14ARG     CB  186   5.185   3.927   2.989  0.4241 -0.1052  0.0609
   14ARG     CG  187   5.282   3.810   2.970 -0.1825 -0.7792 -0.3721
   14ARG     CD  188   5.423   3.861   2.975 -0.5423 -0.2653  0.0274
   14ARG     NE  189   5.512   3.752   2.948 -0.2206 -0.1578  0.1097
   14ARG     CZ  190   5.559   3.660   3.037  0.1829 -0.8373 -0.2242
   14ARG    NH1  191   5.649   3.572   3.001 -0.0314  0.0655 -0.5874
   14ARG    NH2  192   5.507   3.653   3.157 -0.2279  0.3133  0.2453
   14ARG      H  193   5.021   3.887   3.211  0.0771  0.4511  0.4170
   14ARG     HA  194   5.281   4.003   3.171 -0.8476 -0.2318  1.0296
   14ARG    HB2  195   5.081   3.905   2.969 -0.0427  1.9586 -0.1991
   14ARG    HB3  196   5.207   4.003   2.914  0.7238  0.2091  0.4573
   14ARG    HG2  197   5.255   3.737   3.046 -0.3130  0.5715  0.9783
   14ARG    HG3  198   5.267   3.767   2.871 -0.1764 -1.9660  0.1058
   14ARG    HD2  199   5.436   3.946   2.908 -0.3026 -0.4218 -0.1266
   14ARG    HD3  200   5.447   3.894   3.076  0.7316 -0.4469 -0.1859
   14ARG     HE  201   5.549   3.757   2.854 -0.2708 -0.0102  0.0979
   14ARG   HH11  202   5.689   3.510   3.070 -0.1014 -0.5514 -1.0774
   14ARG   HH12  203   5.678   3.564   2.904  1.5935  0.9055 -0.2442
   14ARG   HH21  204   5.529   3.572   3.214 -0.3601  1.1026  1.5121
   14ARG   HH22  205   5.439   3.717   3.197 -0.7742 -0.4788  0.6565
   15GLY      N  206   5.190   4.211   3.048 -0.1233 -0.5109  0.5610
   15GLY     CA  207   5.142   4.357   3.020  0.1827  0.1866  0.2424
   15GLY      C  208   5.258   4.458   3.008 -0.0935  0.6523  0.5986
   15GLY      O  209   5.373   4.417   2.976 -0.2385  0.0277  0.7844
   15GLY      H  210   5.283   4.186   3.018 -0.0912  0.5641 -0.3768
   15GLY    HA2  211   5.104   4.351   2.918 -0.1694 -0.8305  0.4127
   15GLY    HA3  212   5.060   4.394   3.082 -1.3333  0.2448 -1.6052
   16LYS      N  213   5.231   4.585   3.024 -0.2317 -0.1468 -0.6033
   16LYS     CA  214   5.311   4.702   2.995 -0.2346  0.4228 -0.0999
   16LYS      C  215   5.329   4.776   3.130  0.1375 -0.5604  0.7201
   16LYS      O  216   5.247   4.781   3.220  0.7681  0.3741  0.0541
   16LYS     CB  217   5.239   4.775   2.885 -0.2066  0.5410  0.4692
   16LYS     CG  218   5.246   4.700   2.746 -0.4079  0.3940 -0.2897
   16LYS     CD  219   5.229   4.806   2.641  0.7352 -0.6571  0.5925
   16LYS     CE  220   5.224   4.742   2.504 -0.0064 -0.0893  0.5137
   16LYS     NZ  221   5.101   4.658   2.491  0.1119 -0.0933  0.5802
   16LYS      H  222   5.136   4.607   3.048  0.3568  0.3922  1.7645
   16LYS     HA  223   5.412   4.669   2.968 -0.5486 -1.6895  0.8642
   16LYS    HB2  224   5.135   4.805   2.897 -0.3640  0.0851  0.2791
   16LYS    HB3  225   5.297   4.867   2.869  0.5252 -0.1235 -1.1197
   16LYS    HG2  226   5.336   4.644   2.721 -0.8948 -0.7310  0.3365
   16LYS    HG3  227   5.156   4.638   2.753 -0.4469  0.4458 -0.3248
   16LYS    HD2  228   5.130   4.848   2.653  0.7021 -0.2626 -0.6997
   16LYS    HD3  229   5.312   4.876   2.628 -0.1114  0.1651 -1.0723
   16LYS    HE2  230   5.233   4.818   2.427 -0.8519 -0.7252 -0.2633
   16LYS    HE3  231   5.306   4.670   2.490 -0.0661 -0.1718  0.5894
   16LYS    HZ1  232   5.098   4.586   2.562  0.6932 -0.3972  0.3146
   16LYS    HZ2  233   5.018   4.711   2.512 -0.0751 -0.1400 -0.0345
   16LYS    HZ3  234   5.080   4.625   2.398  0.1912  0.0620  0.5068
   17SER      N  235   5.438   4.853   3.130  0.1146 -0.1755 -0.4290
   17SER     CA  236   5.472   4.953   3.235 -0.3137  0.1710  0.0854
   17SER      C  237   5.357   5.031   3.293 -0.0474  0.4809 -0.2434
   17SER      O  238   5.309   5.130   3.244  0.2724 -0.7198  0.3631
   17SER     CB  239   5.593   5.038   3.175 -0.2260  0.0331  0.0184
   17SER     OG  240   5.635   5.127   3.275 -0.2852  0.2845  0.0033
   17SER      H  241   5.507   4.839   3.058  1.2973  0.5357  0.4927
   17SER     HA  242   5.521   4.906   3.320 -0.2593 -0.8242 -0.4690
   17SER    HB2  243   5.673   4.971   3.144 -0.4513  0.2674 -1.1421
   17SER    HB3  244   5.555   5.097   3.092  1.6627  0.0975 -0.9060
   17SER     HG  245   5.700   5.186   3.237 -0.1110  0.4395  0.5297
   18GLY      N  246   5.312   4.978   3.408  0.0445 -0.3225 -0.1456
   18GLY     CA  247   5.218   5.039   3.510 -1.6005  0.4941  0.6380
   18GLY      C  248   5.074   5.060   3.454  0.1631  0.7575  0.0684
   18GLY      O  249   4.992   5.134   3.511 -0.4896 -0.0081 -0.2732
   18GLY      H  250   5.359   4.896   3.442  0.3384 -0.2400 -0.3468
   18GLY    HA2  251   5.219   4.977   3.599 -0.1639 -2.1613 -0.9767
   18GLY    HA3  252   5.262   5.133   3.543 -1.1637  0.4519  0.2128
   19GLN      N  253   5.039   4.989   3.351  0.1446 -0.0396  0.2001
   19GLN     CA  254   4.906   4.986   3.289 -0.0429 -0.2761  0.2120
   19GLN      C  255   4.821   4.876   3.342  0.2165  0.7718 -0.3144
   19GLN      O  256   4.706   4.862   3.303 -0.0192  0.0835 -0.0112
   19GLN     CB  257   4.923   4.969   3.134  0.2493 -0.0663 -0.2091
   19GLN     CG  258   5.001   5.081   3.058  0.4776 -0.4388 -0.7349
   19GLN     CD  259   4.962   5.093   2.913 -0.0580 -0.0987  0.9151
   19GLN    OE1  260   4.983   5.001   2.837 -0.0722  0.3466  0.2137
   19GLN    NE2  261   4.914   5.203   2.868  0.4501  0.0863 -0.6598
   19GLN      H  262   5.107   4.921   3.321 -0.4055 -0.3479 -0.4040
   19GLN     HA  263   4.856   5.081   3.307  0.5605 -0.0920  1.0631
   19GLN    HB2  264   4.972   4.876   3.107  0.6736  0.0974 -0.0110
   19GLN    HB3  265   4.817   4.967   3.106 -0.0110  0.1157  0.6900
   19GLN    HG2  266   4.984   5.180   3.100 -0.9336 -0.9716  0.0730
   19GLN    HG3  267   5.106   5.053   3.070  0.4029 -0.2567  0.5859
   19GLN   HE21  268   4.854   5.199   2.788 -1.1594 -0.5565  0.4707
   19GLN   HE22  269   4.917   5.279   2.934  1.3168 -0.7760  0.3869
   20GLY      N  270   4.877   4.792   3.432  0.7477  0.1946 -0.3270
   20GLY     CA  271   4.818   4.679   3.502  0.3733 -0.1988  0.1470
   20GLY      C  272   4.852   4.544   3.430  0.9836  0.2453 -0.5385
   20GLY      O  273   4.884   4.546   3.313  0.8575 -0.2924  0.4269
   20GLY      H  274   4.973   4.801   3.461  0.6000 -0.3702  0.3962
   20GLY    HA2  275   4.872   4.669   3.596  1.4699  0.8755 -0.2953
   20GLY    HA3  276   4.710   4.686   3.502  0.3623 -0.2257 -0.5031
   21TYR      N  277   4.854   4.436   3.512  0.4590  0.6312  0.5284
   21TYR     CA  278   4.888   4.297   3.466  0.0237 -0.2538 -0.2209
   21TYR      C  279   4.776   4.200   3.430  0.3330  0.6338 -0.3407
   21TYR      O  280   4.676   4.194   3.506  0.5446 -0.1487 -0.1694
   21TYR     CB  281   4.970   4.242   3.580 -0.4019  1.2485  0.1809
   21TYR     CG  282   5.102   4.306   3.612 -0.9376  0.3947  0.4774
   21TYR    CD1  283   5.111   4.409   3.707  0.4656  0.1399 -0.6092
   21TYR    CD2  284   5.226   4.253   3.551  0.8518 -0.9532  0.4951
   21TYR    CE1  285   5.235   4.456   3.751  0.5300 -0.2526 -0.0371
   21TYR    CE2  286   5.346   4.297   3.601  0.2525  0.2352  0.3796
   21TYR     CZ  287   5.355   4.394   3.701  0.3125 -0.0430 -0.1161
   21TYR     OH  288   5.474   4.422   3.742 -0.3204 -0.0948 -0.3209
   21TYR      H  289   4.849   4.459   3.610 -0.5917 -1.0174  0.9570
   21TYR     HA  290   4.952   4.309   3.378  0.8102 -0.3472  0.3177
   21TYR    HB2  291   4.912   4.230   3.672  0.6425 -0.2618  0.7221
   21TYR    HB3  292   5.000   4.142   3.547  0.0876  1.1345  0.9129
   21TYR    HD1  293   5.019   4.448   3.750  0.7449 -0.4015  0.5399
   21TYR    HD2  294   5.219   4.172   3.480  0.3886 -0.3378 -0.1994
   21TYR    HE1  295   5.248   4.516   3.839  0.1816 -1.3390  0.7991
   21TYR    HE2  296   5.434   4.255   3.556 -0.7873 -1.6238 -0.1095
   21TYR     HH  297   5.472   4.502   3.794  0.1980  0.3283 -0.9260
   22TYR      N  298   4.782   4.115   3.329  0.0180 -0.1381 -0.2288
   22TYR     CA  299   4.669   4.020   3.290  0.3617 -1.0078  0.4061
   22TYR      C  300   4.710   3.884   3.258 -1.4377  1.0234 -0.5130
   22TYR      O  301   4.829   3.857   3.232  0.0920  0.2107  0.2938
   22TYR     CB  302   4.612   4.082   3.155  0.7329 -0.0441 -1.2830
   22TYR     CG  303   4.718   4.111   3.055 -0.3413  0.3794  0.8521
   22TYR    CD1  304   4.751   4.003   2.961  1.3554 -0.4251 -0.5773
   22TYR    CD2  305   4.770   4.241   3.028  0.2740  1.0550  0.1684
   22TYR    CE1  306   4.832   4.033   2.854 -0.7377 -0.9803  0.4288
   22TYR    CE2  307   4.842   4.264   2.911  0.2387 -0.0752  0.4396
   22TYR     CZ  308   4.884   4.161   2.824  0.4352  0.2280 -0.2714
   22TYR     OH  309   4.967   4.182   2.723  0.3060 -0.3736 -0.2815
   22TYR      H  310   4.862   4.132   3.269  0.1306  0.1297 -0.0081
   22TYR     HA  311   4.593   4.012   3.368  0.4337 -0.4414  0.5398
   22TYR    HB2  312   4.538   4.013   3.114 -0.3936  0.7827 -0.7271
   22TYR    HB3  313   4.558   4.172   3.185  0.6390 -0.6601  0.6460
   22TYR    HD1  314   4.707   3.906   2.976 -1.1108  0.6769  0.4050
   22TYR    HD2  315   4.739   4.318   3.096  0.7568  0.7955  0.7006
   22TYR    HE1  316   4.860   3.953   2.787 -0.8765 -0.8847  0.2506
   22TYR    HE2  317   4.883   4.362   2.891  0.6204 -0.4117 -0.5248
   22TYR     HH  318   5.028   4.109   2.707  1.6105  0.5960 -0.1182
   23VAL      N  319   4.618   3.789   3.271  0.7240  0.4262 -0.3543
   23VAL     CA  320   4.621   3.646   3.222 -0.2991 -0.0424  0.3292
   23VAL      C  321   4.542   3.637   3.093  0.4973  0.6235  0.0098
   23VAL      O  322   4.440   3.706   3.075  0.7104 -0.0332  0.2948
   23VAL     CB  323   4.587   3.548   3.336 -0.7812  0.4182  0.2911
   23VAL    CG1  324   4.436   3.544   3.367 -0.5097  1.0908 -0.7828
   23VAL    CG2  325   4.645   3.408   3.302  0.4293  0.4085  0.3433
   23VAL      H  326   4.532   3.831   3.303  0.3727 -0.2721 -0.3310
   23VAL     HA  327   4.722   3.618   3.193 -0.3713  0.2145 -0.2098
   23VAL     HB  328   4.647   3.560   3.426  0.2859 -2.0271  0.0542
   23VAL   HG11  329   4.424   3.457   3.430 -1.0129  0.2533 -1.9610
   23VAL   HG12  330   4.393   3.633   3.412  1.0511  0.9382  1.2927
   23VAL   HG13  331   4.397   3.515   3.269 -0.0453 -0.4463 -0.5632
   23VAL   HG21  332   4.611   3.348   3.387 -0.2788  0.3939  0.0687
   23VAL   HG22  333   4.594   3.360   3.218  0.8372 -1.2439  0.9497
   23VAL   HG23  334   4.751   3.395   3.283  0.2364 -1.1672  0.0389
   24GLU      N  335   4.574   3.547   3.001 -0.7663 -0.0002  0.1691
   24GLU     CA  336   4.481   3.508   2.898  0.4017 -0.0748 -0.3880
   24GLU      C  337   4.376   3.411   2.957 -0.2059 -0.8121  0.1007
   24GLU      O  338   4.408   3.337   3.046 -0.2881  0.1588  0.5441
   24GLU     CB  339   4.553   3.453   2.781 -0.5660 -0.2036 -0.4227
   24GLU     CG  340   4.468   3.441   2.657  0.8555 -0.1741  1.8966
   24GLU     CD  341   4.550   3.399   2.529  0.7371 -0.1986  0.4552
   24GLU    OE1  342   4.667   3.446   2.515  0.8226 -0.1764  0.2336
   24GLU    OE2  343   4.515   3.307   2.452  0.4652 -0.2557 -0.0119
   24GLU      H  344   4.660   3.496   3.014 -0.7846  0.3441  2.7314
   24GLU     HA  345   4.422   3.596   2.870  0.6056  0.4248  0.6524
   24GLU    HB2  346   4.645   3.508   2.761 -0.4411  0.1673  0.9736
   24GLU    HB3  347   4.577   3.352   2.816  0.9294 -0.1178 -1.0616
   24GLU    HG2  348   4.395   3.361   2.655  0.1656  0.3139 -1.1214
   24GLU    HG3  349   4.414   3.533   2.634  0.3667 -1.1017 -1.9302
   25MET      N  350   4.255   3.427   2.916  0.6508  0.6621  0.2268
   25MET     CA  351   4.128   3.355   2.966 -0.9669 -1.0729  0.0355
   25MET      C  352   4.038   3.323   2.856  0.4206 -0.2501 -0.2822
   25MET      O  353   4.040   3.379   2.752  0.1575  0.0057  0.3881
   25MET     CB  354   4.068   3.453   3.075 -0.0725 -0.2671 -0.0442
   25MET     CG  355   3.956   3.389   3.162 -0.2092 -0.1757 -0.0511
   25MET     SD  356   3.926   3.492   3.303 -0.1995  0.2845  0.0690
   25MET     CE  357   3.818   3.385   3.403  0.0542  0.6177 -0.1678
   25MET      H  358   4.225   3.504   2.857  1.1389  0.4751 -0.2823
   25MET     HA  359   4.156   3.257   3.005  1.0133 -0.7231 -0.3190
   25MET    HB2  360   4.145   3.482   3.146 -1.0524 -1.7521  1.7991
   25MET    HB3  361   4.025   3.536   3.019 -0.4023 -0.6041 -0.2994
   25MET    HG2  362   3.860   3.389   3.111 -0.5476 -0.5665  0.5631
   25MET    HG3  363   3.986   3.290   3.197  0.5915 -0.5792 -1.7136
   25MET    HE1  364   3.784   3.441   3.490 -0.1902 -1.1439  0.9786
   25MET    HE2  365   3.735   3.349   3.342 -0.2417  0.3675  0.3582
   25MET    HE3  366   3.872   3.301   3.447 -1.8797 -1.7060 -1.6855
   26THR      N  367   3.958   3.220   2.882  0.3743  0.3096 -0.2409
   26THR     CA  368   3.852   3.163   2.789 -0.4077  0.2999 -0.5826
   26THR      C  369   3.712   3.176   2.852 -0.3031  0.3701 -0.0965
   26THR      O  370   3.704   3.142   2.965  0.1684 -0.1399 -0.2091
   26THR     CB  371   3.881   3.026   2.749 -0.2062  1.0802 -1.0069
   26THR    OG1  372   3.912   2.938   2.855 -0.0606 -0.0372  0.3824
   26THR    CG2  373   3.987   3.014   2.638 -0.2949 -0.7415 -0.3141
   26THR      H  374   3.967   3.167   2.967 -0.7907 -0.0719 -0.3260
   26THR     HA  375   3.864   3.226   2.702  0.1196 -0.2931 -0.9508
   26THR     HB  376   3.799   2.966   2.709  1.2590 -2.2989  0.2297
   26THR    HG1  377   3.918   2.991   2.935  0.8557 -0.7541  0.8383
   26THR   HG21  378   4.074   3.076   2.659 -0.8641  0.2366 -0.6784
   26THR   HG22  379   4.017   2.910   2.630  0.2228 -0.6205 -0.0419
   26THR   HG23  380   3.939   3.042   2.544 -0.3708  0.3439  0.0107
   27VAL      N  381   3.614   3.233   2.781 -0.1074 -0.3462 -0.1384
   27VAL     CA  382   3.477   3.249   2.836 -0.3842  0.7922 -0.4749
   27VAL      C  383   3.371   3.217   2.733 -0.3267  0.7318  0.0167
   27VAL      O  384   3.393   3.233   2.613 -0.5067 -0.0591  0.0212
   27VAL     CB  385   3.464   3.390   2.896  0.1349 -0.6785 -0.0189
   27VAL    CG1  386   3.476   3.503   2.799  0.0118 -0.6137  0.3220
   27VAL    CG2  387   3.324   3.409   2.964 -0.2289 -0.0247  0.1535
   27VAL      H  388   3.634   3.277   2.692  0.6260 -0.4964 -0.0669
   27VAL     HA  389   3.469   3.176   2.917  0.8792  1.1272 -0.0043
   27VAL     HB  390   3.534   3.406   2.978 -0.1890  1.1197 -0.0184
   27VAL   HG11  391   3.462   3.602   2.844 -0.2115 -0.4806 -0.0327
   27VAL   HG12  392   3.567   3.506   2.738 -0.6877  1.3764 -0.7971
   27VAL   HG13  393   3.388   3.496   2.736  0.8821 -0.4025 -1.0010
   27VAL   HG21  394   3.336   3.479   3.047 -0.5175 -1.2208  1.2689
   27VAL   HG22  395   3.242   3.432   2.896 -0.5132  1.1201  0.8101
   27VAL   HG23  396   3.299   3.318   3.019  0.3197 -0.2631  0.0154
   28GLY      N  397   3.257   3.158   2.780 -0.3133 -0.3491  0.2001
   28GLY     CA  398   3.151   3.113   2.693  0.9565 -0.0638 -0.4911
   28GLY      C  399   3.172   2.984   2.623 -0.1427 -0.0901  0.0092
   28GLY      O  400   3.261   2.911   2.660  0.1635  0.0722 -0.5827
   28GLY      H  401   3.251   3.133   2.878 -0.7476 -1.3103 -0.0451
   28GLY    HA2  402   3.067   3.101   2.762  0.6501  0.7632 -0.7028
   28GLY    HA3  403   3.131   3.199   2.630  1.4414  0.9280  0.6357
   29SER      N  404   3.084   2.947   2.531 -0.4034 -0.3801 -0.7275
   29SER     CA  405   3.074   2.823   2.456  0.5603  1.0454 -0.6365
   29SER      C  406   3.015   2.830   2.314  0.1403  0.5394  0.6978
   29SER      O  407   2.893   2.855   2.306  0.4414 -0.0087 -0.3646
   29SER     CB  408   2.983   2.717   2.537  0.0546 -0.8895 -0.0035
   29SER     OG  409   3.046   2.677   2.656 -0.2310 -0.4149 -0.0729
   29SER      H  410   3.010   3.013   2.513 -1.3914 -1.2344 -0.0713
   29SER     HA  411   3.172   2.776   2.441 -0.1982 -0.7502 -0.4498
   29SER    HB2  412   2.895   2.780   2.551  0.7880  0.2406 -0.1418
   29SER    HB3  413   2.970   2.629   2.475  0.1581 -0.3911 -0.7632
   29SER     HG  414   3.004   2.741   2.714 -0.1084 -0.3837 -0.0191
   30PRO      N  415   3.094   2.810   2.205  0.7037 -0.1322 -0.0776
   30PRO     CA  416   3.240   2.798   2.210 -0.6644 -0.0581 -0.2037
   30PRO      C  417   3.325   2.912   2.272 -1.0527  0.4829  0.5896
   30PRO      O  418   3.280   3.026   2.280  0.1256  0.0515 -0.1069
   30PRO     CB  419   3.276   2.776   2.063  0.2407  0.0237  0.0372
   30PRO     CG  420   3.185   2.870   1.991  0.5054 -0.3088 -1.1683
   30PRO     CD  421   3.050   2.855   2.074 -0.3990 -0.1751  0.2351
   30PRO     HA  422   3.258   2.707   2.268 -2.0326 -0.1118  0.2111
   30PRO    HB2  423   3.382   2.791   2.040  0.1889  0.3794  0.0161
   30PRO    HB3  424   3.238   2.677   2.037 -0.2021  0.0664  0.5001
   30PRO    HG2  425   3.225   2.970   2.005  1.0901 -0.6154 -0.5715
   30PRO    HG3  426   3.170   2.848   1.885 -0.4978 -0.3880 -1.0289
   30PRO    HD2  427   2.993   2.773   2.030 -1.0671  1.0556 -1.4038
   30PRO    HD3  428   2.990   2.945   2.082  0.2856  0.2250  1.3076
   31PRO      N  429   3.449   2.874   2.321 -0.1758 -0.5838 -0.1040
   31PRO     CA  430   3.518   2.968   2.415  0.1801  0.6582  0.2934
   31PRO      C  431   3.593   3.086   2.351 -0.1458 -0.3171  0.5401
   31PRO      O  432   3.680   3.072   2.252  0.3126 -0.2475 -1.1336
   31PRO     CB  433   3.616   2.877   2.491  0.6352 -0.1071  0.2587
   31PRO     CG  434   3.648   2.767   2.396  0.0551  1.0038  1.0723
   31PRO     CD  435   3.518   2.742   2.329  0.4273 -0.4900  0.1859
   31PRO     HA  436   3.444   3.006   2.486 -0.6833  0.1566 -0.2984
   31PRO    HB2  437   3.705   2.934   2.518  0.8831 -0.3996  0.0694
   31PRO    HB3  438   3.569   2.832   2.579  0.2766 -0.7383 -0.2436
   31PRO    HG2  439   3.717   2.801   2.319  0.9916 -0.9570  0.9232
   31PRO    HG3  440   3.688   2.679   2.448  0.2332 -0.2530 -0.9819
   31PRO    HD2  441   3.522   2.703   2.227  0.4519 -0.0285  0.0066
   31PRO    HD3  442   3.450   2.675   2.382 -0.1078 -0.5686 -0.5679
   32GLN      N  443   3.552   3.200   2.400  0.4695 -0.0101  0.2531
   32GLN     CA  444   3.597   3.329   2.354 -0.0148 -0.2176  0.3540
   32GLN      C  445   3.722   3.368   2.425 -0.5296  0.0487 -0.1644
   32GLN      O  446   3.726   3.382   2.553 -0.0870  0.4809 -0.1515
   32GLN     CB  447   3.490   3.444   2.364  0.5572  1.4132 -0.3867
   32GLN     CG  448   3.350   3.402   2.310  0.3328 -0.3821 -0.4274
   32GLN     CD  449   3.246   3.503   2.348 -1.0167  0.8352 -0.0390
   32GLN    OE1  450   3.262   3.625   2.334 -0.6043  1.0758 -0.1302
   32GLN    NE2  451   3.127   3.468   2.383 -0.1043  0.2769 -0.5764
   32GLN      H  452   3.467   3.203   2.454 -0.2350  1.0007 -0.8128
   32GLN     HA  453   3.614   3.324   2.247 -2.3948 -0.1186 -0.1439
   32GLN    HB2  454   3.471   3.454   2.471 -1.8661 -0.7280 -0.4359
   32GLN    HB3  455   3.534   3.528   2.310 -0.1948  1.1146 -1.5245
   32GLN    HG2  456   3.353   3.382   2.203  0.1500 -0.2166 -0.4661
   32GLN    HG3  457   3.311   3.317   2.366 -1.3954  0.5210 -0.0939
   32GLN   HE21  458   3.059   3.542   2.384 -0.3555  0.0487  0.0988
   32GLN   HE22  459   3.098   3.372   2.375  1.9505 -0.5086 -0.0131
   33THR      N  460   3.839   3.383   2.355  0.6845  0.2860 -0.5426
   33THR     CA  461   3.956   3.449   2.424 -0.2648  1.3632 -0.1966
   33THR      C  462   3.939   3.590   2.463  0.1986 -0.3901 -0.3584
   33THR      O  463   3.882   3.666   2.385  0.0719  0.3613  0.0374
   33THR     CB  464   4.085   3.430   2.339 -1.3539  0.4454 -0.1401
   33THR    OG1  465   4.132   3.296   2.340 -0.0077  0.0294 -0.0929
   33THR    CG2  466   4.213   3.514   2.394  1.4107  0.2923  0.9042
   33THR      H  467   3.829   3.386   2.255 -0.1095 -1.4805 -0.5823
   33THR     HA  468   3.971   3.389   2.514  0.1996  1.7617 -0.0006
   33THR     HB  469   4.072   3.455   2.234  1.0120  0.1329 -0.6261
   33THR    HG1  470   4.093   3.246   2.268 -0.7400  0.9306 -0.3600
   33THR   HG21  471   4.191   3.617   2.367 -1.2711 -0.0432  1.3360
   33THR   HG22  472   4.232   3.498   2.500  1.3181 -1.3164  0.7368
   33THR   HG23  473   4.293   3.476   2.330 -0.2552  0.0892 -1.2749
   34LEU      N  474   3.984   3.627   2.586  0.6645 -0.2289  0.3711
   34LEU     CA  475   4.010   3.759   2.630 -0.7856  0.0952 -0.4293
   34LEU      C  476   4.143   3.766   2.715  0.2154 -0.0685 -0.6201
   34LEU      O  477   4.167   3.671   2.791  0.1372 -0.0770 -0.6188
   34LEU     CB  478   3.897   3.803   2.724  0.3114 -0.4488  0.4644
   34LEU     CG  479   3.754   3.801   2.662 -0.3015  0.3595 -0.1997
   34LEU    CD1  480   3.651   3.834   2.774 -0.2243 -0.0362 -0.5191
   34LEU    CD2  481   3.725   3.903   2.553 -0.1777  0.3149  0.2434
   34LEU      H  482   4.012   3.554   2.650 -1.1401  1.0558  3.0085
   34LEU     HA  483   4.022   3.829   2.547  1.5311 -1.1501 -1.2982
   34LEU    HB2  484   3.896   3.733   2.808  0.3355 -0.5376  0.3915
   34LEU    HB3  485   3.920   3.905   2.751 -0.2109 -0.1356 -0.2100
   34LEU     HG  486   3.733   3.702   2.622 -0.3798  0.2105  0.1956
   34LEU   HD11  487   3.555   3.829   2.724  0.1500 -0.2265 -1.2561
   34LEU   HD12  488   3.651   3.771   2.863 -0.4009  0.1805 -0.3626
   34LEU   HD13  489   3.675   3.934   2.811  0.5063 -1.2151  2.9070
   34LEU   HD21  490   3.760   4.000   2.589  0.9664  0.3042 -0.7038
   34LEU   HD22  491   3.780   3.877   2.463  0.1666  0.7794  0.3134
   34LEU   HD23  492   3.622   3.916   2.519 -0.8199  0.7690  2.1316
   35ASN      N  493   4.208   3.879   2.722 -1.2622 -0.6601 -0.3003
   35ASN     CA  494   4.311   3.905   2.829  0.4934 -0.2638 -0.3486
   35ASN      C  495   4.236   3.966   2.948 -0.4336  1.2231 -0.3098
   35ASN      O  496   4.173   4.065   2.933  0.5918 -0.3675  0.4930
   35ASN     CB  497   4.418   3.988   2.769  0.1855  0.8903 -0.2641
   35ASN     CG  498   4.504   3.911   2.676 -0.1966  0.0969 -0.6155
   35ASN    OD1  499   4.482   3.798   2.642 -0.4763  0.4903 -0.1986
   35ASN    ND2  500   4.598   3.972   2.621  0.0276 -0.6557 -0.2381
   35ASN      H  501   4.168   3.962   2.679  0.4240  0.6099  0.3584
   35ASN     HA  502   4.357   3.811   2.861 -0.1831 -1.2443 -2.0035
   35ASN    HB2  503   4.372   4.067   2.709 -1.5979  0.0867 -0.0701
   35ASN    HB3  504   4.471   4.030   2.854 -1.3994  0.7158  0.9090
   35ASN   HD21  505   4.656   3.924   2.554 -1.0725 -0.4980 -1.3768
   35ASN   HD22  506   4.620   4.064   2.658  1.4998 -1.0366 -0.0572
   36ILE      N  507   4.250   3.920   3.070 -0.2897  0.2189  0.5229
   36ILE     CA  508   4.186   3.963   3.190  0.3225  0.1174  0.1982
   36ILE      C  509   4.287   4.003   3.296 -0.3886 -0.7189  0.3641
   36ILE      O  510   4.367   3.929   3.348  0.1093  0.4557  0.3018
   36ILE     CB  511   4.092   3.846   3.241  0.2277  0.0674  0.6554
   36ILE    CG1  512   3.977   3.824   3.132 -0.1108 -0.5577 -0.6991
   36ILE    CG2  513   4.024   3.890   3.371 -0.3601 -0.0969 -0.0166
   36ILE    CD1  514   3.888   3.948   3.084  0.8219  0.3436 -0.5686
   36ILE      H  515   4.325   3.853   3.083  0.2766  0.8620  0.7133
   36ILE     HA  516   4.129   4.053   3.168 -0.3909 -0.5100 -0.6324
   36ILE     HB  517   4.151   3.755   3.255  0.1371 -0.1871 -0.4484
   36ILE   HG12  518   4.021   3.775   3.046  0.2180 -0.7616 -0.4206
   36ILE   HG13  519   3.906   3.750   3.171 -0.1472 -0.0131  0.3567
   36ILE   HG21  520   4.103   3.914   3.443  0.3351  0.6478 -0.9693
   36ILE   HG22  521   3.962   3.977   3.348  0.4839  0.3971 -0.5403
   36ILE   HG23  522   3.954   3.817   3.411  0.0570 -0.0683  0.8077
   36ILE   HD11  523   3.830   3.992   3.165  0.1869 -1.2198 -0.1083
   36ILE   HD12  524   3.955   4.024   3.041  0.6167  0.7437 -0.2008
   36ILE   HD13  525   3.826   3.897   3.011 -0.2922  0.8929 -0.0563
   37LEU      N  526   4.281   4.130   3.339 -0.7985 -0.2625  0.2191
   37LEU     CA  527   4.353   4.183   3.451 -0.3019 -0.1566 -1.0104
   37LEU      C  528   4.319   4.125   3.590  0.5116 -0.3213  1.7390
   37LEU      O  529   4.208   4.089   3.614 -0.2555 -0.2309  0.7251
   37LEU     CB  530   4.335   4.337   3.448  0.9731  0.5773  1.0005
   37LEU     CG  531   4.403   4.412   3.554  0.1134 -0.9239  0.1930
   37LEU    CD1  532   4.450   4.544   3.501 -0.3989 -1.3300 -0.0229
   37LEU    CD2  533   4.336   4.438   3.690  0.5117 -0.2980  0.4272
   37LEU      H  534   4.212   4.186   3.290 -0.2340  0.0469 -0.2513
   37LEU     HA  535   4.460   4.169   3.438  0.1901  1.1841  0.7525
   37LEU    HB2  536   4.375   4.371   3.353  0.2359 -0.1964  0.3769
   37LEU    HB3  537   4.228   4.356   3.454  0.8461  0.3604 -0.0641
   37LEU     HG  538   4.500   4.363   3.564  0.3617 -0.4523  0.1469
   37LEU   HD11  539   4.508   4.523   3.411 -0.2579 -0.4089 -0.1645
   37LEU   HD12  540   4.368   4.610   3.473 -0.0934 -0.4439  1.0205
   37LEU   HD13  541   4.512   4.599   3.572 -0.8362  0.6682 -1.0404
   37LEU   HD21  542   4.408   4.494   3.749  0.3977 -0.5434  0.8004
   37LEU   HD22  543   4.246   4.499   3.678  0.3196 -0.6083  0.2900
   37LEU   HD23  544   4.308   4.350   3.747  0.7556 -0.4268  0.3510
   38VAL      N  545   4.424   4.102   3.666 -0.0950 -0.0050 -0.0915
   38VAL     CA  546   4.412   4.037   3.798 -1.1112 -0.6735 -0.2939
   38VAL      C  547   4.407   4.144   3.909 -0.1197  0.0780 -0.1926
   38VAL      O  548   4.491   4.233   3.909 -0.1617 -0.4410  0.2025
   38VAL     CB  549   4.532   3.942   3.830  0.2695 -0.3864  0.3244
   38VAL    CG1  550   4.578   3.918   3.974  0.0216 -0.5673  0.2087
   38VAL    CG2  551   4.495   3.801   3.764 -0.1441  0.3920  0.0752
   38VAL      H  552   4.510   4.143   3.635 -0.0833  1.1099  1.2063
   38VAL     HA  553   4.322   3.976   3.810 -1.2461 -0.5224 -0.5251
   38VAL     HB  554   4.613   3.985   3.770 -0.0037  1.6172  1.2322
   38VAL   HG11  555   4.498   3.881   4.038 -1.9105  0.8952 -1.1342
   38VAL   HG12  556   4.655   3.842   3.961 -0.3163 -0.9175  0.2319
   38VAL   HG13  557   4.625   4.010   4.007  0.0946 -0.5934  0.1796
   38VAL   HG21  558   4.448   3.802   3.665 -1.1925  0.0673  0.5447
   38VAL   HG22  559   4.586   3.743   3.750 -0.8719 -0.3836 -2.6761
   38VAL   HG23  560   4.428   3.745   3.829  0.0916  1.4520  1.3042
   39ASP      N  561   4.306   4.142   3.996 -0.7493 -0.2836 -0.2725
   39ASP     CA  562   4.291   4.239   4.102 -0.3023 -0.0478  0.3718
   39ASP      C  563   4.249   4.172   4.239  0.9432  0.1725  0.7514
   39ASP      O  564   4.148   4.100   4.248 -0.0210 -0.0399  0.1468
   39ASP     CB  565   4.187   4.334   4.054 -0.1874 -0.1409 -0.0658
   39ASP     CG  566   4.131   4.442   4.154 -0.0306  0.9400  0.3095
   39ASP    OD1  567   4.038   4.518   4.123 -0.0257  0.1177  0.1069
   39ASP    OD2  568   4.198   4.456   4.255 -0.3021  0.2016  0.3880
   39ASP      H  569   4.225   4.083   3.984 -0.5608 -0.6352  0.1222
   39ASP     HA  570   4.375   4.306   4.120 -0.2901 -0.1868  0.8679
   39ASP    HB2  571   4.232   4.394   3.975 -0.6316  0.4897  0.1374
   39ASP    HB3  572   4.096   4.284   4.020 -0.0298 -0.4079 -0.0977
   40THR      N  573   4.343   4.179   4.334 -0.0443 -0.3269 -0.1568
   40THR     CA  574   4.315   4.133   4.473  0.0647  0.6468 -0.5137
   40THR      C  575   4.239   4.234   4.562 -0.0073  0.7618 -0.1715
   40THR      O  576   4.209   4.201   4.677 -0.2580  0.0898  0.8117
   40THR     CB  577   4.432   4.075   4.539 -0.1561 -0.1971  0.0269
   40THR    OG1  578   4.523   4.170   4.587 -0.3168  0.0799 -0.5687
   40THR    CG2  579   4.511   3.984   4.451  0.7952  0.3775 -0.3971
   40THR      H  580   4.433   4.219   4.316  0.6527 -1.8760 -0.4767
   40THR     HA  581   4.248   4.047   4.477  0.4834  0.3382  0.8927
   40THR     HB  582   4.395   4.015   4.623 -1.6900  0.6857  0.0337
   40THR    HG1  583   4.480   4.212   4.662  0.0910  0.2052 -0.3992
   40THR   HG21  584   4.434   3.927   4.399 -0.2063  0.7198  0.6325
   40THR   HG22  585   4.574   4.032   4.376  1.3966  0.6036  0.2386
   40THR   HG23  586   4.574   3.919   4.512  0.1147 -0.7989 -0.8794
   41GLY      N  587   4.214   4.358   4.519  0.3507  0.7437 -0.7078
   41GLY     CA  588   4.138   4.459   4.598 -0.2428  0.0288 -0.6876
   41GLY      C  589   4.014   4.505   4.521  1.2174  0.5268 -0.0811
   41GLY      O  590   3.954   4.610   4.553 -0.4669  0.0104  1.3015
   41GLY      H  591   4.241   4.377   4.423 -0.0757  1.2911 -0.7274
   41GLY    HA2  592   4.098   4.417   4.690  0.9661  0.0400 -0.1255
   41GLY    HA3  593   4.198   4.546   4.625 -1.0077 -0.0728  1.8542
   42SER      N  594   3.947   4.413   4.449 -0.5618 -0.5032  0.8105
   42SER     CA  595   3.806   4.397   4.404  0.0990 -0.2871 -0.6476
   42SER      C  596   3.758   4.257   4.381  0.6398  0.0174  0.3466
   42SER      O  597   3.831   4.165   4.397 -0.0501  0.2468  0.3904
   42SER     CB  598   3.779   4.493   4.284 -0.2452 -0.3245 -0.6869
   42SER     OG  599   3.803   4.418   4.166 -0.2419 -0.3126 -0.0235
   42SER      H  600   4.010   4.338   4.423  0.2152  0.4782 -0.3240
   42SER     HA  601   3.739   4.435   4.481  1.2257  0.3346  0.0894
   42SER    HB2  602   3.674   4.522   4.292  0.1494  0.9794  0.4445
   42SER    HB3  603   3.841   4.583   4.287  1.0923 -1.1747 -1.0126
   42SER     HG  604   3.892   4.444   4.143 -0.4869 -0.5781 -1.4350
   43SER      N  605   3.626   4.232   4.367 -0.1979 -0.7675 -1.2536
   43SER     CA  606   3.564   4.105   4.359 -0.5705  0.2180 -0.5537
   43SER      C  607   3.446   4.106   4.268 -0.0175  0.0104  0.8927
   43SER      O  608   3.390   4.006   4.230 -0.1933  0.0031 -0.7334
   43SER     CB  609   3.535   4.049   4.496  0.3411 -0.8819  0.1815
   43SER     OG  610   3.439   4.144   4.562 -0.1606  0.4085 -0.2554
   43SER      H  611   3.564   4.309   4.390  1.2978  0.0526  0.4649
   43SER     HA  612   3.642   4.039   4.320  0.0547  0.2191  0.6069
   43SER    HB2  613   3.489   3.951   4.483 -0.2570 -0.4860 -0.9974
   43SER    HB3  614   3.627   4.042   4.554  0.7187  0.2638 -0.2208
   43SER     HG  615   3.438   4.119   4.655 -0.6369  1.5918  0.0963
   44ASN      N  616   3.423   4.218   4.196  0.6534 -0.0809 -0.0524
   44ASN     CA  617   3.343   4.224   4.074  0.6555  0.5540  0.4411
   44ASN      C  618   3.430   4.170   3.957 -0.4148 -0.1070  0.0461
   44ASN      O  619   3.520   4.237   3.906 -0.1054  0.1813  0.0751
   44ASN     CB  620   3.295   4.366   4.040 -0.6461  0.3693  0.8769
   44ASN     CG  621   3.169   4.411   4.114  0.3849 -0.0066 -0.1766
   44ASN    OD1  622   3.165   4.506   4.202 -0.3560  0.3752 -0.0136
   44ASN    ND2  623   3.063   4.342   4.086  0.2961 -0.3249  0.5282
   44ASN      H  624   3.471   4.302   4.225  0.4958 -0.1124  0.3127
   44ASN     HA  625   3.257   4.158   4.086  0.1336  1.1226 -0.0542
   44ASN    HB2  626   3.383   4.429   4.056  0.3110 -0.4647 -0.6044
   44ASN    HB3  627   3.274   4.369   3.933 -0.2163  0.3577  0.7891
   44ASN   HD21  628   2.980   4.362   4.139  0.6092  0.5704  0.7173
   44ASN   HD22  629   3.061   4.265   4.020 -0.0059  0.4073 -0.3682
   45PHE      N  630   3.411   4.045   3.909  0.8810 -0.1243  0.8129
   45PHE     CA  631   3.452   4.002   3.777 -0.8689 -0.1781 -0.4998
   45PHE      C  632   3.372   4.076   3.668  0.2091  0.4190 -0.4998
   45PHE      O  633   3.259   4.038   3.640 -0.1910 -0.2039  0.1756
   45PHE     CB  634   3.454   3.849   3.770  0.1760 -0.5200 -0.0675
   45PHE     CG  635   3.484   3.791   3.638  0.5187  0.3928  0.8259
   45PHE    CD1  636   3.415   3.675   3.585  0.6156 -0.3557  0.1078
   45PHE    CD2  637   3.604   3.816   3.568  0.4025 -0.6490 -0.3532
   45PHE    CE1  638   3.447   3.608   3.466 -1.2927 -0.1716 -0.2272
   45PHE    CE2  639   3.630   3.764   3.443 -0.1830 -0.0451  0.5185
   45PHE     CZ  640   3.554   3.661   3.389  0.1694  0.1509 -0.5819
   45PHE      H  641   3.361   3.977   3.963 -1.8034  0.5416 -0.4783
   45PHE     HA  642   3.557   4.031   3.765 -0.5955  0.6576  2.4220
   45PHE    HB2  643   3.531   3.820   3.842  0.1771 -0.1278  0.0974
   45PHE    HB3  644   3.356   3.817   3.804 -0.1734 -0.8406 -1.3017
   45PHE    HD1  645   3.330   3.643   3.644  1.3306 -0.9675  0.8405
   45PHE    HD2  646   3.670   3.891   3.609  2.1973 -2.0631 -0.3737
   45PHE    HE1  647   3.396   3.522   3.426  1.2608 -1.1914 -1.7637
   45PHE    HE2  648   3.720   3.798   3.395 -0.3597  0.8507  0.7896
   45PHE     HZ  649   3.567   3.614   3.293 -0.6788  0.1372 -0.6999
   46ALA      N  650   3.436   4.163   3.600 -0.7993 -0.4803  0.1673
   46ALA     CA  651   3.369   4.238   3.495  0.2313 -0.0328  0.9550
   46ALA      C  652   3.449   4.264   3.365 -0.5290  0.7053 -0.5168
   46ALA      O  653   3.571   4.287   3.382  0.4263  0.5272 -0.1287
   46ALA     CB  654   3.331   4.372   3.553 -0.7357  0.0755 -0.8015
   46ALA      H  655   3.531   4.189   3.623 -0.2004 -0.9184 -1.5053
   46ALA     HA  656   3.269   4.199   3.476  0.1303  0.6283 -0.0092
   46ALA    HB1  657   3.262   4.425   3.488 -1.6481 -0.8195 -0.6167
   46ALA    HB2  658   3.290   4.371   3.654  0.0869  0.3375 -0.4467
   46ALA    HB3  659   3.416   4.439   3.568 -1.0353  0.1908  0.7584
   47VAL      N  660   3.388   4.254   3.249 -0.2598 -0.0081 -0.3946
   47VAL     CA  661   3.453   4.251   3.119 -0.1800 -0.0351  0.3359
   47VAL      C  662   3.398   4.356   3.023 -0.1200  0.9878 -0.0947
   47VAL      O  663   3.284   4.404   3.042  0.6801  0.1184  0.8249
   47VAL     CB  664   3.433   4.107   3.047  0.1694  0.0247  0.7352
   47VAL    CG1  665   3.465   3.987   3.136 -0.6417 -1.1101  0.0450
   47VAL    CG2  666   3.288   4.067   3.007 -0.1678  0.1780  0.3642
   47VAL      H  667   3.288   4.242   3.255 -0.1391 -0.7712  0.7294
   47VAL     HA  668   3.561   4.265   3.122 -0.0102 -1.1938  0.6709
   47VAL     HB  669   3.499   4.099   2.960 -1.3735 -2.5073 -0.4518
   47VAL   HG11  670   3.567   4.014   3.165 -1.0452  1.1948 -0.2588
   47VAL   HG12  671   3.404   3.997   3.225 -0.0775 -0.9111  0.4237
   47VAL   HG13  672   3.456   3.889   3.090 -0.8494 -1.1095  0.0851
   47VAL   HG21  673   3.228   4.063   3.098 -0.5911 -2.1170  0.0954
   47VAL   HG22  674   3.252   4.134   2.929  0.7878 -0.5249 -0.7467
   47VAL   HG23  675   3.291   3.964   2.972  2.7505 -0.1815  1.1796
   48GLY      N  676   3.472   4.382   2.916 -0.7868  0.2858 -0.8989
   48GLY     CA  677   3.420   4.449   2.800  0.4393  0.2882 -0.6309
   48GLY      C  678   3.324   4.357   2.724 -1.0080 -0.2020  0.0388
   48GLY      O  679   3.358   4.243   2.688  0.6901  0.1806 -0.4866
   48GLY      H  680   3.563   4.340   2.904 -0.4065  0.6460  0.3664
   48GLY    HA2  681   3.351   4.527   2.834 -0.9816 -1.0957 -0.0774
   48GLY    HA3  682   3.498   4.475   2.729  0.1264  0.5290 -0.8898
   49ALA      N  683   3.218   4.420   2.686  0.0186 -0.3034  0.3267
   49ALA     CA  684   3.108   4.349   2.617 -1.3918 -0.5779 -0.1846
   49ALA      C  685   3.046   4.437   2.503  0.3900 -0.1998  0.5423
   49ALA      O  686   2.933   4.416   2.464  0.6205  0.0397  0.8657
   49ALA     CB  687   3.000   4.294   2.708 -0.4763 -0.5085  0.0636
   49ALA      H  688   3.205   4.517   2.710 -0.5307  0.0005 -1.0065
   49ALA     HA  689   3.145   4.266   2.557 -0.4430  0.0154 -0.4673
   49ALA    HB1  690   3.041   4.270   2.806 -0.7639 -0.5624  0.1729
   49ALA    HB2  691   2.925   4.370   2.730  0.3253  0.3547 -0.0740
   49ALA    HB3  692   2.968   4.198   2.668  0.1993 -0.5730 -0.3483
   50ALA      N  693   3.105   4.548   2.461 -0.8283 -0.2492  0.1565
   50ALA     CA  694   3.057   4.644   2.361  0.1473  0.8686  0.3877
   50ALA      C  695   3.174   4.716   2.297 -0.9166 -1.0435  0.4185
   50ALA      O  696   3.287   4.715   2.355  0.5328  0.1969  0.1408
   50ALA     CB  697   2.958   4.746   2.420  0.2322  0.1794 -0.4095
   50ALA      H  698   3.191   4.568   2.510 -0.3190 -0.8858 -0.4403
   50ALA     HA  699   3.017   4.587   2.278  1.9895  0.0276 -0.0443
   50ALA    HB1  700   3.009   4.822   2.479 -2.7894  1.1252  1.4428
   50ALA    HB2  701   2.905   4.798   2.339  0.3084  0.9350  0.0049
   50ALA    HB3  702   2.888   4.694   2.485  0.6200  0.1883  0.0213
   51PRO      N  703   3.175   4.784   2.177 -0.5569  0.2901 -0.3856
   51PRO     CA  704   3.296   4.849   2.119 -0.2092  0.7855  0.3057
   51PRO      C  705   3.336   4.959   2.214 -0.3580 -0.2103  0.1878
   51PRO      O  706   3.253   5.015   2.293  0.0645 -0.5151 -0.1760
   51PRO     CB  707   3.254   4.899   1.977  0.2925  0.5650 -0.5099
   51PRO     CG  708   3.100   4.904   1.980  0.1838 -0.1415 -0.0338
   51PRO     CD  709   3.063   4.803   2.094  0.5154 -0.1689 -0.2324
   51PRO     HA  710   3.383   4.784   2.105 -0.4784  0.3802  0.4608
   51PRO    HB2  711   3.298   4.992   1.941  0.8432 -0.2393 -2.1013
   51PRO    HB3  712   3.277   4.820   1.905 -0.9853  0.0036 -0.3627
   51PRO    HG2  713   3.072   5.005   2.010  1.1997 -0.0611  0.7613
   51PRO    HG3  714   3.065   4.873   1.882  0.8536 -1.1217  0.0116
   51PRO    HD2  715   2.978   4.851   2.144  0.8328  0.8382 -0.6229
   51PRO    HD3  716   3.028   4.707   2.055  1.4632 -0.1570 -1.1904
   52HIS      N  717   3.458   5.003   2.190 -0.0465  0.4971  0.3127
   52HIS     CA  718   3.521   5.115   2.273  0.0211 -0.3135 -0.4247
   52HIS      C  719   3.639   5.178   2.200 -0.5625  0.5897 -0.0776
   52HIS      O  720   3.703   5.108   2.119 -0.0709 -0.6943 -0.2854
   52HIS     CB  721   3.561   5.065   2.410 -0.1787 -0.0402 -0.3847
   52HIS     CG  722   3.631   5.157   2.498 -0.7542 -0.9288  0.4390
   52HIS    ND1  723   3.773   5.186   2.502  0.5691  0.4719  0.2943
   52HIS    CD2  724   3.572   5.218   2.605  0.1008 -0.0850  0.2764
   52HIS    CE1  725   3.787   5.277   2.601  0.1102 -0.1478  0.1557
   52HIS    NE2  726   3.666   5.299   2.661 -0.7612 -0.0825  0.7255
   52HIS      H  727   3.520   4.954   2.126  0.7948  0.5776  1.0255
   52HIS     HA  728   3.446   5.194   2.284 -0.0584 -0.4188 -0.1985
   52HIS    HB2  729   3.468   5.048   2.464 -0.2376 -0.9084 -0.7280
   52HIS    HB3  730   3.611   4.969   2.398  0.5560 -0.1364  2.1743
   52HIS    HD2  731   3.465   5.206   2.615 -0.0494 -0.7786 -1.4686
   52HIS    HE1  732   3.881   5.327   2.622  0.4132 -0.2373 -0.8518
   52HIS    HE2  733   3.647   5.376   2.724 -0.4905  0.9088 -0.3130
   53PRO      N  734   3.671   5.309   2.218 -0.0842 -0.3447 -0.1343
   53PRO     CA  735   3.780   5.374   2.149  0.1167 -0.0160 -0.7203
   53PRO      C  736   3.915   5.299   2.149 -0.6940  0.1357  0.6542
   53PRO      O  737   3.993   5.318   2.050  0.1880 -0.0656 -0.3397
   53PRO     CB  738   3.786   5.511   2.213 -0.2677 -0.0328 -0.2206
   53PRO     CG  739   3.642   5.542   2.247 -0.7913 -0.3223  0.1988
   53PRO     CD  740   3.580   5.412   2.279  0.2839  0.5147 -0.4153
   53PRO     HA  741   3.739   5.372   2.048 -1.8463 -1.0808 -0.0065
   53PRO    HB2  742   3.854   5.505   2.299  0.8903  1.1758 -0.9837
   53PRO    HB3  743   3.814   5.586   2.140 -0.3009  0.1243 -0.0743
   53PRO    HG2  744   3.640   5.610   2.332 -0.1059 -1.1195  0.8893
   53PRO    HG3  745   3.603   5.589   2.157  0.6849 -0.3631 -0.5175
   53PRO    HD2  746   3.580   5.392   2.386 -0.7698  0.5727 -0.3889
   53PRO    HD3  747   3.481   5.403   2.235  0.3567  0.3071 -0.5408
   54PHE      N  748   3.942   5.220   2.252 -0.0664 -0.5755 -0.5627
   54PHE     CA  749   4.069   5.170   2.287  0.3347  0.1057 -0.2820
   54PHE      C  750   4.074   5.016   2.299  0.1234 -0.3315 -0.0530
   54PHE      O  751   4.174   4.964   2.350 -0.1627  0.4925  0.1777
   54PHE     CB  752   4.120   5.254   2.411  0.4063 -0.7317  1.2998
   54PHE     CG  753   4.141   5.409   2.385 -0.3634  1.2506  0.1630
   54PHE    CD1  754   4.202   5.455   2.265 -0.1298 -0.8382  0.1677
   54PHE    CD2  755   4.085   5.490   2.487 -0.1598  0.7578 -0.1345
   54PHE    CE1  756   4.204   5.600   2.258 -0.3649 -0.1492  0.6924
   54PHE    CE2  757   4.079   5.629   2.470  0.1268  0.1309  0.1546
   54PHE     CZ  758   4.134   5.679   2.351 -0.3290 -0.2284 -0.2495
   54PHE      H  759   3.877   5.216   2.329  1.5002  0.1774  0.9158
   54PHE     HA  760   4.144   5.198   2.212  0.8359  1.8357  0.7450
   54PHE    HB2  761   4.033   5.243   2.476 -1.1284  1.0865 -0.1690
   54PHE    HB3  762   4.214   5.226   2.456  1.5202  1.0799  0.3429
   54PHE    HD1  763   4.238   5.388   2.188 -0.3060 -0.8474  0.0929
   54PHE    HD2  764   4.044   5.443   2.575  0.4203  0.2176 -0.1374
   54PHE    HE1  765   4.243   5.642   2.166 -0.4009 -0.6942  0.4207
   54PHE    HE2  766   4.037   5.694   2.545  1.1160  0.3985  0.5064
   54PHE     HZ  767   4.120   5.785   2.335  0.9991  0.0673  0.3123
   55LEU      N  768   3.972   4.938   2.257  0.3875  0.9627  0.5515
   55LEU     CA  769   3.964   4.788   2.257  0.1886  0.2190 -0.3104
   55LEU      C  770   3.965   4.717   2.126  0.5862  0.2168 -0.0019
   55LEU      O  771   3.914   4.764   2.024 -0.0224  0.3645 -0.2348
   55LEU     CB  772   3.852   4.737   2.348 -0.2996 -0.1130 -0.0291
   55LEU     CG  773   3.852   4.768   2.497  0.4323  0.4281  0.5047
   55LEU    CD1  774   3.737   4.694   2.567 -0.2153 -0.0134 -0.4736
   55LEU    CD2  775   3.978   4.730   2.568 -0.6077 -0.2117 -0.3229
   55LEU      H  776   3.893   4.982   2.213 -0.9619 -1.7718 -0.2235
   55LEU     HA  777   4.053   4.754   2.310 -0.4168 -0.0514  0.5768
   55LEU    HB2  778   3.765   4.789   2.307  0.3533  0.2139 -1.0906
   55LEU    HB3  779   3.847   4.629   2.342  0.9294 -0.2536  0.7200
   55LEU     HG  780   3.834   4.875   2.513 -0.3776  0.3258  0.3558
   55LEU   HD11  781   3.713   4.749   2.658  0.4786  0.3131 -0.4686
   55LEU   HD12  782   3.652   4.682   2.500  0.2459 -1.4068 -0.8719
   55LEU   HD13  783   3.761   4.592   2.597  0.9239  0.5355  0.6780
   55LEU   HD21  784   3.998   4.625   2.550 -0.6841 -0.1363 -0.9091
   55LEU   HD22  785   4.055   4.791   2.521  0.4974 -2.1058 -1.1700
   55LEU   HD23  786   3.975   4.744   2.676 -0.2200 -0.1864 -0.3130
   56HIS      N  787   4.021   4.602   2.115  0.1512  0.6163 -0.0270
   56HIS     CA  788   4.027   4.508   1.993 -0.7019 -0.4160  0.4091
   56HIS      C  789   3.919   4.398   1.985 -0.3870  0.2748  0.5680
   56HIS      O  790   3.891   4.347   1.872 -0.1854 -0.2611 -0.1084
   56HIS     CB  791   4.166   4.440   1.990  1.3970 -0.0674  0.3226
   56HIS     CG  792   4.279   4.537   1.996 -0.2542 -0.4620 -0.5329
   56HIS    ND1  793   4.350   4.579   2.111 -0.0328  1.5260  0.8933
   56HIS    CD2  794   4.307   4.628   1.904  0.8864  0.1845  0.8565
   56HIS    CE1  795   4.419   4.691   2.074  0.8175  0.3358 -0.2088
   56HIS    NE2  796   4.398   4.723   1.947  0.4244  0.7446 -0.6305
   56HIS      H  797   4.077   4.569   2.193  0.3878 -2.4696 -1.1981
   56HIS     HA  798   4.016   4.565   1.901  0.3479 -1.6872 -0.5813
   56HIS    HB2  799   4.188   4.367   2.068  0.5876 -0.2173  0.4286
   56HIS    HB3  800   4.177   4.398   1.891  0.8513  0.6353 -0.0540
   56HIS    HD1  801   4.348   4.529   2.199 -2.3951 -0.4340 -0.0613
   56HIS    HD2  802   4.258   4.641   1.808  0.8546 -0.1362  0.8282
   56HIS    HE1  803   4.484   4.737   2.147  0.5030 -1.7805  1.6013
   57ARG      N  804   3.858   4.355   2.099  0.6185  0.2529 -0.4498
   57ARG     CA  805   3.757   4.253   2.104  0.0863 -0.1193 -0.3071
   57ARG      C  806   3.680   4.280   2.228  0.8424  0.4179  0.8093
   57ARG      O  807   3.722   4.347   2.318 -0.6530  0.0154  0.1631
   57ARG     CB  808   3.834   4.116   2.111  0.5402  0.0921  0.4197
   57ARG     CG  809   3.935   4.102   2.228  0.6238 -0.1716  0.0512
   57ARG     CD  810   4.005   3.967   2.230  0.2219 -0.4357 -0.6938
   57ARG     NE  811   4.117   3.973   2.332 -0.0980 -0.0468  0.1004
   57ARG     CZ  812   4.242   3.929   2.312 -0.2839  0.0761 -0.2131
   57ARG    NH1  813   4.270   3.866   2.203  0.0510  0.2220  0.2430
   57ARG    NH2  814   4.328   3.953   2.403  0.0556  0.9228  0.7717
   57ARG      H  815   3.873   4.416   2.178  0.7104 -0.1494 -0.1510
   57ARG     HA  816   3.697   4.259   2.013  1.0942  1.0150 -0.9489
   57ARG    HB2  817   3.760   4.036   2.115  1.4613 -0.8586 -0.2373
   57ARG    HB3  818   3.897   4.105   2.023  0.3293 -1.7920  0.4106
   57ARG    HG2  819   4.018   4.172   2.215  0.8657 -0.6108 -0.9101
   57ARG    HG3  820   3.891   4.125   2.326 -0.6249 -0.1117 -0.4900
   57ARG    HD2  821   3.936   3.888   2.258 -0.5106  0.8030  1.4573
   57ARG    HD3  822   4.042   3.956   2.128  0.8589 -1.6452 -0.3694
   57ARG     HE  823   4.099   4.014   2.423 -0.5289 -0.8990  0.4270
   57ARG   HH11  824   4.354   3.812   2.192 -0.0543  0.2542 -1.1158
   57ARG   HH12  825   4.196   3.859   2.134 -0.7180 -1.3345  1.1065
   57ARG   HH21  826   4.424   3.931   2.379 -0.4345 -2.6109  1.0467
   57ARG   HH22  827   4.295   3.999   2.486 -0.8788  1.1377  0.3122
   58TYR      N  828   3.552   4.229   2.225 -0.5377  0.9773 -0.1700
   58TYR     CA  829   3.453   4.230   2.334  0.0352  0.3202 -0.4762
   58TYR      C  830   3.368   4.100   2.347 -0.2975 -0.3186  0.5744
   58TYR      O  831   3.359   4.022   2.252 -0.3958  0.7276  0.1147
   58TYR     CB  832   3.374   4.365   2.329 -0.2321 -0.3809 -0.3662
   58TYR     CG  833   3.301   4.392   2.199 -0.9673  0.1022  0.0634
   58TYR    CD1  834   3.183   4.326   2.168  1.0752 -0.2609  0.3193
   58TYR    CD2  835   3.348   4.494   2.116  0.4772  0.3226 -0.8068
   58TYR    CE1  836   3.115   4.356   2.046 -0.2868 -0.0562 -0.6837
   58TYR    CE2  837   3.283   4.521   1.997 -0.5271 -0.8406  0.8299
   58TYR     CZ  838   3.168   4.453   1.961 -0.3170  0.4217  0.0734
   58TYR     OH  839   3.100   4.495   1.856  0.3442  0.2008  0.2232
   58TYR      H  840   3.520   4.191   2.137 -0.4945  1.5636 -0.4503
   58TYR     HA  841   3.508   4.238   2.428 -0.0623 -0.2723 -0.3611
   58TYR    HB2  842   3.305   4.369   2.413  0.7208 -0.6828  0.4795
   58TYR    HB3  843   3.442   4.450   2.340 -0.0109 -0.5318 -0.5508
   58TYR    HD1  844   3.140   4.254   2.235 -0.5219  0.3060 -0.0079
   58TYR    HD2  845   3.429   4.560   2.142  0.6780 -0.2944  0.2114
   58TYR    HE1  846   3.022   4.303   2.031 -0.6701 -0.1644  1.4347
   58TYR    HE2  847   3.312   4.598   1.928 -0.5773 -1.5321 -0.0003
   58TYR     HH  848   3.148   4.563   1.808 -0.3763  1.3627  1.0358
   59TYR      N  849   3.309   4.091   2.467  0.2720  0.3520  0.0051
   59TYR     CA  850   3.222   3.977   2.503  0.3910  0.7391  0.4051
   59TYR      C  851   3.084   3.979   2.438 -0.0521 -0.6122  0.5283
   59TYR      O  852   3.018   4.080   2.428 -0.4324  0.0744 -0.0277
   59TYR     CB  853   3.221   3.956   2.655 -0.0925  0.7430 -0.8398
   59TYR     CG  854   3.120   3.850   2.714 -0.3283 -1.5455 -0.5434
   59TYR    CD1  855   3.128   3.717   2.685 -0.0371  0.3596 -0.2484
   59TYR    CD2  856   3.026   3.893   2.808 -0.7417 -0.1763  0.1465
   59TYR    CE1  857   3.036   3.627   2.747 -0.4198 -0.1897  1.7457
   59TYR    CE2  858   2.936   3.806   2.871 -0.0927  0.6483  0.5735
   59TYR     CZ  859   2.940   3.668   2.840  0.1998  0.8802 -0.0522
   59TYR     OH  860   2.853   3.573   2.889 -0.0856 -0.0507 -0.4363
   59TYR      H  861   3.336   4.158   2.538  1.6531 -0.1299 -0.0003
   59TYR     HA  862   3.275   3.894   2.457  0.6445  1.1410 -0.0492
   59TYR    HB2  863   3.323   3.931   2.682 -0.5160  0.2201  0.4528
   59TYR    HB3  864   3.196   4.052   2.700  0.2482  0.3634  0.1943
   59TYR    HD1  865   3.208   3.677   2.623 -0.2985  0.9301 -0.9883
   59TYR    HD2  866   3.032   3.995   2.841  1.0553 -0.9254  2.8080
   59TYR    HE1  867   3.035   3.522   2.722 -0.3929  0.0979  0.4167
   59TYR    HE2  868   2.871   3.850   2.945 -0.2811  1.2340  0.0785
   59TYR     HH  869   2.871   3.485   2.856  0.7622  0.6318 -2.0129
   60GLN      N  870   3.032   3.858   2.402 -0.3918 -0.2565  0.2608
   60GLN     CA  871   2.922   3.849   2.307  0.4178  0.8801  0.0852
   60GLN      C  872   2.840   3.727   2.364  0.4884 -0.0729  0.3938
   60GLN      O  873   2.888   3.609   2.360  0.6999  0.7872 -0.0500
   60GLN     CB  874   2.977   3.819   2.165  0.4426 -0.1095  0.2238
   60GLN     CG  875   3.057   3.930   2.094  0.1494 -0.3073 -0.8502
   60GLN     CD  876   3.025   3.939   1.946 -0.1228  0.5499 -0.1834
   60GLN    OE1  877   3.112   3.890   1.872  0.4604 -0.1848  0.0206
   60GLN    NE2  878   2.914   4.001   1.902 -0.9548 -0.7146  0.2392
   60GLN      H  879   3.096   3.782   2.419  0.4924  0.7389  1.8054
   60GLN     HA  880   2.873   3.946   2.304 -0.0198  0.6540 -0.7498
   60GLN    HB2  881   3.027   3.723   2.174  0.0608 -0.2984  0.3895
   60GLN    HB3  882   2.890   3.799   2.103  0.4307 -0.6537  0.4091
   60GLN    HG2  883   3.028   4.026   2.139 -1.3242 -1.3633  0.7085
   60GLN    HG3  884   3.163   3.910   2.110  0.0626 -0.7086 -0.7622
   60GLN   HE21  885   2.890   4.000   1.804 -0.2960 -0.3188  0.0648
   60GLN   HE22  886   2.855   4.037   1.976  1.2953  1.4327  1.2432
   61ARG      N  887   2.728   3.760   2.435 -0.8262 -0.2564  0.5577
   61ARG     CA  888   2.643   3.671   2.510  0.5331  0.5121 -0.0919
   61ARG      C  889   2.550   3.589   2.417 -0.5356  0.0729 -0.2945
   61ARG      O  890   2.533   3.472   2.438  0.2583  0.3417  0.0776
   61ARG     CB  891   2.566   3.763   2.607 -0.6149  0.6574  0.8262
   61ARG     CG  892   2.651   3.832   2.711  0.2776  0.1992 -0.0270
   61ARG     CD  893   2.570   3.936   2.792 -0.2230  0.2433  0.3603
   61ARG     NE  894   2.558   4.067   2.720  0.0720 -0.0598  0.1877
   61ARG     CZ  895   2.486   4.170   2.761 -0.4909  0.4236 -0.6720
   61ARG    NH1  896   2.410   4.173   2.864  0.4938 -0.1854 -0.6776
   61ARG    NH2  897   2.495   4.286   2.704 -0.3109 -0.2358 -0.1336
   61ARG      H  898   2.701   3.858   2.433 -1.3924 -0.4115  0.2780
   61ARG     HA  899   2.691   3.593   2.570 -1.1739 -1.2030 -0.7640
   61ARG    HB2  900   2.529   3.846   2.547  0.1923  0.1119 -0.5143
   61ARG    HB3  901   2.479   3.715   2.653 -1.3675  0.0278 -1.0677
   61ARG    HG2  902   2.689   3.753   2.776  0.1053  0.3384  0.2495
   61ARG    HG3  903   2.733   3.878   2.657  0.7030 -0.7839 -0.2676
   61ARG    HD2  904   2.471   3.897   2.813  0.0900 -1.1553 -0.5230
   61ARG    HD3  905   2.625   3.950   2.886  0.3304 -1.7782  0.4426
   61ARG     HE  906   2.609   4.081   2.634 -0.2612  0.5219  0.0764
   61ARG   HH11  907   2.352   4.253   2.888  0.2665 -0.6788  0.5522
   61ARG   HH12  908   2.414   4.103   2.936  0.4081  0.3850 -0.0963
   61ARG   HH21  909   2.444   4.355   2.756 -0.6099 -0.8473  0.4100
   61ARG   HH22  910   2.560   4.324   2.636  0.5590  1.2070  1.3648
   62GLN      N  911   2.513   3.645   2.303 -0.4181  0.2250  0.1951
   62GLN     CA  912   2.439   3.573   2.201 -0.0540  1.1490 -0.4397
   62GLN      C  913   2.513   3.448   2.132 -0.8849 -0.6424 -0.9956
   62GLN      O  914   2.460   3.348   2.084  0.4157  0.1644 -0.2605
   62GLN     CB  915   2.379   3.672   2.097  0.2300  0.2386  0.2055
   62GLN     CG  916   2.462   3.709   1.979  0.0894 -1.1989  0.6316
   62GLN     CD  917   2.579   3.805   2.016 -0.6409  0.4416  0.4144
   62GLN    OE1  918   2.646   3.786   2.116 -0.3284  0.1167 -0.6594
   62GLN    NE2  919   2.611   3.899   1.932 -0.8712  0.4301 -0.4441
   62GLN      H  920   2.557   3.730   2.271  0.8872 -0.3770  0.2431
   62GLN     HA  921   2.361   3.524   2.260  1.5654 -0.6267  0.4353
   62GLN    HB2  922   2.291   3.621   2.059  0.2963 -1.4590  2.0062
   62GLN    HB3  923   2.342   3.758   2.154 -0.3652 -0.3290  0.7048
   62GLN    HG2  924   2.508   3.620   1.936  0.8568 -0.2476 -0.6475
   62GLN    HG3  925   2.396   3.755   1.905 -0.1454 -0.1734  1.4368
   62GLN   HE21  926   2.680   3.969   1.955 -0.7682  0.0275  0.5909
   62GLN   HE22  927   2.552   3.892   1.851 -1.6210 -0.4689  0.1341
   63LEU      N  928   2.652   3.448   2.129  0.0209 -0.3191  0.2359
   63LEU     CA  929   2.737   3.347   2.067 -0.6855 -0.6985  0.8399
   63LEU      C  930   2.768   3.234   2.168 -0.5211 -0.1529 -0.0225
   63LEU      O  931   2.847   3.150   2.136  0.1517  0.0902 -0.5284
   63LEU     CB  932   2.875   3.412   2.020  0.4884  0.3567 -0.2856
   63LEU     CG  933   2.869   3.528   1.919 -1.1175  0.3720 -0.1624
   63LEU    CD1  934   3.014   3.565   1.885 -0.4286  0.1387 -1.0220
   63LEU    CD2  935   2.803   3.497   1.786 -0.0219  0.1184  0.1024
   63LEU      H  936   2.700   3.529   2.166 -1.1207 -0.5093  2.5217
   63LEU     HA  937   2.686   3.314   1.976 -1.1201  1.1731  0.3115
   63LEU    HB2  938   2.928   3.446   2.109  0.6450  1.0411 -0.6274
   63LEU    HB3  939   2.924   3.324   1.979 -1.2438 -1.2957  0.8445
   63LEU     HG  940   2.816   3.613   1.963  0.4346  0.6928  1.2992
   63LEU   HD11  941   3.056   3.480   1.830  0.8514  0.0511 -0.0120
   63LEU   HD12  942   3.028   3.659   1.832  0.3439 -0.3189 -1.6927
   63LEU   HD13  943   3.063   3.577   1.982 -2.4735  0.1121  0.1226
   63LEU   HD21  944   2.848   3.411   1.738 -1.7256 -0.3756 -0.7859
   63LEU   HD22  945   2.697   3.482   1.807 -0.0204 -0.7336 -0.4245
   63LEU   HD23  946   2.809   3.590   1.729 -0.7157 -0.2210 -0.5595
   64SER      N  947   2.717   3.247   2.291 -0.3444  0.1783  0.3872
   64SER     CA  948   2.749   3.147   2.398  0.5220 -0.6480  0.7451
   64SER      C  949   2.621   3.073   2.440  0.2774 -0.1942 -0.5278
   64SER      O  950   2.521   3.128   2.488  0.0875 -0.6035 -0.0818
   64SER     CB  951   2.809   3.215   2.515 -0.0719  0.1309 -0.5776
   64SER     OG  952   2.834   3.117   2.618 -0.0519 -0.1260 -0.4467
   64SER      H  953   2.647   3.318   2.308 -0.0659  0.6236 -0.2826
   64SER     HA  954   2.829   3.075   2.380  0.6290 -1.1575  2.7550
   64SER    HB2  955   2.905   3.253   2.480  0.1941  0.0093 -0.0145
   64SER    HB3  956   2.747   3.296   2.555  0.5752  0.9147 -1.1167
   64SER     HG  957   2.839   3.168   2.699 -2.2039  0.4012 -0.5328
   65SER      N  958   2.625   2.943   2.427 -0.5922 -0.0587 -0.1676
   65SER     CA  959   2.522   2.836   2.456 -0.7043 -0.9247 -0.6279
   65SER      C  960   2.525   2.795   2.603 -0.5731 -0.8312  0.3072
   65SER      O  961   2.457   2.704   2.642 -0.3501 -0.0520 -0.1906
   65SER     CB  962   2.530   2.720   2.360 -0.4114  0.9626  0.6104
   65SER     OG  963   2.501   2.762   2.232  0.1030 -0.3899  0.5348
   65SER      H  964   2.709   2.914   2.379  0.3813  1.0701  0.7186
   65SER     HA  965   2.422   2.876   2.437 -0.6292 -0.0013  0.6549
   65SER    HB2  966   2.621   2.659   2.352 -0.9624 -0.1290  1.8562
   65SER    HB3  967   2.456   2.648   2.394 -0.8590  0.5884 -0.9988
   65SER     HG  968   2.407   2.749   2.217  0.3439 -0.2200 -1.8992
   66THR      N  969   2.610   2.859   2.689 -0.0360 -0.1188 -0.2705
   66THR     CA  970   2.618   2.837   2.843  0.9357  0.0146  0.0635
   66THR      C  971   2.579   2.961   2.925 -0.5988 -0.2986  0.2388
   66THR      O  972   2.578   2.960   3.045  0.9076 -0.2074 -0.4126
   66THR     CB  973   2.758   2.787   2.880 -0.0269  0.1959  0.1559
   66THR    OG1  974   2.869   2.861   2.817  0.3999  0.0556  0.5038
   66THR    CG2  975   2.781   2.648   2.829  0.7872 -0.3910 -0.1489
   66THR      H  976   2.673   2.932   2.659  0.4425 -0.3275  0.1947
   66THR     HA  977   2.538   2.769   2.875  0.5890 -0.3082 -1.3324
   66THR     HB  978   2.770   2.780   2.988  1.0867  0.3906  0.0656
   66THR    HG1  979   2.874   2.953   2.844  0.4748  0.0864  0.3862
   66THR   HG21  980   2.695   2.586   2.857  0.1287  0.1317 -0.9266
   66THR   HG22  981   2.787   2.641   2.721  1.2034 -0.3246 -0.1343
   66THR   HG23  982   2.867   2.603   2.879  0.9091  0.1379  0.1348
   67TYR      N  983   2.560   3.073   2.851  0.2921  0.2881 -0.4543
   67TYR     CA  984   2.507   3.200   2.910 -0.2484 -0.6852  1.3270
   67TYR      C  985   2.367   3.189   2.965  0.4197 -0.0405  0.0724
   67TYR      O  986   2.277   3.118   2.918  0.0804 -0.3212 -0.4206
   67TYR     CB  987   2.517   3.316   2.798  0.1319  0.8784 -0.6545
   67TYR     CG  988   2.445   3.444   2.843 -0.5492 -0.4634 -0.1433
   67TYR    CD1  989   2.507   3.523   2.949 -0.1988  0.4907 -0.2040
   67TYR    CD2  990   2.318   3.484   2.800 -0.4393 -0.0699  0.4604
   67TYR    CE1  991   2.458   3.649   2.987 -0.2909  0.5740  0.5043
   67TYR    CE2  992   2.268   3.610   2.836  0.3195 -0.2241 -1.2893
   67TYR     CZ  993   2.339   3.695   2.930  0.1869  0.1900 -0.1900
   67TYR     OH  994   2.282   3.810   2.962  0.4912 -0.4983  0.4741
   67TYR      H  995   2.557   3.072   2.750  2.0093  0.9956 -0.5785
   67TYR     HA  996   2.576   3.226   2.991  0.2094 -0.3860  0.8593
   67TYR    HB2  997   2.622   3.326   2.771  0.0699  0.3608 -1.1428
   67TYR    HB3  998   2.462   3.269   2.716 -0.6814  0.6508 -0.0078
   67TYR    HD1  999   2.599   3.493   2.997 -0.1856  1.5115  0.4771
   67TYR    HD2 1000   2.266   3.418   2.732 -0.0242 -0.1679  0.2296
   67TYR    HE1 1001   2.514   3.711   3.055 -0.7210  0.5888  0.8596
   67TYR    HE2 1002   2.169   3.648   2.814  0.7739  1.9294 -0.1520
   67TYR     HH 1003   2.358   3.860   2.994  0.1422  0.2016  0.2668
   68ARG      N 1004   2.344   3.253   3.081  0.0478 -0.4488  0.6711
   68ARG     CA 1005   2.208   3.284   3.132 -0.5716  0.0701 -0.8842
   68ARG      C 1006   2.212   3.428   3.187 -0.3138 -0.0273 -0.0710
   68ARG      O 1007   2.315   3.486   3.232  0.0108 -0.1830  0.1385
   68ARG     CB 1008   2.166   3.185   3.244 -0.2943 -0.4145  0.0243
   68ARG     CG 1009   2.152   3.045   3.194 -0.1291  0.8348 -0.1430
   68ARG     CD 1010   2.098   2.953   3.310 -0.6898 -0.0363  0.4414
   68ARG     NE 1011   1.952   2.945   3.307  0.1983 -0.5231  0.3077
   68ARG     CZ 1012   1.871   2.877   3.388 -0.1969 -0.1211 -0.5214
   68ARG    NH1 1013   1.909   2.818   3.494 -0.2972  0.1168  0.7120
   68ARG    NH2 1014   1.738   2.880   3.376 -0.2515  0.2578  0.2179
   68ARG      H 1015   2.423   3.297   3.125 -0.2721  0.1917  0.6323
   68ARG     HA 1016   2.133   3.274   3.054 -0.5974  0.4753 -0.9175
   68ARG    HB2 1017   2.255   3.188   3.307 -0.0075 -0.8978 -0.3394
   68ARG    HB3 1018   2.082   3.231   3.295 -0.6223  0.8126 -1.4887
   68ARG    HG2 1019   2.096   3.029   3.102  0.5005 -0.2812 -0.3771
   68ARG    HG3 1020   2.254   3.015   3.172 -0.3159  0.4354 -0.5191
   68ARG    HD2 1021   2.152   2.860   3.296  2.0489  1.4085 -0.1238
   68ARG    HD3 1022   2.130   2.992   3.406  0.8128 -2.4130  1.0751
   68ARG     HE 1023   1.897   2.986   3.234  0.1849 -0.6807  0.2276
   68ARG   HH11 1024   1.850   2.791   3.571 -0.9522  1.1476  0.6183
   68ARG   HH12 1025   2.008   2.813   3.515 -0.1396  0.4177  0.1074
   68ARG   HH21 1026   1.687   2.851   3.459 -0.3468 -0.1692  0.0170
   68ARG   HH22 1027   1.690   2.948   3.320  0.4401  0.6685  0.0989
   69ASP      N 1028   2.102   3.506   3.174 -0.0109  0.2332 -0.1513
   69ASP     CA 1029   2.075   3.634   3.238 -0.6562  0.1041 -0.4132
   69ASP      C 1030   2.065   3.628   3.392  0.3458 -0.8441 -0.1079
   69ASP      O 1031   2.042   3.521   3.455  1.0137 -0.3082 -0.6212
   69ASP     CB 1032   1.953   3.698   3.173  0.5842 -1.2274  1.2085
   69ASP     CG 1033   1.945   3.851   3.171  0.3931 -0.1089 -1.2134
   69ASP    OD1 1034   2.006   3.911   3.267 -0.0787 -0.7372  0.4706
   69ASP    OD2 1035   1.881   3.919   3.086  0.7150  0.2694 -0.3527
   69ASP      H 1036   2.022   3.465   3.127  0.0235  0.3396 -0.3040
   69ASP     HA 1037   2.161   3.694   3.211 -0.2988 -0.9244 -1.8048
   69ASP    HB2 1038   1.938   3.675   3.067  0.0617  1.8496  0.4190
   69ASP    HB3 1039   1.857   3.665   3.213  0.2211  0.8169  2.2937
   70LEU      N 1040   2.067   3.744   3.454  0.1848 -0.5003 -0.5227
   70LEU     CA 1041   2.050   3.768   3.606  0.6782  0.2331  0.5502
   70LEU      C 1042   1.949   3.884   3.638  0.3313  0.3881  1.0405
   70LEU      O 1043   1.920   3.896   3.755 -0.0513 -0.5986 -0.4259
   70LEU     CB 1044   2.180   3.790   3.672 -0.5205 -1.2668  0.6801
   70LEU     CG 1045   2.237   3.680   3.754 -0.5999  0.5564 -0.4450
   70LEU    CD1 1046   2.376   3.726   3.810 -0.4457 -0.2833  0.4989
   70LEU    CD2 1047   2.146   3.628   3.869 -0.2700 -0.5184  0.1619
   70LEU      H 1048   2.073   3.826   3.395 -0.3271 -0.4238 -0.4719
   70LEU     HA 1049   2.009   3.676   3.649  1.2915  0.4103  1.5726
   70LEU    HB2 1050   2.261   3.802   3.600 -0.3488  0.9441  1.0972
   70LEU    HB3 1051   2.178   3.883   3.729 -0.6231  0.1597 -1.4052
   70LEU     HG 1052   2.257   3.596   3.687 -0.4524  1.2352 -1.2911
   70LEU   HD11 1053   2.376   3.819   3.866  0.4595 -0.3956  0.7193
   70LEU   HD12 1054   2.429   3.648   3.864  1.0749  0.1439 -0.2631
   70LEU   HD13 1055   2.437   3.733   3.720 -1.4066 -0.2804 -0.1815
   70LEU   HD21 1056   2.053   3.581   3.835 -1.0556  0.8495  0.2531
   70LEU   HD22 1057   2.197   3.556   3.933 -0.0605  0.6787  1.4375
   70LEU   HD23 1058   2.114   3.709   3.934 -0.7316 -0.4590 -0.1282
   71ARG      N 1059   1.898   3.969   3.538  0.0443  0.5923 -0.2040
   71ARG     CA 1060   1.811   4.088   3.555  0.0325  1.1144  0.4386
   71ARG      C 1061   1.856   4.169   3.667  0.7392 -1.0417 -0.7507
   71ARG      O 1062   1.775   4.237   3.738 -0.1413  0.3926 -0.0359
   71ARG     CB 1063   1.660   4.043   3.549 -0.1983  0.0027 -0.8583
   71ARG     CG 1064   1.631   3.942   3.435  0.7241  0.3211 -0.0860
   71ARG     CD 1065   1.478   3.906   3.432  0.0717 -0.3148  0.6629
   71ARG     NE 1066   1.403   4.017   3.365 -0.1357  0.1049  0.0540
   71ARG     CZ 1067   1.307   4.015   3.272 -0.1694  0.2645 -0.5664
   71ARG    NH1 1068   1.271   4.119   3.207 -0.4214 -0.5263 -0.0660
   71ARG    NH2 1069   1.242   3.905   3.256  0.3393 -0.0009  0.3109
   71ARG      H 1070   1.919   3.951   3.440 -0.1862  0.8140 -0.2965
   71ARG     HA 1071   1.836   4.147   3.466  1.4726  0.5851  0.4386
   71ARG    HB2 1072   1.622   4.006   3.645 -1.5869  0.5376 -1.1583
   71ARG    HB3 1073   1.598   4.130   3.529  0.5803  1.2952  1.5385
   71ARG    HG2 1074   1.650   3.983   3.336  0.5108  0.0583 -0.2388
   71ARG    HG3 1075   1.691   3.854   3.455 -0.5948 -0.4101  1.0238
   71ARG    HD2 1076   1.464   3.818   3.368  0.7587  0.6156 -0.8916
   71ARG    HD3 1077   1.431   3.877   3.526 -1.6319  0.9684  0.3146
   71ARG     HE 1078   1.442   4.109   3.382  0.1383 -0.1945  1.2315
   71ARG   HH11 1079   1.190   4.103   3.148 -0.4351 -1.2070  0.1320
   71ARG   HH12 1080   1.309   4.206   3.242  0.4882 -0.5651 -0.8476
   71ARG   HH21 1081   1.176   3.889   3.181  1.1441  0.2592 -0.5000
   71ARG   HH22 1082   1.269   3.824   3.311  0.6582 -0.9949 -1.1807
   72LYS      N 1083   1.990   4.195   3.686 -0.3051  0.0346  0.8449
   72LYS     CA 1084   2.046   4.319   3.754 -0.5404  0.1263 -0.0614
   72LYS      C 1085   2.120   4.415   3.653 -0.0067  0.0531 -0.0049
   72LYS      O 1086   2.219   4.355   3.605 -0.2024 -0.1949  0.3198
   72LYS     CB 1087   2.130   4.283   3.882  0.0793 -0.0424  0.7461
   72LYS     CG 1088   2.037   4.248   3.988 -0.4557 -0.0216 -0.8239
   72LYS     CD 1089   2.109   4.186   4.107 -0.8552 -0.6342  0.1954
   72LYS     CE 1090   2.011   4.192   4.219  0.5032  0.1512  0.0346
   72LYS     NZ 1091   2.075   4.151   4.341 -0.1631  0.6326  0.6569
   72LYS      H 1092   2.045   4.149   3.616 -0.6761  0.5540  0.1904
   72LYS     HA 1093   1.960   4.377   3.789 -1.0418 -0.1926 -0.7073
   72LYS    HB2 1094   2.198   4.203   3.854 -1.2057 -0.6002 -1.2475
   72LYS    HB3 1095   2.184   4.370   3.919 -1.1853  0.7999  0.7378
   72LYS    HG2 1096   1.992   4.343   4.016 -0.7504  0.0253 -1.4307
   72LYS    HG3 1097   1.964   4.172   3.962 -0.2761 -0.6416  0.3584
   72LYS    HD2 1098   2.149   4.087   4.085  0.9713  0.3013 -1.3285
   72LYS    HD3 1099   2.194   4.249   4.131 -1.0385 -0.7159  1.1528
   72LYS    HE2 1100   1.982   4.296   4.231 -0.4863 -0.2063  1.0489
   72LYS    HE3 1101   1.925   4.128   4.198  0.8545 -0.4166  0.2764
   72LYS    HZ1 1102   2.009   4.133   4.415 -0.1309  0.0089  0.5501
   72LYS    HZ2 1103   2.110   4.058   4.321 -1.3908  0.0284  1.1072
   72LYS    HZ3 1104   2.149   4.213   4.369  0.3356  0.6112 -0.4815
   73GLY      N 1105   2.077   4.544   3.640  0.7990  0.2465 -0.5500
   73GLY     CA 1106   2.168   4.640   3.596 -0.1599  0.6651  0.6291
   73GLY      C 1107   2.252   4.696   3.706 -0.8052  0.3690 -0.8841
   73GLY      O 1108   2.216   4.690   3.825 -0.2718 -0.5332  0.1791
   73GLY      H 1109   2.000   4.584   3.691  1.0503  0.6799 -0.4928
   73GLY    HA2 1110   2.244   4.593   3.534 -0.0932  0.7234  0.6670
   73GLY    HA3 1111   2.132   4.719   3.530 -0.6411 -0.5604 -0.6829
   74VAL      N 1112   2.380   4.731   3.677  0.0155 -0.4499  0.7152
   74VAL     CA 1113   2.480   4.778   3.774 -0.8930 -0.1878 -0.5309
   74VAL      C 1114   2.567   4.899   3.723  0.6769 -0.2071  0.5722
   74VAL      O 1115   2.623   4.889   3.611  0.2538  0.2526  0.3636
   74VAL     CB 1116   2.565   4.650   3.827  0.4191 -0.4363  0.1063
   74VAL    CG1 1117   2.609   4.547   3.721  0.5582 -0.2771  0.0541
   74VAL    CG2 1118   2.665   4.700   3.921 -0.8291 -0.2732  0.3208
   74VAL      H 1119   2.403   4.755   3.582 -0.0610 -2.0274  0.2256
   74VAL     HA 1120   2.429   4.824   3.859 -0.3910 -0.3345 -0.1406
   74VAL     HB 1121   2.492   4.599   3.890 -0.2016 -0.1861 -0.3793
   74VAL   HG11 1122   2.641   4.593   3.628  0.0900 -0.4811 -0.2154
   74VAL   HG12 1123   2.688   4.476   3.749  0.9919  0.0881 -0.2193
   74VAL   HG13 1124   2.524   4.482   3.699  0.3712  0.0820 -0.2913
   74VAL   HG21 1125   2.718   4.626   3.981  0.1143  0.8303  0.9080
   74VAL   HG22 1126   2.730   4.765   3.863 -0.6503 -0.8215 -0.1222
   74VAL   HG23 1127   2.613   4.765   3.991 -0.5777  1.5447 -1.0357
   75TYR      N 1128   2.590   5.007   3.797 -0.7781 -0.2948  0.2662
   75TYR     CA 1129   2.692   5.119   3.773 -0.6534 -0.6881 -0.1221
   75TYR      C 1130   2.799   5.118   3.885 -0.5483 -0.3033  0.4726
   75TYR      O 1131   2.758   5.097   3.999  0.5170  0.1389 -0.2640
   75TYR     CB 1132   2.619   5.260   3.775 -0.4075 -0.7350  0.2957
   75TYR     CG 1133   2.703   5.378   3.775 -0.7232 -0.0403 -0.0066
   75TYR    CD1 1134   2.770   5.419   3.656 -0.0084  0.0873 -0.3014
   75TYR    CD2 1135   2.708   5.459   3.894  0.2086 -0.4660  0.4849
   75TYR    CE1 1136   2.847   5.540   3.659  0.2974 -0.5105  0.3977
   75TYR    CE2 1137   2.790   5.577   3.894  0.2179  0.5772 -0.0221
   75TYR     CZ 1138   2.859   5.617   3.775  0.3499  0.4359 -0.0580
   75TYR     OH 1139   2.923   5.733   3.776 -0.1573 -0.0327 -0.1006
   75TYR      H 1140   2.559   4.999   3.893  0.4230  1.3144  0.8862
   75TYR     HA 1141   2.732   5.098   3.674  1.4920 -1.5872  0.8140
   75TYR    HB2 1142   2.545   5.273   3.697  0.0814  0.7145  0.0142
   75TYR    HB3 1143   2.565   5.268   3.869 -0.7235  1.4101  0.0325
   75TYR    HD1 1144   2.759   5.366   3.563  0.6619  0.6254 -0.6996
   75TYR    HD2 1145   2.646   5.445   3.981 -0.9037  1.0906  0.0316
   75TYR    HE1 1146   2.895   5.580   3.570  1.1265 -0.4321  0.8645
   75TYR    HE2 1147   2.780   5.637   3.983 -0.0196  0.6205 -0.0756
   75TYR     HH 1148   2.888   5.800   3.836 -1.5477 -0.3837 -0.4533
   76VAL      N 1149   2.928   5.117   3.854  0.4997 -0.2648  0.2958
   76VAL     CA 1150   3.040   5.123   3.949  0.9195 -0.2204 -0.3467
   76VAL      C 1151   3.142   5.232   3.929 -0.6903 -0.0619  0.5076
   76VAL      O 1152   3.213   5.228   3.822 -0.2323  0.4635 -0.7469
   76VAL     CB 1153   3.107   4.987   3.948  0.2946 -0.2146  0.1322
   76VAL    CG1 1154   3.191   4.988   4.077 -0.3805 -0.1923  0.8342
   76VAL    CG2 1155   3.003   4.878   3.971  0.2231  0.0847  1.5809
   76VAL      H 1156   2.948   5.132   3.756 -0.5485 -0.7999 -0.0250
   76VAL     HA 1157   2.987   5.138   4.043 -0.1252  0.9926 -1.0668
   76VAL     HB 1158   3.162   4.967   3.856 -0.3398 -1.5063 -0.0073
   76VAL   HG11 1159   3.221   4.884   4.088  0.4400 -0.0102  0.4655
   76VAL   HG12 1160   3.278   5.053   4.074 -0.0987 -0.5907 -0.3125
   76VAL   HG13 1161   3.127   5.021   4.160 -1.4614  0.8492 -0.3270
   76VAL   HG21 1162   3.051   4.780   3.968 -0.3131 -0.2505 -1.1007
   76VAL   HG22 1163   2.940   4.887   4.059 -0.4250  1.3032  1.0380
   76VAL   HG23 1164   2.950   4.875   3.876  1.8941  1.3246  0.4860
   77PRO      N 1165   3.147   5.333   4.012 -0.2514 -0.1158  0.1374
   77PRO     CA 1166   3.250   5.439   4.007 -0.5064 -0.6424 -0.5990
   77PRO      C 1167   3.365   5.422   4.106 -0.5107  0.2198  1.0814
   77PRO      O 1168   3.356   5.385   4.216 -0.1159  0.0621 -0.3911
   77PRO     CB 1169   3.170   5.567   4.027  1.1982 -0.4072 -0.2717
   77PRO     CG 1170   3.057   5.532   4.131 -0.2740 -0.5014 -0.4640
   77PRO     CD 1171   3.039   5.382   4.104 -0.5442  0.3717 -0.2786
   77PRO     HA 1172   3.294   5.441   3.907  0.2044 -0.2745 -0.2935
   77PRO    HB2 1173   3.229   5.651   4.062  0.4370  0.4471 -0.9468
   77PRO    HB3 1174   3.117   5.599   3.937  1.5118 -0.5934 -0.5285
   77PRO    HG2 1175   3.094   5.530   4.233 -1.1881 -0.2217 -0.1072
   77PRO    HG3 1176   2.964   5.590   4.130  0.0725  0.1651  0.8567
   77PRO    HD2 1177   3.070   5.334   4.197 -1.9395 -0.0138  0.0488
   77PRO    HD3 1178   2.941   5.351   4.066 -0.5029 -0.5461  0.2923
   78TYR      N 1179   3.475   5.462   4.043 -0.1955  0.1500 -0.1958
   78TYR     CA 1180   3.600   5.483   4.113  0.3639 -0.5356  0.6352
   78TYR      C 1181   3.656   5.624   4.081 -0.5128 -0.3389 -0.2255
   78TYR      O 1182   3.601   5.700   4.004  1.3388 -0.1651 -0.0885
   78TYR     CB 1183   3.703   5.366   4.078  0.4911 -0.6275 -0.3664
   78TYR     CG 1184   3.644   5.221   4.074  0.3223 -0.3676  0.8722
   78TYR    CD1 1185   3.615   5.148   4.189 -0.0115 -0.2078 -0.6562
   78TYR    CD2 1186   3.613   5.166   3.947 -0.3307  0.2293  0.0041
   78TYR    CE1 1187   3.571   5.011   4.182 -0.2013  0.0879  0.0438
   78TYR    CE2 1188   3.572   5.032   3.926  0.8121  0.8541 -1.0076
   78TYR     CZ 1189   3.540   4.956   4.047 -0.6459 -0.4495  0.2103
   78TYR     OH 1190   3.489   4.835   4.019 -0.3343 -0.2618 -0.2785
   78TYR      H 1191   3.468   5.485   3.945  0.0179 -1.2057 -0.5640
   78TYR     HA 1192   3.574   5.495   4.218 -0.7435  1.1852  0.2482
   78TYR    HB2 1193   3.739   5.402   3.981  0.1637  0.5690 -0.0743
   78TYR    HB3 1194   3.785   5.373   4.150  0.1241  1.4620 -0.0524
   78TYR    HD1 1195   3.644   5.188   4.286  0.1487 -0.3402 -0.6481
   78TYR    HD2 1196   3.629   5.232   3.863 -0.6676  1.7104  1.0181
   78TYR    HE1 1197   3.566   4.955   4.274  0.8917 -0.2666 -0.0793
   78TYR    HE2 1198   3.566   4.992   3.826 -0.2373  0.6216 -0.8811
   78TYR     HH 1199   3.519   4.812   3.931  0.9616  0.8181 -0.1806
   79THR      N 1200   3.771   5.656   4.146  0.7994  0.5037  0.1779
   79THR     CA 1201   3.839   5.778   4.111  0.6594  0.5491  0.3761
   79THR      C 1202   3.930   5.742   3.989  0.6178  0.3687 -0.7614
   79THR      O 1203   3.948   5.829   3.908  0.6616  0.5448  0.1377
   79THR     CB 1204   3.922   5.819   4.234  0.1009 -0.3530 -0.4429
   79THR    OG1 1205   3.839   5.862   4.340 -0.4886 -0.7264  0.3338
   79THR    CG2 1206   4.020   5.936   4.215  0.2653 -0.1608 -0.3954
   79THR      H 1207   3.811   5.588   4.209 -1.7012 -1.8730 -0.4030
   79THR     HA 1208   3.775   5.860   4.080  0.6461 -0.0339 -1.3128
   79THR     HB 1209   3.975   5.729   4.265  0.5664 -0.3998 -1.3015
   79THR    HG1 1210   3.790   5.781   4.360 -2.0121 -0.1773 -0.7777
   79THR   HG21 1211   4.088   5.922   4.131  0.2125 -0.2272 -0.4269
   79THR   HG22 1212   3.975   6.034   4.201  0.2729 -0.0854  0.0599
   79THR   HG23 1213   4.071   5.962   4.308  0.4525 -0.5080 -0.3992
   80GLN      N 1214   3.977   5.615   3.979 -0.2877  0.3765 -0.0861
   80GLN     CA 1215   4.048   5.557   3.860  0.0580 -0.3793  0.0206
   80GLN      C 1216   3.969   5.562   3.730 -0.0523 -0.0747 -0.0312
   80GLN      O 1217   4.023   5.527   3.626 -0.0406  0.0509 -0.3276
   80GLN     CB 1218   4.094   5.420   3.904 -0.4955 -0.2355  0.7089
   80GLN     CG 1219   4.171   5.337   3.796 -0.0190  0.0414 -0.0579
   80GLN     CD 1220   4.310   5.398   3.764  0.5035 -0.2422  0.4851
   80GLN    OE1 1221   4.380   5.473   3.832  0.8194  0.7680  0.4141
   80GLN    NE2 1222   4.363   5.371   3.644 -0.0018  0.3505 -0.8114
   80GLN      H 1223   3.973   5.563   4.065 -0.1208  1.9742  0.9786
   80GLN     HA 1224   4.138   5.617   3.848 -0.5048  0.6259  0.5376
   80GLN    HB2 1225   4.142   5.434   4.000  1.3436  0.2298 -0.1879
   80GLN    HB3 1226   4.007   5.355   3.919 -0.4383 -0.4164  0.3038
   80GLN    HG2 1227   4.189   5.244   3.851 -1.4091 -0.3275 -0.1584
   80GLN    HG3 1228   4.108   5.311   3.711 -1.2288 -0.4618  0.9253
   80GLN   HE21 1229   4.458   5.403   3.628  0.3448  0.8861  1.5708
   80GLN   HE22 1230   4.304   5.334   3.571 -0.0551 -0.5474 -0.3441
   81GLY      N 1231   3.840   5.599   3.728  0.1420  0.1474  0.1114
   81GLY     CA 1232   3.752   5.554   3.615  0.0948  0.0631 -0.7809
   81GLY      C 1233   3.613   5.510   3.662  0.7092 -1.3265  0.6598
   81GLY      O 1234   3.584   5.494   3.779 -0.1226  0.2100  0.1880
   81GLY      H 1235   3.804   5.625   3.818  2.4914 -0.1635  1.3080
   81GLY    HA2 1236   3.741   5.640   3.548  0.4286  0.8576  0.1519
   81GLY    HA3 1237   3.793   5.465   3.566 -0.9374 -1.3530  0.7107
   82LYS      N 1238   3.515   5.480   3.576 -0.0778  0.2257 -0.0421
   82LYS     CA 1239   3.377   5.429   3.608  0.2131  0.0620  0.2364
   82LYS      C 1240   3.314   5.357   3.490 -0.9794 -0.5634 -0.4656
   82LYS      O 1241   3.367   5.366   3.381 -0.4176  0.2746  0.4734
   82LYS     CB 1242   3.293   5.551   3.640  0.3237  0.6669 -0.1601
   82LYS     CG 1243   3.284   5.648   3.522 -0.2308  0.1094 -0.1395
   82LYS     CD 1244   3.233   5.778   3.573  0.0503 -0.2930  0.4998
   82LYS     CE 1245   3.257   5.878   3.458 -0.0489  0.0807 -0.5133
   82LYS     NZ 1246   3.164   5.991   3.459 -0.0831  0.4145 -0.0562
   82LYS      H 1247   3.544   5.488   3.479  0.9365  0.0366  0.2258
   82LYS     HA 1248   3.367   5.366   3.696 -0.9016 -0.7204 -0.4053
   82LYS    HB2 1249   3.191   5.523   3.668  0.5561 -0.3778 -0.3055
   82LYS    HB3 1250   3.350   5.609   3.713  1.3887 -0.6952  0.1793
   82LYS    HG2 1251   3.386   5.664   3.487  0.0264  0.1076  0.5829
   82LYS    HG3 1252   3.215   5.617   3.443 -0.0078 -0.5664 -0.0796
   82LYS    HD2 1253   3.127   5.764   3.591 -0.3645 -0.0934 -1.3413
   82LYS    HD3 1254   3.284   5.821   3.659  0.1019 -0.0637  0.3592
   82LYS    HE2 1255   3.361   5.909   3.474 -0.0881 -0.1950  0.3999
   82LYS    HE3 1256   3.245   5.824   3.364 -1.4438  0.3463 -0.5264
   82LYS    HZ1 1257   3.183   6.061   3.388  1.8973  0.2529  0.2001
   82LYS    HZ2 1258   3.066   5.966   3.456  0.0618 -0.4642  1.1757
   82LYS    HZ3 1259   3.161   6.026   3.553 -1.2176 -0.3045  0.2101
   83TRP      N 1260   3.217   5.272   3.520  0.0918 -0.3668 -0.5093
   83TRP     CA 1261   3.162   5.186   3.426  0.5052  0.2350  1.3011
   83TRP      C 1262   3.012   5.152   3.466  0.1207 -0.5883 -0.4632
   83TRP      O 1263   2.965   5.165   3.580 -0.5640  0.5794 -0.4343
   83TRP     CB 1264   3.245   5.059   3.405  0.1333 -0.0723  0.9100
   83TRP     CG 1265   3.266   4.963   3.516  0.1241 -0.2869 -0.1454
   83TRP    CD1 1266   3.386   4.948   3.573  0.2076  0.9192 -0.1550
   83TRP    CD2 1267   3.174   4.860   3.569 -0.7032 -0.5107 -0.2428
   83TRP    NE1 1268   3.375   4.848   3.665 -0.5634  0.7353 -0.1522
   83TRP    CE2 1269   3.249   4.793   3.668  0.3174 -0.3408 -0.7112
   83TRP    CE3 1270   3.043   4.817   3.552 -0.2685 -0.2964  0.0529
   83TRP    CZ2 1271   3.191   4.691   3.752 -0.8317  0.3831  0.4033
   83TRP    CZ3 1272   2.995   4.702   3.625  0.5152  0.1450 -0.1445
   83TRP    CH2 1273   3.067   4.637   3.720  0.2982 -0.0544 -0.0681
   83TRP      H 1274   3.191   5.271   3.617 -0.5994  1.7138 -0.5805
   83TRP     HA 1275   3.150   5.233   3.328 -0.6844 -1.0972  0.7252
   83TRP    HB2 1276   3.217   4.992   3.324 -0.4151  0.5891  0.5259
   83TRP    HB3 1277   3.343   5.097   3.377 -0.2431  0.1891 -0.1212
   83TRP    HD1 1278   3.476   5.004   3.555  0.7190 -0.0693 -0.8040
   83TRP    HE1 1279   3.455   4.818   3.719  1.0998  0.6060 -2.3946
   83TRP    HE3 1280   2.981   4.862   3.475 -0.3221  0.3020  0.4301
   83TRP    HZ2 1281   3.254   4.642   3.824 -0.6411 -0.3440 -0.2347
   83TRP    HZ3 1282   2.898   4.661   3.599  0.7416  0.2317 -1.2054
   83TRP    HH2 1283   3.029   4.549   3.770 -0.5117  0.2726 -0.0712
   84GLU      N 1284   2.937   5.103   3.368  0.2881 -1.0651  0.7428
   84GLU     CA 1285   2.802   5.054   3.378  0.6249 -1.0659  0.1947
   84GLU      C 1286   2.775   4.939   3.275  0.0658  0.1535 -0.7169
   84GLU      O 1287   2.830   4.938   3.168 -0.2919  0.1624 -0.0790
   84GLU     CB 1288   2.698   5.164   3.356 -0.8220  0.1379 -0.2012
   84GLU     CG 1289   2.552   5.129   3.386 -1.2688 -0.2101  0.5691
   84GLU     CD 1290   2.459   5.241   3.366  0.5484 -0.3245  0.0046
   84GLU    OE1 1291   2.366   5.258   3.451  0.2546 -0.3862  0.3413
   84GLU    OE2 1292   2.479   5.324   3.277 -0.1057 -0.0294  0.4839
   84GLU      H 1293   2.976   5.092   3.276 -0.2050 -1.0550  0.5287
   84GLU     HA 1294   2.783   5.016   3.478 -2.4185  0.8110  0.5854
   84GLU    HB2 1295   2.724   5.257   3.405 -0.4848 -0.4050  0.6914
   84GLU    HB3 1296   2.705   5.192   3.251 -0.0170 -0.9555 -0.4835
   84GLU    HG2 1297   2.520   5.051   3.316 -0.2249 -0.3849  0.2491
   84GLU    HG3 1298   2.549   5.087   3.486 -1.0944 -0.0369  0.6476
   85GLY      N 1299   2.695   4.840   3.324  0.4866 -0.1739  0.1866
   85GLY     CA 1300   2.674   4.709   3.263  0.2583 -0.4271 -0.3979
   85GLY      C 1301   2.567   4.624   3.325  0.6671  0.0123 -0.4447
   85GLY      O 1302   2.486   4.675   3.403 -0.2098 -0.4683 -0.1469
   85GLY      H 1303   2.667   4.859   3.420 -0.4325  0.3346 -0.1548
   85GLY    HA2 1304   2.647   4.730   3.159  1.5889  0.2447 -0.6530
   85GLY    HA3 1305   2.763   4.647   3.265 -0.2236 -1.1300  0.3523
   86GLU      N 1306   2.554   4.499   3.289 -0.6279 -0.2039  0.3635
   86GLU     CA 1307   2.448   4.409   3.326 -0.0248  1.1591  0.0292
   86GLU      C 1308   2.505   4.268   3.369  0.1417 -0.5891 -0.3449
   86GLU      O 1309   2.593   4.208   3.303 -0.5969  0.1214 -0.3686
   86GLU     CB 1310   2.345   4.400   3.210  0.0320 -0.0814  0.0489
   86GLU     CG 1311   2.264   4.534   3.203 -0.9073 -0.8837  0.2839
   86GLU     CD 1312   2.156   4.541   3.098 -0.6192 -0.3737  0.8500
   86GLU    OE1 1313   2.131   4.436   3.031  0.3024  0.2285 -0.1874
   86GLU    OE2 1314   2.079   4.640   3.112 -0.3085  0.2955  0.4375
   86GLU      H 1315   2.614   4.475   3.211  0.7027  0.7113  1.0136
   86GLU     HA 1316   2.390   4.441   3.412 -0.4681  0.1216  0.1498
   86GLU    HB2 1317   2.401   4.383   3.119 -0.6190  0.6651 -0.5212
   86GLU    HB3 1318   2.275   4.318   3.230  0.3853 -0.8358 -1.4916
   86GLU    HG2 1319   2.225   4.555   3.303  0.8600 -0.8118  1.0283
   86GLU    HG3 1320   2.334   4.615   3.181  0.6558 -2.1555  0.2594
   87LEU      N 1321   2.466   4.222   3.485  0.7178 -0.0945 -0.5737
   87LEU     CA 1322   2.511   4.095   3.528 -0.3178  0.8156  0.1383
   87LEU      C 1323   2.452   3.978   3.442  0.8911 -0.0709 -0.0612
   87LEU      O 1324   2.381   4.003   3.343 -0.5503  0.0455  0.3729
   87LEU     CB 1325   2.490   4.075   3.681  0.3571  0.2215  0.4728
   87LEU     CG 1326   2.535   4.182   3.782  0.0757  0.1494 -0.0971
   87LEU    CD1 1327   2.518   4.120   3.918 -0.6786 -0.0254 -0.0765
   87LEU    CD2 1328   2.685   4.205   3.767 -0.5291 -0.2363  1.1950
   87LEU      H 1329   2.392   4.272   3.533  1.0626  0.2335 -0.3779
   87LEU     HA 1330   2.617   4.094   3.502 -0.5445 -0.8708 -1.0561
   87LEU    HB2 1331   2.382   4.065   3.697 -0.2937  1.4200 -2.0443
   87LEU    HB3 1332   2.540   3.979   3.693  0.6082  0.3735  0.6573
   87LEU     HG 1333   2.478   4.275   3.783  0.3338  0.3126  0.7102
   87LEU   HD11 1334   2.415   4.093   3.940 -0.5955 -1.5458 -1.2334
   87LEU   HD12 1335   2.578   4.029   3.926 -0.1677  0.3586  0.8134
   87LEU   HD13 1336   2.555   4.190   3.993  1.9365  0.0313 -1.2083
   87LEU   HD21 1337   2.699   4.270   3.680  0.0969 -0.2806  1.2523
   87LEU   HD22 1338   2.723   4.251   3.858  0.3026  0.3508  0.5917
   87LEU   HD23 1339   2.742   4.114   3.749  0.0152  0.1892  0.6490
   88GLY      N 1340   2.505   3.855   3.461  0.0777 -0.2302  0.1345
   88GLY     CA 1341   2.472   3.724   3.405 -0.5905 -0.3436 -0.0502
   88GLY      C 1342   2.571   3.614   3.455 -0.6296  1.4568 -1.0785
   88GLY      O 1343   2.664   3.640   3.529  0.0041  0.3822 -1.0368
   88GLY      H 1344   2.582   3.844   3.525  0.9654 -0.3712 -0.9028
   88GLY    HA2 1345   2.373   3.712   3.449 -0.6946  0.9690  0.1458
   88GLY    HA3 1346   2.468   3.725   3.297 -1.4661  1.0223 -0.0473
   89THR      N 1347   2.543   3.487   3.417 -0.5478  0.5887  0.2629
   89THR     CA 1348   2.610   3.365   3.460  0.2619  0.1118 -0.5001
   89THR      C 1349   2.657   3.292   3.332  0.8117 -0.4373  0.3905
   89THR      O 1350   2.571   3.269   3.244 -0.5265  0.6294 -0.7314
   89THR     CB 1351   2.519   3.274   3.544 -0.1481 -0.8036  0.1041
   89THR    OG1 1352   2.458   3.360   3.640  0.1912  0.2639 -0.3641
   89THR    CG2 1353   2.596   3.164   3.617  0.0241  0.1511  0.5881
   89THR      H 1354   2.479   3.476   3.341  0.0003 -0.8361 -0.0425
   89THR     HA 1355   2.698   3.399   3.515 -0.1315  1.0968 -0.4346
   89THR     HB 1356   2.432   3.244   3.485  0.0981  0.1928 -0.8174
   89THR    HG1 1357   2.529   3.404   3.687  0.5935 -0.7076  0.0047
   89THR   HG21 1358   2.701   3.190   3.636 -0.1076  0.9792  0.2890
   89THR   HG22 1359   2.535   3.125   3.698 -0.4413  0.0132  0.1782
   89THR   HG23 1360   2.604   3.080   3.548 -0.3717  0.4144  0.2070
   90ASP      N 1361   2.780   3.250   3.325 -0.1649 -0.3114  0.5211
   90ASP     CA 1362   2.839   3.172   3.206  0.3856  0.0837 -0.5261
   90ASP      C 1363   2.955   3.084   3.251  0.4476 -0.4220 -0.4017
   90ASP      O 1364   3.000   3.083   3.365  0.1882  0.3183  0.3771
   90ASP     CB 1365   2.878   3.274   3.103 -0.5697 -0.3217  0.4751
   90ASP     CG 1366   2.875   3.216   2.958 -0.5711  0.0649 -0.1807
   90ASP    OD1 1367   2.847   3.093   2.933  0.6347 -0.1377 -0.3307
   90ASP    OD2 1368   2.884   3.286   2.858 -0.6960  0.2148  0.2883
   90ASP      H 1369   2.845   3.262   3.401 -0.2221 -2.1132  0.9330
   90ASP     HA 1370   2.761   3.107   3.169  1.0561  0.0717 -2.0928
   90ASP    HB2 1371   2.820   3.366   3.098  0.4278  0.3161 -0.7990
   90ASP    HB3 1372   2.982   3.299   3.122 -0.3140 -1.3081  0.4936
   91LEU      N 1373   3.002   3.002   3.160  0.2210 -0.0845 -0.0118
   91LEU     CA 1374   3.116   2.910   3.193  0.1576 -0.6851  0.2880
   91LEU      C 1375   3.255   2.973   3.155  0.3094 -0.0713 -0.1930
   91LEU      O 1376   3.257   3.044   3.054 -0.2176 -0.5910 -0.0716
   91LEU     CB 1377   3.091   2.790   3.098 -0.2273  0.1515  0.1004
   91LEU     CG 1378   3.194   2.668   3.100  0.6216 -0.4534 -0.6821
   91LEU    CD1 1379   3.145   2.573   3.213 -0.3117 -0.5760  0.9492
   91LEU    CD2 1380   3.193   2.605   2.961 -0.2399  0.6124 -0.0465
   91LEU      H 1381   2.962   3.000   3.067 -1.1699 -1.1750  0.5253
   91LEU     HA 1382   3.123   2.865   3.292  0.7678 -0.9617  0.1294
   91LEU    HB2 1383   2.991   2.749   3.087 -0.0311 -0.2177 -0.4194
   91LEU    HB3 1384   3.109   2.833   3.000 -0.2523 -1.1874 -0.5384
   91LEU     HG 1385   3.291   2.707   3.130 -0.1882  0.1643  1.5344
   91LEU   HD11 1386   3.230   2.506   3.223  0.3993  0.1486  0.0855
   91LEU   HD12 1387   3.134   2.623   3.310  0.3242 -0.3144  0.8988
   91LEU   HD13 1388   3.056   2.522   3.178  0.1932 -1.0341  0.2902
   91LEU   HD21 1389   3.262   2.665   2.902  0.5843  1.1010  1.3215
   91LEU   HD22 1390   3.250   2.514   2.979  0.7386  1.3268  0.6802
   91LEU   HD23 1391   3.093   2.592   2.920 -0.1830 -0.5344  0.1192
   92VAL      N 1392   3.366   2.931   3.218  0.1932  0.2586 -0.5498
   92VAL     CA 1393   3.497   3.004   3.218  1.3201  0.7579 -0.2016
   92VAL      C 1394   3.619   2.904   3.251  0.8958 -1.8266 -0.2321
   92VAL      O 1395   3.608   2.808   3.320  0.0016 -0.4981 -0.3533
   92VAL     CB 1396   3.496   3.119   3.320 -0.1172  0.0398 -0.8366
   92VAL    CG1 1397   3.427   3.244   3.269  0.2872 -0.2630 -0.0818
   92VAL    CG2 1398   3.431   3.085   3.457  0.1643  1.0682  0.5565
   92VAL      H 1399   3.353   2.862   3.291  0.7295  1.2413  0.5492
   92VAL     HA 1400   3.518   3.051   3.122  0.6885  0.5047 -0.4743
   92VAL     HB 1401   3.601   3.137   3.342 -0.2889 -0.2516  0.3205
   92VAL   HG11 1402   3.478   3.282   3.180  0.1015 -0.8886 -0.4668
   92VAL   HG12 1403   3.321   3.220   3.260  0.0979  0.2474  0.6195
   92VAL   HG13 1404   3.425   3.323   3.345 -1.1603  0.5624 -0.9130
   92VAL   HG21 1405   3.329   3.050   3.440  0.9269 -0.8531 -0.7610
   92VAL   HG22 1406   3.479   2.997   3.500 -0.2280  0.6418  0.1534
   92VAL   HG23 1407   3.444   3.165   3.530  0.0460  1.6916 -0.0870
   93SER      N 1408   3.735   2.939   3.203 -0.4498  0.9656  0.2984
   93SER     CA 1409   3.866   2.866   3.218  0.3166  0.4853 -0.4170
   93SER      C 1410   3.980   2.962   3.183  0.6600  0.5261 -0.5722
   93SER      O 1411   3.964   3.045   3.097 -0.0648 -0.3736  0.2323
   93SER     CB 1412   3.866   2.743   3.134  0.6277 -0.1145 -0.0825
   93SER     OG 1413   3.990   2.679   3.151 -0.6608  0.3176  0.1201
   93SER      H 1414   3.739   3.010   3.131  1.2611 -0.0880 -0.8119
   93SER     HA 1415   3.866   2.836   3.323 -0.0978 -0.2596 -0.6130
   93SER    HB2 1416   3.783   2.681   3.167  1.0248 -0.9511 -0.5785
   93SER    HB3 1417   3.858   2.769   3.029 -0.6616  0.0534  0.0321
   93SER     HG 1418   3.984   2.586   3.176  0.5035  0.0675 -0.4021
   94ILE      N 1419   4.094   2.942   3.246 -0.5593 -0.3668  0.2670
   94ILE     CA 1420   4.220   3.015   3.218 -0.1947 -0.2575  0.3704
   94ILE      C 1421   4.330   2.924   3.157 -0.6633 -0.0815  0.6650
   94ILE      O 1422   4.383   2.847   3.234  0.4309 -0.1081 -0.3966
   94ILE     CB 1423   4.269   3.082   3.350 -0.8769  0.1607  0.3019
   94ILE    CG1 1424   4.167   3.187   3.402 -0.1289  0.9780  0.7945
   94ILE    CG2 1425   4.419   3.136   3.338  0.3854  0.5048  0.9922
   94ILE    CD1 1426   4.214   3.269   3.517  0.0799 -0.7398 -1.2412
   94ILE      H 1427   4.097   2.879   3.324 -0.3803  0.7294  1.2053
   94ILE     HA 1428   4.197   3.099   3.153 -0.7346 -0.5798  0.1311
   94ILE     HB 1429   4.284   3.004   3.425  0.3662 -0.9971 -1.0183
   94ILE   HG12 1430   4.146   3.256   3.321 -1.1512 -0.5421 -0.3612
   94ILE   HG13 1431   4.068   3.147   3.423  0.1864  0.3090  1.0867
   94ILE   HG21 1432   4.412   3.224   3.274 -0.9165 -0.2966 -0.1106
   94ILE   HG22 1433   4.460   3.167   3.433  0.7946 -0.6889  1.2413
   94ILE   HG23 1434   4.492   3.082   3.277  0.5237  2.0374 -0.3294
   94ILE   HD11 1435   4.319   3.297   3.508  0.2748 -0.3935  1.0216
   94ILE   HD12 1436   4.158   3.362   3.525  0.7569 -0.4153  0.3036
   94ILE   HD13 1437   4.196   3.207   3.605  0.7187  0.5477 -0.1386
   95PRO      N 1438   4.368   2.930   3.026  0.2815  0.2028 -0.7574
   95PRO     CA 1439   4.464   2.832   2.966  0.9070 -0.5920 -0.0105
   95PRO      C 1440   4.591   2.794   3.036  0.0665 -0.7200 -0.8947
   95PRO      O 1441   4.612   2.677   3.056  0.2868  0.1504  0.0382
   95PRO     CB 1442   4.494   2.896   2.833  0.0970 -0.1196 -0.3423
   95PRO     CG 1443   4.368   2.971   2.789  0.5910 -1.0600 -0.0338
   95PRO     CD 1444   4.313   3.023   2.926 -0.1697  0.8801  0.2680
   95PRO     HA 1445   4.407   2.740   2.952 -1.0288  0.4300  0.4455
   95PRO    HB2 1446   4.574   2.969   2.843  0.7668 -0.7940 -0.5711
   95PRO    HB3 1447   4.541   2.825   2.765  0.2155 -1.1093  0.7038
   95PRO    HG2 1448   4.390   3.058   2.727  0.5749 -1.0077  0.0340
   95PRO    HG3 1449   4.300   2.903   2.739 -1.4638  0.2278  0.7842
   95PRO    HD2 1450   4.360   3.120   2.936  1.2115  0.3105 -0.2593
   95PRO    HD3 1451   4.204   3.024   2.928 -0.2120 -0.3520 -0.0472
   96HIS      N 1452   4.669   2.890   3.082  0.0624 -0.6420 -0.0294
   96HIS     CA 1453   4.777   2.886   3.180  0.7136 -0.6585 -0.2400
   96HIS      C 1454   4.721   2.897   3.327 -0.2490 -0.9219  0.6294
   96HIS      O 1455   4.752   2.990   3.398  0.2117  0.0478  0.2747
   96HIS     CB 1456   4.890   2.986   3.140 -0.0164  0.0909  0.5079
   96HIS     CG 1457   4.951   2.966   3.004  0.2214  0.8462 -0.9886
   96HIS    ND1 1458   4.938   3.043   2.895 -0.7912 -0.0692  0.3964
   96HIS    CD2 1459   5.048   2.872   2.985 -0.2502 -0.2527 -0.0261
   96HIS    CE1 1460   5.025   3.008   2.799  0.7591  1.1721  0.0809
   96HIS    NE2 1461   5.099   2.898   2.855 -0.2012 -1.1037  0.5728
   96HIS      H 1462   4.639   2.982   3.053  2.0758  0.1171 -0.0235
   96HIS     HA 1463   4.821   2.787   3.188  0.7848 -0.5783  0.4369
   96HIS    HB2 1464   4.837   3.081   3.135  0.1120  0.1380 -0.1108
   96HIS    HB3 1465   4.959   2.991   3.223 -0.5851 -1.1080  1.1174
   96HIS    HD1 1466   4.884   3.127   2.879  0.5051  0.6430 -0.8014
   96HIS    HD2 1467   5.079   2.795   3.055  0.9401  0.1887 -0.0117
   96HIS    HE1 1468   5.040   3.068   2.710 -0.0271  1.7277  0.3035
   96HIS    HE2 1469   5.153   2.837   2.796 -0.5349 -0.8607 -0.0008
   97GLY      N 1470   4.635   2.802   3.358  0.5765  0.1711 -0.0357
   97GLY     CA 1471   4.551   2.790   3.480 -0.0991 -0.9553  0.5222
   97GLY      C 1472   4.552   2.656   3.555  0.4226 -0.5893 -0.5735
   97GLY      O 1473   4.613   2.566   3.513 -0.8588  0.1820 -0.4540
   97GLY      H 1474   4.615   2.729   3.291  0.9080  1.1042 -1.2268
   97GLY    HA2 1475   4.587   2.864   3.551  0.7413  0.9700 -1.6633
   97GLY    HA3 1476   4.448   2.818   3.458  0.3351  0.5446  0.2110
   98PRO      N 1477   4.458   2.637   3.655 -0.1877  0.2451  0.6612
   98PRO     CA 1478   4.449   2.508   3.725  0.4238 -0.1142 -0.1205
   98PRO      C 1479   4.381   2.392   3.658 -0.3237 -0.6861  0.4511
   98PRO      O 1480   4.338   2.298   3.724  0.0309 -0.1942  0.5065
   98PRO     CB 1481   4.385   2.555   3.860 -0.9507 -0.6798  0.1971
   98PRO     CG 1482   4.283   2.645   3.810 -0.1706 -0.0848  0.9933
   98PRO     CD 1483   4.364   2.729   3.704  0.1058  0.3822 -0.5117
   98PRO     HA 1484   4.545   2.463   3.753  0.1787 -0.3857  0.3093
   98PRO    HB2 1485   4.361   2.472   3.925 -0.2020 -0.0731  1.3131
   98PRO    HB3 1486   4.462   2.616   3.908 -1.5018  0.0694  0.1626
   98PRO    HG2 1487   4.203   2.588   3.762 -0.9641  1.1014  0.8135
   98PRO    HG3 1488   4.246   2.713   3.886  1.4079  0.1290  1.6505
   98PRO    HD2 1489   4.298   2.762   3.624 -0.5268  0.1986 -0.0878
   98PRO    HD3 1490   4.423   2.809   3.749  0.8105 -0.6703  0.5379
   99ASN      N 1491   4.377   2.402   3.522 -0.6546 -0.1237  0.2149
   99ASN     CA 1492   4.319   2.301   3.434  0.0086  0.3430  0.1340
   99ASN      C 1493   4.170   2.262   3.455 -0.2341  0.6155 -0.0184
   99ASN      O 1494   4.124   2.178   3.381 -0.2233 -0.0753  0.0790
   99ASN     CB 1495   4.411   2.177   3.424 -0.2893  0.0657 -0.0839
   99ASN     CG 1496   4.547   2.209   3.362  0.4510 -0.4070  0.3236
   99ASN    OD1 1497   4.639   2.173   3.412 -0.7357  0.6007 -0.0667
   99ASN    ND2 1498   4.548   2.276   3.249  0.0850 -1.1271 -0.3195
   99ASN      H 1499   4.412   2.481   3.469  0.1055 -0.5824  0.0042
   99ASN     HA 1500   4.302   2.356   3.341  0.0128  1.0144  0.5159
   99ASN    HB2 1501   4.441   2.142   3.523  0.4676 -0.7858 -0.5790
   99ASN    HB3 1502   4.363   2.107   3.356 -1.5838  0.1407  0.6867
   99ASN   HD21 1503   4.640   2.308   3.225  0.2350 -0.8504  0.5398
   99ASN   HD22 1504   4.465   2.318   3.209  0.0585  0.2478  0.9788
  100VAL      N 1505   4.096   2.326   3.538  0.2910 -0.2432 -0.4897
  100VAL     CA 1506   3.950   2.304   3.550 -0.0364 -0.2192 -0.6479
  100VAL      C 1507   3.877   2.405   3.461 -0.1738  0.0508 -0.6989
  100VAL      O 1508   3.932   2.507   3.421  0.0071 -0.0375  0.1199
  100VAL     CB 1509   3.894   2.318   3.697 -0.7393  0.0990  0.6215
  100VAL    CG1 1510   3.946   2.201   3.785  0.6985  0.1978 -0.4029
  100VAL    CG2 1511   3.937   2.447   3.763 -0.0065 -0.0814  0.3848
  100VAL      H 1512   4.136   2.399   3.596 -0.0508 -0.1123 -0.4138
  100VAL     HA 1513   3.915   2.210   3.507  0.8260 -1.2246  0.6964
  100VAL     HB 1514   3.787   2.297   3.686 -0.2982 -2.0385 -2.0854
  100VAL   HG11 1515   4.011   2.238   3.864  0.8755 -0.0471 -0.4305
  100VAL   HG12 1516   3.861   2.143   3.822  0.6930  0.1739 -0.4528
  100VAL   HG13 1517   3.991   2.126   3.719  1.1401 -0.0996  0.2157
  100VAL   HG21 1518   3.868   2.463   3.846 -0.5815  0.7790 -0.2220
  100VAL   HG22 1519   4.039   2.426   3.793 -0.3664 -2.2504  0.4346
  100VAL   HG23 1520   3.931   2.532   3.694  0.1506 -0.0364  0.4262
  101THR      N 1521   3.749   2.386   3.441  0.4517 -0.0915  0.7081
  101THR     CA 1522   3.659   2.479   3.370  0.6412  0.3705  0.1625
  101THR      C 1523   3.523   2.482   3.451  0.1741 -0.4141 -0.6055
  101THR      O 1524   3.456   2.385   3.477 -0.5747  0.0828 -0.0308
  101THR     CB 1525   3.627   2.444   3.228 -0.6741  0.1612 -0.0411
  101THR    OG1 1526   3.753   2.448   3.163  0.5549 -0.0747  0.1841
  101THR    CG2 1527   3.542   2.529   3.136  0.6413 -0.0375 -0.4985
  101THR      H 1528   3.708   2.301   3.478 -0.5668  0.1057  0.1254
  101THR     HA 1529   3.695   2.582   3.378 -0.1446  0.6441  0.3985
  101THR     HB 1530   3.580   2.347   3.211 -1.5028  0.7902 -1.7033
  101THR    HG1 1531   3.798   2.365   3.183  0.9331  0.2654  0.8472
  101THR   HG21 1532   3.437   2.499   3.145  0.3974  0.6312 -0.8640
  101THR   HG22 1533   3.559   2.634   3.162  1.2402  0.0072 -1.0266
  101THR   HG23 1534   3.566   2.511   3.031 -0.7060 -0.0303 -0.8561
  102VAL      N 1535   3.485   2.606   3.491 -0.4144  0.3168  1.0878
  102VAL     CA 1536   3.392   2.630   3.602  0.1551  0.2723 -0.0059
  102VAL      C 1537   3.281   2.735   3.563 -0.1832 -0.2255 -0.1961
  102VAL      O 1538   3.288   2.806   3.462  0.2025  0.5467 -0.4316
  102VAL     CB 1539   3.454   2.654   3.731 -1.2867 -0.0628 -0.8952
  102VAL    CG1 1540   3.565   2.548   3.769  0.8463  0.5110  0.5339
  102VAL    CG2 1541   3.524   2.788   3.724  0.7991 -0.0801  0.1862
  102VAL      H 1542   3.536   2.687   3.457 -0.0462 -0.1253  0.5353
  102VAL     HA 1543   3.336   2.539   3.623 -0.5273  0.3251 -1.4043
  102VAL     HB 1544   3.375   2.653   3.806 -0.2604 -0.5202  0.2324
  102VAL   HG11 1545   3.526   2.450   3.743 -1.5842  1.4774 -0.0753
  102VAL   HG12 1546   3.655   2.561   3.710  0.7521  0.1915  0.3149
  102VAL   HG13 1547   3.587   2.538   3.875  1.0726  0.5767  0.4937
  102VAL   HG21 1548   3.455   2.872   3.730  0.1503 -0.5659 -0.1156
  102VAL   HG22 1549   3.592   2.801   3.808  2.1064  0.0346 -0.8285
  102VAL   HG23 1550   3.595   2.799   3.642  0.4433 -0.6607 -0.2153
  103ARG      N 1551   3.162   2.736   3.626 -0.3759 -0.6820 -0.1234
  103ARG     CA 1552   3.059   2.839   3.609  0.1086 -0.7455  0.1397
  103ARG      C 1553   3.084   2.964   3.695 -0.3141  0.2732 -0.4952
  103ARG      O 1554   3.117   2.949   3.819  0.3355 -0.5072  0.3359
  103ARG     CB 1555   2.925   2.772   3.637  0.5562  0.0250 -0.1636
  103ARG     CG 1556   2.809   2.844   3.556 -1.0359 -0.4838 -0.6596
  103ARG     CD 1557   2.671   2.783   3.550 -0.6831 -0.8514 -0.0214
  103ARG     NE 1558   2.683   2.649   3.485 -0.0342 -0.4553  0.1937
  103ARG     CZ 1559   2.635   2.627   3.364  0.4616  0.5216  1.2009
  103ARG    NH1 1560   2.580   2.713   3.283  0.4659 -0.3922 -0.2978
  103ARG    NH2 1561   2.650   2.510   3.304  0.0419 -0.5791 -0.7222
  103ARG      H 1562   3.148   2.666   3.698 -1.0736 -0.3486  0.0757
  103ARG     HA 1563   3.055   2.871   3.504 -0.5173 -0.3024  0.2867
  103ARG    HB2 1564   2.933   2.673   3.593  0.7962 -0.4132  0.8142
  103ARG    HB3 1565   2.904   2.758   3.743 -2.2971 -0.2296 -0.6138
  103ARG    HG2 1566   2.792   2.939   3.608 -1.6232 -0.7463 -0.3519
  103ARG    HG3 1567   2.841   2.862   3.454 -0.5057 -0.2066 -0.4514
  103ARG    HD2 1568   2.628   2.781   3.650 -0.0937  0.7993  0.3310
  103ARG    HD3 1569   2.616   2.857   3.492  0.5430  1.0105  0.9655
  103ARG     HE 1570   2.736   2.578   3.534 -0.0818 -0.5257  0.1440
  103ARG   HH11 1571   2.551   2.688   3.190 -2.0853 -0.0403  0.2511
  103ARG   HH12 1572   2.555   2.806   3.311  0.8205 -0.1692 -0.7014
  103ARG   HH21 1573   2.615   2.494   3.211  0.0883 -0.5066 -0.7526
  103ARG   HH22 1574   2.692   2.435   3.358 -1.3073 -0.4973  0.5603
  104ALA      N 1575   3.090   3.086   3.635 -0.2258  0.2440  0.1224
  104ALA     CA 1576   3.110   3.219   3.703  1.0738  1.2168  0.0444
  104ALA      C 1577   2.999   3.320   3.654 -0.2455  0.6394  1.1060
  104ALA      O 1578   2.951   3.326   3.539 -0.1903  0.2280  0.0106
  104ALA     CB 1579   3.245   3.265   3.665 -0.9100 -0.3861  0.1794
  104ALA      H 1580   3.081   3.097   3.535  0.5922  1.3929  0.1390
  104ALA     HA 1581   3.107   3.205   3.811  0.9560  0.5336 -0.0366
  104ALA    HB1 1582   3.261   3.263   3.557 -0.5621 -0.2232  0.2256
  104ALA    HB2 1583   3.262   3.366   3.701  1.7003 -1.0610  1.3688
  104ALA    HB3 1584   3.318   3.202   3.716  1.4545  1.7454 -0.1627
  105ASN      N 1585   2.978   3.411   3.744  0.3174  0.4679  0.5418
  105ASN     CA 1586   2.899   3.538   3.722 -0.0324  0.0584  0.3477
  105ASN      C 1587   2.987   3.654   3.679 -0.0872  0.3117  0.2972
  105ASN      O 1588   3.105   3.662   3.716 -0.0102 -0.6968  0.4058
  105ASN     CB 1589   2.820   3.588   3.847 -0.3636  0.0848  0.3572
  105ASN     CG 1590   2.732   3.477   3.903  1.2726  0.3888 -0.4489
  105ASN    OD1 1591   2.634   3.437   3.837 -0.9931  0.1669 -0.1320
  105ASN    ND2 1592   2.769   3.417   4.013 -0.0935  0.0087  0.0146
  105ASN      H 1593   3.001   3.384   3.839 -0.4678 -0.8386  0.4089
  105ASN     HA 1594   2.831   3.516   3.639  0.3995 -0.1875  0.0453
  105ASN    HB2 1595   2.885   3.623   3.927 -0.3976 -1.1299  0.9636
  105ASN    HB3 1596   2.766   3.679   3.822  0.9149  0.5304 -1.0285
  105ASN   HD21 1597   2.720   3.336   4.049 -1.2484  0.9747  0.7899
  105ASN   HD22 1598   2.865   3.433   4.040  0.1512 -1.0136 -0.1768
  106ILE      N 1599   2.933   3.737   3.587  0.2269  0.6658  0.0613
  106ILE     CA 1600   3.018   3.823   3.509 -0.8281 -0.7809  0.3483
  106ILE      C 1601   2.948   3.953   3.469  0.3539 -0.6709 -0.4234
  106ILE      O 1602   2.857   3.950   3.386  0.1764 -0.2638  0.1710
  106ILE     CB 1603   3.069   3.754   3.380  0.2773  0.7245 -0.5702
  106ILE    CG1 1604   3.069   3.603   3.376  0.7987 -0.5774 -0.8928
  106ILE    CG2 1605   3.198   3.821   3.334 -0.0317 -0.3835 -0.4851
  106ILE    CD1 1606   3.137   3.530   3.263  0.6026 -0.7793  0.2570
  106ILE      H 1607   2.840   3.710   3.558 -0.6685  0.8187  2.3809
  106ILE     HA 1608   3.099   3.847   3.579 -1.1077 -1.7805  1.0541
  106ILE     HB 1609   3.001   3.777   3.298  1.0560  0.6360 -1.2705
  106ILE   HG12 1610   3.115   3.558   3.464 -1.2428  0.4616  0.8818
  106ILE   HG13 1611   2.964   3.577   3.372  0.4662  0.6857 -2.3643
  106ILE   HG21 1612   3.180   3.928   3.332 -0.9772 -0.5305 -0.4672
  106ILE   HG22 1613   3.277   3.806   3.407 -0.0057 -0.2531 -0.4860
  106ILE   HG23 1614   3.234   3.789   3.236  0.6999 -0.4364 -0.2153
  106ILE   HD11 1615   3.111   3.578   3.168 -0.2979 -0.1826  0.7712
  106ILE   HD12 1616   3.245   3.543   3.270  0.5088 -0.1157  0.6089
  106ILE   HD13 1617   3.092   3.432   3.278 -1.2439 -0.1588 -0.5748
  107ALA      N 1618   2.997   4.068   3.520  0.8149 -0.4115 -0.2256
  107ALA     CA 1619   2.933   4.196   3.477  0.0929 -0.2280  0.0767
  107ALA      C 1620   2.977   4.230   3.331  0.2401  0.1213  0.0902
  107ALA      O 1621   3.091   4.266   3.307  0.1908  0.2499 -0.4809
  107ALA     CB 1622   2.965   4.308   3.577 -0.2578 -0.2367  0.2659
  107ALA      H 1623   3.073   4.068   3.587 -0.0964  0.6162  0.9192
  107ALA     HA 1624   2.825   4.179   3.484 -0.2213  1.5548  0.5735
  107ALA    HB1 1625   2.960   4.276   3.681  0.5987 -1.5486 -0.0462
  107ALA    HB2 1626   3.066   4.340   3.554 -0.3731  0.5973  0.8367
  107ALA    HB3 1627   2.916   4.405   3.566  0.5761  0.4159  1.8268
  108ALA      N 1628   2.882   4.222   3.236  0.7885  0.5734 -0.4469
  108ALA     CA 1629   2.905   4.264   3.101  0.0281  0.5672 -0.2853
  108ALA      C 1630   2.907   4.412   3.097  0.8829  0.2964 -0.2260
  108ALA      O 1631   2.796   4.466   3.109 -0.6510  0.5327  0.3164
  108ALA     CB 1632   2.796   4.202   3.014  1.0349 -0.7776  0.1050
  108ALA      H 1633   2.792   4.178   3.253  1.4880 -1.0692 -0.6624
  108ALA     HA 1634   3.004   4.233   3.066  0.4683  2.3929 -0.8977
  108ALA    HB1 1635   2.703   4.239   3.056  0.8021  0.6543 -1.4633
  108ALA    HB2 1636   2.811   4.238   2.913  0.5525 -0.7900  0.0238
  108ALA    HB3 1637   2.795   4.093   3.017  0.4591 -0.7958 -0.4785
  109ILE      N 1638   3.018   4.482   3.079  0.3600  0.0545 -0.2324
  109ILE     CA 1639   3.020   4.635   3.071  1.0651  0.2118 -0.5693
  109ILE      C 1640   2.974   4.682   2.935  0.1871 -0.1602  1.1929
  109ILE      O 1641   2.997   4.617   2.831  0.5875 -0.2370  0.1736
  109ILE     CB 1642   3.160   4.689   3.114  0.2392 -0.4028  1.0034
  109ILE    CG1 1643   3.207   4.642   3.259 -0.7859 -0.4308 -0.0777
  109ILE    CG2 1644   3.174   4.842   3.099  0.7016 -0.9659  0.3298
  109ILE    CD1 1645   3.357   4.651   3.278  0.1150  0.3162 -0.8418
  109ILE      H 1646   3.109   4.441   3.066  0.8814  0.9799  0.2200
  109ILE     HA 1647   2.947   4.680   3.138  0.6884 -0.4890 -0.5020
  109ILE     HB 1648   3.235   4.646   3.047 -0.2353 -1.7180  1.2623
  109ILE   HG12 1649   3.156   4.706   3.330  0.1379  0.8249 -0.4667
  109ILE   HG13 1650   3.191   4.537   3.283 -1.0703 -0.4523 -0.3503
  109ILE   HG21 1651   3.270   4.886   3.128  0.8053 -0.2995 -0.9045
  109ILE   HG22 1652   3.158   4.870   2.995  1.9240 -0.6177  0.2055
  109ILE   HG23 1653   3.093   4.894   3.150 -0.7920 -1.0967 -1.6868
  109ILE   HD11 1654   3.384   4.756   3.268 -2.4529  1.3649  0.9223
  109ILE   HD12 1655   3.378   4.638   3.384 -0.2267  0.2989 -0.7750
  109ILE   HD13 1656   3.409   4.578   3.217  0.0316 -0.4403 -0.0505
  110THR      N 1657   2.914   4.805   2.919  0.1999  0.5459 -0.7733
  110THR     CA 1658   2.846   4.851   2.799  0.3939 -0.2617  0.3436
  110THR      C 1659   2.877   4.991   2.758  0.4392 -0.2968 -1.5307
  110THR      O 1660   2.873   5.028   2.644 -0.2491 -0.4220  0.3617
  110THR     CB 1661   2.697   4.836   2.803 -0.0536  0.3179  0.1794
  110THR    OG1 1662   2.628   4.903   2.900 -0.3629 -0.3483 -0.3268
  110THR    CG2 1663   2.653   4.701   2.808 -0.1438  0.3734 -0.9099
  110THR      H 1664   2.914   4.862   3.002  0.7147  0.6031 -0.8037
  110THR     HA 1665   2.881   4.789   2.716  1.1341 -0.4913  0.8028
  110THR     HB 1666   2.668   4.878   2.707  1.5905  0.7229 -0.2023
  110THR    HG1 1667   2.629   4.996   2.879 -1.4229 -0.3407 -0.4786
  110THR   HG21 1668   2.671   4.656   2.906 -1.2752 -0.1298 -0.9031
  110THR   HG22 1669   2.545   4.697   2.799 -0.2756 -0.6670  0.3953
  110THR   HG23 1670   2.709   4.635   2.741  0.7096 -0.9804  0.9488
  111GLU      N 1671   2.919   5.069   2.860  0.3848  0.4708  0.6463
  111GLU     CA 1672   2.969   5.208   2.853 -0.5843  0.0471 -0.0171
  111GLU      C 1673   3.057   5.247   2.971  0.3956 -0.6984  0.5905
  111GLU      O 1674   3.031   5.216   3.090  0.4270  0.3885 -0.0838
  111GLU     CB 1675   2.850   5.310   2.843 -0.2781  0.1203  0.5778
  111GLU     CG 1676   2.887   5.453   2.795  0.1127  0.1733 -1.2097
  111GLU     CD 1677   2.936   5.467   2.658  0.4110 -0.1571  1.4978
  111GLU    OE1 1678   3.059   5.505   2.642  0.4772  0.3084  0.3091
  111GLU    OE2 1679   2.855   5.453   2.558  0.0979  0.1046  0.0612
  111GLU      H 1680   2.895   5.038   2.953  0.2383  0.0093  0.4603
  111GLU     HA 1681   3.033   5.208   2.765  0.0707 -0.9839  0.4201
  111GLU    HB2 1682   2.775   5.275   2.772 -1.1215  0.9836  1.0043
  111GLU    HB3 1683   2.793   5.299   2.935 -0.5222 -1.8504  0.2836
  111GLU    HG2 1684   2.799   5.515   2.814  0.1514 -0.3831  1.7247
  111GLU    HG3 1685   2.950   5.503   2.868 -0.7410  1.0612 -1.0406
  112SER      N 1686   3.162   5.320   2.941 -0.2002 -0.9230 -0.6640
  112SER     CA 1687   3.252   5.365   3.054 -0.0748  0.6033 -0.8806
  112SER      C 1688   3.329   5.495   3.031 -0.3109  0.4011 -1.0413
  112SER      O 1689   3.329   5.540   2.917 -1.1747  0.0081 -0.2721
  112SER     CB 1690   3.356   5.247   3.079 -0.9488 -0.3468 -0.1981
  112SER     OG 1691   3.427   5.222   2.953  0.1306 -0.4045  0.2508
  112SER      H 1692   3.190   5.341   2.847  0.8827  0.8550 -0.0440
  112SER     HA 1693   3.207   5.393   3.150  0.5293  1.4755 -0.8302
  112SER    HB2 1694   3.435   5.271   3.151 -1.3585 -0.2549  0.2262
  112SER    HB3 1695   3.306   5.158   3.114 -1.3029 -0.2708 -0.5008
  112SER     HG 1696   3.376   5.160   2.900  0.3103 -1.3347  1.1101
  113ASP      N 1697   3.404   5.540   3.135 -0.2072  0.1145 -0.2962
  113ASP     CA 1698   3.501   5.655   3.131  0.1065  0.2235 -0.6554
  113ASP      C 1699   3.621   5.629   3.216  0.1772 -0.2265 -0.2662
  113ASP      O 1700   3.616   5.584   3.334 -0.1333 -0.5249  0.8147
  113ASP     CB 1701   3.432   5.797   3.161  0.1008 -0.0108  0.5421
  113ASP     CG 1702   3.510   5.920   3.111  0.0291 -0.2359  1.0274
  113ASP    OD1 1703   3.481   6.031   3.155  0.1677 -0.5660 -0.2293
  113ASP    OD2 1704   3.600   5.899   3.027 -0.6525  0.0467  0.1099
  113ASP      H 1705   3.408   5.497   3.226 -0.0489 -0.4969 -0.5825
  113ASP     HA 1706   3.525   5.666   3.025  0.3342  0.3815 -0.5881
  113ASP    HB2 1707   3.328   5.800   3.130  0.0896 -1.3075  0.3435
  113ASP    HB3 1708   3.419   5.806   3.269 -0.2608  1.5551  0.4195
  114LYS      N 1709   3.739   5.658   3.154  0.5558  0.2925 -0.0207
  114LYS     CA 1710   3.873   5.652   3.201  0.3542  0.7444  0.1086
  114LYS      C 1711   3.914   5.509   3.253 -0.2878 -0.2733  0.8958
  114LYS      O 1712   4.032   5.499   3.285  0.5900  0.8163 -0.5601
  114LYS     CB 1713   3.901   5.771   3.291 -0.5414 -0.8856 -0.1679
  114LYS     CG 1714   3.888   5.904   3.217 -0.4830 -0.4062 -0.5625
  114LYS     CD 1715   3.926   6.012   3.329  0.3304  0.8122  1.0037
  114LYS     CE 1716   3.908   6.158   3.274 -0.7532  0.6290 -0.1388
  114LYS     NZ 1717   3.776   6.173   3.214 -0.8435  0.0080 -0.1345
  114LYS      H 1718   3.735   5.708   3.066  0.2641  1.1070  0.4342
  114LYS     HA 1719   3.934   5.656   3.111  0.5055 -0.6804  0.1028
  114LYS    HB2 1720   3.837   5.771   3.379  0.3376  1.5736  0.6179
  114LYS    HB3 1721   3.999   5.766   3.338 -0.1243  2.0467 -0.3812
  114LYS    HG2 1722   3.963   5.897   3.139  1.3617 -1.6966  1.1207
  114LYS    HG3 1723   3.785   5.921   3.184 -0.9159  0.1244  0.8770
  114LYS    HD2 1724   3.867   5.996   3.420  1.3330 -0.7840  1.4657
  114LYS    HD3 1725   4.024   6.005   3.376  0.4787 -0.8457  0.5987
  114LYS    HE2 1726   3.921   6.227   3.356 -1.5279  0.3352  0.2507
  114LYS    HE3 1727   3.986   6.170   3.198 -0.7651  0.9288 -0.1039
  114LYS    HZ1 1728   3.750   6.269   3.197 -1.5462  0.0050  0.7735
  114LYS    HZ2 1729   3.783   6.138   3.120  0.2470  1.0568 -0.4972
  114LYS    HZ3 1730   3.708   6.133   3.277 -0.0714  0.3914  1.0130
  115PHE      N 1731   3.826   5.404   3.248 -0.6304  0.3267 -0.3082
  115PHE     CA 1732   3.847   5.270   3.308  0.4610 -0.9209  0.9021
  115PHE      C 1733   3.947   5.194   3.228 -0.7175 -0.2260  0.1234
  115PHE      O 1734   4.058   5.162   3.277 -0.1316  0.3106  0.1314
  115PHE     CB 1735   3.713   5.195   3.314 -0.9269  0.5520  0.1781
  115PHE     CG 1736   3.720   5.046   3.358 -0.2975  0.7306 -0.4743
  115PHE    CD1 1737   3.726   5.017   3.500 -0.1222 -0.0664  0.0491
  115PHE    CD2 1738   3.700   4.941   3.263 -0.1150 -0.6157  0.3942
  115PHE    CE1 1739   3.710   4.880   3.544  0.2370 -0.3811 -0.5289
  115PHE    CE2 1740   3.673   4.814   3.312  0.1898  0.2307  0.4033
  115PHE     CZ 1741   3.684   4.784   3.446 -0.0243  0.6425 -0.1690
  115PHE      H 1742   3.740   5.417   3.195 -1.5939  0.6168  1.1927
  115PHE     HA 1743   3.893   5.278   3.407  0.5118 -1.7298  0.9575
  115PHE    HB2 1744   3.646   5.248   3.382 -0.6827  0.1679  0.7252
  115PHE    HB3 1745   3.659   5.201   3.219 -0.8045  0.5181  0.1059
  115PHE    HD1 1746   3.738   5.089   3.580  0.1569  0.0516 -0.0975
  115PHE    HD2 1747   3.700   4.964   3.158  1.5781 -0.6653  0.3210
  115PHE    HE1 1748   3.723   4.857   3.649  0.5470  0.0754 -0.4607
  115PHE    HE2 1749   3.660   4.732   3.244 -0.2096  0.6993 -0.1029
  115PHE     HZ 1750   3.666   4.685   3.485 -0.5984  0.5717 -0.5868
  116PHE      N 1751   3.922   5.173   3.100  0.1103  0.7688 -1.0222
  116PHE     CA 1752   4.008   5.110   3.004  0.5422  0.1851  0.1238
  116PHE      C 1753   4.124   5.206   2.958  0.1012 -0.6187  0.3966
  116PHE      O 1754   4.100   5.328   2.951 -0.2953  0.0349 -0.2552
  116PHE     CB 1755   3.921   5.071   2.884 -0.0796  0.1219  0.4219
  116PHE     CG 1756   3.819   4.961   2.905 -0.3539 -0.2882 -0.2369
  116PHE    CD1 1757   3.868   4.838   2.950 -0.0980 -0.0631 -0.9963
  116PHE    CD2 1758   3.684   4.984   2.877  0.1716  0.2733  0.2982
  116PHE    CE1 1759   3.774   4.728   2.959 -0.1639  0.1173 -0.3267
  116PHE    CE2 1760   3.595   4.875   2.883 -0.2933 -0.1091  0.1889
  116PHE     CZ 1761   3.636   4.753   2.930 -0.1144  0.0092  0.2331
  116PHE      H 1762   3.841   5.214   3.057 -0.2059  0.6501 -0.5535
  116PHE     HA 1763   4.042   5.015   3.044 -0.6051 -0.3806 -0.1708
  116PHE    HB2 1764   3.865   5.158   2.848 -0.0440 -0.0479 -0.0524
  116PHE    HB3 1765   3.988   5.034   2.806  0.5880 -0.2501  1.1469
  116PHE    HD1 1766   3.974   4.825   2.970 -0.4247 -1.0340  0.3819
  116PHE    HD2 1767   3.650   5.074   2.826  0.8793  0.8945  0.8793
  116PHE    HE1 1768   3.803   4.628   2.984 -1.0160 -0.1751 -0.4423
  116PHE    HE2 1769   3.495   4.873   2.842 -0.5339  0.4186  0.7142
  116PHE     HZ 1770   3.563   4.674   2.936 -0.1288 -0.0004 -0.0708
  117ILE      N 1771   4.247   5.150   2.937  0.6571 -0.1972  0.5484
  117ILE     CA 1772   4.369   5.231   2.908  0.3841  0.5276  0.6193
  117ILE      C 1773   4.435   5.186   2.770 -0.2739  0.1581 -0.8448
  117ILE      O 1774   4.455   5.072   2.736 -0.2642  0.2051 -0.5555
  117ILE     CB 1775   4.474   5.210   3.010  0.9988 -0.7289 -0.6993
  117ILE    CG1 1776   4.406   5.204   3.156 -0.4088  0.2855  0.4039
  117ILE    CG2 1777   4.582   5.321   3.022  0.0935  0.7039  0.5557
  117ILE    CD1 1778   4.512   5.177   3.262 -0.2698 -0.2229  0.0267
  117ILE      H 1779   4.261   5.050   2.938 -0.4023 -0.3728  0.5243
  117ILE     HA 1780   4.337   5.335   2.910 -3.3834 -0.3277  1.3473
  117ILE     HB 1781   4.502   5.106   3.000 -0.8871 -1.4565  0.4528
  117ILE   HG12 1782   4.355   5.299   3.174  0.0074  0.5186  0.3806
  117ILE   HG13 1783   4.343   5.115   3.157  0.7342 -0.5747  0.3167
  117ILE   HG21 1784   4.673   5.276   3.060  0.2011  0.8778  0.5058
  117ILE   HG22 1785   4.596   5.355   2.920 -0.9572 -0.6840 -0.1290
  117ILE   HG23 1786   4.552   5.406   3.083 -0.3614  0.2655  0.9670
  117ILE   HD11 1787   4.557   5.270   3.296 -0.0671 -0.7761  1.3933
  117ILE   HD12 1788   4.460   5.127   3.344 -0.4982 -0.4219 -0.2331
  117ILE   HD13 1789   4.593   5.119   3.218 -0.3623 -0.1862 -0.1924
  118ASN      N 1790   4.466   5.286   2.695  0.6995 -0.2341 -0.7554
  118ASN     CA 1791   4.505   5.269   2.558 -1.0592  1.2165  0.4440
  118ASN      C 1792   4.643   5.197   2.559 -0.3695 -0.0135 -0.4402
  118ASN      O 1793   4.726   5.233   2.647  0.1175 -0.0156  0.6735
  118ASN     CB 1794   4.514   5.394   2.474 -0.2756 -0.2747 -0.5602
  118ASN     CG 1795   4.540   5.374   2.327 -0.1031 -0.4100 -0.2068
  118ASN    OD1 1796   4.486   5.288   2.264  0.2826  0.7074  0.2360
  118ASN    ND2 1797   4.644   5.436   2.282  0.7250 -0.2487  0.1828
  118ASN      H 1798   4.440   5.378   2.730 -0.3640 -0.8011  0.0681
  118ASN     HA 1799   4.444   5.197   2.503  0.1652 -0.6092  1.3009
  118ASN    HB2 1800   4.417   5.444   2.480 -0.6266 -1.0245  1.5324
  118ASN    HB3 1801   4.585   5.464   2.517  0.1863  0.1701 -1.9506
  118ASN   HD21 1802   4.679   5.412   2.190 -0.7824  1.5758 -1.0143
  118ASN   HD22 1803   4.698   5.490   2.348 -0.0235  0.5268  0.1917
  119GLY      N 1804   4.658   5.090   2.480 -0.1761  0.1104 -0.2664
  119GLY     CA 1805   4.774   4.999   2.469  0.0267  0.6116  0.0656
  119GLY      C 1806   4.802   4.903   2.586  0.6197 -0.3487  0.3001
  119GLY      O 1807   4.900   4.831   2.585 -0.4058 -0.4902  0.5096
  119GLY      H 1808   4.584   5.064   2.416  0.8246 -1.4102 -0.9019
  119GLY    HA2 1809   4.758   4.941   2.379 -0.1655  0.2949  0.3031
  119GLY    HA3 1810   4.864   5.061   2.469  1.1536 -0.8702  1.5621
  120SER      N 1811   4.716   4.902   2.689 -0.3004  0.3567  0.5856
  120SER     CA 1812   4.726   4.813   2.808 -0.0851  0.2268 -0.0388
  120SER      C 1813   4.709   4.664   2.775  0.3314  0.2342  0.7091
  120SER      O 1814   4.755   4.582   2.845  0.0127 -0.0113 -0.9187
  120SER     CB 1815   4.619   4.845   2.907  0.4136  0.1850 -0.1070
  120SER     OG 1816   4.496   4.834   2.841  0.7885  0.1736 -0.2293
  120SER      H 1817   4.640   4.969   2.687  0.4107  1.1866 -0.0338
  120SER     HA 1818   4.815   4.827   2.869 -1.0518  0.9179  1.3348
  120SER    HB2 1819   4.618   4.779   2.994 -2.8804  0.3409  0.2274
  120SER    HB3 1820   4.642   4.943   2.948  1.4440 -0.6809  1.5573
  120SER     HG 1821   4.475   4.912   2.788 -0.6163 -0.2071 -0.3142
  121ASN      N 1822   4.642   4.627   2.662 -0.2233  0.1082  0.2293
  121ASN     CA 1823   4.623   4.492   2.611 -0.4036 -0.7352  0.0966
  121ASN      C 1824   4.552   4.404   2.708 -0.0958  0.3186 -0.6004
  121ASN      O 1825   4.589   4.286   2.716 -0.2750  0.3429 -0.0394
  121ASN     CB 1826   4.763   4.435   2.563  0.0045  0.5674 -0.0280
  121ASN     CG 1827   4.743   4.323   2.468  0.7856  0.8729  0.2187
  121ASN    OD1 1828   4.657   4.327   2.383 -0.2731  0.1545  0.0687
  121ASN    ND2 1829   4.803   4.212   2.474 -1.0066 -0.0666 -0.6878
  121ASN      H 1830   4.614   4.699   2.597 -0.3430 -0.4207 -0.3194
  121ASN     HA 1831   4.561   4.496   2.522  0.2275  0.1066 -0.3345
  121ASN    HB2 1832   4.825   4.507   2.509 -0.2505  0.9335  0.1602
  121ASN    HB3 1833   4.828   4.396   2.641 -0.1987 -1.4848 -0.7649
  121ASN   HD21 1834   4.788   4.144   2.401 -1.8440  0.2289 -0.8047
  121ASN   HD22 1835   4.871   4.196   2.547 -2.0452  0.2832  0.4112
  122TRP      N 1836   4.453   4.445   2.783 -0.7632 -0.7117 -0.2184
  122TRP     CA 1837   4.360   4.373   2.863 -0.1543  0.3211 -0.5477
  122TRP      C 1838   4.216   4.425   2.837 -0.3746  0.3776  0.0884
  122TRP      O 1839   4.195   4.542   2.795 -0.2047 -0.1108 -0.0778
  122TRP     CB 1840   4.391   4.377   3.010 -0.1598  0.3692 -0.7229
  122TRP     CG 1841   4.399   4.510   3.079 -0.4039 -0.7221 -1.1971
  122TRP    CD1 1842   4.512   4.575   3.119  0.9876  0.4716 -0.3486
  122TRP    CD2 1843   4.288   4.590   3.139 -0.8703  0.3573 -0.1112
  122TRP    NE1 1844   4.483   4.680   3.197  1.0637 -1.7426 -0.3891
  122TRP    CE2 1845   4.344   4.705   3.209 -0.6360 -0.6083 -0.0971
  122TRP    CE3 1846   4.154   4.574   3.145  0.1524  0.3706  0.7230
  122TRP    CZ2 1847   4.276   4.799   3.281  1.3141 -0.3563 -0.4344
  122TRP    CZ3 1848   4.071   4.677   3.201 -0.9051  0.3657 -0.5868
  122TRP    CH2 1849   4.129   4.781   3.279 -0.3999 -0.6726  0.2036
  122TRP      H 1850   4.440   4.545   2.778 -0.3179 -0.6921 -1.2031
  122TRP     HA 1851   4.372   4.270   2.829  0.7296  0.1222  0.3033
  122TRP    HB2 1852   4.317   4.315   3.060 -0.6805  1.1038 -0.5498
  122TRP    HB3 1853   4.487   4.331   3.034 -0.3944  0.5746  0.7752
  122TRP    HD1 1854   4.607   4.531   3.092  0.8506 -0.0276 -0.0383
  122TRP    HE1 1855   4.554   4.738   3.241 -0.4657 -0.0848  0.1218
  122TRP    HE3 1856   4.114   4.485   3.097  1.1122  0.6271 -0.6908
  122TRP    HZ2 1857   4.317   4.890   3.321  0.2727 -0.6280  1.4605
  122TRP    HZ3 1858   3.963   4.671   3.197 -1.0324  1.8946 -0.6540
  122TRP    HH2 1859   4.065   4.857   3.320 -0.4192 -0.1294 -0.7644
  123GLU      N 1860   4.122   4.338   2.858  0.0109  0.5049 -0.1989
  123GLU     CA 1861   3.978   4.359   2.819 -0.0740  0.5302 -0.3677
  123GLU      C 1862   3.866   4.342   2.923 -0.3749 -0.1986 -0.7524
  123GLU      O 1863   3.751   4.379   2.896  0.3583  0.0161 -0.5912
  123GLU     CB 1864   3.927   4.279   2.699 -0.4402  0.3248  1.0299
  123GLU     CG 1865   4.005   4.310   2.559  0.0001  0.5690 -1.4650
  123GLU     CD 1866   4.137   4.230   2.540 -0.4715 -0.0709 -0.6022
  123GLU    OE1 1867   4.125   4.110   2.576 -0.6422  0.1520  0.7086
  123GLU    OE2 1868   4.234   4.277   2.477 -0.8676 -0.0547  0.4457
  123GLU      H 1869   4.148   4.248   2.894 -0.4527  0.4533  0.0203
  123GLU     HA 1870   3.965   4.460   2.780  0.2330  0.4177 -0.7849
  123GLU    HB2 1871   3.935   4.172   2.718  0.7088 -0.0562 -1.0456
  123GLU    HB3 1872   3.824   4.296   2.669 -0.8726 -2.2811  0.5561
  123GLU    HG2 1873   3.932   4.285   2.483  0.0013  1.2052 -1.6862
  123GLU    HG3 1874   4.019   4.418   2.557  1.1900  0.4943 -0.2317
  124GLY      N 1875   3.906   4.302   3.045  0.2456 -0.1665  0.6877
  124GLY     CA 1876   3.829   4.307   3.166  0.0123 -0.1904  0.1350
  124GLY      C 1877   3.914   4.278   3.288 -0.1571 -0.4608 -0.1768
  124GLY      O 1878   4.038   4.257   3.277  0.5581 -0.2089 -0.1370
  124GLY      H 1879   4.002   4.273   3.053  0.7448 -0.2706 -2.8366
  124GLY    HA2 1880   3.786   4.407   3.176  0.1074 -0.2122  0.8571
  124GLY    HA3 1881   3.751   4.232   3.155 -0.5841  0.4603 -0.2766
  125ILE      N 1882   3.847   4.270   3.408  0.4325  0.0030  1.1246
  125ILE     CA 1883   3.909   4.243   3.533  0.4905  0.2838 -0.4850
  125ILE      C 1884   3.846   4.125   3.602 -0.5809  0.3751 -0.1807
  125ILE      O 1885   3.729   4.116   3.623  0.1810 -0.0717  0.4008
  125ILE     CB 1886   3.913   4.369   3.626 -0.1764  1.1475 -0.1741
  125ILE    CG1 1887   3.970   4.495   3.561  0.3940 -0.1964 -0.1753
  125ILE    CG2 1888   3.975   4.336   3.759  0.0673  0.1043 -0.3031
  125ILE    CD1 1889   3.982   4.628   3.637 -0.5088  0.6613 -0.1079
  125ILE      H 1890   3.748   4.286   3.400  0.3118 -1.1242 -1.8135
  125ILE     HA 1891   4.012   4.213   3.514  0.3517  0.1271 -1.0481
  125ILE     HB 1892   3.808   4.390   3.645 -0.6546 -0.9518  0.0124
  125ILE   HG12 1893   4.065   4.465   3.518  0.1154 -1.9414  0.2712
  125ILE   HG13 1894   3.899   4.518   3.481  1.5142 -0.0696 -1.1898
  125ILE   HG21 1895   3.914   4.263   3.812 -1.6748  0.4483 -1.6110
  125ILE   HG22 1896   4.075   4.296   3.745  0.4724  0.6181  0.9229
  125ILE   HG23 1897   3.979   4.430   3.813  0.6137  0.1664 -0.4388
  125ILE   HD11 1898   4.058   4.616   3.715 -0.1992  0.4302 -0.4347
  125ILE   HD12 1899   4.039   4.698   3.576  0.2021 -0.2887 -0.5960
  125ILE   HD13 1900   3.889   4.663   3.680 -0.4323  1.4939 -0.5846
  126LEU      N 1901   3.939   4.037   3.652  0.4246 -0.0273 -0.1216
  126LEU     CA 1902   3.916   3.925   3.748  0.0201  0.6216  1.0118
  126LEU      C 1903   3.939   3.972   3.887 -0.5597  0.0482  0.0011
  126LEU      O 1904   4.055   3.975   3.935 -0.6755 -0.5311 -0.2898
  126LEU     CB 1905   4.005   3.799   3.711  0.1418 -0.0905 -0.0191
  126LEU     CG 1906   4.015   3.677   3.805 -0.8945 -0.8513  0.1404
  126LEU    CD1 1907   3.890   3.648   3.880 -0.5951  0.1572  0.2816
  126LEU    CD2 1908   4.067   3.543   3.741  1.2046  0.1305 -0.5777
  126LEU      H 1909   4.031   4.055   3.615  0.3144 -1.1446 -1.0537
  126LEU     HA 1910   3.816   3.884   3.739  0.2121  0.2358  0.5373
  126LEU    HB2 1911   3.962   3.743   3.628  1.4794 -2.3903  0.6451
  126LEU    HB3 1912   4.103   3.842   3.693  0.2007 -0.1838  0.0738
  126LEU     HG 1913   4.088   3.709   3.880 -0.4058 -0.2713 -0.5541
  126LEU   HD11 1914   3.922   3.584   3.962 -0.6776  0.5379  0.6163
  126LEU   HD12 1915   3.842   3.736   3.921 -1.8510 -0.4271  0.1817
  126LEU   HD13 1916   3.821   3.602   3.809 -0.3668 -0.7384  0.6121
  126LEU   HD21 1917   3.993   3.512   3.667 -0.7044  0.5632  0.9968
  126LEU   HD22 1918   4.167   3.561   3.701  1.7335 -0.7011  0.2760
  126LEU   HD23 1919   4.067   3.471   3.823 -0.1398  1.1605  0.3970
  127GLY      N 1920   3.829   4.016   3.949 -0.7682  0.0044  0.2500
  127GLY     CA 1921   3.839   4.047   4.095  0.2830 -0.3062  1.1442
  127GLY      C 1922   3.859   3.918   4.175 -0.3765 -0.2505 -1.1654
  127GLY      O 1923   3.780   3.828   4.170  0.0703  0.2172  0.3057
  127GLY      H 1924   3.754   4.040   3.886 -0.0688  0.7434 -0.3595
  127GLY    HA2 1925   3.926   4.112   4.101 -0.7001  1.5992 -1.4213
  127GLY    HA3 1926   3.751   4.107   4.120 -0.4084 -0.1103 -1.2723
  128LEU      N 1927   3.964   3.911   4.270  0.4045  0.2956  1.7874
  128LEU     CA 1928   4.003   3.797   4.351 -0.3315 -0.2971 -1.0059
  128LEU      C 1929   3.983   3.815   4.499  0.3038 -0.4713 -0.3243
  128LEU      O 1930   4.007   3.730   4.585  0.4807  0.7203  0.4849
  128LEU     CB 1931   4.142   3.750   4.305  0.3517 -0.1498 -0.2970
  128LEU     CG 1932   4.149   3.663   4.174 -0.1283 -1.3327  0.1483
  128LEU    CD1 1933   4.282   3.677   4.096  0.0519  0.3066  0.4936
  128LEU    CD2 1934   4.119   3.520   4.196  0.5158  0.6918  0.3235
  128LEU      H 1935   4.022   3.994   4.269  0.5487  0.3035 -0.3444
  128LEU     HA 1936   3.928   3.719   4.339 -0.6748 -0.2690  0.5497
  128LEU    HB2 1937   4.207   3.838   4.299  0.8516 -0.3516  1.2809
  128LEU    HB3 1938   4.194   3.682   4.371 -0.8990 -1.2365 -0.3535
  128LEU     HG 1939   4.071   3.708   4.113 -0.0902 -0.7972  0.4814
  128LEU   HD11 1940   4.286   3.610   4.010 -0.5882 -0.1306  0.7905
  128LEU   HD12 1941   4.285   3.781   4.065 -0.1676 -0.0632 -0.9218
  128LEU   HD13 1942   4.353   3.640   4.171  0.2525 -0.5935 -0.1009
  128LEU   HD21 1943   4.084   3.482   4.099 -0.7429  1.8792  0.2440
  128LEU   HD22 1944   4.209   3.474   4.236 -0.0382  0.0477  0.8953
  128LEU   HD23 1945   4.033   3.504   4.260 -0.7530 -0.0130 -1.3762
  129ALA      N 1946   3.940   3.938   4.541 -0.1745  0.8334  0.9149
  129ALA     CA 1947   3.884   3.965   4.667  0.0781  0.4577 -0.3612
  129ALA      C 1948   3.757   3.880   4.706 -0.7515 -0.2598 -0.6609
  129ALA      O 1949   3.720   3.786   4.637 -0.1633  0.3294  0.5906
  129ALA     CB 1950   3.865   4.122   4.685 -0.9449  0.9360  0.1919
  129ALA      H 1951   3.936   4.006   4.466  1.0117  0.9789  0.9563
  129ALA     HA 1952   3.952   3.934   4.746  0.0637  0.6528 -0.2689
  129ALA    HB1 1953   3.859   4.143   4.791 -0.1682  0.6763  0.3032
  129ALA    HB2 1954   3.961   4.159   4.649 -0.7495  0.9065  0.6756
  129ALA    HB3 1955   3.784   4.161   4.624 -0.6192  1.1103 -0.1400
  130TYR      N 1956   3.706   3.899   4.832 -1.4293  0.0671  0.4140
  130TYR     CA 1957   3.586   3.830   4.886 -1.0844  0.0052  0.4268
  130TYR      C 1958   3.461   3.905   4.844  0.0534 -0.0186  0.6534
  130TYR      O 1959   3.464   4.017   4.796 -0.7227 -0.0934  0.8025
  130TYR     CB 1960   3.600   3.826   5.038  0.5136 -0.3713 -0.4399
  130TYR     CG 1961   3.714   3.748   5.098  0.2556 -1.0594 -0.6494
  130TYR    CD1 1962   3.710   3.610   5.120  0.1256  0.4495 -0.4496
  130TYR    CD2 1963   3.833   3.817   5.126 -0.5889  0.6364 -0.1747
  130TYR    CE1 1964   3.817   3.545   5.176  0.3575  0.5779 -0.0209
  130TYR    CE2 1965   3.944   3.750   5.180  0.1135  0.4780 -0.0716
  130TYR     CZ 1966   3.937   3.616   5.213  0.4059  0.6833  0.4616
  130TYR     OH 1967   4.042   3.555   5.280  0.3180  0.3783  0.8113
  130TYR      H 1968   3.762   3.958   4.892  0.1185  0.2320 -1.0308
  130TYR     HA 1969   3.584   3.726   4.853 -0.7722 -0.1529  0.8847
  130TYR    HB2 1970   3.606   3.928   5.077 -0.5154 -0.3566 -0.2515
  130TYR    HB3 1971   3.505   3.786   5.075  0.1565  0.0533 -0.8710
  130TYR    HD1 1972   3.621   3.552   5.102 -1.0826  1.8586  0.5878
  130TYR    HD2 1973   3.845   3.924   5.124  0.4062  0.5686  0.5369
  130TYR    HE1 1974   3.813   3.439   5.192  0.0475  0.4392 -0.8962
  130TYR    HE2 1975   4.036   3.804   5.192  0.6412 -0.0422 -1.3558
  130TYR     HH 1976   4.013   3.470   5.313  0.2043 -0.4521 -1.1362
  131ALA      N 1977   3.344   3.853   4.853 -0.1283 -0.1736 -0.0220
  131ALA     CA 1978   3.210   3.899   4.808 -0.4399 -0.7189  0.2497
  131ALA      C 1979   3.164   4.035   4.865 -0.3938 -1.0451  0.8985
  131ALA      O 1980   3.079   4.094   4.798  0.6897 -0.5005  0.7068
  131ALA     CB 1981   3.106   3.801   4.837  1.0475  0.8145  0.3200
  131ALA      H 1982   3.352   3.758   4.886  1.1585 -0.0906  0.0200
  131ALA     HA 1983   3.214   3.914   4.700 -1.2632 -0.8620  0.1834
  131ALA    HB1 1984   3.007   3.831   4.802  1.2170  0.1829 -0.8173
  131ALA    HB2 1985   3.127   3.706   4.788  1.2992  1.7527 -1.5761
  131ALA    HB3 1986   3.095   3.789   4.945 -2.4078 -0.3973  0.0810
  132GLU      N 1987   3.207   4.076   4.977 -0.4038 -0.3066 -0.2158
  132GLU     CA 1988   3.138   4.195   5.047 -0.6965  0.1866  0.4991
  132GLU      C 1989   3.144   4.321   4.961  0.9580 -0.5897 -0.9260
  132GLU      O 1990   3.041   4.395   4.962  0.3821 -0.6097  0.2205
  132GLU     CB 1991   3.192   4.224   5.187 -0.2993  0.0257 -1.7267
  132GLU     CG 1992   3.145   4.354   5.259 -0.2778  0.7302  0.5833
  132GLU     CD 1993   3.207   4.345   5.402  0.4619 -1.2554  0.9666
  132GLU    OE1 1994   3.186   4.251   5.471 -0.6687  0.0144 -1.1466
  132GLU    OE2 1995   3.262   4.450   5.446  0.7948  0.0356  0.0434
  132GLU      H 1996   3.268   4.010   5.023  1.5692  1.5187  0.0564
  132GLU     HA 1997   3.032   4.168   5.053 -0.5405 -0.4644  0.4946
  132GLU    HB2 1998   3.170   4.132   5.241 -0.1519  0.2580 -1.2537
  132GLU    HB3 1999   3.300   4.230   5.177 -0.0833  1.5691  0.2457
  132GLU    HG2 2000   3.175   4.447   5.210 -1.6890  0.7363 -0.4014
  132GLU    HG3 2001   3.036   4.362   5.261 -0.3484  0.8100 -1.0075
  133ILE      N 2002   3.257   4.342   4.897  0.3046 -0.1449  0.4465
  133ILE     CA 2003   3.286   4.461   4.820 -0.4631 -0.7759  0.2594
  133ILE      C 2004   3.236   4.435   4.676 -0.1040  0.1313  0.1536
  133ILE      O 2005   3.288   4.504   4.593  0.4624 -0.4613  0.1050
  133ILE     CB 2006   3.438   4.498   4.836 -0.1427  0.6016  0.0902
  133ILE    CG1 2007   3.542   4.393   4.779  0.2743  0.2086  0.1448
  133ILE    CG2 2008   3.470   4.527   4.988 -0.1018  1.0498 -0.0851
  133ILE    CD1 2009   3.681   4.460   4.763 -0.6825  0.0858  0.8190
  133ILE      H 2010   3.325   4.267   4.900  0.4026 -0.1154 -0.4835
  133ILE     HA 2011   3.232   4.548   4.857  0.6801 -0.0774  0.3712
  133ILE     HB 2012   3.452   4.588   4.776 -0.6707 -0.0604 -1.0976
  133ILE   HG12 2013   3.542   4.308   4.846  0.1239  0.2954  0.2553
  133ILE   HG13 2014   3.507   4.369   4.678  0.7697  0.7991 -0.1901
  133ILE   HG21 2015   3.498   4.434   5.038 -0.3656  0.2050 -1.3913
  133ILE   HG22 2016   3.558   4.590   4.997  1.4659 -1.0801  1.9494
  133ILE   HG23 2017   3.394   4.584   5.041  0.5534  0.3861  1.7210
  133ILE   HD11 2018   3.739   4.402   4.691 -1.8388 -0.0666 -0.0519
  133ILE   HD12 2019   3.674   4.561   4.723 -0.8022 -0.4895 -0.7659
  133ILE   HD13 2020   3.743   4.468   4.853  1.4322  0.0217 -0.4772
  134ALA      N 2021   3.142   4.337   4.648 -0.3282  0.3369  0.3163
  134ALA     CA 2022   3.091   4.322   4.512  1.3117 -0.1957  1.0354
  134ALA      C 2023   2.959   4.408   4.486 -0.6997 -0.1815 -0.7921
  134ALA      O 2024   2.866   4.395   4.567  0.2869 -0.3183  0.5026
  134ALA     CB 2025   3.070   4.170   4.496  0.3211  0.6229  0.1124
  134ALA      H 2026   3.098   4.293   4.727 -0.5482  1.6838  0.9981
  134ALA     HA 2027   3.170   4.357   4.445 -0.4272  0.8157 -0.7087
  134ALA    HB1 2028   3.157   4.106   4.510  0.1570 -0.0847 -1.5646
  134ALA    HB2 2029   2.982   4.139   4.552  0.0066  1.2503 -0.0159
  134ALA    HB3 2030   3.046   4.151   4.391  0.5388  1.0535 -0.0189
  135ARG      N 2031   2.951   4.495   4.382 -0.3438 -0.4259 -0.8363
  135ARG     CA 2032   2.828   4.569   4.338 -0.5113  0.0456  0.4450
  135ARG      C 2033   2.735   4.491   4.249 -0.5595  0.8508 -0.5249
  135ARG      O 2034   2.778   4.413   4.166 -0.0753  0.1883  0.1527
  135ARG     CB 2035   2.873   4.700   4.260  0.1763  0.5545  0.2283
  135ARG     CG 2036   2.977   4.790   4.327 -0.2171  0.0354 -0.8623
  135ARG     CD 2037   2.953   4.818   4.475 -0.1072  0.3389 -0.6767
  135ARG     NE 2038   2.826   4.887   4.490  0.4151  0.4307  1.6212
  135ARG     CZ 2039   2.767   4.906   4.598 -0.1042  0.2140 -0.5619
  135ARG    NH1 2040   2.667   4.982   4.612  0.5277  0.2692  0.0533
  135ARG    NH2 2041   2.808   4.850   4.710 -0.0601 -0.6952  0.0851
  135ARG      H 2042   3.035   4.498   4.326  0.3020 -1.7344 -0.0243
  135ARG     HA 2043   2.770   4.607   4.422 -1.6851 -0.1152 -0.2504
  135ARG    HB2 2044   2.905   4.684   4.157 -0.8939  0.2546 -0.0842
  135ARG    HB3 2045   2.782   4.759   4.250  0.6968  1.5073  0.8103
  135ARG    HG2 2046   3.078   4.749   4.322 -0.1367 -0.0206  0.4664
  135ARG    HG3 2047   2.983   4.892   4.289  1.0897  0.1920 -0.3466
  135ARG    HD2 2048   2.946   4.722   4.526 -0.9510  0.1121 -1.1844
  135ARG    HD3 2049   3.029   4.891   4.503  0.0725  0.4327 -1.3868
  135ARG     HE 2050   2.788   4.929   4.406  0.4142 -0.7069  1.0132
  135ARG   HH11 2051   2.620   5.003   4.700 -1.1362  0.0264 -0.6940
  135ARG   HH12 2052   2.644   5.048   4.539  0.6783 -0.2632 -0.4801
  135ARG   HH21 2053   2.754   4.859   4.795  0.7487 -0.6634  0.6132
  135ARG   HH22 2054   2.887   4.788   4.725  0.4687  0.1554  1.0769
  136PRO      N 2055   2.603   4.508   4.267  0.1277  0.5487 -0.4708
  136PRO     CA 2056   2.539   4.600   4.356  0.4861  0.7570 -0.9401
  136PRO      C 2057   2.534   4.560   4.502  0.4435  0.4359 -0.2012
  136PRO      O 2058   2.506   4.640   4.591  0.0457  0.6059 -0.0605
  136PRO     CB 2059   2.395   4.612   4.288 -1.0735 -0.7651 -0.4706
  136PRO     CG 2060   2.367   4.478   4.219  1.5422  0.0528 -0.5544
  136PRO     CD 2061   2.510   4.444   4.172  0.6831 -0.4896 -0.2171
  136PRO     HA 2062   2.585   4.699   4.357  0.5511  0.7279 -1.0213
  136PRO    HB2 2063   2.313   4.635   4.355 -0.3532 -0.4870  0.3405
  136PRO    HB3 2064   2.401   4.692   4.215  0.2380 -0.5189 -0.1546
  136PRO    HG2 2065   2.315   4.406   4.282  1.0634  0.6008 -0.3079
  136PRO    HG3 2066   2.301   4.496   4.134  0.3473 -2.0301 -0.1894
  136PRO    HD2 2067   2.519   4.336   4.172 -1.1621 -0.7606  1.7036
  136PRO    HD3 2068   2.522   4.490   4.074 -1.1079 -0.1989 -0.3644
  137ASP      N 2069   2.549   4.432   4.522 -0.4083 -0.7197 -0.2498
  137ASP     CA 2070   2.534   4.375   4.655  0.3698 -0.4391  0.7474
  137ASP      C 2071   2.602   4.239   4.668 -0.2112  0.7267  0.1335
  137ASP      O 2072   2.645   4.181   4.566  0.2495  0.3031 -0.2245
  137ASP     CB 2073   2.383   4.364   4.679  0.4022 -1.1906 -0.0595
  137ASP     CG 2074   2.317   4.249   4.605 -0.1083 -0.1719 -0.5973
  137ASP    OD1 2075   2.259   4.274   4.499  0.3435  0.0467  0.1789
  137ASP    OD2 2076   2.308   4.133   4.653  0.4168  0.1265 -0.2095
  137ASP      H 2077   2.595   4.380   4.449  1.4734  0.4321 -0.0056
  137ASP     HA 2078   2.574   4.445   4.728  1.1958  1.7665 -1.5139
  137ASP    HB2 2079   2.357   4.356   4.784 -0.9662 -1.5572 -0.3899
  137ASP    HB3 2080   2.334   4.457   4.649 -0.5879 -1.4027  0.7829
  138ASP      N 2081   2.619   4.196   4.796 -0.6207  0.1139  0.5064
  138ASP     CA 2082   2.725   4.094   4.830 -0.1319  0.7090 -0.1769
  138ASP      C 2083   2.681   3.945   4.807 -0.0534 -0.6540 -0.9440
  138ASP      O 2084   2.750   3.852   4.851  0.4191  1.1199  0.4238
  138ASP     CB 2085   2.778   4.108   4.976 -0.2734  0.8061  0.6199
  138ASP     CG 2086   2.686   4.079   5.090 -0.2323 -0.5967 -0.6691
  138ASP    OD1 2087   2.566   4.048   5.062 -0.0905 -0.1800 -0.4074
  138ASP    OD2 2088   2.733   4.099   5.207 -0.0659  0.2445  0.3184
  138ASP      H 2089   2.584   4.267   4.859  0.2214  2.0636 -0.9944
  138ASP     HA 2090   2.805   4.110   4.758 -0.7693  0.5458 -0.9520
  138ASP    HB2 2091   2.864   4.040   4.974  0.6587  1.9136  0.1429
  138ASP    HB3 2092   2.811   4.213   4.979 -1.1589  1.1462 -0.3718
  139SER      N 2093   2.568   3.921   4.745 -1.2218  0.1340 -0.5644
  139SER     CA 2094   2.513   3.795   4.700 -0.7797  0.8177  0.0186
  139SER      C 2095   2.589   3.742   4.574  0.5051  0.1941 -0.4371
  139SER      O 2096   2.591   3.619   4.553 -0.1597 -0.0352 -0.1640
  139SER     CB 2097   2.365   3.808   4.673 -0.0488 -1.5738  0.5277
  139SER     OG 2098   2.341   3.898   4.561 -0.6676  0.0294 -0.0857
  139SER      H 2099   2.515   4.004   4.720  0.6768  1.1842 -1.5096
  139SER     HA 2100   2.510   3.715   4.774  0.1793  0.2437 -0.5235
  139SER    HB2 2101   2.328   3.711   4.640  0.7349 -1.2786 -1.5630
  139SER    HB3 2102   2.303   3.842   4.755 -1.2284 -0.6280 -0.6671
  139SER     HG 2103   2.336   3.989   4.592  0.2126  0.4814 -1.1291
  140LEU      N 2104   2.651   3.833   4.499 -0.4386 -0.3354  0.1537
  140LEU     CA 2105   2.735   3.813   4.377  0.3362 -0.4873 -0.6159
  140LEU      C 2106   2.857   3.729   4.417 -0.4114 -0.1256  0.1343
  140LEU      O 2107   2.933   3.765   4.509  0.1425 -0.6218 -0.2152
  140LEU     CB 2108   2.756   3.954   4.313  0.1270  0.6058  0.0560
  140LEU     CG 2109   2.839   3.947   4.182 -0.5296 -0.2837  0.0266
  140LEU    CD1 2110   2.783   3.851   4.079 -0.0808  0.4377  0.0058
  140LEU    CD2 2111   2.866   4.083   4.123 -0.1503  0.1396 -0.1683
  140LEU      H 2112   2.643   3.926   4.536 -0.3566  0.0500 -0.7489
  140LEU     HA 2113   2.679   3.760   4.300  1.1542 -0.9936 -0.8923
  140LEU    HB2 2114   2.659   4.003   4.301 -0.4231 -0.1125  1.2503
  140LEU    HB3 2115   2.799   4.023   4.385 -0.2665  0.6641  0.2398
  140LEU     HG 2116   2.938   3.914   4.212 -0.4463 -0.2873 -0.2525
  140LEU   HD11 2117   2.810   3.748   4.102  1.4805  0.6980 -0.4528
  140LEU   HD12 2118   2.674   3.855   4.087 -0.0280  1.9760  0.6059
  140LEU   HD13 2119   2.818   3.862   3.977  0.7800 -0.7021  0.1303
  140LEU   HD21 2120   2.938   4.089   4.042  0.6284  2.3762  0.5445
  140LEU   HD22 2121   2.773   4.122   4.083  0.1334  0.0364 -0.9589
  140LEU   HD23 2122   2.917   4.139   4.201 -0.1221 -0.7104  0.4502
  141GLU      N 2123   2.872   3.609   4.372  0.4134  0.0573 -0.5742
  141GLU     CA 2124   2.978   3.522   4.420 -0.3083  0.6582 -0.1472
  141GLU      C 2125   3.109   3.558   4.347 -0.0122  0.5549  0.8534
  141GLU      O 2126   3.093   3.575   4.220  0.4591  0.6055 -0.4202
  141GLU     CB 2127   2.944   3.374   4.407  0.1172  0.7027  0.5918
  141GLU     CG 2128   3.027   3.273   4.489 -0.9339 -0.1143 -0.4913
  141GLU     CD 2129   2.982   3.240   4.631  0.6531 -0.5303  0.3765
  141GLU    OE1 2130   3.052   3.267   4.732  0.6178  0.5811  0.1983
  141GLU    OE2 2131   2.864   3.190   4.641  0.0151 -0.2219 -0.4503
  141GLU      H 2132   2.811   3.570   4.301 -0.5747  0.4583  0.0094
  141GLU     HA 2133   3.003   3.549   4.523 -0.6599  0.0320  0.1107
  141GLU    HB2 2134   2.840   3.355   4.434 -0.3613 -0.4203 -1.5616
  141GLU    HB3 2135   2.944   3.341   4.303 -0.6358  1.2443  0.4100
  141GLU    HG2 2136   3.038   3.178   4.437 -0.6444 -1.1814  1.3363
  141GLU    HG3 2137   3.132   3.302   4.498 -0.7400 -1.0585  0.7483
  142PRO      N 2138   3.233   3.570   4.404 -0.2081  0.1125  0.1146
  142PRO     CA 2139   3.358   3.574   4.320  0.2813  0.2289 -0.4373
  142PRO      C 2140   3.377   3.445   4.235  0.2892  0.2567 -0.2059
  142PRO      O 2141   3.317   3.344   4.260  0.0296  0.2425 -0.9017
  142PRO     CB 2142   3.473   3.591   4.419 -0.2450  0.2444 -0.2741
  142PRO     CG 2143   3.413   3.641   4.551  0.7926  1.0111  0.6451
  142PRO     CD 2144   3.263   3.594   4.546  0.6794  0.6317  0.3780
  142PRO     HA 2145   3.370   3.655   4.249 -0.1119 -0.8680 -1.8614
  142PRO    HB2 2146   3.519   3.495   4.443  0.1398  0.4633 -0.1145
  142PRO    HB3 2147   3.547   3.659   4.375  0.0657 -0.4782 -0.9141
  142PRO    HG2 2148   3.464   3.593   4.635  0.1230  0.9062  1.0086
  142PRO    HG3 2149   3.418   3.750   4.549  0.1417  1.0623 -0.8358
  142PRO    HD2 2150   3.194   3.674   4.570 -0.4014  0.4999 -1.8287
  142PRO    HD3 2151   3.259   3.498   4.597  1.1638 -0.0471 -0.7855
  143PHE      N 2152   3.460   3.454   4.135 -0.0969  0.1345 -0.3694
  143PHE     CA 2153   3.518   3.342   4.053 -0.2153 -0.6582  0.4481
  143PHE      C 2154   3.588   3.227   4.127 -0.7619 -1.0535  0.3689
  143PHE      O 2155   3.561   3.112   4.113  0.7604  0.1408 -0.0759
  143PHE     CB 2156   3.612   3.404   3.947  0.5026  0.4661 -0.3221
  143PHE     CG 2157   3.703   3.315   3.874  0.0762  0.5017  0.4629
  143PHE    CD1 2158   3.655   3.253   3.751  0.1814 -0.4301 -0.3947
  143PHE    CD2 2159   3.835   3.293   3.908 -0.1609  0.9070 -0.5934
  143PHE    CE1 2160   3.737   3.167   3.680 -0.5710  0.2716  0.1095
  143PHE    CE2 2161   3.918   3.214   3.830  0.2681  0.1879  0.7868
  143PHE     CZ 2162   3.871   3.147   3.713 -0.8658 -1.3102 -0.7304
  143PHE      H 2163   3.509   3.542   4.135  0.7264 -0.2802  0.8437
  143PHE     HA 2164   3.436   3.301   3.993 -0.4326  0.4350 -0.0541
  143PHE    HB2 2165   3.553   3.467   3.881 -0.1230  0.5173  0.2708
  143PHE    HB3 2166   3.668   3.479   4.003 -0.2140 -0.5303  1.9652
  143PHE    HD1 2167   3.551   3.262   3.723  0.2557 -0.7756 -0.8159
  143PHE    HD2 2168   3.865   3.342   3.999 -1.7994  2.1809 -0.6573
  143PHE    HE1 2169   3.710   3.107   3.595  1.5491 -0.3312 -0.2605
  143PHE    HE2 2170   4.017   3.181   3.859  0.3543 -0.8360 -0.4767
  143PHE     HZ 2171   3.943   3.089   3.657  0.6914 -0.0798 -0.1239
  144PHE      N 2172   3.694   3.259   4.210 -0.1799  0.4080  0.1275
  144PHE     CA 2173   3.778   3.154   4.270  0.0317 -0.1775 -0.7779
  144PHE      C 2174   3.699   3.088   4.381  1.1463  1.3402 -0.3594
  144PHE      O 2175   3.696   2.960   4.379 -0.3524 -0.2047 -0.3258
  144PHE     CB 2176   3.908   3.216   4.313 -0.3700 -0.1390 -0.0776
  144PHE     CG 2177   4.002   3.125   4.399  0.4148  0.7037  1.2405
  144PHE    CD1 2178   4.061   3.008   4.334  0.3037 -0.4965 -0.0055
  144PHE    CD2 2179   4.020   3.143   4.533  0.4793 -0.3534  0.4540
  144PHE    CE1 2180   4.124   2.917   4.419 -0.1136 -0.2036  0.1785
  144PHE    CE2 2181   4.077   3.043   4.620  0.2745  0.5010  0.4224
  144PHE     CZ 2182   4.139   2.937   4.558 -0.1679  0.5012  0.0305
  144PHE      H 2183   3.712   3.356   4.230 -0.1558  0.6498 -0.9102
  144PHE     HA 2184   3.797   3.074   4.197  0.0539 -1.0964  0.1917
  144PHE    HB2 2185   3.964   3.255   4.228 -0.8991 -0.3260 -0.5248
  144PHE    HB3 2186   3.882   3.292   4.388 -0.3498 -0.4063  0.2060
  144PHE    HD1 2187   4.054   2.989   4.228  0.8204 -1.2477  0.0857
  144PHE    HD2 2188   3.978   3.231   4.579  2.5487  0.8543  0.2896
  144PHE    HE1 2189   4.175   2.830   4.379 -0.7521  0.0504 -1.3149
  144PHE    HE2 2190   4.070   3.050   4.727 -0.5357  0.4340  0.3858
  144PHE     HZ 2191   4.206   2.871   4.611  0.5513  0.8175 -0.4540
  145ASP      N 2192   3.614   3.164   4.456 -0.1620  0.6764 -0.0743
  145ASP     CA 2193   3.491   3.107   4.524  0.1882 -0.7016 -0.2988
  145ASP      C 2194   3.413   3.013   4.443  0.8547 -0.4625 -0.6468
  145ASP      O 2195   3.405   2.895   4.484  0.0992  0.0986  0.0788
  145ASP     CB 2196   3.410   3.223   4.585  0.4633  0.4063  0.0938
  145ASP     CG 2197   3.483   3.311   4.680  0.7054 -0.5986 -0.1933
  145ASP    OD1 2198   3.599   3.337   4.656 -0.6767 -0.6397 -0.1120
  145ASP    OD2 2199   3.425   3.336   4.787  0.3924 -0.7262 -0.0428
  145ASP      H 2200   3.635   3.262   4.460  0.5095  0.6429 -1.6399
  145ASP     HA 2201   3.521   3.045   4.609 -0.2018 -0.2428  0.1780
  145ASP    HB2 2202   3.386   3.294   4.506  0.4123 -0.9046 -1.1471
  145ASP    HB3 2203   3.314   3.182   4.616  1.2953 -1.2591  0.6890
  146SER      N 2204   3.345   3.052   4.334 -0.9587 -0.0582 -0.5375
  146SER     CA 2205   3.280   2.957   4.245  0.5834  0.0403  0.9147
  146SER      C 2206   3.355   2.837   4.197 -0.5154  0.3212  0.0157
  146SER      O 2207   3.291   2.731   4.205 -0.1337  0.0458  0.6633
  146SER     CB 2208   3.216   3.038   4.126  0.3177 -0.0268 -0.6244
  146SER     OG 2209   3.141   3.148   4.173  0.1341  0.2518  0.4983
  146SER      H 2210   3.335   3.148   4.306 -1.3403 -0.0306 -0.3232
  146SER     HA 2211   3.192   2.922   4.299 -0.4438  0.7438 -0.1971
  146SER    HB2 2212   3.299   3.072   4.065  1.5950 -1.4549  0.1558
  146SER    HB3 2213   3.154   2.963   4.077  1.0257 -0.1628 -1.3586
  146SER     HG 2214   3.197   3.207   4.223 -0.7056  0.5622  1.1214
  147LEU      N 2215   3.486   2.845   4.172 -0.4922  0.6698 -0.9517
  147LEU     CA 2216   3.573   2.739   4.129 -0.0720  0.6030 -0.8657
  147LEU      C 2217   3.593   2.641   4.245 -1.0578  0.9898  0.7934
  147LEU      O 2218   3.578   2.522   4.233  0.5058  0.0154  0.1262
  147LEU     CB 2219   3.709   2.802   4.090  0.0676  0.2155  0.8610
  147LEU     CG 2220   3.821   2.706   4.039  0.8493 -0.2915  0.3774
  147LEU    CD1 2221   3.915   2.779   3.937 -0.6272  0.0802 -0.9801
  147LEU    CD2 2222   3.906   2.658   4.144 -0.0468  0.0884 -0.6356
  147LEU      H 2223   3.536   2.932   4.181 -0.1981  0.4057  0.7215
  147LEU     HA 2224   3.525   2.688   4.046 -0.4797 -0.4537 -0.0247
  147LEU    HB2 2225   3.691   2.889   4.027 -0.1411 -0.2675  0.2321
  147LEU    HB3 2226   3.755   2.859   4.171  1.8268 -0.8805  0.7353
  147LEU     HG 2227   3.785   2.610   4.002 -0.1377  0.3841 -0.5325
  147LEU   HD11 2228   3.865   2.825   3.852 -0.2282  0.1881 -1.1646
  147LEU   HD12 2229   3.962   2.858   3.996 -0.3013 -0.4769 -0.4623
  147LEU   HD13 2230   3.998   2.712   3.914 -1.2200 -1.4044  0.7438
  147LEU   HD21 2231   3.955   2.738   4.200  0.3455 -0.2546 -0.4766
  147LEU   HD22 2232   3.867   2.586   4.217  0.4052 -0.4816 -0.9346
  147LEU   HD23 2233   3.974   2.584   4.102 -0.8007 -0.7076 -0.5225
  148VAL      N 2234   3.629   2.695   4.360 -0.4872  0.2268 -0.1391
  148VAL     CA 2235   3.617   2.620   4.491  0.3475  0.1498 -0.7057
  148VAL      C 2236   3.483   2.550   4.534  0.5911 -0.4719  0.2238
  148VAL      O 2237   3.477   2.433   4.570  0.3859  0.4337 -0.0425
  148VAL     CB 2238   3.663   2.718   4.615 -0.3476  0.1990  0.2603
  148VAL    CG1 2239   3.612   2.685   4.753  0.1706  0.2837  0.2474
  148VAL    CG2 2240   3.819   2.750   4.619 -0.3915  0.0333 -0.3610
  148VAL      H 2241   3.650   2.793   4.375 -0.8105  0.1161  1.3703
  148VAL     HA 2242   3.687   2.537   4.486 -1.3179 -1.3838 -0.4047
  148VAL     HB 2243   3.627   2.816   4.583  1.3438  0.3360 -1.6625
  148VAL   HG11 2244   3.643   2.581   4.762 -0.5140 -0.0354 -0.7112
  148VAL   HG12 2245   3.654   2.752   4.829  0.4444  1.0624 -0.5556
  148VAL   HG13 2246   3.503   2.692   4.756  0.1522  0.6078 -0.5554
  148VAL   HG21 2247   3.848   2.848   4.656  1.2324  0.1279 -1.6403
  148VAL   HG22 2248   3.862   2.689   4.698 -0.0838  0.5826 -0.0886
  148VAL   HG23 2249   3.880   2.724   4.533 -0.4526 -0.8394 -0.1573
  149LYS      N 2250   3.368   2.619   4.510 -0.6168  0.3882  0.1137
  149LYS     CA 2251   3.233   2.569   4.529 -0.2791 -0.7387  0.0726
  149LYS      C 2252   3.192   2.473   4.413 -0.2019 -0.1264 -0.0512
  149LYS      O 2253   3.076   2.431   4.412 -0.1245  0.4291 -0.4351
  149LYS     CB 2254   3.138   2.686   4.547 -0.4099  0.0711 -1.2570
  149LYS     CG 2255   3.155   2.773   4.670 -0.4710 -0.3172  0.0821
  149LYS     CD 2256   3.048   2.883   4.682 -0.1962 -0.8084 -0.9800
  149LYS     CE 2257   3.052   2.955   4.828  0.6280  0.9227 -0.0134
  149LYS     NZ 2258   2.920   3.022   4.858  0.4017 -0.9228 -0.5121
  149LYS      H 2259   3.384   2.714   4.477  0.3770  0.5021  0.8343
  149LYS     HA 2260   3.231   2.515   4.624 -0.6731  0.4662  0.7978
  149LYS    HB2 2261   3.139   2.755   4.463  0.9745  1.3322 -0.3038
  149LYS    HB3 2262   3.037   2.644   4.552  0.1229 -1.2186 -0.4874
  149LYS    HG2 2263   3.154   2.705   4.755  0.0646  0.5128  0.7981
  149LYS    HG3 2264   3.256   2.813   4.670 -0.3320 -0.6130 -1.0630
  149LYS    HD2 2265   3.074   2.958   4.608  0.1864  0.3188  0.2289
  149LYS    HD3 2266   2.953   2.831   4.671 -0.6185 -0.7709  1.4223
  149LYS    HE2 2267   3.057   2.873   4.900 -0.7875  1.4633  0.7818
  149LYS    HE3 2268   3.129   3.030   4.846  1.3672  0.4598 -1.0844
  149LYS    HZ1 2269   2.845   2.959   4.884 -0.7490  0.3436 -0.5248
  149LYS    HZ2 2270   2.933   3.079   4.940 -1.3000 -0.5555 -0.4176
  149LYS    HZ3 2271   2.895   3.086   4.785 -0.6546  0.3550  0.8313
  150GLN      N 2272   3.281   2.432   4.324  1.1779  0.7029  0.1605
  150GLN     CA 2273   3.248   2.336   4.217 -0.5310  0.3942 -0.0941
  150GLN      C 2274   3.362   2.229   4.190  0.4050  0.6022 -0.2246
  150GLN      O 2275   3.365   2.163   4.088  0.9145  0.3991  0.3715
  150GLN     CB 2276   3.220   2.407   4.078 -0.1615  0.7481 -0.8330
  150GLN     CG 2277   3.091   2.485   4.074 -0.6130 -0.2609 -0.0470
  150GLN     CD 2278   3.097   2.585   3.962 -0.1615  0.3017  1.3569
  150GLN    OE1 2279   3.111   2.550   3.839 -0.7587  0.1438 -0.4178
  150GLN    NE2 2280   3.094   2.715   3.985 -0.5678  0.2379  0.5489
  150GLN      H 2281   3.374   2.471   4.324  1.1278  0.8517 -0.5620
  150GLN     HA 2282   3.155   2.286   4.244 -0.5253  0.8486  0.8651
  150GLN    HB2 2283   3.301   2.478   4.061  1.0450 -0.3766 -0.1508
  150GLN    HB3 2284   3.212   2.337   3.995 -0.1364  0.9181 -0.9819
  150GLN    HG2 2285   3.002   2.422   4.075 -1.2926  0.6422 -0.6795
  150GLN    HG3 2286   3.100   2.542   4.167  1.9695 -1.0709  0.3749
  150GLN   HE21 2287   3.088   2.784   3.912 -0.7891  0.1105  0.4437
  150GLN   HE22 2288   3.109   2.736   4.083 -0.9973  1.0043  0.4625
  151THR      N 2289   3.456   2.210   4.277  0.0126  0.0313 -0.1645
  151THR     CA 2290   3.585   2.143   4.244 -0.1174  0.1119  0.7080
  151THR      C 2291   3.649   2.087   4.369 -0.8609 -0.1939 -0.3718
  151THR      O 2292   3.599   2.113   4.479 -0.8337  0.2511 -0.1013
  151THR     CB 2293   3.694   2.229   4.177 -0.1914  0.2044 -0.1513
  151THR    OG1 2294   3.737   2.322   4.273  0.1821 -0.1074  0.5577
  151THR    CG2 2295   3.668   2.290   4.046  0.6599 -0.7865 -0.4329
  151THR      H 2296   3.461   2.253   4.368  0.6171  0.1520 -0.2412
  151THR     HA 2297   3.570   2.049   4.191 -0.1957  0.1045  0.7434
  151THR     HB 2298   3.785   2.169   4.165 -0.3182 -0.0598  0.1521
  151THR    HG1 2299   3.677   2.397   4.272  0.1196 -0.1033 -1.0613
  151THR   HG21 2300   3.650   2.214   3.970  1.0033 -1.8123  0.4411
  151THR   HG22 2301   3.580   2.353   4.047  0.8707 -0.4791  0.2128
  151THR   HG23 2302   3.754   2.353   4.023 -0.2539  0.3113 -0.9713
  152HIS      N 2303   3.767   2.019   4.358  0.8383  0.0875  0.4852
  152HIS     CA 2304   3.852   1.980   4.466 -0.2205  0.4825 -0.0129
  152HIS      C 2305   3.978   2.069   4.495  0.3541  0.2805  1.3917
  152HIS      O 2306   4.040   2.058   4.600  0.1044  0.1541 -0.1696
  152HIS     CB 2307   3.886   1.833   4.465 -0.2658 -0.2690 -1.1807
  152HIS     CG 2308   3.768   1.755   4.470  0.7649  0.1899  0.2148
  152HIS    ND1 2309   3.735   1.666   4.370 -1.1390 -0.3214 -0.5627
  152HIS    CD2 2310   3.685   1.732   4.582 -0.0257 -1.9629  1.0025
  152HIS    CE1 2311   3.657   1.573   4.429 -0.3066 -0.5883  0.3659
  152HIS    NE2 2312   3.609   1.623   4.544  0.0901  0.2870  0.4187
  152HIS      H 2313   3.799   2.019   4.262 -0.8065  1.0768 -0.1414
  152HIS     HA 2314   3.799   1.991   4.561  0.1623 -0.8330  0.3999
  152HIS    HB2 2315   3.942   1.807   4.375 -0.3061 -0.3675 -1.1780
  152HIS    HB3 2316   3.950   1.800   4.546 -0.7171 -0.2778 -0.8167
  152HIS    HD1 2317   3.791   1.652   4.287  0.7523 -0.5274  0.6167
  152HIS    HD2 2318   3.682   1.793   4.671 -1.5170  1.2988 -0.8711
  152HIS    HE1 2319   3.634   1.477   4.384 -0.8563  0.1868 -1.1185
  153VAL      N 2320   3.999   2.170   4.404 -0.8893  0.4913 -0.0170
  153VAL     CA 2321   4.117   2.265   4.406 -0.0564 -0.1983  1.0510
  153VAL      C 2322   4.107   2.346   4.539  0.2247 -0.1543  0.0099
  153VAL      O 2323   4.005   2.411   4.557  0.0910 -0.3116  0.1785
  153VAL     CB 2324   4.125   2.362   4.274 -0.3998 -0.5040  0.0076
  153VAL    CG1 2325   4.251   2.450   4.285  1.4282 -0.5391  0.4141
  153VAL    CG2 2326   4.123   2.299   4.132  0.0888 -0.3439  1.1611
  153VAL      H 2327   3.927   2.198   4.340  0.3485  0.2752 -1.6507
  153VAL     HA 2328   4.206   2.203   4.393  0.6015  0.9263 -0.2745
  153VAL     HB 2329   4.038   2.428   4.280 -0.1210 -0.0553 -0.6908
  153VAL   HG11 2330   4.252   2.522   4.204 -0.7918 -0.7039  0.1225
  153VAL   HG12 2331   4.231   2.500   4.380 -0.3555 -0.0368 -0.1505
  153VAL   HG13 2332   4.342   2.389   4.289  1.3546 -0.7084 -0.2548
  153VAL   HG21 2333   4.210   2.234   4.125  0.9950  0.8550  0.5826
  153VAL   HG22 2334   4.037   2.235   4.116 -0.6509  0.6851  0.7949
  153VAL   HG23 2335   4.126   2.373   4.052  0.9985  0.9344  2.2852
  154PRO      N 2336   4.214   2.360   4.616  0.0982 -0.2551  0.1374
  154PRO     CA 2337   4.208   2.407   4.751 -0.0603 -0.0475  0.1588
  154PRO      C 2338   4.221   2.562   4.766  0.4809  0.2055 -0.4488
  154PRO      O 2339   4.288   2.626   4.686 -0.4353  0.6120  0.1259
  154PRO     CB 2340   4.307   2.328   4.832 -0.2714  0.6993 -0.1533
  154PRO     CG 2341   4.420   2.298   4.728 -0.6918 -0.0420 -0.7100
  154PRO     CD 2342   4.329   2.270   4.607  0.4681 -1.0793  0.5509
  154PRO     HA 2343   4.109   2.386   4.791  0.4301 -0.4522  1.2320
  154PRO    HB2 2344   4.352   2.380   4.916  1.2814 -0.3708 -0.2260
  154PRO    HB3 2345   4.277   2.226   4.857  0.0528  0.6978  0.2334
  154PRO    HG2 2346   4.469   2.395   4.717 -0.6755  0.4534  2.0912
  154PRO    HG3 2347   4.483   2.213   4.754 -1.0202  0.1646  1.0457
  154PRO    HD2 2348   4.286   2.171   4.597 -0.0684 -0.7295 -1.2392
  154PRO    HD3 2349   4.395   2.293   4.524 -0.1384 -0.3051  0.2637
  155ASN      N 2350   4.157   2.612   4.872 -0.7438 -0.1832  0.3743
  155ASN     CA 2351   4.119   2.753   4.888  0.2447 -0.1160  0.3068
  155ASN      C 2352   4.231   2.850   4.921 -0.6158 -0.4872 -1.0640
  155ASN      O 2353   4.214   2.938   5.009 -0.1063  0.5757 -0.1119
  155ASN     CB 2354   3.994   2.740   4.971  1.0785 -0.1483 -0.7749
  155ASN     CG 2355   3.909   2.871   4.996 -0.5081  0.4750  0.5679
  155ASN    OD1 2356   3.904   2.961   4.912 -0.4509 -0.7759 -0.0097
  155ASN    ND2 2357   3.858   2.887   5.112 -0.0086 -0.1077 -0.6847
  155ASN      H 2358   4.122   2.543   4.937  0.1033 -0.3051  0.7263
  155ASN     HA 2359   4.091   2.798   4.793 -0.4172  0.2636  0.6645
  155ASN    HB2 2360   3.924   2.675   4.918 -0.9975  1.3079 -0.1040
  155ASN    HB3 2361   4.018   2.695   5.067 -2.5666 -0.3198  0.3741
  155ASN   HD21 2362   3.819   2.978   5.132  0.2646 -0.0773 -0.2431
  155ASN   HD22 2363   3.856   2.815   5.184 -1.5358  1.1252  0.6619
  156LEU      N 2364   4.346   2.845   4.850 -0.3460 -0.5453 -0.5272
  156LEU     CA 2365   4.462   2.934   4.839 -0.0343 -0.1232 -0.0317
  156LEU      C 2366   4.495   2.973   4.693 -0.1065 -0.8471  0.3836
  156LEU      O 2367   4.469   2.896   4.602 -0.1590 -0.0276  0.3180
  156LEU     CB 2368   4.583   2.879   4.921 -0.2390  0.5298 -0.6416
  156LEU     CG 2369   4.687   2.791   4.849  0.5211 -0.4915 -0.0122
  156LEU    CD1 2370   4.804   2.761   4.937  0.2245  0.2194 -0.9185
  156LEU    CD2 2371   4.621   2.659   4.816  0.3582 -0.0095 -0.2648
  156LEU      H 2372   4.337   2.770   4.783 -0.9556 -0.0820 -0.9911
  156LEU     HA 2373   4.436   3.025   4.893  1.1783  0.4321 -0.3024
  156LEU    HB2 2374   4.638   2.966   4.957 -0.6912  0.5412  0.0680
  156LEU    HB3 2375   4.547   2.828   5.010  0.1172  0.1160 -0.7252
  156LEU     HG 2376   4.715   2.841   4.757 -0.9550 -0.2399 -0.3745
  156LEU   HD11 2377   4.882   2.705   4.885 -0.5934 -0.5683 -1.3561
  156LEU   HD12 2378   4.841   2.856   4.977 -0.9134  0.3083  0.0202
  156LEU   HD13 2379   4.782   2.708   5.030 -0.0828 -0.1154 -1.1804
  156LEU   HD21 2380   4.600   2.606   4.909 -1.0763 -0.5029 -0.8111
  156LEU   HD22 2381   4.528   2.665   4.759  0.9876 -1.8221 -1.6865
  156LEU   HD23 2382   4.687   2.598   4.755  0.2680  0.3408 -0.7297
  157PHE      N 2383   4.553   3.088   4.677  0.5650 -0.1696  0.6925
  157PHE     CA 2384   4.615   3.128   4.547 -0.6483 -0.1679 -1.3172
  157PHE      C 2385   4.744   3.201   4.575  0.4395  0.1850 -0.4268
  157PHE      O 2386   4.756   3.252   4.687  0.2850 -0.3174 -0.4256
  157PHE     CB 2387   4.520   3.202   4.449 -0.1610 -0.2784  0.2120
  157PHE     CG 2388   4.477   3.345   4.485  0.2154  0.4874  0.3389
  157PHE    CD1 2389   4.348   3.367   4.537  0.4602 -0.8648 -0.1670
  157PHE    CD2 2390   4.557   3.452   4.444  0.5880 -0.3212  0.2611
  157PHE    CE1 2391   4.302   3.499   4.568  0.0310  0.2804  0.9271
  157PHE    CE2 2392   4.510   3.578   4.471  0.0265 -0.8627 -0.5861
  157PHE     CZ 2393   4.384   3.602   4.531 -0.0945 -0.5093  0.8061
  157PHE      H 2394   4.563   3.154   4.753 -1.9953  0.3026  0.7835
  157PHE     HA 2395   4.648   3.037   4.497  0.9816 -0.5570  0.2452
  157PHE    HB2 2396   4.567   3.217   4.352 -0.8752 -0.7299 -0.2226
  157PHE    HB3 2397   4.430   3.148   4.420 -0.7264  0.8879 -0.3264
  157PHE    HD1 2398   4.281   3.287   4.565 -1.1666  0.4763  0.1357
  157PHE    HD2 2399   4.653   3.440   4.396  0.6074  0.2491  0.1343
  157PHE    HE1 2400   4.203   3.524   4.605 -0.8068  0.6594 -1.2392
  157PHE    HE2 2401   4.568   3.667   4.454  0.5041 -0.7900  1.0939
  157PHE     HZ 2402   4.352   3.704   4.550 -0.7779 -0.4149 -0.6082
  158SER      N 2403   4.834   3.209   4.478  0.3072  0.3026 -0.3455
  158SER     CA 2404   4.962   3.277   4.505 -0.0686  0.8598 -0.0641
  158SER      C 2405   5.017   3.358   4.387  0.0446 -0.2464 -0.6963
  158SER      O 2406   5.000   3.320   4.274  0.0068  0.1697 -0.4099
  158SER     CB 2407   5.060   3.180   4.571 -0.4293  1.0549  0.2561
  158SER     OG 2408   5.082   3.064   4.488  0.2827 -0.2527 -0.1284
  158SER      H 2409   4.811   3.168   4.388 -0.7737 -1.2999  0.5664
  158SER     HA 2410   4.952   3.351   4.584  0.5066  0.6854  0.1807
  158SER    HB2 2411   5.156   3.228   4.594  0.2165  0.1450 -0.3823
  158SER    HB3 2412   5.003   3.146   4.658  0.0532  1.2147  0.6468
  158SER     HG 2413   5.029   2.988   4.512  1.2720 -0.5692  1.3261
  159LEU      N 2414   5.084   3.472   4.412 -0.6523  0.5195 -0.6301
  159LEU     CA 2415   5.103   3.575   4.313 -0.5748  0.8253  0.2464
  159LEU      C 2416   5.246   3.624   4.308  0.6747 -0.3477 -0.1946
  159LEU      O 2417   5.311   3.653   4.412 -0.0870 -0.0083 -0.1710
  159LEU     CB 2418   4.991   3.680   4.326  0.4028  0.3266  0.0061
  159LEU     CG 2419   5.012   3.803   4.242  0.8057 -0.7721 -0.1958
  159LEU    CD1 2420   4.946   3.779   4.100 -0.4153 -0.0082  0.0262
  159LEU    CD2 2421   4.933   3.925   4.304  0.1875  1.3946  1.1004
  159LEU      H 2422   5.106   3.487   4.509 -0.0838 -0.9607 -0.4732
  159LEU     HA 2423   5.077   3.529   4.217 -0.6478  0.6536  0.3485
  159LEU    HB2 2424   4.894   3.635   4.304  0.6132 -0.7093  1.0064
  159LEU    HB3 2425   4.986   3.703   4.432  1.0412 -0.8269  0.3314
  159LEU     HG 2426   5.112   3.843   4.226 -0.1807  1.9057 -0.6153
  159LEU   HD11 2427   4.954   3.871   4.042  2.7154  0.2081  0.4343
  159LEU   HD12 2428   5.011   3.709   4.048 -0.4429 -0.1167  0.1376
  159LEU   HD13 2429   4.840   3.752   4.102 -0.7711  1.1628 -0.8068
  159LEU   HD21 2430   4.966   3.935   4.408  0.9174  0.7229  0.9532
  159LEU   HD22 2431   4.957   4.017   4.252  0.1523  1.0604  0.4788
  159LEU   HD23 2432   4.827   3.899   4.311  0.8785 -2.7971  1.5302
  160GLN      N 2433   5.289   3.665   4.191 -0.0535  0.0300  0.1199
  160GLN     CA 2434   5.427   3.726   4.168  0.7087 -0.0427 -0.6903
  160GLN      C 2435   5.402   3.831   4.061 -1.2781 -0.5463  0.2826
  160GLN      O 2436   5.355   3.794   3.951 -0.4025  0.1813 -0.2404
  160GLN     CB 2437   5.533   3.621   4.122 -0.1601  0.0617 -0.2923
  160GLN     CG 2438   5.677   3.676   4.130 -1.0231  0.4421  0.0405
  160GLN     CD 2439   5.776   3.585   4.051 -0.0175 -0.3760  0.0457
  160GLN    OE1 2440   5.751   3.557   3.934  0.4553 -0.0023 -0.0415
  160GLN    NE2 2441   5.895   3.548   4.092  0.1193  0.4730 -0.0778
  160GLN      H 2442   5.237   3.631   4.112 -0.2734 -0.3654  0.4288
  160GLN     HA 2443   5.459   3.770   4.263 -2.4982  1.2141  0.0534
  160GLN    HB2 2444   5.519   3.533   4.185  0.8577  0.5458  0.6831
  160GLN    HB3 2445   5.513   3.591   4.019 -0.9478 -0.5701  0.0197
  160GLN    HG2 2446   5.669   3.777   4.089  0.3632  0.1370 -1.1296
  160GLN    HG3 2447   5.703   3.689   4.235 -0.7774 -1.4639  0.2786
  160GLN   HE21 2448   5.954   3.493   4.031  0.3400  0.9142 -0.2727
  160GLN   HE22 2449   5.922   3.572   4.186 -0.5726 -0.4968  0.3986
  161LEU      N 2450   5.437   3.957   4.085  0.2863 -0.1762  0.5064
  161LEU     CA 2451   5.465   4.053   3.978  0.2288 -0.0700  0.6588
  161LEU      C 2452   5.617   4.079   3.976 -0.1839  0.2035  0.2185
  161LEU      O 2453   5.679   4.055   4.080  0.1438 -0.0351  0.3405
  161LEU     CB 2454   5.384   4.178   3.999  0.6089 -0.0538  0.3500
  161LEU     CG 2455   5.230   4.160   4.047 -0.2157 -0.5101  0.7399
  161LEU    CD1 2456   5.167   4.293   4.083  0.0107  0.0674 -0.4539
  161LEU    CD2 2457   5.151   4.095   3.927 -0.8706 -0.9388  0.0632
  161LEU      H 2458   5.467   3.982   4.178  0.4999  0.1522  0.3534
  161LEU     HA 2459   5.429   4.008   3.885  0.8374  0.6012  0.0763
  161LEU    HB2 2460   5.431   4.232   4.081 -1.5396  1.1898  0.9254
  161LEU    HB3 2461   5.385   4.241   3.910 -0.8361  0.2888  0.5210
  161LEU     HG 2462   5.229   4.099   4.137 -0.2830  0.1334  1.1969
  161LEU   HD11 2463   5.138   4.360   4.001  0.9526  0.7515 -0.2569
  161LEU   HD12 2464   5.090   4.290   4.160  0.1281 -1.4240 -0.3376
  161LEU   HD13 2465   5.248   4.355   4.121 -0.1602  0.0002  0.0308
  161LEU   HD21 2466   5.154   3.986   3.926 -0.9273 -0.9396 -0.1630
  161LEU   HD22 2467   5.050   4.138   3.932 -0.4493  0.0170  1.5015
  161LEU   HD23 2468   5.196   4.125   3.833  0.6879  0.6101  1.1855
  162CYS      N 2469   5.676   4.123   3.867 -0.3679  0.7281  0.2459
  162CYS     CA 2470   5.823   4.142   3.837  0.3379 -0.8669 -0.6967
  162CYS      C 2471   5.862   4.287   3.791  0.9492 -0.4863 -0.1251
  162CYS      O 2472   5.976   4.324   3.794 -0.0079  0.0576 -0.1404
  162CYS     CB 2473   5.883   4.047   3.744 -1.3999  0.4784 -0.1736
  162CYS     SG 2474   5.870   3.872   3.786  0.4124 -0.0111 -0.2211
  162CYS      H 2475   5.614   4.131   3.788  0.1443  0.5982 -0.1825
  162CYS     HA 2476   5.862   4.128   3.938 -2.1835 -0.8252  0.4271
  162CYS    HB2 2477   5.851   4.065   3.641 -1.4407  0.0961 -0.2327
  162CYS    HB3 2478   5.990   4.069   3.742 -0.7052 -2.1251  0.2372
  163GLY      N 2479   5.770   4.362   3.719 -0.1298  0.5529 -0.8134
  163GLY     CA 2480   5.792   4.500   3.673  0.0756 -0.4154  0.7109
  163GLY      C 2481   5.905   4.516   3.571 -0.6534  0.5428  0.3944
  163GLY      O 2482   5.932   4.425   3.492  0.6765 -0.0763 -0.2302
  163GLY      H 2483   5.678   4.320   3.727  0.9836 -2.1555  0.4026
  163GLY    HA2 2484   5.700   4.547   3.640  0.7773 -0.0538 -0.9040
  163GLY    HA3 2485   5.820   4.564   3.757  0.9200  0.0902  0.0876
  164ALA      N 2486   5.969   4.636   3.563  1.3079 -0.1196  0.1177
  164ALA     CA 2487   6.048   4.687   3.451 -0.2642  0.2231 -0.7972
  164ALA      C 2488   6.173   4.603   3.418 -0.3295 -0.3023  0.0604
  164ALA      O 2489   6.227   4.539   3.507 -0.2515  0.6333 -0.0794
  164ALA     CB 2490   6.072   4.837   3.480  0.5326 -0.0568  0.3993
  164ALA      H 2491   5.944   4.701   3.636  0.5281  0.1028 -0.3257
  164ALA     HA 2492   5.984   4.671   3.364 -1.6532  0.1344  0.1799
  164ALA    HB1 2493   6.160   4.843   3.545  1.2950 -1.1985 -0.4268
  164ALA    HB2 2494   6.091   4.896   3.390  0.4136 -1.0182 -0.2892
  164ALA    HB3 2495   5.987   4.879   3.533  0.2063  0.3889 -0.4486
  165GLY      N 2496   6.206   4.603   3.288 -0.7403  0.5476 -0.2295
  165GLY     CA 2497   6.314   4.519   3.236  0.2599 -0.2579 -0.2267
  165GLY      C 2498   6.453   4.581   3.201  0.2532  0.0856 -0.9308
  165GLY      O 2499   6.482   4.601   3.086 -0.4943 -0.5424 -0.1784
  165GLY      H 2500   6.161   4.666   3.222 -0.1777  0.1841 -0.9924
  165GLY    HA2 2501   6.337   4.450   3.317 -0.5420  0.6880  0.8741
  165GLY    HA3 2502   6.266   4.457   3.160 -1.5352 -1.7188  1.8596
  166PHE      N 2503   6.523   4.608   3.314 -0.1666  0.8230 -0.0282
  166PHE     CA 2504   6.657   4.656   3.310 -0.9128 -0.4106 -0.9280
  166PHE      C 2505   6.752   4.555   3.240  0.4950 -0.2426  0.4320
  166PHE      O 2506   6.740   4.435   3.259  0.2117 -0.2753 -0.5350
  166PHE     CB 2507   6.696   4.672   3.460 -0.6545 -0.1609  0.2169
  166PHE     CG 2508   6.624   4.782   3.541 -0.2400 -0.0069  0.8872
  166PHE    CD1 2509   6.680   4.905   3.564 -0.0569 -0.9283  0.3386
  166PHE    CD2 2510   6.494   4.756   3.566  0.3615  0.5983 -0.1205
  166PHE    CE1 2511   6.607   5.009   3.625 -0.5259 -0.5103 -0.2471
  166PHE    CE2 2512   6.418   4.859   3.634 -1.0043 -0.0203  0.2106
  166PHE     CZ 2513   6.478   4.984   3.668 -0.4273 -0.3526  0.0734
  166PHE      H 2514   6.481   4.569   3.397 -1.0285 -0.7323 -1.0747
  166PHE     HA 2515   6.662   4.753   3.261  0.5526  0.2809  0.4079
  166PHE    HB2 2516   6.690   4.568   3.493  1.7159 -0.7430 -0.8330
  166PHE    HB3 2517   6.798   4.709   3.464 -0.8669  0.4387  0.3442
  166PHE    HD1 2518   6.780   4.926   3.528 -0.0174 -0.3773  0.7370
  166PHE    HD2 2519   6.451   4.657   3.559  1.7987 -0.0721 -0.2080
  166PHE    HE1 2520   6.649   5.106   3.643  0.9813 -1.2801  0.7799
  166PHE    HE2 2521   6.314   4.844   3.660 -1.4431  0.1710 -1.2444
  166PHE     HZ 2522   6.415   5.067   3.697 -0.2718 -0.2691  0.1784
  167PRO      N 2523   6.848   4.607   3.159 -0.0645  0.5717  0.0791
  167PRO     CA 2524   6.869   4.745   3.120  0.2693  0.2745 -0.4608
  167PRO      C 2525   6.744   4.810   3.044 -0.3317  0.9144  0.0783
  167PRO      O 2526   6.695   4.750   2.946 -0.1483  0.1989 -0.6858
  167PRO     CB 2527   6.987   4.753   3.030  0.4541  0.0953 -0.4170
  167PRO     CG 2528   7.001   4.611   2.980 -0.3409  0.2181  1.0325
  167PRO     CD 2529   6.944   4.518   3.080  0.8283  0.3803 -1.4787
  167PRO     HA 2530   6.888   4.796   3.214 -0.4647  0.1161 -0.2112
  167PRO    HB2 2531   6.960   4.827   2.955 -0.4221 -0.3668 -0.5939
  167PRO    HB3 2532   7.078   4.792   3.076  0.4747 -0.8375  0.3950
  167PRO    HG2 2533   6.950   4.611   2.883 -0.7243 -0.1912  1.2259
  167PRO    HG3 2534   7.105   4.588   2.957 -0.4791  1.2989 -1.3000
  167PRO    HD2 2535   7.017   4.470   3.145  0.3915  0.0217 -1.2425
  167PRO    HD3 2536   6.901   4.430   3.032  1.0947 -0.3425 -0.4617
  168LEU      N 2537   6.697   4.922   3.088  0.2134  0.3901  0.2347
  168LEU     CA 2538   6.597   4.996   3.021  0.3706 -0.2244  0.2224
  168LEU      C 2539   6.642   5.069   2.887  0.2764 -0.2109 -1.0454
  168LEU      O 2540   6.679   5.186   2.888 -0.0244  0.0605  0.5055
  168LEU     CB 2541   6.551   5.110   3.118  0.0814 -0.1253  0.1981
  168LEU     CG 2542   6.509   5.062   3.262  0.2116 -0.5719  0.2480
  168LEU    CD1 2543   6.465   5.193   3.329 -0.2220  1.2903  1.5496
  168LEU    CD2 2544   6.389   4.974   3.253  0.4960  0.0024 -0.1015
  168LEU      H 2545   6.738   4.961   3.172  0.1628 -0.9187  0.9133
  168LEU     HA 2546   6.512   4.934   2.992  0.0027  0.0138  0.7607
  168LEU    HB2 2547   6.637   5.175   3.135  1.1313 -0.8910 -1.5981
  168LEU    HB3 2548   6.471   5.168   3.073  0.7286  0.1748 -0.6171
  168LEU     HG 2549   6.592   5.013   3.313  1.2232  0.8716  0.1409
  168LEU   HD11 2550   6.524   5.275   3.290  0.6554  0.1337  0.2585
  168LEU   HD12 2551   6.363   5.218   3.302  0.0428  0.4448 -0.6588
  168LEU   HD13 2552   6.461   5.172   3.436 -2.1131 -0.5391  1.2409
  168LEU   HD21 2553   6.427   4.878   3.216 -0.4786 -0.5529  0.2415
  168LEU   HD22 2554   6.343   4.964   3.351 -0.5875 -0.4226 -0.6152
  168LEU   HD23 2555   6.318   5.016   3.181  0.1461  0.1006  0.2923
  169ASN      N 2556   6.633   4.999   2.772  0.3412  0.1886 -0.5141
  169ASN     CA 2557   6.683   5.038   2.644 -0.2488  0.7839 -0.4077
  169ASN      C 2558   6.579   5.113   2.548  0.6330 -0.2148 -0.9590
  169ASN      O 2559   6.618   5.159   2.442  0.4560 -0.5988  0.1529
  169ASN     CB 2560   6.744   4.910   2.571  0.8743 -0.0361 -0.1804
  169ASN     CG 2561   6.858   4.829   2.632 -0.1006 -0.0170  0.1364
  169ASN    OD1 2562   6.855   4.705   2.626  0.2841  0.1877 -0.8044
  169ASN    ND2 2563   6.967   4.894   2.671  0.5037 -0.2437  0.5092
  169ASN      H 2564   6.586   4.909   2.768 -0.7897  0.7475 -0.6982
  169ASN     HA 2565   6.765   5.108   2.658  0.3975 -0.2169  1.5035
  169ASN    HB2 2566   6.667   4.838   2.546  0.7172  0.1916 -0.3619
  169ASN    HB3 2567   6.775   4.936   2.470 -0.2696 -0.4908 -0.6710
  169ASN   HD21 2568   7.051   4.841   2.689 -0.2340 -1.8286 -0.3667
  169ASN   HD22 2569   6.956   4.995   2.677 -0.5871 -0.2469 -0.6412
  170GLN      N 2570   6.450   5.121   2.601 -0.0176  0.3454  0.8663
  170GLN     CA 2571   6.337   5.183   2.524 -0.4038 -0.1190  0.9360
  170GLN      C 2572   6.294   5.320   2.566  0.7965 -0.2478  0.4422
  170GLN      O 2573   6.290   5.353   2.682  0.1072  0.5281 -0.7221
  170GLN     CB 2574   6.205   5.098   2.509 -0.7472 -0.5843  0.1421
  170GLN     CG 2575   6.226   4.961   2.447 -0.1995  0.0487 -0.2719
  170GLN     CD 2576   6.300   4.945   2.314  0.0675 -0.7133  0.5030
  170GLN    OE1 2577   6.296   5.038   2.231 -0.0663  0.4790 -0.2662
  170GLN    NE2 2578   6.366   4.835   2.284 -0.1034 -0.1699  0.1434
  170GLN      H 2579   6.443   5.114   2.702 -1.0971  0.4069  0.8155
  170GLN     HA 2580   6.363   5.192   2.418 -1.9305  0.0807  0.5274
  170GLN    HB2 2581   6.164   5.088   2.610  0.5024 -0.4064  0.7107
  170GLN    HB3 2582   6.134   5.157   2.452 -1.2361 -0.0919  1.2043
  170GLN    HG2 2583   6.284   4.905   2.521  1.2951  0.3801 -1.1163
  170GLN    HG3 2584   6.128   4.912   2.450 -0.2028  0.0415 -0.5213
  170GLN   HE21 2585   6.396   4.812   2.191  0.6628 -0.3277  0.4132
  170GLN   HE22 2586   6.368   4.775   2.365  0.6603  0.7759  0.8843
  171SER      N 2587   6.247   5.399   2.474  0.7373 -0.6658  0.0447
  171SER     CA 2588   6.198   5.541   2.507 -0.7220 -0.6271 -0.8479
  171SER      C 2589   6.073   5.583   2.430  0.2128 -0.9548  1.2079
  171SER      O 2590   5.988   5.656   2.487 -0.2532 -0.6251 -0.1348
  171SER     CB 2591   6.316   5.642   2.495  0.4915  0.4614  0.0002
  171SER     OG 2592   6.369   5.618   2.366 -0.0379 -0.4415  0.0569
  171SER      H 2593   6.243   5.362   2.380  0.6287 -1.2751  0.2786
  171SER     HA 2594   6.161   5.559   2.608  0.2225 -0.4772 -0.4998
  171SER    HB2 2595   6.277   5.743   2.506  0.2525  0.2830  0.9960
  171SER    HB3 2596   6.390   5.618   2.571  0.7805 -0.3808 -0.5213
  171SER     HG 2597   6.430   5.545   2.365  0.1763 -0.3091  1.1424
  172GLU      N 2598   6.058   5.525   2.304 -0.2476 -0.9042 -0.3595
  172GLU     CA 2599   5.942   5.544   2.210  0.1755  0.0745  0.2915
  172GLU      C 2600   5.816   5.462   2.246  0.0451 -0.0606  0.4039
  172GLU      O 2601   5.711   5.484   2.191  0.2726  0.1221  0.1924
  172GLU     CB 2602   5.915   5.695   2.165 -0.2987  0.3350 -0.2777
  172GLU     CG 2603   6.046   5.770   2.110  0.8146 -0.7130 -0.1999
  172GLU     CD 2604   6.118   5.682   2.009 -1.0563  0.3789 -0.9970
  172GLU    OE1 2605   6.243   5.712   1.997  0.1760  0.3760  0.5173
  172GLU    OE2 2606   6.054   5.607   1.939  0.0044  0.6440  0.3772
  172GLU      H 2607   6.141   5.485   2.264  1.4547  0.2863  1.6222
  172GLU     HA 2608   5.964   5.488   2.119 -0.2700  0.6707 -0.1958
  172GLU    HB2 2609   5.843   5.682   2.085  0.3235 -0.7874 -0.6934
  172GLU    HB3 2610   5.863   5.738   2.251 -0.4407  1.0908 -0.7308
  172GLU    HG2 2611   6.013   5.863   2.063 -0.3234 -1.1863 -0.4111
  172GLU    HG3 2612   6.105   5.795   2.198 -0.0710  1.5140 -0.1050
  173VAL      N 2613   5.824   5.377   2.347  0.1777  0.7641  0.4356
  173VAL     CA 2614   5.718   5.279   2.382 -0.1918  0.4070  0.4853
  173VAL      C 2615   5.731   5.250   2.533  0.2521  0.1903 -0.0275
  173VAL      O 2616   5.837   5.264   2.590  0.6325  0.0301 -0.2207
  173VAL     CB 2617   5.734   5.150   2.288  0.0919  0.1769 -0.2045
  173VAL    CG1 2618   5.865   5.076   2.324  0.2381 -0.3513  0.3205
  173VAL    CG2 2619   5.610   5.057   2.303 -0.6659  0.8084 -0.1182
  173VAL      H 2620   5.909   5.365   2.401 -0.4023 -1.4078  1.0499
  173VAL     HA 2621   5.623   5.331   2.366  0.2019  1.3052  0.9102
  173VAL     HB 2622   5.740   5.191   2.187 -0.5081  0.2409 -0.2209
  173VAL   HG11 2623   5.949   5.146   2.317 -0.7461  0.9308  0.5974
  173VAL   HG12 2624   5.859   5.037   2.425 -0.2112 -0.9462  0.0715
  173VAL   HG13 2625   5.876   5.001   2.246  1.7879  1.1027 -1.0210
  173VAL   HG21 2626   5.530   5.092   2.237  0.2811  1.6573 -0.8967
  173VAL   HG22 2627   5.639   4.957   2.270 -0.9651  0.5027  0.5210
  173VAL   HG23 2628   5.570   5.038   2.402  0.1810  0.2262  0.1382
  174LEU      N 2629   5.620   5.218   2.604 -0.3471 -0.2807  0.3007
  174LEU     CA 2630   5.614   5.161   2.743  0.7852 -1.1787 -0.0246
  174LEU      C 2631   5.692   5.036   2.749 -0.0292  0.9360 -0.0671
  174LEU      O 2632   5.678   4.945   2.661  0.3682 -0.0101 -0.0023
  174LEU     CB 2633   5.471   5.133   2.790  0.0352 -0.4522 -0.6865
  174LEU     CG 2634   5.395   5.260   2.832 -0.4741 -0.3128  0.3778
  174LEU    CD1 2635   5.279   5.202   2.907  0.9046  1.1873 -0.4129
  174LEU    CD2 2636   5.463   5.354   2.929 -0.5314 -0.1780 -0.4059
  174LEU      H 2637   5.538   5.216   2.544 -0.1456 -0.8959  0.0315
  174LEU     HA 2638   5.669   5.228   2.809 -1.4627  0.8207  0.0944
  174LEU    HB2 2639   5.412   5.078   2.717 -0.0465  0.2308 -1.1463
  174LEU    HB3 2640   5.478   5.071   2.880  0.6148  0.2617 -0.2180
  174LEU     HG 2641   5.352   5.315   2.748 -0.2774  1.2906  1.2516
  174LEU   HD11 2642   5.320   5.149   2.992  0.2657  0.2867 -0.6414
  174LEU   HD12 2643   5.216   5.282   2.946  0.4608  0.8989 -0.5194
  174LEU   HD13 2644   5.220   5.130   2.850  0.1013  1.6051 -0.1387
  174LEU   HD21 2645   5.415   5.446   2.964  0.3402 -0.2949  1.3214
  174LEU   HD22 2646   5.497   5.298   3.016 -1.2483 -1.0412 -0.6559
  174LEU   HD23 2647   5.552   5.396   2.881 -0.6318  1.4529  0.6494
  175ALA      N 2648   5.770   5.012   2.857 -0.4192 -0.2160  0.2554
  175ALA     CA 2649   5.847   4.888   2.888  0.3332  0.5313 -0.3604
  175ALA      C 2650   5.755   4.758   2.896 -0.6515  0.6390  0.1304
  175ALA      O 2651   5.646   4.769   2.947  0.3741  0.1720 -0.4438
  175ALA     CB 2652   5.976   4.875   2.805 -0.8140  0.4646  0.8921
  175ALA      H 2653   5.788   5.096   2.910 -0.6441  0.3322 -0.5107
  175ALA     HA 2654   5.887   4.902   2.988  0.0623  0.1746 -0.1978
  175ALA    HB1 2655   6.028   4.969   2.820 -0.9567  0.4425  1.5855
  175ALA    HB2 2656   6.043   4.793   2.830 -0.2350  0.3607 -0.7490
  175ALA    HB3 2657   5.950   4.861   2.700 -0.3270  1.8536  0.5457
  176SER      N 2658   5.807   4.646   2.842 -0.6183  0.9477  0.3695
  176SER     CA 2659   5.759   4.505   2.869 -0.2156  0.2664 -0.0495
  176SER      C 2660   5.753   4.472   3.018 -0.4093 -0.3557 -0.4156
  176SER      O 2661   5.851   4.503   3.088 -0.1522  0.2867  0.8098
  176SER     CB 2662   5.624   4.483   2.796 -0.6513  0.0085  0.0272
  176SER     OG 2663   5.635   4.470   2.656  0.1604 -0.1060 -0.2602
  176SER      H 2664   5.878   4.656   2.771  0.1377 -2.1987  0.3898
  176SER     HA 2665   5.833   4.429   2.842  0.0901  0.2772  0.7276
  176SER    HB2 2666   5.575   4.393   2.831 -1.0642 -0.0374 -0.6500
  176SER    HB3 2667   5.573   4.576   2.822 -0.1407  0.4409 -0.4397
  176SER     HG 2668   5.605   4.556   2.628  0.2448  0.2640  0.7163
  177VAL      N 2669   5.652   4.406   3.081 -0.3137  0.6233  0.0216
  177VAL     CA 2670   5.657   4.353   3.222 -0.3403  0.2303 -0.7669
  177VAL      C 2671   5.588   4.207   3.234 -0.3271  0.0601 -0.3175
  177VAL      O 2672   5.509   4.169   3.148  0.2503 -0.0288 -0.0849
  177VAL     CB 2673   5.598   4.454   3.332  0.3736 -0.0510  0.1941
  177VAL    CG1 2674   5.659   4.600   3.327  0.0123  0.2521 -0.0835
  177VAL    CG2 2675   5.447   4.472   3.319  0.2301 -0.8275 -0.1191
  177VAL      H 2676   5.573   4.378   3.025 -0.1065 -0.0947  0.0733
  177VAL     HA 2677   5.757   4.326   3.257 -0.7164  0.0868  0.2841
  177VAL     HB 2678   5.615   4.412   3.432  0.9425  0.2345  0.2253
  177VAL   HG11 2679   5.763   4.570   3.339 -0.5779 -1.9349  0.4890
  177VAL   HG12 2680   5.647   4.639   3.226  0.8724 -0.6107 -0.5551
  177VAL   HG13 2681   5.622   4.661   3.409 -1.8193 -1.1619  0.2712
  177VAL   HG21 2682   5.396   4.378   3.296  0.4402 -1.0434  0.2722
  177VAL   HG22 2683   5.414   4.525   3.408  0.3093  0.4996 -0.8412
  177VAL   HG23 2684   5.430   4.549   3.244  0.4383 -1.0375 -0.3848
  178GLY      N 2685   5.626   4.123   3.332 -0.0804 -0.5421 -0.8999
  178GLY     CA 2686   5.573   3.992   3.360 -0.0755  1.1360 -0.2982
  178GLY      C 2687   5.532   3.969   3.509  0.1575  0.1469 -0.4390
  178GLY      O 2688   5.563   4.051   3.594  0.1870 -0.3965  0.3515
  178GLY      H 2689   5.710   4.144   3.383 -1.1891  1.4665  0.3454
  178GLY    HA2 2690   5.490   3.976   3.291 -0.4797 -0.2122  0.4284
  178GLY    HA3 2691   5.647   3.915   3.342 -0.7365  0.5823 -0.7273
  179GLY      N 2692   5.459   3.852   3.532 -0.4438 -0.7358  0.7531
  179GLY     CA 2693   5.440   3.782   3.662  0.2212 -1.3061  0.6568
  179GLY      C 2694   5.393   3.637   3.644  0.5761 -0.5137 -0.0125
  179GLY      O 2695   5.392   3.583   3.533 -0.3519  0.3334 -0.9067
  179GLY      H 2696   5.428   3.806   3.448  0.8691  0.6806 -0.6259
  179GLY    HA2 2697   5.536   3.796   3.711  0.1277 -0.1676  0.5620
  179GLY    HA3 2698   5.361   3.840   3.709 -1.0910 -1.9262 -0.6082
  180SER      N 2699   5.347   3.576   3.757 -0.6180 -0.3018  0.1089
  180SER     CA 2700   5.296   3.442   3.768  0.6911 -0.0631 -0.4490
  180SER      C 2701   5.175   3.449   3.871 -0.0794 -0.3339  0.1573
  180SER      O 2702   5.182   3.510   3.976 -0.4235 -0.4266 -0.2625
  180SER     CB 2703   5.396   3.346   3.837 -0.3647  0.0712  0.6333
  180SER     OG 2704   5.528   3.365   3.774 -0.0200  0.2675  0.2493
  180SER      H 2705   5.355   3.629   3.842 -0.2031 -0.4841  0.1846
  180SER     HA 2706   5.278   3.400   3.669  2.0569 -1.7286 -0.0806
  180SER    HB2 2707   5.421   3.372   3.940  0.3906  1.7788  0.0839
  180SER    HB3 2708   5.354   3.246   3.830  0.7425 -0.3506 -1.5884
  180SER     HG 2709   5.571   3.443   3.809  1.2162  0.0992 -0.7535
  181MET      N 2710   5.070   3.368   3.846 -0.0527 -0.5617 -0.0920
  181MET     CA 2711   4.952   3.350   3.938 -1.2488 -0.2961  0.0658
  181MET      C 2712   4.921   3.204   3.937 -0.1148  0.2595 -0.5864
  181MET      O 2713   4.884   3.151   3.834  0.2445  0.0076 -0.1158
  181MET     CB 2714   4.832   3.441   3.906 -0.8983  0.9328  0.2575
  181MET     CG 2715   4.711   3.423   4.002 -0.6199  0.8038  0.5430
  181MET     SD 2716   4.543   3.485   3.963  0.2515 -0.0389  0.0810
  181MET     CE 2717   4.502   3.397   3.800 -0.3431  0.1357 -0.4075
  181MET      H 2718   5.063   3.320   3.757  0.2018  0.8288 -0.9145
  181MET     HA 2719   4.995   3.383   4.032  1.9850  0.6283 -1.4430
  181MET    HB2 2720   4.864   3.544   3.923  0.8697  0.3705  0.7308
  181MET    HB3 2721   4.806   3.416   3.803 -0.4570 -1.2521  0.5783
  181MET    HG2 2722   4.711   3.318   4.030  0.3315  0.6239 -0.0305
  181MET    HG3 2723   4.733   3.483   4.090 -0.1518 -0.6699  1.4908
  181MET    HE1 2724   4.520   3.290   3.807 -0.6335  0.0961 -0.1974
  181MET    HE2 2725   4.395   3.410   3.781 -0.4904 -0.4223 -0.0213
  181MET    HE3 2726   4.546   3.442   3.712 -1.1147  1.6403 -0.1018
  182ILE      N 2727   4.935   3.143   4.058 -0.6337 -0.4257  0.2492
  182ILE     CA 2728   4.906   3.003   4.088  0.3068 -0.8294  0.0890
  182ILE      C 2729   4.769   3.004   4.158 -0.2767 -0.8063 -0.2712
  182ILE      O 2730   4.757   3.059   4.268  0.3258 -0.1996 -0.3154
  182ILE     CB 2731   5.014   2.933   4.176 -0.3705 -0.1602 -0.0821
  182ILE    CG1 2732   5.163   2.983   4.154 -0.6180 -0.3428  1.0461
  182ILE    CG2 2733   5.010   2.785   4.155  0.8999  0.1863 -0.5006
  182ILE    CD1 2734   5.213   2.964   4.008  0.2996  0.5219 -0.0444
  182ILE      H 2735   4.981   3.202   4.126  1.2156  0.2286 -1.3939
  182ILE     HA 2736   4.906   2.946   3.995  0.2143  0.2672 -0.6264
  182ILE     HB 2737   4.987   2.946   4.281 -0.0710  0.7601 -0.1069
  182ILE   HG12 2738   5.178   3.088   4.179 -0.8334  0.1088 -0.4878
  182ILE   HG13 2739   5.228   2.923   4.217  1.2087 -1.9897 -1.9542
  182ILE   HG21 2740   4.906   2.754   4.165  0.6669  0.5872 -1.3992
  182ILE   HG22 2741   5.037   2.777   4.049  0.4842  1.7960 -0.7935
  182ILE   HG23 2742   5.068   2.746   4.239 -0.1187  1.6777  1.0156
  182ILE   HD11 2743   5.157   3.036   3.948 -1.1136 -0.5910 -0.1763
  182ILE   HD12 2744   5.320   2.977   3.997  0.1963  0.7003 -1.0743
  182ILE   HD13 2745   5.192   2.862   3.975  0.5964  0.3358  0.3278
  183ILE      N 2746   4.674   2.928   4.100  0.4660 -0.0544  0.6425
  183ILE     CA 2747   4.542   2.892   4.158  0.0513  0.7639 -0.1073
  183ILE      C 2748   4.570   2.753   4.232 -0.3794  0.6585  0.8610
  183ILE      O 2749   4.623   2.656   4.167 -0.1215 -0.4404 -0.2596
  183ILE     CB 2750   4.432   2.880   4.052 -1.0685  0.2076 -0.3015
  183ILE    CG1 2751   4.428   3.011   3.959  0.8055 -0.0788 -0.7623
  183ILE    CG2 2752   4.301   2.841   4.117 -1.2097 -0.0126 -0.2409
  183ILE    CD1 2753   4.383   3.135   4.044 -0.5625  0.9458  0.3415
  183ILE      H 2754   4.690   2.877   4.014 -1.7047  0.0859  0.0276
  183ILE     HA 2755   4.514   2.971   4.227  0.0769  1.0248 -0.3920
  183ILE     HB 2756   4.467   2.798   3.989  1.1573 -0.1835  1.2136
  183ILE   HG12 2757   4.528   3.029   3.921  0.4658  0.5118 -1.4217
  183ILE   HG13 2758   4.358   2.999   3.876 -0.7076 -0.0135  0.4128
  183ILE   HG21 2759   4.286   2.900   4.208 -0.7303 -1.0607  0.5661
  183ILE   HG22 2760   4.225   2.873   4.046 -1.0748 -0.2331 -0.4841
  183ILE   HG23 2761   4.299   2.734   4.138  0.6059 -0.3274 -1.2116
  183ILE   HD11 2762   4.457   3.150   4.123  0.5466 -0.5355 -0.3040
  183ILE   HD12 2763   4.375   3.225   3.984 -0.5627 -0.0990 -1.3503
  183ILE   HD13 2764   4.288   3.105   4.089 -0.4067 -1.2011 -0.5182
  184GLY      N 2765   4.534   2.742   4.362 -0.7299 -0.0715 -0.3634
  184GLY     CA 2766   4.531   2.613   4.426 -0.1524  0.4170 -0.5447
  184GLY      C 2767   4.671   2.568   4.474  0.0550  0.5671  1.1000
  184GLY      O 2768   4.684   2.444   4.486  0.1326 -0.4123 -0.6009
  184GLY      H 2769   4.505   2.824   4.413  0.2867  0.3673 -0.4528
  184GLY    HA2 2770   4.476   2.629   4.519  1.4393  0.2801  0.5046
  184GLY    HA3 2771   4.482   2.530   4.374  1.3328 -1.7652  1.1361
  185GLY      N 2772   4.773   2.652   4.486 -0.6988  0.1466 -0.1686
  185GLY     CA 2773   4.907   2.598   4.516  0.8211 -0.5764  0.0485
  185GLY      C 2774   5.013   2.705   4.546 -0.5984 -0.3202  0.5391
  185GLY      O 2775   4.987   2.822   4.544  0.3737  0.3652 -0.5234
  185GLY      H 2776   4.762   2.751   4.473  1.1566  0.4310 -0.0866
  185GLY    HA2 2777   4.906   2.521   4.594 -0.6875 -1.0621 -0.3817
  185GLY    HA3 2778   4.945   2.531   4.439  1.2076  0.5123 -0.7613
  186ILE      N 2779   5.141   2.664   4.565 -0.3177  0.2775  0.5659
  186ILE     CA 2780   5.255   2.752   4.603  0.3307 -0.1772 -0.8273
  186ILE      C 2781   5.372   2.694   4.527 -0.3862  0.4972 -0.0798
  186ILE      O 2782   5.405   2.575   4.532 -0.0546  0.1750 -0.0201
  186ILE     CB 2783   5.282   2.757   4.756 -0.5496 -1.0330 -0.4881
  186ILE    CG1 2784   5.163   2.836   4.820 -0.5340 -0.2451 -0.1672
  186ILE    CG2 2785   5.423   2.815   4.792 -0.5477  0.0891  0.1187
  186ILE    CD1 2786   5.168   2.830   4.973  0.5250 -0.0039 -0.8738
  186ILE      H 2787   5.171   2.568   4.556  0.3268  0.5366 -0.3437
  186ILE     HA 2788   5.234   2.853   4.566  1.3681  0.1100 -0.6852
  186ILE     HB 2789   5.290   2.656   4.796  0.0661 -1.1492 -0.8866
  186ILE   HG12 2790   5.179   2.942   4.796 -1.4858  0.1620  0.8398
  186ILE   HG13 2791   5.067   2.794   4.791 -0.2235 -0.6139 -0.6811
  186ILE   HG21 2792   5.439   2.816   4.900 -0.8801 -0.2100  0.1764
  186ILE   HG22 2793   5.500   2.753   4.747 -0.3348  0.5163 -0.1048
  186ILE   HG23 2794   5.421   2.915   4.750  0.6241 -0.3095 -1.0024
  186ILE   HD11 2795   5.174   2.729   5.012  0.2410  0.7491  1.4047
  186ILE   HD12 2796   5.249   2.888   5.017 -0.3125  0.5070  0.0705
  186ILE   HD13 2797   5.073   2.868   5.012  1.3695  1.3141  0.0583
  187ASP      N 2798   5.436   2.778   4.450  0.4900 -0.9486  0.4255
  187ASP     CA 2799   5.551   2.747   4.362  0.3520  0.0778 -0.2503
  187ASP      C 2800   5.682   2.794   4.431  0.6388 -0.1392 -0.2551
  187ASP      O 2801   5.706   2.914   4.439  0.0563  0.4485 -0.2400
  187ASP     CB 2802   5.533   2.792   4.220  0.4522 -0.5752 -0.4716
  187ASP     CG 2803   5.628   2.727   4.126 -0.0515  0.1116 -0.1583
  187ASP    OD1 2804   5.584   2.650   4.040  0.0847 -0.1588  0.3488
  187ASP    OD2 2805   5.753   2.745   4.147  0.1347  0.1702 -0.0723
  187ASP      H 2806   5.408   2.875   4.453 -1.3764 -1.3805 -0.3475
  187ASP     HA 2807   5.558   2.639   4.351  0.1070 -0.0245  0.4667
  187ASP    HB2 2808   5.431   2.773   4.185  0.6966 -0.7108 -1.1382
  187ASP    HB3 2809   5.552   2.899   4.226 -0.0333 -0.5252  1.2489
  188HIS      N 2810   5.774   2.704   4.459 -0.7652  0.4606 -0.2240
  188HIS     CA 2811   5.901   2.742   4.527 -0.0099  0.5028  0.7068
  188HIS      C 2812   5.996   2.825   4.438 -0.8446 -0.4937 -0.4588
  188HIS      O 2813   6.088   2.885   4.500 -0.4404  0.4127 -0.1243
  188HIS     CB 2814   5.972   2.620   4.582 -0.9143  0.5073  0.1889
  188HIS     CG 2815   6.020   2.510   4.487 -0.4510 -0.4644 -0.2465
  188HIS    ND1 2816   5.955   2.399   4.441  0.3354 -0.3613  0.9826
  188HIS    CD2 2817   6.159   2.497   4.460  0.5710  0.5551  0.6267
  188HIS    CE1 2818   6.053   2.328   4.382 -0.4362  0.3942  0.1551
  188HIS    NE2 2819   6.176   2.378   4.389  0.8665 -0.1260 -0.2628
  188HIS      H 2820   5.760   2.609   4.427 -2.0768  0.2869  0.7060
  188HIS     HA 2821   5.875   2.800   4.615 -0.1815  1.6320 -0.0544
  188HIS    HB2 2822   6.062   2.654   4.634  0.1046 -0.5852 -0.7343
  188HIS    HB3 2823   5.907   2.577   4.658  0.1412  0.2607  1.0004
  188HIS    HD1 2824   5.857   2.385   4.421  0.3732  0.1557  0.3919
  188HIS    HD2 2825   6.234   2.570   4.487  0.8784  0.2940  0.4906
  188HIS    HE1 2826   6.037   2.236   4.327  1.0786  0.1892 -0.0299
  189SER      N 2827   5.994   2.823   4.308  0.3585  0.5257 -0.0123
  189SER     CA 2828   6.090   2.896   4.222  0.4436 -0.9566  0.5244
  189SER      C 2829   6.064   3.040   4.216 -0.1177  0.3629 -0.5508
  189SER      O 2830   6.150   3.119   4.186 -0.6701  0.5026  0.8683
  189SER     CB 2831   6.075   2.845   4.074  0.5073  0.4163 -0.1244
  189SER     OG 2832   5.949   2.882   4.019 -1.1175 -0.2552  0.1753
  189SER      H 2833   5.920   2.768   4.266  0.5936  0.5284 -0.4434
  189SER     HA 2834   6.190   2.879   4.262 -0.0511 -0.8578  1.9059
  189SER    HB2 2835   6.152   2.895   4.015  0.9276 -0.4968 -0.3847
  189SER    HB3 2836   6.090   2.737   4.074  0.5138  0.3923 -1.1331
  189SER     HG 2837   5.878   2.840   4.069 -1.0078  1.0721  1.6205
  190LEU      N 2838   5.951   3.085   4.268  0.9464 -0.0904  0.0271
  190LEU     CA 2839   5.915   3.227   4.265  0.2213  0.1043 -0.0062
  190LEU      C 2840   5.967   3.308   4.377  0.3549  0.1049  0.0997
  190LEU      O 2841   5.946   3.427   4.371 -0.0596  0.1678 -0.9319
  190LEU     CB 2842   5.756   3.239   4.249 -1.3916 -0.2930 -0.3119
  190LEU     CG 2843   5.689   3.155   4.141 -0.5767 -0.0098 -0.2198
  190LEU    CD1 2844   5.542   3.182   4.141 -0.2018 -0.2442  0.5539
  190LEU    CD2 2845   5.740   3.182   4.004  0.1244 -0.2039  0.0259
  190LEU      H 2846   5.879   3.015   4.266  1.6830 -0.8699 -0.4975
  190LEU     HA 2847   5.956   3.271   4.173 -0.1087 -0.5413 -0.4749
  190LEU    HB2 2848   5.712   3.210   4.345  0.7120 -1.5314  0.4153
  190LEU    HB3 2849   5.729   3.344   4.243 -2.5224 -0.3999  1.4031
  190LEU     HG 2850   5.707   3.052   4.169 -0.0214  0.6575  2.3734
  190LEU   HD11 2851   5.534   3.291   4.139  0.6803 -0.1657  0.4190
  190LEU   HD12 2852   5.493   3.129   4.059  0.3936 -0.2020  0.1628
  190LEU   HD13 2853   5.522   3.144   4.241  2.4260 -1.6441  0.7219
  190LEU   HD21 2854   5.684   3.123   3.932  0.1272 -0.2227  0.0393
  190LEU   HD22 2855   5.726   3.283   3.964  0.5780 -0.5187 -0.9839
  190LEU   HD23 2856   5.845   3.154   4.002  0.5210  0.8659  1.5981
  191TYR      N 2857   6.018   3.243   4.480 -0.0859 -0.1446 -1.1095
  191TYR     CA 2858   6.075   3.312   4.594  0.4518 -0.3247  0.2483
  191TYR      C 2859   6.199   3.243   4.648 -0.7181 -0.8669 -0.5397
  191TYR      O 2860   6.228   3.129   4.627 -0.4187  0.1727  0.1937
  191TYR     CB 2861   5.967   3.323   4.699 -0.2230 -0.5207  0.0984
  191TYR     CG 2862   5.900   3.200   4.759 -0.0437  0.6070 -0.9081
  191TYR    CD1 2863   5.806   3.125   4.694  0.5437  0.3734 -0.0805
  191TYR    CD2 2864   5.942   3.159   4.886  0.2820  0.3876  0.2824
  191TYR    CE1 2865   5.749   3.005   4.748 -0.0438  0.5786  0.4270
  191TYR    CE2 2866   5.888   3.037   4.943  0.1396  0.5995 -0.3498
  191TYR     CZ 2867   5.799   2.956   4.872 -0.3991 -0.2708  0.5982
  191TYR     OH 2868   5.751   2.836   4.919 -0.3169 -0.1287 -0.2647
  191TYR      H 2869   6.034   3.145   4.466  1.0403 -0.0430 -0.7531
  191TYR     HA 2870   6.108   3.410   4.558  0.3152 -0.7648 -1.1638
  191TYR    HB2 2871   6.012   3.381   4.780 -0.6806 -0.7215  0.5077
  191TYR    HB3 2872   5.892   3.385   4.649 -1.2501 -1.4177  0.4367
  191TYR    HD1 2873   5.773   3.158   4.597 -2.0598  0.0635  0.5403
  191TYR    HD2 2874   6.032   3.201   4.929  0.8522  0.7008 -1.1102
  191TYR    HE1 2875   5.686   2.942   4.687 -0.0412  0.1602  0.8381
  191TYR    HE2 2876   5.907   3.005   5.044 -2.1297  0.9463  0.2894
  191TYR     HH 2877   5.819   2.800   4.976 -0.6556 -0.8435 -0.2923
  192THR      N 2878   6.280   3.323   4.722  1.0801  0.1356 -0.0393
  192THR     CA 2879   6.398   3.278   4.797  1.0656  0.1498  0.1082
  192THR      C 2880   6.374   3.261   4.947  0.2423  0.4696 -0.1595
  192THR      O 2881   6.305   3.341   5.015 -0.1740 -0.4575 -0.3057
  192THR     CB 2882   6.510   3.383   4.766 -0.4177  1.1235  0.0350
  192THR    OG1 2883   6.470   3.521   4.781  0.5667  0.2146 -0.8203
  192THR    CG2 2884   6.549   3.368   4.623  0.3099  0.7706 -0.2730
  192THR      H 2885   6.258   3.422   4.722  0.4469  0.0004  0.0356
  192THR     HA 2886   6.422   3.180   4.756 -0.0887  0.2830 -1.0335
  192THR     HB 2887   6.595   3.359   4.831 -0.7396  1.1746  0.4901
  192THR    HG1 2888   6.463   3.524   4.876 -0.2770 -1.6694 -0.7310
  192THR   HG21 2889   6.648   3.411   4.604  0.6451  0.0167 -0.3281
  192THR   HG22 2890   6.554   3.263   4.592 -0.5972  0.6305  0.0153
  192THR   HG23 2891   6.472   3.408   4.558 -0.2993  0.2577  0.1185
  193GLY      N 2892   6.427   3.152   4.992 -0.3725  0.1708 -0.3372
  193GLY     CA 2893   6.418   3.127   5.138 -0.2910 -0.3257  0.2595
  193GLY      C 2894   6.272   3.098   5.181 -0.0862 -0.5522 -0.1945
  193GLY      O 2895   6.197   3.020   5.128 -0.1987  0.4038  0.0019
  193GLY      H 2896   6.493   3.098   4.939 -0.2590 -0.2255  0.1933
  193GLY    HA2 2897   6.483   3.049   5.177 -0.0579 -0.3706 -0.1993
  193GLY    HA3 2898   6.446   3.223   5.181  0.0947  0.2946 -1.2459
  194SER      N 2899   6.229   3.158   5.299 -0.2307  0.8462  0.0553
  194SER     CA 2900   6.095   3.132   5.355 -0.2857  0.0034 -1.1503
  194SER      C 2901   5.991   3.238   5.329  0.1754 -0.4932  0.0911
  194SER      O 2902   6.018   3.358   5.317 -0.1727  0.0502  0.5247
  194SER     CB 2903   6.109   3.119   5.511  0.1768 -0.8288  0.0458
  194SER     OG 2904   6.197   3.013   5.543  0.4025  0.4935  0.5069
  194SER      H 2905   6.295   3.216   5.349  0.9406 -0.4529  0.1499
  194SER     HA 2906   6.054   3.037   5.321  1.4523 -1.1994 -0.1765
  194SER    HB2 2907   6.154   3.208   5.554 -0.9596 -1.1670  2.2107
  194SER    HB3 2908   6.010   3.105   5.556 -0.0192 -0.4334 -0.2493
  194SER     HG 2909   6.287   3.036   5.567  0.8417 -0.6565  0.0967
  195LEU      N 2910   5.863   3.197   5.329 -0.7462  0.4622  0.8100
  195LEU     CA 2911   5.742   3.267   5.363  0.0215 -0.7568 -0.2491
  195LEU      C 2912   5.732   3.296   5.516 -0.6626  0.4993 -0.2751
  195LEU      O 2913   5.759   3.207   5.593 -0.2948 -0.6742 -1.0959
  195LEU     CB 2914   5.618   3.188   5.316 -0.4556  0.1026 -1.0212
  195LEU     CG 2915   5.585   3.213   5.167 -0.0262  0.3303 -0.1759
  195LEU    CD1 2916   5.519   3.094   5.097 -0.6360  1.2370  0.3869
  195LEU    CD2 2917   5.491   3.337   5.157 -0.5974  1.1900  0.7705
  195LEU      H 2918   5.853   3.096   5.328 -0.5916  0.4478  0.7352
  195LEU     HA 2919   5.749   3.364   5.313  0.1716 -0.7413 -0.2001
  195LEU    HB2 2920   5.650   3.085   5.328 -1.1657 -0.0312 -0.0144
  195LEU    HB3 2921   5.533   3.204   5.382  0.1643 -0.8681  0.0890
  195LEU     HG 2922   5.671   3.234   5.103 -0.2230 -1.1921 -1.0326
  195LEU   HD11 2923   5.587   3.009   5.096  0.1763  1.8651 -0.1848
  195LEU   HD12 2924   5.431   3.067   5.155 -0.5555 -0.9917 -0.3301
  195LEU   HD13 2925   5.503   3.118   4.992  1.0920 -0.7879 -0.4980
  195LEU   HD21 2926   5.547   3.416   5.206  0.4475  0.7648  0.3151
  195LEU   HD22 2927   5.476   3.373   5.055  0.8531  1.1778  0.5143
  195LEU   HD23 2928   5.399   3.314   5.211 -0.3555 -0.2949  0.6344
  196TRP      N 2929   5.683   3.416   5.541  0.1607 -0.5660  0.2291
  196TRP     CA 2930   5.654   3.453   5.681 -0.1405 -0.2155  0.2557
  196TRP      C 2931   5.516   3.512   5.678 -0.1222 -0.5698  0.8096
  196TRP      O 2932   5.481   3.576   5.576 -0.1141  0.1342 -0.5640
  196TRP     CB 2933   5.754   3.559   5.730  0.9032 -0.6168 -0.0401
  196TRP     CG 2934   5.882   3.514   5.773 -1.4175  0.7778  0.7595
  196TRP    CD1 2935   5.976   3.447   5.690  0.5950  0.1999 -0.5663
  196TRP    CD2 2936   5.957   3.538   5.900  0.0087  1.0365 -0.1836
  196TRP    NE1 2937   6.088   3.427   5.763  0.0522  0.6403  0.1337
  196TRP    CE2 2938   6.089   3.474   5.895 -0.0049  0.0333  0.7554
  196TRP    CE3 2939   5.932   3.607   6.024  0.5989  0.5249  0.5711
  196TRP    CZ2 2940   6.179   3.469   6.006 -0.0408  1.0345  0.5611
  196TRP    CZ3 2941   6.013   3.597   6.138 -0.7636  0.2563  0.1028
  196TRP    CH2 2942   6.142   3.533   6.124 -0.1433 -0.0809  0.2257
  196TRP      H 2943   5.678   3.493   5.476  0.1006  0.5756  1.4905
  196TRP     HA 2944   5.651   3.367   5.747 -0.7840 -0.2926  0.1446
  196TRP    HB2 2945   5.781   3.624   5.646  0.6423 -0.0913  0.2754
  196TRP    HB3 2946   5.729   3.618   5.818  1.5378  0.5870 -0.6102
  196TRP    HD1 2947   5.967   3.422   5.586 -1.3525  0.6912 -0.6036
  196TRP    HE1 2948   6.173   3.397   5.718 -0.2203 -1.6145  0.8680
  196TRP    HE3 2949   5.839   3.661   6.035 -0.7195 -1.4723  0.2486
  196TRP    HZ2 2950   6.277   3.424   6.002 -0.1880  0.5584  1.6120
  196TRP    HZ3 2951   5.988   3.654   6.226 -0.6066  1.2467 -0.4625
  196TRP    HH2 2952   6.220   3.548   6.197 -0.0959 -0.4389  0.2525
  197TYR      N 2953   5.432   3.478   5.778 -0.2847  0.6113  0.9524
  197TYR     CA 2954   5.286   3.483   5.762  0.2392 -0.3708  0.3195
  197TYR      C 2955   5.227   3.597   5.851 -0.0536 -0.9587  0.1798
  197TYR      O 2956   5.287   3.649   5.947  0.3134  0.0187  0.2504
  197TYR     CB 2957   5.223   3.347   5.791 -0.0968 -0.5969 -0.5320
  197TYR     CG 2958   5.222   3.251   5.673 -0.9567 -0.2986 -0.7711
  197TYR    CD1 2959   5.127   3.273   5.573 -0.2555 -0.0584  1.1395
  197TYR    CD2 2960   5.330   3.155   5.658  0.1040 -0.8300 -0.5446
  197TYR    CE1 2961   5.130   3.192   5.457  0.0903 -0.0284 -0.5816
  197TYR    CE2 2962   5.333   3.070   5.539 -0.0187 -0.9443  0.2826
  197TYR     CZ 2963   5.225   3.086   5.443  0.8768 -0.3199 -0.6172
  197TYR     OH 2964   5.222   3.019   5.328 -0.1047  0.1824 -0.0922
  197TYR      H 2965   5.480   3.431   5.854  1.4867  0.6539 -0.0140
  197TYR     HA 2966   5.265   3.515   5.660 -0.1081  1.2429  0.8393
  197TYR    HB2 2967   5.278   3.302   5.873  0.2728  0.1619 -0.3463
  197TYR    HB3 2968   5.119   3.360   5.822 -0.1026 -0.7763 -0.4710
  197TYR    HD1 2969   5.061   3.358   5.580  0.0371  0.1414  1.5429
  197TYR    HD2 2970   5.417   3.148   5.722  0.3681 -0.8404 -0.8992
  197TYR    HE1 2971   5.057   3.212   5.379  1.2010  0.2937 -1.5868
  197TYR    HE2 2972   5.415   3.004   5.517  0.3393 -0.1720 -0.8576
  197TYR     HH 2973   5.304   2.972   5.316 -0.0575 -0.0786  0.9953
  198THR      N 2974   5.104   3.643   5.823 -0.3009  0.3076 -0.1117
  198THR     CA 2975   5.016   3.726   5.900 -0.4859 -0.9927 -0.8269
  198THR      C 2976   4.876   3.692   5.890  0.2376 -0.4173  0.7859
  198THR      O 2977   4.837   3.656   5.779 -0.4391  0.1467 -0.3169
  198THR     CB 2978   5.042   3.872   5.843 -0.0847 -0.3005 -0.3645
  198THR    OG1 2979   4.959   3.965   5.915 -0.1913 -0.1993 -0.1298
  198THR    CG2 2980   5.002   3.908   5.703  0.4157  0.0673  0.7084
  198THR      H 2981   5.064   3.610   5.736 -0.2256 -0.0222 -0.0254
  198THR     HA 2982   5.048   3.723   6.004  0.2069  0.1400 -0.9743
  198THR     HB 2983   5.147   3.895   5.860 -0.2612 -0.4976  1.3346
  198THR    HG1 2984   5.018   4.005   5.980  0.8330 -0.4575 -0.8414
  198THR   HG21 2985   4.898   3.879   5.689  0.1641  0.9291  0.7153
  198THR   HG22 2986   5.020   4.014   5.686 -0.0557  0.0245 -0.2254
  198THR   HG23 2987   5.059   3.854   5.627 -0.4655 -1.6452  1.1529
  199PRO      N 2988   4.790   3.708   5.990 -0.1297  0.1495 -0.6273
  199PRO     CA 2989   4.645   3.692   5.986 -0.7607  0.1678  1.2633
  199PRO      C 2990   4.576   3.801   5.898  0.0574 -0.2590 -0.9775
  199PRO      O 2991   4.600   3.928   5.913  0.3957  1.0520 -0.2421
  199PRO     CB 2992   4.597   3.681   6.121 -0.0054 -0.9822 -1.0006
  199PRO     CG 2993   4.706   3.744   6.210  0.0254 -0.1544 -0.2269
  199PRO     CD 2994   4.832   3.732   6.124 -0.7860  0.1578 -0.9656
  199PRO     HA 2995   4.630   3.595   5.940  0.0008  0.6322 -0.0684
  199PRO    HB2 2996   4.509   3.743   6.138 -0.2700 -1.6931  0.5158
  199PRO    HB3 2997   4.590   3.577   6.152  1.0943 -0.6110  0.7661
  199PRO    HG2 2998   4.682   3.848   6.235  0.3316  0.0526 -0.7527
  199PRO    HG3 2999   4.712   3.684   6.301 -0.2327  0.5089  0.2474
  199PRO    HD2 3000   4.889   3.654   6.174 -1.2068  0.8260  0.7014
  199PRO    HD3 3001   4.887   3.826   6.128 -0.3278 -0.1127  0.2482
  200ILE      N 3002   4.477   3.762   5.814 -0.1409  0.2758  0.6988
  200ILE     CA 3003   4.389   3.861   5.746  0.4098 -0.1855 -0.6686
  200ILE      C 3004   4.295   3.919   5.860 -0.1518 -0.5559 -0.2013
  200ILE      O 3005   4.252   3.845   5.949  0.0189 -0.2862  0.1302
  200ILE     CB 3006   4.308   3.798   5.633 -0.3407  0.3181  0.3352
  200ILE    CG1 3007   4.402   3.769   5.512  0.1038  0.0543 -0.0771
  200ILE    CG2 3008   4.178   3.870   5.586  0.3123  1.1670  0.0426
  200ILE    CD1 3009   4.353   3.639   5.443 -0.1764 -0.3734  0.3952
  200ILE      H 3010   4.458   3.664   5.799  0.5086  0.2848 -0.4428
  200ILE     HA 3011   4.453   3.933   5.696 -0.5075 -0.8162 -3.0365
  200ILE     HB 3012   4.277   3.703   5.676  0.4016  0.0293  0.2685
  200ILE   HG12 3013   4.400   3.857   5.447  1.0914 -0.2349 -0.5420
  200ILE   HG13 3014   4.502   3.743   5.545  0.4957 -0.1226 -1.2893
  200ILE   HG21 3015   4.092   3.830   5.641  1.4666 -0.7236  0.6879
  200ILE   HG22 3016   4.176   3.979   5.586 -0.3424  1.1646 -0.4250
  200ILE   HG23 3017   4.162   3.844   5.482 -0.0991  1.0704  0.1284
  200ILE   HD11 3018   4.253   3.666   5.410  0.6355  2.3815 -0.3520
  200ILE   HD12 3019   4.410   3.621   5.352 -0.2786  0.2235  0.2017
  200ILE   HD13 3020   4.362   3.550   5.505  0.1691 -0.8832 -0.3668
  201ARG      N 3021   4.261   4.048   5.848 -0.5054  0.6899 -0.5127
  201ARG     CA 3022   4.180   4.111   5.957 -0.7514  0.9451 -0.0579
  201ARG      C 3023   4.032   4.071   5.962  0.4509  0.4305 -0.0979
  201ARG      O 3024   3.974   4.072   6.070  0.2615 -0.2885 -0.3451
  201ARG     CB 3025   4.199   4.262   5.947  0.0676 -1.2180  0.1477
  201ARG     CG 3026   4.145   4.331   6.072 -1.1683 -1.5161 -0.2812
  201ARG     CD 3027   4.204   4.476   6.079 -0.4508  0.6089 -0.5295
  201ARG     NE 3028   4.146   4.543   6.187  0.1857 -0.7768 -0.6266
  201ARG     CZ 3029   4.049   4.628   6.187  0.3269 -0.7091 -0.0458
  201ARG    NH1 3030   3.990   4.668   6.074  1.2503  0.4831 -0.2440
  201ARG    NH2 3031   4.008   4.677   6.300  0.4403 -0.4598  0.6026
  201ARG      H 3032   4.304   4.112   5.783 -1.7379  1.3896 -0.7031
  201ARG     HA 3033   4.230   4.082   6.050 -0.8959 -0.1662 -0.3091
  201ARG    HB2 3034   4.302   4.288   5.925 -0.0073 -0.4313  0.6601
  201ARG    HB3 3035   4.127   4.292   5.870  0.9149 -2.0217 -1.0352
  201ARG    HG2 3036   4.036   4.331   6.078 -1.2169 -0.6245 -0.7445
  201ARG    HG3 3037   4.179   4.270   6.155  0.2751 -0.9486 -0.3972
  201ARG    HD2 3038   4.313   4.479   6.090 -0.2113  2.3736 -2.2910
  201ARG    HD3 3039   4.189   4.533   5.988 -0.7995  0.5110 -0.5366
  201ARG     HE 3040   4.170   4.513   6.280 -1.0204  0.1118  0.0224
  201ARG   HH11 3041   3.913   4.732   6.077  0.1064 -0.7800 -0.6803
  201ARG   HH12 3042   4.026   4.634   5.985  0.2158 -0.3107 -0.3935
  201ARG   HH21 3043   3.935   4.746   6.312  0.1029 -0.8168  0.6120
  201ARG   HH22 3044   4.059   4.646   6.382  0.0878 -1.7809  0.3706
  202ARG      N 3045   3.971   4.040   5.844  0.2233 -0.1408 -1.0508
  202ARG     CA 3046   3.829   4.004   5.827 -0.0882  0.0996  0.9087
  202ARG      C 3047   3.817   3.962   5.679 -1.1765  0.4942 -0.8994
  202ARG      O 3048   3.891   4.007   5.598 -0.6583 -0.1283  0.0188
  202ARG     CB 3049   3.740   4.122   5.856 -0.2976 -1.2041  0.1998
  202ARG     CG 3050   3.590   4.095   5.849  0.8951 -0.5562 -0.9109
  202ARG     CD 3051   3.514   4.209   5.924 -0.3016 -0.0269 -0.0109
  202ARG     NE 3052   3.499   4.330   5.840  0.1239  0.2641  0.4733
  202ARG     CZ 3053   3.417   4.340   5.738  0.8469  0.1238 -0.1802
  202ARG    NH1 3054   3.408   4.445   5.670  0.3197 -0.8571  0.1514
  202ARG    NH2 3055   3.339   4.239   5.706  0.6203  0.2281  0.6768
  202ARG      H 3056   4.031   4.051   5.763  1.3289  1.0425 -0.1471
  202ARG     HA 3057   3.798   3.923   5.893 -0.7600 -0.1040  0.3622
  202ARG    HB2 3058   3.775   4.173   5.946 -0.4015  0.2414 -0.5191
  202ARG    HB3 3059   3.760   4.202   5.784 -0.0183 -0.8897  0.6187
  202ARG    HG2 3060   3.542   4.080   5.752 -0.9431 -0.9480 -0.0386
  202ARG    HG3 3061   3.579   4.002   5.904  0.3432  0.8740  1.7126
  202ARG    HD2 3062   3.416   4.167   5.949 -1.0865  1.9056  0.4985
  202ARG    HD3 3063   3.573   4.240   6.010  0.7341 -0.8865 -0.3593
  202ARG     HE 3064   3.546   4.414   5.869 -0.5978  0.8400  0.0584
  202ARG   HH11 3065   3.376   4.439   5.575  0.6321  0.3838 -0.0675
  202ARG   HH12 3066   3.475   4.515   5.697  0.2086 -0.3692 -0.7786
  202ARG   HH21 3067   3.280   4.245   5.624  0.6650  0.0485  0.6291
  202ARG   HH22 3068   3.329   4.159   5.767  0.3101  0.0868  0.4462
  203GLU      N 3069   3.726   3.879   5.638  0.2215 -0.1433 -0.3060
  203GLU     CA 3070   3.699   3.843   5.497  0.5262  0.2899 -0.4855
  203GLU      C 3071   3.614   3.950   5.422 -0.4985 -0.0826 -0.4236
  203GLU      O 3072   3.492   3.944   5.417 -0.2447  0.4952 -0.4668
  203GLU     CB 3073   3.618   3.714   5.501  0.3184  0.9613 -0.2724
  203GLU     CG 3074   3.696   3.588   5.537  0.7831  0.3387  0.4649
  203GLU     CD 3075   3.630   3.454   5.493 -1.0479  0.8137 -0.8345
  203GLU    OE1 3076   3.520   3.460   5.447 -0.2439 -0.2938  0.3195
  203GLU    OE2 3077   3.688   3.341   5.520 -0.4334 -0.1043  0.3768
  203GLU      H 3078   3.665   3.847   5.712  2.0778  0.9189  1.9467
  203GLU     HA 3079   3.788   3.826   5.438  0.6580 -0.3260 -0.1257
  203GLU    HB2 3080   3.530   3.722   5.565 -0.1314 -0.9972 -0.5087
  203GLU    HB3 3081   3.576   3.698   5.402  1.3745  0.6794 -0.7088
  203GLU    HG2 3082   3.791   3.588   5.484  0.5359 -0.6228 -0.0221
  203GLU    HG3 3083   3.706   3.586   5.646 -0.0013 -0.1180  0.5479
  204TRP      N 3084   3.690   4.045   5.378  0.2861 -0.2568  0.6991
  204TRP     CA 3085   3.627   4.142   5.290  0.3433 -0.1977  0.5661
  204TRP      C 3086   3.725   4.188   5.181  0.1505 -0.2519  0.3205
  204TRP      O 3087   3.703   4.150   5.065 -0.3087 -0.3424  0.2526
  204TRP     CB 3088   3.554   4.256   5.376 -0.2556  0.5582 -0.5772
  204TRP     CG 3089   3.640   4.349   5.451  0.1028  0.0668 -0.1600
  204TRP    CD1 3090   3.739   4.317   5.538 -0.2699  0.0955  0.4720
  204TRP    CD2 3091   3.641   4.494   5.440 -0.6982  0.0169 -0.0758
  204TRP    NE1 3092   3.805   4.429   5.571 -0.5740  0.4008 -0.1890
  204TRP    CE2 3093   3.738   4.541   5.529 -0.0850 -0.2284 -0.1240
  204TRP    CE3 3094   3.556   4.591   5.389  0.1393 -0.3889  0.1704
  204TRP    CZ2 3095   3.754   4.674   5.566  1.0394  0.3744 -1.0046
  204TRP    CZ3 3096   3.573   4.724   5.419  0.5261 -0.5160  0.3624
  204TRP    CH2 3097   3.667   4.767   5.509 -0.8104 -0.0144  0.5529
  204TRP      H 3098   3.790   4.052   5.380  0.4355 -0.6889 -1.3305
  204TRP     HA 3099   3.554   4.084   5.232  0.3866  0.5989 -0.3331
  204TRP    HB2 3100   3.481   4.304   5.310 -0.6003 -0.9239 -1.3447
  204TRP    HB3 3101   3.489   4.213   5.452 -0.3588  1.5655 -0.0533
  204TRP    HD1 3102   3.765   4.213   5.556 -0.1414 -0.1301 -0.7921
  204TRP    HE1 3103   3.882   4.426   5.636  0.0677  1.1929 -0.8772
  204TRP    HE3 3104   3.467   4.566   5.332  0.2697 -1.1438  0.2769
  204TRP    HZ2 3105   3.815   4.708   5.649  0.5196 -0.7753 -0.1064
  204TRP    HZ3 3106   3.508   4.799   5.376  0.7754 -0.3831  0.2163
  204TRP    HH2 3107   3.686   4.873   5.522 -0.5161  0.0187 -0.0740
  205TYR      N 3108   3.826   4.272   5.219  0.4335  0.0885 -0.5659
  205TYR     CA 3109   3.956   4.283   5.160 -0.2032 -0.1529  0.2278
  205TYR      C 3110   4.053   4.184   5.228 -0.3059 -0.2921  0.2398
  205TYR      O 3111   4.034   4.124   5.332 -0.5290 -0.0245 -0.2658
  205TYR     CB 3112   4.015   4.430   5.162 -0.5581  0.7964  0.0328
  205TYR     CG 3113   3.942   4.537   5.100  0.3895 -0.4662  0.6367
  205TYR    CD1 3114   3.979   4.562   4.967  0.5437 -0.0969 -0.2821
  205TYR    CD2 3115   3.854   4.618   5.169  0.3457 -0.6103  0.5913
  205TYR    CE1 3116   3.914   4.664   4.901  0.2622 -0.5755 -0.0641
  205TYR    CE2 3117   3.784   4.722   5.103 -0.1178  0.8976  0.0229
  205TYR     CZ 3118   3.814   4.739   4.964  0.5817  0.4818 -0.3000
  205TYR     OH 3119   3.745   4.837   4.904 -0.1684 -0.1587 -0.1815
  205TYR      H 3120   3.831   4.297   5.316  1.6548  1.1328 -0.8352
  205TYR     HA 3121   3.947   4.263   5.054  0.6003 -0.8161  0.2633
  205TYR    HB2 3122   4.021   4.460   5.267  0.8719 -0.9658  0.5694
  205TYR    HB3 3123   4.119   4.430   5.132 -0.1838  1.2545  1.2094
  205TYR    HD1 3124   4.042   4.496   4.909 -0.6318 -1.4041 -0.1720
  205TYR    HD2 3125   3.824   4.585   5.268 -0.1866 -2.0373  0.0103
  205TYR    HE1 3126   3.920   4.674   4.793  1.2867 -1.1312 -0.0739
  205TYR    HE2 3127   3.702   4.767   5.158 -0.4514 -0.2822  0.5549
  205TYR     HH 3128   3.777   4.854   4.815  0.4490  0.0729  0.0726
  206TYR      N 3129   4.174   4.175   5.171 -0.5787  0.1037 -0.3359
  206TYR     CA 3130   4.294   4.116   5.243 -0.2451  0.1112 -0.1149
  206TYR      C 3131   4.364   4.229   5.324  0.0141  1.6429  0.2518
  206TYR      O 3132   4.476   4.277   5.300 -0.0081 -0.0232 -0.1195
  206TYR     CB 3133   4.391   4.064   5.139  0.0218 -0.1258  0.5399
  206TYR     CG 3134   4.326   3.956   5.044 -0.5263 -0.7900  1.2784
  206TYR    CD1 3135   4.296   3.828   5.098  0.0624 -0.9085 -0.5306
  206TYR    CD2 3136   4.298   3.976   4.902 -0.6049  0.2797  0.4299
  206TYR    CE1 3137   4.238   3.727   5.022 -0.0131 -0.3774 -0.0500
  206TYR    CE2 3138   4.234   3.870   4.823  0.0566 -0.3112 -0.5372
  206TYR     CZ 3139   4.198   3.748   4.887 -0.2004 -0.1711  0.1714
  206TYR     OH 3140   4.120   3.664   4.822  0.4169  0.4923 -0.6275
  206TYR      H 3141   4.191   4.238   5.095 -0.0355  0.5346  0.1252
  206TYR     HA 3142   4.255   4.032   5.300 -0.1215 -1.0844 -1.6578
  206TYR    HB2 3143   4.432   4.140   5.072  1.1573 -1.3434 -0.2507
  206TYR    HB3 3144   4.474   4.016   5.191  0.2468  0.1214  0.4128
  206TYR    HD1 3145   4.310   3.815   5.204 -0.0047 -0.7452 -0.5007
  206TYR    HD2 3146   4.317   4.073   4.860 -1.2938 -0.0633 -0.7811
  206TYR    HE1 3147   4.219   3.638   5.080 -0.2797 -0.3130 -0.0353
  206TYR    HE2 3148   4.196   3.887   4.724 -0.3578  1.1891 -0.1805
  206TYR     HH 3149   4.082   3.707   4.746 -2.1920 -0.8329 -0.2831
  207GLU      N 3150   4.281   4.265   5.421  0.0962 -0.5619  0.1146
  207GLU     CA 3151   4.323   4.363   5.523  0.1655  0.2812  0.4616
  207GLU      C 3152   4.420   4.295   5.613 -0.4138  0.1331 -0.8369
  207GLU      O 3153   4.398   4.181   5.658  0.0220 -0.9477  0.1193
  207GLU     CB 3154   4.208   4.420   5.597 -0.1446  0.3202  0.5391
  207GLU     CG 3155   4.234   4.540   5.684 -1.1784 -0.4584 -1.0908
  207GLU     CD 3156   4.121   4.605   5.764  0.1214 -0.0986 -0.6845
  207GLU    OE1 3157   4.022   4.530   5.802 -0.8975  0.2318  0.2218
  207GLU    OE2 3158   4.126   4.723   5.801 -0.2679 -0.6052 -0.6621
  207GLU      H 3159   4.190   4.221   5.429 -0.3744  0.4919  1.6149
  207GLU     HA 3160   4.369   4.445   5.467 -0.4725  0.4558  0.1725
  207GLU    HB2 3161   4.127   4.437   5.526  0.3039  0.2364 -0.0056
  207GLU    HB3 3162   4.174   4.338   5.660 -1.0986  1.1599  1.1865
  207GLU    HG2 3163   4.309   4.509   5.757 -2.0631 -0.1472 -0.0049
  207GLU    HG3 3164   4.273   4.616   5.616  0.6801 -0.1979  0.1381
  208VAL      N 3165   4.532   4.363   5.630 -0.4022 -0.1026 -0.1943
  208VAL     CA 3166   4.648   4.327   5.711 -0.0820  1.1109  0.3939
  208VAL      C 3167   4.725   4.447   5.772  0.0244  0.1247  0.6825
  208VAL      O 3168   4.755   4.545   5.705  0.5229 -0.1239  0.2188
  208VAL     CB 3169   4.752   4.240   5.632 -0.5568  1.1364 -0.0115
  208VAL    CG1 3170   4.711   4.093   5.604  0.5683  0.1820 -0.1669
  208VAL    CG2 3171   4.783   4.305   5.500 -0.2154  0.1703  0.1499
  208VAL      H 3172   4.530   4.458   5.596 -0.2968 -0.2914 -0.7490
  208VAL     HA 3173   4.609   4.262   5.790  0.1585  0.7484  0.2216
  208VAL     HB 3174   4.837   4.239   5.700  0.2696  0.2637 -0.9809
  208VAL   HG11 3175   4.663   4.051   5.693  0.1648  0.1657 -0.3843
  208VAL   HG12 3176   4.640   4.089   5.522  1.3569  1.0276 -0.9302
  208VAL   HG13 3177   4.800   4.037   5.576  1.0107  0.1984  1.0813
  208VAL   HG21 3178   4.885   4.279   5.472  0.0798  0.4758  0.9029
  208VAL   HG22 3179   4.725   4.257   5.420 -0.1729 -0.3647  0.4304
  208VAL   HG23 3180   4.780   4.414   5.497 -1.4771  0.1506 -0.4423
  209ILE      N 3181   4.748   4.434   5.898  0.4941 -0.4162 -1.5707
  209ILE     CA 3182   4.785   4.551   5.983 -0.6107 -0.3981 -0.2065
  209ILE      C 3183   4.945   4.564   5.975  0.5212 -0.0589  0.6077
  209ILE      O 3184   5.013   4.470   6.014  0.1634  0.2611 -0.3093
  209ILE     CB 3185   4.746   4.536   6.131  0.4413  0.1451  1.1425
  209ILE    CG1 3186   4.595   4.535   6.141  0.8403 -0.2340 -0.8181
  209ILE    CG2 3187   4.810   4.636   6.230 -0.1778 -0.2697  0.3917
  209ILE    CD1 3188   4.535   4.501   6.277 -0.5206  0.1418 -0.6982
  209ILE      H 3189   4.710   4.358   5.952  0.3773  0.8834  0.3737
  209ILE     HA 3190   4.735   4.639   5.943  0.3081 -0.1790 -0.9272
  209ILE     HB 3191   4.776   4.433   6.150 -2.5333 -0.9711  0.7542
  209ILE   HG12 3192   4.558   4.635   6.116  0.8589 -0.2731 -1.0036
  209ILE   HG13 3193   4.544   4.465   6.075 -0.3718 -0.1789  0.0003
  209ILE   HG21 3194   4.777   4.738   6.211 -0.2835 -0.2280  0.7864
  209ILE   HG22 3195   4.794   4.612   6.335 -0.4778  0.2221  0.4632
  209ILE   HG23 3196   4.917   4.646   6.210 -0.3643  0.7720 -0.2782
  209ILE   HD11 3197   4.527   4.393   6.285 -0.1795  0.0254 -1.6425
  209ILE   HD12 3198   4.588   4.548   6.360 -0.0274 -0.9574 -0.3475
  209ILE   HD13 3199   4.436   4.548   6.280  0.4936  2.5743 -1.1632
  210ILE      N 3200   4.995   4.686   5.945  0.1174  0.9336 -0.0669
  210ILE     CA 3201   5.134   4.729   5.982 -0.0417 -0.1768  0.4543
  210ILE      C 3202   5.134   4.806   6.120  0.5124 -0.6315  0.4796
  210ILE      O 3203   5.065   4.905   6.140 -0.2828  0.3587  0.0483
  210ILE     CB 3204   5.198   4.797   5.856 -0.3333  0.0102  0.1099
  210ILE    CG1 3205   5.236   4.686   5.757  0.1715  0.2477 -0.1543
  210ILE    CG2 3206   5.320   4.884   5.892  0.0768 -0.3697  0.2409
  210ILE    CD1 3207   5.246   4.727   5.609 -0.2761  0.0739 -0.2384
  210ILE      H 3208   4.931   4.756   5.909 -0.0241  0.6003 -0.4744
  210ILE     HA 3209   5.182   4.636   6.010 -1.0397 -0.4972  1.2317
  210ILE     HB 3210   5.115   4.853   5.813 -0.9102 -0.5846  0.4094
  210ILE   HG12 3211   5.325   4.635   5.793 -0.1127 -0.7312 -0.7505
  210ILE   HG13 3212   5.154   4.615   5.751  0.5714 -0.2867  0.4251
  210ILE   HG21 3213   5.403   4.833   5.941  1.0442  0.5206 -0.3663
  210ILE   HG22 3214   5.365   4.937   5.807  1.0263 -1.0212  0.3090
  210ILE   HG23 3215   5.288   4.960   5.962  0.1655  0.4920 -0.6066
  210ILE   HD11 3216   5.322   4.806   5.606 -0.4279  0.3630  1.4049
  210ILE   HD12 3217   5.275   4.648   5.541  1.1676  0.6449 -0.3782
  210ILE   HD13 3218   5.156   4.777   5.574 -0.2963  0.5610  0.4498
  211VAL      N 3219   5.228   4.764   6.207 -0.2716 -0.4146 -0.2089
  211VAL     CA 3220   5.245   4.823   6.343  0.4232  0.3697  0.6843
  211VAL      C 3221   5.347   4.932   6.349 -0.0875 -0.2506  0.1472
  211VAL      O 3222   5.349   5.017   6.443  0.5075 -0.1863  0.6206
  211VAL     CB 3223   5.254   4.727   6.464 -0.7208 -0.4155  0.7781
  211VAL    CG1 3224   5.139   4.624   6.462  0.2242  0.6566  0.1058
  211VAL    CG2 3225   5.385   4.645   6.444  0.1495 -0.4513 -0.4825
  211VAL      H 3226   5.293   4.692   6.179 -1.3961 -1.2320 -0.8721
  211VAL     HA 3227   5.153   4.880   6.357  0.4227  0.7803 -0.6658
  211VAL     HB 3228   5.261   4.789   6.553  0.4561  0.9135 -0.1429
  211VAL   HG11 3229   5.151   4.570   6.556  0.7132  0.2639 -0.1702
  211VAL   HG12 3230   5.045   4.679   6.458  0.3995  0.9146 -0.7828
  211VAL   HG13 3231   5.136   4.557   6.377  0.3703  0.5701  0.1674
  211VAL   HG21 3232   5.400   4.602   6.345  0.6723 -2.2096  0.2859
  211VAL   HG22 3233   5.478   4.701   6.457  0.5881 -0.9335 -1.3061
  211VAL   HG23 3234   5.387   4.567   6.519 -0.5422  0.4508  0.5228
  212ARG      N 3235   5.442   4.940   6.252  0.7648  0.0342  0.4246
  212ARG     CA 3236   5.557   5.021   6.270 -0.4008 -1.0392  0.8924
  212ARG      C 3237   5.627   5.048   6.136 -0.1456 -0.8026  0.4252
  212ARG      O 3238   5.634   4.965   6.045 -0.6076  0.4684  0.2702
  212ARG     CB 3239   5.643   4.955   6.372  0.2200 -0.1594 -0.4344
  212ARG     CG 3240   5.792   5.000   6.378  0.1620 -0.0901 -0.4428
  212ARG     CD 3241   5.866   4.947   6.505  0.2637  0.3707  0.8872
  212ARG     NE 3242   6.017   4.950   6.477 -0.1076  0.2396 -0.2647
  212ARG     CZ 3243   6.096   4.847   6.507  0.0256  1.0881 -0.3590
  212ARG    NH1 3244   6.046   4.747   6.576 -0.3324 -0.7573  0.4606
  212ARG    NH2 3245   6.221   4.845   6.478 -0.0528  0.6292 -0.3107
  212ARG      H 3246   5.445   4.869   6.181 -0.8477  0.7862 -0.5243
  212ARG     HA 3247   5.523   5.116   6.311 -0.1447  0.1542 -1.3328
  212ARG    HB2 3248   5.608   4.987   6.470  0.2407  0.3930 -0.5998
  212ARG    HB3 3249   5.647   4.846   6.374  1.0647 -0.1613  0.9677
  212ARG    HG2 3250   5.844   4.974   6.287  0.8406  0.9011 -0.3634
  212ARG    HG3 3251   5.798   5.108   6.392 -0.9544  0.0092 -0.5056
  212ARG    HD2 3252   5.842   5.000   6.597 -0.3758  0.8636  0.4529
  212ARG    HD3 3253   5.827   4.845   6.499 -0.2716  0.6035 -0.7154
  212ARG     HE 3254   6.065   5.031   6.441  1.3413 -0.5855 -0.3375
  212ARG   HH11 3255   6.109   4.669   6.589  1.9187  0.8765  0.5244
  212ARG   HH12 3256   5.959   4.761   6.624 -0.0841  0.4094  0.6341
  212ARG   HH21 3257   6.277   4.766   6.509 -0.7283  0.0248 -0.5733
  212ARG   HH22 3258   6.250   4.906   6.403  0.8317  0.5727 -0.0396
  213VAL      N 3259   5.674   5.173   6.118 -0.8415 -0.0864 -0.2514
  213VAL     CA 3260   5.742   5.213   5.990 -0.3012 -0.4176 -0.2366
  213VAL      C 3261   5.878   5.270   6.027  0.4825  0.4360  0.3890
  213VAL      O 3262   5.888   5.350   6.115  0.3402  0.3019 -0.5267
  213VAL     CB 3263   5.660   5.311   5.901  0.4880 -0.0980 -0.5786
  213VAL    CG1 3264   5.734   5.369   5.786 -0.9058 -0.5737  1.1121
  213VAL    CG2 3265   5.531   5.237   5.859 -0.2693 -0.0772 -0.0891
  213VAL      H 3266   5.667   5.237   6.196  0.8416 -1.5884  1.3027
  213VAL     HA 3267   5.769   5.127   5.929  1.5054  0.0618 -0.2259
  213VAL     HB 3268   5.628   5.393   5.965  1.3672  0.5008 -0.8748
  213VAL   HG11 3269   5.673   5.429   5.719  1.6958  1.2891  0.0785
  213VAL   HG12 3270   5.826   5.423   5.807 -1.3792  1.0915 -0.5676
  213VAL   HG13 3271   5.767   5.285   5.725 -0.8525  0.0499  0.2369
  213VAL   HG21 3272   5.565   5.139   5.824  1.1753  0.4966 -0.4724
  213VAL   HG22 3273   5.463   5.232   5.943  0.0151  1.5547  0.3043
  213VAL   HG23 3274   5.476   5.287   5.779  0.3826 -0.6050 -0.9084
  214GLU      N 3275   5.975   5.222   5.944  1.1081 -0.4790  0.0329
  214GLU     CA 3276   6.109   5.272   5.957 -1.0724 -0.6099  0.8990
  214GLU      C 3277   6.180   5.305   5.820 -0.1778  0.8600  0.5333
  214GLU      O 3278   6.173   5.225   5.719  0.2376 -0.4856 -0.0647
  214GLU     CB 3279   6.199   5.172   6.032  0.3617 -0.0644 -0.3104
  214GLU     CG 3280   6.136   5.133   6.168  0.3294  0.6280  0.3886
  214GLU     CD 3281   6.232   5.057   6.257 -0.2848  0.5066 -0.4368
  214GLU    OE1 3282   6.291   4.954   6.223  0.5618  0.3532  0.1108
  214GLU    OE2 3283   6.243   5.106   6.371 -0.2398  0.3074 -0.2927
  214GLU      H 3284   5.946   5.159   5.871  0.8987 -0.4541  0.0908
  214GLU     HA 3285   6.116   5.369   6.005  2.6400 -0.1540  0.0871
  214GLU    HB2 3286   6.220   5.087   5.967  0.4608  0.4740 -1.0092
  214GLU    HB3 3287   6.291   5.227   6.055 -0.0896 -0.1205  2.2139
  214GLU    HG2 3288   6.097   5.223   6.216 -1.7598 -0.0907  0.2255
  214GLU    HG3 3289   6.057   5.060   6.152  0.3663  0.5139  0.7088
  215ILE      N 3290   6.264   5.410   5.814  0.4836  0.6064 -0.4457
  215ILE     CA 3291   6.328   5.461   5.690  0.4262 -1.1187 -0.3228
  215ILE      C 3292   6.475   5.483   5.720 -0.6790  0.8225  0.1141
  215ILE      O 3293   6.512   5.558   5.809 -0.0558 -0.3993  0.1962
  215ILE     CB 3294   6.259   5.600   5.654  0.1439  0.0705 -0.5611
  215ILE    CG1 3295   6.111   5.580   5.616 -0.1833 -0.0923  0.6097
  215ILE    CG2 3296   6.320   5.673   5.532  0.0757 -0.4665 -0.1637
  215ILE    CD1 3297   6.018   5.695   5.643  0.1687  0.5320 -0.3300
  215ILE      H 3298   6.279   5.468   5.895  1.5715 -0.3510  0.0977
  215ILE     HA 3299   6.322   5.395   5.603 -0.1341  0.4624 -1.5715
  215ILE     HB 3300   6.273   5.667   5.739 -0.6936 -0.4550  0.0282
  215ILE   HG12 3301   6.100   5.559   5.510  1.2486 -1.4438  0.6517
  215ILE   HG13 3302   6.069   5.488   5.656 -0.1392  0.0799  1.0641
  215ILE   HG21 3303   6.262   5.666   5.440 -0.2948 -1.7471  0.1324
  215ILE   HG22 3304   6.339   5.778   5.551 -0.2888 -0.1630 -1.2941
  215ILE   HG23 3305   6.413   5.626   5.499 -0.7472 -1.9767 -0.5326
  215ILE   HD11 3306   5.915   5.667   5.624 -0.1617  0.9034  0.7938
  215ILE   HD12 3307   6.018   5.717   5.750 -1.6050 -0.5871 -0.0278
  215ILE   HD13 3308   6.048   5.785   5.589 -0.3301  0.8463 -0.0904
  216ASN      N 3309   6.561   5.390   5.670  0.1614  0.0356 -0.0263
  216ASN     CA 3310   6.693   5.366   5.716 -0.4139 -0.8426 -0.7005
  216ASN      C 3311   6.713   5.344   5.870  0.5102  0.5645  0.9468
  216ASN      O 3312   6.797   5.400   5.940  0.5871 -0.2113  0.0742
  216ASN     CB 3313   6.787   5.476   5.659  0.9171  0.2783 -0.3567
  216ASN     CG 3314   6.840   5.437   5.524  0.8488 -0.3273  0.2243
  216ASN    OD1 3315   6.791   5.351   5.450  0.1878 -0.2379 -0.1259
  216ASN    ND2 3316   6.939   5.512   5.474 -0.6092  1.2902  0.0529
  216ASN      H 3317   6.529   5.336   5.591 -1.7760  1.0809 -0.0848
  216ASN     HA 3318   6.726   5.268   5.683  0.8654 -0.5755 -0.3023
  216ASN    HB2 3319   6.726   5.567   5.657 -0.9257 -0.7906  0.8975
  216ASN    HB3 3320   6.878   5.485   5.717  0.2147  0.8293  0.7369
  216ASN   HD21 3321   6.964   5.484   5.380  0.3166  0.5594  0.4794
  216ASN   HD22 3322   7.014   5.537   5.537  0.2080 -1.8852  0.7205
  217GLY      N 3323   6.622   5.261   5.925  0.4434 -0.3851  0.0464
  217GLY     CA 3324   6.618   5.236   6.068  0.0709  0.0563  0.4416
  217GLY      C 3325   6.553   5.350   6.148 -0.3568 -0.6298  0.0849
  217GLY      O 3326   6.545   5.336   6.269 -0.0485 -0.5100  0.3171
  217GLY      H 3327   6.564   5.198   5.872  0.6282 -0.5533  0.0387
  217GLY    HA2 3328   6.552   5.153   6.092 -0.3401  0.5822  1.2035
  217GLY    HA3 3329   6.716   5.216   6.111  0.0950 -0.1408  0.2964
  218GLN      N 3330   6.524   5.472   6.097 -0.4042  0.2820  0.2029
  218GLN     CA 3331   6.468   5.579   6.183  0.6853  0.3502 -0.2186
  218GLN      C 3332   6.313   5.553   6.195  0.0686 -0.0491 -0.4811
  218GLN      O 3333   6.248   5.557   6.090  0.7393  0.5260 -0.2883
  218GLN     CB 3334   6.495   5.714   6.123  0.1586 -0.6404  0.6620
  218GLN     CG 3335   6.462   5.832   6.216  0.6032 -1.1398 -0.4106
  218GLN     CD 3336   6.551   5.954   6.190 -0.0925 -0.8469 -0.2588
  218GLN    OE1 3337   6.619   6.007   6.282  0.6201  0.1589  0.0051
  218GLN    NE2 3338   6.550   6.010   6.073  0.6830 -0.6176 -0.5698
  218GLN      H 3339   6.556   5.490   6.003  0.1847 -1.8414 -0.1239
  218GLN     HA 3340   6.510   5.576   6.283 -0.2374  0.3177  0.1882
  218GLN    HB2 3341   6.599   5.715   6.090 -0.1442  0.2640 -0.3686
  218GLN    HB3 3342   6.444   5.729   6.027  0.4290  1.3303  0.7559
  218GLN    HG2 3343   6.363   5.877   6.208  1.4579  0.9196 -0.7294
  218GLN    HG3 3344   6.469   5.812   6.323  0.5132  1.3918  0.1885
  218GLN   HE21 3345   6.597   6.096   6.049 -0.6294  0.0101 -1.1232
  218GLN   HE22 3346   6.510   5.967   5.990  0.4210 -0.3303 -0.5962
  219ASP      N 3347   6.260   5.522   6.315  0.1229 -0.4580  0.0580
  219ASP     CA 3348   6.115   5.498   6.348 -0.5112 -0.1068 -0.6167
  219ASP      C 3349   6.033   5.623   6.315 -0.7526 -0.2466 -0.3612
  219ASP      O 3350   6.055   5.735   6.367  0.7138  0.4070  0.1925
  219ASP     CB 3351   6.107   5.465   6.503 -0.1220 -0.4859  0.0086
  219ASP     CG 3352   5.969   5.446   6.565 -0.5137  0.1991  0.3173
  219ASP    OD1 3353   5.878   5.414   6.485 -0.4478 -0.8479 -0.1912
  219ASP    OD2 3354   5.952   5.453   6.691  0.5491  0.6698  0.4368
  219ASP      H 3355   6.328   5.502   6.387  0.2912 -0.1648 -0.0134
  219ASP     HA 3356   6.082   5.415   6.286 -0.8387 -0.4659  0.0220
  219ASP    HB2 3357   6.171   5.384   6.537  1.5828  1.4095  1.9014
  219ASP    HB3 3358   6.156   5.549   6.552 -0.2405 -0.5839  0.2987
  220LEU      N 3359   5.941   5.617   6.223 -1.2891  0.0132 -0.1435
  220LEU     CA 3360   5.840   5.719   6.196 -0.0954 -0.2437 -0.6670
  220LEU      C 3361   5.765   5.756   6.323  1.3196 -0.6895  0.6377
  220LEU      O 3362   5.706   5.862   6.320  0.4301 -0.1155 -0.0329
  220LEU     CB 3363   5.753   5.661   6.083  0.3451 -0.2045  0.2077
  220LEU     CG 3364   5.660   5.761   6.012 -0.4519 -0.3571  0.1321
  220LEU    CD1 3365   5.746   5.885   5.964  1.1977 -0.3911  0.1324
  220LEU    CD2 3366   5.602   5.696   5.887 -0.5786 -0.1880 -0.4658
  220LEU      H 3367   5.933   5.522   6.190  0.5799 -0.8417  1.4592
  220LEU     HA 3368   5.889   5.812   6.168 -0.3027  0.5024  1.1464
  220LEU    HB2 3369   5.829   5.626   6.012  1.0354  2.2770 -0.4922
  220LEU    HB3 3370   5.692   5.577   6.116 -0.2516  0.7643  1.7589
  220LEU     HG 3371   5.583   5.792   6.083 -0.4442  0.7327 -0.3007
  220LEU   HD11 3372   5.781   5.947   6.047 -0.3473 -0.4600  0.9025
  220LEU   HD12 3373   5.827   5.849   5.900  0.1909 -0.3563 -1.2356
  220LEU   HD13 3374   5.677   5.949   5.909 -0.5965 -0.7167  1.7992
  220LEU   HD21 3375   5.685   5.678   5.818  0.3371 -0.4994  0.6657
  220LEU   HD22 3376   5.554   5.605   5.924 -0.6269 -0.0922 -0.2929
  220LEU   HD23 3377   5.520   5.754   5.844  0.0579  0.8184 -0.3818
  221LYS      N 3378   5.750   5.669   6.424  0.4558  0.3395 -0.3303
  221LYS     CA 3379   5.690   5.686   6.552 -0.0815 -0.2858 -0.2869
  221LYS      C 3380   5.545   5.746   6.571 -1.0433  0.3424 -0.4615
  221LYS      O 3381   5.509   5.792   6.680 -0.5376  0.4223 -0.3930
  221LYS     CB 3382   5.797   5.754   6.647  0.1907  0.3315 -0.7046
  221LYS     CG 3383   5.774   5.728   6.795 -0.4734 -0.4816  0.1765
  221LYS     CD 3384   5.876   5.791   6.888 -0.6834  0.1344  0.0205
  221LYS     CE 3385   6.028   5.769   6.877  0.4089  0.2084 -0.0199
  221LYS     NZ 3386   6.061   5.627   6.889  0.3005  0.9802  0.3030
  221LYS      H 3387   5.805   5.586   6.408  0.4814  0.6455 -2.2122
  221LYS     HA 3388   5.689   5.588   6.599  0.2523  1.3150  3.8780
  221LYS    HB2 3389   5.897   5.713   6.633  0.2787 -0.0752  0.7900
  221LYS    HB3 3390   5.802   5.861   6.626  1.6262  0.2531 -0.9662
  221LYS    HG2 3391   5.681   5.766   6.836  0.5536  0.9429  1.4113
  221LYS    HG3 3392   5.781   5.621   6.814  0.8505 -0.6199 -0.7952
  221LYS    HD2 3393   5.865   5.899   6.877 -0.8819  0.1665  0.4747
  221LYS    HD3 3394   5.851   5.762   6.990  1.9866 -0.9762  0.5161
  221LYS    HE2 3395   6.061   5.800   6.778  1.1344  0.8725  0.4096
  221LYS    HE3 3396   6.080   5.833   6.948 -0.6236 -0.4523  1.4369
  221LYS    HZ1 3397   6.161   5.625   6.875  0.4812  1.6641  1.2758
  221LYS    HZ2 3398   6.039   5.573   6.972  0.9046  0.4495  0.1326
  221LYS    HZ3 3399   6.027   5.563   6.819  0.6386  0.2036  0.8138
  222MET      N 3400   5.469   5.747   6.464  1.5639  0.1216 -0.1640
  222MET     CA 3401   5.329   5.785   6.477 -0.0198 -0.1822 -0.1536
  222MET      C 3402   5.247   5.671   6.550 -1.1464 -0.3097 -0.1014
  222MET      O 3403   5.310   5.569   6.581  0.4302 -0.0734  0.2149
  222MET     CB 3404   5.270   5.815   6.337  0.2132 -1.7234  1.4408
  222MET     CG 3405   5.353   5.910   6.246  0.3110 -0.1228 -0.1702
  222MET     SD 3406   5.305   5.929   6.084 -0.3925 -0.3071  0.1984
  222MET     CE 3407   5.169   6.051   6.102  0.2986  0.0998  0.1529
  222MET      H 3408   5.496   5.700   6.379  0.3833 -0.8291 -0.0716
  222MET     HA 3409   5.327   5.876   6.536  1.2383  0.3024 -0.7778
  222MET    HB2 3410   5.260   5.724   6.279  0.4012  0.0158 -1.8059
  222MET    HB3 3411   5.175   5.867   6.350  1.4978  1.4724  0.1712
  222MET    HG2 3412   5.352   6.010   6.290  0.0967 -0.6429  1.1101
  222MET    HG3 3413   5.452   5.864   6.246 -0.0514 -0.9676 -0.7230
  222MET    HE1 3414   5.121   6.067   6.005  0.3828 -0.7123 -0.0355
  222MET    HE2 3415   5.090   6.019   6.170 -0.9502  0.5223 -0.9984
  222MET    HE3 3416   5.202   6.146   6.144  0.3365 -0.1242  0.6376
  223ASP      N 3417   5.129   5.697   6.603 -0.1107  0.3447 -0.2767
  223ASP     CA 3418   5.029   5.600   6.661 -1.1434  0.6522  1.2989
  223ASP      C 3419   5.004   5.488   6.549 -0.7369  0.3709  0.0534
  223ASP      O 3420   4.973   5.516   6.435 -0.2933 -0.3383  0.5122
  223ASP     CB 3421   4.899   5.668   6.697  0.2905 -0.3532 -0.1095
  223ASP     CG 3422   4.786   5.582   6.749 -0.1670 -0.0939  0.1291
  223ASP    OD1 3423   4.789   5.453   6.758  0.2225 -0.1225 -0.0167
  223ASP    OD2 3424   4.673   5.637   6.760 -0.0208 -0.3465 -0.2521
  223ASP      H 3425   5.099   5.793   6.599  2.6893  1.4183 -0.2128
  223ASP     HA 3426   5.065   5.548   6.750 -1.1837 -0.2424  0.8198
  223ASP    HB2 3427   4.918   5.746   6.771  0.0472  0.5334 -0.9272
  223ASP    HB3 3428   4.867   5.720   6.606  0.5086 -0.2889 -0.1512
  224CYS      N 3429   5.027   5.366   6.589 -0.1393  0.4383  0.6272
  224CYS     CA 3430   5.019   5.250   6.502 -0.8922  0.7157  0.1477
  224CYS      C 3431   4.882   5.239   6.430 -0.3175  0.0143 -0.5065
  224CYS      O 3432   4.885   5.191   6.319  0.1909  0.3294  0.1449
  224CYS     CB 3433   5.062   5.117   6.580 -0.0336 -1.0870  0.4845
  224CYS     SG 3434   4.939   5.075   6.703 -0.1305 -0.2569  0.0233
  224CYS      H 3435   5.058   5.361   6.684 -0.0887 -1.5528  0.5830
  224CYS     HA 3436   5.090   5.263   6.421  0.1560  0.5653  0.9949
  224CYS    HB2 3437   5.069   5.035   6.509 -0.2238 -0.7243  0.0371
  224CYS    HB3 3438   5.164   5.129   6.616 -0.1640 -0.4981  0.6820
  225LYS      N 3439   4.772   5.290   6.489  0.0645  0.0275  1.0840
  225LYS     CA 3440   4.640   5.322   6.423 -0.8944 -0.6865 -0.2653
  225LYS      C 3441   4.650   5.415   6.299  0.6617 -0.4142  0.4051
  225LYS      O 3442   4.573   5.387   6.205  0.2068 -0.3012 -0.7758
  225LYS     CB 3443   4.542   5.377   6.534  0.4506 -0.3732  0.7416
  225LYS     CG 3444   4.511   5.261   6.632 -0.3592  0.3389 -0.1920
  225LYS     CD 3445   4.396   5.298   6.736  0.3167  0.4616  0.1704
  225LYS     CE 3446   4.429   5.408   6.833 -1.1545 -0.0847 -0.0400
  225LYS     NZ 3447   4.563   5.389   6.896  0.1740  0.1274 -0.4480
  225LYS      H 3448   4.780   5.326   6.583  0.2416  1.5234  0.5546
  225LYS     HA 3449   4.600   5.228   6.388 -0.5347 -1.0803  0.3479
  225LYS    HB2 3450   4.591   5.463   6.581  1.5733  1.5674 -3.1397
  225LYS    HB3 3451   4.452   5.405   6.480  0.7122 -1.1546 -0.1651
  225LYS    HG2 3452   4.487   5.176   6.569  1.0313  0.6674 -1.2584
  225LYS    HG3 3453   4.606   5.238   6.679 -0.3948  0.2748 -0.1509
  225LYS    HD2 3454   4.315   5.335   6.674  0.4466 -1.3061 -1.2338
  225LYS    HD3 3455   4.379   5.211   6.800  1.2149  0.5678  0.5944
  225LYS    HE2 3456   4.452   5.503   6.785  0.2283 -0.3482  0.0346
  225LYS    HE3 3457   4.351   5.427   6.908  0.1344 -0.2251  1.4460
  225LYS    HZ1 3458   4.625   5.442   6.837  0.6362 -0.3881 -0.4467
  225LYS    HZ2 3459   4.563   5.421   6.991  0.9179 -0.1657 -0.3375
  225LYS    HZ3 3460   4.599   5.296   6.880  0.4891  0.2240 -0.3083
  226GLU      N 3461   4.737   5.520   6.296  0.3984  0.3544  0.0658
  226GLU     CA 3462   4.745   5.610   6.184 -0.3231 -0.2986 -0.0464
  226GLU      C 3463   4.785   5.540   6.051  0.5069 -0.3898  0.4869
  226GLU      O 3464   4.744   5.579   5.941 -0.1073 -0.1420 -0.6454
  226GLU     CB 3465   4.826   5.747   6.218  0.1656  0.6763  0.1170
  226GLU     CG 3466   4.748   5.830   6.320 -0.6797  0.2088 -0.1140
  226GLU     CD 3467   4.617   5.885   6.275  0.1608 -0.4249  0.8043
  226GLU    OE1 3468   4.597   5.916   6.159 -0.3362 -0.3696  1.1547
  226GLU    OE2 3469   4.525   5.887   6.355  0.1694 -0.3355 -0.0209
  226GLU      H 3470   4.785   5.534   6.384 -0.4192  1.7229  0.3568
  226GLU     HA 3471   4.642   5.641   6.168 -0.4108 -0.7407 -0.3655
  226GLU    HB2 3472   4.923   5.718   6.259 -0.5762 -1.2936  0.6831
  226GLU    HB3 3473   4.849   5.798   6.124  1.1617 -0.0336 -0.0530
  226GLU    HG2 3474   4.743   5.770   6.410 -1.0895  1.3342  0.6598
  226GLU    HG3 3475   4.821   5.909   6.338 -0.4451  0.1045 -0.5711
  227TYR      N 3476   4.868   5.433   6.063 -0.5148 -0.3378  0.4779
  227TYR     CA 3477   4.910   5.356   5.952  1.5247  0.1276 -0.3166
  227TYR      C 3478   4.789   5.270   5.897 -0.2095 -0.3722  0.5816
  227TYR      O 3479   4.791   5.229   5.780 -0.3858 -0.2266 -0.2660
  227TYR     CB 3480   5.029   5.268   5.972 -0.4750  0.3507  0.2355
  227TYR     CG 3481   5.144   5.334   6.053  0.2947 -0.9849  0.4177
  227TYR    CD1 3482   5.182   5.467   6.018 -0.2966  1.3007  0.1404
  227TYR    CD2 3483   5.218   5.264   6.151  0.5107 -0.4727 -0.3937
  227TYR    CE1 3484   5.290   5.524   6.085  0.3525  0.1419 -0.1158
  227TYR    CE2 3485   5.320   5.325   6.222 -0.6272 -0.5245 -0.2428
  227TYR     CZ 3486   5.370   5.451   6.174  0.7837  0.2410  0.4652
  227TYR     OH 3487   5.485   5.505   6.225  0.0822  0.0652  0.3347
  227TYR      H 3488   4.931   5.421   6.142  0.2704 -0.0094 -0.0732
  227TYR     HA 3489   4.933   5.423   5.869 -0.7164  1.3790 -0.1053
  227TYR    HB2 3490   5.014   5.176   6.028 -0.6448  0.1157 -0.1866
  227TYR    HB3 3491   5.067   5.229   5.878 -2.1476 -1.7476  0.2724
  227TYR    HD1 3492   5.121   5.527   5.951 -1.1060  0.9516  0.5350
  227TYR    HD2 3493   5.195   5.161   6.172  0.4086 -0.3796 -0.0254
  227TYR    HE1 3494   5.323   5.616   6.039  0.7583 -0.4159 -0.9985
  227TYR    HE2 3495   5.365   5.267   6.301 -0.6457 -0.6447 -0.3194
  227TYR     HH 3496   5.526   5.437   6.280  0.9490  1.4069  1.4825
  228ASN      N 3497   4.687   5.241   5.972  0.3891 -0.2761 -0.3214
  228ASN     CA 3498   4.571   5.149   5.944 -1.1425  0.0750 -0.4717
  228ASN      C 3499   4.438   5.226   5.932 -1.1031 -0.2735 -0.6718
  228ASN      O 3500   4.332   5.174   5.946  0.1547 -0.0347 -0.2586
  228ASN     CB 3501   4.566   5.037   6.049 -0.4723  0.6651 -0.1593
  228ASN     CG 3502   4.696   4.955   6.044 -0.9490 -0.1559 -0.3402
  228ASN    OD1 3503   4.728   4.876   5.952 -0.4650 -0.0994 -0.3279
  228ASN    ND2 3504   4.786   4.984   6.134 -0.3036  0.0711  0.2246
  228ASN      H 3505   4.689   5.272   6.068 -0.4778 -0.6861 -0.1463
  228ASN     HA 3506   4.580   5.110   5.842 -1.3505 -1.4061  0.0211
  228ASN    HB2 3507   4.545   5.069   6.151 -0.1508  0.3937 -0.0025
  228ASN    HB3 3508   4.477   4.979   6.027  0.7133 -1.7440  0.6484
  228ASN   HD21 3509   4.878   4.942   6.132 -0.7867 -1.0845 -1.0041
  228ASN   HD22 3510   4.764   5.040   6.216 -0.1464  0.3715  0.0642
  229TYR      N 3511   4.450   5.361   5.914  0.0770 -0.1341 -0.3275
  229TYR     CA 3512   4.337   5.449   5.913  0.4418 -0.6725  0.3025
  229TYR      C 3513   4.272   5.472   5.772 -0.1224  0.2789 -0.9034
  229TYR      O 3514   4.336   5.532   5.695  0.1448 -0.0266 -0.0562
  229TYR     CB 3515   4.371   5.582   5.976  0.2367  0.1581  0.6197
  229TYR     CG 3516   4.272   5.693   5.959  0.0095  0.0504 -0.1883
  229TYR    CD1 3517   4.136   5.674   6.004  0.7433 -0.3486  0.1126
  229TYR    CD2 3518   4.314   5.826   5.917  0.2156  0.6406  0.1551
  229TYR    CE1 3519   4.050   5.787   5.998  0.1311  0.1045 -1.0030
  229TYR    CE2 3520   4.224   5.932   5.909 -0.0568  0.4294  0.3347
  229TYR     CZ 3521   4.089   5.914   5.951 -1.0605 -0.4190 -0.3213
  229TYR     OH 3522   4.011   6.017   5.952  0.2602 -0.6651 -1.3834
  229TYR      H 3523   4.542   5.401   5.900 -0.2327  0.6740 -0.1778
  229TYR     HA 3524   4.258   5.407   5.975 -0.5321 -0.1894 -0.5514
  229TYR    HB2 3525   4.405   5.566   6.078  0.5363 -0.1514  0.4767
  229TYR    HB3 3526   4.467   5.614   5.935  0.1410 -1.0007 -0.6575
  229TYR    HD1 3527   4.105   5.584   6.055 -0.7418  0.9659  1.8083
  229TYR    HD2 3528   4.416   5.838   5.882  0.5123  0.2705  0.8394
  229TYR    HE1 3529   3.952   5.784   6.045 -0.0602  1.1047 -1.2864
  229TYR    HE2 3530   4.252   6.030   5.873 -0.4991  0.1079 -0.9852
  229TYR     HH 3531   3.918   5.993   5.950  0.0875 -0.2316 -0.3039
  230ASP      N 3532   4.157   5.421   5.741  0.4529  1.5190  0.3962
  230ASP     CA 3533   4.067   5.337   5.817 -0.4965  0.0605 -0.3419
  230ASP      C 3534   4.105   5.186   5.791  0.4630 -1.0185  0.1359
  230ASP      O 3535   4.049   5.102   5.863 -0.0650 -0.0270 -0.2809
  230ASP     CB 3536   3.925   5.375   5.776 -0.1895  0.2635  0.3783
  230ASP     CG 3537   3.893   5.377   5.621 -0.3822 -0.8160 -0.1949
  230ASP    OD1 3538   3.778   5.396   5.586 -0.6354 -0.1439  0.3083
  230ASP    OD2 3539   3.981   5.348   5.542 -0.4574  0.1379  0.5193
  230ASP      H 3540   4.122   5.432   5.647 -0.9302  0.4382  0.7133
  230ASP     HA 3541   4.085   5.370   5.920  1.0723 -0.7475 -0.2983
  230ASP    HB2 3542   3.853   5.307   5.819 -0.6723  0.4371 -0.1377
  230ASP    HB3 3543   3.902   5.471   5.824 -0.5546  0.1704  0.3922
  231LYS      N 3544   4.195   5.155   5.694  0.2901 -0.5210  0.0483
  231LYS     CA 3545   4.243   5.020   5.667  0.3369 -0.0697  0.2323
  231LYS      C 3546   4.386   5.016   5.617 -1.5320  0.8133 -0.3407
  231LYS      O 3547   4.462   5.112   5.604  0.5002 -0.8114  0.3090
  231LYS     CB 3548   4.146   4.954   5.562  1.2855  0.0514 -0.1903
  231LYS     CG 3549   4.137   5.031   5.425  0.1124 -0.4456 -0.5203
  231LYS     CD 3550   4.047   4.946   5.332  0.4347  0.0739  0.7642
  231LYS     CE 3551   4.058   4.981   5.179 -0.6637  0.5469 -0.8896
  231LYS     NZ 3552   4.007   5.120   5.157 -0.3848 -0.0423  0.3482
  231LYS      H 3553   4.230   5.236   5.645 -2.0260  0.7432  0.2225
  231LYS     HA 3554   4.244   4.963   5.761  0.2409 -1.1002 -0.3572
  231LYS    HB2 3555   4.173   4.849   5.550  1.8547  0.1935 -0.2175
  231LYS    HB3 3556   4.047   4.957   5.607  1.3199  0.7049 -0.1330
  231LYS    HG2 3557   4.117   5.138   5.435  0.2502 -0.4733  0.1462
  231LYS    HG3 3558   4.231   5.024   5.371  0.2278  0.5217 -0.4858
  231LYS    HD2 3559   4.068   4.840   5.332  0.8278  0.1113 -0.7637
  231LYS    HD3 3560   3.940   4.951   5.355  0.0807  0.6162 -0.7324
  231LYS    HE2 3561   4.158   4.964   5.138 -0.4545 -0.5406 -0.0436
  231LYS    HE3 3562   3.997   4.909   5.125 -1.3504  1.1155 -0.9019
  231LYS    HZ1 3563   4.003   5.134   5.058  0.7340 -0.2179  0.2550
  231LYS    HZ2 3564   3.915   5.135   5.198 -0.5555 -0.1293 -0.0013
  231LYS    HZ3 3565   4.072   5.182   5.201 -1.2138  0.7300  0.5498
  232SER      N 3566   4.438   4.895   5.595 -0.3226 -0.3766  0.0975
  232SER     CA 3567   4.566   4.858   5.542 -0.4709  0.1617  0.3164
  232SER      C 3568   4.548   4.731   5.461 -0.5899 -0.6918 -0.4262
  232SER      O 3569   4.503   4.635   5.524  0.1701 -0.1476 -0.3031
  232SER     CB 3570   4.669   4.842   5.651 -0.3575 -0.9477 -0.1750
  232SER     OG 3571   4.791   4.793   5.605  0.2466 -0.1464 -0.4783
  232SER      H 3572   4.379   4.813   5.594  0.0735 -0.6782 -0.8220
  232SER     HA 3573   4.601   4.929   5.467 -0.6645  0.1418  0.2042
  232SER    HB2 3574   4.680   4.939   5.700 -0.9057 -0.1333 -1.5309
  232SER    HB3 3575   4.621   4.776   5.723 -2.6099 -0.3704 -0.9524
  232SER     HG 3576   4.791   4.699   5.623  0.9823  0.0681  0.8549
  233ILE      N 3577   4.568   4.727   5.329 -1.2796 -0.0347 -0.1422
  233ILE     CA 3578   4.539   4.615   5.246  0.2101 -0.5167  0.1012
  233ILE      C 3579   4.646   4.592   5.139  0.1702  0.0677  0.2816
  233ILE      O 3580   4.713   4.686   5.093 -0.2429  0.4956 -0.7384
  233ILE     CB 3581   4.395   4.619   5.181 -0.4313 -0.9267  0.1863
  233ILE    CG1 3582   4.389   4.720   5.062 -0.9148 -0.1757  0.4943
  233ILE    CG2 3583   4.290   4.658   5.288 -0.4142 -0.4228  0.1543
  233ILE    CD1 3584   4.253   4.726   4.994 -0.2917  0.0155  0.7499
  233ILE      H 3585   4.604   4.803   5.273 -1.3941 -0.9266 -1.5087
  233ILE     HA 3586   4.552   4.530   5.313  1.2885 -0.8789 -0.5093
  233ILE     HB 3587   4.362   4.519   5.153 -0.0341 -0.7356 -1.0775
  233ILE   HG12 3588   4.411   4.819   5.102 -0.8154 -0.4043  1.0259
  233ILE   HG13 3589   4.462   4.693   4.985 -1.6411  0.3194 -0.4102
  233ILE   HG21 3590   4.191   4.655   5.241 -0.1742  0.3942 -0.4349
  233ILE   HG22 3591   4.279   4.576   5.359  0.7339 -1.3608 -0.6712
  233ILE   HG23 3592   4.321   4.755   5.325 -0.0581 -0.2064 -0.6777
  233ILE   HD11 3593   4.240   4.634   4.936 -2.7295  1.1373 -0.8245
  233ILE   HD12 3594   4.178   4.739   5.072  0.0969  0.5673  1.0442
  233ILE   HD13 3595   4.251   4.809   4.923  0.9832  0.2618  0.9527
  234VAL      N 3596   4.653   4.463   5.091  0.3633 -0.4379  0.4790
  234VAL     CA 3597   4.718   4.431   4.963 -0.1913 -0.4665 -1.0036
  234VAL      C 3598   4.628   4.435   4.847  0.8627  0.3435  0.6092
  234VAL      O 3599   4.515   4.377   4.848 -0.4834 -0.2687  0.4499
  234VAL     CB 3600   4.799   4.299   4.967  0.1534 -0.6187  0.3506
  234VAL    CG1 3601   4.942   4.320   5.025  0.3285  0.3984 -0.2628
  234VAL    CG2 3602   4.741   4.186   5.051 -1.1891 -0.5676 -0.1898
  234VAL      H 3603   4.621   4.389   5.151 -0.5851  0.2048  0.8037
  234VAL     HA 3604   4.797   4.503   4.943  0.4116 -0.6847  0.4073
  234VAL     HB 3605   4.800   4.257   4.866  0.4905  0.1452  0.0265
  234VAL   HG11 3606   4.959   4.387   5.109  0.6792 -0.0682  0.0524
  234VAL   HG12 3607   4.976   4.218   5.046 -0.7147  0.2770  1.0980
  234VAL   HG13 3608   4.995   4.351   4.935  0.7318  0.9630  0.1543
  234VAL   HG21 3609   4.786   4.087   5.048 -1.4259 -0.7297  0.8437
  234VAL   HG22 3610   4.730   4.227   5.151 -0.6694 -1.3421  0.1936
  234VAL   HG23 3611   4.639   4.183   5.011 -1.5438  2.0637  0.1478
  235ASP      N 3612   4.669   4.496   4.732 -0.5167 -0.3696  0.2274
  235ASP     CA 3613   4.576   4.515   4.613 -0.5037 -0.3074 -0.0172
  235ASP      C 3614   4.655   4.518   4.484  0.3546 -0.3992 -0.0989
  235ASP      O 3615   4.719   4.617   4.448  0.9227 -0.4854 -0.4906
  235ASP     CB 3616   4.507   4.650   4.634  0.1164  0.1128  0.8303
  235ASP     CG 3617   4.414   4.694   4.514 -0.3695  1.0604 -0.4934
  235ASP    OD1 3618   4.365   4.808   4.504  0.4262 -0.4818  0.0734
  235ASP    OD2 3619   4.404   4.613   4.417 -0.1183 -0.0957 -0.3262
  235ASP      H 3620   4.765   4.524   4.721 -0.8205  0.9021  0.3810
  235ASP     HA 3621   4.504   4.433   4.613 -0.3429 -0.4690 -0.9381
  235ASP    HB2 3622   4.443   4.645   4.722 -0.5080  0.9903  0.4686
  235ASP    HB3 3623   4.581   4.725   4.662  1.3987 -0.9629  0.5157
  236SER      N 3624   4.654   4.409   4.401  0.4610 -0.2190  0.0414
  236SER     CA 3625   4.713   4.402   4.267  0.5462  0.4208  0.0179
  236SER      C 3626   4.646   4.499   4.158  0.3598  0.8655  0.0798
  236SER      O 3627   4.707   4.540   4.058  0.2122 -0.1127  0.1323
  236SER     CB 3628   4.711   4.254   4.219  0.4262 -0.0050 -0.4823
  236SER     OG 3629   4.580   4.215   4.191 -0.1682  0.2032  0.1328
  236SER      H 3630   4.604   4.329   4.438 -1.7802  0.8745 -0.2845
  236SER     HA 3631   4.820   4.425   4.263  0.5921  0.1792 -0.1625
  236SER    HB2 3632   4.767   4.232   4.128  0.4172  0.1457 -0.5255
  236SER    HB3 3633   4.754   4.193   4.298 -0.7517  0.2093  0.3740
  236SER     HG 3634   4.577   4.193   4.098  1.3379  0.5050 -0.0401
  237GLY      N 3635   4.525   4.549   4.183 -0.6818  0.8245 -0.8878
  237GLY     CA 3636   4.463   4.653   4.106  0.4309  0.5634 -0.2567
  237GLY      C 3637   4.516   4.794   4.134  0.3652  0.2646 -0.7308
  237GLY      O 3638   4.480   4.893   4.072  0.0328 -0.3760  0.7901
  237GLY      H 3639   4.491   4.510   4.270  1.0078 -1.4144 -1.0517
  237GLY    HA2 3640   4.491   4.631   4.003  0.1237 -0.3704 -0.1582
  237GLY    HA3 3641   4.355   4.652   4.122  0.2531 -0.0023 -1.3158
  238THR      N 3642   4.593   4.812   4.245  0.0493 -0.3578 -0.1184
  238THR     CA 3643   4.659   4.938   4.277  0.1848 -0.9740 -0.3594
  238THR      C 3644   4.806   4.934   4.247 -0.1756 -0.2809 -0.2547
  238THR      O 3645   4.874   4.832   4.263 -0.1689 -0.7069 -0.0360
  238THR     CB 3646   4.632   4.978   4.428 -0.4362  0.8487  0.3428
  238THR    OG1 3647   4.498   5.022   4.448 -0.0925 -0.3548  0.0223
  238THR    CG2 3648   4.721   5.089   4.483  0.1960  0.9028  0.6178
  238THR      H 3649   4.614   4.731   4.301 -0.4253 -0.2238  0.2733
  238THR     HA 3650   4.629   5.028   4.224  1.7695  0.4842  0.9859
  238THR     HB 3651   4.642   4.885   4.483 -0.0493  0.8942  0.3536
  238THR    HG1 3652   4.442   4.946   4.464  1.2177 -1.5455 -0.5764
  238THR   HG21 3653   4.824   5.053   4.474 -0.0887  0.2656 -0.5485
  238THR   HG22 3654   4.698   5.182   4.432  0.5619 -0.0392 -1.4827
  238THR   HG23 3655   4.704   5.111   4.588 -0.4017  1.4386  0.4185
  239THR      N 3656   4.867   5.045   4.201  0.3380  0.4024  0.2676
  239THR     CA 3657   5.002   5.054   4.147 -0.1745  0.2987  0.6449
  239THR      C 3658   5.092   5.097   4.258  0.0667  0.4753  0.1209
  239THR      O 3659   5.198   5.034   4.278 -0.6915 -0.0363 -0.1613
  239THR     CB 3660   5.008   5.155   4.030  0.3886  0.1266 -0.4057
  239THR    OG1 3661   4.926   5.111   3.926  0.2042 -0.0370 -0.4564
  239THR    CG2 3662   5.151   5.182   3.985  0.3322  0.3756  0.1527
  239THR      H 3663   4.802   5.121   4.187 -0.0781  0.0964  0.5209
  239THR     HA 3664   5.030   4.955   4.114 -1.7862 -0.1657  0.4741
  239THR     HB 3665   4.955   5.244   4.064 -0.3402 -0.3788 -0.1619
  239THR    HG1 3666   4.968   5.031   3.893  0.3579 -0.3280  0.4175
  239THR   HG21 3667   5.157   5.240   3.893  0.1475 -0.6176 -0.5178
  239THR   HG22 3668   5.211   5.233   4.060  0.9157  0.4924 -0.3787
  239THR   HG23 3669   5.195   5.084   3.969  0.6548  0.1426  1.9923
  240ASN      N 3670   5.052   5.187   4.340  0.2002  0.2082 -0.0333
  240ASN     CA 3671   5.144   5.250   4.440  0.1591 -0.1740 -0.2594
  240ASN      C 3672   5.151   5.172   4.574 -0.4355 -0.8138  0.7277
  240ASN      O 3673   5.065   5.104   4.617  0.7856  0.4548 -0.4131
  240ASN     CB 3674   5.107   5.399   4.456 -0.0231  0.6693 -0.4898
  240ASN     CG 3675   5.146   5.482   4.338  0.7534 -0.6174 -0.1673
  240ASN    OD1 3676   5.204   5.437   4.241  0.2145 -0.3027  0.0203
  240ASN    ND2 3677   5.109   5.606   4.339  0.6175  0.0724  0.0092
  240ASN      H 3678   4.956   5.217   4.336  0.0899 -0.1622 -1.6510
  240ASN     HA 3679   5.242   5.256   4.393 -0.5279 -0.1301 -1.8005
  240ASN    HB2 3680   5.002   5.399   4.482 -0.0382 -2.5008  0.2062
  240ASN    HB3 3681   5.152   5.436   4.549  2.3662 -0.5421 -1.0170
  240ASN   HD21 3682   5.150   5.656   4.262  0.8401 -0.6712 -0.3761
  240ASN   HD22 3683   5.064   5.646   4.420  0.2121 -0.6282  0.1527
  241LEU      N 3684   5.246   5.209   4.663  0.3298 -0.0020  0.2815
  241LEU     CA 3685   5.228   5.207   4.804 -0.3688  0.4987  0.3754
  241LEU      C 3686   5.151   5.331   4.840  0.6660  0.0760 -0.1063
  241LEU      O 3687   5.218   5.429   4.866 -0.6088 -0.4933  0.0248
  241LEU     CB 3688   5.359   5.190   4.875 -0.8094 -0.1712 -0.0856
  241LEU     CG 3689   5.351   5.199   5.032  0.4421 -0.2500  0.4317
  241LEU    CD1 3690   5.269   5.084   5.090  0.7233  0.6725  0.0002
  241LEU    CD2 3691   5.482   5.199   5.107 -0.0762  0.3079  0.0675
  241LEU      H 3692   5.302   5.288   4.635  0.8459 -0.4479  0.0401
  241LEU     HA 3693   5.163   5.123   4.826 -0.9797  0.8655  0.0056
  241LEU    HB2 3694   5.406   5.093   4.857 -1.8398 -0.7909  0.3888
  241LEU    HB3 3695   5.424   5.266   4.832 -0.3024 -0.1480  0.6784
  241LEU     HG 3696   5.304   5.295   5.054 -0.0238 -0.4743  0.4476
  241LEU   HD11 3697   5.253   5.092   5.198  0.3672 -0.3952  0.0482
  241LEU   HD12 3698   5.178   5.078   5.030  0.1290 -0.9751  0.9326
  241LEU   HD13 3699   5.321   4.990   5.074  0.0437  0.5030 -1.5373
  241LEU   HD21 3700   5.462   5.216   5.213  0.0178 -0.1798  0.1698
  241LEU   HD22 3701   5.532   5.102   5.108  0.9199  0.7828  0.6371
  241LEU   HD23 3702   5.547   5.283   5.083 -0.8698  1.0012  0.2735
  242ARG      N 3703   5.018   5.334   4.835 -0.0791 -0.3141 -0.1600
  242ARG     CA 3704   4.935   5.451   4.876  0.8877  0.5400  1.0122
  242ARG      C 3705   4.932   5.463   5.027  0.3316  0.3175 -0.5363
  242ARG      O 3706   4.920   5.356   5.089  0.2407  0.0384 -0.2250
  242ARG     CB 3707   4.798   5.431   4.812  0.6416  0.3906 -0.2416
  242ARG     CG 3708   4.789   5.408   4.665 -0.0022  0.7779  0.3822
  242ARG     CD 3709   4.643   5.413   4.609  0.2523 -1.3402 -0.6560
  242ARG     NE 3710   4.588   5.546   4.635 -0.1489  0.3040 -0.2657
  242ARG     CZ 3711   4.482   5.567   4.704 -0.0473 -1.1213 -0.2553
  242ARG    NH1 3712   4.401   5.488   4.769  0.2852 -0.2083 -0.1728
  242ARG    NH2 3713   4.454   5.695   4.724 -0.2290 -0.1736  0.3905
  242ARG      H 3714   4.967   5.248   4.825 -0.7060  0.0018  0.1980
  242ARG     HA 3715   4.970   5.543   4.830 -0.3017  0.5684  0.0526
  242ARG    HB2 3716   4.749   5.355   4.872  1.2079  0.5302  0.4148
  242ARG    HB3 3717   4.748   5.526   4.833 -0.5437 -0.2520  0.0498
  242ARG    HG2 3718   4.854   5.475   4.609  1.7768 -0.9622  0.1599
  242ARG    HG3 3719   4.813   5.305   4.639 -0.8065  0.6235  0.1803
  242ARG    HD2 3720   4.630   5.396   4.502 -0.1118  1.0395 -1.1094
  242ARG    HD3 3721   4.583   5.345   4.670  0.2802 -0.1999  0.7653
  242ARG     HE 3722   4.649   5.626   4.625 -0.3997  0.6398  0.6619
  242ARG   HH11 3723   4.338   5.525   4.839 -1.0500  0.3352 -1.5386
  242ARG   HH12 3724   4.395   5.391   4.740 -0.5130 -0.5941  1.1102
  242ARG   HH21 3725   4.385   5.727   4.791  1.2613  0.8818  1.5465
  242ARG   HH22 3726   4.516   5.763   4.683  1.1826 -0.7031  1.4926
  243LEU      N 3727   4.945   5.581   5.090 -0.1477  0.2595 -0.0176
  243LEU     CA 3728   4.942   5.602   5.236 -0.3930  0.6493 -0.5970
  243LEU      C 3729   4.850   5.718   5.280 -0.1044 -0.4248 -0.6111
  243LEU      O 3730   4.858   5.827   5.218  0.1491  0.3929 -0.1951
  243LEU     CB 3731   5.084   5.621   5.303 -0.0280  0.1910 -0.2914
  243LEU     CG 3732   5.183   5.509   5.279  0.4476  0.3991 -0.3666
  243LEU    CD1 3733   5.320   5.550   5.310 -1.0851 -0.3254  0.8056
  243LEU    CD2 3734   5.134   5.389   5.371  0.2872  0.6262 -0.0379
  243LEU      H 3735   4.986   5.646   5.024  0.6247  0.0322  0.2157
  243LEU     HA 3736   4.890   5.520   5.286 -1.1612  0.8463 -1.0331
  243LEU    HB2 3737   5.108   5.713   5.251 -0.7180  0.1914 -0.6315
  243LEU    HB3 3738   5.076   5.652   5.408 -0.4299  1.3319 -0.6213
  243LEU     HG 3739   5.182   5.478   5.175  1.5908  1.0850 -0.6112
  243LEU   HD11 3740   5.333   5.573   5.416  0.6230 -0.9175  0.7952
  243LEU   HD12 3741   5.396   5.477   5.284 -0.5820  0.4347  0.0236
  243LEU   HD13 3742   5.350   5.638   5.253  0.1515 -1.1383  0.0915
  243LEU   HD21 3743   5.033   5.363   5.342  0.7319  0.0739 -1.2081
  243LEU   HD22 3744   5.202   5.306   5.352  0.3618  0.5958  0.3349
  243LEU   HD23 3745   5.136   5.412   5.478  0.5629  0.4548 -0.0029
  244PRO      N 3746   4.773   5.710   5.389 -0.6003  0.8565 -0.6261
  244PRO     CA 3747   4.703   5.823   5.450  0.6826  0.5326 -0.0314
  244PRO      C 3748   4.778   5.947   5.453  0.6701  0.2116  0.2115
  244PRO      O 3749   4.896   5.948   5.485 -0.6235  0.4976  0.0318
  244PRO     CB 3750   4.643   5.774   5.582 -0.0408  1.6568  0.0571
  244PRO     CG 3751   4.638   5.622   5.563 -0.3043  0.7121  0.0183
  244PRO     CD 3752   4.759   5.587   5.480  0.6007 -0.3777 -0.4128
  244PRO     HA 3753   4.623   5.851   5.382  0.5208 -0.5222 -0.3188
  244PRO    HB2 3754   4.716   5.797   5.660 -0.1109  0.3645  0.5457
  244PRO    HB3 3755   4.545   5.816   5.601 -0.2451  0.3981  2.3970
  244PRO    HG2 3756   4.641   5.584   5.664 -0.5835  1.8827  0.5053
  244PRO    HG3 3757   4.547   5.593   5.510  0.5186 -0.1364 -1.0293
  244PRO    HD2 3758   4.743   5.493   5.428  0.9976 -0.8231  0.2504
  244PRO    HD3 3759   4.838   5.574   5.553  0.8560 -0.6680 -0.7306
  245LYS      N 3760   4.722   6.060   5.423  0.5861 -0.2369  0.9323
  245LYS     CA 3761   4.797   6.183   5.399  0.6653 -0.3442  0.3877
  245LYS      C 3762   4.897   6.236   5.508  0.8106  0.4127  0.9721
  245LYS      O 3763   4.997   6.296   5.469  0.0008 -0.1055 -0.1979
  245LYS     CB 3764   4.686   6.285   5.380 -0.7236  0.3168  0.1027
  245LYS     CG 3765   4.713   6.393   5.274 -0.6632 -0.8880 -0.5817
  245LYS     CD 3766   4.821   6.498   5.313  0.3496 -0.8855  0.6516
  245LYS     CE 3767   4.803   6.624   5.227 -0.1978 -0.7709 -0.4666
  245LYS     NZ 3768   4.891   6.739   5.271 -0.2314 -0.5068  0.4466
  245LYS      H 3769   4.626   6.068   5.395  0.4086  1.5701  1.8005
  245LYS     HA 3770   4.850   6.169   5.305 -0.4534 -1.2733 -0.1569
  245LYS    HB2 3771   4.596   6.231   5.350 -0.0058 -0.7694 -0.2026
  245LYS    HB3 3772   4.663   6.332   5.476 -1.0998 -0.2052  0.2813
  245LYS    HG2 3773   4.743   6.348   5.179 -0.2975 -0.0134 -0.8949
  245LYS    HG3 3774   4.617   6.444   5.274 -0.5476 -0.6696 -0.5271
  245LYS    HD2 3775   4.809   6.525   5.418 -0.1287 -0.2041  0.4311
  245LYS    HD3 3776   4.926   6.469   5.311  0.6699  0.1718  0.7681
  245LYS    HE2 3777   4.815   6.604   5.121 -1.2568 -0.9046 -0.5803
  245LYS    HE3 3778   4.703   6.666   5.241  0.8210  1.9576 -0.0986
  245LYS    HZ1 3779   4.878   6.818   5.210 -0.2607 -0.5077  0.4511
  245LYS    HZ2 3780   4.861   6.781   5.357  0.8285  0.7767  0.2425
  245LYS    HZ3 3781   4.990   6.725   5.280 -0.0856  0.3494  0.2823
  246LYS      N 3782   4.863   6.226   5.633  0.4285 -0.3413 -0.0804
  246LYS     CA 3783   4.960   6.261   5.738  0.0670  0.3591  0.5870
  246LYS      C 3784   5.084   6.159   5.734  1.6447  0.7909  0.2644
  246LYS      O 3785   5.192   6.204   5.748 -0.1516 -0.0256  0.2011
  246LYS     CB 3786   4.897   6.254   5.882 -0.0613  0.2810 -0.0826
  246LYS     CG 3787   4.791   6.353   5.916  0.0741 -0.6317  0.2989
  246LYS     CD 3788   4.759   6.369   6.069 -0.6909 -1.3376  1.5291
  246LYS     CE 3789   4.638   6.463   6.093  0.0033  0.8635  0.4958
  246LYS     NZ 3790   4.622   6.482   6.241 -0.2908 -0.8571 -0.2988
  246LYS      H 3791   4.766   6.200   5.645  0.2336 -0.4800 -1.5287
  246LYS     HA 3792   4.992   6.365   5.723  0.6785  0.3131  1.4189
  246LYS    HB2 3793   4.866   6.150   5.895 -0.0942  0.3634  0.5124
  246LYS    HB3 3794   4.976   6.276   5.954 -1.0110  0.3545  0.9748
  246LYS    HG2 3795   4.824   6.453   5.889 -0.4779 -0.3309  0.6934
  246LYS    HG3 3796   4.700   6.323   5.865 -0.8431  0.6271  1.0795
  246LYS    HD2 3797   4.730   6.272   6.109  0.4705 -2.1591  0.5195
  246LYS    HD3 3798   4.845   6.409   6.124 -0.8343  1.4426  0.1059
  246LYS    HE2 3799   4.660   6.558   6.043 -0.8267  0.9119  0.1867
  246LYS    HE3 3800   4.545   6.425   6.051 -0.0034  0.7082  0.6511
  246LYS    HZ1 3801   4.561   6.560   6.260  0.7535 -0.0050 -0.2461
  246LYS    HZ2 3802   4.590   6.402   6.293  1.0826 -0.8462  0.6505
  246LYS    HZ3 3803   4.710   6.511   6.281 -0.7621  0.8499 -0.3355
  247VAL      N 3804   5.048   6.033   5.706 -0.3478  0.2441 -0.3973
  247VAL     CA 3805   5.145   5.924   5.695 -0.7816 -0.0258  0.2002
  247VAL      C 3806   5.236   5.949   5.572 -0.6070  0.6583  0.0952
  247VAL      O 3807   5.360   5.943   5.585 -0.5841  0.6151  0.0759
  247VAL     CB 3808   5.089   5.777   5.695 -0.1379 -0.6673  0.1318
  247VAL    CG1 3809   5.205   5.677   5.691 -0.8047  0.4574  0.1866
  247VAL    CG2 3810   5.008   5.771   5.826 -0.8245 -0.6822  1.1695
  247VAL      H 3811   4.952   6.002   5.706 -0.5918  0.9417  0.3355
  247VAL     HA 3812   5.202   5.943   5.785 -1.2295  0.2507  0.4317
  247VAL     HB 3813   5.020   5.749   5.615 -0.9634  2.6575 -0.6575
  247VAL   HG11 3814   5.258   5.686   5.596 -0.1195  1.0217  0.5995
  247VAL   HG12 3815   5.282   5.703   5.763 -0.0630  0.5832 -0.6089
  247VAL   HG13 3816   5.180   5.575   5.718 -0.7023  0.7604  1.5605
  247VAL   HG21 3817   4.928   5.844   5.811 -1.0050 -1.1894 -0.9135
  247VAL   HG22 3818   4.960   5.673   5.830  0.6276 -1.5136  0.0919
  247VAL   HG23 3819   5.075   5.792   5.910  0.0743  0.4155  0.2442
  248PHE      N 3820   5.183   5.992   5.460 -0.9921  0.3930  0.5859
  248PHE     CA 3821   5.262   6.043   5.338 -0.3277  0.6789 -0.7970
  248PHE      C 3822   5.352   6.168   5.368 -1.0756 -0.5062 -0.6516
  248PHE      O 3823   5.473   6.170   5.338  0.3613  0.4401 -0.0481
  248PHE     CB 3824   5.172   6.072   5.225  0.4462 -0.4405 -0.3633
  248PHE     CG 3825   5.228   6.152   5.113 -0.8663  0.1840 -0.6944
  248PHE    CD1 3826   5.327   6.084   5.030  0.5768 -0.3103 -0.5835
  248PHE    CD2 3827   5.206   6.292   5.096 -0.2938  0.3368 -0.5376
  248PHE    CE1 3828   5.379   6.153   4.925  0.0275 -0.4356  0.3970
  248PHE    CE2 3829   5.264   6.362   4.985 -0.3995  0.1476 -0.3810
  248PHE     CZ 3830   5.355   6.291   4.904 -0.3191  0.2829  0.0910
  248PHE      H 3831   5.083   6.002   5.455 -0.8990  1.1553 -1.3436
  248PHE     HA 3832   5.326   5.959   5.313  1.2492  1.6940 -0.4551
  248PHE    HB2 3833   5.124   5.982   5.187 -0.7239 -0.3800  0.8318
  248PHE    HB3 3834   5.085   6.127   5.262 -0.6187 -1.7818 -0.6977
  248PHE    HD1 3835   5.344   5.978   5.036  0.2662 -0.3968 -1.1316
  248PHE    HD2 3836   5.145   6.343   5.170  0.8721 -0.6395  1.2495
  248PHE    HE1 3837   5.439   6.102   4.851 -0.4637  0.5931 -0.7925
  248PHE    HE2 3838   5.249   6.468   4.971  0.5510  0.4550  0.6514
  248PHE     HZ 3839   5.425   6.344   4.841  0.0286  0.5727  0.7115
  249GLU      N 3840   5.290   6.276   5.420  0.4544  0.6093 -0.1914
  249GLU     CA 3841   5.366   6.394   5.456 -0.3054 -0.1431 -0.2382
  249GLU      C 3842   5.488   6.360   5.541  0.2744  0.0714 -0.1049
  249GLU      O 3843   5.602   6.397   5.501  0.1614  0.7788  0.6322
  249GLU     CB 3844   5.286   6.508   5.526  0.7794  0.3851  0.6884
  249GLU     CG 3845   5.181   6.576   5.433  0.0362  0.5271 -0.1457
  249GLU     CD 3846   5.232   6.703   5.362  0.0080 -0.2691  0.0555
  249GLU    OE1 3847   5.152   6.794   5.328  0.8888 -0.8100  0.5749
  249GLU    OE2 3848   5.346   6.693   5.318  0.0553 -0.4573  0.2038
  249GLU      H 3849   5.191   6.266   5.439  0.2352 -0.9929 -1.6718
  249GLU     HA 3850   5.413   6.434   5.366  0.3165  0.8907  0.4850
  249GLU    HB2 3851   5.228   6.462   5.607 -0.4653 -0.8681 -0.7913
  249GLU    HB3 3852   5.357   6.586   5.552  1.5219  0.5802 -1.5318
  249GLU    HG2 3853   5.146   6.498   5.366 -2.2646 -0.0170  1.4689
  249GLU    HG3 3854   5.092   6.601   5.491 -0.2572 -0.5627 -0.0872
  250ALA      N 3855   5.467   6.283   5.653  0.0500 -0.7197 -0.1472
  250ALA     CA 3856   5.573   6.234   5.744  0.5076  0.2066 -0.1756
  250ALA      C 3857   5.679   6.143   5.678 -0.4165 -0.8660 -0.4518
  250ALA      O 3858   5.796   6.155   5.716 -0.3016  0.2138 -0.4361
  250ALA     CB 3859   5.498   6.163   5.862 -0.1439 -0.2615  0.8398
  250ALA      H 3860   5.369   6.265   5.670  0.0632 -0.1552  0.6044
  250ALA     HA 3861   5.630   6.317   5.786  0.0679  1.3242 -1.6111
  250ALA    HB1 3862   5.414   6.229   5.880  0.0131  0.9366 -1.8340
  250ALA    HB2 3863   5.455   6.074   5.816  0.6169  0.2023 -0.9348
  250ALA    HB3 3864   5.555   6.142   5.953  1.1152 -0.0202  0.1485
  251ALA      N 3865   5.641   6.055   5.586  0.0291 -0.4585  0.5840
  251ALA     CA 3866   5.733   5.973   5.507 -0.2309 -0.3473  0.0356
  251ALA      C 3867   5.824   6.050   5.417  0.2428 -0.6017  1.2300
  251ALA      O 3868   5.943   6.034   5.434  0.2750 -0.4487  0.1739
  251ALA     CB 3869   5.653   5.862   5.441  0.5488 -0.0107  0.4056
  251ALA      H 3870   5.545   6.060   5.555  0.2761  0.7288 -0.1125
  251ALA     HA 3871   5.803   5.929   5.578 -0.2348  1.3050  1.1996
  251ALA    HB1 3872   5.632   5.780   5.510 -1.2829  0.2320  0.2118
  251ALA    HB2 3873   5.560   5.890   5.392  0.3054 -1.2837  0.0646
  251ALA    HB3 3874   5.708   5.817   5.357 -0.4579 -0.3235 -0.1244
  252VAL      N 3875   5.770   6.140   5.329 -0.1097 -0.2509 -0.8593
  252VAL     CA 3876   5.845   6.235   5.245  0.4962  0.2329  0.0421
  252VAL      C 3877   5.933   6.320   5.328  0.4143 -0.2430  0.0395
  252VAL      O 3878   6.050   6.348   5.298  1.0988 -0.4344  0.5536
  252VAL     CB 3879   5.741   6.326   5.170 -0.4557  0.4219  1.3162
  252VAL    CG1 3880   5.815   6.427   5.085  0.4794  0.8758  1.0017
  252VAL    CG2 3881   5.646   6.258   5.076  0.1664  0.0673  0.0443
  252VAL      H 3882   5.674   6.155   5.356  0.3125  0.8897  0.1522
  252VAL     HA 3883   5.902   6.177   5.173 -1.0069 -0.2255 -0.8689
  252VAL     HB 3884   5.675   6.374   5.243 -0.8681  0.4832  0.9121
  252VAL   HG11 3885   5.903   6.473   5.132  1.1451  1.1799 -0.4240
  252VAL   HG12 3886   5.848   6.385   4.990 -0.2366  1.1463  0.6148
  252VAL   HG13 3887   5.740   6.505   5.070  0.1584  0.5987  1.1750
  252VAL   HG21 3888   5.689   6.176   5.019  0.5933  0.8735 -0.8455
  252VAL   HG22 3889   5.556   6.224   5.128  0.5346 -0.8815  0.1072
  252VAL   HG23 3890   5.606   6.331   5.005  0.4082 -0.6202 -0.8306
  253LYS      N 3891   5.878   6.370   5.444 -0.9419  0.2285 -0.1010
  253LYS     CA 3892   5.969   6.452   5.535  0.2076  0.3179 -0.1949
  253LYS      C 3893   6.096   6.375   5.585  0.7188  0.6750  0.1842
  253LYS      O 3894   6.195   6.436   5.610 -0.6310  0.3961  0.0021
  253LYS     CB 3895   5.881   6.508   5.645 -0.4093 -0.1736 -0.0028
  253LYS     CG 3896   5.803   6.621   5.587  0.6744 -0.4716 -0.8816
  253LYS     CD 3897   5.696   6.665   5.689  0.5093  0.2266  0.2633
  253LYS     CE 3898   5.627   6.798   5.642 -0.3198  0.4949  0.3275
  253LYS     NZ 3899   5.545   6.851   5.750  0.8800 -1.4817  0.6076
  253LYS      H 3900   5.780   6.360   5.467 -0.9907 -0.1332 -0.4599
  253LYS     HA 3901   6.015   6.531   5.475  0.6877 -0.2884 -0.6485
  253LYS    HB2 3902   5.824   6.424   5.685 -0.6823 -0.0074 -0.0346
  253LYS    HB3 3903   5.941   6.549   5.726 -0.8634  0.1765  0.1678
  253LYS    HG2 3904   5.867   6.709   5.583 -0.2996  0.3162 -0.2261
  253LYS    HG3 3905   5.751   6.610   5.492 -2.0676 -1.9399  0.5539
  253LYS    HD2 3906   5.623   6.584   5.700  0.9828 -0.3084 -0.4213
  253LYS    HD3 3907   5.748   6.670   5.785  0.3889 -0.6019  0.3887
  253LYS    HE2 3908   5.703   6.863   5.596  0.1557 -0.8803 -0.9981
  253LYS    HE3 3909   5.563   6.762   5.562 -0.0219 -0.3172  0.4408
  253LYS    HZ1 3910   5.480   6.784   5.788 -1.4342  0.2028  0.0616
  253LYS    HZ2 3911   5.597   6.892   5.827  0.6615 -0.0394  0.0597
  253LYS    HZ3 3912   5.485   6.928   5.722  0.4315 -1.5348  1.3624
  254SER      N 3913   6.078   6.244   5.612 -0.1105 -0.1555 -0.0964
  254SER     CA 3914   6.185   6.156   5.663  0.1695 -0.6464  0.3610
  254SER      C 3915   6.274   6.103   5.549  0.4787  0.3508  0.1611
  254SER      O 3916   6.395   6.089   5.569  0.3184 -0.2250 -0.4320
  254SER     CB 3917   6.121   6.043   5.747 -0.0184  0.6000  0.4719
  254SER     OG 3918   6.222   6.002   5.841  0.0168 -0.2446  0.2198
  254SER      H 3919   5.983   6.211   5.610 -0.1694  0.0187 -0.2474
  254SER     HA 3920   6.250   6.205   5.737  0.3463 -1.0350  0.4697
  254SER    HB2 3921   6.041   6.091   5.803 -0.1959  1.8967 -0.7777
  254SER    HB3 3922   6.090   5.960   5.683 -0.6263  1.3459 -0.2418
  254SER     HG 3923   6.192   5.932   5.899 -1.4500 -0.1686 -0.3715
  255ILE      N 3924   6.221   6.085   5.425  0.3454 -0.0688  0.3508
  255ILE     CA 3925   6.306   6.059   5.308  1.2067 -0.0191 -0.1824
  255ILE      C 3926   6.389   6.179   5.263 -0.4570  0.1884 -0.0559
  255ILE      O 3927   6.507   6.163   5.229 -0.1285  0.1944 -0.2659
  255ILE     CB 3928   6.206   6.006   5.199 -0.3066  0.2363 -0.1394
  255ILE    CG1 3929   6.166   5.862   5.237 -0.0081 -0.3156  0.7991
  255ILE    CG2 3930   6.284   5.986   5.065 -0.8600  0.3163  0.1897
  255ILE    CD1 3931   6.029   5.824   5.185  0.3398  0.4907  0.6295
  255ILE      H 3932   6.122   6.071   5.414  0.2303  0.5627  0.4986
  255ILE     HA 3933   6.374   5.977   5.333  1.7191  0.2937 -0.5059
  255ILE     HB 3934   6.122   6.073   5.183 -0.1579  0.3476 -0.4566
  255ILE   HG12 3935   6.225   5.779   5.199 -1.1521 -0.9813  0.3838
  255ILE   HG13 3936   6.162   5.858   5.346  0.4769 -2.7018  0.8449
  255ILE   HG21 3937   6.315   6.081   5.022  0.1204 -0.4713 -0.9637
  255ILE   HG22 3938   6.382   5.941   5.078 -0.6599 -0.1456 -2.0967
  255ILE   HG23 3939   6.229   5.926   4.993  1.7584  0.1439 -1.9684
  255ILE   HD11 3940   5.946   5.887   5.219 -0.8530 -0.1126 -0.9232
  255ILE   HD12 3941   6.045   5.809   5.078  0.5897 -0.8105  0.8210
  255ILE   HD13 3942   6.012   5.727   5.230  1.1753 -0.1682 -0.3947
  256LYS      N 3943   6.336   6.294   5.275  0.7169 -0.6610 -0.0976
  256LYS     CA 3944   6.412   6.421   5.255 -0.8615 -0.3191 -0.4124
  256LYS      C 3945   6.541   6.415   5.346  0.1090 -0.0801  1.0030
  256LYS      O 3946   6.652   6.434   5.302  0.0266 -0.9844  0.3354
  256LYS     CB 3947   6.332   6.550   5.281  0.5611 -0.3683  0.2065
  256LYS     CG 3948   6.241   6.579   5.160  0.6431  0.0709  0.9654
  256LYS     CD 3949   6.125   6.686   5.172 -0.6285  0.4875 -0.6203
  256LYS     CE 3950   6.062   6.696   5.039 -0.0272 -0.9780  0.5570
  256LYS     NZ 3951   5.962   6.806   5.045 -0.0418 -0.0006  0.1007
  256LYS      H 3952   6.236   6.292   5.288  0.7376  0.7891  0.7286
  256LYS     HA 3953   6.445   6.429   5.152  0.8608 -1.2121 -0.0113
  256LYS    HB2 3954   6.272   6.542   5.372  0.2952 -1.0379 -0.0074
  256LYS    HB3 3955   6.390   6.640   5.299  0.2873 -0.4341  1.6790
  256LYS    HG2 3956   6.302   6.605   5.073  0.2899 -0.6955  0.4762
  256LYS    HG3 3957   6.198   6.487   5.122  0.7052  0.5636 -0.4001
  256LYS    HD2 3958   6.061   6.656   5.255 -0.3517 -0.2421 -0.6580
  256LYS    HD3 3959   6.175   6.779   5.201  0.3899 -0.5381  1.2666
  256LYS    HE2 3960   6.138   6.721   4.964  0.0702 -1.7154  0.3962
  256LYS    HE3 3961   6.015   6.604   5.007 -0.9092 -0.7630  1.1754
  256LYS    HZ1 3962   5.912   6.806   5.132  0.4855  0.8168  0.4306
  256LYS    HZ2 3963   6.010   6.894   5.056  1.3554 -0.7251  0.1809
  256LYS    HZ3 3964   5.896   6.811   4.968 -0.1990  0.6136  0.2635
  257ALA      N 3965   6.513   6.376   5.471  0.0725  0.7954  0.5174
  257ALA     CA 3966   6.620   6.387   5.574 -0.2414  0.4412  0.2091
  257ALA      C 3967   6.723   6.266   5.559  1.4680 -0.3706 -0.4857
  257ALA      O 3968   6.836   6.278   5.600 -0.5280 -0.3010  0.7643
  257ALA     CB 3969   6.551   6.389   5.710 -0.2922  0.9839  0.3439
  257ALA      H 3970   6.415   6.364   5.493 -0.0279  0.0295 -0.2272
  257ALA     HA 3971   6.672   6.482   5.562 -0.7983  0.7767  0.3806
  257ALA    HB1 3972   6.502   6.484   5.734  0.3901  1.3466  0.3590
  257ALA    HB2 3973   6.485   6.303   5.721 -0.6633  1.1500 -0.4178
  257ALA    HB3 3974   6.633   6.385   5.781 -0.3219 -1.3846  0.3762
  258ALA      N 3975   6.681   6.154   5.507 -0.4143  1.6202  0.1588
  258ALA     CA 3976   6.764   6.040   5.474  0.2783  0.5508  0.8859
  258ALA      C 3977   6.864   6.067   5.354 -0.9187 -0.0478 -0.4796
  258ALA      O 3978   6.986   6.040   5.368  0.5947 -0.3295 -0.3673
  258ALA     CB 3979   6.683   5.927   5.422  0.5600  0.0710  0.9067
  258ALA      H 3980   6.582   6.139   5.491 -0.1399 -0.8156 -0.0578
  258ALA     HA 3981   6.813   5.998   5.561 -0.1222 -1.4697  0.2435
  258ALA    HB1 3982   6.622   5.892   5.506 -1.0909  0.1257 -0.1796
  258ALA    HB2 3983   6.635   5.957   5.329  0.3287 -2.3649  0.1106
  258ALA    HB3 3984   6.743   5.838   5.407 -0.9716 -1.1169  1.2774
  259SER      N 3985   6.818   6.142   5.258  0.0328 -1.2188  0.3955
  259SER     CA 3986   6.885   6.166   5.130  0.3142  0.6329  0.3217
  259SER      C 3987   6.959   6.296   5.111  0.0967 -0.4046 -0.9499
  259SER      O 3988   7.002   6.334   5.001 -0.1586  0.2032 -0.1208
  259SER     CB 3989   6.779   6.126   5.020 -0.1143  0.6894  0.3437
  259SER     OG 3990   6.663   6.212   5.022  0.5050 -0.1430  0.1954
  259SER      H 3991   6.732   6.189   5.282  0.4031 -0.5038  0.3858
  259SER     HA 3992   6.961   6.089   5.124  0.2596  0.4754  1.2981
  259SER    HB2 3993   6.821   6.143   4.921 -0.6995  1.5064  0.2070
  259SER    HB3 3994   6.754   6.020   5.029 -0.8976  0.7427 -0.7507
  259SER     HG 3995   6.625   6.212   5.110  0.3655  0.6999  0.1509
  260SER      N 3996   6.965   6.375   5.216  0.6774  0.0847 -0.8509
  260SER     CA 3997   6.981   6.525   5.226 -0.5033  0.4144  1.3809
  260SER      C 3998   7.116   6.581   5.164  0.2374  0.0790  0.4833
  260SER      O 3999   7.132   6.703   5.167  0.2604 -0.7372 -0.5667
  260SER     CB 4000   6.958   6.565   5.375  0.2920 -0.3224 -0.3653
  260SER     OG 4001   7.069   6.535   5.465  0.3240 -0.0751  0.3245
  260SER      H 4002   6.935   6.335   5.304  1.4281  0.5215 -0.3740
  260SER     HA 4003   6.902   6.571   5.166 -0.1101 -1.1785 -0.5356
  260SER    HB2 4004   6.945   6.672   5.364 -0.0157 -0.2288  0.7042
  260SER    HB3 4005   6.866   6.530   5.421 -0.6907  0.9533 -1.2169
  260SER     HG 4006   7.046   6.546   5.558  0.2911 -0.3244  0.3468
  261THR      N 4007   7.202   6.501   5.099  0.1691  0.4371 -0.9314
  261THR     CA 4008   7.308   6.535   5.008 -0.4325  0.5837  0.6719
  261THR      C 4009   7.259   6.578   4.862  0.2698 -0.3839 -0.3002
  261THR      O 4010   7.326   6.653   4.791 -0.0330 -0.1331  0.2694
  261THR     CB 4011   7.425   6.430   5.002  0.4305 -0.3120  0.0377
  261THR    OG1 4012   7.375   6.305   4.971  0.1663  0.0371  0.3275
  261THR    CG2 4013   7.495   6.429   5.136  0.0778 -0.3405  0.1955
  261THR      H 4014   7.178   6.403   5.100 -2.0478  0.8667 -1.0114
  261THR     HA 4015   7.351   6.625   5.053 -0.1766  0.9840 -0.3142
  261THR     HB 4016   7.501   6.458   4.928  0.9871 -0.0779  0.6758
  261THR    HG1 4017   7.377   6.309   4.875 -1.8679  1.5034  0.2163
  261THR   HG21 4018   7.569   6.349   5.131 -0.8954 -1.2569 -0.4371
  261THR   HG22 4019   7.554   6.520   5.147 -0.6881  0.1364  0.5510
  261THR   HG23 4020   7.428   6.416   5.222 -0.3056  0.3537  0.0156
  262GLU      N 4021   7.142   6.533   4.810 -0.0738 -0.3056  0.2444
  262GLU     CA 4022   7.078   6.587   4.693  0.1767  0.3710 -0.7352
  262GLU      C 4023   6.939   6.637   4.738 -0.4575 -0.2944 -0.3028
  262GLU      O 4024   6.861   6.558   4.793 -0.2144 -0.4736 -0.3205
  262GLU     CB 4025   7.063   6.474   4.587 -0.5751 -0.7896 -0.2548
  262GLU     CG 4026   7.198   6.436   4.523  0.5280  0.1568 -0.4706
  262GLU     CD 4027   7.238   6.518   4.403  0.0338 -0.0796 -0.5686
  262GLU    OE1 4028   7.322   6.472   4.321  0.3604  0.5005 -0.0261
  262GLU    OE2 4029   7.192   6.630   4.383 -0.0347 -0.3335 -0.3504
  262GLU      H 4030   7.087   6.474   4.871  0.5636 -0.8773  0.2822
  262GLU     HA 4031   7.136   6.664   4.643 -1.0285  0.5829 -1.9060
  262GLU    HB2 4032   7.021   6.385   4.633 -0.9219 -0.9966 -0.9437
  262GLU    HB3 4033   6.992   6.509   4.512 -1.1535  0.3911  0.7483
  262GLU    HG2 4034   7.282   6.431   4.592  1.3380  0.1867 -1.4159
  262GLU    HG3 4035   7.177   6.333   4.492 -0.2721  0.1043  0.1615
  263LYS      N 4036   6.900   6.760   4.703 -0.8204 -0.0651 -0.4682
  263LYS     CA 4037   6.770   6.809   4.714  1.3496  1.0903 -0.0712
  263LYS      C 4038   6.683   6.799   4.585 -0.0459  1.0184 -0.3503
  263LYS      O 4039   6.735   6.820   4.479 -0.2616 -0.0113  0.3050
  263LYS     CB 4040   6.767   6.951   4.767 -0.7350 -0.6259  0.1675
  263LYS     CG 4041   6.839   6.976   4.898 -0.7792  0.3554 -0.3024
  263LYS     CD 4042   6.820   7.125   4.939  0.2063 -0.1837  1.1945
  263LYS     CE 4043   6.902   7.157   5.059  0.2372 -0.0964 -0.5575
  263LYS     NZ 4044   7.046   7.164   5.053 -0.7116  0.5133 -0.1567
  263LYS      H 4045   6.968   6.816   4.653  0.2469 -0.9981 -0.1561
  263LYS     HA 4046   6.712   6.746   4.782 -1.5737  1.5692 -1.7702
  263LYS    HB2 4047   6.804   7.018   4.690 -1.5905 -0.7381 -0.3775
  263LYS    HB3 4048   6.666   6.993   4.772 -0.5404 -0.2127  0.8750
  263LYS    HG2 4049   6.793   6.917   4.978 -0.7514 -0.1425 -0.6459
  263LYS    HG3 4050   6.946   6.962   4.882 -0.8016  1.2571 -1.5339
  263LYS    HD2 4051   6.852   7.191   4.859 -0.1354 -1.1199  0.2252
  263LYS    HD3 4052   6.715   7.148   4.955  0.2836  2.0382 -0.5010
  263LYS    HE2 4053   6.858   7.250   5.094 -0.7231 -0.4686 -0.7045
  263LYS    HE3 4054   6.871   7.088   5.138 -1.0171 -0.3296 -1.1948
  263LYS    HZ1 4055   7.081   7.072   5.032 -0.9357  0.7476 -1.7754
  263LYS    HZ2 4056   7.088   7.222   4.982  0.5794  0.0853  0.2024
  263LYS    HZ3 4057   7.088   7.199   5.138 -0.1995  0.6655 -0.4599
  264PHE      N 4058   6.554   6.757   4.594 -0.8442  0.1247 -0.6666
  264PHE     CA 4059   6.454   6.752   4.481  0.1374 -0.0265 -0.5978
  264PHE      C 4060   6.330   6.841   4.505 -0.6817  0.4284  0.6051
  264PHE      O 4061   6.294   6.864   4.621 -0.1916 -0.0342 -0.2259
  264PHE     CB 4062   6.435   6.605   4.465  0.9344 -0.3882 -0.0258
  264PHE     CG 4063   6.552   6.514   4.430  0.0080 -0.5975 -0.4018
  264PHE    CD1 4064   6.592   6.488   4.294  0.4552  0.6578  0.4207
  264PHE    CD2 4065   6.619   6.457   4.536  0.0353  0.2736 -0.2566
  264PHE    CE1 4066   6.693   6.390   4.279  0.1024 -0.9879  0.4273
  264PHE    CE2 4067   6.729   6.374   4.511 -0.2112  0.1567  0.5919
  264PHE     CZ 4068   6.771   6.346   4.381 -0.2677  0.2234  0.0053
  264PHE      H 4069   6.535   6.729   4.689  1.5354  0.0442 -0.0802
  264PHE     HA 4070   6.497   6.805   4.396 -0.7402  0.3181 -0.8447
  264PHE    HB2 4071   6.382   6.574   4.556 -1.3411  0.2482 -0.9880
  264PHE    HB3 4072   6.369   6.604   4.378 -0.1276  1.2179  0.6694
  264PHE    HD1 4073   6.533   6.524   4.210  0.0875 -1.3990 -0.3182
  264PHE    HD2 4074   6.594   6.473   4.640  0.0608  0.1426 -0.2304
  264PHE    HE1 4075   6.723   6.351   4.182  0.2273 -0.8981  0.4301
  264PHE    HE2 4076   6.792   6.325   4.584 -0.2926 -0.1881  0.4350
  264PHE     HZ 4077   6.857   6.282   4.370  0.6893  1.4755 -0.2938
  265PRO      N 4078   6.254   6.870   4.396  0.6776 -0.4387 -0.9494
  265PRO     CA 4079   6.138   6.962   4.410  0.4215  1.0830  1.0121
  265PRO      C 4080   6.020   6.891   4.478 -0.2642 -0.3312 -0.3273
  265PRO      O 4081   6.003   6.775   4.467 -0.1375 -0.0818  0.3207
  265PRO     CB 4082   6.105   6.994   4.260  0.0906 -0.3912 -1.0871
  265PRO     CG 4083   6.148   6.877   4.182 -0.6169  0.3981  0.1660
  265PRO     CD 4084   6.272   6.823   4.259  0.4048 -0.5607 -0.0419
  265PRO     HA 4085   6.177   7.049   4.462  2.1389  0.2750  1.2438
  265PRO    HB2 4086   5.998   7.010   4.247  0.1123  0.7844 -0.2211
  265PRO    HB3 4087   6.167   7.082   4.237  0.9951 -0.3459  1.1034
  265PRO    HG2 4088   6.069   6.802   4.180 -0.2744  0.0179  0.5432
  265PRO    HG3 4089   6.181   6.903   4.082  0.5136 -0.2071  0.3553
  265PRO    HD2 4090   6.275   6.714   4.257  0.2204 -0.6249  1.3394
  265PRO    HD3 4091   6.362   6.868   4.217  0.5362 -0.6531  0.1396
  266ASP      N 4092   5.936   6.973   4.544 -0.3484  0.0661 -0.2073
  266ASP     CA 4093   5.816   6.924   4.609  0.2734 -0.7890 -0.4706
  266ASP      C 4094   5.716   6.847   4.520 -0.4980 -0.6880 -0.0750
  266ASP      O 4095   5.655   6.750   4.557  0.0568  0.0394  0.3225
  266ASP     CB 4096   5.735   7.042   4.672 -0.3540  0.4530  0.0662
  266ASP     CG 4097   5.803   7.126   4.779  0.5555  0.3779  1.0358
  266ASP    OD1 4098   5.740   7.225   4.819 -0.4844 -0.2346  0.7776
  266ASP    OD2 4099   5.916   7.099   4.823 -0.4405 -0.2157 -0.5821
  266ASP      H 4100   5.952   7.073   4.546  0.0259  0.0153  0.9510
  266ASP     HA 4101   5.846   6.854   4.688 -0.2556  0.9048  1.3839
  266ASP    HB2 4102   5.713   7.116   4.594 -0.2022  0.1167 -0.3009
  266ASP    HB3 4103   5.649   7.011   4.731  0.3913 -0.0323  0.9360
  267GLY      N 4104   5.709   6.892   4.391  0.3126 -0.3244 -0.6732
  267GLY     CA 4105   5.634   6.829   4.290 -0.0409  0.8339  0.1288
  267GLY      C 4106   5.669   6.679   4.270 -0.2463 -1.5383 -0.2749
  267GLY      O 4107   5.585   6.595   4.249  0.4193 -0.1263 -0.7407
  267GLY      H 4108   5.750   6.983   4.377  0.8002  0.0649  2.0489
  267GLY    HA2 4109   5.530   6.821   4.322  0.0637 -0.6266  0.2437
  267GLY    HA3 4110   5.650   6.877   4.194  1.7873 -0.7797 -0.4955
  268PHE      N 4111   5.799   6.652   4.265 -0.0364  0.1724  1.1631
  268PHE     CA 4112   5.847   6.516   4.242 -1.0062 -0.1996  0.4728
  268PHE      C 4113   5.801   6.422   4.352 -0.1737 -0.7539 -0.3206
  268PHE      O 4114   5.731   6.328   4.330  0.1517 -0.7391  0.1339
  268PHE     CB 4115   5.999   6.513   4.222  1.0256 -0.4603 -0.2024
  268PHE     CG 4116   6.066   6.393   4.267  0.1522  0.8812 -0.9066
  268PHE    CD1 4117   6.041   6.268   4.206 -0.3536  0.4092  0.5033
  268PHE    CD2 4118   6.156   6.404   4.372 -0.4701  0.1159 -0.9623
  268PHE    CE1 4119   6.103   6.156   4.261  1.0731 -0.3510  0.2865
  268PHE    CE2 4120   6.215   6.286   4.424 -0.3308 -0.5242 -0.5760
  268PHE     CZ 4121   6.191   6.158   4.371  0.4173 -0.8478  0.7164
  268PHE      H 4122   5.860   6.729   4.289 -0.3422  0.8056  0.0684
  268PHE     HA 4123   5.793   6.480   4.154 -0.6448 -0.1433  0.2244
  268PHE    HB2 4124   6.016   6.539   4.117 -0.1603  0.2200 -0.2641
  268PHE    HB3 4125   6.040   6.600   4.274  0.1679 -0.0975 -0.1029
  268PHE    HD1 4126   5.979   6.258   4.118  0.7811 -2.1457 -0.1697
  268PHE    HD2 4127   6.166   6.499   4.423 -0.1200 -0.7092  0.6330
  268PHE    HE1 4128   6.075   6.058   4.224  0.3660 -0.0500 -0.0188
  268PHE    HE2 4129   6.289   6.293   4.501 -0.3266 -1.2509 -0.4991
  268PHE     HZ 4130   6.244   6.073   4.410  1.2824 -0.3106  0.7744
  269TRP      N 4131   5.818   6.472   4.477 -0.0519  0.4084  0.2077
  269TRP     CA 4132   5.766   6.409   4.603  0.4114  0.3076  0.0655
  269TRP      C 4133   5.614   6.383   4.600  0.1163 -0.3802  0.0029
  269TRP      O 4134   5.566   6.275   4.639  0.6635 -0.0480 -0.2771
  269TRP     CB 4135   5.810   6.480   4.723 -0.9250 -0.7110 -0.7242
  269TRP     CG 4136   5.966   6.503   4.734  0.2527  0.0345 -0.7012
  269TRP    CD1 4137   6.031   6.618   4.729  0.1857 -0.4130 -0.3737
  269TRP    CD2 4138   6.069   6.402   4.758  0.2159 -0.5491  0.1314
  269TRP    NE1 4139   6.168   6.597   4.758  1.0223 -0.4071  0.1619
  269TRP    CE2 4140   6.196   6.470   4.773 -0.2678  0.7270 -0.0119
  269TRP    CE3 4141   6.068   6.266   4.783 -0.3343  0.4955  1.0009
  269TRP    CZ2 4142   6.315   6.401   4.796 -0.1262  0.2172 -1.3812
  269TRP    CZ3 4143   6.188   6.194   4.802  0.0299 -0.2977 -0.2478
  269TRP    CH2 4144   6.314   6.255   4.804 -0.5699 -1.4756  0.0819
  269TRP      H 4145   5.872   6.557   4.484  0.6974  0.0536 -0.7769
  269TRP     HA 4146   5.814   6.312   4.614 -0.5450 -0.0387  2.0565
  269TRP    HB2 4147   5.763   6.578   4.728 -0.1649 -0.3619  0.3240
  269TRP    HB3 4148   5.776   6.424   4.810  1.9597 -0.5316  0.7860
  269TRP    HD1 4149   5.983   6.715   4.722  1.0927  0.0623 -0.2028
  269TRP    HE1 4150   6.231   6.674   4.745  0.4135  0.0403 -0.2643
  269TRP    HE3 4151   5.977   6.207   4.779 -0.3457  0.5446  0.3081
  269TRP    HZ2 4152   6.403   6.463   4.807  0.3619 -0.5010 -1.1389
  269TRP    HZ3 4153   6.189   6.086   4.806  0.5045 -0.2810  1.1261
  269TRP    HH2 4154   6.398   6.191   4.826 -0.0839 -0.9741 -0.2637
  270LEU      N 4155   5.536   6.480   4.550  0.2078  0.4469 -0.3212
  270LEU     CA 4156   5.392   6.464   4.524  1.0221 -0.2830 -0.7120
  270LEU      C 4157   5.351   6.376   4.413 -0.6053  0.4882  1.2585
  270LEU      O 4158   5.244   6.311   4.422 -0.1691 -0.5237  0.5075
  270LEU     CB 4159   5.326   6.603   4.520  0.1027 -0.3052 -0.1230
  270LEU     CG 4160   5.177   6.604   4.543 -0.5245 -0.7470  0.4697
  270LEU    CD1 4161   5.130   6.559   4.682  0.0977 -0.1757  0.3502
  270LEU    CD2 4162   5.120   6.744   4.509 -0.3400  0.7102 -0.1272
  270LEU      H 4163   5.581   6.567   4.526  0.4730  0.7886  1.1939
  270LEU     HA 4164   5.347   6.419   4.613 -0.9178  0.3831 -1.2513
  270LEU    HB2 4165   5.365   6.660   4.604 -0.4388 -0.1056 -0.0030
  270LEU    HB3 4166   5.363   6.648   4.428  0.7592 -0.3317  0.1191
  270LEU     HG 4167   5.119   6.545   4.473 -0.4578 -0.2504 -0.0191
  270LEU   HD11 4168   5.135   6.450   4.676 -2.1836 -0.3529 -2.6080
  270LEU   HD12 4169   5.197   6.587   4.763 -0.5918 -0.3682  1.0094
  270LEU   HD13 4170   5.024   6.580   4.689  0.2172  0.6550 -0.1671
  270LEU   HD21 4171   5.014   6.732   4.488 -0.4191  0.9223  0.1434
  270LEU   HD22 4172   5.143   6.826   4.577 -0.1364  0.1231  0.5382
  270LEU   HD23 4173   5.165   6.777   4.415  0.4726 -1.6136 -0.6852
  271GLY      N 4174   5.440   6.349   4.314  0.0835  0.3578 -0.5926
  271GLY     CA 4175   5.396   6.284   4.194  0.6216 -0.2365 -0.0240
  271GLY      C 4176   5.366   6.374   4.070  0.0905  0.0047  0.4419
  271GLY      O 4177   5.348   6.319   3.962 -0.0639  0.1230  0.1258
  271GLY      H 4178   5.534   6.384   4.321  0.3108 -0.3076 -0.1220
  271GLY    HA2 4179   5.482   6.231   4.153  1.3778  1.1949 -0.3969
  271GLY    HA3 4180   5.316   6.213   4.216 -0.4739  0.7897 -0.5058
  272GLU      N 4181   5.386   6.503   4.094 -0.3216 -0.6997  0.6668
  272GLU     CA 4182   5.365   6.609   3.983 -0.5918  0.3319  0.5105
  272GLU      C 4183   5.487   6.633   3.899 -1.3645 -0.2851  0.4657
  272GLU      O 4184   5.480   6.699   3.796 -0.4556 -0.1008 -0.1262
  272GLU     CB 4185   5.311   6.736   4.045  0.2012 -0.4605  0.2314
  272GLU     CG 4186   5.175   6.704   4.120 -0.3158 -0.1930 -0.2857
  272GLU     CD 4187   5.072   6.644   4.036  0.7534  0.0557  0.1927
  272GLU    OE1 4188   5.047   6.690   3.924  0.3578 -0.4006 -0.2296
  272GLU    OE2 4189   5.023   6.534   4.068  0.2150  0.1247  0.0376
  272GLU      H 4190   5.411   6.540   4.184 -0.3485  1.5849 -0.1467
  272GLU     HA 4191   5.290   6.570   3.915 -0.1600  0.9031 -0.3385
  272GLU    HB2 4192   5.385   6.771   4.118 -0.6116  0.4170  0.6853
  272GLU    HB3 4193   5.293   6.810   3.968 -1.1579 -2.7124 -1.8983
  272GLU    HG2 4194   5.207   6.633   4.197 -0.4168  0.8646  0.7895
  272GLU    HG3 4195   5.146   6.788   4.182  0.2590 -0.4072  0.2998
  273GLN      N 4196   5.609   6.578   3.927  0.4871 -0.6397 -0.3433
  273GLN     CA 4197   5.732   6.595   3.850 -0.0994 -0.2064 -0.4417
  273GLN      C 4198   5.809   6.460   3.845 -0.1902 -0.0354 -0.8478
  273GLN      O 4199   5.774   6.368   3.920  0.0886  0.1580  0.6266
  273GLN     CB 4200   5.821   6.714   3.901  0.1796  0.8421 -0.1590
  273GLN     CG 4201   5.754   6.846   3.868  0.5672  0.8563 -0.2923
  273GLN     CD 4202   5.853   6.961   3.848  0.5112 -0.1505  0.2681
  273GLN    OE1 4203   5.975   6.957   3.862  0.7576  0.1123 -0.4760
  273GLN    NE2 4204   5.803   7.081   3.825  0.0208  0.0561  0.4592
  273GLN      H 4205   5.609   6.521   4.010 -0.4731 -0.4260 -0.1772
  273GLN     HA 4206   5.702   6.621   3.749  0.4322  1.4826 -0.2242
  273GLN    HB2 4207   5.846   6.701   4.006 -0.6005  1.4100  0.1180
  273GLN    HB3 4208   5.922   6.717   3.860 -0.0347 -0.1296 -0.8218
  273GLN    HG2 4209   5.699   6.837   3.774 -0.4887 -0.5311  0.3880
  273GLN    HG3 4210   5.679   6.883   3.938 -1.1450  2.2780 -2.5799
  273GLN   HE21 4211   5.868   7.158   3.817  0.3344 -0.1514  0.9191
  273GLN   HE22 4212   5.704   7.098   3.823 -0.1522 -0.9029 -0.6770
  274LEU      N 4213   5.917   6.452   3.768 -0.3530  0.6587 -0.5185
  274LEU     CA 4214   6.001   6.336   3.749 -0.1595  0.2836 -0.8265
  274LEU      C 4215   6.146   6.365   3.776 -0.3817 -0.6176 -0.1686
  274LEU      O 4216   6.193   6.475   3.753  0.2385 -0.0625 -0.6878
  274LEU     CB 4217   5.995   6.285   3.604 -0.3014  0.6318 -0.4182
  274LEU     CG 4218   5.853   6.283   3.534  0.2753  0.2950  0.7786
  274LEU    CD1 4219   5.843   6.229   3.386 -0.0285 -0.0589  0.1109
  274LEU    CD2 4220   5.753   6.199   3.608  0.3297 -0.2057 -0.0493
  274LEU      H 4221   5.943   6.531   3.712  0.1636  0.3349 -0.7465
  274LEU     HA 4222   5.958   6.264   3.819  0.0348  0.8479 -0.1069
  274LEU    HB2 4223   6.054   6.353   3.542 -0.1482  0.9170  0.0281
  274LEU    HB3 4224   6.042   6.187   3.602  0.1032  0.7525  1.0948
  274LEU     HG 4225   5.820   6.387   3.526 -0.4123  0.0197 -1.0063
  274LEU   HD11 4226   5.866   6.125   3.364 -0.2725  0.1139 -1.1618
  274LEU   HD12 4227   5.745   6.261   3.352 -0.1024 -1.2892 -1.0014
  274LEU   HD13 4228   5.909   6.293   3.327 -0.2767  0.6191  0.5465
  274LEU   HD21 4229   5.666   6.180   3.545  0.4768 -1.0808 -0.0155
  274LEU   HD22 4230   5.777   6.097   3.638 -0.8443 -0.4608  0.0944
  274LEU   HD23 4231   5.723   6.262   3.692  1.9786  0.5547  0.0605
  275VAL      N 4232   6.224   6.269   3.826  0.1542 -0.1995 -0.1626
  275VAL     CA 4233   6.369   6.274   3.850  0.1921  0.8915 -0.0418
  275VAL      C 4234   6.448   6.189   3.740  1.3034 -0.0150 -0.4203
  275VAL      O 4235   6.405   6.072   3.713 -0.1926 -0.0096 -0.1128
  275VAL     CB 4236   6.401   6.220   3.994 -0.2611 -0.6716  0.0779
  275VAL    CG1 4237   6.366   6.073   4.022 -0.7151 -0.3380 -0.3900
  275VAL    CG2 4238   6.551   6.241   4.009 -1.1779 -0.5547  0.0663
  275VAL      H 4239   6.179   6.179   3.836 -1.3772  0.4765 -0.4946
  275VAL     HA 4240   6.405   6.377   3.845  1.8078  0.3575 -0.6602
  275VAL     HB 4241   6.356   6.285   4.068  2.1447  0.9585  0.3512
  275VAL   HG11 4242   6.362   6.052   4.129 -2.3851 -0.8054 -0.4990
  275VAL   HG12 4243   6.262   6.061   3.994 -1.2165  0.1020  1.0601
  275VAL   HG13 4244   6.432   6.003   3.972  0.4896 -0.3848  1.1022
  275VAL   HG21 4245   6.582   6.225   4.112 -1.7242  0.3656  0.4074
  275VAL   HG22 4246   6.614   6.180   3.945  0.1501  0.0900  0.6868
  275VAL   HG23 4247   6.572   6.342   3.974  0.3647 -0.6608  0.5658
  276CYS      N 4248   6.551   6.244   3.680 -0.4259  0.8832  0.0400
  276CYS     CA 4249   6.626   6.164   3.582 -0.8096  0.2867  0.4407
  276CYS      C 4250   6.783   6.168   3.595  0.0263 -0.6698 -0.1841
  276CYS      O 4251   6.847   6.272   3.634  0.4331  0.3949  0.0324
  276CYS     CB 4252   6.602   6.217   3.436  0.7001 -0.0754 -0.3017
  276CYS     SG 4253   6.432   6.262   3.401  0.2708  0.1019 -0.3976
  276CYS      H 4254   6.588   6.336   3.699 -0.0856  1.0715 -1.3193
  276CYS     HA 4255   6.602   6.058   3.583  1.0804 -0.2226  1.1063
  276CYS    HB2 4256   6.660   6.309   3.421  0.6548 -0.2669 -1.9772
  276CYS    HB3 4257   6.639   6.158   3.353  0.1267 -0.8364 -0.0343
  277TRP      N 4258   6.846   6.061   3.557 -0.3839  0.3956 -0.3082
  277TRP     CA 4259   6.995   6.049   3.537  1.2550 -0.0724  0.1695
  277TRP      C 4260   7.041   6.000   3.402 -0.6216 -0.0352  0.2888
  277TRP      O 4261   6.963   5.939   3.330 -0.3943  0.4011  0.3414
  277TRP     CB 4262   7.046   5.949   3.639  0.1954  1.1078 -0.0144
  277TRP     CG 4263   7.031   5.991   3.782  1.2010 -0.3980 -0.2696
  277TRP    CD1 4264   7.115   6.058   3.861 -0.2550 -0.2570  1.4808
  277TRP    CD2 4265   6.914   5.972   3.874 -0.0970  0.8038  0.1617
  277TRP    NE1 4266   7.058   6.096   3.978 -0.4887 -0.3516  1.4806
  277TRP    CE2 4267   6.936   6.039   3.998 -0.3856 -0.8589  0.5151
  277TRP    CE3 4268   6.798   5.898   3.866  0.2739  0.2491 -0.4959
  277TRP    CZ2 4269   6.839   6.035   4.100  0.3634 -0.0518 -0.4998
  277TRP    CZ3 4270   6.696   5.899   3.965 -0.1808 -0.3291  0.4036
  277TRP    CH2 4271   6.721   5.967   4.086  0.5971 -0.6032  0.4575
  277TRP      H 4272   6.789   5.994   3.508 -0.4350  0.8494 -0.8933
  277TRP     HA 4273   7.032   6.150   3.552  0.9032  0.2431 -0.9013
  277TRP    HB2 4274   6.998   5.851   3.632  0.7487  0.8530 -0.3620
  277TRP    HB3 4275   7.154   5.944   3.626  0.2321  1.9222 -0.0936
  277TRP    HD1 4276   7.211   6.092   3.823 -0.7202  0.0976  0.5487
  277TRP    HE1 4277   7.103   6.171   4.030  0.2836  0.4477 -0.1861
  277TRP    HE3 4278   6.771   5.849   3.773 -0.4337  0.2481 -0.3064
  277TRP    HZ2 4279   6.857   6.094   4.188  0.0035 -0.0636 -0.4187
  277TRP    HZ3 4280   6.607   5.841   3.948  0.4720 -1.0260 -0.9779
  277TRP    HH2 4281   6.641   5.978   4.158  0.0164  1.6830 -0.3700
  278GLN      N 4282   7.161   6.030   3.361 -0.4237  0.0359  0.7831
  278GLN     CA 4283   7.224   5.971   3.236  0.1443  0.2277 -1.4247
  278GLN      C 4284   7.298   5.836   3.271  0.0704 -0.5437  0.5047
  278GLN      O 4285   7.353   5.815   3.376  0.3568  0.1854  0.3289
  278GLN     CB 4286   7.322   6.068   3.167 -0.2025  0.1592 -0.3096
  278GLN     CG 4287   7.464   6.059   3.232  0.4368  0.4344  0.2520
  278GLN     CD 4288   7.565   6.140   3.162  0.1537  0.0231  0.1957
  278GLN    OE1 4289   7.543   6.215   3.062 -0.8281 -0.6423 -0.0912
  278GLN    NE2 4290   7.687   6.134   3.210 -0.3828 -0.2390 -0.6465
  278GLN      H 4291   7.220   6.087   3.421 -0.6427  0.6624  0.4232
  278GLN     HA 4292   7.136   5.963   3.171 -1.5574  0.1731  0.6727
  278GLN    HB2 4293   7.336   6.048   3.061 -1.3342  0.6867 -0.5824
  278GLN    HB3 4294   7.289   6.170   3.186  0.5825  0.3342  0.2080
  278GLN    HG2 4295   7.466   6.099   3.333  0.6224  1.6345 -0.1839
  278GLN    HG3 4296   7.507   5.960   3.238 -0.2986  0.1364  1.0886
  278GLN   HE21 4297   7.761   6.185   3.164  1.6256 -1.4109  0.9463
  278GLN   HE22 4298   7.701   6.086   3.298 -1.4380 -2.2599 -1.4252
  279ALA      N 4299   7.302   5.752   3.168  0.2015  0.1083  0.2562
  279ALA     CA 4300   7.389   5.633   3.149 -0.6364 -0.2312 -0.4220
  279ALA      C 4301   7.407   5.541   3.273 -0.5489  0.6749 -1.0131
  279ALA      O 4302   7.516   5.483   3.295  0.2866 -0.2286 -0.0466
  279ALA     CB 4303   7.519   5.691   3.093  1.2477  0.8895  0.2224
  279ALA      H 4304   7.265   5.784   3.079 -0.0298  0.0640  0.3344
  279ALA     HA 4305   7.351   5.569   3.069 -0.0809 -0.3378 -0.6103
  279ALA    HB1 4306   7.560   5.767   3.159  0.8336  1.2208  0.1053
  279ALA    HB2 4307   7.596   5.614   3.084  0.2551 -0.0626 -0.8947
  279ALA    HB3 4308   7.499   5.736   2.996  0.7422  0.2141 -0.0078
  280GLY      N 4309   7.306   5.535   3.362  0.1342  0.4134  0.4454
  280GLY     CA 4310   7.295   5.439   3.474  0.1019 -0.9503 -1.6987
  280GLY      C 4311   7.349   5.502   3.607 -0.1816 -0.9634  0.6118
  280GLY      O 4312   7.340   5.440   3.709  0.1711  0.3905 -0.4961
  280GLY      H 4313   7.221   5.584   3.337 -1.2859 -2.0329 -0.2450
  280GLY    HA2 4314   7.190   5.414   3.488 -0.0010  0.1233  0.1962
  280GLY    HA3 4315   7.358   5.352   3.454 -0.0987 -1.5163 -0.1496
  281THR      N 4316   7.389   5.632   3.605  0.1318  0.0412  0.6718
  281THR     CA 4317   7.464   5.705   3.706  0.9154  0.8077 -0.8635
  281THR      C 4318   7.371   5.751   3.822  0.8420 -0.0884  0.7858
  281THR      O 4319   7.406   5.844   3.892 -0.4945 -1.0204 -0.1124
  281THR     CB 4320   7.545   5.817   3.652 -0.0841 -0.3998 -0.1330
  281THR    OG1 4321   7.474   5.933   3.605  0.4112 -0.0078  0.1486
  281THR    CG2 4322   7.640   5.760   3.541  0.0983 -0.2788  0.8946
  281THR      H 4323   7.382   5.681   3.517  0.6993  0.4173  0.8217
  281THR     HA 4324   7.512   5.624   3.761 -1.2009 -0.4575 -0.6587
  281THR     HB 4325   7.608   5.856   3.733 -1.3744  0.1213  0.6836
  281THR    HG1 4326   7.417   5.904   3.534  0.2753  1.6537 -0.5003
  281THR   HG21 4327   7.735   5.814   3.531 -0.4776  0.5697 -0.6413
  281THR   HG22 4328   7.683   5.667   3.577  0.8728 -0.8423 -1.1797
  281THR   HG23 4329   7.594   5.762   3.442  0.8202  0.1641  0.5437
  282THR      N 4330   7.246   5.697   3.839 -0.8047  0.2236  0.4797
  282THR     CA 4331   7.166   5.721   3.957 -0.1536 -0.1733 -0.8425
  282THR      C 4332   7.244   5.689   4.083 -0.5084 -0.2563  0.3168
  282THR      O 4333   7.289   5.573   4.091 -0.4922 -0.3879 -0.4411
  282THR     CB 4334   7.034   5.642   3.955 -0.5058  0.1016 -0.2080
  282THR    OG1 4335   6.964   5.670   3.839 -0.0369 -0.3350 -0.0931
  282THR    CG2 4336   6.952   5.661   4.081 -0.8935  0.4242 -0.2019
  282THR      H 4337   7.241   5.611   3.785  1.3992  1.1503 -1.5876
  282THR     HA 4338   7.149   5.829   3.958 -0.1980 -0.1421  0.9023
  282THR     HB 4339   7.068   5.539   3.948  0.0222  0.3166 -1.2022
  282THR    HG1 4340   6.887   5.715   3.875  0.2617  1.1175 -1.0733
  282THR   HG21 4341   6.848   5.630   4.067 -1.0659  0.6391  0.4922
  282THR   HG22 4342   7.006   5.599   4.153 -0.0950  0.6903 -0.5508
  282THR   HG23 4343   6.964   5.763   4.119  0.9375 -0.2479  1.3738
  283PRO      N 4344   7.258   5.774   4.187  0.3730  0.0650 -0.4426
  283PRO     CA 4345   7.300   5.727   4.320 -0.0573 -0.4382  0.3582
  283PRO      C 4346   7.190   5.667   4.398  0.6943  0.1089 -0.0438
  283PRO      O 4347   7.122   5.738   4.471 -0.2593 -0.3692  0.3779
  283PRO     CB 4348   7.371   5.854   4.378  0.4787 -0.2434  0.0684
  283PRO     CG 4349   7.278   5.965   4.327  0.0038 -0.7253  0.0833
  283PRO     CD 4350   7.242   5.921   4.182  0.3675  0.4088  0.0006
  283PRO     HA 4351   7.378   5.652   4.305  0.0947 -0.0013 -1.5882
  283PRO    HB2 4352   7.374   5.855   4.486 -0.2947  0.3373  0.1011
  283PRO    HB3 4353   7.469   5.870   4.332  0.0678  0.2403 -0.6980
  283PRO    HG2 4354   7.188   5.980   4.388  0.5498  0.5323  0.6650
  283PRO    HG3 4355   7.329   6.061   4.322 -1.0786 -0.1519 -0.7428
  283PRO    HD2 4356   7.138   5.942   4.159  0.5849  0.4810 -0.9989
  283PRO    HD3 4357   7.313   5.960   4.109  1.9971 -0.3720  1.0608
  284TRP      N 4358   7.154   5.539   4.382 -0.7830 -0.0056 -0.3038
  284TRP     CA 4359   7.059   5.468   4.463  0.1756 -0.5521  0.1045
  284TRP      C 4360   7.100   5.466   4.611  0.0095  0.2390 -0.0805
  284TRP      O 4361   7.015   5.463   4.699  0.5146  0.1012 -0.2016
  284TRP     CB 4362   7.055   5.319   4.415 -0.2751  0.0159 -0.5543
  284TRP     CG 4363   7.027   5.304   4.270  0.3951 -0.3319  0.2886
  284TRP    CD1 4364   7.113   5.282   4.168  0.6130  0.0931  0.1664
  284TRP    CD2 4365   6.897   5.329   4.206  0.0825  0.9414 -0.1441
  284TRP    NE1 4366   7.036   5.281   4.046 -0.5968  1.3743 -0.7199
  284TRP    CE2 4367   6.907   5.313   4.069 -1.1330 -1.0633  0.1996
  284TRP    CE3 4368   6.776   5.363   4.253  0.2390 -0.0467 -0.0402
  284TRP    CZ2 4369   6.793   5.321   3.982  0.2040 -0.2458  0.6071
  284TRP    CZ3 4370   6.663   5.360   4.168 -0.2280 -0.5147  0.2575
  284TRP    CH2 4371   6.670   5.343   4.033 -0.3862  1.1517  0.3281
  284TRP      H 4372   7.204   5.490   4.309  0.2745  0.4207  0.0884
  284TRP     HA 4373   6.957   5.507   4.459  0.2574  0.0610  1.9753
  284TRP    HB2 4374   7.150   5.276   4.444 -0.4741  0.1322  0.3458
  284TRP    HB3 4375   6.981   5.258   4.467  0.7890 -0.9791 -0.1283
  284TRP    HD1 4376   7.219   5.262   4.178  0.5619  0.3484  1.7487
  284TRP    HE1 4377   7.084   5.246   3.965  0.0833 -0.7757  0.4652
  284TRP    HE3 4378   6.766   5.367   4.361  0.8525 -0.4038  0.0406
  284TRP    HZ2 4379   6.797   5.291   3.879  1.3909 -0.6270  0.7285
  284TRP    HZ3 4380   6.566   5.363   4.216 -0.0659 -1.5806  0.7125
  284TRP    HH2 4381   6.580   5.342   3.973 -0.5775  0.2293  0.5953
  285ASN      N 4382   7.233   5.461   4.639  0.7170 -1.3788  0.4482
  285ASN     CA 4383   7.294   5.445   4.764  0.0263  0.5858 -0.1662
  285ASN      C 4384   7.253   5.552   4.868  0.4734  0.6356  0.2439
  285ASN      O 4385   7.237   5.521   4.991  0.0324 -0.9643 -0.3824
  285ASN     CB 4386   7.447   5.436   4.741 -0.5337 -0.0414  0.7121
  285ASN     CG 4387   7.511   5.561   4.680 -0.2657 -0.5040 -0.5764
  285ASN    OD1 4388   7.447   5.670   4.676 -0.5291  0.0139 -0.1483
  285ASN    ND2 4389   7.633   5.568   4.629  0.9798 -0.5442 -0.1282
  285ASN      H 4390   7.295   5.476   4.561 -0.5357 -0.0838 -0.4021
  285ASN     HA 4391   7.261   5.346   4.793  0.7605  0.0444 -1.0855
  285ASN    HB2 4392   7.487   5.408   4.838  0.3905 -0.8409  0.1442
  285ASN    HB3 4393   7.462   5.347   4.679 -0.6036 -0.0655  0.7299
  285ASN   HD21 4394   7.670   5.659   4.607 -0.5698  0.6789  1.6636
  285ASN   HD22 4395   7.685   5.481   4.625 -0.4664 -1.5146  0.4931
  286ILE      N 4396   7.207   5.670   4.823  0.2029 -0.1975  1.2705
  286ILE     CA 4397   7.145   5.775   4.913 -0.8382 -0.3669 -0.1938
  286ILE      C 4398   7.002   5.755   4.949  0.4767 -0.8231 -1.2338
  286ILE      O 4399   6.962   5.800   5.057  0.1247 -0.1232  0.2621
  286ILE     CB 4400   7.183   5.921   4.862  0.0636  0.2386 -0.2229
  286ILE    CG1 4401   7.123   5.956   4.723  0.8606  0.3278  0.7244
  286ILE    CG2 4402   7.335   5.949   4.871  1.5833 -1.1609  0.2220
  286ILE    CD1 4403   7.095   6.104   4.693 -0.0468 -1.1940  0.3485
  286ILE      H 4404   7.232   5.702   4.730 -1.7955 -0.5475  0.5095
  286ILE     HA 4405   7.197   5.771   5.009  1.1427  0.1242 -1.1488
  286ILE     HB 4406   7.141   5.985   4.940 -0.7077 -0.6645  0.1337
  286ILE   HG12 4407   7.199   5.920   4.653  0.1173  0.2457 -0.0782
  286ILE   HG13 4408   7.035   5.897   4.701  0.6807  0.8265  0.0319
  286ILE   HG21 4409   7.349   6.057   4.874  0.3516 -0.7890 -2.2816
  286ILE   HG22 4410   7.366   5.906   4.966  1.3655 -0.0885  0.8119
  286ILE   HG23 4411   7.388   5.903   4.788 -0.1096 -0.9878 -1.0584
  286ILE   HD11 4412   7.181   6.169   4.710 -1.3327  0.3237  1.6567
  286ILE   HD12 4413   7.068   6.122   4.589 -0.4278 -0.3128  0.5754
  286ILE   HD13 4414   7.028   6.143   4.770  0.6564  0.2523  0.3046
  287PHE      N 4415   6.931   5.689   4.862 -0.1821  0.4208  0.5029
  287PHE     CA 4416   6.789   5.671   4.877  0.2677  0.2630  0.4484
  287PHE      C 4417   6.776   5.559   4.977  0.5976  0.8803 -0.2115
  287PHE      O 4418   6.840   5.453   4.953 -0.2146  0.1322 -0.1063
  287PHE     CB 4419   6.723   5.646   4.749  0.5139 -0.9707  0.2113
  287PHE     CG 4420   6.728   5.760   4.650 -0.7772  0.3041 -0.5989
  287PHE    CD1 4421   6.635   5.859   4.655  0.3494 -0.1680  0.5796
  287PHE    CD2 4422   6.836   5.762   4.558  0.1023  0.0777 -0.1465
  287PHE    CE1 4423   6.642   5.961   4.566  0.1494  0.1156  0.6648
  287PHE    CE2 4424   6.836   5.850   4.457 -0.1238 -0.9357  0.2626
  287PHE     CZ 4425   6.733   5.956   4.455  0.4010  0.4105 -0.0052
  287PHE      H 4426   6.975   5.653   4.778 -0.1413 -0.0486  0.7197
  287PHE     HA 4427   6.740   5.760   4.916  0.7141  0.5460  0.3763
  287PHE    HB2 4428   6.762   5.550   4.717 -0.2741 -0.9009 -1.0817
  287PHE    HB3 4429   6.615   5.640   4.767  0.2265  1.5064 -0.1032
  287PHE    HD1 4430   6.555   5.875   4.727  0.7084  1.8997  0.6497
  287PHE    HD2 4431   6.912   5.685   4.564 -0.2632 -0.3325 -0.5660
  287PHE    HE1 4432   6.574   6.042   4.542  0.6485  0.0509 -1.3752
  287PHE    HE2 4433   6.912   5.854   4.381  0.3741  1.0190  0.7326
  287PHE     HZ 4434   6.729   6.039   4.386 -0.4419  0.7604  0.4315
  288PRO      N 4435   6.710   5.588   5.089 -0.7343  0.6791 -0.3198
  288PRO     CA 4436   6.696   5.490   5.197 -0.2816 -0.4785 -0.5664
  288PRO      C 4437   6.620   5.360   5.158  0.0691  0.5345 -0.4438
  288PRO      O 4438   6.543   5.357   5.065  0.5303  0.2623  0.1630
  288PRO     CB 4439   6.614   5.564   5.302 -0.4300 -0.1148 -0.4440
  288PRO     CG 4440   6.522   5.658   5.235 -1.1160 -0.1629  1.0905
  288PRO     CD 4441   6.627   5.697   5.124  0.3502 -0.7938 -0.3608
  288PRO     HA 4442   6.799   5.473   5.230 -0.3565 -1.1743 -0.6675
  288PRO    HB2 4443   6.556   5.495   5.364  0.0354 -0.2978 -0.1974
  288PRO    HB3 4444   6.686   5.619   5.363  0.3216 -1.0136 -0.4686
  288PRO    HG2 4445   6.438   5.610   5.185 -0.1730 -0.0707 -0.7160
  288PRO    HG3 4446   6.498   5.744   5.297 -1.8107  0.6469 -0.2315
  288PRO    HD2 4447   6.689   5.780   5.157 -0.4458 -0.5056  0.5117
  288PRO    HD3 4448   6.569   5.726   5.037  0.5350  0.2044 -0.1752
  289VAL      N 4449   6.645   5.256   5.241  0.2657 -0.1714 -0.0065
  289VAL     CA 4450   6.558   5.137   5.234 -1.4890 -1.6555  0.1849
  289VAL      C 4451   6.443   5.163   5.326 -0.2105 -0.6598  0.2817
  289VAL      O 4452   6.463   5.228   5.425  0.3263 -0.4119 -0.9088
  289VAL     CB 4453   6.626   5.007   5.266 -0.0107  0.6026 -1.1426
  289VAL    CG1 4454   6.731   4.972   5.164  0.5678 -0.4213  0.4848
  289VAL    CG2 4455   6.693   5.004   5.407 -0.1781 -0.8754 -0.5193
  289VAL      H 4456   6.699   5.270   5.325  0.2824 -0.9638  0.1230
  289VAL     HA 4457   6.519   5.131   5.132  1.1359  0.4573 -1.1836
  289VAL     HB 4458   6.561   4.920   5.261  0.0758  0.5325 -1.0582
  289VAL   HG11 4459   6.683   5.004   5.071 -0.7476  1.1309  1.5795
  289VAL   HG12 4460   6.823   5.029   5.177  0.2798  0.2150 -0.1153
  289VAL   HG13 4461   6.750   4.865   5.162 -0.7155 -0.6814  0.0644
  289VAL   HG21 4462   6.750   4.916   5.439  0.0464 -0.6181 -0.1928
  289VAL   HG22 4463   6.749   5.095   5.423 -1.2687 -0.1950 -0.3676
  289VAL   HG23 4464   6.615   5.016   5.483  0.4425 -0.3278  0.0627
  290ILE      N 4465   6.328   5.104   5.303 -0.1246  0.0300 -0.2681
  290ILE     CA 4466   6.206   5.134   5.380  0.9921  0.1370 -0.2121
  290ILE      C 4467   6.149   5.004   5.427  0.7918  0.0021  0.0536
  290ILE      O 4468   6.146   4.909   5.344  0.4216 -0.1024  0.3840
  290ILE     CB 4469   6.106   5.223   5.306  0.3252 -0.2371  0.3515
  290ILE    CG1 4470   6.168   5.361   5.268 -0.2765  0.2410 -1.3598
  290ILE    CG2 4471   5.968   5.253   5.381 -0.4963  0.5395 -0.1561
  290ILE    CD1 4472   6.094   5.433   5.155 -1.0559 -0.4935 -0.9647
  290ILE      H 4473   6.316   5.043   5.223 -0.4341  0.6757 -0.7268
  290ILE     HA 4474   6.226   5.196   5.467 -0.3720  0.1444  0.1456
  290ILE     HB 4475   6.083   5.178   5.210  0.3626 -0.6052  0.5111
  290ILE   HG12 4476   6.153   5.431   5.350  0.7941  0.3964 -1.2732
  290ILE   HG13 4477   6.275   5.355   5.246  0.0199  0.5951 -0.1703
  290ILE   HG21 4478   5.922   5.157   5.404  1.2074 -0.9271 -2.1481
  290ILE   HG22 4479   5.985   5.316   5.468 -1.0651  1.4212 -0.6501
  290ILE   HG23 4480   5.900   5.306   5.315 -0.9960 -0.1249 -0.2000
  290ILE   HD11 4481   6.136   5.532   5.142  1.0369 -1.0976  0.2286
  290ILE   HD12 4482   6.102   5.364   5.072  0.7288  0.3485 -1.5942
  290ILE   HD13 4483   5.994   5.465   5.186 -0.4617  2.0929 -1.2532
  291SER      N 4484   6.105   5.008   5.554 -0.1849  0.8928  0.3313
  291SER     CA 4485   6.077   4.887   5.632  0.2459 -0.1733  0.4720
  291SER      C 4486   5.943   4.898   5.691  0.8210 -0.8151 -0.3067
  291SER      O 4487   5.914   4.995   5.761 -0.5939  0.1301  0.0035
  291SER     CB 4488   6.173   4.873   5.751  0.2880 -0.2418  1.0596
  291SER     OG 4489   6.298   4.861   5.688  0.4418 -0.0922 -0.5314
  291SER      H 4490   6.118   5.091   5.610 -0.4329  1.1745 -0.0201
  291SER     HA 4491   6.087   4.797   5.572 -0.2476 -0.3639  0.6649
  291SER    HB2 4492   6.168   4.960   5.816  0.8421  1.1766 -0.6528
  291SER    HB3 4493   6.152   4.779   5.802  0.4491 -0.6026  0.4753
  291SER     HG 4494   6.300   4.771   5.655  0.0354 -0.2155 -0.2262
  292LEU      N 4495   5.861   4.791   5.683  0.6525 -0.0234 -0.6510
  292LEU     CA 4496   5.716   4.792   5.708 -0.5239 -0.3759  0.7545
  292LEU      C 4497   5.703   4.670   5.803 -0.2772  0.3962  0.1096
  292LEU      O 4498   5.729   4.555   5.760  0.0384 -0.1081 -0.0595
  292LEU     CB 4499   5.652   4.770   5.569  0.6692 -0.8319  0.7382
  292LEU     CG 4500   5.648   4.888   5.473 -0.8844 -0.2830  1.1327
  292LEU    CD1 4501   5.562   4.851   5.349  0.7467 -0.2604  0.1034
  292LEU    CD2 4502   5.612   5.031   5.517  0.1279 -0.5193  0.0256
  292LEU      H 4503   5.878   4.716   5.618 -0.3950  0.0215 -1.0193
  292LEU     HA 4504   5.686   4.886   5.752 -0.1821  0.3155 -0.4123
  292LEU    HB2 4505   5.706   4.687   5.523  0.1505 -1.3373  1.0183
  292LEU    HB3 4506   5.547   4.740   5.574  0.2369  0.1722 -0.8677
  292LEU     HG 4507   5.750   4.885   5.434 -1.3538 -1.2625 -0.1837
  292LEU   HD11 4508   5.552   4.932   5.277  0.1602  0.0662  0.5393
  292LEU   HD12 4509   5.617   4.774   5.295  0.9324  0.4231 -0.7252
  292LEU   HD13 4510   5.458   4.842   5.380  0.6204  2.1549  0.7685
  292LEU   HD21 4511   5.506   5.031   5.543  0.0444  0.1679 -0.2505
  292LEU   HD22 4512   5.683   5.066   5.592  1.7503 -0.3492 -1.4679
  292LEU   HD23 4513   5.625   5.094   5.428 -0.6583 -0.2706  0.0659
  293TYR      N 4514   5.659   4.691   5.926 -0.2104 -0.4228 -0.2814
  293TYR     CA 4515   5.642   4.583   6.026 -0.1702  0.1367 -0.2513
  293TYR      C 4516   5.490   4.548   6.034 -1.1159 -0.2875  0.6920
  293TYR      O 4517   5.417   4.618   6.097  0.1994 -0.0925 -0.4808
  293TYR     CB 4518   5.684   4.641   6.163  0.3570 -0.2726 -0.4068
  293TYR     CG 4519   5.836   4.649   6.179 -0.3052  0.6934 -1.0959
  293TYR    CD1 4520   5.901   4.748   6.111 -0.4604 -0.7627  0.0596
  293TYR    CD2 4521   5.904   4.554   6.263 -0.5349 -0.6988 -0.1335
  293TYR    CE1 4522   6.040   4.761   6.124  0.3419  0.1305  0.8627
  293TYR    CE2 4523   6.046   4.575   6.274 -0.1686  0.0783 -0.5391
  293TYR     CZ 4524   6.112   4.681   6.212  0.4620 -0.2969 -0.2920
  293TYR     OH 4525   6.246   4.701   6.217 -0.0535 -0.0865  0.5390
  293TYR      H 4526   5.641   4.789   5.941 -0.3996 -0.4206 -0.5091
  293TYR     HA 4527   5.715   4.505   6.002  0.9586  1.1449 -0.2724
  293TYR    HB2 4528   5.629   4.732   6.183  0.5674 -0.2663  0.1743
  293TYR    HB3 4529   5.640   4.574   6.236 -0.3543 -0.6643 -1.1548
  293TYR    HD1 4530   5.849   4.822   6.052  0.4011 -0.4426 -0.3293
  293TYR    HD2 4531   5.850   4.485   6.326 -0.5337  0.2116  0.9295
  293TYR    HE1 4532   6.096   4.825   6.058 -0.1065 -1.2932 -1.0696
  293TYR    HE2 4533   6.109   4.521   6.342 -0.5675  0.8941  0.5286
  293TYR     HH 4534   6.271   4.794   6.226 -0.0644 -0.0338  0.0399
  294LEU      N 4535   5.458   4.431   5.973  0.1861  0.1725 -1.0869
  294LEU     CA 4536   5.334   4.350   5.982 -0.5047 -0.0960  0.3665
  294LEU      C 4537   5.320   4.289   6.119  0.0218 -0.2957 -0.5411
  294LEU      O 4538   5.410   4.236   6.180 -0.8448  0.9592  0.0038
  294LEU     CB 4539   5.336   4.239   5.885  0.5963 -0.4129  0.2285
  294LEU     CG 4540   5.327   4.296   5.737 -0.6171 -0.1609 -0.2251
  294LEU    CD1 4541   5.417   4.211   5.640  0.9230 -0.5859 -0.2544
  294LEU    CD2 4542   5.187   4.291   5.666 -0.9176 -0.3786  0.1345
  294LEU      H 4543   5.536   4.385   5.928  0.9947  0.4434 -0.0401
  294LEU     HA 4544   5.253   4.420   5.967  0.4964  1.1945  0.6617
  294LEU    HB2 4545   5.425   4.176   5.880  1.6070  0.8381 -3.1294
  294LEU    HB3 4546   5.247   4.178   5.902  1.0334 -0.9409  0.7262
  294LEU     HG 4547   5.374   4.394   5.731  0.1359 -0.4504  0.4917
  294LEU   HD11 4548   5.406   4.249   5.538  0.0029  0.5468  0.2201
  294LEU   HD12 4549   5.525   4.211   5.657  0.7543  0.4792  1.3031
  294LEU   HD13 4550   5.381   4.109   5.637  1.6866 -0.9198  0.7272
  294LEU   HD21 4551   5.154   4.188   5.655  0.1869 -0.8112  0.5670
  294LEU   HD22 4552   5.117   4.354   5.721  0.0300  0.7610  0.1185
  294LEU   HD23 4553   5.192   4.333   5.566 -0.3557 -0.0487  0.2927
  295MET      N 4554   5.205   4.289   6.166  0.6183 -0.3343 -0.5441
  295MET     CA 4555   5.150   4.193   6.261 -0.9366  0.2627 -0.4334
  295MET      C 4556   5.192   4.049   6.215  0.2998  0.4018  0.4312
  295MET      O 4557   5.149   4.013   6.107  0.2602  0.3328  0.0654
  295MET     CB 4558   5.002   4.221   6.257  1.0947  0.4356 -0.0098
  295MET     CG 4559   4.931   4.118   6.349 -0.5003 -0.7607  0.4391
  295MET     SD 4560   4.773   4.172   6.428 -0.5129 -0.3562  0.4454
  295MET     CE 4561   4.740   4.019   6.509  1.1379  0.1061 -0.7654
  295MET      H 4562   5.136   4.355   6.131  0.5005 -0.0501  0.1871
  295MET     HA 4563   5.189   4.194   6.363 -0.1079  0.8778 -0.7385
  295MET    HB2 4564   4.986   4.320   6.300 -0.0195  0.2677  0.0081
  295MET    HB3 4565   4.962   4.218   6.156 -0.7787 -0.1897  0.6566
  295MET    HG2 4566   4.921   4.017   6.308 -0.4702 -0.2385 -0.9674
  295MET    HG3 4567   5.002   4.108   6.431  1.4989  0.2967 -0.9861
  295MET    HE1 4568   4.634   4.010   6.530  1.3233 -0.2266  0.1014
  295MET    HE2 4569   4.782   3.929   6.465 -0.6943 -0.7947 -0.8287
  295MET    HE3 4570   4.776   4.031   6.611  0.0075 -0.1949 -0.3080
  296GLY      N 4571   5.267   3.969   6.294 -0.3264 -0.3567 -0.1055
  296GLY     CA 4572   5.294   3.829   6.258  1.6739  1.3202 -0.5392
  296GLY      C 4573   5.176   3.736   6.313 -1.0572  0.1826 -0.2378
  296GLY      O 4574   5.073   3.786   6.360 -0.0828 -0.5565  0.4034
  296GLY      H 4575   5.315   3.997   6.379  0.3070  0.1182 -0.6015
  296GLY    HA2 4576   5.292   3.817   6.149 -0.6634 -0.3532 -0.4735
  296GLY    HA3 4577   5.391   3.798   6.296  0.9758  0.3793  0.6159
  297GLU      N 4578   5.192   3.606   6.294 -0.8392  0.6325 -0.1091
  297GLU     CA 4579   5.108   3.498   6.347 -0.1608  0.0509 -0.4990
  297GLU      C 4580   5.131   3.463   6.497  0.1254  1.0714  0.5366
  297GLU      O 4581   5.043   3.401   6.550  0.1520  0.1767 -0.0525
  297GLU     CB 4582   5.130   3.363   6.261  0.6327 -1.4436  0.0218
  297GLU     CG 4583   5.251   3.283   6.300 -0.9343  1.0456  0.8468
  297GLU     CD 4584   5.277   3.165   6.202  0.0588  0.0572  0.6349
  297GLU    OE1 4585   5.384   3.177   6.132 -0.3491  0.5697 -0.7992
  297GLU    OE2 4586   5.194   3.068   6.193 -0.5398 -0.5227 -0.0136
  297GLU      H 4587   5.280   3.578   6.252 -1.1979 -0.6283 -0.0801
  297GLU     HA 4588   5.005   3.532   6.334 -0.9504 -1.4103  1.2295
  297GLU    HB2 4589   5.037   3.309   6.282 -0.4990  0.7565  1.5602
  297GLU    HB3 4590   5.137   3.395   6.157  0.5468 -0.2292  0.3509
  297GLU    HG2 4591   5.338   3.348   6.308  0.3437 -0.1482 -1.3106
  297GLU    HG3 4592   5.245   3.230   6.395 -0.3060  0.4239  0.5584
  298VAL      N 4593   5.241   3.490   6.564 -0.9883  0.8993 -0.2709
  298VAL     CA 4594   5.276   3.458   6.701  0.0237  0.2978  0.3708
  298VAL      C 4595   5.238   3.574   6.792 -0.3811 -0.0937 -0.2469
  298VAL      O 4596   5.247   3.690   6.746 -0.1110 -0.1548  0.8207
  298VAL     CB 4597   5.417   3.403   6.711 -1.3249 -0.4675 -0.1355
  298VAL    CG1 4598   5.467   3.396   6.860 -0.7092 -0.1167  0.4633
  298VAL    CG2 4599   5.438   3.261   6.641 -0.0825  0.0831 -1.0769
  298VAL      H 4600   5.313   3.534   6.509 -1.0987  1.1413 -0.2218
  298VAL     HA 4601   5.212   3.377   6.737 -0.1209  0.7521  1.1797
  298VAL     HB 4602   5.481   3.475   6.659  0.2862 -1.0576  0.8760
  298VAL   HG11 4603   5.575   3.377   6.860 -0.5699  0.6001  1.0046
  298VAL   HG12 4604   5.450   3.493   6.906 -0.7707  0.4229 -0.6267
  298VAL   HG13 4605   5.418   3.311   6.907 -0.5491 -1.1875 -1.1536
  298VAL   HG21 4606   5.533   3.221   6.677 -0.5128 -0.2555 -0.2590
  298VAL   HG22 4607   5.361   3.186   6.660 -0.0035 -0.0764 -1.3740
  298VAL   HG23 4608   5.434   3.272   6.533 -0.6160 -0.6461 -1.1452
  299THR      N 4609   5.208   3.547   6.921 -0.4126 -0.2251 -0.6053
  299THR     CA 4610   5.169   3.644   7.029 -0.5482  0.3904 -0.0193
  299THR      C 4611   5.267   3.760   7.041 -0.0029  0.5308 -0.1090
  299THR      O 4612   5.379   3.735   7.095  0.2882  0.1512 -0.2150
  299THR     CB 4613   5.158   3.561   7.153  0.3753 -0.2891 -0.2962
  299THR    OG1 4614   5.043   3.467   7.145 -0.5904 -0.9937  0.2826
  299THR    CG2 4615   5.134   3.636   7.285 -0.5532 -0.8483 -0.7663
  299THR      H 4616   5.221   3.451   6.952  0.4979  0.0398 -0.0923
  299THR     HA 4617   5.071   3.690   7.014 -1.3571 -0.9242  0.8388
  299THR     HB 4618   5.252   3.510   7.174  0.9376  1.1648  1.1211
  299THR    HG1 4619   5.067   3.386   7.099 -1.5385 -1.6984  0.9276
  299THR   HG21 4620   5.221   3.698   7.310 -1.9297  1.0490 -0.1707
  299THR   HG22 4621   5.057   3.712   7.271  1.0708  1.1296 -0.0481
  299THR   HG23 4622   5.112   3.579   7.375  0.2329  0.9108  0.6764
  300ASN      N 4623   5.228   3.883   7.004  0.2935 -0.0068  0.3275
  300ASN     CA 4624   5.317   4.002   6.998 -0.2583  0.1736  0.3205
  300ASN      C 4625   5.436   3.998   6.907 -0.0582  0.4203  1.3995
  300ASN      O 4626   5.502   4.098   6.891  0.5115 -0.1462  0.0872
  300ASN     CB 4627   5.361   4.026   7.150  0.5669  0.2434 -1.4789
  300ASN     CG 4628   5.245   4.033   7.253 -0.9674 -1.2141 -0.1358
  300ASN    OD1 4629   5.150   4.103   7.240 -0.0421  0.1432 -0.4121
  300ASN    ND2 4630   5.264   3.976   7.365 -0.4279 -0.6821  0.3899
  300ASN      H 4631   5.134   3.899   6.968  0.5877 -0.6756 -0.8239
  300ASN     HA 4632   5.265   4.095   6.976 -0.2771  0.1543  0.2823
  300ASN    HB2 4633   5.428   3.948   7.186 -0.7584 -0.7107 -0.8816
  300ASN    HB3 4634   5.427   4.112   7.154  0.3306  0.4082 -0.6708
  300ASN   HD21 4635   5.190   3.998   7.431 -0.0948  2.2037  0.0713
  300ASN   HD22 4636   5.349   3.924   7.382  0.6813  0.6364 -0.6507
  301GLN      N 4637   5.466   3.893   6.827  0.1804 -0.1851 -0.2150
  301GLN     CA 4638   5.578   3.884   6.739 -0.3976 -0.0882 -0.2679
  301GLN      C 4639   5.544   3.931   6.603 -1.0913  0.7621  0.1949
  301GLN      O 4640   5.491   3.857   6.522 -0.1238 -0.2106 -0.0969
  301GLN     CB 4641   5.630   3.738   6.755  0.1370 -0.2532  0.8109
  301GLN     CG 4642   5.684   3.690   6.888 -1.0913  1.1328 -0.4507
  301GLN     CD 4643   5.822   3.731   6.937  0.3962 -0.7254 -0.1032
  301GLN    OE1 4644   5.903   3.773   6.856  0.3450 -0.4438 -0.4537
  301GLN    NE2 4645   5.862   3.728   7.062  0.4069  0.3373 -0.9564
  301GLN      H 4646   5.412   3.809   6.842  0.4613 -0.1103  1.7406
  301GLN     HA 4647   5.660   3.937   6.786  0.5417 -1.7895  0.1911
  301GLN    HB2 4648   5.542   3.681   6.730 -0.3948  0.9415 -0.2494
  301GLN    HB3 4649   5.696   3.727   6.669 -1.2467 -0.6193 -0.2762
  301GLN    HG2 4650   5.615   3.710   6.970  0.1170  1.1437  0.6322
  301GLN    HG3 4651   5.678   3.581   6.888 -0.9306  1.1237 -0.1961
  301GLN   HE21 4652   5.963   3.731   7.072  0.4095 -1.5333  1.1221
  301GLN   HE22 4653   5.805   3.705   7.142  1.9269  1.5373  0.6369
  302SER      N 4654   5.579   4.052   6.572 -0.2093 -0.8610  0.2895
  302SER     CA 4655   5.577   4.115   6.442  0.0747 -0.3501 -0.0653
  302SER      C 4656   5.700   4.062   6.359  1.0171 -1.4573 -0.3543
  302SER      O 4657   5.776   3.988   6.411 -0.7225 -0.6305  0.2824
  302SER     CB 4658   5.577   4.275   6.459  0.2184  0.3927  0.1870
  302SER     OG 4659   5.707   4.320   6.482 -0.0700  0.8093  0.0863
  302SER      H 4660   5.598   4.110   6.652 -0.1265 -0.3232 -0.1099
  302SER     HA 4661   5.490   4.095   6.380 -0.2737 -0.3436  0.4093
  302SER    HB2 4662   5.540   4.320   6.366 -0.0653  0.1387  0.1738
  302SER    HB3 4663   5.518   4.312   6.542  0.4166 -2.0895  1.6006
  302SER     HG 4664   5.739   4.265   6.554 -0.1285 -0.3745 -0.7197
  303PHE      N 4665   5.696   4.091   6.228 -0.0805 -0.1888 -0.3106
  303PHE     CA 4666   5.802   4.058   6.133 -0.1848 -0.1783  1.2718
  303PHE      C 4667   5.804   4.169   6.021 -0.5960 -0.3471  0.3971
  303PHE      O 4668   5.699   4.226   5.990  0.2486 -0.3914  0.1659
  303PHE     CB 4669   5.784   3.920   6.057  0.3104  0.1972  0.5074
  303PHE     CG 4670   5.672   3.915   5.959  0.3450 -1.2801 -0.5502
  303PHE    CD1 4671   5.533   3.932   5.988  0.1771 -0.0488  0.4329
  303PHE    CD2 4672   5.702   3.892   5.819 -0.5752  0.5149 -0.8453
  303PHE    CE1 4673   5.436   3.914   5.889  0.0080  0.4208  0.1768
  303PHE    CE2 4674   5.603   3.876   5.721 -0.4858 -0.0471  0.7858
  303PHE     CZ 4675   5.466   3.883   5.752 -1.3372 -0.5017 -0.8307
  303PHE      H 4676   5.619   4.152   6.205  1.0605  1.4579 -0.0635
  303PHE     HA 4677   5.896   4.063   6.188  0.0939  0.6266  0.7603
  303PHE    HB2 4678   5.876   3.900   6.001  0.2209 -0.5700  0.6153
  303PHE    HB3 4679   5.774   3.840   6.130  0.3260  0.1775  0.4880
  303PHE    HD1 4680   5.492   3.933   6.088 -0.5599 -0.0054  0.1361
  303PHE    HD2 4681   5.805   3.876   5.790 -0.5561 -0.9941 -0.1344
  303PHE    HE1 4682   5.333   3.910   5.924  0.0134  0.4199  0.1928
  303PHE    HE2 4683   5.633   3.849   5.621 -1.4613 -0.3762  0.5554
  303PHE     HZ 4684   5.388   3.862   5.680 -1.3648 -0.4507 -0.8155
  304ARG      N 4685   5.919   4.201   5.966 -0.6122  0.1200 -0.2450
  304ARG     CA 4686   5.927   4.317   5.874  0.0922  0.5782 -0.3247
  304ARG      C 4687   5.951   4.268   5.722 -0.4641 -0.4448  0.2381
  304ARG      O 4688   6.015   4.164   5.697 -0.4953  0.4906 -0.1756
  304ARG     CB 4689   6.024   4.422   5.926 -1.5273 -0.3732  0.4593
  304ARG     CG 4690   6.169   4.394   5.888  0.7082  0.9448  0.0434
  304ARG     CD 4691   6.258   4.480   5.975 -0.1488  0.5361  0.8493
  304ARG     NE 4692   6.401   4.461   5.929  0.7691  0.6442  0.2375
  304ARG     CZ 4693   6.505   4.521   5.971  0.2975 -0.5992 -0.8427
  304ARG    NH1 4694   6.506   4.582   6.086 -0.1519  0.1449 -0.6928
  304ARG    NH2 4695   6.619   4.514   5.904  0.6910 -0.3765  0.4272
  304ARG      H 4696   6.006   4.153   5.984 -0.0132  1.4670  0.8113
  304ARG     HA 4697   5.831   4.370   5.873 -0.0369  0.3694  0.1628
  304ARG    HB2 4698   5.997   4.518   5.882  0.0198 -0.2900 -0.4150
  304ARG    HB3 4699   6.027   4.418   6.035  1.4066 -0.3296  0.5369
  304ARG    HG2 4700   6.192   4.292   5.920  0.1456  0.6821 -0.3615
  304ARG    HG3 4701   6.194   4.403   5.783  0.9725  0.2919  0.0431
  304ARG    HD2 4702   6.244   4.583   5.945  0.5815  0.1337 -1.2267
  304ARG    HD3 4703   6.246   4.474   6.083 -2.1034  1.0236  0.7215
  304ARG     HE 4704   6.413   4.405   5.846 -1.2169 -0.3368  0.4830
  304ARG   HH11 4705   6.598   4.610   6.119  0.0225  0.6893 -1.5870
  304ARG   HH12 4706   6.435   4.595   6.157 -0.3594  2.6983 -1.1587
  304ARG   HH21 4707   6.692   4.580   5.926 -1.0421  1.4531  1.2293
  304ARG   HH22 4708   6.622   4.469   5.814 -0.9677  0.6651 -0.2220
  305ILE      N 4709   5.910   4.358   5.626  0.0737  0.4209 -0.3765
  305ILE     CA 4710   5.946   4.344   5.488 -0.4985 -0.3634  0.1058
  305ILE      C 4711   6.009   4.481   5.439  0.7919 -0.2178 -0.1609
  305ILE      O 4712   5.960   4.592   5.473 -0.2657  0.6730  0.3949
  305ILE     CB 4713   5.827   4.303   5.405  0.3790 -0.3553 -0.0566
  305ILE    CG1 4714   5.709   4.412   5.397 -0.2360  1.0036 -0.4139
  305ILE    CG2 4715   5.779   4.167   5.448 -0.2883  0.3233 -0.0350
  305ILE    CD1 4716   5.593   4.379   5.299 -0.8868  0.7986  0.1619
  305ILE      H 4717   5.852   4.438   5.643 -0.1651  0.6415 -1.9454
  305ILE     HA 4718   6.025   4.269   5.476 -1.9551 -1.9121 -0.8162
  305ILE     HB 4719   5.840   4.300   5.297  0.5563  0.7090 -0.0836
  305ILE   HG12 4720   5.667   4.431   5.496  0.9037  0.4597  0.2150
  305ILE   HG13 4721   5.754   4.503   5.358  1.2967  0.2777 -0.5056
  305ILE   HG21 4722   5.707   4.165   5.530 -0.0481  0.8077  0.1917
  305ILE   HG22 4723   5.720   4.113   5.374 -0.3500 -1.7911  1.3491
  305ILE   HG23 4724   5.868   4.109   5.474 -0.2351  0.3693 -0.1137
  305ILE   HD11 4725   5.521   4.460   5.298 -0.4951  1.1982  1.2762
  305ILE   HD12 4726   5.640   4.383   5.200 -1.4426  0.5602 -0.1217
  305ILE   HD13 4727   5.539   4.284   5.304  0.3468  0.0667  0.2292
  306THR      N 4728   6.119   4.473   5.371  0.9218  0.0212 -0.8488
  306THR     CA 4729   6.203   4.596   5.339  0.8877  0.0505 -0.4923
  306THR      C 4730   6.220   4.608   5.191  0.5020 -0.0762 -0.7207
  306THR      O 4731   6.275   4.523   5.130  0.1291  0.1469  0.0888
  306THR     CB 4732   6.329   4.599   5.429  0.0085  0.5464 -0.4767
  306THR    OG1 4733   6.289   4.604   5.569  0.7117  0.3540  0.2208
  306THR    CG2 4734   6.407   4.725   5.417 -0.1288  0.1630  0.0668
  306THR      H 4735   6.156   4.382   5.346 -0.2073 -0.6714 -0.1495
  306THR     HA 4736   6.143   4.679   5.377 -0.2626 -0.5768 -0.8242
  306THR     HB 4737   6.389   4.508   5.419  0.0599  0.5982 -0.6510
  306THR    HG1 4738   6.309   4.513   5.593  0.1383  0.1060 -0.2042
  306THR   HG21 4739   6.352   4.819   5.427  0.6669  0.8463 -1.2752
  306THR   HG22 4740   6.500   4.725   5.474  0.5847  1.3834 -0.9715
  306THR   HG23 4741   6.441   4.727   5.313  0.7146  1.4397  0.3155
  307ILE      N 4742   6.170   4.724   5.137  0.0440  0.1751  0.0287
  307ILE     CA 4743   6.182   4.782   4.997  0.0308  1.4844  0.3668
  307ILE      C 4744   6.304   4.862   4.961 -0.3282 -0.2958 -0.9663
  307ILE      O 4745   6.328   4.957   5.038 -0.5601 -0.2555  0.3146
  307ILE     CB 4746   6.061   4.857   4.942  0.7341  1.1480 -0.0158
  307ILE    CG1 4747   6.019   4.968   5.029  0.6964 -0.4595 -0.1564
  307ILE    CG2 4748   5.950   4.745   4.938 -0.3160 -0.8119  0.4883
  307ILE    CD1 4749   5.892   5.041   4.984  0.7854 -0.8049 -0.1418
  307ILE      H 4750   6.129   4.785   5.207 -0.6294 -0.2076 -0.0175
  307ILE     HA 4751   6.194   4.692   4.936 -0.6065  1.7554 -0.1933
  307ILE     HB 4752   6.092   4.897   4.846  0.5342  1.7719  0.1696
  307ILE   HG12 4753   6.001   4.937   5.132  1.2049 -0.1419  0.0345
  307ILE   HG13 4754   6.097   5.044   5.024 -0.0746  0.4642  0.7787
  307ILE   HG21 4755   5.920   4.710   5.037  0.2479 -0.7174  0.7005
  307ILE   HG22 4756   5.868   4.779   4.875  0.6864  0.1757 -0.3712
  307ILE   HG23 4757   5.998   4.656   4.898 -0.8630 -1.4803  1.2398
  307ILE   HD11 4758   5.802   5.002   5.032  0.3598  0.8795  0.5379
  307ILE   HD12 4759   5.900   5.145   5.016  0.2680 -0.7801 -0.0769
  307ILE   HD13 4760   5.887   5.052   4.875  0.7537  0.0466 -0.0615
  308LEU      N 4761   6.370   4.848   4.845 -0.3736  0.2317 -0.1818
  308LEU     CA 4762   6.477   4.932   4.798  0.4629  0.4012 -0.5451
  308LEU      C 4763   6.433   5.052   4.731  0.3702 -0.5457  0.4240
  308LEU      O 4764   6.312   5.049   4.691 -1.1724 -0.0787  0.7792
  308LEU     CB 4765   6.569   4.843   4.709  0.3683  0.1243  0.6294
  308LEU     CG 4766   6.612   4.716   4.766 -0.2957  0.2326 -1.0191
  308LEU    CD1 4767   6.710   4.658   4.660  0.5131 -0.2771 -0.1969
  308LEU    CD2 4768   6.698   4.739   4.896  0.7543  0.4799  0.6378
  308LEU      H 4769   6.322   4.802   4.770  0.0882 -0.9210  0.1897
  308LEU     HA 4770   6.541   4.969   4.878  1.0653 -1.8901  0.1649
  308LEU    HB2 4771   6.506   4.817   4.624  0.3355  1.3630  0.2319
  308LEU    HB3 4772   6.652   4.902   4.672  0.9433 -1.0097  0.0146
  308LEU     HG 4773   6.524   4.656   4.787  0.5054 -0.7048 -0.1655
  308LEU   HD11 4774   6.644   4.642   4.574  0.2835  0.4929 -0.1791
  308LEU   HD12 4775   6.797   4.722   4.646  0.9200 -0.3389  1.6456
  308LEU   HD13 4776   6.761   4.567   4.689  0.6662 -0.2291 -0.3155
  308LEU   HD21 4777   6.628   4.751   4.978 -1.0011  1.1269 -0.8356
  308LEU   HD22 4778   6.752   4.645   4.912  0.9251  0.3768 -0.3820
  308LEU   HD23 4779   6.769   4.820   4.878  1.4031 -0.1087  0.4518
  309PRO      N 4780   6.517   5.150   4.706  0.2095 -0.1476 -0.0888
  309PRO     CA 4781   6.477   5.260   4.617  0.6240 -0.8215  0.8235
  309PRO      C 4782   6.441   5.215   4.474 -0.3321  0.1753 -0.3776
  309PRO      O 4783   6.364   5.283   4.404 -0.3190 -0.6076 -0.3565
  309PRO     CB 4784   6.598   5.355   4.605  0.3712  0.0240 -1.0477
  309PRO     CG 4785   6.709   5.266   4.650 -0.1054 -0.6885 -0.3446
  309PRO     CD 4786   6.651   5.177   4.754 -0.4656  0.0197  0.0965
  309PRO     HA 4787   6.392   5.317   4.654  0.5805 -0.0631 -0.3272
  309PRO    HB2 4788   6.616   5.400   4.507 -0.6134  0.0131 -1.2560
  309PRO    HB3 4789   6.572   5.435   4.674 -0.5267  0.2751 -1.6384
  309PRO    HG2 4790   6.758   5.207   4.573 -0.4777 -1.6953  0.1555
  309PRO    HG3 4791   6.779   5.327   4.709  0.3696 -1.2519 -0.3061
  309PRO    HD2 4792   6.640   5.240   4.843  0.6037 -0.2409  0.4458
  309PRO    HD3 4793   6.709   5.086   4.768  0.3852  0.4679 -0.3099
  310GLN      N 4794   6.491   5.098   4.434 -0.3039 -0.6566 -0.2747
  310GLN     CA 4795   6.458   5.028   4.314  0.5435  0.7409  0.6571
  310GLN      C 4796   6.309   4.992   4.296 -0.3718 -0.0947 -0.4318
  310GLN      O 4797   6.272   4.988   4.181 -0.5468  0.2859  0.2488
  310GLN     CB 4798   6.560   4.918   4.280  0.4663  0.3734 -0.1384
  310GLN     CG 4799   6.694   4.971   4.231  0.3302 -0.0594  0.2410
  310GLN     CD 4800   6.791   4.992   4.342 -0.6848 -0.0247  0.5057
  310GLN    OE1 4801   6.761   5.003   4.457 -0.0896  0.6140 -0.5555
  310GLN    NE2 4802   6.921   4.997   4.308 -0.2770 -0.9265  0.2717
  310GLN      H 4803   6.560   5.050   4.490 -0.1734  0.2779  0.4008
  310GLN     HA 4804   6.475   5.095   4.230 -0.4030  0.2293  0.0274
  310GLN    HB2 4805   6.566   4.862   4.373 -0.7413  1.4539  0.6714
  310GLN    HB3 4806   6.506   4.859   4.206  0.3037 -0.4402  0.6033
  310GLN    HG2 4807   6.734   4.896   4.164 -1.6181 -0.5596 -0.5030
  310GLN    HG3 4808   6.683   5.060   4.169 -2.3986  0.2043  0.8698
  310GLN   HE21 4809   7.000   5.015   4.367 -0.2204  0.6449 -0.1920
  310GLN   HE22 4810   6.930   5.005   4.208 -1.4310 -1.5181  0.0801
  311GLN      N 4811   6.225   4.978   4.405  0.3814 -0.0628 -0.3488
  311GLN     CA 4812   6.079   4.953   4.397 -0.3814 -0.4423 -0.5491
  311GLN      C 4813   6.006   5.086   4.408  0.5876  0.6581  0.4002
  311GLN      O 4814   5.907   5.097   4.334 -0.1116 -0.1359 -0.3578
  311GLN     CB 4815   6.033   4.867   4.518  0.3465 -1.1757 -0.4334
  311GLN     CG 4816   6.063   4.714   4.499  0.5079 -0.2562  0.9756
  311GLN     CD 4817   6.212   4.695   4.511 -0.4511  0.4047  0.4587
  311GLN    OE1 4818   6.265   4.714   4.622 -0.5949 -0.7827  0.1897
  311GLN    NE2 4819   6.282   4.646   4.410 -0.7036  0.7393 -0.4192
  311GLN      H 4820   6.269   5.007   4.491 -1.4559  0.6568  0.4470
  311GLN     HA 4821   6.052   4.904   4.304 -0.0945  0.8060 -1.3284
  311GLN    HB2 4822   6.083   4.903   4.608 -0.0651 -0.5237 -0.4583
  311GLN    HB3 4823   5.925   4.873   4.529  0.2985 -1.3030 -0.8118
  311GLN    HG2 4824   6.009   4.664   4.580 -1.1289  0.7094  0.5845
  311GLN    HG3 4825   6.030   4.679   4.402  0.9687  0.5321  0.5121
  311GLN   HE21 4826   6.383   4.637   4.403 -0.8261 -0.3204 -1.5315
  311GLN   HE22 4827   6.230   4.631   4.325  1.6503 -0.6094 -1.8508
  312TYR      N 4828   6.052   5.184   4.483  0.3907  0.6912 -0.4047
  312TYR     CA 4829   5.969   5.310   4.499 -0.5803 -0.2539  0.0720
  312TYR      C 4830   6.004   5.422   4.394  0.2261  0.3785 -0.7913
  312TYR      O 4831   5.924   5.513   4.378 -0.3309  0.5654 -0.1930
  312TYR     CB 4832   5.951   5.347   4.646 -0.5214 -0.5939 -0.6718
  312TYR     CG 4833   6.077   5.399   4.724  0.4086 -0.5868 -0.4141
  312TYR    CD1 4834   6.129   5.525   4.690  0.2714  0.0223 -0.3504
  312TYR    CD2 4835   6.141   5.322   4.820  0.6911 -0.9153 -0.3793
  312TYR    CE1 4836   6.246   5.572   4.743 -0.4127  0.0676 -0.5360
  312TYR    CE2 4837   6.266   5.368   4.878  1.0792  0.2688 -0.4559
  312TYR     CZ 4838   6.316   5.494   4.840  0.6336  0.7454  0.3704
  312TYR     OH 4839   6.423   5.549   4.902  0.2801 -0.2955  0.2040
  312TYR      H 4840   6.118   5.154   4.553 -1.8698 -2.0509  0.9338
  312TYR     HA 4841   5.862   5.291   4.485 -0.6626  0.7629 -1.1127
  312TYR    HB2 4842   5.881   5.430   4.652  1.2643  1.0471 -0.2809
  312TYR    HB3 4843   5.905   5.265   4.700 -0.3830  0.0760  0.5501
  312TYR    HD1 4844   6.069   5.585   4.623  0.4469 -0.0792 -0.6022
  312TYR    HD2 4845   6.101   5.227   4.852  1.5670 -1.3486 -0.4879
  312TYR    HE1 4846   6.283   5.673   4.729 -2.0964  0.7789 -0.4146
  312TYR    HE2 4847   6.301   5.300   4.955 -1.7287  0.3951  1.2302
  312TYR     HH 4848   6.458   5.483   4.962 -0.1640 -0.1879  0.5840
  313LEU      N 4849   6.126   5.424   4.342 -0.1656 -0.5749  0.0606
  313LEU     CA 4850   6.162   5.503   4.215 -0.6230 -0.1745 -0.5667
  313LEU      C 4851   6.119   5.424   4.093 -1.0288  0.0996  0.5453
  313LEU      O 4852   6.196   5.347   4.029 -0.2736 -0.8621  0.2556
  313LEU     CB 4853   6.313   5.541   4.219 -0.1182 -0.1185 -0.1802
  313LEU     CG 4854   6.349   5.641   4.333  0.2568 -0.1868  0.9703
  313LEU    CD1 4855   6.497   5.684   4.320  0.2462 -0.2497 -0.5449
  313LEU    CD2 4856   6.271   5.767   4.321  1.3369 -1.1410  0.3597
  313LEU      H 4857   6.196   5.355   4.369  0.7793  0.0926 -0.5591
  313LEU     HA 4858   6.111   5.599   4.210 -0.2554  0.1571  1.0537
  313LEU    HB2 4859   6.368   5.448   4.215 -1.5074 -1.0098 -0.0882
  313LEU    HB3 4860   6.331   5.589   4.123 -0.4705  0.5455  0.0632
  313LEU     HG 4861   6.326   5.602   4.432  0.6230 -0.7617  0.8392
  313LEU   HD11 4862   6.525   5.708   4.217 -0.7514  0.2680 -0.7197
  313LEU   HD12 4863   6.536   5.754   4.394 -0.0439 -1.1658  0.5343
  313LEU   HD13 4864   6.551   5.591   4.340 -1.9291 -1.2490  1.9967
  313LEU   HD21 4865   6.164   5.747   4.326  0.8972 -0.0157 -1.9214
  313LEU   HD22 4866   6.290   5.832   4.406 -1.6130  0.1239  0.2591
  313LEU   HD23 4867   6.292   5.819   4.227 -1.3755 -0.1786  0.1229
  314ARG      N 4868   5.990   5.432   4.052 -0.2391 -0.4077 -0.3476
  314ARG     CA 4869   5.939   5.358   3.939  0.0568  0.0465 -0.3913
  314ARG      C 4870   5.978   5.423   3.808 -0.2459  0.5254  0.6647
  314ARG      O 4871   5.973   5.544   3.806  0.2757 -0.3597  0.0656
  314ARG     CB 4872   5.783   5.337   3.937  0.2648  0.3650 -0.0698
  314ARG     CG 4873   5.734   5.230   4.028 -0.2990  1.1990 -1.4193
  314ARG     CD 4874   5.583   5.217   4.021 -0.3501 -0.4207  0.2447
  314ARG     NE 4875   5.530   5.159   3.892 -0.5024 -0.5326 -0.4961
  314ARG     CZ 4876   5.508   5.038   3.858 -0.3630  0.6628  0.2107
  314ARG    NH1 4877   5.448   5.013   3.745  0.5010 -0.1298 -0.4899
  314ARG    NH2 4878   5.565   4.940   3.924 -0.8757 -0.0108  0.2874
  314ARG      H 4879   5.940   5.501   4.106 -0.7234 -0.8963 -0.1474
  314ARG     HA 4880   5.976   5.257   3.953  0.3434  0.3181  1.3221
  314ARG    HB2 4881   5.735   5.434   3.956 -0.5441  0.3822 -1.8060
  314ARG    HB3 4882   5.744   5.320   3.837 -0.5228  0.8511  0.1330
  314ARG    HG2 4883   5.773   5.132   4.003 -3.1754 -0.2571 -0.9862
  314ARG    HG3 4884   5.764   5.250   4.131 -0.1254 -0.3419 -1.1216
  314ARG    HD2 4885   5.568   5.142   4.099 -0.1406 -0.1362  0.5640
  314ARG    HD3 4886   5.529   5.306   4.054 -0.2531  0.4595 -1.6976
  314ARG     HE 4887   5.506   5.229   3.822 -0.0188  1.0291  0.7834
  314ARG   HH11 4888   5.428   4.917   3.720  1.4269 -0.5303  0.1794
  314ARG   HH12 4889   5.408   5.091   3.695 -0.2767 -0.3747 -0.2751
  314ARG   HH21 4890   5.561   4.842   3.898 -0.2153  0.3662 -1.5534
  314ARG   HH22 4891   5.616   4.962   4.008  0.9171  0.3868 -0.8008
  315PRO      N 4892   6.018   5.350   3.696 -0.2274 -0.8216 -0.2823
  315PRO     CA 4893   6.064   5.419   3.576 -0.0001 -0.1244  0.9343
  315PRO      C 4894   5.953   5.494   3.496  0.1097 -0.0241 -0.1056
  315PRO      O 4895   5.832   5.467   3.517 -0.0252  0.4040  0.2187
  315PRO     CB 4896   6.136   5.309   3.491 -0.0957 -0.1799  0.1661
  315PRO     CG 4897   6.173   5.210   3.595  0.9288  1.1820 -0.7698
  315PRO     CD 4898   6.055   5.213   3.693 -0.2199  0.1395 -0.5613
  315PRO     HA 4899   6.139   5.494   3.599  0.3733  0.2256 -1.0622
  315PRO    HB2 4900   6.072   5.267   3.413  0.6571 -0.6295 -0.2275
  315PRO    HB3 4901   6.225   5.357   3.451 -0.0754  0.0631  0.4931
  315PRO    HG2 4902   6.187   5.108   3.558 -0.2519  0.5207  0.4508
  315PRO    HG3 4903   6.264   5.226   3.653  0.5542  0.2498  0.1584
  315PRO    HD2 4904   5.973   5.154   3.652  0.2603  0.1652 -1.6565
  315PRO    HD3 4905   6.082   5.175   3.791  1.2854  1.4642 -0.3808
  316VAL      N 4906   5.992   5.583   3.406  1.0279 -0.1543  0.0881
  316VAL     CA 4907   5.883   5.645   3.320 -0.4723 -0.4584  0.3231
  316VAL      C 4908   5.930   5.679   3.174  0.1344  0.7877 -0.9839
  316VAL      O 4909   6.004   5.769   3.150 -0.1566  0.0817  0.7507
  316VAL     CB 4910   5.827   5.773   3.397  0.1865 -0.0602  0.4062
  316VAL    CG1 4911   5.740   5.865   3.309  1.3557 -0.1042  1.2794
  316VAL    CG2 4912   5.922   5.849   3.487 -0.4211 -0.5503 -0.1617
  316VAL      H 4913   6.085   5.622   3.404  0.7266  0.7486  1.2145
  316VAL     HA 4914   5.801   5.575   3.304 -0.7076 -0.1376  0.1052
  316VAL     HB 4915   5.769   5.724   3.475  0.6541 -1.1886  0.0876
  316VAL   HG11 4916   5.795   5.931   3.242 -0.8269  0.7045  0.1088
  316VAL   HG12 4917   5.655   5.820   3.257  0.2244  0.6776  2.3488
  316VAL   HG13 4918   5.681   5.932   3.371 -2.0407 -0.6221 -0.8749
  316VAL   HG21 4919   5.940   5.795   3.579  3.3383  0.1288 -0.1721
  316VAL   HG22 4920   6.022   5.845   3.444 -0.6201 -0.8946 -0.6098
  316VAL   HG23 4921   5.893   5.953   3.500 -1.0646 -0.6976 -0.3669
  317GLU      N 4922   5.870   5.593   3.092 -0.6219 -0.4338  0.8248
  317GLU     CA 4923   5.897   5.602   2.952 -0.6247 -0.2385  0.6328
  317GLU      C 4924   5.831   5.726   2.882 -0.5812  1.0012 -0.3076
  317GLU      O 4925   5.713   5.737   2.872 -0.0113  0.3059  0.3431
  317GLU     CB 4926   5.860   5.471   2.881  0.2550 -0.6775  0.4265
  317GLU     CG 4927   5.916   5.333   2.919 -0.3233 -0.2739 -0.0211
  317GLU     CD 4928   5.837   5.270   3.036 -0.2402 -0.9695  0.0456
  317GLU    OE1 4929   5.764   5.348   3.103 -0.4094 -0.1781  0.1500
  317GLU    OE2 4930   5.859   5.157   3.076 -0.4289  0.4602 -0.5169
  317GLU      H 4931   5.831   5.505   3.121  0.7038 -1.3165  0.1585
  317GLU     HA 4932   6.003   5.614   2.930 -0.9406 -1.1221 -2.1874
  317GLU    HB2 4933   5.752   5.460   2.877 -0.0616  1.3940  0.9005
  317GLU    HB3 4934   5.896   5.500   2.782  1.2428  0.3937  1.0422
  317GLU    HG2 4935   5.894   5.267   2.836 -1.3514  0.6141 -0.4985
  317GLU    HG3 4936   6.024   5.340   2.937 -0.2433  0.1305 -0.6037
  318ASP      N 4937   5.910   5.792   2.801  0.4791 -0.7950  0.3456
  318ASP     CA 4938   5.863   5.909   2.715 -0.2295  1.0690  0.0677
  318ASP      C 4939   5.964   5.947   2.615  0.0128 -0.2410  0.4979
  318ASP      O 4940   6.087   5.950   2.641  0.3072 -0.0904 -0.0806
  318ASP     CB 4941   5.834   6.025   2.811 -0.7908 -0.7371  0.1307
  318ASP     CG 4942   5.738   6.133   2.754 -0.5955  0.1638  0.0794
  318ASP    OD1 4943   5.722   6.144   2.628 -0.0466 -0.3998 -0.3586
  318ASP    OD2 4944   5.697   6.219   2.834  0.3058  0.4911 -0.5059
  318ASP      H 4945   6.010   5.781   2.805  0.6736 -0.0797 -1.2638
  318ASP     HA 4946   5.767   5.884   2.670 -0.2662  1.5625 -0.1483
  318ASP    HB2 4947   5.783   5.991   2.902 -0.6823 -1.4243 -0.0566
  318ASP    HB3 4948   5.923   6.082   2.842 -1.0055  0.4791 -1.2580
  319VAL      N 4949   5.914   6.001   2.502 -0.9827  0.4066 -0.2206
  319VAL     CA 4950   6.007   6.068   2.399 -0.1556  0.0007 -0.3347
  319VAL      C 4951   6.062   6.203   2.450 -0.3326 -0.5932 -0.2691
  319VAL      O 4952   6.184   6.239   2.428  1.0199  0.2782 -0.2701
  319VAL     CB 4953   5.927   6.104   2.272  0.4186  0.8171  0.6892
  319VAL    CG1 4954   5.801   6.191   2.277 -0.1585 -0.3108  0.2568
  319VAL    CG2 4955   6.007   6.159   2.155  0.5419  0.7402 -0.1053
  319VAL      H 4956   5.814   6.010   2.494 -1.1440 -0.6073  0.3046
  319VAL     HA 4957   6.088   6.001   2.369  0.0326 -0.4873  1.0707
  319VAL     HB 4958   5.891   6.008   2.235  0.0462  1.1761  0.0823
  319VAL   HG11 4959   5.828   6.296   2.291 -1.1426 -0.0512  0.3047
  319VAL   HG12 4960   5.752   6.188   2.180  1.0177 -0.2225 -0.3822
  319VAL   HG13 4961   5.721   6.159   2.343 -0.3839  0.6938  0.5004
  319VAL   HG21 4962   6.093   6.095   2.136  0.9538  1.2496  0.0089
  319VAL   HG22 4963   5.954   6.166   2.060 -1.1121 -1.4835  0.4826
  319VAL   HG23 4964   6.042   6.261   2.168  1.0616  0.6615 -0.7747
  320ALA      N 4965   5.978   6.290   2.509  0.2530  0.1056 -0.5664
  320ALA     CA 4966   6.011   6.422   2.564 -0.2884  0.7688 -0.1689
  320ALA      C 4967   6.117   6.416   2.680 -0.5253  0.2498 -0.0526
  320ALA      O 4968   6.161   6.522   2.722 -0.2241 -0.4199  0.6718
  320ALA     CB 4969   5.890   6.490   2.616  0.4590 -1.0433  0.0030
  320ALA      H 4970   5.888   6.245   2.523  0.2117  0.3378 -0.0184
  320ALA     HA 4971   6.048   6.489   2.487 -0.0403 -0.5008 -1.2266
  320ALA    HB1 4972   5.813   6.497   2.540 -0.8650  0.4729  1.3429
  320ALA    HB2 4973   5.840   6.447   2.703 -1.9271  0.5783 -0.3901
  320ALA    HB3 4974   5.916   6.593   2.641 -1.0151 -0.0887 -1.9342
  321THR      N 4975   6.162   6.298   2.726 -1.2140  0.2019  0.0471
  321THR     CA 4976   6.278   6.284   2.819  0.9247 -0.6972  0.5924
  321THR      C 4977   6.388   6.192   2.773  0.1809  0.4598 -0.6087
  321THR      O 4978   6.472   6.151   2.853  0.7145 -0.0599 -0.1537
  321THR     CB 4979   6.232   6.253   2.961  0.0823  0.8803  0.1547
  321THR    OG1 4980   6.173   6.128   2.959  0.3006  0.0339  0.0570
  321THR    CG2 4981   6.149   6.359   3.028 -0.4783 -0.3036 -0.2051
  321THR      H 4982   6.131   6.213   2.682  0.0129 -0.3269  0.1252
  321THR     HA 4983   6.328   6.380   2.830 -1.4671  0.8484 -0.3344
  321THR     HB 4984   6.327   6.244   3.013  0.5582 -0.4605 -0.8526
  321THR    HG1 4985   6.247   6.067   2.953  0.9605  0.7606  0.4649
  321THR   HG21 4986   6.210   6.449   3.033 -0.5467 -0.2729  0.1229
  321THR   HG22 4987   6.061   6.374   2.967 -0.1314 -0.9400 -0.8948
  321THR   HG23 4988   6.118   6.336   3.130  0.5171  0.2092  0.2428
  322SER      N 4989   6.382   6.150   2.648 -0.3446 -0.4289 -0.7356
  322SER     CA 4990   6.455   6.039   2.593 -0.5987 -0.6386  0.4306
  322SER      C 4991   6.611   6.062   2.584  0.3938  0.4552 -0.2566
  322SER      O 4992   6.678   5.981   2.526 -0.1346  0.7085 -0.2458
  322SER     CB 4993   6.414   6.024   2.446  0.7459  0.4907  1.1048
  322SER     OG 4994   6.422   6.143   2.370 -0.2486 -0.8321  0.5449
  322SER      H 4995   6.298   6.175   2.597 -0.2696  0.1925 -0.5730
  322SER     HA 4996   6.442   5.946   2.648 -0.3542 -0.2909  1.1021
  322SER    HB2 4997   6.477   5.951   2.396  0.2512  0.7506  0.0390
  322SER    HB3 4998   6.311   5.989   2.443  1.1183 -0.6884 -0.0583
  322SER     HG 4999   6.340   6.194   2.369 -0.2360 -0.8013 -0.3434
  323GLN      N 5000   6.661   6.170   2.640  0.0627  0.4111 -0.6356
  323GLN     CA 5001   6.809   6.185   2.665  0.2210  0.7722 -0.8697
  323GLN      C 5002   6.854   6.098   2.788 -0.5867  0.1329  0.3221
  323GLN      O 5003   6.947   6.014   2.775  0.1546 -0.2883 -0.2518
  323GLN     CB 5004   6.846   6.333   2.679 -0.3374 -0.6752  0.0089
  323GLN     CG 5005   6.781   6.434   2.579  0.8364  0.5669  0.2563
  323GLN     CD 5006   6.632   6.474   2.597 -0.1505  0.7081  0.5070
  323GLN    OE1 5007   6.577   6.461   2.703  0.5459  0.0185  0.2254
  323GLN    NE2 5008   6.568   6.527   2.497  0.1448  1.2632  0.4339
  323GLN      H 5009   6.602   6.224   2.702  0.2387  0.3823 -0.4415
  323GLN     HA 5010   6.859   6.141   2.579 -0.4530 -1.3085 -0.3252
  323GLN    HB2 5011   6.817   6.362   2.780 -0.3826 -0.0176 -0.1873
  323GLN    HB3 5012   6.953   6.349   2.666 -0.5035  0.1968 -0.4185
  323GLN    HG2 5013   6.836   6.528   2.582 -0.0250  1.1195 -0.2112
  323GLN    HG3 5014   6.780   6.381   2.484  0.1301  0.6604  0.1964
  323GLN   HE21 5015   6.469   6.537   2.516 -0.0818 -0.9543  0.9960
  323GLN   HE22 5016   6.600   6.533   2.402  0.8934 -0.3373  0.5215
  324ASP      N 5017   6.780   6.103   2.896 -0.0681 -0.6606 -0.5212
  324ASP     CA 5018   6.809   6.049   3.029  0.5202 -0.1225 -0.4565
  324ASP      C 5019   6.715   5.931   3.061  0.7059  0.0102 -0.2763
  324ASP      O 5020   6.616   5.907   2.990  0.0889 -0.4557 -0.1945
  324ASP     CB 5021   6.795   6.158   3.136 -0.1766 -0.3451 -0.6723
  324ASP     CG 5022   6.901   6.268   3.131 -0.6914  0.4985 -0.0204
  324ASP    OD1 5023   7.011   6.245   3.070  0.3449  0.0118  0.3407
  324ASP    OD2 5024   6.887   6.376   3.183  0.7929 -0.3751 -0.0561
  324ASP      H 5025   6.686   6.140   2.890 -0.1248 -0.6389  0.3000
  324ASP     HA 5026   6.907   6.005   3.049  0.5715  0.4631  0.7746
  324ASP    HB2 5027   6.699   6.210   3.137  0.1337  0.2647  0.0336
  324ASP    HB3 5028   6.792   6.111   3.234  0.1912 -0.6153 -0.7869
  325ASP      N 5029   6.748   5.853   3.164 -0.1323 -0.3158  0.4237
  325ASP     CA 5030   6.652   5.762   3.228 -0.4031  0.1790  0.0622
  325ASP      C 5031   6.580   5.832   3.341  0.7927  0.8003 -0.1594
  325ASP      O 5032   6.634   5.887   3.429 -0.1516  0.2253 -0.4385
  325ASP     CB 5033   6.708   5.628   3.278  0.0644 -0.2981 -0.0085
  325ASP     CG 5034   6.791   5.559   3.174 -0.5209 -0.4063 -0.3062
  325ASP    OD1 5035   6.758   5.557   3.058  0.3141 -0.7062  0.3801
  325ASP    OD2 5036   6.903   5.518   3.211  0.5596 -0.1725  0.0933
  325ASP      H 5037   6.835   5.871   3.211 -0.0912 -0.3358  0.3555
  325ASP     HA 5038   6.577   5.740   3.152  0.4330  0.2175 -0.8108
  325ASP    HB2 5039   6.764   5.642   3.371  0.1588  0.5370 -0.1708
  325ASP    HB3 5040   6.631   5.553   3.294  0.4795 -0.7202  0.0578
  326CYS      N 5041   6.446   5.830   3.336  0.1626 -0.1411  0.0323
  326CYS     CA 5042   6.355   5.908   3.422  0.1541  0.0987  0.6429
  326CYS      C 5043   6.275   5.818   3.518 -0.2306  0.1392 -0.0430
  326CYS      O 5044   6.228   5.711   3.478 -0.0682  0.7594  0.2672
  326CYS     CB 5045   6.270   6.004   3.334  0.4976  0.5053 -0.4194
  326CYS     SG 5046   6.364   6.136   3.251  0.1396  0.3582  0.0391
  326CYS      H 5047   6.404   5.774   3.263 -0.5353  0.8880 -0.3959
  326CYS     HA 5048   6.418   5.972   3.483  1.7756 -0.5867 -0.1818
  326CYS    HB2 5049   6.210   5.949   3.261  0.5699 -1.3517  0.7843
  326CYS    HB3 5050   6.199   6.052   3.402  0.3307 -1.1637  0.7144
  327TYR      N 5051   6.244   5.870   3.635 -0.4063 -0.1289  0.4222
  327TYR     CA 5052   6.179   5.804   3.746 -0.0308  0.4507  0.4365
  327TYR      C 5053   6.080   5.898   3.813  0.7369 -0.0227 -0.3155
  327TYR      O 5054   6.076   6.023   3.798  0.0331  0.2511 -0.7718
  327TYR     CB 5055   6.281   5.733   3.838 -0.0201 -0.4990 -0.1128
  327TYR     CG 5056   6.396   5.647   3.781  0.5699 -0.3670 -0.1902
  327TYR    CD1 5057   6.513   5.706   3.742  0.5607  0.6357  0.2489
  327TYR    CD2 5058   6.368   5.506   3.764 -0.7936 -0.2348  0.6664
  327TYR    CE1 5059   6.607   5.622   3.686 -0.6296  0.0977  0.1127
  327TYR    CE2 5060   6.472   5.419   3.733 -1.6227  0.0830  0.9941
  327TYR     CZ 5061   6.599   5.479   3.693  0.9942  0.4440  0.6225
  327TYR     OH 5062   6.697   5.399   3.657  0.3417 -0.0431 -0.0105
  327TYR      H 5063   6.291   5.957   3.655 -0.2497 -0.0397 -0.2815
  327TYR     HA 5064   6.124   5.725   3.695  1.0193  0.2790 -0.5119
  327TYR    HB2 5065   6.324   5.818   3.891 -0.7497 -0.0800 -0.1620
  327TYR    HB3 5066   6.223   5.671   3.906  0.0737 -1.2105 -0.6537
  327TYR    HD1 5067   6.523   5.813   3.732 -0.1790  0.7141  0.2988
  327TYR    HD2 5068   6.276   5.461   3.799  0.0258 -1.4563  1.4273
  327TYR    HE1 5069   6.696   5.669   3.647 -1.2433  0.3762 -1.0225
  327TYR    HE2 5070   6.475   5.311   3.734 -0.2584 -0.0674 -1.5516
  327TYR     HH 5071   6.781   5.445   3.657  0.2160  0.1932  0.1025
  328LYS      N 5072   5.991   5.833   3.891 -0.0199  0.5023  0.2983
  328LYS     CA 5073   5.875   5.894   3.960 -0.5655  0.3773 -0.3178
  328LYS      C 5074   5.871   5.836   4.099  0.0671  0.3231 -0.3048
  328LYS      O 5075   5.896   5.715   4.118  0.1993 -0.0391 -0.2630
  328LYS     CB 5076   5.742   5.874   3.887 -0.3517  0.5844 -0.1545
  328LYS     CG 5077   5.704   5.731   3.852  0.9297  0.5380  0.3778
  328LYS     CD 5078   5.560   5.722   3.803  0.2069  0.8079 -1.5004
  328LYS     CE 5079   5.551   5.814   3.683 -0.2194  0.1935  0.7255
  328LYS     NZ 5080   5.450   5.765   3.578 -0.1412 -0.3979 -0.4341
  328LYS      H 5081   5.983   5.733   3.876 -0.7317  0.5483  0.3084
  328LYS     HA 5082   5.895   6.001   3.968  1.2572  0.0523  0.4203
  328LYS    HB2 5083   5.660   5.910   3.949 -0.7575  0.0377 -0.3529
  328LYS    HB3 5084   5.744   5.930   3.794  0.3582 -0.7438 -1.0066
  328LYS    HG2 5085   5.769   5.715   3.766  0.9657  1.0840  0.2940
  328LYS    HG3 5086   5.716   5.659   3.933  0.4261 -0.8802 -0.7404
  328LYS    HD2 5087   5.541   5.617   3.781 -0.0149  0.6946 -0.8366
  328LYS    HD3 5088   5.495   5.747   3.887  1.1279 -1.7867  0.2810
  328LYS    HE2 5089   5.519   5.912   3.715 -1.6826 -0.5229  1.6676
  328LYS    HE3 5090   5.652   5.821   3.642 -0.4230  1.8533  0.3799
  328LYS    HZ1 5091   5.359   5.758   3.622  0.4851  1.0073  1.3057
  328LYS    HZ2 5092   5.436   5.837   3.508  0.9350 -0.3688 -0.6502
  328LYS    HZ3 5093   5.482   5.675   3.545  0.4395 -0.0706 -0.8005
  329PHE      N 5094   5.842   5.917   4.198 -0.2170 -0.2046  0.0511
  329PHE     CA 5095   5.827   5.870   4.337  0.6345 -0.0254  0.4130
  329PHE      C 5096   5.689   5.805   4.359  0.1998 -0.7274  0.0666
  329PHE      O 5097   5.596   5.884   4.385 -0.1514 -0.1270  0.1634
  329PHE     CB 5098   5.858   5.989   4.437 -0.2368  0.0678 -0.1778
  329PHE     CG 5099   5.858   5.953   4.580 -0.8633  0.1468 -0.8292
  329PHE    CD1 5100   5.979   5.911   4.644  0.3919  0.2160  0.0021
  329PHE    CD2 5101   5.737   5.962   4.657 -0.4198  0.6632 -0.7527
  329PHE    CE1 5102   5.983   5.878   4.782  0.4301  0.2883 -0.3589
  329PHE    CE2 5103   5.744   5.948   4.794 -0.2413  0.6703 -0.1895
  329PHE     CZ 5104   5.863   5.901   4.858  0.0920 -0.4135  0.5025
  329PHE      H 5105   5.829   6.016   4.180 -0.7994 -0.3962 -0.7181
  329PHE     HA 5106   5.901   5.790   4.342  0.2469 -0.4346 -0.2371
  329PHE    HB2 5107   5.955   6.015   4.395 -0.5649 -0.8707 -1.6570
  329PHE    HB3 5108   5.794   6.076   4.425  0.8429  0.7814 -1.3011
  329PHE    HD1 5109   6.074   5.915   4.593  0.1853  1.1027 -0.3535
  329PHE    HD2 5110   5.646   6.001   4.614 -0.4867 -0.7765 -2.1168
  329PHE    HE1 5111   6.074   5.850   4.833  0.4260 -1.4492 -1.1520
  329PHE    HE2 5112   5.657   5.963   4.856 -1.5685 -0.4293 -1.6124
  329PHE     HZ 5113   5.870   5.911   4.965 -0.9269  1.0378  0.5054
  330ALA      N 5114   5.684   5.668   4.357  0.3966 -0.6022 -0.2712
  330ALA     CA 5115   5.559   5.585   4.348 -0.5403 -0.7213  0.2374
  330ALA      C 5116   5.489   5.553   4.482  0.1273  0.1242 -0.2194
  330ALA      O 5117   5.437   5.448   4.508 -0.0520  0.3358 -0.0818
  330ALA     CB 5118   5.605   5.458   4.273 -0.3649  0.4283  0.1293
  330ALA      H 5119   5.779   5.634   4.348  0.6588  0.3014 -1.5004
  330ALA     HA 5120   5.486   5.637   4.286 -1.0109 -0.2533  1.1425
  330ALA    HB1 5121   5.677   5.413   4.342  0.1145  1.3817  0.2855
  330ALA    HB2 5122   5.524   5.387   4.258 -1.1423  1.1824  0.5723
  330ALA    HB3 5123   5.668   5.489   4.190 -0.6850 -0.3042 -0.4089
  331ILE      N 5124   5.507   5.643   4.579  0.3483 -0.1926  0.5617
  331ILE     CA 5125   5.442   5.641   4.715 -0.1203  0.5009  0.3304
  331ILE      C 5126   5.358   5.766   4.716  0.7494  1.3805  0.4000
  331ILE      O 5127   5.408   5.879   4.703  0.0160  0.4252  0.0737
  331ILE     CB 5128   5.546   5.646   4.832 -0.5459  0.1452  0.0499
  331ILE    CG1 5129   5.619   5.505   4.850  0.1103  0.3260  0.4324
  331ILE    CG2 5130   5.468   5.673   4.966 -0.0791  0.2087  0.1867
  331ILE    CD1 5131   5.747   5.521   4.934  1.0674  0.1985 -0.1526
  331ILE      H 5132   5.552   5.727   4.547 -0.2178 -0.2571 -0.4758
  331ILE     HA 5133   5.384   5.550   4.730 -1.0628  0.9374 -0.4634
  331ILE     HB 5134   5.616   5.728   4.820  0.3702 -0.2958  1.7784
  331ILE   HG12 5135   5.549   5.429   4.884 -0.3798 -0.0924 -1.3368
  331ILE   HG13 5136   5.651   5.473   4.751 -0.4388  2.0432 -0.3748
  331ILE   HG21 5137   5.415   5.768   4.956  0.1260  0.3597  0.4991
  331ILE   HG22 5138   5.395   5.592   4.970  0.0983 -0.0591 -1.0768
  331ILE   HG23 5139   5.536   5.670   5.052 -0.3978  0.6230  0.4627
  331ILE   HD11 5140   5.719   5.573   5.026  0.8002 -0.7132  0.3014
  331ILE   HD12 5141   5.789   5.423   4.957  0.5508  0.0425  0.1750
  331ILE   HD13 5142   5.813   5.583   4.873  0.7034  0.0643 -0.6977
  332SER      N 5143   5.228   5.745   4.739  0.4665  0.2624 -0.3730
  332SER     CA 5144   5.134   5.855   4.718  0.2065 -1.4254 -0.0110
  332SER      C 5145   5.035   5.877   4.827  0.1865  0.3824 -0.3031
  332SER      O 5146   4.988   5.781   4.881 -0.0983 -0.0078  0.1371
  332SER     CB 5147   5.058   5.853   4.588  0.5423  0.2617 -0.0999
  332SER     OG 5148   5.002   5.726   4.584  0.0737 -0.5704  0.3733
  332SER      H 5149   5.202   5.659   4.786  0.6064 -0.2985 -1.2650
  332SER     HA 5150   5.187   5.950   4.719 -0.4683 -1.0282  0.9530
  332SER    HB2 5151   4.979   5.927   4.597 -1.5666 -1.7655 -0.0641
  332SER    HB3 5152   5.122   5.874   4.502  0.1558  0.9736 -0.2290
  332SER     HG 5153   4.912   5.724   4.618 -0.2341 -1.1789 -0.4206
  333GLN      N 5154   4.983   6.002   4.856 -0.7099 -0.0977  0.6458
  333GLN     CA 5155   4.878   6.028   4.944 -0.1450 -0.7318 -0.8275
  333GLN      C 5156   4.742   5.966   4.920  0.2890 -0.9612  0.1445
  333GLN      O 5157   4.688   5.960   4.807  0.0937 -0.1956  0.1194
  333GLN     CB 5158   4.857   6.184   4.961  0.0244 -0.2601 -0.4698
  333GLN     CG 5159   4.808   6.277   4.853  0.6214 -0.8763  0.9786
  333GLN     CD 5160   4.685   6.367   4.898 -0.9024 -0.2400 -0.1370
  333GLN    OE1 5161   4.572   6.331   4.908 -0.3075 -0.4266  0.0088
  333GLN    NE2 5162   4.702   6.490   4.939 -0.4587 -0.9246 -0.0129
  333GLN      H 5163   5.026   6.084   4.815 -0.6057 -0.5238 -0.1277
  333GLN     HA 5164   4.907   6.001   5.045  0.9838  0.9446 -0.6207
  333GLN    HB2 5165   4.774   6.197   5.031 -0.3385 -0.5786 -0.8250
  333GLN    HB3 5166   4.937   6.227   5.021  0.2758  0.1292 -1.0692
  333GLN    HG2 5167   4.888   6.346   4.825 -0.8837  0.3045 -1.1259
  333GLN    HG3 5168   4.797   6.221   4.760  0.2671  0.5892  0.0616
  333GLN   HE21 5169   4.624   6.549   4.962  0.6333  0.1555  1.2990
  333GLN   HE22 5170   4.792   6.532   4.958 -0.5426 -0.7812  0.0651
  334SER      N 5171   4.683   5.933   5.035  1.1557  0.1529  0.8859
  334SER     CA 5172   4.550   5.861   5.038 -0.3618  0.4481 -0.3753
  334SER      C 5173   4.458   5.924   5.144  0.9445  0.0169  0.7183
  334SER      O 5174   4.499   5.991   5.234 -0.5710 -0.1910 -0.2088
  334SER     CB 5175   4.566   5.712   5.071 -0.1492  0.1418 -0.5436
  334SER     OG 5176   4.442   5.631   5.093 -0.7827 -0.6563  0.4376
  334SER      H 5177   4.727   5.946   5.125 -0.0902 -0.5875  1.6651
  334SER     HA 5178   4.498   5.872   4.943 -0.6181 -0.6274 -0.3920
  334SER    HB2 5179   4.628   5.669   4.992  0.3666  0.9313 -0.5963
  334SER    HB3 5180   4.624   5.710   5.163 -0.5318  0.5439 -0.2849
  334SER     HG 5181   4.478   5.547   5.121 -1.3810 -0.9663  0.2913
  335SER      N 5182   4.328   5.912   5.129  0.0378 -0.8560  0.2621
  335SER     CA 5183   4.230   5.934   5.238 -0.1960  0.1355 -0.0339
  335SER      C 5184   4.137   5.814   5.246  0.2257 -1.2845 -0.4800
  335SER      O 5185   4.037   5.820   5.316  0.1249 -0.6201 -0.1192
  335SER     CB 5186   4.155   6.065   5.237 -0.3993  0.0808  0.5895
  335SER     OG 5187   4.065   6.083   5.347  0.5355 -0.3863 -0.2322
  335SER      H 5188   4.293   5.877   5.041 -0.3501 -0.1458  0.1184
  335SER     HA 5189   4.293   5.931   5.327 -0.1789  0.9506 -0.0053
  335SER    HB2 5190   4.221   6.152   5.233 -1.2449  0.7384  0.2732
  335SER    HB3 5191   4.100   6.063   5.143 -0.4404  1.0619  0.5689
  335SER     HG 5192   3.985   6.061   5.300  0.4270  1.3569 -1.0299
  336THR      N 5193   4.176   5.708   5.183  0.3509  0.6592  0.1452
  336THR     CA 5194   4.115   5.569   5.193 -0.1550  0.7644  0.3234
  336THR      C 5195   4.207   5.454   5.243  0.0723 -0.0035 -0.4136
  336THR      O 5196   4.189   5.332   5.218  0.1554  0.1481 -0.2825
  336THR     CB 5197   4.054   5.529   5.059 -0.5329 -0.1819 -0.1907
  336THR    OG1 5198   4.154   5.521   4.960  0.2015  0.2161 -0.0729
  336THR    CG2 5199   3.945   5.628   5.002 -0.0842  0.6382 -1.1249
  336THR      H 5200   4.266   5.713   5.139 -0.1222  0.2242 -0.9435
  336THR     HA 5201   4.033   5.579   5.264 -0.1092  0.3782  0.4384
  336THR     HB 5202   4.016   5.429   5.080  0.6912 -0.5874  0.2428
  336THR    HG1 5203   4.126   5.438   4.920  0.4210  0.2546 -0.3092
  336THR   HG21 5204   3.912   5.687   5.089  0.7974 -1.4823  0.8610
  336THR   HG22 5205   3.994   5.698   4.934  1.6506 -0.5041 -1.1686
  336THR   HG23 5206   3.870   5.576   4.942 -0.5299 -0.0776 -0.0147
  337GLY      N 5207   4.303   5.483   5.332  0.1446 -0.1260 -0.6346
  337GLY     CA 5208   4.387   5.380   5.397  0.4364  0.4782 -0.8495
  337GLY      C 5209   4.529   5.370   5.352  0.1731 -0.6315  0.2815
  337GLY      O 5210   4.570   5.445   5.262  0.1388 -0.5396 -0.3847
  337GLY      H 5211   4.301   5.576   5.371 -0.9655 -0.4289  0.1250
  337GLY    HA2 5212   4.394   5.408   5.502  0.7564 -0.4440 -0.6068
  337GLY    HA3 5213   4.338   5.283   5.397 -0.6854  1.0081 -0.5329
  338THR      N 5214   4.606   5.271   5.400 -0.6378  0.7094 -0.2758
  338THR     CA 5215   4.728   5.227   5.332  0.3238  0.4455 -0.2599
  338THR      C 5216   4.679   5.128   5.221 -0.5921 -0.5711 -0.0974
  338THR      O 5217   4.598   5.046   5.254 -0.0340  0.3111 -0.0102
  338THR     CB 5218   4.826   5.166   5.433  0.1536  0.1690 -0.2882
  338THR    OG1 5219   4.887   5.245   5.522  0.3864  0.2096  0.2541
  338THR    CG2 5220   4.944   5.109   5.353 -0.1659 -0.4875  0.0700
  338THR      H 5221   4.560   5.207   5.463 -0.5917  1.5673  0.6933
  338THR     HA 5222   4.772   5.311   5.278  1.6211 -0.8421 -1.3609
  338THR     HB 5223   4.771   5.089   5.487  0.8870 -0.7282 -0.7616
  338THR    HG1 5224   4.861   5.217   5.610  2.0811  0.2367  0.8460
  338THR   HG21 5225   4.928   5.004   5.330  2.3960 -1.0555  0.2266
  338THR   HG22 5226   4.952   5.166   5.261  0.9341  0.1154  0.4935
  338THR   HG23 5227   5.040   5.120   5.404 -0.2627 -0.8394  0.3381
  339VAL      N 5228   4.739   5.136   5.102 -0.1496  0.3868 -0.2934
  339VAL     CA 5229   4.700   5.033   5.001 -0.1472  0.8012  0.2291
  339VAL      C 5230   4.827   4.988   4.927  0.4395  0.0192 -0.3552
  339VAL      O 5231   4.908   5.064   4.878 -0.1476 -1.0367  0.4831
  339VAL     CB 5232   4.589   5.088   4.908 -0.2958 -0.0964  0.9335
  339VAL    CG1 5233   4.538   4.971   4.818 -0.1959 -1.2119  0.4063
  339VAL    CG2 5234   4.468   5.154   4.968  1.2741 -0.0119 -0.3160
  339VAL      H 5235   4.806   5.209   5.080 -1.2210  1.2198 -0.9963
  339VAL     HA 5236   4.661   4.940   5.043  1.9496 -0.5600 -0.5353
  339VAL     HB 5237   4.631   5.159   4.837  0.1627 -0.3283  0.9690
  339VAL   HG11 5238   4.613   4.927   4.752 -0.8237 -2.0147  0.2091
  339VAL   HG12 5239   4.502   4.900   4.892  0.9228 -1.3900  0.8226
  339VAL   HG13 5240   4.463   5.009   4.749  0.2618 -0.8785  0.0755
  339VAL   HG21 5241   4.425   5.221   4.894  1.2026 -0.5930 -0.8179
  339VAL   HG22 5242   4.380   5.095   4.993 -1.0663  3.1323  0.1153
  339VAL   HG23 5243   4.488   5.211   5.059 -1.3656 -0.4412  0.7170
  340MET      N 5244   4.862   4.863   4.944 -0.6987  0.6870 -0.5189
  340MET     CA 5245   4.989   4.795   4.900 -0.6522 -0.2330 -0.0528
  340MET      C 5246   4.980   4.721   4.765  0.1987  0.2285  0.4728
  340MET      O 5247   4.945   4.601   4.764 -0.3447 -0.2411 -0.1573
  340MET     CB 5248   5.035   4.704   5.017  0.8706 -0.5343 -0.1540
  340MET     CG 5249   5.076   4.788   5.143  0.0954  0.1319  0.1154
  340MET     SD 5250   5.178   4.700   5.262 -0.5037  0.0254 -0.2004
  340MET     CE 5251   5.048   4.605   5.338  1.2989  0.5773  0.1049
  340MET      H 5252   4.790   4.803   4.984 -0.9751  0.7651 -0.8828
  340MET     HA 5253   5.060   4.877   4.898  0.6925 -1.3373 -0.2145
  340MET    HB2 5254   4.960   4.629   5.040  0.3744 -0.1953 -0.6122
  340MET    HB3 5255   5.123   4.650   4.984  1.1482 -0.2474  0.0938
  340MET    HG2 5256   5.129   4.877   5.108  0.4003 -0.3810 -0.7724
  340MET    HG3 5257   4.988   4.828   5.194 -1.1717  0.1994 -1.9127
  340MET    HE1 5258   5.085   4.532   5.409 -1.4135 -0.0506  1.0902
  340MET    HE2 5259   4.985   4.676   5.392  0.5898  0.5715 -0.6600
  340MET    HE3 5260   4.993   4.547   5.264 -0.0342 -0.3803  1.7218
  341GLY      N 5261   5.012   4.799   4.660 -0.5780  0.0018  0.2121
  341GLY     CA 5262   5.010   4.771   4.518  0.4905 -0.6736 -0.1632
  341GLY      C 5263   5.135   4.726   4.457 -0.2657  0.4131 -0.3537
  341GLY      O 5264   5.225   4.674   4.520  0.1034 -0.3836 -0.3642
  341GLY      H 5265   5.031   4.896   4.681 -2.1579  0.3064  0.4463
  341GLY    HA2 5266   4.934   4.698   4.493 -0.3144  0.1716 -0.2927
  341GLY    HA3 5267   4.978   4.866   4.475  0.2492 -0.6110  0.1449
  342ALA      N 5268   5.144   4.739   4.323  0.1592 -0.4844  0.2777
  342ALA     CA 5269   5.255   4.692   4.236 -0.0760 -1.4958 -0.5946
  342ALA      C 5270   5.400   4.731   4.297 -0.0459  0.6587  0.6281
  342ALA      O 5271   5.487   4.653   4.270  0.0406  0.0283 -0.4364
  342ALA     CB 5272   5.248   4.748   4.095 -0.1117 -0.1497  1.0822
  342ALA      H 5273   5.062   4.783   4.284  1.1154  0.2372 -1.1102
  342ALA     HA 5274   5.244   4.584   4.234 -0.8519 -1.4482  0.0409
  342ALA    HB1 5275   5.251   4.857   4.095  0.8302 -0.0203 -1.5478
  342ALA    HB2 5276   5.335   4.718   4.036 -0.5097  0.4631  0.1366
  342ALA    HB3 5277   5.158   4.701   4.055  0.3551 -1.3795  1.3952
  343VAL      N 5278   5.422   4.846   4.358 -0.4855 -0.3355  0.5493
  343VAL     CA 5279   5.546   4.878   4.434  0.1050  0.5384  0.5904
  343VAL      C 5280   5.594   4.776   4.538  0.0211  0.0492  0.4319
  343VAL      O 5281   5.712   4.753   4.553 -0.2121 -0.0664 -0.0186
  343VAL     CB 5282   5.527   5.016   4.505 -0.3362  0.5712  0.1244
  343VAL    CG1 5283   5.633   5.050   4.614 -0.0268 -0.5540  0.2526
  343VAL    CG2 5284   5.542   5.119   4.398  0.0953 -0.5854  0.7064
  343VAL      H 5285   5.345   4.911   4.354 -0.9801 -0.9315 -1.1558
  343VAL     HA 5286   5.630   4.876   4.364 -1.1774 -0.2876 -1.0641
  343VAL     HB 5287   5.428   5.024   4.549 -0.6170 -1.6986  0.1182
  343VAL   HG11 5288   5.615   5.152   4.646  0.6024 -0.3767  0.0622
  343VAL   HG12 5289   5.625   4.988   4.704 -0.4660 -0.7774  0.0692
  343VAL   HG13 5290   5.732   5.041   4.569 -0.0390  1.6355 -0.4432
  343VAL   HG21 5291   5.467   5.100   4.321  0.5713  0.7002 -0.1413
  343VAL   HG22 5292   5.531   5.222   4.430  0.4600 -0.8213  1.6637
  343VAL   HG23 5293   5.639   5.110   4.349  0.5445  1.0019  1.1874
  344ILE      N 5294   5.502   4.724   4.616 -0.7272  0.2277 -0.2302
  344ILE     CA 5295   5.517   4.609   4.706  0.7631  0.4845  0.0530
  344ILE      C 5296   5.516   4.473   4.629 -1.0112 -0.9511 -0.3071
  344ILE      O 5297   5.615   4.400   4.647  0.1554 -0.0536  0.6821
  344ILE     CB 5298   5.409   4.608   4.821  0.0456  0.2345 -0.6108
  344ILE    CG1 5299   5.401   4.742   4.896 -0.4090  0.2527  0.4539
  344ILE    CG2 5300   5.404   4.490   4.924  0.1477  0.1578  0.3754
  344ILE    CD1 5301   5.522   4.782   4.975 -0.0687 -0.2444 -0.0808
  344ILE      H 5302   5.410   4.759   4.593 -0.2266  1.4470 -0.5275
  344ILE     HA 5303   5.614   4.621   4.755  0.5021 -0.6801  0.9310
  344ILE     HB 5304   5.316   4.586   4.767 -0.7172 -0.7578  0.9552
  344ILE   HG12 5305   5.376   4.830   4.836  0.1899 -0.1763 -0.4527
  344ILE   HG13 5306   5.323   4.735   4.972  0.5061 -0.5312  1.3712
  344ILE   HG21 5307   5.487   4.479   4.993  0.5546 -0.3177 -0.1732
  344ILE   HG22 5308   5.309   4.505   4.976  0.4310  0.4740  0.8221
  344ILE   HG23 5309   5.393   4.403   4.860 -0.3279  0.7374 -0.3686
  344ILE   HD11 5310   5.608   4.772   4.909 -0.4747  0.5836 -0.7860
  344ILE   HD12 5311   5.515   4.883   5.018  1.5355 -0.1091 -0.0113
  344ILE   HD13 5312   5.527   4.709   5.056  0.3382 -1.6550 -1.3043
  345MET      N 5313   5.421   4.443   4.541 -0.1502 -0.4647 -1.1207
  345MET     CA 5314   5.421   4.309   4.479 -0.1048 -0.1938 -0.1765
  345MET      C 5315   5.536   4.282   4.382  0.2245 -0.4496 -0.3411
  345MET      O 5316   5.582   4.170   4.375  0.0612  0.1844  0.0647
  345MET     CB 5317   5.291   4.289   4.402  0.5724  0.4064  0.1906
  345MET     CG 5318   5.173   4.278   4.505 -0.1653 -0.1420 -0.1858
  345MET     SD 5319   5.004   4.280   4.441 -0.2199  0.4503 -0.4241
  345MET     CE 5320   4.914   4.285   4.604 -1.3641  0.8379  0.6231
  345MET      H 5321   5.351   4.508   4.507 -0.9109 -0.5980  0.0735
  345MET     HA 5322   5.420   4.231   4.556 -0.1790  0.8052  0.8882
  345MET    HB2 5323   5.281   4.371   4.332  0.2692  0.8029  0.6818
  345MET    HB3 5324   5.293   4.195   4.346 -0.3852  0.5589 -0.1415
  345MET    HG2 5325   5.183   4.193   4.573  0.5287  0.1749  0.1310
  345MET    HG3 5326   5.177   4.363   4.573  0.2393 -1.0973  1.0632
  345MET    HE1 5327   4.807   4.268   4.600 -1.1243 -0.9490 -0.1351
  345MET    HE2 5328   4.964   4.211   4.667  1.3434  1.7986 -0.1245
  345MET    HE3 5329   4.933   4.384   4.647 -0.3310  1.2943 -0.7348
  346GLU      N 5330   5.588   4.384   4.310 -0.4364  0.4311 -0.2070
  346GLU     CA 5331   5.715   4.382   4.235 -0.4616  0.5335 -0.9184
  346GLU      C 5332   5.840   4.361   4.331  0.8735 -0.6604  0.5320
  346GLU      O 5333   5.948   4.333   4.281  0.4503 -0.1326  0.1673
  346GLU     CB 5334   5.741   4.498   4.142  0.4488 -0.5221  0.6237
  346GLU     CG 5335   5.645   4.503   4.026  0.2487 -0.1970 -0.0425
  346GLU     CD 5336   5.661   4.633   3.955  0.9968 -0.9018  0.2259
  346GLU    OE1 5337   5.766   4.705   3.963 -0.0600  0.1659 -0.1553
  346GLU    OE2 5338   5.568   4.673   3.874  0.7102  0.0470  0.3886
  346GLU      H 5339   5.552   4.478   4.307  1.5614  1.4467  1.7745
  346GLU     HA 5340   5.712   4.290   4.176  0.1551 -0.2566  0.2003
  346GLU    HB2 5341   5.729   4.589   4.201 -0.1985 -0.8123  0.9525
  346GLU    HB3 5342   5.845   4.497   4.109  0.2743 -0.6115  0.0418
  346GLU    HG2 5343   5.669   4.424   3.955 -0.4128 -0.2267 -0.2485
  346GLU    HG3 5344   5.541   4.494   4.059  0.0654  0.9921 -0.2065
  347GLY      N 5345   5.822   4.386   4.460 -0.4253 -1.1133 -0.4219
  347GLY     CA 5346   5.919   4.350   4.558 -0.4281  0.7258 -0.4091
  347GLY      C 5347   5.913   4.199   4.584 -0.1456  1.3186 -0.5163
  347GLY      O 5348   6.025   4.132   4.589  0.7488 -0.0207 -0.0493
  347GLY      H 5349   5.732   4.402   4.501  0.1661 -0.8037  0.8689
  347GLY    HA2 5350   6.018   4.385   4.532  0.1604  0.0065  0.7049
  347GLY    HA3 5351   5.891   4.409   4.646  0.5081  0.8885 -0.2022
  348PHE      N 5352   5.792   4.148   4.615  0.0630  0.0403 -0.5912
  348PHE     CA 5353   5.766   4.024   4.693 -0.4291  0.0203 -0.1374
  348PHE      C 5354   5.661   3.928   4.641 -0.3376  0.7518 -0.8510
  348PHE      O 5355   5.552   3.955   4.598 -0.6876 -0.7668 -0.5268
  348PHE     CB 5356   5.730   4.067   4.837  0.9998  0.0110 -0.2853
  348PHE     CG 5357   5.825   4.155   4.913  1.4974  0.3918 -0.0282
  348PHE    CD1 5358   5.920   4.110   5.002 -0.2438  0.3617 -0.0981
  348PHE    CD2 5359   5.783   4.290   4.917 -1.0885 -0.6362  0.1862
  348PHE    CE1 5360   5.992   4.201   5.077  0.3700  0.1330  0.0706
  348PHE    CE2 5361   5.857   4.384   5.002  0.2666  0.4018  0.6382
  348PHE     CZ 5362   5.968   4.337   5.076  0.3467 -1.1116  0.4412
  348PHE      H 5363   5.714   4.213   4.612  1.1379  1.5863  0.9713
  348PHE     HA 5364   5.858   3.971   4.718 -0.7289  0.2393  1.7141
  348PHE    HB2 5365   5.633   4.115   4.822  0.3449 -1.1494  0.0190
  348PHE    HB3 5366   5.718   3.979   4.900  2.3325  0.4343  0.6605
  348PHE    HD1 5367   5.941   4.006   5.018  0.0631  0.6497  1.9116
  348PHE    HD2 5368   5.694   4.336   4.877 -1.7448  0.2686  2.3881
  348PHE    HE1 5369   6.068   4.173   5.149 -0.0477 -0.3904  0.3245
  348PHE    HE2 5370   5.827   4.487   5.004 -0.1453  0.2765  1.2709
  348PHE     HZ 5371   6.021   4.414   5.130 -0.0528 -0.0168 -0.6166
  349TYR      N 5372   5.697   3.794   4.653  0.9156 -0.0775  0.6129
  349TYR     CA 5373   5.593   3.690   4.632 -0.8850 -0.2435  0.4847
  349TYR      C 5374   5.494   3.687   4.745  0.5046 -0.0266  0.6670
  349TYR      O 5375   5.530   3.704   4.861 -0.2385 -0.2742 -0.5990
  349TYR     CB 5376   5.668   3.557   4.615 -0.1794  0.7013 -0.5514
  349TYR     CG 5377   5.578   3.437   4.600 -0.1537  0.3181  1.0781
  349TYR    CD1 5378   5.508   3.425   4.472 -0.4996  0.1133 -0.8910
  349TYR    CD2 5379   5.560   3.342   4.698  0.5181 -0.1384  0.3835
  349TYR    CE1 5380   5.434   3.312   4.452  0.5673  0.1880  0.0171
  349TYR    CE2 5381   5.496   3.224   4.671 -0.0076  0.4034  0.5894
  349TYR     CZ 5382   5.434   3.207   4.541  0.0612 -0.2709 -1.2947
  349TYR     OH 5383   5.373   3.083   4.510 -0.4987 -0.4744  0.2445
  349TYR      H 5384   5.781   3.773   4.705  1.5247  1.2870  0.2784
  349TYR     HA 5385   5.555   3.701   4.531  0.4694 -0.6770 -0.1179
  349TYR    HB2 5386   5.739   3.557   4.532 -0.7261 -1.0027 -1.1081
  349TYR    HB3 5387   5.725   3.549   4.707 -0.9920  0.3595 -0.0532
  349TYR    HD1 5388   5.509   3.505   4.399 -0.1918  1.4232  0.4377
  349TYR    HD2 5389   5.607   3.355   4.794  0.3548  0.0387  0.4411
  349TYR    HE1 5390   5.381   3.296   4.359 -0.1097  0.1064  0.4027
  349TYR    HE2 5391   5.485   3.143   4.741 -1.2082  0.2020  0.2142
  349TYR     HH 5392   5.284   3.090   4.475 -0.3173 -0.7762 -0.2948
  350VAL      N 5393   5.370   3.681   4.698  0.6601 -0.0618 -0.5014
  350VAL     CA 5394   5.255   3.689   4.790 -1.0482  0.4924  0.8010
  350VAL      C 5395   5.168   3.558   4.790  0.0348 -0.9783 -0.6097
  350VAL      O 5396   5.142   3.498   4.690 -0.4197 -0.6905  0.0385
  350VAL     CB 5397   5.169   3.817   4.771  0.6546  0.0328 -0.7555
  350VAL    CG1 5398   5.070   3.838   4.895  0.1495  0.6758  1.0973
  350VAL    CG2 5399   5.255   3.946   4.771 -0.1646 -0.5259 -0.6725
  350VAL      H 5400   5.348   3.683   4.600 -0.7642  0.1440 -0.2230
  350VAL     HA 5401   5.295   3.696   4.891 -0.0670 -0.0490  0.4808
  350VAL     HB 5402   5.111   3.816   4.679 -0.7134  0.1093  0.0473
  350VAL   HG11 5403   4.992   3.762   4.890  0.4229  0.4151  0.5909
  350VAL   HG12 5404   5.112   3.826   4.995  0.3688 -1.4449  0.8325
  350VAL   HG13 5405   5.005   3.925   4.887  0.4917  0.8406 -0.6732
  350VAL   HG21 5406   5.329   3.933   4.850  0.9847  1.0319 -1.3850
  350VAL   HG22 5407   5.311   3.957   4.678  0.5502  1.0315 -0.1316
  350VAL   HG23 5408   5.203   4.040   4.790  0.0542 -0.3237 -1.0396
  351VAL      N 5409   5.117   3.512   4.904 -0.2827 -0.7358  0.1315
  351VAL     CA 5410   5.028   3.396   4.925 -0.8928  0.6146  0.0673
  351VAL      C 5411   4.899   3.433   4.987  0.9184  0.1376  0.6028
  351VAL      O 5412   4.897   3.459   5.105 -0.2872 -0.0000 -0.3466
  351VAL     CB 5413   5.112   3.293   5.008 -0.0557  0.1008  0.5878
  351VAL    CG1 5414   5.026   3.177   5.058  1.0183  0.6944 -0.5480
  351VAL    CG2 5415   5.225   3.229   4.928  0.6790  0.1454 -0.2598
  351VAL      H 5416   5.156   3.558   4.984  2.5628 -1.3210 -0.7024
  351VAL     HA 5417   5.017   3.350   4.827  0.2197 -0.6204  0.4670
  351VAL     HB 5418   5.153   3.344   5.095 -0.0172 -0.0271  0.6449
  351VAL   HG11 5419   5.094   3.100   5.094 -0.1238 -0.6443 -1.0547
  351VAL   HG12 5420   4.963   3.209   5.141 -0.2065 -1.6675 -0.3835
  351VAL   HG13 5421   4.968   3.126   4.981  0.1990  0.8539 -0.0605
  351VAL   HG21 5422   5.271   3.146   4.982 -0.1064 -0.1138  0.0457
  351VAL   HG22 5423   5.170   3.178   4.850 -1.9473  0.7038  0.9890
  351VAL   HG23 5424   5.296   3.302   4.888  0.2259  0.1430 -1.1201
  352PHE      N 5425   4.790   3.415   4.911 -0.1389 -0.2294 -0.3555
  352PHE     CA 5426   4.650   3.440   4.949 -0.2703 -0.3266  0.1676
  352PHE      C 5427   4.586   3.319   5.000 -1.0221  0.0402  0.2764
  352PHE      O 5428   4.496   3.269   4.941  0.0665  1.0199  0.2066
  352PHE     CB 5429   4.578   3.498   4.820 -0.0887 -0.2495 -0.8851
  352PHE     CG 5430   4.632   3.632   4.789  0.1352 -0.7165  0.4003
  352PHE    CD1 5431   4.740   3.640   4.698  0.1917  0.3332 -1.3671
  352PHE    CD2 5432   4.575   3.749   4.848  0.9807 -1.0581  0.1119
  352PHE    CE1 5433   4.796   3.761   4.665 -0.0835 -0.1325  0.6275
  352PHE    CE2 5434   4.633   3.873   4.818 -0.1912  0.7563  0.1225
  352PHE     CZ 5435   4.748   3.874   4.733  0.5563 -0.7488  0.4291
  352PHE      H 5436   4.806   3.379   4.818 -1.7107  0.4612 -0.9744
  352PHE     HA 5437   4.644   3.523   5.019  0.2999  0.3478 -0.5414
  352PHE    HB2 5438   4.601   3.434   4.735  0.2024  0.6093 -1.4825
  352PHE    HB3 5439   4.470   3.504   4.830 -0.0014  0.8402 -0.3425
  352PHE    HD1 5440   4.774   3.550   4.650 -0.2731 -0.2776 -0.6010
  352PHE    HD2 5441   4.499   3.753   4.925  1.4107  0.1501  0.5157
  352PHE    HE1 5442   4.876   3.779   4.595  0.8368 -1.5257  1.2425
  352PHE    HE2 5443   4.599   3.970   4.852  0.4859  1.3451 -0.8038
  352PHE     HZ 5444   4.785   3.974   4.714 -0.4352 -0.5037 -0.4167
  353ASP      N 5445   4.638   3.257   5.109  0.5844 -0.4100 -0.1711
  353ASP     CA 5446   4.596   3.140   5.183 -0.7678 -0.1821  0.3411
  353ASP      C 5447   4.480   3.167   5.267  0.2131 -0.0343  0.0738
  353ASP      O 5448   4.478   3.185   5.390  0.1230 -0.3421 -0.0977
  353ASP     CB 5449   4.720   3.082   5.253 -0.3456 -0.3028 -0.5353
  353ASP     CG 5450   4.691   2.947   5.316  0.9961  1.5391 -0.1677
  353ASP    OD1 5451   4.577   2.896   5.303 -0.0144 -0.7668 -0.7800
  353ASP    OD2 5452   4.788   2.885   5.367  0.1331 -0.7822 -0.6883
  353ASP      H 5453   4.723   3.295   5.146  0.5395  0.1845 -0.6547
  353ASP     HA 5454   4.557   3.061   5.118  0.9043 -0.9838  0.2014
  353ASP    HB2 5455   4.808   3.073   5.190  0.8107 -0.4192  0.9671
  353ASP    HB3 5456   4.746   3.155   5.330 -1.1276 -0.5367 -0.0252
  354ARG      N 5457   4.363   3.183   5.200 -1.1469  0.2851  0.2811
  354ARG     CA 5458   4.235   3.200   5.263  0.5801 -0.4839 -0.1835
  354ARG      C 5459   4.179   3.081   5.341 -0.0880  0.5761  0.9010
  354ARG      O 5460   4.110   3.103   5.443 -0.4771 -0.2623 -0.6435
  354ARG     CB 5461   4.134   3.230   5.151 -0.9950 -0.3311  0.1700
  354ARG     CG 5462   4.187   3.312   5.025 -0.1097  0.4232 -0.6502
  354ARG     CD 5463   4.064   3.364   4.946  0.6005  0.0890 -0.1119
  354ARG     NE 5464   3.965   3.266   4.908  0.3031 -0.0902 -0.2054
  354ARG     CZ 5465   3.853   3.288   4.838 -0.3400 -0.5391  0.0917
  354ARG    NH1 5466   3.807   3.407   4.818  0.1878 -0.4210  0.5098
  354ARG    NH2 5467   3.784   3.186   4.798  0.6957  0.4027 -0.0565
  354ARG      H 5468   4.377   3.193   5.101  1.3013 -0.0731  0.4575
  354ARG     HA 5469   4.240   3.282   5.336  0.2067 -1.0920  0.5521
  354ARG    HB2 5470   4.092   3.138   5.109 -0.5515 -0.8946  0.9054
  354ARG    HB3 5471   4.049   3.279   5.198 -0.4638  0.2245  0.5825
  354ARG    HG2 5472   4.247   3.397   5.056 -0.7510  0.3900  0.8346
  354ARG    HG3 5473   4.238   3.242   4.959 -0.8148 -1.3855  0.5537
  354ARG    HD2 5474   4.016   3.429   5.019  0.0636  0.0582 -0.4302
  354ARG    HD3 5475   4.106   3.414   4.858 -1.1431  0.5790 -0.7413
  354ARG     HE 5476   3.989   3.168   4.911 -0.6554 -0.3418 -0.3126
  354ARG   HH11 5477   3.727   3.420   4.758  1.3748  0.9680 -0.9596
  354ARG   HH12 5478   3.874   3.482   4.818 -0.0053 -0.1827 -0.9535
  354ARG   HH21 5479   3.690   3.204   4.764  0.5312 -1.4243 -0.8017
  354ARG   HH22 5480   3.815   3.092   4.815  0.8873  0.4676 -0.0435
  355ALA      N 5481   4.213   2.956   5.307 -0.8581 -0.5077  0.1432
  355ALA     CA 5482   4.185   2.836   5.382 -0.1924 -0.1928  0.6236
  355ALA      C 5483   4.240   2.834   5.530 -0.2428  0.1462 -0.2202
  355ALA      O 5484   4.171   2.804   5.619  0.4805  0.5140 -0.1186
  355ALA     CB 5485   4.249   2.714   5.307  0.0514 -0.0927 -0.1280
  355ALA      H 5486   4.255   2.951   5.215  1.0474 -1.2947  0.9543
  355ALA     HA 5487   4.076   2.838   5.382 -0.3161 -0.5829 -1.8044
  355ALA    HB1 5488   4.228   2.620   5.359 -0.2032 -0.6877 -1.2338
  355ALA    HB2 5489   4.202   2.707   5.209 -0.5480 -0.2030  0.1531
  355ALA    HB3 5490   4.353   2.740   5.287  0.0354  0.0781  0.0049
  356ARG      N 5491   4.364   2.881   5.548  0.2427 -0.0422 -0.4830
  356ARG     CA 5492   4.411   2.916   5.688  0.2709 -0.3558 -0.1421
  356ARG      C 5493   4.386   3.069   5.727 -0.1892  0.4688 -0.3148
  356ARG      O 5494   4.423   3.105   5.843 -0.0687 -0.4760 -0.5615
  356ARG     CB 5495   4.557   2.868   5.700  0.0258 -0.1947  0.2841
  356ARG     CG 5496   4.569   2.711   5.706  0.1362 -0.7854  0.4469
  356ARG     CD 5497   4.710   2.674   5.721 -1.1006 -0.5295 -0.4029
  356ARG     NE 5498   4.759   2.726   5.847  0.3016 -0.3052  0.5418
  356ARG     CZ 5499   4.862   2.705   5.923 -0.2722  0.0053 -0.4177
  356ARG    NH1 5500   4.955   2.615   5.900 -0.4420 -0.1840 -0.5823
  356ARG    NH2 5501   4.874   2.764   6.036  0.2468  0.2453  0.0756
  356ARG      H 5502   4.425   2.898   5.470 -0.7608  1.6698 -1.0210
  356ARG     HA 5503   4.351   2.853   5.754  0.6161 -0.7454 -0.1899
  356ARG    HB2 5504   4.629   2.900   5.625  0.1707 -0.5802  0.2555
  356ARG    HB3 5505   4.588   2.907   5.797 -0.3376 -0.4540  0.5066
  356ARG    HG2 5506   4.506   2.672   5.786 -0.6046  0.1767  0.3763
  356ARG    HG3 5507   4.525   2.672   5.615 -0.9447 -0.2385  0.6912
  356ARG    HD2 5508   4.724   2.567   5.709  0.7683 -0.3823 -0.2070
  356ARG    HD3 5509   4.771   2.722   5.643 -1.1031  1.0067  0.4534
  356ARG     HE 5510   4.693   2.788   5.893  0.7101  1.2358 -0.7816
  356ARG   HH11 5511   5.003   2.574   5.979 -0.7626 -0.0248 -0.3010
  356ARG   HH12 5512   4.945   2.573   5.808 -0.1370  1.8052 -1.6528
  356ARG   HH21 5513   4.959   2.752   6.090 -0.2656 -1.4567  0.6408
  356ARG   HH22 5514   4.807   2.834   6.063 -0.0380 -0.1560  0.4378
  357LYS      N 5515   4.324   3.150   5.645  0.7615 -0.5031  0.0138
  357LYS     CA 5516   4.284   3.290   5.681 -0.3426  0.2516 -0.4640
  357LYS      C 5517   4.404   3.374   5.716 -0.4547 -0.7796 -0.5080
  357LYS      O 5518   4.407   3.461   5.814 -0.1616  0.5085  0.2502
  357LYS     CB 5519   4.163   3.290   5.780  0.0442  1.0157  0.6940
  357LYS     CG 5520   4.099   3.431   5.792  0.7508 -0.1596  0.5906
  357LYS     CD 5521   3.958   3.434   5.835  0.7182  0.7061  0.1431
  357LYS     CE 5522   3.952   3.392   5.984  0.2103 -0.4356 -1.0888
  357LYS     NZ 5523   3.815   3.364   6.019  0.4587  0.1370 -0.3219
  357LYS      H 5524   4.305   3.119   5.551 -0.2150 -0.8298  0.3017
  357LYS     HA 5525   4.249   3.332   5.587  0.0672 -0.3746 -0.9061
  357LYS    HB2 5526   4.092   3.220   5.739  0.6073  1.5198 -1.3615
  357LYS    HB3 5527   4.195   3.262   5.880 -0.6201  0.6733  0.8221
  357LYS    HG2 5528   4.158   3.499   5.854  0.5080  0.0396  0.6059
  357LYS    HG3 5529   4.094   3.480   5.695 -0.7706 -0.5559  0.4249
  357LYS    HD2 5530   3.910   3.527   5.806 -0.5196  0.1499  0.2790
  357LYS    HD3 5531   3.904   3.352   5.787  0.8708  1.1577 -0.8445
  357LYS    HE2 5532   4.017   3.304   5.994  0.8663  0.0222 -1.1683
  357LYS    HE3 5533   3.996   3.477   6.036 -0.7229 -0.8425  0.4906
  357LYS    HZ1 5534   3.808   3.365   6.120 -0.8482  0.9972 -0.3753
  357LYS    HZ2 5535   3.753   3.439   5.991  0.6975  0.0947 -1.0035
  357LYS    HZ3 5536   3.776   3.279   5.981 -1.7642  1.5091 -1.5349
  358ARG      N 5537   4.512   3.366   5.644 -0.6739 -0.0599  0.5738
  358ARG     CA 5538   4.644   3.434   5.648  0.9255  0.4322 -0.4129
  358ARG      C 5539   4.679   3.487   5.513 -1.0206  0.3963 -0.3616
  358ARG      O 5540   4.648   3.436   5.405  0.1115 -0.5055 -0.1730
  358ARG     CB 5541   4.745   3.335   5.709  0.1115  1.8994 -0.0262
  358ARG     CG 5542   4.773   3.213   5.622 -0.4123  0.2672  0.0630
  358ARG     CD 5543   4.861   3.121   5.699 -0.6386  0.6586 -0.0322
  358ARG     NE 5544   4.904   2.994   5.633  0.1203  0.1393  0.9203
  358ARG     CZ 5545   5.017   2.925   5.647  0.8938  0.3782 -0.7600
  358ARG    NH1 5546   5.096   2.945   5.751 -0.7073 -0.4760  0.5272
  358ARG    NH2 5547   5.055   2.837   5.568  0.4793  0.2752  0.5893
  358ARG      H 5548   4.500   3.300   5.569 -1.2175 -0.6527  1.1526
  358ARG     HA 5549   4.636   3.516   5.719 -0.0609 -0.8858  1.1318
  358ARG    HB2 5550   4.834   3.386   5.745  0.9132  0.8279 -0.4062
  358ARG    HB3 5551   4.700   3.288   5.796  0.8072  0.8242 -0.2071
  358ARG    HG2 5552   4.674   3.170   5.608 -0.8372  0.7036  1.4640
  358ARG    HG3 5553   4.823   3.241   5.529 -0.5072 -0.1112 -0.1075
  358ARG    HD2 5554   4.947   3.168   5.745  1.3905 -2.5256  0.0480
  358ARG    HD3 5555   4.797   3.095   5.784  0.4216  0.2462  0.6857
  358ARG     HE 5556   4.851   2.962   5.553  0.1991 -0.4724  1.0984
  358ARG   HH11 5557   5.188   2.908   5.730 -0.9460 -0.7357 -0.1128
  358ARG   HH12 5558   5.064   3.006   5.825 -0.1709  0.3877  0.0756
  358ARG   HH21 5559   5.143   2.792   5.590 -0.0097 -0.5634  0.9481
  358ARG   HH22 5560   5.034   2.828   5.469  0.4955 -0.2697  0.6271
  359ILE      N 5561   4.769   3.588   5.512  0.4825  0.4654  0.3441
  359ILE     CA 5562   4.853   3.624   5.398  0.3531 -0.2853  0.0144
  359ILE      C 5563   5.003   3.582   5.419 -0.1704 -0.2124  0.4913
  359ILE      O 5564   5.055   3.588   5.533  0.8096 -0.3834  0.2546
  359ILE     CB 5565   4.853   3.774   5.368  0.7313  1.0591  0.5191
  359ILE    CG1 5566   4.717   3.834   5.335 -0.5240 -0.0554 -0.2856
  359ILE    CG2 5567   4.949   3.809   5.254 -0.1325 -0.7360 -0.2183
  359ILE    CD1 5568   4.668   3.797   5.194  0.3950  0.3182  0.4480
  359ILE      H 5569   4.796   3.621   5.603  1.0476 -1.3046  0.8944
  359ILE     HA 5570   4.817   3.583   5.303 -1.1259 -0.7115  0.6946
  359ILE     HB 5571   4.888   3.818   5.461  0.4008 -0.6166  1.5156
  359ILE   HG12 5572   4.641   3.803   5.407  0.2232  0.0017  0.5720
  359ILE   HG13 5573   4.716   3.943   5.343 -0.2183  0.0526 -1.3759
  359ILE   HG21 5574   5.052   3.806   5.288 -0.4856  0.6920  1.2214
  359ILE   HG22 5575   4.932   3.734   5.176 -0.6758 -1.0225  0.1622
  359ILE   HG23 5576   4.929   3.907   5.211  2.1539  0.6873  1.4824
  359ILE   HD11 5577   4.566   3.832   5.178 -0.1414 -1.1577  0.3655
  359ILE   HD12 5578   4.723   3.839   5.109  0.4228 -0.6007 -0.0179
  359ILE   HD13 5579   4.669   3.689   5.177  1.3605  0.0400  1.9702
  360GLY      N 5580   5.079   3.541   5.313  0.3491  0.2504 -0.7482
  360GLY     CA 5581   5.228   3.518   5.332  0.6852  0.0967  0.6014
  360GLY      C 5582   5.313   3.611   5.243  0.2412  0.2458  0.7670
  360GLY      O 5583   5.264   3.640   5.131 -0.2287  0.1407 -0.5356
  360GLY      H 5584   5.036   3.509   5.227  1.0862 -0.0219 -1.0414
  360GLY    HA2 5585   5.252   3.533   5.437  1.9879  0.0372  0.3457
  360GLY    HA3 5586   5.244   3.413   5.308  0.1879  0.1530 -0.0061
  361PHE      N 5587   5.429   3.660   5.295  0.5080  0.4775  0.3970
  361PHE     CA 5588   5.526   3.740   5.227  0.5773 -0.1080  0.3690
  361PHE      C 5589   5.662   3.673   5.220 -0.5741 -0.1980 -0.5196
  361PHE      O 5590   5.710   3.621   5.323 -0.1403  0.0829  0.2099
  361PHE     CB 5591   5.523   3.880   5.296 -0.9028 -0.1613 -0.0752
  361PHE     CG 5592   5.387   3.947   5.282 -0.0189 -0.4789  0.5355
  361PHE    CD1 5593   5.298   3.968   5.386 -0.3918  0.5248  0.0535
  361PHE    CD2 5594   5.348   4.000   5.154 -0.5443 -0.3280 -0.6784
  361PHE    CE1 5595   5.186   4.042   5.376  0.9184 -0.6871 -0.0786
  361PHE    CE2 5596   5.227   4.066   5.140 -0.3009 -0.4715  0.3464
  361PHE     CZ 5597   5.146   4.091   5.249 -0.7055  0.2222 -0.5677
  361PHE      H 5598   5.454   3.618   5.384  0.3237  1.2628  0.8419
  361PHE     HA 5599   5.492   3.756   5.124 -0.3734  0.1475  0.6971
  361PHE    HB2 5600   5.547   3.880   5.402  0.0992  1.3448 -0.2389
  361PHE    HB3 5601   5.606   3.939   5.258  0.1996 -1.3330  0.3707
  361PHE    HD1 5602   5.323   3.920   5.480  1.8220  0.5426 -0.4078
  361PHE    HD2 5603   5.408   3.986   5.066  0.1965  1.1916 -0.4738
  361PHE    HE1 5604   5.125   4.060   5.463  1.5012  0.1776  0.1794
  361PHE    HE2 5605   5.196   4.094   5.041 -1.7182 -0.5888  0.7143
  361PHE     HZ 5606   5.065   4.163   5.239  0.0174  1.0107 -0.9936
  362ALA      N 5607   5.728   3.676   5.104 -0.0011 -0.1235  0.3114
  362ALA     CA 5608   5.863   3.627   5.078  0.2634  0.4779 -0.5038
  362ALA      C 5609   5.933   3.710   4.971 -0.4895  0.0984 -0.0341
  362ALA      O 5610   5.860   3.764   4.889  0.5681  0.3666 -0.4093
  362ALA     CB 5611   5.851   3.481   5.037 -0.4788  0.4692 -1.0796
  362ALA      H 5612   5.681   3.712   5.022 -0.7363 -1.6214  0.0104
  362ALA     HA 5613   5.924   3.624   5.169  0.1276 -2.0376 -0.3677
  362ALA    HB1 5614   5.784   3.471   4.952 -1.5020 -0.0143 -0.2706
  362ALA    HB2 5615   5.948   3.442   5.007 -0.1795  0.3878 -0.0922
  362ALA    HB3 5616   5.813   3.421   5.120  1.7794 -0.9259 -0.8892
  363VAL      N 5617   6.067   3.719   4.974  0.3200  0.0808  0.1362
  363VAL     CA 5618   6.146   3.794   4.873  0.5319  0.2259 -0.6964
  363VAL      C 5619   6.135   3.732   4.735  0.6575  0.1340 -0.3591
  363VAL      O 5620   6.170   3.614   4.715  0.0961  0.1354 -0.2396
  363VAL     CB 5621   6.294   3.797   4.918  0.5593  0.4139  0.1742
  363VAL    CG1 5622   6.396   3.854   4.818  0.6087 -0.2140 -0.5547
  363VAL    CG2 5623   6.321   3.871   5.052 -0.7146  0.0184  0.7234
  363VAL      H 5624   6.118   3.676   5.049  2.0375  0.1970 -0.8753
  363VAL     HA 5625   6.126   3.901   4.873  0.7770  0.2773 -0.1490
  363VAL     HB 5626   6.317   3.694   4.944 -0.6261  0.2137  0.5154
  363VAL   HG11 5627   6.373   3.957   4.793  0.0254 -0.2950 -0.3764
  363VAL   HG12 5628   6.496   3.853   4.861  0.3408  0.9932  0.1653
  363VAL   HG13 5629   6.383   3.786   4.733  1.2628  0.0388 -0.8674
  363VAL   HG21 5630   6.269   3.821   5.133  0.3843 -0.7776  0.9847
  363VAL   HG22 5631   6.428   3.860   5.068 -0.4548  0.0633 -0.7028
  363VAL   HG23 5632   6.287   3.974   5.038 -2.7494 -0.6930 -0.3287
  364SER      N 5633   6.080   3.809   4.635  0.4679  0.7327 -0.6899
  364SER     CA 5634   6.058   3.756   4.501 -1.3320  0.3555  0.7474
  364SER      C 5635   6.198   3.725   4.431  0.3436 -0.2088 -1.0187
  364SER      O 5636   6.305   3.775   4.460  0.6776 -0.5734 -0.2417
  364SER     CB 5637   5.988   3.869   4.420 -1.2907  0.4351  0.2978
  364SER     OG 5638   5.943   3.807   4.298 -0.0388 -0.0371 -0.1481
  364SER      H 5639   6.072   3.908   4.652  0.7967  0.5534  0.7023
  364SER     HA 5640   6.005   3.661   4.513  0.8470 -1.0214  0.4446
  364SER    HB2 5641   5.898   3.896   4.474 -1.6699 -0.8464  0.3547
  364SER    HB3 5642   6.060   3.949   4.397 -1.2102  0.4929  0.7217
  364SER     HG 5643   5.855   3.839   4.277  0.3165  0.3413 -1.1609
  365ALA      N 5644   6.195   3.627   4.345 -0.2127  0.5174  0.0410
  365ALA     CA 5645   6.306   3.576   4.265  0.7284 -1.4159 -0.3596
  365ALA      C 5646   6.334   3.672   4.150 -0.2352  0.0523 -0.1992
  365ALA      O 5647   6.439   3.648   4.087  0.0861 -0.1407 -0.2802
  365ALA     CB 5648   6.268   3.434   4.229 -0.8715  0.3971  0.2796
  365ALA      H 5649   6.111   3.571   4.340 -0.0227  0.2717 -1.2310
  365ALA     HA 5650   6.392   3.585   4.332 -0.1694  0.2328  0.7311
  365ALA    HB1 5651   6.306   3.394   4.136 -1.4745 -0.8892  0.5391
  365ALA    HB2 5652   6.300   3.369   4.311 -0.5234  0.8746  0.5375
  365ALA    HB3 5653   6.161   3.428   4.210 -0.5890 -1.2779 -1.3252
  366CYS      N 5654   6.244   3.769   4.120 -0.0064 -0.0544  0.1639
  366CYS     CA 5655   6.249   3.850   4.000 -0.1621 -0.3682 -0.1203
  366CYS      C 5656   6.243   4.015   4.031  0.0662  1.5267  0.0970
  366CYS      O 5657   6.216   4.093   3.945  0.5759 -0.0722  0.1527
  366CYS     CB 5658   6.137   3.809   3.905 -0.1264  0.0189  0.0295
  366CYS     SG 5659   5.979   3.870   3.961  0.5223  0.3407  0.0429
  366CYS      H 5660   6.157   3.768   4.170 -0.7082  0.4946 -0.9766
  366CYS     HA 5661   6.341   3.828   3.946  0.2265  0.8164  0.0021
  366CYS    HB2 5662   6.164   3.852   3.808  0.3383 -0.2640  0.0282
  366CYS    HB3 5663   6.129   3.701   3.900 -0.0584 -0.0436  0.9055
  367HIS      N 5664   6.270   4.050   4.154  0.3676 -0.1024 -0.1288
  367HIS     CA 5665   6.278   4.195   4.193  0.2400  0.6184  0.4448
  367HIS      C 5666   6.400   4.275   4.150  0.1698 -0.5414 -0.4102
  367HIS      O 5667   6.511   4.223   4.135 -0.4657  0.9309 -0.6441
  367HIS     CB 5668   6.263   4.200   4.345  0.9048  0.2504 -0.4649
  367HIS     CG 5669   6.384   4.165   4.424 -1.2862 -0.2799 -0.5679
  367HIS    ND1 5670   6.422   4.045   4.470 -0.1807 -0.0516 -0.2521
  367HIS    CD2 5671   6.484   4.255   4.466 -0.4136  0.3606  0.0093
  367HIS    CE1 5672   6.549   4.055   4.527  0.6360  0.3774  0.8624
  367HIS    NE2 5673   6.584   4.186   4.520 -0.8318  0.1060 -0.2694
  367HIS      H 5674   6.297   3.972   4.212  0.2938 -0.2154 -0.2476
  367HIS     HA 5675   6.197   4.249   4.146 -0.5845 -0.1258  0.9463
  367HIS    HB2 5676   6.227   4.298   4.376 -2.1810 -1.1354  1.1961
  367HIS    HB3 5677   6.190   4.124   4.374  1.1065  0.5528  0.9451
  367HIS    HD1 5678   6.378   3.954   4.463 -0.3449  0.0419 -0.4268
  367HIS    HD2 5679   6.476   4.363   4.464  0.2237  0.4293  0.5868
  367HIS    HE1 5680   6.609   3.970   4.557  0.4927 -0.0673 -0.0439
  368VAL      N 5681   6.379   4.405   4.130  0.0042 -0.2224 -0.5947
  368VAL     CA 5682   6.485   4.499   4.081  0.0403  0.5076 -0.3588
  368VAL      C 5683   6.577   4.540   4.199  0.1457 -0.3664 -0.2504
  368VAL      O 5684   6.521   4.584   4.302 -0.2330 -0.0286 -0.6011
  368VAL     CB 5685   6.413   4.622   4.009 -1.1574 -0.7572  0.9669
  368VAL    CG1 5686   6.516   4.714   3.943 -0.5050  0.4590  1.0747
  368VAL    CG2 5687   6.321   4.584   3.894  0.3824  0.4743 -0.5717
  368VAL      H 5688   6.284   4.439   4.137 -0.5336 -1.5843 -0.5529
  368VAL     HA 5689   6.541   4.441   4.008  0.7326  0.7085  0.0015
  368VAL     HB 5690   6.357   4.691   4.072  0.3230  0.7844  0.7489
  368VAL   HG11 5691   6.587   4.668   3.875 -1.0679  0.6337  0.3364
  368VAL   HG12 5692   6.467   4.795   3.887  1.6186  1.6378  0.6975
  368VAL   HG13 5693   6.576   4.784   4.001  1.0598  0.4500 -0.3689
  368VAL   HG21 5694   6.387   4.546   3.815  1.6499 -0.7409  0.9217
  368VAL   HG22 5695   6.238   4.522   3.927  0.5070  0.5599 -0.0809
  368VAL   HG23 5696   6.259   4.666   3.860  1.0948  0.7369 -1.3110
  369HIS      N 5697   6.708   4.535   4.190 -0.7725 -0.0764 -0.7905
  369HIS     CA 5698   6.798   4.578   4.300  0.9861 -0.4762  0.1909
  369HIS      C 5699   6.927   4.617   4.232 -0.4947 -0.1971 -1.1865
  369HIS      O 5700   6.944   4.629   4.114 -0.1077  0.8331  0.2124
  369HIS     CB 5701   6.817   4.455   4.386  0.2713  0.3914 -0.2295
  369HIS     CG 5702   6.876   4.323   4.321  0.4407 -0.4824 -0.2037
  369HIS    ND1 5703   6.802   4.217   4.280 -0.5266  0.4043 -0.4725
  369HIS    CD2 5704   7.002   4.304   4.270 -0.1220  0.4304  0.4946
  369HIS    CE1 5705   6.880   4.126   4.218  0.0548 -0.7995 -0.3228
  369HIS    NE2 5706   7.004   4.175   4.214 -0.9174 -0.4803 -0.5878
  369HIS      H 5707   6.757   4.503   4.108  0.1383  0.5761 -0.5444
  369HIS     HA 5708   6.752   4.655   4.362 -1.0776 -1.0856 -0.4328
  369HIS    HB2 5709   6.869   4.484   4.478  0.0737  0.8008 -0.2408
  369HIS    HB3 5710   6.717   4.431   4.423  1.2245 -1.3306  1.6637
  369HIS    HD1 5711   6.706   4.202   4.306 -0.6609  0.6672 -0.8124
  369HIS    HD2 5712   7.087   4.370   4.277 -0.1315  0.4559  0.3645
  369HIS    HE1 5713   6.858   4.030   4.173  1.2642 -0.5841 -1.5008
  370ASP      N 5714   7.038   4.629   4.319  1.8543  0.2537 -0.0539
  370ASP     CA 5715   7.176   4.662   4.281 -1.3088 -0.2489  0.2051
  370ASP      C 5716   7.285   4.569   4.351  0.4203 -0.2136  0.1736
  370ASP      O 5717   7.246   4.478   4.426  0.0133 -0.2036  0.3398
  370ASP     CB 5718   7.206   4.815   4.287 -0.6928 -0.3987  0.2414
  370ASP     CG 5719   7.199   4.862   4.436  0.7988  0.5201  0.0769
  370ASP    OD1 5720   7.257   4.792   4.523 -0.2460  0.1955 -0.3548
  370ASP    OD2 5721   7.160   4.977   4.467  0.3403 -0.3622  1.0294
  370ASP      H 5722   7.033   4.598   4.415 -0.3441 -1.8608 -0.6489
  370ASP     HA 5723   7.199   4.649   4.175  1.9556 -1.0842  0.7910
  370ASP    HB2 5724   7.302   4.842   4.244 -1.7836  1.1080 -1.5550
  370ASP    HB3 5725   7.122   4.858   4.233 -0.7042 -1.4905 -0.6608
  371GLU      N 5726   7.412   4.583   4.322  0.3923 -0.2723  0.4573
  371GLU     CA 5727   7.531   4.515   4.383 -0.5770 -0.4973  0.2522
  371GLU      C 5728   7.556   4.542   4.531  0.2544  0.5810  0.6312
  371GLU      O 5729   7.642   4.479   4.587  0.0933 -0.1535 -0.2676
  371GLU     CB 5730   7.662   4.563   4.308  1.3958 -0.7256  0.8543
  371GLU     CG 5731   7.790   4.483   4.335  0.1898 -0.3460  0.2902
  371GLU     CD 5732   7.778   4.329   4.332  0.5309 -1.0132  0.0686
  371GLU    OE1 5733   7.693   4.284   4.255 -0.0092  0.0105  0.1873
  371GLU    OE2 5734   7.853   4.258   4.401 -0.5413 -0.4965  0.4090
  371GLU      H 5735   7.434   4.645   4.246  0.5050 -1.0454 -0.1738
  371GLU     HA 5736   7.514   4.407   4.375 -0.6633 -0.5030  0.4844
  371GLU    HB2 5737   7.639   4.565   4.201 -0.6128 -0.4242  1.2115
  371GLU    HB3 5738   7.676   4.666   4.339 -0.1288 -0.2776  0.2366
  371GLU    HG2 5739   7.861   4.514   4.258 -0.1392 -0.2350  0.0247
  371GLU    HG3 5740   7.839   4.515   4.427  0.4141  0.9130 -0.2180
  372PHE      N 5741   7.488   4.634   4.591  0.5058 -0.9604 -0.4142
  372PHE     CA 5742   7.507   4.675   4.729 -0.0158 -0.3985 -0.0282
  372PHE      C 5743   7.389   4.654   4.817  0.2148  1.2141 -0.3715
  372PHE      O 5744   7.401   4.616   4.931  0.7361  0.1010  0.4001
  372PHE     CB 5745   7.555   4.822   4.745 -0.3387 -0.2065 -0.3827
  372PHE     CG 5746   7.644   4.866   4.628 -0.6704  0.4534  0.1306
  372PHE    CD1 5747   7.595   4.932   4.513  0.1165  0.6162 -0.5918
  372PHE    CD2 5748   7.788   4.852   4.642 -0.4592 -0.6389 -1.1724
  372PHE    CE1 5749   7.681   4.969   4.414 -0.4431 -0.1004 -0.1457
  372PHE    CE2 5750   7.879   4.895   4.544  1.0412 -0.0632  0.2694
  372PHE     CZ 5751   7.828   4.940   4.423  0.6565 -0.2334 -0.6716
  372PHE      H 5752   7.422   4.699   4.551  0.7574  1.9498  2.8598
  372PHE     HA 5753   7.589   4.617   4.770  0.5661  0.0027 -0.5760
  372PHE    HB2 5754   7.492   4.910   4.758  1.8094  1.4233  0.2555
  372PHE    HB3 5755   7.622   4.824   4.831 -1.5019 -0.3572  0.5676
  372PHE    HD1 5756   7.488   4.924   4.501  0.1439 -0.9780 -0.2497
  372PHE    HD2 5757   7.828   4.802   4.729 -0.4075 -0.8359 -1.3065
  372PHE    HE1 5758   7.655   5.009   4.317  0.8501  0.7616 -0.1835
  372PHE    HE2 5759   7.985   4.882   4.560  0.9505  0.0734  1.0475
  372PHE     HZ 5760   7.892   4.962   4.338 -1.5782  0.2081 -2.4488
  373ARG      N 5761   7.267   4.648   4.765  0.2875 -0.0139  0.5973
  373ARG     CA 5762   7.142   4.613   4.837 -0.3759  0.4369  0.0144
  373ARG      C 5763   7.037   4.532   4.759 -0.4823  0.7433 -0.0974
  373ARG      O 5764   7.034   4.542   4.641  0.0554  0.1040 -0.2104
  373ARG     CB 5765   7.068   4.735   4.888 -0.4487 -0.3853  0.3671
  373ARG     CG 5766   7.159   4.811   4.987  0.2522 -0.1790 -0.4569
  373ARG     CD 5767   7.094   4.929   5.061 -0.3681  0.0998 -0.8055
  373ARG     NE 5768   7.053   5.032   4.963 -0.4342  0.2181  0.0929
  373ARG     CZ 5769   7.016   5.156   4.976  0.1260  0.5605 -0.0160
  373ARG    NH1 5770   7.003   5.212   5.090 -0.1924  0.2636 -0.6397
  373ARG    NH2 5771   6.985   5.225   4.875 -0.1655  0.0709  0.5305
  373ARG      H 5772   7.249   4.653   4.666  0.9261 -0.4002  0.4514
  373ARG     HA 5773   7.170   4.554   4.925  0.4095  1.0233  0.1841
  373ARG    HB2 5774   7.048   4.803   4.805  0.2191  1.4077  1.5495
  373ARG    HB3 5775   6.973   4.709   4.935 -0.4316 -0.4614  0.3598
  373ARG    HG2 5776   7.199   4.743   5.062 -0.0852 -0.3325 -0.4144
  373ARG    HG3 5777   7.249   4.847   4.936  0.1444  0.9748  0.0999
  373ARG    HD2 5778   7.017   4.902   5.132  0.6242 -0.4377  0.1358
  373ARG    HD3 5779   7.173   4.978   5.118 -0.6200  0.9627 -1.1658
  373ARG     HE 5780   7.047   4.991   4.871 -0.6454  0.9450 -0.2291
  373ARG   HH11 5781   6.984   5.311   5.090  0.3675  0.3802 -0.9558
  373ARG   HH12 5782   7.040   5.169   5.173  0.8875  0.0868 -1.1678
  373ARG   HH21 5783   6.953   5.320   4.880  1.8476  0.9544 -0.7697
  373ARG   HH22 5784   6.996   5.188   4.782 -0.1001  1.1095  0.1022
  374THR      N 5785   6.957   4.449   4.827  0.5641 -0.2899 -0.6076
  374THR     CA 5786   6.862   4.344   4.774  0.0903 -1.1398 -0.0608
  374THR      C 5787   6.742   4.336   4.870 -0.0255 -0.0933  0.4140
  374THR      O 5788   6.765   4.358   4.986  0.0061 -0.4197 -1.0015
  374THR     CB 5789   6.944   4.220   4.753  0.3726 -0.2423  0.0455
  374THR    OG1 5790   7.056   4.247   4.671  0.2790 -0.3133  0.1978
  374THR    CG2 5791   6.876   4.103   4.683 -0.1303 -0.6037 -0.1890
  374THR      H 5792   6.977   4.440   4.925 -1.1359  0.6655 -0.1065
  374THR     HA 5793   6.833   4.382   4.676 -0.5313  1.1301  0.8810
  374THR     HB 5794   6.980   4.181   4.849  0.1184  0.5429  0.4757
  374THR    HG1 5795   7.029   4.318   4.612  1.4975 -0.2888 -0.3976
  374THR   HG21 5796   6.835   4.146   4.592  0.5361 -0.2649 -0.3411
[truncated: 3,975,605 more chars]
