# Supplementary material for: Broadening the Scope of Binding Free Energy Calculations Using a Separated Topologies Approach
Source: J Chem Theory Comput. 2023 Jul 24;19(15):5058–76. doi: 10.1021/acs.jctc.3c00282 (PMC10413862; doi:10.1021/acs.jctc.3c00282)
Supplement: Supplementary file 2 — ct3c00282_si_002.zip [file ct3c00282_si_002.zip › SI_paper/BACE1/input/biphenyl/lig_02/solvent.gro]

GROningen MAchine for Chemical Simulation
 5337
    1Cl-     CL    1   1.716   0.333   0.565  0.2845 -0.0489 -0.3565
    2Na+     NA    2   0.833   0.151   1.653 -0.2321 -0.4748 -0.0658
    3Na+     NA    3   1.213   2.397   3.067 -0.0416  0.0814 -0.2454
    4Na+     NA    4   2.198   1.208   3.154  0.3554 -0.2967 -0.1945
    5Na+     NA    5   1.806   1.570   1.092  0.2928 -0.3164 -0.3989
    6Na+     NA    6   2.538   0.837   1.589  0.4160 -0.3883 -0.4130
    7Cl-     CL    7   2.001   2.084   3.319 -0.1729 -0.1458  0.1067
    8Cl-     CL    8   3.333   1.088   0.696  0.5986 -0.5414  0.3762
    9Cl-     CL    9   2.661   2.039   2.843  0.0899  0.0904  0.1252
   10Cl-     CL   10   0.696   1.295   0.660 -0.1001  0.0061 -0.1803
   11Cl-     CL   11   0.476   1.492   2.570  0.1987 -0.0923 -0.3059
   12UNL     C1   12   3.186   1.602   0.033 -0.7194 -0.0734 -0.9832
   12UNL     C2   13   3.254   1.373  -0.123  0.8012  0.7005 -0.5513
   12UNL     C3   14   3.490   1.753  -0.081  0.4697 -1.2649  0.2354
   12UNL     C4   15   3.461   1.712   0.146 -0.3991  0.3592 -0.5125
   12UNL     C5   16   3.618   1.861   0.074  0.0304  0.3512 -0.0037
   12UNL     C6   17   3.315   1.587  -0.016  0.6534  0.6217 -0.7747
   12UNL     C7   18   3.418   1.689   0.017  0.2338 -0.2559 -0.0973
   12UNL     C8   19   3.090   1.506   0.014  0.0956  0.6868  0.3193
   12UNL     C9   20   3.346   1.472  -0.090  0.1905 -0.5657 -0.0847
   12UNL    C10   21   3.122   1.390  -0.068 -0.2567  0.3249 -0.2224
   12UNL    C11   22   2.884   1.751   0.139 -0.3510 -0.0158  0.1104
   12UNL    C12   23   2.832   1.511  -0.025 -0.0336 -0.1078  0.7378
   12UNL    C13   24   2.842   1.637  -0.109  0.9958 -0.3141  0.7205
   12UNL    C14   25   2.948   1.516   0.081  0.0561  0.9530  0.3760
   12UNL    C15   26   2.930   1.391   0.176 -1.3186 -0.0172  0.3258
   12UNL     N1   27   3.583   1.849  -0.053 -0.7603 -0.0593  0.5400
   12UNL     N2   28   3.556   1.795   0.175 -0.3364 -0.1757  0.3349
   12UNL     N3   29   2.936   1.633   0.166  0.0600  0.1119 -0.4300
   12UNL     N4   30   2.881   1.853   0.232  0.0940  0.3087 -0.4254
   12UNL     F1   31   3.471   1.461  -0.140  0.2338  0.1017 -0.5142
   12UNL     F2   32   3.035   1.297  -0.106  0.2573 -0.4096  0.3696
   12UNL     S1   33   2.820   1.789  -0.017 -0.0346 -0.3530 -0.0360
   12UNL     H1   34   3.176   1.686   0.100 -0.0745 -0.1738 -0.7397
   12UNL     H2   35   3.286   1.286  -0.178  0.9402  0.0653  0.4700
   12UNL     H3   36   3.478   1.747  -0.189  0.1350  1.7104 -0.0701
   12UNL     H4   37   3.410   1.660   0.226 -0.4331  0.3683 -0.5283
   12UNL     H5   38   3.684   1.940   0.108  0.5580  0.1185 -0.4647
   12UNL     H6   39   2.731   1.507   0.017 -0.2868 -0.9655  0.1125
   12UNL     H7   40   2.831   1.422  -0.089  0.5788  0.8383 -0.6822
   12UNL     H8   41   2.938   1.642  -0.161  0.0757  0.3890 -1.1301
   12UNL     H9   42   2.767   1.630  -0.189  0.6334  1.6977  0.7809
   12UNL    H10   43   3.016   1.392   0.244 -0.2886  1.6781 -0.8289
   12UNL    H11   44   2.925   1.300   0.116 -0.7490 -0.0710  0.3454
   12UNL    H12   45   2.842   1.386   0.241 -1.2411  0.3308  0.4647
   12UNL    H13   46   2.988   1.619   0.252 -0.0985  0.0436 -0.3457
   12UNL    H14   47   2.886   1.945   0.190 -1.8282  0.1232 -1.2897
   12UNL    H15   48   2.928   1.835   0.321 -0.8095 -0.3030 -0.0322
   13HOH      O   49   0.333   2.241   1.233  0.7959 -0.1114 -0.1522
   13HOH     H1   50   0.417   2.287   1.239  1.1928 -0.8353  0.2407
   13HOH     H2   51   0.355   2.157   1.191  0.2896 -0.3517  0.0451
   14HOH      O   52   2.339   1.871   1.868  0.4677 -0.2981  0.1575
   14HOH     H1   53   2.258   1.819   1.864 -0.2443  0.7715 -0.3057
   14HOH     H2   54   2.328   1.926   1.946  0.5054  0.1833 -0.1647
   15HOH      O   55   2.158   3.478   2.776 -0.4118  0.3035 -0.0545
   15HOH     H1   56   2.211   3.557   2.773 -0.4222  0.3204  0.1879
   15HOH     H2   57   2.187   3.426   2.701 -1.0749  0.9646 -0.8095
   16HOH      O   58   3.564   3.315   2.016 -0.4290  0.2162 -0.1337
   16HOH     H1   59   3.580   3.409   2.016 -0.1115  0.1675 -0.5831
   16HOH     H2   60   3.572   3.288   1.924 -0.7672 -0.2086 -0.0477
   17HOH      O   61   0.836   0.340   2.221 -0.5390  0.4186 -0.7030
   17HOH     H1   62   0.747   0.321   2.194 -0.3149 -0.1479 -1.0580
   17HOH     H2   63   0.892   0.302   2.153  0.0479 -1.1472  0.5206
   18HOH      O   64   1.944   2.726   0.043  0.5282 -0.5526 -0.3188
   18HOH     H1   65   1.927   2.634   0.026  1.6373 -0.6360 -1.1308
   18HOH     H2   66   2.009   2.727   0.113  0.4170 -0.3748 -0.2145
   19HOH      O   67   3.202   0.180   0.587 -0.2828  0.2150  0.3667
   19HOH     H1   68   3.148   0.193   0.509  0.2197  0.4554  0.0453
   19HOH     H2   69   3.187   0.089   0.612  0.1564 -0.1147 -0.4951
   20HOH      O   70   1.764   2.859   1.406 -0.1327 -0.5822  1.0746
   20HOH     H1   71   1.718   2.914   1.470  0.1926 -0.5655  1.2974
   20HOH     H2   72   1.775   2.915   1.329  0.1632 -0.3417  1.2864
   21HOH      O   73   1.158   3.205   2.608 -0.2820  0.1830 -0.3162
   21HOH     H1   74   1.253   3.207   2.595 -0.3412 -0.5820 -1.0455
   21HOH     H2   75   1.130   3.125   2.563 -1.1761 -0.0611  0.6001
   22HOH      O   76   0.880   2.607   0.292 -0.1518  0.1123  0.3899
   22HOH     H1   77   0.845   2.598   0.204  1.3883  0.4771 -0.3232
   22HOH     H2   78   0.932   2.528   0.306  0.8462  0.7222  0.3228
   23HOH      O   79   3.689   2.709   0.901 -0.0031 -0.5557  0.0821
   23HOH     H1   80   3.606   2.748   0.872  0.0615 -0.5071 -0.0411
   23HOH     H2   81   3.693   2.730   0.995  0.5420  0.7160 -0.1763
   24HOH      O   82   0.274   0.895   2.758 -0.1082 -0.2134 -0.0968
   24HOH     H1   83   0.316   0.829   2.813 -0.2845 -0.7586 -0.6090
   24HOH     H2   84   0.183   0.898   2.789  0.0242  0.1886  0.2828
   25HOH      O   85   1.666   1.076   3.156 -1.1827  0.3077  0.0791
   25HOH     H1   86   1.662   1.005   3.091 -1.7731  0.9167 -0.5898
   25HOH     H2   87   1.729   1.045   3.221 -0.7579 -0.4544 -0.6459
   26HOH      O   88   0.463   1.167   2.474  0.1215  0.4826  0.9143
   26HOH     H1   89   0.475   1.256   2.509 -0.6167  0.5511  1.0147
   26HOH     H2   90   0.531   1.159   2.406 -0.2000  1.3643  0.4575
   27HOH      O   91   0.006   1.248   1.305 -0.3043  0.0205  0.3003
   27HOH     H1   92   0.023   1.232   1.398 -0.2271 -0.5057  0.2009
   27HOH     H2   93   0.093   1.261   1.267 -0.3321  0.1760  0.2877
   28HOH      O   94   2.442   1.006   2.327  0.3454 -0.2480  0.8723
   28HOH     H1   95   2.360   1.025   2.372 -0.0122 -0.3318  0.2800
   28HOH     H2   96   2.436   0.913   2.305  0.5117 -0.2122  0.6626
   29HOH      O   97   2.692   3.437   2.761 -0.6444 -0.7729  0.1609
   29HOH     H1   98   2.636   3.510   2.732  0.5750  0.3784  0.4877
   29HOH     H2   99   2.726   3.400   2.680 -0.7425 -0.5168 -0.0022
   30HOH      O  100   0.354   3.761   2.920 -0.7378  0.5341  0.0519
   30HOH     H1  101   0.319   3.674   2.901 -0.8728  0.2963  1.2109
   30HOH     H2  102   0.441   3.761   2.880  0.2596 -1.0534  1.8349
   31HOH      O  103   2.718   0.437   0.114  0.2507  0.4063  0.2812
   31HOH     H1  104   2.664   0.386   0.054  0.2976  0.5046  0.1552
   31HOH     H2  105   2.768   0.371   0.162  1.1738  0.3346 -0.6817
   32HOH      O  106   1.328   1.281   1.005 -1.0236  0.3806 -0.1563
   32HOH     H1  107   1.327   1.277   0.909  0.3388 -0.3415 -0.1903
   32HOH     H2  108   1.344   1.373   1.025 -0.3162  0.3927 -0.6776
   33HOH      O  109   1.911   0.456   3.732  0.0896 -0.0166 -0.4229
   33HOH     H1  110   1.898   0.461   3.827  0.1445 -0.8146 -0.3602
   33HOH     H2  111   1.887   0.543   3.700  0.5697  0.4322  0.3721
   34HOH      O  112   2.124   0.895   2.203 -0.3502 -0.8786  0.5843
   34HOH     H1  113   2.063   0.968   2.202 -0.1118 -0.6531 -0.6000
   34HOH     H2  114   2.144   0.881   2.296 -0.0893  0.8107  0.8493
   35HOH      O  115   1.072   2.386   0.390 -0.2515 -0.3981  0.0042
   35HOH     H1  116   1.100   2.396   0.481  1.5523  0.2554 -0.5297
   35HOH     H2  117   1.014   2.310   0.391 -0.8918  0.0254  1.7770
   36HOH      O  118   0.031   1.179   1.591 -0.3489  0.8051 -0.1266
   36HOH     H1  119   0.124   1.179   1.613 -0.0722 -1.3112 -0.8453
   36HOH     H2  120  -0.013   1.197   1.675  0.6595  1.4293  0.3116
   37HOH      O  121   2.350   0.947   1.519 -0.0238 -0.0742 -0.2887
   37HOH     H1  122   2.349   1.037   1.551 -0.1316 -0.1215 -0.1574
   37HOH     H2  123   2.291   0.948   1.443 -0.0340 -0.0366 -0.2805
   38HOH      O  124   1.572   2.212   3.093  0.2224  0.1036 -0.3011
   38HOH     H1  125   1.622   2.206   3.012  0.7695 -0.1569  0.0428
   38HOH     H2  126   1.510   2.140   3.088  1.2206 -0.8460  0.1291
   39HOH      O  127   1.506   0.781   0.744 -0.2703  0.0229 -0.1025
   39HOH     H1  128   1.417   0.791   0.708 -0.3764 -0.4323  0.0197
   39HOH     H2  129   1.540   0.702   0.702  0.6036  0.9013 -1.1841
   40HOH      O  130   0.656   2.050   1.103 -0.1930 -0.0821 -0.3159
   40HOH     H1  131   0.636   2.002   1.183 -0.7421  0.1558 -0.3017
   40HOH     H2  132   0.752   2.048   1.097 -0.1916 -1.1350 -0.2990
   41HOH      O  133   3.039   0.380   1.827  0.4840  0.0706 -0.3901
   41HOH     H1  134   3.033   0.316   1.898  0.9235  0.3134 -0.1229
   41HOH     H2  135   3.074   0.331   1.753 -0.1348 -0.2242 -0.4994
   42HOH      O  136   2.709   3.319   2.480  0.7934  0.4321 -0.3040
   42HOH     H1  137   2.789   3.345   2.527  0.4836 -0.7272  1.0233
   42HOH     H2  138   2.735   3.243   2.429  0.6356  0.3398 -0.2467
   43HOH      O  139   2.377   3.334   0.452 -0.1084  0.2846  0.0235
   43HOH     H1  140   2.393   3.279   0.375  0.7302  0.3565  0.1279
   43HOH     H2  141   2.356   3.420   0.416  1.4485  0.6375 -0.1613
   44HOH      O  142   3.255   2.720   0.305 -0.5693 -0.2608  0.8344
   44HOH     H1  143   3.326   2.779   0.330 -0.4919 -0.2199  0.5376
   44HOH     H2  144   3.271   2.640   0.355  0.1408 -0.5354  0.2093
   45HOH      O  145   3.196   0.971   1.015  0.2757 -0.2914 -0.4293
   45HOH     H1  146   3.134   1.038   1.044  0.0007 -0.6169 -0.2503
   45HOH     H2  147   3.183   0.966   0.921  0.6473  0.2461 -0.5229
   46HOH      O  148   2.326   2.125   3.351  0.2241 -0.4378  0.1186
   46HOH     H1  149   2.238   2.093   3.333  0.2417 -0.9793  0.8980
   46HOH     H2  150   2.331   2.132   3.446  0.7377  0.4584  0.0565
   47HOH      O  151   1.525   2.385   3.658 -0.3504 -0.4308 -0.8899
   47HOH     H1  152   1.494   2.458   3.604 -0.6410  0.4961  0.4322
   47HOH     H2  153   1.603   2.353   3.612 -0.3998  0.4994 -1.6900
   48HOH      O  154   0.430   3.035   0.589  0.6516 -0.3459  0.2718
   48HOH     H1  155   0.336   3.024   0.604  0.2741  1.6525 -0.0033
   48HOH     H2  156   0.444   2.999   0.501 -0.2956  0.7542 -0.4104
   49HOH      O  157   3.234   2.906   3.339 -0.3899  0.5126 -0.0999
   49HOH     H1  158   3.241   2.925   3.432  0.7381  0.6958 -0.1920
   49HOH     H2  159   3.233   2.991   3.296 -1.8831  0.4753 -0.2575
   50HOH      O  160   0.104   1.075   0.061 -0.4128 -0.8829 -0.3574
   50HOH     H1  161   0.143   1.110  -0.020  0.5186 -0.7081  0.1378
   50HOH     H2  162   0.171   1.018   0.097 -0.6645 -0.6677  0.4835
   51HOH      O  163   0.088   2.135   3.295  0.4320  0.1680  0.0719
   51HOH     H1  164   0.004   2.131   3.339  0.5542 -0.5259  0.2685
   51HOH     H2  165   0.134   2.208   3.336  0.1685  0.1526  0.3975
   52HOH      O  166   3.122   1.401   1.659  0.4874  0.5912 -0.1772
   52HOH     H1  167   3.174   1.409   1.578  0.2675  0.8110 -0.3007
   52HOH     H2  168   3.187   1.388   1.728  0.6444 -0.4872 -0.4878
   53HOH      O  169   1.468   3.517   3.312  0.1121  0.5921  0.1949
   53HOH     H1  170   1.508   3.505   3.398 -0.5841  0.3963  0.5133
   53HOH     H2  171   1.429   3.605   3.316 -0.6196  0.2741  0.3995
   54HOH      O  172   2.797   2.740   2.534 -0.1105 -0.0391 -0.2269
   54HOH     H1  173   2.808   2.834   2.545 -1.1839  0.0724  0.2053
   54HOH     H2  174   2.845   2.701   2.607 -0.5290  0.2533  0.2205
   55HOH      O  175   2.990   1.807   1.692 -0.5368 -0.3161 -0.0382
   55HOH     H1  176   2.971   1.774   1.604  0.1370  0.1788 -0.3858
   55HOH     H2  177   2.979   1.730   1.749 -1.1051 -0.6145 -0.5248
   56HOH      O  178   2.783   3.149   2.881 -0.0210  0.0428  0.4144
   56HOH     H1  179   2.702   3.149   2.932  0.4417  0.8629  1.2126
   56HOH     H2  180   2.789   3.237   2.843  0.1444 -0.2397 -0.2556
   57HOH      O  181   2.326   0.615   0.787 -0.9171 -0.0457 -0.1806
   57HOH     H1  182   2.267   0.659   0.725 -0.3059  0.9428 -0.1125
   57HOH     H2  183   2.339   0.528   0.750  0.1048  0.7512 -2.0073
   58HOH      O  184   3.450   3.719   3.057 -0.1768 -0.1811 -0.1488
   58HOH     H1  185   3.508   3.772   3.112  0.6207  1.1123 -2.0406
   58HOH     H2  186   3.510   3.658   3.013 -0.3583  0.4451 -1.3260
   59HOH      O  187   0.731   0.740   2.505  0.4308 -0.5532  0.3789
   59HOH     H1  188   0.640   0.712   2.516  0.4288 -0.6485  0.1177
   59HOH     H2  189   0.729   0.835   2.511  0.0713 -0.4032 -1.2596
   60HOH      O  190   1.264   0.169   2.658  0.1415  0.4191 -0.5121
   60HOH     H1  191   1.279   0.094   2.601  0.5792  0.2517 -0.1852
   60HOH     H2  192   1.176   0.154   2.694 -0.0646  0.4352 -0.9882
   61HOH      O  193   3.552   3.557   3.495  0.0790 -0.6094  1.1894
   61HOH     H1  194   3.457   3.544   3.495  0.0216 -0.2177  1.4499
   61HOH     H2  195   3.563   3.652   3.488  0.4679 -0.7061 -1.1063
   62HOH      O  196   0.092   0.031   3.487 -0.5588  0.5908  0.0649
   62HOH     H1  197   0.145   0.078   3.551  0.3026  1.2620 -1.0600
   62HOH     H2  198   0.077   0.095   3.417 -2.3390  0.2177  0.0198
   63HOH      O  199   3.674   0.189   1.041  0.1277  0.4549  0.7702
   63HOH     H1  200   3.596   0.139   1.067 -0.3076  0.3548 -0.6141
   63HOH     H2  201   3.663   0.206   0.948  1.8605  0.2717  0.4534
   64HOH      O  202   3.788   1.987   2.001  0.5908  0.1937 -0.6745
   64HOH     H1  203   3.711   2.007   1.948 -0.2104 -0.0363  0.3324
   64HOH     H2  204   3.787   2.054   2.070 -0.1629 -1.1522  0.7566
   65HOH      O  205   2.910   2.084   1.312 -0.1703 -0.1378 -0.4711
   65HOH     H1  206   2.869   2.087   1.398  0.9172 -0.1127  0.0928
   65HOH     H2  207   2.838   2.070   1.251 -1.1399  1.0085  0.3112
   66HOH      O  208   0.742   1.067   3.381  0.0052 -0.0658  0.2624
   66HOH     H1  209   0.753   1.015   3.461 -0.5271 -0.7352 -0.0796
   66HOH     H2  210   0.690   1.142   3.408 -0.4314 -0.4406  0.4945
   67HOH      O  211   2.296   3.698   0.846 -0.2348  0.3045 -0.1281
   67HOH     H1  212   2.263   3.782   0.878 -0.6445  0.5810 -1.1780
   67HOH     H2  213   2.257   3.689   0.759  0.1971 -0.7484 -0.2390
   68HOH      O  214   2.627   2.641   1.968  0.0671 -0.0442 -0.5529
   68HOH     H1  215   2.660   2.553   1.987 -1.2825 -0.4085  0.4168
   68HOH     H2  216   2.668   2.696   2.035  0.5009 -0.0264 -0.8271
   69HOH      O  217   0.139   1.313   2.291 -0.0247 -0.0598 -0.3605
   69HOH     H1  218   0.170   1.223   2.305 -0.1616 -0.1653 -0.7011
   69HOH     H2  219   0.118   1.316   2.197  0.2110  0.4003 -0.4027
   70HOH      O  220   1.513   1.857   0.754 -0.6099 -0.2024 -0.3807
   70HOH     H1  221   1.519   1.796   0.680  1.1977 -0.2700 -0.2589
   70HOH     H2  222   1.569   1.930   0.729 -0.9712  0.3624  0.4103
   71HOH      O  223   2.621   1.608   0.251  0.3280 -0.4033  0.2757
   71HOH     H1  224   2.600   1.702   0.245  1.6571 -0.0804 -0.1200
   71HOH     H2  225   2.693   1.605   0.315  0.4719 -1.1156  0.0890
   72HOH      O  226   2.212   2.764   3.255  0.6079  0.0831 -0.2168
   72HOH     H1  227   2.225   2.838   3.314  1.2868 -0.3626  0.2215
   72HOH     H2  228   2.203   2.804   3.169 -2.3643  0.9277  0.2693
   73HOH      O  229   0.953   1.653   2.899  0.2380 -0.5330  0.3689
   73HOH     H1  230   0.967   1.727   2.958 -0.6759  0.2176 -0.2980
   73HOH     H2  231   0.991   1.578   2.945  0.3672  0.1730  1.4820
   74HOH      O  232   2.120   1.595   1.925 -0.1707 -0.1823 -0.1255
   74HOH     H1  233   2.030   1.591   1.955 -0.6675 -0.8074 -1.5196
   74HOH     H2  234   2.121   1.667   1.861  0.1586 -0.5773 -0.5763
   75HOH      O  235   3.647   2.423   0.608 -0.3479  0.2041  0.0136
   75HOH     H1  236   3.572   2.437   0.666  0.7084  0.2709  1.4317
   75HOH     H2  237   3.678   2.335   0.630  0.7809  0.6834  0.4180
   76HOH      O  238   1.195   1.728   1.479 -0.0517  0.0072 -0.5503
   76HOH     H1  239   1.205   1.746   1.572 -1.1258 -0.7045 -0.2530
   76HOH     H2  240   1.276   1.685   1.453  0.2005  0.0753  0.0990
   77HOH      O  241   1.355   3.799   1.817  0.5238 -0.3705  0.5782
   77HOH     H1  242   1.413   3.820   1.744 -0.5080 -0.2192 -0.2483
   77HOH     H2  243   1.330   3.708   1.802 -0.4059 -0.0713  0.1879
   78HOH      O  244   0.836   2.335   3.389 -0.7638  0.1100  0.0092
   78HOH     H1  245   0.876   2.290   3.464 -0.9349  1.5061  0.9995
   78HOH     H2  246   0.854   2.277   3.314  1.0108 -0.4809  0.7930
   79HOH      O  247   2.911   0.890   2.020 -0.4074 -0.3752  0.2977
   79HOH     H1  248   2.913   0.794   2.014  0.3376 -0.3734  0.3906
   79HOH     H2  249   2.970   0.920   1.952 -0.1751 -0.0074  0.6519
   80HOH      O  250   2.512   2.009   0.632  0.7687 -0.4066 -0.6352
   80HOH     H1  251   2.471   2.091   0.660 -0.5666 -0.8673 -1.0936
   80HOH     H2  252   2.572   2.035   0.561  0.8377  0.2217 -0.3643
   81HOH      O  253   2.314   2.018   0.242  0.2114 -0.5011  0.1699
   81HOH     H1  254   2.300   2.078   0.315  1.3425  0.8308 -0.5890
   81HOH     H2  255   2.233   2.022   0.192 -0.1822 -0.5947  0.7776
   82HOH      O  256   3.211   0.748   1.702  0.7028  0.0102  0.3677
   82HOH     H1  257   3.159   0.738   1.622  0.1145 -1.3056  0.8527
   82HOH     H2  258   3.301   0.729   1.675  0.5864  0.0609 -0.0689
   83HOH      O  259   2.605   1.684   1.506 -0.1329 -0.6129  0.4583
   83HOH     H1  260   2.511   1.673   1.493 -0.2194  0.0209  0.4595
   83HOH     H2  261   2.612   1.751   1.574  0.3173 -0.2628  0.0836
   84HOH      O  262   0.374   2.680   2.353 -0.6443  0.4325  0.4271
   84HOH     H1  263   0.440   2.709   2.290 -0.1437 -0.5442  0.4591
   84HOH     H2  264   0.297   2.660   2.300  0.0476 -1.2592 -0.1003
   85HOH      O  265   0.938   2.025   1.079 -0.4681 -0.2686 -0.0717
   85HOH     H1  266   1.009   2.007   1.140 -0.5694 -0.0433  0.1131
   85HOH     H2  267   0.977   2.011   0.992 -0.4078 -0.8866  0.0463
   86HOH      O  268   3.385   0.317   0.767  0.5361 -0.1629  0.0375
   86HOH     H1  269   3.402   0.257   0.840  1.2713 -0.3846 -0.3079
   86HOH     H2  270   3.333   0.265   0.705  0.3140 -0.1187  0.1810
   87HOH      O  271   1.485   3.622   0.415 -0.3579 -0.6174  0.6906
   87HOH     H1  272   1.492   3.530   0.392 -0.9745 -0.4109 -0.5195
   87HOH     H2  273   1.395   3.645   0.391  0.3723  0.7742 -1.1455
   88HOH      O  274   1.096   1.867   0.005  1.0219  0.7514  0.3734
   88HOH     H1  275   1.125   1.914  -0.074  0.2818  1.0134  0.2448
   88HOH     H2  276   1.111   1.930   0.076 -1.3842  1.9284  0.0434
   89HOH      O  277   1.896   3.118   0.614 -0.9517 -0.2612  0.6207
   89HOH     H1  278   1.988   3.145   0.626 -1.1595  0.4420  0.7355
   89HOH     H2  279   1.864   3.175   0.545 -0.7265 -1.9599 -1.0512
   90HOH      O  280   2.116   0.105   3.581  0.6842  0.2704  0.0850
   90HOH     H1  281   2.162   0.024   3.606 -0.4293 -0.1731  0.8669
   90HOH     H2  282   2.025   0.090   3.608  0.2505  1.4384 -0.6014
   91HOH      O  283   3.550   0.976   0.510  0.4016 -0.0825 -0.1241
   91HOH     H1  284   3.585   1.035   0.443  1.1337 -1.0221 -0.6181
   91HOH     H2  285   3.507   1.034   0.573  1.7605  1.0560 -0.1499
   92HOH      O  286   0.664   1.956   3.526  0.0691  0.0047  0.0523
   92HOH     H1  287   0.680   1.925   3.437 -0.2582  0.3822 -0.1463
   92HOH     H2  288   0.721   1.903   3.581 -0.5245 -1.0041 -0.2597
   93HOH      O  289   2.782   1.710   2.526 -0.7964 -0.1145  0.6527
   93HOH     H1  290   2.816   1.625   2.553 -0.6827  0.4108  2.4835
   93HOH     H2  291   2.700   1.690   2.480 -0.4783 -1.2098  0.5041
   94HOH      O  292   1.483   1.867   2.206  0.0688 -0.0383  0.0079
   94HOH     H1  293   1.423   1.795   2.225  0.2049 -0.2207 -0.2383
   94HOH     H2  294   1.433   1.926   2.150  0.2847 -0.4641 -0.6593
   95HOH      O  295   0.815   0.153   0.425 -0.5484  0.4532 -0.4394
   95HOH     H1  296   0.879   0.127   0.359 -0.2156  1.2864 -0.4696
   95HOH     H2  297   0.740   0.095   0.410  0.0200 -0.2451 -0.6909
   96HOH      O  298   3.333   2.065   3.440  0.2974 -0.2859  0.1776
   96HOH     H1  299   3.308   1.974   3.424 -0.8707 -0.0052  0.2062
   96HOH     H2  300   3.350   2.101   3.353  1.2164 -0.6271  0.1978
   97HOH      O  301   2.684   2.092   0.446  0.3279  0.9132  0.4924
   97HOH     H1  302   2.775   2.116   0.462  0.2583  1.8685 -0.3211
   97HOH     H2  303   2.644   2.172   0.411 -0.6625  0.3392  0.2308
   98HOH      O  304   1.546   1.356   2.478 -0.0929  0.0367 -0.3611
   98HOH     H1  305   1.619   1.296   2.492 -0.2828 -0.3018 -0.7917
   98HOH     H2  306   1.567   1.432   2.532 -0.0341 -0.5677  0.5060
   99HOH      O  307   3.046   0.574   3.643  0.0080 -0.6697  0.0774
   99HOH     H1  308   3.014   0.647   3.695 -0.9213 -0.6778 -0.4316
   99HOH     H2  309   3.041   0.498   3.701 -0.3535 -0.5621  0.1911
  100HOH      O  310   2.542   3.379   1.595 -0.2004 -0.1262 -0.4039
  100HOH     H1  311   2.635   3.361   1.582  0.1359  0.3132  1.0367
  100HOH     H2  312   2.510   3.303   1.645 -0.4356  0.0443 -0.2921
  101HOH      O  313   0.597   1.577   0.564  0.8277  0.2730  0.6293
  101HOH     H1  314   0.506   1.551   0.576  0.5331  0.8373 -0.2663
  101HOH     H2  315   0.647   1.498   0.588  0.0495 -0.5110 -0.1615
  102HOH      O  316   2.254   0.226   0.063 -0.4910  0.7636 -0.3213
  102HOH     H1  317   2.211   0.181   0.137 -0.2251  1.1620  0.0809
  102HOH     H2  318   2.204   0.197  -0.014 -0.6836  0.2267 -0.0097
  103HOH      O  319   2.006   1.767   2.566 -0.1954  0.6535 -0.0218
  103HOH     H1  320   1.930   1.710   2.553 -0.1926  0.9494 -1.9356
  103HOH     H2  321   1.969   1.855   2.576 -0.1333  0.6984 -0.1758
  104HOH      O  322   3.286   0.496   1.206  0.1174  0.2265 -0.2866
  104HOH     H1  323   3.272   0.568   1.145  0.3404  0.5174 -0.0048
  104HOH     H2  324   3.199   0.464   1.226  0.0676 -0.3612 -1.3176
  105HOH      O  325   1.145   1.476   2.029  0.5437 -0.4730  0.5879
  105HOH     H1  326   1.137   1.423   2.108  0.6577 -0.8974  0.3198
  105HOH     H2  327   1.075   1.444   1.972 -0.0929  0.3954  0.8170
  106HOH      O  328   1.419   0.556   3.659  0.2321 -0.8015 -0.3538
  106HOH     H1  329   1.487   0.532   3.596  0.3526 -1.1797 -0.0860
  106HOH     H2  330   1.457   0.627   3.710  0.1591 -0.5385 -0.6604
  107HOH      O  331   2.947   0.333   2.103  0.3123  0.1496  0.4471
  107HOH     H1  332   2.923   0.242   2.089  1.3113 -0.0135 -0.4287
  107HOH     H2  333   3.018   0.330   2.167 -0.6074  0.4695  1.5514
  108HOH      O  334   1.094   3.092   0.462  0.6446 -0.2466  0.0497
  108HOH     H1  335   1.059   3.012   0.425 -0.4502  0.4256 -0.4581
  108HOH     H2  336   1.127   3.141   0.387 -0.0486  0.3957  0.1389
  109HOH      O  337   1.586   1.467   2.159  0.0511  0.1935 -0.9479
  109HOH     H1  338   1.532   1.546   2.159 -1.5520 -0.7979 -0.3111
  109HOH     H2  339   1.533   1.402   2.113  1.0044 -0.6976 -0.8624
  110HOH      O  340   2.240   3.574   2.282  0.1396 -0.2440 -0.3297
  110HOH     H1  341   2.148   3.554   2.265 -0.2193  0.8353  0.1288
  110HOH     H2  342   2.257   3.652   2.228  0.8599 -0.5523 -0.5724
  111HOH      O  343   2.986   1.615   1.193  0.0263  0.3504  1.1568
  111HOH     H1  344   2.922   1.570   1.138  0.0358  0.5975  0.9418
  111HOH     H2  345   2.934   1.645   1.268 -0.0062  0.1005  1.2352
  112HOH      O  346   0.766   1.286   2.609  0.4411 -0.1423  0.0086
  112HOH     H1  347   0.769   1.336   2.528 -0.2596  0.3718  0.2787
  112HOH     H2  348   0.750   1.351   2.677  1.0848 -0.5543  0.5834
  113HOH      O  349   2.904   3.588   1.301  0.2593 -0.9952  0.0858
  113HOH     H1  350   2.923   3.571   1.393  0.6043  0.9625  0.4535
  113HOH     H2  351   2.987   3.616   1.263 -0.2454  0.1774 -0.2596
  114HOH      O  352   0.617   3.612   2.903  0.2090 -1.4675  0.1449
  114HOH     H1  353   0.547   3.585   2.962 -1.5718 -0.1320 -1.1172
  114HOH     H2  354   0.594   3.574   2.818 -1.0169  1.3780 -1.0900
  115HOH      O  355   0.200   0.049   1.325  0.0425 -0.4340  0.5919
  115HOH     H1  356   0.132  -0.004   1.367  0.4052 -1.4722 -0.0466
  115HOH     H2  357   0.152   0.114   1.274 -0.5199 -1.3202 -0.0709
  116HOH      O  358   1.039   2.721   3.600 -0.1516  0.8840 -1.0176
  116HOH     H1  359   1.025   2.763   3.685  0.6653 -0.3466 -0.2134
  116HOH     H2  360   0.963   2.665   3.587 -0.2917  1.0962 -1.1235
  117HOH      O  361   0.654   0.207   2.856 -0.0293  0.6603  0.1644
  117HOH     H1  362   0.609   0.235   2.776  0.9832  0.0098 -0.6863
  117HOH     H2  363   0.667   0.113   2.845  0.9410  0.7117  0.6647
  118HOH      O  364   0.503   2.627   2.670 -0.4712  0.2354  0.1160
  118HOH     H1  365   0.485   2.636   2.764  0.1558  0.6924  0.2007
  118HOH     H2  366   0.418   2.639   2.628 -0.9361 -0.8517  0.6558
  119HOH      O  367   1.537   2.036   2.476 -0.6057 -0.3829  0.7234
  119HOH     H1  368   1.573   1.982   2.406 -0.7410  0.4984 -0.0713
  119HOH     H2  369   1.444   2.041   2.457 -0.5364  0.4374  0.5349
  120HOH      O  370   2.791   2.685   1.134 -0.0885 -1.0142 -0.0812
  120HOH     H1  371   2.850   2.728   1.196  0.9048 -0.5915 -1.2459
  120HOH     H2  372   2.818   2.593   1.135  0.6706 -0.8172 -0.6363
  121HOH      O  373   2.852   0.193   0.859 -0.5205 -0.0780 -0.5110
  121HOH     H1  374   2.915   0.159   0.922 -1.4155 -0.1460  0.3913
  121HOH     H2  375   2.886   0.166   0.774  0.6680 -0.0783 -0.0718
  122HOH      O  376   0.479   2.994   0.893 -0.3915  0.1940 -0.1890
  122HOH     H1  377   0.534   3.006   0.816 -0.6963  1.0580 -0.2931
  122HOH     H2  378   0.428   2.915   0.874 -0.7311  0.5906 -1.0602
  123HOH      O  379   3.594   1.414   1.043  0.4155  1.1221  1.2372
  123HOH     H1  380   3.538   1.451   0.975 -0.5786  0.4639  1.6468
  123HOH     H2  381   3.533   1.372   1.104  1.3984 -0.6668  1.1096
  124HOH      O  382   0.670   0.017   1.801 -0.1461  0.5551 -0.7281
  124HOH     H1  383   0.585   0.010   1.759 -0.3734 -0.9097 -0.1468
  124HOH     H2  384   0.650   0.023   1.895  0.3750  0.3891 -0.5991
  125HOH      O  385   2.917   2.194   2.404 -0.3760 -0.5715 -0.6900
  125HOH     H1  386   2.849   2.131   2.429 -1.1738  0.0432 -1.2086
  125HOH     H2  387   2.992   2.140   2.380 -0.6693 -1.2727 -0.1100
  126HOH      O  388   3.374   1.849   2.187  0.0371  0.9375 -0.0632
  126HOH     H1  389   3.376   1.918   2.120 -1.8961  0.5387 -0.6477
  126HOH     H2  390   3.349   1.770   2.139  0.2133  0.2517  0.9101
  127HOH      O  391   2.749   2.411   3.114 -0.2181  0.3354  0.4818
  127HOH     H1  392   2.666   2.377   3.079  1.2326 -0.4330 -3.1529
  127HOH     H2  393   2.801   2.332   3.132  0.8849  0.5755 -1.2034
  128HOH      O  394   0.989   2.799   0.448 -0.0830  0.5766 -0.5410
  128HOH     H1  395   1.070   2.793   0.399  0.1168  0.5178 -0.2098
  128HOH     H2  396   0.931   2.735   0.407  0.4521 -0.2883 -0.0192
  129HOH      O  397   2.533   3.577   0.350  0.0783 -0.7804  0.4036
  129HOH     H1  398   2.546   3.652   0.292 -0.8008 -1.1880 -0.3601
  129HOH     H2  399   2.514   3.616   0.435 -0.2435 -0.1288  0.0476
  130HOH      O  400   3.383   1.602   3.317  0.2525 -0.0323 -0.2604
  130HOH     H1  401   3.353   1.655   3.243 -0.4828 -0.0159  0.0252
  130HOH     H2  402   3.423   1.525   3.277  1.9350  0.9670 -0.7101
  131HOH      O  403   0.083   3.763   2.290 -0.0128  0.5409 -0.0298
  131HOH     H1  404   0.038   3.697   2.343  1.3100 -0.6610 -0.2947
  131HOH     H2  405   0.115   3.827   2.353 -1.2250  0.9398  0.2424
  132HOH      O  406   0.081   0.472   2.061 -0.2081  0.2369 -0.1503
  132HOH     H1  407   0.170   0.502   2.042 -0.5370  1.4991  0.1783
  132HOH     H2  408   0.025   0.540   2.026 -0.9861  0.3703  1.2300
  133HOH      O  409   2.807   1.368   2.293 -0.0085  0.6610  0.4746
  133HOH     H1  410   2.848   1.316   2.362 -0.5826  0.3975  0.6256
  133HOH     H2  411   2.715   1.340   2.292  0.1437  0.0366 -0.9741
  134HOH      O  412   0.106   2.832   3.396 -0.5234  0.5418  0.3948
  134HOH     H1  413   0.153   2.906   3.358 -1.1549  0.0952 -1.4725
  134HOH     H2  414   0.018   2.866   3.412 -0.8185  0.2557 -0.4796
  135HOH      O  415   1.581   0.841   0.397 -0.0125 -0.2377 -0.0386
  135HOH     H1  416   1.599   0.932   0.375 -0.1032 -0.4049 -0.8705
  135HOH     H2  417   1.597   0.835   0.492 -1.3580  0.9529  0.3287
  136HOH      O  418   2.450   2.915   1.162 -0.9047  0.0412 -0.3152
  136HOH     H1  419   2.490   2.829   1.146  0.4123  0.4366  0.5819
  136HOH     H2  420   2.408   2.905   1.248 -1.1297  0.1818 -0.4074
  137HOH      O  421   2.383   3.462   2.075 -0.3187 -0.0250  0.5402
  137HOH     H1  422   2.331   3.477   2.154 -1.5505 -0.2752 -0.1711
  137HOH     H2  423   2.351   3.527   2.013 -0.5713 -0.8728 -0.2630
  138HOH      O  424   0.229   1.957   3.785  0.2886 -0.2716 -0.0649
  138HOH     H1  425   0.205   1.874   3.826 -1.4909  0.7726  1.2496
  138HOH     H2  426   0.170   1.965   3.710  1.0468 -0.5095 -0.7246
  139HOH      O  427   1.185   3.374   2.962  0.0678  0.0421  0.0164
  139HOH     H1  428   1.273   3.352   2.991  0.3218  0.2606 -0.5730
  139HOH     H2  429   1.149   3.292   2.928  0.3668  0.1354 -0.5437
  140HOH      O  430   2.408   0.348   0.293  0.0508  0.0046 -0.0684
  140HOH     H1  431   2.483   0.298   0.260  0.0079  0.1394 -0.3810
  140HOH     H2  432   2.443   0.401   0.365 -0.1724 -1.4703  1.2362
  141HOH      O  433   0.958   1.437   1.844 -0.4814  0.1230 -0.1152
  141HOH     H1  434   0.936   1.365   1.785 -0.3784  0.3099 -0.3853
  141HOH     H2  435   0.919   1.514   1.803 -1.4096  0.1035  0.6402
  142HOH      O  436   0.805   2.875   0.887  0.1531 -0.5700  0.4209
  142HOH     H1  437   0.879   2.874   0.827 -0.0269  0.5910  0.1284
  142HOH     H2  438   0.843   2.860   0.973  0.5308 -1.3584  0.1315
  143HOH      O  439   0.707   3.767   2.488 -0.7184  0.0529  0.2353
  143HOH     H1  440   0.712   3.798   2.398 -0.1073 -0.6011  0.0233
  143HOH     H2  441   0.798   3.747   2.511 -0.8772  0.1260  0.9689
  144HOH      O  442   2.449   2.621   3.460  0.2656  0.6474  0.1142
  144HOH     H1  443   2.437   2.528   3.445  0.4366  0.5064  0.7972
  144HOH     H2  444   2.368   2.648   3.505  0.3629  0.7490  0.2301
  145HOH      O  445   3.554   0.954   0.899 -0.3592 -0.4578 -0.1930
  145HOH     H1  446   3.481   0.993   0.853 -0.1687 -0.1531 -0.2405
  145HOH     H2  447   3.608   1.028   0.927 -0.0096 -0.6828 -0.2583
  146HOH      O  448   2.371   2.064   2.906 -0.0324  0.5423  0.1101
  146HOH     H1  449   2.456   2.039   2.868 -0.6827 -2.2376  0.0394
  146HOH     H2  450   2.360   2.006   2.981 -1.7030  1.0638  0.3574
  147HOH      O  451   2.759   0.889   3.361  0.8711 -0.3840  0.4509
  147HOH     H1  452   2.703   0.961   3.388 -0.1752 -0.8714 -0.2886
  147HOH     H2  453   2.833   0.932   3.317  0.3725  0.2517  0.1978
  148HOH      O  454   0.752   2.422   1.567  0.2945 -0.0968  0.9622
  148HOH     H1  455   0.758   2.352   1.501  0.1907 -0.2424  1.1054
  148HOH     H2  456   0.840   2.461   1.569  0.2846 -0.0582  0.7020
  149HOH      O  457   1.554   0.231   2.058  0.5885 -0.4558 -0.0129
  149HOH     H1  458   1.590   0.206   1.973  0.1768  0.2510 -0.4185
  149HOH     H2  459   1.547   0.327   2.053 -0.4455 -0.4831  0.3944
  150HOH      O  460   3.144   3.324   1.895  0.4170 -0.2573 -0.1111
  150HOH     H1  461   3.189   3.328   1.811  0.4614  0.4099 -0.0616
  150HOH     H2  462   3.185   3.392   1.948  0.3409 -0.6191  0.4351
  151HOH      O  463   0.810   3.087   2.472 -0.1327  0.5935 -0.2616
  151HOH     H1  464   0.835   3.171   2.512 -0.2488  0.6419 -0.2917
  151HOH     H2  465   0.733   3.059   2.521 -0.4520  0.7946 -0.6365
  152HOH      O  466   3.417   1.586   0.883  0.0086 -0.3836  0.1087
  152HOH     H1  467   3.407   1.680   0.869 -0.3586 -0.2889  0.9272
  152HOH     H2  468   3.341   1.547   0.839  0.0364 -0.2847 -0.0295
  153HOH      O  469   0.613   3.551   0.937 -0.1646 -0.2838  0.0371
  153HOH     H1  470   0.663   3.482   0.979  0.5707 -0.1672 -0.5908
  153HOH     H2  471   0.675   3.624   0.929 -0.6035  0.0671 -0.2534
  154HOH      O  472   0.952   0.079   0.660 -0.3774  0.3924  0.1497
  154HOH     H1  473   0.972   0.155   0.715 -0.6353  0.8934 -0.4274
  154HOH     H2  474   0.903   0.115   0.585  0.3998 -0.1834 -0.6769
  155HOH      O  475   2.642   2.987   1.789  0.3450  0.4308  0.9348
  155HOH     H1  476   2.635   2.893   1.773  1.0123  0.5345 -0.1410
  155HOH     H2  477   2.633   2.995   1.884  0.6489 -0.7548  1.1021
  156HOH      O  478   1.118   0.805   2.569 -0.3122 -0.4490 -0.2680
  156HOH     H1  479   1.110   0.748   2.492 -1.6443  0.1819 -0.6733
  156HOH     H2  480   1.154   0.887   2.534 -0.3634 -0.3557 -0.1054
  157HOH      O  481   2.314   2.094   3.629 -0.1714 -0.2945 -0.5335
  157HOH     H1  482   2.366   2.020   3.661  1.6078  0.9181 -0.3260
  157HOH     H2  483   2.295   2.145   3.708 -1.1311 -0.3386 -0.7109
  158HOH      O  484   2.548   1.319   1.643 -0.2268 -0.0214 -0.1060
  158HOH     H1  485   2.527   1.401   1.688 -0.4410 -0.5966  0.8955
  158HOH     H2  486   2.609   1.345   1.574  1.4789  0.7617  1.5040
  159HOH      O  487   2.403   1.122   3.521 -0.0501 -0.2614 -0.5431
  159HOH     H1  488   2.351   1.172   3.584 -0.0474 -0.0620 -0.6968
  159HOH     H2  489   2.429   1.042   3.568  0.0595 -0.0555 -0.2504
  160HOH      O  490   1.227   0.175   0.520  0.2437  0.3316  0.1790
  160HOH     H1  491   1.311   0.184   0.565  0.2707  0.8543  0.0408
  160HOH     H2  492   1.173   0.245   0.556  0.0790  0.3971 -0.1825
  161HOH      O  493   0.092   0.196   3.286 -0.8556  0.5336 -0.2079
  161HOH     H1  494   0.030   0.246   3.233 -0.3826  0.6852 -0.6333
  161HOH     H2  495   0.157   0.164   3.224 -0.8138 -0.1022  0.1470
  162HOH      O  496   2.602   3.205   3.732 -0.2847  0.1876 -0.1092
  162HOH     H1  497   2.517   3.231   3.768 -0.0346  0.9188 -0.0150
  162HOH     H2  498   2.665   3.260   3.778  0.2201 -0.1382 -0.3919
  163HOH      O  499   2.150   2.098   0.995 -0.3043 -0.2343 -0.4956
  163HOH     H1  500   2.241   2.078   1.018 -0.5461 -0.0792  0.7689
  163HOH     H2  501   2.145   2.194   1.002 -0.6345 -0.2678 -0.2434
  164HOH      O  502   1.444   1.605   1.424  0.0213 -0.0806  0.6067
  164HOH     H1  503   1.408   1.522   1.392  0.6075 -0.4583  0.8790
  164HOH     H2  504   1.502   1.579   1.496  1.2377  0.4115 -0.1341
  165HOH      O  505   1.843   3.682   2.180 -0.2435 -0.6783  0.4049
  165HOH     H1  506   1.891   3.687   2.262  0.5252  0.4454 -0.0663
  165HOH     H2  507   1.753   3.702   2.203 -0.0912 -0.6647  1.0105
  166HOH      O  508   1.219   2.583   1.290 -0.3884  0.2535  0.2176
  166HOH     H1  509   1.229   2.589   1.195  0.4801  0.8587  0.3211
  166HOH     H2  510   1.269   2.657   1.324  0.1414 -0.5007  1.1924
  167HOH      O  511   3.304   3.609   1.945 -0.4868 -0.0804 -0.1243
  167HOH     H1  512   3.294   3.581   2.036  1.3121  0.3547  0.2948
  167HOH     H2  513   3.396   3.591   1.924 -0.1383  2.0240 -1.0085
  168HOH      O  514   1.563   0.094   0.351  0.5163 -0.1907 -0.1250
  168HOH     H1  515   1.520   0.017   0.389 -0.2007  0.1704 -0.1810
  168HOH     H2  516   1.558   0.161   0.419  2.0244 -0.4444  0.3162
  169HOH      O  517   0.080  -0.007   2.947  0.3922 -0.0076 -0.6106
  169HOH     H1  518   0.173  -0.009   2.967  0.4421 -0.1619 -0.8440
  169HOH     H2  519   0.064   0.082   2.917  0.2721  0.2864  0.2880
  170HOH      O  520   2.385   3.077   0.274  0.0870  0.5180  0.0549
  170HOH     H1  521   2.323   3.057   0.344  0.1020 -0.7247 -0.2388
  170HOH     H2  522   2.433   2.996   0.260  0.5827  0.9395 -0.9036
  171HOH      O  523   0.856   2.345   0.108  0.2418 -0.1104  0.1852
  171HOH     H1  524   0.787   2.304   0.055 -0.2683  0.3807  0.4471
  171HOH     H2  525   0.922   2.371   0.044 -0.7096  1.1866 -0.3605
  172HOH      O  526   2.228   0.204   0.467  0.1286 -0.5449  0.3663
  172HOH     H1  527   2.172   0.141   0.421 -0.3043 -0.5893  0.9296
  172HOH     H2  528   2.298   0.224   0.404 -0.0012 -1.1994 -0.0127
  173HOH      O  529   0.166   3.194   0.273 -0.0616 -0.0353 -0.2292
  173HOH     H1  530   0.179   3.232   0.187 -1.1399  0.6828 -0.1116
  173HOH     H2  531   0.180   3.266   0.334  1.3569 -0.6799  0.2929
  174HOH      O  532   1.668   0.972   2.683 -1.0992 -0.2458  0.3831
  174HOH     H1  533   1.639   0.893   2.638 -0.4458 -0.2799 -0.0024
  174HOH     H2  534   1.598   0.991   2.745 -1.8704 -0.3777 -0.4181
  175HOH      O  535   1.439   2.383   0.128  0.0065  0.0989  0.1598
  175HOH     H1  536   1.531   2.383   0.154  0.1670 -0.7060 -0.3240
  175HOH     H2  537   1.441   2.386   0.032 -0.4805  0.2835  0.1460
  176HOH      O  538   2.726   2.191   2.169 -0.0141  0.7007 -0.0426
  176HOH     H1  539   2.794   2.147   2.117 -1.0224  0.3487 -1.1691
  176HOH     H2  540   2.685   2.120   2.219  0.0075  0.8009  0.1187
  177HOH      O  541   2.682   1.934   2.319  0.0863  0.4407  0.6369
  177HOH     H1  542   2.720   1.974   2.397  0.5006  0.6545  0.3360
  177HOH     H2  543   2.757   1.902   2.269 -0.1969 -0.0937  0.5309
  178HOH      O  544   0.614   2.358   1.795 -0.2426 -0.6035 -0.1682
  178HOH     H1  545   0.663   2.322   1.869  0.5597 -0.3555 -0.5567
  178HOH     H2  546   0.681   2.383   1.732 -0.8932 -0.5292 -0.8592
  179HOH      O  547   1.602   1.327   3.197  0.3694  0.7450  0.8647
  179HOH     H1  548   1.544   1.306   3.270 -1.8318  0.0761 -0.8179
  179HOH     H2  549   1.648   1.244   3.179 -1.1170  0.0092  0.0130
  180HOH      O  550   2.181   2.836   1.051  0.6202 -0.0837 -0.3034
  180HOH     H1  551   2.260   2.873   1.089  0.3095 -0.1952  0.4860
  180HOH     H2  552   2.111   2.894   1.079  0.3161 -0.4422 -0.3066
  181HOH      O  553   0.802   3.698   3.115 -0.4358  0.3977 -0.1814
  181HOH     H1  554   0.865   3.760   3.078  0.3979 -1.1148 -1.5739
  181HOH     H2  555   0.725   3.705   3.059 -0.5667  0.5402  0.0114
  182HOH      O  556   0.154   2.984   0.615  0.0505  0.5071  0.6039
  182HOH     H1  557   0.063   3.009   0.631 -0.2239 -0.0234 -0.0465
  182HOH     H2  558   0.150   2.924   0.541  0.9186  0.3453  0.6661
  183HOH      O  559   2.985   3.714   2.905 -0.1065  0.6306 -0.4837
  183HOH     H1  560   3.078   3.731   2.920 -0.0571 -0.1587  0.2886
  183HOH     H2  561   2.940   3.782   2.954  0.0902 -0.0354  0.7217
  184HOH      O  562   1.191   1.978   2.848 -0.0038  0.0762  0.3184
  184HOH     H1  563   1.132   1.903   2.845 -0.6293  0.4972  1.1856
  184HOH     H2  564   1.144   2.048   2.803 -0.0197  0.3068  0.6792
  185HOH      O  565   0.097   0.650   2.368 -0.4667 -0.1758 -0.0105
  185HOH     H1  566   0.005   0.631   2.386 -0.5985  0.1387 -0.3242
  185HOH     H2  567   0.121   0.587   2.300 -0.3747 -0.4247  0.2490
  186HOH      O  568   3.286   3.637   2.493 -0.2439 -0.0492  0.0968
  186HOH     H1  569   3.326   3.723   2.501 -0.5765  0.0509  0.9273
  186HOH     H2  570   3.299   3.597   2.579 -0.2376 -0.7682 -0.2229
  187HOH      O  571   2.881   0.643   0.075  0.2503 -0.4653 -0.1783
  187HOH     H1  572   2.864   0.698   0.152  0.5736  0.8266 -0.9777
  187HOH     H2  573   2.829   0.564   0.090 -0.5810  0.2275  0.8389
  188HOH      O  574   0.803   3.371   2.531  0.8083 -0.4624 -0.4527
  188HOH     H1  575   0.844   3.386   2.616 -0.0583  0.3985 -0.1389
  188HOH     H2  576   0.851   3.427   2.470  0.4926  0.0908 -0.2068
  189HOH      O  577   2.114   3.399   1.283  0.3600 -0.2478 -0.4822
  189HOH     H1  578   2.181   3.414   1.216  0.2174 -1.4006 -0.9235
  189HOH     H2  579   2.159   3.352   1.352  0.6070  1.2864  0.5036
  190HOH      O  580   3.333   2.093   1.985  0.3947 -0.3846 -0.5907
  190HOH     H1  581   3.246   2.053   1.992  0.0075  0.0479 -2.1827
  190HOH     H2  582   3.316   2.187   1.991  1.0605 -0.2915  1.0867
  191HOH      O  583   2.252   1.221   0.043  0.3689  0.0483 -0.0094
  191HOH     H1  584   2.229   1.180   0.127 -0.9939  0.3015 -0.2280
  191HOH     H2  585   2.348   1.221   0.043  0.4258  0.2336  1.6434
  192HOH      O  586   2.710   0.207   0.470  0.1625 -0.0140 -0.4113
  192HOH     H1  587   2.694   0.145   0.542  0.1212 -0.4618 -0.7962
  192HOH     H2  588   2.645   0.276   0.483  0.9557  0.5736  0.7012
  193HOH      O  589   2.333   3.724   0.113 -0.2064  0.4029  0.3424
  193HOH     H1  590   2.285   3.672   0.048 -1.1013 -0.2241  1.4429
  193HOH     H2  591   2.392   3.778   0.060 -0.9094 -0.0286 -0.9907
  194HOH      O  592   3.748   1.865   2.410 -0.6282  0.3882  0.2112
  194HOH     H1  593   3.766   1.780   2.452 -0.2211  1.0258  1.4424
  194HOH     H2  594   3.653   1.871   2.409 -0.6851 -0.3205 -0.4514
  195HOH      O  595   2.125   0.406   3.608 -0.4436 -0.8306  1.5190
  195HOH     H1  596   2.117   0.314   3.584 -0.5024 -0.6728  0.9092
  195HOH     H2  597   2.047   0.424   3.660 -0.9535 -0.8842  0.8039
  196HOH      O  598   0.498   0.453   2.065 -0.2183 -0.2731 -0.6301
  196HOH     H1  599   0.426   0.501   2.025 -1.3232 -0.5234  0.8634
  196HOH     H2  600   0.542   0.517   2.120 -0.7453 -0.5791  0.1869
  197HOH      O  601   2.870   0.304   1.132 -0.1901  0.3394 -0.0922
  197HOH     H1  602   2.798   0.276   1.075 -0.1202 -0.8135  0.3271
  197HOH     H2  603   2.932   0.347   1.073 -0.8743  0.6956 -0.5810
  198HOH      O  604   3.409   0.740   1.948  0.0054  0.2148 -0.7071
  198HOH     H1  605   3.341   0.675   1.967  0.0886  0.2642 -0.2264
  198HOH     H2  606   3.481   0.689   1.910  0.3288 -0.0865  0.2678
  199HOH      O  607   1.572   1.526   1.675 -0.0537 -0.7875  0.1057
  199HOH     H1  608   1.509   1.550   1.743 -0.2413 -0.9777  0.0012
  199HOH     H2  609   1.605   1.440   1.702  0.3070 -0.6061  0.2607
  200HOH      O  610   2.837   0.493   2.876  0.2012 -0.2803 -0.2547
  200HOH     H1  611   2.767   0.533   2.928  0.2533 -0.4860 -0.0229
  200HOH     H2  612   2.918   0.524   2.916  0.2657  0.5174 -0.9437
  201HOH      O  613   1.964   2.158   0.543 -0.7488  0.4532  0.2126
  201HOH     H1  614   1.966   2.135   0.635  0.9620  1.0090  0.3745
  201HOH     H2  615   1.994   2.079   0.497 -1.5674  0.1876  0.0977
  202HOH      O  616   3.365   0.741   2.296 -0.1758  0.0495  0.0899
  202HOH     H1  617   3.333   0.812   2.352  0.1901 -0.0343  0.4093
  202HOH     H2  618   3.290   0.720   2.239 -0.4711  0.3017  0.3760
  203HOH      O  619   3.353   0.563   0.889  0.5608 -0.1091 -0.0650
  203HOH     H1  620   3.387   0.478   0.861  0.3230  0.1472 -1.2349
  203HOH     H2  621   3.431   0.616   0.904  0.7054 -0.4408  0.3995
  204HOH      O  622   0.373   1.409   0.523 -0.3757 -0.5271  0.0422
  204HOH     H1  623   0.311   1.432   0.593  0.2198  1.1342  0.1142
  204HOH     H2  624   0.334   1.445   0.443 -0.5462 -1.4811 -0.3253
  205HOH      O  625   0.077   3.539   1.479  0.1432 -0.6300 -0.2286
  205HOH     H1  626   0.050   3.511   1.391  0.8623  0.5362 -0.8827
  205HOH     H2  627   0.036   3.626   1.489  0.7388 -0.3925  0.2325
  206HOH      O  628   0.593   2.317   2.197  0.1129 -0.7034  0.3038
  206HOH     H1  629   0.501   2.291   2.201 -0.1139  0.1043  1.9241
  206HOH     H2  630   0.600   2.391   2.258  1.4543  0.5903 -1.2033
  207HOH      O  631   2.585   3.298   1.938  0.0350  0.3182  0.6251
  207HOH     H1  632   2.556   3.232   2.001 -0.5348  0.5925  0.6663
  207HOH     H2  633   2.520   3.368   1.946 -0.3425  0.1499 -0.6307
  208HOH      O  634   2.124   0.681   0.358 -0.1295 -0.0292 -0.3913
  208HOH     H1  635   2.206   0.688   0.308  0.1144 -1.3617 -0.2703
  208HOH     H2  636   2.101   0.588   0.351 -0.5564 -0.1018  1.2278
  209HOH      O  637   3.309   1.060   0.309 -0.3033  0.5798 -0.1336
  209HOH     H1  638   3.262   1.127   0.360 -1.4360 -0.3538  0.1221
  209HOH     H2  639   3.364   1.016   0.374  0.3063  1.1018 -0.2693
  210HOH      O  640   1.237   2.619   2.910 -0.7961  0.1771 -0.5678
  210HOH     H1  641   1.178   2.638   2.983  0.4393  0.1550  0.5108
  210HOH     H2  642   1.295   2.695   2.905  0.3103 -0.5990 -0.2681
  211HOH      O  643   1.534   1.060   1.715  0.5433  0.0441 -0.4679
  211HOH     H1  644   1.472   0.988   1.730  0.0120  0.5482 -0.1646
  211HOH     H2  645   1.566   1.045   1.626  0.9844 -0.9543 -0.1704
  212HOH      O  646   0.378   1.072   3.439 -0.3410 -1.1331 -0.3549
  212HOH     H1  647   0.418   1.010   3.378 -0.8397 -2.0096  0.1660
  212HOH     H2  648   0.441   1.081   3.510  0.6017  0.4963 -1.2711
  213HOH      O  649   0.430   2.405   3.244 -0.2059  0.7152  0.1615
  213HOH     H1  650   0.423   2.425   3.337  0.1946  0.0681  0.3405
  213HOH     H2  651   0.340   2.394   3.215 -0.3546  1.3256  0.3753
  214HOH      O  652   1.074   1.673   0.482  0.2715 -0.6640  0.5695
  214HOH     H1  653   1.054   1.666   0.575  0.5535 -1.4089  0.5936
  214HOH     H2  654   1.124   1.593   0.463  0.5407 -0.3430 -0.1376
  215HOH      O  655   1.236   3.354   2.095  0.0798  0.6383  0.2447
  215HOH     H1  656   1.153   3.397   2.080  0.0057  0.3443 -0.2482
  215HOH     H2  657   1.219   3.291   2.165 -0.1538  0.4731  0.0406
  216HOH      O  658   0.084   0.288   1.190 -0.2926  0.4034  0.0385
  216HOH     H1  659   0.026   0.275   1.265 -0.1985 -1.0811 -0.0840
  216HOH     H2  660   0.031   0.264   1.114  0.1777 -0.0386 -0.1615
  217HOH      O  661   3.587   3.593   0.614  0.2205  0.3427  0.6009
  217HOH     H1  662   3.664   3.569   0.664  0.2163 -0.0592  0.4215
  217HOH     H2  663   3.620   3.649   0.544  0.3413  0.2193  0.5594
  218HOH      O  664   3.672   2.799   0.136  0.2967  0.1612 -0.3368
  218HOH     H1  665   3.706   2.870   0.189 -0.4656 -0.2135  0.7254
  218HOH     H2  666   3.746   2.770   0.082  0.8754  1.0962 -0.0754
  219HOH      O  667   2.825   2.723   0.625  0.2891 -0.7961 -0.0447
  219HOH     H1  668   2.860   2.652   0.679  0.9550 -0.8355 -0.4967
  219HOH     H2  669   2.902   2.761   0.583 -0.0381  0.2751  0.2605
  220HOH      O  670   0.032   1.759   2.149 -0.3627 -0.4339  0.1769
  220HOH     H1  671   0.052   1.778   2.240 -0.1518 -0.4815  0.1423
  220HOH     H2  672   0.025   1.845   2.107  2.1637 -0.3048 -0.3272
  221HOH      O  673   2.774   3.530   3.305  0.3676  0.4092 -0.5090
  221HOH     H1  674   2.837   3.500   3.240 -0.8033  0.6943 -1.8533
  221HOH     H2  675   2.689   3.500   3.273 -0.3365  1.1163  0.5628
  222HOH      O  676   3.225   0.712   1.063  0.4132  0.5078  1.2620
  222HOH     H1  677   3.219   0.807   1.060  0.6592  0.5154  0.8735
  222HOH     H2  678   3.258   0.687   0.977 -0.1400  0.0312  1.1741
  223HOH      O  679   1.533   2.896   1.577  0.4748  0.2211 -0.1673
  223HOH     H1  680   1.455   2.907   1.523  1.3104 -0.6612 -1.7118
  223HOH     H2  681   1.529   2.804   1.605  1.0330  0.1213 -0.4060
  224HOH      O  682   0.424   3.501   1.378  0.5733  0.5303 -0.0367
  224HOH     H1  683   0.339   3.466   1.405  0.3299  1.3246  0.2846
  224HOH     H2  684   0.474   3.424   1.351  0.0405 -0.0426  0.5467
  225HOH      O  685   1.332   2.529   3.364 -0.3394  0.5483  0.3043
  225HOH     H1  686   1.277   2.604   3.342  1.8267  2.0755 -0.6742
  225HOH     H2  687   1.402   2.566   3.417  1.1626 -0.5819 -0.7170
  226HOH      O  688   1.398   0.880   1.366  0.6963  0.3262  0.7289
  226HOH     H1  689   1.321   0.872   1.311  0.7467  1.2364  0.4844
  226HOH     H2  690   1.395   0.804   1.424 -0.1310  0.1071  0.4238
  227HOH      O  691   2.664   0.800   3.700  0.4586  0.5578  0.2594
  227HOH     H1  692   2.727   0.764   3.762  0.1391  0.5708  0.5917
  227HOH     H2  693   2.694   0.768   3.615 -0.3455 -1.3596  0.5989
  228HOH      O  694   0.526   1.430   1.381  0.5162  0.1011 -0.4060
  228HOH     H1  695   0.490   1.497   1.323 -0.0230 -0.0624 -0.2682
  228HOH     H2  696   0.608   1.469   1.413 -0.3808  1.2657  0.6728
  229HOH      O  697   1.646   2.605   2.964  0.3124 -0.5952 -0.0977
  229HOH     H1  698   1.694   2.527   2.935 -0.9171 -1.0199 -1.1547
  229HOH     H2  699   1.555   2.576   2.972  0.0213  0.4290  0.7973
  230HOH      O  700   2.568   1.884   1.697 -0.8513 -0.3758  0.3009
  230HOH     H1  701   2.502   1.873   1.765 -1.7466  0.8854 -0.2964
  230HOH     H2  702   2.549   1.969   1.658  1.0124 -0.0354 -0.0608
  231HOH      O  703   1.499   2.855   0.907  0.3939 -0.3071 -0.6889
  231HOH     H1  704   1.552   2.934   0.903 -0.4410  0.3933  0.6315
  231HOH     H2  705   1.416   2.879   0.867  0.2666 -0.6368 -0.6317
  232HOH      O  706   0.642   0.302   1.628 -0.0193 -0.3522  0.1559
  232HOH     H1  707   0.560   0.266   1.596 -0.1979 -0.4298  0.6837
  232HOH     H2  708   0.617   0.384   1.672  0.2600 -0.0745 -0.1879
  233HOH      O  709   2.216   0.034   2.187  0.0058 -0.0956  0.3546
  233HOH     H1  710   2.225   0.112   2.132  1.9396 -0.5022 -0.0515
  233HOH     H2  711   2.214   0.068   2.276 -1.1054  0.4641  0.1539
  234HOH      O  712   0.715   0.013   2.211  0.1306  0.8128 -0.7848
  234HOH     H1  713   0.794   0.068   2.214 -0.5547  1.8363 -0.0472
  234HOH     H2  714   0.654   0.062   2.156 -0.1960  0.3238 -0.8668
  235HOH      O  715   0.961   1.351   3.484 -0.2024 -0.1196 -0.1982
  235HOH     H1  716   0.921   1.294   3.550 -0.9060  0.2961 -0.2386
  235HOH     H2  717   0.906   1.340   3.406 -0.3603  0.6083 -0.2040
  236HOH      O  718   0.974   3.364   1.803 -0.4502 -0.4229 -0.0918
  236HOH     H1  719   1.068   3.349   1.790 -0.4636 -0.2620 -0.3938
  236HOH     H2  720   0.932   3.297   1.749 -0.5066  0.1581 -0.8097
  237HOH      O  721   2.092   0.802   1.574 -0.2042 -0.0333 -0.0480
  237HOH     H1  722   2.162   0.781   1.636 -0.6346  1.5626  1.1160
  237HOH     H2  723   2.081   0.722   1.522  1.6649 -0.7325  0.4693
  238HOH      O  724   2.299   0.219   2.664  0.5001  0.4774 -0.2062
  238HOH     H1  725   2.313   0.256   2.751 -0.8159  1.0512 -0.1894
  238HOH     H2  726   2.279   0.294   2.609 -2.9162  0.0323 -0.0339
  239HOH      O  727   0.657   1.281   3.020 -1.0422 -0.0321 -0.3410
  239HOH     H1  728   0.612   1.202   3.052 -0.7907  0.0867  0.3501
  239HOH     H2  729   0.739   1.250   2.984 -1.6332 -0.2520 -1.6116
  240HOH      O  730   3.016   1.813   2.734  0.2870  1.0228 -0.2764
  240HOH     H1  731   2.972   1.898   2.726 -0.0774  0.7518 -1.7090
  240HOH     H2  732   3.050   1.812   2.823 -2.3726  1.3850  0.9391
  241HOH      O  733   0.584   2.748   0.485 -0.1179  0.3977  0.2372
  241HOH     H1  734   0.618   2.674   0.535 -0.5643  0.3319  0.4581
  241HOH     H2  735   0.489   2.739   0.491 -0.1822  0.5043 -0.4610
  242HOH      O  736   2.523   1.672   0.596 -0.1811 -0.1867  0.1358
  242HOH     H1  737   2.518   1.757   0.641 -0.7648 -0.2919  0.2856
  242HOH     H2  738   2.601   1.679   0.542 -0.5436  0.6878 -0.3240
  243HOH      O  739   0.470   0.458   2.654  0.5767 -0.8688  0.2570
  243HOH     H1  740   0.436   0.383   2.702 -0.0121 -0.8134 -0.0570
  243HOH     H2  741   0.483   0.526   2.721 -0.8911 -0.5582  0.2890
  244HOH      O  742   0.882   3.637   1.317  0.4301  0.3642 -0.3970
  244HOH     H1  743   0.879   3.565   1.380 -0.5054  0.6369 -0.1072
  244HOH     H2  744   0.845   3.601   1.236  0.2869  0.4214 -0.3570
  245HOH      O  745   0.302   3.567   1.671  0.0756 -0.4112  0.0921
  245HOH     H1  746   0.230   3.561   1.608  0.6386 -0.3224 -0.5890
  245HOH     H2  747   0.259   3.575   1.756 -0.7522  1.1137 -0.3951
  246HOH      O  748   1.823   2.564   3.347  0.5741 -0.4499  0.2026
  246HOH     H1  749   1.800   2.592   3.436 -0.6573  0.6609 -0.4111
  246HOH     H2  750   1.782   2.477   3.339  0.2391 -0.3323  0.5520
  247HOH      O  751   2.817   1.609   3.279  0.4188 -0.4148  0.1254
  247HOH     H1  752   2.744   1.600   3.218  0.6634  0.4620 -0.3276
  247HOH     H2  753   2.789   1.677   3.341  0.6521 -0.4205  0.2421
  248HOH      O  754   0.590   3.540   0.263  0.1446  0.6396 -0.6063
  248HOH     H1  755   0.616   3.517   0.352 -0.0262  1.3272 -0.3645
  248HOH     H2  756   0.654   3.496   0.207  0.0985 -0.0125 -0.1618
  249HOH      O  757   3.507   3.518   1.660 -0.1611  0.1098 -0.4114
  249HOH     H1  758   3.494   3.605   1.696 -0.5713  0.2737 -0.9190
  249HOH     H2  759   3.587   3.524   1.609  0.3709 -0.0988  0.3729
  250HOH      O  760   0.572   1.492   2.014  0.0499 -0.1016  0.1983
  250HOH     H1  761   0.486   1.531   2.027  0.1623  0.2911 -0.1735
  250HOH     H2  762   0.583   1.488   1.919  0.0485 -1.0550  0.2265
  251HOH      O  763   0.990   3.531   2.402  0.4516 -0.4673 -0.8328
  251HOH     H1  764   0.988   3.610   2.456  0.1954 -0.7180 -0.4674
  251HOH     H2  765   1.079   3.497   2.413  0.6626 -0.0663 -1.2412
  252HOH      O  766   2.537  -0.012   2.741  0.6210  0.1589 -0.0449
  252HOH     H1  767   2.557  -0.050   2.655 -0.4625  0.7157 -0.5908
  252HOH     H2  768   2.577   0.075   2.738  0.0402  0.4299 -0.2689
  253HOH      O  769   1.751   2.273   3.565 -0.3242 -0.0701  0.1310
  253HOH     H1  770   1.791   2.189   3.589 -0.6159  0.0134  1.0045
  253HOH     H2  771   1.734   2.266   3.471  2.1952  0.1215 -0.4572
  254HOH      O  772   3.364   3.284   2.557 -0.1258 -0.4411 -0.0312
  254HOH     H1  773   3.379   3.368   2.515 -0.5853  0.8005  2.0174
  254HOH     H2  774   3.276   3.258   2.530 -0.4735  0.3941  0.2433
  255HOH      O  775   3.550   1.223   2.543 -0.1075 -0.4612  0.0662
  255HOH     H1  776   3.503   1.302   2.516  0.0378 -0.1887  0.5681
  255HOH     H2  777   3.616   1.255   2.605  1.0671 -0.7516 -0.9428
  256HOH      O  778   0.076   2.278   0.961 -0.1580  0.5174  1.0336
  256HOH     H1  779   0.140   2.348   0.951  0.1739  0.0873 -0.2563
  256HOH     H2  780   0.126   2.197   0.948 -0.8441  0.1443  0.5705
  257HOH      O  781   0.642   2.505   0.617 -0.4475  0.2747 -0.3332
  257HOH     H1  782   0.704   2.432   0.611 -1.5048 -0.7260  0.1649
  257HOH     H2  783   0.656   2.541   0.705 -0.6998 -0.0870 -0.1403
  258HOH      O  784   2.104   2.674   1.918  0.1996  0.1130 -0.4616
  258HOH     H1  785   2.014   2.649   1.939  0.3381 -0.6211 -0.7061
  258HOH     H2  786   2.095   2.756   1.869 -0.2893  0.3857  0.0624
  259HOH      O  787   0.621   3.426   2.069  0.5201 -0.0687 -0.1643
  259HOH     H1  788   0.651   3.425   2.160  1.4942  0.1812 -0.4595
  259HOH     H2  789   0.690   3.473   2.021 -0.5513  0.8947 -0.8474
  260HOH      O  790   2.516   2.282   0.739 -0.1025 -0.0544 -0.6335
  260HOH     H1  791   2.578   2.294   0.668  0.0243  0.2812 -0.4678
  260HOH     H2  792   2.564   2.306   0.818 -0.0816 -0.8984 -0.3690
  261HOH      O  793   3.074   2.200   1.496 -0.1260  0.6990  0.3862
  261HOH     H1  794   3.000   2.249   1.533 -0.9189  0.1226 -0.3649
  261HOH     H2  795   3.042   2.170   1.411  0.4954 -0.7024  0.6064
  262HOH      O  796   0.839   0.195   0.977 -0.4809 -0.8396  0.5282
  262HOH     H1  797   0.758   0.146   0.992 -1.2745  0.3068  0.3210
  262HOH     H2  798   0.813   0.266   0.918  0.8987 -0.9380 -0.2685
  263HOH      O  799   1.363   0.421   0.235 -0.0417  0.1881 -0.6547
  263HOH     H1  800   1.438   0.380   0.278 -0.7860  0.7177  1.4406
  263HOH     H2  801   1.384   0.515   0.235 -0.7865  0.3886  0.3296
  264HOH      O  802   1.251   0.987   0.851 -0.0504 -0.4504  0.2728
  264HOH     H1  803   1.295   0.959   0.932 -0.1070  0.0095  0.4733
  264HOH     H2  804   1.163   0.952   0.859  0.3950 -1.8672 -0.3937
  265HOH      O  805   0.435   2.856   1.568 -0.4600  0.2406 -0.6095
  265HOH     H1  806   0.381   2.856   1.489 -1.3924  0.9228 -0.0156
  265HOH     H2  807   0.463   2.765   1.578 -0.7738  0.0380 -1.4223
  266HOH      O  808   2.357   3.067   2.920  0.3096  0.0221 -0.4510
  266HOH     H1  809   2.264   3.054   2.940  0.3580 -0.0724 -0.2722
  266HOH     H2  810   2.371   3.017   2.840  0.3080 -0.3705 -0.2178
  267HOH      O  811   2.938   3.678   2.624  0.1432  0.2795  0.0209
  267HOH     H1  812   2.990   3.744   2.578 -0.1568  0.5780  0.0981
  267HOH     H2  813   2.936   3.708   2.715 -0.0067  0.1695  0.0544
  268HOH      O  814   0.716   1.442   2.394 -0.0056 -0.3421 -0.3069
  268HOH     H1  815   0.625   1.436   2.423  0.1975 -0.3732  0.3547
  268HOH     H2  816   0.740   1.533   2.408 -0.0620 -0.2284 -0.9030
  269HOH      O  817   1.760   2.170   0.235  0.0701  0.4537 -0.4365
  269HOH     H1  818   1.725   2.247   0.190 -0.7643 -0.3495 -1.2350
  269HOH     H2  819   1.728   2.180   0.325  0.2695  1.1983 -0.4287
  270HOH      O  820   1.442   0.299   2.838 -0.2624  0.0848  0.0776
  270HOH     H1  821   1.511   0.304   2.772 -0.0813  0.0307  0.2586
  270HOH     H2  822   1.366   0.265   2.792 -0.2053  0.2652 -0.1541
  271HOH      O  823   3.586   1.005   1.867  0.0635  0.1789 -0.1528
  271HOH     H1  824   3.562   1.006   1.960  0.9132  0.4331  0.0836
  271HOH     H2  825   3.672   0.962   1.865 -0.1078 -0.1503 -0.8671
  272HOH      O  826   0.099   3.420   0.030  0.1781  0.2980  0.0483
  272HOH     H1  827   0.055   3.477  -0.033  0.7241  0.7029  0.0212
  272HOH     H2  828   0.054   3.336   0.021 -0.1889  0.5313 -0.4039
  273HOH      O  829   0.289   1.269   1.365  0.1175  0.1198  0.1090
  273HOH     H1  830   0.357   1.335   1.374  0.5045 -0.3595  1.0211
  273HOH     H2  831   0.269   1.243   1.455  0.8229 -1.8222 -0.2013
  274HOH      O  832   1.761   3.638   0.494  0.1435  0.0854 -0.3191
  274HOH     H1  833   1.749   3.549   0.529  0.7870  0.0707 -0.0945
  274HOH     H2  834   1.675   3.663   0.461 -0.1989 -0.3829  0.1794
  275HOH      O  835   2.189   0.874   2.453  0.9749  0.2351 -0.2462
  275HOH     H1  836   2.232   0.803   2.502  0.1163  0.0301  0.2619
  275HOH     H2  837   2.124   0.909   2.514 -0.4427 -0.3027 -1.3303
  276HOH      O  838   3.493   3.155   1.116 -0.2009 -0.0388  0.5920
  276HOH     H1  839   3.441   3.216   1.063  0.0296 -0.7468 -0.5302
  276HOH     H2  840   3.438   3.136   1.192 -0.8558  0.5178  0.2810
  277HOH      O  841   0.553   2.403   1.237 -0.1224  0.6030 -0.6371
  277HOH     H1  842   0.552   2.423   1.143  0.2852 -0.2692 -0.8473
  277HOH     H2  843   0.641   2.367   1.253 -0.0734  1.0314  0.1515
  278HOH      O  844   1.229   3.485   0.255 -0.7875  0.2827 -0.0941
  278HOH     H1  845   1.270   3.465   0.339 -1.1407  0.6602  0.1777
  278HOH     H2  846   1.245   3.579   0.243  0.1527  0.0468 -0.9585
  279HOH      O  847   1.287   1.599   2.833  0.5315  0.7895 -0.1203
  279HOH     H1  848   1.216   1.610   2.897  0.0679  0.0727 -0.5000
  279HOH     H2  849   1.352   1.547   2.880  0.1211  0.1240 -0.2680
  280HOH      O  850   2.746   1.723   2.808  0.4413  0.0305 -0.2541
  280HOH     H1  851   2.721   1.815   2.814 -0.8635 -0.2941 -0.1980
  280HOH     H2  852   2.839   1.725   2.786  0.4080  1.3532 -0.4245
  281HOH      O  853   2.072   1.533   3.197 -0.1298  0.3254 -0.0269
  281HOH     H1  854   2.049   1.495   3.113  1.5472 -0.8221 -0.0795
  281HOH     H2  855   1.999   1.510   3.255 -0.5808 -0.2825 -0.8026
  282HOH      O  856   0.821   2.197   3.158  0.6068  0.2300 -0.0536
  282HOH     H1  857   0.731   2.165   3.167  0.0702  1.6353  0.0615
  282HOH     H2  858   0.848   2.167   3.071  0.2940 -0.7638  0.1648
  283HOH      O  859   0.495   3.263   0.731  0.0092 -0.4568 -0.4783
  283HOH     H1  860   0.455   3.181   0.704  0.3920 -0.8964  0.2274
  283HOH     H2  861   0.580   3.239   0.767  0.6132  0.3783 -1.2556
  284HOH      O  862   1.702   0.960   1.891  0.2054  0.4139 -0.5995
  284HOH     H1  863   1.648   1.020   1.840  0.4379  1.1510 -0.0176
  284HOH     H2  864   1.645   0.885   1.908 -0.6349  1.1324 -0.0592
  285HOH      O  865   3.532   1.311   2.044  0.7008 -0.2741 -0.6079
  285HOH     H1  866   3.533   1.244   2.112 -0.6352  0.3246  0.0852
  285HOH     H2  867   3.591   1.379   2.077 -0.4389  0.3199  0.3796
  286HOH      O  868   2.968   0.681   1.112  0.0510  0.1157  0.2249
  286HOH     H1  869   2.919   0.748   1.159 -0.1978 -0.7931  1.3812
  286HOH     H2  870   3.059   0.709   1.116 -0.1857  1.1077 -0.6675
  287HOH      O  871   0.766   3.006   1.430 -0.5105  0.1234  0.1385
  287HOH     H1  872   0.720   3.033   1.350 -0.0320  1.2911  0.2148
  287HOH     H2  873   0.701   3.015   1.499 -0.7728 -0.3714 -0.0315
  288HOH      O  874   1.976   0.261   2.739  0.2375  0.9359  0.0259
  288HOH     H1  875   2.056   0.262   2.792  0.4057 -0.2098 -0.1629
  288HOH     H2  876   1.959   0.168   2.722 -0.7437  1.1892 -0.5365
  289HOH      O  877   2.980   1.882   3.491  0.5673  0.4385 -0.3473
  289HOH     H1  878   2.892   1.863   3.461  0.5822 -0.0142 -0.1287
  289HOH     H2  879   3.027   1.912   3.413 -0.0936  1.9084 -0.2326
  290HOH      O  880   2.172   0.782   0.592 -0.7939  0.8991  0.5366
  290HOH     H1  881   2.219   0.861   0.568  0.2568  0.4096  0.8329
  290HOH     H2  882   2.162   0.733   0.511  0.6780  0.2956  0.6677
  291HOH      O  883   2.675   1.370   0.569 -0.0163  1.1403 -0.2135
  291HOH     H1  884   2.701   1.431   0.638  0.1869 -0.5015  1.2895
  291HOH     H2  885   2.581   1.357   0.582  0.3015 -0.5191  1.0620
  292HOH      O  886   0.548   1.075   2.766 -0.6902 -0.6057 -0.1942
  292HOH     H1  887   0.521   1.163   2.792  1.1095  0.0099 -0.0991
  292HOH     H2  888   0.474   1.041   2.717 -1.1631  1.3440 -1.0623
  293HOH      O  889   1.002   2.581   2.660  0.7566 -0.2332  0.4100
  293HOH     H1  890   0.972   2.662   2.617  0.7379 -0.9811 -1.1054
  293HOH     H2  891   0.947   2.575   2.738 -0.7534  0.1756 -0.5300
  294HOH      O  892   0.664   3.123   2.039  0.0688 -0.1465  0.4685
  294HOH     H1  893   0.628   3.211   2.032 -0.9919 -0.5931 -0.1311
  294HOH     H2  894   0.759   3.137   2.047  0.1803  1.0297 -1.4515
  295HOH      O  895   1.652   3.104   2.720 -0.3127 -0.8412 -0.4052
  295HOH     H1  896   1.701   3.028   2.688  0.8976 -0.3652  0.1908
  295HOH     H2  897   1.655   3.096   2.815  1.1059  0.6231 -0.2399
  296HOH      O  898   1.862   3.418   1.836  0.3868 -0.0106 -0.5716
  296HOH     H1  899   1.826   3.384   1.918 -0.8978  3.1133  0.4500
  296HOH     H2  900   1.956   3.399   1.841  0.2617 -0.4999  1.3277
  297HOH      O  901   0.459   3.643   0.039  0.3785 -0.5551 -0.3196
  297HOH     H1  902   0.508   3.607   0.113  0.8501  0.9392  0.1546
  297HOH     H2  903   0.377   3.673   0.076  0.7490  0.4983 -0.2971
  298HOH      O  904   2.018   2.907   3.595  0.6488  0.0435  0.2499
  298HOH     H1  905   2.071   2.977   3.634  0.0632  0.1151  0.9548
  298HOH     H2  906   2.017   2.838   3.662 -0.4946  0.2193  0.4486
  299HOH      O  907   0.481   1.987   0.894  0.1271 -0.0987  0.2600
  299HOH     H1  908   0.510   1.922   0.830 -0.2236 -0.3185  0.3209
  299HOH     H2  909   0.557   2.000   0.951  0.2064 -0.4435  0.2363
  300HOH      O  910   0.988   0.033   1.785  0.7878 -0.2099  0.2623
  300HOH     H1  911   1.028  -0.003   1.706 -0.6252  0.6570 -0.9435
  300HOH     H2  912   1.061   0.070   1.834  1.7104 -0.6528 -0.6932
  301HOH      O  913   3.477   2.125   0.372  0.5413 -0.2232  0.2795
  301HOH     H1  914   3.501   2.201   0.319  0.9327 -0.4417  0.1387
  301HOH     H2  915   3.533   2.054   0.341 -0.6319 -0.9145 -0.4339
  302HOH      O  916   3.049   1.726   0.861  0.0132  0.2147  0.4971
  302HOH     H1  917   3.104   1.797   0.829  0.0477 -0.0453 -0.0464
  302HOH     H2  918   3.096   1.646   0.836  0.2829 -0.0155  1.6379
  303HOH      O  919   1.898   1.082   2.862  0.0326  0.1582 -0.0803
  303HOH     H1  920   1.813   1.043   2.840  0.0450 -0.0259  0.1798
  303HOH     H2  921   1.917   1.141   2.790 -0.4142  0.3540 -0.0466
  304HOH      O  922   2.330   2.502   1.904  0.3042 -0.3325  0.3816
  304HOH     H1  923   2.369   2.571   1.850 -0.3554  0.6161  1.0525
  304HOH     H2  924   2.244   2.537   1.929 -0.4665 -1.7860  0.0224
  305HOH      O  925   0.217   2.081   0.826  0.0065  0.9639  0.4960
  305HOH     H1  926   0.311   2.074   0.843 -0.0435  0.7534  0.7030
  305HOH     H2  927   0.197   2.003   0.775  0.2270  1.7776 -0.9326
  306HOH      O  928   1.139   1.508   2.375  0.5767 -0.3969  0.1818
  306HOH     H1  929   1.106   1.505   2.465 -1.2211 -0.5940 -0.4041
  306HOH     H2  930   1.085   1.445   2.327 -0.4137  1.4727 -1.5212
  307HOH      O  931   3.029   3.582   0.697  0.3566 -0.1366 -0.0004
  307HOH     H1  932   3.037   3.607   0.789  0.0214 -0.0621  0.0110
  307HOH     H2  933   2.964   3.512   0.697  0.3130 -0.0971 -0.1874
  308HOH      O  934   1.193   1.183   3.703 -0.1991 -0.7435 -0.2408
  308HOH     H1  935   1.250   1.199   3.628 -0.1626 -0.0086 -0.0734
  308HOH     H2  936   1.126   1.123   3.670  0.5802 -1.5124 -0.4714
  309HOH      O  937   0.776   0.237   0.077  0.4457 -0.1044  0.1881
  309HOH     H1  938   0.767   0.290  -0.003  0.4136  0.0897  0.3181
  309HOH     H2  939   0.799   0.150   0.045  0.3463 -0.0507 -0.0385
  310HOH      O  940   0.243   2.570   2.139 -0.8341 -0.5539  0.0345
  310HOH     H1  941   0.174   2.533   2.085 -0.4721 -0.4794 -0.4919
  310HOH     H2  942   0.303   2.612   2.077 -0.9126  0.3957  0.5628
  311HOH      O  943   0.734   1.543   2.728  0.1866  0.8191 -0.1829
  311HOH     H1  944   0.795   1.580   2.665  0.3695 -0.0977 -0.5783
  311HOH     H2  945   0.648   1.572   2.699  0.3667  1.5276 -0.0382
  312HOH      O  946   1.625   0.077   1.273  0.6175 -0.0301  0.2742
  312HOH     H1  947   1.626   0.124   1.190  0.3342 -0.5628 -0.0435
  312HOH     H2  948   1.710   0.031   1.276  0.8252  0.3570  0.5077
  313HOH      O  949   1.298   0.754   3.458 -0.5045  0.0262 -0.2138
  313HOH     H1  950   1.386   0.769   3.426 -0.3864  0.3809  0.2599
  313HOH     H2  951   1.310   0.704   3.539 -0.6627  0.9568  0.4129
  314HOH      O  952   2.983   3.174   0.227 -0.5669 -0.7331  0.3602
  314HOH     H1  953   2.891   3.191   0.247 -0.7840 -0.5989 -0.6332
  314HOH     H2  954   3.010   3.248   0.173 -0.1937 -1.2882 -0.2475
  315HOH      O  955   0.145   1.733   1.882  0.2983  0.1902 -0.3275
  315HOH     H1  956   0.148   1.817   1.835 -0.5984  0.2352 -0.3434
  315HOH     H2  957   0.090   1.751   1.958 -1.7970 -0.8243 -1.4141
  316HOH      O  958   1.084   1.252   1.487  0.0368  0.2700  0.1751
  316HOH     H1  959   1.008   1.243   1.429 -0.4439  0.9884  0.6548
  316HOH     H2  960   1.057   1.209   1.568  0.4126 -0.0642  0.1272
  317HOH      O  961   0.096   2.601   3.715  0.0729 -0.0579 -0.2413
  317HOH     H1  962   0.110   2.696   3.711 -0.8429  0.1475  0.5382
  317HOH     H2  963   0.071   2.577   3.626  1.9187  0.0833 -0.8901
  318HOH      O  964   0.523   3.296   1.205 -0.3806  0.7079 -0.6140
  318HOH     H1  965   0.467   3.278   1.129 -0.8351 -0.0816 -0.1257
  318HOH     H2  966   0.577   3.218   1.213 -0.4639  0.7049 -0.0288
  319HOH      O  967   2.685   0.447   1.816 -0.0868 -0.1135 -0.2939
  319HOH     H1  968   2.639   0.531   1.820 -0.7734 -0.4956  0.6767
  319HOH     H2  969   2.728   0.439   1.901  1.2095 -0.1133 -0.9053
  320HOH      O  970   0.697   3.031   3.467 -0.2939 -0.0185 -0.1007
  320HOH     H1  971   0.681   3.009   3.375 -0.1085 -1.3217  0.1425
  320HOH     H2  972   0.637   3.103   3.485 -0.2839  0.3194 -1.2541
  321HOH      O  973   2.684   3.803   1.033  0.4437 -0.5498  0.0233
  321HOH     H1  974   2.629   3.745   0.980  0.5613 -0.4246 -0.2374
  321HOH     H2  975   2.651   3.791   1.122  0.1368 -0.6397 -0.0987
  322HOH      O  976   0.963   3.093   3.505  0.1993 -0.8217 -0.1146
  322HOH     H1  977   0.872   3.063   3.513  0.2173 -0.7879  0.2701
  322HOH     H2  978   0.998   3.086   3.594  0.2508  0.1956 -0.0374
  323HOH      O  979   0.507   2.446   0.956  0.1860 -0.2622 -0.5485
  323HOH     H1  980   0.553   2.525   0.928  0.0761 -0.1129 -0.3193
  323HOH     H2  981   0.415   2.473   0.962  0.2258 -0.2427  0.0987
  324HOH      O  982   0.413   3.200   2.786  0.1500  0.0700  0.4223
  324HOH     H1  983   0.365   3.143   2.845 -0.4836  1.1137  0.9790
  324HOH     H2  984   0.399   3.163   2.699  0.2532 -0.9249  0.8070
  325HOH      O  985   0.845   0.595   0.830  0.1830 -0.3884  0.3560
  325HOH     H1  986   0.782   0.525   0.810 -0.7679 -0.2396  2.3300
  325HOH     H2  987   0.794   0.675   0.818  0.7123 -0.1210 -0.1533
  326HOH      O  988   1.109   1.783   3.482  0.0159 -0.7922  0.3727
  326HOH     H1  989   1.122   1.718   3.551 -0.6682 -0.6057  0.6943
  326HOH     H2  990   1.025   1.760   3.442 -0.2969 -0.0635  0.5631
  327HOH      O  991   3.280   0.259   1.052  0.2110  0.4711  0.5174
  327HOH     H1  992   3.199   0.246   1.002  0.4162 -0.0701  0.3201
  327HOH     H2  993   3.297   0.353   1.045  0.5714  0.3462 -1.0006
  328HOH      O  994   3.199   2.600   1.111 -0.8524 -0.2430  0.1220
  328HOH     H1  995   3.231   2.670   1.167 -0.4558 -0.3275  0.0046
  328HOH     H2  996   3.150   2.542   1.169 -0.5490 -0.2653  0.3534
  329HOH      O  997   3.388   0.750   0.469  0.0644  0.1659  0.6939
  329HOH     H1  998   3.465   0.715   0.425 -0.3026 -0.4732  0.5313
  329HOH     H2  999   3.411   0.840   0.491 -0.2326  1.1361 -2.1763
  330HOH      O 1000   3.294   0.982   2.129 -0.2943  0.4741  0.0427
  330HOH     H1 1001   3.375   1.017   2.166  0.0495 -0.2680  0.0327
  330HOH     H2 1002   3.319   0.896   2.094 -0.9985  0.4042 -0.3296
  331HOH      O 1003   1.094   2.179   2.682 -0.0937  0.1894  0.0873
  331HOH     H1 1004   1.178   2.195   2.638 -0.3456 -0.4457 -0.6816
  331HOH     H2 1005   1.028   2.214   2.621 -0.4368 -0.2300  0.2105
  332HOH      O 1006   3.130   2.513   3.017  0.4349  0.1523 -0.2163
  332HOH     H1 1007   3.217   2.497   3.053  0.0539 -0.3661  0.5460
  332HOH     H2 1008   3.074   2.521   3.094 -0.1729  0.6270 -0.6893
  333HOH      O 1009   3.225   2.337   2.592 -0.2714  0.4411  0.5737
  333HOH     H1 1010   3.137   2.323   2.628 -0.3460  0.3952  0.3746
  333HOH     H2 1011   3.216   2.413   2.536  0.0638  1.1242  1.4026
  334HOH      O 1012   3.229   3.617   3.190  0.0969  0.0754  0.4201
  334HOH     H1 1013   3.179   3.699   3.192  1.3046  0.8786  0.0233
  334HOH     H2 1014   3.320   3.645   3.178  0.6623 -1.3079  1.1177
  335HOH      O 1015   1.808   0.821   3.032 -0.0958 -0.1419 -0.2061
  335HOH     H1 1016   1.721   0.781   3.037 -0.6513  0.9773 -0.1772
  335HOH     H2 1017   1.864   0.763   3.082 -0.9758 -0.5400  0.3722
  336HOH      O 1018   2.018   1.704   0.771 -0.5658 -0.6933  1.0289
  336HOH     H1 1019   2.112   1.716   0.766 -0.6152 -0.5600 -0.5703
  336HOH     H2 1020   1.985   1.786   0.808 -0.1450  0.0149 -0.0581
  337HOH      O 1021   0.835   1.693   3.364 -0.0106  0.5213  0.0193
  337HOH     H1 1022   0.758   1.716   3.313 -0.2607  0.0846  0.1870
  337HOH     H2 1023   0.808   1.707   3.455  0.1067  0.3680  0.0790
  338HOH      O 1024   2.373   0.303   1.139  0.8267  0.0455 -0.0608
  338HOH     H1 1025   2.336   0.236   1.082  0.3035 -0.2919  0.6497
  338HOH     H2 1026   2.452   0.332   1.094  0.2173  0.1016 -1.1608
  339HOH      O 1027   0.990   2.028   3.301 -0.0973 -0.3913  0.5594
  339HOH     H1 1028   0.895   2.031   3.294 -0.1906 -2.1648  0.2950
  339HOH     H2 1029   1.017   1.955   3.245  1.4299  0.0238  0.6487
  340HOH      O 1030   2.542   0.389   2.075 -0.0990 -0.5462  0.5499
  340HOH     H1 1031   2.455   0.369   2.042 -0.7654 -0.0606  1.8807
  340HOH     H2 1032   2.573   0.307   2.114 -0.4405 -0.4468  1.0436
  341HOH      O 1033   0.999   0.219   3.329  0.0638 -0.2628 -0.1409
  341HOH     H1 1034   1.069   0.279   3.356 -0.3907  0.4063 -0.4058
  341HOH     H2 1035   0.925   0.276   3.308 -1.3022 -0.9860  2.0329
  342HOH      O 1036   0.966   3.035   2.105  0.5028  0.1842 -0.4046
  342HOH     H1 1037   0.995   3.009   2.192 -0.4691  0.3326 -0.0052
  342HOH     H2 1038   0.963   3.131   2.109 -0.3448  0.1653 -0.3036
  343HOH      O 1039   0.854   3.212   3.066 -0.2377 -0.2611 -0.4762
  343HOH     H1 1040   0.844   3.245   3.156  0.1776 -0.4153 -0.3703
  343HOH     H2 1041   0.778   3.247   3.019 -0.7484 -0.6172  0.0582
  344HOH      O 1042   1.942   3.523   3.437 -0.3529 -0.0792  0.2855
  344HOH     H1 1043   1.965   3.434   3.463  0.0091 -0.6997 -1.7538
  344HOH     H2 1044   2.024   3.560   3.404 -0.6990  0.6734  0.2146
  345HOH      O 1045   1.251   0.535   2.623 -0.0400 -0.0113 -0.2458
  345HOH     H1 1046   1.208   0.584   2.694 -1.5977 -0.8284 -0.5356
  345HOH     H2 1047   1.304   0.600   2.578  0.1335  0.7781  0.9847
  346HOH      O 1048   3.089   1.157   3.411  0.4580  0.2478 -0.5876
  346HOH     H1 1049   3.057   1.245   3.430 -0.6366 -0.3194  0.4451
  346HOH     H2 1050   3.021   1.118   3.357  0.1291 -0.4717  0.3074
  347HOH      O 1051   3.392   3.441   0.012  0.3167 -0.1656  0.0944
  347HOH     H1 1052   3.423   3.381   0.081  1.7805 -0.1663 -0.4978
  347HOH     H2 1053   3.465   3.447  -0.049 -0.5774  0.5958 -0.9762
  348HOH      O 1054   3.722   1.149   1.013 -0.2237 -0.5283  0.0645
  348HOH     H1 1055   3.807   1.190   1.000 -0.6173  0.2695 -0.0698
  348HOH     H2 1056   3.681   1.199   1.082 -1.1374  0.0111 -0.8186
  349HOH      O 1057   0.754   0.420   2.578 -0.0933 -0.5648  0.1941
  349HOH     H1 1058   0.845   0.424   2.607  0.0864 -1.8186 -0.0734
  349HOH     H2 1059   0.714   0.498   2.614  1.0787  0.0108  0.3410
  350HOH      O 1060   3.332   1.094   0.037 -0.2994  0.5442  0.3235
  350HOH     H1 1061   3.423   1.123   0.039 -0.1917  0.2550 -0.0622
  350HOH     H2 1062   3.311   1.073   0.128  0.1747  0.1598  0.3552
  351HOH      O 1063   2.782   1.442   1.004 -0.3052  0.3904  0.0664
  351HOH     H1 1064   2.811   1.457   0.914 -0.3922 -0.4904 -0.1225
  351HOH     H2 1065   2.688   1.463   1.003 -0.2703  0.5502  0.0038
  352HOH      O 1066   1.637   0.510   0.816 -0.3222  0.0181  0.6372
  352HOH     H1 1067   1.548   0.512   0.781  0.4117 -0.4227 -1.5671
  352HOH     H2 1068   1.672   0.426   0.786  0.8262  0.1482  1.5107
  353HOH      O 1069   0.190   0.762   3.508 -0.0013 -0.0913  0.5441
  353HOH     H1 1070   0.162   0.671   3.514  0.2860 -0.2612 -0.4112
  353HOH     H2 1071   0.213   0.786   3.598 -0.8630 -0.6921  0.9479
  354HOH      O 1072   0.067   2.648   3.081  0.3794  0.9808 -0.2771
  354HOH     H1 1073   0.029   2.599   3.154  0.6636  0.3539 -0.5374
  354HOH     H2 1074   0.116   2.583   3.031  2.0283  1.7591  0.1719
  355HOH      O 1075   1.725   3.371   0.686 -0.5539 -0.0172  0.3471
  355HOH     H1 1076   1.721   3.319   0.765  0.4090 -0.2341  0.2824
  355HOH     H2 1077   1.768   3.314   0.622 -0.2593  0.5494  0.0239
  356HOH      O 1078   0.743   1.707   2.056  0.0898  0.2473  0.2818
  356HOH     H1 1079   0.689   1.748   1.989 -0.1735  0.3432  0.5488
  356HOH     H2 1080   0.696   1.626   2.079  1.0873 -0.7535 -0.9422
  357HOH      O 1081   2.538   2.940   2.613 -0.5420  0.0398  0.1506
  357HOH     H1 1082   2.510   2.879   2.682 -0.4863  0.0073  0.1439
  357HOH     H2 1083   2.531   2.890   2.532  0.1502 -0.1728  0.2148
  358HOH      O 1084   1.535   2.325   2.493  0.6551 -0.3662 -0.2543
  358HOH     H1 1085   1.559   2.236   2.518 -1.1379 -0.6969  0.6519
  358HOH     H2 1086   1.467   2.314   2.426 -0.1647  0.2406  0.4273
  359HOH      O 1087   1.008   0.653   0.184 -0.3642  0.1488  0.2362
  359HOH     H1 1088   0.916   0.680   0.182 -0.4706 -0.2017  0.2210
  359HOH     H2 1089   1.046   0.701   0.257 -0.1513  1.5628 -0.7439
  360HOH      O 1090   3.075   0.064   2.494  0.3187 -0.5099  0.3706
  360HOH     H1 1091   3.041   0.150   2.470  1.5461 -0.2426 -0.6794
  360HOH     H2 1092   3.169   0.078   2.508  0.2139 -1.2815  2.5327
  361HOH      O 1093   0.199   2.881  -0.008  0.2752  0.3944 -0.3132
  361HOH     H1 1094   0.253   2.833   0.055 -1.3880 -0.7785  0.3709
  361HOH     H2 1095   0.226   2.973   0.003  0.4503  0.2024  1.7817
  362HOH      O 1096   1.518   3.050   3.608  0.7908  0.0020 -0.2867
  362HOH     H1 1097   1.448   2.985   3.616  0.6150  0.1519 -0.5786
  362HOH     H2 1098   1.570   3.019   3.533  1.2536 -0.3073  0.1528
  363HOH      O 1099   1.238   1.648   0.070 -0.7096 -0.0082  0.4060
  363HOH     H1 1100   1.196   1.734   0.071 -0.4166  0.1368  0.4914
  363HOH     H2 1101   1.201   1.605  -0.007  0.2078  0.7397 -0.5083
  364HOH      O 1102   2.084   2.808   2.720 -0.2672  0.4231  0.3131
  364HOH     H1 1103   2.140   2.784   2.646 -1.6003 -2.3480 -0.0471
  364HOH     H2 1104   2.133   2.780   2.797  0.4056  1.7465  0.4212
  365HOH      O 1105   2.186   1.847   3.519 -0.1722  0.2670  0.5379
  365HOH     H1 1106   2.145   1.908   3.457 -1.3098 -0.2312  0.7430
  365HOH     H2 1107   2.154   1.876   3.605  0.1527  0.0277  0.7434
  366HOH      O 1108   0.318   1.712   2.730  0.0099  0.3988 -0.1903
  366HOH     H1 1109   0.363   1.656   2.666  0.7504 -0.0431  0.6621
  366HOH     H2 1110   0.334   1.801   2.699 -0.0369  0.1882 -0.8570
  367HOH      O 1111   3.764   2.740   2.473  0.2202  0.1724 -0.3443
  367HOH     H1 1112   3.763   2.722   2.379  0.9917 -1.4714 -0.0958
  367HOH     H2 1113   3.673   2.726   2.501  0.2438 -0.7397 -0.6526
  368HOH      O 1114   2.156   0.148   1.832 -1.0553 -0.5568  0.1521
  368HOH     H1 1115   2.158   0.224   1.774  1.1372 -0.7686 -0.2311
  368HOH     H2 1116   2.146   0.073   1.772 -1.3884 -0.6639  0.3378
  369HOH      O 1117   2.795   2.552   0.123 -0.2456  0.4845 -0.0679
  369HOH     H1 1118   2.769   2.481   0.064 -0.5854 -0.0169  0.6507
  369HOH     H2 1119   2.886   2.571   0.100  0.8088 -1.9371  1.2774
  370HOH      O 1120   2.018   3.431   3.761  0.5215  0.0336 -0.1485
  370HOH     H1 1121   2.072   3.352   3.765  0.4404 -0.0549 -0.6542
  370HOH     H2 1122   1.930   3.399   3.740  0.0137  0.0835  1.6263
  371HOH      O 1123   2.599   2.843   3.436  0.2507 -0.7774 -0.0596
  371HOH     H1 1124   2.590   2.747   3.438  0.3173 -0.7821  0.2436
  371HOH     H2 1125   2.628   2.865   3.525  0.3969 -0.4904 -0.1783
  372HOH      O 1126   2.833   0.546   1.546  0.3134 -0.0049  0.2457
  372HOH     H1 1127   2.826   0.526   1.640 -1.7550 -1.2749 -0.0560
  372HOH     H2 1128   2.745   0.531   1.512  1.2356 -0.9091 -2.1424
  373HOH      O 1129   1.043   2.868   0.049  0.3416 -0.1073  0.3363
  373HOH     H1 1130   1.133   2.899   0.060  0.0861  0.6948  0.3298
  373HOH     H2 1131   0.989   2.940   0.082 -0.3064 -0.4546  0.0737
  374HOH      O 1132   3.240   2.805   2.995 -0.2882 -0.2115  0.3093
  374HOH     H1 1133   3.149   2.807   2.966 -0.3312  0.2560  0.4541
  374HOH     H2 1134   3.239   2.752   3.075 -0.4210 -0.2519  0.2809
  375HOH      O 1135   0.635   2.823   0.230 -0.1442  0.1723  0.3084
  375HOH     H1 1136   0.640   2.786   0.319  0.9458  0.0425  0.2140
  375HOH     H2 1137   0.647   2.748   0.172 -0.3016  0.3393  0.0548
  376HOH      O 1138   1.254   2.172   1.802 -0.1654 -0.1061  0.2963
  376HOH     H1 1139   1.218   2.224   1.731  0.7973 -0.1698 -0.2666
  376HOH     H2 1140   1.181   2.116   1.830 -1.0903  1.1701  0.6138
  377HOH      O 1141   0.947   1.338   0.478  0.3425 -0.2539 -0.7490
  377HOH     H1 1142   0.868   1.314   0.527  1.2508  0.0624  1.0201
  377HOH     H2 1143   0.994   1.256   0.468  0.5223 -0.2034 -0.3521
  378HOH      O 1144   1.194   0.194   1.922  0.1939 -0.3796  0.3903
  378HOH     H1 1145   1.204   0.287   1.899 -1.1224 -0.3017  0.0134
  378HOH     H2 1146   1.263   0.150   1.872  0.1223  0.2821 -0.3283
  379HOH      O 1147   1.286   3.236   1.329  0.1657 -0.0019  0.0132
  379HOH     H1 1148   1.221   3.245   1.259  0.6408 -1.0475 -0.6088
  379HOH     H2 1149   1.366   3.208   1.285  0.6771 -0.0397  0.9029
  380HOH      O 1150   2.675   0.791   2.464 -0.2163 -0.0266 -1.4106
  380HOH     H1 1151   2.724   0.727   2.515 -1.3992  0.0245 -0.0687
  380HOH     H2 1152   2.681   0.761   2.373  1.1469 -0.7113 -1.1378
  381HOH      O 1153   0.762   0.035   1.462  0.0436  0.7410 -0.5500
  381HOH     H1 1154   0.802  -0.039   1.417  1.0202  0.6250  0.4068
  381HOH     H2 1155   0.773   0.109   1.402  1.0462  0.5451 -0.6479
  382HOH      O 1156   1.375   2.305   2.275  0.4928 -0.1801  0.2598
  382HOH     H1 1157   1.292   2.258   2.284  0.4778 -0.0371  0.9753
  382HOH     H2 1158   1.414   2.269   2.195 -0.2670 -0.2263 -0.1094
  383HOH      O 1159   3.020   2.755   1.318  0.1190  0.2551  0.0542
  383HOH     H1 1160   3.112   2.778   1.312  0.2999 -0.4007  0.1850
  383HOH     H2 1161   3.019   2.659   1.321 -0.5971  0.2338 -0.4548
  384HOH      O 1162   1.751   1.184   2.552 -0.3516 -0.6216  0.2073
  384HOH     H1 1163   1.763   1.131   2.473 -1.9534 -0.7714 -0.0035
  384HOH     H2 1164   1.732   1.120   2.621 -0.4855 -0.4073  0.3712
  385HOH      O 1165   3.647   3.252   2.273  0.3782  0.8663  0.1456
  385HOH     H1 1166   3.594   3.186   2.318  1.0395  0.6506  0.6349
  385HOH     H2 1167   3.608   3.259   2.186  1.2759 -1.4709 -0.6059
  386HOH      O 1168   0.784   1.706   2.405 -0.0899  0.7377 -0.0264
  386HOH     H1 1169   0.799   1.752   2.488 -0.5043 -0.1967  0.6107
  386HOH     H2 1170   0.834   1.756   2.340  1.1148  0.9243  0.9599
  387HOH      O 1171   0.468   2.019   0.121  0.4045 -0.1260  0.2917
  387HOH     H1 1172   0.474   2.087   0.188  0.6816  0.0728  0.0734
  387HOH     H2 1173   0.385   2.035   0.078  0.9012  0.7293 -0.4254
  388HOH      O 1174   1.085   3.775   2.217  0.4209  0.3141  0.1690
  388HOH     H1 1175   1.086   3.708   2.149 -1.2691  0.4153 -0.0439
  388HOH     H2 1176   1.150   3.839   2.189  0.3258 -0.0316 -0.9435
  389HOH      O 1177   1.890   3.249   1.484 -0.2990  0.4485  0.4969
  389HOH     H1 1178   1.803   3.220   1.512  0.1676 -0.6115  0.9637
  389HOH     H2 1179   1.918   3.311   1.552 -0.3141  0.0400  0.8874
  390HOH      O 1180   0.974   2.500   0.844  0.8342 -0.4470 -0.0822
  390HOH     H1 1181   0.919   2.459   0.911 -0.0033  0.4525 -0.1804
  390HOH     H2 1182   0.939   2.468   0.761  0.1227  0.4508 -0.1637
  391HOH      O 1183   3.524   0.625   1.360 -0.5447 -0.6679  0.3057
  391HOH     H1 1184   3.583   0.628   1.285 -0.9716 -1.1282 -0.0649
  391HOH     H2 1185   3.464   0.553   1.341 -1.3435 -0.1083  0.5758
  392HOH      O 1186   0.715   2.621   2.110 -0.3714  0.0573  0.1986
  392HOH     H1 1187   0.806   2.614   2.078 -0.1479 -0.8121  0.9263
  392HOH     H2 1188   0.720   2.683   2.182 -0.1325 -0.6664  0.8425
  393HOH      O 1189   0.931   1.042   3.152  0.4698  0.6416  0.1046
  393HOH     H1 1190   0.846   1.011   3.185 -0.3101  0.4498 -1.8173
  393HOH     H2 1191   0.996   0.994   3.203 -0.5895 -0.0207  0.9183
  394HOH      O 1192   3.418   1.261   1.173  0.3468 -0.1565  0.2377
  394HOH     H1 1193   3.435   1.168   1.186  0.6003 -0.2112 -0.4060
  394HOH     H2 1194   3.441   1.302   1.257  0.9566 -0.5816  0.2866
  395HOH      O 1195   0.183   1.518   0.696  0.2174 -0.4611 -0.2079
  395HOH     H1 1196   0.160   1.449   0.759  1.0796 -0.1055  0.5495
  395HOH     H2 1197   0.106   1.576   0.696  0.5648  0.1427  1.4524
  396HOH      O 1198   0.303   1.514   1.908  0.0977  0.1947 -0.0925
  396HOH     H1 1199   0.259   1.599   1.915 -1.1744 -0.2644 -1.5143
  396HOH     H2 1200   0.347   1.516   1.823  1.3326 -0.0799  0.4929
  397HOH      O 1201   2.386   1.101   1.952  0.5109 -0.1811 -0.1745
  397HOH     H1 1202   2.340   1.019   1.935  1.0921 -0.4251 -0.6125
  397HOH     H2 1203   2.416   1.093   2.043  0.1358 -0.2310 -0.0510
  398HOH      O 1204   0.861   1.758   0.935 -0.7336  0.5890  0.7799
  398HOH     H1 1205   0.840   1.851   0.931 -0.4875  0.6288 -0.2903
  398HOH     H2 1206   0.784   1.715   0.897 -0.1496  0.5209 -0.4160
  399HOH      O 1207   2.992   1.705   3.069 -0.5256 -0.0103  0.2038
  399HOH     H1 1208   2.971   1.694   3.162 -0.3298 -0.4433  0.2022
  399HOH     H2 1209   2.909   1.730   3.028 -0.6374  0.0709  0.4752
  400HOH      O 1210   3.263   3.300   2.917 -0.3913 -0.7076  0.7473
  400HOH     H1 1211   3.278   3.212   2.883  1.0289 -0.1373 -0.3093
  400HOH     H2 1212   3.174   3.322   2.888 -0.1927 -1.2400 -0.3910
  401HOH      O 1213   1.880   3.778   2.703  0.4961  0.3516 -0.4562
  401HOH     H1 1214   1.814   3.715   2.732  0.4468  0.9613  0.9351
  401HOH     H2 1215   1.856   3.798   2.613 -0.8122  0.0296 -0.2235
  402HOH      O 1216   0.304   3.655   3.212  0.7945  0.0474  0.1963
  402HOH     H1 1217   0.322   3.709   3.288  1.9643  0.4979 -0.3482
  402HOH     H2 1218   0.259   3.713   3.151  0.3189 -0.1628  0.3440
  403HOH      O 1219   0.391   2.433   0.542 -0.5857  0.2464  0.5515
  403HOH     H1 1220   0.484   2.444   0.560 -0.5271 -0.8296  1.0354
  403HOH     H2 1221   0.352   2.519   0.562  0.2958  0.7559  0.2010
  404HOH      O 1222   1.689   2.420   0.156  0.1523 -0.2875 -0.0703
  404HOH     H1 1223   1.723   2.432   0.067  0.6408  0.3587  0.1925
  404HOH     H2 1224   1.738   2.483   0.209 -0.1886 -0.6121  0.6458
  405HOH      O 1225   1.791   0.102   0.920 -0.4742  0.1901 -0.1373
  405HOH     H1 1226   1.824   0.108   0.830  0.7188 -0.2033  0.2395
  405HOH     H2 1227   1.766   0.010   0.930 -0.4430  0.1943 -0.0204
  406HOH      O 1228   2.090   1.727   2.291 -0.4325  0.8859  0.1399
  406HOH     H1 1229   2.048   1.813   2.288  0.6675  1.4932  0.7499
  406HOH     H2 1230   2.120   1.718   2.382  1.3334  0.8538 -0.3631
  407HOH      O 1231   3.276   1.307   2.640  0.2014 -1.1614 -0.1735
  407HOH     H1 1232   3.287   1.290   2.546  0.7319 -0.9420 -0.1567
  407HOH     H2 1233   3.188   1.344   2.647  0.8863  0.9619 -0.9237
  408HOH      O 1234   3.727   1.276   1.844  0.1168  0.6943 -0.7207
  408HOH     H1 1235   3.654   1.266   1.904  0.4842  0.8700 -0.2369
  408HOH     H2 1236   3.706   1.354   1.793 -0.0641  0.7050 -0.6321
  409HOH      O 1237   2.886   1.648   1.468  0.0605 -0.5137  0.2351
  409HOH     H1 1238   2.790   1.647   1.473 -0.0323  1.6278  0.7197
  409HOH     H2 1239   2.913   1.579   1.528 -1.1675 -0.9737  0.3258
  410HOH      O 1240   0.409   3.735   3.545 -0.0764  0.7530  0.1185
  410HOH     H1 1241   0.422   3.714   3.637 -0.2859 -0.2848 -0.0699
  410HOH     H2 1242   0.333   3.794   3.544 -0.2448  0.5493  0.5845
  411HOH      O 1243   2.842   1.859   0.682  0.1133  0.2023  0.0349
  411HOH     H1 1244   2.786   1.937   0.688 -0.1268  0.1614 -1.2014
  411HOH     H2 1245   2.931   1.892   0.695 -0.0823  0.4543  0.8462
  412HOH      O 1246   0.887   0.664   3.495  0.2283 -0.0553  0.3100
  412HOH     H1 1247   0.962   0.658   3.554  0.7732  1.7566 -0.0640
  412HOH     H2 1248   0.926   0.663   3.407 -0.2610  0.0820  0.0863
  413HOH      O 1249   0.493   0.352   0.655  0.1956 -0.2388 -0.1978
  413HOH     H1 1250   0.508   0.390   0.568 -0.1331  1.1192  0.2807
  413HOH     H2 1251   0.403   0.320   0.651 -0.2516  0.8959 -0.0513
  414HOH      O 1252   3.647   2.935   1.932  0.2258  1.0580  0.1006
  414HOH     H1 1253   3.677   2.939   1.841  0.9701 -0.8090  0.1697
  414HOH     H2 1254   3.718   2.976   1.982  0.8632  0.1934 -0.0458
  415HOH      O 1255   2.757   3.256   0.960  0.1114 -0.0492  0.1833
  415HOH     H1 1256   2.663   3.257   0.981  0.0918  0.9657  0.1618
  415HOH     H2 1257   2.796   3.201   1.027 -0.5147 -0.6248  0.0949
  416HOH      O 1258   0.626   1.605   2.975  0.4786 -0.4890  0.2750
  416HOH     H1 1259   0.711   1.647   2.967  0.4200 -0.4529 -0.2523
  416HOH     H2 1260   0.631   1.529   2.917 -0.0592 -0.1170 -0.2924
  417HOH      O 1261   2.561   0.995   2.769  0.1928 -0.0255 -0.2079
  417HOH     H1 1262   2.501   0.955   2.832  0.2278  0.1235 -0.0758
  417HOH     H2 1263   2.642   0.945   2.778  0.2631  0.1220  0.0167
  418HOH      O 1264   1.889   2.293   2.366 -0.1835 -0.2320 -0.6988
  418HOH     H1 1265   1.928   2.362   2.420 -0.4592 -0.9536  0.4868
  418HOH     H2 1266   1.797   2.293   2.390 -0.3786 -0.4021 -1.3954
  419HOH      O 1267   3.077   2.973   2.512  0.7523 -0.1468  0.5491
  419HOH     H1 1268   3.104   3.065   2.508 -0.6504  0.2919 -0.1210
  419HOH     H2 1269   2.999   2.974   2.568  0.8052 -0.9573  0.6541
  420HOH      O 1270   3.483   2.463   1.897  0.1276  0.1023  0.3755
  420HOH     H1 1271   3.521   2.482   1.983  0.0414  0.4372  0.3426
  420HOH     H2 1272   3.542   2.398   1.858 -0.0818 -0.4031  0.8720
  421HOH      O 1273   1.424   3.133   2.546 -0.0257  0.0680  0.6441
  421HOH     H1 1274   1.462   3.219   2.528 -0.2677 -0.1188 -1.0839
  421HOH     H2 1275   1.491   3.088   2.597  0.6227  0.8689  0.5420
  422HOH      O 1276   2.596   3.523   3.599  0.3087 -0.2041  0.0298
  422HOH     H1 1277   2.568   3.449   3.545 -1.1272  0.2756  0.0510
  422HOH     H2 1278   2.541   3.518   3.677 -0.3418  1.2639 -0.2790
  423HOH      O 1279   0.765   1.033   0.130  0.1277  0.0970  0.6937
  423HOH     H1 1280   0.729   1.119   0.110 -0.3286  0.0444  1.2279
  423HOH     H2 1281   0.844   1.050   0.181  0.4267  0.2009  0.2098
  424HOH      O 1282   1.209   3.575   2.774 -0.5559  0.1759  0.0530
  424HOH     H1 1283   1.140   3.509   2.771 -0.7760  0.3965  0.1760
  424HOH     H2 1284   1.271   3.542   2.839 -0.5120 -0.0554 -0.1046
  425HOH      O 1285   3.497   0.411   0.372  0.3852 -0.1515  0.2149
  425HOH     H1 1286   3.529   0.457   0.449  0.4532 -0.4229  0.3536
  425HOH     H2 1287   3.484   0.320   0.401  0.8196 -0.3572 -0.1958
  426HOH      O 1288   2.654   1.980   1.126  0.1445 -0.1044 -0.2515
  426HOH     H1 1289   2.678   2.072   1.117 -0.8829  0.2094  0.0235
  426HOH     H2 1290   2.733   1.932   1.099  1.3884  0.8313  1.3303
  427HOH      O 1291   3.296   1.294   1.882 -0.5789 -0.1694 -0.0559
  427HOH     H1 1292   3.229   1.264   1.943 -0.7225 -0.5181 -0.3779
  427HOH     H2 1293   3.376   1.299   1.934 -0.4831 -1.3844 -0.0367
  428HOH      O 1294   3.253   0.688   3.213  0.3074  0.7425  0.4312
  428HOH     H1 1295   3.255   0.775   3.252 -0.4339  0.7353  0.5256
  428HOH     H2 1296   3.233   0.629   3.286 -0.5625  0.6687  0.1654
  429HOH      O 1297   1.439   1.793   1.793 -0.3378 -0.0107  0.6800
  429HOH     H1 1298   1.352   1.805   1.757 -0.0689  0.5988  0.1927
  429HOH     H2 1299   1.435   1.709   1.839 -1.0554 -0.1943  0.3108
  430HOH      O 1300   3.111   1.146   3.011  0.2391 -0.6030 -0.0331
  430HOH     H1 1301   3.187   1.119   2.959  1.0910 -0.2160  0.9352
  430HOH     H2 1302   3.132   1.235   3.040 -0.5745 -0.5014  0.3029
  431HOH      O 1303   0.187   2.310   3.488  0.4648 -0.8764 -0.7923
  431HOH     H1 1304   0.262   2.367   3.505  0.2973 -0.6238 -0.8779
  431HOH     H2 1305   0.192   2.243   3.556 -0.5226  0.4367  0.7443
  432HOH      O 1306   1.114   0.031   3.715 -0.3814  0.2694 -0.6995
  432HOH     H1 1307   1.077  -0.043   3.761  0.3346 -0.1194 -0.7148
  432HOH     H2 1308   1.156   0.084   3.783 -0.1920  0.2271 -0.7815
  433HOH      O 1309   1.284   2.795   1.472 -0.6542  0.5482 -0.1345
  433HOH     H1 1310   1.209   2.830   1.520  0.5794  1.1304  1.5579
  433HOH     H2 1311   1.318   2.725   1.527  0.5769  0.9273 -0.3477
  434HOH      O 1312   0.943   3.377   0.264  0.1212  0.5274 -0.5091
  434HOH     H1 1313   1.033   3.390   0.295  0.3375 -0.2974 -0.7463
  434HOH     H2 1314   0.902   3.323   0.332  0.0990  0.1121 -0.8436
  435HOH      O 1315   3.409   0.260   2.866  0.2472  0.0385  0.2525
  435HOH     H1 1316   3.418   0.267   2.961  0.3776  0.4396  0.2153
  435HOH     H2 1317   3.355   0.182   2.852  0.7380 -0.3774  0.6267
  436HOH      O 1318   2.552   3.123   3.116 -0.0699  0.1115  0.1502
  436HOH     H1 1319   2.583   3.046   3.164 -2.2181 -0.2628  1.1776
  436HOH     H2 1320   2.482   3.091   3.060  0.7329  0.9714 -1.4919
  437HOH      O 1321   2.511   1.581   3.570 -0.0424 -0.3828 -0.4058
  437HOH     H1 1322   2.417   1.561   3.566 -0.0536 -0.5936  0.4467
  437HOH     H2 1323   2.517   1.673   3.546 -0.4956 -0.3240 -0.3170
  438HOH      O 1324   2.846   0.436   3.199  0.8117  0.2067 -0.3929
  438HOH     H1 1325   2.751   0.446   3.190  0.7827  0.0253 -0.2899
  438HOH     H2 1326   2.882   0.515   3.157  0.6444 -0.0900 -1.1253
  439HOH      O 1327   3.446   2.850   2.568  0.1534 -0.0477 -0.5253
  439HOH     H1 1328   3.364   2.802   2.558  0.0557 -0.0593  0.2170
  439HOH     H2 1329   3.472   2.835   2.659 -0.3370  1.9737  0.0538
  440HOH      O 1330   1.777   2.292   3.301  0.2856 -0.0765 -0.5517
  440HOH     H1 1331   1.722   2.256   3.231  0.2520 -0.5728 -0.2775
  440HOH     H2 1332   1.859   2.242   3.296  0.0650 -0.5367  0.1302
  441HOH      O 1333   3.074   0.894   0.708 -0.4766  0.1258 -0.3910
  441HOH     H1 1334   3.150   0.953   0.703 -0.7305  0.4939 -0.0325
  441HOH     H2 1335   3.111   0.807   0.697  0.1335  0.2242  0.6174
  442HOH      O 1336   1.003   2.764   0.739 -0.4914 -0.1071  0.3500
  442HOH     H1 1337   0.990   2.746   0.646 -0.2662 -0.7846  0.4454
  442HOH     H2 1338   1.004   2.678   0.781  0.3410  0.1334  0.8579
  443HOH      O 1339   3.743   1.611   2.527 -0.2720 -0.5139  0.4908
  443HOH     H1 1340   3.814   1.547   2.532  0.9759  0.7363  0.1195
  443HOH     H2 1341   3.670   1.564   2.486  0.7944 -1.5163 -0.3594
  444HOH      O 1342   3.101   1.393   3.144 -0.0952  0.3221 -0.5019
  444HOH     H1 1343   3.132   1.481   3.168  0.5184 -0.0827  0.2985
  444HOH     H2 1344   3.049   1.365   3.220  0.3853 -0.3024 -0.3896
  445HOH      O 1345   0.916   3.488   3.622 -0.5227  0.2796 -0.0250
  445HOH     H1 1346   0.872   3.526   3.546 -0.9971 -0.4491 -0.1354
  445HOH     H2 1347   1.009   3.485   3.597 -0.7964 -1.1062 -1.1420
  446HOH      O 1348   1.650   0.602   3.515 -0.0864 -0.4776  0.5003
  446HOH     H1 1349   1.631   0.676   3.457 -0.6804 -0.6134  0.5051
  446HOH     H2 1350   1.704   0.638   3.584 -0.1371 -0.1090  0.3495
  447HOH      O 1351   2.777   0.648   3.508  0.3350  0.8227  0.4377
  447HOH     H1 1352   2.864   0.620   3.538  0.5703 -1.5890 -1.7869
  447HOH     H2 1353   2.795   0.718   3.445  0.9611 -0.3767 -0.8438
  448HOH      O 1354   0.267   0.783  -0.009  0.5471 -0.3286 -0.0375
  448HOH     H1 1355   0.218   0.757   0.069  0.8109 -0.5007  0.0721
  448HOH     H2 1356   0.307   0.867   0.015  0.1649 -0.0918 -0.1921
  449HOH      O 1357   1.753   3.539   0.098 -0.0669 -0.2475  0.0958
  449HOH     H1 1358   1.766   3.459   0.047  0.5459 -0.7313  0.9608
  449HOH     H2 1359   1.680   3.584   0.054 -0.5564 -1.3639 -0.3080
  450HOH      O 1360   2.463   3.784   3.613 -0.4916  0.4884  0.5409
  450HOH     H1 1361   2.456   3.839   3.535 -0.1891 -0.1608  0.0339
  450HOH     H2 1362   2.493   3.699   3.580 -0.8171  0.0496  1.3049
  451HOH      O 1363   2.931   0.937   1.209 -0.2420  0.1240 -0.1382
  451HOH     H1 1364   2.918   1.010   1.148  0.6372 -0.3971 -1.0019
  451HOH     H2 1365   2.981   0.975   1.281  0.0764  0.4231 -0.5049
  452HOH      O 1366   0.249   3.353   2.545 -0.0936  0.1868 -0.3070
  452HOH     H1 1367   0.342   3.349   2.522  0.2194  1.4290  0.5706
  452HOH     H2 1368   0.204   3.351   2.460  0.7682  0.2930 -0.7939
  453HOH      O 1369   0.319   2.227   0.261  0.4940  0.3332 -0.0941
  453HOH     H1 1370   0.255   2.157   0.269  0.5773  0.2667 -0.0021
  453HOH     H2 1371   0.346   2.245   0.351  0.6930  0.2771 -0.1412
  454HOH      O 1372   1.643   2.183   0.495 -0.1196 -0.4930 -0.0362
  454HOH     H1 1373   1.572   2.133   0.456 -0.9422 -0.4588  1.2921
  454HOH     H2 1374   1.713   2.120   0.509 -0.5557 -0.9299  0.2126
  455HOH      O 1375   3.572   3.574   2.010 -0.0177  0.1472 -0.1676
  455HOH     H1 1376   3.559   3.596   2.102  0.7231  0.4421 -0.1167
  455HOH     H2 1377   3.617   3.650   1.973  0.4042 -0.2872 -0.5766
  456HOH      O 1378   2.395   0.860   3.710  0.3772  0.7872  0.1213
  456HOH     H1 1379   2.360   0.805   3.640 -0.3191  0.8900  0.3776
  456HOH     H2 1380   2.487   0.833   3.717 -0.1992 -1.3457  1.1285
  457HOH      O 1381   2.379   1.497   0.210  0.0813  0.4000 -0.1626
  457HOH     H1 1382   2.393   1.405   0.229 -0.2096  0.6684  1.7732
  457HOH     H2 1383   2.464   1.539   0.223 -0.1342  0.5982  0.7690
  458HOH      O 1384   0.368   2.495   0.265 -0.0199 -0.4035 -0.3253
  458HOH     H1 1385   0.313   2.417   0.269  0.4150 -0.6953  0.4105
  458HOH     H2 1386   0.427   2.487   0.340 -0.8816  1.3219  0.6741
  459HOH      O 1387   1.161   1.799   2.358 -0.3524 -0.4862  0.3886
  459HOH     H1 1388   1.152   1.704   2.362 -0.2222 -0.5802 -0.8076
  459HOH     H2 1389   1.111   1.825   2.281 -0.8548  0.5027  1.0070
  460HOH      O 1390   3.479   0.033   3.623  0.2523  0.1879  0.5371
  460HOH     H1 1391   3.432  -0.001   3.699  0.3177  0.1324  0.5525
  460HOH     H2 1392   3.557   0.075   3.659  0.4756 -0.1665  0.4746
  461HOH      O 1393   3.531   2.850   1.483 -0.7180 -0.4410 -0.4915
  461HOH     H1 1394   3.585   2.774   1.504 -0.7362 -0.2437  0.3234
  461HOH     H2 1395   3.490   2.875   1.566  0.0986  1.0880 -0.4823
  462HOH      O 1396   2.813   3.597   1.839  0.2061 -0.0554 -0.1565
  462HOH     H1 1397   2.808   3.501   1.843  0.6406 -0.0626  1.5540
  462HOH     H2 1398   2.875   3.621   1.908 -0.1805  1.4924 -0.2770
  463HOH      O 1399   1.314   2.285   2.912 -0.1189  0.1085 -0.3010
  463HOH     H1 1400   1.300   2.312   2.821 -1.3350 -0.0226 -0.1805
  463HOH     H2 1401   1.354   2.198   2.905 -0.7423 -0.1553 -0.7279
  464HOH      O 1402   0.252   1.803   3.218  0.0742  0.4574 -0.1131
  464HOH     H1 1403   0.289   1.760   3.141 -1.0040 -0.2275 -0.2951
  464HOH     H2 1404   0.225   1.731   3.275  1.3865  0.9429  1.2415
  465HOH      O 1405   1.818   3.297   0.426 -0.4268  0.4015  0.1920
  465HOH     H1 1406   1.882   3.299   0.355  0.1496 -1.1213  0.5958
  465HOH     H2 1407   1.733   3.294   0.382 -0.0708 -0.8931 -0.5129
  466HOH      O 1408   0.834   2.205   0.349 -0.4116 -0.4470  0.0019
  466HOH     H1 1409   0.762   2.143   0.349 -0.1354 -0.7753 -0.4729
  466HOH     H2 1410   0.800   2.282   0.303 -0.3373 -0.7560 -0.5875
  467HOH      O 1411   1.856   0.455   0.211 -0.1481  0.2862 -0.4714
  467HOH     H1 1412   1.911   0.424   0.283  0.4966 -0.0944 -1.1120
  467HOH     H2 1413   1.802   0.380   0.188  0.7426 -0.1098 -1.3903
  468HOH      O 1414   2.103   2.089   2.994 -0.1714 -0.2856  0.5617
  468HOH     H1 1415   2.098   2.010   3.048 -0.6125 -0.3811  0.3898
  468HOH     H2 1416   2.189   2.086   2.954 -0.4864 -1.1304 -0.1042
  469HOH      O 1417   0.691   2.044   2.623 -0.1685 -0.5653  0.0565
  469HOH     H1 1418   0.760   1.978   2.621 -0.4006 -0.8316  0.4677
  469HOH     H2 1419   0.623   2.009   2.565  0.3605  0.0888 -1.0214
  470HOH      O 1420   3.527   0.972   3.213 -0.0841 -0.3088 -0.1106
  470HOH     H1 1421   3.492   0.898   3.163 -1.3132  0.5043 -0.5521
  470HOH     H2 1422   3.545   0.936   3.300 -0.0332 -1.2572 -0.4935
  471HOH      O 1423   2.533   1.833   0.855 -0.1337 -0.6136 -0.1812
  471HOH     H1 1424   2.520   1.892   0.780  0.7292 -1.3329 -0.9344
  471HOH     H2 1425   2.586   1.884   0.917  1.3507 -0.8015 -1.1903
  472HOH      O 1426   0.696   0.820   2.857  0.0511  0.0903 -0.6400
  472HOH     H1 1427   0.673   0.913   2.862  0.5633  0.1854  0.2806
  472HOH     H2 1428   0.774   0.818   2.802  0.6058  0.3431  0.1026
  473HOH      O 1429   0.503   0.606   3.265 -0.0296  0.1433 -0.1353
  473HOH     H1 1430   0.556   0.557   3.328  0.1126  0.6398  0.1410
  473HOH     H2 1431   0.566   0.650   3.209 -0.1555 -0.3538 -0.6864
  474HOH      O 1432   0.334   0.614   1.419  0.2332 -0.1251  0.0546
  474HOH     H1 1433   0.263   0.571   1.466 -0.2279 -0.5879 -1.0012
  474HOH     H2 1434   0.350   0.559   1.343  1.3318  0.2892 -0.0526
  475HOH      O 1435   2.123   2.809   0.515 -0.5325  0.3394 -0.2695
  475HOH     H1 1436   2.196   2.747   0.512  0.0217  0.7480  1.6701
  475HOH     H2 1437   2.048   2.757   0.546 -0.4712  0.3404 -0.1188
  476HOH      O 1438   1.188   3.212   0.238 -0.6192  0.1923  0.1372
  476HOH     H1 1439   1.254   3.276   0.213 -0.0500 -0.2211  0.5441
  476HOH     H2 1440   1.202   3.138   0.180 -0.3074 -0.1470  0.6358
  477HOH      O 1441   0.150   3.299   2.317  0.0091 -0.7601  0.3567
  477HOH     H1 1442   0.170   3.235   2.249 -0.7106  0.7409 -1.4467
  477HOH     H2 1443   0.055   3.312   2.310 -0.1450 -0.6948  1.8799
  478HOH      O 1444   1.063   1.292   2.234 -0.1743  0.5666 -0.2919
  478HOH     H1 1445   1.038   1.241   2.311  0.3546  0.7422  0.0136
  478HOH     H2 1446   1.016   1.251   2.162 -0.2939  0.0777  0.0486
  479HOH      O 1447   1.686   3.736   1.580 -0.3894  0.6763 -0.1129
  479HOH     H1 1448   1.752   3.690   1.529 -0.0889  0.5019  0.4175
  479HOH     H2 1449   1.603   3.714   1.538 -0.3278 -0.8265  0.4447
  480HOH      O 1450   3.559   0.163   3.194  0.0259 -0.0958 -0.4783
  480HOH     H1 1451   3.484   0.141   3.249  0.6332 -0.4080  0.2583
  480HOH     H2 1452   3.568   0.258   3.202  0.7430 -0.2294  0.8794
  481HOH      O 1453   3.691   0.253   1.406  0.2406 -0.6433 -0.2442
  481HOH     H1 1454   3.596   0.263   1.413  0.1782 -0.9141 -0.6735
  481HOH     H2 1455   3.721   0.248   1.497 -0.1617 -0.6311 -0.1075
  482HOH      O 1456   2.716   3.284   0.551  0.1488  1.0671  0.2781
  482HOH     H1 1457   2.738   3.205   0.600 -0.2131  1.3676  0.9510
  482HOH     H2 1458   2.620   3.285   0.550  0.1477  1.2426 -0.1692
  483HOH      O 1459   0.241   1.605   3.557  0.6518  0.0910 -0.4558
  483HOH     H1 1460   0.309   1.671   3.551 -0.1217  1.0275  0.3342
  483HOH     H2 1461   0.255   1.549   3.481  2.9122 -0.4215  0.1999
  484HOH      O 1462   3.082   1.764   2.012  0.8463 -0.3568  0.1603
  484HOH     H1 1463   3.062   1.687   2.065 -0.3684 -0.1428  0.0928
  484HOH     H2 1464   3.094   1.731   1.924  1.1612 -0.5485  0.2747
  485HOH      O 1465   1.436   2.082   2.749 -0.1261  0.4269 -0.4656
  485HOH     H1 1466   1.395   2.006   2.791 -0.2186  0.2083 -0.9266
  485HOH     H2 1467   1.387   2.093   2.668 -0.3962  1.2616 -0.2029
  486HOH      O 1468   1.037   1.488   2.632 -0.3718 -0.4123 -0.4841
  486HOH     H1 1469   1.011   1.396   2.631 -1.2892 -0.1757 -0.6144
  486HOH     H2 1470   1.019   1.517   2.722  0.5511 -0.5128 -0.2523
  487HOH      O 1471   2.364   1.158   1.146 -0.7556 -0.4369  0.4423
  487HOH     H1 1472   2.357   1.162   1.051 -0.6581 -0.1846  0.4423
  487HOH     H2 1473   2.437   1.216   1.167 -0.5960 -0.7077  0.6508
  488HOH      O 1474   1.412   0.677   1.032 -0.2324 -0.0449  0.0535
  488HOH     H1 1475   1.458   0.621   1.094  0.0964  0.0142 -0.1294
  488HOH     H2 1476   1.423   0.634   0.947  0.8259  0.7340 -0.2485
  489HOH      O 1477   1.641   3.470   1.207 -0.0764 -0.1608  0.2806
  489HOH     H1 1478   1.591   3.435   1.280 -1.3822 -0.7801 -0.8226
  489HOH     H2 1479   1.579   3.525   1.158  0.6348 -0.0417 -0.5602
  490HOH      O 1480   2.147   2.972   0.149 -0.0834 -0.0164 -0.4517
  490HOH     H1 1481   2.105   3.056   0.128 -0.1775  0.0468 -0.0299
  490HOH     H2 1482   2.196   2.989   0.229 -0.0407 -0.3477 -0.4055
  491HOH      O 1483   2.200   1.991   2.654 -0.2228 -0.1768  0.0128
  491HOH     H1 1484   2.253   1.979   2.575  0.1612  1.1160  0.0139
  491HOH     H2 1485   2.252   1.952   2.724 -0.2364 -0.7161 -0.2703
  492HOH      O 1486   1.274   2.791   2.128  0.0586 -0.3467  0.1125
  492HOH     H1 1487   1.282   2.773   2.222  0.5560  0.3092  0.2120
  492HOH     H2 1488   1.365   2.793   2.096  0.0472  1.2851  0.0110
  493HOH      O 1489   0.279   0.285   1.855 -0.8872  0.2015  0.3522
  493HOH     H1 1490   0.302   0.213   1.797  0.9145  1.2467 -0.4031
  493HOH     H2 1491   0.246   0.243   1.934 -1.2603 -1.3644 -0.5486
  494HOH      O 1492   0.362   2.504   1.799 -0.3640 -0.2850  0.6621
  494HOH     H1 1493   0.388   2.585   1.843 -0.3412  0.9029 -1.2757
  494HOH     H2 1494   0.444   2.457   1.784  0.2847  1.2034 -1.3535
  495HOH      O 1495   1.968   3.036   1.011 -0.1083 -0.7337  0.0310
  495HOH     H1 1496   1.994   3.118   0.969 -1.7613 -0.3176 -0.3537
  495HOH     H2 1497   1.950   2.976   0.939 -0.0863 -1.0335  0.2666
  496HOH      O 1498   0.508   0.485   1.777  0.9323 -0.6455 -0.2526
  496HOH     H1 1499   0.419   0.460   1.800  0.6772 -0.3529 -0.8811
  496HOH     H2 1500   0.556   0.480   1.860  0.3877 -1.0117  0.0554
  497HOH      O 1501   1.252   2.932   0.797 -0.3773  0.1218 -0.1732
  497HOH     H1 1502   1.173   2.878   0.787 -0.1477 -0.1652 -0.4968
  497HOH     H2 1503   1.222   3.010   0.844 -0.9235  0.1725 -0.5818
  498HOH      O 1504   2.987   0.380   0.233  0.1914 -0.0740 -0.2338
  498HOH     H1 1505   3.040   0.446   0.277  0.3845 -0.0391 -0.5184
  498HOH     H2 1506   3.013   0.297   0.273  1.4686 -0.2400 -1.2946
  499HOH      O 1507   1.755   0.457   1.513  0.2151 -0.1248 -0.0226
  499HOH     H1 1508   1.817   0.483   1.445  0.6269 -0.6138  0.1533
  499HOH     H2 1509   1.789   0.374   1.547 -0.3247 -0.2088  0.3493
  500HOH      O 1510   0.256   3.083   3.359  0.5269  0.3388 -0.0905
  500HOH     H1 1511   0.177   3.137   3.367  0.5307  0.2978  0.2840
  500HOH     H2 1512   0.305   3.122   3.287 -0.1947 -0.1018 -0.8562
  501HOH      O 1513   3.346   2.348   2.930 -0.2793 -0.0545  0.3991
  501HOH     H1 1514   3.286   2.392   2.870  0.4961 -0.1032 -0.4536
  501HOH     H2 1515   3.358   2.261   2.892  1.7843  0.5447 -0.6118
  502HOH      O 1516   1.355   3.414   3.591  0.0316  0.0478 -0.3211
  502HOH     H1 1517   1.281   3.377   3.542 -0.2406 -0.0853  0.1802
  502HOH     H2 1518   1.431   3.368   3.557 -0.3716 -1.6743  0.8852
  503HOH      O 1519   0.235   3.737   0.634 -0.2958 -0.4807 -0.2145
  503HOH     H1 1520   0.325   3.707   0.640 -0.2596 -0.2331  2.1242
  503HOH     H2 1521   0.182   3.657   0.627  0.0356 -0.8161  0.8118
  504HOH      O 1522   2.848   3.586   3.719  0.0085  0.9324  0.0632
  504HOH     H1 1523   2.753   3.575   3.728  0.0882  0.1356  0.1138
  504HOH     H2 1524   2.876   3.621   3.803 -0.3331  2.0732 -0.2587
  505HOH      O 1525   0.246   1.532   3.262 -0.1297 -0.5296 -0.0396
  505HOH     H1 1526   0.200   1.529   3.178 -1.4012  0.5296  0.5451
  505HOH     H2 1527   0.244   1.442   3.293  0.2316 -0.9153 -1.0420
  506HOH      O 1528   0.389   1.851   2.155 -0.4010  0.2585 -0.5674
  506HOH     H1 1529   0.388   1.764   2.195  0.6473  0.0527 -0.9179
  506HOH     H2 1530   0.323   1.900   2.202 -0.0430 -0.3159  0.6042
  507HOH      O 1531   0.150   0.128   2.548  0.8296 -0.1172 -0.4349
  507HOH     H1 1532   0.191   0.043   2.567  1.6636  0.0342 -1.3982
  507HOH     H2 1533   0.209   0.170   2.486  0.5594  1.2919  0.1800
  508HOH      O 1534   0.551   3.502   3.467 -0.6689 -0.3958 -0.4888
  508HOH     H1 1535   0.531   3.461   3.550  0.4145  0.1929  0.1118
  508HOH     H2 1536   0.484   3.570   3.457 -0.4408 -0.0464  0.2356
  509HOH      O 1537   3.697   2.231   1.214  0.1418  0.1085  0.3138
  509HOH     H1 1538   3.699   2.137   1.230  1.0682  0.1294  0.4433
  509HOH     H2 1539   3.765   2.246   1.148  1.2073  0.8567  1.4842
  510HOH      O 1540   0.570   1.293   1.679 -0.3056  0.2526 -0.4494
  510HOH     H1 1541   0.569   1.211   1.729 -2.0255 -0.0035 -0.7662
  510HOH     H2 1542   0.635   1.278   1.611 -0.8843 -1.0911 -0.7868
  511HOH      O 1543   0.309   2.969   0.345 -0.4357  0.0078 -0.3669
  511HOH     H1 1544   0.254   3.041   0.315 -0.4553 -0.1208 -0.6452
  511HOH     H2 1545   0.283   2.895   0.291  0.1744 -0.0019 -0.6623
  512HOH      O 1546   0.940   1.985   2.223 -0.1482 -0.7296 -0.3861
  512HOH     H1 1547   0.845   1.997   2.226 -0.0794 -0.2574  0.2113
  512HOH     H2 1548   0.955   1.939   2.140 -0.7068  0.9786 -1.5407
  513HOH      O 1549   1.540   2.751   0.085 -0.7225 -0.7710 -0.2105
  513HOH     H1 1550   1.550   2.707   0.170 -0.8503  2.1846  1.6455
  513HOH     H2 1551   1.449   2.737   0.061 -0.9083 -1.0396  0.5784
  514HOH      O 1552   0.593   1.214   1.116 -0.1138  0.5479  0.1960
  514HOH     H1 1553   0.653   1.286   1.096  0.1038  0.1060 -0.9296
  514HOH     H2 1554   0.541   1.203   1.036 -0.1745 -0.4919  0.3512
  515HOH      O 1555   1.773   1.583   2.598 -1.0454 -0.1503  0.3371
  515HOH     H1 1556   1.736   1.672   2.597 -0.4225  0.1267 -0.3602
  515HOH     H2 1557   1.775   1.557   2.506  2.4315  0.7837 -0.1579
  516HOH      O 1558   0.067   0.459   0.637 -1.3132 -0.8380  0.0128
  516HOH     H1 1559   0.076   0.501   0.723  0.0103  0.1821 -0.5459
  516HOH     H2 1560   0.095   0.369   0.652 -1.1605 -0.6980  0.6729
  517HOH      O 1561   3.232   0.913   3.364 -0.0076 -0.0354  0.2077
  517HOH     H1 1562   3.168   0.984   3.356  0.3815  0.2624 -0.4105
  517HOH     H2 1563   3.216   0.876   3.451 -0.9862  0.0497  0.0836
  518HOH      O 1564   2.099   2.096   1.663  0.1481 -0.3201 -0.2206
  518HOH     H1 1565   2.120   2.078   1.755 -0.4909 -0.4399 -0.0905
  518HOH     H2 1566   2.146   2.029   1.613  1.0015  0.1108 -0.0432
  519HOH      O 1567   2.547   1.259   2.250  0.5947  0.0723 -0.9553
  519HOH     H1 1568   2.487   1.334   2.255  0.3995 -0.0826 -0.9487
  519HOH     H2 1569   2.491   1.183   2.266  1.0710  0.0197  0.9005
  520HOH      O 1570   1.968   1.905   0.367  0.0571  0.2860  0.4612
  520HOH     H1 1571   2.018   1.832   0.403  0.7412  0.1359 -0.6665
  520HOH     H2 1572   1.877   1.880   0.377  0.2743 -0.6694  0.2404
  521HOH      O 1573   0.683   1.887   3.235  0.4427 -0.6028 -0.4763
  521HOH     H1 1574   0.684   1.880   3.140 -0.0851 -0.0813 -0.5305
  521HOH     H2 1575   0.620   1.957   3.254  0.2536 -0.9459  0.2686
  522HOH      O 1576   1.247   2.430   2.078 -0.6335 -0.3522 -0.4111
  522HOH     H1 1577   1.290   2.415   2.162 -0.7050  1.2244 -0.0296
  522HOH     H2 1578   1.315   2.466   2.021 -0.8902 -0.1128 -0.5754
  523HOH      O 1579   1.498   1.452   2.988 -0.0838  1.0706 -0.2785
  523HOH     H1 1580   1.524   1.402   3.066 -0.4972 -0.0645 -0.8321
  523HOH     H2 1581   1.581   1.474   2.946  0.1422 -0.7560 -0.9593
  524HOH      O 1582   0.230   1.778   0.394 -0.4022  0.0132 -0.5173
  524HOH     H1 1583   0.173   1.704   0.374 -0.4677  0.1492 -0.8587
  524HOH     H2 1584   0.305   1.767   0.335  0.5495 -0.8414  0.7632
  525HOH      O 1585   1.996   0.879   2.685 -0.0232  0.5969  0.1611
  525HOH     H1 1586   2.040   0.900   2.768  0.4546  1.3919 -0.2676
  525HOH     H2 1587   1.905   0.906   2.700 -0.2119 -0.2748  0.7685
  526HOH      O 1588   3.720   0.075   3.709  0.0190 -0.1259 -0.5773
  526HOH     H1 1589   3.760   0.049   3.625  0.3984 -0.0901 -0.4137
  526HOH     H2 1590   3.711  -0.006   3.758 -0.7304 -0.2263 -0.8665
  527HOH      O 1591   1.701   0.177   1.839 -0.2188  0.1985  0.0111
  527HOH     H1 1592   1.737   0.089   1.843 -0.0612  0.2652  0.0451
  527HOH     H2 1593   1.736   0.214   1.758  0.4674  0.5619  0.4579
  528HOH      O 1594   2.020   1.222   3.298  0.3396 -0.9773 -0.8609
  528HOH     H1 1595   1.959   1.294   3.313  1.7481  0.2854 -0.6868
  528HOH     H2 1596   1.964   1.147   3.278 -1.3228 -0.4114  1.0020
  529HOH      O 1597   1.895   0.045   3.039  0.3437  0.8716 -0.1135
  529HOH     H1 1598   1.958   0.008   2.977 -0.6674  0.4812 -0.9661
  529HOH     H2 1599   1.867  -0.029   3.093  1.7675  1.3311  1.4257
  530HOH      O 1600   2.929   0.278   3.414  0.4584  0.2421 -0.3818
  530HOH     H1 1601   2.886   0.327   3.344  0.6693  0.8372 -0.1106
  530HOH     H2 1602   3.022   0.284   3.394  0.5699  0.9018  0.2233
  531HOH      O 1603   1.035   1.958   0.445 -0.0342 -0.0555  0.5088
  531HOH     H1 1604   1.009   1.978   0.355 -0.7461  1.0133  0.9114
  531HOH     H2 1605   1.053   1.864   0.445 -0.6494 -0.2071 -0.5993
  532HOH      O 1606   3.443   0.042   0.884 -0.7788  0.3316  0.5595
  532HOH     H1 1607   3.436   0.033   0.979 -0.0244 -0.8313  0.5496
  532HOH     H2 1608   3.402  -0.037   0.849  0.7938 -0.3635  0.0656
  533HOH      O 1609   0.504   3.476   3.128 -0.1826 -0.3807  0.2093
  533HOH     H1 1610   0.450   3.541   3.173 -1.1935 -0.5713 -0.6383
  533HOH     H2 1611   0.564   3.443   3.195 -0.1444  0.8641  0.8487
  534HOH      O 1612   1.208   0.222   0.133  0.1641  0.7069 -1.2577
  534HOH     H1 1613   1.286   0.262   0.170  0.1603 -0.0896 -0.3156
  534HOH     H2 1614   1.135   0.271   0.173  0.1400 -0.4663  0.3539
  535HOH      O 1615   3.658   3.540   2.980 -0.1401  0.2725  0.7963
  535HOH     H1 1616   3.709   3.460   2.965 -0.2619  0.3336 -0.0194
  535HOH     H2 1617   3.715   3.611   2.950 -0.8489  0.3063 -0.6514
  536HOH      O 1618   1.426   1.845   3.467  0.3173  0.0173  0.6562
  536HOH     H1 1619   1.439   1.933   3.502 -0.6159  0.3398  0.2757
  536HOH     H2 1620   1.331   1.833   3.470  0.2795 -0.3431 -0.7370
  537HOH      O 1621   0.059   1.997   1.565  0.7281 -0.4154  0.2440
  537HOH     H1 1622   0.061   2.000   1.661 -1.1944  1.4847  0.3960
  537HOH     H2 1623   0.092   2.083   1.538 -0.1478 -0.3305 -0.6533
  538HOH      O 1624   1.257   1.158   1.811  0.9719 -0.6985 -0.2247
  538HOH     H1 1625   1.308   1.081   1.787  0.3309 -0.7856 -1.4986
  538HOH     H2 1626   1.283   1.225   1.748  0.8105 -0.1736  0.2488
  539HOH      O 1627   1.572   3.605   2.233 -0.6155  0.0120 -0.2454
  539HOH     H1 1628   1.527   3.582   2.152  1.3579 -0.8926 -1.2305
  539HOH     H2 1629   1.564   3.700   2.239 -1.3485  0.0333 -1.1601
  540HOH      O 1630   2.168   0.464   1.748  0.2094  0.1868 -0.0396
  540HOH     H1 1631   2.234   0.533   1.752  0.1222  0.3494 -0.9301
  540HOH     H2 1632   2.099   0.492   1.807  0.7852  0.1733  0.6591
  541HOH      O 1633   1.622   1.039   1.447  0.5387  0.0445 -0.5969
  541HOH     H1 1634   1.643   1.123   1.406  0.1790  0.7055  0.4663
  541HOH     H2 1635   1.570   0.992   1.382  0.7720  0.6382 -1.2283
  542HOH      O 1636   3.082   3.231   2.392 -0.0797 -0.2303 -0.7178
  542HOH     H1 1637   3.064   3.302   2.331  0.1166  0.3606 -0.1105
  542HOH     H2 1638   3.005   3.174   2.385 -0.2945  0.0971 -1.1346
  543HOH      O 1639   2.171   0.256   1.297 -1.0704  0.0849  0.0121
  543HOH     H1 1640   2.255   0.250   1.250 -0.8505  0.1184  0.3919
  543HOH     H2 1641   2.105   0.260   1.228 -0.7106  0.8670 -0.3108
  544HOH      O 1642   2.530   0.835   3.217 -0.0538  0.3303  0.2754
  544HOH     H1 1643   2.519   0.741   3.230  1.2040  0.1575  0.4081
  544HOH     H2 1644   2.616   0.855   3.255 -0.2336  1.5151  0.1540
  545HOH      O 1645   0.043   1.028   3.174 -0.1713 -0.9968 -0.1677
  545HOH     H1 1646   0.137   1.022   3.159  0.1013 -0.7471  1.1400
  545HOH     H2 1647   0.031   0.997   3.264 -1.2260 -0.3236 -0.0344
  546HOH      O 1648   2.923   3.671   2.125  0.6664 -0.0479 -0.3940
  546HOH     H1 1649   2.952   3.640   2.211  0.9152 -0.3953 -0.6027
  546HOH     H2 1650   2.830   3.648   2.122  0.2687  1.2743  0.3671
  547HOH      O 1651   3.233   0.603   2.963  0.5300 -0.4019  0.1418
  547HOH     H1 1652   3.207   0.678   2.910  0.7491 -0.0781  0.4867
  547HOH     H2 1653   3.254   0.639   3.048  1.3813 -0.7439  0.1039
  548HOH      O 1654   3.485   3.331   0.536  0.1857  0.2244  0.6889
  548HOH     H1 1655   3.578   3.318   0.554  0.2952  0.8409  0.6112
  548HOH     H2 1656   3.471   3.425   0.549 -0.4389  0.1322  0.7528
  549HOH      O 1657   2.551   1.041   1.731  0.1313 -0.5413  0.6246
  549HOH     H1 1658   2.506   1.052   1.815  0.2081  0.1602  0.5819
  549HOH     H2 1659   2.560   1.129   1.696 -0.0373 -0.8374 -0.2053
  550HOH      O 1660   0.289   3.496   2.811  0.1672  0.0163  0.2865
  550HOH     H1 1661   0.363   3.459   2.763  0.3488  0.1871  0.4328
  550HOH     H2 1662   0.216   3.439   2.789  0.4512 -0.4597  0.5377
  551HOH      O 1663   0.292   0.715   0.568  0.0331  0.1950 -0.5133
  551HOH     H1 1664   0.217   0.656   0.574  0.9237 -0.9808 -0.0225
  551HOH     H2 1665   0.269   0.791   0.621 -0.1632 -0.9302  1.1424
  552HOH      O 1666   2.799   1.668   0.497 -0.2492 -0.0529  0.1186
  552HOH     H1 1667   2.823   1.731   0.565  0.3835  0.2380 -0.3495
  552HOH     H2 1668   2.844   1.588   0.521  0.1986  0.1301 -0.0949
  553HOH      O 1669   1.913   0.210   2.264  0.6266  0.3111 -0.1056
  553HOH     H1 1670   1.951   0.208   2.176 -0.4939  0.4896 -0.6252
  553HOH     H2 1671   1.902   0.303   2.284  0.3667  0.2607 -0.0106
  554HOH      O 1672   3.644   2.111   0.871 -0.7107 -0.5778  0.2445
  554HOH     H1 1673   3.707   2.183   0.879  0.1874 -1.2900 -0.0826
  554HOH     H2 1674   3.678   2.043   0.929 -0.9919 -1.0957 -0.1788
  555HOH      O 1675   1.007   0.707   3.253 -0.6734  0.3998  0.4894
  555HOH     H1 1676   1.046   0.789   3.282  0.3826 -0.0685  0.4744
  555HOH     H2 1677   0.995   0.718   3.159 -0.5510  0.5428  0.4888
  556HOH      O 1678   2.820   2.987   2.642  0.2482 -0.0576 -0.5597
  556HOH     H1 1679   2.813   3.042   2.720  0.7508 -0.7165 -0.0331
  556HOH     H2 1680   2.733   2.988   2.603 -0.1038 -0.0145  0.2115
  557HOH      O 1681   3.651   0.601   2.531  0.0964  0.1395  0.1049
  557HOH     H1 1682   3.704   0.533   2.574  0.4245  0.6525  0.5529
  557HOH     H2 1683   3.606   0.645   2.603 -0.8858 -0.2142 -0.2621
  558HOH      O 1684   0.341   2.003   3.364  0.6648  0.8924 -0.1607
  558HOH     H1 1685   0.342   1.926   3.306  0.1473 -0.1667  1.1349
  558HOH     H2 1686   0.257   2.046   3.345 -0.2321 -0.3116  0.7693
  559HOH      O 1687   3.457   1.504   2.459  0.0595  0.3468  0.6152
  559HOH     H1 1688   3.379   1.542   2.500 -0.0933  0.1957  0.4625
  559HOH     H2 1689   3.436   1.500   2.366 -0.0611 -0.4377  0.6655
  560HOH      O 1690   2.387   2.458   2.710  0.5288  0.0515  0.6183
  560HOH     H1 1691   2.435   2.410   2.643  0.1578  0.1996  0.2421
  560HOH     H2 1692   2.419   2.421   2.793 -0.4101 -1.5621  0.3642
  561HOH      O 1693   2.649   2.353   0.350 -0.2795  0.2385  0.3692
  561HOH     H1 1694   2.695   2.434   0.325  0.8509 -0.8584 -1.6446
  561HOH     H2 1695   2.564   2.361   0.307 -0.5525  0.7040  0.9640
  562HOH      O 1696   0.542   1.820   1.897  0.3009 -0.3773 -0.6283
  562HOH     H1 1697   0.468   1.829   1.957  0.7620  0.7213 -0.1763
  562HOH     H2 1698   0.507   1.772   1.822 -0.9339  0.2983 -0.5289
  563HOH      O 1699   2.940   0.204   3.051  0.1913  0.8665  0.4890
  563HOH     H1 1700   2.887   0.278   3.082 -0.1962  0.8899 -0.1902
  563HOH     H2 1701   3.006   0.245   2.994  0.2115  0.7251  0.4109
  564HOH      O 1702   2.329   1.037   3.260 -0.3567  0.2423  0.3307
  564HOH     H1 1703   2.393   0.967   3.250  0.2295  0.6790  0.8424
  564HOH     H2 1704   2.352   1.079   3.342 -0.9623  0.7709  0.2494
  565HOH      O 1705   3.476   3.092   3.347 -0.1456  0.0008 -0.4072
  565HOH     H1 1706   3.453   3.053   3.263 -0.7622 -0.6169  0.0195
  565HOH     H2 1707   3.502   3.182   3.326 -0.9045  0.0641 -1.1919
  566HOH      O 1708   3.446   2.496   1.197  0.0491  0.0247 -0.0728
  566HOH     H1 1709   3.439   2.408   1.161 -0.7928 -0.4990  1.2035
  566HOH     H2 1710   3.363   2.537   1.176  0.1256  0.2290  0.0223
  567HOH      O 1711   2.431   1.213   0.621  0.2118  0.5217  0.1530
  567HOH     H1 1712   2.371   1.276   0.579 -1.4585 -0.0088  1.5055
  567HOH     H2 1713   2.415   1.224   0.715  1.0852 -0.7849  0.5016
  568HOH      O 1714   0.862   3.615   3.358 -0.8885  0.3604  0.1681
  568HOH     H1 1715   0.817   3.649   3.280 -1.4844  0.1882  0.4269
  568HOH     H2 1716   0.943   3.577   3.324 -0.8456  0.8366 -0.2889
  569HOH      O 1717   1.918   2.838   3.357 -0.3255  0.3505 -0.3618
  569HOH     H1 1718   1.904   2.745   3.338 -1.1554  0.3422  0.1584
  569HOH     H2 1719   1.960   2.839   3.443 -0.5568  0.4591 -0.2486
  570HOH      O 1720   2.307   1.216   1.607  0.1097  0.4070 -0.1014
  570HOH     H1 1721   2.262   1.206   1.691  1.1092 -1.1041  0.3320
  570HOH     H2 1722   2.378   1.278   1.626  0.1911  0.2516  0.1155
  571HOH      O 1723   2.454   3.341   1.252  0.4651  0.2788 -0.1352
  571HOH     H1 1724   2.531   3.393   1.229 -0.2186  1.8567  0.8346
  571HOH     H2 1725   2.454   3.268   1.189  1.5857  1.3632 -1.5115
  572HOH      O 1726   2.392   3.129   1.686 -0.5610  1.2562  0.7239
  572HOH     H1 1727   2.341   3.067   1.737 -0.4119  0.4784 -0.0352
  572HOH     H2 1728   2.482   3.098   1.692 -0.5140  1.2695  0.1690
  573HOH      O 1729   2.840   0.587   2.592  1.1207  0.7365 -0.1974
  573HOH     H1 1730   2.912   0.650   2.594  1.0245  0.8421  0.4803
  573HOH     H2 1731   2.849   0.539   2.675  0.7862  0.3232 -0.3965
  574HOH      O 1732   1.808   2.640   0.303 -0.0001  0.2214  0.0204
  574HOH     H1 1733   1.828   2.730   0.330  0.5835 -0.0221  0.4362
  574HOH     H2 1734   1.713   2.634   0.310  0.0246  0.5377  0.8760
  575HOH      O 1735   3.018   0.092   1.968 -0.2115  0.3215 -0.1140
  575HOH     H1 1736   2.991   0.057   1.883  1.2652 -0.7478 -0.2201
  575HOH     H2 1737   3.010   0.018   2.027  0.0342  0.6816  0.3810
  576HOH      O 1738   2.798   3.178   2.270 -0.9249 -0.2402 -0.0305
  576HOH     H1 1739   2.777   3.099   2.221  0.5275 -0.5126 -0.2911
  576HOH     H2 1740   2.827   3.240   2.204 -0.1298 -0.1931  0.3427
  577HOH      O 1741   2.690   0.157   1.472  0.4068  0.1882  0.1726
  577HOH     H1 1742   2.637   0.188   1.546 -0.6039 -0.0605 -0.4070
  577HOH     H2 1743   2.675   0.221   1.403 -0.3473 -0.6321 -0.4785
  578HOH      O 1744   1.488   2.188   1.670 -0.1324  1.0713  0.7003
  578HOH     H1 1745   1.398   2.165   1.695 -0.1326 -1.0147 -0.7596
  578HOH     H2 1746   1.542   2.119   1.709  0.4415  0.6725 -0.6956
  579HOH      O 1747   0.477   0.670   2.469 -0.6176  0.4715  0.0549
  579HOH     H1 1748   0.451   0.598   2.526 -1.1338  0.0654 -0.6555
  579HOH     H2 1749   0.426   0.745   2.500  0.0501  0.6027  0.9069
  580HOH      O 1750   2.861   0.797   0.291 -0.0605 -0.8144  0.2722
  580HOH     H1 1751   2.956   0.813   0.293 -0.3583  1.7087  0.3308
  580HOH     H2 1752   2.834   0.805   0.382 -0.4610  0.0850  0.0957
  581HOH      O 1753   2.666   1.071   0.956 -0.3117 -0.2884  0.7462
  581HOH     H1 1754   2.703   1.109   1.036  0.9538  0.7296 -0.2189
  581HOH     H2 1755   2.733   1.010   0.926 -0.2522  0.1445 -0.0539
  582HOH      O 1756   2.948   0.171   1.575 -0.1250 -0.4495  0.1618
  582HOH     H1 1757   2.905   0.154   1.491  0.3413  1.2028 -0.4878
  582HOH     H2 1758   2.877   0.197   1.633 -0.3220 -0.4212 -0.0848
  583HOH      O 1759   2.750   2.438   1.281  1.0613 -0.0788  0.0402
  583HOH     H1 1760   2.794   2.451   1.366  0.2945  1.5660  0.2655
  583HOH     H2 1761   2.663   2.474   1.294  0.4551 -1.0160 -1.1071
  584HOH      O 1762   0.243   0.951   2.037  0.0512 -0.0962  0.3569
  584HOH     H1 1763   0.254   0.892   2.112 -1.2147 -0.7809  0.0577
  584HOH     H2 1764   0.152   0.939   2.010  0.2919  0.5944 -0.9137
  585HOH      O 1765   2.229   1.761   1.008 -0.4904 -0.4800  0.3806
  585HOH     H1 1766   2.261   1.751   0.918 -1.5767 -1.8702  0.0754
  585HOH     H2 1767   2.279   1.835   1.043 -0.0789  0.1698 -1.3711
  586HOH      O 1768   1.168   0.470   2.902 -0.0681  0.5159  0.3181
  586HOH     H1 1769   1.198   0.415   2.974 -0.2147 -0.0093 -0.0128
  586HOH     H2 1770   1.097   0.421   2.862  1.5480 -0.4893 -1.7380
  587HOH      O 1771   2.528   0.521   3.670 -0.3525  0.0627  0.0609
  587HOH     H1 1772   2.607   0.575   3.668 -0.4833  0.2703  0.4346
  587HOH     H2 1773   2.557   0.435   3.640  0.0552  0.0922  0.3584
  588HOH      O 1774   1.652   3.160   1.560  0.7978 -0.9603  0.2628
  588HOH     H1 1775   1.622   3.250   1.570  0.7387 -0.9606  0.1078
  588HOH     H2 1776   1.576   3.107   1.587  0.6793 -0.9612 -0.0605
  589HOH      O 1777   1.555   1.124   0.611  0.3857  0.2846 -0.2506
  589HOH     H1 1778   1.626   1.188   0.621  0.2123  0.2953  1.3882
  589HOH     H2 1779   1.597   1.039   0.625  0.2749  0.1806 -0.5326
  590HOH      O 1780   3.273   3.496   3.460  0.1284 -0.6051 -0.4586
  590HOH     H1 1781   3.275   3.541   3.376 -0.4091  0.1231 -0.1041
  590HOH     H2 1782   3.181   3.501   3.487  0.3589 -0.5040  0.3413
  591HOH      O 1783   1.849   0.663   0.532 -0.8543 -0.3947 -0.4464
  591HOH     H1 1784   1.878   0.637   0.445  0.2860 -0.9948  0.0790
  591HOH     H2 1785   1.793   0.591   0.561  0.4304 -1.2339  0.0910
  592HOH      O 1786   3.144   1.409   1.189 -0.4531  0.0563 -0.6610
  592HOH     H1 1787   3.096   1.491   1.176 -0.2174  0.2992 -0.0789
  592HOH     H2 1788   3.188   1.393   1.105  0.2453  1.0271 -0.5210
  593HOH      O 1789   1.175   2.049   3.582  0.2870 -0.4535  0.4906
  593HOH     H1 1790   1.159   2.012   3.495  0.6185  0.6237 -0.0658
  593HOH     H2 1791   1.178   2.144   3.567 -0.9847 -0.1277  1.8936
  594HOH      O 1792   1.098   2.202   2.307 -0.4925 -0.4633 -0.3957
  594HOH     H1 1793   1.062   2.255   2.378  0.4092  0.9137 -0.8815
  594HOH     H2 1794   1.036   2.129   2.298 -1.4724  0.1483  0.7497
  595HOH      O 1795   1.108   1.914   1.272  0.3819  0.7592  0.6738
  595HOH     H1 1796   1.150   1.890   1.355  2.9945  0.7342 -0.4667
  595HOH     H2 1797   1.090   1.830   1.230  0.5466  0.7690  0.5822
  596HOH      O 1798   0.132   0.376   3.057 -0.4192 -0.6011 -0.1512
  596HOH     H1 1799   0.152   0.367   2.964 -0.3135 -0.4626 -0.1432
  596HOH     H2 1800   0.193   0.317   3.101  0.0382 -0.1247 -0.1211
  597HOH      O 1801   2.690   2.905   3.188 -0.2894 -0.0589 -0.2483
  597HOH     H1 1802   2.785   2.896   3.191 -0.3167 -0.7099 -0.8063
  597HOH     H2 1803   2.660   2.882   3.276  0.0945  0.7946  0.1264
  598HOH      O 1804   1.592   2.008   1.883  0.1954  0.8550 -0.0566
  598HOH     H1 1805   1.687   2.005   1.885  0.2119 -0.6141 -0.7244
  598HOH     H2 1806   1.565   1.917   1.869 -1.3329  1.1398  0.6264
  599HOH      O 1807   0.907   2.173   3.650 -0.4449 -0.0865  0.0231
  599HOH     H1 1808   0.835   2.115   3.675 -0.2619 -0.4591 -0.3038
  599HOH     H2 1809   0.980   2.115   3.631 -0.2151  0.2594 -0.1744
  600HOH      O 1810   0.102   2.441   1.896 -0.0578 -0.0478  0.2830
  600HOH     H1 1811   0.188   2.447   1.854 -0.0137  0.7873  0.4532
  600HOH     H2 1812   0.045   2.404   1.828  0.4679 -0.8487  0.2484
  601HOH      O 1813   2.296   0.607   3.564 -0.2345 -0.5153 -0.4097
  601HOH     H1 1814   2.373   0.580   3.614 -0.5312 -0.8015 -0.1048
  601HOH     H2 1815   2.228   0.544   3.587 -0.8937  0.3644  0.1742
  602HOH      O 1816   2.500   2.840   0.243  0.9987  0.5906 -0.2708
  602HOH     H1 1817   2.499   2.782   0.167 -1.2011 -0.5602  0.4432
  602HOH     H2 1818   2.566   2.802   0.301  0.1049 -0.8940 -0.1277
  603HOH      O 1819   3.657   1.443   0.117 -0.2231  0.1230 -0.3888
  603HOH     H1 1820   3.664   1.357   0.077  1.0115  0.3416 -0.7245
  603HOH     H2 1821   3.671   1.504   0.045  0.3306  0.5658  0.0730
  604HOH      O 1822   3.535   2.290   2.115  0.1213 -0.1108 -0.0286
  604HOH     H1 1823   3.446   2.274   2.147 -0.5906  0.3746 -1.5395
  604HOH     H2 1824   3.543   2.231   2.039  0.6321  0.6627 -0.5998
  605HOH      O 1825   2.021   2.943   2.164 -0.5316 -0.9602 -0.1041
  605HOH     H1 1826   1.974   2.941   2.080 -0.9265 -0.2715  0.0863
  605HOH     H2 1827   2.053   3.032   2.171 -0.5913 -0.9791  0.5276
  606HOH      O 1828   3.696   1.302   3.526  0.0936  0.3056  0.1559
  606HOH     H1 1829   3.733   1.376   3.477  0.4971 -0.4703 -0.7656
  606HOH     H2 1830   3.610   1.287   3.487  0.3519 -0.2169 -0.2324
  607HOH      O 1831   0.384   2.158   0.557 -0.1519 -0.0536  0.1074
  607HOH     H1 1832   0.364   2.251   0.567  0.5938  0.0932  0.3165
  607HOH     H2 1833   0.335   2.115   0.627 -1.1212  0.0639 -0.4446
  608HOH      O 1834   1.863   2.476   3.721  0.4909 -0.0288 -0.6345
  608HOH     H1 1835   1.835   2.420   3.649 -0.8431 -1.1758  0.6502
  608HOH     H2 1836   1.930   2.425   3.767 -0.1056 -0.2386  0.0449
  609HOH      O 1837   0.746   1.407   0.980 -0.2747  0.7627  0.2948
  609HOH     H1 1838   0.725   1.356   0.902 -0.0694 -0.3881  0.9485
  609HOH     H2 1839   0.690   1.485   0.973 -0.9868  0.2148 -0.4969
  610HOH      O 1840   3.445   0.407   3.149 -0.2388  0.1966 -0.7539
  610HOH     H1 1841   3.454   0.396   3.244 -0.5560 -0.6942 -0.8074
  610HOH     H2 1842   3.357   0.444   3.137 -0.4356 -0.2415 -0.7159
  611HOH      O 1843   3.780   3.188   3.770 -0.3405 -0.3989 -0.0149
  611HOH     H1 1844   3.697   3.218   3.731 -1.2280 -0.7272  1.4317
  611HOH     H2 1845   3.824   3.141   3.700 -1.3807 -0.2070 -0.8618
  612HOH      O 1846   2.085   2.322   0.032  0.0227  0.4109 -0.8184
  612HOH     H1 1847   2.048   2.236   0.049  0.2379  0.3919 -0.4068
  612HOH     H2 1848   2.086   2.330  -0.063 -0.3883  0.1338 -0.8498
  613HOH      O 1849   2.017   0.827   0.173 -0.2084  0.6436  0.2406
  613HOH     H1 1850   2.021   0.752   0.114  0.2939  0.9618 -0.1401
  613HOH     H2 1851   2.063   0.797   0.252  0.4433  0.7118 -0.1039
  614HOH      O 1852   1.533   2.810   1.989 -0.3995 -0.3054 -0.3376
  614HOH     H1 1853   1.596   2.811   1.916  0.1545  0.6168  0.1193
  614HOH     H2 1854   1.577   2.858   2.059 -1.4908  0.0982  0.1093
  615HOH      O 1855   3.189   1.959   1.009  0.2202  0.0182  0.7684
  615HOH     H1 1856   3.229   2.023   0.950  0.1662 -0.3771  0.2938
  615HOH     H2 1857   3.102   1.995   1.027 -0.3244 -0.5299 -0.5497
  616HOH      O 1858   0.145   0.458   1.585 -0.3331  0.5008  0.4102
  616HOH     H1 1859   0.051   0.444   1.573 -0.1594 -0.0132 -0.5215
  616HOH     H2 1860   0.176   0.380   1.631 -0.2249  0.2309 -0.1048
  617HOH      O 1861   1.506   3.397   2.525 -0.1107  0.8159 -0.3968
  617HOH     H1 1862   1.581   3.415   2.582 -0.7975  0.7756  0.5726
  617HOH     H2 1863   1.444   3.466   2.545 -1.2818 -0.4256  0.6115
  618HOH      O 1864   2.547   0.503   0.472  0.4181 -0.5398 -0.4181
  618HOH     H1 1865   2.553   0.562   0.396 -0.4133 -0.5318 -0.4978
  618HOH     H2 1866   2.546   0.561   0.548 -0.8926 -0.3711 -0.5153
  619HOH      O 1867   0.366   0.909   2.506 -0.3183 -0.0801  0.1023
  619HOH     H1 1868   0.325   0.902   2.592  1.7035 -1.2247  1.1367
  619HOH     H2 1869   0.408   0.995   2.506  0.1434 -0.2923  0.5544
  620HOH      O 1870   3.137   0.962   1.862  0.3835  0.5201  0.1729
  620HOH     H1 1871   3.153   0.883   1.811  0.6327  1.1216 -0.7291
  620HOH     H2 1872   3.189   0.951   1.941  0.0071 -0.4330  0.3113
  621HOH      O 1873   0.368   1.622   2.299  0.3948  0.3903  0.6692
  621HOH     H1 1874   0.289   1.572   2.276  0.5111  0.5134 -0.0321
  621HOH     H2 1875   0.397   1.584   2.382 -0.4067  0.3500  0.9492
  622HOH      O 1876   2.585   3.443   0.124  0.6312  0.2144  0.1963
  622HOH     H1 1877   2.510   3.384   0.113 -0.1154  1.3224 -1.3238
  622HOH     H2 1878   2.582   3.468   0.217 -0.5712 -0.1614  0.2913
  623HOH      O 1879   0.565   1.136   3.636  0.3722  0.5998  0.1022
  623HOH     H1 1880   0.537   1.154   3.726 -0.1358 -1.1883  0.3858
  623HOH     H2 1881   0.660   1.142   3.639  0.4113  0.0114  0.9400
  624HOH      O 1882   0.220   3.401   3.057 -0.5301  0.7903 -0.2817
  624HOH     H1 1883   0.271   3.428   2.981  0.3567 -1.5715 -0.6921
  624HOH     H2 1884   0.252   3.456   3.129  0.0895  1.6890 -1.1968
  625HOH      O 1885   1.422   1.597   2.600  0.4658  0.0575 -0.0229
  625HOH     H1 1886   1.466   1.681   2.614  0.4898  0.1523 -0.6005
  625HOH     H2 1887   1.368   1.585   2.678  0.3489  0.6804  0.0062
  626HOH      O 1888   3.245   3.281   1.031 -0.7235 -0.0735  0.1724
  626HOH     H1 1889   3.172   3.289   1.093 -0.4201  0.6119  0.4610
  626HOH     H2 1890   3.206   3.238   0.955 -1.4670  0.3724  0.2726
  627HOH      O 1891   1.234   2.450   2.672 -0.1807 -1.0983  0.1778
  627HOH     H1 1892   1.259   2.492   2.754  0.7479  0.3268 -0.7469
  627HOH     H2 1893   1.162   2.503   2.638 -0.0637 -1.2205 -0.2782
  628HOH      O 1894   0.381   1.819   3.564 -0.3681  0.3306  0.3014
  628HOH     H1 1895   0.399   1.898   3.513 -2.6117  0.5019 -0.4021
  628HOH     H2 1896   0.325   1.848   3.636 -1.1971 -0.5684  0.0673
  629HOH      O 1897   0.283   1.634   1.616 -0.5974 -0.1101 -0.0264
  629HOH     H1 1898   0.219   1.662   1.682 -1.3489  0.8486 -1.0856
  629HOH     H2 1899   0.231   1.620   1.537  0.3849 -0.3228 -0.6655
  630HOH      O 1900   2.945   2.204   0.468  0.2299  0.1680 -0.4200
  630HOH     H1 1901   2.942   2.290   0.427 -1.1378  0.7949  0.8149
  630HOH     H2 1902   3.037   2.178   0.463  1.1597  2.5876  0.8626
  631HOH      O 1903   1.850   0.493   2.290  0.3199  0.1490  0.3651
  631HOH     H1 1904   1.756   0.504   2.273  0.4068 -0.5037 -0.7796
  631HOH     H2 1905   1.873   0.565   2.348 -0.9694  0.0763  1.0280
  632HOH      O 1906   2.238   2.637   3.624  0.2789 -0.2366  0.9579
  632HOH     H1 1907   2.186   2.716   3.637  0.5271 -0.1767  1.7311
  632HOH     H2 1908   2.174   2.569   3.603 -0.0330 -0.0099  1.1515
  633HOH      O 1909   3.208   2.553   2.443  0.3098  0.0922 -0.5424
  633HOH     H1 1910   3.244   2.605   2.371  0.6496  0.4180 -0.1523
  633HOH     H2 1911   3.206   2.613   2.517  2.1341 -0.7770  0.3564
  634HOH      O 1912   0.422   1.163   2.080  0.1247 -0.3844  0.1791
  634HOH     H1 1913   0.366   1.238   2.102 -0.0595 -0.5376  0.2293
  634HOH     H2 1914   0.363   1.100   2.040  0.3539 -0.3416 -0.2354
  635HOH      O 1915   0.713   3.312   1.503  0.0628  0.5029 -0.1164
  635HOH     H1 1916   0.665   3.386   1.539 -1.5103 -0.6008  0.3072
  635HOH     H2 1917   0.665   3.235   1.535  1.1039 -0.6824 -1.1739
  636HOH      O 1918   2.387   1.270   0.897  0.3315  0.0388 -0.4251
  636HOH     H1 1919   2.309   1.308   0.856  0.0062 -0.6347 -0.4718
  636HOH     H2 1920   2.447   1.343   0.909 -0.2298  0.5381 -0.5791
  637HOH      O 1921   0.131   2.578   1.270  0.1922  0.0851 -0.2544
  637HOH     H1 1922   0.082   2.547   1.347  0.1055 -0.7255 -0.6236
  637HOH     H2 1923   0.193   2.508   1.251  1.2515  0.9193 -0.0510
  638HOH      O 1924   1.912   1.462   0.873 -0.4567  0.8450  0.4472
  638HOH     H1 1925   1.949   1.531   0.817 -0.0481  0.2540 -0.0417
  638HOH     H2 1926   1.909   1.385   0.816 -1.3896  0.5770  0.8262
  639HOH      O 1927   0.863   2.758   1.331 -0.2977  0.3862  0.6605
  639HOH     H1 1928   0.903   2.776   1.246 -0.0374 -0.3575  0.6152
  639HOH     H2 1929   0.840   2.845   1.365 -0.1759  0.7111 -0.0511
  640HOH      O 1930   1.799   0.576   2.652  0.0148  0.4011 -0.1348
  640HOH     H1 1931   1.719   0.627   2.665 -0.4515 -0.4027  0.3145
  640HOH     H2 1932   1.770   0.485   2.656  0.9572  0.0845  0.0300
  641HOH      O 1933   2.202   2.330   3.161  0.1020  0.1776  0.3530
  641HOH     H1 1934   2.152   2.392   3.215 -0.4876  0.7288 -0.7583
  641HOH     H2 1935   2.140   2.259   3.143  0.5086 -0.3470  0.9087
  642HOH      O 1936   1.390   0.108   3.023 -0.7071  0.6340 -0.1022
  642HOH     H1 1937   1.415   0.170   2.954 -0.2539 -0.0819 -0.6034
  642HOH     H2 1938   1.412   0.022   2.987 -1.7785  0.1298  0.3702
  643HOH      O 1939   0.181   2.378   3.127 -0.1295  0.0247 -0.9717
  643HOH     H1 1940   0.100   2.370   3.177 -0.0711  1.2583 -0.6294
  643HOH     H2 1941   0.158   2.343   3.041 -1.0917  0.4817 -0.9365
  644HOH      O 1942   2.510   0.812   2.032 -0.8493 -0.8021 -0.3085
  644HOH     H1 1943   2.557   0.891   2.060 -0.9900 -0.5124 -0.8579
  644HOH     H2 1944   2.455   0.790   2.107  0.0327 -1.0646  0.2970
  645HOH      O 1945   0.216   2.989   2.854  0.2475 -0.2199  0.7881
  645HOH     H1 1946   0.124   3.011   2.870  0.4687  1.2455  0.3359
  645HOH     H2 1947   0.215   2.938   2.773 -0.0970  1.2324 -0.1959
  646HOH      O 1948   3.171   1.865   0.375  0.0671  0.8495  0.4911
  646HOH     H1 1949   3.257   1.861   0.418 -0.2734  1.3680  1.2660
  646HOH     H2 1950   3.178   1.939   0.315  0.1038  1.0245  0.7073
  647HOH      O 1951   2.663   0.090   2.158  0.6297 -0.1415 -0.1857
  647HOH     H1 1952   2.620   0.017   2.202 -0.6022  0.5712 -0.1155
  647HOH     H2 1953   2.620   0.095   2.073 -0.6921  1.5739  0.4706
  648HOH      O 1954   2.694   2.326   2.722 -0.6418  0.0606  0.4744
  648HOH     H1 1955   2.627   2.348   2.657 -0.5566 -0.2925  0.2619
  648HOH     H2 1956   2.677   2.235   2.744  0.2332 -0.2844 -0.1648
  649HOH      O 1957   0.697   2.614   0.050 -0.2089  1.1891  0.1215
  649HOH     H1 1958   0.647   2.532   0.049 -0.3248  1.1651  1.7503
  649HOH     H2 1959   0.736   2.619  -0.037  0.0776 -0.7712  0.0309
  650HOH      O 1960   1.774   1.569   2.330 -0.8689  0.0481 -0.2067
  650HOH     H1 1961   1.710   1.525   2.275  0.5524 -2.0477 -0.4262
  650HOH     H2 1962   1.857   1.562   2.282 -0.0089  0.3691  1.1015
  651HOH      O 1963   1.335   2.081   1.412 -0.3021  0.1303 -0.7340
  651HOH     H1 1964   1.399   2.092   1.482 -0.7153 -0.4179 -0.2521
  651HOH     H2 1965   1.313   2.170   1.385 -0.2539  0.3617 -0.0534
  652HOH      O 1966   0.840   0.902   2.298  0.1288  0.1138  0.2011
  652HOH     H1 1967   0.767   0.951   2.261  0.0743 -0.1168  0.0014
  652HOH     H2 1968   0.800   0.823   2.335  0.3797 -0.5176 -0.8040
  653HOH      O 1969   0.123   2.027   0.290 -0.0240  0.5376  0.7639
  653HOH     H1 1970   0.068   2.000   0.217  1.2093  0.2090 -0.1194
  653HOH     H2 1971   0.158   1.945   0.326  1.2080  0.7520  0.1622
  654HOH      O 1972   3.277   1.521   2.265  0.4186  0.1057  0.0345
  654HOH     H1 1973   3.271   1.570   2.183 -0.1597  0.0238  0.0158
  654HOH     H2 1974   3.245   1.582   2.331  1.8742  0.5562  0.4004
  655HOH      O 1975   2.907   2.236   2.940 -0.5056  0.1977  0.0267
  655HOH     H1 1976   2.949   2.287   2.871  0.1196 -0.1520  0.1279
  655HOH     H2 1977   2.839   2.186   2.895  0.5882 -0.8675 -0.5997
  656HOH      O 1978   0.380   1.699   3.005  0.4998 -0.0739  0.0074
  656HOH     H1 1979   0.353   1.692   2.914  0.2610  0.3220  0.0422
  656HOH     H2 1980   0.471   1.671   3.006  0.1387 -1.3711 -0.1258
  657HOH      O 1981   1.493   3.100   1.184 -0.4147  0.5782 -0.3500
  657HOH     H1 1982   1.489   3.009   1.212 -0.0350  0.7150  0.1968
  657HOH     H2 1983   1.573   3.134   1.225 -0.6211  1.1922 -0.4321
  658HOH      O 1984   3.551   1.657   2.733 -0.6217  0.1537 -0.1178
  658HOH     H1 1985   3.620   1.670   2.668  0.4140  0.2264  0.9312
  658HOH     H2 1986   3.529   1.564   2.727 -0.6136  0.1757 -0.6095
  659HOH      O 1987   1.815   2.928   0.400  0.1826  0.2013 -0.2879
  659HOH     H1 1988   1.750   2.888   0.458  0.4892  0.0306 -0.0521
  659HOH     H2 1989   1.868   2.982   0.458  0.6012 -0.1084 -0.3741
  660HOH      O 1990   1.790   2.418   0.549 -0.2497 -0.3867 -0.0065
  660HOH     H1 1991   1.743   2.338   0.525 -0.2781 -0.5488  0.5621
  660HOH     H2 1992   1.881   2.398   0.528 -0.3565 -0.2669 -0.6145
  661HOH      O 1993   2.357   1.934   2.404 -0.4664  0.0986 -0.0958
  661HOH     H1 1994   2.377   1.885   2.324 -2.2462 -0.4828 -0.2745
  661HOH     H2 1995   2.343   2.024   2.374 -0.9356 -0.0781 -0.4430
  662HOH      O 1996   2.998   3.427   2.875 -0.4286 -0.0644  0.0631
  662HOH     H1 1997   2.952   3.511   2.873  0.3905  0.4411  0.7492
  662HOH     H2 1998   2.994   3.394   2.786 -0.3893  0.9346 -0.3317
  663HOH      O 1999   1.135   2.722   3.333  0.1896  0.2990 -0.8729
  663HOH     H1 2000   1.123   2.813   3.307 -0.0325  0.4278 -0.3480
  663HOH     H2 2001   1.094   2.716   3.419  0.2965 -0.2724 -0.8532
  664HOH      O 2002   3.288   0.218   2.049  0.0965 -0.6463 -0.6449
  664HOH     H1 2003   3.245   0.134   2.035  0.3688 -1.1059  0.8802
  664HOH     H2 2004   3.242   0.256   2.125  0.6714  0.0727 -0.6371
  665HOH      O 2005   2.673   1.055   2.444 -0.2147  0.0415 -0.0889
  665HOH     H1 2006   2.601   1.064   2.382 -0.8906  1.9015  0.7993
  665HOH     H2 2007   2.669   0.964   2.473 -1.8362 -0.0788 -0.5167
  666HOH      O 2008   3.409   0.310   1.454 -0.6148 -0.2829  0.1747
  666HOH     H1 2009   3.358   0.236   1.485 -0.3671 -0.3814  0.3490
  666HOH     H2 2010   3.372   0.331   1.368 -0.3771 -0.9154 -0.0911
  667HOH      O 2011   0.555   0.693   1.612  0.3948  0.2618 -0.3198
  667HOH     H1 2012   0.545   0.620   1.673 -0.6458  0.7973  0.2034
  667HOH     H2 2013   0.509   0.665   1.533  1.6400 -0.3829 -0.8724
  668HOH      O 2014   0.782   2.284   1.292  0.6251  0.1220  0.1388
  668HOH     H1 2015   0.876   2.267   1.304  0.4626 -0.8968  0.0629
  668HOH     H2 2016   0.744   2.199   1.273 -0.3400  0.5058  0.2519
  669HOH      O 2017   0.167   1.294   2.027 -0.9192 -0.2882  0.4050
  669HOH     H1 2018   0.107   1.298   1.953 -0.5692  0.4943  0.1438
  669HOH     H2 2019   0.232   1.362   2.009 -0.1776 -0.8480  0.8744
  670HOH      O 2020   2.227   3.493   0.199 -0.2762  0.1775 -0.0633
  670HOH     H1 2021   2.141   3.514   0.236  0.2713  0.8404  0.9107
  670HOH     H2 2022   2.272   3.577   0.193  0.1734 -0.1003 -0.9757
  671HOH      O 2023   1.143   1.132   0.408  0.3547  0.1646 -0.3286
  671HOH     H1 2024   1.156   1.113   0.315 -0.4217 -1.0671 -0.2283
  671HOH     H2 2025   1.221   1.097   0.451  0.0273 -0.6839 -0.3928
  672HOH      O 2026   3.382   2.936   0.906 -0.4445 -0.4366  0.6161
  672HOH     H1 2027   3.456   2.978   0.952 -0.9418  0.6640  0.4736
  672HOH     H2 2028   3.373   2.986   0.825 -1.0690 -0.8457  0.4210
  673HOH      O 2029   1.343   0.678   0.435  0.1749  0.4686 -0.0341
  673HOH     H1 2030   1.407   0.740   0.399  0.1969  0.5417  0.1288
  673HOH     H2 2031   1.258   0.720   0.420  0.0894 -0.0092 -1.0218
  674HOH      O 2032   0.164   1.179   3.602 -0.1821 -0.6186  0.5921
  674HOH     H1 2033   0.197   1.143   3.520 -0.1499 -1.1361  0.8234
  674HOH     H2 2034   0.076   1.210   3.581 -0.2806 -1.0026  0.4277
  675HOH      O 2035   0.548   2.155   3.243  0.0359 -0.3224 -0.6744
  675HOH     H1 2036   0.481   2.096   3.277  0.6956 -1.0044 -0.5038
  675HOH     H2 2037   0.500   2.235   3.219 -0.6943 -0.4276  0.3133
  676HOH      O 2038   0.010   0.886   2.911 -0.7256  0.6122 -0.1155
  676HOH     H1 2039  -0.003   0.950   2.981 -0.2698  0.7868 -0.1852
  676HOH     H2 2040  -0.003   0.801   2.954  0.2866  0.6699  0.3847
  677HOH      O 2041   3.505   2.926   3.738  0.3641  0.0989  0.2568
  677HOH     H1 2042   3.431   2.987   3.743 -0.1898 -0.4873 -0.4184
  677HOH     H2 2043   3.529   2.910   3.829 -0.5044  0.1211  0.5062
  678HOH      O 2044   1.684   2.776   3.173  0.3776 -0.0716  0.1913
  678HOH     H1 2045   1.664   2.751   3.263  0.2778  0.2416  0.2583
  678HOH     H2 2046   1.652   2.703   3.120 -1.4110  0.5754  0.2476
  679HOH      O 2047   0.964   1.425   1.190  0.2113 -0.3564  0.4427
  679HOH     H1 2048   1.009   1.341   1.189 -0.0831 -0.5292 -0.4838
  679HOH     H2 2049   0.918   1.429   1.106  0.8133  1.0563  0.1117
  680HOH      O 2050   1.912   2.768   1.638  0.4077 -0.3091 -0.2121
  680HOH     H1 2051   1.989   2.821   1.660 -0.3885  0.5988  0.5587
  680HOH     H2 2052   1.913   2.764   1.543  1.0867  0.1825 -0.2458
  681HOH      O 2053   3.800   2.448   2.542 -0.2568 -0.2146  0.2627
  681HOH     H1 2054   3.727   2.396   2.508  0.6489 -1.7015  0.3802
  681HOH     H2 2055   3.761   2.530   2.571 -2.1128 -1.3719  1.4259
  682HOH      O 2056   2.089   3.033   1.394  0.1270  0.3411 -0.0248
  682HOH     H1 2057   2.030   3.095   1.435 -0.2667  0.2000 -0.3600
  682HOH     H2 2058   2.153   3.087   1.347 -0.4607  0.5084 -0.6662
  683HOH      O 2059   3.571   2.470   2.869 -0.1256  0.2913  0.3820
  683HOH     H1 2060   3.499   2.426   2.913  0.4749 -0.7938  0.3476
  683HOH     H2 2061   3.649   2.446   2.920  0.3732  0.3544 -0.3236
  684HOH      O 2062   2.915   0.036   0.626  0.0733  0.6981  0.0584
  684HOH     H1 2063   2.821   0.020   0.633 -0.0002 -0.0108 -1.5922
  684HOH     H2 2064   2.956  -0.044   0.657  0.0651  0.5563 -0.2847
  685HOH      O 2065   1.831   1.517   2.023 -0.5070  0.2172  0.1739
  685HOH     H1 2066   1.744   1.483   2.046 -0.6341  0.0726 -0.4764
  685HOH     H2 2067   1.870   1.449   1.968 -0.2601  0.5746 -0.1087
  686HOH      O 2068   3.331   2.657   0.887 -0.3210  0.0520  0.2255
  686HOH     H1 2069   3.277   2.636   0.963 -1.0395  0.0966 -0.2472
  686HOH     H2 2070   3.345   2.752   0.892 -0.9775  0.1737 -0.0651
  687HOH      O 2071   3.680   2.320   3.571 -0.4128  0.0568 -0.6002
  687HOH     H1 2072   3.716   2.323   3.660  0.9622 -1.5632 -0.9846
  687HOH     H2 2073   3.699   2.406   3.534  1.1407  0.0410 -0.0087
  688HOH      O 2074   1.997   1.051   0.693  0.1518 -0.6099 -0.4338
  688HOH     H1 2075   2.042   0.972   0.722 -0.1726 -0.4801  0.4910
  688HOH     H2 2076   1.982   1.101   0.773 -0.5295 -0.0746 -0.8699
  689HOH      O 2077   2.978   1.487   2.895 -0.0773  0.3627  0.1315
  689HOH     H1 2078   2.944   1.572   2.922  0.3771  0.6718 -0.2505
  689HOH     H2 2079   3.050   1.469   2.956 -0.5001 -0.0063  0.5465
  690HOH      O 2080   3.252   2.222   2.237  0.6525  0.1666  0.5540
  690HOH     H1 2081   3.308   2.201   2.312  0.4625 -0.1217  0.6199
  690HOH     H2 2082   3.181   2.159   2.243  0.4903  0.3238  0.2866
  691HOH      O 2083   0.473   2.675   2.026  0.0875 -0.2009  0.4465
  691HOH     H1 2084   0.554   2.633   2.056  0.4596 -0.6148 -0.9602
  691HOH     H2 2085   0.497   2.766   2.009 -0.2235  0.1438  1.6323
  692HOH      O 2086   2.259   3.737   2.811 -0.5340  0.1957  0.1450
  692HOH     H1 2087   2.348   3.758   2.785 -0.4492  1.0959  1.0587
  692HOH     H2 2088   2.215   3.822   2.819 -0.9828 -0.1076  1.3360
  693HOH      O 2089   1.850   2.139   2.928  0.1525 -0.4262  0.0097
  693HOH     H1 2090   1.839   2.225   2.888 -0.8556 -0.7728 -0.5393
  693HOH     H2 2091   1.944   2.130   2.940  0.3542  0.3951 -0.7482
  694HOH      O 2092   1.133   1.782   2.633 -0.0874  0.2497 -0.0762
  694HOH     H1 2093   1.164   1.765   2.544  0.2991 -1.0049  0.2587
  694HOH     H2 2094   1.201   1.747   2.690  0.0918  1.7992  0.7779
  695HOH      O 2095   0.428   1.322   2.835 -0.8635  0.2045 -0.3678
  695HOH     H1 2096   0.494   1.315   2.905 -1.2694 -0.0835  0.0024
  695HOH     H2 2097   0.465   1.384   2.773  0.2001 -0.6677 -0.6605
  696HOH      O 2098   0.547   3.476   2.695 -0.3250 -0.0110 -0.7506
  696HOH     H1 2099   0.557   3.381   2.682 -0.1179  0.0338 -0.9246
  696HOH     H2 2100   0.540   3.512   2.607 -0.9343  0.0864 -0.6732
  697HOH      O 2101   0.672   0.244   3.221  0.5243 -0.0630 -0.0134
  697HOH     H1 2102   0.663   0.216   3.312 -0.7333  1.4889  0.4389
  697HOH     H2 2103   0.722   0.325   3.225 -0.7922  0.8440 -0.4350
  698HOH      O 2104   3.761   2.985   1.678  0.3851  0.3389 -0.3600
  698HOH     H1 2105   3.794   2.909   1.630 -1.4480 -0.5641 -0.4017
  698HOH     H2 2106   3.758   3.055   1.613 -0.2539 -0.3179 -1.0862
  699HOH      O 2107   0.671   1.097   2.206  0.0231  0.0162  0.2432
  699HOH     H1 2108   0.582   1.098   2.172  0.1253  0.7069 -0.0292
  699HOH     H2 2109   0.711   1.178   2.173  0.5673  0.0112  0.8456
  700HOH      O 2110   1.816   3.110   3.504 -0.0637  0.7469 -0.0649
  700HOH     H1 2111   1.898   3.062   3.492  0.6444  1.8399  0.1357
  700HOH     H2 2112   1.753   3.064   3.449  0.7819  0.1002 -0.5303
  701HOH      O 2113   1.948   3.486   3.142 -0.6344  0.2396  0.3728
  701HOH     H1 2114   1.925   3.485   3.235  0.5575  0.3013  0.6980
  701HOH     H2 2115   2.034   3.528   3.139 -1.0974  1.2190 -0.8853
  702HOH      O 2116   2.081   1.821   3.160  0.3039  0.0687  0.9306
  702HOH     H1 2117   2.054   1.882   3.230 -2.6145  0.1444  0.0088
  702HOH     H2 2118   2.030   1.742   3.176  0.7580 -0.5113 -0.2477
  703HOH      O 2119   0.479   0.575   0.366  1.2051  0.5336  0.1920
  703HOH     H1 2120   0.481   0.561   0.271  0.1360 -0.2953  0.2527
  703HOH     H2 2121   0.390   0.603   0.384  1.0595 -0.3835  1.0596
  704HOH      O 2122   1.352   0.045   1.506  0.0240 -0.4274 -0.2137
  704HOH     H1 2123   1.299   0.083   1.435 -0.3935  0.6518  0.6275
  704HOH     H2 2124   1.415   0.113   1.529 -0.9473  0.0089  1.5522
  705HOH      O 2125   0.348   1.399   3.716  0.5888 -0.1863  0.2246
  705HOH     H1 2126   0.304   1.326   3.673  0.1782  0.0544  0.2213
  705HOH     H2 2127   0.307   1.477   3.679  0.4625  0.0328  0.7967
  706HOH      O 2128   2.397   2.368   0.237 -0.2447  0.7091 -0.2791
  706HOH     H1 2129   2.341   2.315   0.292  1.1673 -0.1171  0.4668
  706HOH     H2 2130   2.358   2.362   0.150 -0.3091 -1.4387 -0.2080
  707HOH      O 2131   2.453   2.743   2.770 -0.0345 -0.3898  0.2553
  707HOH     H1 2132   2.454   2.650   2.746 -0.6837 -0.4902  0.5870
  707HOH     H2 2133   2.491   2.745   2.858 -0.6448 -0.4332  0.5261
  708HOH      O 2134   2.019   1.992   0.783  0.3608  0.0039 -0.7410
  708HOH     H1 2135   2.090   2.014   0.844 -0.4383  0.0906  0.2117
  708HOH     H2 2136   1.942   2.034   0.820 -0.3051 -0.5531 -1.4334
  709HOH      O 2137   0.913   3.283   2.088 -0.3437 -0.0697 -0.2177
  709HOH     H1 2138   0.866   3.361   2.115  0.2004  0.2605 -0.2044
  709HOH     H2 2139   0.923   3.292   1.993  0.1894  0.1501 -0.1466
  710HOH      O 2140   1.735   0.265   3.801  0.1975 -0.4172 -0.6324
  710HOH     H1 2141   1.656   0.265   3.747  0.3008 -0.4442 -0.7840
  710HOH     H2 2142   1.793   0.329   3.760 -0.2112  0.5109  0.1754
  711HOH      O 2143   1.109   0.481   0.441 -0.2326 -0.1611 -0.0078
  711HOH     H1 2144   1.202   0.499   0.424 -0.7493  2.2866 -1.0138
  711HOH     H2 2145   1.072   0.463   0.355 -0.7005 -1.5878  0.4379
  712HOH      O 2146   0.253   0.994   1.059 -0.2086 -0.1488  0.1273
  712HOH     H1 2147   0.179   0.940   1.033  1.3569 -1.9578 -1.1677
  712HOH     H2 2148   0.277   0.961   1.146 -0.2695 -0.3766  0.0600
  713HOH      O 2149   1.247   3.387   0.885  0.4002 -0.1309 -0.2160
  713HOH     H1 2150   1.231   3.478   0.909  0.9051 -0.3650  1.2252
  713HOH     H2 2151   1.341   3.376   0.893  0.2359 -1.0721  1.0324
  714HOH      O 2152   1.634   1.681   3.364  0.5735 -0.4429  0.2450
  714HOH     H1 2153   1.565   1.743   3.389  0.5352 -0.1473 -0.5281
  714HOH     H2 2154   1.688   1.672   3.443  0.4456  0.4022  0.4525
  715HOH      O 2155   3.019   2.680   0.824  0.2581 -0.1130  0.4988
  715HOH     H1 2156   3.074   2.695   0.747  0.6438  0.6726  0.8977
  715HOH     H2 2157   3.073   2.624   0.881 -0.1218 -0.8897  0.1123
  716HOH      O 2158   1.212   1.771   3.204  0.2672 -0.6255  0.1163
  716HOH     H1 2159   1.212   1.779   3.299 -1.2288 -0.2272  0.1395
  716HOH     H2 2160   1.304   1.770   3.180  0.6939 -0.2389  1.5292
  717HOH      O 2161   0.861   2.728   2.888  0.2069 -0.4440  0.7863
  717HOH     H1 2162   0.881   2.779   2.966 -0.6385  0.0943  0.6764
  717HOH     H2 2163   0.792   2.668   2.916  0.4190 -0.7615  0.6355
  718HOH      O 2164   3.483   1.985   0.666  0.2705 -0.0907  0.0799
  718HOH     H1 2165   3.521   2.033   0.592  0.3009 -1.2304 -0.7060
  718HOH     H2 2166   3.539   2.008   0.740  0.8699  0.3261 -0.4722
  719HOH      O 2167   3.612   1.515   0.383 -0.0954 -0.0211  0.6503
  719HOH     H1 2168   3.520   1.491   0.376  0.0941 -0.7295  0.4673
  719HOH     H2 2169   3.652   1.482   0.302  0.4978 -0.5878  1.1527
  720HOH      O 2170   2.518   0.603   3.336 -0.7215  0.7814 -0.1901
  720HOH     H1 2171   2.579   0.632   3.404  0.0632  1.1624 -1.0013
  720HOH     H2 2172   2.495   0.514   3.361  0.1635  0.6310  0.1701
  721HOH      O 2173   1.134   3.684   1.593  0.1298 -0.2723 -0.1439
  721HOH     H1 2174   1.158   3.603   1.549 -0.5030 -0.3865 -0.3051
  721HOH     H2 2175   1.208   3.743   1.578 -0.0724 -0.2824 -1.4176
  722HOH      O 2176   3.771   0.919   3.430 -0.2598 -0.0026 -0.1000
  722HOH     H1 2177   3.689   0.884   3.465  0.3488  0.6833  2.3738
  722HOH     H2 2178   3.839   0.864   3.469  0.5348  1.0285  0.0422
  723HOH      O 2179   1.551   0.829   3.388  0.6574 -0.4712  0.7538
  723HOH     H1 2180   1.512   0.916   3.395 -1.2511 -1.2024  0.4938
  723HOH     H2 2181   1.585   0.825   3.299  0.1790 -0.1801  0.5462
  724HOH      O 2182   2.682   0.025   0.256 -0.3421  0.0204 -0.3936
  724HOH     H1 2183   2.701   0.084   0.329  0.5259 -0.7419  0.0352
  724HOH     H2 2184   2.652   0.083   0.186  0.4479  0.9782  0.0091
  725HOH      O 2185   1.133   3.136   0.919  0.4268 -0.1556 -0.2716
  725HOH     H1 2186   1.164   3.226   0.932 -0.4242  0.0208  0.8363
  725HOH     H2 2187   1.068   3.143   0.849  0.9515 -0.0871 -0.7772
  726HOH      O 2188   2.830   2.740   1.613 -0.7542  0.1087  0.1617
  726HOH     H1 2189   2.882   2.806   1.659 -1.1235  0.1406  0.5484
  726HOH     H2 2190   2.851   2.658   1.657  1.5492 -0.5669 -1.7717
  727HOH      O 2191   2.435   1.391   2.756  0.2986  0.0701 -0.7600
  727HOH     H1 2192   2.380   1.413   2.680  0.2294 -0.1036 -0.7598
  727HOH     H2 2193   2.457   1.476   2.794  0.5340  0.1718 -1.1173
  728HOH      O 2194   2.979   2.513   3.567 -0.4051 -0.3747  0.1858
  728HOH     H1 2195   3.029   2.431   3.570  0.6618  0.1941 -0.6755
  728HOH     H2 2196   3.038   2.579   3.603 -1.0422  0.1206  0.3673
  729HOH      O 2197   3.476   3.367   0.265 -0.3110  0.5282  0.5791
  729HOH     H1 2198   3.483   3.306   0.338  0.6859 -0.7162 -0.4458
  729HOH     H2 2199   3.562   3.408   0.259 -0.8023  1.6656  0.9080
  730HOH      O 2200   2.723   0.556   1.030 -0.5697 -0.1580 -0.0708
  730HOH     H1 2201   2.810   0.590   1.052 -0.0271 -1.4437 -0.0193
  730HOH     H2 2202   2.715   0.570   0.936  0.1154 -0.8307 -0.2502
  731HOH      O 2203   2.511   0.055   3.026 -0.0829 -0.1111  0.0232
  731HOH     H1 2204   2.516   0.024   2.936 -0.1918  0.7006 -0.2783
  731HOH     H2 2205   2.598   0.039   3.063 -0.0363 -0.4412 -0.2263
  732HOH      O 2206   1.714   1.551   2.846 -0.4626  0.8493 -0.3344
  732HOH     H1 2207   1.786   1.604   2.882  0.6163 -0.6419 -0.1188
  732HOH     H2 2208   1.729   1.552   2.751  0.8704 -0.6480 -0.2281
  733HOH      O 2209   3.168   1.226   0.462 -0.5552  0.6925  0.0469
  733HOH     H1 2210   3.075   1.233   0.485 -0.4846  0.0075  0.6284
  733HOH     H2 2211   3.208   1.186   0.539  0.1776  0.7108 -0.3092
  734HOH      O 2212   3.063   0.684   1.486  0.1407  0.0158 -0.2280
  734HOH     H1 2213   3.031   0.714   1.401 -0.2680  0.8082  0.1913
  734HOH     H2 2214   2.990   0.634   1.523 -0.4420  1.2800  0.4493
  735HOH      O 2215   1.531   3.014   0.212 -0.3296 -0.2552  0.7087
  735HOH     H1 2216   1.611   3.063   0.196  0.2012 -0.3722  2.5102
  735HOH     H2 2217   1.548   2.928   0.174 -0.6410  0.3881 -1.0652
  736HOH      O 2218   3.044   0.436   0.951 -0.2338 -0.0562 -0.3833
  736HOH     H1 2219   3.054   0.523   0.989  0.6193 -0.4357  0.3565
  736HOH     H2 2220   3.026   0.451   0.859  0.9954  0.9125 -0.5118
  737HOH      O 2221   1.952   1.004   3.659 -0.4668  0.1019 -0.4102
  737HOH     H1 2222   1.900   1.010   3.738 -0.8999  0.9838 -0.7293
  737HOH     H2 2223   2.041   1.024   3.687 -0.6790  0.7918 -0.1901
  738HOH      O 2224   0.444   0.684   2.827 -0.3111 -0.0603  0.4078
  738HOH     H1 2225   0.510   0.734   2.876 -1.0922  1.1106  0.3553
  738HOH     H2 2226   0.378   0.662   2.893 -0.8600  0.6088  0.1025
  739HOH      O 2227   1.276   0.602   1.632  0.2686 -0.0951 -0.5642
  739HOH     H1 2228   1.224   0.636   1.705  0.1399 -0.5881 -0.4190
  739HOH     H2 2229   1.211   0.575   1.567  0.3839  1.1293 -1.2585
  740HOH      O 2230   2.100   0.633   2.191  0.0801 -0.4929  0.4791
  740HOH     H1 2231   2.097   0.724   2.163  1.1160 -0.3044  0.8886
  740HOH     H2 2232   2.074   0.636   2.283  0.6970 -0.5118  0.6618
  741HOH      O 2233   1.217   0.415   3.396  0.2112  0.6205  0.0264
  741HOH     H1 2234   1.198   0.397   3.488  1.5431 -0.6528  0.1314
  741HOH     H2 2235   1.245   0.507   3.394  0.3985  0.5972  0.9480
  742HOH      O 2236   0.209   2.209   1.496  0.1578  0.0028  0.7047
  742HOH     H1 2237   0.261   2.234   1.419  0.2278 -0.2386  0.6718
  742HOH     H2 2238   0.256   2.245   1.570  0.2673 -0.0462  0.6593
  743HOH      O 2239   3.648   3.612   0.031 -0.7075  0.0469 -0.7629
  743HOH     H1 2240   3.611   3.600   0.118 -0.4353  1.1937 -0.4446
  743HOH     H2 2241   3.606   3.546  -0.023 -0.5241 -1.0349  0.3257
  744HOH      O 2242   0.923   1.170   2.021 -0.1631  0.3128 -0.1837
  744HOH     H1 2243   0.923   1.177   1.925 -1.8215 -1.5098 -0.4452
  744HOH     H2 2244   0.883   1.252   2.051  0.4604  0.9538 -1.0208
  745HOH      O 2245   2.878   3.384   0.722  0.2442  0.0936  0.1111
  745HOH     H1 2246   2.800   3.357   0.673 -0.5798  1.4690  0.5525
  745HOH     H2 2247   2.854   3.369   0.814  0.5415  0.4286  0.2451
  746HOH      O 2248   1.045   0.936   2.108  0.4376  0.4802  0.3023
  746HOH     H1 2249   0.994   0.921   2.188  0.2848  0.6351  0.2366
  746HOH     H2 2250   0.996   1.004   2.061 -0.4044 -0.7260 -0.7202
  747HOH      O 2251   1.082   1.552   3.648  0.3479  0.3277 -0.6691
  747HOH     H1 2252   1.053   1.482   3.589  0.4747 -0.3117 -0.0023
  747HOH     H2 2253   1.012   1.561   3.712  0.3462  0.7989 -0.7320
  748HOH      O 2254   0.275   3.409   0.824 -0.6096  0.2865  0.5939
  748HOH     H1 2255   0.355   3.381   0.779 -0.3779  0.4017  0.9231
  748HOH     H2 2256   0.305   3.474   0.888 -1.0008  0.5094  0.5553
  749HOH      O 2257   2.126   1.427   1.593 -0.2634  0.2260  0.5683
  749HOH     H1 2258   2.182   1.349   1.595 -0.7705 -0.2548 -0.9579
  749HOH     H2 2259   2.057   1.409   1.656  0.1216 -0.1453  0.8951
  750HOH      O 2260   2.411   1.497   1.805  0.0927  0.1498  0.2298
  750HOH     H1 2261   2.351   1.513   1.877  0.5906 -0.5103  0.8216
  750HOH     H2 2262   2.482   1.561   1.817 -0.6256  1.1873 -0.6877
  751HOH      O 2263   0.322   0.637   1.946  0.5186  0.7987 -0.0429
  751HOH     H1 2264   0.336   0.701   2.016  0.0687  1.2689 -0.3701
  751HOH     H2 2265   0.326   0.688   1.865 -0.4529  0.5393 -0.2836
  752HOH      O 2266   3.135   2.897   3.625  0.2518 -0.0903 -0.5361
  752HOH     H1 2267   3.153   2.978   3.673 -0.0563 -0.7419  0.7696
  752HOH     H2 2268   3.054   2.915   3.578  0.5933  0.5874 -0.9170
  753HOH      O 2269   3.323   2.529   1.455  0.4217 -0.3579  0.2263
  753HOH     H1 2270   3.371   2.588   1.513 -0.1844  0.1080  0.2656
  753HOH     H2 2271   3.335   2.442   1.494  0.7974 -0.1826  0.5182
  754HOH      O 2272   2.382   3.069   0.792  0.3851 -0.9077 -0.3947
  754HOH     H1 2273   2.401   2.989   0.840  0.2495 -1.2170 -0.8489
  754HOH     H2 2274   2.459   3.084   0.738  0.5707 -0.5167 -0.0305
  755HOH      O 2275   0.562   2.220   3.557 -0.5055  0.5549 -0.5119
  755HOH     H1 2276   0.569   2.247   3.466 -0.3705  0.3905 -0.5505
  755HOH     H2 2277   0.598   2.131   3.559  0.0374  0.7690 -0.1926
  756HOH      O 2278   2.347   1.392   2.363 -0.3427  0.4242 -0.4057
  756HOH     H1 2279   2.278   1.434   2.311 -0.9552 -0.5217 -0.4096
  756HOH     H2 2280   2.300   1.338   2.426  0.3968  1.0271  0.7335
  757HOH      O 2281   3.122   2.572   1.758  0.0531 -0.1623  0.2909
  757HOH     H1 2282   3.110   2.481   1.783 -0.4851 -0.3460 -0.5347
  757HOH     H2 2283   3.210   2.576   1.721 -0.4164 -0.7294 -1.0222
  758HOH      O 2284   0.638   0.646   2.208 -0.1727 -0.6107 -0.5703
  758HOH     H1 2285   0.730   0.641   2.232 -0.0543  0.3750 -0.7243
  758HOH     H2 2286   0.591   0.617   2.286  0.2423  0.8782  0.3193
  759HOH      O 2287   2.222   0.153   0.935 -0.1518 -0.9225 -0.0216
  759HOH     H1 2288   2.135   0.173   0.969  0.4885  1.0900  0.7346
  759HOH     H2 2289   2.237   0.218   0.866  0.5890 -1.5537 -0.5025
  760HOH      O 2290   3.076   1.032   1.405  1.0836 -0.6987 -0.3734
  760HOH     H1 2291   3.013   1.078   1.460  1.5248 -0.1245 -0.3259
  760HOH     H2 2292   3.158   1.036   1.454  1.2594 -1.0529 -0.6292
  761HOH      O 2293   0.658   1.361   0.359  0.3171 -0.0807  0.4402
  761HOH     H1 2294   0.695   1.448   0.376 -1.1712  0.7287 -0.0868
  761HOH     H2 2295   0.657   1.318   0.445  0.9564  0.4691  0.7369
  762HOH      O 2296   3.679   1.509   1.668 -0.3587 -0.2181 -0.0893
  762HOH     H1 2297   3.681   1.604   1.682  1.1209 -0.3064  0.6615
  762HOH     H2 2298   3.745   1.494   1.600 -0.3730 -0.7198  0.0023
  763HOH      O 2299   2.144   0.809   1.116 -0.0682  0.2644 -0.6083
  763HOH     H1 2300   2.156   0.714   1.116  0.2223  0.2743  0.2847
  763HOH     H2 2301   2.131   0.832   1.025  0.1189 -0.6031 -0.8737
  764HOH      O 2302   2.921   3.349   2.078  0.3420 -0.6067  0.1647
  764HOH     H1 2303   3.014   3.346   2.056  0.3230 -1.0834  0.1292
  764HOH     H2 2304   2.876   3.340   1.995  0.2510  0.1377  0.1185
  765HOH      O 2305   3.273   1.704   1.481  0.3333 -0.3145  0.2843
  765HOH     H1 2306   3.228   1.721   1.398 -0.2066 -0.4261  0.5473
  765HOH     H2 2307   3.285   1.609   1.483  1.0818 -0.2372 -0.0318
  766HOH      O 2308   1.890   1.998   3.583 -0.4720  0.5292  0.1433
  766HOH     H1 2309   1.931   2.025   3.501 -1.2861  0.3010 -0.3629
  766HOH     H2 2310   1.956   1.942   3.626 -0.3704 -0.1160 -0.7997
  767HOH      O 2311   2.635   3.734   1.296 -0.4338  0.0099 -0.6981
  767HOH     H1 2312   2.653   3.799   1.364 -0.2693 -0.1643 -0.5743
  767HOH     H2 2313   2.700   3.666   1.311  0.1779  0.3713 -1.5791
  768HOH      O 2314   0.022   0.807   1.894  0.3737 -0.6975  0.1669
  768HOH     H1 2315   0.082   0.780   1.825  0.0867  0.4305 -0.5672
  768HOH     H2 2316  -0.044   0.738   1.897  0.2393 -0.6424 -0.8919
  769HOH      O 2317   1.183   3.598   1.221  0.6193  0.9573 -0.2136
  769HOH     H1 2318   1.167   3.528   1.284  0.1265  0.2030 -1.1239
  769HOH     H2 2319   1.120   3.666   1.244  0.7459  0.8939  0.3576
  770HOH      O 2320   2.522   3.163   1.038 -0.3313  0.0401  0.3405
  770HOH     H1 2321   2.509   3.080   1.083 -0.0259 -0.4435 -0.4206
  770HOH     H2 2322   2.471   3.155   0.957 -0.7358  0.8138  0.4992
  771HOH      O 2323   1.066   1.690   0.748  0.3933  0.5444  0.1774
  771HOH     H1 2324   0.996   1.741   0.790 -0.0295  0.5095 -0.4458
  771HOH     H2 2325   1.063   1.605   0.791 -0.7568  0.1418 -0.5882
  772HOH      O 2326   0.601   2.510   3.017  0.0489 -0.9287 -0.1998
  772HOH     H1 2327   0.530   2.471   3.068 -1.3573  1.3147 -0.1584
  772HOH     H2 2328   0.568   2.596   2.992  2.5676  0.0554 -0.7500
  773HOH      O 2329   1.247   2.971   3.617 -0.5445  0.1256  0.1443
  773HOH     H1 2330   1.192   2.892   3.619 -0.3386 -0.0058  0.9375
  773HOH     H2 2331   1.215   3.019   3.540 -1.5405 -0.1106  0.3762
  774HOH      O 2332   3.132   1.467   0.783  0.1261 -0.5197 -0.5866
  774HOH     H1 2333   3.154   1.409   0.856 -0.3024  0.2010  0.1547
  774HOH     H2 2334   3.106   1.407   0.713 -1.0152 -1.2643  0.3671
  775HOH      O 2335   0.166   2.049   1.792  0.2586 -0.0052  0.3176
  775HOH     H1 2336   0.111   2.050   1.870 -0.6252  1.0245 -0.2718
  775HOH     H2 2337   0.242   2.103   1.816 -0.3160  0.8459  0.2880
  776HOH      O 2338   1.829   2.647   0.868  0.3620  1.0279 -0.7973
  776HOH     H1 2339   1.833   2.743   0.874  0.6737  0.9676  0.3645
  776HOH     H2 2340   1.901   2.617   0.923 -0.4473  0.1136 -0.1814
  777HOH      O 2341   1.252   3.260   1.780 -0.5864 -0.1953 -0.2614
  777HOH     H1 2342   1.220   3.189   1.836 -0.2807  0.1726  0.4147
  777HOH     H2 2343   1.285   3.216   1.702  0.5359 -0.9402  0.5595
  778HOH      O 2344   0.981   3.278   1.523 -0.1707 -0.1947  0.4696
  778HOH     H1 2345   0.998   3.190   1.489 -0.9596 -0.7764  1.4982
  778HOH     H2 2346   0.888   3.292   1.507  0.0410  0.6873 -0.1347
  779HOH      O 2347   1.645   1.420   0.202 -0.0402  0.5887 -0.1954
  779HOH     H1 2348   1.673   1.373   0.123 -1.1527  0.3856 -0.5002
  779HOH     H2 2349   1.573   1.475   0.172 -1.4852 -0.5414  0.8800
  780HOH      O 2350   2.555   0.956   0.712 -0.1856  0.0534  0.1695
  780HOH     H1 2351   2.579   0.990   0.798 -0.0235 -0.4883  0.3481
  780HOH     H2 2352   2.529   1.033   0.662  1.8252  0.7057 -0.0249
  781HOH      O 2353   0.143   0.765   0.253 -0.2734  0.5059  0.0810
  781HOH     H1 2354   0.163   0.832   0.317  0.7870  0.2136  0.0911
  781HOH     H2 2355   0.146   0.683   0.303  0.0789  0.3198 -0.2368
  782HOH      O 2356   0.131   2.320   2.877  0.1220 -0.6257  0.1336
  782HOH     H1 2357   0.062   2.301   2.813  0.7280 -1.0637 -0.4221
  782HOH     H2 2358   0.176   2.237   2.888 -0.2959 -0.7102  1.5896
  783HOH      O 2359   2.544   3.599   0.910  0.2372  0.1431  0.3985
  783HOH     H1 2360   2.472   3.656   0.885  0.6725  0.7229  0.4066
  783HOH     H2 2361   2.503   3.525   0.955 -0.4349 -0.1176 -0.5690
  784HOH      O 2362   3.645   1.674   3.000 -0.3442 -0.6079  0.2591
  784HOH     H1 2363   3.644   1.666   2.905  1.2057 -0.8151  0.2180
  784HOH     H2 2364   3.586   1.605   3.031 -0.6148 -0.7499 -0.5257
  785HOH      O 2365   0.766   0.286   1.332 -0.8795 -0.2306 -0.7602
  785HOH     H1 2366   0.705   0.343   1.379 -0.4075 -0.5656  0.3382
  785HOH     H2 2367   0.812   0.345   1.271 -0.9403  0.4158 -0.2052
  786HOH      O 2368   0.651   2.841   2.281 -0.3548 -0.1175 -0.4334
  786HOH     H1 2369   0.692   2.923   2.254 -0.5605 -0.0822 -0.6433
  786HOH     H2 2370   0.615   2.859   2.367 -0.0975 -0.0906 -0.3303
  787HOH      O 2371   3.510   0.450   2.327 -0.0387  0.0798  0.3131
  787HOH     H1 2372   3.552   0.496   2.399  0.8978 -0.1241 -0.0685
  787HOH     H2 2373   3.550   0.486   2.248 -0.9670  0.2284 -0.1176
  788HOH      O 2374   3.206   0.156   1.281 -0.2809  0.1380 -0.2768
  788HOH     H1 2375   3.219   0.203   1.199 -1.6301 -0.0070 -0.6150
  788HOH     H2 2376   3.133   0.200   1.324  0.0069 -0.1628  0.5664
  789HOH      O 2377   1.469   0.611   2.837 -0.1826 -0.1492 -0.6078
  789HOH     H1 2378   1.513   0.593   2.920  0.4179  0.3735 -0.8055
  789HOH     H2 2379   1.395   0.550   2.836  0.7005 -1.2810 -0.4113
  790HOH      O 2380   1.932   0.488   1.047  0.0730 -0.2869  0.8583
  790HOH     H1 2381   2.013   0.538   1.039 -0.2437  0.2798  1.1230
  790HOH     H2 2382   1.862   0.554   1.049 -0.6396 -0.7579 -1.5087
  791HOH      O 2383   1.454   0.573   2.426  0.3781  0.5373 -0.3971
  791HOH     H1 2384   1.474   0.595   2.336 -1.4179  0.4944 -0.8911
  791HOH     H2 2385   1.452   0.477   2.428 -0.4767  0.5334 -0.5930
  792HOH      O 2386   0.878   1.338   3.207  0.5687  0.8878 -1.0525
  792HOH     H1 2387   0.783   1.348   3.208  0.4784  0.7354  0.9715
  792HOH     H2 2388   0.892   1.244   3.191  0.2982  0.7350 -0.4511
  793HOH      O 2389   0.630   2.770   3.541 -0.3246  0.2626 -0.5030
  793HOH     H1 2390   0.678   2.853   3.536 -0.5935  0.3865 -1.1051
  793HOH     H2 2391   0.538   2.796   3.540 -0.4093 -0.0264 -0.3006
  794HOH      O 2392   0.081   2.789   0.408 -0.0887 -0.4806 -0.2709
  794HOH     H1 2393  -0.002   2.835   0.395  0.1039 -0.0752 -0.0674
  794HOH     H2 2394   0.062   2.699   0.381 -0.6514 -0.4388 -0.0405
  795HOH      O 2395   0.884   2.336   0.638 -0.0370  0.0571 -0.8239
  795HOH     H1 2396   0.857   2.244   0.640 -0.3119  0.1368 -0.6622
  795HOH     H2 2397   0.976   2.335   0.662 -0.4880 -0.0226  1.2121
  796HOH      O 2398   0.110   1.981   1.284 -0.8339 -0.6384 -0.3785
  796HOH     H1 2399   0.080   1.964   1.373 -0.6362 -0.9999 -0.3751
  796HOH     H2 2400   0.197   2.020   1.295 -1.0026 -0.2413 -0.4061
  797HOH      O 2401   1.294   2.131   0.228  0.6290  0.3264  0.4981
  797HOH     H1 2402   1.341   2.204   0.188  1.4316 -0.3080  0.2245
  797HOH     H2 2403   1.204   2.139   0.196  1.1294  0.0896 -1.1736
  798HOH      O 2404   3.703   3.194   1.510  0.3758 -0.0497 -0.0609
  798HOH     H1 2405   3.612   3.222   1.518 -0.0361 -1.4243  0.5220
  798HOH     H2 2406   3.706   3.145   1.428  0.8036  0.5913 -0.4557
  799HOH      O 2407   1.508   1.930   0.194  0.3175 -0.2718  0.1364
  799HOH     H1 2408   1.419   1.963   0.207  0.4916  0.3365 -0.1533
  799HOH     H2 2409   1.529   1.953   0.103  0.6307 -0.7611  0.0780
  800HOH      O 2410   1.496   1.470   0.816  0.4572  0.1277  0.2387
  800HOH     H1 2411   1.438   1.477   0.740  0.7320  0.4006  0.0500
  800HOH     H2 2412   1.437   1.478   0.891  0.2106  0.0822  0.0540
  801HOH      O 2413   1.079   2.744   1.638  0.0237  0.2117 -0.7036
  801HOH     H1 2414   1.044   2.669   1.589  0.2924 -0.6379  0.3222
  801HOH     H2 2415   1.101   2.708   1.724 -0.3875  1.6113  0.0515
  802HOH      O 2416   2.911   2.962   3.509  0.2400 -0.4741 -0.1994
  802HOH     H1 2417   2.922   3.034   3.448  1.0578 -0.9708 -0.6700
  802HOH     H2 2418   2.818   2.962   3.530  0.1064  0.2739 -0.7370
  803HOH      O 2419   2.900   2.465   2.328  0.2482  0.1128 -0.1071
  803HOH     H1 2420   2.911   2.375   2.361 -0.6353  0.0015 -0.0563
  803HOH     H2 2421   2.962   2.517   2.379  1.4399 -0.5758 -0.7542
  804HOH      O 2422   2.766   1.146   3.655 -0.0042 -0.1609  0.1644
  804HOH     H1 2423   2.848   1.194   3.669  0.6328 -0.5205 -1.6699
  804HOH     H2 2424   2.785   1.057   3.685  0.1684 -0.1632  0.0499
  805HOH      O 2425   0.574   0.845   0.128 -0.2462  0.0334  0.4064
  805HOH     H1 2426   0.646   0.908   0.125 -0.5909  0.4249 -1.0645
  805HOH     H2 2427   0.611   0.768   0.171  1.0113  0.2882 -0.1302
  806HOH      O 2428   2.878   3.637   0.209 -0.1597 -0.8761 -0.1567
  806HOH     H1 2429   2.862   3.566   0.271  1.0101 -0.6228  0.4958
  806HOH     H2 2430   2.796   3.687   0.208 -0.2800 -0.9992  1.0471
  807HOH      O 2431   3.489   1.807   1.298 -0.4399 -0.1064  0.0133
  807HOH     H1 2432   3.461   1.819   1.389  0.5509 -0.9248  0.4635
  807HOH     H2 2433   3.412   1.829   1.247 -1.5611 -1.1148  1.1135
  808HOH      O 2434   3.046   2.657   0.080  0.5014  0.2300  0.5049
  808HOH     H1 2435   3.079   2.717   0.147  0.7380  1.1308 -0.3703
  808HOH     H2 2436   3.116   2.653   0.015  0.2812 -0.6228  0.2998
  809HOH      O 2437   0.268   0.166   3.637  0.4544 -0.6100 -0.0809
  809HOH     H1 2438   0.278   0.243   3.580 -0.0127 -0.8975 -0.5669
  809HOH     H2 2439   0.294   0.198   3.724  1.0981 -0.1405 -0.4296
  810HOH      O 2440   3.062   0.728   2.556  0.0494 -0.2717  0.1291
  810HOH     H1 2441   3.142   0.675   2.559 -0.4829 -1.1020  1.3625
  810HOH     H2 2442   3.087   0.806   2.506  0.9007 -1.5867 -1.7053
  811HOH      O 2443   2.382   0.715   2.576 -0.4706 -0.3189 -0.4731
  811HOH     H1 2444   2.382   0.621   2.592  0.4391 -0.2848 -0.1538
  811HOH     H2 2445   2.474   0.737   2.561 -0.7095  0.4635 -0.9142
  812HOH      O 2446   1.949   0.507   2.889 -0.3465  0.1202 -0.5799
  812HOH     H1 2447   1.922   0.442   2.953  0.1462 -0.3735 -0.8495
  812HOH     H2 2448   1.879   0.509   2.824  0.0543 -0.8670 -1.0772
  813HOH      O 2449   0.754   1.345   2.149 -0.4172 -0.0969  0.6960
  813HOH     H1 2450   0.764   1.383   2.236  1.7100  1.4715 -0.0597
  813HOH     H2 2451   0.697   1.406   2.103  0.4435  0.5023  0.3707
  814HOH      O 2452   0.349   0.767   2.227  0.2570  0.0601  0.0271
  814HOH     H1 2453   0.423   0.794   2.281  0.4600 -0.9729  0.3206
  814HOH     H2 2454   0.273   0.781   2.283  0.3682 -0.0767  0.2170
  815HOH      O 2455   3.049   2.820   2.239  0.2285  0.7277 -0.8898
  815HOH     H1 2456   3.082   2.872   2.312 -0.7478  0.7219 -0.4034
  815HOH     H2 2457   3.124   2.810   2.181  0.7620  1.6590 -0.4223
  816HOH      O 2458   3.313   3.034   2.807  0.5619 -0.0603  0.9480
  816HOH     H1 2459   3.287   2.953   2.850  0.8291  0.1474  1.5139
  816HOH     H2 2460   3.390   3.011   2.755  0.0089 -0.4002  0.2392
  817HOH      O 2461   1.637   2.421   1.605 -0.6114  0.2467 -0.4580
  817HOH     H1 2462   1.567   2.357   1.598 -0.9337  0.1420  1.9637
  817HOH     H2 2463   1.706   2.387   1.548 -0.2913 -3.0443  1.3629
  818HOH      O 2464   0.941   2.359   2.513  0.3522  0.1117 -0.0937
  818HOH     H1 2465   0.855   2.350   2.554  0.7590  0.2139  0.8421
  818HOH     H2 2466   0.969   2.448   2.535  0.4158  0.3240 -0.9818
  819HOH      O 2467   0.959   0.891   2.778  0.4938  0.3381 -0.0015
  819HOH     H1 2468   0.982   0.849   2.695 -0.3743  0.1094 -0.1506
  819HOH     H2 2469   0.897   0.959   2.754  0.0847  0.1455  0.4675
  820HOH      O 2470   2.459   1.840   3.501  0.5774  0.0543 -0.4783
  820HOH     H1 2471   2.449   1.926   3.459  0.3338 -0.2275 -1.0151
  820HOH     H2 2472   2.371   1.804   3.504  0.7362 -0.3618 -0.6582
  821HOH      O 2473   1.314   2.722   2.382  0.0158 -0.1634 -0.2997
  821HOH     H1 2474   1.396   2.688   2.418  0.2153 -0.5343 -1.0562
  821HOH     H2 2475   1.279   2.778   2.451  0.7075 -0.3055  0.1929
  822HOH      O 2476   0.637   1.020   0.554  0.0192  0.7731  0.5453
  822HOH     H1 2477   0.612   0.966   0.629 -0.4341 -0.1272 -0.2168
  822HOH     H2 2478   0.652   1.107   0.592 -0.3982  0.4081  1.6430
  823HOH      O 2479   0.177   1.980   2.291 -0.3047 -0.8169  0.1087
  823HOH     H1 2480   0.149   2.065   2.258  0.2290 -0.5937  0.1966
  823HOH     H2 2481   0.099   1.941   2.330 -0.8255 -0.8521 -0.9145
  824HOH      O 2482   0.869   1.976   1.546  0.4235 -0.1161 -0.0967
  824HOH     H1 2483   0.961   1.996   1.563  0.3398  0.0043  0.2280
  824HOH     H2 2484   0.834   1.949   1.630 -0.1344  1.0062  0.0707
  825HOH      O 2485   0.206   2.539   0.982 -0.1302 -0.0207 -0.2502
  825HOH     H1 2486   0.203   2.574   0.893  0.9850 -0.0536 -0.3276
  825HOH     H2 2487   0.158   2.603   1.034 -0.9115 -0.0638 -0.8776
  826HOH      O 2488   3.238   3.806   2.856 -0.0834 -0.8316  0.1648
  826HOH     H1 2489   3.314   3.788   2.912  0.8860  0.4157 -0.6447
  826HOH     H2 2490   3.254   3.754   2.777  0.0524 -0.4202 -0.0848
  827HOH      O 2491   2.609   2.820   1.486 -0.3958 -0.4774  0.7323
  827HOH     H1 2492   2.573   2.747   1.434 -0.4541 -0.1649  0.3238
  827HOH     H2 2493   2.684   2.782   1.531  0.0744 -0.6010 -0.1073
  828HOH      O 2494   1.048   3.201  -0.018 -0.3152 -0.1649 -0.4350
  828HOH     H1 2495   1.081   3.257   0.051 -0.7855  0.8898 -1.0202
  828HOH     H2 2496   0.970   3.159   0.020  0.4602 -1.0723  0.2557
  829HOH      O 2497   3.031   2.248   1.168  0.2622 -0.7069  0.4213
  829HOH     H1 2498   2.996   2.231   1.081  0.1812  0.3721  0.2162
  829HOH     H2 2499   2.986   2.186   1.225 -0.2440 -0.9151 -0.1863
  830HOH      O 2500   2.503   1.397   1.304 -0.1691 -0.2791 -0.2733
  830HOH     H1 2501   2.452   1.354   1.373  0.2596  1.1316  1.0258
  830HOH     H2 2502   2.450   1.474   1.280  0.7883  0.6312  0.3505
  831HOH      O 2503   0.313   3.658   2.578 -0.1093 -0.3623 -0.2358
  831HOH     H1 2504   0.294   3.614   2.661  1.6081 -1.5147 -0.3620
  831HOH     H2 2505   0.280   3.598   2.512 -0.7720  0.1890 -0.4256
  832HOH      O 2506   0.599   3.579   1.568 -0.7093 -0.1244  0.4245
  832HOH     H1 2507   0.530   3.562   1.505 -0.4529  0.2328  0.0386
  832HOH     H2 2508   0.644   3.657   1.535 -0.1655 -0.3052  0.7016
  833HOH      O 2509   2.148   3.194   0.683  0.0194  0.6055 -0.1308
  833HOH     H1 2510   2.229   3.169   0.728  0.0610  0.7997 -0.0934
  833HOH     H2 2511   2.109   3.260   0.740  0.2449  1.1097 -0.5374
  834HOH      O 2512   0.776   1.224   1.504  0.1947  0.2827 -0.4166
  834HOH     H1 2513   0.786   1.305   1.454  0.0152 -0.0989 -1.0975
  834HOH     H2 2514   0.786   1.154   1.440  0.6884 -0.2579  0.2154
  835HOH      O 2515   0.366   0.894   1.719  1.0091  0.6755 -0.2915
  835HOH     H1 2516   0.279   0.859   1.697  0.6637  0.4121  1.2587
  835HOH     H2 2517   0.426   0.841   1.667  0.3305 -0.3621 -0.0905
  836HOH      O 2518   0.451   1.656   1.167 -0.0173 -0.1052  0.1595
  836HOH     H1 2519   0.361   1.688   1.161  0.1791  0.8866  1.4780
  836HOH     H2 2520   0.472   1.627   1.079 -1.4332  0.1518 -0.3220
  837HOH      O 2521   1.883   2.959   3.126 -0.1624 -0.0799 -0.1412
  837HOH     H1 2522   1.912   2.933   3.213 -0.5136 -0.0265 -0.0070
  837HOH     H2 2523   1.805   2.905   3.109 -0.2351  0.0799 -0.3231
  838HOH      O 2524   2.618   1.638   1.173  0.5297  0.5030 -0.3963
  838HOH     H1 2525   2.636   1.544   1.185 -0.1993  0.4539  0.5443
  838HOH     H2 2526   2.636   1.677   1.258 -0.7143  0.9429 -0.3011
  839HOH      O 2527   2.091   3.203   2.233 -0.3517 -0.1419  0.0411
  839HOH     H1 2528   2.038   3.282   2.223 -0.2731 -0.0720  0.1700
  839HOH     H2 2529   2.088   3.184   2.327 -0.1215 -0.1210  0.0529
  840HOH      O 2530   3.269   1.682   1.778 -0.3909 -0.4394 -0.0503
  840HOH     H1 2531   3.321   1.603   1.763 -0.1563 -0.3583  0.3238
  840HOH     H2 2532   3.268   1.727   1.693  0.1654 -0.4342 -0.0593
  841HOH      O 2533   0.647   0.305   3.624  0.4032 -0.4649 -0.1784
  841HOH     H1 2534   0.641   0.367   3.552  0.5302  0.0497  0.2447
  841HOH     H2 2535   0.630   0.220   3.584  0.4871 -0.1905 -0.8153
  842HOH      O 2536   2.712   2.486   3.535 -0.4079  0.1625  0.3652
  842HOH     H1 2537   2.790   2.541   3.538 -0.4032  0.1293  1.2515
  842HOH     H2 2538   2.651   2.534   3.479  0.3094  0.0843 -0.5245
  843HOH      O 2539   2.092   1.886  -0.013 -0.0982  0.3083  0.3178
  843HOH     H1 2540   2.080   1.959   0.047 -1.7722 -0.1895  0.7119
  843HOH     H2 2541   2.079   1.808   0.041  0.5544 -0.2535 -0.2946
  844HOH      O 2542   1.131   3.626   0.967  0.1420  0.2318  0.5068
  844HOH     H1 2543   1.134   3.620   1.063 -0.5048 -1.3302  0.4911
  844HOH     H2 2544   1.043   3.599   0.944  0.1876  0.8834 -0.5486
  845HOH      O 2545   0.846   0.798   0.509 -0.5306  0.0810  0.4569
  845HOH     H1 2546   0.814   0.888   0.518 -0.9452  0.0347 -0.2990
  845HOH     H2 2547   0.775   0.744   0.544 -0.7096  0.0235  0.0184
  846HOH      O 2548   2.100   2.446   2.605  0.0641 -0.7564  0.5741
  846HOH     H1 2549   2.088   2.351   2.606  1.6687 -1.0200  0.2483
  846HOH     H2 2550   2.191   2.459   2.630  0.2410  0.6291 -0.5514
  847HOH      O 2551   2.193   0.400   2.918 -0.2834  0.8147  0.3569
  847HOH     H1 2552   2.113   0.446   2.896  0.4362  1.8256 -0.3083
  847HOH     H2 2553   2.239   0.458   2.979  0.2932  0.6262  0.1212
  848HOH      O 2554   1.562   0.909   0.961 -0.4053  0.0630 -0.1035
  848HOH     H1 2555   1.548   0.863   0.878  0.0392  0.6161 -0.5037
  848HOH     H2 2556   1.497   0.872   1.021 -0.8308 -0.2534 -0.7400
  849HOH      O 2557   3.663   2.699   1.176  0.1660 -0.1089  0.3184
  849HOH     H1 2558   3.604   2.628   1.152  1.1919 -0.5642 -1.1924
  849HOH     H2 2559   3.742   2.655   1.207  1.2625  0.1803 -1.7028
  850HOH      O 2560   1.111   0.763   1.075  0.2863  0.0216  0.0583
  850HOH     H1 2561   1.166   0.685   1.069 -0.3351 -0.3927 -0.4624
  850HOH     H2 2562   1.101   0.779   1.169  0.4856 -0.4752  0.1688
  851HOH      O 2563   0.572   2.761   1.212  0.5056 -0.4104 -0.2321
  851HOH     H1 2564   0.483   2.725   1.212  0.0947  0.5014  0.3735
  851HOH     H2 2565   0.618   2.712   1.280  0.1172 -0.1723  0.2188
  852HOH      O 2566   2.523   2.136   1.646 -0.1525 -0.0339 -0.3660
  852HOH     H1 2567   2.473   2.183   1.579 -0.2494 -0.4047 -0.5565
  852HOH     H2 2568   2.485   2.166   1.729 -0.4005  0.0161 -0.4949
  853HOH      O 2569   2.688   1.350   3.486 -0.0729 -0.0601  0.2368
  853HOH     H1 2570   2.660   1.285   3.551  0.1861 -0.7260 -0.2905
  853HOH     H2 2571   2.662   1.434   3.523 -0.3712 -0.4584  0.9709
  854HOH      O 2572   0.113   3.621   1.028  0.2424 -0.4334  0.1962
  854HOH     H1 2573   0.088   3.712   1.045 -0.0884 -0.3780 -0.5050
  854HOH     H2 2574   0.208   3.621   1.031  0.3904  0.3811 -1.6660
  855HOH      O 2575   3.306   3.402   1.314 -0.0396 -0.2627 -0.2206
  855HOH     H1 2576   3.222   3.390   1.271 -0.7398  0.7199  0.7740
  855HOH     H2 2577   3.322   3.319   1.359 -0.9062 -0.1778  0.2744
  856HOH      O 2578   2.667   0.265   2.802 -0.5127 -0.3335  0.6676
  856HOH     H1 2579   2.625   0.350   2.816 -0.3775 -0.3522  1.2018
  856HOH     H2 2580   2.761   0.286   2.797 -0.4924 -0.4347  0.6200
  857HOH      O 2581   3.567   3.143   2.637 -0.3711  0.2241  0.4404
  857HOH     H1 2582   3.486   3.194   2.637 -0.4106  0.1602  0.1939
  857HOH     H2 2583   3.572   3.105   2.550 -0.6631 -0.7136  0.8052
  858HOH      O 2584   0.171   1.418   2.539 -0.0863  0.0214 -0.1343
  858HOH     H1 2585   0.159   1.368   2.458  0.2140 -0.4263  0.0892
  858HOH     H2 2586   0.266   1.426   2.549 -0.1256  0.2406  0.0737
  859HOH      O 2587   1.491   2.801   1.246 -0.6072 -0.7387  0.1212
  859HOH     H1 2588   1.532   2.780   1.330  0.1659 -0.6814 -0.2293
  859HOH     H2 2589   1.532   2.740   1.184  1.7288  1.5717 -0.9624
  860HOH      O 2590   3.423   1.870   1.601  0.3891  0.5185 -0.2475
  860HOH     H1 2591   3.370   1.819   1.539  0.3896 -0.3312  0.4139
  860HOH     H2 2592   3.360   1.920   1.652  0.3802  1.1196 -0.8238
  861HOH      O 2593   1.143   1.776   1.766 -0.5385 -0.2390  0.2518
  861HOH     H1 2594   1.070   1.720   1.792 -0.8566 -0.4335 -0.9813
  861HOH     H2 2595   1.134   1.854   1.822 -0.0082 -1.3808  2.1178
  862HOH      O 2596   2.640   0.039   0.661  0.0211  0.3778 -0.4965
  862HOH     H1 2597   2.579   0.090   0.714 -0.0794 -0.0498 -0.1952
  862HOH     H2 2598   2.596  -0.045   0.647  0.0010  0.5024 -1.3338
  863HOH      O 2599   0.527   2.389   3.754 -0.2252 -0.6641 -0.1399
  863HOH     H1 2600   0.562   2.319   3.700 -0.7983  0.0871 -1.5893
  863HOH     H2 2601   0.481   2.344   3.825  0.8763 -1.6861 -0.0279
  864HOH      O 2602   1.271   2.046   2.434  0.1507  0.2832 -0.3744
  864HOH     H1 2603   1.224   2.111   2.381 -0.5014 -0.5642 -0.8912
  864HOH     H2 2604   1.225   1.964   2.417 -0.1355 -0.0513  1.5852
  865HOH      O 2605   1.437   1.804   1.041 -0.7193  0.0180  0.3033
  865HOH     H1 2606   1.442   1.812   0.946 -1.3651 -0.6613  0.1908
  865HOH     H2 2607   1.405   1.889   1.071 -0.9909  0.0826 -0.1451
  866HOH      O 2608   1.846   2.901   0.787  0.3288  0.0327 -0.0449
  866HOH     H1 2609   1.900   2.966   0.743 -0.5510  1.1640  0.4411
  866HOH     H2 2610   1.764   2.900   0.738  0.1027 -0.2567  0.3287
  867HOH      O 2611   2.792   0.859   0.578  0.4895  0.3882  0.0680
  867HOH     H1 2612   2.873   0.855   0.629  0.5363 -0.8018 -0.0477
  867HOH     H2 2613   2.723   0.863   0.645  0.6082  0.8374  0.1733
  868HOH      O 2614   0.746   0.337   0.762 -0.4282 -0.0671  0.3510
  868HOH     H1 2615   0.764   0.329   0.668 -0.2697  0.4109  0.3373
  868HOH     H2 2616   0.651   0.351   0.767 -0.3145  0.8606  0.1911
  869HOH      O 2617   2.850   1.232   2.559  0.0237 -0.1589 -0.0592
  869HOH     H1 2618   2.796   1.160   2.524  0.6460 -0.6610 -0.0167
  869HOH     H2 2619   2.788   1.285   2.609 -0.4202 -0.7801  0.0858
  870HOH      O 2620   1.409   1.549   1.917  0.5178  0.2038  0.4724
  870HOH     H1 2621   1.323   1.560   1.958  0.5074  1.1925  0.2208
  870HOH     H2 2622   1.432   1.458   1.935 -0.9093 -0.3321 -0.1025
  871HOH      O 2623   0.210   1.262   3.318 -0.3448 -0.6086  0.6855
  871HOH     H1 2624   0.276   1.216   3.371 -0.6661 -1.2934  0.5138
  871HOH     H2 2625   0.189   1.201   3.248 -0.1473  0.1648 -0.0791
  872HOH      O 2626   3.429   1.424   2.828 -0.2149 -0.1215 -0.0467
  872HOH     H1 2627   3.384   1.367   2.766  0.5193 -0.0111 -0.7143
  872HOH     H2 2628   3.522   1.400   2.821  0.0655  0.8602 -0.0584
  873HOH      O 2629   1.815   0.207   1.582 -0.5958 -0.8725  0.3560
  873HOH     H1 2630   1.901   0.165   1.582 -0.4522 -0.7304  1.9521
  873HOH     H2 2631   1.753   0.135   1.568 -0.2474 -0.9507 -0.9762
  874HOH      O 2632   0.858   0.444   3.181 -0.2747 -0.1432  0.5408
  874HOH     H1 2633   0.939   0.495   3.185 -0.4335  0.0829  1.0064
  874HOH     H2 2634   0.856   0.410   3.091 -0.5057  1.2293 -0.0248
  875HOH      O 2635   0.847   2.052   0.661 -0.7793  0.9088 -0.0117
  875HOH     H1 2636   0.903   2.026   0.588 -1.5842  1.0346 -0.7031
  875HOH     H2 2637   0.899   2.032   0.739 -0.2416 -0.0818 -0.5785
  876HOH      O 2638   0.322   2.721   3.207  0.7329 -0.3234  0.5208
  876HOH     H1 2639   0.252   2.692   3.149  0.2843  0.7742  0.4576
  876HOH     H2 2640   0.307   2.673   3.289  0.5433 -0.8656  0.1767
  877HOH      O 2641   2.532   0.335   3.429  0.4568  0.1703  0.2247
  877HOH     H1 2642   2.600   0.282   3.471 -0.6421 -0.4249  1.3768
  877HOH     H2 2643   2.454   0.280   3.431 -0.1696  0.9688 -0.7053
  878HOH      O 2644   3.474   2.261   1.046  0.1541  0.2624 -0.2571
  878HOH     H1 2645   3.536   2.241   1.117 -0.1989 -0.2402 -0.0789
  878HOH     H2 2646   3.510   2.216   0.970  0.2362  0.3373 -0.2635
  879HOH      O 2647   2.183   1.255   2.561 -0.4804 -0.1235 -0.0292
  879HOH     H1 2648   2.236   1.176   2.571 -0.0476  0.1737  0.1070
  879HOH     H2 2649   2.124   1.254   2.636 -0.9678 -0.6725 -0.4058
  880HOH      O 2650   1.107   2.977   3.246 -0.5914  0.5923 -0.2113
  880HOH     H1 2651   1.024   3.003   3.285 -1.0021  0.0293 -0.6761
  880HOH     H2 2652   1.093   2.983   3.152 -0.0011  0.7896 -0.2984
  881HOH      O 2653   0.755   1.991   0.095  0.0024 -0.4457  0.0613
  881HOH     H1 2654   0.659   1.997   0.099 -0.0170  0.2390 -0.6896
  881HOH     H2 2655   0.780   1.943   0.174 -0.9089 -0.0244  0.6430
  882HOH      O 2656   2.450   2.307   3.037 -0.0563 -0.0368  0.5523
  882HOH     H1 2657   2.363   2.319   3.076 -0.6501 -1.0287 -0.3687
  882HOH     H2 2658   2.447   2.220   2.998  1.0562  0.2498 -0.2607
  883HOH      O 2659   0.987   0.221   2.431 -0.1504  0.5501 -0.2322
  883HOH     H1 2660   0.936   0.285   2.381 -0.0438  1.1171  0.3664
  883HOH     H2 2661   1.057   0.194   2.371 -0.5223  0.5714 -0.6825
  884HOH      O 2662   3.755   0.226   1.654  0.2675  0.3444  0.0949
  884HOH     H1 2663   3.739   0.288   1.725  0.8234 -0.1993  0.7226
  884HOH     H2 2664   3.794   0.150   1.697  1.3868  0.3107 -0.8884
  885HOH      O 2665   1.594   0.169   3.405  0.5232  1.0476 -0.6795
  885HOH     H1 2666   1.550   0.191   3.488  1.7278  1.2920 -0.0561
  885HOH     H2 2667   1.532   0.113   3.359 -0.0468  0.5723  0.5699
  886HOH      O 2668   3.020   2.564   3.297 -0.0105 -0.2024 -0.2061
  886HOH     H1 2669   3.035   2.523   3.383  1.2963  0.7924  0.1131
  886HOH     H2 2670   2.927   2.584   3.296 -0.4085 -1.7107  0.2451
  887HOH      O 2671   3.060   3.578   2.362 -0.4737  0.7612  0.6185
  887HOH     H1 2672   3.148   3.601   2.393 -0.4380  0.3612  0.8330
  887HOH     H2 2673   3.001   3.628   2.418 -0.3860  0.8598  0.6226
  888HOH      O 2674   2.549   0.246   1.681  0.0220 -0.4577 -0.0036
  888HOH     H1 2675   2.488   0.294   1.625 -0.3363 -0.8766  0.0252
  888HOH     H2 2676   2.599   0.315   1.726 -0.6680 -0.1004  0.2399
  889HOH      O 2677   2.375   3.657   1.199  0.4102 -0.5907  0.2469
  889HOH     H1 2678   2.327   3.611   1.268 -0.0110 -0.1970  0.2243
  889HOH     H2 2679   2.447   3.700   1.245  0.1629 -0.3750  0.4442
  890HOH      O 2680   3.411   1.479   1.709 -0.0017 -0.4711 -0.2960
  890HOH     H1 2681   3.408   1.404   1.769  0.5091 -0.5989 -0.4140
  890HOH     H2 2682   3.498   1.473   1.670  0.1911  0.3996 -0.0335
  891HOH      O 2683   1.991   2.070   0.166 -0.4003 -0.6062 -0.3128
  891HOH     H1 2684   2.021   2.015   0.239  0.1632 -0.6452 -0.5661
  891HOH     H2 2685   1.904   2.100   0.193  0.1283  0.0765  0.7637
  892HOH      O 2686   3.707   3.005   0.326 -0.5191 -0.3813 -0.2900
  892HOH     H1 2687   3.779   3.067   0.311 -0.2330 -0.6205  0.0462
  892HOH     H2 2688   3.679   3.023   0.416 -0.3517 -0.8118 -0.1449
  893HOH      O 2689   2.210   1.505   2.163 -0.2157 -0.3508 -0.2536
  893HOH     H1 2690   2.189   1.531   2.073 -1.0886  0.5838  0.1819
  893HOH     H2 2691   2.184   1.580   2.216  0.9027 -0.6054  0.7383
  894HOH      O 2692   2.661   2.689   0.880  0.4882 -0.5039 -0.3820
  894HOH     H1 2693   2.697   2.756   0.821 -0.0483 -0.0928 -0.2584
  894HOH     H2 2694   2.706   2.704   0.963 -0.5727  0.6369  0.0552
  895HOH      O 2695   1.475   2.196   2.048  0.6240  0.5347 -0.0818
  895HOH     H1 2696   1.511   2.114   2.016  0.3754  0.3177  0.1854
  895HOH     H2 2697   1.397   2.210   1.993  0.7710  0.6952 -0.2552
  896HOH      O 2698   2.524   2.841   2.354 -0.4289 -0.4411  0.6993
  896HOH     H1 2699   2.450   2.812   2.301 -0.2981 -0.1074  0.3253
  896HOH     H2 2700   2.581   2.765   2.361  0.2194 -0.1618 -0.7937
  897HOH      O 2701   2.338   2.962   3.419 -0.1229  0.1246 -0.1638
  897HOH     H1 2702   2.319   2.981   3.511 -1.0573 -0.5500 -0.1869
  897HOH     H2 2703   2.431   2.936   3.419 -0.4773 -1.4340  0.9063
  898HOH      O 2704   0.225   3.578   2.169  0.7738 -0.4484  0.7843
  898HOH     H1 2705   0.298   3.584   2.230  0.6476 -0.3954  0.9321
  898HOH     H2 2706   0.171   3.655   2.189  0.2492 -0.9150  1.2431
  899HOH      O 2707   1.445   1.430   3.432 -0.0359 -0.3466 -0.5038
  899HOH     H1 2708   1.465   1.478   3.512 -0.1832 -1.1627  0.0513
  899HOH     H2 2709   1.441   1.497   3.363 -0.6128  0.4833  0.2909
  900HOH      O 2710   2.803   1.982   2.544 -0.3341 -0.3388  0.1803
  900HOH     H1 2711   2.800   1.887   2.553 -2.4689 -0.4212 -0.3291
  900HOH     H2 2712   2.754   2.015   2.619 -0.1458  0.3236  0.0251
  901HOH      O 2713   0.061   3.314   1.723  0.6324 -0.0640  0.1931
  901HOH     H1 2714   0.154   3.300   1.707  0.4283 -0.1539 -1.1202
  901HOH     H2 2715   0.019   3.300   1.638 -0.7449 -1.2642  0.9751
  902HOH      O 2716   0.827   1.122   1.274  0.3289 -0.4256 -0.3403
  902HOH     H1 2717   0.747   1.152   1.232  0.3673  1.2982  0.6422
  902HOH     H2 2718   0.896   1.141   1.210  0.2250  0.7439 -0.1345
  903HOH      O 2719   0.859   0.458   1.139 -0.1785  0.9667  0.1777
  903HOH     H1 2720   0.915   0.390   1.102 -0.2864  0.9929 -0.0364
  903HOH     H2 2721   0.832   0.511   1.063 -0.0587  1.2746  0.3447
  904HOH      O 2722   1.736   1.199   0.842 -0.0800  0.3775 -0.2472
  904HOH     H1 2723   1.656   1.247   0.859 -0.1721  0.3809 -0.6811
  904HOH     H2 2724   1.731   1.122   0.899 -0.1933  0.5890  0.0302
  905HOH      O 2725   2.173   3.092   3.253  0.1228  0.0519 -0.1656
  905HOH     H1 2726   2.245   3.054   3.302  0.8788  0.7715 -0.6620
  905HOH     H2 2727   2.185   3.060   3.164 -0.5504 -0.3079 -0.1409
  906HOH      O 2728   0.733   0.686   0.295 -0.0615  0.9954  0.6801
  906HOH     H1 2729   0.781   0.720   0.370  0.5806 -0.3344  0.9280
  906HOH     H2 2730   0.654   0.647   0.333 -0.2028  1.1424  0.5417
  907HOH      O 2731   0.409   1.146   0.385  0.7605 -0.3876 -0.5483
  907HOH     H1 2732   0.423   1.241   0.391  0.6604 -0.3360 -1.0553
  907HOH     H2 2733   0.485   1.108   0.431  0.3946 -0.0665  0.3792
  908HOH      O 2734   2.912   0.669   3.078  0.0522  0.5282  0.4805
  908HOH     H1 2735   2.910   0.726   3.002  0.4775  0.1919  0.2044
  908HOH     H2 2736   2.965   0.717   3.143  0.2488  0.5340  0.3189
  909HOH      O 2737   1.542   2.149   0.969  0.0068 -0.5649  0.0584
  909HOH     H1 2738   1.473   2.094   1.005 -0.3922 -0.3858 -0.4103
  909HOH     H2 2739   1.501   2.235   0.956  0.1776 -0.5731 -0.6413
  910HOH      O 2740   2.189   2.123   1.919 -0.4350 -0.3120 -0.9323
  910HOH     H1 2741   2.113   2.176   1.943  0.1171  0.2737 -0.4312
  910HOH     H2 2742   2.203   2.066   1.995 -0.1735 -0.1808 -0.8801
  911HOH      O 2743   1.087   0.691   3.705 -0.0517 -0.8610  0.3407
  911HOH     H1 2744   1.072   0.713   3.797 -1.0742 -0.1526  0.0433
  911HOH     H2 2745   1.143   0.613   3.708  1.7945  0.3529  1.5095
  912HOH      O 2746   2.191   3.614   3.042  0.0009  0.0574 -0.3495
  912HOH     H1 2747   2.265   3.554   3.052  0.7983  1.1563  1.0806
  912HOH     H2 2748   2.202   3.652   2.955  0.9369 -0.0476 -0.2922
  913HOH      O 2749   3.805   0.852   0.999  0.1097 -0.1495 -0.1096
  913HOH     H1 2750   3.758   0.910   0.939  0.9472  0.5834 -0.1058
  913HOH     H2 2751   3.762   0.865   1.083  0.0267  0.1589 -0.1969
  914HOH      O 2752   1.909   3.738   1.207  0.1414  0.0100  0.1110
  914HOH     H1 2753   2.005   3.744   1.207  0.2188 -0.8566 -0.5925
  914HOH     H2 2754   1.889   3.675   1.276 -0.0786  1.4187  1.4404
  915HOH      O 2755   0.631   3.173   0.183 -0.8174  0.3724  0.1430
  915HOH     H1 2756   0.556   3.141   0.134 -0.7987 -0.3482  0.5539
  915HOH     H2 2757   0.666   3.245   0.130 -1.8584  0.8219  0.0063
  916HOH      O 2758   3.167   2.036   0.143  0.2104  0.1721 -0.2615
  916HOH     H1 2759   3.155   2.045   0.048 -0.8871  0.3930 -0.1279
  916HOH     H2 2760   3.224   2.110   0.166 -0.7069  1.0172 -0.5650
  917HOH      O 2761   1.598   3.402   0.259  0.3410  1.1516  0.7891
  917HOH     H1 2762   1.526   3.373   0.203  0.0637  1.3880  1.0233
  917HOH     H2 2763   1.651   3.458   0.203  0.0912  1.3465  0.7445
  918HOH      O 2764   3.412   2.095   2.845 -0.1476 -0.5176  0.0304
  918HOH     H1 2765   3.491   2.140   2.815 -0.3152 -0.2481 -0.0081
  918HOH     H2 2766   3.434   2.002   2.837 -0.1657 -0.4629 -0.9052
  919HOH      O 2767   2.112   2.501   1.323  0.1927  0.9770 -0.5874
  919HOH     H1 2768   2.136   2.591   1.349  1.4697  0.6079 -0.3186
  919HOH     H2 2769   2.138   2.448   1.398  1.1828  0.2063 -1.4104
  920HOH      O 2770   3.670   0.138   0.207 -0.4931  0.4056  0.2948
  920HOH     H1 2771   3.743   0.191   0.175  0.2340 -0.7246 -0.0510
  920HOH     H2 2772   3.599   0.154   0.144 -0.3488  1.0606  0.2906
  921HOH      O 2773   1.016   3.387   2.728 -0.6974  0.0364 -0.7021
  921HOH     H1 2774   1.013   3.334   2.808 -0.5985  1.1877  0.1186
  921HOH     H2 2775   1.080   3.343   2.672  0.2002 -0.1441  0.3923
  922HOH      O 2776   2.523   2.662   1.730 -0.2619  0.4417  0.1162
  922HOH     H1 2777   2.558   2.581   1.692  0.0488  0.7843 -0.3444
  922HOH     H2 2778   2.552   2.660   1.821 -0.2150  0.0612  0.0967
  923HOH      O 2779   2.754   0.519   0.729  0.5142  0.3021 -0.2261
  923HOH     H1 2780   2.702   0.544   0.653  1.1461  0.7689 -0.5198
  923HOH     H2 2781   2.838   0.492   0.692  0.3709 -0.8282  0.2040
  924HOH      O 2782   2.011   2.330   1.983  0.1019 -0.1421  0.0659
  924HOH     H1 2783   1.918   2.351   1.977  0.0152 -0.6687 -0.4759
  924HOH     H2 2784   2.054   2.416   1.988 -0.3684  0.1216 -0.2749
  925HOH      O 2785   1.849   2.573   2.000 -0.0900 -0.1195 -0.3801
  925HOH     H1 2786   1.816   2.617   2.079  0.5362 -0.2715 -0.0237
  925HOH     H2 2787   1.771   2.539   1.958 -0.6662  1.5314 -0.8203
  926HOH      O 2788   3.679   0.307   2.845  0.6894 -0.3517  0.3562
  926HOH     H1 2789   3.704   0.398   2.862 -0.5501  0.1274 -0.1933
  926HOH     H2 2790   3.585   0.304   2.862  0.5207 -1.2939 -0.5658
  927HOH      O 2791   1.045   0.724   2.967 -0.3532 -0.6751  0.1563
  927HOH     H1 2792   1.092   0.644   2.940 -0.6613 -0.8247  0.0554
  927HOH     H2 2793   1.011   0.760   2.885 -0.6416 -0.7127  0.2597
  928HOH      O 2794   2.699   0.568   2.230 -0.5424  0.1850 -0.2267
  928HOH     H1 2795   2.685   0.513   2.308 -0.4156 -0.7462 -0.8346
  928HOH     H2 2796   2.639   0.533   2.165 -0.7757  1.0720 -0.5196
  929HOH      O 2797   2.651   0.388   1.309  0.1982  0.6583  0.2143
  929HOH     H1 2798   2.577   0.425   1.260 -0.5157 -1.0509 -0.1511
  929HOH     H2 2799   2.723   0.387   1.246 -0.2003  0.1185 -0.2545
  930HOH      O 2800   2.931   0.974   0.032  0.4268 -0.4159  0.2005
  930HOH     H1 2801   2.924   0.898   0.089  0.9188  0.3022  1.2751
  930HOH     H2 2802   3.022   0.974   0.002  0.3791 -0.3444  0.0498
  931HOH      O 2803   1.039   3.009   2.366  0.0228  0.6725 -0.1634
  931HOH     H1 2804   1.094   2.944   2.412 -0.4769  0.5601  0.2956
  931HOH     H2 2805   0.956   3.008   2.414 -0.9535 -0.2491 -1.7128
  932HOH      O 2806   3.277   3.371   1.656  0.6474  0.3183 -0.7532
  932HOH     H1 2807   3.286   3.325   1.573 -0.5540  0.9363 -1.2811
  932HOH     H2 2808   3.355   3.427   1.661  1.2062 -0.4088 -0.9760
  933HOH      O 2809   1.545   1.521   3.666 -0.6212  0.0714 -0.3120
  933HOH     H1 2810   1.539   1.553   3.756 -0.7931 -0.2335 -0.2123
  933HOH     H2 2811   1.631   1.550   3.636 -0.2551 -0.4630  0.1987
  934HOH      O 2812   0.811   2.564   3.223  0.0618 -0.5091 -0.3018
  934HOH     H1 2813   0.816   2.488   3.282 -0.5747  0.0620  0.5444
  934HOH     H2 2814   0.718   2.569   3.200  0.1046 -0.0082 -0.3692
  935HOH      O 2815   1.167   2.529   1.815  0.4642 -0.7613  0.6941
  935HOH     H1 2816   1.132   2.561   1.898  1.8002  1.1537  0.6590
  935HOH     H2 2817   1.253   2.493   1.838  0.7443 -0.4351  0.1815
  936HOH      O 2818   2.012   1.093   1.448 -0.0526  0.6351 -0.0236
  936HOH     H1 2819   2.001   1.041   1.527 -0.3838 -0.4598 -0.7481
  936HOH     H2 2820   2.094   1.062   1.410 -0.5032  0.2451 -0.7225
  937HOH      O 2821   1.626   1.956   3.725  0.3255 -0.0961 -0.1747
  937HOH     H1 2822   1.717   1.954   3.696  0.0981 -0.1569 -0.9306
  937HOH     H2 2823   1.579   1.999   3.654 -0.2695 -0.2336  0.1198
  938HOH      O 2824   1.962   0.189   1.999  0.4303  0.0138 -0.1782
  938HOH     H1 2825   1.878   0.153   1.972 -0.1556 -0.3150  1.7716
  938HOH     H2 2826   2.021   0.170   1.926 -0.8931 -0.8374 -1.1127
  939HOH      O 2827   2.255   1.756   0.435  0.3946 -0.1102 -0.0764
  939HOH     H1 2828   2.238   1.799   0.351 -1.2891 -0.8275 -0.1691
  939HOH     H2 2829   2.334   1.704   0.420  0.1697 -0.1634 -1.1954
  940HOH      O 2830   1.385   1.625   2.280  0.1324  0.3292  0.6791
  940HOH     H1 2831   1.293   1.598   2.280  0.3987 -0.6864  0.4166
  940HOH     H2 2832   1.420   1.591   2.363  0.4454 -0.0172  0.4144
  941HOH      O 2833   2.084   3.236   0.227 -0.2889 -0.2794 -0.0913
  941HOH     H1 2834   2.120   3.229   0.315  0.2924  0.8719 -0.1955
  941HOH     H2 2835   2.100   3.327   0.202  0.0598 -0.7001 -1.5975
  942HOH      O 2836   2.794   1.135   1.527  0.4412  0.3732 -0.2752
  942HOH     H1 2837   2.830   1.140   1.616 -0.1168  1.5098 -0.0747
  942HOH     H2 2838   2.706   1.100   1.539  0.1745  1.0035 -0.2880
  943HOH      O 2839   3.758   2.947   2.750  0.2722  0.5047  0.0578
  943HOH     H1 2840   3.732   2.907   2.833  0.5096 -0.8895 -0.4929
  943HOH     H2 2841   3.692   3.014   2.735  0.0693  0.6206  1.2307
  944HOH      O 2842   0.396   2.494   3.524  0.0207 -0.0915  0.2967
  944HOH     H1 2843   0.403   2.587   3.544 -0.5186  0.1822 -0.6804
  944HOH     H2 2844   0.447   2.451   3.593 -0.0134  0.8924  0.9720
  945HOH      O 2845   1.751   3.293   2.043 -0.3262 -0.8991  0.6797
  945HOH     H1 2846   1.661   3.287   2.014 -0.3387  0.6348  0.2369
  945HOH     H2 2847   1.748   3.273   2.137 -1.1359 -0.7731  0.6864
  946HOH      O 2848   3.634   2.926   3.496 -0.3537 -0.0035  0.0304
  946HOH     H1 2849   3.608   2.949   3.585  1.3443  0.5741  0.4602
  946HOH     H2 2850   3.588   2.988   3.440 -0.4633  0.4897  0.6461
  947HOH      O 2851   0.032   2.199   2.183  0.0871 -0.0467  0.0949
  947HOH     H1 2852  -0.008   2.242   2.258 -0.8381  0.2316 -0.5176
  947HOH     H2 2853   0.028   2.264   2.113  0.7736 -0.3524 -0.2478
  948HOH      O 2854   0.252   0.233   0.598 -0.2822 -0.7547  0.8189
  948HOH     H1 2855   0.285   0.221   0.509 -1.4844 -0.1897  0.2448
  948HOH     H2 2856   0.229   0.145   0.628 -0.7627 -0.8654  0.1724
  949HOH      O 2857   1.801   2.214   1.825  0.1901 -0.1131  0.8233
  949HOH     H1 2858   1.829   2.151   1.892  0.1137  0.8667  1.8304
  949HOH     H2 2859   1.879   2.229   1.772  0.5938 -0.0756  1.4007
  950HOH      O 2860   1.015   0.867   1.577  0.3729  0.6823 -0.3389
  950HOH     H1 2861   0.921   0.863   1.592  0.3914  0.3987 -0.2756
  950HOH     H2 2862   1.040   0.955   1.603  0.3199  0.3930  0.8383
  951HOH      O 2863   2.268   0.407   2.227 -0.9872  0.0750  0.5225
  951HOH     H1 2864   2.280   0.344   2.156 -0.4933  0.5705  0.1532
  951HOH     H2 2865   2.225   0.482   2.187 -0.4365  0.4836  0.6580
  952HOH      O 2866   3.461   0.026   1.147  0.2378  0.4144 -0.5094
  952HOH     H1 2867   3.396   0.072   1.199 -0.2488 -0.0204 -0.7089
  952HOH     H2 2868   3.471  -0.059   1.190 -1.2956 -0.5713 -1.8800
  953HOH      O 2869   3.152   3.661   1.255 -0.6078  0.1846  0.1437
  953HOH     H1 2870   3.172   3.755   1.257  0.0547  0.0513  0.0605
  953HOH     H2 2871   3.215   3.621   1.314 -0.8028 -0.2276  0.0817
  954HOH      O 2872   1.069   1.993   0.839 -0.0532  0.0175 -0.4982
  954HOH     H1 2873   1.116   1.920   0.879 -0.9888 -0.4733 -0.2321
  954HOH     H2 2874   1.134   2.062   0.831  0.4232 -0.1783  1.0095
  955HOH      O 2875   1.141   3.519   3.328  0.3368  0.2048  0.6076
  955HOH     H1 2876   1.180   3.556   3.249  1.6292 -0.8267  0.6778
  955HOH     H2 2877   1.179   3.570   3.400  2.0844 -1.0402  0.7020
  956HOH      O 2878   0.748   1.959   1.833  0.2563 -0.0835 -0.1964
  956HOH     H1 2879   0.679   1.895   1.853 -0.5173  0.5060 -0.8821
  956HOH     H2 2880   0.710   2.044   1.855  0.6711  0.2782 -0.8094
  957HOH      O 2881  -0.022   3.241   0.534  0.5527  0.0899 -0.1191
  957HOH     H1 2882  -0.036   3.177   0.604 -0.7374 -0.3826 -0.7377
  957HOH     H2 2883   0.059   3.286   0.558  1.4880 -1.6885  0.3925
  958HOH      O 2884   1.040   2.225   2.043 -0.7110 -0.4823  0.5840
  958HOH     H1 2885   1.075   2.313   2.028  0.0373 -0.6118  1.4296
  958HOH     H2 2886   1.052   2.209   2.136 -0.8274 -1.4882  0.4516
  959HOH      O 2887   3.678   0.591   1.148 -0.4382  0.2161  0.4557
  959HOH     H1 2888   3.763   0.613   1.187  0.1540  0.9996 -1.1106
  959HOH     H2 2889   3.680   0.496   1.139 -0.1253  0.1317  1.2427
  960HOH      O 2890   1.483   0.249   3.650 -0.3022  0.0661  0.5303
  960HOH     H1 2891   1.468   0.173   3.705 -0.7181 -0.2883 -0.0492
  960HOH     H2 2892   1.397   0.270   3.614  0.0358 -0.0862 -0.4372
  961HOH      O 2893   1.025   0.408   2.644  0.3043  0.5402 -0.7543
  961HOH     H1 2894   1.116   0.436   2.646  1.2659 -1.9635  1.0644
  961HOH     H2 2895   1.023   0.334   2.584 -0.8161  1.0443 -1.4130
  962HOH      O 2896   3.704   2.941   1.305  0.2333  0.2047 -0.5105
  962HOH     H1 2897   3.643   2.921   1.376  0.2616  0.5052 -0.3984
  962HOH     H2 2898   3.691   2.870   1.241 -0.0735  0.1485 -0.3878
  963HOH      O 2899   1.836   3.565   1.421 -0.1496 -0.2521  0.0758
  963HOH     H1 2900   1.910   3.506   1.431 -0.3035 -0.3918  0.4363
  963HOH     H2 2901   1.767   3.511   1.381  0.0687 -0.0128 -0.6621
  964HOH      O 2902   0.231   2.681   2.604 -0.1868 -0.0528  0.2654
  964HOH     H1 2903   0.273   2.672   2.519  0.3732  0.5270  0.4634
  964HOH     H2 2904   0.138   2.694   2.584  0.0888  1.3243 -0.3497
  965HOH      O 2905   1.685   3.379   2.748 -0.2282 -0.2555  0.7414
  965HOH     H1 2906   1.690   3.285   2.730 -0.1980 -0.4570  1.6849
  965HOH     H2 2907   1.765   3.398   2.798  0.2378  0.4808 -0.2347
  966HOH      O 2908   0.781   3.553   1.873  0.5451  0.5801  0.1906
  966HOH     H1 2909   0.852   3.523   1.816  0.6427 -0.3952  0.7726
  966HOH     H2 2910   0.743   3.627   1.827  1.4060  0.6040 -0.5393
  967HOH      O 2911   1.165   2.607   1.012 -0.4638 -0.3871  0.3451
  967HOH     H1 2912   1.225   2.628   0.941  0.2256 -0.5926  0.8446
  967HOH     H2 2913   1.097   2.554   0.971 -0.6147  0.2853 -0.3374
  968HOH      O 2914   2.553   0.331   3.155 -0.4499 -0.0667 -0.7089
  968HOH     H1 2915   2.535   0.321   3.248 -0.7179  0.4954 -0.6936
  968HOH     H2 2916   2.544   0.242   3.119  0.8513 -0.5403 -0.0224
  969HOH      O 2917   0.219   2.079   2.854 -0.4810 -0.1689 -0.3294
  969HOH     H1 2918   0.196   2.003   2.907 -0.0699  0.1475  0.3326
  969HOH     H2 2919   0.261   2.042   2.776 -1.4964 -0.6593 -0.6723
  970HOH      O 2920   0.044   1.888   3.620 -0.4089 -0.5155  0.4201
  970HOH     H1 2921   0.033   1.794   3.606  0.0545 -0.3707 -1.4144
  970HOH     H2 2922  -0.044   1.924   3.613 -0.5368 -0.7548  0.7258
  971HOH      O 2923   3.627   2.182   0.129 -0.2127  0.6534 -0.5546
  971HOH     H1 2924   3.693   2.248   0.108 -0.0098  0.4060 -0.7086
  971HOH     H2 2925   3.579   2.170   0.047 -0.7692  1.1744 -0.3242
  972HOH      O 2926   0.829   0.582   1.879  0.1808  0.5703 -0.8313
  972HOH     H1 2927   0.749   0.634   1.890 -1.0793 -1.0547 -1.4491
  972HOH     H2 2928   0.892   0.621   1.939 -1.1445  1.8049 -0.1371
  973HOH      O 2929   2.466   2.347   3.435 -0.0081  0.2233  0.1324
  973HOH     H1 2930   2.428   2.303   3.359 -0.7460 -0.2611  0.7505
  973HOH     H2 2931   2.542   2.295   3.459 -0.1301  0.0202  0.0834
  974HOH      O 2932   3.509   2.492   2.613  0.1273 -0.4100  0.3477
  974HOH     H1 2933   3.516   2.506   2.707 -1.1063  2.6645  0.2254
  974HOH     H2 2934   3.414   2.490   2.596  0.2553  0.7344 -0.8659
  975HOH      O 2935   3.221   2.040   1.715 -0.1132  0.1878  0.1669
  975HOH     H1 2936   3.176   2.106   1.662 -2.1228 -0.2308  1.1918
  975HOH     H2 2937   3.228   2.079   1.802 -0.8381 -0.6842  0.6526
  976HOH      O 2938   0.037   0.868   1.269 -0.3934  0.0412  0.5166
  976HOH     H1 2939   0.124   0.907   1.260 -0.9976  1.4949  0.3627
  976HOH     H2 2940   0.028   0.848   1.362  0.3792 -0.9127  0.4130
  977HOH      O 2941   2.127   3.410   1.871  0.7170 -0.3188  0.3251
  977HOH     H1 2942   2.179   3.339   1.909  1.5992  0.3650  0.4726
  977HOH     H2 2943   2.150   3.487   1.924 -0.6468 -0.0138  0.5437
  978HOH      O 2944   2.120   2.720   0.238 -0.0065 -0.0122  0.1139
  978HOH     H1 2945   2.132   2.734   0.332  0.0044  0.4520  0.0459
  978HOH     H2 2946   2.129   2.807   0.199 -0.5802 -0.1115 -0.2595
  979HOH      O 2947   1.222   2.826   0.332 -0.0645 -0.1680 -0.1426
  979HOH     H1 2948   1.228   2.735   0.301 -1.0740 -0.2406 -0.1899
  979HOH     H2 2949   1.234   2.879   0.253 -0.6298 -0.3006 -0.3235
  980HOH      O 2950   3.318   2.665   2.191 -0.1420 -0.3161 -1.0739
  980HOH     H1 2951   3.401   2.620   2.175  0.4599  0.2050  0.2796
  980HOH     H2 2952   3.337   2.757   2.172  0.2540  0.1332  0.9821
  981HOH      O 2953   3.225   3.186   0.316  0.3012 -0.0135  0.1370
  981HOH     H1 2954   3.239   3.280   0.327  0.0172 -0.0149  0.5197
  981HOH     H2 2955   3.133   3.177   0.292  0.2418 -0.2155  0.4235
  982HOH      O 2956   3.374   2.232   1.414  0.0543 -0.0564  0.4334
  982HOH     H1 2957   3.288   2.191   1.405  0.3709 -0.7359  0.3434
  982HOH     H2 2958   3.397   2.258   1.324  0.4576 -1.0096  0.2308
  983HOH      O 2959   0.057   2.597   0.738 -0.3418  0.4090  0.1463
  983HOH     H1 2960   0.000   2.635   0.804 -0.3359 -0.4419  0.6778
  983HOH     H2 2961  -0.003   2.549   0.680 -0.2612  0.3117  0.1414
  984HOH      O 2962   3.171   0.938   2.385  0.6759 -1.0121 -0.0280
  984HOH     H1 2963   3.174   0.958   2.291  0.5806  0.4547  0.2246
  984HOH     H2 2964   3.210   1.015   2.426 -1.7799 -0.2228  1.2543
  985HOH      O 2965   2.446   2.491   2.187  0.4458  0.0910 -0.6714
  985HOH     H1 2966   2.522   2.490   2.245  0.4070 -1.0784 -0.6022
  985HOH     H2 2967   2.480   2.523   2.103  0.6280  1.2139 -0.2034
  986HOH      O 2968   2.965   2.289   2.659 -0.1676 -0.4459  0.5290
  986HOH     H1 2969   2.942   2.241   2.579 -1.2465  0.0760  0.4828
  986HOH     H2 2970   2.880   2.315   2.695  0.3468  0.5537  1.0788
  987HOH      O 2971   1.557   0.805   3.720  0.9161  0.2577 -0.7257
  987HOH     H1 2972   1.645   0.779   3.746  1.2243  0.7155 -1.2573
  987HOH     H2 2973   1.571   0.880   3.661  0.2366 -0.3248 -1.6735
  988HOH      O 2974   0.604   1.644   3.527  1.1659  0.3924  0.0180
  988HOH     H1 2975   0.563   1.642   3.441 -0.6541 -0.4500  0.8153
  988HOH     H2 2976   0.540   1.686   3.584  1.3570 -0.9366  1.3423
  989HOH      O 2977   3.618   3.350   3.257  0.5300 -0.1441 -0.2152
  989HOH     H1 2978   3.533   3.356   3.213 -0.0922 -0.3873  0.8798
  989HOH     H2 2979   3.645   3.441   3.268 -0.2454  0.0160  0.5752
  990HOH      O 2980   1.647   2.383   1.949  0.1984 -0.4439  0.8716
  990HOH     H1 2981   1.683   2.309   1.899  0.5291 -0.2911  0.8729
  990HOH     H2 2982   1.617   2.344   2.031  0.9496 -0.4979  1.1416
  991HOH      O 2983   2.737   2.400   2.008 -0.0909  0.4825  0.0105
  991HOH     H1 2984   2.730   2.339   2.082 -0.2307  0.4233 -0.0503
  991HOH     H2 2985   2.821   2.444   2.021  0.3364 -0.2047 -0.3163
  992HOH      O 2986   3.427   1.202   3.394  0.1033  0.6934 -0.1402
  992HOH     H1 2987   3.344   1.155   3.403  0.3936  0.2970  0.7435
  992HOH     H2 2988   3.471   1.159   3.321 -0.6996  1.3143 -1.0343
  993HOH      O 2989   3.751   2.125   2.495 -0.3629  0.9684  0.4484
  993HOH     H1 2990   3.669   2.160   2.458 -0.3453  1.0740  0.5083
  993HOH     H2 2991   3.749   2.032   2.472  0.0725  1.1911 -0.6126
  994HOH      O 2992   3.013   0.458   0.674  0.8322  0.6910  0.9772
  994HOH     H1 2993   3.068   0.536   0.666  1.0263  0.4673 -0.1336
  994HOH     H2 2994   3.054   0.393   0.617 -0.7039  0.6185 -0.1886
  995HOH      O 2995   1.775   1.281   3.779  0.1670  0.6517 -0.2698
  995HOH     H1 2996   1.823   1.231   3.845 -0.8969 -0.7296 -0.4503
  995HOH     H2 2997   1.822   1.265   3.697 -0.1426 -0.0541 -0.3172
  996HOH      O 2998   3.066   2.303   0.028  0.5325  0.1136  0.4198
  996HOH     H1 2999   2.993   2.287   0.088  0.8796 -0.1885  0.7742
  996HOH     H2 3000   3.034   2.274  -0.057 -0.4611  1.7989  0.1322
  997HOH      O 3001   0.230   0.643   2.979  0.9539  0.0034 -0.4970
  997HOH     H1 3002   0.209   0.556   3.011  0.8502 -0.0099 -0.5981
  997HOH     H2 3003   0.219   0.700   3.055  0.5138  0.0025 -0.5510
  998HOH      O 3004   0.873   2.852   3.137  0.4120 -0.0268 -0.1743
  998HOH     H1 3005   0.833   2.777   3.181  0.5749  0.8526  1.6538
  998HOH     H2 3006   0.805   2.920   3.137  0.7335  0.3086 -0.4416
  999HOH      O 3007   0.128   0.121   0.831 -0.4629 -0.7205  0.0269
  999HOH     H1 3008   0.042   0.149   0.799 -0.1456 -0.2669 -0.4456
  999HOH     H2 3009   0.146   0.041   0.782 -0.3043 -0.4258 -0.4094
 1000HOH      O 3010   3.438   2.631   1.696  0.1173  0.5096 -0.0325
 1000HOH     H1 3011   3.527   2.618   1.663 -0.1244  0.8530 -0.8592
 1000HOH     H2 3012   3.434   2.577   1.775  0.9007  0.0993 -0.2526
 1001HOH      O 3013   2.434   1.720   2.536 -0.1428 -0.6696 -0.0480
 1001HOH     H1 3014   2.486   1.682   2.465  0.1556 -0.1795 -0.1066
 1001HOH     H2 3015   2.407   1.806   2.502 -0.0305 -0.4444  0.4099
 1002HOH      O 3016   1.813   0.119   0.225  0.0458  0.2268  0.3005
 1002HOH     H1 3017   1.809   0.157   0.138  0.6160  0.8794  0.5418
 1002HOH     H2 3018   1.723   0.123   0.257 -0.1856 -0.0947 -0.2727
 1003HOH      O 3019   0.746   1.656   0.102 -0.5841 -0.0088  0.3346
 1003HOH     H1 3020   0.808   1.616   0.162 -0.3254 -0.1385 -0.0148
 1003HOH     H2 3021   0.745   1.598   0.026  0.4092  1.0280 -0.5433
 1004HOH      O 3022   1.867   3.741   1.885 -0.3578 -0.5388 -0.1898
 1004HOH     H1 3023   1.875   3.653   1.849  0.4082 -0.4368 -0.3122
 1004HOH     H2 3024   1.831   3.728   1.973 -2.2609 -0.7896 -0.9251
 1005HOH      O 3025   3.460   1.003   2.836  0.5768 -0.7069  0.0967
 1005HOH     H1 3026   3.510   0.991   2.755 -0.0538 -0.8404 -0.2907
 1005HOH     H2 3027   3.506   1.073   2.882  0.3250  0.1998 -0.9232
 1006HOH      O 3028   2.625   3.622   2.503 -0.3259  0.0326 -0.6125
 1006HOH     H1 3029   2.601   3.580   2.420 -0.3163  0.5001 -0.8577
 1006HOH     H2 3030   2.720   3.634   2.498 -0.3100 -0.0259 -0.4848
 1007HOH      O 3031   1.472   2.114   3.572  0.3881 -0.1817  0.2045
 1007HOH     H1 3032   1.512   2.193   3.610  1.8657 -0.0927 -1.3249
 1007HOH     H2 3033   1.382   2.139   3.554  0.3653  0.5932  1.1941
 1008HOH      O 3034   2.342   2.978   3.682  0.5056 -0.2826 -1.0242
 1008HOH     H1 3035   2.430   2.944   3.696  0.2823 -0.9150 -1.0878
 1008HOH     H2 3036   2.303   2.982   3.769  0.0315 -1.6518 -1.1232
 1009HOH      O 3037   3.259   2.777   0.651 -0.4216 -0.0405  0.5223
 1009HOH     H1 3038   3.323   2.848   0.650 -0.1367 -0.2934 -0.1811
 1009HOH     H2 3039   3.304   2.705   0.696  0.3098 -0.6423 -1.0323
 1010HOH      O 3040   2.199   0.016   2.480 -0.4220 -0.3823  0.2418
 1010HOH     H1 3041   2.258  -0.058   2.462  0.3429  0.3091 -0.2049
 1010HOH     H2 3042   2.227   0.049   2.565  0.0746  0.1472 -0.1157
 1011HOH      O 3043   0.116   0.992   0.694  0.0374  0.1503  0.3021
 1011HOH     H1 3044   0.142   0.972   0.784  0.3606 -0.1305  0.1497
 1011HOH     H2 3045   0.048   0.927   0.674 -0.8778  0.9277  0.7245
 1012HOH      O 3046   3.615   0.513   0.160  0.4846 -0.5545 -0.0183
 1012HOH     H1 3047   3.582   0.487   0.246  0.2736 -0.0081  0.0767
 1012HOH     H2 3048   3.542   0.495   0.100  0.7321 -1.2055 -0.1417
 1013HOH      O 3049   1.692   0.325   2.719 -0.0792  0.2732  0.2874
 1013HOH     H1 3050   1.763   0.293   2.774 -0.4532 -0.4218  0.3951
 1013HOH     H2 3051   1.667   0.249   2.665  0.4707  0.9968 -1.0831
 1014HOH      O 3052   3.689   2.649   1.540  0.0947  0.2721  0.6029
 1014HOH     H1 3053   3.761   2.627   1.599  0.2919  1.0440  0.6696
 1014HOH     H2 3054   3.674   2.569   1.490  0.5275 -0.1160  1.0713
 1015HOH      O 3055   3.358   0.089   3.355 -0.0154  0.5310  0.5243
 1015HOH     H1 3056   3.395   0.068   3.442 -0.7481 -0.9650  0.5365
 1015HOH     H2 3057   3.272   0.048   3.355  0.4319 -0.6493 -1.3292
 1016HOH      O 3058   2.925   3.607   1.571 -0.2013 -0.3471  0.0031
 1016HOH     H1 3059   3.017   3.624   1.589 -0.3554 -0.1079  0.6458
 1016HOH     H2 3060   2.881   3.624   1.655 -0.8210 -0.4997 -0.2787
 1017HOH      O 3061   3.487   1.916   2.422 -0.3744 -0.0070 -0.1756
 1017HOH     H1 3062   3.445   1.882   2.343 -0.5582  0.7602 -0.4265
 1017HOH     H2 3063   3.442   1.999   2.440  0.5711  0.5126 -0.0623
 1018HOH      O 3064   2.302   1.627   3.318 -0.3008 -0.5759  1.4847
 1018HOH     H1 3065   2.227   1.610   3.261  1.2691 -0.7234 -0.7767
 1018HOH     H2 3066   2.290   1.718   3.347 -1.0023 -0.3516  0.5808
 1019HOH      O 3067   3.404   1.773   0.525 -0.1799 -0.5136 -0.2990
 1019HOH     H1 3068   3.427   1.838   0.592 -0.6604 -1.6552  1.0810
 1019HOH     H2 3069   3.488   1.740   0.493  0.0607 -0.0307 -0.1744
 1020HOH      O 3070   3.002   2.678   2.841 -0.1666  0.0066  0.3574
 1020HOH     H1 3071   2.913   2.645   2.831 -0.0675 -0.0880 -0.3700
 1020HOH     H2 3072   3.045   2.616   2.900 -0.2463 -0.6657 -0.2588
 1021HOH      O 3073   1.427   3.293   0.041  0.2496  0.6862  0.4214
 1021HOH     H1 3074   1.502   3.261  -0.010 -0.6051  0.0893 -0.5400
 1021HOH     H2 3075   1.370   3.335  -0.024 -1.2365 -0.7391  0.6807
 1022HOH      O 3076   2.344   1.048   2.573  0.3052 -0.1252  0.2243
 1022HOH     H1 3077   2.313   0.958   2.589  0.1028 -0.0411  0.3120
 1022HOH     H2 3078   2.439   1.042   2.584  0.6641 -0.8556 -2.1536
 1023HOH      O 3079   2.208   1.457   0.793  0.0520 -0.5220  0.0958
 1023HOH     H1 3080   2.211   1.549   0.819 -1.7211 -0.5361  0.6109
 1023HOH     H2 3081   2.198   1.460   0.698 -1.5108 -0.0417  0.2149
 1024HOH      O 3082   0.471   3.146   2.271 -0.1524 -0.1578 -0.3256
 1024HOH     H1 3083   0.397   3.138   2.210 -0.3673 -2.1782  0.0674
 1024HOH     H2 3084   0.542   3.099   2.228  0.3525  0.2097  0.0877
 1025HOH      O 3085   1.611   0.105   2.565  1.1100  0.6332 -0.1743
 1025HOH     H1 3086   1.661   0.087   2.486 -0.3408  1.2796 -1.3272
 1025HOH     H2 3087   1.571   0.021   2.588  1.3638  0.4885 -0.2608
 1026HOH      O 3088   2.868   0.904   0.907  0.0379 -0.1103  0.1369
 1026HOH     H1 3089   2.939   0.895   0.843 -0.5339 -0.0558 -0.5195
 1026HOH     H2 3090   2.905   0.870   0.988  0.6311 -0.6101 -0.3270
 1027HOH      O 3091   1.107   0.568   0.724 -0.1100 -0.7333  0.0250
 1027HOH     H1 3092   1.019   0.548   0.756 -0.3088  0.4345  0.2963
 1027HOH     H2 3093   1.106   0.539   0.632 -1.2034  0.3136 -0.3473
 1028HOH      O 3094   3.227   0.113   1.579  0.1102 -0.4577 -0.3126
 1028HOH     H1 3095   3.233   0.027   1.620 -0.4104  0.4575  1.9579
 1028HOH     H2 3096   3.134   0.123   1.557 -0.0565 -0.1115  0.4699
 1029HOH      O 3097   2.970   2.850   3.188  0.0442  0.5730  0.6697
 1029HOH     H1 3098   3.030   2.846   3.262  0.7107 -1.5893  0.1512
 1029HOH     H2 3099   2.931   2.762   3.184  0.7762  0.1899 -2.0405
 1030HOH      O 3100   3.350   3.128   0.693  1.2066  0.1059 -0.9236
 1030HOH     H1 3101   3.256   3.144   0.690  0.9810 -0.9947 -0.5565
 1030HOH     H2 3102   3.388   3.198   0.639  0.3386  1.4836  0.1304
 1031HOH      O 3103   2.313   0.737   0.142  0.2139  0.1938  0.2510
 1031HOH     H1 3104   2.268   0.652   0.136  0.3388  0.0450  1.1851
 1031HOH     H2 3105   2.332   0.760   0.051  0.1340 -0.7565 -0.0290
 1032HOH      O 3106   2.595   1.263   0.291  0.0215 -0.4727 -0.7406
 1032HOH     H1 3107   2.594   1.174   0.326  0.9841  0.0735  0.8474
 1032HOH     H2 3108   2.681   1.298   0.315 -0.8591  1.3929  0.1112
 1033HOH      O 3109   2.669   2.349   3.776 -0.1512 -0.2056 -0.3186
 1033HOH     H1 3110   2.678   2.371   3.683 -0.5560  1.2225 -0.0601
 1033HOH     H2 3111   2.575   2.348   3.792 -0.1128 -1.0533 -0.0243
 1034HOH      O 3112   1.541   0.474   1.202 -0.3842 -0.0477 -0.2539
 1034HOH     H1 3113   1.600   0.406   1.171 -0.2531 -0.3167  0.5310
 1034HOH     H2 3114   1.576   0.499   1.287 -0.8511  0.4834 -0.2052
 1035HOH      O 3115   2.488   0.607   1.169 -0.6580 -0.0730  0.2638
 1035HOH     H1 3116   2.487   0.699   1.198  0.1236 -0.1738  0.6744
 1035HOH     H2 3117   2.573   0.597   1.126 -1.0200 -0.4389 -0.3950
 1036HOH      O 3118   0.108   1.541   2.789 -0.3863 -0.1680 -0.9363
 1036HOH     H1 3119   0.142   1.629   2.772  0.3815 -0.3814 -0.5872
 1036HOH     H2 3120   0.149   1.486   2.722  0.8146 -0.6064  0.0997
 1037HOH      O 3121   2.635   1.527   3.110  0.3483 -0.1172 -0.8436
 1037HOH     H1 3122   2.575   1.549   3.039  0.4805  0.7304 -0.7206
 1037HOH     H2 3123   2.651   1.433   3.100  0.0544 -0.0972 -1.6866
 1038HOH      O 3124   1.800   1.404   3.350 -0.0679  0.1802  0.8072
 1038HOH     H1 3125   1.766   1.449   3.427 -0.3521  1.2994  0.0864
 1038HOH     H2 3126   1.723   1.390   3.295  0.2207  0.0545  0.4233
 1039HOH      O 3127   2.106   3.311   0.906  0.1507 -0.1541  0.4442
 1039HOH     H1 3128   2.040   3.323   0.974  0.2870  0.2788  0.5049
 1039HOH     H2 3129   2.189   3.332   0.949  0.2601 -0.0814  0.2016
 1040HOH      O 3130   0.126   2.997   2.511  0.2295 -0.1342 -0.1829
 1040HOH     H1 3131   0.064   2.946   2.564  0.7418 -0.8594 -0.2448
 1040HOH     H2 3132   0.142   2.943   2.434  0.2529  0.4617 -0.6090
 1041HOH      O 3133   0.363   2.111   2.010  0.3317  0.1397  0.0958
 1041HOH     H1 3134   0.361   2.168   2.087  1.5379  0.4407 -0.0666
 1041HOH     H2 3135   0.367   2.023   2.046 -0.2099  0.2114  0.3544
 1042HOH      O 3136   0.858   3.653   0.896  0.1344 -0.7239 -0.0067
 1042HOH     H1 3137   0.861   3.609   0.811 -1.9824 -0.0495 -0.5343
 1042HOH     H2 3138   0.874   3.745   0.876 -1.0163 -0.4548  0.1603
 1043HOH      O 3139   1.472   0.068   0.058  0.4378  0.3416 -0.2437
 1043HOH     H1 3140   1.506  -0.020   0.040  0.2177 -0.1676  1.4498
 1043HOH     H2 3141   1.499   0.085   0.149 -2.0003  0.7352  0.5381
 1044HOH      O 3142   0.970   1.798   3.130 -0.4752 -0.3569  0.7594
 1044HOH     H1 3143   1.062   1.777   3.145 -0.7084 -0.7562  1.8374
 1044HOH     H2 3144   0.927   1.778   3.213 -1.3179  1.1195  0.7455
 1045HOH      O 3145   3.229   0.327   2.575 -0.1096 -0.1287  0.2474
 1045HOH     H1 3146   3.258   0.419   2.573  1.4874 -0.5715 -0.7656
 1045HOH     H2 3147   3.134   0.332   2.582 -0.0493  1.5783  0.7713
 1046HOH      O 3148   2.362   3.357   2.955  0.4853  0.5857  0.0799
 1046HOH     H1 3149   2.297   3.385   2.891  0.7055  0.8005 -0.0498
 1046HOH     H2 3150   2.352   3.261   2.958 -0.1424  0.6525  0.3957
 1047HOH      O 3151   0.426   3.066   0.030  0.5055 -0.0582 -0.3014
 1047HOH     H1 3152   0.467   2.981   0.040  1.0991  0.1831 -0.5926
 1047HOH     H2 3153   0.437   3.088  -0.062 -0.0498  0.1354 -0.3298
 1048HOH      O 3154   1.699   3.535   3.564  0.2159  0.1634  0.4328
 1048HOH     H1 3155   1.783   3.531   3.517  0.3225  0.3991  0.6016
 1048HOH     H2 3156   1.654   3.454   3.538  0.4929  0.0358  0.3352
 1049HOH      O 3157   2.681   3.160   0.260  0.0793 -0.0944  0.4667
 1049HOH     H1 3158   2.702   3.084   0.206 -0.2956 -0.1159  0.3479
 1049HOH     H2 3159   2.596   3.139   0.298 -0.4589  0.6505 -0.2830
 1050HOH      O 3160   2.876   2.909   0.869 -0.2427  0.6992  0.2585
 1050HOH     H1 3161   2.895   2.944   0.956 -0.2951 -0.8461  0.9590
 1050HOH     H2 3162   2.930   2.831   0.862 -0.8939  0.2914 -0.7339
 1051HOH      O 3163   1.946  -0.013   2.402  0.8343  0.1037  0.0600
 1051HOH     H1 3164   2.038  -0.018   2.426  1.0753  0.7938 -0.6276
 1051HOH     H2 3165   1.938   0.070   2.356 -0.0647 -0.0950 -0.1807
 1052HOH      O 3166   1.559   0.733   2.617  0.3891  0.1085  0.4200
 1052HOH     H1 3167   1.529   0.695   2.534  1.3769  0.1315  0.0220
 1052HOH     H2 3168   1.533   0.669   2.683 -0.2349 -0.0099  0.0838
 1053HOH      O 3169   3.146   0.335   2.281  0.3384  0.1519 -0.5734
 1053HOH     H1 3170   3.229   0.359   2.322  0.4633  0.9334 -1.2258
 1053HOH     H2 3171   3.079   0.363   2.344  0.5498 -0.4456 -0.0629
 1054HOH      O 3172   0.961   2.905   2.712  0.3748  0.4322 -0.3560
 1054HOH     H1 3173   0.881   2.952   2.688  0.3430  0.4674 -0.1831
 1054HOH     H2 3174   0.932   2.839   2.774  0.4324  0.2369 -0.5363
 1055HOH      O 3175   0.379   3.604   1.048 -0.6515 -0.1022 -0.3356
 1055HOH     H1 3176   0.399   3.626   1.139 -0.2055  0.0252 -0.4607
 1055HOH     H2 3177   0.464   3.588   1.008 -0.8154  0.2045 -0.8245
 1056HOH      O 3178   2.380   1.983   1.145  0.2929  0.3584  0.1900
 1056HOH     H1 3179   2.331   1.936   1.213 -0.3065  1.2755  0.4417
 1056HOH     H2 3180   2.468   1.947   1.149  0.1812  0.1366  1.2244
 1057HOH      O 3181   0.020   3.204   3.043 -0.2902  0.7010  0.2336
 1057HOH     H1 3182  -0.061   3.245   3.073 -1.0107 -0.4876  0.0666
 1057HOH     H2 3183   0.087   3.271   3.056 -1.2344  1.6322  0.6662
 1058HOH      O 3184   1.179   3.278   3.452 -0.4611  0.2590  0.0237
 1058HOH     H1 3185   1.096   3.236   3.474 -1.0722  1.7125  0.7253
 1058HOH     H2 3186   1.156   3.351   3.396  0.2854  0.8793  0.4764
 1059HOH      O 3187   1.922   2.656   0.605 -0.3721  0.3914  0.4732
 1059HOH     H1 3188   1.874   2.591   0.555 -0.1832  0.4460  0.2123
 1059HOH     H2 3189   1.891   2.646   0.695 -0.4089  0.0036  0.4199
 1060HOH      O 3190   1.066   3.128   2.931 -0.6292  0.3798  0.1390
 1060HOH     H1 3191   0.995   3.139   2.994 -0.8449 -0.7698  0.1547
 1060HOH     H2 3192   1.033   3.064   2.868 -0.0831  0.8136 -0.6310
 1061HOH      O 3193   1.570   2.622   1.041  0.2120  0.5986  0.4054
 1061HOH     H1 3194   1.665   2.621   1.028  0.0520  0.4654 -1.1328
 1061HOH     H2 3195   1.540   2.699   0.993 -0.6338 -0.7245 -1.4458
 1062HOH      O 3196   0.579   3.792   0.394 -0.2195  0.4242  0.0730
 1062HOH     H1 3197   0.558   3.719   0.334  0.4336  0.9619 -0.8524
 1062HOH     H2 3198   0.545   3.763   0.479  1.5054 -1.7699  0.2019
 1063HOH      O 3199   0.649   0.533   3.468 -0.2615  0.2805  0.5575
 1063HOH     H1 3200   0.739   0.566   3.472  0.0182 -0.1950 -0.7488
 1063HOH     H2 3201   0.597   0.600   3.513  0.4859  1.6778 -0.4767
 1064HOH      O 3202   0.802   3.549   2.227  0.3466 -0.4353  0.3385
 1064HOH     H1 3203   0.882   3.539   2.279  0.9404  1.5803 -0.0092
 1064HOH     H2 3204   0.785   3.643   2.227 -1.3156 -0.6535 -0.6987
 1065HOH      O 3205   1.860   3.037   1.982  0.7747  0.3820 -0.5018
 1065HOH     H1 3206   1.810   3.119   1.978 -0.9762 -0.3994  1.5122
 1065HOH     H2 3207   1.819   2.981   1.917  0.1120  0.2900 -0.0242
 1066HOH      O 3208   1.051   1.445   3.030  0.3020 -0.2006  0.2947
 1066HOH     H1 3209   1.138   1.406   3.042 -0.4228 -2.1816 -0.0517
 1066HOH     H2 3210   1.004   1.424   3.111 -0.0504  0.3317  0.2411
 1067HOH      O 3211   0.245   3.411   0.445  0.0816 -0.2935 -1.3055
 1067HOH     H1 3212   0.280   3.499   0.431  0.2525  0.0399  0.6490
 1067HOH     H2 3213   0.321   3.358   0.467 -0.2763 -0.1423  0.5644
 1068HOH      O 3214   0.038   3.796   1.834 -0.3360  0.0851 -0.1869
 1068HOH     H1 3215   0.057   3.703   1.829  0.1937  0.2092 -1.1759
 1068HOH     H2 3216   0.107   3.832   1.890  0.0573 -0.0032 -0.5987
 1069HOH      O 3217   2.194   0.896   1.939 -0.0519  0.1167  0.1330
 1069HOH     H1 3218   2.177   0.890   2.033  0.5772 -0.0436  0.2474
 1069HOH     H2 3219   2.107   0.897   1.899 -0.3512 -1.5175  0.6067
 1070HOH      O 3220   1.412   0.303   2.444  0.2784  0.5435 -0.0461
 1070HOH     H1 3221   1.467   0.226   2.451  0.1337  0.4865  0.5191
 1070HOH     H2 3222   1.347   0.294   2.514  0.4985  1.3669  0.2953
 1071HOH      O 3223   2.062   2.135   1.349  1.0349  0.2821  0.0643
 1071HOH     H1 3224   1.998   2.066   1.328  1.7248 -0.4086  0.1298
 1071HOH     H2 3225   2.017   2.191   1.412  0.4087 -0.0373 -0.0831
 1072HOH      O 3226   0.316   1.006   3.102  0.3809 -0.0921 -0.2025
 1072HOH     H1 3227   0.407   1.034   3.088  0.5409 -0.6290 -0.2736
 1072HOH     H2 3228   0.323   0.927   3.155 -0.0890  0.2747  0.4326
 1073HOH      O 3229   3.665   1.984   1.123  0.2350  0.6062 -0.2579
 1073HOH     H1 3230   3.594   1.921   1.134  0.0975  0.6541 -0.7865
 1073HOH     H2 3231   3.740   1.944   1.166  0.2541 -0.1038 -0.9093
 1074HOH      O 3232   1.984   0.407   0.718  0.4086  0.0948  0.9289
 1074HOH     H1 3233   1.947   0.480   0.768 -0.3028  1.1761 -0.9736
 1074HOH     H2 3234   1.908   0.362   0.681  0.8955 -0.3589  0.4387
 1075HOH      O 3235   0.249   2.862   1.371 -0.1441  0.5680 -0.4043
 1075HOH     H1 3236   0.172   2.807   1.360 -0.1861  0.5835 -0.1908
 1075HOH     H2 3237   0.259   2.906   1.287 -0.2417  0.4027 -0.5027
 1076HOH      O 3238   0.325   0.263   0.136 -0.2033  0.0290 -0.3896
 1076HOH     H1 3239   0.257   0.331   0.136 -0.1474  0.0859 -0.3370
 1076HOH     H2 3240   0.407   0.312   0.144 -0.2204 -0.1008  1.3899
 1077HOH      O 3241   0.788   1.466   1.415  0.5901 -0.3156  0.2179
 1077HOH     H1 3242   0.821   1.549   1.450  0.3047 -0.0966 -0.0144
 1077HOH     H2 3243   0.834   1.456   1.332 -0.2278  0.2222 -0.3278
 1078HOH      O 3244   2.669   0.918   1.399 -0.1520 -0.3918  0.1735
 1078HOH     H1 3245   2.746   0.971   1.382 -0.1207 -0.6551 -0.5902
 1078HOH     H2 3246   2.628   0.907   1.313 -0.4754 -1.1041  0.3986
 1079HOH      O 3247   3.740   0.911   2.364  0.1515  0.1519 -0.5980
 1079HOH     H1 3248   3.778   0.829   2.333 -0.1028 -0.3618  0.3759
 1079HOH     H2 3249   3.791   0.979   2.320  0.1146 -0.5031 -1.7458
 1080HOH      O 3250   1.524   3.675   2.907 -0.2999 -0.3811  0.6362
 1080HOH     H1 3251   1.486   3.634   2.829 -0.7148 -0.1771  0.7270
 1080HOH     H2 3252   1.574   3.605   2.949 -0.3937 -0.5942  0.3969
 1081HOH      O 3253   1.816   3.005   0.076  0.5368 -0.3462  0.6667
 1081HOH     H1 3254   1.840   3.006   0.169  1.1575 -0.4173  0.5115
 1081HOH     H2 3255   1.831   2.915   0.048 -0.0693 -0.4371  0.5909
 1082HOH      O 3256   3.486   3.050   2.359  0.3428  0.0923 -0.1687
 1082HOH     H1 3257   3.479   2.996   2.438 -0.2186  0.9826  0.4335
 1082HOH     H2 3258   3.417   3.018   2.301  0.7857 -0.5963 -0.3388
 1083HOH      O 3259   3.371   3.539   2.744  0.4777  0.2959 -0.6161
 1083HOH     H1 3260   3.336   3.483   2.812  0.6433  0.3646 -0.4723
 1083HOH     H2 3261   3.466   3.529   2.751  0.5092  0.6021 -0.5804
 1084HOH      O 3262   3.042   2.810   0.499 -0.0466  0.2865 -1.1743
 1084HOH     H1 3263   3.073   2.840   0.413  1.7636  0.5665 -0.5209
 1084HOH     H2 3264   3.120   2.817   0.555 -0.7947 -1.1925  0.1699
 1085HOH      O 3265   1.412   0.883   0.152 -0.0509  0.3011 -0.0133
 1085HOH     H1 3266   1.470   0.846   0.218  0.4038  0.2901 -0.4012
 1085HOH     H2 3267   1.449   0.853   0.069 -0.9199 -0.1374 -0.2637
 1086HOH      O 3268   2.914   0.586   2.058 -0.3374  0.0443 -0.8299
 1086HOH     H1 3269   2.851   0.587   2.130 -1.1237  0.2351 -1.4946
 1086HOH     H2 3270   2.927   0.494   2.038 -0.1967 -0.0054 -0.5151
 1087HOH      O 3271   1.434   2.553   1.882  0.0470 -0.0814  0.6341
 1087HOH     H1 3272   1.457   2.634   1.926  1.0571 -0.1628  0.3019
 1087HOH     H2 3273   1.514   2.500   1.885  0.2894  0.0123 -1.5146
 1088HOH      O 3274   1.757   1.888   2.909  0.1923 -0.3023  0.4409
 1088HOH     H1 3275   1.764   1.857   2.999 -0.0017 -0.4662  0.4017
 1088HOH     H2 3276   1.792   1.977   2.911  1.0978 -0.6300  0.4905
 1089HOH      O 3277   1.314   0.664   3.147  0.2043  0.4094 -0.2980
 1089HOH     H1 3278   1.269   0.691   3.067 -0.3315 -0.5431 -0.3462
 1089HOH     H2 3279   1.263   0.702   3.218  0.8063  1.4450 -0.3728
 1090HOH      O 3280   0.533   1.553   1.724 -0.3984 -0.3901 -0.7278
 1090HOH     H1 3281   0.539   1.459   1.709 -0.8454 -0.5271 -0.1264
 1090HOH     H2 3282   0.460   1.581   1.668  0.4376 -0.1794 -1.7720
 1091HOH      O 3283   2.455   3.193   2.186  0.4276 -0.2516 -0.1692
 1091HOH     H1 3284   2.449   3.171   2.279  0.6899  0.5126  0.0438
 1091HOH     H2 3285   2.386   3.258   2.173 -0.1437 -0.9300 -0.7108
 1092HOH      O 3286   2.355   2.318   1.530  0.3548 -0.3852 -0.0245
 1092HOH     H1 3287   2.356   2.283   1.441 -0.9289  1.7716 -1.0666
 1092HOH     H2 3288   2.263   2.318   1.556  0.6170 -0.2761  1.0139
 1093HOH      O 3289   1.967   1.991   2.278 -0.3843 -0.4166 -0.4033
 1093HOH     H1 3290   1.898   2.033   2.330 -0.2646 -0.9222  0.2052
 1093HOH     H2 3291   2.033   2.058   2.266 -0.3874 -0.2991  0.1766
 1094HOH      O 3292   3.717   3.489   0.283 -0.2129  0.2956  0.0312
 1094HOH     H1 3293   3.774   3.428   0.235  0.4399  1.0508 -0.1908
 1094HOH     H2 3294   3.777   3.556   0.316 -0.8187  0.4326  0.9007
 1095HOH      O 3295   0.460   3.167   3.555 -0.2266 -0.2793  0.7620
 1095HOH     H1 3296   0.451   3.256   3.589 -0.7174  0.0835 -0.2156
 1095HOH     H2 3297   0.386   3.157   3.494 -0.4594 -1.5356  1.1866
 1096HOH      O 3298   3.307   0.483   0.068  0.1782  0.1218  0.0608
 1096HOH     H1 3299   3.299   0.575   0.045  0.0106  0.1823  0.3535
 1096HOH     H2 3300   3.246   0.438   0.010  0.7602  0.1043 -0.5734
 1097HOH      O 3301   1.685   1.665   0.921  1.0255  0.0924  0.2941
 1097HOH     H1 3302   1.650   1.585   0.882 -0.1991  0.4038  0.6607
 1097HOH     H2 3303   1.669   1.732   0.855 -0.0561  0.4155  0.8264
 1098HOH      O 3304   2.632   2.438   1.705  0.7606 -0.1651  0.5649
 1098HOH     H1 3305   2.659   2.397   1.787  0.3510 -0.1354  0.7197
 1098HOH     H2 3306   2.553   2.391   1.679  0.5662  0.1948  0.4839
 1099HOH      O 3307   1.323   2.326   1.299 -0.3216  0.1329 -0.0245
 1099HOH     H1 3308   1.276   2.407   1.318  0.4194  0.6703 -0.4287
 1099HOH     H2 3309   1.358   2.337   1.211  1.1018  0.0457  0.4705
 1100HOH      O 3310   3.643   3.441   2.646  0.0005 -0.0033 -0.1250
 1100HOH     H1 3311   3.581   3.370   2.665 -0.1196  0.0631 -0.2609
 1100HOH     H2 3312   3.720   3.420   2.698 -0.2513  0.0805  0.2870
 1101HOH      O 3313   2.707   1.037   0.370  0.0409 -0.1434 -0.2207
 1101HOH     H1 3314   2.731   0.982   0.295  0.1614 -0.7084  0.2171
 1101HOH     H2 3315   2.689   0.974   0.440  0.4917  0.3894  0.3926
 1102HOH      O 3316   1.799   1.796   1.645  0.5783 -0.5673  0.3783
 1102HOH     H1 3317   1.799   1.868   1.582 -1.5718 -1.1015 -0.3987
 1102HOH     H2 3318   1.731   1.736   1.614  0.7201 -1.8514  2.1926
 1103HOH      O 3319   1.754   2.698   3.587  0.4921 -0.4395 -0.9335
 1103HOH     H1 3320   1.770   2.785   3.625  0.0718 -0.2060 -1.2691
 1103HOH     H2 3321   1.786   2.637   3.653  0.5630 -0.0318 -0.5788
 1104HOH      O 3322   2.147   3.187   3.659  0.1317  0.0451  0.2291
 1104HOH     H1 3323   2.146   3.220   3.569  2.0201  1.8403  0.6983
 1104HOH     H2 3324   2.229   3.137   3.665 -0.2024 -0.4590  0.8494
 1105HOH      O 3325   1.037   3.002   1.521 -0.2942 -0.6182  0.6738
 1105HOH     H1 3326   0.957   2.998   1.468 -0.4836 -0.4753  0.9402
 1105HOH     H2 3327   1.018   2.946   1.597 -0.3551 -0.1527  1.0099
 1106HOH      O 3328   1.052   1.172   1.091  0.0861  0.7119  0.3487
 1106HOH     H1 3329   1.013   1.178   1.003  0.1163 -1.0145  0.1461
 1106HOH     H2 3330   1.146   1.188   1.076  0.1961 -0.1917 -0.0960
 1107HOH      O 3331   0.068   2.526   0.324  0.0798  0.5736 -0.3201
 1107HOH     H1 3332   0.130   2.536   0.252 -0.7137  0.7061 -1.0162
 1107HOH     H2 3333   0.053   2.432   0.330 -0.6299  0.6198 -1.0473
 1108HOH      O 3334   0.610   2.075   0.396  0.1387  0.1527 -0.1739
 1108HOH     H1 3335   0.541   2.100   0.457  0.2977 -0.3136  0.2084
 1108HOH     H2 3336   0.628   1.983   0.416  0.7586  0.2197 -0.3686
 1109HOH      O 3337   1.763   3.260   3.758  0.5878 -0.3057  0.6789
 1109HOH     H1 3338   1.769   3.231   3.667  1.1504  0.3995  0.4763
 1109HOH     H2 3339   1.786   3.182   3.809  0.3012 -0.6990  0.2275
 1110HOH      O 3340   1.624   2.889   0.607  0.2658 -0.2825 -1.0514
 1110HOH     H1 3341   1.622   2.798   0.636  0.6612  0.0357  0.0934
 1110HOH     H2 3342   1.538   2.904   0.568 -0.5295 -0.6577  0.4098
 1111HOH      O 3343   1.613   0.612   2.174  0.3481 -0.1777  0.3298
 1111HOH     H1 3344   1.656   0.604   2.089  0.0351 -0.1418  0.1655
 1111HOH     H2 3345   1.540   0.671   2.159  1.5098  1.6439  1.0880
 1112HOH      O 3346   3.474   2.778   2.832 -0.0534  0.0510 -0.2081
 1112HOH     H1 3347   3.396   2.782   2.887 -0.5230  0.4830 -0.8818
 1112HOH     H2 3348   3.529   2.712   2.874 -0.5698  0.0685  0.5409
 1113HOH      O 3349   0.548   3.107   1.568 -0.2351 -0.0557 -1.3591
 1113HOH     H1 3350   0.497   3.026   1.570 -0.3030 -0.1011  0.8410
 1113HOH     H2 3351   0.494   3.170   1.617  1.1713  0.2638 -0.0375
 1114HOH      O 3352   1.242   0.168   1.303 -0.2497  0.0738  0.2393
 1114HOH     H1 3353   1.194   0.130   1.229  0.7382 -1.7534  0.4164
 1114HOH     H2 3354   1.247   0.261   1.284 -1.1321 -0.1403 -1.3350
 1115HOH      O 3355   2.403   3.117   2.447  0.4266  0.6929 -0.3026
 1115HOH     H1 3356   2.470   3.114   2.515 -0.4619 -0.2310  0.6180
 1115HOH     H2 3357   2.361   3.031   2.452 -1.5012  1.5408 -0.0739
 1116HOH      O 3358   1.149   0.362   1.005  0.0131  0.0301  1.0764
 1116HOH     H1 3359   1.179   0.274   0.982 -0.5570  0.0189  0.3220
 1116HOH     H2 3360   1.151   0.410   0.923 -0.1676  0.5857  1.3869
 1117HOH      O 3361   1.557   2.486   2.726  0.6736  0.0106  0.3347
 1117HOH     H1 3362   1.550   2.564   2.671 -1.8541 -0.5723 -0.4390
 1117HOH     H2 3363   1.545   2.413   2.665  0.5194 -0.8329  1.3275
 1118HOH      O 3364   0.062   3.338   2.761  0.4664  0.3589 -0.5653
 1118HOH     H1 3365   0.053   3.257   2.812 -0.2048  0.5790 -0.3025
 1118HOH     H2 3366   0.122   3.316   2.690  0.5484 -0.2762 -0.3121
 1119HOH      O 3367   0.584   2.720   0.905 -0.1317  0.7432  0.0894
 1119HOH     H1 3368   0.648   2.785   0.878 -0.9771  1.2764 -0.7461
 1119HOH     H2 3369   0.605   2.703   0.997  2.0519 -0.1643 -0.4427
 1120HOH      O 3370   1.066   1.151   2.651  0.0224  0.2028  0.2316
 1120HOH     H1 3371   1.143   1.192   2.610 -0.0982 -0.6605 -0.9354
 1120HOH     H2 3372   1.102   1.103   2.726  0.9718 -1.4967 -1.1707
 1121HOH      O 3373   1.184   1.025   0.152  0.4681  0.6933  0.3958
 1121HOH     H1 3374   1.271   0.986   0.149  0.1166 -0.0904 -0.7900
 1121HOH     H2 3375   1.174   1.067   0.066 -0.5113  0.2933  0.2917
 1122HOH      O 3376   1.281   2.998   0.096 -0.0398  0.3541 -0.4366
 1122HOH     H1 3377   1.302   3.023   0.006  0.2983  0.7975 -0.2446
 1122HOH     H2 3378   1.358   3.024   0.147 -0.0940 -0.1739 -0.0607
 1123HOH      O 3379   1.055   1.679   1.125  0.0162  1.0745  0.0786
 1123HOH     H1 3380   1.004   1.719   1.054  0.5355 -0.2499 -1.1385
 1123HOH     H2 3381   1.010   1.597   1.144  1.2971  0.1375 -0.6413
 1124HOH      O 3382   0.335   3.204   0.998 -0.1405 -0.1613  0.2380
 1124HOH     H1 3383   0.321   3.259   0.921 -0.7700 -0.0945  0.3904
 1124HOH     H2 3384   0.387   3.130   0.966 -0.5603 -0.2392 -0.2955
 1125HOH      O 3385   0.532   1.038   1.298 -0.4797  0.1223 -0.3666
 1125HOH     H1 3386   0.526   1.089   1.379  0.1348  0.7427 -0.6871
 1125HOH     H2 3387   0.546   1.104   1.230  0.0696 -0.4598 -0.8389
 1126HOH      O 3388   0.031   1.367   0.864 -0.1862  0.2152 -0.7078
 1126HOH     H1 3389   0.097   1.337   0.926 -0.4503 -0.3480 -0.6879
 1126HOH     H2 3390  -0.048   1.379   0.917 -0.5699 -0.8003 -0.9909
 1127HOH      O 3391   3.612   0.601   1.866 -0.6424  0.2239  0.2356
 1127HOH     H1 3392   3.574   0.621   1.780  0.3553  0.0629 -0.2683
 1127HOH     H2 3393   3.638   0.509   1.859 -0.1774  0.3272  0.5666
 1128HOH      O 3394   0.936   0.246   2.000 -0.5189 -0.2375 -0.2087
 1128HOH     H1 3395   1.031   0.239   1.999 -0.5191 -0.2297 -0.3347
 1128HOH     H2 3396   0.914   0.285   1.915 -0.4697  1.8987  0.6312
 1129HOH      O 3397   1.456   0.209   0.684 -0.5526 -0.2378  0.4183
 1129HOH     H1 3398   1.540   0.242   0.653 -1.2165  0.8313 -0.3805
 1129HOH     H2 3399   1.478   0.131   0.736  0.8483 -0.4907 -0.4618
 1130HOH      O 3400   1.413   0.012   3.292  0.1274 -0.5251  0.0834
 1130HOH     H1 3401   1.334   0.032   3.344  0.9446  0.2928  1.0999
 1130HOH     H2 3402   1.393   0.045   3.205 -0.6656 -0.3460  0.3159
 1131HOH      O 3403   1.795   1.321   1.133 -0.1643 -0.2736 -0.0898
 1131HOH     H1 3404   1.735   1.251   1.109 -0.9006  0.2546  0.1484
 1131HOH     H2 3405   1.870   1.309   1.075  0.1383 -1.7725  0.5135
 1132HOH      O 3406   2.081   1.494   1.103 -0.5936 -0.1191  0.2326
 1132HOH     H1 3407   2.068   1.483   1.008 -0.0378  0.4311  0.0790
 1132HOH     H2 3408   2.101   1.406   1.135  0.8528 -0.0938 -0.4485
 1133HOH      O 3409   1.120   0.752   1.365 -0.1031  0.4877 -0.2621
 1133HOH     H1 3410   1.084   0.781   1.449 -1.0328  0.8360 -0.7550
 1133HOH     H2 3411   1.110   0.657   1.366  0.8471  0.3666  0.4201
 1134HOH      O 3412   0.324   2.267   2.259  0.2486  0.2248 -0.5794
 1134HOH     H1 3413   0.310   2.239   2.350  0.9513  0.9762 -0.2112
 1134HOH     H2 3414   0.293   2.358   2.257  0.2490  0.2192 -1.0991
 1135HOH      O 3415   2.518   0.886   1.161 -0.4155 -0.2924  0.0542
 1135HOH     H1 3416   2.578   0.920   1.095  0.1120  0.2837  0.7910
 1135HOH     H2 3417   2.437   0.934   1.146  0.2719  1.3555  0.9950
 1136HOH      O 3418   3.268   1.718   3.117 -0.0897  0.6376  0.5478
 1136HOH     H1 3419   3.178   1.749   3.128 -0.4414 -0.3804  0.8284
 1136HOH     H2 3420   3.279   1.709   3.022 -1.0175 -1.0675  0.5272
 1137HOH      O 3421   3.125   0.822   0.288  0.4279  0.4009  0.3410
 1137HOH     H1 3422   3.186   0.896   0.300  0.9360  0.0966 -0.2649
 1137HOH     H2 3423   3.179   0.745   0.305 -0.2656  0.1518  1.6861
 1138HOH      O 3424   3.716   2.060   2.799 -0.0244  0.0353 -0.0297
 1138HOH     H1 3425   3.778   2.001   2.841  0.5571  0.2670 -0.5269
 1138HOH     H2 3426   3.748   2.067   2.709 -0.1254  1.0370 -0.0068
 1139HOH      O 3427   2.294   0.729   1.759  0.0831 -0.0560 -0.0282
 1139HOH     H1 3428   2.387   0.708   1.767  0.2659  0.1552 -1.2473
 1139HOH     H2 3429   2.281   0.803   1.818  0.6028 -0.3118  0.4199
 1140HOH      O 3430   3.713   3.658   2.470  0.2741  0.6615 -0.5540
 1140HOH     H1 3431   3.692   3.731   2.528 -1.3143 -0.2267  0.1077
 1140HOH     H2 3432   3.697   3.579   2.522 -1.3483 -0.2060 -2.1099
 1141HOH      O 3433   3.432   2.421   0.799 -0.7238  0.2686 -0.6727
 1141HOH     H1 3434   3.463   2.378   0.879 -0.0550  0.4589 -0.8180
 1141HOH     H2 3435   3.403   2.507   0.828 -0.0018  0.5339 -0.6911
 1142HOH      O 3436   2.765   2.424   0.874 -0.1574 -0.0934  0.2015
 1142HOH     H1 3437   2.735   2.515   0.876 -0.4246 -0.1863  0.5357
 1142HOH     H2 3438   2.837   2.424   0.810 -0.5485  0.2300 -0.2532
 1143HOH      O 3439   0.150   1.729   0.104  0.0760 -0.0602 -0.1834
 1143HOH     H1 3440   0.065   1.684   0.107  0.0652 -0.1039 -0.8876
 1143HOH     H2 3441   0.213   1.661   0.126 -0.0338 -0.1171 -0.0335
 1144HOH      O 3442   2.221   1.442   0.519  0.1859 -0.5333 -0.0536
 1144HOH     H1 3443   2.227   1.529   0.480 -0.3813 -0.8511 -0.8940
 1144HOH     H2 3444   2.142   1.404   0.482  0.5705 -1.5194  0.0717
 1145HOH      O 3445   2.431   2.589   3.180 -0.0760  0.2070 -0.3122
 1145HOH     H1 3446   2.399   2.503   3.152  0.2451  0.0983 -0.3594
 1145HOH     H2 3447   2.368   2.618   3.246  0.0418 -0.2526  0.0149
 1146HOH      O 3448   0.030   2.144   0.643  0.6784  0.0620  0.1325
 1146HOH     H1 3449   0.023   2.057   0.605 -0.0066 -0.1475  0.6897
 1146HOH     H2 3450   0.066   2.130   0.731 -0.5502  0.1639  0.7022
 1147HOH      O 3451   2.869   3.210   3.377  0.1872  0.3347 -0.1216
 1147HOH     H1 3452   2.942   3.220   3.316 -0.1511 -0.1484 -0.6264
 1147HOH     H2 3453   2.851   3.299   3.407  0.7451  0.5056 -0.2679
 1148HOH      O 3454   0.277   2.911   1.791  0.1949  0.1200  0.1823
 1148HOH     H1 3455   0.336   2.861   1.848  0.9324  1.1499  0.3868
 1148HOH     H2 3456   0.319   2.906   1.705  0.3418  0.4776  0.2309
 1149HOH      O 3457   1.705   1.209   2.217 -0.3516 -0.8441  0.2058
 1149HOH     H1 3458   1.627   1.153   2.216 -1.0167  0.0434 -0.2349
 1149HOH     H2 3459   1.675   1.292   2.254  0.2849 -0.3643 -0.3026
 1150HOH      O 3460   1.425   0.927   2.870 -0.3851  0.0085  0.6098
 1150HOH     H1 3461   1.346   0.972   2.899 -0.6139 -0.7245  1.2153
 1150HOH     H2 3462   1.404   0.834   2.878  0.2090 -0.2174 -0.1662
 1151HOH      O 3463   1.867   0.972   3.336 -0.2232 -0.6846 -0.4140
 1151HOH     H1 3464   1.868   0.958   3.431  1.2397 -0.5802 -0.3713
 1151HOH     H2 3465   1.884   0.885   3.299  1.0186 -0.4497 -0.4710
 1152HOH      O 3466   2.718   1.294   2.010 -0.1812 -0.2481  0.1336
 1152HOH     H1 3467   2.632   1.256   1.991 -0.2877  0.2200 -0.4018
 1152HOH     H2 3468   2.743   1.258   2.095 -0.5365 -1.0288 -0.0713
 1153HOH      O 3469   2.021   1.833   1.382 -0.1973 -0.8674  0.2690
 1153HOH     H1 3470   2.099   1.854   1.433  0.2223 -0.3754 -0.5339
 1153HOH     H2 3471   1.950   1.835   1.445  0.2321  0.1605  0.7585
 1154HOH      O 3472   2.087   2.215   2.197 -0.4453 -0.7869  0.3624
 1154HOH     H1 3473   2.055   2.248   2.114  0.3674  0.1007  0.3734
 1154HOH     H2 3474   2.028   2.253   2.263  0.9276  1.5451  0.4625
 1155HOH      O 3475   2.590   1.614   2.301 -0.2630 -0.0088 -0.9480
 1155HOH     H1 3476   2.518   1.554   2.321  0.7770 -0.8598  0.7338
 1155HOH     H2 3477   2.609   1.600   2.208 -2.0600  0.1122 -1.4103
 1156HOH      O 3478   3.591   1.409   3.147 -0.0054 -0.8838 -0.3404
 1156HOH     H1 3479   3.678   1.446   3.130 -0.4078 -0.1089 -0.8303
 1156HOH     H2 3480   3.579   1.343   3.078 -0.0481 -0.5501 -0.6561
 1157HOH      O 3481   3.079   3.027   1.952 -0.3548  0.1562  0.8760
 1157HOH     H1 3482   3.156   3.019   2.007 -0.2776 -0.5183  0.6944
 1157HOH     H2 3483   3.070   3.121   1.935  0.8716  0.1978  0.2703
 1158HOH      O 3484   1.364   0.511   0.768 -0.1033  1.3092 -0.0767
 1158HOH     H1 3485   1.377   0.469   0.683 -0.3782 -0.2394  0.5795
 1158HOH     H2 3486   1.271   0.533   0.770 -0.4712 -0.0618  0.3383
 1159HOH      O 3487   3.679   0.554   3.066  0.0772 -0.0744  1.4469
 1159HOH     H1 3488   3.593   0.513   3.077 -0.4804  0.6385  0.1968
 1159HOH     H2 3489   3.741   0.481   3.070 -0.8860 -1.2976 -1.1615
 1160HOH      O 3490   0.312   0.227   2.356 -0.4189  0.4376 -0.1310
 1160HOH     H1 3491   0.290   0.265   2.271 -0.6964  0.0718 -0.2282
 1160HOH     H2 3492   0.400   0.260   2.375 -0.1323  0.1058 -0.8071
 1161HOH      O 3493   0.555   0.420   0.107  0.2579  0.0126 -0.0790
 1161HOH     H1 3494   0.554   0.443   0.014 -0.3636 -0.4348 -0.1974
 1161HOH     H2 3495   0.622   0.353   0.115  0.9448  0.6778 -0.0238
 1162HOH      O 3496   2.154   1.236   1.841  0.4596  0.0893  0.0235
 1162HOH     H1 3497   2.098   1.160   1.854 -1.0241  1.2476  1.3089
 1162HOH     H2 3498   2.210   1.239   1.919  0.9588  0.0032 -0.3198
 1163HOH      O 3499   3.447   1.369   0.634 -0.5019 -0.1868  0.3424
 1163HOH     H1 3500   3.538   1.342   0.626 -0.7099 -0.8966  0.2850
 1163HOH     H2 3501   3.401   1.292   0.667 -1.1443  0.0471  0.0351
 1164HOH      O 3502   3.686   3.024   0.677 -0.3327  0.0212 -0.3882
 1164HOH     H1 3503   3.606   2.979   0.650  0.2591 -1.0028 -0.5363
 1164HOH     H2 3504   3.657   3.087   0.743 -1.1502 -0.9644  0.2523
 1165HOH      O 3505   3.646   2.045   3.499 -0.3572  0.5400 -0.7274
 1165HOH     H1 3506   3.650   2.136   3.530  0.2365  0.5503 -0.8231
 1165HOH     H2 3507   3.552   2.024   3.501 -0.4724  1.0361 -0.3694
 1166HOH      O 3508   3.718   1.600   0.647  0.2359 -0.6099 -0.1987
 1166HOH     H1 3509   3.693   1.514   0.614 -0.3844 -0.2004 -0.8807
 1166HOH     H2 3510   3.647   1.625   0.707  0.8651 -0.9315  0.7180
 1167HOH      O 3511   0.057   1.420   3.052 -0.3280 -0.1198 -0.0767
 1167HOH     H1 3512   0.065   1.492   2.990 -0.4136  0.2664  0.3444
 1167HOH     H2 3513   0.116   1.352   3.018 -0.5960 -0.0384 -0.7286
 1168HOH      O 3514   0.774   0.852   1.663 -0.4684  0.6794 -0.2240
 1168HOH     H1 3515   0.709   0.809   1.609 -0.3401  0.8905 -0.5554
 1168HOH     H2 3516   0.758   0.820   1.752 -0.6342  0.2720 -0.3981
 1169HOH      O 3517   2.446   3.598   3.178  0.6150  0.7874 -0.1601
 1169HOH     H1 3518   2.487   3.670   3.226  1.3583 -0.1233  0.6269
 1169HOH     H2 3519   2.516   3.565   3.120  0.3721  0.5041 -0.2962
 1170HOH      O 3520   3.701   2.608   2.073 -0.1884  0.1599  0.1920
 1170HOH     H1 3521   3.756   2.605   1.995  0.1332  1.0931  0.3556
 1170HOH     H2 3522   3.716   2.695   2.109 -0.8824  0.0055  0.9011
 1171HOH      O 3523   1.909   2.050   1.119 -0.1764  0.9519  0.1004
 1171HOH     H1 3524   1.928   1.956   1.123 -0.9707  0.7817  0.2203
 1171HOH     H2 3525   1.992   2.090   1.095  0.1945  0.2238  0.1089
 1172HOH      O 3526   3.651   2.440   1.393 -0.6483 -0.0801 -0.2213
 1172HOH     H1 3527   3.697   2.381   1.334 -0.6652  0.3123 -0.6409
 1172HOH     H2 3528   3.575   2.470   1.342 -0.3168  0.7619 -0.2457
 1173HOH      O 3529   0.817   1.639   1.719  0.3398  0.8994  0.5786
 1173HOH     H1 3530   0.723   1.633   1.700  0.4359  0.4887  0.1692
 1173HOH     H2 3531   0.857   1.656   1.633  0.6471  0.9524  0.7307
 1174HOH      O 3532   1.168   3.016   1.902  0.4305 -0.5880  0.6565
 1174HOH     H1 3533   1.240   2.971   1.946  0.3020 -0.3640  1.0982
 1174HOH     H2 3534   1.098   3.019   1.966  0.3533  0.0287  0.5568
 1175HOH      O 3535   3.470   0.701   2.705 -0.0678 -0.5810  0.1751
 1175HOH     H1 3536   3.410   0.699   2.780 -0.7099 -0.5834 -0.3255
 1175HOH     H2 3537   3.455   0.787   2.665  0.4092 -0.5036  0.1534
 1176HOH      O 3538   0.361   0.109   1.664 -0.0234 -0.3856  0.0158
 1176HOH     H1 3539   0.352   0.135   1.573  0.0991 -0.0219  0.1040
 1176HOH     H2 3540   0.348   0.014   1.664 -0.5263 -0.3236 -0.3093
 1177HOH      O 3541   2.381   0.719   2.274 -0.5532  0.3204 -0.2359
 1177HOH     H1 3542   2.290   0.707   2.245 -0.2345 -0.1843 -1.1058
 1177HOH     H2 3543   2.412   0.630   2.292 -0.0173  0.4084 -0.6692
 1178HOH      O 3544   2.347   1.380   3.206 -0.0702  0.2513  0.2325
 1178HOH     H1 3545   2.441   1.377   3.186 -0.0362 -0.0313  0.4296
 1178HOH     H2 3546   2.333   1.468   3.241  0.4470 -0.2135  1.7572
 1179HOH      O 3547   2.098   3.616   0.612  0.1678 -0.5531 -0.3528
 1179HOH     H1 3548   2.019   3.640   0.660  1.0159 -0.2001  0.9756
 1179HOH     H2 3549   2.098   3.675   0.537  0.0385  0.7180  0.5758
 1180HOH      O 3550   0.636   1.329   3.410  0.1887  0.0217 -0.2604
 1180HOH     H1 3551   0.614   1.359   3.499 -0.0575  0.4320 -0.4528
 1180HOH     H2 3552   0.601   1.397   3.353 -0.2989 -0.5898 -0.7144
 1181HOH      O 3553   3.085   2.030   2.018  0.2597  0.2887 -0.0801
 1181HOH     H1 3554   3.055   1.941   2.036  0.2192  0.4200  0.5547
 1181HOH     H2 3555   3.020   2.066   1.958 -0.5055  0.3451  0.7442
 1182HOH      O 3556   3.066   2.015   2.288 -0.2065 -0.3118  0.0579
 1182HOH     H1 3557   3.061   1.922   2.311  0.2904 -0.5466 -0.7216
 1182HOH     H2 3558   3.081   2.016   2.194  1.1303  0.5123  0.2241
 1183HOH      O 3559   2.140   0.756   2.980  0.0233 -0.3921  0.2126
 1183HOH     H1 3560   2.172   0.685   3.035 -0.2990 -2.0177 -1.4699
 1183HOH     H2 3561   2.061   0.720   2.938  0.3019  0.6320 -1.3525
 1184HOH      O 3562   2.334   0.970   0.484 -0.4180  0.4534 -0.2244
 1184HOH     H1 3563   2.348   0.984   0.391 -1.0771  0.0381 -0.4008
 1184HOH     H2 3564   2.366   1.050   0.526  0.9888  0.1843 -0.6848
 1185HOH      O 3565   3.590   2.669   0.383  0.3530  0.2960  0.3698
 1185HOH     H1 3566   3.593   2.717   0.300  0.0864  1.1848  0.8500
 1185HOH     H2 3567   3.663   2.607   0.378  0.6132  0.6436 -0.3451
 1186HOH      O 3568   3.075   1.306   2.084  0.1595 -0.1413  0.7262
 1186HOH     H1 3569   3.047   1.374   2.146 -0.4607 -0.4408  0.7935
 1186HOH     H2 3570   3.004   1.241   2.087  0.7629 -0.8264  0.7155
 1187HOH      O 3571   0.108   1.883   0.606  0.1033  0.2247 -0.3624
 1187HOH     H1 3572   0.031   1.854   0.559  0.0468 -0.4022  0.0928
 1187HOH     H2 3573   0.181   1.836   0.566  0.4232  1.4829 -1.4029
 1188HOH      O 3574   1.923   3.354   1.113  0.6281 -0.5111 -0.0663
 1188HOH     H1 3575   1.995   3.376   1.172 -0.1063 -0.5608  0.8899
 1188HOH     H2 3576   1.846   3.396   1.152  0.1330 -0.3853 -1.1041
 1189HOH      O 3577   3.333   2.917   2.148  0.4812 -0.4300  0.3676
 1189HOH     H1 3578   3.378   2.883   2.070  0.6132 -0.3775  0.4214
 1189HOH     H2 3579   3.328   3.012   2.133  0.0503 -0.4773  0.1841
 1190HOH      O 3580   3.121   0.366   2.878  0.3326 -0.5455  0.5191
 1190HOH     H1 3581   3.182   0.328   2.815 -0.4729  0.0141 -0.6927
 1190HOH     H2 3582   3.158   0.452   2.899  0.1771 -0.3642  0.0824
 1191HOH      O 3583   0.310   0.884   1.300  0.5464 -0.4319 -1.2433
 1191HOH     H1 3584   0.390   0.934   1.314  0.3335 -0.2979 -0.3585
 1191HOH     H2 3585   0.324   0.803   1.351 -0.1307 -0.1052 -0.4895
 1192HOH      O 3586   0.592   3.016   1.180 -0.4174 -0.3250  0.1260
 1192HOH     H1 3587   0.568   3.030   1.088  0.0309 -0.4027 -0.0086
 1192HOH     H2 3588   0.563   2.926   1.198  0.3293 -0.6510 -0.2282
 1193HOH      O 3589   1.019   2.082   0.191 -0.1130  0.2553  0.6121
 1193HOH     H1 3590   0.983   2.151   0.246 -0.1429  0.5543  0.2218
 1193HOH     H2 3591   0.964   2.082   0.113 -0.2055 -0.3131  0.6690
 1194HOH      O 3592   1.671   1.110   0.333  0.5020 -0.2567  0.0016
 1194HOH     H1 3593   1.668   1.127   0.428 -0.3728 -0.7969  0.0984
 1194HOH     H2 3594   1.716   1.186   0.297 -1.3852  1.3234  0.5943
 1195HOH      O 3595   1.203   0.411   3.692 -0.4036 -0.0123 -0.0145
 1195HOH     H1 3596   1.289   0.453   3.695 -0.7113  0.6290  0.4021
 1195HOH     H2 3597   1.195   0.369   3.778 -0.5140 -0.0558 -0.0466
 1196HOH      O 3598   3.577   0.684   0.913 -0.1421 -0.1936 -0.8011
 1196HOH     H1 3599   3.626   0.641   0.984 -0.5512 -1.6039 -1.2918
 1196HOH     H2 3600   3.575   0.776   0.938  0.9368 -0.4011  0.2906
 1197HOH      O 3601   3.148   3.645   1.718  0.3668  0.7312  0.3621
 1197HOH     H1 3602   3.168   3.656   1.811 -0.5022  0.8725  0.5524
 1197HOH     H2 3603   3.182   3.558   1.696  0.2397  0.5290  0.9241
 1198HOH      O 3604   0.805   2.959   0.551  0.1645  0.3140  0.0420
 1198HOH     H1 3605   0.723   2.909   0.548  0.2507  0.0973  0.8841
 1198HOH     H2 3606   0.872   2.896   0.525  0.3752 -0.3133  1.8059
 1199HOH      O 3607   0.443   2.712   2.938  0.4881 -0.2772  0.3117
 1199HOH     H1 3608   0.417   2.792   2.983  0.9051 -0.0801  0.1992
 1199HOH     H2 3609   0.361   2.663   2.929 -0.2056  1.0044 -1.4331
 1200HOH      O 3610   2.954   0.352   2.464 -0.5370  0.4060  0.9455
 1200HOH     H1 3611   2.885   0.310   2.413 -0.0407  0.3762  0.2727
 1200HOH     H2 3612   2.926   0.443   2.472 -0.5518  0.4489  0.4697
 1201HOH      O 3613   2.229   1.873   1.566  0.0373  0.5949  0.4013
 1201HOH     H1 3614   2.203   1.857   1.657  0.5968  0.8752  0.6225
 1201HOH     H2 3615   2.287   1.800   1.545 -1.4390 -0.4592 -0.3480
 1202HOH      O 3616   1.253   1.285   3.067 -0.0288 -0.6222  0.0566
 1202HOH     H1 3617   1.334   1.296   3.017  0.3985  0.6139  0.9184
 1202HOH     H2 3618   1.281   1.240   3.147 -0.3085 -0.7409  0.0871
 1203HOH      O 3619   3.197   1.777   1.205  0.1008  0.3413 -0.2698
 1203HOH     H1 3620   3.200   1.832   1.127  0.1607  0.9684  0.1649
 1203HOH     H2 3621   3.122   1.719   1.190  0.0043  0.5706 -0.7114
 1204HOH      O 3622   1.759   2.273   1.178  0.6342  0.3119 -0.2349
 1204HOH     H1 3623   1.788   2.195   1.130  0.5674  0.3531 -0.3416
 1204HOH     H2 3624   1.664   2.267   1.178  0.6401  0.1749  0.1220
 1205HOH      O 3625   3.096   3.498   0.442  0.7354  0.4862 -0.1260
 1205HOH     H1 3626   3.020   3.456   0.400  0.6242  0.7858 -0.2287
 1205HOH     H2 3627   3.060   3.538   0.521  0.7361  0.8262 -0.2927
 1206HOH      O 3628   0.217   0.077   2.046 -0.1376  0.4828 -1.0245
 1206HOH     H1 3629   0.147   0.077   2.111  0.1192  1.3137 -0.7282
 1206HOH     H2 3630   0.274   0.005   2.072  0.2835  1.1652  0.0440
 1207HOH      O 3631   1.190   2.399   0.632  0.0729 -0.2535  0.0854
 1207HOH     H1 3632   1.228   2.467   0.687 -0.3293 -0.8197  1.1275
 1207HOH     H2 3633   1.259   2.333   0.624  0.1700 -0.1204 -0.2003
 1208HOH      O 3634   2.744   3.125   1.560  0.2898  0.7346  0.5506
 1208HOH     H1 3635   2.725   3.059   1.493 -0.7900  1.7458 -0.2035
 1208HOH     H2 3636   2.719   3.083   1.642 -1.0126  0.3928  0.0344
 1209HOH      O 3637   1.880   1.015   2.100 -0.0204 -0.3147 -0.6828
 1209HOH     H1 3638   1.832   1.084   2.146  0.3478 -0.7883  0.4672
 1209HOH     H2 3639   1.821   0.990   2.029 -1.0959 -0.2532  0.1362
 1210HOH      O 3640   2.933   2.458   0.394  0.1654  0.6162  0.0838
 1210HOH     H1 3641   2.888   2.541   0.379 -0.2242  0.2872 -0.7512
 1210HOH     H2 3642   3.019   2.470   0.355  0.1356  0.6530  0.0288
 1211HOH      O 3643   1.135   2.367   1.598  0.0403  0.2109  0.2138
 1211HOH     H1 3644   1.146   2.433   1.666 -1.0036 -0.1457  0.7686
 1211HOH     H2 3645   1.085   2.411   1.529 -0.2317  0.1483  0.3678
 1212HOH      O 3646   0.089   0.442   0.110 -0.0445 -0.0716  0.4572
 1212HOH     H1 3647   0.011   0.482   0.148 -0.5549 -0.3255 -0.2752
 1212HOH     H2 3648   0.065   0.424   0.019  0.5074 -1.1259  0.4863
 1213HOH      O 3649   2.536   0.041   1.908  0.1132  0.0452  0.2037
 1213HOH     H1 3650   2.541  -0.049   1.876  0.7218  0.1769 -0.1028
 1213HOH     H2 3651   2.565   0.095   1.834  0.8574  0.4066  0.7334
 1214HOH      O 3652   0.862   1.824   2.642 -0.4675  0.0311 -0.1176
 1214HOH     H1 3653   0.957   1.829   2.636 -0.4762 -0.4732 -1.0675
 1214HOH     H2 3654   0.845   1.770   2.719  0.0605 -0.8707 -0.6074
 1215HOH      O 3655   3.230   3.088   1.263  0.4673 -0.3052  0.1049
 1215HOH     H1 3656   3.180   3.019   1.306  0.6632 -1.0790 -0.8310
 1215HOH     H2 3657   3.188   3.097   1.177  0.7634  0.4006  0.0221
 1216HOH      O 3658   2.977   2.248   3.300  0.4013 -0.3105 -0.5493
 1216HOH     H1 3659   3.022   2.302   3.234 -0.4500  1.2044  0.0022
 1216HOH     H2 3660   3.029   2.259   3.379  0.7229 -1.0956 -0.6373
 1217HOH      O 3661   2.299   0.454   2.523  0.1411 -0.3378  0.3955
 1217HOH     H1 3662   2.320   0.437   2.431  0.0823 -0.2236  0.3612
 1217HOH     H2 3663   2.210   0.489   2.521  0.5747  0.8533  0.3786
 1218HOH      O 3664   0.423   2.986   2.003 -0.8770  0.2909 -0.3098
 1218HOH     H1 3665   0.515   3.013   2.009  0.5923 -3.0461 -1.9261
 1218HOH     H2 3666   0.392   3.026   1.922 -0.7863  1.2146  0.0922
 1219HOH      O 3667   3.337   2.462   0.403 -0.1382 -0.9212 -0.1009
 1219HOH     H1 3668   3.429   2.461   0.431 -0.0266 -1.2230 -0.4635
 1219HOH     H2 3669   3.338   2.426   0.314 -0.4566  0.2188 -0.5971
 1220HOH      O 3670   3.159   0.662   2.178 -0.2004  0.6593 -0.4675
 1220HOH     H1 3671   3.178   0.590   2.118 -0.1638  1.4376 -1.4315
 1220HOH     H2 3672   3.065   0.678   2.167 -0.3861  0.2703  0.3455
 1221HOH      O 3673   0.299   0.476   3.528 -0.4791  0.5246 -0.0424
 1221HOH     H1 3674   0.297   0.495   3.434  1.1353 -1.2924 -0.5531
 1221HOH     H2 3675   0.208   0.453   3.549 -0.8270  0.6686 -1.2183
 1222HOH      O 3676   0.548   2.876   2.532 -0.1724  0.5339  0.3196
 1222HOH     H1 3677   0.562   2.805   2.595 -0.4142  0.0916 -0.1135
 1222HOH     H2 3678   0.521   2.950   2.586 -1.2162 -0.0707  0.6834
 1223HOH      O 3679   0.652   0.058   3.437  0.3874  0.0909  0.1207
 1223HOH     H1 3680   0.579   0.008   3.472  0.1353  0.2062 -0.2260
 1223HOH     H2 3681   0.712  -0.008   3.403 -0.5277 -0.0074 -1.5098
 1224HOH      O 3682   1.529   3.594   3.745  0.6771 -0.5639  0.5279
 1224HOH     H1 3683   1.583   3.569   3.670  0.7086 -1.1040  0.7222
 1224HOH     H2 3684   1.446   3.550   3.731  0.6375 -0.5594  0.7409
 1225HOH      O 3685   3.005   3.417   3.183 -0.0393 -0.6092  0.2648
 1225HOH     H1 3686   3.076   3.475   3.210 -0.9210  0.3287  0.6605
 1225HOH     H2 3687   3.026   3.394   3.092 -0.2361  1.3234 -0.3503
 1226HOH      O 3688   2.956   2.318   0.712 -0.0999  0.3205 -0.1793
 1226HOH     H1 3689   2.942   2.289   0.622  0.2907  1.0027 -0.4741
 1226HOH     H2 3690   3.025   2.384   0.706 -0.1326  0.4509  0.6130
 1227HOH      O 3691   0.898   1.167   1.720 -0.8868  0.4968  0.4759
 1227HOH     H1 3692   0.859   1.212   1.645 -0.0358  0.0250 -0.2880
 1227HOH     H2 3693   0.846   1.088   1.731 -0.6514  0.2660 -0.0214
 1228HOH      O 3694   0.179   1.062   2.373 -0.3596 -0.3037  0.0864
 1228HOH     H1 3695   0.143   1.029   2.455  0.5797 -0.5210  0.4389
 1228HOH     H2 3696   0.270   1.033   2.373 -0.3049 -0.2199 -0.9962
 1229HOH      O 3697   3.221   0.823   2.794  0.3033 -0.3585 -0.5255
 1229HOH     H1 3698   3.262   0.907   2.771 -1.1711  0.6884  0.2723
 1229HOH     H2 3699   3.131   0.831   2.761 -0.2431 -1.0851  0.6558
 1230HOH      O 3700   3.530   0.802   3.488 -0.4097  0.4976 -0.8231
 1230HOH     H1 3701   3.437   0.813   3.507 -0.3971  0.3126 -0.6538
 1230HOH     H2 3702   3.570   0.781   3.572 -0.0393  1.6329 -0.6806
 1231HOH      O 3703   3.200   0.505   0.379 -0.1676 -0.3075  0.4828
 1231HOH     H1 3704   3.204   0.526   0.472 -0.1440  1.5153  0.1507
 1231HOH     H2 3705   3.291   0.511   0.349 -0.2353 -0.3996  0.2553
 1232HOH      O 3706   2.570   0.718   1.796  0.6244  0.1564 -0.2249
 1232HOH     H1 3707   2.548   0.761   1.878  1.4777  0.3657 -0.0915
 1232HOH     H2 3708   2.659   0.748   1.775  1.3150 -1.5561 -0.0910
 1233HOH      O 3709   2.945   1.402   3.401 -0.1146  0.2467 -0.2671
 1233HOH     H1 3710   2.863   1.357   3.419  0.6005 -0.9687  0.2036
 1233HOH     H2 3711   2.921   1.494   3.392 -1.3948  0.0596  0.7421
 1234HOH      O 3712   3.722   3.760   1.383  0.2975 -0.1160  0.0192
 1234HOH     H1 3713   3.640   3.726   1.348  0.1197  0.1815  0.1345
 1234HOH     H2 3714   3.708   3.855   1.389  1.0898  0.1012 -1.1027
 1235HOH      O 3715   2.231   0.520   3.160  0.2140  0.6258  0.3916
 1235HOH     H1 3716   2.309   0.542   3.212  0.1206  0.5864  0.5479
 1235HOH     H2 3717   2.192   0.446   3.206  0.4593  0.2008 -0.0606
 1236HOH      O 3718   1.502   2.314   0.712 -0.0632  0.1825  0.1945
 1236HOH     H1 3719   1.541   2.282   0.631  0.1778  0.4867  0.1903
 1236HOH     H2 3720   1.575   2.348   0.763 -0.2609  0.3237  0.3881
 1237HOH      O 3721   0.312   1.170   1.616  0.0136 -0.3508  0.2874
 1237HOH     H1 3722   0.387   1.227   1.632  0.1995 -0.3805 -0.4072
 1237HOH     H2 3723   0.333   1.089   1.662  0.1628 -0.1796  0.5257
 1238HOH      O 3724   3.697   0.345   1.895  0.2259  0.2807 -0.0123
 1238HOH     H1 3725   3.767   0.366   1.958  0.9645 -1.2545 -0.2326
 1238HOH     H2 3726   3.635   0.292   1.945  0.0321  0.3245 -0.2053
 1239HOH      O 3727   2.342   1.585   1.215  0.4295  0.1040  0.6612
 1239HOH     H1 3728   2.262   1.562   1.168  1.7853 -1.5516 -1.1605
 1239HOH     H2 3729   2.382   1.653   1.163  1.3738 -0.9021 -0.0103
 1240HOH      O 3730   0.543   1.575   3.263 -0.6428 -0.4810 -0.0114
 1240HOH     H1 3731   0.452   1.587   3.236 -0.6017 -0.3463 -0.0911
 1240HOH     H2 3732   0.594   1.594   3.184 -0.5336 -0.2957  0.1039
 1241HOH      O 3733   3.500   1.323   1.419  0.0645 -0.5728 -0.1766
 1241HOH     H1 3734   3.594   1.320   1.397 -0.0962 -1.7826 -0.8787
 1241HOH     H2 3735   3.493   1.271   1.499 -0.0454 -0.8140 -0.3401
 1242HOH      O 3736   3.304   0.736   3.666 -0.0402  0.1153  0.7264
 1242HOH     H1 3737   3.277   0.678   3.595  0.5063  0.2117  0.4307
 1242HOH     H2 3738   3.253   0.816   3.652 -0.3461 -0.0647  0.7802
 1243HOH      O 3739   3.553   2.111   1.595 -0.4175 -0.2171  0.0168
 1243HOH     H1 3740   3.507   2.029   1.575  0.3389 -0.4662 -0.8979
 1243HOH     H2 3741   3.515   2.175   1.534 -0.2582 -0.1704 -0.0338
 1244HOH      O 3742   2.106   2.532   3.362 -0.2559 -0.2633 -0.2429
 1244HOH     H1 3743   2.012   2.539   3.347 -0.2403  0.9680  0.0129
 1244HOH     H2 3744   2.143   2.610   3.322  0.4325  0.2037  1.1675
 1245HOH      O 3745   3.379   3.375   3.138 -0.3387 -0.0257 -0.4043
 1245HOH     H1 3746   3.322   3.451   3.149  0.2783  0.6618 -1.5467
 1245HOH     H2 3747   3.359   3.342   3.051 -0.2159 -0.8700 -0.1301
 1246HOH      O 3748   0.542   0.165   2.025 -0.7506  0.2892  0.0150
 1246HOH     H1 3749   0.545   0.259   2.042 -0.3163  0.3765 -0.4958
 1246HOH     H2 3750   0.450   0.146   2.014 -0.9276  0.4955  0.9218
 1247HOH      O 3751   0.346   1.652   0.886 -0.6341 -0.1066  0.4315
 1247HOH     H1 3752   0.264   1.684   0.923 -1.2185 -0.1832 -0.7067
 1247HOH     H2 3753   0.320   1.587   0.822  0.2977  0.1000 -0.2053
 1248HOH      O 3754   2.051   0.811   0.845  0.2687 -0.7110  0.6069
 1248HOH     H1 3755   1.960   0.796   0.869  0.4492 -0.7994  1.2824
 1248HOH     H2 3756   2.067   0.752   0.772 -0.1033 -0.9855  0.7428
 1249HOH      O 3757   1.659   1.386   0.474  0.0934  0.4115 -0.1651
 1249HOH     H1 3758   1.653   1.389   0.379  0.3635 -0.0005 -0.2000
 1249HOH     H2 3759   1.568   1.376   0.503  0.0930 -0.4564 -0.4299
 1250HOH      O 3760   0.758   0.834   1.230  0.0369  0.0475  0.0769
 1250HOH     H1 3761   0.824   0.897   1.202  0.5488 -0.8796 -0.9463
 1250HOH     H2 3762   0.683   0.888   1.258  0.5012  1.0956 -0.5925
 1251HOH      O 3763   3.252   1.438   1.439 -0.4099 -0.1013 -0.0844
 1251HOH     H1 3764   3.332   1.387   1.432 -0.8747 -0.9076  0.2239
 1251HOH     H2 3765   3.205   1.423   1.357 -0.6661 -0.3931  0.1101
 1252HOH      O 3766   2.239   3.642   1.934 -0.1049  0.1466  0.0659
 1252HOH     H1 3767   2.234   3.671   1.842 -0.5706 -0.5364 -0.1368
 1252HOH     H2 3768   2.194   3.712   1.982  0.3705  0.6400 -0.1859
 1253HOH      O 3769   1.005   2.553   1.460  0.0636  0.2414 -0.0253
 1253HOH     H1 3770   0.945   2.623   1.434  0.3381  0.4851 -0.0217
 1253HOH     H2 3771   1.073   2.554   1.392 -0.1966 -0.3696 -0.3092
 1254HOH      O 3772   1.538   1.208   3.644  0.4449  0.0278 -0.4623
 1254HOH     H1 3773   1.613   1.197   3.702 -0.4106 -0.3045  0.6738
 1254HOH     H2 3774   1.527   1.303   3.637  1.2589  0.0931 -1.0867
 1255HOH      O 3775   3.049   2.487   1.301 -0.0977 -0.3355 -0.9631
 1255HOH     H1 3776   3.058   2.454   1.391 -0.6338  1.2746 -0.2434
 1255HOH     H2 3777   3.028   2.409   1.249 -0.4233 -1.2458  0.4160
 1256HOH      O 3778   1.292   3.776   2.420 -0.1205  0.9940 -0.0602
 1256HOH     H1 3779   1.336   3.791   2.336 -0.4193  0.0578 -0.4042
 1256HOH     H2 3780   1.201   3.759   2.398  0.0204 -0.5226  0.2933
 1257HOH      O 3781   2.713   2.220   3.453 -0.8533 -0.2762 -0.0577
 1257HOH     H1 3782   2.763   2.183   3.380  0.1627 -0.4584  0.7000
 1257HOH     H2 3783   2.738   2.313   3.455 -0.9764 -0.2437 -0.0228
 1258HOH      O 3784   1.424   2.838   2.969  0.2686 -0.6683 -0.0992
 1258HOH     H1 3785   1.505   2.817   3.014  1.0058  0.0015 -1.0317
 1258HOH     H2 3786   1.403   2.927   2.995  0.7740 -0.2254 -1.1060
 1259HOH      O 3787   2.219   0.994   1.304 -0.4127  0.0396 -0.2490
 1259HOH     H1 3788   2.205   0.919   1.247  0.2907  0.3332 -0.8362
 1259HOH     H2 3789   2.264   1.058   1.249 -0.4494  0.6564  0.4093
 1260HOH      O 3790   2.070   1.829   1.797  0.4123 -0.3039 -0.4601
 1260HOH     H1 3791   1.988   1.822   1.748 -0.2556 -0.4571  0.6038
 1260HOH     H2 3792   2.051   1.892   1.866  1.6312  0.6715 -0.9324
 1261HOH      O 3793   0.611   1.635   0.857 -0.0937 -0.5280 -0.2149
 1261HOH     H1 3794   0.606   1.564   0.793  0.5970 -0.3258 -0.5120
 1261HOH     H2 3795   0.528   1.682   0.848  0.2663 -0.0584 -1.5229
 1262HOH      O 3796   3.410   2.395   3.548 -0.8946  0.2792  0.1609
 1262HOH     H1 3797   3.432   2.393   3.455  0.1588  0.8152  0.3727
 1262HOH     H2 3798   3.494   2.403   3.593 -1.3089 -0.7493  1.2211
 1263HOH      O 3799   2.560   3.531   0.658  0.2150  0.4076 -0.1752
 1263HOH     H1 3800   2.543   3.538   0.752 -0.0625  0.3892 -0.2212
 1263HOH     H2 3801   2.582   3.438   0.644 -0.9840  0.0982 -0.3064
 1264HOH      O 3802   0.179   2.859   0.885 -0.5256 -0.4356 -0.4849
 1264HOH     H1 3803   0.200   2.914   0.810  0.1434 -0.2527 -0.1797
 1264HOH     H2 3804   0.084   2.849   0.882 -0.6064  0.3138 -0.8472
 1265HOH      O 3805   0.614   1.897   2.949 -0.0460  0.0213 -0.4841
 1265HOH     H1 3806   0.528   1.908   2.908 -0.1838  0.9718 -0.0060
 1265HOH     H2 3807   0.666   1.970   2.915  0.3171 -0.0700 -0.1421
 1266HOH      O 3808   2.729   0.066   3.180  0.5722  0.2678 -0.3270
 1266HOH     H1 3809   2.769   0.040   3.263 -0.2567  0.7942  0.2751
 1266HOH     H2 3810   2.802   0.100   3.128  1.1691 -0.4163  0.0330
 1267HOH      O 3811   3.227   1.274   2.341  0.5506 -0.0426  0.6961
 1267HOH     H1 3812   3.259   1.353   2.297  0.7274 -0.4815 -0.0067
 1267HOH     H2 3813   3.145   1.254   2.295  0.9905 -0.7949  0.1990
 1268HOH      O 3814   0.377   1.981   1.189  0.5473 -0.1771 -0.4026
 1268HOH     H1 3815   0.379   1.946   1.100 -0.0624 -1.0925 -0.0776
 1268HOH     H2 3816   0.418   1.913   1.243  0.7014  0.2669  0.0576
 1269HOH      O 3817   1.517   3.458   1.448  0.2246 -0.3454  0.4223
 1269HOH     H1 3818   1.529   3.461   1.543 -0.4246  0.6333  0.5013
 1269HOH     H2 3819   1.427   3.487   1.434  0.4358 -0.0636 -0.5171
 1270HOH      O 3820   1.445   3.367   0.547 -0.5073  0.7783  0.4863
 1270HOH     H1 3821   1.521   3.361   0.604 -0.1664  0.6802  0.0275
 1270HOH     H2 3822   1.451   3.291   0.490 -0.9555  0.7629  0.4497
 1271HOH      O 3823   3.724   0.788   0.601  0.6144 -0.4561 -0.3265
 1271HOH     H1 3824   3.657   0.730   0.638  0.2565  0.3106  0.2927
 1271HOH     H2 3825   3.675   0.849   0.546  0.8697 -0.2428 -0.3219
 1272HOH      O 3826   0.881   1.544   0.313  0.1208  0.2040 -0.0802
 1272HOH     H1 3827   0.909   1.480   0.378  0.3920  0.8629  0.4709
 1272HOH     H2 3828   0.918   1.627   0.342  0.5565  0.4757 -1.2683
 1273HOH      O 3829   3.128   3.790   3.597  0.4734 -0.2873 -0.3455
 1273HOH     H1 3830   3.083   3.711   3.566  0.3587 -0.1656 -0.4948
 1273HOH     H2 3831   3.194   3.758   3.658  0.6103 -0.5227 -0.6114
 1274HOH      O 3832   1.562   1.666   0.537  0.0701 -0.4737 -0.1902
 1274HOH     H1 3833   1.649   1.629   0.552  0.4759  0.7042  0.5610
 1274HOH     H2 3834   1.504   1.590   0.540  0.7928 -1.0742  1.7468
 1275HOH      O 3835   2.584   1.246   3.083  0.2887  0.1273 -1.0470
 1275HOH     H1 3836   2.635   1.184   3.030 -0.7079 -1.3684 -0.4066
 1275HOH     H2 3837   2.493   1.226   3.063 -0.1626 -0.6164  1.1890
 1276HOH      O 3838   1.802   1.838   3.176  0.0466 -0.4850 -0.0453
 1276HOH     H1 3839   1.748   1.793   3.241  0.9645 -1.3165  0.1855
 1276HOH     H2 3840   1.846   1.907   3.225 -0.3329 -0.1882 -0.1095
 1277HOH      O 3841   1.439   2.462   3.120 -0.0100 -0.2087  0.6554
 1277HOH     H1 3842   1.481   2.378   3.139 -2.0719 -1.3049  0.9332
 1277HOH     H2 3843   1.421   2.500   3.206  0.0162  0.0115  0.5642
 1278HOH      O 3844   0.972   3.740   2.556 -0.4785 -0.3110 -0.2710
 1278HOH     H1 3845   1.002   3.722   2.645 -0.8934  0.0076 -0.0569
 1278HOH     H2 3846   0.948   3.833   2.557  0.2828 -0.0884 -0.9495
 1279HOH      O 3847   3.727   1.262   0.590  0.1787  0.3193  0.7372
 1279HOH     H1 3848   3.709   1.204   0.516 -0.2286  1.5479 -0.1907
 1279HOH     H2 3849   3.808   1.227   0.629 -0.7094 -1.5977  1.0715
 1280HOH      O 3850   1.694   2.916   2.180 -0.0749  0.2510 -0.3953
 1280HOH     H1 3851   1.767   2.943   2.124  0.6634 -0.6838  0.0492
 1280HOH     H2 3852   1.704   2.969   2.259 -0.3718  0.6843 -0.6379
 1281HOH      O 3853   2.258   1.748   2.734  0.1213  0.1041 -0.1252
 1281HOH     H1 3854   2.319   1.738   2.661  1.2625  0.1851  0.7588
 1281HOH     H2 3855   2.175   1.771   2.693  0.5121 -0.5880 -1.4340
 1282HOH      O 3856   3.656   0.560   3.553 -0.0084  0.1117  0.9691
 1282HOH     H1 3857   3.653   0.588   3.461  0.1810 -0.8067  0.6560
 1282HOH     H2 3858   3.651   0.641   3.603 -0.5455  0.6122  0.1588
 1283HOH      O 3859   3.430   2.432   3.270 -0.0100  0.2451  0.9233
 1283HOH     H1 3860   3.361   2.498   3.263 -0.0735  0.1006  0.0295
 1283HOH     H2 3861   3.421   2.379   3.191  1.0543  0.1501  0.8424
 1284HOH      O 3862   3.665   1.139   0.305  0.0544 -0.1410 -0.2533
 1284HOH     H1 3863   3.754   1.106   0.290 -0.2999 -1.3557  0.1204
 1284HOH     H2 3864   3.629   1.151   0.217  0.3022 -0.4800 -0.4065
 1285HOH      O 3865   0.907   1.701   1.463 -0.0508  0.3404 -0.0323
 1285HOH     H1 3866   0.893   1.793   1.442  0.0353  0.1886 -0.8012
 1285HOH     H2 3867   1.001   1.689   1.456 -0.0584  0.2017  0.1045
 1286HOH      O 3868   2.552   0.519   2.923  0.0972 -0.3555 -0.2714
 1286HOH     H1 3869   2.521   0.467   2.997  0.5959 -0.0238  0.1935
 1286HOH     H2 3870   2.505   0.602   2.930 -0.2598 -0.5199 -0.6592
 1287HOH      O 3871   2.777   2.785   2.149 -0.2931 -0.6490 -0.1176
 1287HOH     H1 3872   2.744   2.716   2.207 -1.8337 -0.2288 -0.3946
 1287HOH     H2 3873   2.862   2.809   2.186 -1.2089 -0.3142  2.0899
 1288HOH      O 3874   1.969   3.575   0.293 -0.8325 -0.7535  0.5273
 1288HOH     H1 3875   1.920   3.560   0.213 -0.2537  0.9777 -0.2472
 1288HOH     H2 3876   1.904   3.602   0.357 -1.2572 -1.8458  0.6097
 1289HOH      O 3877   1.629   1.818   2.659 -0.1139  0.1066 -0.1194
 1289HOH     H1 3878   1.646   1.844   2.750 -0.6533 -0.7222  0.2385
 1289HOH     H2 3879   1.601   1.900   2.616  0.5497  0.5924  0.3405
 1290HOH      O 3880   3.502   1.183   1.668 -0.1502 -0.2247 -0.3382
 1290HOH     H1 3881   3.552   1.144   1.739  0.7156  0.7113 -0.4000
 1290HOH     H2 3882   3.411   1.156   1.685  0.2412 -1.3075  0.2172
 1291HOH      O 3883   3.253   0.506   1.965  0.1331  0.2994 -0.1656
 1291HOH     H1 3884   3.298   0.424   1.941  1.0558  0.8543 -0.4625
 1291HOH     H2 3885   3.175   0.507   1.910  0.6567  0.1017 -0.9610
 1292HOH      O 3886   0.386   2.771   0.154  0.0123 -0.0583  0.8931
 1292HOH     H1 3887   0.390   2.679   0.180  0.1356 -0.5900 -0.7536
 1292HOH     H2 3888   0.475   2.804   0.165  0.4516 -0.7431 -0.2907
 1293HOH      O 3889   3.271   2.149   0.783 -0.6396  0.5283 -0.2466
 1293HOH     H1 3890   3.310   2.236   0.789 -0.3083  0.3869 -0.2755
 1293HOH     H2 3891   3.341   2.094   0.748 -0.7245  0.1702  0.1270
 1294HOH      O 3892   2.213   3.589   3.364  0.5690 -0.7506 -0.0405
 1294HOH     H1 3893   2.272   3.583   3.289 -0.2429  0.3171 -0.8328
 1294HOH     H2 3894   2.188   3.681   3.368  0.1571 -0.8810  1.2311
 1295HOH      O 3895   0.696   3.448   0.499  0.0441  0.8833  0.1311
 1295HOH     H1 3896   0.775   3.467   0.550 -0.3945  1.2931  0.6974
 1295HOH     H2 3897   0.706   3.358   0.470  0.7815  0.9787  0.0711
 1296HOH      O 3898   2.021   0.498   1.965  0.4770 -0.7959 -0.3300
 1296HOH     H1 3899   2.013   0.404   1.983  0.5529 -0.6554  0.4987
 1296HOH     H2 3900   2.046   0.537   2.049 -0.5238  0.0963 -0.4122
 1297HOH      O 3901   2.275   2.613   0.915  1.2040 -0.0834  0.2596
 1297HOH     H1 3902   2.282   2.554   0.990  0.9986 -0.8189 -0.2667
 1297HOH     H2 3903   2.214   2.681   0.942  0.9778 -0.4488  0.6937
 1298HOH      O 3904   3.159   0.992   3.638  0.6615 -0.6109  0.1088
 1298HOH     H1 3905   3.221   1.032   3.699 -0.1696 -0.0986  0.6673
 1298HOH     H2 3906   3.152   1.055   3.566  0.7356 -0.6316  0.0836
 1299HOH      O 3907   2.390   1.012   0.217 -0.4503  0.1810  0.0451
 1299HOH     H1 3908   2.451   1.051   0.154  0.8086 -1.5589  0.0474
 1299HOH     H2 3909   2.366   0.928   0.179 -0.8452 -0.2746  1.2001
 1300HOH      O 3910   2.322   0.359   1.542 -0.2475 -0.1359  0.8945
 1300HOH     H1 3911   2.264   0.359   1.466  0.4918  1.5394  0.2385
 1300HOH     H2 3912   2.266   0.388   1.614 -0.6799 -0.5520  0.7352
 1301HOH      O 3913   0.461   1.300   0.877  0.0095 -0.3493 -0.2950
 1301HOH     H1 3914   0.374   1.298   0.837 -0.1375  0.1433 -0.0224
 1301HOH     H2 3915   0.522   1.304   0.803 -0.2565  0.5444 -0.4877
 1302HOH      O 3916   3.673   1.559   3.405 -0.4375 -1.2096 -0.4508
 1302HOH     H1 3917   3.579   1.571   3.398 -0.5509 -0.9578  0.8945
 1302HOH     H2 3918   3.705   1.561   3.315 -1.6141 -0.4816 -0.8948
 1303HOH      O 3919   1.279   3.156   2.290  0.1625 -0.1300 -0.1586
 1303HOH     H1 3920   1.313   3.154   2.380 -1.0068 -1.0150  0.3343
 1303HOH     H2 3921   1.209   3.090   2.291 -0.4719  0.4665 -1.4894
 1304HOH      O 3922   2.342   2.468   1.175 -0.1611 -0.1271 -0.0502
 1304HOH     H1 3923   2.265   2.501   1.221  0.1706 -0.2342  0.6057
 1304HOH     H2 3924   2.328   2.373   1.170 -0.8747 -0.0026 -1.4873
 1305HOH      O 3925   1.868   3.790   3.676 -0.1106  0.2971 -0.8286
 1305HOH     H1 3926   1.838   3.784   3.767  0.5421  0.5706 -0.5852
 1305HOH     H2 3927   1.819   3.722   3.630  0.6200 -0.8909  0.0341
 1306HOH      O 3928   3.124   1.594   0.404  0.2740  0.1476 -0.1104
 1306HOH     H1 3929   3.130   1.683   0.438  0.1268 -0.0814  0.5477
 1306HOH     H2 3930   3.210   1.555   0.422 -0.0327 -0.1994  0.6899
 1307HOH      O 3931   3.529   1.102   2.239 -0.1295  0.1883 -0.0371
 1307HOH     H1 3932   3.495   1.147   2.317 -0.1974  0.1625 -0.0516
 1307HOH     H2 3933   3.616   1.071   2.265 -0.2363 -0.0043  0.0988
 1308HOH      O 3934   0.185   0.527   0.377  0.0458 -0.3105  0.3916
 1308HOH     H1 3935   0.189   0.448   0.324 -1.3412 -0.4126  0.3855
 1308HOH     H2 3936   0.154   0.498   0.462  0.4348  0.1162  0.6895
 1309HOH      O 3937   2.539   0.703   0.648  0.5802  0.1632  0.2833
 1309HOH     H1 3938   2.482   0.683   0.722 -0.3292 -0.0249 -0.4268
 1309HOH     H2 3939   2.533   0.798   0.637 -0.9756  0.0047 -0.7797
 1310HOH      O 3940   0.961   1.119   2.399 -0.1772 -0.0435  0.2416
 1310HOH     H1 3941   0.910   1.040   2.384 -0.0599 -0.1406  0.3511
 1310HOH     H2 3942   0.977   1.120   2.493  0.0579 -0.0354  0.2028
 1311HOH      O 3943   1.928   1.362   1.802  0.2878  0.0486 -0.3325
 1311HOH     H1 3944   2.009   1.316   1.825  0.1608  0.4361  1.0757
 1311HOH     H2 3945   1.872   1.294   1.764  0.6891 -0.6066  0.1953
 1312HOH      O 3946   3.269   0.588   2.515 -0.4800 -0.7622  0.8458
 1312HOH     H1 3947   3.353   0.592   2.562  0.3077 -1.4203 -0.3951
 1312HOH     H2 3948   3.292   0.602   2.423 -1.8296 -0.4163  0.5216
 1313HOH      O 3949   2.914   1.102   2.203 -0.4093 -0.2412  0.1588
 1313HOH     H1 3950   2.893   1.097   2.296 -0.6686  0.6944  0.1712
 1313HOH     H2 3951   2.908   1.012   2.171 -0.0215 -0.6262  1.1005
 1314HOH      O 3952   0.113   1.532   0.344  0.2649 -0.5217  0.2653
 1314HOH     H1 3953   0.036   1.498   0.389  0.5306 -0.9938  0.3698
 1314HOH     H2 3954   0.131   1.468   0.276  0.5047 -0.3599  0.1754
 1315HOH      O 3955   3.720   0.760  -0.008  0.0239 -0.1876  0.0756
 1315HOH     H1 3956   3.807   0.795   0.013 -0.2300  0.4118  0.1928
 1315HOH     H2 3957   3.673   0.766   0.075 -0.3181  0.1001 -0.1346
 1316HOH      O 3958   2.600   2.991   2.038 -0.0294  0.1087  0.3053
 1316HOH     H1 3959   2.659   2.922   2.068 -0.6060 -0.5884 -0.0971
 1316HOH     H2 3960   2.540   3.005   2.112 -0.8081 -0.8801 -0.0884
 1317HOH      O 3961   3.122   2.323   1.862  0.1633  1.0096 -0.8747
 1317HOH     H1 3962   3.112   2.382   1.937 -0.7706  1.0905 -1.0418
 1317HOH     H2 3963   3.053   2.258   1.874  0.5784  0.4988 -1.1992
 1318HOH      O 3964   1.348   2.812   0.578 -0.0467 -0.2736  0.1117
 1318HOH     H1 3965   1.307   2.873   0.640  0.0556  0.2467 -0.3189
 1318HOH     H2 3966   1.302   2.828   0.495  0.6024 -0.1223 -0.2307
 1319HOH      O 3967   3.705   2.441   2.273 -0.3390  0.0760  0.0041
 1319HOH     H1 3968   3.753   2.494   2.210 -0.6360 -0.1460 -0.4208
 1319HOH     H2 3969   3.635   2.400   2.222 -0.5294 -0.1856  0.4588
 1320HOH      O 3970   3.175   3.160   3.231 -0.0890  0.6367 -0.2453
 1320HOH     H1 3971   3.141   3.111   3.157  0.4749  0.9619 -0.7380
 1320HOH     H2 3972   3.244   3.215   3.194  0.6398  0.3608  0.6091
 1321HOH      O 3973   0.656   0.781   1.953 -0.0410  0.2704 -0.6585
 1321HOH     H1 3974   0.629   0.728   2.028  0.3380 -0.6122 -1.1084
 1321HOH     H2 3975   0.637   0.871   1.978 -0.2628 -0.0347  0.3413
 1322HOH      O 3976   0.030   3.565   0.761 -0.0890  0.1658  0.1617
 1322HOH     H1 3977   0.115   3.523   0.766  0.1183  0.6592  1.5345
 1322HOH     H2 3978   0.004   3.579   0.852 -1.0951  1.0964 -0.2192
 1323HOH      O 3979   2.059   2.349   3.554  0.2227  0.4292  0.9231
 1323HOH     H1 3980   2.032   2.273   3.502 -0.4085  1.5667 -0.5408
 1323HOH     H2 3981   2.103   2.407   3.492  0.2867  1.4599  1.8667
 1324HOH      O 3982   1.852   0.062   0.664 -0.4809  0.1660 -0.3119
 1324HOH     H1 3983   1.830   0.145   0.622  0.2206  0.3104 -0.4168
 1324HOH     H2 3984   1.826  -0.005   0.601 -1.8677  0.2244  0.1202
 1325HOH      O 3985   0.779   3.395   1.194  0.2497 -0.8153 -0.5901
 1325HOH     H1 3986   0.686   3.375   1.205  0.1285 -0.0731 -0.0933
 1325HOH     H2 3987   0.823   3.311   1.203 -0.2757 -0.9974  0.6078
 1326HOH      O 3988   0.602   3.252   2.973 -0.3247  0.1241  0.1523
 1326HOH     H1 3989   0.530   3.249   2.909 -0.4331  1.5831  0.1228
 1326HOH     H2 3990   0.578   3.324   3.032  0.6882  0.0578  0.6865
 1327HOH      O 3991   3.759   3.178   1.204 -0.2704  0.5724  0.0583
 1327HOH     H1 3992   3.794   3.091   1.224  0.1080  0.8131  0.4789
 1327HOH     H2 3993   3.668   3.162   1.181  0.0165 -0.0283 -0.7295
 1328HOH      O 3994   0.768   3.399   0.073 -0.0260 -0.2045  0.2153
 1328HOH     H1 3995   0.840   3.374   0.131  0.0101  1.0376  0.7803
 1328HOH     H2 3996   0.808   3.413  -0.012  0.3766  0.2444  0.4695
 1329HOH      O 3997   2.675   2.935   3.675 -1.6708  0.0328  0.1879
 1329HOH     H1 3998   2.677   3.028   3.694  0.7942  0.4117 -1.1046
 1329HOH     H2 3999   2.704   2.892   3.755  0.7722  0.8241 -0.1376
 1330HOH      O 4000   2.717   0.275   2.352  0.2046 -0.2269 -0.6543
 1330HOH     H1 4001   2.650   0.243   2.413 -0.4971  1.2076 -0.5960
 1330HOH     H2 4002   2.727   0.203   2.289 -0.4821 -0.9744  0.0280
 1331HOH      O 4003   0.054   1.620   1.473 -0.4282 -0.2115  0.1481
 1331HOH     H1 4004   0.004   1.690   1.515 -0.7299  0.2391 -0.9185
 1331HOH     H2 4005   0.025   1.620   1.382  0.9789 -0.4255 -0.3546
 1332HOH      O 4006   3.283   2.649   3.264 -0.0861 -0.0424  0.1840
 1332HOH     H1 4007   3.278   2.740   3.294 -0.3412  0.2402 -0.6564
 1332HOH     H2 4008   3.200   2.610   3.292 -0.3889  0.2604 -0.2534
 1333HOH      O 4009   1.538   3.119   0.448  0.9112 -0.0748 -0.1229
 1333HOH     H1 4010   1.538   3.096   0.355  1.4980  0.9009 -0.3836
 1333HOH     H2 4011   1.620   3.082   0.482  0.8431 -0.1653 -0.0536
 1334HOH      O 4012   2.564   0.230   2.557 -0.3215 -0.7210  0.6741
 1334HOH     H1 4013   2.475   0.227   2.591 -0.4690  0.2592  0.4482
 1334HOH     H2 4014   2.616   0.269   2.627 -0.0841 -1.1831  0.7625
 1335HOH      O 4015   2.165   3.059   0.444 -0.0218  0.3867 -0.7785
 1335HOH     H1 4016   2.123   2.973   0.454  0.9824 -0.4537 -2.7742
 1335HOH     H2 4017   2.155   3.100   0.530  0.0501 -2.0041  0.5408
 1336HOH      O 4018   3.299   3.637   0.304  0.3256 -0.2407 -0.4797
 1336HOH     H1 4019   3.225   3.585   0.336  0.3194 -0.4687 -0.8486
 1336HOH     H2 4020   3.376   3.583   0.324  0.4562  0.2478  0.4195
 1337HOH      O 4021   1.252  -0.014   0.290  0.2083  0.2346  0.6893
 1337HOH     H1 4022   1.234   0.043   0.216 -0.3050  0.2816  0.8429
 1337HOH     H2 4023   1.225   0.038   0.367  0.3084  0.0157  0.8747
 1338HOH      O 4024   0.653   1.794   0.410 -0.0123 -0.3140 -0.4367
 1338HOH     H1 4025   0.643   1.718   0.466  0.9192 -0.4123 -0.3779
 1338HOH     H2 4026   0.612   1.769   0.327 -0.2731 -0.6375 -0.2130
 1339HOH      O 4027   1.314   1.017   0.587 -0.0958  0.0008  0.5017
 1339HOH     H1 4028   1.292   0.993   0.677  0.6853 -1.2481  0.4047
 1339HOH     H2 4029   1.400   1.059   0.594 -0.0659 -0.0333  0.3378
 1340HOH      O 4030   0.552   3.348   2.419  0.7856 -0.1738 -0.0082
 1340HOH     H1 4031   0.646   3.346   2.397  0.5022 -0.4304 -1.3788
 1340HOH     H2 4032   0.517   3.270   2.378  0.0049 -0.2697  0.7943
 1341HOH      O 4033   0.814   2.580   3.575 -0.2331 -0.3051  0.3968
 1341HOH     H1 4034   0.802   2.498   3.527 -0.7513  0.1115 -0.2217
 1341HOH     H2 4035   0.736   2.632   3.554  0.1210  0.3813  0.7021
 1342HOH      O 4036   0.924   3.569   0.656 -0.4090  0.5719 -0.7559
 1342HOH     H1 4037   1.004   3.519   0.643 -0.8116 -0.2829 -0.1392
 1342HOH     H2 4038   0.948   3.659   0.635  0.7228  0.3516 -0.5328
 1343HOH      O 4039   3.679   1.324   2.762 -0.1761 -0.6204 -0.0827
 1343HOH     H1 4040   3.733   1.268   2.819  0.4613 -0.7317 -0.7612
 1343HOH     H2 4041   3.741   1.388   2.727 -0.5715 -0.4977 -0.5760
 1344HOH      O 4042   0.412   3.401   3.688 -0.5824 -0.3960  0.3095
 1344HOH     H1 4043   0.431   3.465   3.757 -0.4389 -0.0063 -0.0794
 1344HOH     H2 4044   0.317   3.401   3.681 -0.5783 -0.1346  0.2333
 1345HOH      O 4045   0.876   0.582   2.305  0.3625  0.1667  0.0854
 1345HOH     H1 4046   0.855   0.604   2.396  1.1373  0.5847  0.1849
 1345HOH     H2 4047   0.855   0.489   2.298 -0.5902  0.3380  0.4091
 1346HOH      O 4048   1.685   1.266   1.677 -0.4671 -0.1170 -0.3038
 1346HOH     H1 4049   1.627   1.190   1.676  0.1704 -0.6142 -0.5250
 1346HOH     H2 4050   1.730   1.264   1.593  1.0572 -0.7067  0.4414
 1347HOH      O 4051   1.772   0.914   0.620  0.5769 -0.1045 -0.1719
 1347HOH     H1 4052   1.809   0.837   0.576  0.3775 -0.2604 -0.0702
 1347HOH     H2 4053   1.848   0.971   0.635  0.6855 -0.1568 -0.4930
 1348HOH      O 4054   0.050   0.380   3.608  0.4883 -0.7614 -0.8408
 1348HOH     H1 4055   0.018   0.296   3.574  0.1620 -0.9613 -0.0893
 1348HOH     H2 4056  -0.024   0.440   3.596 -0.0466 -1.1023  0.4493
 1349HOH      O 4057   3.706   2.865   2.194 -0.3773 -0.1997 -0.9890
 1349HOH     H1 4058   3.793   2.904   2.203 -0.3214 -0.0442 -1.9272
 1349HOH     H2 4059   3.651   2.913   2.256 -0.0502  0.5611 -1.2598
 1350HOH      O 4060   2.282   1.721   0.740 -0.1530 -1.0288 -0.0425
 1350HOH     H1 4061   2.364   1.679   0.713 -0.1901 -0.6309 -0.8554
 1350HOH     H2 4062   2.243   1.750   0.658  0.0134  0.8436  0.4428
 1351HOH      O 4063   3.024   0.095   0.339  0.1574 -0.7370  0.3237
 1351HOH     H1 4064   2.992   0.025   0.282  0.1551 -0.3994 -0.1075
 1351HOH     H2 4065   2.970   0.089   0.417 -0.9342 -0.2464 -0.3418
 1352HOH      O 4066   2.024   0.315   3.309 -0.4221 -0.4685 -0.3176
 1352HOH     H1 4067   1.946   0.358   3.344 -0.5753 -1.0092  0.0203
 1352HOH     H2 4068   1.991   0.237   3.264 -0.1202 -0.4065 -0.6637
 1353HOH      O 4069   0.671   1.937   2.172 -0.2912  0.4298 -0.2944
 1353HOH     H1 4070   0.694   1.845   2.157 -0.1036  0.4576 -0.1777
 1353HOH     H2 4071   0.633   1.966   2.089 -0.5224  0.1951 -0.2728
 1354HOH      O 4072   3.787   0.643   3.303  0.1477 -0.0621  0.2140
 1354HOH     H1 4073   3.746   0.623   3.219 -0.2657  0.3624  0.3058
 1354HOH     H2 4074   3.801   0.737   3.302 -0.7608  0.1216  0.9820
 1355HOH      O 4075   0.332   2.791   3.530  0.0169 -0.0552 -0.3099
 1355HOH     H1 4076   0.299   2.806   3.618  0.4855 -0.0825 -0.1235
 1355HOH     H2 4077   0.260   2.817   3.472 -0.2011  0.2083  0.0729
 1356HOH      O 4078   1.419   2.851   2.706 -0.4595 -0.0934  0.4566
 1356HOH     H1 4079   1.420   2.860   2.801 -0.6556 -1.0137  0.5591
 1356HOH     H2 4080   1.493   2.794   2.687 -0.9779 -0.6752  0.1517
 1357HOH      O 4081   3.449   1.001   1.214 -0.6000  0.5385 -0.5392
 1357HOH     H1 4082   3.363   0.982   1.177 -0.2768 -0.4958 -0.8379
 1357HOH     H2 4083   3.508   0.941   1.169  0.1313  0.5912  0.2938
 1358HOH      O 4084   0.213   2.240   2.517  0.2141  0.0021  0.3610
 1358HOH     H1 4085   0.179   2.328   2.533  0.9929  0.4310 -0.1734
 1358HOH     H2 4086   0.137   2.182   2.528 -0.7279  0.8969 -0.8483
 1359HOH      O 4087   2.795   2.857   0.128 -0.3008  0.7237 -0.4542
 1359HOH     H1 4088   2.770   2.771   0.162  0.1957  0.7770  0.0733
 1359HOH     H2 4089   2.884   2.870   0.159  0.5332  0.4523 -2.4355
 1360HOH      O 4090   0.456   0.397   3.069 -0.3983  0.0290 -0.4632
 1360HOH     H1 4091   0.535   0.344   3.081 -0.6530 -0.4450 -0.7876
 1360HOH     H2 4092   0.459   0.462   3.139  0.0155 -0.3093 -0.1588
 1361HOH      O 4093   2.184   2.830   2.456 -0.3136 -0.2414  0.1368
 1361HOH     H1 4094   2.094   2.801   2.443 -0.4748  0.3463 -0.0683
 1361HOH     H2 4095   2.232   2.794   2.382 -0.4006 -0.4393  0.1744
 1362HOH      O 4096   2.558   0.666   0.225  0.3591  0.4144  0.1160
 1362HOH     H1 4097   2.470   0.700   0.208 -0.3331 -1.1351  0.3208
 1362HOH     H2 4098   2.573   0.601   0.158  0.9928  0.0393  0.5954
 1363HOH      O 4099   3.142   2.022   3.650  0.1965  0.3477 -0.4986
 1363HOH     H1 4100   3.212   1.957   3.659 -0.3966 -0.2031  0.4423
 1363HOH     H2 4101   3.070   1.974   3.610 -0.2220  0.4257  0.1308
 1364HOH      O 4102   3.136   2.505   0.616 -0.2076 -0.0470  0.1717
 1364HOH     H1 4103   3.210   2.461   0.575 -0.1115 -0.0964  0.3936
 1364HOH     H2 4104   3.136   2.592   0.578  0.5988  0.3062  0.9144
 1365HOH      O 4105   1.265   1.312   0.137 -0.3435 -0.6336  0.2121
 1365HOH     H1 4106   1.253   1.277   0.049 -0.1118 -1.5094  0.5113
 1365HOH     H2 4107   1.336   1.260   0.174 -0.3637 -0.2029  0.8808
 1366HOH      O 4108   2.264   3.189   1.961  0.0867  0.8913  0.3926
 1366HOH     H1 4109   2.215   3.201   2.043 -0.7801 -2.4836  0.6448
 1366HOH     H2 4110   2.343   3.142   1.986 -0.6741 -1.1612 -0.5896
 1367HOH      O 4111   1.573   1.164   1.063 -0.2566 -0.8855 -0.3230
 1367HOH     H1 4112   1.492   1.215   1.062  0.0102 -0.4482 -0.0772
 1367HOH     H2 4113   1.551   1.084   1.015 -0.7683 -0.6744 -0.4561
 1368HOH      O 4114   0.204   1.253   1.043  0.4429 -0.2710 -0.5606
 1368HOH     H1 4115   0.223   1.159   1.045  1.2504 -0.1201  0.5377
 1368HOH     H2 4116   0.232   1.285   1.129 -1.9897  0.5996  0.0443
 1369HOH      O 4117   2.583   2.712   3.006  0.1142 -0.7147  0.3341
 1369HOH     H1 4118   2.607   2.792   3.053 -0.9091  0.6527 -1.2388
 1369HOH     H2 4119   2.541   2.657   3.072  0.2629  0.3150  1.3562
 1370HOH      O 4120   0.482   0.654   3.656  0.1690  0.3080  0.4085
 1370HOH     H1 4121   0.430   0.577   3.633 -0.3697  0.7267  0.1792
 1370HOH     H2 4122   0.424   0.705   3.714  0.0942  1.0548 -0.2975
 1371HOH      O 4123   1.031   1.389   0.759  0.1706  1.2981  0.2985
 1371HOH     H1 4124   0.993   1.382   0.672  0.4934  0.1179  0.2124
 1371HOH     H2 4125   0.971   1.342   0.816  0.4788  1.1639  0.5229
 1372HOH      O 4126   0.049   2.337   0.058 -0.3424  0.1998 -0.4768
 1372HOH     H1 4127   0.127   2.291   0.090 -0.4604 -0.0702 -0.5710
 1372HOH     H2 4128   0.083   2.421   0.024  0.0584 -0.2956 -1.3911
 1373HOH      O 4129   0.181   0.310   2.786  0.6403  0.4063 -0.4008
 1373HOH     H1 4130   0.115   0.370   2.751 -1.4214 -1.4072 -0.0974
 1373HOH     H2 4131   0.175   0.233   2.730  0.5866 -0.7974  1.1263
 1374HOH      O 4132   3.270   0.303   3.598 -0.2755  0.1246  0.0367
 1374HOH     H1 4133   3.274   0.210   3.576  0.1640  0.0169  0.5217
 1374HOH     H2 4134   3.181   0.318   3.629 -0.4495 -0.0521 -0.3668
 1375HOH      O 4135   1.198   3.442   1.454  0.1914  0.1142  0.5171
 1375HOH     H1 4136   1.238   3.364   1.416 -0.8096  0.1980 -0.8764
 1375HOH     H2 4137   1.124   3.409   1.504 -0.4482  0.1360 -0.3661
 1376HOH      O 4138   0.213   1.222   2.948  0.0942  0.6391  0.6221
 1376HOH     H1 4139   0.252   1.135   2.956  0.1241  0.2451 -1.9656
 1376HOH     H2 4140   0.282   1.276   2.910 -0.5742  1.1273  0.0502
 1377HOH      O 4141   0.657   0.632   0.592  0.2768 -0.0190 -0.3609
 1377HOH     H1 4142   0.715   0.568   0.552 -0.1705 -1.5909  1.2143
 1377HOH     H2 4143   0.572   0.616   0.551  0.0303 -0.9756  0.4124
 1378HOH      O 4144   2.990   3.245   1.456 -0.5759 -0.1600 -0.3277
 1378HOH     H1 4145   3.024   3.269   1.543  0.4456 -0.4835 -0.6006
 1378HOH     H2 4146   2.939   3.166   1.472 -0.1043 -0.4225 -0.0461
 1379HOH      O 4147   1.490   3.284   1.967 -0.9535  0.5473  0.2711
 1379HOH     H1 4148   1.422   3.333   2.012 -0.6392 -0.1988  1.6925
 1379HOH     H2 4149   1.467   3.192   1.981 -0.1112  0.2814  0.0715
 1380HOH      O 4150   0.448   2.152   1.758 -0.8366  0.1461  0.2384
 1380HOH     H1 4151   0.433   2.115   1.845  1.1463 -0.9656  0.2429
 1380HOH     H2 4152   0.499   2.232   1.774 -0.3562 -0.1295  0.1284
 1381HOH      O 4153   2.423   3.618   1.501 -0.0879  0.3189 -0.4592
 1381HOH     H1 4154   2.475   3.546   1.538 -0.7723 -0.1030 -0.2798
 1381HOH     H2 4155   2.485   3.666   1.446  0.3861 -0.4249 -0.6107
 1382HOH      O 4156   2.515   0.179   0.055 -0.2995 -0.3186  0.0110
 1382HOH     H1 4157   2.543   0.173  -0.036  0.4702 -1.1759  0.2700
 1382HOH     H2 4158   2.421   0.197   0.050 -0.0766  0.7913 -0.9200
 1383HOH      O 4159   1.038   2.730   1.991 -0.1815  0.0769 -0.0760
 1383HOH     H1 4160   1.017   2.811   1.945  0.8834 -0.2786 -1.3012
 1383HOH     H2 4161   1.114   2.751   2.045  0.5717 -0.2429 -0.9713
 1384HOH      O 4162   1.222   1.507   0.316  0.1291  0.2871  0.7169
 1384HOH     H1 4163   1.237   1.430   0.261 -1.2389  0.2706  0.2699
 1384HOH     H2 4164   1.216   1.579   0.254 -1.3189  0.2872  0.7764
 1385HOH      O 4165   3.150   2.274   3.505  0.0611 -0.4265 -0.0701
 1385HOH     H1 4166   3.165   2.184   3.532  1.9348 -0.2052 -0.0946
 1385HOH     H2 4167   3.235   2.317   3.516 -0.6107  1.2031 -0.5848
 1386HOH      O 4168   2.102   1.243   1.179  0.0957 -0.1083 -0.4623
 1386HOH     H1 4169   2.059   1.172   1.227  0.0547 -0.5819 -1.1676
 1386HOH     H2 4170   2.180   1.263   1.231  1.0387 -1.8410 -1.0455
 1387HOH      O 4171   1.169   2.860   2.568  0.4888 -0.0856  0.0597
 1387HOH     H1 4172   1.241   2.851   2.630 -0.1750 -0.5590  0.8031
 1387HOH     H2 4173   1.091   2.864   2.623 -0.1137 -0.2936 -0.7439
 1388HOH      O 4174   0.889   1.229   2.858  0.0654  0.2834 -0.4651
 1388HOH     H1 4175   0.909   1.220   2.765  0.6132  0.7804 -0.4096
 1388HOH     H2 4176   0.958   1.287   2.892 -0.6451  0.8655  0.0623
 1389HOH      O 4177   2.959   0.705   1.823  0.5217 -0.2509 -0.4407
 1389HOH     H1 4178   2.947   0.641   1.893 -0.4758  0.5446  0.1688
 1389HOH     H2 4179   3.054   0.708   1.810  0.9269  0.4805  1.8059
 1390HOH      O 4180   3.448   0.950   1.518 -0.5921  0.0663  0.0448
 1390HOH     H1 4181   3.440   0.939   1.423  0.1075  0.0904 -0.0328
 1390HOH     H2 4182   3.389   1.022   1.540  0.2262  1.0004 -0.6028
 1391HOH      O 4183   3.323   3.192   2.145  0.4616  0.2211  0.0287
 1391HOH     H1 4184   3.410   3.226   2.122  0.6355  1.1801  1.7298
 1391HOH     H2 4185   3.274   3.270   2.172 -0.5972 -0.4335  0.0986
 1392HOH      O 4186   1.961   1.252   0.217  0.6815 -0.1727 -0.5402
 1392HOH     H1 4187   2.012   1.334   0.216  0.6459 -0.0948  0.6864
 1392HOH     H2 4188   2.005   1.198   0.283 -0.7866 -0.0901  0.6057
 1393HOH      O 4189   1.027   2.028   1.858 -0.6413  0.9999  0.0358
 1393HOH     H1 4190   1.019   2.099   1.922 -1.0257  1.1738 -0.2016
 1393HOH     H2 4191   0.937   1.996   1.847 -0.5857  1.0104 -0.4638
 1394HOH      O 4192   3.500   2.879   0.522 -0.7117 -0.5296  0.4113
 1394HOH     H1 4193   3.457   2.926   0.451  0.5465 -0.4050 -0.3338
 1394HOH     H2 4194   3.526   2.796   0.484  0.3945 -0.2803  0.5497
 1395HOH      O 4195   1.766   3.140   1.239 -0.1356 -0.6717 -0.6108
 1395HOH     H1 4196   1.822   3.143   1.162  0.0903  0.6113 -0.4326
 1395HOH     H2 4197   1.819   3.178   1.309 -0.6576 -0.9682 -0.0249
 1396HOH      O 4198   1.392   0.787   2.183  0.3310  0.9583 -0.0572
 1396HOH     H1 4199   1.304   0.791   2.221  0.3898  0.0002  0.2652
 1396HOH     H2 4200   1.440   0.858   2.225  0.3024  0.1412  1.5409
 1397HOH      O 4201   2.496   2.613   1.369 -0.2901 -0.2429 -0.0907
 1397HOH     H1 4202   2.438   2.581   1.299 -0.4357  0.0934 -0.1268
 1397HOH     H2 4203   2.481   2.553   1.441  1.1304 -1.6937 -0.8797
 1398HOH      O 4204   1.041   2.367   2.904 -0.6259 -1.0263 -0.0931
 1398HOH     H1 4205   0.960   2.417   2.907 -0.2029 -0.3341  0.1300
 1398HOH     H2 4206   1.056   2.352   2.810  0.0496  0.6676 -0.3186
 1399HOH      O 4207   0.786   2.298   0.961 -0.1293 -0.2020 -0.1969
 1399HOH     H1 4208   0.812   2.249   1.039 -1.4449  0.7647  0.9619
 1399HOH     H2 4209   0.710   2.250   0.928  0.2509 -0.4482 -0.7249
 1400HOH      O 4210   0.589   1.031   3.149  0.6635  0.5780  0.0047
 1400HOH     H1 4211   0.603   0.936   3.148 -0.1920  0.4369 -0.4589
 1400HOH     H2 4212   0.646   1.062   3.219  0.6948 -0.3259  0.4164
 1401HOH      O 4213   1.884   0.704   3.649 -0.7255 -0.0478 -0.5700
 1401HOH     H1 4214   1.920   0.787   3.680  0.1175 -0.7897  0.6241
 1401HOH     H2 4215   1.922   0.691   3.562 -0.1581  0.4082 -0.4011
 1402HOH      O 4216   1.807   2.405   2.848 -0.0143  0.2115  0.3778
 1402HOH     H1 4217   1.889   2.447   2.824  0.6359 -1.0102  0.3162
 1402HOH     H2 4218   1.750   2.417   2.772  0.3377  0.4940  0.1559
 1403HOH      O 4219   1.394   1.431   0.529 -0.2401  0.3295 -0.4564
 1403HOH     H1 4220   1.346   1.449   0.448  0.0616  0.5485 -0.5886
 1403HOH     H2 4221   1.334   1.376   0.580 -0.4729  0.2713 -0.7839
 1404HOH      O 4222   1.582   3.306   3.521  0.0572  0.1238  0.1449
 1404HOH     H1 4223   1.630   3.271   3.446  0.4569 -0.7837  0.7878
 1404HOH     H2 4224   1.562   3.229   3.575  0.2418  0.7870  1.2325
 1405HOH      O 4225   0.806   0.433   0.469 -0.4921 -0.1658 -0.2847
 1405HOH     H1 4226   0.898   0.457   0.458 -0.7037  0.7494 -0.1866
 1405HOH     H2 4227   0.799   0.346   0.429  0.4523 -0.3468 -0.1003
 1406HOH      O 4228   0.838   1.816   3.667 -0.3441 -0.0721  0.2947
 1406HOH     H1 4229   0.793   1.761   3.732  0.1756 -1.3929 -0.3820
 1406HOH     H2 4230   0.927   1.826   3.702 -0.3145 -0.0452  0.2121
 1407HOH      O 4231   0.726   3.382   3.304  0.4076  0.7982 -0.0541
 1407HOH     H1 4232   0.663   3.407   3.371  1.0288  0.0496  0.8618
 1407HOH     H2 4233   0.809   3.420   3.333  0.7880  0.0588 -0.1150
 1408HOH      O 4234   1.990   2.392   0.781 -0.5252 -0.5988  0.3111
 1408HOH     H1 4235   2.078   2.380   0.745 -0.4090 -0.7282  0.6341
 1408HOH     H2 4236   1.935   2.405   0.704 -0.0548  0.6346  0.1331
 1409HOH      O 4237   1.416   3.559   2.024 -0.2539  0.2710 -0.1776
 1409HOH     H1 4238   1.398   3.552   1.930  0.3404 -0.8156 -0.2523
 1409HOH     H2 4239   1.347   3.506   2.065 -0.3039  0.4490 -0.0345
 1410HOH      O 4240   3.022   3.072   3.020 -0.1075  0.1005  0.5838
 1410HOH     H1 4241   2.948   3.113   2.975 -0.1236 -0.9956 -0.4941
 1410HOH     H2 4242   2.986   2.996   3.064  0.3331 -0.4238  0.0810
 1411HOH      O 4243   2.804   2.098   0.056  0.1043 -0.1102  0.2607
 1411HOH     H1 4244   2.729   2.156   0.067  0.3306  0.1339  0.5468
 1411HOH     H2 4245   2.795   2.064  -0.033 -0.6845 -0.5758  0.4989
 1412HOH      O 4246   3.007   1.734   2.369 -0.6993  0.2779 -0.0865
 1412HOH     H1 4247   3.087   1.690   2.396 -0.4460  0.4215 -0.5825
 1412HOH     H2 4248   2.951   1.732   2.447 -0.3402 -0.1026  0.1695
 1413HOH      O 4249   0.471   1.943   1.581 -0.1483 -1.0648 -0.2426
 1413HOH     H1 4250   0.443   2.028   1.614  0.3585 -1.0921  0.3060
 1413HOH     H2 4251   0.399   1.884   1.600  0.1657 -1.1057  0.9899
 1414HOH      O 4252   1.413   3.644   2.620 -0.3646  0.0180  0.0653
 1414HOH     H1 4253   1.382   3.679   2.537 -0.0948  0.1074 -0.0018
 1414HOH     H2 4254   1.334   3.623   2.669 -0.5291 -0.2093 -0.2856
 1415HOH      O 4255   3.215   1.633   2.540 -0.3451 -0.0681  0.0015
 1415HOH     H1 4256   3.158   1.571   2.585  1.8153 -0.7954  2.2044
 1415HOH     H2 4257   3.206   1.714   2.590  0.3977 -0.1605  0.3068
 1416HOH      O 4258   2.773   2.071   1.552  0.2565 -0.3596  0.2290
 1416HOH     H1 4259   2.756   1.984   1.514 -0.4452  0.1445 -0.7105
 1416HOH     H2 4260   2.690   2.097   1.591  0.1613  0.2677 -0.3528
 1417HOH      O 4261   3.109   1.956   3.258 -0.0172  0.4227  0.2374
 1417HOH     H1 4262   3.109   1.950   3.163  0.8652  0.3832  0.2302
 1417HOH     H2 4263   3.104   2.050   3.276  1.2353  0.5475  0.1058
 1418HOH      O 4264   0.968   3.787   0.259 -0.4075 -0.2695  0.3852
 1418HOH     H1 4265   1.016   3.750   0.185  1.2840 -0.1271  1.2956
 1418HOH     H2 4266   0.991   3.730   0.333  0.6075  1.2815  1.4024
 1419HOH      O 4267   2.112   1.470   0.213 -0.2550  0.0096 -0.3849
 1419HOH     H1 4268   2.207   1.479   0.201 -0.2414  0.6644  0.0844
 1419HOH     H2 4269   2.076   1.474   0.125  0.2448 -2.2999 -0.8308
 1420HOH      O 4270   0.363   0.173   0.977 -0.0241 -0.0999 -0.0378
 1420HOH     H1 4271   0.398   0.183   0.889  0.6130 -0.4471  0.1567
 1420HOH     H2 4272   0.273   0.144   0.965 -0.3392  0.9958 -0.5629
 1421HOH      O 4273   1.059   3.596   0.074 -0.9616  0.1354  0.4613
 1421HOH     H1 4274   0.981   3.545   0.051  0.1545 -1.2696 -0.5226
 1421HOH     H2 4275   1.104   3.543   0.140  0.0442 -0.0260 -0.3053
 1422HOH      O 4276   1.949   1.300   2.691  0.3110  0.6710 -0.0751
 1422HOH     H1 4277   1.880   1.269   2.633  0.4977 -0.1268  0.1046
 1422HOH     H2 4278   1.923   1.390   2.713 -0.5691  0.4598 -0.1630
 1423HOH      O 4279   2.295   2.744   2.213 -0.0384  0.1381 -0.1980
 1423HOH     H1 4280   2.329   2.658   2.188 -0.0194 -0.0237  0.3607
 1423HOH     H2 4281   2.208   2.748   2.173  0.1340  0.0488 -0.5986
 1424HOH      O 4282   3.513   2.652   3.671 -0.6525 -0.0903  0.3133
 1424HOH     H1 4283   3.502   2.745   3.690 -1.3004 -0.2135  0.6012
 1424HOH     H2 4284   3.472   2.608   3.745  0.2920 -0.6224  0.5474
 1425HOH      O 4285   2.083   1.322   2.987  0.3410 -0.3541 -0.1461
 1425HOH     H1 4286   2.089   1.397   2.927 -0.1818  0.2575  0.5146
 1425HOH     H2 4287   1.995   1.287   2.972 -0.5681  0.9416  1.4313
 1426HOH      O 4288   3.716   2.465   3.235 -0.0706  0.9409  0.4921
 1426HOH     H1 4289   3.738   2.465   3.328 -0.2441  0.3745  0.5406
 1426HOH     H2 4290   3.621   2.452   3.233  0.1310 -1.0067  0.2291
 1427HOH      O 4291   1.940   3.411   2.887 -0.1703 -0.5003  0.5229
 1427HOH     H1 4292   1.953   3.439   2.978  0.4386 -1.0741  0.6236
 1427HOH     H2 4293   2.009   3.456   2.838 -1.2245  0.7880  0.0990
 1428HOH      O 4294   1.219   2.557   0.236 -0.2563 -0.5135 -0.0513
 1428HOH     H1 4295   1.288   2.495   0.211 -0.1070 -0.3834  0.0357
 1428HOH     H2 4296   1.164   2.507   0.297  0.2848 -0.3427  0.6086
 1429HOH      O 4297   1.817   2.158   0.885  0.2262  0.0688 -0.1895
 1429HOH     H1 4298   1.845   2.130   0.972  0.8319 -1.7215 -0.8744
 1429HOH     H2 4299   1.722   2.158   0.889  0.2176 -1.0770  0.1981
 1430HOH      O 4300   3.416   0.125   2.529  0.7141 -0.0410 -0.2645
 1430HOH     H1 4301   3.509   0.119   2.549  0.5983 -0.3825  0.1987
 1430HOH     H2 4302   3.390   0.211   2.564  0.6908 -0.2844  0.3448
 1431HOH      O 4303   2.683   3.473   1.164 -0.0086  0.0043  0.0640
 1431HOH     H1 4304   2.665   3.523   1.084  0.1615  0.9626  0.5894
 1431HOH     H2 4305   2.768   3.507   1.194  0.1120 -0.6143  0.4477
 1432HOH      O 4306   3.767   2.321   1.659 -0.1093  0.4278 -0.1346
 1432HOH     H1 4307   3.764   2.362   1.572 -1.5172  0.6225 -0.0357
 1432HOH     H2 4308   3.713   2.243   1.650 -0.6503  0.6905  0.6610
 1433HOH      O 4309   1.000   2.836   1.088 -0.4238 -0.1704  0.2059
 1433HOH     H1 4310   1.065   2.891   1.131 -1.4122  0.6502  0.7261
 1433HOH     H2 4311   1.042   2.750   1.081  0.4771  0.1687  1.0796
 1434HOH      O 4312   0.229   2.573   2.854 -0.0191  0.2311  0.4205
 1434HOH     H1 4313   0.198   2.482   2.848 -1.6207  0.7439 -0.1709
 1434HOH     H2 4314   0.244   2.599   2.763  1.2362  0.3680  0.6263
 1435HOH      O 4315   1.382   0.029   2.132  0.1751 -0.0107  0.0564
 1435HOH     H1 4316   1.378  -0.040   2.066  0.0931 -0.7089  0.7643
 1435HOH     H2 4317   1.451   0.088   2.101 -0.3041  0.0470 -0.9688
 1436HOH      O 4318   2.040   0.606   2.504 -0.1859 -0.1677 -0.0978
 1436HOH     H1 4319   2.031   0.682   2.562  0.1460 -0.3177  0.1601
 1436HOH     H2 4320   1.982   0.541   2.542 -0.5945  0.0048 -0.4121
 1437HOH      O 4321   1.439   1.079   3.405  0.3310  0.5356 -0.0354
 1437HOH     H1 4322   1.357   1.127   3.395  0.2281  0.2998 -0.3355
 1437HOH     H2 4323   1.490   1.131   3.468  0.0290  0.7796  0.0101
 1438HOH      O 4324   0.470   3.623   2.320  0.5301  0.4340  0.4137
 1438HOH     H1 4325   0.543   3.678   2.346  1.1244  0.1816 -0.6138
 1438HOH     H2 4326   0.504   3.534   2.324  0.7826  0.3795 -1.3607
 1439HOH      O 4327   0.043   3.260   3.400 -0.3770  0.3107  0.1700
 1439HOH     H1 4328   0.042   3.337   3.456 -1.1110  0.7264 -0.3671
 1439HOH     H2 4329  -0.033   3.272   3.342 -0.6932 -0.9602  0.2603
 1440HOH      O 4330   2.132   3.296   3.423 -0.2771  0.0363  0.2917
 1440HOH     H1 4331   2.144   3.232   3.353  1.6901 -0.1902  0.7168
 1440HOH     H2 4332   2.193   3.367   3.402 -0.7015  0.6562  1.0416
 1441HOH      O 4333   0.714   3.166   0.859  0.7642  0.3847 -0.3429
 1441HOH     H1 4334   0.727   3.072   0.870  0.3727  0.3397 -0.2444
 1441HOH     H2 4335   0.787   3.194   0.803  0.5658 -0.0799 -0.8549
 1442HOH      O 4336   2.265   3.260   1.457 -0.2824 -0.2359  0.2834
 1442HOH     H1 4337   2.295   3.219   1.538 -1.4428 -1.2416  0.2578
 1442HOH     H2 4338   2.344   3.296   1.418  0.6268 -1.3458  0.9667
 1443HOH      O 4339   1.945   1.778   1.132  0.2482 -0.3817  0.2155
 1443HOH     H1 4340   2.016   1.719   1.105  0.2366 -0.6553  0.7396
 1443HOH     H2 4341   1.962   1.794   1.225 -0.7456 -1.0015  0.5384
 1444HOH      O 4342   2.677   1.888   3.119 -0.2202  0.9721  0.2291
 1444HOH     H1 4343   2.591   1.847   3.107 -0.0883  0.5612  0.6310
 1444HOH     H2 4344   2.693   1.934   3.037  0.0779 -0.6371 -0.7134
 1445HOH      O 4345   1.390   2.422   1.028  0.1673  0.2705 -0.5307
 1445HOH     H1 4346   1.461   2.485   1.035 -0.3156  0.8360 -0.5420
 1445HOH     H2 4347   1.343   2.448   0.948  0.0268 -0.1793 -0.6014
 1446HOH      O 4348   2.315   0.187   3.414 -0.0210 -0.6524  0.3706
 1446HOH     H1 4349   2.271   0.154   3.335  0.1876 -0.8410  0.3310
 1446HOH     H2 4350   2.255   0.166   3.485  0.0092 -0.9228  0.3193
 1447HOH      O 4351   2.995   3.561   3.490  0.1491 -0.3547 -0.5428
 1447HOH     H1 4352   2.952   3.553   3.575 -0.7685  1.3216 -0.7542
 1447HOH     H2 4353   2.925   3.542   3.427  0.4549 -0.2672 -0.9112
 1448HOH      O 4354   3.192   2.737   2.630 -0.0579  0.5852  0.2820
 1448HOH     H1 4355   3.128   2.710   2.697 -0.3460  0.8463  0.1176
 1448HOH     H2 4356   3.166   2.826   2.607 -0.4309  0.2444 -0.7198
 1449HOH      O 4357   1.679   2.635   2.193 -0.1278  0.2821 -0.9915
 1449HOH     H1 4358   1.620   2.604   2.263  1.2535  0.2387  0.2524
 1449HOH     H2 4359   1.668   2.730   2.194 -0.0102  0.2972 -0.5837
 1450HOH      O 4360   2.762   2.593   2.784 -0.1768  0.1238 -0.3839
 1450HOH     H1 4361   2.731   2.507   2.756 -0.1595  0.4014 -1.3560
 1450HOH     H2 4362   2.691   2.628   2.838 -0.2947 -0.3888 -0.1998
 1451HOH      O 4363   2.448   2.808   0.769 -0.1856 -0.1514  0.2724
 1451HOH     H1 4364   2.496   2.735   0.810  0.5161 -0.7314 -1.3829
 1451HOH     H2 4365   2.356   2.782   0.775 -0.0597 -0.5132  0.8713
 1452HOH      O 4366   3.053   2.916   0.192 -0.1209  0.3645 -0.2435
 1452HOH     H1 4367   3.146   2.908   0.172  0.0791  0.3205  0.6210
 1452HOH     H2 4368   3.037   3.010   0.194 -0.0199  0.3784 -0.0720
 1453HOH      O 4369   3.434   0.134   0.428 -0.3947 -0.0184 -0.7397
 1453HOH     H1 4370   3.357   0.155   0.480  0.0481  0.0715 -0.0966
 1453HOH     H2 4371   3.401   0.081   0.355 -1.2131  0.9487 -1.1074
 1454HOH      O 4372   0.534   1.884   2.437  0.9009 -0.0737 -0.6646
 1454HOH     H1 4373   0.556   1.923   2.352 -0.4605 -0.4380 -1.2374
 1454HOH     H2 4374   0.543   1.790   2.423  0.0275 -0.1747 -0.6303
 1455HOH      O 4375   1.384   0.848   1.810  0.2937 -0.2485 -0.3302
 1455HOH     H1 4376   1.302   0.806   1.838  0.5443 -0.3591  0.2640
 1455HOH     H2 4377   1.412   0.797   1.734  0.1636 -0.6379 -0.1207
 1456HOH      O 4378   0.735   3.736   3.757  0.6012 -0.5696 -0.3927
 1456HOH     H1 4379   0.733   3.671   3.687 -0.4089 -0.5787 -0.3833
 1456HOH     H2 4380   0.690   3.694   3.831 -0.6393  0.3067 -0.5872
 1457HOH      O 4381   1.043   0.067   3.075  0.5608 -0.1797 -0.3164
 1457HOH     H1 4382   1.046   0.147   3.127 -1.0522  0.0633 -0.4720
 1457HOH     H2 4383   1.082  -0.000   3.131  1.1127  0.5264  0.1808
 1458HOH      O 4384   2.418   2.372   3.704 -0.1710 -0.1625 -0.4641
 1458HOH     H1 4385   2.381   2.460   3.704 -0.0733 -0.1205 -0.7978
 1458HOH     H2 4386   2.413   2.344   3.613  1.9190  0.4123 -0.8537
 1459HOH      O 4387   2.763   3.759   3.478 -0.3227  0.4798  0.3853
 1459HOH     H1 4388   2.735   3.684   3.427  0.7982  0.4107 -0.1843
 1459HOH     H2 4389   2.783   3.723   3.565 -0.2342  0.2103  0.2530
 1460HOH      O 4390   3.072   3.392   0.090  0.0414  0.4798 -0.2900
 1460HOH     H1 4391   3.159   3.424   0.066  0.3203  0.9269  1.1372
 1460HOH     H2 4392   3.015   3.467   0.077  0.2929  0.9063  0.8817
 1461HOH      O 4393   1.472   3.762   0.860 -0.0413  0.0093  0.0967
 1461HOH     H1 4394   1.419   3.691   0.822 -0.6613  0.2858  0.4090
 1461HOH     H2 4395   1.490   3.733   0.949  0.0564  0.0596  0.0929
 1462HOH      O 4396   1.291   2.656   3.761  0.1532 -1.0741  0.5645
 1462HOH     H1 4397   1.226   2.658   3.691  0.3991  0.3662  0.3187
 1462HOH     H2 4398   1.249   2.607   3.832 -1.2034 -0.2572  0.3889
 1463HOH      O 4399   2.332   1.637   1.496 -0.3090  0.2372 -0.0488
 1463HOH     H1 4400   2.341   1.623   1.402  0.2905 -0.3510  0.0751
 1463HOH     H2 4401   2.263   1.576   1.523  0.7488 -0.9627  0.1394
 1464HOH      O 4402   3.565   3.558   1.262 -0.5344  0.2650  0.0828
 1464HOH     H1 4403   3.486   3.505   1.250 -0.7658  0.1661  1.6374
 1464HOH     H2 4404   3.637   3.500   1.237 -0.8984  0.1361 -0.7307
 1465HOH      O 4405   2.979   2.145   0.917 -0.5376 -0.0019  0.7312
 1465HOH     H1 4406   3.049   2.131   0.854 -0.6954 -0.2894  0.6128
 1465HOH     H2 4407   2.930   2.220   0.884 -0.9603 -0.5000  0.1939
 1466HOH      O 4408   2.092   2.358   1.018 -0.2769  0.0526 -0.1652
 1466HOH     H1 4409   2.076   2.441   1.063 -0.0544 -0.2898  0.5956
 1466HOH     H2 4410   2.020   2.349   0.956 -0.8253  0.3899  0.3932
 1467HOH      O 4411   2.828   2.343   1.550  0.0176 -0.4103 -0.3004
 1467HOH     H1 4412   2.804   2.254   1.525  0.5304 -0.4782 -0.5946
 1467HOH     H2 4413   2.767   2.366   1.620  0.6164 -1.4458  0.6303
 1468HOH      O 4414   2.399   0.834   2.924 -0.5150 -0.1338  0.0411
 1468HOH     H1 4415   2.421   0.854   3.015 -0.5606  0.0232  0.0182
 1468HOH     H2 4416   2.304   0.823   2.925 -0.5897  0.4253 -0.0880
 1469HOH      O 4417   3.258   1.098   1.617  0.1489  0.6012  0.1700
 1469HOH     H1 4418   3.232   1.039   1.688 -0.5466 -0.0855 -0.6107
 1469HOH     H2 4419   3.219   1.182   1.642 -0.4793  0.2611  0.4000
 1470HOH      O 4420   0.144   3.536   1.876 -0.1282  0.0009  0.1690
 1470HOH     H1 4421   0.095   3.454   1.866 -1.2662  0.5826  0.6288
 1470HOH     H2 4422   0.185   3.528   1.962 -0.3212 -0.0485  0.2582
 1471HOH      O 4423   0.330   0.411   1.233  0.2753  0.3579  0.5786
 1471HOH     H1 4424   0.337   0.461   1.152  1.9853 -2.1671 -1.1104
 1471HOH     H2 4425   0.244   0.369   1.228  0.3556  0.2486  0.0497
 1472HOH      O 4426   2.373   1.188   2.914  0.2580 -0.0054  0.2048
 1472HOH     H1 4427   2.395   1.257   2.851 -0.7611 -0.1778 -0.3978
 1472HOH     H2 4428   2.368   1.108   2.861 -0.6394 -0.1528  0.4718
 1473HOH      O 4429   2.014   2.200   2.641  0.3919 -0.1767  0.2770
 1473HOH     H1 4430   1.938   2.163   2.688  0.6252 -0.0336  0.7830
 1473HOH     H2 4431   2.071   2.125   2.627 -0.0427 -0.3756 -0.5302
 1474HOH      O 4432   2.953   1.564   2.182  0.1830  0.7030  0.3928
 1474HOH     H1 4433   2.951   1.624   2.256  1.0943 -0.6756  1.6392
 1474HOH     H2 4434   2.884   1.501   2.200 -0.2603  0.8967 -0.4998
 1475HOH      O 4435   0.189   1.346   0.179 -0.6778  0.2873 -0.2824
 1475HOH     H1 4436   0.270   1.364   0.130 -0.5196  0.7130  0.1224
 1475HOH     H2 4437   0.167   1.255   0.156  0.8685 -0.4785  0.9197
 1476HOH      O 4438   1.149   0.682   2.336 -0.0394 -0.2390 -0.6735
 1476HOH     H1 4439   1.066   0.642   2.311 -0.3247 -0.2128  0.1779
 1476HOH     H2 4440   1.205   0.609   2.361 -0.0532 -0.2073 -0.5490
 1477HOH      O 4441   2.228   3.305   2.569  0.2482  0.1227 -0.6181
 1477HOH     H1 4442   2.309   3.280   2.524 -0.1785 -2.3192 -0.3521
 1477HOH     H2 4443   2.168   3.232   2.551 -1.1050  0.6869  1.0500
 1478HOH      O 4444   0.369   3.366   1.982 -0.2716 -0.1780  0.2058
 1478HOH     H1 4445   0.315   3.410   2.048 -0.9173  0.1960 -0.5457
 1478HOH     H2 4446   0.458   3.398   1.999 -0.4320 -0.0553  0.8622
 1479HOH      O 4447   1.671   0.695   0.193 -0.4131 -0.1662 -0.2455
 1479HOH     H1 4448   1.628   0.730   0.271 -1.8004 -0.1012 -0.9815
 1479HOH     H2 4449   1.735   0.632   0.227 -0.0646  0.7555  0.9722
 1480HOH      O 4450   3.031   2.832   1.783  0.2440 -0.0556 -0.0083
 1480HOH     H1 4451   3.064   2.745   1.805  0.7404  0.3373  0.9341
 1480HOH     H2 4452   3.046   2.884   1.862 -1.7546  0.4318  0.1579
 1481HOH      O 4453   3.387   2.148   3.169  0.3029 -0.1760  0.1931
 1481HOH     H1 4454   3.353   2.107   3.089  0.3827  0.4707 -0.1900
 1481HOH     H2 4455   3.480   2.163   3.150  0.5091 -0.7120  0.7156
 1482HOH      O 4456   3.028   1.451   2.614 -0.0470 -0.5357 -0.1169
 1482HOH     H1 4457   3.005   1.462   2.707 -0.4975 -0.2482 -0.2552
 1482HOH     H2 4458   2.992   1.366   2.590  0.2235 -0.6891  0.0149
 1483HOH      O 4459   3.290   2.783   1.325  0.2786  0.4425  0.9055
 1483HOH     H1 4460   3.366   2.836   1.347  0.4464  0.3073  0.6591
 1483HOH     H2 4461   3.285   2.718   1.395 -0.0156  0.8659  1.2882
 1484HOH      O 4462   2.562   3.584   1.798 -0.3324 -0.0843  0.6031
 1484HOH     H1 4463   2.656   3.585   1.819 -0.2966  0.4922  0.4382
 1484HOH     H2 4464   2.552   3.506   1.744  0.3325  0.5555 -0.5348
 1485HOH      O 4465   0.670   1.293   0.086  0.6262 -0.0965  0.7668
 1485HOH     H1 4466   0.707   1.377   0.059 -0.8950  0.5369  0.4478
 1485HOH     H2 4467   0.663   1.299   0.181 -1.0652  0.9477  0.6514
 1486HOH      O 4468   1.217   1.254   3.416 -0.2246 -0.1115 -0.4090
 1486HOH     H1 4469   1.132   1.298   3.414 -0.1823 -0.0405 -1.2231
 1486HOH     H2 4470   1.281   1.325   3.421 -0.1938 -0.1735  0.7435
 1487HOH      O 4471   3.428   0.214   0.090  0.7206  0.2843  0.3882
 1487HOH     H1 4472   3.355   0.200   0.029  1.5306  0.1026 -0.5865
 1487HOH     H2 4473   3.408   0.299   0.130 -0.9578 -0.5528  1.5942
 1488HOH      O 4474   1.504   1.014   2.326  0.0471 -0.1925 -0.2334
 1488HOH     H1 4475   1.414   1.034   2.301 -1.0021 -1.4715  1.9454
 1488HOH     H2 4476   1.530   1.088   2.381 -0.2311 -0.4328  0.2352
 1489HOH      O 4477   3.722   1.490   2.140  0.2052  0.1684  0.4886
 1489HOH     H1 4478   3.737   1.584   2.142  0.4948  0.1275  0.4076
 1489HOH     H2 4479   3.802   1.452   2.177  0.0996 -0.0460  0.5018
 1490HOH      O 4480   0.549   0.371   1.012 -0.0883  0.0573 -0.4952
 1490HOH     H1 4481   0.586   0.373   1.100 -0.3207  0.9632 -0.3918
 1490HOH     H2 4482   0.500   0.289   1.008  0.8366 -0.5369 -0.1849
 1491HOH      O 4483   1.578   2.995   3.330 -0.2691  0.1026  0.1817
 1491HOH     H1 4484   1.512   3.062   3.310 -0.4084 -0.0303  0.1886
 1491HOH     H2 4485   1.600   2.958   3.245 -0.0504  0.2867  0.1565
 1492HOH      O 4486   0.992   0.874   0.837 -0.1183  0.5264  0.3058
 1492HOH     H1 4487   0.991   0.815   0.761 -0.9411  0.7618  0.1068
 1492HOH     H2 4488   1.015   0.818   0.911  0.3806  0.2266 -0.0611
 1493HOH      O 4489   3.548   3.269   3.617  0.0045  0.8037  0.1701
 1493HOH     H1 4490   3.471   3.213   3.606  1.2003 -0.7762 -1.2267
 1493HOH     H2 4491   3.559   3.312   3.532  0.6265  1.0581  0.3656
 1494HOH      O 4492   3.404   1.819   2.893 -0.4962  0.1913 -0.4383
 1494HOH     H1 4493   3.467   1.803   2.963 -1.4009 -0.4433  0.2831
 1494HOH     H2 4494   3.428   1.756   2.825 -0.2266  0.1005 -0.2630
 1495HOH      O 4495   2.725   0.246   3.592 -0.1461 -0.8040 -0.2655
 1495HOH     H1 4496   2.800   0.290   3.550  0.6853 -0.6599  1.2365
 1495HOH     H2 4497   2.729   0.156   3.560  0.3698 -0.6776 -0.5862
 1496HOH      O 4498   1.680   0.607   1.738 -0.0402 -0.0158 -0.0294
 1496HOH     H1 4499   1.768   0.618   1.775 -0.4448  0.9802  0.7504
 1496HOH     H2 4500   1.694   0.565   1.654  1.1907  0.1915  0.0336
 1497HOH      O 4501   3.057   0.026   3.305  0.0701 -0.8198 -0.5750
 1497HOH     H1 4502   3.000   0.001   3.377  0.7630 -1.4497 -0.2140
 1497HOH     H2 4503   3.011   0.097   3.261 -0.4086 -0.4624  0.4417
 1498HOH      O 4504   3.355   1.443   0.406  0.4933 -0.0969  0.1027
 1498HOH     H1 4505   3.313   1.366   0.369 -0.2413  0.4203 -0.1766
 1498HOH     H2 4506   3.371   1.420   0.498 -0.4657 -0.2937  0.2322
 1499HOH      O 4507   2.799   1.159   2.961 -0.5877  0.8581  0.0959
 1499HOH     H1 4508   2.776   1.209   2.882  0.4116  1.1385 -0.0459
 1499HOH     H2 4509   2.886   1.190   2.984  0.0841 -0.7885  0.0350
 1500HOH      O 4510   0.305   0.174   3.093 -0.4474 -0.1242 -0.5732
 1500HOH     H1 4511   0.346   0.109   3.035  0.1349 -0.6161  0.3495
 1500HOH     H2 4512   0.372   0.242   3.103 -0.0054 -0.6822  0.5349
 1501HOH      O 4513   1.752   0.670   0.988 -0.1330 -0.3996 -0.2607
 1501HOH     H1 4514   1.709   0.617   0.920 -0.3024 -0.6348  0.0244
 1501HOH     H2 4515   1.705   0.753   0.987 -0.0513 -0.3532 -0.5163
 1502HOH      O 4516   3.578   0.538   0.592 -0.1328 -0.2282 -0.0911
 1502HOH     H1 4517   3.673   0.547   0.596 -0.1134  0.3001 -1.1304
 1502HOH     H2 4518   3.557   0.478   0.663  0.8542  0.4570  0.8301
 1503HOH      O 4519   3.243   2.945   1.649 -0.3310 -0.1347 -0.0777
 1503HOH     H1 4520   3.158   2.907   1.673 -1.2772  2.3290  1.2130
 1503HOH     H2 4521   3.301   2.923   1.722 -0.7966  0.5663  0.5355
 1504HOH      O 4522   1.904   1.993   2.012  0.1995 -0.5978  0.5543
 1504HOH     H1 4523   1.849   1.915   2.000  0.3299 -0.7534  0.9319
 1504HOH     H2 4524   1.926   1.992   2.105  0.3198 -0.1841  0.5329
 1505HOH      O 4525   1.798   0.984   0.100 -0.2844 -0.2300  0.1772
 1505HOH     H1 4526   1.842   0.931   0.167  0.0492  0.0082  0.1491
 1505HOH     H2 4527   1.705   0.973   0.119 -0.2785 -1.4195 -0.2686
 1506HOH      O 4528   2.649   3.570   2.155  0.8768  0.0055 -0.5913
 1506HOH     H1 4529   2.561   3.549   2.122 -0.1940  0.8931  1.3648
 1506HOH     H2 4530   2.668   3.501   2.219  0.0789  1.3925  1.3197
 1507HOH      O 4531   1.248   2.262   3.449  0.3592 -0.0599  0.0316
 1507HOH     H1 4532   1.240   2.218   3.364  1.1677 -0.9898  0.3909
 1507HOH     H2 4533   1.273   2.351   3.428  0.7564 -0.3275 -0.7159
 1508HOH      O 4534   0.047   3.434   1.238  0.3871  0.3675  0.0558
 1508HOH     H1 4535   0.075   3.457   1.150  0.2514  0.0054 -0.0877
 1508HOH     H2 4536   0.044   3.338   1.238 -0.2411  0.3749  0.2528
 1509HOH      O 4537   1.453   3.388   2.966 -0.5836  0.0901 -0.7942
 1509HOH     H1 4538   1.485   3.356   3.050  0.0828  1.1295 -0.6126
 1509HOH     H2 4539   1.511   3.348   2.901 -0.7367 -0.2619 -0.7196
 1510HOH      O 4540   2.784   3.248   1.256 -0.0331 -0.1379 -0.7964
 1510HOH     H1 4541   2.729   3.318   1.222  0.6520  0.5823 -0.4848
 1510HOH     H2 4542   2.801   3.273   1.347 -0.1892 -0.9796 -0.5190
 1511HOH      O 4543   2.729   1.840   3.390  0.3173 -0.3655 -0.3294
 1511HOH     H1 4544   2.713   1.885   3.307  0.9392  0.2758 -0.1264
 1511HOH     H2 4545   2.657   1.867   3.447  0.1638 -0.3989 -0.5081
 1512HOH      O 4546   3.196   0.509   3.424 -0.5754 -0.3104 -0.0642
 1512HOH     H1 4547   3.229   0.424   3.455  0.3599  0.4709  1.3318
 1512HOH     H2 4548   3.123   0.529   3.482 -0.0103  0.3468  0.4541
 1513HOH      O 4549   3.354   2.135   2.472  0.1040 -0.3191  0.0391
 1513HOH     H1 4550   3.341   2.219   2.517  0.9506  0.0624 -0.3740
 1513HOH     H2 4551   3.323   2.069   2.534 -1.2489  0.3129  0.1013
 1514HOH      O 4552   1.549   0.245   1.480 -0.7048  0.2727  0.3467
 1514HOH     H1 4553   1.616   0.306   1.510 -0.7167  0.2388  0.4416
 1514HOH     H2 4554   1.584   0.209   1.399 -0.6106  0.2574  0.3945
 1515HOH      O 4555   1.319   3.538   1.777 -0.0086 -0.3005 -0.0238
 1515HOH     H1 4556   1.349   3.448   1.763  0.0567 -0.2637 -0.1289
 1515HOH     H2 4557   1.227   3.537   1.751 -0.6279 -0.8084  1.8468
 1516HOH      O 4558   1.046   2.197   1.322 -0.7196 -0.4407  0.2485
 1516HOH     H1 4559   1.080   2.254   1.391 -1.5906  0.0526  0.2990
 1516HOH     H2 4560   1.087   2.112   1.338 -0.1522 -0.0817  0.7690
 1517HOH      O 4561   0.087   0.585   0.883  0.1727 -0.3152  0.2195
 1517HOH     H1 4562   0.056   0.675   0.894  0.5144  0.0487 -1.3209
 1517HOH     H2 4563   0.165   0.580   0.938  0.0894  0.2913  0.4153
 1518HOH      O 4564   3.701   0.041   0.486  0.3524 -0.0723  0.2402
 1518HOH     H1 4565   3.769   0.034   0.419  0.5275 -0.7867  0.4682
 1518HOH     H2 4566   3.630   0.089   0.444  0.3230 -0.7853 -0.5862
 1519HOH      O 4567   1.814   0.315   3.077  0.7845  0.0415 -0.0577
 1519HOH     H1 4568   1.837   0.222   3.071  1.3047  0.1268  0.4794
 1519HOH     H2 4569   1.796   0.330   3.170  0.2922  0.3862 -0.2037
 1520HOH      O 4570   3.582   3.715   2.237  0.8335  0.4606 -0.7217
 1520HOH     H1 4571   3.565   3.808   2.223 -0.7801  0.2661 -0.4104
 1520HOH     H2 4572   3.641   3.713   2.312  0.3385  1.2362 -0.2789
 1521HOH      O 4573   3.707   1.634   1.222 -0.1203 -0.1325  0.0371
 1521HOH     H1 4574   3.664   1.567   1.168  1.0439 -1.2884  0.4371
 1521HOH     H2 4575   3.638   1.668   1.278 -0.6478 -1.6273  0.3899
 1522HOH      O 4576   2.367   2.843   1.584 -0.5062  0.3474  0.4657
 1522HOH     H1 4577   2.392   2.801   1.666 -0.0148  0.0524  0.1760
 1522HOH     H2 4578   2.450   2.855   1.537 -0.7299  0.8985  0.1891
 1523HOH      O 4579   0.694   3.108   2.718  1.3895  0.3624  0.4517
 1523HOH     H1 4580   0.702   3.193   2.761  0.6354  0.3570  0.6180
 1523HOH     H2 4581   0.649   3.053   2.781  0.4734  0.2857 -0.2295
 1524HOH      O 4582   3.471   3.467   0.987  0.4365 -0.2561 -0.3273
 1524HOH     H1 4583   3.388   3.442   1.028  0.5815 -0.1033  0.0776
 1524HOH     H2 4584   3.446   3.507   0.904  0.1649 -1.0535 -0.6448
 1525HOH      O 4585   2.901   1.527   1.732 -0.5268  0.3814 -0.1589
 1525HOH     H1 4586   2.983   1.497   1.695  0.0148  0.6643  0.7249
 1525HOH     H2 4587   2.892   1.478   1.814 -0.9264  0.7788  0.0482
 1526HOH      O 4588   2.797   3.328   1.793 -0.8597  0.0478  0.2779
 1526HOH     H1 4589   2.816   3.246   1.747 -0.0207  0.4986 -0.2302
 1526HOH     H2 4590   2.719   3.309   1.845 -0.1128 -1.3978  0.9929
 1527HOH      O 4591   1.042   3.629   2.006  0.4417  0.6381  0.2150
 1527HOH     H1 4592   1.006   3.698   1.951  0.4306 -0.5242 -1.3878
 1527HOH     H2 4593   0.995   3.550   1.980  1.8614 -0.3597  0.4002
 1528HOH      O 4594   1.346   0.464   2.105  0.4148 -0.3788 -0.7515
 1528HOH     H1 4595   1.362   0.459   2.011  0.2192  0.1598 -0.8229
 1528HOH     H2 4596   1.336   0.558   2.123  0.6060 -0.4596 -0.1651
 1529HOH      O 4597   3.582   2.084   1.862  0.2044 -0.2384  0.2042
 1529HOH     H1 4598   3.575   2.087   1.767 -0.3231 -0.3330  0.2319
 1529HOH     H2 4599   3.496   2.053   1.891 -0.2636  1.3743  0.7870
 1530HOH      O 4600   0.611   1.883   0.691  0.3358 -0.5989 -0.0209
 1530HOH     H1 4601   0.674   1.950   0.663 -0.2684  0.0727  0.1677
 1530HOH     H2 4602   0.588   1.837   0.611 -1.2426  1.1772 -0.7351
 1531HOH      O 4603   2.108   3.438   1.603 -0.3592 -1.1893  0.2128
 1531HOH     H1 4604   2.178   3.395   1.554  0.6557 -0.1227  0.6304
 1531HOH     H2 4605   2.129   3.420   1.695 -0.8384 -1.1242  0.3412
 1532HOH      O 4606   3.649   0.147   0.749 -0.4008  0.8871  0.5397
 1532HOH     H1 4607   3.621   0.127   0.659 -1.2960  1.3792  0.6872
 1532HOH     H2 4608   3.582   0.107   0.804  0.6040 -0.1904  1.0640
 1533HOH      O 4609   2.868   1.235   0.435 -0.2080  0.4706  0.0603
 1533HOH     H1 4610   2.810   1.162   0.415 -0.4937  0.3914  1.0611
 1533HOH     H2 4611   2.821   1.284   0.503  0.0284  1.5271 -0.5013
 1534HOH      O 4612   1.640   0.122   2.290  1.0856  0.8069  0.2939
 1534HOH     H1 4613   1.602   0.167   2.215  0.1688  0.3257  0.4365
 1534HOH     H2 4614   1.734   0.138   2.283  1.0269  0.8163 -0.9246
 1535HOH      O 4615   1.721   1.828   2.333  0.6592 -0.0215 -0.0166
 1535HOH     H1 4616   1.731   1.733   2.328 -0.7912 -0.2033 -0.4012
 1535HOH     H2 4617   1.659   1.849   2.264 -0.1352  1.0038  0.9291
 1536HOH      O 4618   3.696   1.785   0.444 -0.0537  0.3517  0.4801
 1536HOH     H1 4619   3.727   1.713   0.500 -0.0269  0.4741  0.6226
 1536HOH     H2 4620   3.682   1.744   0.359 -0.6168  0.0448  0.7118
 1537HOH      O 4621   1.690   1.891   0.397 -0.0515  0.2292  0.2645
 1537HOH     H1 4622   1.670   1.813   0.448 -0.2059  0.3161  0.3393
 1537HOH     H2 4623   1.628   1.888   0.324  0.3133 -0.0105 -0.0428
 1538HOH      O 4624   2.046   2.425   0.328 -0.6929  0.2242  0.4663
 1538HOH     H1 4625   2.094   2.505   0.353 -0.3786 -0.2668  1.5559
 1538HOH     H2 4626   2.058   2.419   0.234  0.5115  0.6990  0.5514
 1539HOH      O 4627   0.771   0.887   3.609  0.1929 -0.9508  0.3907
 1539HOH     H1 4628   0.695   0.873   3.667 -0.0456 -1.4272 -0.0157
 1539HOH     H2 4629   0.788   0.800   3.572  1.0899 -0.8975  0.6464
 1540HOH      O 4630   3.720   2.596   3.486 -0.0468  0.0625  0.3850
 1540HOH     H1 4631   3.645   2.626   3.537 -0.1743  0.3318  0.0463
 1540HOH     H2 4632   3.738   2.668   3.425 -0.5345 -0.6280 -0.6403
 1541HOH      O 4633   1.487   1.279   1.950 -0.1186  0.6605  0.3785
 1541HOH     H1 4634   1.564   1.236   1.914 -0.4760  0.8944 -0.7222
 1541HOH     H2 4635   1.413   1.232   1.912 -0.5280  0.7638  1.0183
 1542HOH      O 4636   2.460   1.902   2.142 -0.5327 -0.0546 -0.4259
 1542HOH     H1 4637   2.535   1.918   2.199 -0.6894  0.5494 -0.3750
 1542HOH     H2 4638   2.480   1.818   2.100  0.0416 -0.0348 -0.2185
 1543HOH      O 4639   1.817   2.333   1.433 -0.1439  0.4894  0.7540
 1543HOH     H1 4640   1.787   2.335   1.342 -0.2685 -1.1489  0.7120
 1543HOH     H2 4641   1.911   2.353   1.428 -0.3663  1.6313  0.4494
 1544HOH      O 4642   0.138   3.671   0.329 -0.9976  0.1639  0.0498
 1544HOH     H1 4643   0.154   3.688   0.236  0.0237 -0.8730 -0.0133
 1544HOH     H2 4644   0.193   3.735   0.375 -1.4555  0.6360 -0.0493
 1545HOH      O 4645   0.031   2.260   0.388  0.1203 -0.2808  0.1709
 1545HOH     H1 4646   0.048   2.229   0.477 -0.5891 -0.2004  0.3469
 1545HOH     H2 4647   0.026   2.181   0.335  2.1166 -0.3029 -0.1508
 1546HOH      O 4648   1.582   0.430   3.021 -0.2541 -0.3213  0.1384
 1546HOH     H1 4649   1.518   0.389   2.963  0.1343 -0.0188 -0.5383
 1546HOH     H2 4650   1.655   0.368   3.024 -0.4547 -0.5417  0.6861
 1547HOH      O 4651   1.827   2.877   2.630 -0.1771  0.1494  0.5297
 1547HOH     H1 4652   1.899   2.862   2.691  0.2065 -0.3991 -0.0386
 1547HOH     H2 4653   1.868   2.903   2.549 -0.6660  0.5240  0.3896
 1548HOH      O 4654   0.960   1.339   0.117  0.4503  0.0809 -0.7445
 1548HOH     H1 4655   1.055   1.330   0.108  0.6280 -0.1052  0.7519
 1548HOH     H2 4656   0.948   1.380   0.202 -0.8239  0.5306 -1.0993
 1549HOH      O 4657   0.279   2.690   0.581 -0.4078  0.3336 -0.0770
 1549HOH     H1 4658   0.218   2.680   0.654  0.1969 -0.9678  0.2930
 1549HOH     H2 4659   0.223   2.699   0.504 -1.0993 -0.6967  0.2634
 1550HOH      O 4660   0.027   3.511   3.528 -0.3446 -0.2547  0.0091
 1550HOH     H1 4661  -0.065   3.511   3.504 -0.2806 -1.7493 -0.4148
 1550HOH     H2 4662   0.057   3.600   3.509 -1.8067  0.4676  0.7449
 1551HOH      O 4663   3.359   1.626   2.024  0.5074  0.9549  0.7593
 1551HOH     H1 4664   3.422   1.557   2.003 -1.0294 -0.5199  0.5209
 1551HOH     H2 4665   3.326   1.655   1.939 -0.9976 -0.2877  0.8231
 1552HOH      O 4666   1.461   0.480   1.853 -0.1676 -1.0617 -1.2380
 1552HOH     H1 4667   1.550   0.510   1.833 -0.5085 -0.1994 -1.5312
 1552HOH     H2 4668   1.411   0.499   1.774 -0.9591 -0.0639 -0.5411
 1553HOH      O 4669   0.364   1.997   2.620 -0.3497  0.0944 -0.1406
 1553HOH     H1 4670   0.321   2.073   2.581 -1.0526 -0.2652 -0.1059
 1553HOH     H2 4671   0.423   1.965   2.552 -0.4132  0.3849 -0.3334
 1554HOH      O 4672   2.221   0.496   0.158 -0.7551  0.4500 -0.3526
 1554HOH     H1 4673   2.213   0.432   0.087  1.1528  0.3207 -0.5619
 1554HOH     H2 4674   2.263   0.448   0.229  0.1163  1.2659 -0.2703
 1555HOH      O 4675   2.359   1.846   3.080  0.6559 -0.5591  0.3217
 1555HOH     H1 4676   2.265   1.846   3.101  0.4288  0.5300 -0.5132
 1555HOH     H2 4677   2.373   1.762   3.037 -0.0772 -0.5403 -0.0010
 1556HOH      O 4678   1.486   2.639   3.547  0.5604  0.4370 -0.3145
 1556HOH     H1 4679   1.437   2.647   3.629  0.9750 -0.5910  0.0635
 1556HOH     H2 4680   1.577   2.655   3.572  0.6126  0.7976 -0.7170
 1557HOH      O 4681   1.150   1.043   2.899  0.1110  0.3834 -0.4357
 1557HOH     H1 4682   1.110   1.102   2.963  0.2029  0.6250 -0.6006
 1557HOH     H2 4683   1.075   1.002   2.855  0.0459  0.0728 -0.0482
 1558HOH      O 4684   3.456   3.462   2.278  0.4744 -0.5689  1.0082
 1558HOH     H1 4685   3.540   3.422   2.258  0.7049  0.6233 -0.8512
 1558HOH     H2 4686   3.478   3.548   2.313  0.0801 -0.0455  0.0337
 1559HOH      O 4687   1.326   3.097   1.564 -0.2437  0.5473  0.4102
 1559HOH     H1 4688   1.242   3.054   1.555 -0.4608  0.9673  0.3541
 1559HOH     H2 4689   1.333   3.154   1.488 -0.4263  1.3539  0.9665
 1560HOH      O 4690   0.497   1.730   0.192 -0.3834  0.3471  0.0775
 1560HOH     H1 4691   0.486   1.809   0.139  0.3357  0.7945  0.5649
 1560HOH     H2 4692   0.563   1.679   0.145 -0.8804 -0.0082 -0.2618
 1561HOH      O 4693   2.541   2.364   2.488 -0.5254  0.4573  0.2554
 1561HOH     H1 4694   2.569   2.442   2.439 -0.1720  0.4460  0.4309
 1561HOH     H2 4695   2.504   2.306   2.421  0.6628  0.1097 -0.1433
 1562HOH      O 4696   3.657   0.141   2.631 -0.4013  0.0340  0.4624
 1562HOH     H1 4697   3.664   0.195   2.710 -0.3599  1.5279 -0.4711
 1562HOH     H2 4698   3.746   0.139   2.596 -0.6133  0.4154 -0.1320
 1563HOH      O 4699   2.650   1.024   2.101 -0.1686 -0.7471  0.3665
 1563HOH     H1 4700   2.735   0.986   2.081 -0.3186 -1.0226  0.2462
 1563HOH     H2 4701   2.670   1.100   2.156  0.2188 -0.3210 -0.3241
 1564HOH      O 4702   2.204   0.551   1.028 -0.6187  0.0567 -0.7128
 1564HOH     H1 4703   2.232   0.576   0.940 -0.8243 -0.0245 -0.8016
 1564HOH     H2 4704   2.280   0.505   1.065 -0.4733  0.2398 -0.7852
 1565HOH      O 4705   1.970   3.453   2.232 -0.4114  1.2211  0.8788
 1565HOH     H1 4706   1.884   3.430   2.268 -0.4641  0.4863  0.3460
 1565HOH     H2 4707   1.952   3.517   2.164 -0.7904 -0.0954 -0.3697
 1566HOH      O 4708   1.473   2.618   1.603  0.1299  0.6507  0.0258
 1566HOH     H1 4709   1.525   2.550   1.560 -0.0484  1.2972 -1.3199
 1566HOH     H2 4710   1.453   2.582   1.689  0.3450 -0.8469 -0.4871
 1567HOH      O 4711   1.951   1.371   0.511 -0.6799 -0.0822 -1.1416
 1567HOH     H1 4712   1.971   1.281   0.486  0.1431 -0.1491 -0.3758
 1567HOH     H2 4713   1.856   1.373   0.524 -0.7027 -0.8438 -1.1415
 1568HOH      O 4714   0.709   0.766   3.134 -0.3510  0.0648  0.1307
 1568HOH     H1 4715   0.718   0.800   3.045 -0.2936 -0.1499  0.0522
 1568HOH     H2 4716   0.778   0.700   3.141 -0.9932 -0.6436 -0.0131
 1569HOH      O 4717   2.908   1.192   1.101 -0.3289 -0.2487  0.2763
 1569HOH     H1 4718   2.849   1.253   1.057  0.2517 -0.5092 -0.9629
 1569HOH     H2 4719   2.966   1.247   1.152 -0.8487  0.0987  0.5108
 1570HOH      O 4720   2.499   1.624   2.862  0.2496  0.0530  0.4259
 1570HOH     H1 4721   2.579   1.675   2.854  0.5514 -0.5198 -0.4339
 1570HOH     H2 4722   2.437   1.667   2.804  0.0758  0.2110  0.7217
 1571HOH      O 4723   2.845   3.406   0.342  0.2631 -0.3880 -0.5596
 1571HOH     H1 4724   2.821   3.432   0.431 -0.5536  0.1315 -0.9058
 1571HOH     H2 4725   2.803   3.321   0.330 -1.2950  0.3574 -1.0396
 1572HOH      O 4726   2.730   2.625   3.260  0.8225  0.2596 -0.3550
 1572HOH     H1 4727   2.740   2.554   3.197  0.3487  0.1537 -0.3211
 1572HOH     H2 4728   2.639   2.654   3.249  0.5968 -0.0332  0.5541
 1573HOH      O 4729   3.609   0.668   2.164  0.4875  0.3393 -0.3688
 1573HOH     H1 4730   3.544   0.700   2.226 -0.0329 -0.7728 -0.2923
 1573HOH     H2 4731   3.598   0.723   2.087 -0.2425  0.4581 -0.1938
 1574HOH      O 4732   2.324   0.251   2.016  0.7629  0.0447 -0.1450
 1574HOH     H1 4733   2.258   0.232   1.950 -0.4930  0.8729  0.7733
 1574HOH     H2 4734   2.385   0.177   2.011 -0.1515 -0.7107 -1.1339
 1575HOH      O 4735   0.506   0.067   2.644  0.6055 -0.1095 -0.2381
 1575HOH     H1 4736   0.577   0.039   2.586 -0.0847 -1.2401 -0.5987
 1575HOH     H2 4737   0.432   0.009   2.622 -0.1242  0.3595  0.7992
 1576HOH      O 4738   1.725   2.859   1.802 -0.1666 -0.1602  0.2126
 1576HOH     H1 4739   1.682   2.894   1.724  0.1357 -0.9655 -0.3432
 1576HOH     H2 4740   1.795   2.803   1.768  1.0380  0.7178  1.0710
 1577HOH      O 4741   2.010   0.239   1.067 -0.7828  0.2011 -0.1164
 1577HOH     H1 4742   1.982   0.327   1.041 -0.6417  0.2503 -0.1021
 1577HOH     H2 4743   1.929   0.187   1.068 -0.9955  0.5154  0.6386
 1578HOH      O 4744   1.344   2.598   0.780  0.5671 -0.4772  0.1117
 1578HOH     H1 4745   1.438   2.587   0.767  0.7691  1.0225 -0.0742
 1578HOH     H2 4746   1.325   2.683   0.741 -0.7491 -0.4296  0.7736
 1579HOH      O 4747   3.484   0.688   1.638  0.6980 -0.1804  0.1766
 1579HOH     H1 4748   3.485   0.784   1.632 -0.4536 -0.0905  0.8002
 1579HOH     H2 4749   3.488   0.659   1.547 -0.7527  0.5566 -0.1941
 1580HOH      O 4750   1.284   1.082   2.217  0.4740  0.4913 -0.2497
 1580HOH     H1 4751   1.242   1.017   2.160  0.2687  0.6410 -0.2725
 1580HOH     H2 4752   1.229   1.159   2.208 -0.0690  0.2580  0.8295
 1581HOH      O 4753   0.948   3.152   0.683 -0.2337  0.1327 -0.2482
 1581HOH     H1 4754   1.028   3.182   0.639  0.0009 -0.3970 -0.2066
 1581HOH     H2 4755   0.897   3.109   0.614  0.0726 -0.5781 -0.0542
 1582HOH      O 4756   1.891   0.837   1.294 -0.1426  0.1792 -0.4302
 1582HOH     H1 4757   1.899   0.893   1.372  1.3775 -0.2932 -0.1940
 1582HOH     H2 4758   1.967   0.859   1.241 -0.1601 -0.8146 -0.9035
 1583HOH      O 4759   1.395   3.164   3.307  0.0749  0.2168 -0.0330
 1583HOH     H1 4760   1.391   3.259   3.297 -0.9655  0.1426 -0.7717
 1583HOH     H2 4761   1.340   3.145   3.383 -0.1555  0.1795 -0.2072
 1584HOH      O 4762   3.228   2.635   3.625 -0.3796  0.5988  0.3304
 1584HOH     H1 4763   3.290   2.617   3.554 -0.2072  0.2533  0.5617
 1584HOH     H2 4764   3.204   2.727   3.614  0.0640  0.6969  0.1467
 1585HOH      O 4765   1.288   2.085   0.482 -0.4051  0.1148 -0.1188
 1585HOH     H1 4766   1.198   2.053   0.481 -0.5860  0.5859 -0.9612
 1585HOH     H2 4767   1.313   2.088   0.389  0.9469 -1.2380  0.1231
 1586HOH      O 4768   3.074   3.342   1.214 -0.3862 -0.1086 -0.2503
 1586HOH     H1 4769   3.045   3.308   1.299 -0.1552 -0.3039 -0.2484
 1586HOH     H2 4770   2.993   3.352   1.164 -0.4244 -1.2264 -0.4599
 1587HOH      O 4771   2.867   1.528   0.734  0.5815  0.4146  0.2048
 1587HOH     H1 4772   2.876   1.620   0.760  0.7611  0.4322  0.0785
 1587HOH     H2 4773   2.951   1.488   0.754  0.0336 -0.1309  1.8171
 1588HOH      O 4774   2.899   1.123   1.765  0.1387 -0.1010  0.2098
 1588HOH     H1 4775   2.853   1.158   1.842  0.6188  0.0539  0.4303
 1588HOH     H2 4776   2.986   1.100   1.797  0.0628 -0.8856 -0.0804
 1589HOH      O 4777   0.311   0.087   0.352 -0.5252 -0.8474 -0.4971
 1589HOH     H1 4778   0.400   0.066   0.382 -0.7562 -0.9735  0.1294
 1589HOH     H2 4779   0.324   0.140   0.273  0.1377  0.0472  0.1685
 1590HOH      O 4780   3.540   0.960   2.555  0.1103 -0.0793 -0.3361
 1590HOH     H1 4781   3.621   0.950   2.505  0.1568  0.3034 -0.3453
 1590HOH     H2 4782   3.527   1.055   2.561  0.5105 -0.0751  1.0488
 1591HOH      O 4783   2.123   0.753   3.426  0.7649  0.3441 -0.3953
 1591HOH     H1 4784   2.169   0.685   3.476 -0.2887 -0.0426  0.1041
 1591HOH     H2 4785   2.189   0.820   3.411  1.2409  0.3263  1.2415
 1592HOH      O 4786   1.804   1.582   3.593 -0.1873  0.6635  0.2451
 1592HOH     H1 4787   1.817   1.650   3.658 -1.6433  0.3550  0.9202
 1592HOH     H2 4788   1.891   1.541   3.584  0.0296  0.4765  2.2823
 1593HOH      O 4789   2.674   1.660   1.811 -0.3773  0.4331  0.0555
 1593HOH     H1 4790   2.670   1.752   1.784 -1.5395  0.2244 -0.5922
 1593HOH     H2 4791   2.740   1.621   1.754  0.3263  0.8940  0.5190
 1594HOH      O 4792   0.169   0.995   0.413  0.0252 -0.2178  0.1726
 1594HOH     H1 4793   0.159   1.008   0.508 -0.5089  1.2647 -0.0311
 1594HOH     H2 4794   0.248   1.044   0.391 -0.6157  0.6699 -0.3026
 1595HOH      O 4795   1.333   1.553   1.006 -0.0029  0.2094 -0.1854
 1595HOH     H1 4796   1.374   1.638   1.026 -0.0865  0.1213  0.4139
 1595HOH     H2 4797   1.241   1.564   1.031 -0.0850  0.0407 -0.4074
 1596HOH      O 4798   3.493   0.377   3.426 -0.4292  0.2817 -0.4094
 1596HOH     H1 4799   3.423   0.347   3.485 -1.4305  2.4066 -0.3083
 1596HOH     H2 4800   3.548   0.433   3.481 -0.0276  0.4904 -1.0040
 1597HOH      O 4801   2.280   2.588   0.478  0.0318  0.3676 -0.0967
 1597HOH     H1 4802   2.353   2.555   0.425  0.7800  1.8901 -0.1229
 1597HOH     H2 4803   2.272   2.525   0.549  0.9877 -0.1607 -0.4144
 1598HOH      O 4804   2.933   3.397   2.614  0.5191  0.3394  1.2209
 1598HOH     H1 4805   2.925   3.492   2.617 -0.0953  0.3257  0.5338
 1598HOH     H2 4806   3.006   3.381   2.554 -0.6025  0.3939 -0.2664
 1599HOH      O 4807   0.855   0.375   2.870 -0.2231  0.0372 -0.3019
 1599HOH     H1 4808   0.794   0.302   2.868 -0.5021  0.2660 -0.2101
 1599HOH     H2 4809   0.890   0.380   2.781  0.3106 -0.6297 -0.1454
 1600HOH      O 4810   0.146   0.715   1.674  0.1213 -0.0766  0.5151
 1600HOH     H1 4811   0.079   0.750   1.616 -0.1860 -0.3504  0.7003
 1600HOH     H2 4812   0.149   0.622   1.654 -0.2856 -0.2551  1.2195
 1601HOH      O 4813   0.171   1.737   1.140 -0.0743 -0.0926  0.3057
 1601HOH     H1 4814   0.165   1.814   1.196  0.9860  0.1409  0.1359
 1601HOH     H2 4815   0.088   1.691   1.153 -0.5346  0.8242  0.7724
 1602HOH      O 4816   1.860   2.587   2.581 -0.2293 -0.2215 -0.2826
 1602HOH     H1 4817   1.852   2.681   2.595 -0.4133 -0.4187  1.2625
 1602HOH     H2 4818   1.955   2.571   2.582 -0.2167 -0.1658  0.5518
 1603HOH      O 4819   1.057   0.494   1.491  0.1836 -0.3374  0.2149
 1603HOH     H1 4820   1.078   0.460   1.404 -1.4308 -1.6847  0.2388
 1603HOH     H2 4821   0.982   0.552   1.476  0.2600 -0.1170  0.6592
 1604HOH      O 4822   1.862   0.086   3.335 -0.1977  0.1991 -0.3156
 1604HOH     H1 4823   1.773   0.084   3.369 -0.0401  1.2428  0.2405
 1604HOH     H2 4824   1.917   0.092   3.413  0.1863  2.5339 -0.6078
 1605HOH      O 4825   2.595   0.316   0.980 -0.1457 -0.4690 -0.2222
 1605HOH     H1 4826   2.642   0.399   0.971 -0.0556 -0.5371 -0.4013
 1605HOH     H2 4827   2.644   0.255   0.925  0.2654 -0.8474  0.5501
 1606HOH      O 4828   3.001   2.447   2.073  0.7083  0.3968 -0.1443
 1606HOH     H1 4829   2.973   2.427   2.163  0.0429 -0.3231 -0.4776
 1606HOH     H2 4830   3.065   2.517   2.082  1.2956 -0.2305  0.9608
 1607HOH      O 4831   0.824   2.111   2.863 -0.1450  0.4993  0.7021
 1607HOH     H1 4832   0.780   2.111   2.778 -0.2151  0.1126  0.7312
 1607HOH     H2 4833   0.862   2.198   2.871 -0.9900  0.8825  0.7189
 1608HOH      O 4834   1.208   0.114   0.922 -0.2206  0.4102  0.0782
 1608HOH     H1 4835   1.171   0.026   0.931 -0.5198  0.5175 -0.0685
 1608HOH     H2 4836   1.297   0.099   0.890 -0.0827  0.1432  0.5726
 1609HOH      O 4837   2.518   1.175   0.055  0.2142 -0.5882  0.7552
 1609HOH     H1 4838   2.571   1.209   0.127  0.6269  0.6248 -0.0417
 1609HOH     H2 4839   2.582   1.158  -0.015 -0.3344  0.3133 -0.0187
 1610HOH      O 4840   0.087   0.465   2.589 -0.5070 -0.3300  0.4050
 1610HOH     H1 4841   0.119   0.555   2.590 -0.7943 -0.2212  1.1898
 1610HOH     H2 4842   0.126   0.426   2.510  0.6249  0.1130  0.7057
 1611HOH      O 4843   3.275   1.809   3.480  0.8592  0.5119 -1.0877
 1611HOH     H1 4844   3.307   1.734   3.431 -0.2587 -0.1588 -0.8586
 1611HOH     H2 4845   3.189   1.783   3.511  1.4894  0.8260  1.3626
 1612HOH      O 4846   2.511   3.294   3.457 -0.8727 -0.3700 -0.0552
 1612HOH     H1 4847   2.556   3.272   3.376  0.0604  0.4245  0.2231
 1612HOH     H2 4848   2.540   3.227   3.519 -0.0765  0.1136  0.1119
 1613HOH      O 4849   2.406   2.252   1.854 -0.3339  0.4749 -0.4684
 1613HOH     H1 4850   2.320   2.213   1.868 -0.1459  0.2706  0.2137
 1613HOH     H2 4851   2.394   2.345   1.874 -0.1213  0.2270  1.0496
 1614HOH      O 4852   0.558   2.487   2.416 -0.0490  0.0562 -0.7696
 1614HOH     H1 4853   0.609   2.527   2.487 -0.5829 -0.0393 -0.3201
 1614HOH     H2 4854   0.484   2.548   2.403 -0.6092 -0.5238 -0.4085
 1615HOH      O 4855   1.328   1.342   1.387 -0.3638  0.6813  0.5380
 1615HOH     H1 4856   1.236   1.318   1.401 -0.2019  0.0718  0.6379
 1615HOH     H2 4857   1.358   1.280   1.321 -0.3651  1.7246 -0.4972
 1616HOH      O 4858   3.656   2.179   3.060  0.3689  0.6432 -0.0751
 1616HOH     H1 4859   3.674   2.157   2.968 -1.8758 -1.4793 -0.2222
 1616HOH     H2 4860   3.721   2.129   3.110  0.6319  0.5483 -0.5005
 1617HOH      O 4861   1.101   0.819   0.400  0.2693 -0.4411 -0.0224
 1617HOH     H1 4862   1.118   0.913   0.400 -0.4899 -0.2125 -2.1105
 1617HOH     H2 4863   1.015   0.810   0.441 -0.3162  0.0011 -1.0815
 1618HOH      O 4864   1.666   0.279   1.055 -0.5864 -0.5003  0.2638
 1618HOH     H1 4865   1.663   0.359   1.002 -2.4371 -0.5307  0.2102
 1618HOH     H2 4866   1.710   0.215   1.000 -0.3674  0.0909 -0.2729
 1619HOH      O 4867   1.513   3.406   0.882  0.2122 -0.4199  0.3643
 1619HOH     H1 4868   1.560   3.322   0.886  1.5869  0.2272 -0.5250
 1619HOH     H2 4869   1.565   3.465   0.937  0.2666  0.2462 -0.3654
 1620HOH      O 4870   1.929   0.580   1.346  0.1516 -0.4632  0.5455
 1620HOH     H1 4871   1.897   0.666   1.317 -0.8096 -0.5626  1.2269
 1620HOH     H2 4872   1.933   0.528   1.266  0.6128  0.1616  0.1395
 1621HOH      O 4873   1.255   0.328   3.108 -0.1060  0.3507  0.2819
 1621HOH     H1 4874   1.286   0.369   3.188 -1.5564 -0.2714  1.2509
 1621HOH     H2 4875   1.297   0.242   3.107 -0.6967  0.0415  0.8488
 1622HOH      O 4876   0.756   1.488   3.685 -0.1259 -0.3046  0.2175
 1622HOH     H1 4877   0.809   1.453   3.614  0.7536  0.3142  0.5283
 1622HOH     H2 4878   0.687   1.538   3.641  1.2588  1.3422 -0.2963
 1623HOH      O 4879   1.760   1.777   1.939 -0.5000  0.4216  0.8559
 1623HOH     H1 4880   1.771   1.698   1.992 -0.2779  0.0755  0.3119
 1623HOH     H2 4881   1.746   1.744   1.850  0.7729  1.0073  0.3950
 1624HOH      O 4882   0.919   0.356   1.750  0.1874 -0.4361 -0.1164
 1624HOH     H1 4883   0.994   0.385   1.699  0.2683 -0.0365  0.2140
 1624HOH     H2 4884   0.888   0.436   1.794 -0.7195 -0.4969 -0.6112
 1625HOH      O 4885   3.412   2.991   0.292 -0.0704 -0.3698 -0.2669
 1625HOH     H1 4886   3.498   3.034   0.286  0.4549 -1.2507  0.5077
 1625HOH     H2 4887   3.356   3.057   0.333  0.7653 -0.4260  1.0715
 1626HOH      O 4888   0.680   2.326   2.612 -0.1835  0.2948  0.3835
 1626HOH     H1 4889   0.682   2.231   2.606  1.0327  0.2731  0.6177
 1626HOH     H2 4890   0.603   2.352   2.562 -0.8644 -0.8277  0.7798
 1627HOH      O 4891   1.716   3.260   3.117  0.1636  0.5565  0.1488
 1627HOH     H1 4892   1.781   3.190   3.116  0.4243  0.7940 -0.4685
 1627HOH     H2 4893   1.766   3.339   3.098 -0.2192  0.8220  0.2294
 1628HOH      O 4894   0.492   3.625   0.622 -0.5669 -0.1119  0.6799
 1628HOH     H1 4895   0.520   3.543   0.583 -0.9070 -0.0341  0.2590
 1628HOH     H2 4896   0.529   3.624   0.710 -0.2457 -0.5380  0.5430
 1629HOH      O 4897   1.838   1.636   0.579 -0.2047  0.4158  1.1061
 1629HOH     H1 4898   1.892   1.562   0.548 -0.5810  0.5151  0.1256
 1629HOH     H2 4899   1.898   1.689   0.631  0.7178  0.5898 -0.0413
 1630HOH      O 4900   3.064   0.385   1.327  0.7139  0.1195 -0.3837
 1630HOH     H1 4901   3.042   0.404   1.418 -0.1153 -0.1320 -0.5173
 1630HOH     H2 4902   2.983   0.402   1.278  0.8959 -0.5550 -0.9518
 1631HOH      O 4903   2.773   0.831   1.664 -0.2827 -0.5053  0.2233
 1631HOH     H1 4904   2.818   0.893   1.607 -1.1920 -0.9935 -1.1479
 1631HOH     H2 4905   2.837   0.811   1.732  0.7496  0.4382 -0.3840
 1632HOH      O 4906   2.881   1.910   1.022 -0.4917 -0.7953  0.0242
 1632HOH     H1 4907   2.919   1.837   0.973  1.4492  0.4200 -0.5141
 1632HOH     H2 4908   2.888   1.985   0.962 -0.0911  0.3206  1.3660
 1633HOH      O 4909   3.634   1.165   3.788 -0.3363  0.3470 -0.0978
 1633HOH     H1 4910   3.726   1.144   3.802 -0.0459  1.2861 -0.4398
 1633HOH     H2 4911   3.627   1.179   3.693 -0.9091 -0.0058 -0.1185
 1634HOH      O 4912   2.178   3.638   3.640  0.1272 -0.2118 -0.0773
 1634HOH     H1 4913   2.115   3.578   3.681  0.5969  0.2234  1.3949
 1634HOH     H2 4914   2.211   3.590   3.564 -1.1334 -0.8921 -0.2508
 1635HOH      O 4915   1.342   3.091   3.012  0.0188 -0.9534 -0.1811
 1635HOH     H1 4916   1.347   3.107   3.107  0.8439  0.7598 -0.4388
 1635HOH     H2 4917   1.251   3.114   2.989  0.2142  0.1760  0.0274
 1636HOH      O 4918   2.812   1.878   2.041  0.5145  0.4320  0.4387
 1636HOH     H1 4919   2.825   1.942   1.972  0.1341 -0.0607 -0.1048
 1636HOH     H2 4920   2.865   1.802   2.014 -0.8198 -0.3601 -0.1488
 1637HOH      O 4921   1.525   1.649   0.140  0.4598 -0.3513  0.2751
 1637HOH     H1 4922   1.533   1.744   0.147  0.0925 -0.0696 -1.8936
 1637HOH     H2 4923   1.431   1.632   0.150  0.3608 -0.3120 -0.5019
 1638HOH      O 4924   1.378   2.023   3.041  0.4156 -0.3805 -0.0699
 1638HOH     H1 4925   1.425   1.943   3.018 -0.6956 -1.0640 -0.1377
 1638HOH     H2 4926   1.305   2.025   2.979  0.2160  0.4959  0.1781
 1639HOH      O 4927   2.700   1.375   2.733 -0.1748  0.2494 -0.2635
 1639HOH     H1 4928   2.727   1.428   2.808 -0.7516 -0.0136  0.1464
 1639HOH     H2 4929   2.604   1.371   2.740 -0.1500 -0.9338 -0.2088
 1640HOH      O 4930   0.394   1.040   0.135 -0.0974  0.0332  0.3815
 1640HOH     H1 4931   0.398   1.103   0.207  0.2546  0.3349  0.1021
 1640HOH     H2 4932   0.471   0.985   0.147  0.0269  0.1572  0.1752
 1641HOH      O 4933   2.074   3.076   2.525 -0.0423  0.0776 -0.0984
 1641HOH     H1 4934   2.113   2.991   2.508 -1.5074 -0.4932 -0.9870
 1641HOH     H2 4935   2.048   3.072   2.617 -0.1746 -0.4813 -0.1529
 1642HOH      O 4936   2.956   0.018   1.083  0.0013 -0.0269 -0.1987
 1642HOH     H1 4937   2.966   0.066   1.166 -0.4625  0.0167 -0.1659
 1642HOH     H2 4938   2.862   0.014   1.068  0.0832  0.1264 -0.8210
 1643HOH      O 4939   3.281   3.695   0.023  0.1940  0.3160 -0.2942
 1643HOH     H1 4940   3.296   3.709   0.117 -0.2768 -0.4927 -0.0828
 1643HOH     H2 4941   3.298   3.602   0.010  0.1325  0.3953 -0.9939
 1644HOH      O 4942   0.126   3.100   1.918  0.4890  0.9283  0.2403
 1644HOH     H1 4943   0.077   3.163   1.865 -0.8118 -0.2964 -0.1581
 1644HOH     H2 4944   0.161   3.037   1.855 -0.7884 -0.3650  0.6891
 1645HOH      O 4945   2.608   3.395   3.106  0.0489  0.3059 -0.1827
 1645HOH     H1 4946   2.624   3.301   3.101  1.0277  0.4842 -1.2953
 1645HOH     H2 4947   2.543   3.412   3.038 -0.5781  0.3962  0.4049
 1646HOH      O 4948   1.192   3.447   0.594  0.5152  0.0311  0.3780
 1646HOH     H1 4949   1.169   3.393   0.669  0.0405  0.5951  0.6565
 1646HOH     H2 4950   1.278   3.415   0.567  0.5914 -0.3380  1.0111
 1647HOH      O 4951   2.069   0.107   1.495 -0.1979 -0.8461  0.1745
 1647HOH     H1 4952   2.135   0.040   1.507 -0.7210 -1.6149 -0.8670
 1647HOH     H2 4953   2.101   0.159   1.421 -0.4693 -0.8636  0.0412
 1648HOH      O 4954   1.253   1.276   0.709 -0.3642  0.1882  0.1618
 1648HOH     H1 4955   1.178   1.332   0.726  0.5525  1.7012 -0.4109
 1648HOH     H2 4956   1.220   1.206   0.653 -1.2724  0.9937 -0.3475
 1649HOH      O 4957   1.791   3.094   2.363  0.1615 -0.1732 -0.2702
 1649HOH     H1 4958   1.784   3.189   2.354  0.8949 -0.0583  0.1722
 1649HOH     H2 4959   1.885   3.079   2.376  0.0638 -0.9672 -0.4258
 1650HOH      O 4960   2.043   1.576   2.865 -0.1406 -0.0302 -0.1247
 1650HOH     H1 4961   2.128   1.606   2.832 -0.5759  1.0257 -0.3616
 1650HOH     H2 4962   1.981   1.640   2.833 -0.8267  0.1552  1.4125
 1651HOH      O 4963   3.351   3.159   1.497  0.2997 -0.0612  0.3938
 1651HOH     H1 4964   3.331   3.096   1.567  0.8038  0.0419  0.6396
 1651HOH     H2 4965   3.311   3.122   1.419  0.4898 -0.6302  0.5590
 1652HOH      O 4966  -0.032   2.897   3.022  0.1023 -0.3548 -0.3968
 1652HOH     H1 4967   0.028   2.827   3.050  0.4472 -0.1988 -0.7308
 1652HOH     H2 4968   0.014   2.978   3.043  0.4023 -0.2319 -1.4613
 1653HOH      O 4969   1.901   2.477   1.694  0.5775 -0.7992 -0.0577
 1653HOH     H1 4970   1.806   2.468   1.702  0.5279 -0.0721  0.4037
 1653HOH     H2 4971   1.915   2.571   1.679  1.2728 -0.7172  0.9414
 1654HOH      O 4972   2.965   1.021   3.192  0.0880 -0.5440 -0.1659
 1654HOH     H1 4973   3.033   1.056   3.134 -0.1268  0.8055  0.3379
 1654HOH     H2 4974   2.883   1.037   3.146 -0.0277 -0.2223  0.1488
 1655HOH      O 4975   2.367   3.274   0.081 -0.0427  0.4386  0.3130
 1655HOH     H1 4976   2.345   3.199   0.138 -1.3239  0.2064 -0.4126
 1655HOH     H2 4977   2.312   3.345   0.113 -0.7129  0.3304 -0.5264
 1656HOH      O 4978   1.067   2.563   3.143 -0.1465  0.3226 -0.8062
 1656HOH     H1 4979   0.976   2.553   3.171  0.4109 -0.7208  1.0216
 1656HOH     H2 4980   1.103   2.629   3.203  0.4956  0.0500 -0.8751
 1657HOH      O 4981   0.856   1.201   3.670  0.2027  0.6296  0.4669
 1657HOH     H1 4982   0.829   1.253   3.745 -0.3634  0.6666  0.2487
 1657HOH     H2 4983   0.902   1.126   3.708 -0.0925  0.6380  0.8517
 1658HOH      O 4984   0.521   2.545   1.487  0.5007  1.2741 -0.4020
 1658HOH     H1 4985   0.595   2.498   1.524  0.3294  1.1655 -0.1944
 1658HOH     H2 4986   0.500   2.498   1.406 -0.5156  0.1372  0.4495
 1659HOH      O 4987   0.642   1.954   1.363  0.0699 -0.5735 -0.0712
 1659HOH     H1 4988   0.563   1.928   1.411  0.2849 -0.2565  0.4749
 1659HOH     H2 4989   0.708   1.965   1.431  0.1813  0.6633 -0.3403
 1660HOH      O 4990   1.921   3.151   2.786  0.5669 -0.2463  0.0200
 1660HOH     H1 4991   1.852   3.163   2.722  1.3078 -0.3771 -0.8369
 1660HOH     H2 4992   1.922   3.233   2.837 -0.9354 -0.6669  0.8330
 1661HOH      O 4993   2.080   1.379   3.642 -0.8519  0.0114 -0.0185
 1661HOH     H1 4994   2.135   1.387   3.565 -0.7724 -1.0047 -0.0955
 1661HOH     H2 4995   2.130   1.323   3.702 -0.9113  0.7769  0.7786
 1662HOH      O 4996   1.643   1.716   1.248 -0.0508 -0.2478 -0.5127
 1662HOH     H1 4997   1.595   1.751   1.174 -0.4527  0.9710  0.2662
 1662HOH     H2 4998   1.576   1.697   1.314  0.3347 -0.8525 -0.2711
 1663HOH      O 4999   2.276   2.407   0.716 -0.3145 -0.4229 -0.0094
 1663HOH     H1 5000   2.266   2.475   0.782  0.2623  0.1804 -0.5249
 1663HOH     H2 5001   2.366   2.376   0.726 -0.4776 -0.9048  0.0198
 1664HOH      O 5002   1.320   2.031   1.116 -0.7454 -0.3252 -0.1565
 1664HOH     H1 5003   1.225   2.043   1.121 -0.6504  0.4388  0.0106
 1664HOH     H2 5004   1.351   2.050   1.205 -0.3891 -0.1104 -0.3234
 1665HOH      O 5005   1.183   2.189   3.191 -0.0431  0.4797  0.1280
 1665HOH     H1 5006   1.226   2.126   3.134  0.1862 -0.5133  1.3103
 1665HOH     H2 5007   1.107   2.142   3.226  0.1501  0.8155  1.0710
 1666HOH      O 5008   2.876   3.000   1.176  0.2287  0.5573 -0.4247
 1666HOH     H1 5009   2.903   2.920   1.220  1.2941  1.0678 -0.0954
 1666HOH     H2 5010   2.827   3.049   1.243  1.0450  0.9146 -0.0585
 1667HOH      O 5011   1.838   1.774   0.024 -0.6062  0.3238 -0.0738
 1667HOH     H1 5012   1.871   1.726   0.100 -0.4807  0.4501 -0.0473
 1667HOH     H2 5013   1.760   1.820   0.057  0.0430  1.2359  0.2773
 1668HOH      O 5014   1.708   2.402   0.841 -0.2298  0.7080  0.3074
 1668HOH     H1 5015   1.758   2.484   0.842  0.3504  0.3609  0.7840
 1668HOH     H2 5016   1.773   2.334   0.860 -0.8348  0.2123  0.6631
 1669HOH      O 5017   2.199   0.059   3.207 -0.2687 -0.1448  0.1116
 1669HOH     H1 5018   2.256   0.028   3.137  0.4955  0.4386  0.4435
 1669HOH     H2 5019   2.110   0.044   3.175  0.0466 -1.1929 -0.3808
 1670HOH      O 5020  -0.014   1.578   3.668  0.4536 -0.7011  0.3979
 1670HOH     H1 5021   0.079   1.601   3.658 -0.0431  2.1992  0.5846
 1670HOH     H2 5022  -0.048   1.578   3.579  0.2935  0.7747  0.4029
 1671HOH      O 5023   0.392   3.089   2.547 -0.4308 -0.3923 -0.2592
 1671HOH     H1 5024   0.301   3.064   2.565 -0.8407  0.8991 -0.3043
 1671HOH     H2 5025   0.405   3.068   2.455 -0.3178 -1.5152 -0.0169
 1672HOH      O 5026   1.936   0.676   3.241  0.5163 -0.4548 -0.6818
 1672HOH     H1 5027   2.017   0.676   3.293  0.4167 -0.0402 -0.5134
 1672HOH     H2 5028   1.913   0.584   3.232  1.4791 -0.6471 -1.4809
 1673HOH      O 5029   0.312   0.797   3.261  0.0695  0.0866 -0.2526
 1673HOH     H1 5030   0.293   0.809   3.354  0.5453 -0.0045 -0.1392
 1673HOH     H2 5031   0.377   0.727   3.259 -0.4545 -0.4109 -0.7056
 1674HOH      O 5032   0.064   1.920   3.024  0.1222  0.1250 -0.0532
 1674HOH     H1 5033   0.109   1.907   3.108  1.2593  0.0403 -0.6428
 1674HOH     H2 5034   0.021   1.836   3.007 -0.2906  0.2042  0.5155
 1675HOH      O 5035   0.401   2.970   3.099  0.2505  0.2314 -0.2203
 1675HOH     H1 5036   0.383   2.898   3.160 -0.7644  0.3169 -0.3938
 1675HOH     H2 5037   0.328   2.969   3.037  0.6994  0.8293 -0.7984
 1676HOH      O 5038   3.417   3.020   3.097 -0.7763 -0.7456 -0.4525
 1676HOH     H1 5039   3.332   2.989   3.065 -0.4422 -1.4305 -0.7269
 1676HOH     H2 5040   3.480   2.988   3.032 -0.2833 -0.4453 -0.1336
 1677HOH      O 5041   0.194   2.989   2.147 -0.7788 -0.0187  0.4509
 1677HOH     H1 5042   0.147   3.039   2.080 -0.0745  0.4500  0.2756
 1677HOH     H2 5043   0.282   2.976   2.110 -0.6286 -0.4719  0.9413
 1678HOH      O 5044   0.725   2.197   1.996 -0.1259 -0.5645 -0.0692
 1678HOH     H1 5045   0.816   2.220   2.017 -0.0908 -0.2916 -0.4912
 1678HOH     H2 5046   0.674   2.231   2.069  0.0808 -0.4528  0.0247
 1679HOH      O 5047   0.965   0.690   2.058 -0.0753 -0.3120  0.1894
 1679HOH     H1 5048   0.927   0.658   2.140 -0.6008 -0.3375 -0.0621
 1679HOH     H2 5049   1.006   0.774   2.083 -0.8394  0.0298  0.3450
 1680HOH      O 5050   3.678   1.797   1.609  0.6805  0.0254 -0.4943
 1680HOH     H1 5051   3.714   1.885   1.593  0.0493  0.5418  0.6802
 1680HOH     H2 5052   3.584   1.811   1.617  0.6472 -0.5797  0.6028
 1681HOH      O 5053   1.588   2.604   2.469 -0.2560  0.3670 -0.0568
 1681HOH     H1 5054   1.666   2.601   2.525 -0.5625  0.4708  0.3758
 1681HOH     H2 5055   1.549   2.517   2.478 -0.2961  0.3771 -0.1297
 1682HOH      O 5056   3.195   0.659   0.663 -0.3690 -0.0666 -0.3089
 1682HOH     H1 5057   3.253   0.619   0.728 -0.6009  0.7082  0.4187
 1682HOH     H2 5058   3.253   0.707   0.605 -0.2197  0.0241 -0.0865
 1683HOH      O 5059   1.007   0.073   1.176 -0.3349 -0.4119 -0.3435
 1683HOH     H1 5060   0.999   0.113   1.089  0.1422  1.1079  0.2550
 1683HOH     H2 5061   0.917   0.070   1.209 -0.3506  0.6335 -0.2390
 1684HOH      O 5062   3.301   3.095   3.742  0.6616  0.1700  0.0055
 1684HOH     H1 5063   3.285   3.147   3.663 -0.8896 -1.0236 -0.5799
 1684HOH     H2 5064   3.267   3.149   3.814  0.0637  0.4178 -0.4453
 1685HOH      O 5065   2.210   3.703   1.673  0.2836 -0.6826  0.3378
 1685HOH     H1 5066   2.268   3.683   1.600  0.4668  0.0054  0.2805
 1685HOH     H2 5067   2.127   3.661   1.650  0.0093  0.3513 -0.7833
 1686HOH      O 5068   2.180   2.760   1.411  0.2338 -0.0591 -0.2243
 1686HOH     H1 5069   2.154   2.846   1.379  0.2373 -0.3220 -0.9633
 1686HOH     H2 5070   2.256   2.778   1.467  0.6755  0.3620 -0.9318
 1687HOH      O 5071   3.049   0.318   3.744  0.3557 -0.0237 -0.3741
 1687HOH     H1 5072   3.049   0.222   3.744  2.0782 -0.0824 -0.2316
 1687HOH     H2 5073   3.010   0.341   3.828 -1.0408 -0.5074 -0.8212
 1688HOH      O 5074   2.548   1.538   0.871 -0.9666  0.3277 -0.1304
 1688HOH     H1 5075   2.531   1.554   0.778 -1.1207 -0.6035 -0.2760
 1688HOH     H2 5076   2.550   1.626   0.909 -1.1714  0.7203 -0.9609
 1689HOH      O 5077   2.058   0.053   0.305  0.2867  0.1143  0.6616
 1689HOH     H1 5078   1.972   0.093   0.296  0.2202 -0.0439  0.5772
 1689HOH     H2 5079   2.044  -0.040   0.283  0.8436  0.4212 -1.4899
 1690HOH      O 5080   3.058   3.147   0.690  0.1375  0.0425  0.7114
 1690HOH     H1 5081   2.984   3.207   0.697 -0.4646 -0.6449  0.4118
 1690HOH     H2 5082   3.025   3.072   0.640  1.6216  0.6482 -1.4826
 1691HOH      O 5083   0.655   2.997   3.177 -0.2776  0.4491 -0.7416
 1691HOH     H1 5084   0.684   3.081   3.140 -0.3324  0.1964 -1.3881
 1691HOH     H2 5085   0.566   2.986   3.144 -0.1042 -0.0786 -1.0572
 1692HOH      O 5086   0.795   2.432   2.872  0.2489 -0.5180  0.5990
 1692HOH     H1 5087   0.720   2.456   2.926 -0.0083 -1.1982  0.5677
 1692HOH     H2 5088   0.757   2.402   2.790  0.5570 -0.7526  0.5371
 1693HOH      O 5089   1.579   3.386   1.710 -0.0238 -0.0926 -0.4056
 1693HOH     H1 5090   1.669   3.411   1.730  0.1144 -0.5227 -0.4718
 1693HOH     H2 5091   1.551   3.333   1.785 -0.0105 -0.4669 -0.6616
 1694HOH      O 5092   2.611   2.822   0.509 -0.4208  0.6959 -0.0569
 1694HOH     H1 5093   2.684   2.777   0.552  0.1649  2.3353  0.8437
 1694HOH     H2 5094   2.543   2.828   0.577 -1.4336 -0.7037 -0.8483
 1695HOH      O 5095   2.078   1.016   3.061 -0.1607 -0.5754 -1.0457
 1695HOH     H1 5096   2.094   0.923   3.078 -0.5141 -0.7583 -1.6414
 1695HOH     H2 5097   2.004   1.017   3.000 -0.8831  0.1333 -0.2205
 1696HOH      O 5098   2.132   2.910   1.738  0.1525  0.3207 -0.1073
 1696HOH     H1 5099   2.197   2.925   1.669 -0.6072  1.0434 -0.7171
 1696HOH     H2 5100   2.115   2.998   1.772 -0.3182  0.1064  0.2108
 1697HOH      O 5101   2.560   2.659   0.057  0.0002  0.2152  0.0974
 1697HOH     H1 5102   2.608   2.587   0.098  0.2640  0.0617 -0.4677
 1697HOH     H2 5103   2.593   2.662  -0.032 -0.4743  0.6263 -0.0717
 1698HOH      O 5104   0.590   0.067   1.080  0.4388 -0.2689 -0.4108
 1698HOH     H1 5105   0.593   0.068   1.176  0.8595  1.4680 -0.3693
 1698HOH     H2 5106   0.499   0.084   1.059  0.4857  0.1752 -0.2800
 1699HOH      O 5107   1.793   1.262   1.432 -0.4157 -0.0557 -0.1093
 1699HOH     H1 5108   1.790   1.293   1.341 -0.0781  1.0525  0.2181
 1699HOH     H2 5109   1.871   1.208   1.436  0.6800  1.4046 -0.1016
 1700HOH      O 5110   1.010   0.980   3.676  0.0108 -0.6154 -0.0110
 1700HOH     H1 5111   1.054   0.902   3.643 -0.2973 -0.8813  0.2022
 1700HOH     H2 5112   0.917   0.962   3.665 -0.0787 -0.4833  0.4924
 1701HOH      O 5113   1.487   1.763   3.039 -0.7192 -0.5109 -0.2399
 1701HOH     H1 5114   1.546   1.745   3.112 -0.0559  0.7844 -0.3881
 1701HOH     H2 5115   1.519   1.709   2.967  1.4232  1.2103 -0.8037
 1702HOH      O 5116   2.096   3.042   2.962 -0.0828  0.3960 -0.0797
 1702HOH     H1 5117   2.059   3.055   2.875 -0.1724 -0.5542 -0.2008
 1702HOH     H2 5118   2.021   3.027   3.019  0.0331 -0.4239 -0.1206
 1703HOH      O 5119   1.788   2.004   1.414 -0.1010 -0.1862 -0.5025
 1703HOH     H1 5120   1.757   2.093   1.429  0.5448 -0.0881  0.4382
 1703HOH     H2 5121   1.742   1.975   1.336 -0.5448  0.8658 -0.6602
 1704HOH      O 5122   1.788   0.409   3.370 -0.2763  0.0430  0.2546
 1704HOH     H1 5123   1.747   0.331   3.406 -0.7128 -0.0832 -0.4735
 1704HOH     H2 5124   1.725   0.479   3.386 -0.0944  0.1553  0.4858
 1705HOH      O 5125   2.685   1.159   3.314 -0.0042 -0.0206 -0.4033
 1705HOH     H1 5126   2.678   1.224   3.383  0.9628 -1.0893  0.7944
 1705HOH     H2 5127   2.623   1.188   3.247 -0.9568  1.1079  0.8667
 1706HOH      O 5128   0.357   3.296   1.730 -0.5163  0.0172 -0.4784
 1706HOH     H1 5129   0.366   3.304   1.824 -0.1564 -2.2070 -0.2019
 1706HOH     H2 5130   0.349   3.386   1.698  0.1425  0.9081  1.5579
 1707HOH      O 5131   3.092   1.939   0.638  0.6819 -0.0572 -0.0747
 1707HOH     H1 5132   3.117   2.029   0.620  0.0883  0.3267  0.8802
 1707HOH     H2 5133   3.116   1.891   0.559  1.3137  0.8701 -0.4718
 1708HOH      O 5134   0.763   1.027   2.603  0.4657 -0.1661  0.6557
 1708HOH     H1 5135   0.683   1.024   2.656  0.5101 -0.2391  0.7192
 1708HOH     H2 5136   0.779   1.120   2.589 -0.7031 -0.1169 -0.9807
 1709HOH      O 5137   0.450   3.758   1.307  0.2856 -0.0866 -0.5255
 1709HOH     H1 5138   0.360   3.791   1.304  0.3010  0.2005  0.8281
 1709HOH     H2 5139   0.442   3.668   1.338  0.4904  0.5083  1.5020
 1710HOH      O 5140   1.838   2.693   1.193 -0.6642  0.5415  0.1727
 1710HOH     H1 5141   1.817   2.741   1.273  0.0696  1.1697  0.0146
 1710HOH     H2 5142   1.919   2.646   1.214  0.2809  1.7331 -0.5542
 1711HOH      O 5143   1.274   1.292   2.536 -0.0699  0.5706  0.1659
 1711HOH     H1 5144   1.232   1.349   2.471  0.2063  0.1299 -0.4120
 1711HOH     H2 5145   1.367   1.299   2.517 -0.0657 -0.8244 -0.5988
 1712HOH      O 5146   0.550   0.363   2.396 -0.0825  0.1555  0.4021
 1712HOH     H1 5147   0.640   0.356   2.427  0.1485 -0.0018 -0.2702
 1712HOH     H2 5148   0.498   0.380   2.475  0.1581 -2.3425  1.2653
 1713HOH      O 5149   1.999   1.010   1.774  0.2181  0.2829 -0.6190
 1713HOH     H1 5150   1.911   0.990   1.805  0.5518  0.8596  0.8811
 1713HOH     H2 5151   2.015   0.946   1.704 -0.9769 -0.5388 -0.2082
 1714HOH      O 5152   3.241   3.208   3.507 -0.4615 -0.1100  0.3868
 1714HOH     H1 5153   3.187   3.188   3.430 -2.5208  1.0791  1.3474
 1714HOH     H2 5154   3.266   3.300   3.495 -0.1709 -0.1332  0.7805
 1715HOH      O 5155   0.202   3.697   0.070 -0.1262 -0.3667  0.2008
 1715HOH     H1 5156   0.144   3.768   0.040  0.6490 -0.2422 -1.2033
 1715HOH     H2 5157   0.152   3.617   0.054 -0.3702 -0.2142  0.1762
 1716HOH      O 5158   2.275   3.490   1.044  0.3954  0.2171  0.2338
 1716HOH     H1 5159   2.315   3.541   1.115  0.2079  0.2289  0.3310
 1716HOH     H2 5160   2.278   3.549   0.969  0.1143  0.4009  0.3641
 1717HOH      O 5161   2.552   1.876   0.257 -0.4166  0.5357 -0.0794
 1717HOH     H1 5162   2.611   1.914   0.322 -0.2435  0.4748 -0.2011
 1717HOH     H2 5163   2.488   1.945   0.239 -0.7535  0.3959  0.5093
 1718HOH      O 5164   3.677   3.276   0.804  0.5759 -0.5206 -0.0139
 1718HOH     H1 5165   3.760   3.316   0.832  0.0875  0.2566  0.4015
 1718HOH     H2 5166   3.610   3.327   0.849 -0.2236 -0.0356 -1.6093
 1719HOH      O 5167   0.418   0.243   1.428  0.2657  0.1437 -0.7128
 1719HOH     H1 5168   0.373   0.307   1.373  1.1458  0.6861 -0.8477
 1719HOH     H2 5169   0.460   0.183   1.366  0.1213 -0.0857 -0.5950
 1720HOH      O 5170   1.463   3.668   1.108  0.7909 -0.8343  0.1919
 1720HOH     H1 5171   1.492   3.742   1.160  0.0511  0.6018 -1.2613
 1720HOH     H2 5172   1.375   3.648   1.141  0.1441  0.3544 -0.6467
 1721HOH      O 5173   3.310   2.337   0.166 -0.3729 -0.2577 -0.0857
 1721HOH     H1 5174   3.367   2.286   0.109 -0.0978 -0.5446  0.4296
 1721HOH     H2 5175   3.223   2.327   0.128 -0.0319  0.6335 -1.1950
 1722HOH      O 5176   0.853   0.625   1.362 -0.1280  0.2039 -0.0979
 1722HOH     H1 5177   0.808   0.701   1.326  0.6806  0.7153 -0.0908
 1722HOH     H2 5178   0.864   0.566   1.288 -0.5609  0.1917 -0.1564
 1723HOH      O 5179   2.927   2.041   1.805  0.4172 -0.0584 -0.1539
 1723HOH     H1 5180   2.977   1.966   1.773  0.8923 -0.0730  0.5676
 1723HOH     H2 5181   2.871   2.066   1.731  0.9630 -0.5005 -0.7445
 1724HOH      O 5182   3.539   0.208   2.196  0.3705  0.0710  0.4526
 1724HOH     H1 5183   3.454   0.209   2.152  0.6026  0.0717 -0.0037
 1724HOH     H2 5184   3.538   0.286   2.251  0.0909  0.0901  0.4235
 1725HOH      O 5185   2.197   2.229   0.407 -0.1113 -0.1168  0.4941
 1725HOH     H1 5186   2.130   2.287   0.370 -0.0502  0.4990  1.2833
 1725HOH     H2 5187   2.166   2.213   0.497  0.5644 -0.2003  0.7187
 1726HOH      O 5188   3.511   0.018   1.764  0.8548 -0.4373 -0.0915
 1726HOH     H1 5189   3.594   0.064   1.750  0.9817 -0.5613  0.2506
 1726HOH     H2 5190   3.445   0.087   1.761  0.9050 -0.4025 -0.9263
 1727HOH      O 5191   3.060   3.571   0.985 -0.8012 -0.8573 -0.6714
 1727HOH     H1 5192   3.125   3.537   1.046  0.3712 -0.2706 -1.5121
 1727HOH     H2 5193   3.026   3.649   1.029 -0.1019 -0.5412 -0.6544
 1728HOH      O 5194   0.840   3.021   0.152 -0.1271  0.8883 -0.3290
 1728HOH     H1 5195   0.805   2.937   0.184  1.8163 -0.1414 -0.5943
 1728HOH     H2 5196   0.766   3.082   0.160 -0.9146 -0.1031  2.5507
 1729HOH      O 5197   3.247   1.289   0.962 -0.1838  0.2723 -0.3755
 1729HOH     H1 5198   3.281   1.221   0.904 -0.8841 -0.7489  0.3345
 1729HOH     H2 5199   3.306   1.288   1.037 -1.0468 -0.7087  0.3448
 1730HOH      O 5200   2.671   3.077   0.738  1.1622 -0.0808  0.5445
 1730HOH     H1 5201   2.698   3.121   0.819  0.5201 -0.9077  1.2410
 1730HOH     H2 5202   2.694   2.986   0.751  1.1842 -0.2150 -0.2884
 1731HOH      O 5203   1.240   0.441   1.241 -0.4072 -0.2462 -0.2012
 1731HOH     H1 5204   1.328   0.478   1.227 -0.0688 -1.1676 -0.6599
 1731HOH     H2 5205   1.206   0.426   1.153 -1.3234  0.6911 -0.0539
 1732HOH      O 5206   0.240   2.973   1.127 -0.1031  0.2736 -0.4412
 1732HOH     H1 5207   0.251   3.066   1.109 -0.0845  0.3399 -0.0968
 1732HOH     H2 5208   0.222   2.934   1.041  0.3376  0.5237 -0.6506
 1733HOH      O 5209   3.390   2.889   1.864 -0.1238  0.0867  0.1451
 1733HOH     H1 5210   3.478   2.919   1.888  0.0078  0.0165 -0.2255
 1733HOH     H2 5211   3.403   2.799   1.833 -0.2183  0.2933 -0.5250
 1734HOH      O 5212   2.336   2.237   2.298 -0.2110 -0.8557 -0.3288
 1734HOH     H1 5213   2.240   2.230   2.296 -0.4081  0.8742 -0.2271
 1734HOH     H2 5214   2.358   2.286   2.219  0.3723  0.2668  0.4760
 1735HOH      O 5215   0.768   3.200   0.426  0.1175 -0.3487  0.1804
 1735HOH     H1 5216   0.770   3.119   0.478  0.5878 -0.5330 -0.1099
 1735HOH     H2 5217   0.718   3.177   0.347 -0.4199 -0.1267  0.4436
 1736HOH      O 5218   1.703   3.218   0.943 -0.0813  0.4883  0.1401
 1736HOH     H1 5219   1.634   3.199   1.007 -0.0702  0.9869  0.3102
 1736HOH     H2 5220   1.769   3.266   0.992 -0.2689  1.2591 -0.3293
 1737HOH      O 5221   2.095   2.342   1.559 -0.4202 -0.1671 -0.6164
 1737HOH     H1 5222   2.027   2.390   1.607  0.5668  1.1109 -0.3821
 1737HOH     H2 5223   2.095   2.255   1.599 -0.6624  0.3827  0.6997
 1738HOH      O 5224   1.613   0.651   3.178  0.2959  0.0740  0.5598
 1738HOH     H1 5225   1.522   0.661   3.204 -0.1340  0.0729 -0.8100
 1738HOH     H2 5226   1.613   0.575   3.120  1.0484  0.4372  0.0497
 1739HOH      O 5227   3.435   2.162   3.679  0.7043 -0.5851 -0.3969
 1739HOH     H1 5228   3.424   2.252   3.647  0.5770 -0.0773  0.9694
 1739HOH     H2 5229   3.383   2.109   3.619  0.3415  0.3203 -0.9141
 1740HOH      O 5230   1.179   0.036   3.443  0.2927 -0.4281 -0.4219
 1740HOH     H1 5231   1.114   0.095   3.406  1.1808  0.9179  0.0168
 1740HOH     H2 5232   1.149   0.019   3.532  0.8743  0.8615  0.0685
 1741HOH      O 5233   1.007   3.133   1.178 -0.4303 -0.1567  0.3545
 1741HOH     H1 5234   1.055   3.077   1.239 -0.8901 -0.1520  0.7283
 1741HOH     H2 5235   1.053   3.122   1.094  0.6036  0.3240  0.8243
 1742HOH      O 5236   1.869   1.619   0.247 -0.4906 -0.4235  0.3626
 1742HOH     H1 5237   1.801   1.575   0.297  0.0295 -0.6396  0.9080
 1742HOH     H2 5238   1.949   1.569   0.265 -0.0968  0.0841  0.1076
 1743HOH      O 5239   2.301   2.213   1.284  0.1300  0.2387  0.1314
 1743HOH     H1 5240   2.210   2.190   1.303  0.3734 -0.0086  1.1440
 1743HOH     H2 5241   2.331   2.143   1.225 -0.2929  0.2584 -0.1160
 1744HOH      O 5242   1.230   2.932   1.188  0.4031 -0.3096 -0.1179
 1744HOH     H1 5243   1.297   2.966   1.130 -0.7450  0.5995 -1.0143
 1744HOH     H2 5244   1.278   2.883   1.255  1.8854 -0.1456 -0.9844
 1745HOH      O 5245   2.235   0.324   0.717  0.7367  0.0590  0.2707
 1745HOH     H1 5246   2.143   0.351   0.710 -0.2793 -2.0873  2.3165
 1745HOH     H2 5247   2.253   0.279   0.635  0.2746  1.1757 -0.4873
 1746HOH      O 5248   2.714   2.239   1.068 -1.0495  0.3902  0.2355
 1746HOH     H1 5249   2.731   2.307   1.003 -0.6250 -0.1806 -0.2739
 1746HOH     H2 5250   2.727   2.282   1.153  1.1644  0.5179 -0.0548
 1747HOH      O 5251   1.219   0.284   2.269  0.1943  0.7145  0.5329
 1747HOH     H1 5252   1.286   0.267   2.336  0.0818 -1.3436  0.2719
 1747HOH     H2 5253   1.268   0.323   2.196  0.6915  1.1804  1.0999
 1748HOH      O 5254   1.931   2.774   2.355  0.3877 -0.3527 -0.9636
 1748HOH     H1 5255   1.843   2.750   2.326  0.2233 -0.3254 -0.5097
 1748HOH     H2 5256   1.960   2.839   2.292 -0.7235  1.1675 -0.0375
 1749HOH      O 5257   1.228   3.646   3.119  0.4343  0.4566 -0.3863
 1749HOH     H1 5258   1.321   3.627   3.106  0.3249  0.0401 -0.6048
 1749HOH     H2 5259   1.183   3.581   3.064 -0.0622 -0.9700  1.5155
 1750HOH      O 5260   0.309   0.662   1.088  0.5229  0.6688 -0.1816
 1750HOH     H1 5261   0.367   0.646   1.013  2.0015 -0.3449  1.0820
 1750HOH     H2 5262   0.346   0.740   1.130 -0.0581  0.9885 -0.2401
 1751HOH      O 5263   3.757   0.895   1.545 -0.2637 -0.2914  0.0444
 1751HOH     H1 5264   3.662   0.896   1.543 -0.2628  0.2015 -0.3579
 1751HOH     H2 5265   3.782   0.981   1.577  0.0370  0.0328 -0.9673
 1752HOH      O 5266   2.463   0.613   1.479  0.1651  0.0432 -0.2402
 1752HOH     H1 5267   2.481   0.592   1.387  1.2647 -0.7273  0.1030
 1752HOH     H2 5268   2.416   0.537   1.512 -0.3709  0.3876 -0.1771
 1753HOH      O 5269   0.520   1.090   1.832 -0.4373  0.5835  0.0068
 1753HOH     H1 5270   0.472   1.113   1.912 -0.0417  0.0176  0.4268
 1753HOH     H2 5271   0.483   1.007   1.804  1.1731 -0.6667  1.1818
 1754HOH      O 5272   1.149   0.714   1.832  0.6672 -0.2741  0.8840
 1754HOH     H1 5273   1.102   0.772   1.773  0.5567 -1.0458  0.1702
 1754HOH     H2 5274   1.084   0.691   1.899 -0.4466 -2.1070 -0.6129
 1755HOH      O 5275   3.355   3.596   0.769 -0.3367  1.0583  0.1666
 1755HOH     H1 5276   3.268   3.559   0.756 -0.0072 -0.0530  0.8213
 1755HOH     H2 5277   3.397   3.591   0.683 -0.5599  0.6024  0.0812
 1756HOH      O 5278   3.210   3.449   2.156 -0.3132  0.2807  0.0036
 1756HOH     H1 5279   3.157   3.511   2.206  0.4412  0.8687  0.1061
 1756HOH     H2 5280   3.300   3.463   2.187 -0.0462 -0.4491 -0.3987
 1757HOH      O 5281   0.448   0.592   0.878  0.4532 -0.3984  0.1414
 1757HOH     H1 5282   0.499   0.522   0.916  0.9801  0.0130  0.2131
 1757HOH     H2 5283   0.452   0.578   0.784  0.1372 -0.7389  0.1725
 1758HOH      O 5284   1.039   1.752   2.065 -0.3282  0.1907  0.2572
 1758HOH     H1 5285   1.103   1.683   2.049 -0.5698 -0.3245  1.3355
 1758HOH     H2 5286   0.954   1.709   2.053 -0.5121  0.8212 -0.9869
 1759HOH      O 5287   1.266   2.132   0.746  0.0218 -0.0679 -0.4183
 1759HOH     H1 5288   1.339   2.184   0.781  0.3862 -0.9075  0.1161
 1759HOH     H2 5289   1.288   2.118   0.654  0.8212 -0.7449 -0.1444
 1760HOH      O 5290   3.231   2.155   0.480 -0.3803  0.1514  0.7532
 1760HOH     H1 5291   3.306   2.128   0.427 -0.5604 -1.3205  1.1556
 1760HOH     H2 5292   3.240   2.250   0.487  0.6239  0.1985 -0.4105
 1761HOH      O 5293   0.906   1.155   0.867 -0.1975  0.1515 -0.1457
 1761HOH     H1 5294   0.813   1.150   0.849 -0.1493  0.3299 -0.4513
 1761HOH     H2 5295   0.941   1.072   0.837 -0.3500 -0.1788  0.5550
 1762HOH      O 5296   1.007   0.382   0.199  0.4679 -0.4766 -0.8266
 1762HOH     H1 5297   0.999   0.466   0.154 -0.1289 -0.1938 -0.2268
 1762HOH     H2 5298   0.930   0.332   0.171  0.0496 -0.2680 -0.0875
 1763HOH      O 5299   2.620   1.542   2.055 -0.0034  0.1572  0.0458
 1763HOH     H1 5300   2.639   1.584   1.971  0.7301  1.3045  0.7222
 1763HOH     H2 5301   2.687   1.474   2.063  0.0673  0.1955 -0.2019
 1764HOH      O 5302   2.784   0.893   2.916  0.7016 -0.3764  0.9863
 1764HOH     H1 5303   2.719   0.880   2.985 -0.9716  1.0017 -0.1730
 1764HOH     H2 5304   2.817   0.982   2.930  0.2883 -0.0499  0.0298
 1765HOH      O 5305   2.074   1.131   0.444  0.0505 -0.1699 -0.6247
 1765HOH     H1 5306   2.148   1.071   0.434  0.3850  0.2896 -1.0306
 1765HOH     H2 5307   2.029   1.101   0.523  1.1770  0.0642  0.1540
 1766HOH      O 5308   3.105   1.996   2.956 -0.0400  0.0340 -0.2151
 1766HOH     H1 5309   3.058   2.079   2.952  0.4859  0.4500  1.0380
 1766HOH     H2 5310   3.198   2.021   2.957  0.1269 -0.4093  1.4187
 1767HOH      O 5311   2.664   2.577   2.360  0.4892 -0.3021  0.0051
 1767HOH     H1 5312   2.727   2.511   2.332  0.1121 -0.1734 -1.2905
 1767HOH     H2 5313   2.707   2.623   2.432  1.2258 -1.2033  0.1743
 1768HOH      O 5314   1.535   2.638   0.342 -0.2940  0.0724 -0.2592
 1768HOH     H1 5315   1.508   2.547   0.334 -0.1147  0.0484 -0.6775
 1768HOH     H2 5316   1.486   2.672   0.417  0.3164 -0.6133  0.4857
 1769HOH      O 5317   0.185   2.604   1.573  0.0061  0.1996  0.4312
 1769HOH     H1 5318   0.248   2.564   1.633  0.3531  1.7643  1.2046
 1769HOH     H2 5319   0.239   2.649   1.508 -0.3732 -0.4503 -0.3726
 1770HOH      O 5320   1.117   0.947   3.344 -0.5279 -0.0957 -0.4144
 1770HOH     H1 5321   1.128   1.036   3.378  0.4059  0.0157 -0.9387
 1770HOH     H2 5322   1.183   0.895   3.390 -1.3944 -0.6605  0.2615
 1771HOH      O 5323   3.604   1.158   3.013  0.2283 -0.1891  0.0764
 1771HOH     H1 5324   3.545   1.115   3.074 -0.1305  0.4036  0.1617
 1771HOH     H2 5325   3.691   1.151   3.054  0.2059 -0.9331  0.0193
 1772HOH      O 5326   1.078   0.045   2.800  0.0403  0.2888  0.1438
 1772HOH     H1 5327   1.139  -0.029   2.796  0.1938  0.4243 -0.1194
 1772HOH     H2 5328   1.053   0.051   2.892  0.2193  0.0623  0.2088
 1773HOH      O 5329   1.010   0.216   1.510 -0.1244  0.2747  0.1303
 1773HOH     H1 5330   1.018   0.310   1.496 -0.6519  0.2248 -0.6567
 1773HOH     H2 5331   1.070   0.176   1.448 -0.5345  0.0854 -0.1576
 1774HOH      O 5332   2.059   0.417   0.410 -0.5725  0.1421 -0.0840
 1774HOH     H1 5333   2.100   0.331   0.423 -1.0813 -0.1255 -0.2043
 1774HOH     H2 5334   2.037   0.447   0.498  0.0573  0.3904  0.0047
 1775HOH      O 5335   1.718   3.361   2.321 -0.2557 -0.4064  0.3169
 1775HOH     H1 5336   1.652   3.339   2.387 -0.6703  0.3999  0.1893
 1775HOH     H2 5337   1.693   3.448   2.289  0.6408 -0.2544 -0.0291
   3.78315   3.78315   3.78315
