# Supplementary material for: Broadening the Scope of Binding Free Energy Calculations Using a Separated Topologies Approach
Source: J Chem Theory Comput. 2023 Jul 24;19(15):5058–76. doi: 10.1021/acs.jctc.3c00282 (PMC10413862; doi:10.1021/acs.jctc.3c00282)
Supplement: Supplementary file 2 — ct3c00282_si_002.zip [file ct3c00282_si_002.zip › SI_paper/BACE1/input/biphenyl/lig_02/complex.pdb]

CRYST1   85.997   85.997   85.997  90.00  90.00  90.00 P 1            
HETATM    1  C   ACE 1   1      53.335  20.847  52.081  0.00  0.00           C  
HETATM    2  O   ACE 1   1      52.259  20.891  51.538  0.00  0.00           O  
HETATM    3  CH3 ACE 1   1      53.779  19.579  52.731  0.00  0.00           C  
HETATM    4 HH31 ACE 1   1      54.864  19.599  52.833  0.00  0.00           H  
HETATM    5 HH32 ACE 1   1      53.521  19.689  53.785  0.00  0.00           H  
HETATM    6 HH33 ACE 1   1      53.368  18.714  52.212  0.00  0.00           H  
ATOM      7  N   THR 1   2      54.187  21.881  52.146  0.00  0.00           N  
ATOM      8  CA  THR 1   2      53.695  23.310  51.896  0.00  0.00           C  
ATOM      9  C   THR 1   2      54.205  23.966  50.628  0.00  0.00           C  
ATOM     10  O   THR 1   2      54.245  25.198  50.468  0.00  0.00           O  
ATOM     11  CB  THR 1   2      53.923  24.220  53.127  0.00  0.00           C  
ATOM     12  OG1 THR 1   2      55.325  24.303  53.399  0.00  0.00           O  
ATOM     13  CG2 THR 1   2      53.290  23.692  54.372  0.00  0.00           C  
ATOM     14  H   THR 1   2      55.089  21.718  52.572  0.00  0.00           H  
ATOM     15  HA  THR 1   2      52.616  23.310  51.739  0.00  0.00           H  
ATOM     16  HB  THR 1   2      53.511  25.180  52.816  0.00  0.00           H  
ATOM     17  HG1 THR 1   2      55.642  25.003  52.824  0.00  0.00           H  
ATOM     18 HG21 THR 1   2      53.439  24.306  55.260  0.00  0.00           H  
ATOM     19 HG22 THR 1   2      52.210  23.681  54.225  0.00  0.00           H  
ATOM     20 HG23 THR 1   2      53.600  22.662  54.552  0.00  0.00           H  
ATOM     21  N   THR 1   3      54.596  23.153  49.621  0.00  0.00           N  
ATOM     22  CA  THR 1   3      55.213  23.620  48.364  0.00  0.00           C  
ATOM     23  C   THR 1   3      54.776  22.624  47.235  0.00  0.00           C  
ATOM     24  O   THR 1   3      54.430  21.483  47.524  0.00  0.00           O  
ATOM     25  CB  THR 1   3      56.780  23.663  48.329  0.00  0.00           C  
ATOM     26  OG1 THR 1   3      57.349  22.453  48.898  0.00  0.00           O  
ATOM     27  CG2 THR 1   3      57.452  24.850  49.093  0.00  0.00           C  
ATOM     28  H   THR 1   3      54.844  22.203  49.858  0.00  0.00           H  
ATOM     29  HA  THR 1   3      54.805  24.602  48.125  0.00  0.00           H  
ATOM     30  HB  THR 1   3      57.056  23.733  47.277  0.00  0.00           H  
ATOM     31  HG1 THR 1   3      57.087  21.731  48.322  0.00  0.00           H  
ATOM     32 HG21 THR 1   3      58.520  24.977  48.915  0.00  0.00           H  
ATOM     33 HG22 THR 1   3      56.823  25.735  49.001  0.00  0.00           H  
ATOM     34 HG23 THR 1   3      57.314  24.567  50.137  0.00  0.00           H  
ATOM     35  N   GLY 1   4      54.947  23.110  46.006  0.00  0.00           N  
ATOM     36  CA  GLY 1   4      54.690  22.334  44.811  0.00  0.00           C  
ATOM     37  C   GLY 1   4      55.484  22.877  43.619  0.00  0.00           C  
ATOM     38  O   GLY 1   4      56.206  23.853  43.760  0.00  0.00           O  
ATOM     39  H   GLY 1   4      55.143  24.092  45.876  0.00  0.00           H  
ATOM     40  HA2 GLY 1   4      55.085  21.319  44.850  0.00  0.00           H  
ATOM     41  HA3 GLY 1   4      53.640  22.303  44.519  0.00  0.00           H  
ATOM     42  N   SER 1   5      55.076  22.541  42.434  0.00  0.00           N  
ATOM     43  CA  SER 1   5      55.550  23.167  41.188  0.00  0.00           C  
ATOM     44  C   SER 1   5      54.621  23.058  40.049  0.00  0.00           C  
ATOM     45  O   SER 1   5      54.081  21.990  39.776  0.00  0.00           O  
ATOM     46  CB  SER 1   5      56.930  22.522  40.803  0.00  0.00           C  
ATOM     47  OG  SER 1   5      57.341  23.072  39.533  0.00  0.00           O  
ATOM     48  H   SER 1   5      54.383  21.808  42.374  0.00  0.00           H  
ATOM     49  HA  SER 1   5      55.689  24.210  41.472  0.00  0.00           H  
ATOM     50  HB2 SER 1   5      57.629  22.749  41.608  0.00  0.00           H  
ATOM     51  HB3 SER 1   5      56.900  21.434  40.846  0.00  0.00           H  
ATOM     52  HG  SER 1   5      58.191  22.750  39.222  0.00  0.00           H  
ATOM     53  N   PHE 1   6      54.343  24.206  39.412  0.00  0.00           N  
ATOM     54  CA  PHE 1   6      53.111  24.408  38.611  0.00  0.00           C  
ATOM     55  C   PHE 1   6      53.529  25.275  37.368  0.00  0.00           C  
ATOM     56  O   PHE 1   6      53.014  26.328  37.075  0.00  0.00           O  
ATOM     57  CB  PHE 1   6      52.016  25.003  39.445  0.00  0.00           C  
ATOM     58  CG  PHE 1   6      51.607  24.361  40.798  0.00  0.00           C  
ATOM     59  CD1 PHE 1   6      52.320  24.718  42.020  0.00  0.00           C  
ATOM     60  CD2 PHE 1   6      50.682  23.331  40.803  0.00  0.00           C  
ATOM     61  CE1 PHE 1   6      51.869  24.151  43.201  0.00  0.00           C  
ATOM     62  CE2 PHE 1   6      50.326  22.720  42.027  0.00  0.00           C  
ATOM     63  CZ  PHE 1   6      50.890  23.177  43.279  0.00  0.00           C  
ATOM     64  H   PHE 1   6      54.806  25.041  39.740  0.00  0.00           H  
ATOM     65  HA  PHE 1   6      52.731  23.446  38.267  0.00  0.00           H  
ATOM     66  HB2 PHE 1   6      52.194  26.055  39.666  0.00  0.00           H  
ATOM     67  HB3 PHE 1   6      51.054  24.909  38.941  0.00  0.00           H  
ATOM     68  HD1 PHE 1   6      53.187  25.360  41.974  0.00  0.00           H  
ATOM     69  HD2 PHE 1   6      50.171  23.093  39.882  0.00  0.00           H  
ATOM     70  HE1 PHE 1   6      52.232  24.472  44.166  0.00  0.00           H  
ATOM     71  HE2 PHE 1   6      49.452  22.085  42.044  0.00  0.00           H  
ATOM     72  HZ  PHE 1   6      50.595  22.729  44.216  0.00  0.00           H  
ATOM     73  N   VAL 1   7      54.570  24.769  36.674  0.00  0.00           N  
ATOM     74  CA  VAL 1   7      55.297  25.435  35.613  0.00  0.00           C  
ATOM     75  C   VAL 1   7      54.497  26.207  34.556  0.00  0.00           C  
ATOM     76  O   VAL 1   7      54.955  27.001  33.752  0.00  0.00           O  
ATOM     77  CB  VAL 1   7      56.358  24.468  34.977  0.00  0.00           C  
ATOM     78  CG1 VAL 1   7      55.817  23.483  33.952  0.00  0.00           C  
ATOM     79  CG2 VAL 1   7      57.473  25.247  34.398  0.00  0.00           C  
ATOM     80  H   VAL 1   7      54.878  23.836  36.908  0.00  0.00           H  
ATOM     81  HA  VAL 1   7      55.866  26.274  36.014  0.00  0.00           H  
ATOM     82  HB  VAL 1   7      56.716  23.961  35.874  0.00  0.00           H  
ATOM     83 HG11 VAL 1   7      55.509  23.999  33.042  0.00  0.00           H  
ATOM     84 HG12 VAL 1   7      56.557  22.701  33.782  0.00  0.00           H  
ATOM     85 HG13 VAL 1   7      54.981  22.972  34.429  0.00  0.00           H  
ATOM     86 HG21 VAL 1   7      58.303  25.091  35.088  0.00  0.00           H  
ATOM     87 HG22 VAL 1   7      57.684  24.815  33.420  0.00  0.00           H  
ATOM     88 HG23 VAL 1   7      57.199  26.295  34.273  0.00  0.00           H  
ATOM     89  N   GLU 1   8      53.229  25.741  34.326  0.00  0.00           N  
ATOM     90  CA  GLU 1   8      52.218  26.325  33.331  0.00  0.00           C  
ATOM     91  C   GLU 1   8      51.514  27.620  33.894  0.00  0.00           C  
ATOM     92  O   GLU 1   8      51.172  28.463  33.064  0.00  0.00           O  
ATOM     93  CB  GLU 1   8      51.062  25.315  33.012  0.00  0.00           C  
ATOM     94  CG  GLU 1   8      51.362  24.034  32.264  0.00  0.00           C  
ATOM     95  CD  GLU 1   8      51.904  24.145  30.807  0.00  0.00           C  
ATOM     96  OE1 GLU 1   8      52.018  25.271  30.227  0.00  0.00           O  
ATOM     97  OE2 GLU 1   8      52.134  23.058  30.170  0.00  0.00           O  
ATOM     98  H   GLU 1   8      52.961  24.938  34.877  0.00  0.00           H  
ATOM     99  HA  GLU 1   8      52.678  26.645  32.396  0.00  0.00           H  
ATOM    100  HB2 GLU 1   8      50.580  25.117  33.969  0.00  0.00           H  
ATOM    101  HB3 GLU 1   8      50.349  25.947  32.482  0.00  0.00           H  
ATOM    102  HG2 GLU 1   8      52.082  23.457  32.844  0.00  0.00           H  
ATOM    103  HG3 GLU 1   8      50.485  23.386  32.272  0.00  0.00           H  
ATOM    104  N   MET 1   9      51.205  27.670  35.210  0.00  0.00           N  
ATOM    105  CA  MET 1   9      50.696  28.772  35.962  0.00  0.00           C  
ATOM    106  C   MET 1   9      51.733  29.742  36.468  0.00  0.00           C  
ATOM    107  O   MET 1   9      51.491  30.945  36.691  0.00  0.00           O  
ATOM    108  CB  MET 1   9      49.772  28.266  37.125  0.00  0.00           C  
ATOM    109  CG  MET 1   9      48.439  27.612  36.893  0.00  0.00           C  
ATOM    110  SD  MET 1   9      47.438  27.125  38.327  0.00  0.00           S  
ATOM    111  CE  MET 1   9      48.177  25.522  38.763  0.00  0.00           C  
ATOM    112  H   MET 1   9      51.426  26.846  35.751  0.00  0.00           H  
ATOM    113  HA  MET 1   9      50.001  29.419  35.426  0.00  0.00           H  
ATOM    114  HB2 MET 1   9      50.392  27.626  37.752  0.00  0.00           H  
ATOM    115  HB3 MET 1   9      49.467  29.090  37.770  0.00  0.00           H  
ATOM    116  HG2 MET 1   9      47.901  28.281  36.221  0.00  0.00           H  
ATOM    117  HG3 MET 1   9      48.644  26.725  36.292  0.00  0.00           H  
ATOM    118  HE1 MET 1   9      48.747  25.280  37.866  0.00  0.00           H  
ATOM    119  HE2 MET 1   9      48.850  25.652  39.610  0.00  0.00           H  
ATOM    120  HE3 MET 1   9      47.301  24.910  38.979  0.00  0.00           H  
ATOM    121  N   VAL 1  10      53.020  29.265  36.497  0.00  0.00           N  
ATOM    122  CA  VAL 1  10      54.149  30.174  36.515  0.00  0.00           C  
ATOM    123  C   VAL 1  10      54.319  30.868  35.156  0.00  0.00           C  
ATOM    124  O   VAL 1  10      54.160  30.343  34.085  0.00  0.00           O  
ATOM    125  CB  VAL 1  10      55.407  29.320  36.814  0.00  0.00           C  
ATOM    126  CG1 VAL 1  10      56.815  29.863  36.572  0.00  0.00           C  
ATOM    127  CG2 VAL 1  10      55.317  28.839  38.275  0.00  0.00           C  
ATOM    128  H   VAL 1  10      53.127  28.278  36.311  0.00  0.00           H  
ATOM    129  HA  VAL 1  10      54.049  30.907  37.316  0.00  0.00           H  
ATOM    130  HB  VAL 1  10      55.371  28.489  36.109  0.00  0.00           H  
ATOM    131 HG11 VAL 1  10      57.556  29.373  37.204  0.00  0.00           H  
ATOM    132 HG12 VAL 1  10      57.049  29.905  35.508  0.00  0.00           H  
ATOM    133 HG13 VAL 1  10      56.808  30.851  37.031  0.00  0.00           H  
ATOM    134 HG21 VAL 1  10      56.213  28.316  38.611  0.00  0.00           H  
ATOM    135 HG22 VAL 1  10      55.169  29.668  38.968  0.00  0.00           H  
ATOM    136 HG23 VAL 1  10      54.457  28.196  38.460  0.00  0.00           H  
ATOM    137  N   ASP 1  11      54.697  32.121  35.261  0.00  0.00           N  
ATOM    138  CA  ASP 1  11      54.955  32.959  34.156  0.00  0.00           C  
ATOM    139  C   ASP 1  11      53.705  33.422  33.356  0.00  0.00           C  
ATOM    140  O   ASP 1  11      53.784  33.925  32.243  0.00  0.00           O  
ATOM    141  CB  ASP 1  11      56.174  32.435  33.386  0.00  0.00           C  
ATOM    142  CG  ASP 1  11      56.846  33.480  32.487  0.00  0.00           C  
ATOM    143  OD1 ASP 1  11      56.790  34.727  32.759  0.00  0.00           O  
ATOM    144  OD2 ASP 1  11      57.566  33.037  31.527  0.00  0.00           O  
ATOM    145  H   ASP 1  11      54.849  32.441  36.207  0.00  0.00           H  
ATOM    146  HA  ASP 1  11      55.416  33.843  34.597  0.00  0.00           H  
ATOM    147  HB2 ASP 1  11      56.927  32.107  34.103  0.00  0.00           H  
ATOM    148  HB3 ASP 1  11      55.958  31.590  32.733  0.00  0.00           H  
ATOM    149  N   ASN 1  12      52.478  33.169  33.773  0.00  0.00           N  
ATOM    150  CA  ASN 1  12      51.328  33.491  32.918  0.00  0.00           C  
ATOM    151  C   ASN 1  12      50.805  34.959  32.967  0.00  0.00           C  
ATOM    152  O   ASN 1  12      49.919  35.223  32.132  0.00  0.00           O  
ATOM    153  CB  ASN 1  12      50.246  32.515  33.414  0.00  0.00           C  
ATOM    154  CG  ASN 1  12      49.847  32.619  34.878  0.00  0.00           C  
ATOM    155  OD1 ASN 1  12      50.403  33.441  35.641  0.00  0.00           O  
ATOM    156  ND2 ASN 1  12      49.030  31.764  35.346  0.00  0.00           N  
ATOM    157  H   ASN 1  12      52.349  32.785  34.698  0.00  0.00           H  
ATOM    158  HA  ASN 1  12      51.513  33.241  31.873  0.00  0.00           H  
ATOM    159  HB2 ASN 1  12      49.365  32.592  32.777  0.00  0.00           H  
ATOM    160  HB3 ASN 1  12      50.649  31.518  33.239  0.00  0.00           H  
ATOM    161 HD21 ASN 1  12      48.982  31.680  36.351  0.00  0.00           H  
ATOM    162 HD22 ASN 1  12      48.601  31.067  34.754  0.00  0.00           H  
ATOM    163  N   LEU 1  13      51.167  35.807  33.920  0.00  0.00           N  
ATOM    164  CA  LEU 1  13      50.862  37.268  33.896  0.00  0.00           C  
ATOM    165  C   LEU 1  13      51.796  38.063  32.982  0.00  0.00           C  
ATOM    166  O   LEU 1  13      53.014  37.783  32.984  0.00  0.00           O  
ATOM    167  CB  LEU 1  13      50.744  38.003  35.275  0.00  0.00           C  
ATOM    168  CG  LEU 1  13      49.851  37.360  36.309  0.00  0.00           C  
ATOM    169  CD1 LEU 1  13      49.652  38.211  37.539  0.00  0.00           C  
ATOM    170  CD2 LEU 1  13      48.402  37.183  35.785  0.00  0.00           C  
ATOM    171  H   LEU 1  13      51.691  35.401  34.682  0.00  0.00           H  
ATOM    172  HA  LEU 1  13      49.861  37.300  33.466  0.00  0.00           H  
ATOM    173  HB2 LEU 1  13      51.760  37.935  35.666  0.00  0.00           H  
ATOM    174  HB3 LEU 1  13      50.427  39.031  35.099  0.00  0.00           H  
ATOM    175  HG  LEU 1  13      50.288  36.414  36.628  0.00  0.00           H  
ATOM    176 HD11 LEU 1  13      49.013  37.627  38.202  0.00  0.00           H  
ATOM    177 HD12 LEU 1  13      50.661  38.350  37.928  0.00  0.00           H  
ATOM    178 HD13 LEU 1  13      49.219  39.177  37.278  0.00  0.00           H  
ATOM    179 HD21 LEU 1  13      48.381  36.299  35.148  0.00  0.00           H  
ATOM    180 HD22 LEU 1  13      47.760  36.848  36.599  0.00  0.00           H  
ATOM    181 HD23 LEU 1  13      47.919  37.959  35.191  0.00  0.00           H  
ATOM    182  N   ARG 1  14      51.208  38.959  32.199  0.00  0.00           N  
ATOM    183  CA  ARG 1  14      51.812  39.890  31.289  0.00  0.00           C  
ATOM    184  C   ARG 1  14      51.266  41.286  31.276  0.00  0.00           C  
ATOM    185  O   ARG 1  14      50.364  41.610  32.026  0.00  0.00           O  
ATOM    186  CB  ARG 1  14      51.855  39.270  29.891  0.00  0.00           C  
ATOM    187  CG  ARG 1  14      52.820  38.099  29.699  0.00  0.00           C  
ATOM    188  CD  ARG 1  14      54.232  38.614  29.750  0.00  0.00           C  
ATOM    189  NE  ARG 1  14      55.120  37.518  29.478  0.00  0.00           N  
ATOM    190  CZ  ARG 1  14      55.591  36.600  30.369  0.00  0.00           C  
ATOM    191  NH1 ARG 1  14      56.491  35.716  30.008  0.00  0.00           N  
ATOM    192  NH2 ARG 1  14      55.067  36.527  31.573  0.00  0.00           N  
ATOM    193  H   ARG 1  14      50.206  38.867  32.111  0.00  0.00           H  
ATOM    194  HA  ARG 1  14      52.809  40.034  31.707  0.00  0.00           H  
ATOM    195  HB2 ARG 1  14      50.806  39.052  29.692  0.00  0.00           H  
ATOM    196  HB3 ARG 1  14      52.075  40.030  29.141  0.00  0.00           H  
ATOM    197  HG2 ARG 1  14      52.551  37.366  30.460  0.00  0.00           H  
ATOM    198  HG3 ARG 1  14      52.670  37.671  28.708  0.00  0.00           H  
ATOM    199  HD2 ARG 1  14      54.365  39.463  29.080  0.00  0.00           H  
ATOM    200  HD3 ARG 1  14      54.475  38.938  30.762  0.00  0.00           H  
ATOM    201  HE  ARG 1  14      55.491  37.572  28.540  0.00  0.00           H  
ATOM    202 HH11 ARG 1  14      56.894  35.101  30.700  0.00  0.00           H  
ATOM    203 HH12 ARG 1  14      56.779  35.637  29.043  0.00  0.00           H  
ATOM    204 HH21 ARG 1  14      55.292  35.719  32.135  0.00  0.00           H  
ATOM    205 HH22 ARG 1  14      54.393  37.168  31.966  0.00  0.00           H  
ATOM    206  N   GLY 1  15      51.896  42.112  30.478  0.00  0.00           N  
ATOM    207  CA  GLY 1  15      51.423  43.575  30.197  0.00  0.00           C  
ATOM    208  C   GLY 1  15      52.580  44.577  30.083  0.00  0.00           C  
ATOM    209  O   GLY 1  15      53.728  44.174  29.764  0.00  0.00           O  
ATOM    210  H   GLY 1  15      52.827  41.861  30.179  0.00  0.00           H  
ATOM    211  HA2 GLY 1  15      51.040  43.513  29.178  0.00  0.00           H  
ATOM    212  HA3 GLY 1  15      50.603  43.935  30.819  0.00  0.00           H  
ATOM    213  N   LYS 1  16      52.311  45.845  30.245  0.00  0.00           N  
ATOM    214  CA  LYS 1  16      53.114  47.015  29.946  0.00  0.00           C  
ATOM    215  C   LYS 1  16      53.286  47.762  31.300  0.00  0.00           C  
ATOM    216  O   LYS 1  16      52.467  47.805  32.201  0.00  0.00           O  
ATOM    217  CB  LYS 1  16      52.390  47.754  28.849  0.00  0.00           C  
ATOM    218  CG  LYS 1  16      52.457  47.001  27.457  0.00  0.00           C  
ATOM    219  CD  LYS 1  16      52.293  48.058  26.405  0.00  0.00           C  
ATOM    220  CE  LYS 1  16      52.244  47.417  25.037  0.00  0.00           C  
ATOM    221  NZ  LYS 1  16      51.012  46.582  24.914  0.00  0.00           N  
ATOM    222  H   LYS 1  16      51.355  46.069  30.484  0.00  0.00           H  
ATOM    223  HA  LYS 1  16      54.119  46.691  29.677  0.00  0.00           H  
ATOM    224  HB2 LYS 1  16      51.348  48.053  28.967  0.00  0.00           H  
ATOM    225  HB3 LYS 1  16      52.965  48.666  28.688  0.00  0.00           H  
ATOM    226  HG2 LYS 1  16      53.356  46.438  27.205  0.00  0.00           H  
ATOM    227  HG3 LYS 1  16      51.564  46.380  27.530  0.00  0.00           H  
ATOM    228  HD2 LYS 1  16      51.297  48.481  26.532  0.00  0.00           H  
ATOM    229  HD3 LYS 1  16      53.117  48.762  26.284  0.00  0.00           H  
ATOM    230  HE2 LYS 1  16      52.332  48.185  24.268  0.00  0.00           H  
ATOM    231  HE3 LYS 1  16      53.058  46.704  24.905  0.00  0.00           H  
ATOM    232  HZ1 LYS 1  16      50.976  45.862  25.622  0.00  0.00           H  
ATOM    233  HZ2 LYS 1  16      50.175  47.111  25.115  0.00  0.00           H  
ATOM    234  HZ3 LYS 1  16      50.804  46.253  23.983  0.00  0.00           H  
ATOM    235  N   SER 1  17      54.380  48.532  31.302  0.00  0.00           N  
ATOM    236  CA  SER 1  17      54.723  49.534  32.345  0.00  0.00           C  
ATOM    237  C   SER 1  17      53.574  50.306  32.932  0.00  0.00           C  
ATOM    238  O   SER 1  17      53.094  51.300  32.437  0.00  0.00           O  
ATOM    239  CB  SER 1  17      55.934  50.380  31.754  0.00  0.00           C  
ATOM    240  OG  SER 1  17      56.348  51.266  32.747  0.00  0.00           O  
ATOM    241  H   SER 1  17      55.075  48.386  30.583  0.00  0.00           H  
ATOM    242  HA  SER 1  17      55.209  49.060  33.198  0.00  0.00           H  
ATOM    243  HB2 SER 1  17      56.734  49.711  31.438  0.00  0.00           H  
ATOM    244  HB3 SER 1  17      55.553  50.970  30.920  0.00  0.00           H  
ATOM    245  HG  SER 1  17      56.997  51.864  32.369  0.00  0.00           H  
ATOM    246  N   GLY 1  18      53.115  49.783  34.082  0.00  0.00           N  
ATOM    247  CA  GLY 1  18      52.183  50.391  35.100  0.00  0.00           C  
ATOM    248  C   GLY 1  18      50.745  50.603  34.544  0.00  0.00           C  
ATOM    249  O   GLY 1  18      49.924  51.337  35.106  0.00  0.00           O  
ATOM    250  H   GLY 1  18      53.590  48.960  34.424  0.00  0.00           H  
ATOM    251  HA2 GLY 1  18      52.195  49.766  35.993  0.00  0.00           H  
ATOM    252  HA3 GLY 1  18      52.616  51.334  35.433  0.00  0.00           H  
ATOM    253  N   GLN 1  19      50.388  49.895  33.508  0.00  0.00           N  
ATOM    254  CA  GLN 1  19      49.059  49.858  32.893  0.00  0.00           C  
ATOM    255  C   GLN 1  19      48.207  48.763  33.416  0.00  0.00           C  
ATOM    256  O   GLN 1  19      47.064  48.618  33.033  0.00  0.00           O  
ATOM    257  CB  GLN 1  19      49.225  49.691  31.339  0.00  0.00           C  
ATOM    258  CG  GLN 1  19      50.011  50.808  30.580  0.00  0.00           C  
ATOM    259  CD  GLN 1  19      49.625  50.933  29.128  0.00  0.00           C  
ATOM    260  OE1 GLN 1  19      49.831  50.014  28.368  0.00  0.00           O  
ATOM    261  NE2 GLN 1  19      49.141  52.028  28.685  0.00  0.00           N  
ATOM    262  H   GLN 1  19      51.067  49.208  33.214  0.00  0.00           H  
ATOM    263  HA  GLN 1  19      48.557  50.809  33.069  0.00  0.00           H  
ATOM    264  HB2 GLN 1  19      49.723  48.760  31.067  0.00  0.00           H  
ATOM    265  HB3 GLN 1  19      48.172  49.673  31.058  0.00  0.00           H  
ATOM    266  HG2 GLN 1  19      49.839  51.797  31.004  0.00  0.00           H  
ATOM    267  HG3 GLN 1  19      51.059  50.533  30.704  0.00  0.00           H  
ATOM    268 HE21 GLN 1  19      48.537  51.989  27.877  0.00  0.00           H  
ATOM    269 HE22 GLN 1  19      49.171  52.795  29.342  0.00  0.00           H  
ATOM    270  N   GLY 1  20      48.771  47.921  34.320  0.00  0.00           N  
ATOM    271  CA  GLY 1  20      48.184  46.794  35.018  0.00  0.00           C  
ATOM    272  C   GLY 1  20      48.517  45.444  34.297  0.00  0.00           C  
ATOM    273  O   GLY 1  20      48.844  45.462  33.135  0.00  0.00           O  
ATOM    274  H   GLY 1  20      49.734  48.009  34.609  0.00  0.00           H  
ATOM    275  HA2 GLY 1  20      48.718  46.685  35.962  0.00  0.00           H  
ATOM    276  HA3 GLY 1  20      47.096  46.864  35.021  0.00  0.00           H  
ATOM    277  N   TYR 1  21      48.535  44.355  35.121  0.00  0.00           N  
ATOM    278  CA  TYR 1  21      48.879  42.974  34.659  0.00  0.00           C  
ATOM    279  C   TYR 1  21      47.756  41.997  34.305  0.00  0.00           C  
ATOM    280  O   TYR 1  21      46.755  41.942  35.064  0.00  0.00           O  
ATOM    281  CB  TYR 1  21      49.705  42.418  35.802  0.00  0.00           C  
ATOM    282  CG  TYR 1  21      51.021  43.062  36.117  0.00  0.00           C  
ATOM    283  CD1 TYR 1  21      51.107  44.092  37.066  0.00  0.00           C  
ATOM    284  CD2 TYR 1  21      52.258  42.532  35.510  0.00  0.00           C  
ATOM    285  CE1 TYR 1  21      52.353  44.556  37.508  0.00  0.00           C  
ATOM    286  CE2 TYR 1  21      53.458  42.971  36.012  0.00  0.00           C  
ATOM    287  CZ  TYR 1  21      53.554  43.936  37.006  0.00  0.00           C  
ATOM    288  OH  TYR 1  21      54.745  44.217  37.416  0.00  0.00           O  
ATOM    289  H   TYR 1  21      48.494  44.588  36.103  0.00  0.00           H  
ATOM    290  HA  TYR 1  21      49.516  43.092  33.782  0.00  0.00           H  
ATOM    291  HB2 TYR 1  21      49.124  42.295  36.716  0.00  0.00           H  
ATOM    292  HB3 TYR 1  21      49.996  41.420  35.473  0.00  0.00           H  
ATOM    293  HD1 TYR 1  21      50.195  44.475  37.498  0.00  0.00           H  
ATOM    294  HD2 TYR 1  21      52.187  41.718  34.804  0.00  0.00           H  
ATOM    295  HE1 TYR 1  21      52.480  45.160  38.394  0.00  0.00           H  
ATOM    296  HE2 TYR 1  21      54.340  42.547  35.555  0.00  0.00           H  
ATOM    297  HH  TYR 1  21      54.724  45.024  37.936  0.00  0.00           H  
ATOM    298  N   TYR 1  22      47.824  41.147  33.288  0.00  0.00           N  
ATOM    299  CA  TYR 1  22      46.692  40.200  32.896  0.00  0.00           C  
ATOM    300  C   TYR 1  22      47.096  38.843  32.576  0.00  0.00           C  
ATOM    301  O   TYR 1  22      48.293  38.570  32.320  0.00  0.00           O  
ATOM    302  CB  TYR 1  22      46.121  40.821  31.545  0.00  0.00           C  
ATOM    303  CG  TYR 1  22      47.179  41.106  30.549  0.00  0.00           C  
ATOM    304  CD1 TYR 1  22      47.512  40.031  29.609  0.00  0.00           C  
ATOM    305  CD2 TYR 1  22      47.703  42.406  30.277  0.00  0.00           C  
ATOM    306  CE1 TYR 1  22      48.315  40.332  28.536  0.00  0.00           C  
ATOM    307  CE2 TYR 1  22      48.418  42.645  29.112  0.00  0.00           C  
ATOM    308  CZ  TYR 1  22      48.835  41.611  28.240  0.00  0.00           C  
ATOM    309  OH  TYR 1  22      49.674  41.817  27.233  0.00  0.00           O  
ATOM    310  H   TYR 1  22      48.618  41.319  32.687  0.00  0.00           H  
ATOM    311  HA  TYR 1  22      45.934  40.125  33.676  0.00  0.00           H  
ATOM    312  HB2 TYR 1  22      45.377  40.135  31.141  0.00  0.00           H  
ATOM    313  HB3 TYR 1  22      45.578  41.717  31.848  0.00  0.00           H  
ATOM    314  HD1 TYR 1  22      47.072  39.057  29.765  0.00  0.00           H  
ATOM    315  HD2 TYR 1  22      47.385  43.177  30.964  0.00  0.00           H  
ATOM    316  HE1 TYR 1  22      48.600  39.527  27.875  0.00  0.00           H  
ATOM    317  HE2 TYR 1  22      48.827  43.623  28.908  0.00  0.00           H  
ATOM    318  HH  TYR 1  22      50.277  41.087  27.072  0.00  0.00           H  
ATOM    319  N   VAL 1  23      46.176  37.890  32.708  0.00  0.00           N  
ATOM    320  CA  VAL 1  23      46.209  36.458  32.216  0.00  0.00           C  
ATOM    321  C   VAL 1  23      45.415  36.375  30.930  0.00  0.00           C  
ATOM    322  O   VAL 1  23      44.404  37.064  30.751  0.00  0.00           O  
ATOM    323  CB  VAL 1  23      45.865  35.480  33.358  0.00  0.00           C  
ATOM    324  CG1 VAL 1  23      44.363  35.442  33.666  0.00  0.00           C  
ATOM    325  CG2 VAL 1  23      46.445  34.077  33.024  0.00  0.00           C  
ATOM    326  H   VAL 1  23      45.319  38.314  33.034  0.00  0.00           H  
ATOM    327  HA  VAL 1  23      47.225  36.182  31.935  0.00  0.00           H  
ATOM    328  HB  VAL 1  23      46.470  35.599  34.257  0.00  0.00           H  
ATOM    329 HG11 VAL 1  23      44.236  34.567  34.303  0.00  0.00           H  
ATOM    330 HG12 VAL 1  23      43.928  36.331  34.123  0.00  0.00           H  
ATOM    331 HG13 VAL 1  23      43.966  35.149  32.694  0.00  0.00           H  
ATOM    332 HG21 VAL 1  23      46.113  33.478  33.872  0.00  0.00           H  
ATOM    333 HG22 VAL 1  23      45.939  33.604  32.182  0.00  0.00           H  
ATOM    334 HG23 VAL 1  23      47.510  33.951  32.829  0.00  0.00           H  
ATOM    335  N   GLU 1  24      45.739  35.473  30.008  0.00  0.00           N  
ATOM    336  CA  GLU 1  24      44.808  35.080  28.982  0.00  0.00           C  
ATOM    337  C   GLU 1  24      43.764  34.115  29.575  0.00  0.00           C  
ATOM    338  O   GLU 1  24      44.082  33.372  30.460  0.00  0.00           O  
ATOM    339  CB  GLU 1  24      45.529  34.527  27.811  0.00  0.00           C  
ATOM    340  CG  GLU 1  24      44.680  34.414  26.574  0.00  0.00           C  
ATOM    341  CD  GLU 1  24      45.504  33.990  25.289  0.00  0.00           C  
ATOM    342  OE1 GLU 1  24      46.666  34.455  25.146  0.00  0.00           O  
ATOM    343  OE2 GLU 1  24      45.152  33.070  24.516  0.00  0.00           O  
ATOM    344  H   GLU 1  24      46.597  34.956  30.136  0.00  0.00           H  
ATOM    345  HA  GLU 1  24      44.223  35.957  28.702  0.00  0.00           H  
ATOM    346  HB2 GLU 1  24      46.448  35.080  27.612  0.00  0.00           H  
ATOM    347  HB3 GLU 1  24      45.772  33.524  28.160  0.00  0.00           H  
ATOM    348  HG2 GLU 1  24      43.947  33.609  26.546  0.00  0.00           H  
ATOM    349  HG3 GLU 1  24      44.141  35.332  26.338  0.00  0.00           H  
ATOM    350  N   MET 1  25      42.548  34.271  29.157  0.00  0.00           N  
ATOM    351  CA  MET 1  25      41.278  33.551  29.659  0.00  0.00           C  
ATOM    352  C   MET 1  25      40.378  33.230  28.564  0.00  0.00           C  
ATOM    353  O   MET 1  25      40.398  33.792  27.519  0.00  0.00           O  
ATOM    354  CB  MET 1  25      40.683  34.528  30.746  0.00  0.00           C  
ATOM    355  CG  MET 1  25      39.560  33.889  31.624  0.00  0.00           C  
ATOM    356  SD  MET 1  25      39.262  34.919  33.030  0.00  0.00           S  
ATOM    357  CE  MET 1  25      38.177  33.847  34.033  0.00  0.00           C  
ATOM    358  H   MET 1  25      42.254  35.040  28.572  0.00  0.00           H  
ATOM    359  HA  MET 1  25      41.562  32.573  30.046  0.00  0.00           H  
ATOM    360  HB2 MET 1  25      41.455  34.816  31.459  0.00  0.00           H  
ATOM    361  HB3 MET 1  25      40.250  35.357  30.187  0.00  0.00           H  
ATOM    362  HG2 MET 1  25      38.597  33.888  31.113  0.00  0.00           H  
ATOM    363  HG3 MET 1  25      39.858  32.898  31.965  0.00  0.00           H  
ATOM    364  HE1 MET 1  25      37.836  34.409  34.903  0.00  0.00           H  
ATOM    365  HE2 MET 1  25      37.354  33.487  33.415  0.00  0.00           H  
ATOM    366  HE3 MET 1  25      38.722  33.010  34.470  0.00  0.00           H  
ATOM    367  N   THR 1  26      39.583  32.196  28.817  0.00  0.00           N  
ATOM    368  CA  THR 1  26      38.515  31.625  27.895  0.00  0.00           C  
ATOM    369  C   THR 1  26      37.123  31.762  28.515  0.00  0.00           C  
ATOM    370  O   THR 1  26      37.039  31.423  29.653  0.00  0.00           O  
ATOM    371  CB  THR 1  26      38.810  30.255  27.485  0.00  0.00           C  
ATOM    372  OG1 THR 1  26      39.123  29.379  28.553  0.00  0.00           O  
ATOM    373  CG2 THR 1  26      39.867  30.142  26.382  0.00  0.00           C  
ATOM    374  H   THR 1  26      39.669  31.666  29.672  0.00  0.00           H  
ATOM    375  HA  THR 1  26      38.643  32.258  27.016  0.00  0.00           H  
ATOM    376  HB  THR 1  26      37.987  29.663  27.087  0.00  0.00           H  
ATOM    377  HG1 THR 1  26      39.176  29.910  29.351  0.00  0.00           H  
ATOM    378 HG21 THR 1  26      40.744  30.757  26.585  0.00  0.00           H  
ATOM    379 HG22 THR 1  26      40.169  29.098  26.299  0.00  0.00           H  
ATOM    380 HG23 THR 1  26      39.393  30.415  25.439  0.00  0.00           H  
ATOM    381  N   VAL 1  27      36.145  32.333  27.813  0.00  0.00           N  
ATOM    382  CA  VAL 1  27      34.768  32.486  28.359  0.00  0.00           C  
ATOM    383  C   VAL 1  27      33.715  32.167  27.330  0.00  0.00           C  
ATOM    384  O   VAL 1  27      33.930  32.329  26.130  0.00  0.00           O  
ATOM    385  CB  VAL 1  27      34.639  33.900  28.965  0.00  0.00           C  
ATOM    386  CG1 VAL 1  27      34.764  35.034  27.992  0.00  0.00           C  
ATOM    387  CG2 VAL 1  27      33.236  34.094  29.644  0.00  0.00           C  
ATOM    388  H   VAL 1  27      36.336  32.769  26.922  0.00  0.00           H  
ATOM    389  HA  VAL 1  27      34.690  31.758  29.167  0.00  0.00           H  
ATOM    390  HB  VAL 1  27      35.344  34.064  29.779  0.00  0.00           H  
ATOM    391 HG11 VAL 1  27      34.618  36.016  28.442  0.00  0.00           H  
ATOM    392 HG12 VAL 1  27      35.665  35.063  27.380  0.00  0.00           H  
ATOM    393 HG13 VAL 1  27      33.880  34.959  27.360  0.00  0.00           H  
ATOM    394 HG21 VAL 1  27      33.359  34.791  30.473  0.00  0.00           H  
ATOM    395 HG22 VAL 1  27      32.421  34.318  28.955  0.00  0.00           H  
ATOM    396 HG23 VAL 1  27      32.989  33.181  30.187  0.00  0.00           H  
ATOM    397  N   GLY 1  28      32.566  31.580  27.801  0.00  0.00           N  
ATOM    398  CA  GLY 1  28      31.507  31.127  26.933  0.00  0.00           C  
ATOM    399  C   GLY 1  28      31.722  29.835  26.232  0.00  0.00           C  
ATOM    400  O   GLY 1  28      32.610  29.106  26.597  0.00  0.00           O  
ATOM    401  H   GLY 1  28      32.513  31.331  28.778  0.00  0.00           H  
ATOM    402  HA2 GLY 1  28      30.667  31.011  27.619  0.00  0.00           H  
ATOM    403  HA3 GLY 1  28      31.312  31.992  26.300  0.00  0.00           H  
ATOM    404  N   SER 1  29      30.840  29.469  25.314  0.00  0.00           N  
ATOM    405  CA  SER 1  29      30.743  28.230  24.556  0.00  0.00           C  
ATOM    406  C   SER 1  29      30.145  28.301  23.144  0.00  0.00           C  
ATOM    407  O   SER 1  29      28.926  28.552  23.058  0.00  0.00           O  
ATOM    408  CB  SER 1  29      29.834  27.172  25.368  0.00  0.00           C  
ATOM    409  OG  SER 1  29      30.460  26.766  26.562  0.00  0.00           O  
ATOM    410  H   SER 1  29      30.101  30.132  25.129  0.00  0.00           H  
ATOM    411  HA  SER 1  29      31.715  27.761  24.407  0.00  0.00           H  
ATOM    412  HB2 SER 1  29      28.951  27.795  25.513  0.00  0.00           H  
ATOM    413  HB3 SER 1  29      29.701  26.287  24.747  0.00  0.00           H  
ATOM    414  HG  SER 1  29      30.045  27.408  27.142  0.00  0.00           H  
ATOM    415  N   PRO 1  30      30.941  28.104  22.051  0.00  0.00           N  
ATOM    416  CA  PRO 1  30      32.401  27.977  22.100  0.00  0.00           C  
ATOM    417  C   PRO 1  30      33.247  29.120  22.718  0.00  0.00           C  
ATOM    418  O   PRO 1  30      32.805  30.262  22.797  0.00  0.00           O  
ATOM    419  CB  PRO 1  30      32.764  27.759  20.631  0.00  0.00           C  
ATOM    420  CG  PRO 1  30      31.847  28.697  19.910  0.00  0.00           C  
ATOM    421  CD  PRO 1  30      30.503  28.546  20.740  0.00  0.00           C  
ATOM    422  HA  PRO 1  30      32.583  27.074  22.682  0.00  0.00           H  
ATOM    423  HB2 PRO 1  30      33.820  27.907  20.404  0.00  0.00           H  
ATOM    424  HB3 PRO 1  30      32.377  26.775  20.369  0.00  0.00           H  
ATOM    425  HG2 PRO 1  30      32.255  29.698  20.050  0.00  0.00           H  
ATOM    426  HG3 PRO 1  30      31.696  28.483  18.851  0.00  0.00           H  
ATOM    427  HD2 PRO 1  30      29.934  27.727  20.300  0.00  0.00           H  
ATOM    428  HD3 PRO 1  30      29.898  29.449  20.822  0.00  0.00           H  
ATOM    429  N   PRO 1  31      34.485  28.736  23.212  0.00  0.00           N  
ATOM    430  CA  PRO 1  31      35.178  29.685  24.145  0.00  0.00           C  
ATOM    431  C   PRO 1  31      35.932  30.860  23.505  0.00  0.00           C  
ATOM    432  O   PRO 1  31      36.800  30.717  22.522  0.00  0.00           O  
ATOM    433  CB  PRO 1  31      36.158  28.775  24.913  0.00  0.00           C  
ATOM    434  CG  PRO 1  31      36.478  27.665  23.964  0.00  0.00           C  
ATOM    435  CD  PRO 1  31      35.178  27.418  23.286  0.00  0.00           C  
ATOM    436  HA  PRO 1  31      34.442  30.061  24.855  0.00  0.00           H  
ATOM    437  HB2 PRO 1  31      37.048  29.344  25.180  0.00  0.00           H  
ATOM    438  HB3 PRO 1  31      35.694  28.318  25.787  0.00  0.00           H  
ATOM    439  HG2 PRO 1  31      37.169  28.006  23.192  0.00  0.00           H  
ATOM    440  HG3 PRO 1  31      36.879  26.791  24.476  0.00  0.00           H  
ATOM    441  HD2 PRO 1  31      35.222  27.030  22.268  0.00  0.00           H  
ATOM    442  HD3 PRO 1  31      34.498  26.750  23.816  0.00  0.00           H  
ATOM    443  N   GLN 1  32      35.524  32.004  23.996  0.00  0.00           N  
ATOM    444  CA  GLN 1  32      35.968  33.287  23.544  0.00  0.00           C  
ATOM    445  C   GLN 1  32      37.216  33.685  24.246  0.00  0.00           C  
ATOM    446  O   GLN 1  32      37.258  33.816  25.529  0.00  0.00           O  
ATOM    447  CB  GLN 1  32      34.902  34.442  23.644  0.00  0.00           C  
ATOM    448  CG  GLN 1  32      33.496  34.018  23.099  0.00  0.00           C  
ATOM    449  CD  GLN 1  32      32.461  35.033  23.485  0.00  0.00           C  
ATOM    450  OE1 GLN 1  32      32.617  36.249  23.340  0.00  0.00           O  
ATOM    451  NE2 GLN 1  32      31.272  34.680  23.831  0.00  0.00           N  
ATOM    452  H   GLN 1  32      34.671  32.031  24.536  0.00  0.00           H  
ATOM    453  HA  GLN 1  32      36.141  33.236  22.469  0.00  0.00           H  
ATOM    454  HB2 GLN 1  32      34.712  34.535  24.714  0.00  0.00           H  
ATOM    455  HB3 GLN 1  32      35.342  35.278  23.100  0.00  0.00           H  
ATOM    456  HG2 GLN 1  32      33.533  33.816  22.029  0.00  0.00           H  
ATOM    457  HG3 GLN 1  32      33.114  33.166  23.660  0.00  0.00           H  
ATOM    458 HE21 GLN 1  32      30.587  35.423  23.844  0.00  0.00           H  
ATOM    459 HE22 GLN 1  32      30.977  33.718  23.749  0.00  0.00           H  
ATOM    460  N   THR 1  33      38.395  33.832  23.552  0.00  0.00           N  
ATOM    461  CA  THR 1  33      39.560  34.487  24.239  0.00  0.00           C  
ATOM    462  C   THR 1  33      39.390  35.902  24.630  0.00  0.00           C  
ATOM    463  O   THR 1  33      38.822  36.657  23.849  0.00  0.00           O  
ATOM    464  CB  THR 1  33      40.852  34.301  23.390  0.00  0.00           C  
ATOM    465  OG1 THR 1  33      41.322  32.956  23.404  0.00  0.00           O  
ATOM    466  CG2 THR 1  33      42.133  35.136  23.939  0.00  0.00           C  
ATOM    467  H   THR 1  33      38.291  33.858  22.547  0.00  0.00           H  
ATOM    468  HA  THR 1  33      39.706  33.893  25.141  0.00  0.00           H  
ATOM    469  HB  THR 1  33      40.718  34.545  22.336  0.00  0.00           H  
ATOM    470  HG1 THR 1  33      40.933  32.457  22.681  0.00  0.00           H  
ATOM    471 HG21 THR 1  33      41.905  36.168  23.672  0.00  0.00           H  
ATOM    472 HG22 THR 1  33      42.317  34.982  25.003  0.00  0.00           H  
ATOM    473 HG23 THR 1  33      42.930  34.763  23.296  0.00  0.00           H  
ATOM    474  N   LEU 1  34      39.840  36.272  25.859  0.00  0.00           N  
ATOM    475  CA  LEU 1  34      40.096  37.595  26.302  0.00  0.00           C  
ATOM    476  C   LEU 1  34      41.426  37.655  27.153  0.00  0.00           C  
ATOM    477  O   LEU 1  34      41.671  36.705  27.909  0.00  0.00           O  
ATOM    478  CB  LEU 1  34      38.966  38.025  27.240  0.00  0.00           C  
ATOM    479  CG  LEU 1  34      37.537  38.007  26.625  0.00  0.00           C  
ATOM    480  CD1 LEU 1  34      36.514  38.343  27.741  0.00  0.00           C  
ATOM    481  CD2 LEU 1  34      37.247  39.032  25.525  0.00  0.00           C  
ATOM    482  H   LEU 1  34      40.120  35.541  26.497  0.00  0.00           H  
ATOM    483  HA  LEU 1  34      40.222  38.287  25.470  0.00  0.00           H  
ATOM    484  HB2 LEU 1  34      38.961  37.330  28.080  0.00  0.00           H  
ATOM    485  HB3 LEU 1  34      39.201  39.054  27.512  0.00  0.00           H  
ATOM    486  HG  LEU 1  34      37.333  37.016  26.220  0.00  0.00           H  
ATOM    487 HD11 LEU 1  34      35.546  38.285  27.244  0.00  0.00           H  
ATOM    488 HD12 LEU 1  34      36.512  37.709  28.628  0.00  0.00           H  
ATOM    489 HD13 LEU 1  34      36.753  39.339  28.113  0.00  0.00           H  
ATOM    490 HD21 LEU 1  34      37.599  39.995  25.894  0.00  0.00           H  
ATOM    491 HD22 LEU 1  34      37.804  38.769  24.626  0.00  0.00           H  
ATOM    492 HD23 LEU 1  34      36.217  39.159  25.189  0.00  0.00           H  
ATOM    493  N   ASN 1  35      42.080  38.791  27.219  0.00  0.00           N  
ATOM    494  CA  ASN 1  35      43.115  39.050  28.290  0.00  0.00           C  
ATOM    495  C   ASN 1  35      42.363  39.664  29.481  0.00  0.00           C  
ATOM    496  O   ASN 1  35      41.729  40.652  29.332  0.00  0.00           O  
ATOM    497  CB  ASN 1  35      44.178  39.881  27.689  0.00  0.00           C  
ATOM    498  CG  ASN 1  35      45.042  39.114  26.757  0.00  0.00           C  
ATOM    499  OD1 ASN 1  35      44.823  37.982  26.416  0.00  0.00           O  
ATOM    500  ND2 ASN 1  35      45.978  39.722  26.211  0.00  0.00           N  
ATOM    501  H   ASN 1  35      41.684  39.616  26.792  0.00  0.00           H  
ATOM    502  HA  ASN 1  35      43.567  38.112  28.611  0.00  0.00           H  
ATOM    503  HB2 ASN 1  35      43.716  40.665  27.090  0.00  0.00           H  
ATOM    504  HB3 ASN 1  35      44.712  40.303  28.540  0.00  0.00           H  
ATOM    505 HD21 ASN 1  35      46.559  39.241  25.539  0.00  0.00           H  
ATOM    506 HD22 ASN 1  35      46.202  40.637  26.576  0.00  0.00           H  
ATOM    507  N   ILE 1  36      42.505  39.203  30.699  0.00  0.00           N  
ATOM    508  CA  ILE 1  36      41.858  39.631  31.904  0.00  0.00           C  
ATOM    509  C   ILE 1  36      42.868  40.034  32.960  0.00  0.00           C  
ATOM    510  O   ILE 1  36      43.673  39.290  33.478  0.00  0.00           O  
ATOM    511  CB  ILE 1  36      40.915  38.459  32.409  0.00  0.00           C  
ATOM    512  CG1 ILE 1  36      39.766  38.235  31.324  0.00  0.00           C  
ATOM    513  CG2 ILE 1  36      40.240  38.902  33.712  0.00  0.00           C  
ATOM    514  CD1 ILE 1  36      38.883  39.484  30.840  0.00  0.00           C  
ATOM    515  H   ILE 1  36      43.248  38.532  30.835  0.00  0.00           H  
ATOM    516  HA  ILE 1  36      41.287  40.531  31.676  0.00  0.00           H  
ATOM    517  HB  ILE 1  36      41.507  37.554  32.546  0.00  0.00           H  
ATOM    518 HG12 ILE 1  36      40.214  37.751  30.457  0.00  0.00           H  
ATOM    519 HG13 ILE 1  36      39.056  37.501  31.705  0.00  0.00           H  
ATOM    520 HG21 ILE 1  36      41.028  39.136  34.428  0.00  0.00           H  
ATOM    521 HG22 ILE 1  36      39.620  39.768  33.481  0.00  0.00           H  
ATOM    522 HG23 ILE 1  36      39.541  38.169  34.112  0.00  0.00           H  
ATOM    523 HD11 ILE 1  36      38.303  39.920  31.653  0.00  0.00           H  
ATOM    524 HD12 ILE 1  36      39.547  40.235  30.411  0.00  0.00           H  
ATOM    525 HD13 ILE 1  36      38.261  38.969  30.108  0.00  0.00           H  
ATOM    526  N   LEU 1  37      42.805  41.305  33.391  0.00  0.00           N  
ATOM    527  CA  LEU 1  37      43.527  41.828  34.513  0.00  0.00           C  
ATOM    528  C   LEU 1  37      43.190  41.246  35.898  0.00  0.00           C  
ATOM    529  O   LEU 1  37      42.082  40.886  36.145  0.00  0.00           O  
ATOM    530  CB  LEU 1  37      43.350  43.367  34.479  0.00  0.00           C  
ATOM    531  CG  LEU 1  37      44.034  44.123  35.542  0.00  0.00           C  
ATOM    532  CD1 LEU 1  37      44.499  45.439  35.012  0.00  0.00           C  
ATOM    533  CD2 LEU 1  37      43.360  44.385  36.897  0.00  0.00           C  
ATOM    534  H   LEU 1  37      42.117  41.860  32.903  0.00  0.00           H  
ATOM    535  HA  LEU 1  37      44.599  41.692  34.376  0.00  0.00           H  
ATOM    536  HB2 LEU 1  37      43.750  43.714  33.526  0.00  0.00           H  
ATOM    537  HB3 LEU 1  37      42.279  43.559  34.545  0.00  0.00           H  
ATOM    538  HG  LEU 1  37      45.003  43.634  35.640  0.00  0.00           H  
ATOM    539 HD11 LEU 1  37      45.081  45.231  34.114  0.00  0.00           H  
ATOM    540 HD12 LEU 1  37      43.680  46.100  34.728  0.00  0.00           H  
ATOM    541 HD13 LEU 1  37      45.118  45.988  35.722  0.00  0.00           H  
ATOM    542 HD21 LEU 1  37      44.084  44.940  37.494  0.00  0.00           H  
ATOM    543 HD22 LEU 1  37      42.459  44.986  36.776  0.00  0.00           H  
ATOM    544 HD23 LEU 1  37      43.079  43.502  37.470  0.00  0.00           H  
ATOM    545  N   VAL 1  38      44.236  41.017  36.664  0.00  0.00           N  
ATOM    546  CA  VAL 1  38      44.119  40.368  37.983  0.00  0.00           C  
ATOM    547  C   VAL 1  38      44.075  41.437  39.090  0.00  0.00           C  
ATOM    548  O   VAL 1  38      44.915  42.331  39.089  0.00  0.00           O  
ATOM    549  CB  VAL 1  38      45.321  39.421  38.297  0.00  0.00           C  
ATOM    550  CG1 VAL 1  38      45.783  39.178  39.737  0.00  0.00           C  
ATOM    551  CG2 VAL 1  38      44.952  38.011  37.637  0.00  0.00           C  
ATOM    552  H   VAL 1  38      45.105  41.425  36.350  0.00  0.00           H  
ATOM    553  HA  VAL 1  38      43.221  39.762  38.102  0.00  0.00           H  
ATOM    554  HB  VAL 1  38      46.126  39.850  37.701  0.00  0.00           H  
ATOM    555 HG11 VAL 1  38      44.981  38.812  40.378  0.00  0.00           H  
ATOM    556 HG12 VAL 1  38      46.550  38.415  39.606  0.00  0.00           H  
ATOM    557 HG13 VAL 1  38      46.250  40.104  40.072  0.00  0.00           H  
ATOM    558 HG21 VAL 1  38      44.481  38.022  36.654  0.00  0.00           H  
ATOM    559 HG22 VAL 1  38      45.864  37.430  37.496  0.00  0.00           H  
ATOM    560 HG23 VAL 1  38      44.280  37.454  38.290  0.00  0.00           H  
ATOM    561  N   ASP 1  39      43.056  41.423  39.963  0.00  0.00           N  
ATOM    562  CA  ASP 1  39      42.911  42.389  41.022  0.00  0.00           C  
ATOM    563  C   ASP 1  39      42.493  41.725  42.386  0.00  0.00           C  
ATOM    564  O   ASP 1  39      41.476  41.004  42.476  0.00  0.00           O  
ATOM    565  CB  ASP 1  39      41.868  43.343  40.541  0.00  0.00           C  
ATOM    566  CG  ASP 1  39      41.310  44.417  41.545  0.00  0.00           C  
ATOM    567  OD1 ASP 1  39      40.377  45.180  41.227  0.00  0.00           O  
ATOM    568  OD2 ASP 1  39      41.982  44.561  42.547  0.00  0.00           O  
ATOM    569  H   ASP 1  39      42.248  40.830  39.837  0.00  0.00           H  
ATOM    570  HA  ASP 1  39      43.755  43.057  41.199  0.00  0.00           H  
ATOM    571  HB2 ASP 1  39      42.324  43.939  39.750  0.00  0.00           H  
ATOM    572  HB3 ASP 1  39      40.961  42.840  40.205  0.00  0.00           H  
ATOM    573  N   THR 1  40      43.426  41.787  43.340  0.00  0.00           N  
ATOM    574  CA  THR 1  40      43.148  41.335  44.730  0.00  0.00           C  
ATOM    575  C   THR 1  40      42.388  42.340  45.624  0.00  0.00           C  
ATOM    576  O   THR 1  40      42.089  42.008  46.772  0.00  0.00           O  
ATOM    577  CB  THR 1  40      44.323  40.746  45.392  0.00  0.00           C  
ATOM    578  OG1 THR 1  40      45.228  41.699  45.870  0.00  0.00           O  
ATOM    579  CG2 THR 1  40      45.113  39.836  44.509  0.00  0.00           C  
ATOM    580  H   THR 1  40      44.333  42.194  43.160  0.00  0.00           H  
ATOM    581  HA  THR 1  40      42.484  40.472  44.771  0.00  0.00           H  
ATOM    582  HB  THR 1  40      43.946  40.154  46.226  0.00  0.00           H  
ATOM    583  HG1 THR 1  40      44.798  42.121  46.617  0.00  0.00           H  
ATOM    584 HG21 THR 1  40      44.340  39.272  43.986  0.00  0.00           H  
ATOM    585 HG22 THR 1  40      45.744  40.322  43.765  0.00  0.00           H  
ATOM    586 HG23 THR 1  40      45.741  39.187  45.119  0.00  0.00           H  
ATOM    587  N   GLY 1  41      42.141  43.577  45.187  0.00  0.00           N  
ATOM    588  CA  GLY 1  41      41.378  44.593  45.976  0.00  0.00           C  
ATOM    589  C   GLY 1  41      40.142  45.049  45.210  0.00  0.00           C  
ATOM    590  O   GLY 1  41      39.537  46.098  45.535  0.00  0.00           O  
ATOM    591  H   GLY 1  41      42.409  43.769  44.232  0.00  0.00           H  
ATOM    592  HA2 GLY 1  41      40.982  44.166  46.898  0.00  0.00           H  
ATOM    593  HA3 GLY 1  41      41.984  45.457  46.249  0.00  0.00           H  
ATOM    594  N   SER 1  42      39.467  44.128  44.491  0.00  0.00           N  
ATOM    595  CA  SER 1  42      38.062  43.969  44.038  0.00  0.00           C  
ATOM    596  C   SER 1  42      37.584  42.573  43.811  0.00  0.00           C  
ATOM    597  O   SER 1  42      38.311  41.653  43.966  0.00  0.00           O  
ATOM    598  CB  SER 1  42      37.789  44.930  42.836  0.00  0.00           C  
ATOM    599  OG  SER 1  42      38.027  44.183  41.663  0.00  0.00           O  
ATOM    600  H   SER 1  42      40.095  43.383  44.226  0.00  0.00           H  
ATOM    601  HA  SER 1  42      37.389  44.346  44.807  0.00  0.00           H  
ATOM    602  HB2 SER 1  42      36.742  45.222  42.919  0.00  0.00           H  
ATOM    603  HB3 SER 1  42      38.406  45.828  42.866  0.00  0.00           H  
ATOM    604  HG  SER 1  42      38.923  44.436  41.430  0.00  0.00           H  
ATOM    605  N   SER 1  43      36.255  42.322  43.666  0.00  0.00           N  
ATOM    606  CA  SER 1  43      35.641  41.046  43.589  0.00  0.00           C  
ATOM    607  C   SER 1  43      34.460  41.059  42.679  0.00  0.00           C  
ATOM    608  O   SER 1  43      33.903  40.058  42.304  0.00  0.00           O  
ATOM    609  CB  SER 1  43      35.346  40.486  44.959  0.00  0.00           C  
ATOM    610  OG  SER 1  43      34.390  41.435  45.620  0.00  0.00           O  
ATOM    611  H   SER 1  43      35.644  43.092  43.898  0.00  0.00           H  
ATOM    612  HA  SER 1  43      36.420  40.389  43.200  0.00  0.00           H  
ATOM    613  HB2 SER 1  43      34.886  39.506  44.831  0.00  0.00           H  
ATOM    614  HB3 SER 1  43      36.266  40.415  45.539  0.00  0.00           H  
ATOM    615  HG  SER 1  43      34.384  41.187  46.547  0.00  0.00           H  
ATOM    616  N   ASN 1  44      34.232  42.177  41.963  0.00  0.00           N  
ATOM    617  CA  ASN 1  44      33.434  42.236  40.741  0.00  0.00           C  
ATOM    618  C   ASN 1  44      34.296  41.695  39.573  0.00  0.00           C  
ATOM    619  O   ASN 1  44      35.200  42.373  39.057  0.00  0.00           O  
ATOM    620  CB  ASN 1  44      32.953  43.664  40.398  0.00  0.00           C  
ATOM    621  CG  ASN 1  44      31.692  44.105  41.143  0.00  0.00           C  
ATOM    622  OD1 ASN 1  44      31.653  45.060  42.016  0.00  0.00           O  
ATOM    623  ND2 ASN 1  44      30.631  43.421  40.856  0.00  0.00           N  
ATOM    624  H   ASN 1  44      34.713  43.017  42.252  0.00  0.00           H  
ATOM    625  HA  ASN 1  44      32.573  41.578  40.859  0.00  0.00           H  
ATOM    626  HB2 ASN 1  44      33.829  44.293  40.558  0.00  0.00           H  
ATOM    627  HB3 ASN 1  44      32.745  43.685  39.328  0.00  0.00           H  
ATOM    628 HD21 ASN 1  44      29.798  43.621  41.390  0.00  0.00           H  
ATOM    629 HD22 ASN 1  44      30.612  42.652  40.202  0.00  0.00           H  
ATOM    630  N   PHE 1  45      34.109  40.454  39.088  0.00  0.00           N  
ATOM    631  CA  PHE 1  45      34.524  40.019  37.766  0.00  0.00           C  
ATOM    632  C   PHE 1  45      33.719  40.757  36.678  0.00  0.00           C  
ATOM    633  O   PHE 1  45      32.585  40.383  36.398  0.00  0.00           O  
ATOM    634  CB  PHE 1  45      34.542  38.491  37.704  0.00  0.00           C  
ATOM    635  CG  PHE 1  45      34.845  37.910  36.378  0.00  0.00           C  
ATOM    636  CD1 PHE 1  45      34.148  36.748  35.846  0.00  0.00           C  
ATOM    637  CD2 PHE 1  45      36.039  38.160  35.684  0.00  0.00           C  
ATOM    638  CE1 PHE 1  45      34.470  36.083  34.662  0.00  0.00           C  
ATOM    639  CE2 PHE 1  45      36.298  37.636  34.431  0.00  0.00           C  
ATOM    640  CZ  PHE 1  45      35.545  36.612  33.892  0.00  0.00           C  
ATOM    641  H   PHE 1  45      33.607  39.766  39.632  0.00  0.00           H  
ATOM    642  HA  PHE 1  45      35.567  40.311  37.649  0.00  0.00           H  
ATOM    643  HB2 PHE 1  45      35.308  38.196  38.421  0.00  0.00           H  
ATOM    644  HB3 PHE 1  45      33.556  38.168  38.039  0.00  0.00           H  
ATOM    645  HD1 PHE 1  45      33.304  36.426  36.440  0.00  0.00           H  
ATOM    646  HD2 PHE 1  45      36.696  38.914  36.093  0.00  0.00           H  
ATOM    647  HE1 PHE 1  45      33.959  35.222  34.255  0.00  0.00           H  
ATOM    648  HE2 PHE 1  45      37.203  37.979  33.953  0.00  0.00           H  
ATOM    649  HZ  PHE 1  45      35.669  36.144  32.927  0.00  0.00           H  
ATOM    650  N   ALA 1  46      34.361  41.629  36.001  0.00  0.00           N  
ATOM    651  CA  ALA 1  46      33.689  42.379  34.952  0.00  0.00           C  
ATOM    652  C   ALA 1  46      34.489  42.640  33.648  0.00  0.00           C  
ATOM    653  O   ALA 1  46      35.714  42.868  33.819  0.00  0.00           O  
ATOM    654  CB  ALA 1  46      33.309  43.721  35.531  0.00  0.00           C  
ATOM    655  H   ALA 1  46      35.308  41.892  36.232  0.00  0.00           H  
ATOM    656  HA  ALA 1  46      32.691  41.985  34.758  0.00  0.00           H  
ATOM    657  HB1 ALA 1  46      32.617  44.255  34.880  0.00  0.00           H  
ATOM    658  HB2 ALA 1  46      32.898  43.710  36.541  0.00  0.00           H  
ATOM    659  HB3 ALA 1  46      34.159  44.387  35.678  0.00  0.00           H  
ATOM    660  N   VAL 1  47      33.876  42.545  32.493  0.00  0.00           N  
ATOM    661  CA  VAL 1  47      34.530  42.506  31.189  0.00  0.00           C  
ATOM    662  C   VAL 1  47      33.976  43.558  30.231  0.00  0.00           C  
ATOM    663  O   VAL 1  47      32.842  44.041  30.419  0.00  0.00           O  
ATOM    664  CB  VAL 1  47      34.330  41.070  30.467  0.00  0.00           C  
ATOM    665  CG1 VAL 1  47      34.653  39.871  31.357  0.00  0.00           C  
ATOM    666  CG2 VAL 1  47      32.880  40.674  30.070  0.00  0.00           C  
ATOM    667  H   VAL 1  47      32.876  42.415  32.546  0.00  0.00           H  
ATOM    668  HA  VAL 1  47      35.610  42.647  31.217  0.00  0.00           H  
ATOM    669  HB  VAL 1  47      34.989  40.993  29.603  0.00  0.00           H  
ATOM    670 HG11 VAL 1  47      35.669  40.135  31.651  0.00  0.00           H  
ATOM    671 HG12 VAL 1  47      34.035  39.974  32.249  0.00  0.00           H  
ATOM    672 HG13 VAL 1  47      34.557  38.887  30.896  0.00  0.00           H  
ATOM    673 HG21 VAL 1  47      32.280  40.630  30.979  0.00  0.00           H  
ATOM    674 HG22 VAL 1  47      32.515  41.340  29.287  0.00  0.00           H  
ATOM    675 HG23 VAL 1  47      32.913  39.642  29.722  0.00  0.00           H  
ATOM    676  N   GLY 1  48      34.720  43.819  29.163  0.00  0.00           N  
ATOM    677  CA  GLY 1  48      34.196  44.490  28.002  0.00  0.00           C  
ATOM    678  C   GLY 1  48      33.236  43.571  27.242  0.00  0.00           C  
ATOM    679  O   GLY 1  48      33.578  42.431  26.876  0.00  0.00           O  
ATOM    680  H   GLY 1  48      35.631  43.402  29.037  0.00  0.00           H  
ATOM    681  HA2 GLY 1  48      33.513  45.267  28.345  0.00  0.00           H  
ATOM    682  HA3 GLY 1  48      34.976  44.753  27.288  0.00  0.00           H  
ATOM    683  N   ALA 1  49      32.178  44.196  26.856  0.00  0.00           N  
ATOM    684  CA  ALA 1  49      31.078  43.494  26.165  0.00  0.00           C  
ATOM    685  C   ALA 1  49      30.458  44.369  25.033  0.00  0.00           C  
ATOM    686  O   ALA 1  49      29.331  44.157  24.638  0.00  0.00           O  
ATOM    687  CB  ALA 1  49      29.997  42.941  27.084  0.00  0.00           C  
ATOM    688  H   ALA 1  49      32.051  45.168  27.097  0.00  0.00           H  
ATOM    689  HA  ALA 1  49      31.452  42.660  25.572  0.00  0.00           H  
ATOM    690  HB1 ALA 1  49      30.408  42.699  28.064  0.00  0.00           H  
ATOM    691  HB2 ALA 1  49      29.249  43.703  27.302  0.00  0.00           H  
ATOM    692  HB3 ALA 1  49      29.676  41.982  26.676  0.00  0.00           H  
ATOM    693  N   ALA 1  50      31.047  45.481  24.611  0.00  0.00           N  
ATOM    694  CA  ALA 1  50      30.575  46.439  23.612  0.00  0.00           C  
ATOM    695  C   ALA 1  50      31.744  47.157  22.969  0.00  0.00           C  
ATOM    696  O   ALA 1  50      32.871  47.148  23.546  0.00  0.00           O  
ATOM    697  CB  ALA 1  50      29.576  47.463  24.196  0.00  0.00           C  
ATOM    698  H   ALA 1  50      31.908  45.680  25.100  0.00  0.00           H  
ATOM    699  HA  ALA 1  50      30.166  45.871  22.776  0.00  0.00           H  
ATOM    700  HB1 ALA 1  50      30.088  48.220  24.789  0.00  0.00           H  
ATOM    701  HB2 ALA 1  50      29.049  47.977  23.392  0.00  0.00           H  
ATOM    702  HB3 ALA 1  50      28.878  46.941  24.850  0.00  0.00           H  
ATOM    703  N   PRO 1  51      31.752  47.839  21.766  0.00  0.00           N  
ATOM    704  CA  PRO 1  51      32.958  48.487  21.192  0.00  0.00           C  
ATOM    705  C   PRO 1  51      33.362  49.589  22.138  0.00  0.00           C  
ATOM    706  O   PRO 1  51      32.531  50.154  22.933  0.00  0.00           O  
ATOM    707  CB  PRO 1  51      32.540  48.989  19.769  0.00  0.00           C  
ATOM    708  CG  PRO 1  51      30.999  49.041  19.801  0.00  0.00           C  
ATOM    709  CD  PRO 1  51      30.627  48.028  20.944  0.00  0.00           C  
ATOM    710  HA  PRO 1  51      33.828  47.844  21.055  0.00  0.00           H  
ATOM    711  HB2 PRO 1  51      32.981  49.918  19.408  0.00  0.00           H  
ATOM    712  HB3 PRO 1  51      32.770  48.204  19.048  0.00  0.00           H  
ATOM    713  HG2 PRO 1  51      30.719  50.052  20.099  0.00  0.00           H  
ATOM    714  HG3 PRO 1  51      30.651  48.729  18.816  0.00  0.00           H  
ATOM    715  HD2 PRO 1  51      29.783  48.510  21.438  0.00  0.00           H  
ATOM    716  HD3 PRO 1  51      30.280  47.072  20.552  0.00  0.00           H  
ATOM    717  N   HIS 1  52      34.582  50.028  21.896  0.00  0.00           N  
ATOM    718  CA  HIS 1  52      35.206  51.149  22.725  0.00  0.00           C  
ATOM    719  C   HIS 1  52      36.394  51.784  22.005  0.00  0.00           C  
ATOM    720  O   HIS 1  52      37.027  51.079  21.188  0.00  0.00           O  
ATOM    721  CB  HIS 1  52      35.613  50.654  24.101  0.00  0.00           C  
ATOM    722  CG  HIS 1  52      36.313  51.572  24.982  0.00  0.00           C  
ATOM    723  ND1 HIS 1  52      37.732  51.858  25.018  0.00  0.00           N  
ATOM    724  CD2 HIS 1  52      35.719  52.179  26.048  0.00  0.00           C  
ATOM    725  CE1 HIS 1  52      37.870  52.775  26.006  0.00  0.00           C  
ATOM    726  NE2 HIS 1  52      36.664  52.995  26.609  0.00  0.00           N  
ATOM    727  H   HIS 1  52      35.197  49.543  21.259  0.00  0.00           H  
ATOM    728  HA  HIS 1  52      34.463  51.940  22.838  0.00  0.00           H  
ATOM    729  HB2 HIS 1  52      34.681  50.484  24.640  0.00  0.00           H  
ATOM    730  HB3 HIS 1  52      36.114  49.694  23.977  0.00  0.00           H  
ATOM    731  HD2 HIS 1  52      34.650  52.061  26.147  0.00  0.00           H  
ATOM    732  HE1 HIS 1  52      38.806  53.268  26.221  0.00  0.00           H  
ATOM    733  HE2 HIS 1  52      36.467  53.756  27.243  0.00  0.00           H  
ATOM    734  N   PRO 1  53      36.708  53.095  22.184  0.00  0.00           N  
ATOM    735  CA  PRO 1  53      37.804  53.743  21.491  0.00  0.00           C  
ATOM    736  C   PRO 1  53      39.147  52.994  21.486  0.00  0.00           C  
ATOM    737  O   PRO 1  53      39.930  53.184  20.504  0.00  0.00           O  
ATOM    738  CB  PRO 1  53      37.863  55.106  22.132  0.00  0.00           C  
ATOM    739  CG  PRO 1  53      36.422  55.421  22.472  0.00  0.00           C  
ATOM    740  CD  PRO 1  53      35.803  54.119  22.787  0.00  0.00           C  
ATOM    741  HA  PRO 1  53      37.392  53.722  20.482  0.00  0.00           H  
ATOM    742  HB2 PRO 1  53      38.539  55.054  22.986  0.00  0.00           H  
ATOM    743  HB3 PRO 1  53      38.145  55.858  21.395  0.00  0.00           H  
ATOM    744  HG2 PRO 1  53      36.401  56.101  23.324  0.00  0.00           H  
ATOM    745  HG3 PRO 1  53      36.032  55.888  21.568  0.00  0.00           H  
ATOM    746  HD2 PRO 1  53      35.797  53.916  23.858  0.00  0.00           H  
ATOM    747  HD3 PRO 1  53      34.809  54.030  22.347  0.00  0.00           H  
ATOM    748  N   PHE 1  54      39.416  52.198  22.518  0.00  0.00           N  
ATOM    749  CA  PHE 1  54      40.694  51.698  22.866  0.00  0.00           C  
ATOM    750  C   PHE 1  54      40.745  50.156  22.985  0.00  0.00           C  
ATOM    751  O   PHE 1  54      41.737  49.639  23.498  0.00  0.00           O  
ATOM    752  CB  PHE 1  54      41.195  52.541  24.106  0.00  0.00           C  
ATOM    753  CG  PHE 1  54      41.406  54.089  23.849  0.00  0.00           C  
ATOM    754  CD1 PHE 1  54      42.024  54.546  22.653  0.00  0.00           C  
ATOM    755  CD2 PHE 1  54      40.851  54.899  24.873  0.00  0.00           C  
ATOM    756  CE1 PHE 1  54      42.043  56.000  22.579  0.00  0.00           C  
ATOM    757  CE2 PHE 1  54      40.792  56.286  24.700  0.00  0.00           C  
ATOM    758  CZ  PHE 1  54      41.336  56.789  23.509  0.00  0.00           C  
ATOM    759  H   PHE 1  54      38.770  52.158  23.293  0.00  0.00           H  
ATOM    760  HA  PHE 1  54      41.438  51.975  22.119  0.00  0.00           H  
ATOM    761  HB2 PHE 1  54      40.333  52.432  24.764  0.00  0.00           H  
ATOM    762  HB3 PHE 1  54      42.145  52.256  24.558  0.00  0.00           H  
ATOM    763  HD1 PHE 1  54      42.383  53.884  21.879  0.00  0.00           H  
ATOM    764  HD2 PHE 1  54      40.439  54.428  25.753  0.00  0.00           H  
ATOM    765  HE1 PHE 1  54      42.428  56.419  21.661  0.00  0.00           H  
ATOM    766  HE2 PHE 1  54      40.372  56.936  25.453  0.00  0.00           H  
ATOM    767  HZ  PHE 1  54      41.199  57.849  23.352  0.00  0.00           H  
ATOM    768  N   LEU 1  55      39.718  49.379  22.574  0.00  0.00           N  
ATOM    769  CA  LEU 1  55      39.644  47.879  22.567  0.00  0.00           C  
ATOM    770  C   LEU 1  55      39.654  47.173  21.265  0.00  0.00           C  
ATOM    771  O   LEU 1  55      39.140  47.635  20.239  0.00  0.00           O  
ATOM    772  CB  LEU 1  55      38.520  47.374  23.476  0.00  0.00           C  
ATOM    773  CG  LEU 1  55      38.525  47.685  24.975  0.00  0.00           C  
ATOM    774  CD1 LEU 1  55      37.372  46.944  25.672  0.00  0.00           C  
ATOM    775  CD2 LEU 1  55      39.775  47.305  25.677  0.00  0.00           C  
ATOM    776  H   LEU 1  55      38.925  49.823  22.133  0.00  0.00           H  
ATOM    777  HA  LEU 1  55      40.534  47.540  23.098  0.00  0.00           H  
ATOM    778  HB2 LEU 1  55      37.650  47.886  23.067  0.00  0.00           H  
ATOM    779  HB3 LEU 1  55      38.466  46.287  23.416  0.00  0.00           H  
ATOM    780  HG  LEU 1  55      38.344  48.748  25.135  0.00  0.00           H  
ATOM    781 HD11 LEU 1  55      37.127  47.487  26.584  0.00  0.00           H  
ATOM    782 HD12 LEU 1  55      36.522  46.821  25.001  0.00  0.00           H  
ATOM    783 HD13 LEU 1  55      37.609  45.924  25.974  0.00  0.00           H  
ATOM    784 HD21 LEU 1  55      39.982  46.249  25.502  0.00  0.00           H  
ATOM    785 HD22 LEU 1  55      40.554  47.909  25.212  0.00  0.00           H  
ATOM    786 HD23 LEU 1  55      39.746  47.445  26.758  0.00  0.00           H  
ATOM    787  N   HIS 1  56      40.214  46.018  21.152  0.00  0.00           N  
ATOM    788  CA  HIS 1  56      40.270  45.079  19.933  0.00  0.00           C  
ATOM    789  C   HIS 1  56      39.186  43.981  19.849  0.00  0.00           C  
ATOM    790  O   HIS 1  56      38.912  43.468  18.723  0.00  0.00           O  
ATOM    791  CB  HIS 1  56      41.662  44.401  19.905  0.00  0.00           C  
ATOM    792  CG  HIS 1  56      42.785  45.370  19.960  0.00  0.00           C  
ATOM    793  ND1 HIS 1  56      43.502  45.789  21.113  0.00  0.00           N  
ATOM    794  CD2 HIS 1  56      43.074  46.280  19.037  0.00  0.00           C  
ATOM    795  CE1 HIS 1  56      44.187  46.915  20.738  0.00  0.00           C  
ATOM    796  NE2 HIS 1  56      43.978  47.226  19.468  0.00  0.00           N  
ATOM    797  H   HIS 1  56      40.768  45.693  21.932  0.00  0.00           H  
ATOM    798  HA  HIS 1  56      40.160  45.648  19.010  0.00  0.00           H  
ATOM    799  HB2 HIS 1  56      41.883  43.666  20.679  0.00  0.00           H  
ATOM    800  HB3 HIS 1  56      41.774  43.979  18.906  0.00  0.00           H  
ATOM    801  HD1 HIS 1  56      43.479  45.285  21.988  0.00  0.00           H  
ATOM    802  HD2 HIS 1  56      42.583  46.407  18.084  0.00  0.00           H  
ATOM    803  HE1 HIS 1  56      44.843  47.367  21.468  0.00  0.00           H  
ATOM    804  N   ARG 1  57      38.575  43.554  20.993  0.00  0.00           N  
ATOM    805  CA  ARG 1  57      37.571  42.530  21.038  0.00  0.00           C  
ATOM    806  C   ARG 1  57      36.797  42.801  22.281  0.00  0.00           C  
ATOM    807  O   ARG 1  57      37.222  43.468  23.182  0.00  0.00           O  
ATOM    808  CB  ARG 1  57      38.341  41.156  21.114  0.00  0.00           C  
ATOM    809  CG  ARG 1  57      39.351  41.019  22.285  0.00  0.00           C  
ATOM    810  CD  ARG 1  57      40.051  39.674  22.297  0.00  0.00           C  
ATOM    811  NE  ARG 1  57      41.171  39.730  23.321  0.00  0.00           N  
ATOM    812  CZ  ARG 1  57      42.421  39.288  23.121  0.00  0.00           C  
ATOM    813  NH1 ARG 1  57      42.697  38.659  22.027  0.00  0.00           N  
ATOM    814  NH2 ARG 1  57      43.282  39.529  24.027  0.00  0.00           N  
ATOM    815  H   ARG 1  57      38.733  44.164  21.782  0.00  0.00           H  
ATOM    816  HA  ARG 1  57      36.975  42.593  20.128  0.00  0.00           H  
ATOM    817  HB2 ARG 1  57      37.595  40.362  21.152  0.00  0.00           H  
ATOM    818  HB3 ARG 1  57      38.971  41.051  20.231  0.00  0.00           H  
ATOM    819  HG2 ARG 1  57      40.177  41.717  22.149  0.00  0.00           H  
ATOM    820  HG3 ARG 1  57      38.912  41.250  23.255  0.00  0.00           H  
ATOM    821  HD2 ARG 1  57      39.355  38.883  22.578  0.00  0.00           H  
ATOM    822  HD3 ARG 1  57      40.422  39.564  21.278  0.00  0.00           H  
ATOM    823  HE  ARG 1  57      40.992  40.143  24.225  0.00  0.00           H  
ATOM    824 HH11 ARG 1  57      43.543  38.118  21.922  0.00  0.00           H  
ATOM    825 HH12 ARG 1  57      41.965  38.589  21.335  0.00  0.00           H  
ATOM    826 HH21 ARG 1  57      44.238  39.306  23.792  0.00  0.00           H  
ATOM    827 HH22 ARG 1  57      42.953  39.992  24.862  0.00  0.00           H  
ATOM    828  N   TYR 1  58      35.520  42.287  22.247  0.00  0.00           N  
ATOM    829  CA  TYR 1  58      34.533  42.304  23.339  0.00  0.00           C  
ATOM    830  C   TYR 1  58      33.678  41.001  23.467  0.00  0.00           C  
ATOM    831  O   TYR 1  58      33.591  40.218  22.525  0.00  0.00           O  
ATOM    832  CB  TYR 1  58      33.741  43.650  23.287  0.00  0.00           C  
ATOM    833  CG  TYR 1  58      33.006  43.920  21.988  0.00  0.00           C  
ATOM    834  CD1 TYR 1  58      31.834  43.264  21.679  0.00  0.00           C  
ATOM    835  CD2 TYR 1  58      33.478  44.939  21.155  0.00  0.00           C  
ATOM    836  CE1 TYR 1  58      31.146  43.559  20.459  0.00  0.00           C  
ATOM    837  CE2 TYR 1  58      32.828  45.206  19.971  0.00  0.00           C  
ATOM    838  CZ  TYR 1  58      31.682  44.532  19.611  0.00  0.00           C  
ATOM    839  OH  TYR 1  58      30.996  44.949  18.558  0.00  0.00           O  
ATOM    840  H   TYR 1  58      35.199  41.905  21.369  0.00  0.00           H  
ATOM    841  HA  TYR 1  58      35.085  42.382  24.276  0.00  0.00           H  
ATOM    842  HB2 TYR 1  58      33.045  43.691  24.126  0.00  0.00           H  
ATOM    843  HB3 TYR 1  58      34.418  44.497  23.396  0.00  0.00           H  
ATOM    844  HD1 TYR 1  58      31.401  42.539  22.353  0.00  0.00           H  
ATOM    845  HD2 TYR 1  58      34.293  45.596  21.422  0.00  0.00           H  
ATOM    846  HE1 TYR 1  58      30.216  43.031  20.308  0.00  0.00           H  
ATOM    847  HE2 TYR 1  58      33.124  45.981  19.279  0.00  0.00           H  
ATOM    848  HH  TYR 1  58      31.480  45.627  18.080  0.00  0.00           H  
ATOM    849  N   TYR 1  59      33.093  40.914  24.669  0.00  0.00           N  
ATOM    850  CA  TYR 1  59      32.217  39.769  25.026  0.00  0.00           C  
ATOM    851  C   TYR 1  59      30.844  39.786  24.384  0.00  0.00           C  
ATOM    852  O   TYR 1  59      30.177  40.795  24.278  0.00  0.00           O  
ATOM    853  CB  TYR 1  59      32.206  39.559  26.546  0.00  0.00           C  
ATOM    854  CG  TYR 1  59      31.199  38.503  27.143  0.00  0.00           C  
ATOM    855  CD1 TYR 1  59      31.284  37.166  26.846  0.00  0.00           C  
ATOM    856  CD2 TYR 1  59      30.258  38.928  28.083  0.00  0.00           C  
ATOM    857  CE1 TYR 1  59      30.359  36.270  27.471  0.00  0.00           C  
ATOM    858  CE2 TYR 1  59      29.357  38.064  28.713  0.00  0.00           C  
ATOM    859  CZ  TYR 1  59      29.403  36.682  28.398  0.00  0.00           C  
ATOM    860  OH  TYR 1  59      28.532  35.730  28.892  0.00  0.00           O  
ATOM    861  H   TYR 1  59      33.359  41.579  25.381  0.00  0.00           H  
ATOM    862  HA  TYR 1  59      32.753  38.937  24.570  0.00  0.00           H  
ATOM    863  HB2 TYR 1  59      33.233  39.312  26.815  0.00  0.00           H  
ATOM    864  HB3 TYR 1  59      31.963  40.518  27.003  0.00  0.00           H  
ATOM    865  HD1 TYR 1  59      32.081  36.770  26.234  0.00  0.00           H  
ATOM    866  HD2 TYR 1  59      30.321  39.955  28.411  0.00  0.00           H  
ATOM    867  HE1 TYR 1  59      30.346  35.220  27.216  0.00  0.00           H  
ATOM    868  HE2 TYR 1  59      28.705  38.502  29.454  0.00  0.00           H  
ATOM    869  HH  TYR 1  59      28.709  34.848  28.559  0.00  0.00           H  
ATOM    870  N   GLN 1  60      30.318  38.577  24.015  0.00  0.00           N  
ATOM    871  CA  GLN 1  60      29.222  38.492  23.070  0.00  0.00           C  
ATOM    872  C   GLN 1  60      28.396  37.268  23.643  0.00  0.00           C  
ATOM    873  O   GLN 1  60      28.882  36.093  23.598  0.00  0.00           O  
ATOM    874  CB  GLN 1  60      29.769  38.191  21.646  0.00  0.00           C  
ATOM    875  CG  GLN 1  60      30.574  39.305  20.943  0.00  0.00           C  
ATOM    876  CD  GLN 1  60      30.249  39.389  19.461  0.00  0.00           C  
ATOM    877  OE1 GLN 1  60      31.115  38.903  18.719  0.00  0.00           O  
ATOM    878  NE2 GLN 1  60      29.137  40.007  19.025  0.00  0.00           N  
ATOM    879  H   GLN 1  60      30.962  37.818  24.189  0.00  0.00           H  
ATOM    880  HA  GLN 1  60      28.730  39.465  23.042  0.00  0.00           H  
ATOM    881  HB2 GLN 1  60      30.273  37.229  21.737  0.00  0.00           H  
ATOM    882  HB3 GLN 1  60      28.896  37.987  21.027  0.00  0.00           H  
ATOM    883  HG2 GLN 1  60      30.284  40.257  21.387  0.00  0.00           H  
ATOM    884  HG3 GLN 1  60      31.633  39.102  21.104  0.00  0.00           H  
ATOM    885 HE21 GLN 1  60      28.902  39.996  18.042  0.00  0.00           H  
ATOM    886 HE22 GLN 1  60      28.553  40.372  19.764  0.00  0.00           H  
ATOM    887  N   ARG 1  61      27.277  37.604  24.350  0.00  0.00           N  
ATOM    888  CA  ARG 1  61      26.433  36.713  25.104  0.00  0.00           C  
ATOM    889  C   ARG 1  61      25.500  35.890  24.169  0.00  0.00           C  
ATOM    890  O   ARG 1  61      25.327  34.723  24.377  0.00  0.00           O  
ATOM    891  CB  ARG 1  61      25.660  37.631  26.072  0.00  0.00           C  
ATOM    892  CG  ARG 1  61      26.506  38.318  27.112  0.00  0.00           C  
ATOM    893  CD  ARG 1  61      25.704  39.360  27.923  0.00  0.00           C  
ATOM    894  NE  ARG 1  61      25.578  40.666  27.196  0.00  0.00           N  
ATOM    895  CZ  ARG 1  61      24.857  41.705  27.614  0.00  0.00           C  
ATOM    896  NH1 ARG 1  61      24.095  41.735  28.643  0.00  0.00           N  
ATOM    897  NH2 ARG 1  61      24.951  42.859  27.039  0.00  0.00           N  
ATOM    898  H   ARG 1  61      27.007  38.577  24.326  0.00  0.00           H  
ATOM    899  HA  ARG 1  61      26.910  35.932  25.695  0.00  0.00           H  
ATOM    900  HB2 ARG 1  61      25.288  38.460  25.470  0.00  0.00           H  
ATOM    901  HB3 ARG 1  61      24.795  37.149  26.528  0.00  0.00           H  
ATOM    902  HG2 ARG 1  61      26.893  37.531  27.759  0.00  0.00           H  
ATOM    903  HG3 ARG 1  61      27.329  38.783  26.569  0.00  0.00           H  
ATOM    904  HD2 ARG 1  61      24.709  38.966  28.130  0.00  0.00           H  
ATOM    905  HD3 ARG 1  61      26.245  39.503  28.858  0.00  0.00           H  
ATOM    906  HE  ARG 1  61      26.086  40.808  26.335  0.00  0.00           H  
ATOM    907 HH11 ARG 1  61      23.520  42.529  28.884  0.00  0.00           H  
ATOM    908 HH12 ARG 1  61      24.140  41.029  29.365  0.00  0.00           H  
ATOM    909 HH21 ARG 1  61      24.437  43.552  27.564  0.00  0.00           H  
ATOM    910 HH22 ARG 1  61      25.599  43.239  26.364  0.00  0.00           H  
ATOM    911  N   GLN 1  62      25.129  36.446  23.031  0.00  0.00           N  
ATOM    912  CA  GLN 1  62      24.385  35.735  22.012  0.00  0.00           C  
ATOM    913  C   GLN 1  62      25.134  34.477  21.317  0.00  0.00           C  
ATOM    914  O   GLN 1  62      24.605  33.477  20.845  0.00  0.00           O  
ATOM    915  CB  GLN 1  62      23.794  36.723  20.969  0.00  0.00           C  
ATOM    916  CG  GLN 1  62      24.619  37.088  19.787  0.00  0.00           C  
ATOM    917  CD  GLN 1  62      25.792  38.051  20.161  0.00  0.00           C  
ATOM    918  OE1 GLN 1  62      26.461  37.858  21.165  0.00  0.00           O  
ATOM    919  NE2 GLN 1  62      26.112  38.987  19.322  0.00  0.00           N  
ATOM    920  H   GLN 1  62      25.565  37.298  22.709  0.00  0.00           H  
ATOM    921  HA  GLN 1  62      23.609  35.241  22.597  0.00  0.00           H  
ATOM    922  HB2 GLN 1  62      22.910  36.212  20.588  0.00  0.00           H  
ATOM    923  HB3 GLN 1  62      23.423  37.577  21.536  0.00  0.00           H  
ATOM    924  HG2 GLN 1  62      25.082  36.200  19.356  0.00  0.00           H  
ATOM    925  HG3 GLN 1  62      23.957  37.547  19.053  0.00  0.00           H  
ATOM    926 HE21 GLN 1  62      26.797  39.693  19.553  0.00  0.00           H  
ATOM    927 HE22 GLN 1  62      25.516  38.925  18.510  0.00  0.00           H  
ATOM    928  N   LEU 1  63      26.520  34.480  21.292  0.00  0.00           N  
ATOM    929  CA  LEU 1  63      27.372  33.468  20.665  0.00  0.00           C  
ATOM    930  C   LEU 1  63      27.683  32.344  21.677  0.00  0.00           C  
ATOM    931  O   LEU 1  63      28.466  31.503  21.357  0.00  0.00           O  
ATOM    932  CB  LEU 1  63      28.748  34.122  20.204  0.00  0.00           C  
ATOM    933  CG  LEU 1  63      28.687  35.285  19.191  0.00  0.00           C  
ATOM    934  CD1 LEU 1  63      30.141  35.646  18.848  0.00  0.00           C  
ATOM    935  CD2 LEU 1  63      28.028  34.972  17.859  0.00  0.00           C  
ATOM    936  H   LEU 1  63      27.004  35.287  21.658  0.00  0.00           H  
ATOM    937  HA  LEU 1  63      26.865  33.137  19.759  0.00  0.00           H  
ATOM    938  HB2 LEU 1  63      29.283  34.460  21.091  0.00  0.00           H  
ATOM    939  HB3 LEU 1  63      29.238  33.240  19.790  0.00  0.00           H  
ATOM    940  HG  LEU 1  63      28.155  36.127  19.634  0.00  0.00           H  
ATOM    941 HD11 LEU 1  63      30.561  34.805  18.296  0.00  0.00           H  
ATOM    942 HD12 LEU 1  63      30.278  36.591  18.323  0.00  0.00           H  
ATOM    943 HD13 LEU 1  63      30.627  35.774  19.815  0.00  0.00           H  
ATOM    944 HD21 LEU 1  63      28.484  34.107  17.378  0.00  0.00           H  
ATOM    945 HD22 LEU 1  63      26.970  34.816  18.071  0.00  0.00           H  
ATOM    946 HD23 LEU 1  63      28.089  35.899  17.289  0.00  0.00           H  
ATOM    947  N   SER 1  64      27.166  32.466  22.912  0.00  0.00           N  
ATOM    948  CA  SER 1  64      27.491  31.467  23.977  0.00  0.00           C  
ATOM    949  C   SER 1  64      26.209  30.730  24.397  0.00  0.00           C  
ATOM    950  O   SER 1  64      25.209  31.282  24.881  0.00  0.00           O  
ATOM    951  CB  SER 1  64      28.088  32.147  25.153  0.00  0.00           C  
ATOM    952  OG  SER 1  64      28.342  31.174  26.178  0.00  0.00           O  
ATOM    953  H   SER 1  64      26.474  33.182  23.078  0.00  0.00           H  
ATOM    954  HA  SER 1  64      28.294  30.752  23.795  0.00  0.00           H  
ATOM    955  HB2 SER 1  64      29.046  32.525  24.797  0.00  0.00           H  
ATOM    956  HB3 SER 1  64      27.475  32.957  25.547  0.00  0.00           H  
ATOM    957  HG  SER 1  64      28.388  31.681  26.992  0.00  0.00           H  
ATOM    958  N   SER 1  65      26.251  29.428  24.271  0.00  0.00           N  
ATOM    959  CA  SER 1  65      25.220  28.360  24.560  0.00  0.00           C  
ATOM    960  C   SER 1  65      25.254  27.953  26.031  0.00  0.00           C  
ATOM    961  O   SER 1  65      24.566  27.044  26.424  0.00  0.00           O  
ATOM    962  CB  SER 1  65      25.303  27.195  23.599  0.00  0.00           C  
ATOM    963  OG  SER 1  65      25.005  27.616  22.322  0.00  0.00           O  
ATOM    964  H   SER 1  65      27.089  29.138  23.788  0.00  0.00           H  
ATOM    965  HA  SER 1  65      24.222  28.756  24.373  0.00  0.00           H  
ATOM    966  HB2 SER 1  65      26.208  26.593  23.520  0.00  0.00           H  
ATOM    967  HB3 SER 1  65      24.555  26.478  23.937  0.00  0.00           H  
ATOM    968  HG  SER 1  65      24.066  27.486  22.171  0.00  0.00           H  
ATOM    969  N   THR 1  66      26.103  28.594  26.893  0.00  0.00           N  
ATOM    970  CA  THR 1  66      26.177  28.366  28.428  0.00  0.00           C  
ATOM    971  C   THR 1  66      25.790  29.611  29.248  0.00  0.00           C  
ATOM    972  O   THR 1  66      25.785  29.596  30.451  0.00  0.00           O  
ATOM    973  CB  THR 1  66      27.583  27.866  28.796  0.00  0.00           C  
ATOM    974  OG1 THR 1  66      28.686  28.611  28.165  0.00  0.00           O  
ATOM    975  CG2 THR 1  66      27.809  26.476  28.293  0.00  0.00           C  
ATOM    976  H   THR 1  66      26.734  29.323  26.593  0.00  0.00           H  
ATOM    977  HA  THR 1  66      25.382  27.693  28.750  0.00  0.00           H  
ATOM    978  HB  THR 1  66      27.705  27.804  29.877  0.00  0.00           H  
ATOM    979  HG1 THR 1  66      28.740  29.530  28.437  0.00  0.00           H  
ATOM    980 HG21 THR 1  66      26.953  25.862  28.571  0.00  0.00           H  
ATOM    981 HG22 THR 1  66      27.866  26.408  27.206  0.00  0.00           H  
ATOM    982 HG23 THR 1  66      28.672  26.027  28.785  0.00  0.00           H  
ATOM    983  N   TYR 1  67      25.605  30.728  28.508  0.00  0.00           N  
ATOM    984  CA  TYR 1  67      25.075  31.998  29.100  0.00  0.00           C  
ATOM    985  C   TYR 1  67      23.670  31.889  29.652  0.00  0.00           C  
ATOM    986  O   TYR 1  67      22.774  31.182  29.176  0.00  0.00           O  
ATOM    987  CB  TYR 1  67      25.165  33.159  27.978  0.00  0.00           C  
ATOM    988  CG  TYR 1  67      24.454  34.440  28.434  0.00  0.00           C  
ATOM    989  CD1 TYR 1  67      25.070  35.227  29.491  0.00  0.00           C  
ATOM    990  CD2 TYR 1  67      23.185  34.843  27.998  0.00  0.00           C  
ATOM    991  CE1 TYR 1  67      24.577  36.494  29.867  0.00  0.00           C  
ATOM    992  CE2 TYR 1  67      22.681  36.098  28.363  0.00  0.00           C  
ATOM    993  CZ  TYR 1  67      23.387  36.955  29.298  0.00  0.00           C  
ATOM    994  OH  TYR 1  67      22.819  38.104  29.615  0.00  0.00           O  
ATOM    995  H   TYR 1  67      25.575  30.721  27.499  0.00  0.00           H  
ATOM    996  HA  TYR 1  67      25.755  32.259  29.910  0.00  0.00           H  
ATOM    997  HB2 TYR 1  67      26.218  33.263  27.714  0.00  0.00           H  
ATOM    998  HB3 TYR 1  67      24.619  32.689  27.160  0.00  0.00           H  
ATOM    999  HD1 TYR 1  67      25.992  34.927  29.967  0.00  0.00           H  
ATOM   1000  HD2 TYR 1  67      22.664  34.180  27.323  0.00  0.00           H  
ATOM   1001  HE1 TYR 1  67      25.144  37.114  30.545  0.00  0.00           H  
ATOM   1002  HE2 TYR 1  67      21.694  36.479  28.145  0.00  0.00           H  
ATOM   1003  HH  TYR 1  67      23.576  38.596  29.941  0.00  0.00           H  
ATOM   1004  N   ARG 1  68      23.440  32.527  30.808  0.00  0.00           N  
ATOM   1005  CA  ARG 1  68      22.082  32.841  31.319  0.00  0.00           C  
ATOM   1006  C   ARG 1  68      22.115  34.284  31.870  0.00  0.00           C  
ATOM   1007  O   ARG 1  68      23.150  34.855  32.325  0.00  0.00           O  
ATOM   1008  CB  ARG 1  68      21.660  31.846  32.439  0.00  0.00           C  
ATOM   1009  CG  ARG 1  68      21.518  30.445  31.939  0.00  0.00           C  
ATOM   1010  CD  ARG 1  68      20.983  29.534  33.097  0.00  0.00           C  
ATOM   1011  NE  ARG 1  68      19.522  29.446  33.074  0.00  0.00           N  
ATOM   1012  CZ  ARG 1  68      18.711  28.766  33.878  0.00  0.00           C  
ATOM   1013  NH1 ARG 1  68      19.093  28.184  34.939  0.00  0.00           N  
ATOM   1014  NH2 ARG 1  68      17.382  28.797  33.765  0.00  0.00           N  
ATOM   1015  H   ARG 1  68      24.233  32.966  31.254  0.00  0.00           H  
ATOM   1016  HA  ARG 1  68      21.328  32.737  30.539  0.00  0.00           H  
ATOM   1017  HB2 ARG 1  68      22.546  31.875  33.073  0.00  0.00           H  
ATOM   1018  HB3 ARG 1  68      20.817  32.312  32.948  0.00  0.00           H  
ATOM   1019  HG2 ARG 1  68      20.957  30.292  31.017  0.00  0.00           H  
ATOM   1020  HG3 ARG 1  68      22.545  30.154  31.721  0.00  0.00           H  
ATOM   1021  HD2 ARG 1  68      21.522  28.596  32.961  0.00  0.00           H  
ATOM   1022  HD3 ARG 1  68      21.302  29.924  34.063  0.00  0.00           H  
ATOM   1023  HE  ARG 1  68      18.967  29.862  32.341  0.00  0.00           H  
ATOM   1024 HH11 ARG 1  68      18.498  27.905  35.706  0.00  0.00           H  
ATOM   1025 HH12 ARG 1  68      20.079  28.127  35.151  0.00  0.00           H  
ATOM   1026 HH21 ARG 1  68      16.872  28.512  34.589  0.00  0.00           H  
ATOM   1027 HH22 ARG 1  68      16.898  29.482  33.202  0.00  0.00           H  
ATOM   1028  N   ASP 1  69      21.019  35.065  31.736  0.00  0.00           N  
ATOM   1029  CA  ASP 1  69      20.746  36.337  32.379  0.00  0.00           C  
ATOM   1030  C   ASP 1  69      20.648  36.283  33.923  0.00  0.00           C  
ATOM   1031  O   ASP 1  69      20.415  35.212  34.552  0.00  0.00           O  
ATOM   1032  CB  ASP 1  69      19.528  36.980  31.725  0.00  0.00           C  
ATOM   1033  CG  ASP 1  69      19.452  38.511  31.711  0.00  0.00           C  
ATOM   1034  OD1 ASP 1  69      20.056  39.105  32.672  0.00  0.00           O  
ATOM   1035  OD2 ASP 1  69      18.809  39.188  30.856  0.00  0.00           O  
ATOM   1036  H   ASP 1  69      20.224  34.654  31.267  0.00  0.00           H  
ATOM   1037  HA  ASP 1  69      21.612  36.941  32.109  0.00  0.00           H  
ATOM   1038  HB2 ASP 1  69      19.384  36.752  30.669  0.00  0.00           H  
ATOM   1039  HB3 ASP 1  69      18.569  36.650  32.126  0.00  0.00           H  
ATOM   1040  N   LEU 1  70      20.673  37.442  34.540  0.00  0.00           N  
ATOM   1041  CA  LEU 1  70      20.496  37.676  36.056  0.00  0.00           C  
ATOM   1042  C   LEU 1  70      19.487  38.843  36.382  0.00  0.00           C  
ATOM   1043  O   LEU 1  70      19.200  38.965  37.551  0.00  0.00           O  
ATOM   1044  CB  LEU 1  70      21.798  37.900  36.716  0.00  0.00           C  
ATOM   1045  CG  LEU 1  70      22.366  36.804  37.537  0.00  0.00           C  
ATOM   1046  CD1 LEU 1  70      23.759  37.257  38.101  0.00  0.00           C  
ATOM   1047  CD2 LEU 1  70      21.455  36.276  38.691  0.00  0.00           C  
ATOM   1048  H   LEU 1  70      20.725  38.258  33.947  0.00  0.00           H  
ATOM   1049  HA  LEU 1  70      20.092  36.759  36.486  0.00  0.00           H  
ATOM   1050  HB2 LEU 1  70      22.613  38.018  36.001  0.00  0.00           H  
ATOM   1051  HB3 LEU 1  70      21.780  38.827  37.290  0.00  0.00           H  
ATOM   1052  HG  LEU 1  70      22.570  35.965  36.871  0.00  0.00           H  
ATOM   1053 HD11 LEU 1  70      23.759  38.193  38.660  0.00  0.00           H  
ATOM   1054 HD12 LEU 1  70      24.292  36.477  38.645  0.00  0.00           H  
ATOM   1055 HD13 LEU 1  70      24.369  37.327  37.200  0.00  0.00           H  
ATOM   1056 HD21 LEU 1  70      20.534  35.806  38.346  0.00  0.00           H  
ATOM   1057 HD22 LEU 1  70      21.968  35.557  39.330  0.00  0.00           H  
ATOM   1058 HD23 LEU 1  70      21.136  37.088  39.344  0.00  0.00           H  
ATOM   1059  N   ARG 1  71      18.978  39.687  35.376  0.00  0.00           N  
ATOM   1060  CA  ARG 1  71      18.108  40.879  35.547  0.00  0.00           C  
ATOM   1061  C   ARG 1  71      18.564  41.694  36.668  0.00  0.00           C  
ATOM   1062  O   ARG 1  71      17.751  42.374  37.381  0.00  0.00           O  
ATOM   1063  CB  ARG 1  71      16.602  40.428  35.494  0.00  0.00           C  
ATOM   1064  CG  ARG 1  71      16.309  39.418  34.349  0.00  0.00           C  
ATOM   1065  CD  ARG 1  71      14.777  39.058  34.316  0.00  0.00           C  
ATOM   1066  NE  ARG 1  71      14.034  40.174  33.648  0.00  0.00           N  
ATOM   1067  CZ  ARG 1  71      13.074  40.152  32.720  0.00  0.00           C  
ATOM   1068  NH1 ARG 1  71      12.711  41.193  32.067  0.00  0.00           N  
ATOM   1069  NH2 ARG 1  71      12.421  39.046  32.558  0.00  0.00           N  
ATOM   1070  H   ARG 1  71      19.189  39.510  34.404  0.00  0.00           H  
ATOM   1071  HA  ARG 1  71      18.358  41.469  34.664  0.00  0.00           H  
ATOM   1072  HB2 ARG 1  71      16.222  40.061  36.447  0.00  0.00           H  
ATOM   1073  HB3 ARG 1  71      15.982  41.301  35.291  0.00  0.00           H  
ATOM   1074  HG2 ARG 1  71      16.498  39.830  33.358  0.00  0.00           H  
ATOM   1075  HG3 ARG 1  71      16.915  38.535  34.551  0.00  0.00           H  
ATOM   1076  HD2 ARG 1  71      14.636  38.183  33.681  0.00  0.00           H  
ATOM   1077  HD3 ARG 1  71      14.312  38.768  35.258  0.00  0.00           H  
ATOM   1078  HE  ARG 1  71      14.415  41.094  33.819  0.00  0.00           H  
ATOM   1079 HH11 ARG 1  71      11.905  41.025  31.483  0.00  0.00           H  
ATOM   1080 HH12 ARG 1  71      13.086  42.062  32.423  0.00  0.00           H  
ATOM   1081 HH21 ARG 1  71      11.757  38.886  31.814  0.00  0.00           H  
ATOM   1082 HH22 ARG 1  71      12.690  38.242  33.107  0.00  0.00           H  
ATOM   1083  N   LYS 1  72      19.899  41.948  36.864  0.00  0.00           N  
ATOM   1084  CA  LYS 1  72      20.460  43.195  37.537  0.00  0.00           C  
ATOM   1085  C   LYS 1  72      21.195  44.150  36.533  0.00  0.00           C  
ATOM   1086  O   LYS 1  72      22.187  43.551  36.047  0.00  0.00           O  
ATOM   1087  CB  LYS 1  72      21.298  42.826  38.821  0.00  0.00           C  
ATOM   1088  CG  LYS 1  72      20.374  42.481  39.879  0.00  0.00           C  
ATOM   1089  CD  LYS 1  72      21.090  41.857  41.074  0.00  0.00           C  
ATOM   1090  CE  LYS 1  72      20.111  41.920  42.186  0.00  0.00           C  
ATOM   1091  NZ  LYS 1  72      20.750  41.507  43.405  0.00  0.00           N  
ATOM   1092  H   LYS 1  72      20.453  41.486  36.158  0.00  0.00           H  
ATOM   1093  HA  LYS 1  72      19.605  43.768  37.894  0.00  0.00           H  
ATOM   1094  HB2 LYS 1  72      21.983  42.025  38.543  0.00  0.00           H  
ATOM   1095  HB3 LYS 1  72      21.839  43.697  39.190  0.00  0.00           H  
ATOM   1096  HG2 LYS 1  72      19.915  43.429  40.160  0.00  0.00           H  
ATOM   1097  HG3 LYS 1  72      19.641  41.716  39.620  0.00  0.00           H  
ATOM   1098  HD2 LYS 1  72      21.485  40.865  40.853  0.00  0.00           H  
ATOM   1099  HD3 LYS 1  72      21.943  42.494  41.312  0.00  0.00           H  
ATOM   1100  HE2 LYS 1  72      19.821  42.963  42.313  0.00  0.00           H  
ATOM   1101  HE3 LYS 1  72      19.251  41.282  41.979  0.00  0.00           H  
ATOM   1102  HZ1 LYS 1  72      20.092  41.333  44.151  0.00  0.00           H  
ATOM   1103  HZ2 LYS 1  72      21.099  40.580  43.208  0.00  0.00           H  
ATOM   1104  HZ3 LYS 1  72      21.488  42.134  43.690  0.00  0.00           H  
ATOM   1105  N   GLY 1  73      20.774  45.443  36.403  0.00  0.00           N  
ATOM   1106  CA  GLY 1  73      21.680  46.399  35.960  0.00  0.00           C  
ATOM   1107  C   GLY 1  73      22.520  46.956  37.057  0.00  0.00           C  
ATOM   1108  O   GLY 1  73      22.161  46.903  38.247  0.00  0.00           O  
ATOM   1109  H   GLY 1  73      19.995  45.839  36.911  0.00  0.00           H  
ATOM   1110  HA2 GLY 1  73      22.445  45.930  35.342  0.00  0.00           H  
ATOM   1111  HA3 GLY 1  73      21.324  47.190  35.300  0.00  0.00           H  
ATOM   1112  N   VAL 1  74      23.795  47.305  36.771  0.00  0.00           N  
ATOM   1113  CA  VAL 1  74      24.802  47.784  37.744  0.00  0.00           C  
ATOM   1114  C   VAL 1  74      25.667  48.991  37.229  0.00  0.00           C  
ATOM   1115  O   VAL 1  74      26.232  48.890  36.114  0.00  0.00           O  
ATOM   1116  CB  VAL 1  74      25.646  46.502  38.271  0.00  0.00           C  
ATOM   1117  CG1 VAL 1  74      26.092  45.466  37.212  0.00  0.00           C  
ATOM   1118  CG2 VAL 1  74      26.650  46.997  39.205  0.00  0.00           C  
ATOM   1119  H   VAL 1  74      24.032  47.554  35.821  0.00  0.00           H  
ATOM   1120  HA  VAL 1  74      24.292  48.242  38.592  0.00  0.00           H  
ATOM   1121  HB  VAL 1  74      24.922  45.989  38.904  0.00  0.00           H  
ATOM   1122 HG11 VAL 1  74      26.410  45.933  36.280  0.00  0.00           H  
ATOM   1123 HG12 VAL 1  74      26.877  44.763  37.490  0.00  0.00           H  
ATOM   1124 HG13 VAL 1  74      25.239  44.824  36.989  0.00  0.00           H  
ATOM   1125 HG21 VAL 1  74      27.185  46.264  39.809  0.00  0.00           H  
ATOM   1126 HG22 VAL 1  74      27.303  47.655  38.631  0.00  0.00           H  
ATOM   1127 HG23 VAL 1  74      26.135  47.651  39.909  0.00  0.00           H  
ATOM   1128  N   TYR 1  75      25.903  50.069  37.971  0.00  0.00           N  
ATOM   1129  CA  TYR 1  75      26.924  51.193  37.731  0.00  0.00           C  
ATOM   1130  C   TYR 1  75      27.987  51.176  38.854  0.00  0.00           C  
ATOM   1131  O   TYR 1  75      27.583  50.967  39.990  0.00  0.00           O  
ATOM   1132  CB  TYR 1  75      26.189  52.601  37.752  0.00  0.00           C  
ATOM   1133  CG  TYR 1  75      27.034  53.783  37.753  0.00  0.00           C  
ATOM   1134  CD1 TYR 1  75      27.698  54.188  36.562  0.00  0.00           C  
ATOM   1135  CD2 TYR 1  75      27.083  54.591  38.942  0.00  0.00           C  
ATOM   1136  CE1 TYR 1  75      28.466  55.398  36.585  0.00  0.00           C  
ATOM   1137  CE2 TYR 1  75      27.895  55.768  38.938  0.00  0.00           C  
ATOM   1138  CZ  TYR 1  75      28.591  56.169  37.751  0.00  0.00           C  
ATOM   1139  OH  TYR 1  75      29.229  57.333  37.765  0.00  0.00           O  
ATOM   1140  H   TYR 1  75      25.587  49.991  38.927  0.00  0.00           H  
ATOM   1141  HA  TYR 1  75      27.323  50.975  36.741  0.00  0.00           H  
ATOM   1142  HB2 TYR 1  75      25.445  52.733  36.966  0.00  0.00           H  
ATOM   1143  HB3 TYR 1  75      25.647  52.681  38.694  0.00  0.00           H  
ATOM   1144  HD1 TYR 1  75      27.595  53.658  35.627  0.00  0.00           H  
ATOM   1145  HD2 TYR 1  75      26.462  54.451  39.815  0.00  0.00           H  
ATOM   1146  HE1 TYR 1  75      28.946  55.798  35.704  0.00  0.00           H  
ATOM   1147  HE2 TYR 1  75      27.798  56.366  39.833  0.00  0.00           H  
ATOM   1148  HH  TYR 1  75      28.878  57.995  38.365  0.00  0.00           H  
ATOM   1149  N   VAL 1  76      29.284  51.175  38.543  0.00  0.00           N  
ATOM   1150  CA  VAL 1  76      30.400  51.230  39.487  0.00  0.00           C  
ATOM   1151  C   VAL 1  76      31.423  52.319  39.293  0.00  0.00           C  
ATOM   1152  O   VAL 1  76      32.132  52.285  38.222  0.00  0.00           O  
ATOM   1153  CB  VAL 1  76      31.070  49.871  39.483  0.00  0.00           C  
ATOM   1154  CG1 VAL 1  76      31.906  49.883  40.775  0.00  0.00           C  
ATOM   1155  CG2 VAL 1  76      30.032  48.779  39.707  0.00  0.00           C  
ATOM   1156  H   VAL 1  76      29.483  51.317  37.563  0.00  0.00           H  
ATOM   1157  HA  VAL 1  76      29.865  51.377  40.425  0.00  0.00           H  
ATOM   1158  HB  VAL 1  76      31.617  49.669  38.562  0.00  0.00           H  
ATOM   1159 HG11 VAL 1  76      32.205  48.840  40.881  0.00  0.00           H  
ATOM   1160 HG12 VAL 1  76      32.780  50.533  40.737  0.00  0.00           H  
ATOM   1161 HG13 VAL 1  76      31.269  50.208  41.597  0.00  0.00           H  
ATOM   1162 HG21 VAL 1  76      30.513  47.801  39.676  0.00  0.00           H  
ATOM   1163 HG22 VAL 1  76      29.399  48.871  40.589  0.00  0.00           H  
ATOM   1164 HG23 VAL 1  76      29.496  48.753  38.758  0.00  0.00           H  
ATOM   1165  N   PRO 1  77      31.470  53.333  40.118  0.00  0.00           N  
ATOM   1166  CA  PRO 1  77      32.502  54.387  40.065  0.00  0.00           C  
ATOM   1167  C   PRO 1  77      33.654  54.218  41.064  0.00  0.00           C  
ATOM   1168  O   PRO 1  77      33.559  53.854  42.156  0.00  0.00           O  
ATOM   1169  CB  PRO 1  77      31.701  55.667  40.268  0.00  0.00           C  
ATOM   1170  CG  PRO 1  77      30.571  55.325  41.308  0.00  0.00           C  
ATOM   1171  CD  PRO 1  77      30.387  53.816  41.036  0.00  0.00           C  
ATOM   1172  HA  PRO 1  77      32.940  54.410  39.067  0.00  0.00           H  
ATOM   1173  HB2 PRO 1  77      32.293  56.513  40.618  0.00  0.00           H  
ATOM   1174  HB3 PRO 1  77      31.170  55.987  39.371  0.00  0.00           H  
ATOM   1175  HG2 PRO 1  77      30.939  55.296  42.334  0.00  0.00           H  
ATOM   1176  HG3 PRO 1  77      29.643  55.896  41.298  0.00  0.00           H  
ATOM   1177  HD2 PRO 1  77      30.704  53.343  41.966  0.00  0.00           H  
ATOM   1178  HD3 PRO 1  77      29.411  53.511  40.657  0.00  0.00           H  
ATOM   1179  N   TYR 1  78      34.750  54.621  40.433  0.00  0.00           N  
ATOM   1180  CA  TYR 1  78      35.997  54.830  41.128  0.00  0.00           C  
ATOM   1181  C   TYR 1  78      36.560  56.244  40.813  0.00  0.00           C  
ATOM   1182  O   TYR 1  78      36.010  57.004  40.036  0.00  0.00           O  
ATOM   1183  CB  TYR 1  78      37.034  53.656  40.779  0.00  0.00           C  
ATOM   1184  CG  TYR 1  78      36.437  52.207  40.738  0.00  0.00           C  
ATOM   1185  CD1 TYR 1  78      36.153  51.476  41.894  0.00  0.00           C  
ATOM   1186  CD2 TYR 1  78      36.131  51.661  39.474  0.00  0.00           C  
ATOM   1187  CE1 TYR 1  78      35.714  50.111  41.818  0.00  0.00           C  
ATOM   1188  CE2 TYR 1  78      35.719  50.315  39.259  0.00  0.00           C  
ATOM   1189  CZ  TYR 1  78      35.401  49.561  40.466  0.00  0.00           C  
ATOM   1190  OH  TYR 1  78      34.885  48.349  40.187  0.00  0.00           O  
ATOM   1191  H   TYR 1  78      34.678  54.847  39.451  0.00  0.00           H  
ATOM   1192  HA  TYR 1  78      35.738  54.951  42.180  0.00  0.00           H  
ATOM   1193  HB2 TYR 1  78      37.393  54.016  39.815  0.00  0.00           H  
ATOM   1194  HB3 TYR 1  78      37.849  53.735  41.499  0.00  0.00           H  
ATOM   1195  HD1 TYR 1  78      36.440  51.875  42.856  0.00  0.00           H  
ATOM   1196  HD2 TYR 1  78      36.286  52.318  38.631  0.00  0.00           H  
ATOM   1197  HE1 TYR 1  78      35.661  49.551  42.740  0.00  0.00           H  
ATOM   1198  HE2 TYR 1  78      35.664  49.918  38.256  0.00  0.00           H  
ATOM   1199  HH  TYR 1  78      35.188  48.118  39.306  0.00  0.00           H  
ATOM   1200  N   THR 1  79      37.706  56.565  41.464  0.00  0.00           N  
ATOM   1201  CA  THR 1  79      38.394  57.779  41.112  0.00  0.00           C  
ATOM   1202  C   THR 1  79      39.304  57.418  39.893  0.00  0.00           C  
ATOM   1203  O   THR 1  79      39.482  58.294  39.084  0.00  0.00           O  
ATOM   1204  CB  THR 1  79      39.216  58.193  42.337  0.00  0.00           C  
ATOM   1205  OG1 THR 1  79      38.387  58.620  43.402  0.00  0.00           O  
ATOM   1206  CG2 THR 1  79      40.197  59.360  42.154  0.00  0.00           C  
ATOM   1207  H   THR 1  79      38.108  55.885  42.093  0.00  0.00           H  
ATOM   1208  HA  THR 1  79      37.751  58.601  40.796  0.00  0.00           H  
ATOM   1209  HB  THR 1  79      39.745  57.293  42.651  0.00  0.00           H  
ATOM   1210  HG1 THR 1  79      37.905  57.813  43.595  0.00  0.00           H  
ATOM   1211 HG21 THR 1  79      40.875  59.217  41.313  0.00  0.00           H  
ATOM   1212 HG22 THR 1  79      39.748  60.342  42.008  0.00  0.00           H  
ATOM   1213 HG23 THR 1  79      40.711  59.618  43.080  0.00  0.00           H  
ATOM   1214  N   GLN 1  80      39.772  56.154  39.791  0.00  0.00           N  
ATOM   1215  CA  GLN 1  80      40.476  55.567  38.605  0.00  0.00           C  
ATOM   1216  C   GLN 1  80      39.694  55.622  37.300  0.00  0.00           C  
ATOM   1217  O   GLN 1  80      40.225  55.270  36.258  0.00  0.00           O  
ATOM   1218  CB  GLN 1  80      40.942  54.195  39.037  0.00  0.00           C  
ATOM   1219  CG  GLN 1  80      41.712  53.367  37.960  0.00  0.00           C  
ATOM   1220  CD  GLN 1  80      43.096  53.982  37.636  0.00  0.00           C  
ATOM   1221  OE1 GLN 1  80      43.801  54.732  38.324  0.00  0.00           O  
ATOM   1222  NE2 GLN 1  80      43.633  53.708  36.441  0.00  0.00           N  
ATOM   1223  H   GLN 1  80      39.734  55.630  40.653  0.00  0.00           H  
ATOM   1224  HA  GLN 1  80      41.377  56.167  38.481  0.00  0.00           H  
ATOM   1225  HB2 GLN 1  80      41.424  54.342  40.004  0.00  0.00           H  
ATOM   1226  HB3 GLN 1  80      40.074  53.554  39.191  0.00  0.00           H  
ATOM   1227  HG2 GLN 1  80      41.887  52.443  38.511  0.00  0.00           H  
ATOM   1228  HG3 GLN 1  80      41.082  53.111  37.108  0.00  0.00           H  
ATOM   1229 HE21 GLN 1  80      44.578  54.027  36.283  0.00  0.00           H  
ATOM   1230 HE22 GLN 1  80      43.045  53.338  35.708  0.00  0.00           H  
ATOM   1231  N   GLY 1  81      38.403  55.987  37.279  0.00  0.00           N  
ATOM   1232  CA  GLY 1  81      37.516  55.537  36.145  0.00  0.00           C  
ATOM   1233  C   GLY 1  81      36.131  55.102  36.618  0.00  0.00           C  
ATOM   1234  O   GLY 1  81      35.838  54.941  37.790  0.00  0.00           O  
ATOM   1235  H   GLY 1  81      38.039  56.253  38.182  0.00  0.00           H  
ATOM   1236  HA2 GLY 1  81      37.410  56.398  35.485  0.00  0.00           H  
ATOM   1237  HA3 GLY 1  81      37.934  54.652  35.665  0.00  0.00           H  
ATOM   1238  N   LYS 1  82      35.149  54.804  35.758  0.00  0.00           N  
ATOM   1239  CA  LYS 1  82      33.773  54.292  36.075  0.00  0.00           C  
ATOM   1240  C   LYS 1  82      33.145  53.575  34.904  0.00  0.00           C  
ATOM   1241  O   LYS 1  82      33.674  53.663  33.807  0.00  0.00           O  
ATOM   1242  CB  LYS 1  82      32.925  55.511  36.404  0.00  0.00           C  
ATOM   1243  CG  LYS 1  82      32.841  56.483  35.216  0.00  0.00           C  
ATOM   1244  CD  LYS 1  82      32.332  57.784  35.729  0.00  0.00           C  
ATOM   1245  CE  LYS 1  82      32.573  58.779  34.578  0.00  0.00           C  
ATOM   1246  NZ  LYS 1  82      31.638  59.912  34.586  0.00  0.00           N  
ATOM   1247  H   LYS 1  82      35.440  54.883  34.794  0.00  0.00           H  
ATOM   1248  HA  LYS 1  82      33.666  53.663  36.958  0.00  0.00           H  
ATOM   1249  HB2 LYS 1  82      31.909  55.225  36.676  0.00  0.00           H  
ATOM   1250  HB3 LYS 1  82      33.497  56.093  37.127  0.00  0.00           H  
ATOM   1251  HG2 LYS 1  82      33.862  56.642  34.870  0.00  0.00           H  
ATOM   1252  HG3 LYS 1  82      32.151  56.171  34.433  0.00  0.00           H  
ATOM   1253  HD2 LYS 1  82      31.267  57.644  35.914  0.00  0.00           H  
ATOM   1254  HD3 LYS 1  82      32.845  58.205  36.593  0.00  0.00           H  
ATOM   1255  HE2 LYS 1  82      33.607  59.087  34.736  0.00  0.00           H  
ATOM   1256  HE3 LYS 1  82      32.451  58.240  33.639  0.00  0.00           H  
ATOM   1257  HZ1 LYS 1  82      31.826  60.612  33.883  0.00  0.00           H  
ATOM   1258  HZ2 LYS 1  82      30.661  59.658  34.557  0.00  0.00           H  
ATOM   1259  HZ3 LYS 1  82      31.609  60.258  35.535  0.00  0.00           H  
ATOM   1260  N   TRP 1  83      32.172  52.717  35.196  0.00  0.00           N  
ATOM   1261  CA  TRP 1  83      31.616  51.859  34.262  0.00  0.00           C  
ATOM   1262  C   TRP 1  83      30.117  51.524  34.659  0.00  0.00           C  
ATOM   1263  O   TRP 1  83      29.654  51.655  35.799  0.00  0.00           O  
ATOM   1264  CB  TRP 1  83      32.445  50.592  34.055  0.00  0.00           C  
ATOM   1265  CG  TRP 1  83      32.664  49.629  35.163  0.00  0.00           C  
ATOM   1266  CD1 TRP 1  83      33.855  49.485  35.730  0.00  0.00           C  
ATOM   1267  CD2 TRP 1  83      31.745  48.598  35.686  0.00  0.00           C  
ATOM   1268  NE1 TRP 1  83      33.751  48.476  36.645  0.00  0.00           N  
ATOM   1269  CE2 TRP 1  83      32.489  47.925  36.685  0.00  0.00           C  
ATOM   1270  CE3 TRP 1  83      30.425  48.171  35.524  0.00  0.00           C  
ATOM   1271  CZ2 TRP 1  83      31.906  46.908  37.517  0.00  0.00           C  
ATOM   1272  CZ3 TRP 1  83      29.946  47.024  36.250  0.00  0.00           C  
ATOM   1273  CH2 TRP 1  83      30.669  46.373  37.196  0.00  0.00           C  
ATOM   1274  H   TRP 1  83      31.909  52.709  36.171  0.00  0.00           H  
ATOM   1275  HA  TRP 1  83      31.502  52.330  33.285  0.00  0.00           H  
ATOM   1276  HB2 TRP 1  83      32.169  49.919  33.243  0.00  0.00           H  
ATOM   1277  HB3 TRP 1  83      33.425  50.975  33.769  0.00  0.00           H  
ATOM   1278  HD1 TRP 1  83      34.762  50.041  35.546  0.00  0.00           H  
ATOM   1279  HE1 TRP 1  83      34.551  48.182  37.187  0.00  0.00           H  
ATOM   1280  HE3 TRP 1  83      29.813  48.619  34.755  0.00  0.00           H  
ATOM   1281  HZ2 TRP 1  83      32.543  46.417  38.237  0.00  0.00           H  
ATOM   1282  HZ3 TRP 1  83      28.984  46.607  35.989  0.00  0.00           H  
ATOM   1283  HH2 TRP 1  83      30.293  45.493  37.697  0.00  0.00           H  
ATOM   1284  N   GLU 1  84      29.371  51.033  33.682  0.00  0.00           N  
ATOM   1285  CA  GLU 1  84      28.023  50.538  33.777  0.00  0.00           C  
ATOM   1286  C   GLU 1  84      27.751  49.387  32.754  0.00  0.00           C  
ATOM   1287  O   GLU 1  84      28.304  49.383  31.684  0.00  0.00           O  
ATOM   1288  CB  GLU 1  84      26.977  51.637  33.559  0.00  0.00           C  
ATOM   1289  CG  GLU 1  84      25.522  51.287  33.855  0.00  0.00           C  
ATOM   1290  CD  GLU 1  84      24.587  52.411  33.663  0.00  0.00           C  
ATOM   1291  OE1 GLU 1  84      23.657  52.579  34.513  0.00  0.00           O  
ATOM   1292  OE2 GLU 1  84      24.792  53.239  32.769  0.00  0.00           O  
ATOM   1293  H   GLU 1  84      29.759  50.922  32.756  0.00  0.00           H  
ATOM   1294  HA  GLU 1  84      27.833  50.160  34.781  0.00  0.00           H  
ATOM   1295  HB2 GLU 1  84      27.244  52.571  34.053  0.00  0.00           H  
ATOM   1296  HB3 GLU 1  84      27.048  51.925  32.510  0.00  0.00           H  
ATOM   1297  HG2 GLU 1  84      25.202  50.508  33.163  0.00  0.00           H  
ATOM   1298  HG3 GLU 1  84      25.487  50.873  34.863  0.00  0.00           H  
ATOM   1299  N   GLY 1  85      26.946  48.397  33.242  0.00  0.00           N  
ATOM   1300  CA  GLY 1  85      26.739  47.094  32.628  0.00  0.00           C  
ATOM   1301  C   GLY 1  85      25.674  46.239  33.252  0.00  0.00           C  
ATOM   1302  O   GLY 1  85      24.863  46.747  34.029  0.00  0.00           O  
ATOM   1303  H   GLY 1  85      26.671  48.588  34.195  0.00  0.00           H  
ATOM   1304  HA2 GLY 1  85      26.471  47.299  31.592  0.00  0.00           H  
ATOM   1305  HA3 GLY 1  85      27.632  46.469  32.650  0.00  0.00           H  
ATOM   1306  N   GLU 1  86      25.544  44.992  32.889  0.00  0.00           N  
ATOM   1307  CA  GLU 1  86      24.485  44.089  33.263  0.00  0.00           C  
ATOM   1308  C   GLU 1  86      25.046  42.684  33.688  0.00  0.00           C  
ATOM   1309  O   GLU 1  86      25.929  42.079  33.026  0.00  0.00           O  
ATOM   1310  CB  GLU 1  86      23.447  43.996  32.101  0.00  0.00           C  
ATOM   1311  CG  GLU 1  86      22.640  45.342  32.030  0.00  0.00           C  
ATOM   1312  CD  GLU 1  86      21.564  45.406  30.981  0.00  0.00           C  
ATOM   1313  OE1 GLU 1  86      21.307  44.364  30.310  0.00  0.00           O  
ATOM   1314  OE2 GLU 1  86      20.794  46.399  31.121  0.00  0.00           O  
ATOM   1315  H   GLU 1  86      26.136  44.754  32.106  0.00  0.00           H  
ATOM   1316  HA  GLU 1  86      23.900  44.414  34.124  0.00  0.00           H  
ATOM   1317  HB2 GLU 1  86      24.014  43.827  31.186  0.00  0.00           H  
ATOM   1318  HB3 GLU 1  86      22.755  43.179  32.303  0.00  0.00           H  
ATOM   1319  HG2 GLU 1  86      22.252  45.546  33.028  0.00  0.00           H  
ATOM   1320  HG3 GLU 1  86      23.342  46.146  31.810  0.00  0.00           H  
ATOM   1321  N   LEU 1  87      24.658  42.222  34.850  0.00  0.00           N  
ATOM   1322  CA  LEU 1  87      25.107  40.947  35.283  0.00  0.00           C  
ATOM   1323  C   LEU 1  87      24.521  39.779  34.415  0.00  0.00           C  
ATOM   1324  O   LEU 1  87      23.814  40.032  33.426  0.00  0.00           O  
ATOM   1325  CB  LEU 1  87      24.896  40.753  36.806  0.00  0.00           C  
ATOM   1326  CG  LEU 1  87      25.345  41.824  37.817  0.00  0.00           C  
ATOM   1327  CD1 LEU 1  87      25.181  41.198  39.181  0.00  0.00           C  
ATOM   1328  CD2 LEU 1  87      26.855  42.052  37.667  0.00  0.00           C  
ATOM   1329  H   LEU 1  87      23.925  42.720  35.335  0.00  0.00           H  
ATOM   1330  HA  LEU 1  87      26.165  40.939  35.020  0.00  0.00           H  
ATOM   1331  HB2 LEU 1  87      23.824  40.645  36.966  0.00  0.00           H  
ATOM   1332  HB3 LEU 1  87      25.395  39.793  36.931  0.00  0.00           H  
ATOM   1333  HG  LEU 1  87      24.777  42.754  37.829  0.00  0.00           H  
ATOM   1334 HD11 LEU 1  87      24.148  40.927  39.400  0.00  0.00           H  
ATOM   1335 HD12 LEU 1  87      25.779  40.290  39.256  0.00  0.00           H  
ATOM   1336 HD13 LEU 1  87      25.551  41.901  39.928  0.00  0.00           H  
ATOM   1337 HD21 LEU 1  87      26.992  42.702  36.803  0.00  0.00           H  
ATOM   1338 HD22 LEU 1  87      27.225  42.514  38.582  0.00  0.00           H  
ATOM   1339 HD23 LEU 1  87      27.424  41.138  37.495  0.00  0.00           H  
ATOM   1340  N   GLY 1  88      25.046  38.546  34.608  0.00  0.00           N  
ATOM   1341  CA  GLY 1  88      24.722  37.240  34.054  0.00  0.00           C  
ATOM   1342  C   GLY 1  88      25.710  36.141  34.552  0.00  0.00           C  
ATOM   1343  O   GLY 1  88      26.643  36.398  35.290  0.00  0.00           O  
ATOM   1344  H   GLY 1  88      25.820  38.443  35.248  0.00  0.00           H  
ATOM   1345  HA2 GLY 1  88      23.727  37.124  34.485  0.00  0.00           H  
ATOM   1346  HA3 GLY 1  88      24.680  37.254  32.965  0.00  0.00           H  
ATOM   1347  N   THR 1  89      25.433  34.873  34.174  0.00  0.00           N  
ATOM   1348  CA  THR 1  89      26.102  33.654  34.603  0.00  0.00           C  
ATOM   1349  C   THR 1  89      26.567  32.922  33.320  0.00  0.00           C  
ATOM   1350  O   THR 1  89      25.714  32.686  32.442  0.00  0.00           O  
ATOM   1351  CB  THR 1  89      25.185  32.738  35.441  0.00  0.00           C  
ATOM   1352  OG1 THR 1  89      24.579  33.599  36.404  0.00  0.00           O  
ATOM   1353  CG2 THR 1  89      25.964  31.645  36.165  0.00  0.00           C  
ATOM   1354  H   THR 1  89      24.789  34.756  33.405  0.00  0.00           H  
ATOM   1355  HA  THR 1  89      26.981  33.991  35.152  0.00  0.00           H  
ATOM   1356  HB  THR 1  89      24.323  32.439  34.846  0.00  0.00           H  
ATOM   1357  HG1 THR 1  89      25.288  34.045  36.874  0.00  0.00           H  
ATOM   1358 HG21 THR 1  89      27.005  31.900  36.360  0.00  0.00           H  
ATOM   1359 HG22 THR 1  89      25.350  31.250  36.975  0.00  0.00           H  
ATOM   1360 HG23 THR 1  89      26.039  30.798  35.483  0.00  0.00           H  
ATOM   1361  N   ASP 1  90      27.798  32.500  33.249  0.00  0.00           N  
ATOM   1362  CA  ASP 1  90      28.395  31.724  32.060  0.00  0.00           C  
ATOM   1363  C   ASP 1  90      29.553  30.840  32.508  0.00  0.00           C  
ATOM   1364  O   ASP 1  90      30.005  30.831  33.652  0.00  0.00           O  
ATOM   1365  CB  ASP 1  90      28.781  32.737  31.029  0.00  0.00           C  
ATOM   1366  CG  ASP 1  90      28.745  32.164  29.579  0.00  0.00           C  
ATOM   1367  OD1 ASP 1  90      28.474  30.932  29.332  0.00  0.00           O  
ATOM   1368  OD2 ASP 1  90      28.839  32.855  28.585  0.00  0.00           O  
ATOM   1369  H   ASP 1  90      28.453  32.616  34.010  0.00  0.00           H  
ATOM   1370  HA  ASP 1  90      27.608  31.065  31.691  0.00  0.00           H  
ATOM   1371  HB2 ASP 1  90      28.196  33.656  30.984  0.00  0.00           H  
ATOM   1372  HB3 ASP 1  90      29.824  32.990  31.220  0.00  0.00           H  
ATOM   1373  N   LEU 1  91      30.016  30.023  31.603  0.00  0.00           N  
ATOM   1374  CA  LEU 1  91      31.159  29.095  31.927  0.00  0.00           C  
ATOM   1375  C   LEU 1  91      32.553  29.730  31.550  0.00  0.00           C  
ATOM   1376  O   LEU 1  91      32.571  30.438  30.543  0.00  0.00           O  
ATOM   1377  CB  LEU 1  91      30.915  27.896  30.979  0.00  0.00           C  
ATOM   1378  CG  LEU 1  91      31.936  26.683  30.996  0.00  0.00           C  
ATOM   1379  CD1 LEU 1  91      31.451  25.732  32.134  0.00  0.00           C  
ATOM   1380  CD2 LEU 1  91      31.930  26.054  29.609  0.00  0.00           C  
ATOM   1381  H   LEU 1  91      29.625  30.002  30.672  0.00  0.00           H  
ATOM   1382  HA  LEU 1  91      31.232  28.653  32.920  0.00  0.00           H  
ATOM   1383  HB2 LEU 1  91      29.910  27.487  30.874  0.00  0.00           H  
ATOM   1384  HB3 LEU 1  91      31.094  28.329  29.995  0.00  0.00           H  
ATOM   1385  HG  LEU 1  91      32.910  27.069  31.298  0.00  0.00           H  
ATOM   1386 HD11 LEU 1  91      32.302  25.057  32.226  0.00  0.00           H  
ATOM   1387 HD12 LEU 1  91      31.338  26.231  33.097  0.00  0.00           H  
ATOM   1388 HD13 LEU 1  91      30.557  25.219  31.779  0.00  0.00           H  
ATOM   1389 HD21 LEU 1  91      32.622  26.654  29.018  0.00  0.00           H  
ATOM   1390 HD22 LEU 1  91      32.502  25.143  29.789  0.00  0.00           H  
ATOM   1391 HD23 LEU 1  91      30.927  25.922  29.201  0.00  0.00           H  
ATOM   1392  N   VAL 1  92      33.664  29.307  32.183  0.00  0.00           N  
ATOM   1393  CA  VAL 1  92      34.967  30.036  32.176  0.00  0.00           C  
ATOM   1394  C   VAL 1  92      36.190  29.043  32.513  0.00  0.00           C  
ATOM   1395  O   VAL 1  92      36.079  28.077  33.199  0.00  0.00           O  
ATOM   1396  CB  VAL 1  92      34.964  31.187  33.197  0.00  0.00           C  
ATOM   1397  CG1 VAL 1  92      34.274  32.440  32.694  0.00  0.00           C  
ATOM   1398  CG2 VAL 1  92      34.305  30.847  34.575  0.00  0.00           C  
ATOM   1399  H   VAL 1  92      33.528  28.618  32.909  0.00  0.00           H  
ATOM   1400  HA  VAL 1  92      35.176  30.506  31.215  0.00  0.00           H  
ATOM   1401  HB  VAL 1  92      36.014  31.373  33.425  0.00  0.00           H  
ATOM   1402 HG11 VAL 1  92      34.776  32.820  31.805  0.00  0.00           H  
ATOM   1403 HG12 VAL 1  92      33.214  32.205  32.602  0.00  0.00           H  
ATOM   1404 HG13 VAL 1  92      34.245  33.229  33.446  0.00  0.00           H  
ATOM   1405 HG21 VAL 1  92      33.287  30.501  34.398  0.00  0.00           H  
ATOM   1406 HG22 VAL 1  92      34.792  29.971  35.003  0.00  0.00           H  
ATOM   1407 HG23 VAL 1  92      34.437  31.649  35.302  0.00  0.00           H  
ATOM   1408  N   SER 1  93      37.353  29.385  32.032  0.00  0.00           N  
ATOM   1409  CA  SER 1  93      38.656  28.661  32.184  0.00  0.00           C  
ATOM   1410  C   SER 1  93      39.802  29.624  31.826  0.00  0.00           C  
ATOM   1411  O   SER 1  93      39.642  30.446  30.967  0.00  0.00           O  
ATOM   1412  CB  SER 1  93      38.664  27.426  31.340  0.00  0.00           C  
ATOM   1413  OG  SER 1  93      39.898  26.789  31.513  0.00  0.00           O  
ATOM   1414  H   SER 1  93      37.387  30.096  31.314  0.00  0.00           H  
ATOM   1415  HA  SER 1  93      38.657  28.363  33.232  0.00  0.00           H  
ATOM   1416  HB2 SER 1  93      37.828  26.808  31.668  0.00  0.00           H  
ATOM   1417  HB3 SER 1  93      38.579  27.695  30.287  0.00  0.00           H  
ATOM   1418  HG  SER 1  93      39.839  25.863  31.760  0.00  0.00           H  
ATOM   1419  N   ILE 1  94      40.936  29.424  32.459  0.00  0.00           N  
ATOM   1420  CA  ILE 1  94      42.198  30.148  32.178  0.00  0.00           C  
ATOM   1421  C   ILE 1  94      43.298  29.243  31.567  0.00  0.00           C  
ATOM   1422  O   ILE 1  94      43.832  28.469  32.335  0.00  0.00           O  
ATOM   1423  CB  ILE 1  94      42.694  30.818  33.499  0.00  0.00           C  
ATOM   1424  CG1 ILE 1  94      41.672  31.866  34.020  0.00  0.00           C  
ATOM   1425  CG2 ILE 1  94      44.187  31.356  33.375  0.00  0.00           C  
ATOM   1426  CD1 ILE 1  94      42.136  32.688  35.167  0.00  0.00           C  
ATOM   1427  H   ILE 1  94      40.966  28.787  33.242  0.00  0.00           H  
ATOM   1428  HA  ILE 1  94      41.968  30.991  31.526  0.00  0.00           H  
ATOM   1429  HB  ILE 1  94      42.841  30.041  34.249  0.00  0.00           H  
ATOM   1430 HG12 ILE 1  94      41.458  32.564  33.210  0.00  0.00           H  
ATOM   1431 HG13 ILE 1  94      40.678  31.470  34.228  0.00  0.00           H  
ATOM   1432 HG21 ILE 1  94      44.121  32.243  32.745  0.00  0.00           H  
ATOM   1433 HG22 ILE 1  94      44.601  31.671  34.334  0.00  0.00           H  
ATOM   1434 HG23 ILE 1  94      44.924  30.825  32.774  0.00  0.00           H  
ATOM   1435 HD11 ILE 1  94      43.186  32.970  35.080  0.00  0.00           H  
ATOM   1436 HD12 ILE 1  94      41.580  33.622  35.252  0.00  0.00           H  
ATOM   1437 HD13 ILE 1  94      41.959  32.072  36.048  0.00  0.00           H  
ATOM   1438  N   PRO 1  95      43.682  29.299  30.265  0.00  0.00           N  
ATOM   1439  CA  PRO 1  95      44.643  28.318  29.662  0.00  0.00           C  
ATOM   1440  C   PRO 1  95      45.913  27.938  30.356  0.00  0.00           C  
ATOM   1441  O   PRO 1  95      46.124  26.769  30.559  0.00  0.00           O  
ATOM   1442  CB  PRO 1  95      44.937  28.959  28.331  0.00  0.00           C  
ATOM   1443  CG  PRO 1  95      43.685  29.710  27.892  0.00  0.00           C  
ATOM   1444  CD  PRO 1  95      43.126  30.229  29.264  0.00  0.00           C  
ATOM   1445  HA  PRO 1  95      44.074  27.399  29.523  0.00  0.00           H  
ATOM   1446  HB2 PRO 1  95      45.738  29.691  28.434  0.00  0.00           H  
ATOM   1447  HB3 PRO 1  95      45.412  28.253  27.650  0.00  0.00           H  
ATOM   1448  HG2 PRO 1  95      43.903  30.581  27.274  0.00  0.00           H  
ATOM   1449  HG3 PRO 1  95      42.996  29.035  27.386  0.00  0.00           H  
ATOM   1450  HD2 PRO 1  95      43.602  31.205  29.364  0.00  0.00           H  
ATOM   1451  HD3 PRO 1  95      42.036  30.237  29.278  0.00  0.00           H  
ATOM   1452  N   HIS 1  96      46.685  28.902  30.822  0.00  0.00           N  
ATOM   1453  CA  HIS 1  96      47.767  28.860  31.795  0.00  0.00           C  
ATOM   1454  C   HIS 1  96      47.215  28.966  33.274  0.00  0.00           C  
ATOM   1455  O   HIS 1  96      47.523  29.897  33.984  0.00  0.00           O  
ATOM   1456  CB  HIS 1  96      48.897  29.856  31.397  0.00  0.00           C  
ATOM   1457  CG  HIS 1  96      49.514  29.664  30.040  0.00  0.00           C  
ATOM   1458  ND1 HIS 1  96      49.382  30.434  28.946  0.00  0.00           N  
ATOM   1459  CD2 HIS 1  96      50.483  28.716  29.847  0.00  0.00           C  
ATOM   1460  CE1 HIS 1  96      50.248  30.080  27.986  0.00  0.00           C  
ATOM   1461  NE2 HIS 1  96      50.988  28.981  28.551  0.00  0.00           N  
ATOM   1462  H   HIS 1  96      46.386  29.820  30.526  0.00  0.00           H  
ATOM   1463  HA  HIS 1  96      48.206  27.866  31.881  0.00  0.00           H  
ATOM   1464  HB2 HIS 1  96      48.370  30.809  31.348  0.00  0.00           H  
ATOM   1465  HB3 HIS 1  96      49.595  29.914  32.233  0.00  0.00           H  
ATOM   1466  HD1 HIS 1  96      48.836  31.269  28.791  0.00  0.00           H  
ATOM   1467  HD2 HIS 1  96      50.786  27.951  30.547  0.00  0.00           H  
ATOM   1468  HE1 HIS 1  96      50.398  30.682  27.102  0.00  0.00           H  
ATOM   1469  HE2 HIS 1  96      51.528  28.366  27.959  0.00  0.00           H  
ATOM   1470  N   GLY 1  97      46.354  28.021  33.578  0.00  0.00           N  
ATOM   1471  CA  GLY 1  97      45.513  27.896  34.803  0.00  0.00           C  
ATOM   1472  C   GLY 1  97      45.518  26.556  35.550  0.00  0.00           C  
ATOM   1473  O   GLY 1  97      46.134  25.664  35.132  0.00  0.00           O  
ATOM   1474  H   GLY 1  97      46.154  27.291  32.910  0.00  0.00           H  
ATOM   1475  HA2 GLY 1  97      45.866  28.644  35.513  0.00  0.00           H  
ATOM   1476  HA3 GLY 1  97      44.485  28.181  34.578  0.00  0.00           H  
ATOM   1477  N   PRO 1  98      44.577  26.366  36.550  0.00  0.00           N  
ATOM   1478  CA  PRO 1  98      44.491  25.076  37.251  0.00  0.00           C  
ATOM   1479  C   PRO 1  98      43.805  23.921  36.576  0.00  0.00           C  
ATOM   1480  O   PRO 1  98      43.381  22.978  37.238  0.00  0.00           O  
ATOM   1481  CB  PRO 1  98      43.852  25.553  38.596  0.00  0.00           C  
ATOM   1482  CG  PRO 1  98      42.827  26.446  38.104  0.00  0.00           C  
ATOM   1483  CD  PRO 1  98      43.638  27.292  37.044  0.00  0.00           C  
ATOM   1484  HA  PRO 1  98      45.447  24.633  37.531  0.00  0.00           H  
ATOM   1485  HB2 PRO 1  98      43.613  24.715  39.251  0.00  0.00           H  
ATOM   1486  HB3 PRO 1  98      44.616  26.160  39.082  0.00  0.00           H  
ATOM   1487  HG2 PRO 1  98      42.032  25.876  37.624  0.00  0.00           H  
ATOM   1488  HG3 PRO 1  98      42.455  27.134  38.863  0.00  0.00           H  
ATOM   1489  HD2 PRO 1  98      42.983  27.624  36.238  0.00  0.00           H  
ATOM   1490  HD3 PRO 1  98      44.233  28.087  37.492  0.00  0.00           H  
ATOM   1491  N   ASN 1  99      43.769  24.023  35.218  0.00  0.00           N  
ATOM   1492  CA  ASN 1  99      43.191  23.010  34.339  0.00  0.00           C  
ATOM   1493  C   ASN 1  99      41.701  22.618  34.552  0.00  0.00           C  
ATOM   1494  O   ASN 1  99      41.238  21.776  33.807  0.00  0.00           O  
ATOM   1495  CB  ASN 1  99      44.115  21.773  34.237  0.00  0.00           C  
ATOM   1496  CG  ASN 1  99      45.473  22.093  33.623  0.00  0.00           C  
ATOM   1497  OD1 ASN 1  99      46.394  21.727  34.125  0.00  0.00           O  
ATOM   1498  ND2 ASN 1  99      45.475  22.763  32.492  0.00  0.00           N  
ATOM   1499  H   ASN 1  99      44.118  24.809  34.688  0.00  0.00           H  
ATOM   1500  HA  ASN 1  99      43.023  23.557  33.411  0.00  0.00           H  
ATOM   1501  HB2 ASN 1  99      44.406  21.421  35.226  0.00  0.00           H  
ATOM   1502  HB3 ASN 1  99      43.635  21.068  33.558  0.00  0.00           H  
ATOM   1503 HD21 ASN 1  99      46.401  23.082  32.246  0.00  0.00           H  
ATOM   1504 HD22 ASN 1  99      44.650  23.181  32.087  0.00  0.00           H  
ATOM   1505  N   VAL 1 100      40.963  23.264  35.383  0.00  0.00           N  
ATOM   1506  CA  VAL 1 100      39.500  23.042  35.497  0.00  0.00           C  
ATOM   1507  C   VAL 1 100      38.767  24.055  34.613  0.00  0.00           C  
ATOM   1508  O   VAL 1 100      39.323  25.071  34.209  0.00  0.00           O  
ATOM   1509  CB  VAL 1 100      38.937  23.176  36.966  0.00  0.00           C  
ATOM   1510  CG1 VAL 1 100      39.459  22.011  37.849  0.00  0.00           C  
ATOM   1511  CG2 VAL 1 100      39.368  24.472  37.627  0.00  0.00           C  
ATOM   1512  H   VAL 1 100      41.361  23.988  35.964  0.00  0.00           H  
ATOM   1513  HA  VAL 1 100      39.152  22.102  35.070  0.00  0.00           H  
ATOM   1514  HB  VAL 1 100      37.870  22.975  36.862  0.00  0.00           H  
ATOM   1515 HG11 VAL 1 100      40.106  22.381  38.645  0.00  0.00           H  
ATOM   1516 HG12 VAL 1 100      38.612  21.432  38.217  0.00  0.00           H  
ATOM   1517 HG13 VAL 1 100      39.905  21.263  37.193  0.00  0.00           H  
ATOM   1518 HG21 VAL 1 100      38.676  24.627  38.455  0.00  0.00           H  
ATOM   1519 HG22 VAL 1 100      40.395  24.264  37.927  0.00  0.00           H  
ATOM   1520 HG23 VAL 1 100      39.307  25.320  36.945  0.00  0.00           H  
ATOM   1521  N   THR 1 101      37.486  23.856  34.406  0.00  0.00           N  
ATOM   1522  CA  THR 1 101      36.587  24.791  33.702  0.00  0.00           C  
ATOM   1523  C   THR 1 101      35.231  24.822  34.513  0.00  0.00           C  
ATOM   1524  O   THR 1 101      34.563  23.851  34.768  0.00  0.00           O  
ATOM   1525  CB  THR 1 101      36.272  24.437  32.282  0.00  0.00           C  
ATOM   1526  OG1 THR 1 101      37.531  24.477  31.633  0.00  0.00           O  
ATOM   1527  CG2 THR 1 101      35.415  25.294  31.355  0.00  0.00           C  
ATOM   1528  H   THR 1 101      37.080  23.011  34.781  0.00  0.00           H  
ATOM   1529  HA  THR 1 101      36.949  25.817  33.780  0.00  0.00           H  
ATOM   1530  HB  THR 1 101      35.799  23.471  32.105  0.00  0.00           H  
ATOM   1531  HG1 THR 1 101      37.975  23.648  31.826  0.00  0.00           H  
ATOM   1532 HG21 THR 1 101      34.374  24.988  31.455  0.00  0.00           H  
ATOM   1533 HG22 THR 1 101      35.591  26.337  31.619  0.00  0.00           H  
ATOM   1534 HG23 THR 1 101      35.663  25.110  30.310  0.00  0.00           H  
ATOM   1535  N   VAL 1 102      34.854  26.064  34.906  0.00  0.00           N  
ATOM   1536  CA  VAL 1 102      33.919  26.298  36.022  0.00  0.00           C  
ATOM   1537  C   VAL 1 102      32.806  27.345  35.630  0.00  0.00           C  
ATOM   1538  O   VAL 1 102      32.876  28.057  34.623  0.00  0.00           O  
ATOM   1539  CB  VAL 1 102      34.538  26.539  37.308  0.00  0.00           C  
ATOM   1540  CG1 VAL 1 102      35.646  25.484  37.689  0.00  0.00           C  
ATOM   1541  CG2 VAL 1 102      35.240  27.878  37.240  0.00  0.00           C  
ATOM   1542  H   VAL 1 102      35.357  26.873  34.571  0.00  0.00           H  
ATOM   1543  HA  VAL 1 102      33.356  25.387  36.228  0.00  0.00           H  
ATOM   1544  HB  VAL 1 102      33.753  26.533  38.065  0.00  0.00           H  
ATOM   1545 HG11 VAL 1 102      35.259  24.498  37.432  0.00  0.00           H  
ATOM   1546 HG12 VAL 1 102      36.551  25.614  37.095  0.00  0.00           H  
ATOM   1547 HG13 VAL 1 102      35.870  25.379  38.750  0.00  0.00           H  
ATOM   1548 HG21 VAL 1 102      34.555  28.724  37.302  0.00  0.00           H  
ATOM   1549 HG22 VAL 1 102      35.922  28.012  38.080  0.00  0.00           H  
ATOM   1550 HG23 VAL 1 102      35.949  27.990  36.420  0.00  0.00           H  
ATOM   1551  N   ARG 1 103      31.624  27.361  36.263  0.00  0.00           N  
ATOM   1552  CA  ARG 1 103      30.586  28.387  36.085  0.00  0.00           C  
ATOM   1553  C   ARG 1 103      30.841  29.640  36.953  0.00  0.00           C  
ATOM   1554  O   ARG 1 103      31.173  29.494  38.190  0.00  0.00           O  
ATOM   1555  CB  ARG 1 103      29.253  27.721  36.368  0.00  0.00           C  
ATOM   1556  CG  ARG 1 103      28.090  28.443  35.564  0.00  0.00           C  
ATOM   1557  CD  ARG 1 103      26.709  27.832  35.500  0.00  0.00           C  
ATOM   1558  NE  ARG 1 103      26.830  26.489  34.848  0.00  0.00           N  
ATOM   1559  CZ  ARG 1 103      26.352  26.271  33.639  0.00  0.00           C  
ATOM   1560  NH1 ARG 1 103      25.803  27.127  32.834  0.00  0.00           N  
ATOM   1561  NH2 ARG 1 103      26.502  25.098  33.041  0.00  0.00           N  
ATOM   1562  H   ARG 1 103      31.477  26.665  36.979  0.00  0.00           H  
ATOM   1563  HA  ARG 1 103      30.549  28.707  35.044  0.00  0.00           H  
ATOM   1564  HB2 ARG 1 103      29.332  26.727  35.928  0.00  0.00           H  
ATOM   1565  HB3 ARG 1 103      29.040  27.581  37.428  0.00  0.00           H  
ATOM   1566  HG2 ARG 1 103      27.918  29.389  36.077  0.00  0.00           H  
ATOM   1567  HG3 ARG 1 103      28.414  28.623  34.539  0.00  0.00           H  
ATOM   1568  HD2 ARG 1 103      26.281  27.809  36.502  0.00  0.00           H  
ATOM   1569  HD3 ARG 1 103      26.156  28.569  34.917  0.00  0.00           H  
ATOM   1570  HE  ARG 1 103      27.363  25.783  35.336  0.00  0.00           H  
ATOM   1571 HH11 ARG 1 103      25.513  26.878  31.899  0.00  0.00           H  
ATOM   1572 HH12 ARG 1 103      25.546  28.064  33.110  0.00  0.00           H  
ATOM   1573 HH21 ARG 1 103      26.147  24.938  32.109  0.00  0.00           H  
ATOM   1574 HH22 ARG 1 103      26.917  24.351  33.579  0.00  0.00           H  
ATOM   1575  N   ALA 1 104      30.897  30.864  36.353  0.00  0.00           N  
ATOM   1576  CA  ALA 1 104      31.100  32.191  37.032  0.00  0.00           C  
ATOM   1577  C   ALA 1 104      29.991  33.204  36.538  0.00  0.00           C  
ATOM   1578  O   ALA 1 104      29.509  33.258  35.393  0.00  0.00           O  
ATOM   1579  CB  ALA 1 104      32.452  32.648  36.651  0.00  0.00           C  
ATOM   1580  H   ALA 1 104      30.815  30.972  35.353  0.00  0.00           H  
ATOM   1581  HA  ALA 1 104      31.069  32.053  38.113  0.00  0.00           H  
ATOM   1582  HB1 ALA 1 104      32.613  32.628  35.573  0.00  0.00           H  
ATOM   1583  HB2 ALA 1 104      32.618  33.664  37.010  0.00  0.00           H  
ATOM   1584  HB3 ALA 1 104      33.180  32.019  37.164  0.00  0.00           H  
ATOM   1585  N   ASN 1 105      29.781  34.111  37.442  0.00  0.00           N  
ATOM   1586  CA  ASN 1 105      28.992  35.377  37.216  0.00  0.00           C  
ATOM   1587  C   ASN 1 105      29.865  36.537  36.795  0.00  0.00           C  
ATOM   1588  O   ASN 1 105      31.052  36.620  37.157  0.00  0.00           O  
ATOM   1589  CB  ASN 1 105      28.196  35.878  38.469  0.00  0.00           C  
ATOM   1590  CG  ASN 1 105      27.325  34.775  39.029  0.00  0.00           C  
ATOM   1591  OD1 ASN 1 105      26.338  34.368  38.374  0.00  0.00           O  
ATOM   1592  ND2 ASN 1 105      27.689  34.172  40.130  0.00  0.00           N  
ATOM   1593  H   ASN 1 105      30.008  33.842  38.389  0.00  0.00           H  
ATOM   1594  HA  ASN 1 105      28.309  35.160  36.395  0.00  0.00           H  
ATOM   1595  HB2 ASN 1 105      28.854  36.227  39.265  0.00  0.00           H  
ATOM   1596  HB3 ASN 1 105      27.661  36.793  38.216  0.00  0.00           H  
ATOM   1597 HD21 ASN 1 105      27.203  33.362  40.489  0.00  0.00           H  
ATOM   1598 HD22 ASN 1 105      28.649  34.329  40.400  0.00  0.00           H  
ATOM   1599  N   ILE 1 106      29.331  37.375  35.867  0.00  0.00           N  
ATOM   1600  CA  ILE 1 106      30.183  38.232  35.093  0.00  0.00           C  
ATOM   1601  C   ILE 1 106      29.483  39.532  34.690  0.00  0.00           C  
ATOM   1602  O   ILE 1 106      28.573  39.504  33.860  0.00  0.00           O  
ATOM   1603  CB  ILE 1 106      30.690  37.540  33.799  0.00  0.00           C  
ATOM   1604  CG1 ILE 1 106      30.695  36.029  33.760  0.00  0.00           C  
ATOM   1605  CG2 ILE 1 106      31.982  38.207  33.337  0.00  0.00           C  
ATOM   1606  CD1 ILE 1 106      31.367  35.302  32.627  0.00  0.00           C  
ATOM   1607  H   ILE 1 106      28.403  37.098  35.580  0.00  0.00           H  
ATOM   1608  HA  ILE 1 106      30.987  38.467  35.790  0.00  0.00           H  
ATOM   1609  HB  ILE 1 106      30.007  37.765  32.979  0.00  0.00           H  
ATOM   1610 HG12 ILE 1 106      31.153  35.584  34.643  0.00  0.00           H  
ATOM   1611 HG13 ILE 1 106      29.637  35.770  33.724  0.00  0.00           H  
ATOM   1612 HG21 ILE 1 106      31.795  39.281  33.315  0.00  0.00           H  
ATOM   1613 HG22 ILE 1 106      32.773  38.058  34.071  0.00  0.00           H  
ATOM   1614 HG23 ILE 1 106      32.337  37.892  32.356  0.00  0.00           H  
ATOM   1615 HD11 ILE 1 106      31.111  35.779  31.681  0.00  0.00           H  
ATOM   1616 HD12 ILE 1 106      32.447  35.434  32.698  0.00  0.00           H  
ATOM   1617 HD13 ILE 1 106      30.921  34.319  32.776  0.00  0.00           H  
ATOM   1618  N   ALA 1 107      29.973  40.682  35.204  0.00  0.00           N  
ATOM   1619  CA  ALA 1 107      29.329  41.960  34.774  0.00  0.00           C  
ATOM   1620  C   ALA 1 107      29.765  42.303  33.312  0.00  0.00           C  
ATOM   1621  O   ALA 1 107      30.908  42.663  33.071  0.00  0.00           O  
ATOM   1622  CB  ALA 1 107      29.647  43.082  35.767  0.00  0.00           C  
ATOM   1623  H   ALA 1 107      30.734  40.679  35.868  0.00  0.00           H  
ATOM   1624  HA  ALA 1 107      28.255  41.791  34.844  0.00  0.00           H  
ATOM   1625  HB1 ALA 1 107      29.596  42.763  36.808  0.00  0.00           H  
ATOM   1626  HB2 ALA 1 107      30.664  43.402  35.542  0.00  0.00           H  
ATOM   1627  HB3 ALA 1 107      29.163  44.054  35.665  0.00  0.00           H  
ATOM   1628  N   ALA 1 108      28.816  42.219  32.364  0.00  0.00           N  
ATOM   1629  CA  ALA 1 108      29.054  42.640  31.014  0.00  0.00           C  
ATOM   1630  C   ALA 1 108      29.071  44.121  30.973  0.00  0.00           C  
ATOM   1631  O   ALA 1 108      27.959  44.659  31.087  0.00  0.00           O  
ATOM   1632  CB  ALA 1 108      27.963  42.016  30.141  0.00  0.00           C  
ATOM   1633  H   ALA 1 108      27.923  41.778  32.529  0.00  0.00           H  
ATOM   1634  HA  ALA 1 108      30.036  42.327  30.661  0.00  0.00           H  
ATOM   1635  HB1 ALA 1 108      27.027  42.387  30.560  0.00  0.00           H  
ATOM   1636  HB2 ALA 1 108      28.114  42.384  29.126  0.00  0.00           H  
ATOM   1637  HB3 ALA 1 108      27.946  40.927  30.168  0.00  0.00           H  
ATOM   1638  N   ILE 1 109      30.183  44.822  30.795  0.00  0.00           N  
ATOM   1639  CA  ILE 1 109      30.203  46.354  30.713  0.00  0.00           C  
ATOM   1640  C   ILE 1 109      29.743  46.819  29.352  0.00  0.00           C  
ATOM   1641  O   ILE 1 109      29.965  46.168  28.314  0.00  0.00           O  
ATOM   1642  CB  ILE 1 109      31.599  46.894  31.137  0.00  0.00           C  
ATOM   1643  CG1 ILE 1 109      32.074  46.422  32.590  0.00  0.00           C  
ATOM   1644  CG2 ILE 1 109      31.742  48.424  30.994  0.00  0.00           C  
ATOM   1645  CD1 ILE 1 109      33.571  46.510  32.782  0.00  0.00           C  
ATOM   1646  H   ILE 1 109      31.093  44.406  30.657  0.00  0.00           H  
ATOM   1647  HA  ILE 1 109      29.467  46.796  31.384  0.00  0.00           H  
ATOM   1648  HB  ILE 1 109      32.347  46.462  30.471  0.00  0.00           H  
ATOM   1649 HG12 ILE 1 109      31.558  47.064  33.303  0.00  0.00           H  
ATOM   1650 HG13 ILE 1 109      31.913  45.371  32.829  0.00  0.00           H  
ATOM   1651 HG21 ILE 1 109      32.702  48.856  31.276  0.00  0.00           H  
ATOM   1652 HG22 ILE 1 109      31.583  48.703  29.953  0.00  0.00           H  
ATOM   1653 HG23 ILE 1 109      30.927  48.940  31.502  0.00  0.00           H  
ATOM   1654 HD11 ILE 1 109      33.844  47.560  32.677  0.00  0.00           H  
ATOM   1655 HD12 ILE 1 109      33.778  46.380  33.844  0.00  0.00           H  
ATOM   1656 HD13 ILE 1 109      34.094  45.778  32.167  0.00  0.00           H  
ATOM   1657  N   THR 1 110      29.144  48.053  29.190  0.00  0.00           N  
ATOM   1658  CA  THR 1 110      28.465  48.515  27.989  0.00  0.00           C  
ATOM   1659  C   THR 1 110      28.772  49.914  27.580  0.00  0.00           C  
ATOM   1660  O   THR 1 110      28.730  50.279  26.438  0.00  0.00           O  
ATOM   1661  CB  THR 1 110      26.971  48.362  28.033  0.00  0.00           C  
ATOM   1662  OG1 THR 1 110      26.275  49.026  28.999  0.00  0.00           O  
ATOM   1663  CG2 THR 1 110      26.530  47.007  28.083  0.00  0.00           C  
ATOM   1664  H   THR 1 110      29.140  48.625  30.022  0.00  0.00           H  
ATOM   1665  HA  THR 1 110      28.806  47.891  27.162  0.00  0.00           H  
ATOM   1666  HB  THR 1 110      26.681  48.780  27.070  0.00  0.00           H  
ATOM   1667  HG1 THR 1 110      26.290  49.963  28.794  0.00  0.00           H  
ATOM   1668 HG21 THR 1 110      26.706  46.564  29.063  0.00  0.00           H  
ATOM   1669 HG22 THR 1 110      25.445  46.968  27.985  0.00  0.00           H  
ATOM   1670 HG23 THR 1 110      27.088  46.352  27.414  0.00  0.00           H  
ATOM   1671  N   GLU 1 111      29.187  50.695  28.602  0.00  0.00           N  
ATOM   1672  CA  GLU 1 111      29.693  52.081  28.529  0.00  0.00           C  
ATOM   1673  C   GLU 1 111      30.569  52.472  29.713  0.00  0.00           C  
ATOM   1674  O   GLU 1 111      30.307  52.156  30.897  0.00  0.00           O  
ATOM   1675  CB  GLU 1 111      28.501  53.099  28.426  0.00  0.00           C  
ATOM   1676  CG  GLU 1 111      28.868  54.530  27.946  0.00  0.00           C  
ATOM   1677  CD  GLU 1 111      29.359  54.669  26.582  0.00  0.00           C  
ATOM   1678  OE1 GLU 1 111      30.585  55.048  26.419  0.00  0.00           O  
ATOM   1679  OE2 GLU 1 111      28.549  54.526  25.577  0.00  0.00           O  
ATOM   1680  H   GLU 1 111      28.954  50.382  29.533  0.00  0.00           H  
ATOM   1681  HA  GLU 1 111      30.334  52.082  27.648  0.00  0.00           H  
ATOM   1682  HB2 GLU 1 111      27.749  52.754  27.715  0.00  0.00           H  
ATOM   1683  HB3 GLU 1 111      27.929  52.991  29.347  0.00  0.00           H  
ATOM   1684  HG2 GLU 1 111      27.992  55.149  28.136  0.00  0.00           H  
ATOM   1685  HG3 GLU 1 111      29.497  55.029  28.684  0.00  0.00           H  
ATOM   1686  N   SER 1 112      31.618  53.198  29.415  0.00  0.00           N  
ATOM   1687  CA  SER 1 112      32.524  53.648  30.545  0.00  0.00           C  
ATOM   1688  C   SER 1 112      33.288  54.954  30.312  0.00  0.00           C  
ATOM   1689  O   SER 1 112      33.294  55.401  29.169  0.00  0.00           O  
ATOM   1690  CB  SER 1 112      33.563  52.474  30.786  0.00  0.00           C  
ATOM   1691  OG  SER 1 112      34.275  52.221  29.529  0.00  0.00           O  
ATOM   1692  H   SER 1 112      31.903  53.408  28.469  0.00  0.00           H  
ATOM   1693  HA  SER 1 112      32.072  53.931  31.496  0.00  0.00           H  
ATOM   1694  HB2 SER 1 112      34.346  52.706  31.508  0.00  0.00           H  
ATOM   1695  HB3 SER 1 112      33.057  51.575  31.137  0.00  0.00           H  
ATOM   1696  HG  SER 1 112      33.762  51.602  29.003  0.00  0.00           H  
ATOM   1697  N   ASP 1 113      34.040  55.402  31.351  0.00  0.00           N  
ATOM   1698  CA  ASP 1 113      35.005  56.553  31.310  0.00  0.00           C  
ATOM   1699  C   ASP 1 113      36.213  56.286  32.160  0.00  0.00           C  
ATOM   1700  O   ASP 1 113      36.155  55.837  33.345  0.00  0.00           O  
ATOM   1701  CB  ASP 1 113      34.321  57.969  31.610  0.00  0.00           C  
ATOM   1702  CG  ASP 1 113      35.096  59.200  31.114  0.00  0.00           C  
ATOM   1703  OD1 ASP 1 113      34.813  60.314  31.550  0.00  0.00           O  
ATOM   1704  OD2 ASP 1 113      35.996  58.990  30.272  0.00  0.00           O  
ATOM   1705  H   ASP 1 113      34.079  54.969  32.263  0.00  0.00           H  
ATOM   1706  HA  ASP 1 113      35.253  56.656  30.253  0.00  0.00           H  
ATOM   1707  HB2 ASP 1 113      33.275  57.999  31.304  0.00  0.00           H  
ATOM   1708  HB3 ASP 1 113      34.193  58.057  32.689  0.00  0.00           H  
ATOM   1709  N   LYS 1 114      37.391  56.584  31.538  0.00  0.00           N  
ATOM   1710  CA  LYS 1 114      38.725  56.517  32.012  0.00  0.00           C  
ATOM   1711  C   LYS 1 114      39.136  55.086  32.532  0.00  0.00           C  
ATOM   1712  O   LYS 1 114      40.322  54.992  32.849  0.00  0.00           O  
ATOM   1713  CB  LYS 1 114      39.006  57.707  32.908  0.00  0.00           C  
ATOM   1714  CG  LYS 1 114      38.878  59.042  32.172  0.00  0.00           C  
ATOM   1715  CD  LYS 1 114      39.255  60.116  33.294  0.00  0.00           C  
ATOM   1716  CE  LYS 1 114      39.083  61.579  32.735  0.00  0.00           C  
ATOM   1717  NZ  LYS 1 114      37.762  61.731  32.142  0.00  0.00           N  
ATOM   1718  H   LYS 1 114      37.349  57.083  30.660  0.00  0.00           H  
ATOM   1719  HA  LYS 1 114      39.341  56.557  31.114  0.00  0.00           H  
ATOM   1720  HB2 LYS 1 114      38.371  57.711  33.794  0.00  0.00           H  
ATOM   1721  HB3 LYS 1 114      39.986  57.662  33.384  0.00  0.00           H  
ATOM   1722  HG2 LYS 1 114      39.629  58.967  31.386  0.00  0.00           H  
ATOM   1723  HG3 LYS 1 114      37.854  59.207  31.838  0.00  0.00           H  
ATOM   1724  HD2 LYS 1 114      38.669  59.963  34.200  0.00  0.00           H  
ATOM   1725  HD3 LYS 1 114      40.237  60.054  33.762  0.00  0.00           H  
ATOM   1726  HE2 LYS 1 114      39.215  62.275  33.564  0.00  0.00           H  
ATOM   1727  HE3 LYS 1 114      39.863  61.704  31.984  0.00  0.00           H  
ATOM   1728  HZ1 LYS 1 114      37.497  62.690  31.969  0.00  0.00           H  
ATOM   1729  HZ2 LYS 1 114      37.831  61.379  31.198  0.00  0.00           H  
ATOM   1730  HZ3 LYS 1 114      37.081  61.330  32.770  0.00  0.00           H  
ATOM   1731  N   PHE 1 115      38.256  54.042  32.481  0.00  0.00           N  
ATOM   1732  CA  PHE 1 115      38.475  52.699  33.082  0.00  0.00           C  
ATOM   1733  C   PHE 1 115      39.469  51.945  32.283  0.00  0.00           C  
ATOM   1734  O   PHE 1 115      40.576  51.619  32.772  0.00  0.00           O  
ATOM   1735  CB  PHE 1 115      37.130  51.953  33.137  0.00  0.00           C  
ATOM   1736  CG  PHE 1 115      37.197  50.464  33.582  0.00  0.00           C  
ATOM   1737  CD1 PHE 1 115      37.259  50.168  34.997  0.00  0.00           C  
ATOM   1738  CD2 PHE 1 115      37.000  49.410  32.634  0.00  0.00           C  
ATOM   1739  CE1 PHE 1 115      37.103  48.802  35.438  0.00  0.00           C  
ATOM   1740  CE2 PHE 1 115      36.733  48.142  33.123  0.00  0.00           C  
ATOM   1741  CZ  PHE 1 115      36.845  47.839  34.457  0.00  0.00           C  
ATOM   1742  H   PHE 1 115      37.404  54.167  31.954  0.00  0.00           H  
ATOM   1743  HA  PHE 1 115      38.928  52.779  34.070  0.00  0.00           H  
ATOM   1744  HB2 PHE 1 115      36.465  52.479  33.822  0.00  0.00           H  
ATOM   1745  HB3 PHE 1 115      36.593  52.011  32.191  0.00  0.00           H  
ATOM   1746  HD1 PHE 1 115      37.383  50.885  35.795  0.00  0.00           H  
ATOM   1747  HD2 PHE 1 115      36.995  49.641  31.579  0.00  0.00           H  
ATOM   1748  HE1 PHE 1 115      37.231  48.573  36.486  0.00  0.00           H  
ATOM   1749  HE2 PHE 1 115      36.600  47.317  32.439  0.00  0.00           H  
ATOM   1750  HZ  PHE 1 115      36.664  46.849  34.849  0.00  0.00           H  
ATOM   1751  N   PHE 1 116      39.223  51.727  30.996  0.00  0.00           N  
ATOM   1752  CA  PHE 1 116      40.083  51.104  30.042  0.00  0.00           C  
ATOM   1753  C   PHE 1 116      41.241  52.057  29.581  0.00  0.00           C  
ATOM   1754  O   PHE 1 116      41.005  53.285  29.507  0.00  0.00           O  
ATOM   1755  CB  PHE 1 116      39.213  50.713  28.837  0.00  0.00           C  
ATOM   1756  CG  PHE 1 116      38.191  49.608  29.048  0.00  0.00           C  
ATOM   1757  CD1 PHE 1 116      38.683  48.376  29.496  0.00  0.00           C  
ATOM   1758  CD2 PHE 1 116      36.838  49.842  28.770  0.00  0.00           C  
ATOM   1759  CE1 PHE 1 116      37.737  47.284  29.587  0.00  0.00           C  
ATOM   1760  CE2 PHE 1 116      35.950  48.754  28.831  0.00  0.00           C  
ATOM   1761  CZ  PHE 1 116      36.364  47.531  29.305  0.00  0.00           C  
ATOM   1762  H   PHE 1 116      38.409  52.145  30.568  0.00  0.00           H  
ATOM   1763  HA  PHE 1 116      40.424  50.147  30.435  0.00  0.00           H  
ATOM   1764  HB2 PHE 1 116      38.654  51.576  28.475  0.00  0.00           H  
ATOM   1765  HB3 PHE 1 116      39.878  50.335  28.061  0.00  0.00           H  
ATOM   1766  HD1 PHE 1 116      39.736  48.253  29.702  0.00  0.00           H  
ATOM   1767  HD2 PHE 1 116      36.505  50.735  28.262  0.00  0.00           H  
ATOM   1768  HE1 PHE 1 116      38.029  46.276  29.844  0.00  0.00           H  
ATOM   1769  HE2 PHE 1 116      34.952  48.731  28.419  0.00  0.00           H  
ATOM   1770  HZ  PHE 1 116      35.629  46.742  29.358  0.00  0.00           H  
ATOM   1771  N   ILE 1 117      42.467  51.497  29.373  0.00  0.00           N  
ATOM   1772  CA  ILE 1 117      43.690  52.308  29.079  0.00  0.00           C  
ATOM   1773  C   ILE 1 117      44.349  51.855  27.702  0.00  0.00           C  
ATOM   1774  O   ILE 1 117      44.551  50.720  27.363  0.00  0.00           O  
ATOM   1775  CB  ILE 1 117      44.735  52.104  30.097  0.00  0.00           C  
ATOM   1776  CG1 ILE 1 117      44.064  52.042  31.561  0.00  0.00           C  
ATOM   1777  CG2 ILE 1 117      45.816  53.209  30.223  0.00  0.00           C  
ATOM   1778  CD1 ILE 1 117      45.121  51.768  32.621  0.00  0.00           C  
ATOM   1779  H   ILE 1 117      42.611  50.498  29.384  0.00  0.00           H  
ATOM   1780  HA  ILE 1 117      43.375  53.351  29.097  0.00  0.00           H  
ATOM   1781  HB  ILE 1 117      45.022  51.057  30.000  0.00  0.00           H  
ATOM   1782 HG12 ILE 1 117      43.555  52.989  31.741  0.00  0.00           H  
ATOM   1783 HG13 ILE 1 117      43.432  51.154  31.568  0.00  0.00           H  
ATOM   1784 HG21 ILE 1 117      46.732  52.757  30.603  0.00  0.00           H  
ATOM   1785 HG22 ILE 1 117      45.960  53.555  29.199  0.00  0.00           H  
ATOM   1786 HG23 ILE 1 117      45.517  54.063  30.831  0.00  0.00           H  
ATOM   1787 HD11 ILE 1 117      45.572  52.699  32.963  0.00  0.00           H  
ATOM   1788 HD12 ILE 1 117      44.604  51.272  33.443  0.00  0.00           H  
ATOM   1789 HD13 ILE 1 117      45.928  51.185  32.177  0.00  0.00           H  
ATOM   1790  N   ASN 1 118      44.662  52.863  26.954  0.00  0.00           N  
ATOM   1791  CA  ASN 1 118      45.047  52.694  25.576  0.00  0.00           C  
ATOM   1792  C   ASN 1 118      46.434  51.975  25.594  0.00  0.00           C  
ATOM   1793  O   ASN 1 118      47.262  52.328  26.468  0.00  0.00           O  
ATOM   1794  CB  ASN 1 118      45.137  53.944  24.739  0.00  0.00           C  
ATOM   1795  CG  ASN 1 118      45.402  53.745  23.270  0.00  0.00           C  
ATOM   1796  OD1 ASN 1 118      44.858  52.876  22.638  0.00  0.00           O  
ATOM   1797  ND2 ASN 1 118      46.443  54.362  22.818  0.00  0.00           N  
ATOM   1798  H   ASN 1 118      44.402  53.776  27.299  0.00  0.00           H  
ATOM   1799  HA  ASN 1 118      44.438  51.971  25.035  0.00  0.00           H  
ATOM   1800  HB2 ASN 1 118      44.166  54.436  24.801  0.00  0.00           H  
ATOM   1801  HB3 ASN 1 118      45.854  54.643  25.167  0.00  0.00           H  
ATOM   1802 HD21 ASN 1 118      46.786  54.119  21.900  0.00  0.00           H  
ATOM   1803 HD22 ASN 1 118      46.979  54.901  23.483  0.00  0.00           H  
ATOM   1804  N   GLY 1 119      46.578  50.901  24.800  0.00  0.00           N  
ATOM   1805  CA  GLY 1 119      47.742  49.994  24.693  0.00  0.00           C  
ATOM   1806  C   GLY 1 119      48.025  49.033  25.860  0.00  0.00           C  
ATOM   1807  O   GLY 1 119      49.001  48.308  25.846  0.00  0.00           O  
ATOM   1808  H   GLY 1 119      45.844  50.637  24.158  0.00  0.00           H  
ATOM   1809  HA2 GLY 1 119      47.577  49.405  23.791  0.00  0.00           H  
ATOM   1810  HA3 GLY 1 119      48.644  50.605  24.695  0.00  0.00           H  
ATOM   1811  N   SER 1 120      47.158  49.022  26.888  0.00  0.00           N  
ATOM   1812  CA  SER 1 120      47.260  48.127  28.079  0.00  0.00           C  
ATOM   1813  C   SER 1 120      47.088  46.642  27.747  0.00  0.00           C  
ATOM   1814  O   SER 1 120      47.553  45.816  28.449  0.00  0.00           O  
ATOM   1815  CB  SER 1 120      46.187  48.447  29.066  0.00  0.00           C  
ATOM   1816  OG  SER 1 120      44.959  48.340  28.409  0.00  0.00           O  
ATOM   1817  H   SER 1 120      46.404  49.694  26.872  0.00  0.00           H  
ATOM   1818  HA  SER 1 120      48.155  48.268  28.686  0.00  0.00           H  
ATOM   1819  HB2 SER 1 120      46.177  47.793  29.938  0.00  0.00           H  
ATOM   1820  HB3 SER 1 120      46.425  49.426  29.483  0.00  0.00           H  
ATOM   1821  HG  SER 1 120      44.750  49.117  27.885  0.00  0.00           H  
ATOM   1822  N   ASN 1 121      46.417  46.273  26.621  0.00  0.00           N  
ATOM   1823  CA  ASN 1 121      46.232  44.919  26.112  0.00  0.00           C  
ATOM   1824  C   ASN 1 121      45.520  44.045  27.077  0.00  0.00           C  
ATOM   1825  O   ASN 1 121      45.890  42.862  27.156  0.00  0.00           O  
ATOM   1826  CB  ASN 1 121      47.630  44.352  25.627  0.00  0.00           C  
ATOM   1827  CG  ASN 1 121      47.426  43.226  24.682  0.00  0.00           C  
ATOM   1828  OD1 ASN 1 121      46.574  43.266  23.826  0.00  0.00           O  
ATOM   1829  ND2 ASN 1 121      48.032  42.119  24.741  0.00  0.00           N  
ATOM   1830  H   ASN 1 121      46.136  46.991  25.968  0.00  0.00           H  
ATOM   1831  HA  ASN 1 121      45.608  44.961  25.220  0.00  0.00           H  
ATOM   1832  HB2 ASN 1 121      48.252  45.072  25.094  0.00  0.00           H  
ATOM   1833  HB3 ASN 1 121      48.282  43.961  26.408  0.00  0.00           H  
ATOM   1834 HD21 ASN 1 121      47.876  41.442  24.008  0.00  0.00           H  
ATOM   1835 HD22 ASN 1 121      48.708  41.960  25.474  0.00  0.00           H  
ATOM   1836  N   TRP 1 122      44.526  44.446  27.835  0.00  0.00           N  
ATOM   1837  CA  TRP 1 122      43.597  43.726  28.626  0.00  0.00           C  
ATOM   1838  C   TRP 1 122      42.161  44.252  28.366  0.00  0.00           C  
ATOM   1839  O   TRP 1 122      41.947  45.415  27.950  0.00  0.00           O  
ATOM   1840  CB  TRP 1 122      43.915  43.771  30.101  0.00  0.00           C  
ATOM   1841  CG  TRP 1 122      43.989  45.103  30.793  0.00  0.00           C  
ATOM   1842  CD1 TRP 1 122      45.124  45.749  31.188  0.00  0.00           C  
ATOM   1843  CD2 TRP 1 122      42.877  45.903  31.385  0.00  0.00           C  
ATOM   1844  NE1 TRP 1 122      44.834  46.798  31.971  0.00  0.00           N  
ATOM   1845  CE2 TRP 1 122      43.435  47.052  32.091  0.00  0.00           C  
ATOM   1846  CE3 TRP 1 122      41.539  45.736  31.447  0.00  0.00           C  
ATOM   1847  CZ2 TRP 1 122      42.757  47.991  32.806  0.00  0.00           C  
ATOM   1848  CZ3 TRP 1 122      40.706  46.766  32.008  0.00  0.00           C  
ATOM   1849  CH2 TRP 1 122      41.293  47.808  32.789  0.00  0.00           C  
ATOM   1850  H   TRP 1 122      44.404  45.447  27.776  0.00  0.00           H  
ATOM   1851  HA  TRP 1 122      43.724  42.697  28.289  0.00  0.00           H  
ATOM   1852  HB2 TRP 1 122      43.170  43.149  30.597  0.00  0.00           H  
ATOM   1853  HB3 TRP 1 122      44.874  43.314  30.345  0.00  0.00           H  
ATOM   1854  HD1 TRP 1 122      46.074  45.309  30.923  0.00  0.00           H  
ATOM   1855  HE1 TRP 1 122      45.536  47.376  32.410  0.00  0.00           H  
ATOM   1856  HE3 TRP 1 122      41.141  44.851  30.973  0.00  0.00           H  
ATOM   1857  HZ2 TRP 1 122      43.172  48.901  33.214  0.00  0.00           H  
ATOM   1858  HZ3 TRP 1 122      39.629  46.705  31.974  0.00  0.00           H  
ATOM   1859  HH2 TRP 1 122      40.652  48.571  33.205  0.00  0.00           H  
ATOM   1860  N   GLU 1 123      41.215  43.383  28.583  0.00  0.00           N  
ATOM   1861  CA  GLU 1 123      39.783  43.591  28.187  0.00  0.00           C  
ATOM   1862  C   GLU 1 123      38.664  43.421  29.232  0.00  0.00           C  
ATOM   1863  O   GLU 1 123      37.510  43.787  28.965  0.00  0.00           O  
ATOM   1864  CB  GLU 1 123      39.270  42.786  26.994  0.00  0.00           C  
ATOM   1865  CG  GLU 1 123      40.054  43.097  25.592  0.00  0.00           C  
ATOM   1866  CD  GLU 1 123      41.365  42.298  25.405  0.00  0.00           C  
ATOM   1867  OE1 GLU 1 123      41.249  41.096  25.760  0.00  0.00           O  
ATOM   1868  OE2 GLU 1 123      42.339  42.774  24.765  0.00  0.00           O  
ATOM   1869  H   GLU 1 123      41.476  42.477  28.944  0.00  0.00           H  
ATOM   1870  HA  GLU 1 123      39.645  44.601  27.800  0.00  0.00           H  
ATOM   1871  HB2 GLU 1 123      39.351  41.715  27.179  0.00  0.00           H  
ATOM   1872  HB3 GLU 1 123      38.237  42.957  26.692  0.00  0.00           H  
ATOM   1873  HG2 GLU 1 123      39.320  42.847  24.826  0.00  0.00           H  
ATOM   1874  HG3 GLU 1 123      40.191  44.178  25.573  0.00  0.00           H  
ATOM   1875  N   GLY 1 124      39.055  43.022  30.455  0.00  0.00           N  
ATOM   1876  CA  GLY 1 124      38.286  43.072  31.663  0.00  0.00           C  
ATOM   1877  C   GLY 1 124      39.142  42.782  32.879  0.00  0.00           C  
ATOM   1878  O   GLY 1 124      40.376  42.567  32.767  0.00  0.00           O  
ATOM   1879  H   GLY 1 124      40.020  42.733  30.528  0.00  0.00           H  
ATOM   1880  HA2 GLY 1 124      37.864  44.072  31.764  0.00  0.00           H  
ATOM   1881  HA3 GLY 1 124      37.507  42.318  31.553  0.00  0.00           H  
ATOM   1882  N   ILE 1 125      38.471  42.705  34.082  0.00  0.00           N  
ATOM   1883  CA  ILE 1 125      39.088  42.430  35.326  0.00  0.00           C  
ATOM   1884  C   ILE 1 125      38.456  41.251  36.023  0.00  0.00           C  
ATOM   1885  O   ILE 1 125      37.293  41.162  36.225  0.00  0.00           O  
ATOM   1886  CB  ILE 1 125      39.131  43.692  36.261  0.00  0.00           C  
ATOM   1887  CG1 ILE 1 125      39.698  44.953  35.605  0.00  0.00           C  
ATOM   1888  CG2 ILE 1 125      39.747  43.358  37.587  0.00  0.00           C  
ATOM   1889  CD1 ILE 1 125      39.824  46.276  36.368  0.00  0.00           C  
ATOM   1890  H   ILE 1 125      37.476  42.857  33.996  0.00  0.00           H  
ATOM   1891  HA  ILE 1 125      40.119  42.128  35.143  0.00  0.00           H  
ATOM   1892  HB  ILE 1 125      38.079  43.904  36.447  0.00  0.00           H  
ATOM   1893 HG12 ILE 1 125      40.653  44.652  35.176  0.00  0.00           H  
ATOM   1894 HG13 ILE 1 125      38.990  45.179  34.807  0.00  0.00           H  
ATOM   1895 HG21 ILE 1 125      39.143  42.626  38.125  0.00  0.00           H  
ATOM   1896 HG22 ILE 1 125      40.753  42.960  37.453  0.00  0.00           H  
ATOM   1897 HG23 ILE 1 125      39.786  44.303  38.129  0.00  0.00           H  
ATOM   1898 HD11 ILE 1 125      40.576  46.157  37.148  0.00  0.00           H  
ATOM   1899 HD12 ILE 1 125      40.392  46.979  35.759  0.00  0.00           H  
ATOM   1900 HD13 ILE 1 125      38.888  46.631  36.799  0.00  0.00           H  
ATOM   1901  N   LEU 1 126      39.393  40.370  36.524  0.00  0.00           N  
ATOM   1902  CA  LEU 1 126      39.164  39.247  37.481  0.00  0.00           C  
ATOM   1903  C   LEU 1 126      39.390  39.717  38.872  0.00  0.00           C  
ATOM   1904  O   LEU 1 126      40.545  39.749  39.350  0.00  0.00           O  
ATOM   1905  CB  LEU 1 126      40.052  37.988  37.109  0.00  0.00           C  
ATOM   1906  CG  LEU 1 126      40.151  36.770  38.047  0.00  0.00           C  
ATOM   1907  CD1 LEU 1 126      38.896  36.477  38.796  0.00  0.00           C  
ATOM   1908  CD2 LEU 1 126      40.672  35.428  37.410  0.00  0.00           C  
ATOM   1909  H   LEU 1 126      40.314  40.552  36.151  0.00  0.00           H  
ATOM   1910  HA  LEU 1 126      38.158  38.838  37.389  0.00  0.00           H  
ATOM   1911  HB2 LEU 1 126      39.618  37.431  36.279  0.00  0.00           H  
ATOM   1912  HB3 LEU 1 126      41.035  38.425  36.929  0.00  0.00           H  
ATOM   1913  HG  LEU 1 126      40.875  37.092  38.795  0.00  0.00           H  
ATOM   1914 HD11 LEU 1 126      39.217  35.837  39.618  0.00  0.00           H  
ATOM   1915 HD12 LEU 1 126      38.419  37.363  39.214  0.00  0.00           H  
ATOM   1916 HD13 LEU 1 126      38.205  36.018  38.088  0.00  0.00           H  
ATOM   1917 HD21 LEU 1 126      39.929  35.122  36.673  0.00  0.00           H  
ATOM   1918 HD22 LEU 1 126      41.669  35.610  37.009  0.00  0.00           H  
ATOM   1919 HD23 LEU 1 126      40.665  34.714  38.233  0.00  0.00           H  
ATOM   1920  N   GLY 1 127      38.291  40.164  39.486  0.00  0.00           N  
ATOM   1921  CA  GLY 1 127      38.386  40.473  40.951  0.00  0.00           C  
ATOM   1922  C   GLY 1 127      38.593  39.180  41.754  0.00  0.00           C  
ATOM   1923  O   GLY 1 127      37.796  38.277  41.696  0.00  0.00           O  
ATOM   1924  H   GLY 1 127      37.536  40.400  38.858  0.00  0.00           H  
ATOM   1925  HA2 GLY 1 127      39.261  41.120  41.009  0.00  0.00           H  
ATOM   1926  HA3 GLY 1 127      37.506  41.067  41.198  0.00  0.00           H  
ATOM   1927  N   LEU 1 128      39.643  39.115  42.695  0.00  0.00           N  
ATOM   1928  CA  LEU 1 128      40.027  37.973  43.512  0.00  0.00           C  
ATOM   1929  C   LEU 1 128      39.832  38.154  44.992  0.00  0.00           C  
ATOM   1930  O   LEU 1 128      40.072  37.297  45.846  0.00  0.00           O  
ATOM   1931  CB  LEU 1 128      41.418  37.505  43.051  0.00  0.00           C  
ATOM   1932  CG  LEU 1 128      41.490  36.626  41.741  0.00  0.00           C  
ATOM   1933  CD1 LEU 1 128      42.823  36.769  40.959  0.00  0.00           C  
ATOM   1934  CD2 LEU 1 128      41.186  35.196  41.955  0.00  0.00           C  
ATOM   1935  H   LEU 1 128      40.223  39.942  42.695  0.00  0.00           H  
ATOM   1936  HA  LEU 1 128      39.281  37.187  43.394  0.00  0.00           H  
ATOM   1937  HB2 LEU 1 128      42.070  38.376  42.991  0.00  0.00           H  
ATOM   1938  HB3 LEU 1 128      41.942  36.817  43.715  0.00  0.00           H  
ATOM   1939  HG  LEU 1 128      40.707  37.076  41.130  0.00  0.00           H  
ATOM   1940 HD11 LEU 1 128      42.859  36.101  40.099  0.00  0.00           H  
ATOM   1941 HD12 LEU 1 128      42.848  37.815  40.650  0.00  0.00           H  
ATOM   1942 HD13 LEU 1 128      43.526  36.405  41.707  0.00  0.00           H  
ATOM   1943 HD21 LEU 1 128      40.842  34.817  40.993  0.00  0.00           H  
ATOM   1944 HD22 LEU 1 128      42.092  34.740  42.356  0.00  0.00           H  
ATOM   1945 HD23 LEU 1 128      40.326  35.037  42.605  0.00  0.00           H  
ATOM   1946  N   ALA 1 129      39.397  39.383  45.410  0.00  0.00           N  
ATOM   1947  CA  ALA 1 129      38.836  39.650  46.674  0.00  0.00           C  
ATOM   1948  C   ALA 1 129      37.570  38.803  47.060  0.00  0.00           C  
ATOM   1949  O   ALA 1 129      37.204  37.862  46.371  0.00  0.00           O  
ATOM   1950  CB  ALA 1 129      38.651  41.219  46.847  0.00  0.00           C  
ATOM   1951  H   ALA 1 129      39.364  40.061  44.662  0.00  0.00           H  
ATOM   1952  HA  ALA 1 129      39.525  39.335  47.457  0.00  0.00           H  
ATOM   1953  HB1 ALA 1 129      38.587  41.431  47.915  0.00  0.00           H  
ATOM   1954  HB2 ALA 1 129      39.612  41.594  46.494  0.00  0.00           H  
ATOM   1955  HB3 ALA 1 129      37.836  41.610  46.238  0.00  0.00           H  
ATOM   1956  N   TYR 1 130      37.063  38.988  48.320  0.00  0.00           N  
ATOM   1957  CA  TYR 1 130      35.858  38.301  48.860  0.00  0.00           C  
ATOM   1958  C   TYR 1 130      34.614  39.047  48.441  0.00  0.00           C  
ATOM   1959  O   TYR 1 130      34.640  40.172  47.959  0.00  0.00           O  
ATOM   1960  CB  TYR 1 130      35.996  38.258  50.384  0.00  0.00           C  
ATOM   1961  CG  TYR 1 130      37.140  37.481  50.976  0.00  0.00           C  
ATOM   1962  CD1 TYR 1 130      37.104  36.098  51.203  0.00  0.00           C  
ATOM   1963  CD2 TYR 1 130      38.333  38.171  51.259  0.00  0.00           C  
ATOM   1964  CE1 TYR 1 130      38.165  35.454  51.761  0.00  0.00           C  
ATOM   1965  CE2 TYR 1 130      39.438  37.500  51.797  0.00  0.00           C  
ATOM   1966  CZ  TYR 1 130      39.371  36.157  52.131  0.00  0.00           C  
ATOM   1967  OH  TYR 1 130      40.418  35.550  52.800  0.00  0.00           O  
ATOM   1968  H   TYR 1 130      37.617  39.584  48.918  0.00  0.00           H  
ATOM   1969  HA  TYR 1 130      35.842  37.263  48.527  0.00  0.00           H  
ATOM   1970  HB2 TYR 1 130      36.059  39.276  50.769  0.00  0.00           H  
ATOM   1971  HB3 TYR 1 130      35.050  37.862  50.754  0.00  0.00           H  
ATOM   1972  HD1 TYR 1 130      36.207  35.524  51.024  0.00  0.00           H  
ATOM   1973  HD2 TYR 1 130      38.448  39.245  51.242  0.00  0.00           H  
ATOM   1974  HE1 TYR 1 130      38.129  34.387  51.923  0.00  0.00           H  
ATOM   1975  HE2 TYR 1 130      40.364  38.042  51.924  0.00  0.00           H  
ATOM   1976  HH  TYR 1 130      40.128  34.698  53.134  0.00  0.00           H  
ATOM   1977  N   ALA 1 131      33.444  38.532  48.530  0.00  0.00           N  
ATOM   1978  CA  ALA 1 131      32.097  38.994  48.077  0.00  0.00           C  
ATOM   1979  C   ALA 1 131      31.639  40.348  48.645  0.00  0.00           C  
ATOM   1980  O   ALA 1 131      30.785  40.936  47.979  0.00  0.00           O  
ATOM   1981  CB  ALA 1 131      31.063  38.010  48.369  0.00  0.00           C  
ATOM   1982  H   ALA 1 131      33.521  37.579  48.856  0.00  0.00           H  
ATOM   1983  HA  ALA 1 131      32.142  39.138  46.998  0.00  0.00           H  
ATOM   1984  HB1 ALA 1 131      30.074  38.312  48.023  0.00  0.00           H  
ATOM   1985  HB2 ALA 1 131      31.272  37.059  47.878  0.00  0.00           H  
ATOM   1986  HB3 ALA 1 131      30.952  37.891  49.447  0.00  0.00           H  
ATOM   1987  N   GLU 1 132      32.066  40.758  49.772  0.00  0.00           N  
ATOM   1988  CA  GLU 1 132      31.378  41.950  50.468  0.00  0.00           C  
ATOM   1989  C   GLU 1 132      31.443  43.206  49.612  0.00  0.00           C  
ATOM   1990  O   GLU 1 132      30.411  43.946  49.625  0.00  0.00           O  
ATOM   1991  CB  GLU 1 132      31.919  42.241  51.872  0.00  0.00           C  
ATOM   1992  CG  GLU 1 132      31.449  43.538  52.590  0.00  0.00           C  
ATOM   1993  CD  GLU 1 132      32.072  43.454  54.020  0.00  0.00           C  
ATOM   1994  OE1 GLU 1 132      31.856  42.513  54.706  0.00  0.00           O  
ATOM   1995  OE2 GLU 1 132      32.621  44.495  54.455  0.00  0.00           O  
ATOM   1996  H   GLU 1 132      32.682  40.104  50.232  0.00  0.00           H  
ATOM   1997  HA  GLU 1 132      30.322  41.683  50.528  0.00  0.00           H  
ATOM   1998  HB2 GLU 1 132      31.702  41.316  52.407  0.00  0.00           H  
ATOM   1999  HB3 GLU 1 132      33.003  42.296  51.774  0.00  0.00           H  
ATOM   2000  HG2 GLU 1 132      31.750  44.466  52.104  0.00  0.00           H  
ATOM   2001  HG3 GLU 1 132      30.362  43.615  52.610  0.00  0.00           H  
ATOM   2002  N   ILE 1 133      32.575  43.418  48.966  0.00  0.00           N  
ATOM   2003  CA  ILE 1 133      32.857  44.611  48.198  0.00  0.00           C  
ATOM   2004  C   ILE 1 133      32.358  44.347  46.763  0.00  0.00           C  
ATOM   2005  O   ILE 1 133      32.880  45.040  45.927  0.00  0.00           O  
ATOM   2006  CB  ILE 1 133      34.383  44.982  48.357  0.00  0.00           C  
ATOM   2007  CG1 ILE 1 133      35.424  43.934  47.786  0.00  0.00           C  
ATOM   2008  CG2 ILE 1 133      34.698  45.266  49.879  0.00  0.00           C  
ATOM   2009  CD1 ILE 1 133      36.814  44.601  47.629  0.00  0.00           C  
ATOM   2010  H   ILE 1 133      33.251  42.668  48.995  0.00  0.00           H  
ATOM   2011  HA  ILE 1 133      32.320  45.482  48.573  0.00  0.00           H  
ATOM   2012  HB  ILE 1 133      34.519  45.883  47.759  0.00  0.00           H  
ATOM   2013 HG12 ILE 1 133      35.422  43.079  48.462  0.00  0.00           H  
ATOM   2014 HG13 ILE 1 133      35.069  43.688  46.785  0.00  0.00           H  
ATOM   2015 HG21 ILE 1 133      34.983  44.342  50.381  0.00  0.00           H  
ATOM   2016 HG22 ILE 1 133      35.580  45.899  49.971  0.00  0.00           H  
ATOM   2017 HG23 ILE 1 133      33.935  45.836  50.411  0.00  0.00           H  
ATOM   2018 HD11 ILE 1 133      37.394  44.021  46.911  0.00  0.00           H  
ATOM   2019 HD12 ILE 1 133      36.743  45.613  47.231  0.00  0.00           H  
ATOM   2020 HD13 ILE 1 133      37.425  44.677  48.528  0.00  0.00           H  
ATOM   2021  N   ALA 1 134      31.420  43.370  46.480  0.00  0.00           N  
ATOM   2022  CA  ALA 1 134      30.906  43.218  45.115  0.00  0.00           C  
ATOM   2023  C   ALA 1 134      29.588  44.084  44.862  0.00  0.00           C  
ATOM   2024  O   ALA 1 134      28.656  43.948  45.670  0.00  0.00           O  
ATOM   2025  CB  ALA 1 134      30.698  41.700  44.961  0.00  0.00           C  
ATOM   2026  H   ALA 1 134      30.979  42.930  47.275  0.00  0.00           H  
ATOM   2027  HA  ALA 1 134      31.695  43.574  44.453  0.00  0.00           H  
ATOM   2028  HB1 ALA 1 134      31.570  41.062  45.105  0.00  0.00           H  
ATOM   2029  HB2 ALA 1 134      29.816  41.388  45.520  0.00  0.00           H  
ATOM   2030  HB3 ALA 1 134      30.456  41.515  43.914  0.00  0.00           H  
ATOM   2031  N   ARG 1 135      29.507  44.953  43.817  0.00  0.00           N  
ATOM   2032  CA  ARG 1 135      28.280  45.692  43.383  0.00  0.00           C  
ATOM   2033  C   ARG 1 135      27.351  44.913  42.493  0.00  0.00           C  
ATOM   2034  O   ARG 1 135      27.782  44.125  41.662  0.00  0.00           O  
ATOM   2035  CB  ARG 1 135      28.727  46.997  42.603  0.00  0.00           C  
ATOM   2036  CG  ARG 1 135      29.768  47.899  43.270  0.00  0.00           C  
ATOM   2037  CD  ARG 1 135      29.530  48.179  44.753  0.00  0.00           C  
ATOM   2038  NE  ARG 1 135      28.263  48.869  44.899  0.00  0.00           N  
ATOM   2039  CZ  ARG 1 135      27.671  49.058  45.977  0.00  0.00           C  
ATOM   2040  NH1 ARG 1 135      26.667  49.824  46.124  0.00  0.00           N  
ATOM   2041  NH2 ARG 1 135      28.080  48.497  47.104  0.00  0.00           N  
ATOM   2042  H   ARG 1 135      30.349  44.979  43.259  0.00  0.00           H  
ATOM   2043  HA  ARG 1 135      27.697  46.066  44.225  0.00  0.00           H  
ATOM   2044  HB2 ARG 1 135      29.047  46.840  41.573  0.00  0.00           H  
ATOM   2045  HB3 ARG 1 135      27.817  47.588  42.501  0.00  0.00           H  
ATOM   2046  HG2 ARG 1 135      30.777  47.490  43.218  0.00  0.00           H  
ATOM   2047  HG3 ARG 1 135      29.827  48.918  42.887  0.00  0.00           H  
ATOM   2048  HD2 ARG 1 135      29.456  47.219  45.264  0.00  0.00           H  
ATOM   2049  HD3 ARG 1 135      30.287  48.914  45.027  0.00  0.00           H  
ATOM   2050  HE  ARG 1 135      27.878  49.287  44.064  0.00  0.00           H  
ATOM   2051 HH11 ARG 1 135      26.204  50.029  46.998  0.00  0.00           H  
ATOM   2052 HH12 ARG 1 135      26.441  50.476  45.387  0.00  0.00           H  
ATOM   2053 HH21 ARG 1 135      27.544  48.593  47.954  0.00  0.00           H  
ATOM   2054 HH22 ARG 1 135      28.869  47.884  47.249  0.00  0.00           H  
ATOM   2055  N   PRO 1 136      26.030  45.077  42.668  0.00  0.00           N  
ATOM   2056  CA  PRO 1 136      25.391  46.002  43.562  0.00  0.00           C  
ATOM   2057  C   PRO 1 136      25.343  45.601  45.024  0.00  0.00           C  
ATOM   2058  O   PRO 1 136      25.064  46.398  45.910  0.00  0.00           O  
ATOM   2059  CB  PRO 1 136      23.953  46.116  42.875  0.00  0.00           C  
ATOM   2060  CG  PRO 1 136      23.674  44.779  42.185  0.00  0.00           C  
ATOM   2061  CD  PRO 1 136      25.104  44.442  41.721  0.00  0.00           C  
ATOM   2062  HA  PRO 1 136      25.849  46.991  43.571  0.00  0.00           H  
ATOM   2063  HB2 PRO 1 136      23.133  46.351  43.554  0.00  0.00           H  
ATOM   2064  HB3 PRO 1 136      24.005  46.924  42.145  0.00  0.00           H  
ATOM   2065  HG2 PRO 1 136      23.153  44.061  42.818  0.00  0.00           H  
ATOM   2066  HG3 PRO 1 136      23.010  44.955  41.340  0.00  0.00           H  
ATOM   2067  HD2 PRO 1 136      25.188  43.355  41.722  0.00  0.00           H  
ATOM   2068  HD3 PRO 1 136      25.223  44.903  40.740  0.00  0.00           H  
ATOM   2069  N   ASP 1 137      25.488  44.315  45.223  0.00  0.00           N  
ATOM   2070  CA  ASP 1 137      25.335  43.754  46.551  0.00  0.00           C  
ATOM   2071  C   ASP 1 137      26.021  42.394  46.677  0.00  0.00           C  
ATOM   2072  O   ASP 1 137      26.450  41.809  45.662  0.00  0.00           O  
ATOM   2073  CB  ASP 1 137      23.832  43.642  46.790  0.00  0.00           C  
ATOM   2074  CG  ASP 1 137      23.172  42.489  46.049  0.00  0.00           C  
ATOM   2075  OD1 ASP 1 137      22.587  42.737  44.986  0.00  0.00           O  
ATOM   2076  OD2 ASP 1 137      23.079  41.333  46.531  0.00  0.00           O  
ATOM   2077  H   ASP 1 137      25.952  43.799  44.489  0.00  0.00           H  
ATOM   2078  HA  ASP 1 137      25.742  44.450  47.284  0.00  0.00           H  
ATOM   2079  HB2 ASP 1 137      23.569  43.558  47.845  0.00  0.00           H  
ATOM   2080  HB3 ASP 1 137      23.343  44.568  46.489  0.00  0.00           H  
ATOM   2081  N   ASP 1 138      26.191  41.960  47.960  0.00  0.00           N  
ATOM   2082  CA  ASP 1 138      27.249  40.938  48.302  0.00  0.00           C  
ATOM   2083  C   ASP 1 138      26.810  39.445  48.069  0.00  0.00           C  
ATOM   2084  O   ASP 1 138      27.501  38.524  48.508  0.00  0.00           O  
ATOM   2085  CB  ASP 1 138      27.785  41.085  49.760  0.00  0.00           C  
ATOM   2086  CG  ASP 1 138      26.864  40.794  50.904  0.00  0.00           C  
ATOM   2087  OD1 ASP 1 138      25.662  40.477  50.621  0.00  0.00           O  
ATOM   2088  OD2 ASP 1 138      27.331  40.985  52.066  0.00  0.00           O  
ATOM   2089  H   ASP 1 138      25.835  42.666  48.588  0.00  0.00           H  
ATOM   2090  HA  ASP 1 138      28.051  41.102  47.581  0.00  0.00           H  
ATOM   2091  HB2 ASP 1 138      28.636  40.403  49.744  0.00  0.00           H  
ATOM   2092  HB3 ASP 1 138      28.106  42.126  49.792  0.00  0.00           H  
ATOM   2093  N   SER 1 139      25.677  39.212  47.452  0.00  0.00           N  
ATOM   2094  CA  SER 1 139      25.133  37.954  47.001  0.00  0.00           C  
ATOM   2095  C   SER 1 139      25.890  37.419  45.744  0.00  0.00           C  
ATOM   2096  O   SER 1 139      25.906  36.188  45.527  0.00  0.00           O  
ATOM   2097  CB  SER 1 139      23.652  38.080  46.728  0.00  0.00           C  
ATOM   2098  OG  SER 1 139      23.410  38.978  45.612  0.00  0.00           O  
ATOM   2099  H   SER 1 139      25.153  40.038  47.198  0.00  0.00           H  
ATOM   2100  HA  SER 1 139      25.101  37.151  47.738  0.00  0.00           H  
ATOM   2101  HB2 SER 1 139      23.277  37.110  46.402  0.00  0.00           H  
ATOM   2102  HB3 SER 1 139      23.028  38.422  47.553  0.00  0.00           H  
ATOM   2103  HG  SER 1 139      23.355  39.886  45.920  0.00  0.00           H  
ATOM   2104  N   LEU 1 140      26.512  38.325  44.992  0.00  0.00           N  
ATOM   2105  CA  LEU 1 140      27.348  38.132  43.768  0.00  0.00           C  
ATOM   2106  C   LEU 1 140      28.567  37.288  44.175  0.00  0.00           C  
ATOM   2107  O   LEU 1 140      29.331  37.652  45.090  0.00  0.00           O  
ATOM   2108  CB  LEU 1 140      27.559  39.537  43.127  0.00  0.00           C  
ATOM   2109  CG  LEU 1 140      28.386  39.467  41.821  0.00  0.00           C  
ATOM   2110  CD1 LEU 1 140      27.828  38.507  40.790  0.00  0.00           C  
ATOM   2111  CD2 LEU 1 140      28.659  40.834  41.231  0.00  0.00           C  
ATOM   2112  H   LEU 1 140      26.426  39.261  45.363  0.00  0.00           H  
ATOM   2113  HA  LEU 1 140      26.786  37.603  42.998  0.00  0.00           H  
ATOM   2114  HB2 LEU 1 140      26.592  40.026  43.013  0.00  0.00           H  
ATOM   2115  HB3 LEU 1 140      27.988  40.235  43.845  0.00  0.00           H  
ATOM   2116  HG  LEU 1 140      29.383  39.141  42.116  0.00  0.00           H  
ATOM   2117 HD11 LEU 1 140      28.101  37.476  41.016  0.00  0.00           H  
ATOM   2118 HD12 LEU 1 140      26.742  38.549  40.868  0.00  0.00           H  
ATOM   2119 HD13 LEU 1 140      28.180  38.625  39.765  0.00  0.00           H  
ATOM   2120 HD21 LEU 1 140      29.384  40.895  40.419  0.00  0.00           H  
ATOM   2121 HD22 LEU 1 140      27.726  41.225  40.826  0.00  0.00           H  
ATOM   2122 HD23 LEU 1 140      29.174  41.393  42.012  0.00  0.00           H  
ATOM   2123  N   GLU 1 141      28.717  36.089  43.718  0.00  0.00           N  
ATOM   2124  CA  GLU 1 141      29.784  35.219  44.201  0.00  0.00           C  
ATOM   2125  C   GLU 1 141      31.087  35.575  43.469  0.00  0.00           C  
ATOM   2126  O   GLU 1 141      30.931  35.750  42.204  0.00  0.00           O  
ATOM   2127  CB  GLU 1 141      29.443  33.740  44.068  0.00  0.00           C  
ATOM   2128  CG  GLU 1 141      30.273  32.735  44.891  0.00  0.00           C  
ATOM   2129  CD  GLU 1 141      29.816  32.404  46.306  0.00  0.00           C  
ATOM   2130  OE1 GLU 1 141      30.525  32.672  47.321  0.00  0.00           O  
ATOM   2131  OE2 GLU 1 141      28.636  31.898  46.410  0.00  0.00           O  
ATOM   2132  H   GLU 1 141      28.111  35.696  43.012  0.00  0.00           H  
ATOM   2133  HA  GLU 1 141      30.025  35.489  45.229  0.00  0.00           H  
ATOM   2134  HB2 GLU 1 141      28.403  33.554  44.339  0.00  0.00           H  
ATOM   2135  HB3 GLU 1 141      29.436  33.414  43.028  0.00  0.00           H  
ATOM   2136  HG2 GLU 1 141      30.378  31.784  44.369  0.00  0.00           H  
ATOM   2137  HG3 GLU 1 141      31.322  33.017  44.982  0.00  0.00           H  
ATOM   2138  N   PRO 1 142      32.326  35.697  44.041  0.00  0.00           N  
ATOM   2139  CA  PRO 1 142      33.583  35.736  43.197  0.00  0.00           C  
ATOM   2140  C   PRO 1 142      33.767  34.446  42.348  0.00  0.00           C  
ATOM   2141  O   PRO 1 142      33.169  33.436  42.601  0.00  0.00           O  
ATOM   2142  CB  PRO 1 142      34.734  35.912  44.186  0.00  0.00           C  
ATOM   2143  CG  PRO 1 142      34.131  36.408  45.512  0.00  0.00           C  
ATOM   2144  CD  PRO 1 142      32.634  35.942  45.461  0.00  0.00           C  
ATOM   2145  HA  PRO 1 142      33.702  36.554  42.486  0.00  0.00           H  
ATOM   2146  HB2 PRO 1 142      35.191  34.953  44.429  0.00  0.00           H  
ATOM   2147  HB3 PRO 1 142      35.468  36.588  43.747  0.00  0.00           H  
ATOM   2148  HG2 PRO 1 142      34.641  35.930  46.348  0.00  0.00           H  
ATOM   2149  HG3 PRO 1 142      34.181  37.497  45.492  0.00  0.00           H  
ATOM   2150  HD2 PRO 1 142      31.935  36.743  45.701  0.00  0.00           H  
ATOM   2151  HD3 PRO 1 142      32.595  34.979  45.971  0.00  0.00           H  
ATOM   2152  N   PHE 1 143      34.599  34.536  41.350  0.00  0.00           N  
ATOM   2153  CA  PHE 1 143      35.178  33.422  40.532  0.00  0.00           C  
ATOM   2154  C   PHE 1 143      35.876  32.268  41.268  0.00  0.00           C  
ATOM   2155  O   PHE 1 143      35.606  31.120  41.130  0.00  0.00           O  
ATOM   2156  CB  PHE 1 143      36.123  34.037  39.471  0.00  0.00           C  
ATOM   2157  CG  PHE 1 143      37.031  33.151  38.735  0.00  0.00           C  
ATOM   2158  CD1 PHE 1 143      36.552  32.528  37.508  0.00  0.00           C  
ATOM   2159  CD2 PHE 1 143      38.349  32.926  39.082  0.00  0.00           C  
ATOM   2160  CE1 PHE 1 143      37.374  31.668  36.803  0.00  0.00           C  
ATOM   2161  CE2 PHE 1 143      39.177  32.135  38.299  0.00  0.00           C  
ATOM   2162  CZ  PHE 1 143      38.708  31.467  37.129  0.00  0.00           C  
ATOM   2163  H   PHE 1 143      35.094  35.416  41.353  0.00  0.00           H  
ATOM   2164  HA  PHE 1 143      34.362  33.013  39.935  0.00  0.00           H  
ATOM   2165  HB2 PHE 1 143      35.527  34.668  38.813  0.00  0.00           H  
ATOM   2166  HB3 PHE 1 143      36.679  34.788  40.032  0.00  0.00           H  
ATOM   2167  HD1 PHE 1 143      35.512  32.620  37.235  0.00  0.00           H  
ATOM   2168  HD2 PHE 1 143      38.647  33.422  39.994  0.00  0.00           H  
ATOM   2169  HE1 PHE 1 143      37.101  31.070  35.947  0.00  0.00           H  
ATOM   2170  HE2 PHE 1 143      40.167  31.812  38.586  0.00  0.00           H  
ATOM   2171  HZ  PHE 1 143      39.433  30.895  36.570  0.00  0.00           H  
ATOM   2172  N   PHE 1 144      36.936  32.591  42.096  0.00  0.00           N  
ATOM   2173  CA  PHE 1 144      37.780  31.540  42.696  0.00  0.00           C  
ATOM   2174  C   PHE 1 144      36.986  30.876  43.814  0.00  0.00           C  
ATOM   2175  O   PHE 1 144      36.962  29.597  43.789  0.00  0.00           O  
ATOM   2176  CB  PHE 1 144      39.075  32.165  43.133  0.00  0.00           C  
ATOM   2177  CG  PHE 1 144      40.017  31.249  43.987  0.00  0.00           C  
ATOM   2178  CD1 PHE 1 144      40.608  30.085  43.336  0.00  0.00           C  
ATOM   2179  CD2 PHE 1 144      40.204  31.430  45.334  0.00  0.00           C  
ATOM   2180  CE1 PHE 1 144      41.240  29.168  44.193  0.00  0.00           C  
ATOM   2181  CE2 PHE 1 144      40.773  30.434  46.196  0.00  0.00           C  
ATOM   2182  CZ  PHE 1 144      41.385  29.366  45.577  0.00  0.00           C  
ATOM   2183  H   PHE 1 144      37.116  33.563  42.304  0.00  0.00           H  
ATOM   2184  HA  PHE 1 144      37.966  30.744  41.974  0.00  0.00           H  
ATOM   2185  HB2 PHE 1 144      39.636  32.555  42.284  0.00  0.00           H  
ATOM   2186  HB3 PHE 1 144      38.821  32.921  43.876  0.00  0.00           H  
ATOM   2187  HD1 PHE 1 144      40.544  29.890  42.276  0.00  0.00           H  
ATOM   2188  HD2 PHE 1 144      39.782  32.311  45.795  0.00  0.00           H  
ATOM   2189  HE1 PHE 1 144      41.747  28.303  43.792  0.00  0.00           H  
ATOM   2190  HE2 PHE 1 144      40.703  30.502  47.271  0.00  0.00           H  
ATOM   2191  HZ  PHE 1 144      42.058  28.713  46.114  0.00  0.00           H  
ATOM   2192  N   ASP 1 145      36.139  31.636  44.564  0.00  0.00           N  
ATOM   2193  CA  ASP 1 145      34.913  31.065  45.238  0.00  0.00           C  
ATOM   2194  C   ASP 1 145      34.130  30.128  44.425  0.00  0.00           C  
ATOM   2195  O   ASP 1 145      34.055  28.955  44.840  0.00  0.00           O  
ATOM   2196  CB  ASP 1 145      34.103  32.231  45.847  0.00  0.00           C  
ATOM   2197  CG  ASP 1 145      34.825  33.108  46.804  0.00  0.00           C  
ATOM   2198  OD1 ASP 1 145      35.989  33.368  46.562  0.00  0.00           O  
ATOM   2199  OD2 ASP 1 145      34.255  33.362  47.873  0.00  0.00           O  
ATOM   2200  H   ASP 1 145      36.346  32.624  44.595  0.00  0.00           H  
ATOM   2201  HA  ASP 1 145      35.206  30.454  46.091  0.00  0.00           H  
ATOM   2202  HB2 ASP 1 145      33.863  32.940  45.055  0.00  0.00           H  
ATOM   2203  HB3 ASP 1 145      33.145  31.819  46.163  0.00  0.00           H  
ATOM   2204  N   SER 1 146      33.453  30.515  43.340  0.00  0.00           N  
ATOM   2205  CA  SER 1 146      32.804  29.569  42.449  0.00  0.00           C  
ATOM   2206  C   SER 1 146      33.554  28.369  41.972  0.00  0.00           C  
ATOM   2207  O   SER 1 146      32.913  27.305  42.049  0.00  0.00           O  
ATOM   2208  CB  SER 1 146      32.164  30.376  41.265  0.00  0.00           C  
ATOM   2209  OG  SER 1 146      31.405  31.478  41.735  0.00  0.00           O  
ATOM   2210  H   SER 1 146      33.354  31.480  43.059  0.00  0.00           H  
ATOM   2211  HA  SER 1 146      31.925  29.220  42.990  0.00  0.00           H  
ATOM   2212  HB2 SER 1 146      32.994  30.723  40.649  0.00  0.00           H  
ATOM   2213  HB3 SER 1 146      31.540  29.630  40.772  0.00  0.00           H  
ATOM   2214  HG  SER 1 146      31.968  32.075  42.234  0.00  0.00           H  
ATOM   2215  N   LEU 1 147      34.860  28.451  41.723  0.00  0.00           N  
ATOM   2216  CA  LEU 1 147      35.729  27.393  41.291  0.00  0.00           C  
ATOM   2217  C   LEU 1 147      35.928  26.410  42.451  0.00  0.00           C  
ATOM   2218  O   LEU 1 147      35.781  25.224  42.327  0.00  0.00           O  
ATOM   2219  CB  LEU 1 147      37.092  28.023  40.897  0.00  0.00           C  
ATOM   2220  CG  LEU 1 147      38.211  27.060  40.389  0.00  0.00           C  
ATOM   2221  CD1 LEU 1 147      39.152  27.792  39.371  0.00  0.00           C  
ATOM   2222  CD2 LEU 1 147      39.060  26.577  41.445  0.00  0.00           C  
ATOM   2223  H   LEU 1 147      35.360  29.325  41.808  0.00  0.00           H  
ATOM   2224  HA  LEU 1 147      35.254  26.875  40.458  0.00  0.00           H  
ATOM   2225  HB2 LEU 1 147      36.908  28.894  40.268  0.00  0.00           H  
ATOM   2226  HB3 LEU 1 147      37.552  28.589  41.707  0.00  0.00           H  
ATOM   2227  HG  LEU 1 147      37.845  26.101  40.023  0.00  0.00           H  
ATOM   2228 HD11 LEU 1 147      38.645  28.253  38.524  0.00  0.00           H  
ATOM   2229 HD12 LEU 1 147      39.620  28.585  39.956  0.00  0.00           H  
ATOM   2230 HD13 LEU 1 147      39.981  27.123  39.144  0.00  0.00           H  
ATOM   2231 HD21 LEU 1 147      39.551  27.378  41.997  0.00  0.00           H  
ATOM   2232 HD22 LEU 1 147      38.667  25.864  42.169  0.00  0.00           H  
ATOM   2233 HD23 LEU 1 147      39.742  25.840  41.020  0.00  0.00           H  
ATOM   2234  N   VAL 1 148      36.291  26.952  43.605  0.00  0.00           N  
ATOM   2235  CA  VAL 1 148      36.175  26.202  44.913  0.00  0.00           C  
ATOM   2236  C   VAL 1 148      34.832  25.499  45.340  0.00  0.00           C  
ATOM   2237  O   VAL 1 148      34.771  24.325  45.704  0.00  0.00           O  
ATOM   2238  CB  VAL 1 148      36.634  27.185  46.154  0.00  0.00           C  
ATOM   2239  CG1 VAL 1 148      36.122  26.855  47.531  0.00  0.00           C  
ATOM   2240  CG2 VAL 1 148      38.194  27.499  46.190  0.00  0.00           C  
ATOM   2241  H   VAL 1 148      36.499  27.929  43.753  0.00  0.00           H  
ATOM   2242  HA  VAL 1 148      36.873  25.366  44.861  0.00  0.00           H  
ATOM   2243  HB  VAL 1 148      36.270  28.161  45.834  0.00  0.00           H  
ATOM   2244 HG11 VAL 1 148      36.434  25.814  47.623  0.00  0.00           H  
ATOM   2245 HG12 VAL 1 148      36.540  27.520  48.286  0.00  0.00           H  
ATOM   2246 HG13 VAL 1 148      35.034  26.917  47.562  0.00  0.00           H  
ATOM   2247 HG21 VAL 1 148      38.483  28.482  46.562  0.00  0.00           H  
ATOM   2248 HG22 VAL 1 148      38.618  26.885  46.984  0.00  0.00           H  
ATOM   2249 HG23 VAL 1 148      38.803  27.236  45.325  0.00  0.00           H  
ATOM   2250  N   LYS 1 149      33.680  26.192  45.096  0.00  0.00           N  
ATOM   2251  CA  LYS 1 149      32.329  25.688  45.292  0.00  0.00           C  
ATOM   2252  C   LYS 1 149      31.919  24.735  44.130  0.00  0.00           C  
ATOM   2253  O   LYS 1 149      30.756  24.310  44.120  0.00  0.00           O  
ATOM   2254  CB  LYS 1 149      31.377  26.861  45.468  0.00  0.00           C  
ATOM   2255  CG  LYS 1 149      31.548  27.733  46.704  0.00  0.00           C  
ATOM   2256  CD  LYS 1 149      30.479  28.829  46.816  0.00  0.00           C  
ATOM   2257  CE  LYS 1 149      30.520  29.551  48.282  0.00  0.00           C  
ATOM   2258  NZ  LYS 1 149      29.198  30.215  48.584  0.00  0.00           N  
ATOM   2259  H   LYS 1 149      33.837  27.136  44.773  0.00  0.00           H  
ATOM   2260  HA  LYS 1 149      32.307  25.147  46.238  0.00  0.00           H  
ATOM   2261  HB2 LYS 1 149      31.390  27.553  44.626  0.00  0.00           H  
ATOM   2262  HB3 LYS 1 149      30.373  26.440  45.523  0.00  0.00           H  
ATOM   2263  HG2 LYS 1 149      31.538  27.046  47.550  0.00  0.00           H  
ATOM   2264  HG3 LYS 1 149      32.564  28.128  46.701  0.00  0.00           H  
ATOM   2265  HD2 LYS 1 149      30.744  29.585  46.076  0.00  0.00           H  
ATOM   2266  HD3 LYS 1 149      29.527  28.311  46.706  0.00  0.00           H  
ATOM   2267  HE2 LYS 1 149      30.568  28.731  48.999  0.00  0.00           H  
ATOM   2268  HE3 LYS 1 149      31.293  30.299  48.457  0.00  0.00           H  
ATOM   2269  HZ1 LYS 1 149      28.452  29.586  48.844  0.00  0.00           H  
ATOM   2270  HZ2 LYS 1 149      29.333  30.792  49.402  0.00  0.00           H  
ATOM   2271  HZ3 LYS 1 149      28.955  30.860  47.846  0.00  0.00           H  
ATOM   2272  N   GLN 1 150      32.813  24.317  43.242  0.00  0.00           N  
ATOM   2273  CA  GLN 1 150      32.478  23.357  42.170  0.00  0.00           C  
ATOM   2274  C   GLN 1 150      33.620  22.292  41.901  0.00  0.00           C  
ATOM   2275  O   GLN 1 150      33.649  21.627  40.882  0.00  0.00           O  
ATOM   2276  CB  GLN 1 150      32.203  24.073  40.779  0.00  0.00           C  
ATOM   2277  CG  GLN 1 150      30.913  24.848  40.743  0.00  0.00           C  
ATOM   2278  CD  GLN 1 150      30.974  25.852  39.619  0.00  0.00           C  
ATOM   2279  OE1 GLN 1 150      31.111  25.496  38.394  0.00  0.00           O  
ATOM   2280  NE2 GLN 1 150      30.944  27.145  39.848  0.00  0.00           N  
ATOM   2281  H   GLN 1 150      33.743  24.713  43.244  0.00  0.00           H  
ATOM   2282  HA  GLN 1 150      31.548  22.855  42.436  0.00  0.00           H  
ATOM   2283  HB2 GLN 1 150      33.013  24.782  40.609  0.00  0.00           H  
ATOM   2284  HB3 GLN 1 150      32.123  23.367  39.952  0.00  0.00           H  
ATOM   2285  HG2 GLN 1 150      30.023  24.220  40.750  0.00  0.00           H  
ATOM   2286  HG3 GLN 1 150      31.000  25.421  41.666  0.00  0.00           H  
ATOM   2287 HE21 GLN 1 150      30.883  27.842  39.120  0.00  0.00           H  
ATOM   2288 HE22 GLN 1 150      31.085  27.355  40.826  0.00  0.00           H  
ATOM   2289  N   THR 1 151      34.564  22.099  42.766  0.00  0.00           N  
ATOM   2290  CA  THR 1 151      35.853  21.430  42.438  0.00  0.00           C  
ATOM   2291  C   THR 1 151      36.492  20.870  43.687  0.00  0.00           C  
ATOM   2292  O   THR 1 151      35.993  21.134  44.790  0.00  0.00           O  
ATOM   2293  CB  THR 1 151      36.943  22.287  41.774  0.00  0.00           C  
ATOM   2294  OG1 THR 1 151      37.366  23.224  42.727  0.00  0.00           O  
ATOM   2295  CG2 THR 1 151      36.683  22.897  40.464  0.00  0.00           C  
ATOM   2296  H   THR 1 151      34.607  22.530  43.679  0.00  0.00           H  
ATOM   2297  HA  THR 1 151      35.702  20.487  41.912  0.00  0.00           H  
ATOM   2298  HB  THR 1 151      37.848  21.693  41.646  0.00  0.00           H  
ATOM   2299  HG1 THR 1 151      36.765  23.972  42.719  0.00  0.00           H  
ATOM   2300 HG21 THR 1 151      36.496  22.144  39.698  0.00  0.00           H  
ATOM   2301 HG22 THR 1 151      35.798  23.534  40.466  0.00  0.00           H  
ATOM   2302 HG23 THR 1 151      37.536  23.533  40.226  0.00  0.00           H  
ATOM   2303  N   HIS 1 152      37.672  20.193  43.579  0.00  0.00           N  
ATOM   2304  CA  HIS 1 152      38.516  19.802  44.663  0.00  0.00           C  
ATOM   2305  C   HIS 1 152      39.781  20.689  44.952  0.00  0.00           C  
ATOM   2306  O   HIS 1 152      40.400  20.583  46.002  0.00  0.00           O  
ATOM   2307  CB  HIS 1 152      38.856  18.327  44.646  0.00  0.00           C  
ATOM   2308  CG  HIS 1 152      37.676  17.554  44.702  0.00  0.00           C  
ATOM   2309  ND1 HIS 1 152      37.350  16.656  43.702  0.00  0.00           N  
ATOM   2310  CD2 HIS 1 152      36.847  17.325  45.816  0.00  0.00           C  
ATOM   2311  CE1 HIS 1 152      36.572  15.727  44.288  0.00  0.00           C  
ATOM   2312  NE2 HIS 1 152      36.088  16.234  45.444  0.00  0.00           N  
ATOM   2313  H   HIS 1 152      37.987  20.192  42.620  0.00  0.00           H  
ATOM   2314  HA  HIS 1 152      37.987  19.914  45.610  0.00  0.00           H  
ATOM   2315  HB2 HIS 1 152      39.422  18.069  43.751  0.00  0.00           H  
ATOM   2316  HB3 HIS 1 152      39.504  18.002  45.460  0.00  0.00           H  
ATOM   2317  HD1 HIS 1 152      37.906  16.516  42.871  0.00  0.00           H  
ATOM   2318  HD2 HIS 1 152      36.817  17.926  46.712  0.00  0.00           H  
ATOM   2319  HE1 HIS 1 152      36.337  14.775  43.836  0.00  0.00           H  
ATOM   2320  N   VAL 1 153      39.994  21.696  44.040  0.00  0.00           N  
ATOM   2321  CA  VAL 1 153      41.171  22.645  44.056  0.00  0.00           C  
ATOM   2322  C   VAL 1 153      41.069  23.462  45.388  0.00  0.00           C  
ATOM   2323  O   VAL 1 153      40.049  24.111  45.568  0.00  0.00           O  
ATOM   2324  CB  VAL 1 153      41.245  23.618  42.738  0.00  0.00           C  
ATOM   2325  CG1 VAL 1 153      42.512  24.496  42.855  0.00  0.00           C  
ATOM   2326  CG2 VAL 1 153      41.228  22.993  41.318  0.00  0.00           C  
ATOM   2327  H   VAL 1 153      39.268  21.984  43.400  0.00  0.00           H  
ATOM   2328  HA  VAL 1 153      42.064  22.033  43.928  0.00  0.00           H  
ATOM   2329  HB  VAL 1 153      40.382  24.280  42.796  0.00  0.00           H  
ATOM   2330 HG11 VAL 1 153      42.520  25.216  42.036  0.00  0.00           H  
ATOM   2331 HG12 VAL 1 153      42.311  24.999  43.801  0.00  0.00           H  
ATOM   2332 HG13 VAL 1 153      43.417  23.891  42.894  0.00  0.00           H  
ATOM   2333 HG21 VAL 1 153      42.101  22.344  41.250  0.00  0.00           H  
ATOM   2334 HG22 VAL 1 153      40.365  22.348  41.155  0.00  0.00           H  
ATOM   2335 HG23 VAL 1 153      41.260  23.733  40.518  0.00  0.00           H  
ATOM   2336  N   PRO 1 154      42.135  23.600  46.165  0.00  0.00           N  
ATOM   2337  CA  PRO 1 154      42.079  24.070  47.511  0.00  0.00           C  
ATOM   2338  C   PRO 1 154      42.206  25.625  47.658  0.00  0.00           C  
ATOM   2339  O   PRO 1 154      42.879  26.263  46.858  0.00  0.00           O  
ATOM   2340  CB  PRO 1 154      43.072  23.281  48.315  0.00  0.00           C  
ATOM   2341  CG  PRO 1 154      44.199  22.984  47.282  0.00  0.00           C  
ATOM   2342  CD  PRO 1 154      43.293  22.700  46.073  0.00  0.00           C  
ATOM   2343  HA  PRO 1 154      41.088  23.861  47.914  0.00  0.00           H  
ATOM   2344  HB2 PRO 1 154      43.517  23.804  49.161  0.00  0.00           H  
ATOM   2345  HB3 PRO 1 154      42.774  22.265  48.574  0.00  0.00           H  
ATOM   2346  HG2 PRO 1 154      44.689  23.950  47.166  0.00  0.00           H  
ATOM   2347  HG3 PRO 1 154      44.831  22.134  47.537  0.00  0.00           H  
ATOM   2348  HD2 PRO 1 154      42.855  21.707  45.970  0.00  0.00           H  
ATOM   2349  HD3 PRO 1 154      43.953  22.935  45.239  0.00  0.00           H  
ATOM   2350  N   ASN 1 155      41.571  26.120  48.717  0.00  0.00           N  
ATOM   2351  CA  ASN 1 155      41.185  27.530  48.880  0.00  0.00           C  
ATOM   2352  C   ASN 1 155      42.313  28.498  49.215  0.00  0.00           C  
ATOM   2353  O   ASN 1 155      42.139  29.383  50.086  0.00  0.00           O  
ATOM   2354  CB  ASN 1 155      39.935  27.401  49.706  0.00  0.00           C  
ATOM   2355  CG  ASN 1 155      39.092  28.708  49.957  0.00  0.00           C  
ATOM   2356  OD1 ASN 1 155      39.037  29.606  49.125  0.00  0.00           O  
ATOM   2357  ND2 ASN 1 155      38.578  28.869  51.125  0.00  0.00           N  
ATOM   2358  H   ASN 1 155      41.221  25.432  49.368  0.00  0.00           H  
ATOM   2359  HA  ASN 1 155      40.907  27.981  47.927  0.00  0.00           H  
ATOM   2360  HB2 ASN 1 155      39.240  26.748  49.179  0.00  0.00           H  
ATOM   2361  HB3 ASN 1 155      40.179  26.947  50.666  0.00  0.00           H  
ATOM   2362 HD21 ASN 1 155      38.187  29.781  51.316  0.00  0.00           H  
ATOM   2363 HD22 ASN 1 155      38.557  28.155  51.839  0.00  0.00           H  
ATOM   2364  N   LEU 1 156      43.463  28.454  48.499  0.00  0.00           N  
ATOM   2365  CA  LEU 1 156      44.624  29.340  48.394  0.00  0.00           C  
ATOM   2366  C   LEU 1 156      44.954  29.727  46.931  0.00  0.00           C  
ATOM   2367  O   LEU 1 156      44.692  28.958  46.022  0.00  0.00           O  
ATOM   2368  CB  LEU 1 156      45.833  28.787  49.211  0.00  0.00           C  
ATOM   2369  CG  LEU 1 156      46.872  27.909  48.490  0.00  0.00           C  
ATOM   2370  CD1 LEU 1 156      48.042  27.613  49.374  0.00  0.00           C  
ATOM   2371  CD2 LEU 1 156      46.206  26.592  48.157  0.00  0.00           C  
ATOM   2372  H   LEU 1 156      43.370  27.700  47.834  0.00  0.00           H  
ATOM   2373  HA  LEU 1 156      44.358  30.250  48.932  0.00  0.00           H  
ATOM   2374  HB2 LEU 1 156      46.380  29.661  49.566  0.00  0.00           H  
ATOM   2375  HB3 LEU 1 156      45.467  28.277  50.102  0.00  0.00           H  
ATOM   2376  HG  LEU 1 156      47.153  28.413  47.565  0.00  0.00           H  
ATOM   2377 HD11 LEU 1 156      48.822  27.055  48.855  0.00  0.00           H  
ATOM   2378 HD12 LEU 1 156      48.409  28.558  49.775  0.00  0.00           H  
ATOM   2379 HD13 LEU 1 156      47.815  27.082  50.298  0.00  0.00           H  
ATOM   2380 HD21 LEU 1 156      45.998  26.062  49.087  0.00  0.00           H  
ATOM   2381 HD22 LEU 1 156      45.279  26.654  47.588  0.00  0.00           H  
ATOM   2382 HD23 LEU 1 156      46.875  25.980  47.551  0.00  0.00           H  
ATOM   2383  N   PHE 1 157      45.533  30.876  46.774  0.00  0.00           N  
ATOM   2384  CA  PHE 1 157      46.149  31.283  45.473  0.00  0.00           C  
ATOM   2385  C   PHE 1 157      47.438  32.013  45.749  0.00  0.00           C  
ATOM   2386  O   PHE 1 157      47.560  32.517  46.872  0.00  0.00           O  
ATOM   2387  CB  PHE 1 157      45.197  32.019  44.495  0.00  0.00           C  
ATOM   2388  CG  PHE 1 157      44.766  33.447  44.848  0.00  0.00           C  
ATOM   2389  CD1 PHE 1 157      43.476  33.672  45.367  0.00  0.00           C  
ATOM   2390  CD2 PHE 1 157      45.571  34.522  44.439  0.00  0.00           C  
ATOM   2391  CE1 PHE 1 157      43.020  34.994  45.680  0.00  0.00           C  
ATOM   2392  CE2 PHE 1 157      45.105  35.777  44.708  0.00  0.00           C  
ATOM   2393  CZ  PHE 1 157      43.840  36.023  45.310  0.00  0.00           C  
ATOM   2394  H   PHE 1 157      45.628  31.536  47.532  0.00  0.00           H  
ATOM   2395  HA  PHE 1 157      46.480  30.375  44.969  0.00  0.00           H  
ATOM   2396  HB2 PHE 1 157      45.665  32.174  43.523  0.00  0.00           H  
ATOM   2397  HB3 PHE 1 157      44.299  31.479  44.195  0.00  0.00           H  
ATOM   2398  HD1 PHE 1 157      42.813  32.870  45.655  0.00  0.00           H  
ATOM   2399  HD2 PHE 1 157      46.532  34.396  43.964  0.00  0.00           H  
ATOM   2400  HE1 PHE 1 157      42.035  35.236  46.052  0.00  0.00           H  
ATOM   2401  HE2 PHE 1 157      45.682  36.674  44.541  0.00  0.00           H  
ATOM   2402  HZ  PHE 1 157      43.516  37.036  45.499  0.00  0.00           H  
ATOM   2403  N   SER 1 158      48.339  32.093  44.778  0.00  0.00           N  
ATOM   2404  CA  SER 1 158      49.620  32.770  45.049  0.00  0.00           C  
ATOM   2405  C   SER 1 158      50.167  33.580  43.872  0.00  0.00           C  
ATOM   2406  O   SER 1 158      49.997  33.198  42.743  0.00  0.00           O  
ATOM   2407  CB  SER 1 158      50.605  31.798  45.714  0.00  0.00           C  
ATOM   2408  OG  SER 1 158      50.819  30.645  44.879  0.00  0.00           O  
ATOM   2409  H   SER 1 158      48.113  31.680  43.884  0.00  0.00           H  
ATOM   2410  HA  SER 1 158      49.523  33.513  45.841  0.00  0.00           H  
ATOM   2411  HB2 SER 1 158      51.557  32.276  45.944  0.00  0.00           H  
ATOM   2412  HB3 SER 1 158      50.035  31.458  46.579  0.00  0.00           H  
ATOM   2413  HG  SER 1 158      50.289  29.881  45.117  0.00  0.00           H  
ATOM   2414  N   LEU 1 159      50.836  34.716  44.122  0.00  0.00           N  
ATOM   2415  CA  LEU 1 159      51.025  35.750  43.128  0.00  0.00           C  
ATOM   2416  C   LEU 1 159      52.463  36.244  43.077  0.00  0.00           C  
ATOM   2417  O   LEU 1 159      53.108  36.532  44.119  0.00  0.00           O  
ATOM   2418  CB  LEU 1 159      49.913  36.795  43.259  0.00  0.00           C  
ATOM   2419  CG  LEU 1 159      50.119  38.028  42.423  0.00  0.00           C  
ATOM   2420  CD1 LEU 1 159      49.459  37.794  41.002  0.00  0.00           C  
ATOM   2421  CD2 LEU 1 159      49.326  39.247  43.044  0.00  0.00           C  
ATOM   2422  H   LEU 1 159      51.061  34.871  45.094  0.00  0.00           H  
ATOM   2423  HA  LEU 1 159      50.769  35.287  42.175  0.00  0.00           H  
ATOM   2424  HB2 LEU 1 159      48.944  36.346  43.040  0.00  0.00           H  
ATOM   2425  HB3 LEU 1 159      49.859  37.033  44.321  0.00  0.00           H  
ATOM   2426  HG  LEU 1 159      51.118  38.433  42.260  0.00  0.00           H  
ATOM   2427 HD11 LEU 1 159      49.536  38.711  40.418  0.00  0.00           H  
ATOM   2428 HD12 LEU 1 159      50.106  37.089  40.481  0.00  0.00           H  
ATOM   2429 HD13 LEU 1 159      48.403  37.523  41.020  0.00  0.00           H  
ATOM   2430 HD21 LEU 1 159      49.655  39.348  44.078  0.00  0.00           H  
ATOM   2431 HD22 LEU 1 159      49.569  40.170  42.518  0.00  0.00           H  
ATOM   2432 HD23 LEU 1 159      48.268  38.992  43.112  0.00  0.00           H  
ATOM   2433  N   GLN 1 160      52.888  36.651  41.913  0.00  0.00           N  
ATOM   2434  CA  GLN 1 160      54.272  37.264  41.677  0.00  0.00           C  
ATOM   2435  C   GLN 1 160      54.024  38.306  40.611  0.00  0.00           C  
ATOM   2436  O   GLN 1 160      53.545  37.936  39.512  0.00  0.00           O  
ATOM   2437  CB  GLN 1 160      55.328  36.206  41.221  0.00  0.00           C  
ATOM   2438  CG  GLN 1 160      56.770  36.764  41.300  0.00  0.00           C  
ATOM   2439  CD  GLN 1 160      57.758  35.846  40.513  0.00  0.00           C  
ATOM   2440  OE1 GLN 1 160      57.511  35.569  39.345  0.00  0.00           O  
ATOM   2441  NE2 GLN 1 160      58.948  35.482  40.917  0.00  0.00           N  
ATOM   2442  H   GLN 1 160      52.366  36.307  41.120  0.00  0.00           H  
ATOM   2443  HA  GLN 1 160      54.586  37.700  42.626  0.00  0.00           H  
ATOM   2444  HB2 GLN 1 160      55.186  35.328  41.851  0.00  0.00           H  
ATOM   2445  HB3 GLN 1 160      55.129  35.910  40.191  0.00  0.00           H  
ATOM   2446  HG2 GLN 1 160      56.691  37.770  40.886  0.00  0.00           H  
ATOM   2447  HG3 GLN 1 160      57.029  36.890  42.351  0.00  0.00           H  
ATOM   2448 HE21 GLN 1 160      59.537  34.932  40.308  0.00  0.00           H  
ATOM   2449 HE22 GLN 1 160      59.219  35.719  41.861  0.00  0.00           H  
ATOM   2450  N   LEU 1 161      54.368  39.566  40.845  0.00  0.00           N  
ATOM   2451  CA  LEU 1 161      54.649  40.525  39.783  0.00  0.00           C  
ATOM   2452  C   LEU 1 161      56.166  40.789  39.758  0.00  0.00           C  
ATOM   2453  O   LEU 1 161      56.794  40.546  40.800  0.00  0.00           O  
ATOM   2454  CB  LEU 1 161      53.839  41.784  39.990  0.00  0.00           C  
ATOM   2455  CG  LEU 1 161      52.304  41.604  40.468  0.00  0.00           C  
ATOM   2456  CD1 LEU 1 161      51.667  42.932  40.829  0.00  0.00           C  
ATOM   2457  CD2 LEU 1 161      51.507  40.951  39.268  0.00  0.00           C  
ATOM   2458  H   LEU 1 161      54.668  39.816  41.777  0.00  0.00           H  
ATOM   2459  HA  LEU 1 161      54.289  40.080  38.855  0.00  0.00           H  
ATOM   2460  HB2 LEU 1 161      54.311  42.323  40.811  0.00  0.00           H  
ATOM   2461  HB3 LEU 1 161      53.851  42.410  39.098  0.00  0.00           H  
ATOM   2462  HG  LEU 1 161      52.291  40.985  41.365  0.00  0.00           H  
ATOM   2463 HD11 LEU 1 161      51.385  43.596  40.012  0.00  0.00           H  
ATOM   2464 HD12 LEU 1 161      50.898  42.901  41.602  0.00  0.00           H  
ATOM   2465 HD13 LEU 1 161      52.478  43.551  41.212  0.00  0.00           H  
ATOM   2466 HD21 LEU 1 161      51.540  39.861  39.258  0.00  0.00           H  
ATOM   2467 HD22 LEU 1 161      50.504  41.375  39.323  0.00  0.00           H  
ATOM   2468 HD23 LEU 1 161      51.962  41.254  38.325  0.00  0.00           H  
ATOM   2469  N   CYS 1 162      56.760  41.231  38.667  0.00  0.00           N  
ATOM   2470  CA  CYS 1 162      58.228  41.418  38.368  0.00  0.00           C  
ATOM   2471  C   CYS 1 162      58.617  42.875  37.914  0.00  0.00           C  
ATOM   2472  O   CYS 1 162      59.764  43.237  37.941  0.00  0.00           O  
ATOM   2473  CB  CYS 1 162      58.832  40.466  37.436  0.00  0.00           C  
ATOM   2474  SG  CYS 1 162      58.699  38.717  37.861  0.00  0.00           S  
ATOM   2475  H   CYS 1 162      56.137  41.309  37.876  0.00  0.00           H  
ATOM   2476  HA  CYS 1 162      58.615  41.283  39.377  0.00  0.00           H  
ATOM   2477  HB2 CYS 1 162      58.506  40.651  36.412  0.00  0.00           H  
ATOM   2478  HB3 CYS 1 162      59.898  40.690  37.419  0.00  0.00           H  
ATOM   2479  N   GLY 1 163      57.701  43.620  37.186  0.00  0.00           N  
ATOM   2480  CA  GLY 1 163      57.922  44.999  36.732  0.00  0.00           C  
ATOM   2481  C   GLY 1 163      59.047  45.162  35.706  0.00  0.00           C  
ATOM   2482  O   GLY 1 163      59.317  44.247  34.918  0.00  0.00           O  
ATOM   2483  H   GLY 1 163      56.783  43.205  37.267  0.00  0.00           H  
ATOM   2484  HA2 GLY 1 163      57.000  45.475  36.398  0.00  0.00           H  
ATOM   2485  HA3 GLY 1 163      58.195  45.635  37.574  0.00  0.00           H  
ATOM   2486  N   ALA 1 164      59.688  46.357  35.633  0.00  0.00           N  
ATOM   2487  CA  ALA 1 164      60.483  46.867  34.508  0.00  0.00           C  
ATOM   2488  C   ALA 1 164      61.726  46.034  34.179  0.00  0.00           C  
ATOM   2489  O   ALA 1 164      62.265  45.385  35.065  0.00  0.00           O  
ATOM   2490  CB  ALA 1 164      60.724  48.367  34.798  0.00  0.00           C  
ATOM   2491  H   ALA 1 164      59.440  47.013  36.360  0.00  0.00           H  
ATOM   2492  HA  ALA 1 164      59.841  46.713  33.641  0.00  0.00           H  
ATOM   2493  HB1 ALA 1 164      61.596  48.433  35.449  0.00  0.00           H  
ATOM   2494  HB2 ALA 1 164      60.908  48.958  33.901  0.00  0.00           H  
ATOM   2495  HB3 ALA 1 164      59.869  48.790  35.326  0.00  0.00           H  
ATOM   2496  N   GLY 1 165      62.058  46.035  32.878  0.00  0.00           N  
ATOM   2497  CA  GLY 1 165      63.143  45.194  32.359  0.00  0.00           C  
ATOM   2498  C   GLY 1 165      64.528  45.810  32.011  0.00  0.00           C  
ATOM   2499  O   GLY 1 165      64.823  46.007  30.855  0.00  0.00           O  
ATOM   2500  H   GLY 1 165      61.606  46.656  32.222  0.00  0.00           H  
ATOM   2501  HA2 GLY 1 165      63.365  44.499  33.168  0.00  0.00           H  
ATOM   2502  HA3 GLY 1 165      62.664  44.570  31.604  0.00  0.00           H  
ATOM   2503  N   PHE 1 166      65.232  46.077  33.138  0.00  0.00           N  
ATOM   2504  CA  PHE 1 166      66.573  46.559  33.105  0.00  0.00           C  
ATOM   2505  C   PHE 1 166      67.520  45.551  32.400  0.00  0.00           C  
ATOM   2506  O   PHE 1 166      67.405  44.346  32.591  0.00  0.00           O  
ATOM   2507  CB  PHE 1 166      66.956  46.718  34.603  0.00  0.00           C  
ATOM   2508  CG  PHE 1 166      66.241  47.819  35.415  0.00  0.00           C  
ATOM   2509  CD1 PHE 1 166      66.802  49.046  35.640  0.00  0.00           C  
ATOM   2510  CD2 PHE 1 166      64.940  47.559  35.659  0.00  0.00           C  
ATOM   2511  CE1 PHE 1 166      66.065  50.089  36.247  0.00  0.00           C  
ATOM   2512  CE2 PHE 1 166      64.180  48.589  36.342  0.00  0.00           C  
ATOM   2513  CZ  PHE 1 166      64.783  49.838  36.685  0.00  0.00           C  
ATOM   2514  H   PHE 1 166      64.815  45.691  33.973  0.00  0.00           H  
ATOM   2515  HA  PHE 1 166      66.624  47.530  32.613  0.00  0.00           H  
ATOM   2516  HB2 PHE 1 166      66.905  45.679  34.929  0.00  0.00           H  
ATOM   2517  HB3 PHE 1 166      67.981  47.088  34.637  0.00  0.00           H  
ATOM   2518  HD1 PHE 1 166      67.797  49.255  35.275  0.00  0.00           H  
ATOM   2519  HD2 PHE 1 166      64.510  46.571  35.588  0.00  0.00           H  
ATOM   2520  HE1 PHE 1 166      66.494  51.064  36.425  0.00  0.00           H  
ATOM   2521  HE2 PHE 1 166      63.143  48.444  36.603  0.00  0.00           H  
ATOM   2522  HZ  PHE 1 166      64.152  50.667  36.969  0.00  0.00           H  
ATOM   2523  N   PRO 1 167      68.478  46.070  31.592  0.00  0.00           N  
ATOM   2524  CA  PRO 1 167      68.687  47.446  31.201  0.00  0.00           C  
ATOM   2525  C   PRO 1 167      67.438  48.098  30.445  0.00  0.00           C  
ATOM   2526  O   PRO 1 167      66.946  47.498  29.461  0.00  0.00           O  
ATOM   2527  CB  PRO 1 167      69.868  47.526  30.298  0.00  0.00           C  
ATOM   2528  CG  PRO 1 167      70.006  46.111  29.799  0.00  0.00           C  
ATOM   2529  CD  PRO 1 167      69.437  45.181  30.799  0.00  0.00           C  
ATOM   2530  HA  PRO 1 167      68.878  47.965  32.141  0.00  0.00           H  
ATOM   2531  HB2 PRO 1 167      69.605  48.269  29.545  0.00  0.00           H  
ATOM   2532  HB3 PRO 1 167      70.776  47.915  30.759  0.00  0.00           H  
ATOM   2533  HG2 PRO 1 167      69.504  46.106  28.831  0.00  0.00           H  
ATOM   2534  HG3 PRO 1 167      71.048  45.882  29.575  0.00  0.00           H  
ATOM   2535  HD2 PRO 1 167      70.166  44.704  31.454  0.00  0.00           H  
ATOM   2536  HD3 PRO 1 167      69.013  44.300  30.316  0.00  0.00           H  
ATOM   2537  N   LEU 1 168      66.970  49.221  30.876  0.00  0.00           N  
ATOM   2538  CA  LEU 1 168      65.969  49.963  30.212  0.00  0.00           C  
ATOM   2539  C   LEU 1 168      66.416  50.686  28.868  0.00  0.00           C  
ATOM   2540  O   LEU 1 168      66.792  51.858  28.877  0.00  0.00           O  
ATOM   2541  CB  LEU 1 168      65.510  51.098  31.177  0.00  0.00           C  
ATOM   2542  CG  LEU 1 168      65.095  50.625  32.616  0.00  0.00           C  
ATOM   2543  CD1 LEU 1 168      64.652  51.929  33.293  0.00  0.00           C  
ATOM   2544  CD2 LEU 1 168      63.886  49.736  32.529  0.00  0.00           C  
ATOM   2545  H   LEU 1 168      67.376  49.607  31.716  0.00  0.00           H  
ATOM   2546  HA  LEU 1 168      65.120  49.344  29.924  0.00  0.00           H  
ATOM   2547  HB2 LEU 1 168      66.368  51.750  31.346  0.00  0.00           H  
ATOM   2548  HB3 LEU 1 168      64.708  51.683  30.727  0.00  0.00           H  
ATOM   2549  HG  LEU 1 168      65.920  50.127  33.125  0.00  0.00           H  
ATOM   2550 HD11 LEU 1 168      65.242  52.755  32.895  0.00  0.00           H  
ATOM   2551 HD12 LEU 1 168      63.628  52.185  33.021  0.00  0.00           H  
ATOM   2552 HD13 LEU 1 168      64.610  51.716  34.361  0.00  0.00           H  
ATOM   2553 HD21 LEU 1 168      64.272  48.784  32.164  0.00  0.00           H  
ATOM   2554 HD22 LEU 1 168      63.426  49.643  33.513  0.00  0.00           H  
ATOM   2555 HD23 LEU 1 168      63.184  50.164  31.814  0.00  0.00           H  
ATOM   2556  N   ASN 1 169      66.329  49.985  27.723  0.00  0.00           N  
ATOM   2557  CA  ASN 1 169      66.830  50.382  26.437  0.00  0.00           C  
ATOM   2558  C   ASN 1 169      65.788  51.131  25.483  0.00  0.00           C  
ATOM   2559  O   ASN 1 169      66.182  51.586  24.416  0.00  0.00           O  
ATOM   2560  CB  ASN 1 169      67.444  49.100  25.711  0.00  0.00           C  
ATOM   2561  CG  ASN 1 169      68.580  48.293  26.317  0.00  0.00           C  
ATOM   2562  OD1 ASN 1 169      68.546  47.046  26.260  0.00  0.00           O  
ATOM   2563  ND2 ASN 1 169      69.672  48.943  26.710  0.00  0.00           N  
ATOM   2564  H   ASN 1 169      65.865  49.090  27.681  0.00  0.00           H  
ATOM   2565  HA  ASN 1 169      67.654  51.081  26.578  0.00  0.00           H  
ATOM   2566  HB2 ASN 1 169      66.669  48.376  25.462  0.00  0.00           H  
ATOM   2567  HB3 ASN 1 169      67.746  49.359  24.696  0.00  0.00           H  
ATOM   2568 HD21 ASN 1 169      70.509  48.407  26.887  0.00  0.00           H  
ATOM   2569 HD22 ASN 1 169      69.562  49.945  26.767  0.00  0.00           H  
ATOM   2570  N   GLN 1 170      64.503  51.215  26.012  0.00  0.00           N  
ATOM   2571  CA  GLN 1 170      63.369  51.829  25.235  0.00  0.00           C  
ATOM   2572  C   GLN 1 170      62.944  53.205  25.659  0.00  0.00           C  
ATOM   2573  O   GLN 1 170      62.898  53.527  26.822  0.00  0.00           O  
ATOM   2574  CB  GLN 1 170      62.055  50.981  25.093  0.00  0.00           C  
ATOM   2575  CG  GLN 1 170      62.258  49.605  24.474  0.00  0.00           C  
ATOM   2576  CD  GLN 1 170      62.995  49.445  23.141  0.00  0.00           C  
ATOM   2577  OE1 GLN 1 170      62.962  50.383  22.310  0.00  0.00           O  
ATOM   2578  NE2 GLN 1 170      63.660  48.355  22.845  0.00  0.00           N  
ATOM   2579  H   GLN 1 170      64.429  51.140  27.016  0.00  0.00           H  
ATOM   2580  HA  GLN 1 170      63.630  51.922  24.181  0.00  0.00           H  
ATOM   2581  HB2 GLN 1 170      61.643  50.876  26.097  0.00  0.00           H  
ATOM   2582  HB3 GLN 1 170      61.340  51.573  24.521  0.00  0.00           H  
ATOM   2583  HG2 GLN 1 170      62.839  49.053  25.213  0.00  0.00           H  
ATOM   2584  HG3 GLN 1 170      61.282  49.121  24.496  0.00  0.00           H  
ATOM   2585 HE21 GLN 1 170      63.958  48.119  21.909  0.00  0.00           H  
ATOM   2586 HE22 GLN 1 170      63.678  47.749  23.653  0.00  0.00           H  
ATOM   2587  N   SER 1 171      62.465  53.987  24.744  0.00  0.00           N  
ATOM   2588  CA  SER 1 171      61.984  55.412  25.068  0.00  0.00           C  
ATOM   2589  C   SER 1 171      60.727  55.826  24.303  0.00  0.00           C  
ATOM   2590  O   SER 1 171      59.878  56.564  24.869  0.00  0.00           O  
ATOM   2591  CB  SER 1 171      63.157  56.421  24.947  0.00  0.00           C  
ATOM   2592  OG  SER 1 171      63.687  56.184  23.657  0.00  0.00           O  
ATOM   2593  H   SER 1 171      62.428  53.619  23.804  0.00  0.00           H  
ATOM   2594  HA  SER 1 171      61.606  55.587  26.076  0.00  0.00           H  
ATOM   2595  HB2 SER 1 171      62.771  57.434  25.057  0.00  0.00           H  
ATOM   2596  HB3 SER 1 171      63.901  56.180  25.707  0.00  0.00           H  
ATOM   2597  HG  SER 1 171      64.303  55.447  23.648  0.00  0.00           H  
ATOM   2598  N   GLU 1 172      60.576  55.248  23.038  0.00  0.00           N  
ATOM   2599  CA  GLU 1 172      59.416  55.439  22.102  0.00  0.00           C  
ATOM   2600  C   GLU 1 172      58.161  54.616  22.461  0.00  0.00           C  
ATOM   2601  O   GLU 1 172      57.112  54.844  21.910  0.00  0.00           O  
ATOM   2602  CB  GLU 1 172      59.150  56.949  21.653  0.00  0.00           C  
ATOM   2603  CG  GLU 1 172      60.459  57.701  21.101  0.00  0.00           C  
ATOM   2604  CD  GLU 1 172      61.184  56.821  20.087  0.00  0.00           C  
ATOM   2605  OE1 GLU 1 172      62.425  57.123  19.974  0.00  0.00           O  
ATOM   2606  OE2 GLU 1 172      60.544  56.072  19.391  0.00  0.00           O  
ATOM   2607  H   GLU 1 172      61.415  54.848  22.641  0.00  0.00           H  
ATOM   2608  HA  GLU 1 172      59.636  54.884  21.189  0.00  0.00           H  
ATOM   2609  HB2 GLU 1 172      58.429  56.815  20.846  0.00  0.00           H  
ATOM   2610  HB3 GLU 1 172      58.630  57.384  22.506  0.00  0.00           H  
ATOM   2611  HG2 GLU 1 172      60.132  58.629  20.632  0.00  0.00           H  
ATOM   2612  HG3 GLU 1 172      61.051  57.950  21.981  0.00  0.00           H  
ATOM   2613  N   VAL 1 173      58.242  53.772  23.468  0.00  0.00           N  
ATOM   2614  CA  VAL 1 173      57.181  52.793  23.822  0.00  0.00           C  
ATOM   2615  C   VAL 1 173      57.306  52.496  25.330  0.00  0.00           C  
ATOM   2616  O   VAL 1 173      58.372  52.636  25.904  0.00  0.00           O  
ATOM   2617  CB  VAL 1 173      57.338  51.504  22.878  0.00  0.00           C  
ATOM   2618  CG1 VAL 1 173      58.654  50.764  23.239  0.00  0.00           C  
ATOM   2619  CG2 VAL 1 173      56.104  50.575  23.025  0.00  0.00           C  
ATOM   2620  H   VAL 1 173      59.086  53.650  24.010  0.00  0.00           H  
ATOM   2621  HA  VAL 1 173      56.235  53.309  23.661  0.00  0.00           H  
ATOM   2622  HB  VAL 1 173      57.397  51.910  21.868  0.00  0.00           H  
ATOM   2623 HG11 VAL 1 173      59.488  51.462  23.166  0.00  0.00           H  
ATOM   2624 HG12 VAL 1 173      58.588  50.368  24.253  0.00  0.00           H  
ATOM   2625 HG13 VAL 1 173      58.762  50.013  22.457  0.00  0.00           H  
ATOM   2626 HG21 VAL 1 173      55.303  50.921  22.372  0.00  0.00           H  
ATOM   2627 HG22 VAL 1 173      56.387  49.574  22.697  0.00  0.00           H  
ATOM   2628 HG23 VAL 1 173      55.697  50.382  24.018  0.00  0.00           H  
ATOM   2629  N   LEU 1 174      56.199  52.181  26.038  0.00  0.00           N  
ATOM   2630  CA  LEU 1 174      56.136  51.611  27.434  0.00  0.00           C  
ATOM   2631  C   LEU 1 174      56.920  50.365  27.486  0.00  0.00           C  
ATOM   2632  O   LEU 1 174      56.783  49.448  26.608  0.00  0.00           O  
ATOM   2633  CB  LEU 1 174      54.711  51.327  27.902  0.00  0.00           C  
ATOM   2634  CG  LEU 1 174      53.948  52.598  28.316  0.00  0.00           C  
ATOM   2635  CD1 LEU 1 174      52.786  52.023  29.067  0.00  0.00           C  
ATOM   2636  CD2 LEU 1 174      54.634  53.543  29.294  0.00  0.00           C  
ATOM   2637  H   LEU 1 174      55.385  52.160  25.441  0.00  0.00           H  
ATOM   2638  HA  LEU 1 174      56.690  52.285  28.088  0.00  0.00           H  
ATOM   2639  HB2 LEU 1 174      54.116  50.783  27.169  0.00  0.00           H  
ATOM   2640  HB3 LEU 1 174      54.781  50.711  28.799  0.00  0.00           H  
ATOM   2641  HG  LEU 1 174      53.522  53.150  27.477  0.00  0.00           H  
ATOM   2642 HD11 LEU 1 174      53.196  51.487  29.922  0.00  0.00           H  
ATOM   2643 HD12 LEU 1 174      52.159  52.821  29.464  0.00  0.00           H  
ATOM   2644 HD13 LEU 1 174      52.196  51.304  28.498  0.00  0.00           H  
ATOM   2645 HD21 LEU 1 174      54.150  54.455  29.643  0.00  0.00           H  
ATOM   2646 HD22 LEU 1 174      54.973  52.979  30.163  0.00  0.00           H  
ATOM   2647 HD23 LEU 1 174      55.516  53.959  28.807  0.00  0.00           H  
ATOM   2648  N   ALA 1 175      57.704  50.119  28.569  0.00  0.00           N  
ATOM   2649  CA  ALA 1 175      58.467  48.883  28.878  0.00  0.00           C  
ATOM   2650  C   ALA 1 175      57.552  47.579  28.956  0.00  0.00           C  
ATOM   2651  O   ALA 1 175      56.458  47.686  29.467  0.00  0.00           O  
ATOM   2652  CB  ALA 1 175      59.756  48.750  28.048  0.00  0.00           C  
ATOM   2653  H   ALA 1 175      57.880  50.962  29.096  0.00  0.00           H  
ATOM   2654  HA  ALA 1 175      58.874  49.017  29.880  0.00  0.00           H  
ATOM   2655  HB1 ALA 1 175      60.281  49.692  28.200  0.00  0.00           H  
ATOM   2656  HB2 ALA 1 175      60.428  47.930  28.300  0.00  0.00           H  
ATOM   2657  HB3 ALA 1 175      59.500  48.610  26.997  0.00  0.00           H  
ATOM   2658  N   SER 1 176      58.074  46.461  28.423  0.00  0.00           N  
ATOM   2659  CA  SER 1 176      57.590  45.049  28.685  0.00  0.00           C  
ATOM   2660  C   SER 1 176      57.530  44.721  30.179  0.00  0.00           C  
ATOM   2661  O   SER 1 176      58.511  45.031  30.883  0.00  0.00           O  
ATOM   2662  CB  SER 1 176      56.243  44.833  27.962  0.00  0.00           C  
ATOM   2663  OG  SER 1 176      56.348  44.696  26.560  0.00  0.00           O  
ATOM   2664  H   SER 1 176      58.783  46.560  27.711  0.00  0.00           H  
ATOM   2665  HA  SER 1 176      58.329  44.291  28.423  0.00  0.00           H  
ATOM   2666  HB2 SER 1 176      55.745  43.928  28.308  0.00  0.00           H  
ATOM   2667  HB3 SER 1 176      55.726  45.757  28.223  0.00  0.00           H  
ATOM   2668  HG  SER 1 176      56.048  45.563  26.280  0.00  0.00           H  
ATOM   2669  N   VAL 1 177      56.521  44.060  30.810  0.00  0.00           N  
ATOM   2670  CA  VAL 1 177      56.572  43.531  32.224  0.00  0.00           C  
ATOM   2671  C   VAL 1 177      55.878  42.068  32.337  0.00  0.00           C  
ATOM   2672  O   VAL 1 177      55.089  41.694  31.484  0.00  0.00           O  
ATOM   2673  CB  VAL 1 177      55.980  44.536  33.323  0.00  0.00           C  
ATOM   2674  CG1 VAL 1 177      56.593  45.999  33.272  0.00  0.00           C  
ATOM   2675  CG2 VAL 1 177      54.469  44.717  33.195  0.00  0.00           C  
ATOM   2676  H   VAL 1 177      55.730  43.776  30.250  0.00  0.00           H  
ATOM   2677  HA  VAL 1 177      57.570  43.263  32.568  0.00  0.00           H  
ATOM   2678  HB  VAL 1 177      56.146  44.124  34.319  0.00  0.00           H  
ATOM   2679 HG11 VAL 1 177      57.634  45.700  33.393  0.00  0.00           H  
ATOM   2680 HG12 VAL 1 177      56.467  46.386  32.261  0.00  0.00           H  
ATOM   2681 HG13 VAL 1 177      56.221  46.610  34.095  0.00  0.00           H  
ATOM   2682 HG21 VAL 1 177      53.963  43.780  32.962  0.00  0.00           H  
ATOM   2683 HG22 VAL 1 177      54.139  45.255  34.083  0.00  0.00           H  
ATOM   2684 HG23 VAL 1 177      54.303  45.489  32.443  0.00  0.00           H  
ATOM   2685  N   GLY 1 178      56.257  41.233  33.317  0.00  0.00           N  
ATOM   2686  CA  GLY 1 178      55.731  39.925  33.600  0.00  0.00           C  
ATOM   2687  C   GLY 1 178      55.318  39.691  35.085  0.00  0.00           C  
ATOM   2688  O   GLY 1 178      55.635  40.508  35.944  0.00  0.00           O  
ATOM   2689  H   GLY 1 178      57.098  41.445  33.833  0.00  0.00           H  
ATOM   2690  HA2 GLY 1 178      54.904  39.763  32.909  0.00  0.00           H  
ATOM   2691  HA3 GLY 1 178      56.473  39.148  33.416  0.00  0.00           H  
ATOM   2692  N   GLY 1 179      54.592  38.520  35.323  0.00  0.00           N  
ATOM   2693  CA  GLY 1 179      54.402  37.816  36.616  0.00  0.00           C  
ATOM   2694  C   GLY 1 179      53.931  36.375  36.444  0.00  0.00           C  
ATOM   2695  O   GLY 1 179      53.922  35.828  35.328  0.00  0.00           O  
ATOM   2696  H   GLY 1 179      54.281  38.065  34.477  0.00  0.00           H  
ATOM   2697  HA2 GLY 1 179      55.364  37.959  37.109  0.00  0.00           H  
ATOM   2698  HA3 GLY 1 179      53.613  38.402  37.088  0.00  0.00           H  
ATOM   2699  N   SER 1 180      53.467  35.759  37.565  0.00  0.00           N  
ATOM   2700  CA  SER 1 180      52.958  34.423  37.675  0.00  0.00           C  
ATOM   2701  C   SER 1 180      51.750  34.491  38.712  0.00  0.00           C  
ATOM   2702  O   SER 1 180      51.817  35.101  39.764  0.00  0.00           O  
ATOM   2703  CB  SER 1 180      53.959  33.461  38.375  0.00  0.00           C  
ATOM   2704  OG  SER 1 180      55.281  33.650  37.741  0.00  0.00           O  
ATOM   2705  H   SER 1 180      53.554  36.289  38.421  0.00  0.00           H  
ATOM   2706  HA  SER 1 180      52.782  34.002  36.685  0.00  0.00           H  
ATOM   2707  HB2 SER 1 180      54.214  33.723  39.402  0.00  0.00           H  
ATOM   2708  HB3 SER 1 180      53.536  32.460  38.297  0.00  0.00           H  
ATOM   2709  HG  SER 1 180      55.714  34.431  38.093  0.00  0.00           H  
ATOM   2710  N   MET 1 181      50.695  33.675  38.455  0.00  0.00           N  
ATOM   2711  CA  MET 1 181      49.521  33.501  39.375  0.00  0.00           C  
ATOM   2712  C   MET 1 181      49.213  32.044  39.369  0.00  0.00           C  
ATOM   2713  O   MET 1 181      48.836  31.514  38.342  0.00  0.00           O  
ATOM   2714  CB  MET 1 181      48.321  34.409  39.061  0.00  0.00           C  
ATOM   2715  CG  MET 1 181      47.110  34.231  40.018  0.00  0.00           C  
ATOM   2716  SD  MET 1 181      45.433  34.854  39.632  0.00  0.00           S  
ATOM   2717  CE  MET 1 181      45.016  33.971  38.004  0.00  0.00           C  
ATOM   2718  H   MET 1 181      50.630  33.200  37.566  0.00  0.00           H  
ATOM   2719  HA  MET 1 181      49.952  33.830  40.321  0.00  0.00           H  
ATOM   2720  HB2 MET 1 181      48.644  35.436  39.230  0.00  0.00           H  
ATOM   2721  HB3 MET 1 181      48.062  34.159  38.033  0.00  0.00           H  
ATOM   2722  HG2 MET 1 181      47.109  33.178  40.303  0.00  0.00           H  
ATOM   2723  HG3 MET 1 181      47.333  34.826  40.904  0.00  0.00           H  
ATOM   2724  HE1 MET 1 181      45.198  32.898  38.067  0.00  0.00           H  
ATOM   2725  HE2 MET 1 181      43.951  34.099  37.809  0.00  0.00           H  
ATOM   2726  HE3 MET 1 181      45.462  34.419  37.116  0.00  0.00           H  
ATOM   2727  N   ILE 1 182      49.352  31.433  40.580  0.00  0.00           N  
ATOM   2728  CA  ILE 1 182      49.059  30.030  40.878  0.00  0.00           C  
ATOM   2729  C   ILE 1 182      47.695  30.036  41.578  0.00  0.00           C  
ATOM   2730  O   ILE 1 182      47.566  30.588  42.684  0.00  0.00           O  
ATOM   2731  CB  ILE 1 182      50.143  29.326  41.763  0.00  0.00           C  
ATOM   2732  CG1 ILE 1 182      51.628  29.835  41.539  0.00  0.00           C  
ATOM   2733  CG2 ILE 1 182      50.103  27.854  41.546  0.00  0.00           C  
ATOM   2734  CD1 ILE 1 182      52.127  29.640  40.081  0.00  0.00           C  
ATOM   2735  H   ILE 1 182      49.815  32.023  41.257  0.00  0.00           H  
ATOM   2736  HA  ILE 1 182      49.060  29.457  39.951  0.00  0.00           H  
ATOM   2737  HB  ILE 1 182      49.865  29.465  42.808  0.00  0.00           H  
ATOM   2738 HG12 ILE 1 182      51.781  30.884  41.793  0.00  0.00           H  
ATOM   2739 HG13 ILE 1 182      52.282  29.231  42.168  0.00  0.00           H  
ATOM   2740 HG21 ILE 1 182      49.065  27.539  41.652  0.00  0.00           H  
ATOM   2741 HG22 ILE 1 182      50.373  27.768  40.493  0.00  0.00           H  
ATOM   2742 HG23 ILE 1 182      50.675  27.464  42.387  0.00  0.00           H  
ATOM   2743 HD11 ILE 1 182      51.569  30.360  39.483  0.00  0.00           H  
ATOM   2744 HD12 ILE 1 182      53.204  29.766  39.973  0.00  0.00           H  
ATOM   2745 HD13 ILE 1 182      51.920  28.621  39.750  0.00  0.00           H  
ATOM   2746  N   ILE 1 183      46.740  29.276  41.002  0.00  0.00           N  
ATOM   2747  CA  ILE 1 183      45.416  28.920  41.579  0.00  0.00           C  
ATOM   2748  C   ILE 1 183      45.699  27.528  42.322  0.00  0.00           C  
ATOM   2749  O   ILE 1 183      46.228  26.558  41.673  0.00  0.00           O  
ATOM   2750  CB  ILE 1 183      44.318  28.797  40.518  0.00  0.00           C  
ATOM   2751  CG1 ILE 1 183      44.277  30.106  39.592  0.00  0.00           C  
ATOM   2752  CG2 ILE 1 183      43.012  28.412  41.172  0.00  0.00           C  
ATOM   2753  CD1 ILE 1 183      43.834  31.349  40.444  0.00  0.00           C  
ATOM   2754  H   ILE 1 183      46.905  28.774  40.142  0.00  0.00           H  
ATOM   2755  HA  ILE 1 183      45.138  29.715  42.272  0.00  0.00           H  
ATOM   2756  HB  ILE 1 183      44.669  27.980  39.888  0.00  0.00           H  
ATOM   2757 HG12 ILE 1 183      45.282  30.292  39.213  0.00  0.00           H  
ATOM   2758 HG13 ILE 1 183      43.579  29.995  38.762  0.00  0.00           H  
ATOM   2759 HG21 ILE 1 183      42.858  29.001  42.076  0.00  0.00           H  
ATOM   2760 HG22 ILE 1 183      42.252  28.726  40.456  0.00  0.00           H  
ATOM   2761 HG23 ILE 1 183      42.986  27.343  41.381  0.00  0.00           H  
ATOM   2762 HD11 ILE 1 183      44.570  31.504  41.233  0.00  0.00           H  
ATOM   2763 HD12 ILE 1 183      43.745  32.252  39.840  0.00  0.00           H  
ATOM   2764 HD13 ILE 1 183      42.883  31.053  40.886  0.00  0.00           H  
ATOM   2765  N   GLY 1 184      45.339  27.418  43.623  0.00  0.00           N  
ATOM   2766  CA  GLY 1 184      45.311  26.126  44.261  0.00  0.00           C  
ATOM   2767  C   GLY 1 184      46.709  25.681  44.737  0.00  0.00           C  
ATOM   2768  O   GLY 1 184      46.845  24.439  44.857  0.00  0.00           O  
ATOM   2769  H   GLY 1 184      45.051  28.244  44.127  0.00  0.00           H  
ATOM   2770  HA2 GLY 1 184      44.760  26.290  45.187  0.00  0.00           H  
ATOM   2771  HA3 GLY 1 184      44.823  25.302  43.739  0.00  0.00           H  
ATOM   2772  N   GLY 1 185      47.733  26.515  44.861  0.00  0.00           N  
ATOM   2773  CA  GLY 1 185      49.071  25.977  45.160  0.00  0.00           C  
ATOM   2774  C   GLY 1 185      50.130  27.050  45.464  0.00  0.00           C  
ATOM   2775  O   GLY 1 185      49.875  28.223  45.441  0.00  0.00           O  
ATOM   2776  H   GLY 1 185      47.625  27.511  44.729  0.00  0.00           H  
ATOM   2777  HA2 GLY 1 185      49.061  25.211  45.936  0.00  0.00           H  
ATOM   2778  HA3 GLY 1 185      49.451  25.306  44.391  0.00  0.00           H  
ATOM   2779  N   ILE 1 186      51.405  26.639  45.646  0.00  0.00           N  
ATOM   2780  CA  ILE 1 186      52.550  27.521  46.026  0.00  0.00           C  
ATOM   2781  C   ILE 1 186      53.716  26.942  45.269  0.00  0.00           C  
ATOM   2782  O   ILE 1 186      54.051  25.750  45.318  0.00  0.00           O  
ATOM   2783  CB  ILE 1 186      52.816  27.571  47.563  0.00  0.00           C  
ATOM   2784  CG1 ILE 1 186      51.634  28.365  48.204  0.00  0.00           C  
ATOM   2785  CG2 ILE 1 186      54.226  28.148  47.924  0.00  0.00           C  
ATOM   2786  CD1 ILE 1 186      51.676  28.305  49.728  0.00  0.00           C  
ATOM   2787  H   ILE 1 186      51.705  25.679  45.556  0.00  0.00           H  
ATOM   2788  HA  ILE 1 186      52.343  28.528  45.665  0.00  0.00           H  
ATOM   2789  HB  ILE 1 186      52.903  26.561  47.964  0.00  0.00           H  
ATOM   2790 HG12 ILE 1 186      51.787  29.417  47.965  0.00  0.00           H  
ATOM   2791 HG13 ILE 1 186      50.675  27.937  47.912  0.00  0.00           H  
ATOM   2792 HG21 ILE 1 186      54.393  28.156  49.001  0.00  0.00           H  
ATOM   2793 HG22 ILE 1 186      55.005  27.535  47.469  0.00  0.00           H  
ATOM   2794 HG23 ILE 1 186      54.205  29.150  47.496  0.00  0.00           H  
ATOM   2795 HD11 ILE 1 186      51.744  27.291  50.123  0.00  0.00           H  
ATOM   2796 HD12 ILE 1 186      52.486  28.884  50.172  0.00  0.00           H  
ATOM   2797 HD13 ILE 1 186      50.732  28.684  50.118  0.00  0.00           H  
ATOM   2798  N   ASP 1 187      54.357  27.782  44.498  0.00  0.00           N  
ATOM   2799  CA  ASP 1 187      55.506  27.473  43.618  0.00  0.00           C  
ATOM   2800  C   ASP 1 187      56.820  27.940  44.310  0.00  0.00           C  
ATOM   2801  O   ASP 1 187      57.061  29.136  44.394  0.00  0.00           O  
ATOM   2802  CB  ASP 1 187      55.326  27.918  42.199  0.00  0.00           C  
ATOM   2803  CG  ASP 1 187      56.283  27.267  41.264  0.00  0.00           C  
ATOM   2804  OD1 ASP 1 187      55.843  26.497  40.401  0.00  0.00           O  
ATOM   2805  OD2 ASP 1 187      57.526  27.452  41.473  0.00  0.00           O  
ATOM   2806  H   ASP 1 187      54.075  28.752  44.527  0.00  0.00           H  
ATOM   2807  HA  ASP 1 187      55.582  26.392  43.506  0.00  0.00           H  
ATOM   2808  HB2 ASP 1 187      54.311  27.726  41.851  0.00  0.00           H  
ATOM   2809  HB3 ASP 1 187      55.523  28.988  42.261  0.00  0.00           H  
ATOM   2810  N   HIS 1 188      57.741  27.038  44.592  0.00  0.00           N  
ATOM   2811  CA  HIS 1 188      59.015  27.418  45.266  0.00  0.00           C  
ATOM   2812  C   HIS 1 188      59.955  28.247  44.383  0.00  0.00           C  
ATOM   2813  O   HIS 1 188      60.877  28.845  44.998  0.00  0.00           O  
ATOM   2814  CB  HIS 1 188      59.724  26.197  45.823  0.00  0.00           C  
ATOM   2815  CG  HIS 1 188      60.201  25.103  44.871  0.00  0.00           C  
ATOM   2816  ND1 HIS 1 188      59.554  23.986  44.412  0.00  0.00           N  
ATOM   2817  CD2 HIS 1 188      61.592  24.970  44.604  0.00  0.00           C  
ATOM   2818  CE1 HIS 1 188      60.529  23.284  43.816  0.00  0.00           C  
ATOM   2819  NE2 HIS 1 188      61.761  23.780  43.892  0.00  0.00           N  
ATOM   2820  H   HIS 1 188      57.596  26.093  44.267  0.00  0.00           H  
ATOM   2821  HA  HIS 1 188      58.751  28.005  46.146  0.00  0.00           H  
ATOM   2822  HB2 HIS 1 188      60.619  26.535  46.344  0.00  0.00           H  
ATOM   2823  HB3 HIS 1 188      59.073  25.769  46.585  0.00  0.00           H  
ATOM   2824  HD1 HIS 1 188      58.573  23.853  44.212  0.00  0.00           H  
ATOM   2825  HD2 HIS 1 188      62.342  25.699  44.873  0.00  0.00           H  
ATOM   2826  HE1 HIS 1 188      60.369  22.364  43.273  0.00  0.00           H  
ATOM   2827  N   SER 1 189      59.940  28.231  43.080  0.00  0.00           N  
ATOM   2828  CA  SER 1 189      60.902  28.956  42.217  0.00  0.00           C  
ATOM   2829  C   SER 1 189      60.639  30.400  42.159  0.00  0.00           C  
ATOM   2830  O   SER 1 189      61.503  31.188  41.860  0.00  0.00           O  
ATOM   2831  CB  SER 1 189      60.751  28.448  40.737  0.00  0.00           C  
ATOM   2832  OG  SER 1 189      59.487  28.819  40.195  0.00  0.00           O  
ATOM   2833  H   SER 1 189      59.204  27.678  42.663  0.00  0.00           H  
ATOM   2834  HA  SER 1 189      61.902  28.792  42.619  0.00  0.00           H  
ATOM   2835  HB2 SER 1 189      61.523  28.947  40.152  0.00  0.00           H  
ATOM   2836  HB3 SER 1 189      60.896  27.368  40.744  0.00  0.00           H  
ATOM   2837  HG  SER 1 189      58.776  28.400  40.686  0.00  0.00           H  
ATOM   2838  N   LEU 1 190      59.507  30.854  42.676  0.00  0.00           N  
ATOM   2839  CA  LEU 1 190      59.153  32.273  42.648  0.00  0.00           C  
ATOM   2840  C   LEU 1 190      59.673  33.079  43.771  0.00  0.00           C  
ATOM   2841  O   LEU 1 190      59.458  34.271  43.709  0.00  0.00           O  
ATOM   2842  CB  LEU 1 190      57.560  32.388  42.492  0.00  0.00           C  
ATOM   2843  CG  LEU 1 190      56.888  31.554  41.409  0.00  0.00           C  
ATOM   2844  CD1 LEU 1 190      55.418  31.822  41.413  0.00  0.00           C  
ATOM   2845  CD2 LEU 1 190      57.402  31.824  40.044  0.00  0.00           C  
ATOM   2846  H   LEU 1 190      58.787  30.146  42.664  0.00  0.00           H  
ATOM   2847  HA  LEU 1 190      59.555  32.708  41.734  0.00  0.00           H  
ATOM   2848  HB2 LEU 1 190      57.123  32.104  43.449  0.00  0.00           H  
ATOM   2849  HB3 LEU 1 190      57.288  33.441  42.428  0.00  0.00           H  
ATOM   2850  HG  LEU 1 190      57.073  30.518  41.693  0.00  0.00           H  
ATOM   2851 HD11 LEU 1 190      55.337  32.909  41.395  0.00  0.00           H  
ATOM   2852 HD12 LEU 1 190      54.935  31.289  40.594  0.00  0.00           H  
ATOM   2853 HD13 LEU 1 190      55.216  31.435  42.412  0.00  0.00           H  
ATOM   2854 HD21 LEU 1 190      56.842  31.229  39.323  0.00  0.00           H  
ATOM   2855 HD22 LEU 1 190      57.261  32.828  39.641  0.00  0.00           H  
ATOM   2856 HD23 LEU 1 190      58.454  31.537  40.022  0.00  0.00           H  
ATOM   2857  N   TYR 1 191      60.176  32.432  44.802  0.00  0.00           N  
ATOM   2858  CA  TYR 1 191      60.747  33.125  45.942  0.00  0.00           C  
ATOM   2859  C   TYR 1 191      61.989  32.434  46.480  0.00  0.00           C  
ATOM   2860  O   TYR 1 191      62.282  31.288  46.272  0.00  0.00           O  
ATOM   2861  CB  TYR 1 191      59.668  33.231  46.989  0.00  0.00           C  
ATOM   2862  CG  TYR 1 191      58.998  32.004  47.592  0.00  0.00           C  
ATOM   2863  CD1 TYR 1 191      58.056  31.250  46.939  0.00  0.00           C  
ATOM   2864  CD2 TYR 1 191      59.420  31.589  48.857  0.00  0.00           C  
ATOM   2865  CE1 TYR 1 191      57.494  30.047  47.484  0.00  0.00           C  
ATOM   2866  CE2 TYR 1 191      58.881  30.371  49.429  0.00  0.00           C  
ATOM   2867  CZ  TYR 1 191      57.990  29.558  48.720  0.00  0.00           C  
ATOM   2868  OH  TYR 1 191      57.509  28.358  49.186  0.00  0.00           O  
ATOM   2869  H   TYR 1 191      60.336  31.446  44.655  0.00  0.00           H  
ATOM   2870  HA  TYR 1 191      61.078  34.097  45.576  0.00  0.00           H  
ATOM   2871  HB2 TYR 1 191      60.119  33.807  47.797  0.00  0.00           H  
ATOM   2872  HB3 TYR 1 191      58.924  33.850  46.488  0.00  0.00           H  
ATOM   2873  HD1 TYR 1 191      57.729  31.581  45.965  0.00  0.00           H  
ATOM   2874  HD2 TYR 1 191      60.319  32.007  49.286  0.00  0.00           H  
ATOM   2875  HE1 TYR 1 191      56.858  29.425  46.872  0.00  0.00           H  
ATOM   2876  HE2 TYR 1 191      59.069  30.054  50.444  0.00  0.00           H  
ATOM   2877  HH  TYR 1 191      58.189  27.996  49.759  0.00  0.00           H  
ATOM   2878  N   THR 1 192      62.803  33.232  47.224  0.00  0.00           N  
ATOM   2879  CA  THR 1 192      63.979  32.781  47.972  0.00  0.00           C  
ATOM   2880  C   THR 1 192      63.738  32.614  49.466  0.00  0.00           C  
ATOM   2881  O   THR 1 192      63.047  33.406  50.147  0.00  0.00           O  
ATOM   2882  CB  THR 1 192      65.097  33.827  47.664  0.00  0.00           C  
ATOM   2883  OG1 THR 1 192      64.702  35.210  47.807  0.00  0.00           O  
ATOM   2884  CG2 THR 1 192      65.495  33.676  46.227  0.00  0.00           C  
ATOM   2885  H   THR 1 192      62.579  34.217  47.221  0.00  0.00           H  
ATOM   2886  HA  THR 1 192      64.223  31.799  47.564  0.00  0.00           H  
ATOM   2887  HB  THR 1 192      65.947  33.594  48.305  0.00  0.00           H  
ATOM   2888  HG1 THR 1 192      64.633  35.240  48.764  0.00  0.00           H  
ATOM   2889 HG21 THR 1 192      66.478  34.109  46.044  0.00  0.00           H  
ATOM   2890 HG22 THR 1 192      65.538  32.631  45.919  0.00  0.00           H  
ATOM   2891 HG23 THR 1 192      64.715  34.076  45.579  0.00  0.00           H  
ATOM   2892  N   GLY 1 193      64.265  31.517  49.922  0.00  0.00           N  
ATOM   2893  CA  GLY 1 193      64.177  31.266  51.379  0.00  0.00           C  
ATOM   2894  C   GLY 1 193      62.717  30.976  51.814  0.00  0.00           C  
ATOM   2895  O   GLY 1 193      61.968  30.196  51.275  0.00  0.00           O  
ATOM   2896  H   GLY 1 193      64.933  30.976  49.391  0.00  0.00           H  
ATOM   2897  HA2 GLY 1 193      64.827  30.485  51.774  0.00  0.00           H  
ATOM   2898  HA3 GLY 1 193      64.460  32.226  51.810  0.00  0.00           H  
ATOM   2899  N   SER 1 194      62.292  31.577  52.985  0.00  0.00           N  
ATOM   2900  CA  SER 1 194      60.950  31.324  53.554  0.00  0.00           C  
ATOM   2901  C   SER 1 194      59.912  32.384  53.293  0.00  0.00           C  
ATOM   2902  O   SER 1 194      60.182  33.580  53.167  0.00  0.00           O  
ATOM   2903  CB  SER 1 194      61.086  31.187  55.111  0.00  0.00           C  
ATOM   2904  OG  SER 1 194      61.971  30.129  55.433  0.00  0.00           O  
ATOM   2905  H   SER 1 194      62.948  32.158  53.486  0.00  0.00           H  
ATOM   2906  HA  SER 1 194      60.545  30.371  53.213  0.00  0.00           H  
ATOM   2907  HB2 SER 1 194      61.538  32.080  55.544  0.00  0.00           H  
ATOM   2908  HB3 SER 1 194      60.101  31.046  55.557  0.00  0.00           H  
ATOM   2909  HG  SER 1 194      62.872  30.358  55.673  0.00  0.00           H  
ATOM   2910  N   LEU 1 195      58.627  31.970  53.292  0.00  0.00           N  
ATOM   2911  CA  LEU 1 195      57.423  32.675  53.626  0.00  0.00           C  
ATOM   2912  C   LEU 1 195      57.322  32.957  55.155  0.00  0.00           C  
ATOM   2913  O   LEU 1 195      57.590  32.072  55.929  0.00  0.00           O  
ATOM   2914  CB  LEU 1 195      56.181  31.883  53.157  0.00  0.00           C  
ATOM   2915  CG  LEU 1 195      55.846  32.130  51.669  0.00  0.00           C  
ATOM   2916  CD1 LEU 1 195      55.191  30.940  50.970  0.00  0.00           C  
ATOM   2917  CD2 LEU 1 195      54.905  33.366  51.566  0.00  0.00           C  
ATOM   2918  H   LEU 1 195      58.532  30.965  53.282  0.00  0.00           H  
ATOM   2919  HA  LEU 1 195      57.489  33.642  53.129  0.00  0.00           H  
ATOM   2920  HB2 LEU 1 195      56.500  30.847  53.275  0.00  0.00           H  
ATOM   2921  HB3 LEU 1 195      55.330  32.043  53.819  0.00  0.00           H  
ATOM   2922  HG  LEU 1 195      56.706  32.337  51.032  0.00  0.00           H  
ATOM   2923 HD11 LEU 1 195      55.875  30.091  50.960  0.00  0.00           H  
ATOM   2924 HD12 LEU 1 195      54.311  30.671  51.555  0.00  0.00           H  
ATOM   2925 HD13 LEU 1 195      55.029  31.183  49.920  0.00  0.00           H  
ATOM   2926 HD21 LEU 1 195      55.470  34.157  52.058  0.00  0.00           H  
ATOM   2927 HD22 LEU 1 195      54.759  33.731  50.549  0.00  0.00           H  
ATOM   2928 HD23 LEU 1 195      53.988  33.136  52.107  0.00  0.00           H  
ATOM   2929  N   TRP 1 196      56.834  34.156  55.410  0.00  0.00           N  
ATOM   2930  CA  TRP 1 196      56.539  34.531  56.809  0.00  0.00           C  
ATOM   2931  C   TRP 1 196      55.162  35.124  56.783  0.00  0.00           C  
ATOM   2932  O   TRP 1 196      54.806  35.765  55.762  0.00  0.00           O  
ATOM   2933  CB  TRP 1 196      57.544  35.589  57.296  0.00  0.00           C  
ATOM   2934  CG  TRP 1 196      58.818  35.141  57.728  0.00  0.00           C  
ATOM   2935  CD1 TRP 1 196      59.758  34.470  56.903  0.00  0.00           C  
ATOM   2936  CD2 TRP 1 196      59.575  35.378  59.005  0.00  0.00           C  
ATOM   2937  NE1 TRP 1 196      60.882  34.274  57.634  0.00  0.00           N  
ATOM   2938  CE2 TRP 1 196      60.891  34.735  58.954  0.00  0.00           C  
ATOM   2939  CE3 TRP 1 196      59.323  36.071  60.242  0.00  0.00           C  
ATOM   2940  CZ2 TRP 1 196      61.787  34.691  60.059  0.00  0.00           C  
ATOM   2941  CZ3 TRP 1 196      60.130  35.968  61.380  0.00  0.00           C  
ATOM   2942  CH2 TRP 1 196      61.420  35.329  61.239  0.00  0.00           C  
ATOM   2943  H   TRP 1 196      56.776  34.925  54.757  0.00  0.00           H  
ATOM   2944  HA  TRP 1 196      56.514  33.668  57.474  0.00  0.00           H  
ATOM   2945  HB2 TRP 1 196      57.811  36.239  56.463  0.00  0.00           H  
ATOM   2946  HB3 TRP 1 196      57.288  36.177  58.177  0.00  0.00           H  
ATOM   2947  HD1 TRP 1 196      59.674  34.221  55.856  0.00  0.00           H  
ATOM   2948  HE1 TRP 1 196      61.731  33.972  57.178  0.00  0.00           H  
ATOM   2949  HE3 TRP 1 196      58.393  36.608  60.354  0.00  0.00           H  
ATOM   2950  HZ2 TRP 1 196      62.768  34.240  60.017  0.00  0.00           H  
ATOM   2951  HZ3 TRP 1 196      59.877  36.539  62.262  0.00  0.00           H  
ATOM   2952  HH2 TRP 1 196      62.202  35.479  61.968  0.00  0.00           H  
ATOM   2953  N   TYR 1 197      54.323  34.783  57.779  0.00  0.00           N  
ATOM   2954  CA  TYR 1 197      52.863  34.834  57.617  0.00  0.00           C  
ATOM   2955  C   TYR 1 197      52.272  35.969  58.507  0.00  0.00           C  
ATOM   2956  O   TYR 1 197      52.865  36.491  59.467  0.00  0.00           O  
ATOM   2957  CB  TYR 1 197      52.228  33.467  57.911  0.00  0.00           C  
ATOM   2958  CG  TYR 1 197      52.223  32.511  56.726  0.00  0.00           C  
ATOM   2959  CD1 TYR 1 197      51.270  32.729  55.733  0.00  0.00           C  
ATOM   2960  CD2 TYR 1 197      53.297  31.547  56.582  0.00  0.00           C  
ATOM   2961  CE1 TYR 1 197      51.295  31.916  54.567  0.00  0.00           C  
ATOM   2962  CE2 TYR 1 197      53.326  30.701  55.391  0.00  0.00           C  
ATOM   2963  CZ  TYR 1 197      52.253  30.858  54.429  0.00  0.00           C  
ATOM   2964  OH  TYR 1 197      52.220  30.192  53.285  0.00  0.00           O  
ATOM   2965  H   TYR 1 197      54.795  34.313  58.538  0.00  0.00           H  
ATOM   2966  HA  TYR 1 197      52.652  35.154  56.597  0.00  0.00           H  
ATOM   2967  HB2 TYR 1 197      52.783  33.015  58.733  0.00  0.00           H  
ATOM   2968  HB3 TYR 1 197      51.190  33.601  58.217  0.00  0.00           H  
ATOM   2969  HD1 TYR 1 197      50.610  33.581  55.804  0.00  0.00           H  
ATOM   2970  HD2 TYR 1 197      54.165  31.476  57.220  0.00  0.00           H  
ATOM   2971  HE1 TYR 1 197      50.574  32.120  53.789  0.00  0.00           H  
ATOM   2972  HE2 TYR 1 197      54.153  30.043  55.169  0.00  0.00           H  
ATOM   2973  HH  TYR 1 197      53.044  29.717  53.158  0.00  0.00           H  
ATOM   2974  N   THR 1 198      51.035  36.428  58.231  0.00  0.00           N  
ATOM   2975  CA  THR 1 198      50.157  37.262  59.003  0.00  0.00           C  
ATOM   2976  C   THR 1 198      48.759  36.915  58.902  0.00  0.00           C  
ATOM   2977  O   THR 1 198      48.370  36.558  57.785  0.00  0.00           O  
ATOM   2978  CB  THR 1 198      50.424  38.715  58.428  0.00  0.00           C  
ATOM   2979  OG1 THR 1 198      49.595  39.651  59.151  0.00  0.00           O  
ATOM   2980  CG2 THR 1 198      50.020  39.075  57.027  0.00  0.00           C  
ATOM   2981  H   THR 1 198      50.644  36.102  57.359  0.00  0.00           H  
ATOM   2982  HA  THR 1 198      50.483  37.230  60.043  0.00  0.00           H  
ATOM   2983  HB  THR 1 198      51.474  38.953  58.599  0.00  0.00           H  
ATOM   2984  HG1 THR 1 198      50.178  40.054  59.799  0.00  0.00           H  
ATOM   2985 HG21 THR 1 198      48.977  38.791  56.889  0.00  0.00           H  
ATOM   2986 HG22 THR 1 198      50.204  40.137  56.862  0.00  0.00           H  
ATOM   2987 HG23 THR 1 198      50.594  38.538  56.273  0.00  0.00           H  
ATOM   2988  N   PRO 1 199      47.902  37.078  59.898  0.00  0.00           N  
ATOM   2989  CA  PRO 1 199      46.455  36.920  59.862  0.00  0.00           C  
ATOM   2990  C   PRO 1 199      45.757  38.011  58.977  0.00  0.00           C  
ATOM   2991  O   PRO 1 199      46.001  39.276  59.132  0.00  0.00           O  
ATOM   2992  CB  PRO 1 199      45.970  36.811  61.207  0.00  0.00           C  
ATOM   2993  CG  PRO 1 199      47.059  37.445  62.104  0.00  0.00           C  
ATOM   2994  CD  PRO 1 199      48.319  37.321  61.244  0.00  0.00           C  
ATOM   2995  HA  PRO 1 199      46.303  35.946  59.398  0.00  0.00           H  
ATOM   2996  HB2 PRO 1 199      45.088  37.428  61.380  0.00  0.00           H  
ATOM   2997  HB3 PRO 1 199      45.904  35.768  61.517  0.00  0.00           H  
ATOM   2998  HG2 PRO 1 199      46.816  38.478  62.352  0.00  0.00           H  
ATOM   2999  HG3 PRO 1 199      47.115  36.841  63.009  0.00  0.00           H  
ATOM   3000  HD2 PRO 1 199      48.893  36.540  61.743  0.00  0.00           H  
ATOM   3001  HD3 PRO 1 199      48.869  38.261  61.275  0.00  0.00           H  
ATOM   3002  N   ILE 1 200      44.768  37.617  58.135  0.00  0.00           N  
ATOM   3003  CA  ILE 1 200      43.886  38.607  57.462  0.00  0.00           C  
ATOM   3004  C   ILE 1 200      42.954  39.194  58.602  0.00  0.00           C  
ATOM   3005  O   ILE 1 200      42.520  38.454  59.489  0.00  0.00           O  
ATOM   3006  CB  ILE 1 200      43.085  37.983  56.335  0.00  0.00           C  
ATOM   3007  CG1 ILE 1 200      44.020  37.688  55.117  0.00  0.00           C  
ATOM   3008  CG2 ILE 1 200      41.781  38.698  55.861  0.00  0.00           C  
ATOM   3009  CD1 ILE 1 200      43.530  36.391  54.431  0.00  0.00           C  
ATOM   3010  H   ILE 1 200      44.579  36.636  57.990  0.00  0.00           H  
ATOM   3011  HA  ILE 1 200      44.534  39.327  56.961  0.00  0.00           H  
ATOM   3012  HB  ILE 1 200      42.770  37.032  56.765  0.00  0.00           H  
ATOM   3013 HG12 ILE 1 200      44.000  38.566  54.472  0.00  0.00           H  
ATOM   3014 HG13 ILE 1 200      45.025  37.430  55.452  0.00  0.00           H  
ATOM   3015 HG21 ILE 1 200      40.923  38.304  56.405  0.00  0.00           H  
ATOM   3016 HG22 ILE 1 200      41.759  39.788  55.858  0.00  0.00           H  
ATOM   3017 HG23 ILE 1 200      41.615  38.436  54.816  0.00  0.00           H  
ATOM   3018 HD11 ILE 1 200      42.528  36.659  54.096  0.00  0.00           H  
ATOM   3019 HD12 ILE 1 200      44.103  36.208  53.522  0.00  0.00           H  
ATOM   3020 HD13 ILE 1 200      43.624  35.496  55.046  0.00  0.00           H  
ATOM   3021  N   ARG 1 201      42.610  40.483  58.483  0.00  0.00           N  
ATOM   3022  CA  ARG 1 201      41.800  41.113  59.572  0.00  0.00           C  
ATOM   3023  C   ARG 1 201      40.321  40.709  59.616  0.00  0.00           C  
ATOM   3024  O   ARG 1 201      39.742  40.724  60.700  0.00  0.00           O  
ATOM   3025  CB  ARG 1 201      41.986  42.617  59.468  0.00  0.00           C  
ATOM   3026  CG  ARG 1 201      41.448  43.312  60.715  0.00  0.00           C  
ATOM   3027  CD  ARG 1 201      42.042  44.756  60.790  0.00  0.00           C  
ATOM   3028  NE  ARG 1 201      41.464  45.430  61.869  0.00  0.00           N  
ATOM   3029  CZ  ARG 1 201      40.492  46.278  61.868  0.00  0.00           C  
ATOM   3030  NH1 ARG 1 201      39.904  46.681  60.736  0.00  0.00           N  
ATOM   3031  NH2 ARG 1 201      40.080  46.773  63.003  0.00  0.00           N  
ATOM   3032  H   ARG 1 201      43.039  41.118  57.826  0.00  0.00           H  
ATOM   3033  HA  ARG 1 201      42.296  40.816  60.497  0.00  0.00           H  
ATOM   3034  HB2 ARG 1 201      43.022  42.878  59.253  0.00  0.00           H  
ATOM   3035  HB3 ARG 1 201      41.274  42.924  58.702  0.00  0.00           H  
ATOM   3036  HG2 ARG 1 201      40.360  43.312  60.785  0.00  0.00           H  
ATOM   3037  HG3 ARG 1 201      41.789  42.701  61.551  0.00  0.00           H  
ATOM   3038  HD2 ARG 1 201      43.126  44.788  60.898  0.00  0.00           H  
ATOM   3039  HD3 ARG 1 201      41.892  45.332  59.877  0.00  0.00           H  
ATOM   3040  HE  ARG 1 201      41.703  45.131  62.804  0.00  0.00           H  
ATOM   3041 HH11 ARG 1 201      39.126  47.324  60.772  0.00  0.00           H  
ATOM   3042 HH12 ARG 1 201      40.257  46.343  59.852  0.00  0.00           H  
ATOM   3043 HH21 ARG 1 201      39.346  47.456  63.119  0.00  0.00           H  
ATOM   3044 HH22 ARG 1 201      40.588  46.465  63.819  0.00  0.00           H  
ATOM   3045  N   ARG 1 202      39.711  40.398  58.438  0.00  0.00           N  
ATOM   3046  CA  ARG 1 202      38.294  40.037  58.270  0.00  0.00           C  
ATOM   3047  C   ARG 1 202      38.170  39.620  56.791  0.00  0.00           C  
ATOM   3048  O   ARG 1 202      38.914  40.071  55.977  0.00  0.00           O  
ATOM   3049  CB  ARG 1 202      37.401  41.219  58.555  0.00  0.00           C  
ATOM   3050  CG  ARG 1 202      35.897  40.952  58.488  0.00  0.00           C  
ATOM   3051  CD  ARG 1 202      35.140  42.087  59.243  0.00  0.00           C  
ATOM   3052  NE  ARG 1 202      34.986  43.296  58.397  0.00  0.00           N  
ATOM   3053  CZ  ARG 1 202      34.173  43.401  57.382  0.00  0.00           C  
ATOM   3054  NH1 ARG 1 202      34.078  44.447  56.702  0.00  0.00           N  
ATOM   3055  NH2 ARG 1 202      33.390  42.388  57.061  0.00  0.00           N  
ATOM   3056  H   ARG 1 202      40.310  40.511  57.633  0.00  0.00           H  
ATOM   3057  HA  ARG 1 202      37.981  39.227  58.928  0.00  0.00           H  
ATOM   3058  HB2 ARG 1 202      37.747  41.727  59.455  0.00  0.00           H  
ATOM   3059  HB3 ARG 1 202      37.601  42.016  57.840  0.00  0.00           H  
ATOM   3060  HG2 ARG 1 202      35.423  40.799  57.518  0.00  0.00           H  
ATOM   3061  HG3 ARG 1 202      35.789  40.020  59.043  0.00  0.00           H  
ATOM   3062  HD2 ARG 1 202      34.162  41.672  59.488  0.00  0.00           H  
ATOM   3063  HD3 ARG 1 202      35.729  42.403  60.103  0.00  0.00           H  
ATOM   3064  HE  ARG 1 202      35.460  44.138  58.691  0.00  0.00           H  
ATOM   3065 HH11 ARG 1 202      33.756  44.387  55.746  0.00  0.00           H  
ATOM   3066 HH12 ARG 1 202      34.751  45.153  56.968  0.00  0.00           H  
ATOM   3067 HH21 ARG 1 202      32.801  42.454  56.243  0.00  0.00           H  
ATOM   3068 HH22 ARG 1 202      33.293  41.586  57.667  0.00  0.00           H  
ATOM   3069  N   GLU 1 203      37.260  38.791  56.381  0.00  0.00           N  
ATOM   3070  CA  GLU 1 203      36.987  38.435  54.973  0.00  0.00           C  
ATOM   3071  C   GLU 1 203      36.144  39.497  54.222  0.00  0.00           C  
ATOM   3072  O   GLU 1 203      34.916  39.443  54.167  0.00  0.00           O  
ATOM   3073  CB  GLU 1 203      36.184  37.135  55.014  0.00  0.00           C  
ATOM   3074  CG  GLU 1 203      36.962  35.880  55.371  0.00  0.00           C  
ATOM   3075  CD  GLU 1 203      36.297  34.539  54.926  0.00  0.00           C  
ATOM   3076  OE1 GLU 1 203      35.195  34.603  54.473  0.00  0.00           O  
ATOM   3077  OE2 GLU 1 203      36.876  33.412  55.200  0.00  0.00           O  
ATOM   3078  H   GLU 1 203      36.651  38.469  57.120  0.00  0.00           H  
ATOM   3079  HA  GLU 1 203      37.883  38.261  54.377  0.00  0.00           H  
ATOM   3080  HB2 GLU 1 203      35.302  37.219  55.649  0.00  0.00           H  
ATOM   3081  HB3 GLU 1 203      35.759  36.981  54.022  0.00  0.00           H  
ATOM   3082  HG2 GLU 1 203      37.913  35.880  54.839  0.00  0.00           H  
ATOM   3083  HG3 GLU 1 203      37.065  35.865  56.456  0.00  0.00           H  
ATOM   3084  N   TRP 1 204      36.897  40.453  53.779  0.00  0.00           N  
ATOM   3085  CA  TRP 1 204      36.267  41.419  52.901  0.00  0.00           C  
ATOM   3086  C   TRP 1 204      37.254  41.883  51.808  0.00  0.00           C  
ATOM   3087  O   TRP 1 204      37.025  41.504  50.647  0.00  0.00           O  
ATOM   3088  CB  TRP 1 204      35.538  42.563  53.757  0.00  0.00           C  
ATOM   3089  CG  TRP 1 204      36.404  43.491  54.514  0.00  0.00           C  
ATOM   3090  CD1 TRP 1 204      37.389  43.167  55.377  0.00  0.00           C  
ATOM   3091  CD2 TRP 1 204      36.411  44.941  54.399  0.00  0.00           C  
ATOM   3092  NE1 TRP 1 204      38.046  44.287  55.712  0.00  0.00           N  
ATOM   3093  CE2 TRP 1 204      37.383  45.409  55.293  0.00  0.00           C  
ATOM   3094  CE3 TRP 1 204      35.556  45.912  53.887  0.00  0.00           C  
ATOM   3095  CZ2 TRP 1 204      37.542  46.744  55.657  0.00  0.00           C  
ATOM   3096  CZ3 TRP 1 204      35.731  47.240  54.193  0.00  0.00           C  
ATOM   3097  CH2 TRP 1 204      36.671  47.674  55.093  0.00  0.00           C  
ATOM   3098  H   TRP 1 204      37.905  40.517  53.797  0.00  0.00           H  
ATOM   3099  HA  TRP 1 204      35.543  40.843  52.324  0.00  0.00           H  
ATOM   3100  HB2 TRP 1 204      34.810  43.035  53.096  0.00  0.00           H  
ATOM   3101  HB3 TRP 1 204      34.888  42.128  54.516  0.00  0.00           H  
ATOM   3102  HD1 TRP 1 204      37.646  42.134  55.561  0.00  0.00           H  
ATOM   3103  HE1 TRP 1 204      38.820  44.262  56.361  0.00  0.00           H  
ATOM   3104  HE3 TRP 1 204      34.672  45.663  53.319  0.00  0.00           H  
ATOM   3105  HZ2 TRP 1 204      38.146  47.079  56.488  0.00  0.00           H  
ATOM   3106  HZ3 TRP 1 204      35.085  47.986  53.755  0.00  0.00           H  
ATOM   3107  HH2 TRP 1 204      36.863  48.729  55.223  0.00  0.00           H  
ATOM   3108  N   TYR 1 205      38.261  42.719  52.186  0.00  0.00           N  
ATOM   3109  CA  TYR 1 205      39.558  42.832  51.604  0.00  0.00           C  
ATOM   3110  C   TYR 1 205      40.532  41.838  52.284  0.00  0.00           C  
ATOM   3111  O   TYR 1 205      40.344  41.240  53.318  0.00  0.00           O  
ATOM   3112  CB  TYR 1 205      40.146  44.299  51.623  0.00  0.00           C  
ATOM   3113  CG  TYR 1 205      39.417  45.366  51.000  0.00  0.00           C  
ATOM   3114  CD1 TYR 1 205      39.790  45.623  49.666  0.00  0.00           C  
ATOM   3115  CD2 TYR 1 205      38.537  46.175  51.691  0.00  0.00           C  
ATOM   3116  CE1 TYR 1 205      39.136  46.639  49.007  0.00  0.00           C  
ATOM   3117  CE2 TYR 1 205      37.845  47.223  51.033  0.00  0.00           C  
ATOM   3118  CZ  TYR 1 205      38.143  47.390  49.643  0.00  0.00           C  
ATOM   3119  OH  TYR 1 205      37.446  48.373  49.039  0.00  0.00           O  
ATOM   3120  H   TYR 1 205      38.306  42.969  53.163  0.00  0.00           H  
ATOM   3121  HA  TYR 1 205      39.466  42.632  50.536  0.00  0.00           H  
ATOM   3122  HB2 TYR 1 205      40.205  44.604  52.668  0.00  0.00           H  
ATOM   3123  HB3 TYR 1 205      41.192  44.300  51.319  0.00  0.00           H  
ATOM   3124  HD1 TYR 1 205      40.421  44.961  49.092  0.00  0.00           H  
ATOM   3125  HD2 TYR 1 205      38.242  45.847  52.676  0.00  0.00           H  
ATOM   3126  HE1 TYR 1 205      39.205  46.737  47.934  0.00  0.00           H  
ATOM   3127  HE2 TYR 1 205      37.025  47.669  51.575  0.00  0.00           H  
ATOM   3128  HH  TYR 1 205      37.766  48.540  48.150  0.00  0.00           H  
ATOM   3129  N   TYR 1 206      41.737  41.746  51.713  0.00  0.00           N  
ATOM   3130  CA  TYR 1 206      42.937  41.162  52.426  0.00  0.00           C  
ATOM   3131  C   TYR 1 206      43.640  42.288  53.245  0.00  0.00           C  
ATOM   3132  O   TYR 1 206      44.762  42.769  53.002  0.00  0.00           O  
ATOM   3133  CB  TYR 1 206      43.914  40.638  51.386  0.00  0.00           C  
ATOM   3134  CG  TYR 1 206      43.259  39.558  50.441  0.00  0.00           C  
ATOM   3135  CD1 TYR 1 206      42.960  38.280  50.981  0.00  0.00           C  
ATOM   3136  CD2 TYR 1 206      42.976  39.758  49.020  0.00  0.00           C  
ATOM   3137  CE1 TYR 1 206      42.376  37.272  50.222  0.00  0.00           C  
ATOM   3138  CE2 TYR 1 206      42.344  38.702  48.235  0.00  0.00           C  
ATOM   3139  CZ  TYR 1 206      41.977  37.475  48.870  0.00  0.00           C  
ATOM   3140  OH  TYR 1 206      41.202  36.639  48.223  0.00  0.00           O  
ATOM   3141  H   TYR 1 206      41.906  42.384  50.948  0.00  0.00           H  
ATOM   3142  HA  TYR 1 206      42.547  40.320  52.998  0.00  0.00           H  
ATOM   3143  HB2 TYR 1 206      44.325  41.397  50.720  0.00  0.00           H  
ATOM   3144  HB3 TYR 1 206      44.744  40.162  51.908  0.00  0.00           H  
ATOM   3145  HD1 TYR 1 206      43.105  38.149  52.043  0.00  0.00           H  
ATOM   3146  HD2 TYR 1 206      43.167  40.735  48.601  0.00  0.00           H  
ATOM   3147  HE1 TYR 1 206      42.187  36.381  50.803  0.00  0.00           H  
ATOM   3148  HE2 TYR 1 206      41.962  38.867  47.238  0.00  0.00           H  
ATOM   3149  HH  TYR 1 206      40.816  37.069  47.457  0.00  0.00           H  
ATOM   3150  N   GLU 1 207      42.806  42.651  54.213  0.00  0.00           N  
ATOM   3151  CA  GLU 1 207      43.226  43.635  55.233  0.00  0.00           C  
ATOM   3152  C   GLU 1 207      44.202  42.952  56.127  0.00  0.00           C  
ATOM   3153  O   GLU 1 207      43.978  41.810  56.575  0.00  0.00           O  
ATOM   3154  CB  GLU 1 207      42.085  44.202  55.970  0.00  0.00           C  
ATOM   3155  CG  GLU 1 207      42.340  45.396  56.836  0.00  0.00           C  
ATOM   3156  CD  GLU 1 207      41.206  46.046  57.640  0.00  0.00           C  
ATOM   3157  OE1 GLU 1 207      40.225  45.302  58.021  0.00  0.00           O  
ATOM   3158  OE2 GLU 1 207      41.259  47.233  58.014  0.00  0.00           O  
ATOM   3159  H   GLU 1 207      41.903  42.207  54.289  0.00  0.00           H  
ATOM   3160  HA  GLU 1 207      43.686  44.450  54.675  0.00  0.00           H  
ATOM   3161  HB2 GLU 1 207      41.275  44.367  55.259  0.00  0.00           H  
ATOM   3162  HB3 GLU 1 207      41.744  43.379  56.598  0.00  0.00           H  
ATOM   3163  HG2 GLU 1 207      43.085  45.088  57.569  0.00  0.00           H  
ATOM   3164  HG3 GLU 1 207      42.731  46.160  56.164  0.00  0.00           H  
ATOM   3165  N   VAL 1 208      45.317  43.628  56.301  0.00  0.00           N  
ATOM   3166  CA  VAL 1 208      46.477  43.266  57.112  0.00  0.00           C  
ATOM   3167  C   VAL 1 208      47.249  44.473  57.720  0.00  0.00           C  
ATOM   3168  O   VAL 1 208      47.554  45.449  57.045  0.00  0.00           O  
ATOM   3169  CB  VAL 1 208      47.521  42.395  56.316  0.00  0.00           C  
ATOM   3170  CG1 VAL 1 208      47.108  40.927  56.045  0.00  0.00           C  
ATOM   3171  CG2 VAL 1 208      47.832  43.046  54.995  0.00  0.00           C  
ATOM   3172  H   VAL 1 208      45.301  44.579  55.961  0.00  0.00           H  
ATOM   3173  HA  VAL 1 208      46.086  42.620  57.898  0.00  0.00           H  
ATOM   3174  HB  VAL 1 208      48.373  42.393  56.995  0.00  0.00           H  
ATOM   3175 HG11 VAL 1 208      46.635  40.511  56.934  0.00  0.00           H  
ATOM   3176 HG12 VAL 1 208      46.396  40.891  55.219  0.00  0.00           H  
ATOM   3177 HG13 VAL 1 208      48.000  40.368  55.764  0.00  0.00           H  
ATOM   3178 HG21 VAL 1 208      48.854  42.788  54.719  0.00  0.00           H  
ATOM   3179 HG22 VAL 1 208      47.252  42.571  54.204  0.00  0.00           H  
ATOM   3180 HG23 VAL 1 208      47.797  44.135  54.968  0.00  0.00           H  
ATOM   3181  N   ILE 1 209      47.483  44.338  58.982  0.00  0.00           N  
ATOM   3182  CA  ILE 1 209      47.846  45.507  59.829  0.00  0.00           C  
ATOM   3183  C   ILE 1 209      49.454  45.637  59.745  0.00  0.00           C  
ATOM   3184  O   ILE 1 209      50.134  44.704  60.137  0.00  0.00           O  
ATOM   3185  CB  ILE 1 209      47.462  45.364  61.314  0.00  0.00           C  
ATOM   3186  CG1 ILE 1 209      45.953  45.355  61.406  0.00  0.00           C  
ATOM   3187  CG2 ILE 1 209      48.097  46.360  62.298  0.00  0.00           C  
ATOM   3188  CD1 ILE 1 209      45.345  45.011  62.771  0.00  0.00           C  
ATOM   3189  H   ILE 1 209      47.100  43.577  59.524  0.00  0.00           H  
ATOM   3190  HA  ILE 1 209      47.352  46.392  59.429  0.00  0.00           H  
ATOM   3191  HB  ILE 1 209      47.757  44.331  61.498  0.00  0.00           H  
ATOM   3192 HG12 ILE 1 209      45.580  46.348  61.156  0.00  0.00           H  
ATOM   3193 HG13 ILE 1 209      45.442  44.651  60.749  0.00  0.00           H  
ATOM   3194 HG21 ILE 1 209      47.768  47.382  62.110  0.00  0.00           H  
ATOM   3195 HG22 ILE 1 209      47.938  46.124  63.350  0.00  0.00           H  
ATOM   3196 HG23 ILE 1 209      49.165  46.456  62.103  0.00  0.00           H  
ATOM   3197 HD11 ILE 1 209      45.267  43.927  62.854  0.00  0.00           H  
ATOM   3198 HD12 ILE 1 209      45.877  45.484  63.597  0.00  0.00           H  
ATOM   3199 HD13 ILE 1 209      44.364  45.485  62.802  0.00  0.00           H  
ATOM   3200  N   ILE 1 210      49.952  46.863  59.445  0.00  0.00           N  
ATOM   3201  CA  ILE 1 210      51.338  47.291  59.820  0.00  0.00           C  
ATOM   3202  C   ILE 1 210      51.343  48.061  61.197  0.00  0.00           C  
ATOM   3203  O   ILE 1 210      50.653  49.052  61.398  0.00  0.00           O  
ATOM   3204  CB  ILE 1 210      51.980  47.969  58.557  0.00  0.00           C  
ATOM   3205  CG1 ILE 1 210      52.362  46.861  57.568  0.00  0.00           C  
ATOM   3206  CG2 ILE 1 210      53.201  48.840  58.917  0.00  0.00           C  
ATOM   3207  CD1 ILE 1 210      52.465  47.275  56.092  0.00  0.00           C  
ATOM   3208  H   ILE 1 210      49.308  47.555  59.088  0.00  0.00           H  
ATOM   3209  HA  ILE 1 210      51.825  46.357  60.103  0.00  0.00           H  
ATOM   3210  HB  ILE 1 210      51.151  48.531  58.129  0.00  0.00           H  
ATOM   3211 HG12 ILE 1 210      53.255  46.352  57.932  0.00  0.00           H  
ATOM   3212 HG13 ILE 1 210      51.538  46.150  57.509  0.00  0.00           H  
ATOM   3213 HG21 ILE 1 210      54.027  48.327  59.411  0.00  0.00           H  
ATOM   3214 HG22 ILE 1 210      53.651  49.366  58.074  0.00  0.00           H  
ATOM   3215 HG23 ILE 1 210      52.878  49.603  59.625  0.00  0.00           H  
ATOM   3216 HD11 ILE 1 210      53.221  48.059  56.058  0.00  0.00           H  
ATOM   3217 HD12 ILE 1 210      52.747  46.477  55.405  0.00  0.00           H  
ATOM   3218 HD13 ILE 1 210      51.561  47.769  55.736  0.00  0.00           H  
ATOM   3219  N   VAL 1 211      52.283  47.641  62.072  0.00  0.00           N  
ATOM   3220  CA  VAL 1 211      52.449  48.231  63.429  0.00  0.00           C  
ATOM   3221  C   VAL 1 211      53.468  49.318  63.495  0.00  0.00           C  
ATOM   3222  O   VAL 1 211      53.494  50.174  64.425  0.00  0.00           O  
ATOM   3223  CB  VAL 1 211      52.537  47.268  64.636  0.00  0.00           C  
ATOM   3224  CG1 VAL 1 211      51.394  46.244  64.625  0.00  0.00           C  
ATOM   3225  CG2 VAL 1 211      53.852  46.454  64.436  0.00  0.00           C  
ATOM   3226  H   VAL 1 211      52.932  46.921  61.789  0.00  0.00           H  
ATOM   3227  HA  VAL 1 211      51.532  48.803  63.574  0.00  0.00           H  
ATOM   3228  HB  VAL 1 211      52.607  47.886  65.531  0.00  0.00           H  
ATOM   3229 HG11 VAL 1 211      51.509  45.702  65.564  0.00  0.00           H  
ATOM   3230 HG12 VAL 1 211      50.454  46.793  64.579  0.00  0.00           H  
ATOM   3231 HG13 VAL 1 211      51.359  45.567  63.771  0.00  0.00           H  
ATOM   3232 HG21 VAL 1 211      53.997  46.020  63.447  0.00  0.00           H  
ATOM   3233 HG22 VAL 1 211      54.777  47.015  64.574  0.00  0.00           H  
ATOM   3234 HG23 VAL 1 211      53.867  45.671  65.194  0.00  0.00           H  
ATOM   3235  N   ARG 1 212      54.415  49.400  62.524  0.00  0.00           N  
ATOM   3236  CA  ARG 1 212      55.574  50.211  62.698  0.00  0.00           C  
ATOM   3237  C   ARG 1 212      56.271  50.477  61.360  0.00  0.00           C  
ATOM   3238  O   ARG 1 212      56.339  49.647  60.448  0.00  0.00           O  
ATOM   3239  CB  ARG 1 212      56.431  49.550  63.721  0.00  0.00           C  
ATOM   3240  CG  ARG 1 212      57.919  50.002  63.785  0.00  0.00           C  
ATOM   3241  CD  ARG 1 212      58.658  49.471  65.049  0.00  0.00           C  
ATOM   3242  NE  ARG 1 212      60.167  49.499  64.774  0.00  0.00           N  
ATOM   3243  CZ  ARG 1 212      60.964  48.474  65.069  0.00  0.00           C  
ATOM   3244  NH1 ARG 1 212      60.465  47.472  65.759  0.00  0.00           N  
ATOM   3245  NH2 ARG 1 212      62.214  48.447  64.780  0.00  0.00           N  
ATOM   3246  H   ARG 1 212      54.453  48.688  61.809  0.00  0.00           H  
ATOM   3247  HA  ARG 1 212      55.230  51.160  63.109  0.00  0.00           H  
ATOM   3248  HB2 ARG 1 212      56.082  49.869  64.703  0.00  0.00           H  
ATOM   3249  HB3 ARG 1 212      56.468  48.461  63.736  0.00  0.00           H  
ATOM   3250  HG2 ARG 1 212      58.444  49.745  62.865  0.00  0.00           H  
ATOM   3251  HG3 ARG 1 212      57.985  51.082  63.917  0.00  0.00           H  
ATOM   3252  HD2 ARG 1 212      58.418  50.004  65.969  0.00  0.00           H  
ATOM   3253  HD3 ARG 1 212      58.275  48.452  64.992  0.00  0.00           H  
ATOM   3254  HE  ARG 1 212      60.649  50.310  64.413  0.00  0.00           H  
ATOM   3255 HH11 ARG 1 212      61.094  46.694  65.894  0.00  0.00           H  
ATOM   3256 HH12 ARG 1 212      59.587  47.612  66.239  0.00  0.00           H  
ATOM   3257 HH21 ARG 1 212      62.771  47.662  65.086  0.00  0.00           H  
ATOM   3258 HH22 ARG 1 212      62.503  49.055  64.027  0.00  0.00           H  
ATOM   3259  N   VAL 1 213      56.735  51.732  61.182  0.00  0.00           N  
ATOM   3260  CA  VAL 1 213      57.423  52.127  59.898  0.00  0.00           C  
ATOM   3261  C   VAL 1 213      58.775  52.704  60.274  0.00  0.00           C  
ATOM   3262  O   VAL 1 213      58.882  53.501  61.146  0.00  0.00           O  
ATOM   3263  CB  VAL 1 213      56.602  53.107  59.012  0.00  0.00           C  
ATOM   3264  CG1 VAL 1 213      57.338  53.687  57.856  0.00  0.00           C  
ATOM   3265  CG2 VAL 1 213      55.312  52.372  58.589  0.00  0.00           C  
ATOM   3266  H   VAL 1 213      56.670  52.368  61.964  0.00  0.00           H  
ATOM   3267  HA  VAL 1 213      57.694  51.266  59.287  0.00  0.00           H  
ATOM   3268  HB  VAL 1 213      56.282  53.932  59.649  0.00  0.00           H  
ATOM   3269 HG11 VAL 1 213      56.725  54.293  57.189  0.00  0.00           H  
ATOM   3270 HG12 VAL 1 213      58.256  54.233  58.070  0.00  0.00           H  
ATOM   3271 HG13 VAL 1 213      57.674  52.845  57.251  0.00  0.00           H  
ATOM   3272 HG21 VAL 1 213      55.645  51.393  58.245  0.00  0.00           H  
ATOM   3273 HG22 VAL 1 213      54.626  52.324  59.434  0.00  0.00           H  
ATOM   3274 HG23 VAL 1 213      54.761  52.874  57.794  0.00  0.00           H  
ATOM   3275  N   GLU 1 214      59.747  52.223  59.439  0.00  0.00           N  
ATOM   3276  CA  GLU 1 214      61.090  52.720  59.569  0.00  0.00           C  
ATOM   3277  C   GLU 1 214      61.802  53.054  58.196  0.00  0.00           C  
ATOM   3278  O   GLU 1 214      61.731  52.252  57.194  0.00  0.00           O  
ATOM   3279  CB  GLU 1 214      61.994  51.722  60.323  0.00  0.00           C  
ATOM   3280  CG  GLU 1 214      61.364  51.329  61.684  0.00  0.00           C  
ATOM   3281  CD  GLU 1 214      62.324  50.574  62.568  0.00  0.00           C  
ATOM   3282  OE1 GLU 1 214      62.913  49.545  62.232  0.00  0.00           O  
ATOM   3283  OE2 GLU 1 214      62.428  51.062  63.709  0.00  0.00           O  
ATOM   3284  H   GLU 1 214      59.465  51.589  58.706  0.00  0.00           H  
ATOM   3285  HA  GLU 1 214      61.155  53.695  60.051  0.00  0.00           H  
ATOM   3286  HB2 GLU 1 214      62.205  50.872  59.675  0.00  0.00           H  
ATOM   3287  HB3 GLU 1 214      62.908  52.271  60.550  0.00  0.00           H  
ATOM   3288  HG2 GLU 1 214      60.971  52.228  62.158  0.00  0.00           H  
ATOM   3289  HG3 GLU 1 214      60.569  50.601  61.523  0.00  0.00           H  
ATOM   3290  N   ILE 1 215      62.642  54.101  58.141  0.00  0.00           N  
ATOM   3291  CA  ILE 1 215      63.284  54.610  56.899  0.00  0.00           C  
ATOM   3292  C   ILE 1 215      64.746  54.834  57.198  0.00  0.00           C  
ATOM   3293  O   ILE 1 215      65.123  55.583  58.092  0.00  0.00           O  
ATOM   3294  CB  ILE 1 215      62.586  56.004  56.543  0.00  0.00           C  
ATOM   3295  CG1 ILE 1 215      61.110  55.798  56.160  0.00  0.00           C  
ATOM   3296  CG2 ILE 1 215      63.198  56.730  55.316  0.00  0.00           C  
ATOM   3297  CD1 ILE 1 215      60.185  56.948  56.429  0.00  0.00           C  
ATOM   3298  H   ILE 1 215      62.790  54.681  58.955  0.00  0.00           H  
ATOM   3299  HA  ILE 1 215      63.215  53.955  56.030  0.00  0.00           H  
ATOM   3300  HB  ILE 1 215      62.729  56.675  57.390  0.00  0.00           H  
ATOM   3301 HG12 ILE 1 215      60.997  55.589  55.097  0.00  0.00           H  
ATOM   3302 HG13 ILE 1 215      60.685  54.878  56.561  0.00  0.00           H  
ATOM   3303 HG21 ILE 1 215      62.617  56.656  54.396  0.00  0.00           H  
ATOM   3304 HG22 ILE 1 215      63.392  57.785  55.510  0.00  0.00           H  
ATOM   3305 HG23 ILE 1 215      64.128  56.262  54.992  0.00  0.00           H  
ATOM   3306 HD11 ILE 1 215      59.148  56.670  56.243  0.00  0.00           H  
ATOM   3307 HD12 ILE 1 215      60.177  57.169  57.496  0.00  0.00           H  
ATOM   3308 HD13 ILE 1 215      60.479  57.850  55.892  0.00  0.00           H  
ATOM   3309  N   ASN 1 216      65.605  53.903  56.701  0.00  0.00           N  
ATOM   3310  CA  ASN 1 216      66.927  53.663  57.164  0.00  0.00           C  
ATOM   3311  C   ASN 1 216      67.128  53.443  58.695  0.00  0.00           C  
ATOM   3312  O   ASN 1 216      67.971  54.001  59.400  0.00  0.00           O  
ATOM   3313  CB  ASN 1 216      67.866  54.758  56.586  0.00  0.00           C  
ATOM   3314  CG  ASN 1 216      68.402  54.365  55.243  0.00  0.00           C  
ATOM   3315  OD1 ASN 1 216      67.910  53.507  54.497  0.00  0.00           O  
ATOM   3316  ND2 ASN 1 216      69.390  55.116  54.744  0.00  0.00           N  
ATOM   3317  H   ASN 1 216      65.289  53.364  55.908  0.00  0.00           H  
ATOM   3318  HA  ASN 1 216      67.264  52.680  56.834  0.00  0.00           H  
ATOM   3319  HB2 ASN 1 216      67.263  55.665  56.571  0.00  0.00           H  
ATOM   3320  HB3 ASN 1 216      68.785  54.849  57.166  0.00  0.00           H  
ATOM   3321 HD21 ASN 1 216      69.641  54.843  53.805  0.00  0.00           H  
ATOM   3322 HD22 ASN 1 216      70.139  55.371  55.373  0.00  0.00           H  
ATOM   3323  N   GLY 1 217      66.220  52.609  59.254  0.00  0.00           N  
ATOM   3324  CA  GLY 1 217      66.182  52.362  60.680  0.00  0.00           C  
ATOM   3325  C   GLY 1 217      65.525  53.505  61.480  0.00  0.00           C  
ATOM   3326  O   GLY 1 217      65.454  53.361  62.686  0.00  0.00           O  
ATOM   3327  H   GLY 1 217      65.636  51.984  58.717  0.00  0.00           H  
ATOM   3328  HA2 GLY 1 217      65.521  51.530  60.924  0.00  0.00           H  
ATOM   3329  HA3 GLY 1 217      67.163  52.159  61.109  0.00  0.00           H  
ATOM   3330  N   GLN 1 218      65.239  54.719  60.969  0.00  0.00           N  
ATOM   3331  CA  GLN 1 218      64.682  55.794  61.830  0.00  0.00           C  
ATOM   3332  C   GLN 1 218      63.135  55.533  61.947  0.00  0.00           C  
ATOM   3333  O   GLN 1 218      62.483  55.569  60.904  0.00  0.00           O  
ATOM   3334  CB  GLN 1 218      64.949  57.136  61.225  0.00  0.00           C  
ATOM   3335  CG  GLN 1 218      64.617  58.316  62.156  0.00  0.00           C  
ATOM   3336  CD  GLN 1 218      65.507  59.540  61.897  0.00  0.00           C  
ATOM   3337  OE1 GLN 1 218      66.188  60.070  62.816  0.00  0.00           O  
ATOM   3338  NE2 GLN 1 218      65.499  60.098  60.727  0.00  0.00           N  
ATOM   3339  H   GLN 1 218      65.556  54.905  60.028  0.00  0.00           H  
ATOM   3340  HA  GLN 1 218      65.104  55.759  62.834  0.00  0.00           H  
ATOM   3341  HB2 GLN 1 218      65.988  57.155  60.898  0.00  0.00           H  
ATOM   3342  HB3 GLN 1 218      64.444  57.291  60.272  0.00  0.00           H  
ATOM   3343  HG2 GLN 1 218      63.626  58.765  62.083  0.00  0.00           H  
ATOM   3344  HG3 GLN 1 218      64.685  58.119  63.226  0.00  0.00           H  
ATOM   3345 HE21 GLN 1 218      65.972  60.959  60.494  0.00  0.00           H  
ATOM   3346 HE22 GLN 1 218      65.104  59.672  59.901  0.00  0.00           H  
ATOM   3347  N   ASP 1 219      62.599  55.222  63.155  0.00  0.00           N  
ATOM   3348  CA  ASP 1 219      61.154  54.984  63.476  0.00  0.00           C  
ATOM   3349  C   ASP 1 219      60.325  56.227  63.151  0.00  0.00           C  
ATOM   3350  O   ASP 1 219      60.549  57.349  63.672  0.00  0.00           O  
ATOM   3351  CB  ASP 1 219      61.065  54.654  65.025  0.00  0.00           C  
ATOM   3352  CG  ASP 1 219      59.692  54.459  65.649  0.00  0.00           C  
ATOM   3353  OD1 ASP 1 219      58.777  54.141  64.846  0.00  0.00           O  
ATOM   3354  OD2 ASP 1 219      59.520  54.533  66.912  0.00  0.00           O  
ATOM   3355  H   ASP 1 219      63.278  55.015  63.874  0.00  0.00           H  
ATOM   3356  HA  ASP 1 219      60.816  54.153  62.856  0.00  0.00           H  
ATOM   3357  HB2 ASP 1 219      61.707  53.842  65.366  0.00  0.00           H  
ATOM   3358  HB3 ASP 1 219      61.564  55.488  65.518  0.00  0.00           H  
ATOM   3359  N   LEU 1 220      59.406  56.168  62.234  0.00  0.00           N  
ATOM   3360  CA  LEU 1 220      58.404  57.187  61.965  0.00  0.00           C  
ATOM   3361  C   LEU 1 220      57.649  57.557  63.232  0.00  0.00           C  
ATOM   3362  O   LEU 1 220      57.055  58.618  63.197  0.00  0.00           O  
ATOM   3363  CB  LEU 1 220      57.533  56.609  60.827  0.00  0.00           C  
ATOM   3364  CG  LEU 1 220      56.597  57.610  60.125  0.00  0.00           C  
ATOM   3365  CD1 LEU 1 220      57.462  58.852  59.638  0.00  0.00           C  
ATOM   3366  CD2 LEU 1 220      56.019  56.957  58.866  0.00  0.00           C  
ATOM   3367  H   LEU 1 220      59.333  55.219  61.898  0.00  0.00           H  
ATOM   3368  HA  LEU 1 220      58.891  58.120  61.679  0.00  0.00           H  
ATOM   3369  HB2 LEU 1 220      58.286  56.258  60.121  0.00  0.00           H  
ATOM   3370  HB3 LEU 1 220      56.918  55.774  61.160  0.00  0.00           H  
ATOM   3371  HG  LEU 1 220      55.827  57.921  60.831  0.00  0.00           H  
ATOM   3372 HD11 LEU 1 220      57.809  59.470  60.467  0.00  0.00           H  
ATOM   3373 HD12 LEU 1 220      58.266  58.492  58.996  0.00  0.00           H  
ATOM   3374 HD13 LEU 1 220      56.769  59.490  59.090  0.00  0.00           H  
ATOM   3375 HD21 LEU 1 220      56.851  56.780  58.184  0.00  0.00           H  
ATOM   3376 HD22 LEU 1 220      55.537  56.052  59.237  0.00  0.00           H  
ATOM   3377 HD23 LEU 1 220      55.202  57.538  58.439  0.00  0.00           H  
ATOM   3378  N   LYS 1 221      57.504  56.687  64.244  0.00  0.00           N  
ATOM   3379  CA  LYS 1 221      56.902  56.865  65.519  0.00  0.00           C  
ATOM   3380  C   LYS 1 221      55.453  57.457  65.715  0.00  0.00           C  
ATOM   3381  O   LYS 1 221      55.088  57.922  66.799  0.00  0.00           O  
ATOM   3382  CB  LYS 1 221      57.971  57.540  66.465  0.00  0.00           C  
ATOM   3383  CG  LYS 1 221      57.743  57.283  67.950  0.00  0.00           C  
ATOM   3384  CD  LYS 1 221      58.755  57.913  68.878  0.00  0.00           C  
ATOM   3385  CE  LYS 1 221      60.282  57.688  68.768  0.00  0.00           C  
ATOM   3386  NZ  LYS 1 221      60.610  56.272  68.895  0.00  0.00           N  
ATOM   3387  H   LYS 1 221      58.052  55.855  64.077  0.00  0.00           H  
ATOM   3388  HA  LYS 1 221      56.892  55.883  65.993  0.00  0.00           H  
ATOM   3389  HB2 LYS 1 221      58.972  57.129  66.327  0.00  0.00           H  
ATOM   3390  HB3 LYS 1 221      58.022  58.609  66.262  0.00  0.00           H  
ATOM   3391  HG2 LYS 1 221      56.809  57.662  68.365  0.00  0.00           H  
ATOM   3392  HG3 LYS 1 221      57.810  56.212  68.138  0.00  0.00           H  
ATOM   3393  HD2 LYS 1 221      58.649  58.992  68.767  0.00  0.00           H  
ATOM   3394  HD3 LYS 1 221      58.509  57.621  69.899  0.00  0.00           H  
ATOM   3395  HE2 LYS 1 221      60.612  58.002  67.778  0.00  0.00           H  
ATOM   3396  HE3 LYS 1 221      60.799  58.335  69.477  0.00  0.00           H  
ATOM   3397  HZ1 LYS 1 221      61.610  56.253  68.752  0.00  0.00           H  
ATOM   3398  HZ2 LYS 1 221      60.393  55.734  69.722  0.00  0.00           H  
ATOM   3399  HZ3 LYS 1 221      60.266  55.634  68.191  0.00  0.00           H  
ATOM   3400  N   MET 1 222      54.687  57.475  64.642  0.00  0.00           N  
ATOM   3401  CA  MET 1 222      53.294  57.846  64.774  0.00  0.00           C  
ATOM   3402  C   MET 1 222      52.472  56.712  65.497  0.00  0.00           C  
ATOM   3403  O   MET 1 222      53.097  55.690  65.813  0.00  0.00           O  
ATOM   3404  CB  MET 1 222      52.703  58.155  63.373  0.00  0.00           C  
ATOM   3405  CG  MET 1 222      53.532  59.096  62.464  0.00  0.00           C  
ATOM   3406  SD  MET 1 222      53.046  59.287  60.843  0.00  0.00           S  
ATOM   3407  CE  MET 1 222      51.686  60.510  61.016  0.00  0.00           C  
ATOM   3408  H   MET 1 222      54.960  57.005  63.791  0.00  0.00           H  
ATOM   3409  HA  MET 1 222      53.268  58.764  65.361  0.00  0.00           H  
ATOM   3410  HB2 MET 1 222      52.598  57.239  62.792  0.00  0.00           H  
ATOM   3411  HB3 MET 1 222      51.752  58.673  63.502  0.00  0.00           H  
ATOM   3412  HG2 MET 1 222      53.515  60.096  62.898  0.00  0.00           H  
ATOM   3413  HG3 MET 1 222      54.524  58.644  62.463  0.00  0.00           H  
ATOM   3414  HE1 MET 1 222      51.214  60.669  60.046  0.00  0.00           H  
ATOM   3415  HE2 MET 1 222      50.899  60.191  61.699  0.00  0.00           H  
ATOM   3416  HE3 MET 1 222      52.023  61.457  61.439  0.00  0.00           H  
ATOM   3417  N   ASP 1 223      51.293  56.970  66.031  0.00  0.00           N  
ATOM   3418  CA  ASP 1 223      50.290  55.996  66.605  0.00  0.00           C  
ATOM   3419  C   ASP 1 223      50.038  54.878  65.490  0.00  0.00           C  
ATOM   3420  O   ASP 1 223      49.734  55.164  64.351  0.00  0.00           O  
ATOM   3421  CB  ASP 1 223      48.987  56.683  66.967  0.00  0.00           C  
ATOM   3422  CG  ASP 1 223      47.858  55.816  67.486  0.00  0.00           C  
ATOM   3423  OD1 ASP 1 223      47.888  54.534  67.575  0.00  0.00           O  
ATOM   3424  OD2 ASP 1 223      46.734  56.366  67.605  0.00  0.00           O  
ATOM   3425  H   ASP 1 223      50.989  57.933  65.990  0.00  0.00           H  
ATOM   3426  HA  ASP 1 223      50.650  55.480  67.495  0.00  0.00           H  
ATOM   3427  HB2 ASP 1 223      49.177  57.456  67.712  0.00  0.00           H  
ATOM   3428  HB3 ASP 1 223      48.666  57.204  66.065  0.00  0.00           H  
ATOM   3429  N   CYS 1 224      50.272  53.659  65.886  0.00  0.00           N  
ATOM   3430  CA  CYS 1 224      50.187  52.501  65.024  0.00  0.00           C  
ATOM   3431  C   CYS 1 224      48.823  52.391  64.296  0.00  0.00           C  
ATOM   3432  O   CYS 1 224      48.854  51.905  63.190  0.00  0.00           O  
ATOM   3433  CB  CYS 1 224      50.618  51.167  65.800  0.00  0.00           C  
ATOM   3434  SG  CYS 1 224      49.393  50.749  67.029  0.00  0.00           S  
ATOM   3435  H   CYS 1 224      50.585  53.606  66.845  0.00  0.00           H  
ATOM   3436  HA  CYS 1 224      50.899  52.627  64.208  0.00  0.00           H  
ATOM   3437  HB2 CYS 1 224      50.695  50.347  65.086  0.00  0.00           H  
ATOM   3438  HB3 CYS 1 224      51.639  51.285  66.160  0.00  0.00           H  
ATOM   3439  N   LYS 1 225      47.721  52.905  64.893  0.00  0.00           N  
ATOM   3440  CA  LYS 1 225      46.402  53.225  64.231  0.00  0.00           C  
ATOM   3441  C   LYS 1 225      46.500  54.148  62.988  0.00  0.00           C  
ATOM   3442  O   LYS 1 225      45.734  53.875  62.046  0.00  0.00           O  
ATOM   3443  CB  LYS 1 225      45.421  53.773  65.340  0.00  0.00           C  
ATOM   3444  CG  LYS 1 225      45.108  52.613  66.324  0.00  0.00           C  
ATOM   3445  CD  LYS 1 225      43.964  52.977  67.357  0.00  0.00           C  
ATOM   3446  CE  LYS 1 225      44.288  54.084  68.335  0.00  0.00           C  
ATOM   3447  NZ  LYS 1 225      45.628  53.887  68.958  0.00  0.00           N  
ATOM   3448  H   LYS 1 225      47.805  53.262  65.834  0.00  0.00           H  
ATOM   3449  HA  LYS 1 225      45.997  52.276  63.881  0.00  0.00           H  
ATOM   3450  HB2 LYS 1 225      45.908  54.630  65.805  0.00  0.00           H  
ATOM   3451  HB3 LYS 1 225      44.515  54.055  64.803  0.00  0.00           H  
ATOM   3452  HG2 LYS 1 225      44.869  51.758  65.690  0.00  0.00           H  
ATOM   3453  HG3 LYS 1 225      46.063  52.383  66.795  0.00  0.00           H  
ATOM   3454  HD2 LYS 1 225      43.149  53.352  66.737  0.00  0.00           H  
ATOM   3455  HD3 LYS 1 225      43.786  52.113  67.997  0.00  0.00           H  
ATOM   3456  HE2 LYS 1 225      44.523  55.030  67.846  0.00  0.00           H  
ATOM   3457  HE3 LYS 1 225      43.512  54.267  69.078  0.00  0.00           H  
ATOM   3458  HZ1 LYS 1 225      46.251  54.424  68.371  0.00  0.00           H  
ATOM   3459  HZ2 LYS 1 225      45.633  54.214  69.913  0.00  0.00           H  
ATOM   3460  HZ3 LYS 1 225      45.991  52.958  68.800  0.00  0.00           H  
ATOM   3461  N   GLU 1 226      47.369  55.200  62.961  0.00  0.00           N  
ATOM   3462  CA  GLU 1 226      47.452  56.099  61.836  0.00  0.00           C  
ATOM   3463  C   GLU 1 226      47.852  55.402  60.513  0.00  0.00           C  
ATOM   3464  O   GLU 1 226      47.437  55.785  59.406  0.00  0.00           O  
ATOM   3465  CB  GLU 1 226      48.261  57.474  62.176  0.00  0.00           C  
ATOM   3466  CG  GLU 1 226      47.481  58.301  63.197  0.00  0.00           C  
ATOM   3467  CD  GLU 1 226      46.174  58.846  62.753  0.00  0.00           C  
ATOM   3468  OE1 GLU 1 226      45.974  59.157  61.585  0.00  0.00           O  
ATOM   3469  OE2 GLU 1 226      45.255  58.869  63.555  0.00  0.00           O  
ATOM   3470  H   GLU 1 226      47.850  55.340  63.838  0.00  0.00           H  
ATOM   3471  HA  GLU 1 226      46.418  56.405  61.677  0.00  0.00           H  
ATOM   3472  HB2 GLU 1 226      49.226  57.181  62.589  0.00  0.00           H  
ATOM   3473  HB3 GLU 1 226      48.490  57.977  61.237  0.00  0.00           H  
ATOM   3474  HG2 GLU 1 226      47.435  57.697  64.103  0.00  0.00           H  
ATOM   3475  HG3 GLU 1 226      48.208  59.092  63.378  0.00  0.00           H  
ATOM   3476  N   TYR 1 227      48.681  54.332  60.632  0.00  0.00           N  
ATOM   3477  CA  TYR 1 227      49.096  53.560  59.519  0.00  0.00           C  
ATOM   3478  C   TYR 1 227      47.887  52.704  58.971  0.00  0.00           C  
ATOM   3479  O   TYR 1 227      47.907  52.294  57.796  0.00  0.00           O  
ATOM   3480  CB  TYR 1 227      50.288  52.683  59.724  0.00  0.00           C  
ATOM   3481  CG  TYR 1 227      51.442  53.338  60.535  0.00  0.00           C  
ATOM   3482  CD1 TYR 1 227      51.815  54.673  60.175  0.00  0.00           C  
ATOM   3483  CD2 TYR 1 227      52.183  52.644  61.514  0.00  0.00           C  
ATOM   3484  CE1 TYR 1 227      52.902  55.237  60.847  0.00  0.00           C  
ATOM   3485  CE2 TYR 1 227      53.200  53.248  62.217  0.00  0.00           C  
ATOM   3486  CZ  TYR 1 227      53.697  54.514  61.741  0.00  0.00           C  
ATOM   3487  OH  TYR 1 227      54.853  55.049  62.245  0.00  0.00           O  
ATOM   3488  H   TYR 1 227      49.307  54.215  61.416  0.00  0.00           H  
ATOM   3489  HA  TYR 1 227      49.332  54.228  58.690  0.00  0.00           H  
ATOM   3490  HB2 TYR 1 227      50.138  51.761  60.285  0.00  0.00           H  
ATOM   3491  HB3 TYR 1 227      50.670  52.293  58.780  0.00  0.00           H  
ATOM   3492  HD1 TYR 1 227      51.210  55.266  59.505  0.00  0.00           H  
ATOM   3493  HD2 TYR 1 227      51.953  51.609  61.720  0.00  0.00           H  
ATOM   3494  HE1 TYR 1 227      53.227  56.158  60.386  0.00  0.00           H  
ATOM   3495  HE2 TYR 1 227      53.651  52.670  63.010  0.00  0.00           H  
ATOM   3496  HH  TYR 1 227      55.259  54.374  62.795  0.00  0.00           H  
ATOM   3497  N   ASN 1 228      46.866  52.407  59.716  0.00  0.00           N  
ATOM   3498  CA  ASN 1 228      45.710  51.487  59.437  0.00  0.00           C  
ATOM   3499  C   ASN 1 228      44.382  52.263  59.325  0.00  0.00           C  
ATOM   3500  O   ASN 1 228      43.324  51.737  59.457  0.00  0.00           O  
ATOM   3501  CB  ASN 1 228      45.661  50.370  60.495  0.00  0.00           C  
ATOM   3502  CG  ASN 1 228      46.955  49.552  60.439  0.00  0.00           C  
ATOM   3503  OD1 ASN 1 228      47.278  48.763  59.518  0.00  0.00           O  
ATOM   3504  ND2 ASN 1 228      47.861  49.838  61.344  0.00  0.00           N  
ATOM   3505  H   ASN 1 228      46.891  52.718  60.676  0.00  0.00           H  
ATOM   3506  HA  ASN 1 228      45.803  51.103  58.421  0.00  0.00           H  
ATOM   3507  HB2 ASN 1 228      45.446  50.690  61.514  0.00  0.00           H  
ATOM   3508  HB3 ASN 1 228      44.766  49.789  60.270  0.00  0.00           H  
ATOM   3509 HD21 ASN 1 228      48.780  49.421  61.324  0.00  0.00           H  
ATOM   3510 HD22 ASN 1 228      47.642  50.396  62.157  0.00  0.00           H  
ATOM   3511  N   TYR 1 229      44.502  53.609  59.143  0.00  0.00           N  
ATOM   3512  CA  TYR 1 229      43.375  54.490  59.127  0.00  0.00           C  
ATOM   3513  C   TYR 1 229      42.722  54.715  57.721  0.00  0.00           C  
ATOM   3514  O   TYR 1 229      43.357  55.321  56.946  0.00  0.00           O  
ATOM   3515  CB  TYR 1 229      43.711  55.822  59.756  0.00  0.00           C  
ATOM   3516  CG  TYR 1 229      42.717  56.926  59.586  0.00  0.00           C  
ATOM   3517  CD1 TYR 1 229      41.360  56.743  60.039  0.00  0.00           C  
ATOM   3518  CD2 TYR 1 229      43.142  58.259  59.172  0.00  0.00           C  
ATOM   3519  CE1 TYR 1 229      40.497  57.867  59.985  0.00  0.00           C  
ATOM   3520  CE2 TYR 1 229      42.243  59.315  59.090  0.00  0.00           C  
ATOM   3521  CZ  TYR 1 229      40.885  59.137  59.512  0.00  0.00           C  
ATOM   3522  OH  TYR 1 229      40.110  60.174  59.525  0.00  0.00           O  
ATOM   3523  H   TYR 1 229      45.420  54.007  58.999  0.00  0.00           H  
ATOM   3524  HA  TYR 1 229      42.583  54.073  59.749  0.00  0.00           H  
ATOM   3525  HB2 TYR 1 229      44.046  55.660  60.780  0.00  0.00           H  
ATOM   3526  HB3 TYR 1 229      44.674  56.135  59.353  0.00  0.00           H  
ATOM   3527  HD1 TYR 1 229      41.054  55.842  60.549  0.00  0.00           H  
ATOM   3528  HD2 TYR 1 229      44.155  58.377  58.817  0.00  0.00           H  
ATOM   3529  HE1 TYR 1 229      39.525  57.837  60.453  0.00  0.00           H  
ATOM   3530  HE2 TYR 1 229      42.518  60.295  58.728  0.00  0.00           H  
ATOM   3531  HH  TYR 1 229      39.183  59.927  59.501  0.00  0.00           H  
ATOM   3532  N   ASP 1 230      41.568  54.209  57.407  0.00  0.00           N  
ATOM   3533  CA  ASP 1 230      40.667  53.371  58.174  0.00  0.00           C  
ATOM   3534  C   ASP 1 230      41.054  51.855  57.905  0.00  0.00           C  
ATOM   3535  O   ASP 1 230      40.489  51.017  58.633  0.00  0.00           O  
ATOM   3536  CB  ASP 1 230      39.253  53.755  57.761  0.00  0.00           C  
ATOM   3537  CG  ASP 1 230      38.926  53.772  56.207  0.00  0.00           C  
ATOM   3538  OD1 ASP 1 230      37.777  53.961  55.861  0.00  0.00           O  
ATOM   3539  OD2 ASP 1 230      39.812  53.480  55.416  0.00  0.00           O  
ATOM   3540  H   ASP 1 230      41.217  54.323  56.466  0.00  0.00           H  
ATOM   3541  HA  ASP 1 230      40.847  53.698  59.198  0.00  0.00           H  
ATOM   3542  HB2 ASP 1 230      38.526  53.065  58.189  0.00  0.00           H  
ATOM   3543  HB3 ASP 1 230      39.021  54.707  58.238  0.00  0.00           H  
ATOM   3544  N   LYS 1 231      41.952  51.549  56.944  0.00  0.00           N  
ATOM   3545  CA  LYS 1 231      42.433  50.196  56.672  0.00  0.00           C  
ATOM   3546  C   LYS 1 231      43.858  50.156  56.170  0.00  0.00           C  
ATOM   3547  O   LYS 1 231      44.623  51.118  56.040  0.00  0.00           O  
ATOM   3548  CB  LYS 1 231      41.458  49.545  55.615  0.00  0.00           C  
ATOM   3549  CG  LYS 1 231      41.366  50.315  54.250  0.00  0.00           C  
ATOM   3550  CD  LYS 1 231      40.468  49.464  53.323  0.00  0.00           C  
ATOM   3551  CE  LYS 1 231      40.583  49.806  51.793  0.00  0.00           C  
ATOM   3552  NZ  LYS 1 231      40.066  51.198  51.574  0.00  0.00           N  
ATOM   3553  H   LYS 1 231      42.297  52.360  56.451  0.00  0.00           H  
ATOM   3554  HA  LYS 1 231      42.444  49.633  57.606  0.00  0.00           H  
ATOM   3555  HB2 LYS 1 231      41.727  48.495  55.498  0.00  0.00           H  
ATOM   3556  HB3 LYS 1 231      40.466  49.571  56.066  0.00  0.00           H  
ATOM   3557  HG2 LYS 1 231      41.168  51.382  54.350  0.00  0.00           H  
ATOM   3558  HG3 LYS 1 231      42.312  50.240  53.714  0.00  0.00           H  
ATOM   3559  HD2 LYS 1 231      40.682  48.395  53.319  0.00  0.00           H  
ATOM   3560  HD3 LYS 1 231      39.404  49.505  53.554  0.00  0.00           H  
ATOM   3561  HE2 LYS 1 231      41.579  49.643  51.383  0.00  0.00           H  
ATOM   3562  HE3 LYS 1 231      39.973  49.087  51.247  0.00  0.00           H  
ATOM   3563  HZ1 LYS 1 231      40.029  51.345  50.576  0.00  0.00           H  
ATOM   3564  HZ2 LYS 1 231      39.151  51.347  51.975  0.00  0.00           H  
ATOM   3565  HZ3 LYS 1 231      40.725  51.825  52.014  0.00  0.00           H  
ATOM   3566  N   SER 1 232      44.382  48.950  55.953  0.00  0.00           N  
ATOM   3567  CA  SER 1 232      45.656  48.584  55.424  0.00  0.00           C  
ATOM   3568  C   SER 1 232      45.476  47.311  54.613  0.00  0.00           C  
ATOM   3569  O   SER 1 232      45.034  46.348  55.238  0.00  0.00           O  
ATOM   3570  CB  SER 1 232      46.688  48.421  56.509  0.00  0.00           C  
ATOM   3571  OG  SER 1 232      47.906  47.935  56.047  0.00  0.00           O  
ATOM   3572  H   SER 1 232      43.787  48.134  55.941  0.00  0.00           H  
ATOM   3573  HA  SER 1 232      46.015  49.287  54.672  0.00  0.00           H  
ATOM   3574  HB2 SER 1 232      46.795  49.386  57.004  0.00  0.00           H  
ATOM   3575  HB3 SER 1 232      46.214  47.758  57.233  0.00  0.00           H  
ATOM   3576  HG  SER 1 232      47.915  46.992  56.229  0.00  0.00           H  
ATOM   3577  N   ILE 1 233      45.678  47.275  53.291  0.00  0.00           N  
ATOM   3578  CA  ILE 1 233      45.390  46.146  52.458  0.00  0.00           C  
ATOM   3579  C   ILE 1 233      46.463  45.915  51.393  0.00  0.00           C  
ATOM   3580  O   ILE 1 233      47.126  46.856  50.935  0.00  0.00           O  
ATOM   3581  CB  ILE 1 233      43.948  46.187  51.810  0.00  0.00           C  
ATOM   3582  CG1 ILE 1 233      43.890  47.197  50.621  0.00  0.00           C  
ATOM   3583  CG2 ILE 1 233      42.895  46.580  52.878  0.00  0.00           C  
ATOM   3584  CD1 ILE 1 233      42.535  47.258  49.938  0.00  0.00           C  
ATOM   3585  H   ILE 1 233      46.037  48.032  52.727  0.00  0.00           H  
ATOM   3586  HA  ILE 1 233      45.516  45.297  53.130  0.00  0.00           H  
ATOM   3587  HB  ILE 1 233      43.621  45.187  51.528  0.00  0.00           H  
ATOM   3588 HG12 ILE 1 233      44.113  48.188  51.018  0.00  0.00           H  
ATOM   3589 HG13 ILE 1 233      44.616  46.926  49.854  0.00  0.00           H  
ATOM   3590 HG21 ILE 1 233      41.913  46.555  52.406  0.00  0.00           H  
ATOM   3591 HG22 ILE 1 233      42.786  45.760  53.588  0.00  0.00           H  
ATOM   3592 HG23 ILE 1 233      43.215  47.555  53.247  0.00  0.00           H  
ATOM   3593 HD11 ILE 1 233      42.405  46.342  49.363  0.00  0.00           H  
ATOM   3594 HD12 ILE 1 233      41.784  47.392  50.717  0.00  0.00           H  
ATOM   3595 HD13 ILE 1 233      42.514  48.089  49.232  0.00  0.00           H  
ATOM   3596  N   VAL 1 234      46.532  44.629  50.907  0.00  0.00           N  
ATOM   3597  CA  VAL 1 234      47.177  44.313  49.629  0.00  0.00           C  
ATOM   3598  C   VAL 1 234      46.276  44.355  48.466  0.00  0.00           C  
ATOM   3599  O   VAL 1 234      45.153  43.774  48.485  0.00  0.00           O  
ATOM   3600  CB  VAL 1 234      47.987  42.987  49.672  0.00  0.00           C  
ATOM   3601  CG1 VAL 1 234      49.420  43.197  50.250  0.00  0.00           C  
ATOM   3602  CG2 VAL 1 234      47.406  41.864  50.507  0.00  0.00           C  
ATOM   3603  H   VAL 1 234      46.205  43.887  51.509  0.00  0.00           H  
ATOM   3604  HA  VAL 1 234      47.972  45.033  49.435  0.00  0.00           H  
ATOM   3605  HB  VAL 1 234      47.999  42.574  48.663  0.00  0.00           H  
ATOM   3606 HG11 VAL 1 234      49.586  43.872  51.090  0.00  0.00           H  
ATOM   3607 HG12 VAL 1 234      49.760  42.184  50.464  0.00  0.00           H  
ATOM   3608 HG13 VAL 1 234      49.947  43.509  49.349  0.00  0.00           H  
ATOM   3609 HG21 VAL 1 234      47.861  40.873  50.478  0.00  0.00           H  
ATOM   3610 HG22 VAL 1 234      47.302  42.266  51.515  0.00  0.00           H  
ATOM   3611 HG23 VAL 1 234      46.391  41.832  50.113  0.00  0.00           H  
ATOM   3612  N   ASP 1 235      46.687  44.965  47.319  0.00  0.00           N  
ATOM   3613  CA  ASP 1 235      45.756  45.154  46.131  0.00  0.00           C  
ATOM   3614  C   ASP 1 235      46.547  45.175  44.838  0.00  0.00           C  
ATOM   3615  O   ASP 1 235      47.190  46.169  44.482  0.00  0.00           O  
ATOM   3616  CB  ASP 1 235      45.068  46.502  46.335  0.00  0.00           C  
ATOM   3617  CG  ASP 1 235      44.137  46.936  45.137  0.00  0.00           C  
ATOM   3618  OD1 ASP 1 235      43.651  48.077  45.037  0.00  0.00           O  
ATOM   3619  OD2 ASP 1 235      44.038  46.130  44.168  0.00  0.00           O  
ATOM   3620  H   ASP 1 235      47.653  45.236  47.210  0.00  0.00           H  
ATOM   3621  HA  ASP 1 235      45.044  44.328  46.132  0.00  0.00           H  
ATOM   3622  HB2 ASP 1 235      44.435  46.445  47.221  0.00  0.00           H  
ATOM   3623  HB3 ASP 1 235      45.809  47.249  46.619  0.00  0.00           H  
ATOM   3624  N   SER 1 236      46.539  44.086  44.014  0.00  0.00           N  
ATOM   3625  CA  SER 1 236      47.135  44.025  42.666  0.00  0.00           C  
ATOM   3626  C   SER 1 236      46.459  44.990  41.580  0.00  0.00           C  
ATOM   3627  O   SER 1 236      47.069  45.395  40.583  0.00  0.00           O  
ATOM   3628  CB  SER 1 236      47.109  42.544  42.189  0.00  0.00           C  
ATOM   3629  OG  SER 1 236      45.798  42.153  41.912  0.00  0.00           O  
ATOM   3630  H   SER 1 236      46.040  43.289  44.381  0.00  0.00           H  
ATOM   3631  HA  SER 1 236      48.200  44.249  42.626  0.00  0.00           H  
ATOM   3632  HB2 SER 1 236      47.674  42.323  41.283  0.00  0.00           H  
ATOM   3633  HB3 SER 1 236      47.538  41.933  42.983  0.00  0.00           H  
ATOM   3634  HG  SER 1 236      45.768  41.927  40.979  0.00  0.00           H  
ATOM   3635  N   GLY 1 237      45.252  45.493  41.832  0.00  0.00           N  
ATOM   3636  CA  GLY 1 237      44.631  46.531  41.058  0.00  0.00           C  
ATOM   3637  C   GLY 1 237      45.162  47.944  41.338  0.00  0.00           C  
ATOM   3638  O   GLY 1 237      44.800  48.933  40.719  0.00  0.00           O  
ATOM   3639  H   GLY 1 237      44.909  45.101  42.697  0.00  0.00           H  
ATOM   3640  HA2 GLY 1 237      44.908  46.311  40.027  0.00  0.00           H  
ATOM   3641  HA3 GLY 1 237      43.553  46.515  41.220  0.00  0.00           H  
ATOM   3642  N   THR 1 238      45.927  48.123  42.453  0.00  0.00           N  
ATOM   3643  CA  THR 1 238      46.588  49.379  42.773  0.00  0.00           C  
ATOM   3644  C   THR 1 238      48.063  49.344  42.474  0.00  0.00           C  
ATOM   3645  O   THR 1 238      48.741  48.316  42.630  0.00  0.00           O  
ATOM   3646  CB  THR 1 238      46.320  49.782  44.277  0.00  0.00           C  
ATOM   3647  OG1 THR 1 238      44.980  50.217  44.480  0.00  0.00           O  
ATOM   3648  CG2 THR 1 238      47.211  50.885  44.826  0.00  0.00           C  
ATOM   3649  H   THR 1 238      46.143  47.310  43.013  0.00  0.00           H  
ATOM   3650  HA  THR 1 238      46.288  50.283  42.242  0.00  0.00           H  
ATOM   3651  HB  THR 1 238      46.422  48.846  44.826  0.00  0.00           H  
ATOM   3652  HG1 THR 1 238      44.418  49.457  44.644  0.00  0.00           H  
ATOM   3653 HG21 THR 1 238      48.239  50.535  44.735  0.00  0.00           H  
ATOM   3654 HG22 THR 1 238      46.984  51.821  44.315  0.00  0.00           H  
ATOM   3655 HG23 THR 1 238      47.042  51.113  45.878  0.00  0.00           H  
ATOM   3656  N   THR 1 239      48.669  50.448  42.006  0.00  0.00           N  
ATOM   3657  CA  THR 1 239      50.017  50.545  41.472  0.00  0.00           C  
ATOM   3658  C   THR 1 239      50.923  50.969  42.576  0.00  0.00           C  
ATOM   3659  O   THR 1 239      51.980  50.342  42.775  0.00  0.00           O  
ATOM   3660  CB  THR 1 239      50.077  51.554  40.298  0.00  0.00           C  
ATOM   3661  OG1 THR 1 239      49.258  51.113  39.255  0.00  0.00           O  
ATOM   3662  CG2 THR 1 239      51.509  51.824  39.853  0.00  0.00           C  
ATOM   3663  H   THR 1 239      48.015  51.206  41.874  0.00  0.00           H  
ATOM   3664  HA  THR 1 239      50.304  49.546  41.144  0.00  0.00           H  
ATOM   3665  HB  THR 1 239      49.551  52.444  40.642  0.00  0.00           H  
ATOM   3666  HG1 THR 1 239      49.679  50.313  38.935  0.00  0.00           H  
ATOM   3667 HG21 THR 1 239      51.571  52.404  38.932  0.00  0.00           H  
ATOM   3668 HG22 THR 1 239      52.113  52.331  40.605  0.00  0.00           H  
ATOM   3669 HG23 THR 1 239      51.954  50.842  39.689  0.00  0.00           H  
ATOM   3670  N   ASN 1 240      50.522  51.870  43.400  0.00  0.00           N  
ATOM   3671  CA  ASN 1 240      51.435  52.496  44.401  0.00  0.00           C  
ATOM   3672  C   ASN 1 240      51.511  51.725  45.742  0.00  0.00           C  
ATOM   3673  O   ASN 1 240      50.649  51.042  46.170  0.00  0.00           O  
ATOM   3674  CB  ASN 1 240      51.074  53.992  44.562  0.00  0.00           C  
ATOM   3675  CG  ASN 1 240      51.463  54.815  43.379  0.00  0.00           C  
ATOM   3676  OD1 ASN 1 240      52.042  54.366  42.414  0.00  0.00           O  
ATOM   3677  ND2 ASN 1 240      51.090  56.056  43.389  0.00  0.00           N  
ATOM   3678  H   ASN 1 240      49.558  52.168  43.363  0.00  0.00           H  
ATOM   3679  HA  ASN 1 240      52.416  52.557  43.929  0.00  0.00           H  
ATOM   3680  HB2 ASN 1 240      50.016  53.989  44.824  0.00  0.00           H  
ATOM   3681  HB3 ASN 1 240      51.524  54.355  45.486  0.00  0.00           H  
ATOM   3682 HD21 ASN 1 240      51.499  56.559  42.615  0.00  0.00           H  
ATOM   3683 HD22 ASN 1 240      50.640  56.462  44.197  0.00  0.00           H  
ATOM   3684  N   LEU 1 241      52.456  52.091  46.628  0.00  0.00           N  
ATOM   3685  CA  LEU 1 241      52.282  52.070  48.043  0.00  0.00           C  
ATOM   3686  C   LEU 1 241      51.512  53.312  48.396  0.00  0.00           C  
ATOM   3687  O   LEU 1 241      52.180  54.291  48.664  0.00  0.00           O  
ATOM   3688  CB  LEU 1 241      53.589  51.899  48.749  0.00  0.00           C  
ATOM   3689  CG  LEU 1 241      53.506  51.994  50.317  0.00  0.00           C  
ATOM   3690  CD1 LEU 1 241      52.687  50.839  50.902  0.00  0.00           C  
ATOM   3691  CD2 LEU 1 241      54.824  51.989  51.074  0.00  0.00           C  
ATOM   3692  H   LEU 1 241      53.024  52.877  46.347  0.00  0.00           H  
ATOM   3693  HA  LEU 1 241      51.625  51.226  48.256  0.00  0.00           H  
ATOM   3694  HB2 LEU 1 241      54.057  50.931  48.571  0.00  0.00           H  
ATOM   3695  HB3 LEU 1 241      54.238  52.660  48.317  0.00  0.00           H  
ATOM   3696  HG  LEU 1 241      53.040  52.953  50.543  0.00  0.00           H  
ATOM   3697 HD11 LEU 1 241      52.531  50.916  51.978  0.00  0.00           H  
ATOM   3698 HD12 LEU 1 241      51.781  50.777  50.299  0.00  0.00           H  
ATOM   3699 HD13 LEU 1 241      53.214  49.899  50.736  0.00  0.00           H  
ATOM   3700 HD21 LEU 1 241      54.624  52.161  52.132  0.00  0.00           H  
ATOM   3701 HD22 LEU 1 241      55.315  51.016  51.081  0.00  0.00           H  
ATOM   3702 HD23 LEU 1 241      55.470  52.833  50.834  0.00  0.00           H  
ATOM   3703  N   ARG 1 242      50.176  53.345  48.347  0.00  0.00           N  
ATOM   3704  CA  ARG 1 242      49.346  54.505  48.758  0.00  0.00           C  
ATOM   3705  C   ARG 1 242      49.316  54.632  50.267  0.00  0.00           C  
ATOM   3706  O   ARG 1 242      49.202  53.565  50.886  0.00  0.00           O  
ATOM   3707  CB  ARG 1 242      47.977  54.311  48.120  0.00  0.00           C  
ATOM   3708  CG  ARG 1 242      47.885  54.084  46.651  0.00  0.00           C  
ATOM   3709  CD  ARG 1 242      46.425  54.133  46.092  0.00  0.00           C  
ATOM   3710  NE  ARG 1 242      45.881  55.458  46.353  0.00  0.00           N  
ATOM   3711  CZ  ARG 1 242      44.820  55.674  47.044  0.00  0.00           C  
ATOM   3712  NH1 ARG 1 242      44.006  54.879  47.686  0.00  0.00           N  
ATOM   3713  NH2 ARG 1 242      44.536  56.952  47.238  0.00  0.00           N  
ATOM   3714  H   ARG 1 242      49.666  52.478  48.253  0.00  0.00           H  
ATOM   3715  HA  ARG 1 242      49.700  55.428  48.298  0.00  0.00           H  
ATOM   3716  HB2 ARG 1 242      47.491  53.545  48.725  0.00  0.00           H  
ATOM   3717  HB3 ARG 1 242      47.481  55.260  48.325  0.00  0.00           H  
ATOM   3718  HG2 ARG 1 242      48.539  54.752  46.091  0.00  0.00           H  
ATOM   3719  HG3 ARG 1 242      48.130  53.053  46.394  0.00  0.00           H  
ATOM   3720  HD2 ARG 1 242      46.303  53.960  45.023  0.00  0.00           H  
ATOM   3721  HD3 ARG 1 242      45.833  53.448  46.700  0.00  0.00           H  
ATOM   3722  HE  ARG 1 242      46.492  56.256  46.252  0.00  0.00           H  
ATOM   3723 HH11 ARG 1 242      43.378  55.245  48.388  0.00  0.00           H  
ATOM   3724 HH12 ARG 1 242      43.951  53.913  47.399  0.00  0.00           H  
ATOM   3725 HH21 ARG 1 242      43.852  57.273  47.907  0.00  0.00           H  
ATOM   3726 HH22 ARG 1 242      45.159  57.635  46.831  0.00  0.00           H  
ATOM   3727  N   LEU 1 243      49.452  55.812  50.899  0.00  0.00           N  
ATOM   3728  CA  LEU 1 243      49.416  56.024  52.360  0.00  0.00           C  
ATOM   3729  C   LEU 1 243      48.501  57.183  52.801  0.00  0.00           C  
ATOM   3730  O   LEU 1 243      48.583  58.272  52.181  0.00  0.00           O  
ATOM   3731  CB  LEU 1 243      50.839  56.214  53.035  0.00  0.00           C  
ATOM   3732  CG  LEU 1 243      51.827  55.087  52.794  0.00  0.00           C  
ATOM   3733  CD1 LEU 1 243      53.204  55.503  53.103  0.00  0.00           C  
ATOM   3734  CD2 LEU 1 243      51.343  53.892  53.712  0.00  0.00           C  
ATOM   3735  H   LEU 1 243      49.860  56.461  50.242  0.00  0.00           H  
ATOM   3736  HA  LEU 1 243      48.901  55.203  52.858  0.00  0.00           H  
ATOM   3737  HB2 LEU 1 243      51.084  57.135  52.505  0.00  0.00           H  
ATOM   3738  HB3 LEU 1 243      50.758  56.515  54.079  0.00  0.00           H  
ATOM   3739  HG  LEU 1 243      51.819  54.781  51.748  0.00  0.00           H  
ATOM   3740 HD11 LEU 1 243      53.326  55.726  54.163  0.00  0.00           H  
ATOM   3741 HD12 LEU 1 243      53.964  54.768  52.841  0.00  0.00           H  
ATOM   3742 HD13 LEU 1 243      53.497  56.384  52.532  0.00  0.00           H  
ATOM   3743 HD21 LEU 1 243      50.327  53.628  53.418  0.00  0.00           H  
ATOM   3744 HD22 LEU 1 243      52.020  53.061  53.517  0.00  0.00           H  
ATOM   3745 HD23 LEU 1 243      51.358  54.122  54.777  0.00  0.00           H  
ATOM   3746  N   PRO 1 244      47.726  57.097  53.892  0.00  0.00           N  
ATOM   3747  CA  PRO 1 244      47.028  58.227  54.498  0.00  0.00           C  
ATOM   3748  C   PRO 1 244      47.784  59.467  54.529  0.00  0.00           C  
ATOM   3749  O   PRO 1 244      48.964  59.476  54.854  0.00  0.00           O  
ATOM   3750  CB  PRO 1 244      46.434  57.745  55.817  0.00  0.00           C  
ATOM   3751  CG  PRO 1 244      46.377  56.224  55.626  0.00  0.00           C  
ATOM   3752  CD  PRO 1 244      47.590  55.874  54.796  0.00  0.00           C  
ATOM   3753  HA  PRO 1 244      46.225  58.513  53.818  0.00  0.00           H  
ATOM   3754  HB2 PRO 1 244      47.160  57.971  56.598  0.00  0.00           H  
ATOM   3755  HB3 PRO 1 244      45.446  58.160  56.015  0.00  0.00           H  
ATOM   3756  HG2 PRO 1 244      46.407  55.836  56.644  0.00  0.00           H  
ATOM   3757  HG3 PRO 1 244      45.468  55.931  55.102  0.00  0.00           H  
ATOM   3758  HD2 PRO 1 244      47.425  54.927  54.282  0.00  0.00           H  
ATOM   3759  HD3 PRO 1 244      48.381  55.744  55.534  0.00  0.00           H  
ATOM   3760  N   LYS 1 245      47.223  60.599  54.226  0.00  0.00           N  
ATOM   3761  CA  LYS 1 245      47.969  61.828  53.991  0.00  0.00           C  
ATOM   3762  C   LYS 1 245      48.966  62.356  55.077  0.00  0.00           C  
ATOM   3763  O   LYS 1 245      49.967  62.958  54.692  0.00  0.00           O  
ATOM   3764  CB  LYS 1 245      46.858  62.846  53.802  0.00  0.00           C  
ATOM   3765  CG  LYS 1 245      47.130  63.927  52.742  0.00  0.00           C  
ATOM   3766  CD  LYS 1 245      48.213  64.978  53.133  0.00  0.00           C  
ATOM   3767  CE  LYS 1 245      48.032  66.239  52.271  0.00  0.00           C  
ATOM   3768  NZ  LYS 1 245      48.905  67.386  52.710  0.00  0.00           N  
ATOM   3769  H   LYS 1 245      46.255  60.682  53.948  0.00  0.00           H  
ATOM   3770  HA  LYS 1 245      48.497  61.693  53.047  0.00  0.00           H  
ATOM   3771  HB2 LYS 1 245      45.961  62.307  53.496  0.00  0.00           H  
ATOM   3772  HB3 LYS 1 245      46.635  63.318  54.759  0.00  0.00           H  
ATOM   3773  HG2 LYS 1 245      47.432  63.483  51.793  0.00  0.00           H  
ATOM   3774  HG3 LYS 1 245      46.169  64.441  52.743  0.00  0.00           H  
ATOM   3775  HD2 LYS 1 245      48.087  65.250  54.181  0.00  0.00           H  
ATOM   3776  HD3 LYS 1 245      49.263  64.685  53.113  0.00  0.00           H  
ATOM   3777  HE2 LYS 1 245      48.150  66.038  51.207  0.00  0.00           H  
ATOM   3778  HE3 LYS 1 245      47.035  66.655  52.411  0.00  0.00           H  
ATOM   3779  HZ1 LYS 1 245      48.785  68.184  52.102  0.00  0.00           H  
ATOM   3780  HZ2 LYS 1 245      48.606  67.814  53.574  0.00  0.00           H  
ATOM   3781  HZ3 LYS 1 245      49.902  67.252  52.801  0.00  0.00           H  
ATOM   3782  N   LYS 1 246      48.630  62.257  56.326  0.00  0.00           N  
ATOM   3783  CA  LYS 1 246      49.598  62.615  57.379  0.00  0.00           C  
ATOM   3784  C   LYS 1 246      50.836  61.594  57.344  0.00  0.00           C  
ATOM   3785  O   LYS 1 246      51.920  62.041  57.477  0.00  0.00           O  
ATOM   3786  CB  LYS 1 246      48.974  62.539  58.816  0.00  0.00           C  
ATOM   3787  CG  LYS 1 246      47.911  63.532  59.163  0.00  0.00           C  
ATOM   3788  CD  LYS 1 246      47.592  63.692  60.689  0.00  0.00           C  
ATOM   3789  CE  LYS 1 246      46.379  64.633  60.925  0.00  0.00           C  
ATOM   3790  NZ  LYS 1 246      46.217  64.823  62.410  0.00  0.00           N  
ATOM   3791  H   LYS 1 246      47.662  61.999  56.451  0.00  0.00           H  
ATOM   3792  HA  LYS 1 246      49.917  63.646  57.227  0.00  0.00           H  
ATOM   3793  HB2 LYS 1 246      48.660  61.504  58.955  0.00  0.00           H  
ATOM   3794  HB3 LYS 1 246      49.756  62.763  59.542  0.00  0.00           H  
ATOM   3795  HG2 LYS 1 246      48.239  64.534  58.886  0.00  0.00           H  
ATOM   3796  HG3 LYS 1 246      46.997  63.230  58.653  0.00  0.00           H  
ATOM   3797  HD2 LYS 1 246      47.301  62.719  61.085  0.00  0.00           H  
ATOM   3798  HD3 LYS 1 246      48.445  64.088  61.240  0.00  0.00           H  
ATOM   3799  HE2 LYS 1 246      46.599  65.580  60.431  0.00  0.00           H  
ATOM   3800  HE3 LYS 1 246      45.449  64.248  60.506  0.00  0.00           H  
ATOM   3801  HZ1 LYS 1 246      45.605  65.605  62.596  0.00  0.00           H  
ATOM   3802  HZ2 LYS 1 246      45.901  64.020  62.935  0.00  0.00           H  
ATOM   3803  HZ3 LYS 1 246      47.098  65.112  62.810  0.00  0.00           H  
ATOM   3804  N   VAL 1 247      50.482  60.330  57.057  0.00  0.00           N  
ATOM   3805  CA  VAL 1 247      51.451  59.237  56.948  0.00  0.00           C  
ATOM   3806  C   VAL 1 247      52.359  59.492  55.723  0.00  0.00           C  
ATOM   3807  O   VAL 1 247      53.598  59.425  55.854  0.00  0.00           O  
ATOM   3808  CB  VAL 1 247      50.886  57.774  56.946  0.00  0.00           C  
ATOM   3809  CG1 VAL 1 247      52.051  56.774  56.906  0.00  0.00           C  
ATOM   3810  CG2 VAL 1 247      50.077  57.712  58.260  0.00  0.00           C  
ATOM   3811  H   VAL 1 247      49.521  60.020  57.061  0.00  0.00           H  
ATOM   3812  HA  VAL 1 247      52.024  59.430  57.855  0.00  0.00           H  
ATOM   3813  HB  VAL 1 247      50.203  57.489  56.147  0.00  0.00           H  
ATOM   3814 HG11 VAL 1 247      52.584  56.855  55.958  0.00  0.00           H  
ATOM   3815 HG12 VAL 1 247      52.821  57.029  57.634  0.00  0.00           H  
ATOM   3816 HG13 VAL 1 247      51.801  55.749  57.179  0.00  0.00           H  
ATOM   3817 HG21 VAL 1 247      49.277  58.437  58.109  0.00  0.00           H  
ATOM   3818 HG22 VAL 1 247      49.600  56.733  58.299  0.00  0.00           H  
ATOM   3819 HG23 VAL 1 247      50.746  57.920  59.095  0.00  0.00           H  
ATOM   3820  N   PHE 1 248      51.830  59.922  54.602  0.00  0.00           N  
ATOM   3821  CA  PHE 1 248      52.620  60.426  53.383  0.00  0.00           C  
ATOM   3822  C   PHE 1 248      53.516  61.675  53.679  0.00  0.00           C  
ATOM   3823  O   PHE 1 248      54.732  61.703  53.377  0.00  0.00           O  
ATOM   3824  CB  PHE 1 248      51.719  60.725  52.246  0.00  0.00           C  
ATOM   3825  CG  PHE 1 248      52.278  61.524  51.129  0.00  0.00           C  
ATOM   3826  CD1 PHE 1 248      53.273  60.842  50.301  0.00  0.00           C  
ATOM   3827  CD2 PHE 1 248      52.057  62.923  50.963  0.00  0.00           C  
ATOM   3828  CE1 PHE 1 248      53.789  61.532  49.250  0.00  0.00           C  
ATOM   3829  CE2 PHE 1 248      52.636  63.616  49.853  0.00  0.00           C  
ATOM   3830  CZ  PHE 1 248      53.548  62.907  49.035  0.00  0.00           C  
ATOM   3831  H   PHE 1 248      50.827  60.022  54.549  0.00  0.00           H  
ATOM   3832  HA  PHE 1 248      53.264  59.585  53.125  0.00  0.00           H  
ATOM   3833  HB2 PHE 1 248      51.240  59.821  51.869  0.00  0.00           H  
ATOM   3834  HB3 PHE 1 248      50.854  61.274  52.616  0.00  0.00           H  
ATOM   3835  HD1 PHE 1 248      53.436  59.776  50.362  0.00  0.00           H  
ATOM   3836  HD2 PHE 1 248      51.449  63.430  51.698  0.00  0.00           H  
ATOM   3837  HE1 PHE 1 248      54.394  61.023  48.514  0.00  0.00           H  
ATOM   3838  HE2 PHE 1 248      52.490  64.676  49.712  0.00  0.00           H  
ATOM   3839  HZ  PHE 1 248      54.253  63.437  48.412  0.00  0.00           H  
ATOM   3840  N   GLU 1 249      52.898  62.763  54.195  0.00  0.00           N  
ATOM   3841  CA  GLU 1 249      53.663  63.943  54.563  0.00  0.00           C  
ATOM   3842  C   GLU 1 249      54.882  63.595  55.405  0.00  0.00           C  
ATOM   3843  O   GLU 1 249      56.017  63.974  55.012  0.00  0.00           O  
ATOM   3844  CB  GLU 1 249      52.857  65.078  55.263  0.00  0.00           C  
ATOM   3845  CG  GLU 1 249      51.812  65.761  54.331  0.00  0.00           C  
ATOM   3846  CD  GLU 1 249      52.321  67.027  53.621  0.00  0.00           C  
ATOM   3847  OE1 GLU 1 249      51.525  67.938  53.278  0.00  0.00           O  
ATOM   3848  OE2 GLU 1 249      53.460  66.933  53.178  0.00  0.00           O  
ATOM   3849  H   GLU 1 249      51.912  62.659  54.390  0.00  0.00           H  
ATOM   3850  HA  GLU 1 249      54.126  64.336  53.658  0.00  0.00           H  
ATOM   3851  HB2 GLU 1 249      52.276  64.622  56.065  0.00  0.00           H  
ATOM   3852  HB3 GLU 1 249      53.571  65.860  55.521  0.00  0.00           H  
ATOM   3853  HG2 GLU 1 249      51.456  64.978  53.661  0.00  0.00           H  
ATOM   3854  HG3 GLU 1 249      50.925  66.008  54.914  0.00  0.00           H  
ATOM   3855  N   ALA 1 250      54.669  62.832  56.529  0.00  0.00           N  
ATOM   3856  CA  ALA 1 250      55.731  62.338  57.436  0.00  0.00           C  
ATOM   3857  C   ALA 1 250      56.786  61.434  56.780  0.00  0.00           C  
ATOM   3858  O   ALA 1 250      57.962  61.551  57.164  0.00  0.00           O  
ATOM   3859  CB  ALA 1 250      54.982  61.625  58.619  0.00  0.00           C  
ATOM   3860  H   ALA 1 250      53.691  62.652  56.705  0.00  0.00           H  
ATOM   3861  HA  ALA 1 250      56.299  63.167  57.858  0.00  0.00           H  
ATOM   3862  HB1 ALA 1 250      54.137  62.289  58.803  0.00  0.00           H  
ATOM   3863  HB2 ALA 1 250      54.547  60.740  58.157  0.00  0.00           H  
ATOM   3864  HB3 ALA 1 250      55.552  61.424  59.526  0.00  0.00           H  
ATOM   3865  N   ALA 1 251      56.406  60.554  55.864  0.00  0.00           N  
ATOM   3866  CA  ALA 1 251      57.330  59.733  55.070  0.00  0.00           C  
ATOM   3867  C   ALA 1 251      58.241  60.502  54.173  0.00  0.00           C  
ATOM   3868  O   ALA 1 251      59.428  60.337  54.340  0.00  0.00           O  
ATOM   3869  CB  ALA 1 251      56.535  58.616  54.406  0.00  0.00           C  
ATOM   3870  H   ALA 1 251      55.446  60.603  55.552  0.00  0.00           H  
ATOM   3871  HA  ALA 1 251      58.030  59.287  55.776  0.00  0.00           H  
ATOM   3872  HB1 ALA 1 251      56.316  57.803  55.099  0.00  0.00           H  
ATOM   3873  HB2 ALA 1 251      55.601  58.897  53.918  0.00  0.00           H  
ATOM   3874  HB3 ALA 1 251      57.082  58.173  53.574  0.00  0.00           H  
ATOM   3875  N   VAL 1 252      57.700  61.397  53.290  0.00  0.00           N  
ATOM   3876  CA  VAL 1 252      58.451  62.354  52.450  0.00  0.00           C  
ATOM   3877  C   VAL 1 252      59.332  63.202  53.278  0.00  0.00           C  
ATOM   3878  O   VAL 1 252      60.502  63.484  52.982  0.00  0.00           O  
ATOM   3879  CB  VAL 1 252      57.406  63.261  51.700  0.00  0.00           C  
ATOM   3880  CG1 VAL 1 252      58.153  64.275  50.847  0.00  0.00           C  
ATOM   3881  CG2 VAL 1 252      56.456  62.578  50.756  0.00  0.00           C  
ATOM   3882  H   VAL 1 252      56.741  61.554  53.562  0.00  0.00           H  
ATOM   3883  HA  VAL 1 252      59.022  61.766  51.732  0.00  0.00           H  
ATOM   3884  HB  VAL 1 252      56.750  63.743  52.426  0.00  0.00           H  
ATOM   3885 HG11 VAL 1 252      59.026  64.729  51.316  0.00  0.00           H  
ATOM   3886 HG12 VAL 1 252      58.482  63.846  49.900  0.00  0.00           H  
ATOM   3887 HG13 VAL 1 252      57.396  65.045  50.701  0.00  0.00           H  
ATOM   3888 HG21 VAL 1 252      56.891  61.758  50.185  0.00  0.00           H  
ATOM   3889 HG22 VAL 1 252      55.562  62.244  51.282  0.00  0.00           H  
ATOM   3890 HG23 VAL 1 252      56.063  63.305  50.046  0.00  0.00           H  
ATOM   3891  N   LYS 1 253      58.783  63.699  54.444  0.00  0.00           N  
ATOM   3892  CA  LYS 1 253      59.694  64.520  55.352  0.00  0.00           C  
ATOM   3893  C   LYS 1 253      60.960  63.752  55.853  0.00  0.00           C  
ATOM   3894  O   LYS 1 253      61.946  64.357  56.095  0.00  0.00           O  
ATOM   3895  CB  LYS 1 253      58.810  65.084  56.448  0.00  0.00           C  
ATOM   3896  CG  LYS 1 253      58.028  66.209  55.870  0.00  0.00           C  
ATOM   3897  CD  LYS 1 253      56.958  66.648  56.895  0.00  0.00           C  
ATOM   3898  CE  LYS 1 253      56.275  67.983  56.419  0.00  0.00           C  
ATOM   3899  NZ  LYS 1 253      55.452  68.513  57.498  0.00  0.00           N  
ATOM   3900  H   LYS 1 253      57.803  63.597  54.666  0.00  0.00           H  
ATOM   3901  HA  LYS 1 253      60.151  65.306  54.750  0.00  0.00           H  
ATOM   3902  HB2 LYS 1 253      58.243  64.242  56.847  0.00  0.00           H  
ATOM   3903  HB3 LYS 1 253      59.414  65.493  57.258  0.00  0.00           H  
ATOM   3904  HG2 LYS 1 253      58.670  67.090  55.826  0.00  0.00           H  
ATOM   3905  HG3 LYS 1 253      57.506  66.096  54.920  0.00  0.00           H  
ATOM   3906  HD2 LYS 1 253      56.233  65.840  56.997  0.00  0.00           H  
ATOM   3907  HD3 LYS 1 253      57.476  66.700  57.852  0.00  0.00           H  
ATOM   3908  HE2 LYS 1 253      57.026  68.628  55.962  0.00  0.00           H  
ATOM   3909  HE3 LYS 1 253      55.626  67.616  55.624  0.00  0.00           H  
ATOM   3910  HZ1 LYS 1 253      54.801  67.844  57.884  0.00  0.00           H  
ATOM   3911  HZ2 LYS 1 253      55.969  68.917  58.267  0.00  0.00           H  
ATOM   3912  HZ3 LYS 1 253      54.853  69.276  57.217  0.00  0.00           H  
ATOM   3913  N   SER 1 254      60.780  62.443  56.118  0.00  0.00           N  
ATOM   3914  CA  SER 1 254      61.855  61.559  56.632  0.00  0.00           C  
ATOM   3915  C   SER 1 254      62.736  61.035  55.487  0.00  0.00           C  
ATOM   3916  O   SER 1 254      63.953  60.886  55.690  0.00  0.00           O  
ATOM   3917  CB  SER 1 254      61.212  60.427  57.470  0.00  0.00           C  
ATOM   3918  OG  SER 1 254      62.220  60.017  58.408  0.00  0.00           O  
ATOM   3919  H   SER 1 254      59.826  62.112  56.101  0.00  0.00           H  
ATOM   3920  HA  SER 1 254      62.495  62.046  57.367  0.00  0.00           H  
ATOM   3921  HB2 SER 1 254      60.413  60.909  58.032  0.00  0.00           H  
ATOM   3922  HB3 SER 1 254      60.904  59.601  56.829  0.00  0.00           H  
ATOM   3923  HG  SER 1 254      61.916  59.315  58.988  0.00  0.00           H  
ATOM   3924  N   ILE 1 255      62.212  60.854  54.252  0.00  0.00           N  
ATOM   3925  CA  ILE 1 255      63.060  60.589  53.080  0.00  0.00           C  
ATOM   3926  C   ILE 1 255      63.894  61.789  52.632  0.00  0.00           C  
ATOM   3927  O   ILE 1 255      65.069  61.634  52.293  0.00  0.00           O  
ATOM   3928  CB  ILE 1 255      62.062  60.058  51.994  0.00  0.00           C  
ATOM   3929  CG1 ILE 1 255      61.659  58.619  52.371  0.00  0.00           C  
ATOM   3930  CG2 ILE 1 255      62.840  59.863  50.655  0.00  0.00           C  
ATOM   3931  CD1 ILE 1 255      60.286  58.244  51.849  0.00  0.00           C  
ATOM   3932  H   ILE 1 255      61.218  60.713  54.142  0.00  0.00           H  
ATOM   3933  HA  ILE 1 255      63.737  59.773  53.334  0.00  0.00           H  
ATOM   3934  HB  ILE 1 255      61.222  60.733  51.828  0.00  0.00           H  
ATOM   3935 HG12 ILE 1 255      62.249  57.786  51.988  0.00  0.00           H  
ATOM   3936 HG13 ILE 1 255      61.621  58.583  53.460  0.00  0.00           H  
ATOM   3937 HG21 ILE 1 255      63.151  60.813  50.220  0.00  0.00           H  
ATOM   3938 HG22 ILE 1 255      63.823  59.409  50.785  0.00  0.00           H  
ATOM   3939 HG23 ILE 1 255      62.291  59.264  49.929  0.00  0.00           H  
ATOM   3940 HD11 ILE 1 255      59.458  58.865  52.189  0.00  0.00           H  
ATOM   3941 HD12 ILE 1 255      60.445  58.090  50.781  0.00  0.00           H  
ATOM   3942 HD13 ILE 1 255      60.125  57.267  52.303  0.00  0.00           H  
ATOM   3943  N   LYS 1 256      63.356  62.940  52.747  0.00  0.00           N  
ATOM   3944  CA  LYS 1 256      64.121  64.207  52.554  0.00  0.00           C  
ATOM   3945  C   LYS 1 256      65.406  64.148  53.458  0.00  0.00           C  
ATOM   3946  O   LYS 1 256      66.522  64.341  53.024  0.00  0.00           O  
ATOM   3947  CB  LYS 1 256      63.317  65.495  52.814  0.00  0.00           C  
ATOM   3948  CG  LYS 1 256      62.412  65.793  51.601  0.00  0.00           C  
ATOM   3949  CD  LYS 1 256      61.254  66.863  51.719  0.00  0.00           C  
ATOM   3950  CE  LYS 1 256      60.624  66.962  50.387  0.00  0.00           C  
ATOM   3951  NZ  LYS 1 256      59.617  68.063  50.445  0.00  0.00           N  
ATOM   3952  H   LYS 1 256      62.355  62.917  52.879  0.00  0.00           H  
ATOM   3953  HA  LYS 1 256      64.450  64.288  51.518  0.00  0.00           H  
ATOM   3954  HB2 LYS 1 256      62.722  65.423  53.725  0.00  0.00           H  
ATOM   3955  HB3 LYS 1 256      63.902  66.397  52.994  0.00  0.00           H  
ATOM   3956  HG2 LYS 1 256      63.016  66.046  50.730  0.00  0.00           H  
ATOM   3957  HG3 LYS 1 256      61.982  64.868  51.217  0.00  0.00           H  
ATOM   3958  HD2 LYS 1 256      60.613  66.561  52.547  0.00  0.00           H  
ATOM   3959  HD3 LYS 1 256      61.754  67.787  52.011  0.00  0.00           H  
ATOM   3960  HE2 LYS 1 256      61.378  67.209  49.640  0.00  0.00           H  
ATOM   3961  HE3 LYS 1 256      60.147  66.035  50.069  0.00  0.00           H  
ATOM   3962  HZ1 LYS 1 256      59.119  68.055  51.324  0.00  0.00           H  
ATOM   3963  HZ2 LYS 1 256      60.101  68.942  50.561  0.00  0.00           H  
ATOM   3964  HZ3 LYS 1 256      58.964  68.113  49.676  0.00  0.00           H  
ATOM   3965  N   ALA 1 257      65.135  63.755  54.711  0.00  0.00           N  
ATOM   3966  CA  ALA 1 257      66.195  63.874  55.736  0.00  0.00           C  
ATOM   3967  C   ALA 1 257      67.226  62.655  55.591  0.00  0.00           C  
ATOM   3968  O   ALA 1 257      68.358  62.776  56.002  0.00  0.00           O  
ATOM   3969  CB  ALA 1 257      65.505  63.894  57.102  0.00  0.00           C  
ATOM   3970  H   ALA 1 257      64.155  63.643  54.927  0.00  0.00           H  
ATOM   3971  HA  ALA 1 257      66.717  64.824  55.624  0.00  0.00           H  
ATOM   3972  HB1 ALA 1 257      65.016  64.839  57.339  0.00  0.00           H  
ATOM   3973  HB2 ALA 1 257      64.850  63.030  57.214  0.00  0.00           H  
ATOM   3974  HB3 ALA 1 257      66.334  63.846  57.809  0.00  0.00           H  
ATOM   3975  N   ALA 1 258      66.810  61.536  55.072  0.00  0.00           N  
ATOM   3976  CA  ALA 1 258      67.636  60.403  54.738  0.00  0.00           C  
ATOM   3977  C   ALA 1 258      68.640  60.669  53.535  0.00  0.00           C  
ATOM   3978  O   ALA 1 258      69.859  60.403  53.680  0.00  0.00           O  
ATOM   3979  CB  ALA 1 258      66.828  59.274  54.223  0.00  0.00           C  
ATOM   3980  H   ALA 1 258      65.823  61.389  54.914  0.00  0.00           H  
ATOM   3981  HA  ALA 1 258      68.128  59.981  55.614  0.00  0.00           H  
ATOM   3982  HB1 ALA 1 258      66.220  58.924  55.057  0.00  0.00           H  
ATOM   3983  HB2 ALA 1 258      66.345  59.570  53.292  0.00  0.00           H  
ATOM   3984  HB3 ALA 1 258      67.433  58.380  54.069  0.00  0.00           H  
ATOM   3985  N   SER 1 259      68.178  61.423  52.582  0.00  0.00           N  
ATOM   3986  CA  SER 1 259      68.845  61.663  51.298  0.00  0.00           C  
ATOM   3987  C   SER 1 259      69.594  62.963  51.106  0.00  0.00           C  
ATOM   3988  O   SER 1 259      70.023  63.341  50.012  0.00  0.00           O  
ATOM   3989  CB  SER 1 259      67.788  61.263  50.195  0.00  0.00           C  
ATOM   3990  OG  SER 1 259      66.629  62.123  50.216  0.00  0.00           O  
ATOM   3991  H   SER 1 259      67.316  61.891  52.823  0.00  0.00           H  
ATOM   3992  HA  SER 1 259      69.610  60.889  51.236  0.00  0.00           H  
ATOM   3993  HB2 SER 1 259      68.213  61.427  49.205  0.00  0.00           H  
ATOM   3994  HB3 SER 1 259      67.542  60.205  50.287  0.00  0.00           H  
ATOM   3995  HG  SER 1 259      66.249  62.124  51.097  0.00  0.00           H  
ATOM   3996  N   SER 1 260      69.651  63.751  52.164  0.00  0.00           N  
ATOM   3997  CA  SER 1 260      69.806  65.255  52.261  0.00  0.00           C  
ATOM   3998  C   SER 1 260      71.156  65.812  51.641  0.00  0.00           C  
ATOM   3999  O   SER 1 260      71.318  67.025  51.670  0.00  0.00           O  
ATOM   4000  CB  SER 1 260      69.582  65.645  53.747  0.00  0.00           C  
ATOM   4001  OG  SER 1 260      70.687  65.349  54.650  0.00  0.00           O  
ATOM   4002  H   SER 1 260      69.352  63.350  53.042  0.00  0.00           H  
ATOM   4003  HA  SER 1 260      69.019  65.707  51.658  0.00  0.00           H  
ATOM   4004  HB2 SER 1 260      69.447  66.721  53.637  0.00  0.00           H  
ATOM   4005  HB3 SER 1 260      68.660  65.298  54.212  0.00  0.00           H  
ATOM   4006  HG  SER 1 260      70.458  65.457  55.576  0.00  0.00           H  
ATOM   4007  N   THR 1 261      72.021  65.008  50.988  0.00  0.00           N  
ATOM   4008  CA  THR 1 261      73.083  65.353  50.078  0.00  0.00           C  
ATOM   4009  C   THR 1 261      72.589  65.781  48.615  0.00  0.00           C  
ATOM   4010  O   THR 1 261      73.263  66.534  47.914  0.00  0.00           O  
ATOM   4011  CB  THR 1 261      74.255  64.305  50.019  0.00  0.00           C  
ATOM   4012  OG1 THR 1 261      73.755  63.051  49.710  0.00  0.00           O  
ATOM   4013  CG2 THR 1 261      74.949  64.287  51.365  0.00  0.00           C  
ATOM   4014  H   THR 1 261      71.784  64.026  50.996  0.00  0.00           H  
ATOM   4015  HA  THR 1 261      73.508  66.250  50.529  0.00  0.00           H  
ATOM   4016  HB  THR 1 261      75.011  64.580  49.283  0.00  0.00           H  
ATOM   4017  HG1 THR 1 261      73.772  63.088  48.751  0.00  0.00           H  
ATOM   4018 HG21 THR 1 261      75.690  63.490  51.310  0.00  0.00           H  
ATOM   4019 HG22 THR 1 261      75.539  65.198  51.467  0.00  0.00           H  
ATOM   4020 HG23 THR 1 261      74.283  64.160  52.219  0.00  0.00           H  
ATOM   4021  N   GLU 1 262      71.416  65.331  48.099  0.00  0.00           N  
ATOM   4022  CA  GLU 1 262      70.777  65.866  46.935  0.00  0.00           C  
ATOM   4023  C   GLU 1 262      69.392  66.371  47.376  0.00  0.00           C  
ATOM   4024  O   GLU 1 262      68.614  65.585  47.930  0.00  0.00           O  
ATOM   4025  CB  GLU 1 262      70.630  64.743  45.873  0.00  0.00           C  
ATOM   4026  CG  GLU 1 262      71.978  64.356  45.228  0.00  0.00           C  
ATOM   4027  CD  GLU 1 262      72.383  65.184  44.026  0.00  0.00           C  
ATOM   4028  OE1 GLU 1 262      73.223  64.723  43.209  0.00  0.00           O  
ATOM   4029  OE2 GLU 1 262      71.920  66.304  43.827  0.00  0.00           O  
ATOM   4030  H   GLU 1 262      70.871  64.737  48.707  0.00  0.00           H  
ATOM   4031  HA  GLU 1 262      71.358  66.636  46.427  0.00  0.00           H  
ATOM   4032  HB2 GLU 1 262      70.215  63.847  46.333  0.00  0.00           H  
ATOM   4033  HB3 GLU 1 262      69.923  65.086  45.117  0.00  0.00           H  
ATOM   4034  HG2 GLU 1 262      72.821  64.315  45.917  0.00  0.00           H  
ATOM   4035  HG3 GLU 1 262      71.773  63.332  44.917  0.00  0.00           H  
ATOM   4036  N   LYS 1 263      69.004  67.597  47.033  0.00  0.00           N  
ATOM   4037  CA  LYS 1 263      67.696  68.092  47.143  0.00  0.00           C  
ATOM   4038  C   LYS 1 263      66.825  67.989  45.854  0.00  0.00           C  
ATOM   4039  O   LYS 1 263      67.346  68.199  44.788  0.00  0.00           O  
ATOM   4040  CB  LYS 1 263      67.668  69.508  47.665  0.00  0.00           C  
ATOM   4041  CG  LYS 1 263      68.387  69.762  48.982  0.00  0.00           C  
ATOM   4042  CD  LYS 1 263      68.202  71.246  49.392  0.00  0.00           C  
ATOM   4043  CE  LYS 1 263      69.015  71.567  50.592  0.00  0.00           C  
ATOM   4044  NZ  LYS 1 263      70.460  71.645  50.532  0.00  0.00           N  
ATOM   4045  H   LYS 1 263      69.679  68.157  46.533  0.00  0.00           H  
ATOM   4046  HA  LYS 1 263      67.119  67.464  47.822  0.00  0.00           H  
ATOM   4047  HB2 LYS 1 263      68.044  70.184  46.898  0.00  0.00           H  
ATOM   4048  HB3 LYS 1 263      66.664  69.929  47.716  0.00  0.00           H  
ATOM   4049  HG2 LYS 1 263      67.926  69.174  49.775  0.00  0.00           H  
ATOM   4050  HG3 LYS 1 263      69.456  69.620  48.821  0.00  0.00           H  
ATOM   4051  HD2 LYS 1 263      68.523  71.914  48.593  0.00  0.00           H  
ATOM   4052  HD3 LYS 1 263      67.148  71.475  49.552  0.00  0.00           H  
ATOM   4053  HE2 LYS 1 263      68.577  72.502  50.942  0.00  0.00           H  
ATOM   4054  HE3 LYS 1 263      68.711  70.878  51.379  0.00  0.00           H  
ATOM   4055  HZ1 LYS 1 263      70.810  70.722  50.317  0.00  0.00           H  
ATOM   4056  HZ2 LYS 1 263      70.881  72.221  49.817  0.00  0.00           H  
ATOM   4057  HZ3 LYS 1 263      70.876  71.993  51.384  0.00  0.00           H  
ATOM   4058  N   PHE 1 264      65.540  67.574  45.944  0.00  0.00           N  
ATOM   4059  CA  PHE 1 264      64.542  67.523  44.815  0.00  0.00           C  
ATOM   4060  C   PHE 1 264      63.295  68.407  45.046  0.00  0.00           C  
ATOM   4061  O   PHE 1 264      62.938  68.644  46.209  0.00  0.00           O  
ATOM   4062  CB  PHE 1 264      64.350  66.048  44.653  0.00  0.00           C  
ATOM   4063  CG  PHE 1 264      65.515  65.145  44.299  0.00  0.00           C  
ATOM   4064  CD1 PHE 1 264      65.918  64.880  42.938  0.00  0.00           C  
ATOM   4065  CD2 PHE 1 264      66.189  64.571  45.358  0.00  0.00           C  
ATOM   4066  CE1 PHE 1 264      66.930  63.895  42.787  0.00  0.00           C  
ATOM   4067  CE2 PHE 1 264      67.291  63.737  45.106  0.00  0.00           C  
ATOM   4068  CZ  PHE 1 264      67.706  63.459  43.810  0.00  0.00           C  
ATOM   4069  H   PHE 1 264      65.347  67.290  46.894  0.00  0.00           H  
ATOM   4070  HA  PHE 1 264      64.968  68.048  43.960  0.00  0.00           H  
ATOM   4071  HB2 PHE 1 264      63.824  65.739  45.556  0.00  0.00           H  
ATOM   4072  HB3 PHE 1 264      63.693  66.042  43.783  0.00  0.00           H  
ATOM   4073  HD1 PHE 1 264      65.335  65.237  42.101  0.00  0.00           H  
ATOM   4074  HD2 PHE 1 264      65.938  64.726  46.397  0.00  0.00           H  
ATOM   4075  HE1 PHE 1 264      67.230  63.514  41.822  0.00  0.00           H  
ATOM   4076  HE2 PHE 1 264      67.918  63.248  45.836  0.00  0.00           H  
ATOM   4077  HZ  PHE 1 264      68.566  62.816  43.696  0.00  0.00           H  
ATOM   4078  N   PRO 1 265      62.542  68.697  43.957  0.00  0.00           N  
ATOM   4079  CA  PRO 1 265      61.384  69.619  44.101  0.00  0.00           C  
ATOM   4080  C   PRO 1 265      60.203  68.907  44.778  0.00  0.00           C  
ATOM   4081  O   PRO 1 265      60.034  67.754  44.667  0.00  0.00           O  
ATOM   4082  CB  PRO 1 265      61.054  69.945  42.597  0.00  0.00           C  
ATOM   4083  CG  PRO 1 265      61.479  68.771  41.821  0.00  0.00           C  
ATOM   4084  CD  PRO 1 265      62.722  68.233  42.587  0.00  0.00           C  
ATOM   4085  HA  PRO 1 265      61.768  70.494  44.624  0.00  0.00           H  
ATOM   4086  HB2 PRO 1 265      59.983  70.098  42.465  0.00  0.00           H  
ATOM   4087  HB3 PRO 1 265      61.671  70.815  42.375  0.00  0.00           H  
ATOM   4088  HG2 PRO 1 265      60.691  68.019  41.801  0.00  0.00           H  
ATOM   4089  HG3 PRO 1 265      61.815  69.027  40.816  0.00  0.00           H  
ATOM   4090  HD2 PRO 1 265      62.746  67.143  42.568  0.00  0.00           H  
ATOM   4091  HD3 PRO 1 265      63.625  68.676  42.167  0.00  0.00           H  
ATOM   4092  N   ASP 1 266      59.356  69.729  45.443  0.00  0.00           N  
ATOM   4093  CA  ASP 1 266      58.164  69.237  46.095  0.00  0.00           C  
ATOM   4094  C   ASP 1 266      57.160  68.467  45.203  0.00  0.00           C  
ATOM   4095  O   ASP 1 266      56.553  67.500  45.574  0.00  0.00           O  
ATOM   4096  CB  ASP 1 266      57.347  70.422  46.719  0.00  0.00           C  
ATOM   4097  CG  ASP 1 266      58.027  71.263  47.790  0.00  0.00           C  
ATOM   4098  OD1 ASP 1 266      57.404  72.254  48.191  0.00  0.00           O  
ATOM   4099  OD2 ASP 1 266      59.157  70.989  48.228  0.00  0.00           O  
ATOM   4100  H   ASP 1 266      59.524  70.725  45.458  0.00  0.00           H  
ATOM   4101  HA  ASP 1 266      58.460  68.545  46.883  0.00  0.00           H  
ATOM   4102  HB2 ASP 1 266      57.128  71.155  45.943  0.00  0.00           H  
ATOM   4103  HB3 ASP 1 266      56.489  70.109  47.315  0.00  0.00           H  
ATOM   4104  N   GLY 1 267      57.089  68.919  43.914  0.00  0.00           N  
ATOM   4105  CA  GLY 1 267      56.339  68.290  42.905  0.00  0.00           C  
ATOM   4106  C   GLY 1 267      56.687  66.789  42.698  0.00  0.00           C  
ATOM   4107  O   GLY 1 267      55.848  65.954  42.493  0.00  0.00           O  
ATOM   4108  H   GLY 1 267      57.498  69.831  43.768  0.00  0.00           H  
ATOM   4109  HA2 GLY 1 267      55.299  68.211  43.222  0.00  0.00           H  
ATOM   4110  HA3 GLY 1 267      56.501  68.769  41.939  0.00  0.00           H  
ATOM   4111  N   PHE 1 268      57.991  66.521  42.654  0.00  0.00           N  
ATOM   4112  CA  PHE 1 268      58.468  65.163  42.416  0.00  0.00           C  
ATOM   4113  C   PHE 1 268      58.007  64.223  43.520  0.00  0.00           C  
ATOM   4114  O   PHE 1 268      57.315  63.279  43.299  0.00  0.00           O  
ATOM   4115  CB  PHE 1 268      59.992  65.132  42.215  0.00  0.00           C  
ATOM   4116  CG  PHE 1 268      60.657  63.934  42.672  0.00  0.00           C  
ATOM   4117  CD1 PHE 1 268      60.410  62.684  42.064  0.00  0.00           C  
ATOM   4118  CD2 PHE 1 268      61.563  64.043  43.718  0.00  0.00           C  
ATOM   4119  CE1 PHE 1 268      61.026  61.557  42.606  0.00  0.00           C  
ATOM   4120  CE2 PHE 1 268      62.147  62.861  44.238  0.00  0.00           C  
ATOM   4121  CZ  PHE 1 268      61.912  61.584  43.712  0.00  0.00           C  
ATOM   4122  H   PHE 1 268      58.605  67.286  42.894  0.00  0.00           H  
ATOM   4123  HA  PHE 1 268      57.933  64.799  41.539  0.00  0.00           H  
ATOM   4124  HB2 PHE 1 268      60.165  65.393  41.171  0.00  0.00           H  
ATOM   4125  HB3 PHE 1 268      60.398  65.999  42.735  0.00  0.00           H  
ATOM   4126  HD1 PHE 1 268      59.794  62.578  41.183  0.00  0.00           H  
ATOM   4127  HD2 PHE 1 268      61.658  64.989  44.229  0.00  0.00           H  
ATOM   4128  HE1 PHE 1 268      60.749  60.580  42.239  0.00  0.00           H  
ATOM   4129  HE2 PHE 1 268      62.895  62.933  45.013  0.00  0.00           H  
ATOM   4130  HZ  PHE 1 268      62.442  60.727  44.099  0.00  0.00           H  
ATOM   4131  N   TRP 1 269      58.182  64.716  44.771  0.00  0.00           N  
ATOM   4132  CA  TRP 1 269      57.665  64.091  46.033  0.00  0.00           C  
ATOM   4133  C   TRP 1 269      56.137  63.832  45.997  0.00  0.00           C  
ATOM   4134  O   TRP 1 269      55.661  62.754  46.391  0.00  0.00           O  
ATOM   4135  CB  TRP 1 269      58.104  64.801  47.233  0.00  0.00           C  
ATOM   4136  CG  TRP 1 269      59.664  65.034  47.338  0.00  0.00           C  
ATOM   4137  CD1 TRP 1 269      60.306  66.178  47.291  0.00  0.00           C  
ATOM   4138  CD2 TRP 1 269      60.690  64.016  47.581  0.00  0.00           C  
ATOM   4139  NE1 TRP 1 269      61.679  65.969  47.578  0.00  0.00           N  
ATOM   4140  CE2 TRP 1 269      61.964  64.696  47.733  0.00  0.00           C  
ATOM   4141  CE3 TRP 1 269      60.676  62.662  47.828  0.00  0.00           C  
ATOM   4142  CZ2 TRP 1 269      63.148  64.011  47.957  0.00  0.00           C  
ATOM   4143  CZ3 TRP 1 269      61.881  61.939  48.017  0.00  0.00           C  
ATOM   4144  CH2 TRP 1 269      63.143  62.546  48.038  0.00  0.00           C  
ATOM   4145  H   TRP 1 269      58.724  65.565  44.844  0.00  0.00           H  
ATOM   4146  HA  TRP 1 269      58.138  63.115  46.140  0.00  0.00           H  
ATOM   4147  HB2 TRP 1 269      57.633  65.783  47.282  0.00  0.00           H  
ATOM   4148  HB3 TRP 1 269      57.759  64.238  48.100  0.00  0.00           H  
ATOM   4149  HD1 TRP 1 269      59.835  67.147  47.220  0.00  0.00           H  
ATOM   4150  HE1 TRP 1 269      62.314  66.743  47.449  0.00  0.00           H  
ATOM   4151  HE3 TRP 1 269      59.772  62.073  47.787  0.00  0.00           H  
ATOM   4152  HZ2 TRP 1 269      64.030  64.625  48.067  0.00  0.00           H  
ATOM   4153  HZ3 TRP 1 269      61.887  60.860  48.059  0.00  0.00           H  
ATOM   4154  HH2 TRP 1 269      63.984  61.906  48.258  0.00  0.00           H  
ATOM   4155  N   LEU 1 270      55.357  64.802  45.503  0.00  0.00           N  
ATOM   4156  CA  LEU 1 270      53.920  64.637  45.242  0.00  0.00           C  
ATOM   4157  C   LEU 1 270      53.508  63.760  44.128  0.00  0.00           C  
ATOM   4158  O   LEU 1 270      52.439  63.106  44.219  0.00  0.00           O  
ATOM   4159  CB  LEU 1 270      53.260  66.025  45.198  0.00  0.00           C  
ATOM   4160  CG  LEU 1 270      51.774  66.043  45.429  0.00  0.00           C  
ATOM   4161  CD1 LEU 1 270      51.304  65.586  46.823  0.00  0.00           C  
ATOM   4162  CD2 LEU 1 270      51.200  67.439  45.088  0.00  0.00           C  
ATOM   4163  H   LEU 1 270      55.811  65.672  45.261  0.00  0.00           H  
ATOM   4164  HA  LEU 1 270      53.474  64.191  46.131  0.00  0.00           H  
ATOM   4165  HB2 LEU 1 270      53.645  66.598  46.042  0.00  0.00           H  
ATOM   4166  HB3 LEU 1 270      53.632  66.481  44.281  0.00  0.00           H  
ATOM   4167  HG  LEU 1 270      51.187  65.451  44.727  0.00  0.00           H  
ATOM   4168 HD11 LEU 1 270      51.352  64.499  46.757  0.00  0.00           H  
ATOM   4169 HD12 LEU 1 270      51.974  65.870  47.635  0.00  0.00           H  
ATOM   4170 HD13 LEU 1 270      50.238  65.804  46.889  0.00  0.00           H  
ATOM   4171 HD21 LEU 1 270      50.137  67.323  44.877  0.00  0.00           H  
ATOM   4172 HD22 LEU 1 270      51.426  68.260  45.768  0.00  0.00           H  
ATOM   4173 HD23 LEU 1 270      51.646  67.766  44.148  0.00  0.00           H  
ATOM   4174  N   GLY 1 271      54.397  63.490  43.136  0.00  0.00           N  
ATOM   4175  CA  GLY 1 271      53.959  62.836  41.939  0.00  0.00           C  
ATOM   4176  C   GLY 1 271      53.658  63.738  40.696  0.00  0.00           C  
ATOM   4177  O   GLY 1 271      53.483  63.194  39.623  0.00  0.00           O  
ATOM   4178  H   GLY 1 271      55.340  63.843  43.209  0.00  0.00           H  
ATOM   4179  HA2 GLY 1 271      54.822  62.311  41.528  0.00  0.00           H  
ATOM   4180  HA3 GLY 1 271      53.157  62.130  42.155  0.00  0.00           H  
ATOM   4181  N   GLU 1 272      53.855  65.026  40.939  0.00  0.00           N  
ATOM   4182  CA  GLU 1 272      53.652  66.092  39.829  0.00  0.00           C  
ATOM   4183  C   GLU 1 272      54.865  66.335  38.992  0.00  0.00           C  
ATOM   4184  O   GLU 1 272      54.798  66.989  37.960  0.00  0.00           O  
ATOM   4185  CB  GLU 1 272      53.110  67.362  40.455  0.00  0.00           C  
ATOM   4186  CG  GLU 1 272      51.750  67.036  41.199  0.00  0.00           C  
ATOM   4187  CD  GLU 1 272      50.715  66.437  40.359  0.00  0.00           C  
ATOM   4188  OE1 GLU 1 272      50.469  66.902  39.238  0.00  0.00           O  
ATOM   4189  OE2 GLU 1 272      50.231  65.343  40.675  0.00  0.00           O  
ATOM   4190  H   GLU 1 272      54.110  65.401  41.842  0.00  0.00           H  
ATOM   4191  HA  GLU 1 272      52.897  65.697  39.150  0.00  0.00           H  
ATOM   4192  HB2 GLU 1 272      53.849  67.710  41.177  0.00  0.00           H  
ATOM   4193  HB3 GLU 1 272      52.933  68.104  39.676  0.00  0.00           H  
ATOM   4194  HG2 GLU 1 272      52.065  66.329  41.966  0.00  0.00           H  
ATOM   4195  HG3 GLU 1 272      51.459  67.883  41.819  0.00  0.00           H  
ATOM   4196  N   GLN 1 273      56.093  65.780  39.268  0.00  0.00           N  
ATOM   4197  CA  GLN 1 273      57.318  65.949  38.502  0.00  0.00           C  
ATOM   4198  C   GLN 1 273      58.087  64.602  38.453  0.00  0.00           C  
ATOM   4199  O   GLN 1 273      57.736  63.683  39.205  0.00  0.00           O  
ATOM   4200  CB  GLN 1 273      58.213  67.141  39.012  0.00  0.00           C  
ATOM   4201  CG  GLN 1 273      57.537  68.462  38.681  0.00  0.00           C  
ATOM   4202  CD  GLN 1 273      58.526  69.608  38.476  0.00  0.00           C  
ATOM   4203  OE1 GLN 1 273      59.754  69.570  38.616  0.00  0.00           O  
ATOM   4204  NE2 GLN 1 273      58.032  70.814  38.252  0.00  0.00           N  
ATOM   4205  H   GLN 1 273      56.089  65.207  40.099  0.00  0.00           H  
ATOM   4206  HA  GLN 1 273      57.019  66.212  37.487  0.00  0.00           H  
ATOM   4207  HB2 GLN 1 273      58.464  67.009  40.064  0.00  0.00           H  
ATOM   4208  HB3 GLN 1 273      59.223  67.167  38.604  0.00  0.00           H  
ATOM   4209  HG2 GLN 1 273      56.992  68.366  37.742  0.00  0.00           H  
ATOM   4210  HG3 GLN 1 273      56.790  68.833  39.382  0.00  0.00           H  
ATOM   4211 HE21 GLN 1 273      58.685  71.581  38.169  0.00  0.00           H  
ATOM   4212 HE22 GLN 1 273      57.036  70.978  38.227  0.00  0.00           H  
ATOM   4213  N   LEU 1 274      59.169  64.515  37.680  0.00  0.00           N  
ATOM   4214  CA  LEU 1 274      60.006  63.361  37.492  0.00  0.00           C  
ATOM   4215  C   LEU 1 274      61.458  63.650  37.761  0.00  0.00           C  
ATOM   4216  O   LEU 1 274      61.927  64.753  37.535  0.00  0.00           O  
ATOM   4217  CB  LEU 1 274      59.952  62.854  36.037  0.00  0.00           C  
ATOM   4218  CG  LEU 1 274      58.533  62.832  35.336  0.00  0.00           C  
ATOM   4219  CD1 LEU 1 274      58.431  62.289  33.858  0.00  0.00           C  
ATOM   4220  CD2 LEU 1 274      57.532  61.989  36.083  0.00  0.00           C  
ATOM   4221  H   LEU 1 274      59.433  65.309  37.115  0.00  0.00           H  
ATOM   4222  HA  LEU 1 274      59.579  62.644  38.194  0.00  0.00           H  
ATOM   4223  HB2 LEU 1 274      60.535  63.534  35.416  0.00  0.00           H  
ATOM   4224  HB3 LEU 1 274      60.418  61.868  36.024  0.00  0.00           H  
ATOM   4225  HG  LEU 1 274      58.205  63.869  35.261  0.00  0.00           H  
ATOM   4226 HD11 LEU 1 274      58.663  61.245  33.645  0.00  0.00           H  
ATOM   4227 HD12 LEU 1 274      57.447  62.611  33.517  0.00  0.00           H  
ATOM   4228 HD13 LEU 1 274      59.094  62.927  33.275  0.00  0.00           H  
ATOM   4229 HD21 LEU 1 274      56.665  61.801  35.451  0.00  0.00           H  
ATOM   4230 HD22 LEU 1 274      57.766  60.967  36.381  0.00  0.00           H  
ATOM   4231 HD23 LEU 1 274      57.227  62.617  36.920  0.00  0.00           H  
ATOM   4232  N   VAL 1 275      62.243  62.690  38.257  0.00  0.00           N  
ATOM   4233  CA  VAL 1 275      63.692  62.741  38.503  0.00  0.00           C  
ATOM   4234  C   VAL 1 275      64.482  61.886  37.402  0.00  0.00           C  
ATOM   4235  O   VAL 1 275      64.051  60.723  37.132  0.00  0.00           O  
ATOM   4236  CB  VAL 1 275      64.015  62.197  39.940  0.00  0.00           C  
ATOM   4237  CG1 VAL 1 275      63.663  60.734  40.225  0.00  0.00           C  
ATOM   4238  CG2 VAL 1 275      65.507  62.413  40.089  0.00  0.00           C  
ATOM   4239  H   VAL 1 275      61.787  61.794  38.362  0.00  0.00           H  
ATOM   4240  HA  VAL 1 275      64.053  63.768  38.454  0.00  0.00           H  
ATOM   4241  HB  VAL 1 275      63.559  62.850  40.684  0.00  0.00           H  
ATOM   4242 HG11 VAL 1 275      63.616  60.524  41.294  0.00  0.00           H  
ATOM   4243 HG12 VAL 1 275      62.619  60.607  39.938  0.00  0.00           H  
ATOM   4244 HG13 VAL 1 275      64.325  60.031  39.718  0.00  0.00           H  
ATOM   4245 HG21 VAL 1 275      65.822  62.246  41.119  0.00  0.00           H  
ATOM   4246 HG22 VAL 1 275      66.142  61.798  39.452  0.00  0.00           H  
ATOM   4247 HG23 VAL 1 275      65.724  63.423  39.740  0.00  0.00           H  
ATOM   4248  N   CYS 1 276      65.508  62.438  36.798  0.00  0.00           N  
ATOM   4249  CA  CYS 1 276      66.263  61.638  35.818  0.00  0.00           C  
ATOM   4250  C   CYS 1 276      67.831  61.677  35.948  0.00  0.00           C  
ATOM   4251  O   CYS 1 276      68.470  62.722  36.338  0.00  0.00           O  
ATOM   4252  CB  CYS 1 276      66.023  62.174  34.364  0.00  0.00           C  
ATOM   4253  SG  CYS 1 276      64.321  62.618  34.005  0.00  0.00           S  
ATOM   4254  H   CYS 1 276      65.883  63.356  36.990  0.00  0.00           H  
ATOM   4255  HA  CYS 1 276      66.017  60.576  35.832  0.00  0.00           H  
ATOM   4256  HB2 CYS 1 276      66.600  63.086  34.211  0.00  0.00           H  
ATOM   4257  HB3 CYS 1 276      66.388  61.579  33.527  0.00  0.00           H  
ATOM   4258  N   TRP 1 277      68.465  60.613  35.572  0.00  0.00           N  
ATOM   4259  CA  TRP 1 277      69.954  60.488  35.368  0.00  0.00           C  
ATOM   4260  C   TRP 1 277      70.406  59.997  34.023  0.00  0.00           C  
ATOM   4261  O   TRP 1 277      69.628  59.388  33.305  0.00  0.00           O  
ATOM   4262  CB  TRP 1 277      70.459  59.487  36.386  0.00  0.00           C  
ATOM   4263  CG  TRP 1 277      70.305  59.910  37.817  0.00  0.00           C  
ATOM   4264  CD1 TRP 1 277      71.150  60.582  38.606  0.00  0.00           C  
ATOM   4265  CD2 TRP 1 277      69.144  59.721  38.741  0.00  0.00           C  
ATOM   4266  NE1 TRP 1 277      70.585  60.961  39.784  0.00  0.00           N  
ATOM   4267  CE2 TRP 1 277      69.363  60.387  39.979  0.00  0.00           C  
ATOM   4268  CE3 TRP 1 277      67.977  58.976  38.660  0.00  0.00           C  
ATOM   4269  CZ2 TRP 1 277      68.394  60.351  40.996  0.00  0.00           C  
ATOM   4270  CZ3 TRP 1 277      66.958  58.993  39.649  0.00  0.00           C  
ATOM   4271  CH2 TRP 1 277      67.205  59.667  40.857  0.00  0.00           C  
ATOM   4272  H   TRP 1 277      67.893  59.940  35.082  0.00  0.00           H  
ATOM   4273  HA  TRP 1 277      70.318  61.504  35.522  0.00  0.00           H  
ATOM   4274  HB2 TRP 1 277      69.984  58.508  36.319  0.00  0.00           H  
ATOM   4275  HB3 TRP 1 277      71.541  59.443  36.265  0.00  0.00           H  
ATOM   4276  HD1 TRP 1 277      72.106  60.915  38.230  0.00  0.00           H  
ATOM   4277  HE1 TRP 1 277      71.030  61.707  40.300  0.00  0.00           H  
ATOM   4278  HE3 TRP 1 277      67.714  58.488  37.733  0.00  0.00           H  
ATOM   4279  HZ2 TRP 1 277      68.567  60.940  41.884  0.00  0.00           H  
ATOM   4280  HZ3 TRP 1 277      66.067  58.407  39.482  0.00  0.00           H  
ATOM   4281  HH2 TRP 1 277      66.412  59.782  41.581  0.00  0.00           H  
ATOM   4282  N   GLN 1 278      71.613  60.301  33.613  0.00  0.00           N  
ATOM   4283  CA  GLN 1 278      72.239  59.712  32.358  0.00  0.00           C  
ATOM   4284  C   GLN 1 278      72.979  58.357  32.714  0.00  0.00           C  
ATOM   4285  O   GLN 1 278      73.527  58.151  33.765  0.00  0.00           O  
ATOM   4286  CB  GLN 1 278      73.224  60.680  31.669  0.00  0.00           C  
ATOM   4287  CG  GLN 1 278      74.640  60.594  32.316  0.00  0.00           C  
ATOM   4288  CD  GLN 1 278      75.654  61.401  31.618  0.00  0.00           C  
ATOM   4289  OE1 GLN 1 278      75.431  62.145  30.624  0.00  0.00           O  
ATOM   4290  NE2 GLN 1 278      76.871  61.335  32.100  0.00  0.00           N  
ATOM   4291  H   GLN 1 278      72.199  60.867  34.211  0.00  0.00           H  
ATOM   4292  HA  GLN 1 278      71.363  59.629  31.715  0.00  0.00           H  
ATOM   4293  HB2 GLN 1 278      73.356  60.477  30.606  0.00  0.00           H  
ATOM   4294  HB3 GLN 1 278      72.894  61.702  31.859  0.00  0.00           H  
ATOM   4295  HG2 GLN 1 278      74.661  60.987  33.333  0.00  0.00           H  
ATOM   4296  HG3 GLN 1 278      75.075  59.596  32.375  0.00  0.00           H  
ATOM   4297 HE21 GLN 1 278      77.612  61.847  31.643  0.00  0.00           H  
ATOM   4298 HE22 GLN 1 278      77.010  60.865  32.983  0.00  0.00           H  
ATOM   4299  N   ALA 1 279      73.020  57.516  31.680  0.00  0.00           N  
ATOM   4300  CA  ALA 1 279      73.893  56.330  31.486  0.00  0.00           C  
ATOM   4301  C   ALA 1 279      74.075  55.415  32.735  0.00  0.00           C  
ATOM   4302  O   ALA 1 279      75.161  54.829  32.948  0.00  0.00           O  
ATOM   4303  CB  ALA 1 279      75.189  56.906  30.927  0.00  0.00           C  
ATOM   4304  H   ALA 1 279      72.654  57.836  30.795  0.00  0.00           H  
ATOM   4305  HA  ALA 1 279      73.513  55.687  30.691  0.00  0.00           H  
ATOM   4306  HB1 ALA 1 279      75.599  57.670  31.588  0.00  0.00           H  
ATOM   4307  HB2 ALA 1 279      75.961  56.142  30.836  0.00  0.00           H  
ATOM   4308  HB3 ALA 1 279      74.993  57.361  29.957  0.00  0.00           H  
ATOM   4309  N   GLY 1 280      73.057  55.352  33.616  0.00  0.00           N  
ATOM   4310  CA  GLY 1 280      72.951  54.393  34.742  0.00  0.00           C  
ATOM   4311  C   GLY 1 280      73.489  55.022  36.070  0.00  0.00           C  
ATOM   4312  O   GLY 1 280      73.398  54.402  37.088  0.00  0.00           O  
ATOM   4313  H   GLY 1 280      72.209  55.844  33.372  0.00  0.00           H  
ATOM   4314  HA2 GLY 1 280      71.900  54.141  34.877  0.00  0.00           H  
ATOM   4315  HA3 GLY 1 280      73.576  53.523  34.540  0.00  0.00           H  
ATOM   4316  N   THR 1 281      73.894  56.322  36.049  0.00  0.00           N  
ATOM   4317  CA  THR 1 281      74.637  57.052  37.064  0.00  0.00           C  
ATOM   4318  C   THR 1 281      73.706  57.514  38.217  0.00  0.00           C  
ATOM   4319  O   THR 1 281      74.055  58.443  38.921  0.00  0.00           O  
ATOM   4320  CB  THR 1 281      75.450  58.172  36.523  0.00  0.00           C  
ATOM   4321  OG1 THR 1 281      74.742  59.327  36.052  0.00  0.00           O  
ATOM   4322  CG2 THR 1 281      76.404  57.604  35.409  0.00  0.00           C  
ATOM   4323  H   THR 1 281      73.823  56.807  35.166  0.00  0.00           H  
ATOM   4324  HA  THR 1 281      75.118  56.238  37.606  0.00  0.00           H  
ATOM   4325  HB  THR 1 281      76.075  58.560  37.327  0.00  0.00           H  
ATOM   4326  HG1 THR 1 281      74.169  59.040  35.337  0.00  0.00           H  
ATOM   4327 HG21 THR 1 281      77.348  58.138  35.306  0.00  0.00           H  
ATOM   4328 HG22 THR 1 281      76.829  56.668  35.771  0.00  0.00           H  
ATOM   4329 HG23 THR 1 281      75.937  57.622  34.424  0.00  0.00           H  
ATOM   4330  N   THR 1 282      72.460  56.965  38.387  0.00  0.00           N  
ATOM   4331  CA  THR 1 282      71.661  57.215  39.565  0.00  0.00           C  
ATOM   4332  C   THR 1 282      72.441  56.890  40.828  0.00  0.00           C  
ATOM   4333  O   THR 1 282      72.886  55.727  40.913  0.00  0.00           O  
ATOM   4334  CB  THR 1 282      70.341  56.424  39.549  0.00  0.00           C  
ATOM   4335  OG1 THR 1 282      69.643  56.704  38.395  0.00  0.00           O  
ATOM   4336  CG2 THR 1 282      69.518  56.609  40.814  0.00  0.00           C  
ATOM   4337  H   THR 1 282      72.408  56.111  37.851  0.00  0.00           H  
ATOM   4338  HA  THR 1 282      71.489  58.291  39.576  0.00  0.00           H  
ATOM   4339  HB  THR 1 282      70.682  55.391  39.480  0.00  0.00           H  
ATOM   4340  HG1 THR 1 282      68.871  57.148  38.752  0.00  0.00           H  
ATOM   4341 HG21 THR 1 282      68.483  56.303  40.668  0.00  0.00           H  
ATOM   4342 HG22 THR 1 282      70.059  55.991  41.531  0.00  0.00           H  
ATOM   4343 HG23 THR 1 282      69.635  57.625  41.192  0.00  0.00           H  
ATOM   4344  N   PRO 1 283      72.578  57.735  41.874  0.00  0.00           N  
ATOM   4345  CA  PRO 1 283      73.003  57.266  43.198  0.00  0.00           C  
ATOM   4346  C   PRO 1 283      71.900  56.667  43.985  0.00  0.00           C  
ATOM   4347  O   PRO 1 283      71.220  57.384  44.706  0.00  0.00           O  
ATOM   4348  CB  PRO 1 283      73.711  58.537  43.775  0.00  0.00           C  
ATOM   4349  CG  PRO 1 283      72.776  59.651  43.275  0.00  0.00           C  
ATOM   4350  CD  PRO 1 283      72.420  59.211  41.819  0.00  0.00           C  
ATOM   4351  HA  PRO 1 283      73.782  56.519  43.050  0.00  0.00           H  
ATOM   4352  HB2 PRO 1 283      73.742  58.548  44.865  0.00  0.00           H  
ATOM   4353  HB3 PRO 1 283      74.691  58.695  43.324  0.00  0.00           H  
ATOM   4354  HG2 PRO 1 283      71.878  59.798  43.876  0.00  0.00           H  
ATOM   4355  HG3 PRO 1 283      73.287  60.612  43.219  0.00  0.00           H  
ATOM   4356  HD2 PRO 1 283      71.376  59.422  41.586  0.00  0.00           H  
ATOM   4357  HD3 PRO 1 283      73.133  59.598  41.091  0.00  0.00           H  
ATOM   4358  N   TRP 1 284      71.542  55.391  43.823  0.00  0.00           N  
ATOM   4359  CA  TRP 1 284      70.593  54.682  44.627  0.00  0.00           C  
ATOM   4360  C   TRP 1 284      70.998  54.663  46.106  0.00  0.00           C  
ATOM   4361  O   TRP 1 284      70.147  54.628  46.992  0.00  0.00           O  
ATOM   4362  CB  TRP 1 284      70.545  53.192  44.153  0.00  0.00           C  
ATOM   4363  CG  TRP 1 284      70.267  53.037  42.703  0.00  0.00           C  
ATOM   4364  CD1 TRP 1 284      71.133  52.819  41.680  0.00  0.00           C  
ATOM   4365  CD2 TRP 1 284      68.971  53.287  42.060  0.00  0.00           C  
ATOM   4366  NE1 TRP 1 284      70.356  52.812  40.462  0.00  0.00           N  
ATOM   4367  CE2 TRP 1 284      69.066  53.126  40.685  0.00  0.00           C  
ATOM   4368  CE3 TRP 1 284      67.762  53.633  42.532  0.00  0.00           C  
ATOM   4369  CZ2 TRP 1 284      67.933  53.207  39.824  0.00  0.00           C  
ATOM   4370  CZ3 TRP 1 284      66.628  53.598  41.680  0.00  0.00           C  
ATOM   4371  CH2 TRP 1 284      66.696  53.432  40.331  0.00  0.00           C  
ATOM   4372  H   TRP 1 284      72.039  54.897  43.095  0.00  0.00           H  
ATOM   4373  HA  TRP 1 284      69.574  55.068  44.586  0.00  0.00           H  
ATOM   4374  HB2 TRP 1 284      71.503  52.757  44.440  0.00  0.00           H  
ATOM   4375  HB3 TRP 1 284      69.809  52.581  44.674  0.00  0.00           H  
ATOM   4376  HD1 TRP 1 284      72.191  52.624  41.778  0.00  0.00           H  
ATOM   4377  HE1 TRP 1 284      70.842  52.459  39.651  0.00  0.00           H  
ATOM   4378  HE3 TRP 1 284      67.660  53.672  43.606  0.00  0.00           H  
ATOM   4379  HZ2 TRP 1 284      67.970  52.911  38.787  0.00  0.00           H  
ATOM   4380  HZ3 TRP 1 284      65.660  53.630  42.158  0.00  0.00           H  
ATOM   4381  HH2 TRP 1 284      65.796  53.425  39.734  0.00  0.00           H  
ATOM   4382  N   ASN 1 285      72.325  54.611  46.387  0.00  0.00           N  
ATOM   4383  CA  ASN 1 285      72.939  54.454  47.640  0.00  0.00           C  
ATOM   4384  C   ASN 1 285      72.533  55.518  48.680  0.00  0.00           C  
ATOM   4385  O   ASN 1 285      72.366  55.214  49.910  0.00  0.00           O  
ATOM   4386  CB  ASN 1 285      74.468  54.362  47.409  0.00  0.00           C  
ATOM   4387  CG  ASN 1 285      75.112  55.607  46.805  0.00  0.00           C  
ATOM   4388  OD1 ASN 1 285      74.467  56.697  46.756  0.00  0.00           O  
ATOM   4389  ND2 ASN 1 285      76.329  55.677  46.290  0.00  0.00           N  
ATOM   4390  H   ASN 1 285      72.948  54.762  45.606  0.00  0.00           H  
ATOM   4391  HA  ASN 1 285      72.606  53.456  47.925  0.00  0.00           H  
ATOM   4392  HB2 ASN 1 285      74.867  54.085  48.385  0.00  0.00           H  
ATOM   4393  HB3 ASN 1 285      74.618  53.474  46.795  0.00  0.00           H  
ATOM   4394 HD21 ASN 1 285      76.702  56.589  46.070  0.00  0.00           H  
ATOM   4395 HD22 ASN 1 285      76.845  54.810  46.248  0.00  0.00           H  
ATOM   4396  N   ILE 1 286      72.073  56.702  48.226  0.00  0.00           N  
ATOM   4397  CA  ILE 1 286      71.453  57.748  49.132  0.00  0.00           C  
ATOM   4398  C   ILE 1 286      70.021  57.549  49.485  0.00  0.00           C  
ATOM   4399  O   ILE 1 286      69.620  58.003  50.575  0.00  0.00           O  
ATOM   4400  CB  ILE 1 286      71.834  59.214  48.624  0.00  0.00           C  
ATOM   4401  CG1 ILE 1 286      71.229  59.564  47.228  0.00  0.00           C  
ATOM   4402  CG2 ILE 1 286      73.348  59.490  48.712  0.00  0.00           C  
ATOM   4403  CD1 ILE 1 286      70.953  61.044  46.928  0.00  0.00           C  
ATOM   4404  H   ILE 1 286      72.322  57.024  47.302  0.00  0.00           H  
ATOM   4405  HA  ILE 1 286      71.975  57.708  50.088  0.00  0.00           H  
ATOM   4406  HB  ILE 1 286      71.406  59.851  49.398  0.00  0.00           H  
ATOM   4407 HG12 ILE 1 286      71.988  59.205  46.532  0.00  0.00           H  
ATOM   4408 HG13 ILE 1 286      70.345  58.967  47.005  0.00  0.00           H  
ATOM   4409 HG21 ILE 1 286      73.494  60.570  48.737  0.00  0.00           H  
ATOM   4410 HG22 ILE 1 286      73.657  59.058  49.664  0.00  0.00           H  
ATOM   4411 HG23 ILE 1 286      73.879  59.034  47.877  0.00  0.00           H  
ATOM   4412 HD11 ILE 1 286      71.810  61.693  47.104  0.00  0.00           H  
ATOM   4413 HD12 ILE 1 286      70.682  61.217  45.886  0.00  0.00           H  
ATOM   4414 HD13 ILE 1 286      70.284  61.428  47.698  0.00  0.00           H  
ATOM   4415  N   PHE 1 287      69.314  56.889  48.619  0.00  0.00           N  
ATOM   4416  CA  PHE 1 287      67.887  56.711  48.769  0.00  0.00           C  
ATOM   4417  C   PHE 1 287      67.764  55.595  49.770  0.00  0.00           C  
ATOM   4418  O   PHE 1 287      68.398  54.532  49.534  0.00  0.00           O  
ATOM   4419  CB  PHE 1 287      67.229  56.457  47.495  0.00  0.00           C  
ATOM   4420  CG  PHE 1 287      67.284  57.603  46.496  0.00  0.00           C  
ATOM   4421  CD1 PHE 1 287      66.347  58.595  46.552  0.00  0.00           C  
ATOM   4422  CD2 PHE 1 287      68.364  57.616  45.583  0.00  0.00           C  
ATOM   4423  CE1 PHE 1 287      66.418  59.610  45.656  0.00  0.00           C  
ATOM   4424  CE2 PHE 1 287      68.357  58.505  44.567  0.00  0.00           C  
ATOM   4425  CZ  PHE 1 287      67.327  59.564  44.547  0.00  0.00           C  
ATOM   4426  H   PHE 1 287      69.746  56.528  47.781  0.00  0.00           H  
ATOM   4427  HA  PHE 1 287      67.399  57.602  49.163  0.00  0.00           H  
ATOM   4428  HB2 PHE 1 287      67.624  55.495  47.167  0.00  0.00           H  
ATOM   4429  HB3 PHE 1 287      66.154  56.405  47.668  0.00  0.00           H  
ATOM   4430  HD1 PHE 1 287      65.555  58.751  47.269  0.00  0.00           H  
ATOM   4431  HD2 PHE 1 287      69.125  56.852  45.644  0.00  0.00           H  
ATOM   4432  HE1 PHE 1 287      65.745  60.421  45.422  0.00  0.00           H  
ATOM   4433  HE2 PHE 1 287      69.123  58.536  43.807  0.00  0.00           H  
ATOM   4434  HZ  PHE 1 287      67.289  60.393  43.856  0.00  0.00           H  
ATOM   4435  N   PRO 1 288      67.101  55.879  50.890  0.00  0.00           N  
ATOM   4436  CA  PRO 1 288      66.961  54.902  51.966  0.00  0.00           C  
ATOM   4437  C   PRO 1 288      66.203  53.597  51.579  0.00  0.00           C  
ATOM   4438  O   PRO 1 288      65.427  53.571  50.648  0.00  0.00           O  
ATOM   4439  CB  PRO 1 288      66.139  55.641  53.025  0.00  0.00           C  
ATOM   4440  CG  PRO 1 288      65.222  56.576  52.354  0.00  0.00           C  
ATOM   4441  CD  PRO 1 288      66.270  56.971  51.243  0.00  0.00           C  
ATOM   4442  HA  PRO 1 288      67.986  54.729  52.296  0.00  0.00           H  
ATOM   4443  HB2 PRO 1 288      65.557  54.951  53.635  0.00  0.00           H  
ATOM   4444  HB3 PRO 1 288      66.857  56.194  53.630  0.00  0.00           H  
ATOM   4445  HG2 PRO 1 288      64.384  56.099  51.846  0.00  0.00           H  
ATOM   4446  HG3 PRO 1 288      64.977  57.441  52.969  0.00  0.00           H  
ATOM   4447  HD2 PRO 1 288      66.894  57.802  51.572  0.00  0.00           H  
ATOM   4448  HD3 PRO 1 288      65.693  57.262  50.365  0.00  0.00           H  
ATOM   4449  N   VAL 1 289      66.448  52.564  52.414  0.00  0.00           N  
ATOM   4450  CA  VAL 1 289      65.579  51.370  52.340  0.00  0.00           C  
ATOM   4451  C   VAL 1 289      64.431  51.633  53.258  0.00  0.00           C  
ATOM   4452  O   VAL 1 289      64.626  52.281  54.249  0.00  0.00           O  
ATOM   4453  CB  VAL 1 289      66.262  50.071  52.655  0.00  0.00           C  
ATOM   4454  CG1 VAL 1 289      67.308  49.718  51.639  0.00  0.00           C  
ATOM   4455  CG2 VAL 1 289      66.929  50.035  54.074  0.00  0.00           C  
ATOM   4456  H   VAL 1 289      66.994  52.696  53.254  0.00  0.00           H  
ATOM   4457  HA  VAL 1 289      65.194  51.313  51.321  0.00  0.00           H  
ATOM   4458  HB  VAL 1 289      65.607  49.201  52.608  0.00  0.00           H  
ATOM   4459 HG11 VAL 1 289      66.831  50.037  50.712  0.00  0.00           H  
ATOM   4460 HG12 VAL 1 289      68.226  50.289  51.775  0.00  0.00           H  
ATOM   4461 HG13 VAL 1 289      67.502  48.646  51.619  0.00  0.00           H  
ATOM   4462 HG21 VAL 1 289      67.498  49.159  54.386  0.00  0.00           H  
ATOM   4463 HG22 VAL 1 289      67.494  50.954  54.229  0.00  0.00           H  
ATOM   4464 HG23 VAL 1 289      66.149  50.158  54.825  0.00  0.00           H  
ATOM   4465  N   ILE 1 290      63.283  51.037  53.033  0.00  0.00           N  
ATOM   4466  CA  ILE 1 290      62.058  51.336  53.802  0.00  0.00           C  
ATOM   4467  C   ILE 1 290      61.490  50.042  54.266  0.00  0.00           C  
ATOM   4468  O   ILE 1 290      61.458  49.088  53.437  0.00  0.00           O  
ATOM   4469  CB  ILE 1 290      61.060  52.234  53.062  0.00  0.00           C  
ATOM   4470  CG1 ILE 1 290      61.681  53.609  52.675  0.00  0.00           C  
ATOM   4471  CG2 ILE 1 290      59.677  52.529  53.810  0.00  0.00           C  
ATOM   4472  CD1 ILE 1 290      60.940  54.327  51.554  0.00  0.00           C  
ATOM   4473  H   ILE 1 290      63.161  50.433  52.233  0.00  0.00           H  
ATOM   4474  HA  ILE 1 290      62.260  51.959  54.673  0.00  0.00           H  
ATOM   4475  HB  ILE 1 290      60.830  51.783  52.097  0.00  0.00           H  
ATOM   4476 HG12 ILE 1 290      61.535  54.306  53.500  0.00  0.00           H  
ATOM   4477 HG13 ILE 1 290      62.746  53.545  52.456  0.00  0.00           H  
ATOM   4478 HG21 ILE 1 290      59.220  51.566  54.038  0.00  0.00           H  
ATOM   4479 HG22 ILE 1 290      59.848  53.159  54.683  0.00  0.00           H  
ATOM   4480 HG23 ILE 1 290      58.996  53.064  53.148  0.00  0.00           H  
ATOM   4481 HD11 ILE 1 290      61.363  55.322  51.420  0.00  0.00           H  
ATOM   4482 HD12 ILE 1 290      61.018  53.636  50.715  0.00  0.00           H  
ATOM   4483 HD13 ILE 1 290      59.944  54.645  51.863  0.00  0.00           H  
ATOM   4484  N   SER 1 291      61.052  50.078  55.540  0.00  0.00           N  
ATOM   4485  CA  SER 1 291      60.772  48.873  56.320  0.00  0.00           C  
ATOM   4486  C   SER 1 291      59.426  48.982  56.909  0.00  0.00           C  
ATOM   4487  O   SER 1 291      59.136  49.952  57.613  0.00  0.00           O  
ATOM   4488  CB  SER 1 291      61.733  48.728  57.510  0.00  0.00           C  
ATOM   4489  OG  SER 1 291      62.982  48.614  56.877  0.00  0.00           O  
ATOM   4490  H   SER 1 291      61.176  50.908  56.103  0.00  0.00           H  
ATOM   4491  HA  SER 1 291      60.872  47.969  55.718  0.00  0.00           H  
ATOM   4492  HB2 SER 1 291      61.684  49.603  58.158  0.00  0.00           H  
ATOM   4493  HB3 SER 1 291      61.521  47.786  58.016  0.00  0.00           H  
ATOM   4494  HG  SER 1 291      62.996  47.712  56.550  0.00  0.00           H  
ATOM   4495  N   LEU 1 292      58.607  47.906  56.830  0.00  0.00           N  
ATOM   4496  CA  LEU 1 292      57.162  47.915  57.081  0.00  0.00           C  
ATOM   4497  C   LEU 1 292      57.033  46.695  58.025  0.00  0.00           C  
ATOM   4498  O   LEU 1 292      57.290  45.555  57.598  0.00  0.00           O  
ATOM   4499  CB  LEU 1 292      56.518  47.698  55.686  0.00  0.00           C  
ATOM   4500  CG  LEU 1 292      56.482  48.876  54.727  0.00  0.00           C  
ATOM   4501  CD1 LEU 1 292      55.618  48.509  53.490  0.00  0.00           C  
ATOM   4502  CD2 LEU 1 292      56.117  50.315  55.168  0.00  0.00           C  
ATOM   4503  H   LEU 1 292      58.782  47.157  56.176  0.00  0.00           H  
ATOM   4504  HA  LEU 1 292      56.856  48.865  57.520  0.00  0.00           H  
ATOM   4505  HB2 LEU 1 292      57.057  46.868  55.228  0.00  0.00           H  
ATOM   4506  HB3 LEU 1 292      55.471  47.401  55.736  0.00  0.00           H  
ATOM   4507  HG  LEU 1 292      57.500  48.853  54.337  0.00  0.00           H  
ATOM   4508 HD11 LEU 1 292      55.518  49.324  52.774  0.00  0.00           H  
ATOM   4509 HD12 LEU 1 292      56.170  47.739  52.950  0.00  0.00           H  
ATOM   4510 HD13 LEU 1 292      54.578  48.420  53.802  0.00  0.00           H  
ATOM   4511 HD21 LEU 1 292      55.059  50.307  55.428  0.00  0.00           H  
ATOM   4512 HD22 LEU 1 292      56.830  50.663  55.915  0.00  0.00           H  
ATOM   4513 HD23 LEU 1 292      56.252  50.938  54.284  0.00  0.00           H  
ATOM   4514  N   TYR 1 293      56.591  46.908  59.261  0.00  0.00           N  
ATOM   4515  CA  TYR 1 293      56.417  45.827  60.258  0.00  0.00           C  
ATOM   4516  C   TYR 1 293      54.897  45.480  60.336  0.00  0.00           C  
ATOM   4517  O   TYR 1 293      54.172  46.181  60.971  0.00  0.00           O  
ATOM   4518  CB  TYR 1 293      56.843  46.407  61.626  0.00  0.00           C  
ATOM   4519  CG  TYR 1 293      58.364  46.489  61.785  0.00  0.00           C  
ATOM   4520  CD1 TYR 1 293      59.011  47.479  61.109  0.00  0.00           C  
ATOM   4521  CD2 TYR 1 293      59.044  45.538  62.630  0.00  0.00           C  
ATOM   4522  CE1 TYR 1 293      60.397  47.614  61.239  0.00  0.00           C  
ATOM   4523  CE2 TYR 1 293      60.456  45.748  62.737  0.00  0.00           C  
ATOM   4524  CZ  TYR 1 293      61.124  46.813  62.118  0.00  0.00           C  
ATOM   4525  OH  TYR 1 293      62.462  47.013  62.174  0.00  0.00           O  
ATOM   4526  H   TYR 1 293      56.410  47.890  59.413  0.00  0.00           H  
ATOM   4527  HA  TYR 1 293      57.146  45.052  60.019  0.00  0.00           H  
ATOM   4528  HB2 TYR 1 293      56.287  47.321  61.831  0.00  0.00           H  
ATOM   4529  HB3 TYR 1 293      56.400  45.739  62.365  0.00  0.00           H  
ATOM   4530  HD1 TYR 1 293      58.492  48.217  60.515  0.00  0.00           H  
ATOM   4531  HD2 TYR 1 293      58.495  44.850  63.257  0.00  0.00           H  
ATOM   4532  HE1 TYR 1 293      60.959  48.255  60.575  0.00  0.00           H  
ATOM   4533  HE2 TYR 1 293      61.089  45.207  63.424  0.00  0.00           H  
ATOM   4534  HH  TYR 1 293      62.708  47.937  62.256  0.00  0.00           H  
ATOM   4535  N   LEU 1 294      54.583  44.307  59.727  0.00  0.00           N  
ATOM   4536  CA  LEU 1 294      53.343  43.496  59.816  0.00  0.00           C  
ATOM   4537  C   LEU 1 294      53.197  42.894  61.195  0.00  0.00           C  
ATOM   4538  O   LEU 1 294      54.100  42.355  61.800  0.00  0.00           O  
ATOM   4539  CB  LEU 1 294      53.360  42.394  58.853  0.00  0.00           C  
ATOM   4540  CG  LEU 1 294      53.268  42.962  57.374  0.00  0.00           C  
ATOM   4541  CD1 LEU 1 294      54.174  42.112  56.402  0.00  0.00           C  
ATOM   4542  CD2 LEU 1 294      51.874  42.909  56.660  0.00  0.00           C  
ATOM   4543  H   LEU 1 294      55.364  43.852  59.276  0.00  0.00           H  
ATOM   4544  HA  LEU 1 294      52.526  44.205  59.674  0.00  0.00           H  
ATOM   4545  HB2 LEU 1 294      54.245  41.760  58.801  0.00  0.00           H  
ATOM   4546  HB3 LEU 1 294      52.471  41.785  59.016  0.00  0.00           H  
ATOM   4547  HG  LEU 1 294      53.737  43.944  57.311  0.00  0.00           H  
ATOM   4548 HD11 LEU 1 294      54.059  42.486  55.385  0.00  0.00           H  
ATOM   4549 HD12 LEU 1 294      55.252  42.109  56.567  0.00  0.00           H  
ATOM   4550 HD13 LEU 1 294      53.806  41.086  56.374  0.00  0.00           H  
ATOM   4551 HD21 LEU 1 294      51.543  41.877  56.546  0.00  0.00           H  
ATOM   4552 HD22 LEU 1 294      51.172  43.539  57.206  0.00  0.00           H  
ATOM   4553 HD23 LEU 1 294      51.924  43.332  55.656  0.00  0.00           H  
ATOM   4554  N   MET 1 295      52.047  42.892  61.660  0.00  0.00           N  
ATOM   4555  CA  MET 1 295      51.498  41.926  62.615  0.00  0.00           C  
ATOM   4556  C   MET 1 295      51.923  40.493  62.152  0.00  0.00           C  
ATOM   4557  O   MET 1 295      51.489  40.130  61.067  0.00  0.00           O  
ATOM   4558  CB  MET 1 295      50.023  42.209  62.575  0.00  0.00           C  
ATOM   4559  CG  MET 1 295      49.308  41.178  63.492  0.00  0.00           C  
ATOM   4560  SD  MET 1 295      47.729  41.724  64.280  0.00  0.00           S  
ATOM   4561  CE  MET 1 295      47.401  40.195  65.086  0.00  0.00           C  
ATOM   4562  H   MET 1 295      51.359  43.545  61.312  0.00  0.00           H  
ATOM   4563  HA  MET 1 295      51.892  41.938  63.631  0.00  0.00           H  
ATOM   4564  HB2 MET 1 295      49.858  43.197  63.003  0.00  0.00           H  
ATOM   4565  HB3 MET 1 295      49.625  42.183  61.560  0.00  0.00           H  
ATOM   4566  HG2 MET 1 295      49.208  40.172  63.084  0.00  0.00           H  
ATOM   4567  HG3 MET 1 295      50.018  41.076  64.312  0.00  0.00           H  
ATOM   4568  HE1 MET 1 295      46.336  40.099  65.298  0.00  0.00           H  
ATOM   4569  HE2 MET 1 295      47.817  39.287  64.649  0.00  0.00           H  
ATOM   4570  HE3 MET 1 295      47.756  40.315  66.110  0.00  0.00           H  
ATOM   4571  N   GLY 1 296      52.669  39.694  62.942  0.00  0.00           N  
ATOM   4572  CA  GLY 1 296      52.938  38.289  62.578  0.00  0.00           C  
ATOM   4573  C   GLY 1 296      51.756  37.364  63.125  0.00  0.00           C  
ATOM   4574  O   GLY 1 296      50.726  37.860  63.595  0.00  0.00           O  
ATOM   4575  H   GLY 1 296      53.151  39.969  63.786  0.00  0.00           H  
ATOM   4576  HA2 GLY 1 296      52.919  38.174  61.494  0.00  0.00           H  
ATOM   4577  HA3 GLY 1 296      53.911  37.977  62.958  0.00  0.00           H  
ATOM   4578  N   GLU 1 297      51.923  36.064  62.938  0.00  0.00           N  
ATOM   4579  CA  GLU 1 297      51.078  34.983  63.465  0.00  0.00           C  
ATOM   4580  C   GLU 1 297      51.312  34.635  64.973  0.00  0.00           C  
ATOM   4581  O   GLU 1 297      50.428  34.008  65.498  0.00  0.00           O  
ATOM   4582  CB  GLU 1 297      51.297  33.633  62.613  0.00  0.00           C  
ATOM   4583  CG  GLU 1 297      52.507  32.826  62.999  0.00  0.00           C  
ATOM   4584  CD  GLU 1 297      52.766  31.648  62.018  0.00  0.00           C  
ATOM   4585  OE1 GLU 1 297      53.837  31.769  61.317  0.00  0.00           O  
ATOM   4586  OE2 GLU 1 297      51.939  30.683  61.930  0.00  0.00           O  
ATOM   4587  H   GLU 1 297      52.797  35.778  62.520  0.00  0.00           H  
ATOM   4588  HA  GLU 1 297      50.047  35.315  63.342  0.00  0.00           H  
ATOM   4589  HB2 GLU 1 297      50.373  33.092  62.817  0.00  0.00           H  
ATOM   4590  HB3 GLU 1 297      51.371  33.946  61.571  0.00  0.00           H  
ATOM   4591  HG2 GLU 1 297      53.378  33.476  63.083  0.00  0.00           H  
ATOM   4592  HG3 GLU 1 297      52.451  32.299  63.951  0.00  0.00           H  
ATOM   4593  N   VAL 1 298      52.406  34.898  65.643  0.00  0.00           N  
ATOM   4594  CA  VAL 1 298      52.756  34.580  67.011  0.00  0.00           C  
ATOM   4595  C   VAL 1 298      52.382  35.744  67.923  0.00  0.00           C  
ATOM   4596  O   VAL 1 298      52.473  36.898  67.458  0.00  0.00           O  
ATOM   4597  CB  VAL 1 298      54.174  34.028  67.108  0.00  0.00           C  
ATOM   4598  CG1 VAL 1 298      54.673  33.958  68.600  0.00  0.00           C  
ATOM   4599  CG2 VAL 1 298      54.378  32.615  66.410  0.00  0.00           C  
ATOM   4600  H   VAL 1 298      53.125  35.344  65.092  0.00  0.00           H  
ATOM   4601  HA  VAL 1 298      52.117  33.774  67.372  0.00  0.00           H  
ATOM   4602  HB  VAL 1 298      54.810  34.748  66.594  0.00  0.00           H  
ATOM   4603 HG11 VAL 1 298      55.748  33.774  68.597  0.00  0.00           H  
ATOM   4604 HG12 VAL 1 298      54.496  34.929  69.063  0.00  0.00           H  
ATOM   4605 HG13 VAL 1 298      54.181  33.106  69.069  0.00  0.00           H  
ATOM   4606 HG21 VAL 1 298      55.327  32.214  66.767  0.00  0.00           H  
ATOM   4607 HG22 VAL 1 298      53.613  31.862  66.602  0.00  0.00           H  
ATOM   4608 HG23 VAL 1 298      54.341  32.720  65.326  0.00  0.00           H  
ATOM   4609  N   THR 1 299      52.080  35.466  69.206  0.00  0.00           N  
ATOM   4610  CA  THR 1 299      51.686  36.443  70.291  0.00  0.00           C  
ATOM   4611  C   THR 1 299      52.672  37.600  70.408  0.00  0.00           C  
ATOM   4612  O   THR 1 299      53.790  37.350  70.946  0.00  0.00           O  
ATOM   4613  CB  THR 1 299      51.584  35.609  71.530  0.00  0.00           C  
ATOM   4614  OG1 THR 1 299      50.429  34.666  71.454  0.00  0.00           O  
ATOM   4615  CG2 THR 1 299      51.343  36.364  72.852  0.00  0.00           C  
ATOM   4616  H   THR 1 299      52.209  34.514  69.516  0.00  0.00           H  
ATOM   4617  HA  THR 1 299      50.708  36.901  70.143  0.00  0.00           H  
ATOM   4618  HB  THR 1 299      52.523  35.100  71.743  0.00  0.00           H  
ATOM   4619  HG1 THR 1 299      50.668  33.863  70.985  0.00  0.00           H  
ATOM   4620 HG21 THR 1 299      52.209  36.975  73.104  0.00  0.00           H  
ATOM   4621 HG22 THR 1 299      50.570  37.120  72.714  0.00  0.00           H  
ATOM   4622 HG23 THR 1 299      51.121  35.790  73.752  0.00  0.00           H  
ATOM   4623  N   ASN 1 300      52.276  38.833  70.042  0.00  0.00           N  
ATOM   4624  CA  ASN 1 300      53.169  40.020  69.981  0.00  0.00           C  
ATOM   4625  C   ASN 1 300      54.355  39.985  69.068  0.00  0.00           C  
ATOM   4626  O   ASN 1 300      55.025  40.978  68.914  0.00  0.00           O  
ATOM   4627  CB  ASN 1 300      53.608  40.260  71.501  0.00  0.00           C  
ATOM   4628  CG  ASN 1 300      52.449  40.331  72.528  0.00  0.00           C  
ATOM   4629  OD1 ASN 1 300      51.504  41.027  72.400  0.00  0.00           O  
ATOM   4630  ND2 ASN 1 300      52.639  39.761  73.654  0.00  0.00           N  
ATOM   4631  H   ASN 1 300      51.345  38.986  69.683  0.00  0.00           H  
ATOM   4632  HA  ASN 1 300      52.650  40.953  69.763  0.00  0.00           H  
ATOM   4633  HB2 ASN 1 300      54.283  39.482  71.857  0.00  0.00           H  
ATOM   4634  HB3 ASN 1 300      54.274  41.122  71.538  0.00  0.00           H  
ATOM   4635 HD21 ASN 1 300      51.900  39.978  74.308  0.00  0.00           H  
ATOM   4636 HD22 ASN 1 300      53.487  39.237  73.816  0.00  0.00           H  
ATOM   4637  N   GLN 1 301      54.656  38.932  68.268  0.00  0.00           N  
ATOM   4638  CA  GLN 1 301      55.777  38.836  67.389  0.00  0.00           C  
ATOM   4639  C   GLN 1 301      55.435  39.311  66.030  0.00  0.00           C  
ATOM   4640  O   GLN 1 301      54.913  38.572  65.220  0.00  0.00           O  
ATOM   4641  CB  GLN 1 301      56.305  37.384  67.554  0.00  0.00           C  
ATOM   4642  CG  GLN 1 301      56.839  36.899  68.879  0.00  0.00           C  
ATOM   4643  CD  GLN 1 301      58.219  37.311  69.373  0.00  0.00           C  
ATOM   4644  OE1 GLN 1 301      59.035  37.729  68.563  0.00  0.00           O  
ATOM   4645  NE2 GLN 1 301      58.623  37.278  70.621  0.00  0.00           N  
ATOM   4646  H   GLN 1 301      54.117  38.092  68.418  0.00  0.00           H  
ATOM   4647  HA  GLN 1 301      56.600  39.371  67.862  0.00  0.00           H  
ATOM   4648  HB2 GLN 1 301      55.417  36.807  67.296  0.00  0.00           H  
ATOM   4649  HB3 GLN 1 301      56.965  37.267  66.694  0.00  0.00           H  
ATOM   4650  HG2 GLN 1 301      56.147  37.098  69.697  0.00  0.00           H  
ATOM   4651  HG3 GLN 1 301      56.782  35.810  68.883  0.00  0.00           H  
ATOM   4652 HE21 GLN 1 301      59.628  37.307  70.722  0.00  0.00           H  
ATOM   4653 HE22 GLN 1 301      58.050  37.048  71.420  0.00  0.00           H  
ATOM   4654  N   SER 1 302      55.788  40.517  65.716  0.00  0.00           N  
ATOM   4655  CA  SER 1 302      55.773  41.145  64.423  0.00  0.00           C  
ATOM   4656  C   SER 1 302      56.997  40.616  63.592  0.00  0.00           C  
ATOM   4657  O   SER 1 302      57.761  39.884  64.111  0.00  0.00           O  
ATOM   4658  CB  SER 1 302      55.772  42.753  64.585  0.00  0.00           C  
ATOM   4659  OG  SER 1 302      57.072  43.197  64.819  0.00  0.00           O  
ATOM   4660  H   SER 1 302      55.985  41.099  66.518  0.00  0.00           H  
ATOM   4661  HA  SER 1 302      54.900  40.949  63.800  0.00  0.00           H  
ATOM   4662  HB2 SER 1 302      55.403  43.202  63.662  0.00  0.00           H  
ATOM   4663  HB3 SER 1 302      55.178  43.117  65.424  0.00  0.00           H  
ATOM   4664  HG  SER 1 302      57.388  42.653  65.544  0.00  0.00           H  
ATOM   4665  N   PHE 1 303      56.960  40.905  62.275  0.00  0.00           N  
ATOM   4666  CA  PHE 1 303      58.021  40.575  61.330  0.00  0.00           C  
ATOM   4667  C   PHE 1 303      58.036  41.690  60.211  0.00  0.00           C  
ATOM   4668  O   PHE 1 303      56.991  42.263  59.901  0.00  0.00           O  
ATOM   4669  CB  PHE 1 303      57.845  39.200  60.566  0.00  0.00           C  
ATOM   4670  CG  PHE 1 303      56.722  39.148  59.590  0.00  0.00           C  
ATOM   4671  CD1 PHE 1 303      55.335  39.322  59.881  0.00  0.00           C  
ATOM   4672  CD2 PHE 1 303      57.024  38.923  58.192  0.00  0.00           C  
ATOM   4673  CE1 PHE 1 303      54.355  39.143  58.894  0.00  0.00           C  
ATOM   4674  CE2 PHE 1 303      56.027  38.762  57.211  0.00  0.00           C  
ATOM   4675  CZ  PHE 1 303      54.659  38.829  57.524  0.00  0.00           C  
ATOM   4676  H   PHE 1 303      56.192  41.521  62.050  0.00  0.00           H  
ATOM   4677  HA  PHE 1 303      58.959  40.627  61.884  0.00  0.00           H  
ATOM   4678  HB2 PHE 1 303      58.762  38.999  60.012  0.00  0.00           H  
ATOM   4679  HB3 PHE 1 303      57.742  38.401  61.301  0.00  0.00           H  
ATOM   4680  HD1 PHE 1 303      54.917  39.330  60.877  0.00  0.00           H  
ATOM   4681  HD2 PHE 1 303      58.053  38.763  57.904  0.00  0.00           H  
ATOM   4682  HE1 PHE 1 303      53.334  39.100  59.242  0.00  0.00           H  
ATOM   4683  HE2 PHE 1 303      56.333  38.486  56.213  0.00  0.00           H  
ATOM   4684  HZ  PHE 1 303      53.883  38.625  56.801  0.00  0.00           H  
ATOM   4685  N   ARG 1 304      59.189  42.011  59.663  0.00  0.00           N  
ATOM   4686  CA  ARG 1 304      59.266  43.170  58.741  0.00  0.00           C  
ATOM   4687  C   ARG 1 304      59.511  42.685  57.224  0.00  0.00           C  
ATOM   4688  O   ARG 1 304      60.151  41.639  56.970  0.00  0.00           O  
ATOM   4689  CB  ARG 1 304      60.237  44.222  59.262  0.00  0.00           C  
ATOM   4690  CG  ARG 1 304      61.691  43.940  58.884  0.00  0.00           C  
ATOM   4691  CD  ARG 1 304      62.585  44.797  59.750  0.00  0.00           C  
ATOM   4692  NE  ARG 1 304      64.011  44.612  59.291  0.00  0.00           N  
ATOM   4693  CZ  ARG 1 304      65.054  45.208  59.714  0.00  0.00           C  
ATOM   4694  NH1 ARG 1 304      65.062  45.820  60.863  0.00  0.00           N  
ATOM   4695  NH2 ARG 1 304      66.193  45.135  59.044  0.00  0.00           N  
ATOM   4696  H   ARG 1 304      60.061  41.534  59.840  0.00  0.00           H  
ATOM   4697  HA  ARG 1 304      58.315  43.702  58.730  0.00  0.00           H  
ATOM   4698  HB2 ARG 1 304      59.974  45.182  58.816  0.00  0.00           H  
ATOM   4699  HB3 ARG 1 304      60.268  44.178  60.351  0.00  0.00           H  
ATOM   4700  HG2 ARG 1 304      61.919  42.922  59.201  0.00  0.00           H  
ATOM   4701  HG3 ARG 1 304      61.938  44.025  57.826  0.00  0.00           H  
ATOM   4702  HD2 ARG 1 304      62.437  45.835  59.448  0.00  0.00           H  
ATOM   4703  HD3 ARG 1 304      62.459  44.743  60.831  0.00  0.00           H  
ATOM   4704  HE  ARG 1 304      64.134  44.055  58.458  0.00  0.00           H  
ATOM   4705 HH11 ARG 1 304      65.976  46.101  61.187  0.00  0.00           H  
ATOM   4706 HH12 ARG 1 304      64.352  45.945  61.571  0.00  0.00           H  
ATOM   4707 HH21 ARG 1 304      66.918  45.804  59.261  0.00  0.00           H  
ATOM   4708 HH22 ARG 1 304      66.220  44.694  58.136  0.00  0.00           H  
ATOM   4709  N   ILE 1 305      59.104  43.576  56.262  0.00  0.00           N  
ATOM   4710  CA  ILE 1 305      59.458  43.435  54.878  0.00  0.00           C  
ATOM   4711  C   ILE 1 305      60.091  44.807  54.393  0.00  0.00           C  
ATOM   4712  O   ILE 1 305      59.605  45.922  54.731  0.00  0.00           O  
ATOM   4713  CB  ILE 1 305      58.266  43.029  54.050  0.00  0.00           C  
ATOM   4714  CG1 ILE 1 305      57.089  44.118  53.974  0.00  0.00           C  
ATOM   4715  CG2 ILE 1 305      57.788  41.665  54.483  0.00  0.00           C  
ATOM   4716  CD1 ILE 1 305      55.928  43.786  52.988  0.00  0.00           C  
ATOM   4717  H   ILE 1 305      58.519  44.382  56.431  0.00  0.00           H  
ATOM   4718  HA  ILE 1 305      60.247  42.692  54.763  0.00  0.00           H  
ATOM   4719  HB  ILE 1 305      58.400  43.001  52.968  0.00  0.00           H  
ATOM   4720 HG12 ILE 1 305      56.671  44.310  54.962  0.00  0.00           H  
ATOM   4721 HG13 ILE 1 305      57.535  45.030  53.577  0.00  0.00           H  
ATOM   4722 HG21 ILE 1 305      57.068  41.654  55.301  0.00  0.00           H  
ATOM   4723 HG22 ILE 1 305      57.199  41.133  53.736  0.00  0.00           H  
ATOM   4724 HG23 ILE 1 305      58.676  41.090  54.745  0.00  0.00           H  
ATOM   4725 HD11 ILE 1 305      55.207  44.604  52.976  0.00  0.00           H  
ATOM   4726 HD12 ILE 1 305      56.396  43.829  52.004  0.00  0.00           H  
ATOM   4727 HD13 ILE 1 305      55.395  42.837  53.042  0.00  0.00           H  
ATOM   4728  N   THR 1 306      61.194  44.728  53.713  0.00  0.00           N  
ATOM   4729  CA  THR 1 306      62.027  45.956  53.393  0.00  0.00           C  
ATOM   4730  C   THR 1 306      62.199  46.082  51.912  0.00  0.00           C  
ATOM   4731  O   THR 1 306      62.746  45.227  51.297  0.00  0.00           O  
ATOM   4732  CB  THR 1 306      63.292  45.986  54.288  0.00  0.00           C  
ATOM   4733  OG1 THR 1 306      62.891  46.036  55.688  0.00  0.00           O  
ATOM   4734  CG2 THR 1 306      64.073  47.251  54.167  0.00  0.00           C  
ATOM   4735  H   THR 1 306      61.557  43.819  53.463  0.00  0.00           H  
ATOM   4736  HA  THR 1 306      61.433  46.786  53.773  0.00  0.00           H  
ATOM   4737  HB  THR 1 306      63.890  45.079  54.191  0.00  0.00           H  
ATOM   4738  HG1 THR 1 306      63.087  45.127  55.927  0.00  0.00           H  
ATOM   4739 HG21 THR 1 306      63.523  48.186  54.274  0.00  0.00           H  
ATOM   4740 HG22 THR 1 306      64.999  47.250  54.743  0.00  0.00           H  
ATOM   4741 HG23 THR 1 306      64.407  47.270  53.130  0.00  0.00           H  
ATOM   4742  N   ILE 1 307      61.701  47.244  51.373  0.00  0.00           N  
ATOM   4743  CA  ILE 1 307      61.819  47.821  49.966  0.00  0.00           C  
ATOM   4744  C   ILE 1 307      63.038  48.622  49.606  0.00  0.00           C  
ATOM   4745  O   ILE 1 307      63.279  49.573  50.376  0.00  0.00           O  
ATOM   4746  CB  ILE 1 307      60.607  48.567  49.424  0.00  0.00           C  
ATOM   4747  CG1 ILE 1 307      60.186  49.684  50.289  0.00  0.00           C  
ATOM   4748  CG2 ILE 1 307      59.498  47.453  49.381  0.00  0.00           C  
ATOM   4749  CD1 ILE 1 307      58.916  50.406  49.837  0.00  0.00           C  
ATOM   4750  H   ILE 1 307      61.290  47.852  52.067  0.00  0.00           H  
ATOM   4751  HA  ILE 1 307      61.940  46.920  49.364  0.00  0.00           H  
ATOM   4752  HB  ILE 1 307      60.924  48.970  48.462  0.00  0.00           H  
ATOM   4753 HG12 ILE 1 307      60.013  49.367  51.317  0.00  0.00           H  
ATOM   4754 HG13 ILE 1 307      60.973  50.437  50.244  0.00  0.00           H  
ATOM   4755 HG21 ILE 1 307      59.201  47.095  50.366  0.00  0.00           H  
ATOM   4756 HG22 ILE 1 307      58.678  47.788  48.746  0.00  0.00           H  
ATOM   4757 HG23 ILE 1 307      59.980  46.563  48.975  0.00  0.00           H  
ATOM   4758 HD11 ILE 1 307      58.018  50.024  50.323  0.00  0.00           H  
ATOM   4759 HD12 ILE 1 307      58.996  51.446  50.155  0.00  0.00           H  
ATOM   4760 HD13 ILE 1 307      58.871  50.524  48.754  0.00  0.00           H  
ATOM   4761  N   LEU 1 308      63.696  48.482  48.454  0.00  0.00           N  
ATOM   4762  CA  LEU 1 308      64.767  49.324  47.976  0.00  0.00           C  
ATOM   4763  C   LEU 1 308      64.332  50.520  47.313  0.00  0.00           C  
ATOM   4764  O   LEU 1 308      63.124  50.493  46.910  0.00  0.00           O  
ATOM   4765  CB  LEU 1 308      65.685  48.432  47.091  0.00  0.00           C  
ATOM   4766  CG  LEU 1 308      66.121  47.163  47.658  0.00  0.00           C  
ATOM   4767  CD1 LEU 1 308      67.096  46.580  46.595  0.00  0.00           C  
ATOM   4768  CD2 LEU 1 308      66.983  47.388  48.956  0.00  0.00           C  
ATOM   4769  H   LEU 1 308      63.216  48.016  47.697  0.00  0.00           H  
ATOM   4770  HA  LEU 1 308      65.408  49.688  48.779  0.00  0.00           H  
ATOM   4771  HB2 LEU 1 308      65.056  48.170  46.240  0.00  0.00           H  
ATOM   4772  HB3 LEU 1 308      66.524  49.022  46.721  0.00  0.00           H  
ATOM   4773  HG  LEU 1 308      65.240  46.559  47.875  0.00  0.00           H  
ATOM   4774 HD11 LEU 1 308      66.443  46.422  45.737  0.00  0.00           H  
ATOM   4775 HD12 LEU 1 308      67.967  47.222  46.463  0.00  0.00           H  
ATOM   4776 HD13 LEU 1 308      67.615  45.667  46.888  0.00  0.00           H  
ATOM   4777 HD21 LEU 1 308      66.275  47.510  49.776  0.00  0.00           H  
ATOM   4778 HD22 LEU 1 308      67.518  46.452  49.119  0.00  0.00           H  
ATOM   4779 HD23 LEU 1 308      67.691  48.197  48.779  0.00  0.00           H  
ATOM   4780  N   PRO 1 309      65.171  51.496  47.057  0.00  0.00           N  
ATOM   4781  CA  PRO 1 309      64.774  52.602  46.168  0.00  0.00           C  
ATOM   4782  C   PRO 1 309      64.408  52.152  44.739  0.00  0.00           C  
ATOM   4783  O   PRO 1 309      63.640  52.826  44.041  0.00  0.00           O  
ATOM   4784  CB  PRO 1 309      65.980  53.553  46.046  0.00  0.00           C  
ATOM   4785  CG  PRO 1 309      67.093  52.661  46.504  0.00  0.00           C  
ATOM   4786  CD  PRO 1 309      66.514  51.773  47.542  0.00  0.00           C  
ATOM   4787  HA  PRO 1 309      63.923  53.171  46.542  0.00  0.00           H  
ATOM   4788  HB2 PRO 1 309      66.161  54.001  45.070  0.00  0.00           H  
ATOM   4789  HB3 PRO 1 309      65.716  54.349  46.744  0.00  0.00           H  
ATOM   4790  HG2 PRO 1 309      67.581  52.068  45.731  0.00  0.00           H  
ATOM   4791  HG3 PRO 1 309      67.787  53.267  47.086  0.00  0.00           H  
ATOM   4792  HD2 PRO 1 309      66.401  52.396  48.429  0.00  0.00           H  
ATOM   4793  HD3 PRO 1 309      67.090  50.858  47.684  0.00  0.00           H  
ATOM   4794  N   GLN 1 310      64.909  50.979  44.339  0.00  0.00           N  
ATOM   4795  CA  GLN 1 310      64.585  50.280  43.145  0.00  0.00           C  
ATOM   4796  C   GLN 1 310      63.086  49.924  42.963  0.00  0.00           C  
ATOM   4797  O   GLN 1 310      62.717  49.878  41.812  0.00  0.00           O  
ATOM   4798  CB  GLN 1 310      65.599  49.182  42.799  0.00  0.00           C  
ATOM   4799  CG  GLN 1 310      66.941  49.712  42.311  0.00  0.00           C  
ATOM   4800  CD  GLN 1 310      67.908  49.924  43.417  0.00  0.00           C  
ATOM   4801  OE1 GLN 1 310      67.610  50.026  44.567  0.00  0.00           O  
ATOM   4802  NE2 GLN 1 310      69.207  49.968  43.079  0.00  0.00           N  
ATOM   4803  H   GLN 1 310      65.600  50.504  44.902  0.00  0.00           H  
ATOM   4804  HA  GLN 1 310      64.752  50.950  42.301  0.00  0.00           H  
ATOM   4805  HB2 GLN 1 310      65.662  48.616  43.729  0.00  0.00           H  
ATOM   4806  HB3 GLN 1 310      65.058  48.587  42.062  0.00  0.00           H  
ATOM   4807  HG2 GLN 1 310      67.345  48.959  41.635  0.00  0.00           H  
ATOM   4808  HG3 GLN 1 310      66.826  50.603  41.693  0.00  0.00           H  
ATOM   4809 HE21 GLN 1 310      70.004  50.148  43.672  0.00  0.00           H  
ATOM   4810 HE22 GLN 1 310      69.303  50.046  42.077  0.00  0.00           H  
ATOM   4811  N   GLN 1 311      62.251  49.775  44.047  0.00  0.00           N  
ATOM   4812  CA  GLN 1 311      60.793  49.528  43.974  0.00  0.00           C  
ATOM   4813  C   GLN 1 311      60.062  50.858  44.081  0.00  0.00           C  
ATOM   4814  O   GLN 1 311      59.074  50.972  43.343  0.00  0.00           O  
ATOM   4815  CB  GLN 1 311      60.331  48.669  45.179  0.00  0.00           C  
ATOM   4816  CG  GLN 1 311      60.627  47.145  44.992  0.00  0.00           C  
ATOM   4817  CD  GLN 1 311      62.120  46.952  45.110  0.00  0.00           C  
ATOM   4818  OE1 GLN 1 311      62.646  47.139  46.217  0.00  0.00           O  
ATOM   4819  NE2 GLN 1 311      62.822  46.460  44.097  0.00  0.00           N  
ATOM   4820  H   GLN 1 311      62.691  50.075  44.906  0.00  0.00           H  
ATOM   4821  HA  GLN 1 311      60.517  49.043  43.038  0.00  0.00           H  
ATOM   4822  HB2 GLN 1 311      60.825  49.034  46.079  0.00  0.00           H  
ATOM   4823  HB3 GLN 1 311      59.248  48.728  45.288  0.00  0.00           H  
ATOM   4824  HG2 GLN 1 311      60.092  46.642  45.798  0.00  0.00           H  
ATOM   4825  HG3 GLN 1 311      60.301  46.788  44.016  0.00  0.00           H  
ATOM   4826 HE21 GLN 1 311      63.825  46.371  44.029  0.00  0.00           H  
ATOM   4827 HE22 GLN 1 311      62.299  46.314  43.245  0.00  0.00           H  
ATOM   4828  N   TYR 1 312      60.522  51.843  44.832  0.00  0.00           N  
ATOM   4829  CA  TYR 1 312      59.685  53.103  44.991  0.00  0.00           C  
ATOM   4830  C   TYR 1 312      60.042  54.225  43.943  0.00  0.00           C  
ATOM   4831  O   TYR 1 312      59.237  55.128  43.780  0.00  0.00           O  
ATOM   4832  CB  TYR 1 312      59.515  53.474  46.463  0.00  0.00           C  
ATOM   4833  CG  TYR 1 312      60.766  53.990  47.243  0.00  0.00           C  
ATOM   4834  CD1 TYR 1 312      61.286  55.253  46.895  0.00  0.00           C  
ATOM   4835  CD2 TYR 1 312      61.414  53.218  48.201  0.00  0.00           C  
ATOM   4836  CE1 TYR 1 312      62.460  55.725  47.433  0.00  0.00           C  
ATOM   4837  CE2 TYR 1 312      62.657  53.675  48.777  0.00  0.00           C  
ATOM   4838  CZ  TYR 1 312      63.160  54.936  48.405  0.00  0.00           C  
ATOM   4839  OH  TYR 1 312      64.232  55.485  49.015  0.00  0.00           O  
ATOM   4840  H   TYR 1 312      61.180  51.537  45.534  0.00  0.00           H  
ATOM   4841  HA  TYR 1 312      58.622  52.906  44.855  0.00  0.00           H  
ATOM   4842  HB2 TYR 1 312      58.808  54.302  46.525  0.00  0.00           H  
ATOM   4843  HB3 TYR 1 312      59.052  52.646  47.001  0.00  0.00           H  
ATOM   4844  HD1 TYR 1 312      60.687  55.854  46.227  0.00  0.00           H  
ATOM   4845  HD2 TYR 1 312      61.006  52.269  48.517  0.00  0.00           H  
ATOM   4846  HE1 TYR 1 312      62.834  56.728  47.290  0.00  0.00           H  
ATOM   4847  HE2 TYR 1 312      63.011  53.003  49.545  0.00  0.00           H  
ATOM   4848  HH  TYR 1 312      64.579  54.830  49.625  0.00  0.00           H  
ATOM   4849  N   LEU 1 313      61.264  54.238  43.421  0.00  0.00           N  
ATOM   4850  CA  LEU 1 313      61.624  55.028  42.148  0.00  0.00           C  
ATOM   4851  C   LEU 1 313      61.195  54.239  40.926  0.00  0.00           C  
ATOM   4852  O   LEU 1 313      61.962  53.472  40.288  0.00  0.00           O  
ATOM   4853  CB  LEU 1 313      63.126  55.415  42.193  0.00  0.00           C  
ATOM   4854  CG  LEU 1 313      63.495  56.406  43.325  0.00  0.00           C  
ATOM   4855  CD1 LEU 1 313      64.966  56.838  43.200  0.00  0.00           C  
ATOM   4856  CD2 LEU 1 313      62.712  57.666  43.206  0.00  0.00           C  
ATOM   4857  H   LEU 1 313      61.958  53.553  43.685  0.00  0.00           H  
ATOM   4858  HA  LEU 1 313      61.110  55.988  42.103  0.00  0.00           H  
ATOM   4859  HB2 LEU 1 313      63.684  54.479  42.155  0.00  0.00           H  
ATOM   4860  HB3 LEU 1 313      63.315  55.887  41.229  0.00  0.00           H  
ATOM   4861  HG  LEU 1 313      63.263  56.016  44.316  0.00  0.00           H  
ATOM   4862 HD11 LEU 1 313      65.246  57.080  42.174  0.00  0.00           H  
ATOM   4863 HD12 LEU 1 313      65.358  57.538  43.938  0.00  0.00           H  
ATOM   4864 HD13 LEU 1 313      65.511  55.915  43.399  0.00  0.00           H  
ATOM   4865 HD21 LEU 1 313      61.641  57.468  43.256  0.00  0.00           H  
ATOM   4866 HD22 LEU 1 313      62.895  58.324  44.055  0.00  0.00           H  
ATOM   4867 HD23 LEU 1 313      62.917  58.188  42.271  0.00  0.00           H  
ATOM   4868  N   ARG 1 314      59.898  54.320  40.521  0.00  0.00           N  
ATOM   4869  CA  ARG 1 314      59.394  53.585  39.394  0.00  0.00           C  
ATOM   4870  C   ARG 1 314      59.784  54.228  38.077  0.00  0.00           C  
ATOM   4871  O   ARG 1 314      59.730  55.442  38.062  0.00  0.00           O  
ATOM   4872  CB  ARG 1 314      57.827  53.372  39.374  0.00  0.00           C  
ATOM   4873  CG  ARG 1 314      57.344  52.304  40.280  0.00  0.00           C  
ATOM   4874  CD  ARG 1 314      55.831  52.168  40.213  0.00  0.00           C  
ATOM   4875  NE  ARG 1 314      55.297  51.589  38.916  0.00  0.00           N  
ATOM   4876  CZ  ARG 1 314      55.082  50.381  38.576  0.00  0.00           C  
ATOM   4877  NH1 ARG 1 314      54.481  50.129  37.450  0.00  0.00           N  
ATOM   4878  NH2 ARG 1 314      55.648  49.398  39.240  0.00  0.00           N  
ATOM   4879  H   ARG 1 314      59.398  55.014  41.058  0.00  0.00           H  
ATOM   4880  HA  ARG 1 314      59.761  52.567  39.530  0.00  0.00           H  
ATOM   4881  HB2 ARG 1 314      57.352  54.335  39.563  0.00  0.00           H  
ATOM   4882  HB3 ARG 1 314      57.438  53.197  38.371  0.00  0.00           H  
ATOM   4883  HG2 ARG 1 314      57.732  51.317  40.029  0.00  0.00           H  
ATOM   4884  HG3 ARG 1 314      57.638  52.504  41.310  0.00  0.00           H  
ATOM   4885  HD2 ARG 1 314      55.678  51.421  40.993  0.00  0.00           H  
ATOM   4886  HD3 ARG 1 314      55.291  53.056  40.542  0.00  0.00           H  
ATOM   4887  HE  ARG 1 314      55.057  52.285  38.225  0.00  0.00           H  
ATOM   4888 HH11 ARG 1 314      54.281  49.172  37.197  0.00  0.00           H  
ATOM   4889 HH12 ARG 1 314      54.079  50.909  36.950  0.00  0.00           H  
ATOM   4890 HH21 ARG 1 314      55.613  48.421  38.985  0.00  0.00           H  
ATOM   4891 HH22 ARG 1 314      56.161  49.617  40.082  0.00  0.00           H  
ATOM   4892  N   PRO 1 315      60.183  53.499  36.958  0.00  0.00           N  
ATOM   4893  CA  PRO 1 315      60.636  54.188  35.762  0.00  0.00           C  
ATOM   4894  C   PRO 1 315      59.529  54.941  34.962  0.00  0.00           C  
ATOM   4895  O   PRO 1 315      58.321  54.668  35.169  0.00  0.00           O  
ATOM   4896  CB  PRO 1 315      61.360  53.090  34.910  0.00  0.00           C  
ATOM   4897  CG  PRO 1 315      61.733  52.097  35.952  0.00  0.00           C  
ATOM   4898  CD  PRO 1 315      60.552  52.130  36.926  0.00  0.00           C  
ATOM   4899  HA  PRO 1 315      61.394  54.937  35.992  0.00  0.00           H  
ATOM   4900  HB2 PRO 1 315      60.725  52.667  34.132  0.00  0.00           H  
ATOM   4901  HB3 PRO 1 315      62.252  53.571  34.508  0.00  0.00           H  
ATOM   4902  HG2 PRO 1 315      61.867  51.079  35.585  0.00  0.00           H  
ATOM   4903  HG3 PRO 1 315      62.645  52.262  36.526  0.00  0.00           H  
ATOM   4904  HD2 PRO 1 315      59.726  51.543  36.524  0.00  0.00           H  
ATOM   4905  HD3 PRO 1 315      60.821  51.750  37.912  0.00  0.00           H  
ATOM   4906  N   VAL 1 316      59.921  55.831  34.065  0.00  0.00           N  
ATOM   4907  CA  VAL 1 316      58.830  56.453  33.201  0.00  0.00           C  
ATOM   4908  C   VAL 1 316      59.302  56.785  31.741  0.00  0.00           C  
ATOM   4909  O   VAL 1 316      60.035  57.693  31.499  0.00  0.00           O  
ATOM   4910  CB  VAL 1 316      58.268  57.732  33.969  0.00  0.00           C  
ATOM   4911  CG1 VAL 1 316      57.403  58.648  33.091  0.00  0.00           C  
ATOM   4912  CG2 VAL 1 316      59.222  58.492  34.866  0.00  0.00           C  
ATOM   4913  H   VAL 1 316      60.852  56.222  34.039  0.00  0.00           H  
ATOM   4914  HA  VAL 1 316      58.008  55.755  33.040  0.00  0.00           H  
ATOM   4915  HB  VAL 1 316      57.686  57.242  34.750  0.00  0.00           H  
ATOM   4916 HG11 VAL 1 316      57.947  59.312  32.420  0.00  0.00           H  
ATOM   4917 HG12 VAL 1 316      56.553  58.204  32.574  0.00  0.00           H  
ATOM   4918 HG13 VAL 1 316      56.809  59.318  33.713  0.00  0.00           H  
ATOM   4919 HG21 VAL 1 316      59.401  57.947  35.792  0.00  0.00           H  
ATOM   4920 HG22 VAL 1 316      60.224  58.446  34.440  0.00  0.00           H  
ATOM   4921 HG23 VAL 1 316      58.927  59.534  34.996  0.00  0.00           H  
ATOM   4922  N   GLU 1 317      58.704  55.928  30.919  0.00  0.00           N  
ATOM   4923  CA  GLU 1 317      58.972  56.019  29.521  0.00  0.00           C  
ATOM   4924  C   GLU 1 317      58.313  57.257  28.815  0.00  0.00           C  
ATOM   4925  O   GLU 1 317      57.134  57.373  28.718  0.00  0.00           O  
ATOM   4926  CB  GLU 1 317      58.605  54.714  28.808  0.00  0.00           C  
ATOM   4927  CG  GLU 1 317      59.165  53.332  29.194  0.00  0.00           C  
ATOM   4928  CD  GLU 1 317      58.369  52.702  30.359  0.00  0.00           C  
ATOM   4929  OE1 GLU 1 317      57.642  53.481  31.032  0.00  0.00           O  
ATOM   4930  OE2 GLU 1 317      58.589  51.568  30.756  0.00  0.00           O  
ATOM   4931  H   GLU 1 317      58.306  55.046  31.206  0.00  0.00           H  
ATOM   4932  HA  GLU 1 317      60.033  56.141  29.302  0.00  0.00           H  
ATOM   4933  HB2 GLU 1 317      57.521  54.600  28.775  0.00  0.00           H  
ATOM   4934  HB3 GLU 1 317      58.958  55.003  27.819  0.00  0.00           H  
ATOM   4935  HG2 GLU 1 317      58.941  52.670  28.357  0.00  0.00           H  
ATOM   4936  HG3 GLU 1 317      60.239  53.397  29.369  0.00  0.00           H  
ATOM   4937  N   ASP 1 318      59.099  57.920  28.015  0.00  0.00           N
[truncated: 4,736,665 more chars]
