# Supplementary material for: Broadening the Scope of Binding Free Energy Calculations Using a Separated Topologies Approach
Source: J Chem Theory Comput. 2023 Jul 24;19(15):5058–76. doi: 10.1021/acs.jctc.3c00282 (PMC10413862; doi:10.1021/acs.jctc.3c00282)
Supplement: Supplementary file 2 — ct3c00282_si_002.zip [file ct3c00282_si_002.zip › SI_paper/BACE1/input/biphenyl/mol2/lig_02.mol2]

@<TRIPOS>MOLECULE
lig_02
   37    39     0     0     0
SMALL
USER_CHARGES

@<TRIPOS>ATOM
      1 C1        -38.0090  -45.6315   19.1393 C.ar      1 <0>        -0.1500
      2 C2        -39.9692  -45.1638   17.2217 C.ar      1 <0>        -0.1500
      3 C3        -35.2004  -46.0152   17.8190 C.ar      1 <0>         0.1600
      4 C4        -35.7492  -44.0607   16.6787 C.ar      1 <0>         0.1600
      5 C5        -33.6155  -44.8304   16.6899 C.ar      1 <0>         0.4700
      6 C6        -37.6132  -45.2875   17.8281 C.ar      1 <0>         0.0000
      7 C7        -36.2008  -45.1247   17.4552 C.ar      1 <0>         0.0000
      8 C8        -39.3683  -45.7328   19.5198 C.ar      1 <0>        -0.1435
      9 C9        -38.6278  -45.0833   16.8841 C.ar      1 <0>         0.1900
     10 C10       -40.3241  -45.4655   18.5293 C.ar      1 <0>         0.1900
     11 C11       -37.8478  -46.5876   22.5205 C.cat     1 <0>         0.8398
     12 C12       -39.9995  -44.7608   21.7798 C.3       1 <0>         0.0000
     13 C13       -38.7192  -44.0071   22.0925 C.3       1 <0>         0.2300
     14 C14       -39.7803  -46.0487   20.9633 C.3       1 <0>         0.6330
     15 C15       -41.0746  -46.8925   21.0561 C.3       1 <0>         0.0000
     16 N1        -33.9031  -45.8991   17.4539 N.ar      1 <0>        -0.6200
     17 N2        -34.4728  -43.8844   16.2757 N.ar      1 <0>        -0.6200
     18 N3        -38.7506  -46.9116   21.5963 N.pl3     1 <0>        -0.7939
     19 N4        -37.0324  -47.5182   23.0029 N.pl3     1 <0>        -0.7544
     20 F1        -38.3177  -44.8022   15.6093 F         1 <0>        -0.1900
     21 F2        -41.6313  -45.4746   18.8190 F         1 <0>        -0.1900
     22 S1        -37.6579  -44.9875   23.1728 S.3       1 <0>        -0.3610
     23 H1        -37.2332  -45.7867   19.8872 H         1 <0>         0.1500
     24 H2        -40.7339  -44.9813   16.4745 H         1 <0>         0.1500
     25 H3        -35.4136  -46.8925   18.4228 H         1 <0>         0.1500
     26 H4        -36.4263  -43.2813   16.3387 H         1 <0>         0.1500
     27 H5        -32.5860  -44.7195   16.3733 H         1 <0>         0.1500
     28 H6        -40.5093  -44.9964   22.7248 H         1 <0>         0.0000
     29 H7        -40.6767  -44.0894   21.2351 H         1 <0>         0.0000
     30 H8        -38.1722  -43.7361   21.1858 H         1 <0>         0.0000
     31 H9        -38.9602  -43.0733   22.6095 H         1 <0>         0.0000
     32 H10       -41.2025  -47.2948   22.0687 H         1 <0>         0.0000
     33 H11       -41.0496  -47.7469   20.3704 H         1 <0>         0.0000
     34 H12       -41.9727  -46.3045   20.8405 H         1 <0>         0.0000
     35 H13       -38.7379  -47.8855   21.3012 H         1 <0>         0.4500
     36 H14       -37.0923  -48.4785   22.6827 H         1 <0>         0.4500
     37 H15       -36.3461  -47.2767   23.7080 H         1 <0>         0.4500
@<TRIPOS>BOND
     1    1    6 ar
     2    1    8 ar
     3    2    9 ar
     4    2   10 ar
     5    3    7 ar
     6    3   16 ar
     7    4    7 ar
     8    4   17 ar
     9    5   16 ar
    10    5   17 ar
    11    6    7 1
    12    6    9 ar
    13    8   10 ar
    14    8   14 1
    15    9   20 1
    16   10   21 1
    17   11   18 2
    18   11   19 1
    19   11   22 1
    20   12   13 1
    21   12   14 1
    22   13   22 1
    23   14   15 1
    24   14   18 1
    25    1   23 1
    26    2   24 1
    27    3   25 1
    28    4   26 1
    29    5   27 1
    30   12   28 1
    31   12   29 1
    32   13   30 1
    33   13   31 1
    34   15   32 1
    35   15   33 1
    36   15   34 1
    37   18   35 1
    38   19   36 1
    39   19   37 1
