# Supplementary material for: Broadening the Scope of Binding Free Energy Calculations Using a Separated Topologies Approach
Source: J Chem Theory Comput. 2023 Jul 24;19(15):5058–76. doi: 10.1021/acs.jctc.3c00282 (PMC10413862; doi:10.1021/acs.jctc.3c00282)
Supplement: Supplementary file 2 — ct3c00282_si_002.zip [file ct3c00282_si_002.zip › SI_paper/BACE1/input/biphenyl/mol2/lig_06.mol2]

@<TRIPOS>MOLECULE
lig_06
   42    45     0     0     0
SMALL
USER_CHARGES

@<TRIPOS>ATOM
      1 C1        -40.1582  -45.2247   17.3301 C.ar      1 <0>        -0.1500
      2 C2        -38.8476  -45.0908   16.8719 C.ar      1 <0>        -0.1500
      3 C3        -40.4148  -45.5005   18.6747 C.ar      1 <0>        -0.1500
      4 C4        -39.0695  -43.4695   21.8948 C.2       1 <0>        -0.1500
      5 C5        -38.0475  -45.5261   19.0957 C.ar      1 <0>        -0.1500
      6 C6        -35.9935  -43.9743   16.5045 C.ar      1 <0>        -0.1500
      7 C7        -35.3738  -45.9720   17.7035 C.ar      1 <0>        -0.1500
      8 C8        -33.6773  -44.6924   16.5416 C.ar      1 <0>        -0.1500
      9 C9        -38.1683  -43.0249   22.8811 C.2       1 <0>         0.1388
     10 C10       -37.7656  -45.2353   17.7493 C.ar      1 <0>         0.0000
     11 C11       -36.3726  -45.0662   17.3035 C.ar      1 <0>         0.0000
     12 C12       -39.3631  -45.6557   19.5850 C.ar      1 <0>        -0.1435
     13 C13       -34.6591  -43.7948   16.1324 C.ar      1 <0>         0.1770
     14 C14       -34.0436  -45.7796   17.3281 C.ar      1 <0>         0.1770
     15 C15       -38.9489  -44.8434   21.9051 C.2       1 <0>        -0.3316
     16 C16       -38.0031  -47.4752   22.3314 C.cat     1 <0>         0.6038
     17 C17       -37.6222  -46.4306   23.3018 C.3       1 <0>         0.3606
     18 C18       -39.5657  -45.9324   21.0767 C.3       1 <0>         0.8130
     19 C19       -41.0298  -46.1329   21.5004 C.3       1 <0>         0.0000
     20 N1        -37.5357  -44.0289   23.4917 N.2       1 <0>        -0.7068
     21 N2        -38.0401  -45.1146   22.8842 N.pl3     1 <0>         0.3140
     22 N3        -38.8828  -47.2312   21.3602 N.pl3     1 <0>        -0.7939
     23 N4        -37.4123  -48.6490   22.5098 N.pl3     1 <0>        -0.7544
     24 Cl1       -34.2217  -42.4379   15.1689 Cl        1 <0>        -0.1770
     25 Cl2       -32.8446  -46.8946   17.8559 Cl        1 <0>        -0.1770
     26 H1        -40.9850  -45.1068   16.6352 H         1 <0>         0.1500
     27 H2        -38.6846  -44.8741   15.8185 H         1 <0>         0.1500
     28 H3        -41.4516  -45.5836   18.9854 H         1 <0>         0.1500
     29 H4        -39.7000  -42.8763   21.2486 H         1 <0>         0.1500
     30 H5        -37.2189  -45.6312   19.7964 H         1 <0>         0.1500
     31 H6        -36.7385  -43.2462   16.1884 H         1 <0>         0.1500
     32 H7        -35.6344  -46.8326   18.3176 H         1 <0>         0.1500
     33 H8        -32.6397  -44.5444   16.2548 H         1 <0>         0.1500
     34 H9        -37.9431  -42.0122   23.1803 H         1 <0>         0.1500
     35 H10       -38.0888  -46.6234   24.2737 H         1 <0>         0.0000
     36 H11       -36.5336  -46.4012   23.4256 H         1 <0>         0.0000
     37 H12       -41.1022  -46.3779   22.5665 H         1 <0>         0.0000
     38 H13       -41.4949  -46.9610   20.9521 H         1 <0>         0.0000
     39 H14       -41.6316  -45.2318   21.3323 H         1 <0>         0.0000
     40 H15       -39.0948  -48.0176   20.7508 H         1 <0>         0.4500
     41 H16       -36.7472  -48.7827   23.2641 H         1 <0>         0.4500
     42 H17       -37.6101  -49.4276   21.8925 H         1 <0>         0.4500
@<TRIPOS>BOND
     1    1    2 ar
     2    1    3 ar
     3    2   10 ar
     4    3   12 ar
     5    4    9 1
     6    4   15 2
     7    5   10 ar
     8    5   12 ar
     9    6   11 ar
    10    6   13 ar
    11    7   11 ar
    12    7   14 ar
    13    8   13 ar
    14    8   14 ar
    15    9   20 2
    16   10   11 1
    17   12   18 1
    18   13   24 1
    19   14   25 1
    20   15   18 1
    21   15   21 1
    22   16   17 1
    23   16   22 2
    24   16   23 1
    25   17   21 1
    26   18   19 1
    27   18   22 1
    28   20   21 1
    29    1   26 1
    30    2   27 1
    31    3   28 1
    32    4   29 1
    33    5   30 1
    34    6   31 1
    35    7   32 1
    36    8   33 1
    37    9   34 1
    38   17   35 1
    39   17   36 1
    40   19   37 1
    41   19   38 1
    42   19   39 1
    43   22   40 1
    44   23   41 1
    45   23   42 1
