# Supplementary material for: Broadening the Scope of Binding Free Energy Calculations Using a Separated Topologies Approach
Source: J Chem Theory Comput. 2023 Jul 24;19(15):5058–76. doi: 10.1021/acs.jctc.3c00282 (PMC10413862; doi:10.1021/acs.jctc.3c00282)
Supplement: Supplementary file 2 — ct3c00282_si_002.zip [file ct3c00282_si_002.zip › SI_paper/BACE1/input/biphenyl/mol2/lig_05.mol2]

@<TRIPOS>MOLECULE
lig_05
   39    41     0     0     0
SMALL
USER_CHARGES

@<TRIPOS>ATOM
      1 C1        -40.2181  -45.1963   17.2016 C.ar      1 <0>        -0.1500
      2 C2        -38.8778  -45.0934   16.8387 C.ar      1 <0>        -0.1500
      3 C3        -40.5708  -45.4986   18.5168 C.ar      1 <0>        -0.1500
      4 C4        -38.2434  -45.5906   19.1072 C.ar      1 <0>        -0.1500
      5 C5        -35.9933  -44.0766   16.6239 C.ar      1 <0>        -0.1500
      6 C6        -35.4865  -46.0919   17.8440 C.ar      1 <0>        -0.1500
      7 C7        -33.7112  -44.8910   16.7092 C.ar      1 <0>        -0.1500
      8 C8        -37.8618  -45.2818   17.7857 C.ar      1 <0>         0.0000
      9 C9        -36.4396  -45.1507   17.4150 C.ar      1 <0>         0.0000
     10 C10       -39.5924  -45.7182   19.4967 C.ar      1 <0>        -0.1435
     11 C11       -34.6452  -43.9548   16.2770 C.ar      1 <0>         0.1770
     12 C12       -34.1401  -45.9569   17.4940 C.ar      1 <0>         0.1770
     13 C13       -38.0378  -46.6230   22.4156 C.cat     1 <0>         0.6038
     14 C14       -37.9699  -45.2314   22.9120 C.3       1 <0>         0.3850
     15 C15       -39.9744  -44.7401   21.7887 C.3       1 <0>         0.2800
     16 C16       -39.9644  -46.0257   20.9503 C.3       1 <0>         0.6330
     17 C17       -41.3198  -46.7392   21.1008 C.3       1 <0>         0.0000
     18 N1        -38.9636  -46.9617   21.5216 N.pl3     1 <0>        -0.7939
     19 N2        -37.1520  -47.4731   22.9162 N.pl3     1 <0>        -0.7544
     20 O1        -38.6346  -44.3200   22.0359 O.3       1 <0>        -0.5600
     21 Cl1       -34.1345  -42.6300   15.3050 Cl        1 <0>        -0.1770
     22 Cl2       -32.9985  -47.1237   18.0388 Cl        1 <0>        -0.1770
     23 H1        -40.9924  -45.0365   16.4568 H         1 <0>         0.1500
     24 H2        -38.6378  -44.8633   15.8029 H         1 <0>         0.1500
     25 H3        -41.6286  -45.5509   18.7554 H         1 <0>         0.1500
     26 H4        -37.4620  -45.7157   19.8544 H         1 <0>         0.1500
     27 H5        -36.7003  -43.3221   16.2825 H         1 <0>         0.1500
     28 H6        -35.7962  -46.9421   18.4497 H         1 <0>         0.1500
     29 H7        -32.6633  -44.7912   16.4383 H         1 <0>         0.1500
     30 H8        -38.4137  -45.1594   23.9116 H         1 <0>         0.0000
     31 H9        -36.9279  -44.9028   22.9859 H         1 <0>         0.0000
     32 H10       -40.4939  -43.9282   21.2673 H         1 <0>         0.0000
     33 H11       -40.4816  -44.8828   22.7514 H         1 <0>         0.0000
     34 H12       -41.4710  -47.0713   22.1351 H         1 <0>         0.0000
     35 H13       -41.3715  -47.6323   20.4672 H         1 <0>         0.0000
     36 H14       -42.1610  -46.0864   20.8446 H         1 <0>         0.0000
     37 H15       -38.9629  -47.9314   21.2161 H         1 <0>         0.4500
     38 H16       -36.4668  -47.1726   23.6007 H         1 <0>         0.4500
     39 H17       -37.1483  -48.4436   22.6228 H         1 <0>         0.4500
@<TRIPOS>BOND
     1    1    2 ar
     2    1    3 ar
     3    2    8 ar
     4    3   10 ar
     5    4    8 ar
     6    4   10 ar
     7    5    9 ar
     8    5   11 ar
     9    6    9 ar
    10    6   12 ar
    11    7   11 ar
    12    7   12 ar
    13    8    9 1
    14   10   16 1
    15   11   21 1
    16   12   22 1
    17   13   14 1
    18   13   18 2
    19   13   19 1
    20   14   20 1
    21   15   16 1
    22   15   20 1
    23   16   17 1
    24   16   18 1
    25    1   23 1
    26    2   24 1
    27    3   25 1
    28    4   26 1
    29    5   27 1
    30    6   28 1
    31    7   29 1
    32   14   30 1
    33   14   31 1
    34   15   32 1
    35   15   33 1
    36   17   34 1
    37   17   35 1
    38   17   36 1
    39   18   37 1
    40   19   38 1
    41   19   39 1
