# Supplementary material for: Broadening the Scope of Binding Free Energy Calculations Using a Separated Topologies Approach
Source: J Chem Theory Comput. 2023 Jul 24;19(15):5058–76. doi: 10.1021/acs.jctc.3c00282 (PMC10413862; doi:10.1021/acs.jctc.3c00282)
Supplement: Supplementary file 2 — ct3c00282_si_002.zip [file ct3c00282_si_002.zip › SI_paper/BACE1/input/biphenyl/mol2/lig_04.mol2]

@<TRIPOS>MOLECULE
lig_04
   45    48     0     0     0
SMALL
USER_CHARGES

@<TRIPOS>ATOM
      1 C1        -40.0554  -44.9369   16.8653 C.ar      1 <0>        -0.1500
      2 C2        -38.6879  -44.9360   16.5904 C.ar      1 <0>        -0.1500
      3 C3        -40.5143  -45.3373   18.1202 C.ar      1 <0>        -0.1500
      4 C4        -41.8835  -44.2396   20.7233 C.2       1 <0>        -0.1500
      5 C5        -38.2382  -45.7361   18.8253 C.ar      1 <0>        -0.1500
      6 C6        -35.5043  -46.2378   17.9050 C.ar      1 <0>        -0.1500
      7 C7        -42.1548  -43.4338   21.8456 C.2       1 <0>         0.1388
      8 C8        -35.8128  -44.4326   16.3875 C.ar      1 <0>         0.1600
      9 C9        -33.6967  -45.2709   16.6992 C.ar      1 <0>         0.1600
     10 C10       -37.7793  -45.3356   17.5704 C.ar      1 <0>         0.0000
     11 C11       -36.3607  -45.3345   17.2854 C.ar      1 <0>         0.0000
     12 C12       -39.6057  -45.7369   19.1002 C.ar      1 <0>        -0.1435
     13 C13       -34.1453  -46.2120   17.6119 C.ar      1 <0>         0.0825
     14 C14       -40.8581  -45.0688   21.1270 C.2       1 <0>        -0.3316
     15 C15       -38.6541  -46.1701   22.5163 C.cat     1 <0>         0.6038
     16 C16       -39.6206  -45.3486   23.2769 C.3       1 <0>         0.3606
     17 C17       -40.0989  -46.1665   20.4463 C.3       1 <0>         0.8130
     18 C18       -40.9476  -47.4293   20.3138 C.3       1 <0>         0.0000
     19 C19       -31.9070  -46.9824   17.8402 C.3       1 <0>         0.2800
     20 N1        -34.4982  -44.3773   16.0773 N.ar      1 <0>        -0.6200
     21 N2        -41.3734  -43.7244   22.8891 N.2       1 <0>        -0.7068
     22 N3        -40.5995  -44.7181   22.4193 N.pl3     1 <0>         0.3140
     23 N4        -38.8949  -46.5220   21.2540 N.pl3     1 <0>        -0.7939
     24 N5        -37.5592  -46.5307   23.1735 N.pl3     1 <0>        -0.7544
     25 O1        -33.2865  -47.0805   18.2005 O.3       1 <0>        -0.3625
     26 H1        -40.7628  -44.6260   16.1019 H         1 <0>         0.1500
     27 H2        -38.3457  -44.6209   15.6073 H         1 <0>         0.1500
     28 H3        -41.5816  -45.3348   18.3259 H         1 <0>         0.1500
     29 H4        -42.3653  -44.2230   19.7566 H         1 <0>         0.1500
     30 H5        -37.5348  -46.0493   19.5941 H         1 <0>         0.1500
     31 H6        -35.8873  -46.9646   18.6179 H         1 <0>         0.1500
     32 H7        -42.8913  -42.6498   21.9472 H         1 <0>         0.1500
     33 H8        -36.4274  -43.7013   15.8702 H         1 <0>         0.1500
     34 H9        -32.6463  -45.2054   16.4332 H         1 <0>         0.1500
     35 H10       -40.1715  -45.9692   23.9916 H         1 <0>         0.0000
     36 H11       -39.1024  -44.5489   23.8183 H         1 <0>         0.0000
     37 H12       -41.3046  -47.7389   21.2947 H         1 <0>         0.0000
     38 H13       -40.3510  -48.2313   19.8820 H         1 <0>         0.0000
     39 H14       -41.8025  -47.2336   19.6685 H         1 <0>         0.0000
     40 H15       -31.3329  -47.7359   18.3850 H         1 <0>         0.0000
     41 H16       -31.5369  -45.9826   18.0808 H         1 <0>         0.0000
     42 H17       -31.8068  -47.1573   16.7664 H         1 <0>         0.0000
     43 H18       -38.1812  -47.0979   20.8139 H         1 <0>         0.4500
     44 H19       -37.4206  -46.2456   24.1379 H         1 <0>         0.4500
     45 H20       -36.8486  -47.0954   22.7189 H         1 <0>         0.4500
@<TRIPOS>BOND
     1    1    2 ar
     2    1    3 ar
     3    2   10 ar
     4    3   12 ar
     5    4    7 1
     6    4   14 2
     7    5   10 ar
     8    5   12 ar
     9    6   11 ar
    10    6   13 ar
    11    7   21 2
    12    8   11 ar
    13    8   20 ar
    14    9   13 ar
    15    9   20 ar
    16   10   11 1
    17   12   17 1
    18   13   25 1
    19   14   17 1
    20   14   22 1
    21   15   16 1
    22   15   23 2
    23   15   24 1
    24   16   22 1
    25   17   18 1
    26   17   23 1
    27   19   25 1
    28   21   22 1
    29    1   26 1
    30    2   27 1
    31    3   28 1
    32    4   29 1
    33    5   30 1
    34    6   31 1
    35    7   32 1
    36    8   33 1
    37    9   34 1
    38   16   35 1
    39   16   36 1
    40   18   37 1
    41   18   38 1
    42   18   39 1
    43   19   40 1
    44   19   41 1
    45   19   42 1
    46   23   43 1
    47   24   44 1
    48   24   45 1
