# Supplementary material for: Broadening the Scope of Binding Free Energy Calculations Using a Separated Topologies Approach
Source: J Chem Theory Comput. 2023 Jul 24;19(15):5058–76. doi: 10.1021/acs.jctc.3c00282 (PMC10413862; doi:10.1021/acs.jctc.3c00282)
Supplement: Supplementary file 2 — ct3c00282_si_002.zip [file ct3c00282_si_002.zip › SI_paper/BACE1/input/biphenyl/mol2/lig_03.mol2]

@<TRIPOS>MOLECULE
lig_03
   46    48     0     0     0
SMALL
USER_CHARGES

@<TRIPOS>ATOM
      1 C1        -40.2894  -45.1922   17.1437 C.ar      1 <0>        -0.1500
      2 C2        -34.8755  -43.5891   16.1635 C.ar      1 <0>        -0.1500
      3 C3        -38.9570  -45.0093   16.7949 C.ar      1 <0>        -0.1500
      4 C4        -36.1870  -43.8214   16.5751 C.ar      1 <0>        -0.1500
      5 C5        -40.6231  -45.6070   18.4292 C.ar      1 <0>        -0.1500
      6 C6        -33.8677  -44.4732   16.5294 C.ar      1 <0>        -0.1500
      7 C7        -38.2912  -45.6509   19.0219 C.ar      1 <0>        -0.1500
      8 C8        -35.4859  -45.8276   17.7124 C.ar      1 <0>        -0.1500
      9 C9        -37.9293  -45.2091   17.7295 C.ar      1 <0>         0.0000
     10 C10       -36.5239  -44.9494   17.3479 C.ar      1 <0>         0.0000
     11 C11       -39.6354  -45.8804   19.3886 C.ar      1 <0>        -0.1435
     12 C12       -34.1639  -45.5934   17.3089 C.ar      1 <0>         0.0825
     13 C13       -39.1002  -44.3596   22.0710 C.2       1 <0>         0.8520
     14 C14       -38.0437  -46.6125   22.3411 C.cat     1 <0>         1.2000
     15 C15       -40.3449  -45.0979   21.6611 C.3       1 <0>         0.0610
     16 C16       -40.0369  -46.3315   20.8006 C.3       1 <0>         0.4711
     17 C17       -41.2885  -47.2376   20.8042 C.3       1 <0>         0.0000
     18 C18       -37.1106  -44.6010   23.5395 C.3       1 <0>         0.3276
     19 C19       -33.3289  -47.5216   18.4188 C.3       1 <0>         0.2800
     20 N1        -38.0880  -45.2300   22.6328 N.am      1 <0>        -0.7373
     21 N2        -38.9426  -47.1431   21.4084 N.pl3     1 <0>        -0.8443
     22 N3        -37.1105  -47.4728   22.9155 N.pl3     1 <0>        -0.9667
     23 O1        -38.9970  -43.1406   22.0100 O.2       1 <0>        -0.5700
     24 O2        -33.0853  -46.3852   17.6003 O.3       1 <0>        -0.3625
     25 H1        -41.0705  -45.0057   16.4133 H         1 <0>         0.1500
     26 H2        -34.6443  -42.7210   15.5535 H         1 <0>         0.1500
     27 H3        -38.7301  -44.7001   15.7770 H         1 <0>         0.1500
     28 H4        -36.9496  -43.1044   16.2770 H         1 <0>         0.1500
     29 H5        -41.6775  -45.7047   18.6673 H         1 <0>         0.1500
     30 H6        -32.8488  -44.2845   16.2005 H         1 <0>         0.1500
     31 H7        -37.5047  -45.7946   19.7601 H         1 <0>         0.1500
     32 H8        -35.7323  -46.7091   18.2989 H         1 <0>         0.1500
     33 H9        -40.8384  -45.3941   22.5962 H         1 <0>         0.0000
     34 H10       -41.0197  -44.4036   21.1470 H         1 <0>         0.0000
     35 H11       -41.4478  -47.6654   21.8018 H         1 <0>         0.0000
     36 H12       -41.1729  -48.0777   20.1104 H         1 <0>         0.0000
     37 H13       -42.2018  -46.6939   20.5409 H         1 <0>         0.0000
     38 H14       -36.6816  -45.3260   24.2321 H         1 <0>         0.0000
     39 H15       -36.3260  -44.1288   22.9446 H         1 <0>         0.0000
     40 H16       -37.6224  -43.8468   24.1467 H         1 <0>         0.0000
     41 H17       -32.3727  -48.0301   18.5710 H         1 <0>         0.0000
     42 H18       -34.0058  -48.2259   17.9242 H         1 <0>         0.0000
     43 H19       -33.7103  -47.2260   19.4018 H         1 <0>         0.0000
     44 H20       -38.8631  -48.1311   21.1746 H         1 <0>         0.4500
     45 H21       -36.4025  -47.1613   23.5726 H         1 <0>         0.4500
     46 H22       -37.1131  -48.4642   22.6858 H         1 <0>         0.4500
@<TRIPOS>BOND
     1    1    3 ar
     2    1    5 ar
     3    2    4 ar
     4    2    6 ar
     5    3    9 ar
     6    4   10 ar
     7    5   11 ar
     8    6   12 ar
     9    7    9 ar
    10    7   11 ar
    11    8   10 ar
    12    8   12 ar
    13    9   10 1
    14   11   16 1
    15   12   24 1
    16   13   15 1
    17   13   20 am
    18   13   23 2
    19   14   20 1
    20   14   21 2
    21   14   22 1
    22   15   16 1
    23   16   17 1
    24   16   21 1
    25   18   20 1
    26   19   24 1
    27    1   25 1
    28    2   26 1
    29    3   27 1
    30    4   28 1
    31    5   29 1
    32    6   30 1
    33    7   31 1
    34    8   32 1
    35   15   33 1
    36   15   34 1
    37   17   35 1
    38   17   36 1
    39   17   37 1
    40   18   38 1
    41   18   39 1
    42   18   40 1
    43   19   41 1
    44   19   42 1
    45   19   43 1
    46   21   44 1
    47   22   45 1
    48   22   46 1
