# Supplementary material for: Broadening the Scope of Binding Free Energy Calculations Using a Separated Topologies Approach
Source: J Chem Theory Comput. 2023 Jul 24;19(15):5058–76. doi: 10.1021/acs.jctc.3c00282 (PMC10413862; doi:10.1021/acs.jctc.3c00282)
Supplement: Supplementary file 2 — ct3c00282_si_002.zip [file ct3c00282_si_002.zip › SI_paper/BACE1/input/biphenyl/mol2/lig_07.mol2]

@<TRIPOS>MOLECULE
lig_07
   42    45     0     0     0
SMALL
USER_CHARGES

@<TRIPOS>ATOM
      1 C1        -40.1853  -45.2236   17.1561 C.ar      1 <0>        -0.1500
      2 C2        -38.8417  -45.1130   16.8105 C.ar      1 <0>        -0.1500
      3 C3        -40.5502  -45.5374   18.4642 C.ar      1 <0>        -0.1500
      4 C4        -38.2297  -45.6216   19.0844 C.ar      1 <0>        -0.1500
      5 C5        -35.9620  -44.0919   16.6242 C.ar      1 <0>        -0.1500
      6 C6        -35.4608  -46.1044   17.8512 C.ar      1 <0>        -0.1500
      7 C7        -33.6802  -44.9041   16.7249 C.ar      1 <0>        -0.1500
      8 C8        -37.0778  -43.7889   23.6837 C.2       1 <0>         0.0772
      9 C9        -38.1753  -43.3854   22.9550 C.2       1 <0>        -0.3016
     10 C10       -37.8361  -45.3033   17.7689 C.ar      1 <0>         0.0000
     11 C11       -36.4116  -45.1659   17.4132 C.ar      1 <0>         0.0000
     12 C12       -39.5815  -45.7580   19.4543 C.ar      1 <0>        -0.1435
     13 C13       -34.6123  -43.9694   16.2856 C.ar      1 <0>         0.1770
     14 C14       -34.1130  -45.9688   17.5090 C.ar      1 <0>         0.1770
     15 C15       -37.8508  -45.5605   22.8009 C.2       1 <0>         0.1115
     16 C16       -38.0693  -46.9005   22.3437 C.cat     1 <0>         0.7838
     17 C17       -39.9150  -44.7397   21.7307 C.3       1 <0>         0.2556
     18 C18       -39.9669  -46.0516   20.9058 C.3       1 <0>         0.6330
     19 C19       -41.3726  -46.6701   21.0588 C.3       1 <0>         0.0000
     20 N1        -36.8800  -45.1459   23.5836 N.2       1 <0>        -0.5653
     21 N2        -38.6705  -44.5382   22.4340 N.pl3     1 <0>         0.0476
     22 N3        -39.0464  -47.1015   21.4574 N.pl3     1 <0>        -0.7939
     23 N4        -37.2773  -47.8522   22.8168 N.pl3     1 <0>        -0.7544
     24 Cl1       -34.0980  -42.6468   15.3130 Cl        1 <0>        -0.1770
     25 Cl2       -32.9756  -47.1360   18.0609 Cl        1 <0>        -0.1770
     26 H1        -40.9522  -45.0593   16.4048 H         1 <0>         0.1500
     27 H2        -38.5911  -44.8754   15.7789 H         1 <0>         0.1500
     28 H3        -41.6107  -45.5921   18.6898 H         1 <0>         0.1500
     29 H4        -37.4584  -45.7453   19.8419 H         1 <0>         0.1500
     30 H5        -36.6678  -43.3394   16.2764 H         1 <0>         0.1500
     31 H6        -35.7737  -46.9540   18.4559 H         1 <0>         0.1500
     32 H7        -32.6311  -44.8044   16.4592 H         1 <0>         0.1500
     33 H8        -36.4222  -43.1717   24.2795 H         1 <0>         0.1500
     34 H9        -38.6360  -42.4214   22.7956 H         1 <0>         0.1500
     35 H10       -40.0970  -43.8560   21.1068 H         1 <0>         0.0000
     36 H11       -40.6803  -44.7464   22.5168 H         1 <0>         0.0000
     37 H12       -41.5396  -46.9939   22.0935 H         1 <0>         0.0000
     38 H13       -41.4909  -47.5555   20.4233 H         1 <0>         0.0000
     39 H14       -42.1663  -45.9576   20.8102 H         1 <0>         0.0000
     40 H15       -39.1630  -48.0587   21.1347 H         1 <0>         0.4500
     41 H16       -36.5485  -47.6376   23.4895 H         1 <0>         0.4500
     42 H17       -37.3883  -48.8136   22.5159 H         1 <0>         0.4500
@<TRIPOS>BOND
     1    1    2 ar
     2    1    3 ar
     3    2   10 ar
     4    3   12 ar
     5    4   10 ar
     6    4   12 ar
     7    5   11 ar
     8    5   13 ar
     9    6   11 ar
    10    6   14 ar
    11    7   13 ar
    12    7   14 ar
    13    8    9 2
    14    8   20 1
    15    9   21 1
    16   10   11 1
    17   12   18 1
    18   13   24 1
    19   14   25 1
    20   15   16 1
    21   15   20 2
    22   15   21 1
    23   16   22 2
    24   16   23 1
    25   17   18 1
    26   17   21 1
    27   18   19 1
    28   18   22 1
    29    1   26 1
    30    2   27 1
    31    3   28 1
    32    4   29 1
    33    5   30 1
    34    6   31 1
    35    7   32 1
    36    8   33 1
    37    9   34 1
    38   17   35 1
    39   17   36 1
    40   19   37 1
    41   19   38 1
    42   19   39 1
    43   22   40 1
    44   23   41 1
    45   23   42 1
