# Supplementary material for: Broadening the Scope of Binding Free Energy Calculations Using a Separated Topologies Approach
Source: J Chem Theory Comput. 2023 Jul 24;19(15):5058–76. doi: 10.1021/acs.jctc.3c00282 (PMC10413862; doi:10.1021/acs.jctc.3c00282)
Supplement: Supplementary file 2 — ct3c00282_si_002.zip [file ct3c00282_si_002.zip › SI_paper/BACE1/results/BACE_single_repeat.csv]

# Experimental block
# Ligand	exp_DG	exp_dDG
bJ_02	-9.03	0.0
bJ_03	-8.96	0.0
bJ_04	-9.50	0.0
bJ_05	-8.12	0.0
bJ_06	-9.32	0.0
bJ_07	-7.74	0.0
lig_1a	-6.09	0.0
lig_11	-8.71	0.0
lig_36	-10.98	0.0
lig_41	-9.03	0.0
lig_45	-9.99	0.0
lig_67	-10.57	0.0
lig_13	-9.65	0.0
lig_16	-7.06	0.0
lig_32	-7.72	0.0
lig_74	-11.87	0.0
lig_81	-10.87	0.0
lig_69	-10.49	0.0
# Calculated block
# Ligand1	Ligand2	calc_DDG	calc_dDDG(MBAR)	calc_dDDG(addtional)
lig_74	lig_81	2.38	0.13	0.0
lig_67	lig_81	-0.63	0.14	0.0
lig_41	lig_81	-2.98	0.14	0.0
lig_41	lig_74	-4.64	0.14	0.0
lig_67	lig_74	-1.42	0.14	0.0
lig_41	lig_45	-1.56	0.13	0.0
lig_45	lig_67	-1.04	0.14	0.0
lig_67	lig_69	-1.19	0.14	0.0
lig_69	lig_81	0.93	0.14	0.0
lig_41	lig_67	-1.73	0.14	0.0
lig_11	lig_1a	2.77	0.12	0.0
lig_13	lig_11	1.85	0.12	0.0
lig_13	lig_1a	2.95	0.12	0.0
lig_36	lig_13	3.65	0.13	0.0
lig_32	lig_36	-2.88	0.13	0.0
lig_11	lig_32	1.37	0.12	0.0
lig_11	lig_16	0.07	0.13	0.0
lig_16	lig_32	0.03	0.13	0.0
lig_11	lig_41	-2.10	0.14	0.0
lig_1a	lig_67	-2.27	0.14	0.0
lig_16	lig_36	-4.63	0.13	0.0
lig_16	lig_1a	0.70	0.12	0.0
lig_11	lig_67	-2.96	0.14	0.0
lig_36	lig_45	-0.39	0.14	0.0
lig_1a	lig_41	-3.21	0.13	0.0
bJ_02	bJ_07	0.54	0.12	0.0
bJ_02	bJ_04	1.97	0.13	0.0
bJ_06	bJ_07	1.16	0.13	0.0
bJ_05	bJ_06	-0.20	0.12	0.0
bJ_04	bJ_06	-1.31	0.13	0.0
bJ_03	bJ_02	0.02	0.13	0.0
bJ_03	bJ_04	2.42	0.13	0.0
bJ_07	bJ_05	-0.32	0.12	0.0
bJ_03	bJ_05	0.43	0.12	0.0
bJ_02	bJ_06	0.01	0.13	0.0
lig_1a	bJ_03	-2.73	0.13	0.0
lig_11	bJ_06	-0.59	0.13	0.0
lig_11	bJ_05	0.35	0.12	0.0
lig_36	bJ_05	5.40	0.13	0.0
lig_36	bJ_03	5.61	0.13	0.0
lig_67	bJ_06	3.79	0.12	0.0
lig_67	bJ_05	5.05	0.12	0.0
lig_41	bJ_05	2.32	0.12	0.0
lig_41	bJ_03	1.80	0.12	0.0
lig_45	bJ_03	2.04	0.12	0.0
