# Supplementary material for: Broadening the Scope of Binding Free Energy Calculations Using a Separated Topologies Approach
Source: J Chem Theory Comput. 2023 Jul 24;19(15):5058–76. doi: 10.1021/acs.jctc.3c00282 (PMC10413862; doi:10.1021/acs.jctc.3c00282)
Supplement: Supplementary file 2 — ct3c00282_si_002.zip [file ct3c00282_si_002.zip › SI_paper/BACE1/results/BACE_triplicate.csv]

# Experimental block
# Ligand	exp_DG	exp_dDG
bJ_02	-9.03	0.0
bJ_03	-8.96	0.0
bJ_04	-9.50	0.0
bJ_05	-8.12	0.0
bJ_06	-9.32	0.0
bJ_07	-7.74	0.0
lig_1a	-6.09	0.0
lig_11	-8.71	0.0
lig_36	-10.98	0.0
lig_41	-9.03	0.0
lig_45	-9.99	0.0
lig_67	-10.57	0.0
lig_13	-9.65	0.0
lig_16	-7.06	0.0
lig_32	-7.72	0.0
lig_74	-11.87	0.0
lig_81	-10.87	0.0
lig_69	-10.49	0.0
# Calculated block
# Ligand1	Ligand2	calc_DDG	calc_dDDG(MBAR)	calc_dDDG(addtional)
bJ_02	bJ_07	0.44	0.14	0.0
bJ_02	bJ_04	1.57	0.36	0.0
bJ_06	bJ_07	1.33	0.18	0.0
bJ_05	bJ_06	-0.56	0.45	0.0
bJ_04	bJ_06	-1.39	0.24	0.0
bJ_03	bJ_02	0.09	0.26	0.0
bJ_03	bJ_04	2.20	0.24	0.0
bJ_07	bJ_05	-0.20	0.29	0.0
bJ_03	bJ_05	0.77	0.35	0.0
bJ_02	bJ_06	-0.34	0.23	0.0
lig_1a	bJ_03	-1.58	1.01	0.0
lig_11	bJ_06	-0.46	0.28	0.0
lig_11	bJ_05	0.26	0.17	0.0
lig_36	bJ_05	5.24	0.56	0.0
lig_36	bJ_03	4.97	0.56	0.0
lig_67	bJ_06	4.19	0.47	0.0
lig_67	bJ_05	4.93	0.23	0.0
lig_41	bJ_05	2.60	0.34	0.0
lig_41	bJ_03	1.90	0.23	0.0
lig_45	bJ_03	3.00	0.31	0.0
lig_11	lig_1a	2.43	0.19	0.0
lig_13	lig_1a	3.24	0.36	0.0
lig_13	lig_11	1.82	0.34	0.0
lig_36	lig_13	3.36	0.45	0.0
lig_32	lig_36	-2.79	0.11	0.0
lig_16	lig_32	0.27	0.28	0.0
lig_11	lig_16	0.31	0.44	0.0
lig_11	lig_32	0.70	0.32	0.0
lig_16	lig_36	-4.71	0.51	0.0
lig_1a	lig_41	-2.87	0.42	0.0
lig_36	lig_45	0.24	0.53	0.0
lig_11	lig_67	-3.27	0.40	0.0
lig_16	lig_1a	0.90	0.32	0.0
lig_1a	lig_67	-3.53	0.62	0.0
lig_11	lig_41	-2.13	0.31	0.0
lig_74	lig_81	2.04	0.35	0.0
lig_67	lig_81	-0.88	0.39	0.0
lig_41	lig_81	-2.41	0.45	0.0
lig_41	lig_74	-4.22	0.40	0.0
lig_67	lig_74	-2.05	0.48	0.0
lig_41	lig_45	-1.52	0.28	0.0
lig_45	lig_67	-0.63	0.22	0.0
lig_67	lig_69	-1.16	0.43	0.0
lig_69	lig_81	0.61	0.71	0.0
lig_41	lig_67	-1.55	0.37	0.0
