# Supplementary material for: Broadening the Scope of Binding Free Energy Calculations Using a Separated Topologies Approach
Source: J Chem Theory Comput. 2023 Jul 24;19(15):5058–76. doi: 10.1021/acs.jctc.3c00282 (PMC10413862; doi:10.1021/acs.jctc.3c00282)
Supplement: Supplementary file 2 — ct3c00282_si_002.zip [file ct3c00282_si_002.zip › SI_paper/BACE1/bace1.sdf]

lig_02
  -OEChem-01092314203D

 37 39  0     1  0  0  0  0  0999 V2000
  -38.0090  -45.6315   19.1393 C   0  0  0  0  0  0  0  0  0  0  0  0
  -39.9692  -45.1638   17.2217 C   0  0  0  0  0  0  0  0  0  0  0  0
  -35.2004  -46.0152   17.8190 C   0  0  0  0  0  0  0  0  0  0  0  0
  -35.7492  -44.0607   16.6787 C   0  0  0  0  0  0  0  0  0  0  0  0
  -33.6155  -44.8304   16.6899 C   0  0  0  0  0  0  0  0  0  0  0  0
  -37.6132  -45.2875   17.8281 C   0  0  0  0  0  0  0  0  0  0  0  0
  -36.2008  -45.1247   17.4552 C   0  0  0  0  0  0  0  0  0  0  0  0
  -39.3683  -45.7328   19.5198 C   0  0  0  0  0  0  0  0  0  0  0  0
  -38.6278  -45.0833   16.8841 C   0  0  0  0  0  0  0  0  0  0  0  0
  -40.3241  -45.4655   18.5293 C   0  0  0  0  0  0  0  0  0  0  0  0
  -37.8478  -46.5876   22.5205 C   0  0  0  0  0  0  0  0  0  0  0  0
  -39.9995  -44.7608   21.7798 C   0  0  0  0  0  0  0  0  0  0  0  0
  -38.7192  -44.0071   22.0925 C   0  0  0  0  0  0  0  0  0  0  0  0
  -39.7803  -46.0487   20.9633 C   0  0  1  0  0  0  0  0  0  0  0  0
  -41.0746  -46.8925   21.0561 C   0  0  0  0  0  0  0  0  0  0  0  0
  -33.9031  -45.8991   17.4539 N   0  0  0  0  0  0  0  0  0  0  0  0
  -34.4728  -43.8844   16.2757 N   0  0  0  0  0  0  0  0  0  0  0  0
  -38.7506  -46.9116   21.5963 N   0  3  0  0  0  0  0  0  0  0  0  0
  -37.0324  -47.5182   23.0029 N   0  0  0  0  0  0  0  0  0  0  0  0
  -38.3177  -44.8022   15.6093 F   0  0  0  0  0  0  0  0  0  0  0  0
  -41.6313  -45.4746   18.8190 F   0  0  0  0  0  0  0  0  0  0  0  0
  -37.6579  -44.9875   23.1728 S   0  0  0  0  0  0  0  0  0  0  0  0
  -37.2332  -45.7867   19.8872 H   0  0  0  0  0  0  0  0  0  0  0  0
  -40.7339  -44.9813   16.4745 H   0  0  0  0  0  0  0  0  0  0  0  0
  -35.4136  -46.8925   18.4228 H   0  0  0  0  0  0  0  0  0  0  0  0
  -36.4263  -43.2813   16.3387 H   0  0  0  0  0  0  0  0  0  0  0  0
  -32.5860  -44.7195   16.3733 H   0  0  0  0  0  0  0  0  0  0  0  0
  -40.5093  -44.9964   22.7248 H   0  0  0  0  0  0  0  0  0  0  0  0
  -40.6767  -44.0894   21.2351 H   0  0  0  0  0  0  0  0  0  0  0  0
  -38.1722  -43.7361   21.1858 H   0  0  0  0  0  0  0  0  0  0  0  0
  -38.9602  -43.0733   22.6095 H   0  0  0  0  0  0  0  0  0  0  0  0
  -41.2025  -47.2948   22.0687 H   0  0  0  0  0  0  0  0  0  0  0  0
  -41.0496  -47.7469   20.3704 H   0  0  0  0  0  0  0  0  0  0  0  0
  -41.9727  -46.3045   20.8405 H   0  0  0  0  0  0  0  0  0  0  0  0
  -38.7379  -47.8855   21.3012 H   0  0  0  0  0  0  0  0  0  0  0  0
  -37.0923  -48.4785   22.6827 H   0  0  0  0  0  0  0  0  0  0  0  0
  -36.3461  -47.2767   23.7080 H   0  0  0  0  0  0  0  0  0  0  0  0
  1  6  2  0  0  0  0
  1  8  1  0  0  0  0
  2  9  2  0  0  0  0
  2 10  1  0  0  0  0
  3  7  2  0  0  0  0
  3 16  1  0  0  0  0
  4  7  1  0  0  0  0
  4 17  2  0  0  0  0
  5 16  2  0  0  0  0
  5 17  1  0  0  0  0
  6  7  1  0  0  0  0
  6  9  1  0  0  0  0
  8 10  2  0  0  0  0
  8 14  1  0  0  0  0
  9 20  1  0  0  0  0
 10 21  1  0  0  0  0
 11 18  2  0  0  0  0
 11 19  1  0  0  0  0
 11 22  1  0  0  0  0
 12 13  1  0  0  0  0
 12 14  1  0  0  0  0
 13 22  1  0  0  0  0
 14 15  1  0  0  0  0
 14 18  1  0  0  0  0
  1 23  1  0  0  0  0
  2 24  1  0  0  0  0
  3 25  1  0  0  0  0
  4 26  1  0  0  0  0
  5 27  1  0  0  0  0
 12 28  1  0  0  0  0
 12 29  1  0  0  0  0
 13 30  1  0  0  0  0
 13 31  1  0  0  0  0
 15 32  1  0  0  0  0
 15 33  1  0  0  0  0
 15 34  1  0  0  0  0
 18 35  1  0  0  0  0
 19 36  1  0  0  0  0
 19 37  1  0  0  0  0
M  CHG  1  18   1
M  END

>  <pIC50>
6.62

> <Citation Reference (doi)>
10.1016/j.bmcl.2014.03.025

$$$$
lig_03
  -OEChem-01092314203D

 46 48  0     1  0  0  0  0  0999 V2000
  -40.2894  -45.1922   17.1437 C   0  0  0  0  0  0  0  0  0  0  0  0
  -34.8755  -43.5891   16.1635 C   0  0  0  0  0  0  0  0  0  0  0  0
  -38.9570  -45.0093   16.7949 C   0  0  0  0  0  0  0  0  0  0  0  0
  -36.1870  -43.8214   16.5751 C   0  0  0  0  0  0  0  0  0  0  0  0
  -40.6231  -45.6070   18.4292 C   0  0  0  0  0  0  0  0  0  0  0  0
  -33.8677  -44.4732   16.5294 C   0  0  0  0  0  0  0  0  0  0  0  0
  -38.2912  -45.6509   19.0219 C   0  0  0  0  0  0  0  0  0  0  0  0
  -35.4859  -45.8276   17.7124 C   0  0  0  0  0  0  0  0  0  0  0  0
  -37.9293  -45.2091   17.7295 C   0  0  0  0  0  0  0  0  0  0  0  0
  -36.5239  -44.9494   17.3479 C   0  0  0  0  0  0  0  0  0  0  0  0
  -39.6354  -45.8804   19.3886 C   0  0  0  0  0  0  0  0  0  0  0  0
  -34.1639  -45.5934   17.3089 C   0  0  0  0  0  0  0  0  0  0  0  0
  -39.1002  -44.3596   22.0710 C   0  0  0  0  0  0  0  0  0  0  0  0
  -38.0437  -46.6125   22.3411 C   0  0  0  0  0  0  0  0  0  0  0  0
  -40.3449  -45.0979   21.6611 C   0  0  0  0  0  0  0  0  0  0  0  0
  -40.0369  -46.3315   20.8006 C   0  0  1  0  0  0  0  0  0  0  0  0
  -41.2885  -47.2376   20.8042 C   0  0  0  0  0  0  0  0  0  0  0  0
  -37.1106  -44.6010   23.5395 C   0  0  0  0  0  0  0  0  0  0  0  0
  -33.3289  -47.5216   18.4188 C   0  0  0  0  0  0  0  0  0  0  0  0
  -38.0880  -45.2300   22.6328 N   0  0  0  0  0  0  0  0  0  0  0  0
  -38.9426  -47.1431   21.4084 N   0  3  0  0  0  0  0  0  0  0  0  0
  -37.1105  -47.4728   22.9155 N   0  0  0  0  0  0  0  0  0  0  0  0
  -38.9970  -43.1406   22.0100 O   0  0  0  0  0  0  0  0  0  0  0  0
  -33.0853  -46.3852   17.6003 O   0  0  0  0  0  0  0  0  0  0  0  0
  -41.0705  -45.0057   16.4133 H   0  0  0  0  0  0  0  0  0  0  0  0
  -34.6443  -42.7210   15.5535 H   0  0  0  0  0  0  0  0  0  0  0  0
  -38.7301  -44.7001   15.7770 H   0  0  0  0  0  0  0  0  0  0  0  0
  -36.9496  -43.1044   16.2770 H   0  0  0  0  0  0  0  0  0  0  0  0
  -41.6775  -45.7047   18.6673 H   0  0  0  0  0  0  0  0  0  0  0  0
  -32.8488  -44.2845   16.2005 H   0  0  0  0  0  0  0  0  0  0  0  0
  -37.5047  -45.7946   19.7601 H   0  0  0  0  0  0  0  0  0  0  0  0
  -35.7323  -46.7091   18.2989 H   0  0  0  0  0  0  0  0  0  0  0  0
  -40.8384  -45.3941   22.5962 H   0  0  0  0  0  0  0  0  0  0  0  0
  -41.0197  -44.4036   21.1470 H   0  0  0  0  0  0  0  0  0  0  0  0
  -41.4478  -47.6654   21.8018 H   0  0  0  0  0  0  0  0  0  0  0  0
  -41.1729  -48.0777   20.1104 H   0  0  0  0  0  0  0  0  0  0  0  0
  -42.2018  -46.6939   20.5409 H   0  0  0  0  0  0  0  0  0  0  0  0
  -36.6816  -45.3260   24.2321 H   0  0  0  0  0  0  0  0  0  0  0  0
  -36.3260  -44.1288   22.9446 H   0  0  0  0  0  0  0  0  0  0  0  0
  -37.6224  -43.8468   24.1467 H   0  0  0  0  0  0  0  0  0  0  0  0
  -32.3727  -48.0301   18.5710 H   0  0  0  0  0  0  0  0  0  0  0  0
  -34.0058  -48.2259   17.9242 H   0  0  0  0  0  0  0  0  0  0  0  0
  -33.7103  -47.2260   19.4018 H   0  0  0  0  0  0  0  0  0  0  0  0
  -38.8631  -48.1311   21.1746 H   0  0  0  0  0  0  0  0  0  0  0  0
  -36.4025  -47.1613   23.5726 H   0  0  0  0  0  0  0  0  0  0  0  0
  -37.1131  -48.4642   22.6858 H   0  0  0  0  0  0  0  0  0  0  0  0
  1  3  2  0  0  0  0
  1  5  1  0  0  0  0
  2  4  2  0  0  0  0
  2  6  1  0  0  0  0
  3  9  1  0  0  0  0
  4 10  1  0  0  0  0
  5 11  2  0  0  0  0
  6 12  2  0  0  0  0
  7  9  2  0  0  0  0
  7 11  1  0  0  0  0
  8 10  2  0  0  0  0
  8 12  1  0  0  0  0
  9 10  1  0  0  0  0
 11 16  1  0  0  0  0
 12 24  1  0  0  0  0
 13 15  1  0  0  0  0
 13 20  1  0  0  0  0
 13 23  2  0  0  0  0
 14 20  1  0  0  0  0
 14 21  2  0  0  0  0
 14 22  1  0  0  0  0
 15 16  1  0  0  0  0
 16 17  1  0  0  0  0
 16 21  1  0  0  0  0
 18 20  1  0  0  0  0
 19 24  1  0  0  0  0
  1 25  1  0  0  0  0
  2 26  1  0  0  0  0
  3 27  1  0  0  0  0
  4 28  1  0  0  0  0
  5 29  1  0  0  0  0
  6 30  1  0  0  0  0
  7 31  1  0  0  0  0
  8 32  1  0  0  0  0
 15 33  1  0  0  0  0
 15 34  1  0  0  0  0
 17 35  1  0  0  0  0
 17 36  1  0  0  0  0
 17 37  1  0  0  0  0
 18 38  1  0  0  0  0
 18 39  1  0  0  0  0
 18 40  1  0  0  0  0
 19 41  1  0  0  0  0
 19 42  1  0  0  0  0
 19 43  1  0  0  0  0
 21 44  1  0  0  0  0
 22 45  1  0  0  0  0
 22 46  1  0  0  0  0
M  CHG  1  21   1
M  END

>  <pIC50>
6.57

> <Citation Reference (doi)>
10.1021/ml3001165

$$$$
lig_04
  -OEChem-01092314203D

 45 48  0     1  0  0  0  0  0999 V2000
  -40.0554  -44.9369   16.8653 C   0  0  0  0  0  0  0  0  0  0  0  0
  -38.6879  -44.9360   16.5904 C   0  0  0  0  0  0  0  0  0  0  0  0
  -40.5143  -45.3373   18.1202 C   0  0  0  0  0  0  0  0  0  0  0  0
  -41.8835  -44.2396   20.7233 C   0  0  0  0  0  0  0  0  0  0  0  0
  -38.2382  -45.7361   18.8253 C   0  0  0  0  0  0  0  0  0  0  0  0
  -35.5043  -46.2378   17.9050 C   0  0  0  0  0  0  0  0  0  0  0  0
  -42.1548  -43.4338   21.8456 C   0  0  0  0  0  0  0  0  0  0  0  0
  -35.8128  -44.4326   16.3875 C   0  0  0  0  0  0  0  0  0  0  0  0
  -33.6967  -45.2709   16.6992 C   0  0  0  0  0  0  0  0  0  0  0  0
  -37.7793  -45.3356   17.5704 C   0  0  0  0  0  0  0  0  0  0  0  0
  -36.3607  -45.3345   17.2854 C   0  0  0  0  0  0  0  0  0  0  0  0
  -39.6057  -45.7369   19.1002 C   0  0  0  0  0  0  0  0  0  0  0  0
  -34.1453  -46.2120   17.6119 C   0  0  0  0  0  0  0  0  0  0  0  0
  -40.8581  -45.0688   21.1270 C   0  0  0  0  0  0  0  0  0  0  0  0
  -38.6541  -46.1701   22.5163 C   0  0  0  0  0  0  0  0  0  0  0  0
  -39.6206  -45.3486   23.2769 C   0  0  0  0  0  0  0  0  0  0  0  0
  -40.0989  -46.1665   20.4463 C   0  0  1  0  0  0  0  0  0  0  0  0
  -40.9476  -47.4293   20.3138 C   0  0  0  0  0  0  0  0  0  0  0  0
  -31.9070  -46.9824   17.8402 C   0  0  0  0  0  0  0  0  0  0  0  0
  -34.4982  -44.3773   16.0773 N   0  0  0  0  0  0  0  0  0  0  0  0
  -41.3734  -43.7244   22.8891 N   0  0  0  0  0  0  0  0  0  0  0  0
  -40.5995  -44.7181   22.4193 N   0  0  0  0  0  0  0  0  0  0  0  0
  -38.8949  -46.5220   21.2540 N   0  3  0  0  0  0  0  0  0  0  0  0
  -37.5592  -46.5307   23.1735 N   0  0  0  0  0  0  0  0  0  0  0  0
  -33.2865  -47.0805   18.2005 O   0  0  0  0  0  0  0  0  0  0  0  0
  -40.7628  -44.6260   16.1019 H   0  0  0  0  0  0  0  0  0  0  0  0
  -38.3457  -44.6209   15.6073 H   0  0  0  0  0  0  0  0  0  0  0  0
  -41.5816  -45.3348   18.3259 H   0  0  0  0  0  0  0  0  0  0  0  0
  -42.3653  -44.2230   19.7566 H   0  0  0  0  0  0  0  0  0  0  0  0
  -37.5348  -46.0493   19.5941 H   0  0  0  0  0  0  0  0  0  0  0  0
  -35.8873  -46.9646   18.6179 H   0  0  0  0  0  0  0  0  0  0  0  0
  -42.8913  -42.6498   21.9472 H   0  0  0  0  0  0  0  0  0  0  0  0
  -36.4274  -43.7013   15.8702 H   0  0  0  0  0  0  0  0  0  0  0  0
  -32.6463  -45.2054   16.4332 H   0  0  0  0  0  0  0  0  0  0  0  0
  -40.1715  -45.9692   23.9916 H   0  0  0  0  0  0  0  0  0  0  0  0
  -39.1024  -44.5489   23.8183 H   0  0  0  0  0  0  0  0  0  0  0  0
  -41.3046  -47.7389   21.2947 H   0  0  0  0  0  0  0  0  0  0  0  0
  -40.3510  -48.2313   19.8820 H   0  0  0  0  0  0  0  0  0  0  0  0
  -41.8025  -47.2336   19.6685 H   0  0  0  0  0  0  0  0  0  0  0  0
  -31.3329  -47.7359   18.3850 H   0  0  0  0  0  0  0  0  0  0  0  0
  -31.5369  -45.9826   18.0808 H   0  0  0  0  0  0  0  0  0  0  0  0
  -31.8068  -47.1573   16.7664 H   0  0  0  0  0  0  0  0  0  0  0  0
  -38.1812  -47.0979   20.8139 H   0  0  0  0  0  0  0  0  0  0  0  0
  -37.4206  -46.2456   24.1379 H   0  0  0  0  0  0  0  0  0  0  0  0
  -36.8486  -47.0954   22.7189 H   0  0  0  0  0  0  0  0  0  0  0  0
  1  2  2  0  0  0  0
  1  3  1  0  0  0  0
  2 10  1  0  0  0  0
  3 12  2  0  0  0  0
  4  7  1  0  0  0  0
  4 14  2  0  0  0  0
  5 10  2  0  0  0  0
  5 12  1  0  0  0  0
  6 11  2  0  0  0  0
  6 13  1  0  0  0  0
  7 21  2  0  0  0  0
  8 11  1  0  0  0  0
  8 20  2  0  0  0  0
  9 13  2  0  0  0  0
  9 20  1  0  0  0  0
 10 11  1  0  0  0  0
 12 17  1  0  0  0  0
 13 25  1  0  0  0  0
 14 17  1  0  0  0  0
 14 22  1  0  0  0  0
 15 16  1  0  0  0  0
 15 23  2  0  0  0  0
 15 24  1  0  0  0  0
 16 22  1  0  0  0  0
 17 18  1  0  0  0  0
 17 23  1  0  0  0  0
 19 25  1  0  0  0  0
 21 22  1  0  0  0  0
  1 26  1  0  0  0  0
  2 27  1  0  0  0  0
  3 28  1  0  0  0  0
  4 29  1  0  0  0  0
  5 30  1  0  0  0  0
  6 31  1  0  0  0  0
  7 32  1  0  0  0  0
  8 33  1  0  0  0  0
  9 34  1  0  0  0  0
 16 35  1  0  0  0  0
 16 36  1  0  0  0  0
 18 37  1  0  0  0  0
 18 38  1  0  0  0  0
 18 39  1  0  0  0  0
 19 40  1  0  0  0  0
 19 41  1  0  0  0  0
 19 42  1  0  0  0  0
 23 43  1  0  0  0  0
 24 44  1  0  0  0  0
 24 45  1  0  0  0  0
M  CHG  1  23   1
M  END

>  <pIC50>
6.96

> <Citation Reference (patent)>
4,7-Dihydropyrazolo[1,5-a]pyrazin-6-yl-amine derivatives as β-secretase inhibitors and their preparation and use for the treatment of diseases by: Trabanco-Suarez, Andres Avelino; Tresadern, Gary John; Delgado-Jimenez, FranciscaWorld Intellectual Property Organization, WO2012038438 A1 2012-03-29 | Language: English, Database: CAplus

$$$$
lig_05
  -OEChem-01092314203D

 39 41  0     1  0  0  0  0  0999 V2000
  -40.2181  -45.1963   17.2016 C   0  0  0  0  0  0  0  0  0  0  0  0
  -38.8778  -45.0934   16.8387 C   0  0  0  0  0  0  0  0  0  0  0  0
  -40.5708  -45.4986   18.5168 C   0  0  0  0  0  0  0  0  0  0  0  0
  -38.2434  -45.5906   19.1072 C   0  0  0  0  0  0  0  0  0  0  0  0
  -35.9933  -44.0766   16.6239 C   0  0  0  0  0  0  0  0  0  0  0  0
  -35.4865  -46.0919   17.8440 C   0  0  0  0  0  0  0  0  0  0  0  0
  -33.7112  -44.8910   16.7092 C   0  0  0  0  0  0  0  0  0  0  0  0
  -37.8618  -45.2818   17.7857 C   0  0  0  0  0  0  0  0  0  0  0  0
  -36.4396  -45.1507   17.4150 C   0  0  0  0  0  0  0  0  0  0  0  0
  -39.5924  -45.7182   19.4967 C   0  0  0  0  0  0  0  0  0  0  0  0
  -34.6452  -43.9548   16.2770 C   0  0  0  0  0  0  0  0  0  0  0  0
  -34.1401  -45.9569   17.4940 C   0  0  0  0  0  0  0  0  0  0  0  0
  -38.0378  -46.6230   22.4156 C   0  0  0  0  0  0  0  0  0  0  0  0
  -37.9699  -45.2314   22.9120 C   0  0  0  0  0  0  0  0  0  0  0  0
  -39.9744  -44.7401   21.7887 C   0  0  0  0  0  0  0  0  0  0  0  0
  -39.9644  -46.0257   20.9503 C   0  0  1  0  0  0  0  0  0  0  0  0
  -41.3198  -46.7392   21.1008 C   0  0  0  0  0  0  0  0  0  0  0  0
  -38.9636  -46.9617   21.5216 N   0  3  0  0  0  0  0  0  0  0  0  0
  -37.1520  -47.4731   22.9162 N   0  0  0  0  0  0  0  0  0  0  0  0
  -38.6346  -44.3200   22.0359 O   0  0  0  0  0  0  0  0  0  0  0  0
  -34.1345  -42.6300   15.3050 Cl  0  0  0  0  0  0  0  0  0  0  0  0
  -32.9985  -47.1237   18.0388 Cl  0  0  0  0  0  0  0  0  0  0  0  0
  -40.9924  -45.0365   16.4568 H   0  0  0  0  0  0  0  0  0  0  0  0
  -38.6378  -44.8633   15.8029 H   0  0  0  0  0  0  0  0  0  0  0  0
  -41.6286  -45.5509   18.7554 H   0  0  0  0  0  0  0  0  0  0  0  0
  -37.4620  -45.7157   19.8544 H   0  0  0  0  0  0  0  0  0  0  0  0
  -36.7003  -43.3221   16.2825 H   0  0  0  0  0  0  0  0  0  0  0  0
  -35.7962  -46.9421   18.4497 H   0  0  0  0  0  0  0  0  0  0  0  0
  -32.6633  -44.7912   16.4383 H   0  0  0  0  0  0  0  0  0  0  0  0
  -38.4137  -45.1594   23.9116 H   0  0  0  0  0  0  0  0  0  0  0  0
  -36.9279  -44.9028   22.9859 H   0  0  0  0  0  0  0  0  0  0  0  0
  -40.4939  -43.9282   21.2673 H   0  0  0  0  0  0  0  0  0  0  0  0
  -40.4816  -44.8828   22.7514 H   0  0  0  0  0  0  0  0  0  0  0  0
  -41.4710  -47.0713   22.1351 H   0  0  0  0  0  0  0  0  0  0  0  0
  -41.3715  -47.6323   20.4672 H   0  0  0  0  0  0  0  0  0  0  0  0
  -42.1610  -46.0864   20.8446 H   0  0  0  0  0  0  0  0  0  0  0  0
  -38.9629  -47.9314   21.2161 H   0  0  0  0  0  0  0  0  0  0  0  0
  -36.4668  -47.1726   23.6007 H   0  0  0  0  0  0  0  0  0  0  0  0
  -37.1483  -48.4436   22.6228 H   0  0  0  0  0  0  0  0  0  0  0  0
  1  2  2  0  0  0  0
  1  3  1  0  0  0  0
  2  8  1  0  0  0  0
  3 10  2  0  0  0  0
  4  8  2  0  0  0  0
  4 10  1  0  0  0  0
  5  9  2  0  0  0  0
  5 11  1  0  0  0  0
  6  9  1  0  0  0  0
  6 12  2  0  0  0  0
  7 11  2  0  0  0  0
  7 12  1  0  0  0  0
  8  9  1  0  0  0  0
 10 16  1  0  0  0  0
 11 21  1  0  0  0  0
 12 22  1  0  0  0  0
 13 14  1  0  0  0  0
 13 18  2  0  0  0  0
 13 19  1  0  0  0  0
 14 20  1  0  0  0  0
 15 16  1  0  0  0  0
 15 20  1  0  0  0  0
 16 17  1  0  0  0  0
 16 18  1  0  0  0  0
  1 23  1  0  0  0  0
  2 24  1  0  0  0  0
  3 25  1  0  0  0  0
  4 26  1  0  0  0  0
  5 27  1  0  0  0  0
  6 28  1  0  0  0  0
  7 29  1  0  0  0  0
 14 30  1  0  0  0  0
 14 31  1  0  0  0  0
 15 32  1  0  0  0  0
 15 33  1  0  0  0  0
 17 34  1  0  0  0  0
 17 35  1  0  0  0  0
 17 36  1  0  0  0  0
 18 37  1  0  0  0  0
 19 38  1  0  0  0  0
 19 39  1  0  0  0  0
M  CHG  1  18   1
M  END

>  <pIC50>
5.95

> <Citation Reference (patent)>
Preparation of 5,6-dihydro-2H-[1,4]oxazin-3-yl-amine derivatives useful as therapeutic inhibitors of β-secretase (BACE) By: Trabanco-Suarez, Andres Avelino; Rombouts, Frederik Jan Rita; Tresadern, Gary John; Van Gool, Michiel Luc Maria; Macdonald, Gregor James; Martinez Lamenca, Carolina; Gijsen, Henricus Jacobus MariaWorld Intellectual Property Organization, WO2011154431 A1 2011-12-15 | Language: English, Database: CAplus

$$$$
lig_06
  -OEChem-01092314203D

 42 45  0     1  0  0  0  0  0999 V2000
  -40.1582  -45.2247   17.3301 C   0  0  0  0  0  0  0  0  0  0  0  0
  -38.8476  -45.0908   16.8719 C   0  0  0  0  0  0  0  0  0  0  0  0
  -40.4148  -45.5005   18.6747 C   0  0  0  0  0  0  0  0  0  0  0  0
  -39.0695  -43.4695   21.8948 C   0  0  0  0  0  0  0  0  0  0  0  0
  -38.0475  -45.5261   19.0957 C   0  0  0  0  0  0  0  0  0  0  0  0
  -35.9935  -43.9743   16.5045 C   0  0  0  0  0  0  0  0  0  0  0  0
  -35.3738  -45.9720   17.7035 C   0  0  0  0  0  0  0  0  0  0  0  0
  -33.6773  -44.6924   16.5416 C   0  0  0  0  0  0  0  0  0  0  0  0
  -38.1683  -43.0249   22.8811 C   0  0  0  0  0  0  0  0  0  0  0  0
  -37.7656  -45.2353   17.7493 C   0  0  0  0  0  0  0  0  0  0  0  0
  -36.3726  -45.0662   17.3035 C   0  0  0  0  0  0  0  0  0  0  0  0
  -39.3631  -45.6557   19.5850 C   0  0  0  0  0  0  0  0  0  0  0  0
  -34.6591  -43.7948   16.1324 C   0  0  0  0  0  0  0  0  0  0  0  0
  -34.0436  -45.7796   17.3281 C   0  0  0  0  0  0  0  0  0  0  0  0
  -38.9489  -44.8434   21.9051 C   0  0  0  0  0  0  0  0  0  0  0  0
  -38.0031  -47.4752   22.3314 C   0  0  0  0  0  0  0  0  0  0  0  0
  -37.6222  -46.4306   23.3018 C   0  0  0  0  0  0  0  0  0  0  0  0
  -39.5657  -45.9324   21.0767 C   0  0  1  0  0  0  0  0  0  0  0  0
  -41.0298  -46.1329   21.5004 C   0  0  0  0  0  0  0  0  0  0  0  0
  -37.5357  -44.0289   23.4917 N   0  0  0  0  0  0  0  0  0  0  0  0
  -38.0401  -45.1146   22.8842 N   0  0  0  0  0  0  0  0  0  0  0  0
  -38.8828  -47.2312   21.3602 N   0  3  0  0  0  0  0  0  0  0  0  0
  -37.4123  -48.6490   22.5098 N   0  0  0  0  0  0  0  0  0  0  0  0
  -34.2217  -42.4379   15.1689 Cl  0  0  0  0  0  0  0  0  0  0  0  0
  -32.8446  -46.8946   17.8559 Cl  0  0  0  0  0  0  0  0  0  0  0  0
  -40.9850  -45.1068   16.6352 H   0  0  0  0  0  0  0  0  0  0  0  0
  -38.6846  -44.8741   15.8185 H   0  0  0  0  0  0  0  0  0  0  0  0
  -41.4516  -45.5836   18.9854 H   0  0  0  0  0  0  0  0  0  0  0  0
  -39.7000  -42.8763   21.2486 H   0  0  0  0  0  0  0  0  0  0  0  0
  -37.2189  -45.6312   19.7964 H   0  0  0  0  0  0  0  0  0  0  0  0
  -36.7385  -43.2462   16.1884 H   0  0  0  0  0  0  0  0  0  0  0  0
  -35.6344  -46.8326   18.3176 H   0  0  0  0  0  0  0  0  0  0  0  0
  -32.6397  -44.5444   16.2548 H   0  0  0  0  0  0  0  0  0  0  0  0
  -37.9431  -42.0122   23.1803 H   0  0  0  0  0  0  0  0  0  0  0  0
  -38.0888  -46.6234   24.2737 H   0  0  0  0  0  0  0  0  0  0  0  0
  -36.5336  -46.4012   23.4256 H   0  0  0  0  0  0  0  0  0  0  0  0
  -41.1022  -46.3779   22.5665 H   0  0  0  0  0  0  0  0  0  0  0  0
  -41.4949  -46.9610   20.9521 H   0  0  0  0  0  0  0  0  0  0  0  0
  -41.6316  -45.2318   21.3323 H   0  0  0  0  0  0  0  0  0  0  0  0
  -39.0948  -48.0176   20.7508 H   0  0  0  0  0  0  0  0  0  0  0  0
  -36.7472  -48.7827   23.2641 H   0  0  0  0  0  0  0  0  0  0  0  0
  -37.6101  -49.4276   21.8925 H   0  0  0  0  0  0  0  0  0  0  0  0
  1  2  2  0  0  0  0
  1  3  1  0  0  0  0
  2 10  1  0  0  0  0
  3 12  2  0  0  0  0
  4  9  1  0  0  0  0
  4 15  2  0  0  0  0
  5 10  2  0  0  0  0
  5 12  1  0  0  0  0
  6 11  2  0  0  0  0
  6 13  1  0  0  0  0
  7 11  1  0  0  0  0
  7 14  2  0  0  0  0
  8 13  2  0  0  0  0
  8 14  1  0  0  0  0
  9 20  2  0  0  0  0
 10 11  1  0  0  0  0
 12 18  1  0  0  0  0
 13 24  1  0  0  0  0
 14 25  1  0  0  0  0
 15 18  1  0  0  0  0
 15 21  1  0  0  0  0
 16 17  1  0  0  0  0
 16 22  2  0  0  0  0
 16 23  1  0  0  0  0
 17 21  1  0  0  0  0
 18 19  1  0  0  0  0
 18 22  1  0  0  0  0
 20 21  1  0  0  0  0
  1 26  1  0  0  0  0
  2 27  1  0  0  0  0
  3 28  1  0  0  0  0
  4 29  1  0  0  0  0
  5 30  1  0  0  0  0
  6 31  1  0  0  0  0
  7 32  1  0  0  0  0
  8 33  1  0  0  0  0
  9 34  1  0  0  0  0
 17 35  1  0  0  0  0
 17 36  1  0  0  0  0
 19 37  1  0  0  0  0
 19 38  1  0  0  0  0
 19 39  1  0  0  0  0
 22 40  1  0  0  0  0
 23 41  1  0  0  0  0
 23 42  1  0  0  0  0
M  CHG  1  22   1
M  END

>  <pIC50>
6.83

> <Citation Reference (patent)>
4,7-Dihydropyrazolo[1,5-a]pyrazin-6-yl-amine derivatives as β-secretase inhibitors and their preparation and use for the treatment of diseases by: Trabanco-Suarez, Andres Avelino; Tresadern, Gary John; Delgado-Jimenez, Francisca^?World Intellectual Property Organization, WO2012038438 A1 2012-03-29 | Language: English, Database: CAplus

$$$$
lig_07
  -OEChem-01092314203D

 42 45  0     1  0  0  0  0  0999 V2000
  -40.1853  -45.2236   17.1561 C   0  0  0  0  0  0  0  0  0  0  0  0
  -38.8417  -45.1130   16.8105 C   0  0  0  0  0  0  0  0  0  0  0  0
  -40.5502  -45.5374   18.4642 C   0  0  0  0  0  0  0  0  0  0  0  0
  -38.2297  -45.6216   19.0844 C   0  0  0  0  0  0  0  0  0  0  0  0
  -35.9620  -44.0919   16.6242 C   0  0  0  0  0  0  0  0  0  0  0  0
  -35.4608  -46.1044   17.8512 C   0  0  0  0  0  0  0  0  0  0  0  0
  -33.6802  -44.9041   16.7249 C   0  0  0  0  0  0  0  0  0  0  0  0
  -37.0778  -43.7889   23.6837 C   0  0  0  0  0  0  0  0  0  0  0  0
  -38.1753  -43.3854   22.9550 C   0  0  0  0  0  0  0  0  0  0  0  0
  -37.8361  -45.3033   17.7689 C   0  0  0  0  0  0  0  0  0  0  0  0
  -36.4116  -45.1659   17.4132 C   0  0  0  0  0  0  0  0  0  0  0  0
  -39.5815  -45.7580   19.4543 C   0  0  0  0  0  0  0  0  0  0  0  0
  -34.6123  -43.9694   16.2856 C   0  0  0  0  0  0  0  0  0  0  0  0
  -34.1130  -45.9688   17.5090 C   0  0  0  0  0  0  0  0  0  0  0  0
  -37.8508  -45.5605   22.8009 C   0  0  0  0  0  0  0  0  0  0  0  0
  -38.0693  -46.9005   22.3437 C   0  0  0  0  0  0  0  0  0  0  0  0
  -39.9150  -44.7397   21.7307 C   0  0  0  0  0  0  0  0  0  0  0  0
  -39.9669  -46.0516   20.9058 C   0  0  1  0  0  0  0  0  0  0  0  0
  -41.3726  -46.6701   21.0588 C   0  0  0  0  0  0  0  0  0  0  0  0
  -36.8800  -45.1459   23.5836 N   0  0  0  0  0  0  0  0  0  0  0  0
  -38.6705  -44.5382   22.4340 N   0  0  0  0  0  0  0  0  0  0  0  0
  -39.0464  -47.1015   21.4574 N   0  3  0  0  0  0  0  0  0  0  0  0
  -37.2773  -47.8522   22.8168 N   0  0  0  0  0  0  0  0  0  0  0  0
  -34.0980  -42.6468   15.3130 Cl  0  0  0  0  0  0  0  0  0  0  0  0
  -32.9756  -47.1360   18.0609 Cl  0  0  0  0  0  0  0  0  0  0  0  0
  -40.9522  -45.0593   16.4048 H   0  0  0  0  0  0  0  0  0  0  0  0
  -38.5911  -44.8754   15.7789 H   0  0  0  0  0  0  0  0  0  0  0  0
  -41.6107  -45.5921   18.6898 H   0  0  0  0  0  0  0  0  0  0  0  0
  -37.4584  -45.7453   19.8419 H   0  0  0  0  0  0  0  0  0  0  0  0
  -36.6678  -43.3394   16.2764 H   0  0  0  0  0  0  0  0  0  0  0  0
  -35.7737  -46.9540   18.4559 H   0  0  0  0  0  0  0  0  0  0  0  0
  -32.6311  -44.8044   16.4592 H   0  0  0  0  0  0  0  0  0  0  0  0
  -36.4222  -43.1717   24.2795 H   0  0  0  0  0  0  0  0  0  0  0  0
  -38.6360  -42.4214   22.7956 H   0  0  0  0  0  0  0  0  0  0  0  0
  -40.0970  -43.8560   21.1068 H   0  0  0  0  0  0  0  0  0  0  0  0
  -40.6803  -44.7464   22.5168 H   0  0  0  0  0  0  0  0  0  0  0  0
  -41.5396  -46.9939   22.0935 H   0  0  0  0  0  0  0  0  0  0  0  0
  -41.4909  -47.5555   20.4233 H   0  0  0  0  0  0  0  0  0  0  0  0
  -42.1663  -45.9576   20.8102 H   0  0  0  0  0  0  0  0  0  0  0  0
  -39.1630  -48.0587   21.1347 H   0  0  0  0  0  0  0  0  0  0  0  0
  -36.5485  -47.6376   23.4895 H   0  0  0  0  0  0  0  0  0  0  0  0
  -37.3883  -48.8136   22.5159 H   0  0  0  0  0  0  0  0  0  0  0  0
  1  2  2  0  0  0  0
  1  3  1  0  0  0  0
  2 10  1  0  0  0  0
  3 12  2  0  0  0  0
  4 10  2  0  0  0  0
  4 12  1  0  0  0  0
  5 11  2  0  0  0  0
  5 13  1  0  0  0  0
  6 11  1  0  0  0  0
  6 14  2  0  0  0  0
  7 13  2  0  0  0  0
  7 14  1  0  0  0  0
  8  9  2  0  0  0  0
  8 20  1  0  0  0  0
  9 21  1  0  0  0  0
 10 11  1  0  0  0  0
 12 18  1  0  0  0  0
 13 24  1  0  0  0  0
 14 25  1  0  0  0  0
 15 16  1  0  0  0  0
 15 20  2  0  0  0  0
 15 21  1  0  0  0  0
 16 22  2  0  0  0  0
 16 23  1  0  0  0  0
 17 18  1  0  0  0  0
 17 21  1  0  0  0  0
 18 19  1  0  0  0  0
 18 22  1  0  0  0  0
  1 26  1  0  0  0  0
  2 27  1  0  0  0  0
  3 28  1  0  0  0  0
  4 29  1  0  0  0  0
  5 30  1  0  0  0  0
  6 31  1  0  0  0  0
  7 32  1  0  0  0  0
  8 33  1  0  0  0  0
  9 34  1  0  0  0  0
 17 35  1  0  0  0  0
 17 36  1  0  0  0  0
 19 37  1  0  0  0  0
 19 38  1  0  0  0  0
 19 39  1  0  0  0  0
 22 40  1  0  0  0  0
 23 41  1  0  0  0  0
 23 42  1  0  0  0  0
M  CHG  1  22   1
M  END

>  <pIC50>
5.67

> <Citation Reference (patent)>
Preparation of 5,6-dihydro-imidazo[1,2-a]pyrazin-8-ylamine derivatives as beta-secretase inhibitors By: Trabanco-Suarez, Andres Avelino; Delgado-Jimenez, Francisca; Vega Ramiro, Juan Antonio; Tresadern, Gary John; Gijsen, Henricus Jacobus Maria; Oehlrich, DanielWorld Intellectual Property Organization, WO2012085038 A1 2012-06-28

$$$$
lig_11
  -OEChem-01092314203D

 47 50  0     1  0  0  0  0  0999 V2000
  -34.2682  -44.3482   16.0497 C   0  0  0  0  0  0  0  0  0  0  0  0
  -34.4070  -45.0810   17.2283 C   0  0  0  0  0  0  0  0  0  0  0  0
  -35.3941  -43.8099   15.4264 C   0  0  0  0  0  0  0  0  0  0  0  0
  -35.6717  -45.2757   17.7837 C   0  0  0  0  0  0  0  0  0  0  0  0
  -36.6587  -44.0046   15.9817 C   0  0  0  0  0  0  0  0  0  0  0  0
  -39.2297  -44.9930   16.9141 C   0  0  0  0  0  0  0  0  0  0  0  0
  -40.4897  -45.1962   17.4719 C   0  0  0  0  0  0  0  0  0  0  0  0
  -38.2505  -45.0769   19.1185 C   0  0  0  0  0  0  0  0  0  0  0  0
  -36.7975  -44.7375   17.1604 C   0  0  0  0  0  0  0  0  0  0  0  0
  -38.1091  -44.9395   17.7369 C   0  0  0  0  0  0  0  0  0  0  0  0
  -39.5158  -45.2685   19.6992 C   0  0  0  0  0  0  0  0  0  0  0  0
  -40.6319  -45.3496   18.8552 C   0  0  0  0  0  0  0  0  0  0  0  0
  -38.9160  -44.2713   21.9588 C   0  0  0  0  0  0  0  0  0  0  0  0
  -37.9818  -46.2798   22.6098 C   0  0  0  0  0  0  0  0  0  0  0  0
  -41.1401  -45.3790   21.6194 C   0  0  0  0  0  0  0  0  0  0  0  0
  -39.6728  -45.3888   21.1918 C   0  0  1  0  0  0  0  0  0  0  0  0
  -42.0563  -46.1036   20.6195 C   0  0  0  0  0  0  0  0  0  0  0  0
  -43.5180  -45.8439   21.0202 C   0  0  0  0  0  0  0  0  0  0  0  0
  -41.8376  -47.6230   20.5740 C   0  0  0  0  0  0  0  0  0  0  0  0
  -37.0447  -44.1736   23.6727 C   0  0  0  0  0  0  0  0  0  0  0  0
  -37.9335  -44.9184   22.7887 N   0  0  0  0  0  0  0  0  0  0  0  0
  -38.9715  -46.6070   21.6804 N   0  3  0  0  0  0  0  0  0  0  0  0
  -37.1892  -47.2122   23.2297 N   0  0  0  0  0  0  0  0  0  0  0  0
  -39.1039  -43.0681   21.8770 O   0  0  0  0  0  0  0  0  0  0  0  0
  -41.9123  -45.5627   19.2947 O   0  0  0  0  0  0  0  0  0  0  0  0
  -33.2833  -44.1952   15.6184 H   0  0  0  0  0  0  0  0  0  0  0  0
  -33.5304  -45.4987   17.7146 H   0  0  0  0  0  0  0  0  0  0  0  0
  -35.2866  -43.2380   14.5094 H   0  0  0  0  0  0  0  0  0  0  0  0
  -35.7633  -45.8492   18.7031 H   0  0  0  0  0  0  0  0  0  0  0  0
  -37.5271  -43.5785   15.4850 H   0  0  0  0  0  0  0  0  0  0  0  0
  -39.1382  -44.8833   15.8362 H   0  0  0  0  0  0  0  0  0  0  0  0
  -41.3595  -45.2460   16.8218 H   0  0  0  0  0  0  0  0  0  0  0  0
  -37.3680  -45.0303   19.7543 H   0  0  0  0  0  0  0  0  0  0  0  0
  -41.2514  -45.8035   22.6256 H   0  0  0  0  0  0  0  0  0  0  0  0
  -41.4736  -44.3332   21.6868 H   0  0  0  0  0  0  0  0  0  0  0  0
  -44.1766  -46.3502   20.3219 H   0  0  0  0  0  0  0  0  0  0  0  0
  -43.7121  -44.7765   20.9963 H   0  0  0  0  0  0  0  0  0  0  0  0
  -43.6877  -46.2235   22.0227 H   0  0  0  0  0  0  0  0  0  0  0  0
  -42.5161  -48.0636   19.8496 H   0  0  0  0  0  0  0  0  0  0  0  0
  -42.0309  -48.0447   21.5559 H   0  0  0  0  0  0  0  0  0  0  0  0
  -40.8119  -47.8313   20.2846 H   0  0  0  0  0  0  0  0  0  0  0  0
  -37.5171  -44.0627   24.6599 H   0  0  0  0  0  0  0  0  0  0  0  0
  -36.0945  -44.7174   23.7801 H   0  0  0  0  0  0  0  0  0  0  0  0
  -36.8515  -43.1788   23.2450 H   0  0  0  0  0  0  0  0  0  0  0  0
  -39.1602  -47.5668   21.4033 H   0  0  0  0  0  0  0  0  0  0  0  0
  -36.5059  -46.8927   23.8758 H   0  0  0  0  0  0  0  0  0  0  0  0
  -37.3295  -48.1701   23.0082 H   0  0  0  0  0  0  0  0  0  0  0  0
  1  2  2  0  0  0  0
  1  3  1  0  0  0  0
  2  4  1  0  0  0  0
  3  5  2  0  0  0  0
  4  9  2  0  0  0  0
  5  9  1  0  0  0  0
  6  7  2  0  0  0  0
  6 10  1  0  0  0  0
  7 12  1  0  0  0  0
  8 10  2  0  0  0  0
  8 11  1  0  0  0  0
  9 10  1  0  0  0  0
 11 12  2  0  0  0  0
 11 16  1  0  0  0  0
 12 25  1  0  0  0  0
 13 16  1  0  0  0  0
 13 21  1  0  0  0  0
 13 24  2  0  0  0  0
 14 21  1  0  0  0  0
 14 22  2  0  0  0  0
 14 23  1  0  0  0  0
 15 16  1  0  0  0  0
 15 17  1  0  0  0  0
 16 22  1  0  0  0  0
 17 18  1  0  0  0  0
 17 19  1  0  0  0  0
 17 25  1  0  0  0  0
 20 21  1  0  0  0  0
  1 26  1  0  0  0  0
  2 27  1  0  0  0  0
  3 28  1  0  0  0  0
  4 29  1  0  0  0  0
  5 30  1  0  0  0  0
  6 31  1  0  0  0  0
  7 32  1  0  0  0  0
  8 33  1  0  0  0  0
 15 34  1  0  0  0  0
 15 35  1  0  0  0  0
 18 36  1  0  0  0  0
 18 37  1  0  0  0  0
 18 38  1  0  0  0  0
 19 39  1  0  0  0  0
 19 40  1  0  0  0  0
 19 41  1  0  0  0  0
 20 42  1  0  0  0  0
 20 43  1  0  0  0  0
 20 44  1  0  0  0  0
 22 45  1  0  0  0  0
 23 46  1  0  0  0  0
 23 47  1  0  0  0  0
M  CHG  1  22   1
M  END

>  <IC50 [nM]>
455

> <Citation Reference (doi)>
10.1021/jm4002154

$$$$
lig_13
  -OEChem-01092314203D

 48 51  0     1  0  0  0  0  0999 V2000
  -33.2652  -45.8563   17.7205 C   0  0  0  0  0  0  0  0  0  0  0  0
  -35.3048  -43.5774   15.6028 C   0  0  0  0  0  0  0  0  0  0  0  0
  -34.2044  -44.2521   16.1255 C   0  0  0  0  0  0  0  0  0  0  0  0
  -36.5843  -43.8109   16.1158 C   0  0  0  0  0  0  0  0  0  0  0  0
  -39.2916  -44.9925   16.9342 C   0  0  0  0  0  0  0  0  0  0  0  0
  -40.5536  -45.1949   17.4992 C   0  0  0  0  0  0  0  0  0  0  0  0
  -35.6691  -45.4106   17.6625 C   0  0  0  0  0  0  0  0  0  0  0  0
  -38.3103  -45.1263   19.1185 C   0  0  0  0  0  0  0  0  0  0  0  0
  -34.3860  -45.1685   17.1591 C   0  0  0  0  0  0  0  0  0  0  0  0
  -36.7949  -44.7298   17.1593 C   0  0  0  0  0  0  0  0  0  0  0  0
  -38.1393  -44.9556   17.7322 C   0  0  0  0  0  0  0  0  0  0  0  0
  -39.5741  -45.3226   19.7058 C   0  0  0  0  0  0  0  0  0  0  0  0
  -40.6942  -45.3723   18.8764 C   0  0  0  0  0  0  0  0  0  0  0  0
  -38.9089  -44.3599   21.9429 C   0  0  0  0  0  0  0  0  0  0  0  0
  -37.9597  -46.3841   22.5163 C   0  0  0  0  0  0  0  0  0  0  0  0
  -41.1683  -45.4225   21.6511 C   0  0  0  0  0  0  0  0  0  0  0  0
  -39.7113  -45.4587   21.1987 C   0  0  1  0  0  0  0  0  0  0  0  0
  -42.1196  -46.1030   20.6517 C   0  0  0  0  0  0  0  0  0  0  0  0
  -43.5659  -45.7880   21.0665 C   0  0  0  0  0  0  0  0  0  0  0  0
  -41.9580  -47.6288   20.5967 C   0  0  0  0  0  0  0  0  0  0  0  0
  -36.8757  -44.2879   23.4548 C   0  0  0  0  0  0  0  0  0  0  0  0
  -32.3619  -46.4147   18.1879 N   0  0  0  0  0  0  0  0  0  0  0  0
  -37.8740  -45.0239   22.6896 N   0  0  0  0  0  0  0  0  0  0  0  0
  -39.0202  -46.6925   21.6603 N   0  3  0  0  0  0  0  0  0  0  0  0
  -37.1414  -47.3306   23.0784 N   0  0  0  0  0  0  0  0  0  0  0  0
  -39.0907  -43.1545   21.8858 O   0  0  0  0  0  0  0  0  0  0  0  0
  -41.9721  -45.5649   19.3259 O   0  0  0  0  0  0  0  0  0  0  0  0
  -35.1681  -42.8587   14.7998 H   0  0  0  0  0  0  0  0  0  0  0  0
  -33.2151  -44.0515   15.7227 H   0  0  0  0  0  0  0  0  0  0  0  0
  -37.4143  -43.2460   15.6963 H   0  0  0  0  0  0  0  0  0  0  0  0
  -39.2254  -44.8722   15.8552 H   0  0  0  0  0  0  0  0  0  0  0  0
  -41.4267  -45.2195   16.8522 H   0  0  0  0  0  0  0  0  0  0  0  0
  -35.7883  -46.1407   18.4626 H   0  0  0  0  0  0  0  0  0  0  0  0
  -37.4379  -45.0828   19.7693 H   0  0  0  0  0  0  0  0  0  0  0  0
  -41.2733  -45.8652   22.6502 H   0  0  0  0  0  0  0  0  0  0  0  0
  -41.4733  -44.3708   21.7473 H   0  0  0  0  0  0  0  0  0  0  0  0
  -44.2797  -46.2135   20.3518 H   0  0  0  0  0  0  0  0  0  0  0  0
  -43.7432  -44.7059   21.0662 H   0  0  0  0  0  0  0  0  0  0  0  0
  -43.7957  -46.1780   22.0636 H   0  0  0  0  0  0  0  0  0  0  0  0
  -42.7238  -48.0740   19.9503 H   0  0  0  0  0  0  0  0  0  0  0  0
  -42.0466  -48.0773   21.5915 H   0  0  0  0  0  0  0  0  0  0  0  0
  -40.9999  -47.9272   20.1619 H   0  0  0  0  0  0  0  0  0  0  0  0
  -37.3716  -43.7540   24.2692 H   0  0  0  0  0  0  0  0  0  0  0  0
  -36.1260  -44.9651   23.8687 H   0  0  0  0  0  0  0  0  0  0  0  0
  -36.3772  -43.5731   22.7933 H   0  0  0  0  0  0  0  0  0  0  0  0
  -39.2557  -47.6489   21.4089 H   0  0  0  0  0  0  0  0  0  0  0  0
  -36.3777  -47.0801   23.7001 H   0  0  0  0  0  0  0  0  0  0  0  0
  -37.2812  -48.3199   22.8878 H   0  0  0  0  0  0  0  0  0  0  0  0
  1  9  1  0  0  0  0
  1 22  3  0  0  0  0
  2  3  2  0  0  0  0
  2  4  1  0  0  0  0
  3  9  1  0  0  0  0
  4 10  2  0  0  0  0
  5  6  2  0  0  0  0
  5 11  1  0  0  0  0
  6 13  1  0  0  0  0
  7  9  2  0  0  0  0
  7 10  1  0  0  0  0
  8 11  2  0  0  0  0
  8 12  1  0  0  0  0
 10 11  1  0  0  0  0
 12 13  2  0  0  0  0
 12 17  1  0  0  0  0
 13 27  1  0  0  0  0
 14 17  1  0  0  0  0
 14 23  1  0  0  0  0
 14 26  2  0  0  0  0
 15 23  1  0  0  0  0
 15 24  2  0  0  0  0
 15 25  1  0  0  0  0
 16 17  1  0  0  0  0
 16 18  1  0  0  0  0
 17 24  1  0  0  0  0
 18 19  1  0  0  0  0
 18 20  1  0  0  0  0
 18 27  1  0  0  0  0
 21 23  1  0  0  0  0
  2 28  1  0  0  0  0
  3 29  1  0  0  0  0
  4 30  1  0  0  0  0
  5 31  1  0  0  0  0
  6 32  1  0  0  0  0
  7 33  1  0  0  0  0
  8 34  1  0  0  0  0
 16 35  1  0  0  0  0
 16 36  1  0  0  0  0
 19 37  1  0  0  0  0
 19 38  1  0  0  0  0
 19 39  1  0  0  0  0
 20 40  1  0  0  0  0
 20 41  1  0  0  0  0
 20 42  1  0  0  0  0
 21 43  1  0  0  0  0
 21 44  1  0  0  0  0
 21 45  1  0  0  0  0
 24 46  1  0  0  0  0
 25 47  1  0  0  0  0
 25 48  1  0  0  0  0
M  CHG  1  24   1
M  END

>  <IC50 [nM]>
94

> <Citation Reference (doi)>
10.1021/jm4002154

$$$$
lig_16
  -OEChem-01092314203D

 51 54  0     1  0  0  0  0  0999 V2000
  -39.2331  -44.9942   16.9142 C   0  0  0  0  0  0  0  0  0  0  0  0
  -36.6629  -44.0057   15.9801 C   0  0  0  0  0  0  0  0  0  0  0  0
  -35.6745  -45.2767   17.7813 C   0  0  0  0  0  0  0  0  0  0  0  0
  -40.4927  -45.1974   17.4728 C   0  0  0  0  0  0  0  0  0  0  0  0
  -35.3988  -43.8111   15.4237 C   0  0  0  0  0  0  0  0  0  0  0  0
  -34.4103  -45.0822   17.2249 C   0  0  0  0  0  0  0  0  0  0  0  0
  -38.2526  -45.0777   19.1181 C   0  0  0  0  0  0  0  0  0  0  0  0
  -36.8008  -44.7385   17.1590 C   0  0  0  0  0  0  0  0  0  0  0  0
  -38.1120  -44.9405   17.7363 C   0  0  0  0  0  0  0  0  0  0  0  0
  -39.5175  -45.2692   19.6995 C   0  0  0  0  0  0  0  0  0  0  0  0
  -40.6341  -45.3506   18.8562 C   0  0  0  0  0  0  0  0  0  0  0  0
  -34.2725  -44.3493   16.0460 C   0  0  0  0  0  0  0  0  0  0  0  0
  -38.9165  -44.2717   21.9586 C   0  0  0  0  0  0  0  0  0  0  0  0
  -37.9817  -46.2800   22.6094 C   0  0  0  0  0  0  0  0  0  0  0  0
  -41.1407  -45.3796   21.6207 C   0  0  0  0  0  0  0  0  0  0  0  0
  -39.6736  -45.3894   21.1922 C   0  0  1  0  0  0  0  0  0  0  0  0
  -42.0574  -46.1044   20.6214 C   0  0  0  0  0  0  0  0  0  0  0  0
  -43.5188  -45.8448   21.0229 C   0  0  0  0  0  0  0  0  0  0  0  0
  -41.8387  -47.6238   20.5761 C   0  0  0  0  0  0  0  0  0  0  0  0
  -37.0441  -44.1736   23.6714 C   0  0  0  0  0  0  0  0  0  0  0  0
  -31.9306  -44.7375   16.1904 C   0  0  0  0  0  0  0  0  0  0  0  0
  -37.9334  -44.9186   22.7880 N   0  0  0  0  0  0  0  0  0  0  0  0
  -38.9719  -46.6074   21.6806 N   0  3  0  0  0  0  0  0  0  0  0  0
  -37.1886  -47.2122   23.2290 N   0  0  0  0  0  0  0  0  0  0  0  0
  -39.1045  -43.0685   21.8767 O   0  0  0  0  0  0  0  0  0  0  0  0
  -41.9143  -45.5637   19.2965 O   0  0  0  0  0  0  0  0  0  0  0  0
  -33.0393  -44.1598   15.5026 O   0  0  0  0  0  0  0  0  0  0  0  0
  -39.1422  -44.8846   15.8363 H   0  0  0  0  0  0  0  0  0  0  0  0
  -37.5314  -43.5799   15.4833 H   0  0  0  0  0  0  0  0  0  0  0  0
  -35.7654  -45.8504   18.7006 H   0  0  0  0  0  0  0  0  0  0  0  0
  -41.3629  -45.2474   16.8232 H   0  0  0  0  0  0  0  0  0  0  0  0
  -35.2978  -43.2395   14.5051 H   0  0  0  0  0  0  0  0  0  0  0  0
  -33.5364  -45.5040   17.7139 H   0  0  0  0  0  0  0  0  0  0  0  0
  -37.3697  -45.0309   19.7533 H   0  0  0  0  0  0  0  0  0  0  0  0
  -41.2514  -45.8039   22.6270 H   0  0  0  0  0  0  0  0  0  0  0  0
  -41.4742  -44.3338   21.6881 H   0  0  0  0  0  0  0  0  0  0  0  0
  -44.1779  -46.3513   20.3251 H   0  0  0  0  0  0  0  0  0  0  0  0
  -43.7131  -44.7774   20.9990 H   0  0  0  0  0  0  0  0  0  0  0  0
  -43.6880  -46.2242   22.0256 H   0  0  0  0  0  0  0  0  0  0  0  0
  -42.5176  -48.0646   19.8521 H   0  0  0  0  0  0  0  0  0  0  0  0
  -42.0313  -48.0454   21.5581 H   0  0  0  0  0  0  0  0  0  0  0  0
  -40.8130  -47.8321   20.2860 H   0  0  0  0  0  0  0  0  0  0  0  0
  -37.5160  -44.0625   24.6589 H   0  0  0  0  0  0  0  0  0  0  0  0
  -36.0938  -44.7172   23.7783 H   0  0  0  0  0  0  0  0  0  0  0  0
  -36.8513  -43.1788   23.2434 H   0  0  0  0  0  0  0  0  0  0  0  0
  -31.0079  -44.5111   15.6507 H   0  0  0  0  0  0  0  0  0  0  0  0
  -32.0680  -45.8195   16.2609 H   0  0  0  0  0  0  0  0  0  0  0  0
  -31.8756  -44.3130   17.1957 H   0  0  0  0  0  0  0  0  0  0  0  0
  -39.1608  -47.5673   21.4038 H   0  0  0  0  0  0  0  0  0  0  0  0
  -36.5050  -46.8926   23.8746 H   0  0  0  0  0  0  0  0  0  0  0  0
  -37.3291  -48.1702   23.0077 H   0  0  0  0  0  0  0  0  0  0  0  0
  1  4  2  0  0  0  0
  1  9  1  0  0  0  0
  2  5  2  0  0  0  0
  2  8  1  0  0  0  0
  3  6  1  0  0  0  0
  3  8  2  0  0  0  0
  4 11  1  0  0  0  0
  5 12  1  0  0  0  0
  6 12  2  0  0  0  0
  7  9  2  0  0  0  0
  7 10  1  0  0  0  0
  8  9  1  0  0  0  0
 10 11  2  0  0  0  0
 10 16  1  0  0  0  0
 11 26  1  0  0  0  0
 12 27  1  0  0  0  0
 13 16  1  0  0  0  0
 13 22  1  0  0  0  0
 13 25  2  0  0  0  0
 14 22  1  0  0  0  0
 14 23  2  0  0  0  0
 14 24  1  0  0  0  0
 15 16  1  0  0  0  0
 15 17  1  0  0  0  0
 16 23  1  0  0  0  0
 17 18  1  0  0  0  0
 17 19  1  0  0  0  0
 17 26  1  0  0  0  0
 20 22  1  0  0  0  0
 21 27  1  0  0  0  0
  1 28  1  0  0  0  0
  2 29  1  0  0  0  0
  3 30  1  0  0  0  0
  4 31  1  0  0  0  0
  5 32  1  0  0  0  0
  6 33  1  0  0  0  0
  7 34  1  0  0  0  0
 15 35  1  0  0  0  0
 15 36  1  0  0  0  0
 18 37  1  0  0  0  0
 18 38  1  0  0  0  0
 18 39  1  0  0  0  0
 19 40  1  0  0  0  0
 19 41  1  0  0  0  0
 19 42  1  0  0  0  0
 20 43  1  0  0  0  0
 20 44  1  0  0  0  0
 20 45  1  0  0  0  0
 21 46  1  0  0  0  0
 21 47  1  0  0  0  0
 21 48  1  0  0  0  0
 23 49  1  0  0  0  0
 24 50  1  0  0  0  0
 24 51  1  0  0  0  0
M  CHG  1  23   1
M  END

>  <IC50 [nM]>
7197

> <Citation Reference (doi)>
10.1021/jm4002154

$$$$
lig_1a
  -OEChem-01092314203D

 37 39  0     1  0  0  0  0  0999 V2000
  -40.5651  -45.2426   17.4631 C   0  0  0  0  0  0  0  0  0  0  0  0
  -39.3154  -45.0579   16.8765 C   0  0  0  0  0  0  0  0  0  0  0  0
  -38.2913  -45.1190   19.0612 C   0  0  0  0  0  0  0  0  0  0  0  0
  -39.5457  -45.2917   19.6705 C   0  0  0  0  0  0  0  0  0  0  0  0
  -40.6797  -45.3754   18.8510 C   0  0  0  0  0  0  0  0  0  0  0  0
  -38.1775  -45.0023   17.6751 C   0  0  0  0  0  0  0  0  0  0  0  0
  -38.8910  -44.2680   21.9028 C   0  0  0  0  0  0  0  0  0  0  0  0
  -37.9598  -46.2749   22.5630 C   0  0  0  0  0  0  0  0  0  0  0  0
  -41.1306  -45.3615   21.6253 C   0  0  0  0  0  0  0  0  0  0  0  0
  -39.6726  -45.3897   21.1676 C   0  0  1  0  0  0  0  0  0  0  0  0
  -42.0733  -46.0923   20.6549 C   0  0  0  0  0  0  0  0  0  0  0  0
  -43.5241  -45.8148   21.0820 C   0  0  0  0  0  0  0  0  0  0  0  0
  -41.8679  -47.6141   20.6266 C   0  0  0  0  0  0  0  0  0  0  0  0
  -36.9837  -44.1619   23.5762 C   0  0  0  0  0  0  0  0  0  0  0  0
  -37.8967  -44.9116   22.7214 N   0  0  0  0  0  0  0  0  0  0  0  0
  -38.9712  -46.6068   21.6589 N   0  3  0  0  0  0  0  0  0  0  0  0
  -37.1621  -47.2051   23.1796 N   0  0  0  0  0  0  0  0  0  0  0  0
  -39.0708  -43.0645   21.8078 O   0  0  0  0  0  0  0  0  0  0  0  0
  -41.9525  -45.5714   19.3199 O   0  0  0  0  0  0  0  0  0  0  0  0
  -36.4780  -44.7615   16.8844 Br  0  0  0  0  0  0  0  0  0  0  0  0
  -41.4485  -45.2942   16.8316 H   0  0  0  0  0  0  0  0  0  0  0  0
  -39.2459  -44.9641   15.7961 H   0  0  0  0  0  0  0  0  0  0  0  0
  -37.3967  -45.0704   19.6788 H   0  0  0  0  0  0  0  0  0  0  0  0
  -41.2246  -45.7700   22.6398 H   0  0  0  0  0  0  0  0  0  0  0  0
  -41.4540  -44.3120   21.6836 H   0  0  0  0  0  0  0  0  0  0  0  0
  -44.2014  -46.3253   20.4048 H   0  0  0  0  0  0  0  0  0  0  0  0
  -43.7102  -44.7461   21.0470 H   0  0  0  0  0  0  0  0  0  0  0  0
  -43.6763  -46.1787   22.0932 H   0  0  0  0  0  0  0  0  0  0  0  0
  -42.5649  -48.0590   19.9227 H   0  0  0  0  0  0  0  0  0  0  0  0
  -42.0442  -48.0201   21.6182 H   0  0  0  0  0  0  0  0  0  0  0  0
  -40.8501  -47.8349   20.3190 H   0  0  0  0  0  0  0  0  0  0  0  0
  -37.4346  -44.0331   24.5712 H   0  0  0  0  0  0  0  0  0  0  0  0
  -36.0359  -44.7121   23.6716 H   0  0  0  0  0  0  0  0  0  0  0  0
  -36.7914  -43.1749   23.1303 H   0  0  0  0  0  0  0  0  0  0  0  0
  -39.1736  -47.5686   21.3995 H   0  0  0  0  0  0  0  0  0  0  0  0
  -36.4630  -46.8823   23.8068 H   0  0  0  0  0  0  0  0  0  0  0  0
  -37.3148  -48.1647   22.9746 H   0  0  0  0  0  0  0  0  0  0  0  0
  1  2  2  0  0  0  0
  1  5  1  0  0  0  0
  2  6  1  0  0  0  0
  3  4  1  0  0  0  0
  3  6  2  0  0  0  0
  4  5  2  0  0  0  0
  4 10  1  0  0  0  0
  5 19  1  0  0  0  0
  6 20  1  0  0  0  0
  7 10  1  0  0  0  0
  7 15  1  0  0  0  0
  7 18  2  0  0  0  0
  8 15  1  0  0  0  0
  8 16  2  0  0  0  0
  8 17  1  0  0  0  0
  9 10  1  0  0  0  0
  9 11  1  0  0  0  0
 10 16  1  0  0  0  0
 11 12  1  0  0  0  0
 11 13  1  0  0  0  0
 11 19  1  0  0  0  0
 14 15  1  0  0  0  0
  1 21  1  0  0  0  0
  2 22  1  0  0  0  0
  3 23  1  0  0  0  0
  9 24  1  0  0  0  0
  9 25  1  0  0  0  0
 12 26  1  0  0  0  0
 12 27  1  0  0  0  0
 12 28  1  0  0  0  0
 13 29  1  0  0  0  0
 13 30  1  0  0  0  0
 13 31  1  0  0  0  0
 14 32  1  0  0  0  0
 14 33  1  0  0  0  0
 14 34  1  0  0  0  0
 16 35  1  0  0  0  0
 17 36  1  0  0  0  0
 17 37  1  0  0  0  0
M  CHG  1  16   1
M  END

>  <IC50 [nM]>
36830

> <Citation Reference (doi)>
10.1021/jm4002154

$$$$
lig_32
  -OEChem-01092314203D

 46 49  0     1  0  0  0  0  0999 V2000
  -34.3135  -45.2077   17.1876 C   0  0  0  0  0  0  0  0  0  0  0  0
  -34.1973  -44.2951   16.1500 C   0  0  0  0  0  0  0  0  0  0  0  0
  -39.1764  -45.0011   16.9541 C   0  0  0  0  0  0  0  0  0  0  0  0
  -40.4542  -45.1821   17.4918 C   0  0  0  0  0  0  0  0  0  0  0  0
  -35.5656  -45.4789   17.7323 C   0  0  0  0  0  0  0  0  0  0  0  0
  -38.2381  -45.1951   19.1528 C   0  0  0  0  0  0  0  0  0  0  0  0
  -35.3543  -43.6914   15.6932 C   0  0  0  0  0  0  0  0  0  0  0  0
  -38.0382  -45.0149   17.7732 C   0  0  0  0  0  0  0  0  0  0  0  0
  -39.5193  -45.3544   19.7145 C   0  0  0  0  0  0  0  0  0  0  0  0
  -40.6249  -45.3728   18.8641 C   0  0  0  0  0  0  0  0  0  0  0  0
  -36.6860  -44.8194   17.2216 C   0  0  0  0  0  0  0  0  0  0  0  0
  -38.8939  -44.3714   21.9499 C   0  0  0  0  0  0  0  0  0  0  0  0
  -37.9558  -46.3933   22.5507 C   0  0  0  0  0  0  0  0  0  0  0  0
  -41.1544  -45.4253   21.6300 C   0  0  0  0  0  0  0  0  0  0  0  0
  -39.6895  -45.4757   21.2056 C   0  0  1  0  0  0  0  0  0  0  0  0
  -42.0923  -46.0925   20.6093 C   0  0  0  0  0  0  0  0  0  0  0  0
  -43.5439  -45.7704   21.0003 C   0  0  0  0  0  0  0  0  0  0  0  0
  -41.9410  -47.6194   20.5506 C   0  0  0  0  0  0  0  0  0  0  0  0
  -36.8680  -44.2891   23.4685 C   0  0  0  0  0  0  0  0  0  0  0  0
  -36.5864  -43.9319   16.1983 N   0  0  0  0  0  0  0  0  0  0  0  0
  -37.8638  -45.0312   22.7065 N   0  0  0  0  0  0  0  0  0  0  0  0
  -39.0139  -46.7075   21.6935 N   0  3  0  0  0  0  0  0  0  0  0  0
  -37.1447  -47.3366   23.1280 N   0  0  0  0  0  0  0  0  0  0  0  0
  -39.0749  -43.1663   21.8840 O   0  0  0  0  0  0  0  0  0  0  0  0
  -41.9143  -45.5454   19.2901 O   0  0  0  0  0  0  0  0  0  0  0  0
  -33.4324  -45.7079   17.5781 H   0  0  0  0  0  0  0  0  0  0  0  0
  -33.2326  -44.0649   15.7136 H   0  0  0  0  0  0  0  0  0  0  0  0
  -39.0846  -44.8594   15.8793 H   0  0  0  0  0  0  0  0  0  0  0  0
  -41.3151  -45.1774   16.8279 H   0  0  0  0  0  0  0  0  0  0  0  0
  -35.6446  -46.1977   18.5425 H   0  0  0  0  0  0  0  0  0  0  0  0
  -37.3767  -45.1829   19.8192 H   0  0  0  0  0  0  0  0  0  0  0  0
  -35.3216  -42.9701   14.8835 H   0  0  0  0  0  0  0  0  0  0  0  0
  -41.2830  -45.8704   22.6252 H   0  0  0  0  0  0  0  0  0  0  0  0
  -41.4515  -44.3711   21.7241 H   0  0  0  0  0  0  0  0  0  0  0  0
  -44.2483  -46.1902   20.2729 H   0  0  0  0  0  0  0  0  0  0  0  0
  -43.7158  -44.6876   21.0018 H   0  0  0  0  0  0  0  0  0  0  0  0
  -43.7926  -46.1628   21.9919 H   0  0  0  0  0  0  0  0  0  0  0  0
  -42.6909  -48.0552   19.8797 H   0  0  0  0  0  0  0  0  0  0  0  0
  -42.0619  -48.0718   21.5404 H   0  0  0  0  0  0  0  0  0  0  0  0
  -40.9725  -47.9242   20.1444 H   0  0  0  0  0  0  0  0  0  0  0  0
  -37.3730  -43.6990   24.2373 H   0  0  0  0  0  0  0  0  0  0  0  0
  -36.1567  -44.9674   23.9434 H   0  0  0  0  0  0  0  0  0  0  0  0
  -36.3255  -43.6246   22.7896 H   0  0  0  0  0  0  0  0  0  0  0  0
  -39.2564  -47.6658   21.4559 H   0  0  0  0  0  0  0  0  0  0  0  0
  -36.3797  -47.0817   23.7462 H   0  0  0  0  0  0  0  0  0  0  0  0
  -37.2893  -48.3276   22.9503 H   0  0  0  0  0  0  0  0  0  0  0  0
  1  2  2  0  0  0  0
  1  5  1  0  0  0  0
  2  7  1  0  0  0  0
  3  4  2  0  0  0  0
  3  8  1  0  0  0  0
  4 10  1  0  0  0  0
  5 11  2  0  0  0  0
  6  8  2  0  0  0  0
  6  9  1  0  0  0  0
  7 20  2  0  0  0  0
  8 11  1  0  0  0  0
  9 10  2  0  0  0  0
  9 15  1  0  0  0  0
 10 25  1  0  0  0  0
 11 20  1  0  0  0  0
 12 15  1  0  0  0  0
 12 21  1  0  0  0  0
 12 24  2  0  0  0  0
 13 21  1  0  0  0  0
 13 22  2  0  0  0  0
 13 23  1  0  0  0  0
 14 15  1  0  0  0  0
 14 16  1  0  0  0  0
 15 22  1  0  0  0  0
 16 17  1  0  0  0  0
 16 18  1  0  0  0  0
 16 25  1  0  0  0  0
 19 21  1  0  0  0  0
  1 26  1  0  0  0  0
  2 27  1  0  0  0  0
  3 28  1  0  0  0  0
  4 29  1  0  0  0  0
  5 30  1  0  0  0  0
  6 31  1  0  0  0  0
  7 32  1  0  0  0  0
 14 33  1  0  0  0  0
 14 34  1  0  0  0  0
 17 35  1  0  0  0  0
 17 36  1  0  0  0  0
 17 37  1  0  0  0  0
 18 38  1  0  0  0  0
 18 39  1  0  0  0  0
 18 40  1  0  0  0  0
 19 41  1  0  0  0  0
 19 42  1  0  0  0  0
 19 43  1  0  0  0  0
 22 44  1  0  0  0  0
 23 45  1  0  0  0  0
 23 46  1  0  0  0  0
M  CHG  1  22   1
M  END

>  <IC50 [nM]>
2363

> <Citation Reference (doi)>
10.1021/jm4002154

$$$$
lig_36
  -OEChem-01092314203D

 51 54  0     1  0  0  0  0  0999 V2000
  -33.3279  -45.7707   17.6348 C   0  0  0  0  0  0  0  0  0  0  0  0
  -32.3998  -46.3455   18.1337 C   0  0  0  0  0  0  0  0  0  0  0  0
  -39.3623  -44.9664   16.9291 C   0  0  0  0  0  0  0  0  0  0  0  0
  -40.6159  -45.1795   17.5073 C   0  0  0  0  0  0  0  0  0  0  0  0
  -35.7353  -45.3707   17.6195 C   0  0  0  0  0  0  0  0  0  0  0  0
  -38.3573  -45.1090   19.1034 C   0  0  0  0  0  0  0  0  0  0  0  0
  -34.3685  -44.1917   16.0671 C   0  0  0  0  0  0  0  0  0  0  0  0
  -36.6394  -43.8034   16.0925 C   0  0  0  0  0  0  0  0  0  0  0  0
  -34.4709  -45.1099   17.0961 C   0  0  0  0  0  0  0  0  0  0  0  0
  -38.2034  -44.9303   17.7156 C   0  0  0  0  0  0  0  0  0  0  0  0
  -36.8686  -44.7049   17.1328 C   0  0  0  0  0  0  0  0  0  0  0  0
  -39.6121  -45.3134   19.7042 C   0  0  0  0  0  0  0  0  0  0  0  0
  -40.7399  -45.3646   18.8857 C   0  0  0  0  0  0  0  0  0  0  0  0
  -38.9218  -44.3592   21.9394 C   0  0  0  0  0  0  0  0  0  0  0  0
  -37.9699  -46.3859   22.4991 C   0  0  0  0  0  0  0  0  0  0  0  0
  -41.1845  -45.4214   21.6644 C   0  0  0  0  0  0  0  0  0  0  0  0
  -39.7320  -45.4554   21.1980 C   0  0  1  0  0  0  0  0  0  0  0  0
  -42.1446  -46.1034   20.6742 C   0  0  0  0  0  0  0  0  0  0  0  0
  -31.2930  -47.0584   18.7654 C   0  0  0  0  0  0  0  0  0  0  0  0
  -43.5870  -45.7897   21.1020 C   0  0  0  0  0  0  0  0  0  0  0  0
  -41.9812  -47.6288   20.6169 C   0  0  0  0  0  0  0  0  0  0  0  0
  -36.8845  -44.2944   23.4477 C   0  0  0  0  0  0  0  0  0  0  0  0
  -35.4271  -43.5344   15.5474 N   0  0  0  0  0  0  0  0  0  0  0  0
  -37.8820  -45.0264   22.6768 N   0  0  0  0  0  0  0  0  0  0  0  0
  -39.0361  -46.6906   21.6487 N   0  3  0  0  0  0  0  0  0  0  0  0
  -37.1488  -47.3352   23.0523 N   0  0  0  0  0  0  0  0  0  0  0  0
  -39.1025  -43.1534   21.8874 O   0  0  0  0  0  0  0  0  0  0  0  0
  -42.0120  -45.5655   19.3470 O   0  0  0  0  0  0  0  0  0  0  0  0
  -39.3070  -44.8405   15.8501 H   0  0  0  0  0  0  0  0  0  0  0  0
  -41.4959  -45.2072   16.8697 H   0  0  0  0  0  0  0  0  0  0  0  0
  -35.8328  -46.1007   18.4221 H   0  0  0  0  0  0  0  0  0  0  0  0
  -37.4775  -45.0666   19.7444 H   0  0  0  0  0  0  0  0  0  0  0  0
  -33.4127  -43.9428   15.6166 H   0  0  0  0  0  0  0  0  0  0  0  0
  -37.4503  -43.2283   15.6535 H   0  0  0  0  0  0  0  0  0  0  0  0
  -41.2792  -45.8642   22.6644 H   0  0  0  0  0  0  0  0  0  0  0  0
  -41.4899  -44.3700   21.7632 H   0  0  0  0  0  0  0  0  0  0  0  0
  -30.3321  -46.6732   18.4135 H   0  0  0  0  0  0  0  0  0  0  0  0
  -31.3281  -46.9448   19.8531 H   0  0  0  0  0  0  0  0  0  0  0  0
  -31.3393  -48.1268   18.5347 H   0  0  0  0  0  0  0  0  0  0  0  0
  -44.3063  -46.2155   20.3930 H   0  0  0  0  0  0  0  0  0  0  0  0
  -43.7647  -44.7078   21.1026 H   0  0  0  0  0  0  0  0  0  0  0  0
  -43.8078  -46.1798   22.1009 H   0  0  0  0  0  0  0  0  0  0  0  0
  -42.7546  -48.0752   19.9804 H   0  0  0  0  0  0  0  0  0  0  0  0
  -42.0559  -48.0778   21.6126 H   0  0  0  0  0  0  0  0  0  0  0  0
  -41.0285  -47.9254   20.1692 H   0  0  0  0  0  0  0  0  0  0  0  0
  -37.3876  -43.7131   24.2246 H   0  0  0  0  0  0  0  0  0  0  0  0
  -36.1744  -44.9792   23.9152 H   0  0  0  0  0  0  0  0  0  0  0  0
  -36.3408  -43.6226   22.7771 H   0  0  0  0  0  0  0  0  0  0  0  0
  -39.2740  -47.6464   21.3970 H   0  0  0  0  0  0  0  0  0  0  0  0
  -36.3793  -47.0878   23.6680 H   0  0  0  0  0  0  0  0  0  0  0  0
  -37.2915  -48.3238   22.8598 H   0  0  0  0  0  0  0  0  0  0  0  0
  1  2  3  0  0  0  0
  1  9  1  0  0  0  0
  2 19  1  0  0  0  0
  3  4  2  0  0  0  0
  3 10  1  0  0  0  0
  4 13  1  0  0  0  0
  5  9  2  0  0  0  0
  5 11  1  0  0  0  0
  6 10  2  0  0  0  0
  6 12  1  0  0  0  0
  7  9  1  0  0  0  0
  7 23  2  0  0  0  0
  8 11  2  0  0  0  0
  8 23  1  0  0  0  0
 10 11  1  0  0  0  0
 12 13  2  0  0  0  0
 12 17  1  0  0  0  0
 13 28  1  0  0  0  0
 14 17  1  0  0  0  0
 14 24  1  0  0  0  0
 14 27  2  0  0  0  0
 15 24  1  0  0  0  0
 15 25  2  0  0  0  0
 15 26  1  0  0  0  0
 16 17  1  0  0  0  0
 16 18  1  0  0  0  0
 17 25  1  0  0  0  0
 18 20  1  0  0  0  0
 18 21  1  0  0  0  0
 18 28  1  0  0  0  0
 22 24  1  0  0  0  0
  3 29  1  0  0  0  0
  4 30  1  0  0  0  0
  5 31  1  0  0  0  0
  6 32  1  0  0  0  0
  7 33  1  0  0  0  0
  8 34  1  0  0  0  0
 16 35  1  0  0  0  0
 16 36  1  0  0  0  0
 19 37  1  0  0  0  0
 19 38  1  0  0  0  0
 19 39  1  0  0  0  0
 20 40  1  0  0  0  0
 20 41  1  0  0  0  0
 20 42  1  0  0  0  0
 21 43  1  0  0  0  0
 21 44  1  0  0  0  0
 21 45  1  0  0  0  0
 22 46  1  0  0  0  0
 22 47  1  0  0  0  0
 22 48  1  0  0  0  0
 25 49  1  0  0  0  0
 26 50  1  0  0  0  0
 26 51  1  0  0  0  0
M  CHG  1  25   1
M  END

>  <IC50 [nM]>
10

> <Citation Reference (doi)>
10.1021/jm4002154

$$$$
lig_41
  -OEChem-01092314203D

 46 48  0     1  0  0  0  0  0999 V2000
  -38.2269  -44.7624   17.0644 C   0  0  0  0  0  0  0  0  0  0  0  0
  -39.5768  -44.5604   17.3339 C   0  0  0  0  0  0  0  0  0  0  0  0
  -37.9747  -45.7935   19.2369 C   0  0  0  0  0  0  0  0  0  0  0  0
  -32.7872  -44.9903   16.2699 C   0  0  0  0  0  0  0  0  0  0  0  0
  -32.3168  -46.9590   18.0273 C   0  0  0  0  0  0  0  0  0  0  0  0
  -39.3311  -45.5899   19.5373 C   0  0  0  0  0  0  0  0  0  0  0  0
  -37.4150  -45.3730   18.0184 C   0  0  0  0  0  0  0  0  0  0  0  0
  -40.1109  -44.9604   18.5558 C   0  0  0  0  0  0  0  0  0  0  0  0
  -33.8108  -45.5729   16.9887 C   0  0  0  0  0  0  0  0  0  0  0  0
  -31.2907  -46.3793   17.3147 C   0  0  0  0  0  0  0  0  0  0  0  0
  -40.0510  -44.5866   21.6645 C   0  0  0  0  0  0  0  0  0  0  0  0
  -39.1501  -44.1974   22.5768 C   0  0  0  0  0  0  0  0  0  0  0  0
  -38.1360  -46.3214   22.6404 C   0  0  0  0  0  0  0  0  0  0  0  0
  -35.2167  -45.1406   16.8330 C   0  0  0  0  0  0  0  0  0  0  0  0
  -39.8976  -45.8944   20.9271 C   0  0  1  0  0  0  0  0  0  0  0  0
  -41.2115  -46.6866   20.8698 C   0  0  0  0  0  0  0  0  0  0  0  0
  -28.9955  -46.2409   16.8105 C   0  0  0  0  0  0  0  0  0  0  0  0
  -39.0969  -42.8186   23.1387 C   0  0  0  0  0  0  0  0  0  0  0  0
  -33.5914  -46.5646   17.8782 N   0  0  0  0  0  0  0  0  0  0  0  0
  -31.5065  -45.3848   16.4240 N   0  0  0  0  0  0  0  0  0  0  0  0
  -38.9577  -46.7625   21.6877 N   0  3  0  0  0  0  0  0  0  0  0  0
  -37.2805  -47.1014   23.2819 N   0  0  0  0  0  0  0  0  0  0  0  0
  -36.0320  -45.5918   17.8569 N   0  0  0  0  0  0  0  0  0  0  0  0
  -35.5234  -44.4383   15.8785 O   0  0  0  0  0  0  0  0  0  0  0  0
  -38.1330  -45.0306   22.9992 O   0  0  0  0  0  0  0  0  0  0  0  0
  -30.0246  -46.8714   17.5613 O   0  0  0  0  0  0  0  0  0  0  0  0
  -41.4001  -44.6793   18.7929 F   0  0  0  0  0  0  0  0  0  0  0  0
  -37.8080  -42.4628   23.4036 F   0  0  0  0  0  0  0  0  0  0  0  0
  -37.8496  -44.4315   16.1044 H   0  0  0  0  0  0  0  0  0  0  0  0
  -40.2096  -44.0702   16.6005 H   0  0  0  0  0  0  0  0  0  0  0  0
  -37.3159  -46.2480   19.9740 H   0  0  0  0  0  0  0  0  0  0  0  0
  -32.9477  -44.1873   15.5603 H   0  0  0  0  0  0  0  0  0  0  0  0
  -32.1509  -47.7573   18.7400 H   0  0  0  0  0  0  0  0  0  0  0  0
  -40.8464  -43.9105   21.3610 H   0  0  0  0  0  0  0  0  0  0  0  0
  -41.5254  -47.0029   21.8713 H   0  0  0  0  0  0  0  0  0  0  0  0
  -41.0879  -47.5958   20.2679 H   0  0  0  0  0  0  0  0  0  0  0  0
  -42.0376  -46.1147   20.4371 H   0  0  0  0  0  0  0  0  0  0  0  0
  -28.0512  -46.7143   17.0942 H   0  0  0  0  0  0  0  0  0  0  0  0
  -28.9272  -45.1748   17.0516 H   0  0  0  0  0  0  0  0  0  0  0  0
  -29.1419  -46.3914   15.7358 H   0  0  0  0  0  0  0  0  0  0  0  0
  -39.6583  -42.7566   24.0732 H   0  0  0  0  0  0  0  0  0  0  0  0
  -39.4899  -42.0818   22.4310 H   0  0  0  0  0  0  0  0  0  0  0  0
  -38.9129  -47.7558   21.4763 H   0  0  0  0  0  0  0  0  0  0  0  0
  -37.2235  -48.0917   23.0753 H   0  0  0  0  0  0  0  0  0  0  0  0
  -36.6741  -46.7092   23.9930 H   0  0  0  0  0  0  0  0  0  0  0  0
  -35.5838  -46.1108   18.6096 H   0  0  0  0  0  0  0  0  0  0  0  0
  1  2  2  0  0  0  0
  1  7  1  0  0  0  0
  2  8  1  0  0  0  0
  3  6  1  0  0  0  0
  3  7  2  0  0  0  0
  4  9  2  0  0  0  0
  4 20  1  0  0  0  0
  5 10  1  0  0  0  0
  5 19  2  0  0  0  0
  6  8  2  0  0  0  0
  6 15  1  0  0  0  0
  7 23  1  0  0  0  0
  8 27  1  0  0  0  0
  9 14  1  0  0  0  0
  9 19  1  0  0  0  0
 10 20  2  0  0  0  0
 10 26  1  0  0  0  0
 11 12  2  0  0  0  0
 11 15  1  0  0  0  0
 12 18  1  0  0  0  0
 12 25  1  0  0  0  0
 13 21  2  0  0  0  0
 13 22  1  0  0  0  0
 13 25  1  0  0  0  0
 14 23  1  0  0  0  0
 14 24  2  0  0  0  0
 15 16  1  0  0  0  0
 15 21  1  0  0  0  0
 17 26  1  0  0  0  0
 18 28  1  0  0  0  0
  1 29  1  0  0  0  0
  2 30  1  0  0  0  0
  3 31  1  0  0  0  0
  4 32  1  0  0  0  0
  5 33  1  0  0  0  0
 11 34  1  0  0  0  0
 16 35  1  0  0  0  0
 16 36  1  0  0  0  0
 16 37  1  0  0  0  0
 17 38  1  0  0  0  0
 17 39  1  0  0  0  0
 17 40  1  0  0  0  0
 18 41  1  0  0  0  0
 18 42  1  0  0  0  0
 21 43  1  0  0  0  0
 22 44  1  0  0  0  0
 22 45  1  0  0  0  0
 23 46  1  0  0  0  0
M  CHG  1  21   1
M  END

> <pIC50>
6.62

> <Citation Reference (doi)>
10.1021/acs.jmedchem.8b00002

$$$$
lig_45
  -OEChem-01092314203D

 43 45  0     1  0  0  0  0  0999 V2000
  -38.2195  -44.8055   17.0642 C   0  0  0  0  0  0  0  0  0  0  0  0
  -39.5671  -44.6062   17.3433 C   0  0  0  0  0  0  0  0  0  0  0  0
  -37.9274  -45.8168   19.2363 C   0  0  0  0  0  0  0  0  0  0  0  0
  -32.8326  -44.7993   16.0919 C   0  0  0  0  0  0  0  0  0  0  0  0
  -39.2882  -45.6183   19.5460 C   0  0  0  0  0  0  0  0  0  0  0  0
  -37.3800  -45.3986   18.0108 C   0  0  0  0  0  0  0  0  0  0  0  0
  -40.0843  -44.9987   18.5703 C   0  0  0  0  0  0  0  0  0  0  0  0
  -33.8186  -45.3799   16.8575 C   0  0  0  0  0  0  0  0  0  0  0  0
  -31.9738  -46.2686   17.3935 C   0  0  0  0  0  0  0  0  0  0  0  0
  -40.0155  -44.5986   21.6655 C   0  0  0  0  0  0  0  0  0  0  0  0
  -39.1273  -44.2021   22.5865 C   0  0  0  0  0  0  0  0  0  0  0  0
  -38.1011  -46.3206   22.6634 C   0  0  0  0  0  0  0  0  0  0  0  0
  -35.2295  -45.0628   16.7765 C   0  0  0  0  0  0  0  0  0  0  0  0
  -39.8536  -45.9118   20.9393 C   0  0  1  0  0  0  0  0  0  0  0  0
  -41.1694  -46.7041   20.8953 C   0  0  0  0  0  0  0  0  0  0  0  0
  -30.8639  -47.0676   17.9426 C   0  0  0  0  0  0  0  0  0  0  0  0
  -39.0931  -42.8220   23.1470 C   0  0  0  0  0  0  0  0  0  0  0  0
  -33.2567  -46.3121   17.6985 N   0  0  0  0  0  0  0  0  0  0  0  0
  -38.9118  -46.7694   21.7052 N   0  3  0  0  0  0  0  0  0  0  0  0
  -37.2460  -47.0957   23.3110 N   0  0  0  0  0  0  0  0  0  0  0  0
  -35.9846  -45.5803   17.8219 N   0  0  0  0  0  0  0  0  0  0  0  0
  -35.6415  -44.3664   15.8554 O   0  0  0  0  0  0  0  0  0  0  0  0
  -31.6442  -45.3616   16.4260 O   0  0  0  0  0  0  0  0  0  0  0  0
  -38.1109  -45.0294   23.0224 O   0  0  0  0  0  0  0  0  0  0  0  0
  -41.3720  -44.7195   18.8185 F   0  0  0  0  0  0  0  0  0  0  0  0
  -29.6731  -46.7122   17.3861 F   0  0  0  0  0  0  0  0  0  0  0  0
  -37.8091  -42.4454   23.4058 F   0  0  0  0  0  0  0  0  0  0  0  0
  -37.8708  -44.4795   16.0927 H   0  0  0  0  0  0  0  0  0  0  0  0
  -40.2080  -44.1230   16.6125 H   0  0  0  0  0  0  0  0  0  0  0  0
  -37.2604  -46.2602   19.9725 H   0  0  0  0  0  0  0  0  0  0  0  0
  -32.8113  -44.0353   15.3295 H   0  0  0  0  0  0  0  0  0  0  0  0
  -40.8114  -43.9270   21.3525 H   0  0  0  0  0  0  0  0  0  0  0  0
  -41.4770  -47.0147   21.9006 H   0  0  0  0  0  0  0  0  0  0  0  0
  -41.0530  -47.6162   20.2969 H   0  0  0  0  0  0  0  0  0  0  0  0
  -41.9996  -46.1334   20.4680 H   0  0  0  0  0  0  0  0  0  0  0  0
  -31.0203  -48.1300   17.7385 H   0  0  0  0  0  0  0  0  0  0  0  0
  -30.7824  -46.9210   19.0222 H   0  0  0  0  0  0  0  0  0  0  0  0
  -39.6519  -42.7678   24.0836 H   0  0  0  0  0  0  0  0  0  0  0  0
  -39.5018  -42.0916   22.4413 H   0  0  0  0  0  0  0  0  0  0  0  0
  -38.8603  -47.7628   21.4962 H   0  0  0  0  0  0  0  0  0  0  0  0
  -37.1824  -48.0855   23.1030 H   0  0  0  0  0  0  0  0  0  0  0  0
  -36.6478  -46.7015   24.0276 H   0  0  0  0  0  0  0  0  0  0  0  0
  -35.4985  -46.0857   18.5602 H   0  0  0  0  0  0  0  0  0  0  0  0
  1  2  2  0  0  0  0
  1  6  1  0  0  0  0
  2  7  1  0  0  0  0
  3  5  1  0  0  0  0
  3  6  2  0  0  0  0
  4  8  2  0  0  0  0
  4 23  1  0  0  0  0
  5  7  2  0  0  0  0
  5 14  1  0  0  0  0
  6 21  1  0  0  0  0
  7 25  1  0  0  0  0
  8 13  1  0  0  0  0
  8 18  1  0  0  0  0
  9 16  1  0  0  0  0
  9 18  2  0  0  0  0
  9 23  1  0  0  0  0
 10 11  2  0  0  0  0
 10 14  1  0  0  0  0
 11 17  1  0  0  0  0
 11 24  1  0  0  0  0
 12 19  2  0  0  0  0
 12 20  1  0  0  0  0
 12 24  1  0  0  0  0
 13 21  1  0  0  0  0
 13 22  2  0  0  0  0
 14 15  1  0  0  0  0
 14 19  1  0  0  0  0
 16 26  1  0  0  0  0
 17 27  1  0  0  0  0
  1 28  1  0  0  0  0
  2 29  1  0  0  0  0
  3 30  1  0  0  0  0
  4 31  1  0  0  0  0
 10 32  1  0  0  0  0
 15 33  1  0  0  0  0
 15 34  1  0  0  0  0
 15 35  1  0  0  0  0
 16 36  1  0  0  0  0
 16 37  1  0  0  0  0
 17 38  1  0  0  0  0
 17 39  1  0  0  0  0
 19 40  1  0  0  0  0
 20 41  1  0  0  0  0
 20 42  1  0  0  0  0
 21 43  1  0  0  0  0
M  CHG  1  19   1
M  END

> <pIC50>
7.32

> <Citation Reference (doi)>
10.1021/acs.jmedchem.8b00002

$$$$
lig_67
  -OEChem-01092314203D

 48 50  0     1  0  0  0  0  0999 V2000
  -38.1986  -44.7279   17.0306 C   0  0  0  0  0  0  0  0  0  0  0  0
  -39.5465  -44.5151   17.3023 C   0  0  0  0  0  0  0  0  0  0  0  0
  -37.9581  -45.7840   19.1932 C   0  0  0  0  0  0  0  0  0  0  0  0
  -32.7541  -44.9904   16.2592 C   0  0  0  0  0  0  0  0  0  0  0  0
  -32.3064  -46.9624   18.0197 C   0  0  0  0  0  0  0  0  0  0  0  0
  -39.3098  -45.5627   19.4988 C   0  0  0  0  0  0  0  0  0  0  0  0
  -37.3934  -45.3552   17.9797 C   0  0  0  0  0  0  0  0  0  0  0  0
  -40.0830  -44.9185   18.5225 C   0  0  0  0  0  0  0  0  0  0  0  0
  -33.7860  -45.5696   16.9685 C   0  0  0  0  0  0  0  0  0  0  0  0
  -31.2723  -46.3866   17.3159 C   0  0  0  0  0  0  0  0  0  0  0  0
  -38.1808  -46.3253   22.6421 C   0  0  0  0  0  0  0  0  0  0  0  0
  -35.1891  -45.1309   16.8037 C   0  0  0  0  0  0  0  0  0  0  0  0
  -40.1407  -44.6357   21.6789 C   0  0  1  0  0  0  0  0  0  0  0  0
  -38.8211  -44.1050   22.2297 C   0  0  1  0  0  0  0  0  0  0  0  0
  -39.8943  -45.9153   20.8681 C   0  0  1  0  0  0  0  0  0  0  0  0
  -41.1730  -46.7582   20.7373 C   0  0  0  0  0  0  0  0  0  0  0  0
  -28.9721  -46.2585   16.8315 C   0  0  0  0  0  0  0  0  0  0  0  0
  -39.0243  -42.8457   23.0550 C   0  0  0  0  0  0  0  0  0  0  0  0
  -33.5779  -46.5628   17.8595 N   0  0  0  0  0  0  0  0  0  0  0  0
  -31.4764  -45.3906   16.4240 N   0  0  0  0  0  0  0  0  0  0  0  0
  -38.9439  -46.7526   21.6370 N   0  3  0  0  0  0  0  0  0  0  0  0
  -37.3490  -47.1276   23.2894 N   0  0  0  0  0  0  0  0  0  0  0  0
  -36.0123  -45.5842   17.8199 N   0  0  0  0  0  0  0  0  0  0  0  0
  -35.4868  -44.4226   15.8509 O   0  0  0  0  0  0  0  0  0  0  0  0
  -38.2113  -45.0641   23.0848 O   0  0  0  0  0  0  0  0  0  0  0  0
  -30.0107  -46.8851   17.5725 O   0  0  0  0  0  0  0  0  0  0  0  0
  -41.3731  -44.6411   18.7585 F   0  0  0  0  0  0  0  0  0  0  0  0
  -40.9542  -44.9286   22.7335 F   0  0  0  0  0  0  0  0  0  0  0  0
  -37.7991  -42.3847   23.4334 F   0  0  0  0  0  0  0  0  0  0  0  0
  -37.8179  -44.3943   16.0727 H   0  0  0  0  0  0  0  0  0  0  0  0
  -40.1765  -44.0186   16.5706 H   0  0  0  0  0  0  0  0  0  0  0  0
  -37.3060  -46.2595   19.9234 H   0  0  0  0  0  0  0  0  0  0  0  0
  -32.9054  -44.1858   15.5493 H   0  0  0  0  0  0  0  0  0  0  0  0
  -32.1499  -47.7612   18.7340 H   0  0  0  0  0  0  0  0  0  0  0  0
  -40.6523  -43.8688   21.0873 H   0  0  0  0  0  0  0  0  0  0  0  0
  -38.1129  -43.8742   21.4259 H   0  0  0  0  0  0  0  0  0  0  0  0
  -41.4954  -47.1343   21.7155 H   0  0  0  0  0  0  0  0  0  0  0  0
  -41.0033  -47.6329   20.0982 H   0  0  0  0  0  0  0  0  0  0  0  0
  -42.0081  -46.1916   20.3159 H   0  0  0  0  0  0  0  0  0  0  0  0
  -28.0331  -46.7385   17.1213 H   0  0  0  0  0  0  0  0  0  0  0  0
  -28.8996  -45.1937   17.0765 H   0  0  0  0  0  0  0  0  0  0  0  0
  -29.1109  -46.4050   15.7552 H   0  0  0  0  0  0  0  0  0  0  0  0
  -39.5953  -43.0404   23.9671 H   0  0  0  0  0  0  0  0  0  0  0  0
  -39.5111  -42.0561   22.4760 H   0  0  0  0  0  0  0  0  0  0  0  0
  -38.8503  -47.7351   21.3924 H   0  0  0  0  0  0  0  0  0  0  0  0
  -37.2607  -48.1041   23.0329 H   0  0  0  0  0  0  0  0  0  0  0  0
  -36.7838  -46.7634   24.0480 H   0  0  0  0  0  0  0  0  0  0  0  0
  -35.5706  -46.1117   18.5706 H   0  0  0  0  0  0  0  0  0  0  0  0
  1  2  2  0  0  0  0
  1  7  1  0  0  0  0
  2  8  1  0  0  0  0
  3  6  1  0  0  0  0
  3  7  2  0  0  0  0
  4  9  2  0  0  0  0
  4 20  1  0  0  0  0
  5 10  1  0  0  0  0
  5 19  2  0  0  0  0
  6  8  2  0  0  0  0
  6 15  1  0  0  0  0
  7 23  1  0  0  0  0
  8 27  1  0  0  0  0
  9 12  1  0  0  0  0
  9 19  1  0  0  0  0
 10 20  2  0  0  0  0
 10 26  1  0  0  0  0
 11 21  2  0  0  0  0
 11 22  1  0  0  0  0
 11 25  1  0  0  0  0
 12 23  1  0  0  0  0
 12 24  2  0  0  0  0
 13 14  1  0  0  0  0
 13 15  1  0  0  0  0
 13 28  1  0  0  0  0
 14 18  1  0  0  0  0
 14 25  1  0  0  0  0
 15 16  1  0  0  0  0
 15 21  1  0  0  0  0
 17 26  1  0  0  0  0
 18 29  1  0  0  0  0
  1 30  1  0  0  0  0
  2 31  1  0  0  0  0
  3 32  1  0  0  0  0
  4 33  1  0  0  0  0
  5 34  1  0  0  0  0
 13 35  1  0  0  0  0
 14 36  1  0  0  0  0
 16 37  1  0  0  0  0
 16 38  1  0  0  0  0
 16 39  1  0  0  0  0
 17 40  1  0  0  0  0
 17 41  1  0  0  0  0
 17 42  1  0  0  0  0
 18 43  1  0  0  0  0
 18 44  1  0  0  0  0
 21 45  1  0  0  0  0
 22 46  1  0  0  0  0
 22 47  1  0  0  0  0
 23 48  1  0  0  0  0
M  CHG  1  21   1
M  END

> <pIC50>
7.75

> <Citation Reference (doi)>
10.1021/acs.jmedchem.8b00011

$$$$
lig_69
  -OEChem-01092314203D

 52 55  0     1  0  0  0  0  0999 V2000
  -38.3102  -44.6858   17.0132 C   0  0  0  0  0  0  0  0  0  0  0  0
  -39.6543  -44.4823   17.3124 C   0  0  0  0  0  0  0  0  0  0  0  0
  -38.0379  -45.7876   19.1493 C   0  0  0  0  0  0  0  0  0  0  0  0
  -32.8431  -44.9774   16.2381 C   0  0  0  0  0  0  0  0  0  0  0  0
  -32.4539  -46.9534   18.0133 C   0  0  0  0  0  0  0  0  0  0  0  0
  -39.3828  -45.5739   19.4848 C   0  0  0  0  0  0  0  0  0  0  0  0
  -37.4926  -45.3299   17.9379 C   0  0  0  0  0  0  0  0  0  0  0  0
  -40.1715  -44.9090   18.5352 C   0  0  0  0  0  0  0  0  0  0  0  0
  -33.8936  -45.5432   16.9290 C   0  0  0  0  0  0  0  0  0  0  0  0
  -31.4018  -46.3907   17.3283 C   0  0  0  0  0  0  0  0  0  0  0  0
  -38.1702  -46.5120   22.5561 C   0  0  0  0  0  0  0  0  0  0  0  0
  -35.2912  -45.0907   16.7523 C   0  0  0  0  0  0  0  0  0  0  0  0
  -37.4340  -42.3260   23.4313 C   0  0  0  0  0  0  0  0  0  0  0  0
  -38.3750  -42.8627   24.4674 C   0  0  0  0  0  0  0  0  0  0  0  0
  -38.6819  -44.2430   22.2290 C   0  0  1  0  0  0  0  0  0  0  0  0
  -40.0585  -44.6755   21.7274 C   0  0  1  0  0  0  0  0  0  0  0  0
  -39.9257  -45.9426   20.8679 C   0  0  1  0  0  0  0  0  0  0  0  0
  -38.7415  -42.9502   23.0047 C   0  0  0  0  0  0  0  0  0  0  0  0
  -41.2530  -46.7111   20.7766 C   0  0  0  0  0  0  0  0  0  0  0  0
  -29.0941  -46.2999   16.8983 C   0  0  0  0  0  0  0  0  0  0  0  0
  -33.7140  -46.5385   17.8251 N   0  0  0  0  0  0  0  0  0  0  0  0
  -31.5744  -45.3943   16.4293 N   0  0  0  0  0  0  0  0  0  0  0  0
  -38.9901  -46.8592   21.5646 N   0  3  0  0  0  0  0  0  0  0  0  0
  -37.3730  -47.3811   23.1597 N   0  0  0  0  0  0  0  0  0  0  0  0
  -36.1143  -45.5493   17.7646 N   0  0  0  0  0  0  0  0  0  0  0  0
  -35.5814  -44.3763   15.8025 O   0  0  0  0  0  0  0  0  0  0  0  0
  -38.1050  -45.2651   23.0312 O   0  0  0  0  0  0  0  0  0  0  0  0
  -30.1553  -46.9065   17.6136 O   0  0  0  0  0  0  0  0  0  0  0  0
  -41.4551  -44.6275   18.7998 F   0  0  0  0  0  0  0  0  0  0  0  0
  -40.8386  -44.9492   22.8114 F   0  0  0  0  0  0  0  0  0  0  0  0
  -39.6981  -42.0334   22.5719 F   0  0  0  0  0  0  0  0  0  0  0  0
  -27.9596  -46.9310   17.3033 F   0  0  0  0  0  0  0  0  0  0  0  0
  -37.9402  -44.3297   16.0591 H   0  0  0  0  0  0  0  0  0  0  0  0
  -40.2964  -43.9702   16.6019 H   0  0  0  0  0  0  0  0  0  0  0  0
  -37.3717  -46.2734   19.8600 H   0  0  0  0  0  0  0  0  0  0  0  0
  -32.9706  -44.1717   15.5251 H   0  0  0  0  0  0  0  0  0  0  0  0
  -32.3211  -47.7514   18.7333 H   0  0  0  0  0  0  0  0  0  0  0  0
  -37.3377  -41.2515   23.3392 H   0  0  0  0  0  0  0  0  0  0  0  0
  -36.5166  -42.8735   23.2494 H   0  0  0  0  0  0  0  0  0  0  0  0
  -38.0717  -43.7541   25.0016 H   0  0  0  0  0  0  0  0  0  0  0  0
  -38.9120  -42.1467   25.0768 H   0  0  0  0  0  0  0  0  0  0  0  0
  -38.0129  -44.0621   21.3798 H   0  0  0  0  0  0  0  0  0  0  0  0
  -40.5519  -43.8667   21.1771 H   0  0  0  0  0  0  0  0  0  0  0  0
  -41.5447  -47.1055   21.7572 H   0  0  0  0  0  0  0  0  0  0  0  0
  -41.1621  -47.5695   20.1000 H   0  0  0  0  0  0  0  0  0  0  0  0
  -42.0774  -46.0870   20.4211 H   0  0  0  0  0  0  0  0  0  0  0  0
  -28.9945  -45.2386   17.1470 H   0  0  0  0  0  0  0  0  0  0  0  0
  -29.1950  -46.4519   15.8191 H   0  0  0  0  0  0  0  0  0  0  0  0
  -38.9594  -47.8349   21.2798 H   0  0  0  0  0  0  0  0  0  0  0  0
  -37.3526  -48.3548   22.8802 H   0  0  0  0  0  0  0  0  0  0  0  0
  -36.7706  -47.0727   23.9146 H   0  0  0  0  0  0  0  0  0  0  0  0
  -35.6680  -46.0826   18.5089 H   0  0  0  0  0  0  0  0  0  0  0  0
  1  2  2  0  0  0  0
  1  7  1  0  0  0  0
  2  8  1  0  0  0  0
  3  6  1  0  0  0  0
  3  7  2  0  0  0  0
  4  9  2  0  0  0  0
  4 22  1  0  0  0  0
  5 10  1  0  0  0  0
  5 21  2  0  0  0  0
  6  8  2  0  0  0  0
  6 17  1  0  0  0  0
  7 25  1  0  0  0  0
  8 29  1  0  0  0  0
  9 12  1  0  0  0  0
  9 21  1  0  0  0  0
 10 22  2  0  0  0  0
 10 28  1  0  0  0  0
 11 23  2  0  0  0  0
 11 24  1  0  0  0  0
 11 27  1  0  0  0  0
 12 25  1  0  0  0  0
 12 26  2  0  0  0  0
 13 14  1  0  0  0  0
 13 18  1  0  0  0  0
 14 18  1  0  0  0  0
 15 16  1  0  0  0  0
 15 18  1  0  0  0  0
 15 27  1  0  0  0  0
 16 17  1  0  0  0  0
 16 30  1  0  0  0  0
 17 19  1  0  0  0  0
 17 23  1  0  0  0  0
 18 31  1  0  0  0  0
 20 28  1  0  0  0  0
 20 32  1  0  0  0  0
  1 33  1  0  0  0  0
  2 34  1  0  0  0  0
  3 35  1  0  0  0  0
  4 36  1  0  0  0  0
  5 37  1  0  0  0  0
 13 38  1  0  0  0  0
 13 39  1  0  0  0  0
 14 40  1  0  0  0  0
 14 41  1  0  0  0  0
 15 42  1  0  0  0  0
 16 43  1  0  0  0  0
 19 44  1  0  0  0  0
 19 45  1  0  0  0  0
 19 46  1  0  0  0  0
 20 47  1  0  0  0  0
 20 48  1  0  0  0  0
 23 49  1  0  0  0  0
 24 50  1  0  0  0  0
 24 51  1  0  0  0  0
 25 52  1  0  0  0  0
M  CHG  1  23   1
M  END

> <pIC50>
7.69

> <Citation Reference (doi)>
10.1021/acs.jmedchem.8b00011

$$$$
lig_74
  -OEChem-01092314203D

 45 48  0     1  0  0  0  0  0999 V2000
  -29.8986  -46.6441   17.3497 C   0  0  0  0  0  0  0  0  0  0  0  0
  -31.5877  -45.2101   16.2984 C   0  0  0  0  0  0  0  0  0  0  0  0
  -38.2805  -44.7195   17.1426 C   0  0  0  0  0  0  0  0  0  0  0  0
  -39.6232  -44.5082   17.4349 C   0  0  0  0  0  0  0  0  0  0  0  0
  -32.9166  -44.8258   16.1613 C   0  0  0  0  0  0  0  0  0  0  0  0
  -37.9997  -45.7627   19.3052 C   0  0  0  0  0  0  0  0  0  0  0  0
  -32.2706  -46.8151   17.9247 C   0  0  0  0  0  0  0  0  0  0  0  0
  -37.3803  -43.9268   23.4564 C   0  0  0  0  0  0  0  0  0  0  0  0
  -31.2524  -46.2242   17.1916 C   0  0  0  0  0  0  0  0  0  0  0  0
  -39.3509  -45.5492   19.6316 C   0  0  0  0  0  0  0  0  0  0  0  0
  -37.4535  -45.3375   18.0800 C   0  0  0  0  0  0  0  0  0  0  0  0
  -40.1397  -44.9086   18.6638 C   0  0  0  0  0  0  0  0  0  0  0  0
  -38.1905  -44.8571   22.8522 C   0  0  0  0  0  0  0  0  0  0  0  0
  -33.8633  -45.4777   16.9414 C   0  0  0  0  0  0  0  0  0  0  0  0
  -38.1441  -46.2798   22.6333 C   0  0  0  0  0  0  0  0  0  0  0  0
  -35.2927  -45.1037   16.8335 C   0  0  0  0  0  0  0  0  0  0  0  0
  -40.3902  -44.7179   21.8007 C   0  0  0  0  0  0  0  0  0  0  0  0
  -39.9335  -45.9673   20.9954 C   0  0  1  0  0  0  0  0  0  0  0  0
  -41.1570  -46.8828   20.7721 C   0  0  0  0  0  0  0  0  0  0  0  0
  -28.7980  -46.9875   17.4797 N   0  0  0  0  0  0  0  0  0  0  0  0
  -33.5705  -46.4623   17.8230 N   0  0  0  0  0  0  0  0  0  0  0  0
  -37.9661  -42.6859   23.3732 N   0  0  0  0  0  0  0  0  0  0  0  0
  -39.1313  -42.8186   22.7429 N   0  0  0  0  0  0  0  0  0  0  0  0
  -38.9895  -46.8083   21.7942 N   0  3  0  0  0  0  0  0  0  0  0  0
  -39.2452  -44.1120   22.4346 N   0  0  0  0  0  0  0  0  0  0  0  0
  -37.2378  -47.0744   23.2955 N   0  0  0  0  0  0  0  0  0  0  0  0
  -36.0706  -45.5588   17.8863 N   0  0  0  0  0  0  0  0  0  0  0  0
  -35.6499  -44.4284   15.8757 O   0  0  0  0  0  0  0  0  0  0  0  0
  -41.4333  -44.6519   18.9038 F   0  0  0  0  0  0  0  0  0  0  0  0
  -30.8193  -44.7246   15.7151 H   0  0  0  0  0  0  0  0  0  0  0  0
  -37.8785  -44.4054   16.1907 H   0  0  0  0  0  0  0  0  0  0  0  0
  -40.2656  -44.0332   16.7082 H   0  0  0  0  0  0  0  0  0  0  0  0
  -33.2035  -44.0462   15.4711 H   0  0  0  0  0  0  0  0  0  0  0  0
  -37.3624  -46.2679   20.0159 H   0  0  0  0  0  0  0  0  0  0  0  0
  -32.0093  -47.6023   18.6164 H   0  0  0  0  0  0  0  0  0  0  0  0
  -36.4301  -44.1376   23.9244 H   0  0  0  0  0  0  0  0  0  0  0  0
  -40.8587  -43.9929   21.1189 H   0  0  0  0  0  0  0  0  0  0  0  0
  -41.1169  -45.0217   22.5686 H   0  0  0  0  0  0  0  0  0  0  0  0
  -41.5740  -47.1821   21.7450 H   0  0  0  0  0  0  0  0  0  0  0  0
  -41.9213  -46.3394   20.1972 H   0  0  0  0  0  0  0  0  0  0  0  0
  -40.8473  -47.7791   20.2147 H   0  0  0  0  0  0  0  0  0  0  0  0
  -37.2261  -48.0612   23.1338 H   0  0  0  0  0  0  0  0  0  0  0  0
  -36.5905  -46.6654   23.9387 H   0  0  0  0  0  0  0  0  0  0  0  0
  -35.6036  -46.1021   18.5839 H   0  0  0  0  0  0  0  0  0  0  0  0
  -39.0075  -47.8018   21.6815 H   0  0  0  0  0  0  0  0  0  0  0  0
  1  9  1  0  0  0  0
  1 20  3  0  0  0  0
  2  5  2  0  0  0  0
  2  9  1  0  0  0  0
  3  4  2  0  0  0  0
  3 11  1  0  0  0  0
  4 12  1  0  0  0  0
  5 14  1  0  0  0  0
  6 10  1  0  0  0  0
  6 11  2  0  0  0  0
  7  9  2  0  0  0  0
  7 21  1  0  0  0  0
  8 13  2  0  0  0  0
  8 22  1  0  0  0  0
 10 12  2  0  0  0  0
 10 18  1  0  0  0  0
 11 27  1  0  0  0  0
 12 29  1  0  0  0  0
 13 15  1  0  0  0  0
 13 25  1  0  0  0  0
 14 16  1  0  0  0  0
 14 21  2  0  0  0  0
 15 24  2  0  0  0  0
 15 26  1  0  0  0  0
 16 27  1  0  0  0  0
 16 28  2  0  0  0  0
 17 18  1  0  0  0  0
 17 25  1  0  0  0  0
 18 19  1  0  0  0  0
 18 24  1  0  0  0  0
 22 23  2  0  0  0  0
 23 25  1  0  0  0  0
  2 30  1  0  0  0  0
  3 31  1  0  0  0  0
  4 32  1  0  0  0  0
  5 33  1  0  0  0  0
  6 34  1  0  0  0  0
  7 35  1  0  0  0  0
  8 36  1  0  0  0  0
 17 37  1  0  0  0  0
 17 38  1  0  0  0  0
 19 39  1  0  0  0  0
 19 40  1  0  0  0  0
 19 41  1  0  0  0  0
 26 42  1  0  0  0  0
 26 43  1  0  0  0  0
 27 44  1  0  0  0  0
 24 45  1  0  0  0  0
M  CHG  1  24   1
M  END

> <pIC50>
8.7

> <Citation Reference (doi)>
10.1021/acsmedchemlett.9b00181

$$$$
lig_81
  -OEChem-01092314203D

 45 48  0     1  0  0  0  0  0999 V2000
  -29.8991  -46.6444   17.3498 C   0  0  0  0  0  0  0  0  0  0  0  0
  -31.5880  -45.2092   16.2997 C   0  0  0  0  0  0  0  0  0  0  0  0
  -38.2803  -44.7175   17.1436 C   0  0  0  0  0  0  0  0  0  0  0  0
  -39.6235  -44.5074   17.4340 C   0  0  0  0  0  0  0  0  0  0  0  0
  -32.9168  -44.8244   16.1631 C   0  0  0  0  0  0  0  0  0  0  0  0
  -38.0005  -45.7575   19.3081 C   0  0  0  0  0  0  0  0  0  0  0  0
  -32.2711  -46.8151   17.9250 C   0  0  0  0  0  0  0  0  0  0  0  0
  -39.0485  -42.8007   22.7748 C   0  0  0  0  0  0  0  0  0  0  0  0
  -31.2529  -46.2240   17.1922 C   0  0  0  0  0  0  0  0  0  0  0  0
  -39.3521  -45.5442   19.6329 C   0  0  0  0  0  0  0  0  0  0  0  0
  -37.4536  -45.3336   18.0825 C   0  0  0  0  0  0  0  0  0  0  0  0
  -40.1408  -44.9069   18.6628 C   0  0  0  0  0  0  0  0  0  0  0  0
  -33.8636  -45.4764   16.9430 C   0  0  0  0  0  0  0  0  0  0  0  0
  -38.2345  -44.8187   22.8526 C   0  0  0  0  0  0  0  0  0  0  0  0
  -38.1576  -46.2394   22.6464 C   0  0  0  0  0  0  0  0  0  0  0  0
  -35.2928  -45.1019   16.8354 C   0  0  0  0  0  0  0  0  0  0  0  0
  -40.4180  -44.7168   21.7933 C   0  0  0  0  0  0  0  0  0  0  0  0
  -39.9371  -45.9630   20.9952 C   0  0  1  0  0  0  0  0  0  0  0  0
  -41.1466  -46.8959   20.7665 C   0  0  0  0  0  0  0  0  0  0  0  0
  -28.7986  -46.9881   17.4796 N   0  0  0  0  0  0  0  0  0  0  0  0
  -33.5710  -46.4617   17.8239 N   0  0  0  0  0  0  0  0  0  0  0  0
  -37.8875  -42.7445   23.3970 N   0  0  0  0  0  0  0  0  0  0  0  0
  -37.3729  -44.0340   23.4583 N   0  0  0  0  0  0  0  0  0  0  0  0
  -38.9871  -46.7880   21.8050 N   0  3  0  0  0  0  0  0  0  0  0  0
  -39.2924  -44.0810   22.4313 N   0  0  0  0  0  0  0  0  0  0  0  0
  -37.2387  -47.0061   23.3224 N   0  0  0  0  0  0  0  0  0  0  0  0
  -36.0706  -45.5553   17.8892 N   0  0  0  0  0  0  0  0  0  0  0  0
  -35.6500  -44.4278   15.8767 O   0  0  0  0  0  0  0  0  0  0  0  0
  -41.4358  -44.6547   18.8997 F   0  0  0  0  0  0  0  0  0  0  0  0
  -30.8196  -44.7235   15.7166 H   0  0  0  0  0  0  0  0  0  0  0  0
  -37.8775  -44.4039   16.1919 H   0  0  0  0  0  0  0  0  0  0  0  0
  -40.2657  -44.0341   16.7060 H   0  0  0  0  0  0  0  0  0  0  0  0
  -33.2036  -44.0443   15.4734 H   0  0  0  0  0  0  0  0  0  0  0  0
  -37.3635  -46.2614   20.0200 H   0  0  0  0  0  0  0  0  0  0  0  0
  -32.0099  -47.6030   18.6160 H   0  0  0  0  0  0  0  0  0  0  0  0
  -39.6965  -41.9604   22.5737 H   0  0  0  0  0  0  0  0  0  0  0  0
  -40.8975  -44.0052   21.1051 H   0  0  0  0  0  0  0  0  0  0  0  0
  -41.1423  -45.0309   22.5592 H   0  0  0  0  0  0  0  0  0  0  0  0
  -41.5669  -47.1969   21.7374 H   0  0  0  0  0  0  0  0  0  0  0  0
  -41.9138  -46.3651   20.1837 H   0  0  0  0  0  0  0  0  0  0  0  0
  -40.8206  -47.7901   20.2151 H   0  0  0  0  0  0  0  0  0  0  0  0
  -37.2030  -47.9938   23.1702 H   0  0  0  0  0  0  0  0  0  0  0  0
  -36.6059  -46.5762   23.9664 H   0  0  0  0  0  0  0  0  0  0  0  0
  -35.6035  -46.0974   18.5878 H   0  0  0  0  0  0  0  0  0  0  0  0
  -38.9890  -47.7823   21.6980 H   0  0  0  0  0  0  0  0  0  0  0  0
  1  9  1  0  0  0  0
  1 20  3  0  0  0  0
  2  5  2  0  0  0  0
  2  9  1  0  0  0  0
  3  4  2  0  0  0  0
  3 11  1  0  0  0  0
  4 12  1  0  0  0  0
  5 13  1  0  0  0  0
  6 10  1  0  0  0  0
  6 11  2  0  0  0  0
  7  9  2  0  0  0  0
  7 21  1  0  0  0  0
  8 22  2  0  0  0  0
  8 25  1  0  0  0  0
 10 12  2  0  0  0  0
 10 18  1  0  0  0  0
 11 27  1  0  0  0  0
 12 29  1  0  0  0  0
 13 16  1  0  0  0  0
 13 21  2  0  0  0  0
 14 15  1  0  0  0  0
 14 23  2  0  0  0  0
 14 25  1  0  0  0  0
 15 24  2  0  0  0  0
 15 26  1  0  0  0  0
 16 27  1  0  0  0  0
 16 28  2  0  0  0  0
 17 18  1  0  0  0  0
 17 25  1  0  0  0  0
 18 19  1  0  0  0  0
 18 24  1  0  0  0  0
 22 23  1  0  0  0  0
  2 30  1  0  0  0  0
  3 31  1  0  0  0  0
  4 32  1  0  0  0  0
  5 33  1  0  0  0  0
  6 34  1  0  0  0  0
  7 35  1  0  0  0  0
  8 36  1  0  0  0  0
 17 37  1  0  0  0  0
 17 38  1  0  0  0  0
 19 39  1  0  0  0  0
 19 40  1  0  0  0  0
 19 41  1  0  0  0  0
 26 42  1  0  0  0  0
 26 43  1  0  0  0  0
 27 44  1  0  0  0  0
 24 45  1  0  0  0  0
M  CHG  1  24   1
M  END

> <pIC50>
7.97

> <Citation Reference (doi)>
10.1021/acsmedchemlett.9b00181

$$$$
