# Supplementary material for: Broadening the Scope of Binding Free Energy Calculations Using a Separated Topologies Approach
Source: J Chem Theory Comput. 2023 Jul 24;19(15):5058–76. doi: 10.1021/acs.jctc.3c00282 (PMC10413862; doi:10.1021/acs.jctc.3c00282)
Supplement: Supplementary file 2 — ct3c00282_si_002.zip [file ct3c00282_si_002.zip › SI_paper/ERa/input_aux_restraints/2e/solvated.rst7]

LIG
  5412
  19.6998282  19.4704883  19.5883065  20.6889143  19.7177452  20.6894263
  22.1448152  19.5785419  20.2297666  22.9687754  20.5871797  21.0552443
  23.7570207  21.5529120  20.1733308  24.6868304  21.0668477  19.2266009
  25.3926309  21.9674654  18.4024968  26.2783344  21.5173980  17.4720724
  25.1826724  23.3520298  18.5240766  24.2393536  23.8389799  19.4376445
  23.5323667  22.9464293  20.2610301  22.6060471  23.4818342  21.1060038
  22.3412174  22.7625289  22.2981943  21.3006168  23.5040188  23.1182114
  20.9971417  23.0813080  24.4279700  20.0446255  23.7800436  25.1917536
  19.4100496  24.9165605  24.6547027  18.4823663  25.5999838  25.3767508
  19.7257807  25.3536170  23.3591212  20.6530481  24.6429260  22.5863061
  21.9590640  21.2999647  21.9821393  20.6017738  21.1169119  21.2954692
  19.8373448  20.1823449  18.7746301  19.8186331  18.4678925  19.1765079
  18.6746048  19.5645038  19.9456774  20.5219478  18.9880003  21.4831098
  22.5239627  18.5606122  20.3279618  22.2028304  19.8407695  19.1713736
  23.6845245  20.0485473  21.6769415  24.8451723  20.0031091  19.1235812
  26.6178288  20.6573574  17.6673226  25.7468642  24.0444019  17.9172253
  24.0684362  24.9023437  19.5168585  23.2714900  22.7593390  22.8696318
  21.4958670  22.2234831  24.8542041  19.8074248  23.4402037  26.1895921
  18.3298130  25.2291603  26.2321083  19.2562480  26.2398139  22.9568834
  20.8720010  24.9690773  21.5804279  21.9321778  20.7452552  22.9217034
  20.4779941  21.8588956  20.5055117  19.7642897  21.2203189  21.9855137
  12.5310954  16.4301823  39.4820390  11.8572653  16.7333520  40.0905348
  12.9176776  17.2330904  39.1325847  16.4367840  13.7152079  37.7547836
  16.3581471  13.3811943  38.6483594  17.2577506  14.2073847  37.7539309
  14.0071791  11.0320074  37.3757815  14.7107641  11.2370077  37.9915470
  13.2834440  11.5996836  37.6406898  17.2119286  23.7935159  45.4469867
  16.6484151  23.7025096  44.6786155  17.0971681  22.9735064  45.9272360
  22.7918845  27.4606127  40.7584332  22.1406824  28.0460207  40.3718346
  23.5863207  27.9912322  40.8179370  16.7174472  24.5495264  41.1571466
  17.4905348  24.0024251  41.0184342  17.0699871  25.4139513  41.3685928
  19.0540750  20.7087930  38.7889916  19.3066270  20.1869452  38.0273379
  18.1165309  20.5454076  38.8916600  24.0984032  19.7123709  46.5964660
  24.8847122  19.2943132  46.2455077  24.3622737  20.6169801  46.7646308
  24.2694110  25.1496559  41.2953316  23.6339943  25.2231185  42.0074221
  23.9391516  25.7390158  40.6172396  18.7737038  22.6116036  40.9914291
  18.6573296  21.9360940  41.6595376  18.8839298  22.1248410  40.1746444
  21.1168579  22.0726183  44.6960981  20.7526786  21.5456804  45.4073902
  21.9735695  21.6824652  44.5227466  20.7574066  17.1016083  39.6922329
  20.9248469  17.9696319  40.0592800  20.5671235  17.2643365  38.7683618
  20.7363287  19.5573741  40.6768996  20.6162912  20.0030791  41.5154476
  20.0415875  19.9059058  40.1182534  26.4348353  20.0295214  41.5049330
  27.3466209  20.2622600  41.3297027  25.9258000  20.6132258  40.9424409
  20.5945897  24.7495440  46.1612996  21.0584243  25.0283143  45.3717619
  20.3302695  23.8478885  45.9786087  19.5314783  20.8718593  42.9702562
  20.2338827  21.3239636  43.4376488  19.1995412  20.2302411  43.5982455
  20.7708548  27.6859535  43.0464667  20.6354223  28.5311071  43.4749515
  21.3118361  27.8878813  42.2830601  14.2237945  25.2034973  43.6192592
  14.7362466  25.9978224  43.7698157  14.8760658  24.5061264  43.5526193
  16.0332830  28.3200730  45.7015345  16.2099458  29.2418694  45.5136329
  16.8289664  28.0059149  46.1309725  24.0851294  21.1998708  40.0835995
  23.5697918  21.9703313  40.3224383  23.8128603  20.5263844  40.7069057
  29.0585568  23.9531063  42.0189169  28.2815011  23.6142222  41.5744331
  29.7377049  23.9583686  41.3444134  23.8737598  19.0725800  41.9095777
  23.5687733  19.3871949  42.7605920  24.8268040  19.1507220  41.9523110
  22.3184029  25.2316024  43.5588731  21.7905391  24.4968783  43.2461968
  21.8171532  26.0090700  43.3128699  17.3772344  17.9240151  39.9391227
  16.5409656  18.2614837  40.2600502  17.2377114  17.7889131  39.0018364
  20.4636630  23.0496234  36.5623704  19.5563691  22.8185487  36.7614853
  20.9607662  22.2533853  36.7497685  23.3704708  31.7593741  39.4820390
  22.6966407  32.0625438  40.0905348  23.7570530  32.5622821  39.1325847
  23.3698213  20.6550288  44.1020739  24.1170032  21.1671685  43.7927861
  23.6389802  20.3334341  44.9625133  21.6424863  23.1508829  41.0847694
  20.7336082  22.8667862  41.1820163  21.6719947  23.5707907  40.2251001
  21.3400951  24.6917572  38.4235772  20.9020381  23.9753431  37.9641410
  22.0811392  24.9193687  37.8620864  14.7059259  20.3978377  42.7503848
  13.7756847  20.3362832  42.9673810  14.8016731  19.8754330  41.9540489
  25.4612178  23.5501954  38.0167830  24.8441349  22.8248782  37.9200883
  24.9928667  24.3111314  37.6734904  17.2510724  17.7687378  37.1389134
  16.3740191  17.6476179  36.7751381  17.7268477  16.9773457  36.8868023
  24.8301081  24.6879985  44.6024283  23.8957360  24.8081448  44.4328988
  25.0077750  23.7852452  44.3384293  28.2173633  20.5297305  45.1374318
  28.6834085  21.3625296  45.0634620  28.6681133  20.0642286  45.8419576
  18.8087230  15.8290923  41.2710135  19.5295593  16.2072175  40.7673852
  18.1852534  16.5479799  41.3745113  22.9518353  16.5336072  42.2068468
  23.1681967  17.4160710  41.9057296  22.4712420  16.1422285  41.4774110
  17.9280912  26.9492846  42.1923559  18.0769032  27.6328310  41.5390232
  18.7347356  26.9297936  42.7073015  15.6833545  22.9758023  43.1984628
  15.4379587  22.0720353  43.3964838  15.8529460  22.9775174  42.2564106
  14.9529193  18.7086381  40.6970789  14.2598438  18.7830736  40.0410825
  14.7080945  17.9446725  41.2192306  21.4276318  29.4440976  39.6635307
  20.8550285  30.0631163  39.2105778  22.0009111  29.9940338  40.1975228
  24.6473577  29.7278126  40.7943889  25.5804251  29.6623688  40.9976764
  24.5596790  30.5634393  40.3358421  27.2761594  29.0443997  37.7547836
  27.1975226  28.7103860  38.6483594  28.0971261  29.5365765  37.7539309
  21.8123116  20.7801789  37.0051359  22.7582221  20.6507997  37.0739777
  21.4337361  20.0416451  37.4820787  19.9966033  18.7051765  36.9406244
  19.0897489  18.4084878  37.0168958  20.2742014  18.4081583  36.0740530
  18.7664818  15.5638701  37.0818223  19.6283982  15.8893599  37.3414041
  18.9515162  14.7770197  36.5691289  26.9197454  14.4367227  44.2253446
  26.3396123  15.0952031  43.8431499  26.6533387  13.6144572  43.8140864
  25.7022332  16.5967317  43.2809795  24.8148187  16.8816968  43.0629989
  26.1176321  16.4361081  42.4337072  24.8465546  26.3611992  37.3757815
  25.5501396  26.5661995  37.9915470  24.1228195  26.9288754  37.6406898
  25.6763356  22.1121853  43.4960085  25.6198558  22.5690405  42.6567717
  26.2291699  21.3512538  43.3182928  29.4868162  17.9011585  44.3210204
  29.2305096  17.5008221  45.1518412  28.8621030  18.6155379  44.1960344
  26.7552243  26.7994521  39.4256275  27.5897847  26.3675720  39.2433750
  26.5936586  26.6276535  40.3533169  26.4098135  23.3026635  40.7912614
  26.3546939  23.1370906  39.8501058  25.7844191  24.0102668  40.9474804
  19.7194261  12.8034744  40.3697932  19.7072931  13.7476584  40.5266203
  20.6117683  12.6204889  40.0757394  28.0904479  33.0979296  37.1389134
  27.2133945  32.9768097  36.7751381  28.5662232  32.3065374  36.8868023
  30.8359788  34.0343683  36.9406244  29.9291243  33.7376796  37.0168958
  31.1135769  33.7373501  36.0740530  29.6058572  30.8930618  37.0818223
  30.4677736  31.2185517  37.3414041  29.7908917  30.1062114  36.5691289
  17.2119287   0.7997282  32.1715174  16.6484152   0.7087219  31.4031462
  17.0971682  -0.0202814  32.6517666  22.7918846   4.4668250  27.4829639
  22.1406826   5.0522330  27.0963652  23.5863209   4.9974444  27.5424676
  16.7174473   1.5557387  27.8816773  17.4905349   1.0086374  27.7429649
  17.0699872   2.4201636  28.0931234  24.2694111   2.1558682  28.0198623
  23.6339944   2.2293308  28.7319528  23.9391517   2.7452280  27.3417702
  18.7737040  -0.3821841  27.7159598  18.6573298  -1.0576938  28.3840682
  18.8839299  -0.8689467  26.8991751  18.4970180   9.3339505  31.0504434
  18.4194210  10.2847330  31.1292914  17.8931824   8.9885377  31.7079360
  25.0417937   2.0183155  35.6208218  24.4126799   2.1828869  34.9184286
  24.6543599   2.4324764  36.3919182  28.9207169   2.9537593  32.9752582
  28.2358207   3.3336494  32.4249615  29.0051018   3.5632919  33.7084530
  20.5945899   1.7557563  32.8858303  21.0584244   2.0345266  32.0962926
  20.3302697   0.8541007  32.7031394  27.2903928   3.4769507  37.7470283
  28.1121372   3.0749694  37.4652964  27.2866331   3.3737741  38.6986398
  20.7708549   4.6921658  29.7709973  20.6354224   5.5373194  30.1994821
  21.3118362   4.8940935  29.0075907  14.2237947   2.2097096  30.3437899
  14.7362467   3.0040346  30.4943463  14.8760660   1.5123386  30.2771500
  16.0332831   5.3262852  32.4260652  16.2099460   6.2480817  32.2381636
  16.8289665   5.0121271  32.8555031  22.3184031   2.2378146  30.2834037
  21.7905392   1.5030906  29.9707275  21.8171533   3.0152823  30.0374006
  23.3704710   8.7655864  26.2065696  22.6966408   9.0687560  26.8150654
  23.7570532   9.5684944  25.8571153  21.6424864   0.1570951  27.8093000
  20.7336084  -0.1270016  27.9065470  21.6719948   0.5770030  26.9496307
  26.8744132   3.7677541  31.5784168  26.4206459   2.9268451  31.6349358
  26.2438098   4.4038939  31.9158948  25.3177071   5.6054038  32.5133986
  25.6100045   6.1659095  31.7946352  25.8275691   5.8982599  33.2687145
  21.3400952   1.6979695  25.1481079  20.9020382   0.9815554  24.6886716
  22.0811393   1.9255810  24.5866170  20.2810696   6.3834389  33.6027439
  20.2386875   6.6095235  32.6735971  21.1973395   6.1497763  33.7513240
  18.3976497   3.2597418  33.3989402  19.1917095   2.7647738  33.1971977
  17.6868189   2.7315281  33.0357108  23.2171341   5.6415513  37.7501770
  23.2708364   6.2106449  38.5179485  22.3486123   5.8117398  37.3855807
  21.5695925   8.9335536  28.4212776  21.7447681   8.4623579  29.2358398
  20.8828713   9.5601302  28.6494036  22.5252988   3.2108042  34.4676077
  22.1902821   3.1708812  35.3633727  22.0256934   2.5452758  33.9946487
  16.1357010  12.0824899  35.1952636  16.3753608  12.7143423  35.8731654
  15.2926207  11.7312939  35.4817995  20.6484872   7.8904021  37.5994140
  20.5755043   8.6958993  38.1113444  20.2062265   8.0895987  36.7742161
  20.4374652   7.1275791  31.1096961  19.6542174   7.6697472  31.2035186
  21.1367397   7.6449771  31.5091202  23.1083556   7.7890855  39.7552298
  23.8211528   8.4238320  39.6828200  22.6173584   7.8854721  38.9392300
  24.8301082   1.6942108  31.3269590  23.8957361   1.8143570  31.1574294
  25.0077751   0.7914575  31.0629600  26.2849865   3.8803249  28.8605776
  26.5609709   3.7659843  29.7699650  25.4154364   3.4820733  28.8217949
  22.9203929   8.1289599  32.5038590  23.1026323   7.3111255  32.9666342
  23.7436915   8.3457292  32.0663480  23.2546094   7.0557785  29.7653638
  23.7833861   6.5450239  29.1523800  23.5174314   6.7400315  30.6299171
  16.6101842   8.1072901  32.5251414  15.9412218   8.5919029  32.0415454
  16.4714712   8.3542122  33.4394793  20.7507111  10.1416645  39.1234073
  21.3025419  10.3048266  39.8883158  21.0913304  10.7321083  38.4514097
  23.8875498   8.0898620  36.1097755  23.7626638   7.2888360  35.6008700
  24.5454589   8.5844814  35.6211725  25.9510407   5.8907640  37.7377305
  25.0040742   5.7712992  37.6655632  26.2993180   5.0030138  37.8203566
  22.9556840   5.6860357  33.9381657  22.8081802   4.7577064  34.1189227
  23.7810333   5.7080447  33.4538732  26.5590962   6.5088915  35.0246530
  27.4837509   6.3031777  34.8870981  26.3906265   6.2605316  35.9335871
  26.3486278   7.0274583  30.3808621  26.5223155   6.4621005  29.6282474
  26.8415169   7.8275478  30.1988111  27.3361450   6.3441347  27.4805520
  28.0312355   6.9648040  27.6992834  27.6784601   5.4936698  27.7557897
  29.2352874   3.7941053  29.0092850  29.7604198   4.1328325  28.2842170
  29.1475226   2.8588068  28.8255985  20.9193534   9.8613036  33.3688104
  20.4798525   9.3689415  34.0620960  21.6701651   9.3186004  33.1280179
  13.3985873   6.0524577  33.3712732  14.2243893   5.7528349  32.9911375
  13.0479925   5.2832199  33.8202520  18.3667406   5.4051045  35.4410405
  17.7447416   4.7421750  35.1412633  19.0372273   5.4312177  34.7584053
  17.9280913   3.9554968  28.9168866  18.0769034   4.6390433  28.2635538
  18.7347357   3.9360058  29.4318321  15.6833546  -0.0179854  29.9229935
  15.4379588  -0.9217524  30.1210145  15.8529461  -0.0162704  28.9809413
  21.4276319   6.4503099  26.3880613  20.8550286   7.0693286  25.9351085
  22.0009113   7.0002461  26.9220535  24.6473579   6.7340249  27.5189195
  25.5804252   6.6685811  27.7222071  24.5596791   7.5696516  27.0603728
  27.2761595   6.0506119  24.4793143  27.1975227   5.7165983  25.3728901
  28.0971262   6.5427887  24.4784615  13.7106584   8.1837191  35.0926546
  13.5761052   7.4237592  34.5264544  13.2938646   8.9078091  34.6255335
  24.8465547   3.3674115  24.1003121  25.5501397   3.5724117  24.7160777
  24.1228196   3.9350877  24.3652205  16.8675710   9.0806508  35.3044989
  16.7508094  10.0251941  35.2023679  16.0468156   8.7780070  35.6930788
  26.7552245   3.8056644  26.1501581  27.5897848   3.3737842  25.9679056
  26.5936587   3.6338658  27.0778476  19.6483826   8.4865757  35.1810996
  18.6979457   8.4867618  35.0675368  19.9516312   7.7398491  34.6647030
  35.3836520  14.3226295  36.2456758  36.0214930  14.2033042  35.5420098
  35.2657362  15.2707139  36.3044710  32.1926226  14.2753723  36.1818283
  31.8544737  14.1594788  35.2938818  33.0615994  13.8744888  36.1619289
  28.0513042  16.1289200  32.1715174  27.4877907  16.0379136  31.4031462
  27.9365437  15.3089104  32.6517666  32.6746009  15.4288575  42.1404488
  32.6634650  15.0341373  41.2684992  32.8366648  14.6954647  42.7338260
  25.5977474  17.6240391  35.0099394  26.3898765  17.2831216  34.5945694
  25.8374124  17.7335366  35.9301548  33.6312600  19.7960167  27.4829639
  32.9800580  20.3814248  27.0963652  34.4256963  20.3266362  27.5424676
  27.5568227  16.8849304  27.8816773  28.3299103  16.3378291  27.7429649
  27.9093626  17.7493554  28.0931234  29.3953270  18.2125687  41.0883672
  29.1043136  19.1171318  40.9730339  30.0310254  18.2542214  41.8027742
  30.3209477  15.5902535  37.6785032  30.9173049  15.3658558  36.9641995
  30.3784448  14.8487281  38.2810480  29.8934505  13.0441971  25.5135223
  30.1460026  12.5223492  24.7518686  28.9559064  12.8808116  25.6161907
  34.9377788  12.0477749  33.3209966  35.7240877  11.6297172  32.9700383
  35.2016492  12.9523841  33.4891615  35.1087865  17.4850599  28.0198623
  34.4733698  17.5585226  28.7319528  34.7785272  18.0744198  27.3417702
  29.6130794  14.9470076  27.7159598  29.4967052  14.2714980  28.3840682
  29.7233054  14.4602450  26.8991751  31.9562335  14.4080224  31.4206287
  31.5920542  13.8810845  32.1319209  32.8129451  14.0178693  31.2472773
  31.5967822   9.4370123  26.4167636  31.7642224  10.3050360  26.7838107
  31.4064991   9.5997405  25.4928925  34.3543155  17.8987102  38.0833466
  34.0543878  18.8012141  37.9749273  34.0094215  17.6319285  38.9354619
  27.8055637  14.3500899  34.1170170  26.8806133  14.2177113  34.3247862
  28.0540050  15.1295118  34.6140113  37.7540299  10.4169642  35.7630903
  36.8457176  10.3485051  35.4689664  37.7027895  10.8941587  36.5912729
  31.5757043  11.8927781  27.4014302  31.4556668  12.3384832  28.2399783
  30.8809631  12.2413098  26.8427841  25.1664448  13.9934173  34.9513960
  25.2956829  14.2468652  35.8653371  24.4861899  14.5861881  34.6318615
  29.3363935  24.6631423  31.0504434  29.2587965  25.6139248  31.1292914
  28.7325578  24.3177295  31.7079360  37.2742109  12.3649254  28.2294637
  38.1859965  12.5976641  28.0542334  36.7651756  12.9486298  27.6669715
  30.0827537  14.6444741  43.2683768  30.8242221  15.1829785  42.9918591
  29.3764522  15.2711030  43.4255319  35.5582877  16.7873882  41.8655929
  35.9666233  16.3456292  41.1210561  34.8360138  16.2126509  42.1190122
  31.9113947  11.7246489  39.2389486  32.7575142  12.1485902  39.3824135
  31.8512584  11.0680113  39.9328049  35.8811691  17.3475072  35.6208218
  35.2520554  17.5120787  34.9184286  35.4937353  17.7616682  36.3919182
  39.7600923  18.2829510  32.9752582  39.0751961  18.6628412  32.4249615
  39.8444772  18.8924837  33.7084530  37.0151855  15.9289469  39.5747925
  37.2268750  16.5721229  38.8982306  36.9681603  15.0951786  39.1069855
  34.6178084   8.5407290  36.4784497  33.7562563   8.8388544  36.7701235
  34.6440518   8.7577689  35.5465530  31.4339653  17.0849481  32.8858303
  31.8977999  17.3637183  32.0962926  31.1696451  16.1832925  32.7031394
  28.3263734  16.6320962  35.8238066  28.8965091  17.0608230  35.1855551
  28.9171846  16.3503547  36.5222252  30.3708539  13.2072633  29.6947868
  31.0732583  13.6593677  30.1621795  30.0389168  12.5656452  30.3227761
  28.8188901  11.7984390  44.0699078  28.1887561  12.4800670  44.3034474
  28.7124989  11.6867471  43.1252216  24.1133873  11.4656186  34.9965002
  23.3232927  11.7213714  34.5205112  24.6045121  12.2804523  35.1017042
  38.1297683  18.8061425  37.7470283  38.9515126  18.4041612  37.4652964
  38.1260086  18.7029659  38.6986398  26.0648619  11.8300765  31.9548478
  25.2679782  11.9419459  32.4731974  25.8374211  12.1687417  31.0889369
  31.8954286  18.3545468  39.9030993  31.9598719  18.8165875  40.7389165
  31.1865210  17.7242833  40.0313303  22.3971576  11.7186676  37.4279993
  22.6479615  12.6033686  37.6937569  22.9331125  11.5391278  36.6555084
  31.6102304  20.0213575  29.7709973  31.4747979  20.8665111  30.1994821
  32.1512116  20.2232853  29.0075907  25.0631701  17.5389014  30.3437899
  25.5756222  18.3332264  30.4943463  25.7154414  16.8415304  30.2771500
  26.8726586  20.6554770  32.4260652  27.0493214  21.5772735  32.2381636
  27.6683419  20.3413189  32.8555031  26.1578942  12.7019402  42.3022815
  26.0432458  11.8004659  42.6029914  25.3023460  12.9483098  41.9507631
  27.9957901  22.1732944  38.4270994  28.5465326  22.0450007  37.6547988
  27.1569377  22.4727833  38.0765887  35.3352018  20.9239942  41.9291717
  35.3170494  21.7448823  41.4371986  36.2571938  20.7994017  42.1541858
  31.7925072  18.4384071  42.7715225  32.3253409  17.6772360  42.5414533
  31.2639154  18.1457723  43.5139380  23.0280618  15.8677668  31.1197469
  23.8655840  16.2774676  30.9031177  23.2058886  14.9277110  31.0897663
  34.9245050  13.5352748  26.8081302  34.4091674  14.3057353  27.0469689
  34.6522359  12.8617885  27.4314363  32.5092161   8.3802449  31.8666540
  31.6533757   7.9909300  31.6872179  32.9219113   8.4594410  31.0066326
  34.0391308   5.9148793  36.2658100  33.5356103   5.8778928  35.4525905
  34.3321915   6.8241535  36.3254757  30.2834194   5.9987522  35.2724282
  31.1487190   5.8030331  34.9130171  30.3511703   5.7697874  36.1993639
  39.8979324  16.2885103  28.7434476  39.1208767  15.9496263  28.2989638
  40.5770805  16.2937726  28.0689441  34.7131353  11.4079841  28.6341083
  34.4081489  11.7225990  29.4851226  35.6661795  11.4861260  28.6768416
  33.1577785  17.5670064  30.2834037  32.6299147  16.8322823  29.9707275
  32.6565288  18.3444740  30.0374006  38.1370631  15.7619084  35.4001083
  37.4794306  16.4518346  35.4881212  38.9411030  16.1515516  35.7435070
  27.8896513   8.2289730  32.6440649  28.4640265   8.0064912  31.9113842
  28.4767495   8.2978425  33.3969250  36.9476090  14.1163457  33.4505025
  37.4607972  14.7493449  33.9526735  37.5977314  13.5164653  33.0848385
  28.2166100  10.2594191  26.6636534  27.3803412  10.5968878  26.9845809
  28.0770869  10.1243171  25.7263671  30.1919180   5.1030979  31.3715718
  29.5383593   4.7879996  30.7472333  30.1499655   4.4806720  32.0975541
  31.3030385  15.3850274  23.2869010  30.3957447  15.1539528  23.4860159
  31.8001417  14.5887893  23.4742992  34.2098464  24.0947781  26.2065696
  33.5360163  24.3979478  26.8150654  34.5964286  24.8976862  25.8571153
  33.4256921  11.5912913  35.6963366  32.5079482  11.8127860  35.5385054
  33.8417064  11.6659223  34.8375073  34.2091969  12.9904328  30.8266046
  34.9563788  13.5025726  30.5173168  34.4783558  12.6688381  31.6870440
  32.4818619  15.4862869  27.8093000  31.5729838  15.2021902  27.9065470
  32.5113703  15.9061948  26.9496307  37.7137886  19.0969459  31.5784168
  37.2600213  18.2560368  31.6349358  37.0831853  19.7330857  31.9158948
  36.6570806  10.0261445  32.8084835  35.9193563   9.5138831  33.1395078
  36.9097579   9.5861826  31.9968112  36.1570825  20.9345955  32.5133986
  36.4493800  21.4951012  31.7946352  36.6669446  21.2274516  33.2687145
  23.0506789  13.2068383  31.7908203  22.8531189  12.6137744  31.0659269
  22.4953453  12.9020593  32.5084141  31.0303513  13.0991490  33.9102796
  31.0852123  12.1465326  33.8345272  30.2194715  13.2550929  34.3944094
  32.1794707  17.0271613  25.1481079  31.7414136  16.3107472  24.6886716
  32.9205147  17.2547728  24.5866170  28.9695873  11.7168549  31.6693175
  28.1563738  12.0162720  32.0758367  29.4654867  11.3224238  32.3867657
  31.1204451  21.7126306  33.6027439  31.0780629  21.9387153  32.6735971
  32.0367149  21.4789681  33.7513240  40.2967821  15.3028810  31.2057397
  40.1585720  15.4930406  30.2778587  39.9404040  16.0648193  31.6625449
  28.4609947   9.2886905  37.2854409  29.1009327   9.1475664  36.5877373
  27.6287478   9.0021418  36.9093011  40.3237201  17.3705337  36.2168669
  40.7573708  17.2780626  37.0651723  41.0368782  17.3462837  35.5788685
  29.2370251  18.5889335  33.3989402  30.0310850  18.0939655  33.1971977
  28.5261944  18.0607198  33.0357108  34.0565096  20.9707431  37.7501770
  34.1102118  21.5398367  38.5179485  33.1879877  21.1409316  37.3855807
  25.5453015  12.7332417  29.4749155  24.6150603  12.6716873  29.6919117
  25.6410487  12.2108370  28.6785796  25.4638564   9.2587230  32.0627396
  25.7245381  10.1732563  31.9536557  26.2855736   8.7911672  32.2124009
  26.9363489  10.6724987  39.2326221  27.6086543  10.4642349  38.5838870
  26.1093276  10.4747073  38.7931453  33.0153196  15.1367693  39.3088701
  33.9445256  15.2878852  39.1357669  32.5944226  15.2251714  38.4537348
  31.8141527  19.1618357  37.0787239  31.6752613  18.7937142  37.9513177
  31.0256124  19.6765997  36.9071197  32.4089679  24.2627454  28.4212776
  32.5841435  23.7915497  29.2358398  31.7222467  24.8893220  28.6494036
  33.3646743  18.5399960  34.4676077  33.0296575  18.5000730  35.3633727
  32.8650688  17.8744676  33.9946487  27.3390986  13.9467590  39.9928658
  27.2010784  13.2147829  40.5940197  28.2495910  13.8576490  39.7112846
  36.3005934  15.8855994  24.7413136  35.6835105  15.1602823  24.6446189
  35.8322423  16.6465355  24.3980211  29.9673287  13.6587549  39.4812338
  30.6772906  13.0180742  39.4398956  29.9242595  13.9100444  40.4038518
  28.6802221  10.6452767  41.3007977  28.1439578  10.1943506  41.9529573
  28.0918930  10.7798676  40.5578441  26.9750765  27.4116817  35.1952636
  27.2147363  28.0435341  35.8731654  26.1319961  27.0604857  35.4817995
  28.0904480  10.1041419  23.8634441  27.2133946   9.9830219  23.4996687
  28.5662233   9.3127497  23.6113329  19.6106620  14.8918578  33.9575948
  20.2977660  14.5780308  33.3696963  19.4554749  15.7959943  33.6843199
  24.4141342   9.7808775  38.3860972  24.3299531   9.1734444  37.6511382
  23.5924049  10.2717793  38.3870468  31.4878626  23.2195939  37.5994140
  31.4148798  24.0250910  38.1113444  31.0456020  23.4187905  36.7742161
  31.2768406  22.4567709  31.1096961  30.4935928  22.9989389  31.2035186
  31.9761151  22.9741689  31.5091202  34.5865056   8.2662338  33.7531167
  35.0833756   7.5132301  33.4332237  33.8152038   8.3026655  33.1874376
  33.9477310  23.1182773  39.7552298  34.6605282  23.7530238  39.6828200
  33.4567339  23.2146639  38.9392300  35.6694837  17.0234026  31.3269590
  34.7351116  17.1435488  31.1574294  35.8471505  16.1206492  31.0629600
  31.1700025  10.4079721  33.4802851  30.7997812   9.8550762  34.1683757
  31.6659117   9.8037855  32.9277851  39.0567388  12.8651345  31.8619624
  39.5227840  13.6979337  31.7879927  39.5074889  12.3996327  32.5664883
  28.9989224  20.8677216  40.5757869  29.6998683  21.5013699  40.7287263
  28.5284339  21.2091948  39.8153508  37.1243619  19.2095166  28.8605776
  37.4003463  19.0951761  29.7699650  36.2548118  18.8112651  28.8217949
  36.7990510  13.4221824  38.4010420  36.1461960  13.6697731  37.7462872
  37.1770889  12.6085962  38.0672897  33.7597683  23.4581517  32.5038590
  33.9420078  22.6403173  32.9666342  34.5830669  23.6749209  32.0663480
  34.0939849  22.3849702  29.7653638  34.6227615  21.8742157  29.1523800
  34.3568068  22.0692232  30.6299171  24.5956942  20.4013572  37.5088972
  25.1810378  19.6557259  37.6416876  24.3981780  20.7117528  38.3925636
  27.4495597  23.4364819  32.5251414  26.7805972  23.9210947  32.0415454
  27.3108467  23.6834039  33.4394793  19.1874596  12.9719172  36.2293415
  19.2258696  12.4382762  37.0230533  18.6814889  12.4454377  35.6104392
  31.5900865  25.4708562  39.1234073  32.1419173  25.6340184  39.8883158
  31.9307059  26.0613000  38.4514097  26.5665359   7.8183712  39.7255957
  26.6306685   8.6798543  39.3133355  26.5032479   7.2057714  38.9928316
  22.8183174  11.6983274  29.3047346  23.1136615  10.7893952  29.2514400
  21.9171210  11.6771013  28.9828349  34.7269253  23.4190538  36.1097755
  34.6020392  22.6180278  35.6008700  35.3848344  23.9136731  35.6211725
  26.3477421   9.7739270  35.2874895  25.6264007  10.3875238  35.1482368
  27.1370677  10.3097035  35.2091541  36.7904161  21.2199558  37.7377305
  35.8434497  21.1004909  37.6655632  37.1386934  20.3322056  37.8203566
  24.5471016   9.3797372  29.4286672  24.2183722   8.4994750  29.2461777
  24.9010386   9.3245040  30.3163061  33.7950594  21.0152274  33.9381657
  33.6475557  20.0868982  34.1189227  34.6204088  21.0372365  33.4538732
  27.6612839   9.6670341  29.7962149  28.0008911  10.1956263  29.0740758
  28.1084959  10.0050747  30.5720716  37.3984716  21.8380833  35.0246530
  38.3231264  21.6323694  34.8870981  37.2300020  21.5897234  35.9335871
  30.3556279   8.0507392  39.2465217  30.0153100   7.2515205  39.6485897
  29.6495286   8.3509103  38.6742050  31.0072751   5.1356704  37.6992540
  31.8298821   4.6617183  37.5771431  31.2510815   5.9147188  38.1991227
  29.6480986   8.1644963  27.9955442  30.3689348   8.5426216  27.4919159
  29.0246290   8.8833840  28.0990420  33.7912109   8.8690112  28.9313774
  34.0075723   9.7514750  28.6302602  33.3106176   8.4776325  28.2019416
  28.5311330  11.8275825  35.5084519  28.3855911  12.1416128  36.4008800
  28.0536534  12.4460725  34.9555418  30.3907713   8.8178373  35.5565408
  30.3769282   7.9219466  35.2197706  31.1080141   8.8249037  36.1903695
  32.2433844   9.2515713  37.6018536  31.9851621  10.1732784  37.6002866
  31.7118884   8.8546148  38.2919000  37.1880032  22.3566500  30.3808621
  37.3616910  21.7912923  29.6282474  37.6808924  23.1567395  30.1988111
  23.0056992  14.3681170  38.4472180  22.4610460  15.1440977  38.5792454
  23.8836342  14.7151974  38.2891302  29.7944609   7.6992753  30.8252979
  29.9160520   6.7709400  31.0243866  29.5046651   7.7131439  29.9131294
  32.6635799   5.3847664  33.9619698  32.6857496   5.4486997  33.0071678
  33.0803858   4.5452172  34.1560205  38.1755205  21.6733265  27.4805520
  38.8706110  22.2939958  27.6992834  38.5178355  20.8228616  27.7557897
  23.7923014  13.4951066  41.3402337  23.0504750  13.6433701  41.9266967
  23.4715758  13.7559331  40.4769086  40.0746628  19.1232970  29.0092850
  40.5997952  19.4620243  28.2842170  39.9868981  18.1879986  28.8255985
  31.7366677  23.0367044  41.1382727  32.0453803  22.7916191  42.0105427
  32.5342159  23.2413682  40.6501597  31.7587289  25.1904954  33.3688104
  31.3192279  24.6981332  34.0620960  32.5095406  24.6477921  33.1280179
  24.2379628  21.3816495  33.3712732  25.0637648  21.0820266  32.9911375
  23.8873680  20.6124117  33.8202520  29.2061161  20.7342963  35.4410405
  28.5841170  20.0713668  35.1412633  29.8766028  20.7604095  34.7584053
  22.4388233  19.3002821  34.3301665  21.6020141  18.8724995  34.1485666
  22.4111878  19.4935264  35.2672456  28.7674668  19.2846886  28.9168866
  28.9162788  19.9682350  28.2635538  29.5741111  19.2651976  29.4318321
  26.5227301  15.3112064  29.9229935  26.2773343  14.4074394  30.1210145
  26.6923215  15.3129214  28.9809413  25.7922948  11.0440421  27.4216096
  25.0992193  11.1184776  26.7656132  25.5474700  10.2800765  27.9437613
  32.2670073  21.7795017  26.3880613  31.6944040  22.3985204  25.9351085
  32.8402867  22.3294378  26.9220535  35.4867333  22.0632167  27.5189195
  36.4198006  21.9977728  27.7222071  35.3990546  22.8988434  27.0603728
  38.1155350  21.3798037  24.4793143  38.0368981  21.0457901  25.3728901
  38.9365017  21.8719805  24.4784615  32.6516872  13.1155829  23.7296666
  33.5975977  12.9862037  23.7985084  32.2731117  12.3770491  24.2066094
  30.8359789  11.0405806  23.6651551  29.9291244  10.7438918  23.7414264
  31.1135770  10.7435624  22.7985837  21.7537729  12.3612169  34.1150597
  21.4340514  11.5077477  33.8224971  21.2071158  12.5760747  34.8708565
  25.5317637  15.0774610  37.8320104  25.7503647  16.0091718  37.8508138
  25.9443411  14.7182584  38.6174908  32.4521855   5.5842695  29.8195792
  31.6422583   5.2389780  30.1951038  33.1406272   5.2750239  30.4083404
  29.6058574   7.8992741  23.8063530  30.4677738   8.2247639  24.0659347
  29.7908918   7.1124237  23.2936596  21.6225989  15.9815081  36.0843719
  20.9289461  15.5669033  35.5713673  22.3698980  16.0235617  35.4877138
  37.7591210   6.7721267  30.9498753  37.1789879   7.4306071  30.5676805
  37.4927143   5.9498612  30.5386171  36.2094776   6.1726325  33.1520073
  36.7094555   6.2842860  32.3434392  36.8530384   5.8687378  33.7920882
  23.5362732  15.9133334  33.9609734  23.5133420  16.0121022  33.0091617
  23.8463368  16.7598485  34.2826900  26.1950110  17.9709489  38.0756348
  27.1493363  17.9393432  38.0086280  25.9962633  17.5100113  38.8906574
  26.7849492  16.5410605  40.6427146  27.6042381  17.0354684  40.6661983
  27.0586300  15.6242574  40.6144713  36.5416088   8.9321358  30.0055101
  35.6541943   9.2171008  29.7875296  36.9570077   8.7715121  29.1582378
  24.5500339  23.5129109  35.0926546  24.4154807  22.7529510  34.5264544
  24.1332401  24.2370009  34.6255335  35.6859302  18.6966032  24.1003121
  36.3895152  18.9016035  24.7160777  34.9621950  19.2642794  24.3652205
  36.5157112  14.4475894  30.2205391  36.4592313  14.9044445  29.3813024
  37.0685454  13.6866578  30.0428234  40.3261918  10.2365626  31.0455511
  40.0698852   9.8362261  31.8763719  39.7014786  10.9509419  30.9205650
  27.7069464  24.4098426  35.3044989  27.5901849  25.3543858  35.2023679
  26.8861911  24.1071987  35.6930788  37.5945999  19.1348562  26.1501581
  38.4291603  18.7029760  25.9679056  37.4330342  18.9630575  27.0778476
  37.2491891  15.6380675  27.5157921  37.1940695  15.4724946  26.5746365
  36.6237946  16.3456708  27.6720110  30.5588017   5.1388784  27.0943239
  30.5466686   6.0830624  27.2511510  31.4511439   4.9558929  26.8002700
  28.7323979  25.0626688  38.5200917  29.6351225  25.0950298  38.8367412
  28.5061349  24.1327139  38.5347253  30.4877581  23.8157674  35.1810996
  29.5373212  23.8159536  35.0675368  30.7910067  23.0690409  34.6647030
  38.8906796  31.4581117  32.1715174  38.3271661  31.3671054  31.4031462
  38.7759191  30.6381022  32.6517666  38.3961982  32.2141222  27.8816773
  39.1692858  31.6670209  27.7429649  38.7487381  33.0785471  28.0931234
  40.7328260  28.3733888  25.5135223  40.9853780  27.8515409  24.7518686
  39.7952819  28.2100034  25.6161907  40.4524549  30.2761994  27.7159598
  40.3360807  29.6006898  28.3840682  40.5626808  29.7894368  26.8991751
  42.4361576  24.7662041  26.4167636  42.6035979  25.6342277  26.7838107
  42.2458745  24.9289323  25.4928925  38.6449391  29.6792817  34.1170170
  37.7199888  29.5469031  34.3247862  38.8933804  30.4587036  34.6140113
  42.4150797  27.2219698  27.4014302  42.2950422  27.6676749  28.2399783
  41.7203386  27.5705016  26.8427841  36.0058202  29.3226090  34.9513960
  36.1350583  29.5760569  35.8653371  35.3255653  29.9153798  34.6318615
  42.2733408  32.4141398  32.8858303  42.7371753  32.6929101  32.0962926
  42.0090206  31.5124843  32.7031394  41.2102294  28.5364551  29.6947868
  41.9126337  28.9885594  30.1621795  40.8782922  27.8948369  30.3227761
  34.9527628  26.7948103  34.9965002  34.1626682  27.0505632  34.5205112
  35.4438875  27.6096441  35.1017042  36.9042373  27.1592682  31.9548478
  36.1073536  27.2711377  32.4731974  36.6767965  27.4979335  31.0889369
  33.2365331  27.0478594  37.4279993  33.4873369  27.9325604  37.6937569
  33.7724879  26.8683195  36.6555084  35.9025456  32.8680931  30.3437899
  36.4149976  33.6624181  30.4943463  36.5548169  32.1707222  30.2771500
  37.7120340  35.9846687  32.4260652  37.8886969  36.9064652  32.2381636
  38.5077174  35.6705107  32.8555031  33.8674372  31.1969586  31.1197469
  34.7049594  31.6066594  30.9031177  34.0452640  30.2569028  31.0897663
  41.1227948  21.3279440  35.2724282  41.9880945  21.1322249  34.9130171
  41.1905457  21.0989792  36.1993639  38.7290267  23.5581648  32.6440649
  39.3034019  23.3356829  31.9113842  39.3161250  23.6270342  33.3969250
  39.0559854  25.5886109  26.6636534  38.2197167  25.9260795  26.9845809
  38.9164624  25.4535089  25.7263671  41.0312935  20.4322897  31.3715718
  40.3777347  20.1171914  30.7472333  40.9893409  19.8098637  32.0975541
  42.1424140  30.7142192  23.2869010  41.2351202  30.4831445  23.4860159
  42.6395172  29.9179811  23.4742992  33.8900544  28.5360301  31.7908203
  33.6924943  27.9429662  31.0659269  33.3347208  28.2312511  32.5084141
  41.8697267  28.4283407  33.9102796  41.9245877  27.4757244  33.8345272
  41.0588469  28.5842846  34.3944094  39.8089627  27.0460467  31.6693175
  38.9957493  27.3454638  32.0758367  40.3048621  26.6516156  32.3867657
  39.3003702  24.6178823  37.2854409  39.9403081  24.4767582  36.5877373
  38.4681233  24.3313336  36.9093011  36.3846769  28.0624335  29.4749155
  35.4544357  28.0008790  29.6919117  36.4804241  27.5400287  28.6785796
  36.3032318  24.5879148  32.0627396  36.5639136  25.5024481  31.9536557
  37.1249491  24.1203590  32.2124009  38.9298235  25.4333336  23.8634441
  38.0527701  25.3122137  23.4996687  39.4055988  24.6419415  23.6113329
  30.4500375  30.2210496  33.9575948  31.1371415  29.9072226  33.3696963
  30.2948503  31.1251861  33.6843199  35.2535097  25.1100693  38.3860972
  35.1693286  24.5026362  37.6511382  34.4317803  25.6009711  38.3870468
  42.0093779  25.7371639  33.4802851  41.6391567  25.1842680  34.1683757
  42.5052872  25.1329773  32.9277851  30.0268351  28.3011089  36.2293415
  30.0652450  27.7674680  37.0230533  29.5208644  27.7746295  35.6104392
  37.4059113  23.1475630  39.7255957  37.4700440  24.0090461  39.3133355
  37.3426233  22.5349632  38.9928316  33.6576928  27.0275192  29.3047346
  33.9530369  26.1185870  29.2514400  32.7564964  27.0062931  28.9828349
  37.1871175  25.1031188  35.2874895  36.4657761  25.7167156  35.1482368
  37.9764431  25.6388953  35.2091541  35.3864770  24.7089289  29.4286672
  35.0577476  23.8286668  29.2461777  35.7404141  24.6536958  30.3163061
  38.5006593  24.9962259  29.7962149  38.8402666  25.5248180  29.0740758
  38.9478714  25.3342665  30.5720716  41.8466506  20.4648622  37.6992540
  42.6692575  19.9909100  37.5771431  42.0904569  21.2439106  38.1991227
  40.4874740  23.4936881  27.9955442  41.2083103  23.8718133  27.4919159
  39.8640044  24.2125757  28.0990420  39.3705085  27.1567743  35.5084519
  39.2249665  27.4708046  36.4008800  38.8930288  27.7752643  34.9555418
  41.2301467  24.1470291  35.5565408  41.2163036  23.2511384  35.2197706
  41.9473896  24.1540955  36.1903695  40.6338363  23.0284671  30.8252979
  40.7554275  22.1001317  31.0243866  40.3440406  23.0423357  29.9131294
  35.0773382  36.7108412  33.3712732  35.9031402  36.4112184  32.9911375
  34.7267434  35.9416035  33.8202520  33.2781987  34.6294739  34.3301665
  32.4413896  34.2016913  34.1485666  33.2505633  34.8227182  35.2672456
  39.6068422  34.6138804  28.9168866  39.7556543  35.2974268  28.2635538
  40.4134866  34.5943894  29.4318321  37.3621055  30.6403981  29.9229935
  37.1167097  29.7366311  30.1210145  37.5316970  30.6421132  28.9809413
  36.6316703  26.3732339  27.4216096  35.9385948  26.4476694  26.7656132
  36.3868455  25.6092683  27.9437613  41.6753544  26.3697723  23.6651551
  40.7684999  26.0730836  23.7414264  41.9529525  26.0727541  22.7985837
  32.5931484  27.6904087  34.1150597  32.2734268  26.8369395  33.8224971
  32.0464912  27.9052665  34.8708565  40.4452328  23.2284659  23.8063530
  41.3071492  23.5539557  24.0659347  40.6302672  22.4416154  23.2936596
  32.4619744  31.3106998  36.0843719  31.7683215  30.8960951  35.5713673
  33.2092735  31.3527535  35.4877138  34.3756486  31.2425252  33.9609734
  34.3527175  31.3412939  33.0091617  34.6857123  32.0890403  34.2826900
  41.3981771  20.4680702  27.0943239  41.3860441  21.4122542  27.2511510
  42.2905193  20.2850847  26.8002700  26.9750766   4.4178939  21.9197942
  27.2147364   5.0497463  22.5976961  26.1319962   4.0666979  22.2063302
  38.8906797   8.4643240  18.8960480  38.3271662   8.3733177  18.1276768
  38.7759192   7.6443144  19.3762973  36.4371229   9.9594431  21.7344701
  37.2292521   9.6185256  21.3191000  36.6767879  10.0689406  22.6546854
  38.3961983   9.2203345  14.6062080  39.1692859   8.6732332  14.4674955
  38.7487382  10.0847594  14.8176541  40.2347026  10.5479727  27.8128979
  39.9436892  11.4525358  27.6975645  40.8704010  10.5896255  28.5273049
  41.1603233   7.9256575  24.4030339  41.7566805   7.7012598  23.6887302
  41.2178204   7.1841321  25.0055786  40.4524550   7.2824117  14.4404905
  40.3360808   6.6069020  15.1085989  40.5626810   6.7956491  13.6237058
  38.6449392   6.6854939  20.8415477  37.7199889   6.5531153  21.0493169
  38.8933806   7.4649159  21.3385419  36.0058203   6.3288213  21.6759266
  36.1350585   6.5822692  22.5898678  35.3255655   6.9215921  21.3563921
  40.1757691  16.9985463  17.7749740  40.0981720  17.9493288  17.8538221
  39.5719334  16.6531335  18.4324667  40.9221293   6.9798782  29.9929074
  41.6635977   7.5183826  29.7163898  40.2158278   7.6065070  30.1500626
  42.2733409   9.4203521  19.6103610  42.7371754   9.6991224  18.8208232
  42.0090207   8.5186965  19.4276700  39.1657490   8.9675002  22.5483373
  39.7358847   9.3962271  21.9100857  39.7565602   8.6857587  23.2467559
  42.7348042  10.6899508  26.6276300  42.7992474  11.1519916  27.4634472
  42.0258966  10.0596873  26.7558610  33.2365332   4.0540716  24.1525299
  33.4873370   4.9387726  24.4182875  33.7724880   3.8745318  23.3800391
  35.9025457   9.8743054  17.0683205  36.4149978  10.6686304  17.2188770
  36.5548170   9.1769344  17.0016807  37.7120342  12.9908810  19.1505958
  37.8886970  13.9126775  18.9626942  38.5077175  12.6767229  19.5800338
  38.8351657  14.5086984  25.1516301  39.3859082  14.3804047  24.3793295
  37.9963133  14.8081873  24.8011193  33.8674374   8.2031708  17.8442776
  34.7049596   8.6128716  17.6276483  34.0452641   7.2631150  17.8142970
  33.8900545   5.5422423  18.5153509  33.6924945   4.9491784  17.7904576
  33.3347209   5.2374634  19.2329448  40.0764007  10.9243376  20.1234709
  40.8704606  10.4293696  19.9217284  39.3655700  10.3961239  19.7602414
  42.6535283  11.4972398  23.8032546  42.5146369  11.1291182  24.6758484
  41.8649879  12.0120037  23.6316503  38.1784742   6.2821630  26.7173965
  38.0404540   5.5501869  27.3185504  39.0889666   6.1930530  26.4358152
  37.8144520  19.7470857  21.9197942  38.0541119  20.3789381  22.5976961
  36.9713717  19.3958897  22.2063302  30.4500376   7.2272619  20.6821255
  31.1371416   6.9134349  20.0942270  30.2948505   8.1313983  20.4088506
  42.3272382  15.5549979  24.3239446  42.2542554  16.3604951  24.8358751
  41.8849775  15.7541945  23.4987468  42.1162162  14.7921749  17.8342268
  41.3329684  15.3343429  17.9280492  42.8154907  15.3095729  18.2336509
  39.8382979  13.2031257  27.3003176  40.5392439  13.8367740  27.4532570
  39.3678094  13.5445988  26.5398815  35.4350697  12.7367612  24.2334279
  36.0204134  11.9911300  24.3662183  35.2375536  13.0471569  25.1170942
  38.2889353  15.7718859  19.2496721  37.6199728  16.2564987  18.7660761
  38.1502222  16.0188080  20.1640099  30.0268352   5.3073212  22.9538722
  30.0652452   4.7736803  23.7475840  29.5208645   4.7808418  22.3349699
  33.8450748   6.7035210  25.1717487  33.3004216   7.4795018  25.3037761
  34.7230098   7.0506014  25.0136608  34.6316770   5.8305106  28.0647644
  33.8898506   5.9787741  28.6512274  34.3109514   6.0913372  27.2014393
  35.0773384  13.7170535  20.0958038  35.9031403  13.4174307  19.7156682
  34.7267435  12.9478157  20.5447827  40.0454917  13.0697003  22.1655712
  39.4234926  12.4067708  21.8657940  40.7159784  13.0958135  21.4829360
  33.2781989  11.6356861  21.0546972  32.4413897  11.2079036  20.8730973
  33.2505634  11.8289305  21.9917763  39.6068424  11.6200926  15.6414172
  39.7556544  12.3036391  14.9880845  40.4134867  11.6006016  16.1563628
  37.3621057   7.6466104  16.6475241  37.1167099   6.7428434  16.8455451
  37.5316971   7.6483254  15.7054719  32.5931485   4.6966209  20.8395904
  32.2734269   3.8431518  20.5470278  32.0464913   4.9114788  21.5953871
  36.3711393   7.4128650  24.5565410  36.5897402   8.3445758  24.5753444
  36.7837167   7.0536625  25.3420214  32.4619745   8.3169121  22.8089026
  31.7683217   7.9023074  22.2958980  33.2092736   8.3589657  22.2122444
  34.3756488   8.2487375  20.6855040  34.3527176   8.3475062  19.7336923
  34.6857124   9.0952525  21.0072207  37.0343866  10.3063530  24.8001655
  37.9887119  10.2747472  24.7331586  36.8356389   9.8454153  25.6151881
  37.6243248   8.8764646  27.3672452  38.4436137   9.3708724  27.3907290
  37.8980055   7.9596614  27.3390020  35.3894094  15.8483149  21.8171853
  35.2548562  15.0883550  21.2509851  34.9726157  16.5724049  21.3500642
  38.5463220  16.7452466  22.0290295  38.4295604  17.6897899  21.9268986
  37.7255666  16.4426028  22.4176095  39.5717734  17.3980728  25.2446224
  40.4744981  17.4304338  25.5612719  39.3455104  16.4681179  25.2592560
  41.3271336  16.1511715  21.9056302  40.3766967  16.1513576  21.7920675
  41.6303823  15.4044449  21.3892337  41.2894130  22.5564536  20.6821255
  41.9765170  22.2426266  20.0942270  41.1342259  23.4605901  20.4088506
  40.8662107  20.6365130  22.9538722  40.9046206  20.1028720  23.7475840
  40.3602399  20.1100335  22.3349699   1.1131337  19.7960167  27.4829636
   0.4619317  20.3814248  27.0963649   1.9075700  20.3266362  27.5424673
   2.4196525  12.0477749  33.3209963   3.2059614  11.6297172  32.9700380
   2.6835229  12.9523841  33.4891611   2.5906602  17.4850599  28.0198620
   1.9552435  17.5585226  28.7319525   2.2604008  18.0744198  27.3417699
   7.8204952  11.9852982  34.2242942   8.5530124  11.4152199  34.4580771
   7.0644307  11.5974583  34.6649447   4.7560845  12.3649254  28.2294633
   5.6678702  12.5976641  28.0542331   4.2470493  12.9486298  27.6669712
   3.3630428  17.3475072  35.6208215   2.7339290  17.5120787  34.9184283
   2.9756090  17.7616682  36.3919179   7.2419660  18.2829510  32.9752579
   6.5570698  18.6628412  32.4249612   7.3263509  18.8924837  33.7084526
   5.6116419  18.8061425  37.7470280   6.4333863  18.4041612  37.4652961
   5.6078822  18.7029659  38.6986395  13.7022412  15.1500173  34.0955251
  12.9486121  14.5807571  33.9399255  13.8369954  15.1162838  35.0425886
   2.4063787  13.5352748  26.8081299   1.8910410  14.3057353  27.0469686
   2.1341095  12.8617885  27.4314360   7.3798061  16.2885103  28.7434472
   6.6027504  15.9496263  28.2989635   8.0589542  16.2937726  28.0689437
   2.1950090  11.4079841  28.6341080   1.8900225  11.7225990  29.4851223
   3.1480532  11.4861260  28.6768413   5.6189368  15.7619084  35.4001080
   4.9613042  16.4518346  35.4881209   6.4229767  16.1515516  35.7435067
   4.4294826  14.1163457  33.4505022   4.9426708  14.7493449  33.9526732
   5.0796050  13.5164653  33.0848382   1.6917201  24.0947781  26.2065693
   1.0178899  24.3979478  26.8150651   2.0783023  24.8976862  25.8571150
   1.6910705  12.9904328  30.8266043   2.4382524  13.5025726  30.5173165
   1.9602295  12.6688381  31.6870436   5.1956623  19.0969459  31.5784165
   4.7418950  18.2560368  31.6349355   4.5650589  19.7330857  31.9158945
   3.6389562  20.9345955  32.5133983   3.9312536  21.4951012  31.7946349
   4.1488183  21.2274516  33.2687142   7.7786558  15.3028810  31.2057394
   7.6404456  15.4930406  30.2778584   7.4222777  16.0648193  31.6625446
   7.8055937  17.3705337  36.2168666   8.2392444  17.2780626  37.0651720
   8.5187518  17.3462837  35.5788682   1.5383832  20.9707431  37.7501766
   1.5920855  21.5398367  38.5179482   0.6698614  21.1409316  37.3855804
   0.8465479  18.5399960  34.4676074   0.5115312  18.5000730  35.3633724
   0.3469425  17.8744676  33.9946484   3.7824671  15.8855994  24.7413133
   3.1653841  15.1602823  24.6446186   3.3141159  16.6465355  24.3980208
   9.9213550  13.9702704  35.3949455   9.9103426  14.8527419  35.0243388
   9.0530930  13.6174255  35.2003992   3.1513573  17.0234026  31.3269587
   2.2169852  17.1435488  31.1574291   3.3290242  16.1206492  31.0629597
   6.5386125  12.8651345  31.8619621   7.0046577  13.6979337  31.7879924
   6.9893625  12.3996327  32.5664880   4.6062356  19.2095166  28.8605773
   4.8822200  19.0951761  29.7699647   3.7366855  18.8112651  28.8217946
   1.2416420  23.4581517  32.5038587   1.4238814  22.6403173  32.9666339
   2.0649406  23.6749209  32.0663477   1.5758585  22.3849702  29.7653635
   2.1046352  21.8742157  29.1523797   1.8386805  22.0692232  30.6299168
   2.2087989  23.4190538  36.1097752   2.0839129  22.6180278  35.6008697
   2.8667080  23.9136731  35.6211722   4.2722898  21.2199558  37.7377302
   3.3253233  21.1004909  37.6655629   4.6205671  20.3322056  37.8203563
   1.2769331  21.0152274  33.9381654   1.1294293  20.0868982  34.1189224
   2.1022824  21.0372365  33.4538729   4.8803453  21.8380833  35.0246527
   5.8050000  21.6323694  34.8870978   4.7118756  21.5897234  35.9335868
   1.2730845   8.8690112  28.9313771   1.4894460   9.7514750  28.6302599
   0.7924912   8.4776325  28.2019413   4.6698769  22.3566500  30.3808618
   4.8435646  21.7912923  29.6282471   5.1627660  23.1567395  30.1988108
  10.5238160  15.1202923  31.9998918  10.9669306  14.3710249  31.6018041
   9.6464670  15.1113060  31.6172650   5.6573941  21.6733265  27.4805517
   6.3524846  22.2939958  27.6992831   5.9997092  20.8228616  27.7557894
   7.5565365  19.1232970  29.0092847   8.0816689  19.4620243  28.2842167
   7.4687717  18.1879986  28.8255982  10.0671025  16.5908162  34.3921366
  10.9017916  17.0297966  34.5558926  10.2030154  16.1146815  33.5729611
   2.9686070  22.0632167  27.5189192   3.9016743  21.9977728  27.7222068
   2.8809283  22.8988434  27.0603725   5.5974086  21.3798037  24.4793140
   5.5187718  21.0457901  25.3728898   6.4183753  21.8719805  24.4784612
  14.1128827  15.3075783  36.8275495  14.8432216  15.0461071  37.3883199
  13.5035773  14.5704505  36.8677563  12.1944125  13.4483646  37.4249947
  11.4677288  13.3139611  36.8166438  11.7791411  13.7560474  38.2306665
   5.2409947   6.7721267  30.9498750   4.6608616   7.4306071  30.5676802
   4.9745879   5.9498612  30.5386168   4.0234825   8.9321358  30.0055098
   3.1360680   9.2171008  29.7875293   4.4388814   8.7715121  29.1582375
   7.3749361   8.9567879  33.7209438   8.1509751   9.4464331  33.9934054
   6.6497495   9.3825933  34.1781307   3.1678038  18.6966032  24.1003118
   3.8713888  18.9016035  24.7160774   2.4440687  19.2642794  24.3652202
   3.9975848  14.4475894  30.2205388   3.9411050  14.9044445  29.3813021
   4.5504191  13.6866578  30.0428231   7.8080654  10.2365626  31.0455508
   7.5517589   9.8362261  31.8763716   7.1833522  10.9509419  30.9205647
  12.1192992  12.9761699  33.5526799  11.5592550  13.0454888  34.3258361
  11.5136496  12.8002683  32.8326296   5.0764736  19.1348562  26.1501578
   5.9110339  18.7029760  25.9679053   4.9149078  18.9630575  27.0778473
   4.7310628  15.6380675  27.5157918   4.6759432  15.4724946  26.5746362
   4.1056683  16.3456708  27.6720107  13.7049011  29.6518213  36.2456755
  14.3427421  29.5324960  35.5420095  13.5869854  30.5999057  36.3044707
  10.5138717  29.6045641  36.1818280  10.1757228  29.4886706  35.2938815
  11.3828485  29.2036806  36.1619286   6.3725533  31.4581117  32.1715171
   5.8090398  31.3671054  31.4031458   6.2577928  30.6381022  32.6517663
  10.9958500  30.7580493  42.1404485  10.9847141  30.3633291  41.2684989
  11.1579139  30.0246565  42.7338257  11.9525091  35.1252085  27.4829636
  11.3013071  35.7106165  27.0963649  12.7469454  35.6558280  27.5424673
   5.8780718  32.2141222  27.8816770   6.6511594  31.6670209  27.7429646
   6.2306117  33.0785471  28.0931231   8.6421968  30.9194453  37.6785029
   9.2385540  30.6950475  36.9641992   8.6996939  30.1779198  38.2810477
   8.2146996  28.3733888  25.5135220   8.4672517  27.8515409  24.7518683
   7.2771555  28.2100034  25.6161903  13.2590279  27.3769667  33.3209963
  14.0453368  26.9589090  32.9700380  13.5228983  28.2815759  33.4891611
  13.4300356  32.8142517  28.0198620  12.7946189  32.8877143  28.7319525
  13.0997763  33.4036116  27.3417699  18.6598706  27.3144900  34.2242942
  19.3923878  26.7444117  34.4580771  17.9038062  26.9266500  34.6649447
   7.9343285  30.2761994  27.7159595   7.8179543  29.6006898  28.3840679
   8.0445545  29.7894368  26.8991748  10.2774826  29.7372141  31.4206284
   9.9133033  29.2102762  32.1319206  11.1341942  29.3470610  31.2472769
  16.1824127  21.0266474  38.6837550  15.8507451  21.8961885  38.4598765
  15.5869740  20.7102758  39.3631581   9.9180313  24.7662041  26.4167633
  10.0854715  25.6342277  26.7838104   9.7277482  24.9289323  25.4928922
  12.6755646  33.2279020  38.0833463  12.3756369  34.1304059  37.9749270
  12.3306706  32.9611203  38.9354616   6.1268128  29.6792817  34.1170167
   5.2018624  29.5469031  34.3247859   6.3752541  30.4587036  34.6140110
  16.0752790  25.7461560  35.7630900  15.1669667  25.6776968  35.4689661
  16.0240386  26.2233505  36.5912726   9.8969534  27.2219698  27.4014299
   9.7769159  27.6676749  28.2399780   9.2022122  27.5705016  26.8427838
   3.4876939  29.3226090  34.9513956   3.6169320  29.5760569  35.8653368
   2.8074390  29.9153798  34.6318612  17.9414436  23.9477998  37.5408774
  17.2988817  24.2410532  36.8948569  17.4369365  23.8330919  38.3461971
  15.5954600  27.6941172  28.2294633  16.5072456  27.9268558  28.0542331
  15.0864247  28.2778216  27.6669712  13.8795368  32.1165799  41.8655926
  14.2878724  31.6748210  41.1210558  13.1572629  31.5418427  42.1190119
  10.2326438  27.0538406  39.2389483  11.0787633  27.4777820  39.3824132
  10.1725075  26.3972031  39.9328046  14.2024182  32.6766990  35.6208215
  13.5733045  32.8412704  34.9184283  13.8149844  33.0908600  36.3919179
  18.0813414  33.6121428  32.9752579  17.3964452  33.9920329  32.4249612
  18.1657263  34.2216755  33.7084526  13.3825883  24.7142775  40.8970657
  13.1386815  25.4684835  40.3604932  13.6585814  25.0928122  41.7317904
  15.3364346  31.2581387  39.5747922  15.5481241  31.9013147  38.8982303
  15.2894094  30.4243704  39.1069852  12.9390575  23.8699208  36.4784494
  12.0775054  24.1680461  36.7701232  12.9653009  24.0869607  35.5465527
   9.7552144  32.4141398  32.8858300  10.2190490  32.6929101  32.0962923
   9.4908942  31.5124843  32.7031391   6.6476225  31.9612880  35.8238063
   7.2177582  32.3900148  35.1855548   7.2384337  31.6795464  36.5222249
   8.6921030  28.5364551  29.6947865   9.3945074  28.9885594  30.1621792
   8.3601659  27.8948369  30.3227758   2.4346364  26.7948103  34.9964999
   1.6445418  27.0505632  34.5205109   2.9257612  27.6096441  35.1017039
  16.4510174  34.1353342  37.7470280  17.2727617  33.7333530  37.4652961
  16.4472577  34.0321577  38.6986395   4.3861110  27.1592682  31.9548475
   3.5892273  27.2711377  32.4731971   4.1586702  27.4979335  31.0889366
  24.5416167  30.4792091  34.0955251  23.7879875  29.9099489  33.9399255
  24.6763708  30.4454755  35.0425886   9.9314795  35.3505493  29.7709970
   9.7960470  36.1957029  30.1994818  10.4724607  35.5524771  29.0075904
   3.3844192  32.8680931  30.3437895   3.8968713  33.6624181  30.4943460
   4.0366905  32.1707222  30.2771497   5.1939077  35.9846687  32.4260649
   5.3705705  36.9064652  32.2381633   5.9895910  35.6705107  32.8555028
  13.2807258  18.8736055  38.3008864  12.9371528  19.7637697  38.2247974
  13.6486221  18.6837713  37.4378449   1.3493109  31.1969586  31.1197466
   2.1868331  31.6066594  30.9031174   1.5271377  30.2569028  31.0897660
  13.2457541  28.8644666  26.8081299  12.7304165  29.6349271  27.0469686
  12.9734850  28.1909802  27.4314360  10.8304652  23.7094367  31.8666537
   9.9746249  23.3201217  31.6872176  11.2431604  23.7886328  31.0066323
  12.3603799  21.2440710  36.2658097  11.8568594  21.2070845  35.4525902
  12.6534406  22.1533453  36.3254754   8.6046685  21.3279440  35.2724279
   9.4699681  21.1322249  34.9130168   8.6724194  21.0989792  36.1993636
  18.2191815  31.6177021  28.7434472  17.4421258  31.2788180  28.2989635
  18.8983296  31.6229644  28.0689437  13.0343844  26.7371758  28.6341080
  12.7293980  27.0517907  29.4851223  13.9874286  26.8153178  28.6768413
  11.4790276  32.8961982  30.2834034  10.9511638  32.1614741  29.9707272
  10.9777779  33.6736658  30.0374002  16.4583122  31.0911002  35.4001080
  15.8006797  31.7810263  35.4881209  17.2623521  31.4807434  35.7435067
   6.2109004  23.5581648  32.6440646   6.7852756  23.3356829  31.9113839
   6.7979986  23.6270342  33.3969247  15.2688581  29.4455375  33.4505022
  15.7820463  30.0785367  33.9526732  15.9189805  28.8456570  33.0848382
   6.5378591  25.5886109  26.6636531   5.7015903  25.9260795  26.9845806
   6.3983361  25.4535089  25.7263668   8.5131671  20.4322897  31.3715715
   7.8596084  20.1171914  30.7472330   8.4712146  19.8098637  32.0975538
   9.6242876  30.7142192  23.2869007   8.7169938  30.4831445  23.4860156
  10.1213908  29.9179811  23.4742989  12.5310955  39.4239699  26.2065693
  11.8572654  39.7271396  26.8150651  12.9176777  40.2268779  25.8571150
  11.7469412  26.9204830  35.6963363  10.8291973  27.1419777  35.5385051
  12.1629555  26.9951141  34.8375070  12.5304460  28.3196246  30.8266043
  13.2776279  28.8317643  30.5173165  12.7996049  27.9980299  31.6870436
  10.8031110  30.8154787  27.8092997   9.8942329  30.5313820  27.9065467
  10.8326194  31.2353865  26.9496304  16.0350377  34.4261376  31.5784165
  15.5812704  33.5852286  31.6349355  15.4044344  35.0622775  31.9158945
  14.9783297  25.3553362  32.8084832  14.2406054  24.8430748  33.1395075
  15.2310070  24.9153744  31.9968109  14.4783316  36.2637873  32.5133983
  14.7706291  36.8242930  31.7946349  14.9881937  36.5566434  33.2687142
  15.0794924  18.1329614  33.4026602  15.3853801  17.2726978  33.1152517
  15.8047529  18.7247234  33.2025595   1.3719280  28.5360301  31.7908199
   1.1743680  27.9429662  31.0659266   0.8165944  28.2312511  32.5084138
   9.3516004  28.4283407  33.9102793   9.4064614  27.4757244  33.8345269
   8.5407206  28.5842846  34.3944091  10.5007198  32.3563530  25.1481076
  10.0626627  31.6399389  24.6886713  11.2417638  32.5839645  24.5866167
   7.2908364  27.0460467  31.6693171   6.4776229  27.3454638  32.0758364
   7.7867358  26.6516156  32.3867654   9.4416942  37.0418224  33.6027436
   9.3993120  37.2679070  32.6735968  10.3579640  36.8081599  33.7513237
  12.8882575  27.5102292  40.5008065  13.2431963  27.7373765  41.3602531
  13.5354707  27.8420668  39.8785321  18.6180312  30.6320727  31.2057394
  18.4798211  30.8222323  30.2778584  18.2616531  31.3940110  31.6625446
   6.7822438  24.6178823  37.2854406   7.4221818  24.4767582  36.5877370
   5.9499969  24.3313336  36.9093008  18.6449692  32.6997254  36.2168666
  19.0786199  32.6072544  37.0651720  19.3581273  32.6754755  35.5788682
   7.5582742  33.9181253  33.3989399   8.3523341  33.4231573  33.1971974
   6.8474435  33.3899116  33.0357104  12.3777587  36.2999349  37.7501766
  12.4314609  36.8690285  38.5179482  11.5092368  36.4701234  37.3855804
   3.8665506  28.0624335  29.4749152   2.9363094  28.0008790  29.6919114
   3.9622978  27.5400287  28.6785793   3.7851055  24.5879148  32.0627393
   4.0457872  25.5024481  31.9536554   4.6068227  24.1203590  32.2124006
   5.2575980  26.0016905  39.2326218   5.9299034  25.7934267  38.5838867
   4.4305767  25.8038991  38.7931450  19.5065242  32.7420955  38.7501551
  19.7001132  33.6466766  38.9960826  19.4065860  32.2828374  39.5840136
  11.1601552  22.6278846  41.2491879  10.5129467  23.3268795  41.1556355
  11.9302568  23.0614990  41.6168127  11.3365687  30.4659611  39.3088698
  12.2657747  30.6170770  39.1357666  10.9156717  30.5543631  38.4537345
  10.1354018  34.4910275  37.0787236   9.9965104  34.1229059  37.9513174
   9.3468615  35.0057914  36.9071194  10.7302170  39.5919371  28.4212772
  10.9053926  39.1207415  29.2358395  10.0434958  40.2185138  28.6494033
  11.6859234  33.8691878  34.4676074  11.3509066  33.8292648  35.3633724
  11.1863179  33.2036594  33.9946484  14.6218425  31.2147912  24.7413133
  14.0047596  30.4894740  24.6446186  14.1534914  31.9757272  24.3980208
   8.2885778  28.9879467  39.4812335   8.9985397  28.3472659  39.4398953
   8.2455086  29.2392362  40.4038515   7.0014712  25.9744685  41.3007974
   6.4652069  25.5235423  41.9529570   6.4131421  26.1090594  40.5578438
   6.4116971  25.4333336  23.8634438   5.5346437  25.3122137  23.4996684
   6.8874724  24.6419415  23.6113326  16.2789964  33.8886404  40.6332893
  15.3916743  33.5512326  40.7559292  16.8488515  33.1569436  40.8701659
   9.5980897  37.7859627  31.1096958   8.8148419  38.3281307  31.2035183
  10.2973642  38.3033606  31.5091199  12.9077547  23.5954256  33.7531164
  13.4046247  22.8424218  33.4332234  12.1364529  23.6318573  33.1874373
  20.7607305  29.2994622  35.3949455  20.7497181  30.1819337  35.0243388
  19.8924684  28.9466173  35.2003992  13.9907328  32.3525943  31.3269587
  13.0563607  32.4727406  31.1574291  14.1683996  31.4498410  31.0629597
   9.4912516  25.7371639  33.4802848   9.1210304  25.1842680  34.1683754
   9.9871608  25.1329773  32.9277848  17.3779879  28.1943263  31.8619621
  17.8440331  29.0271254  31.7879924  17.8287380  27.7288244  32.5664880
  15.4456110  34.5387084  28.8605773  15.7215954  34.4243679  29.7699647
  14.5760609  34.1404569  28.8217946  15.3496542  20.5623850  35.9010522
  14.4359622  20.7928076  36.0692729  15.7789643  20.6462294  36.7524555
  15.1203001  28.7513742  38.4010416  14.4674451  28.9989649  37.7462869
  15.4983380  27.9377880  38.0672894  12.0810174  38.7873435  32.5038587
  12.2632569  37.9695091  32.9666339  12.9043160  39.0041127  32.0663477
  12.4152340  37.7141620  29.7653635  12.9440106  37.2034074  29.1523797
  12.6780559  37.3984150  30.6299168   4.8877850  23.1475630  39.7255954
   4.9519176  24.0090461  39.3133352   4.8244970  22.5349632  38.9928313
  13.0481744  38.7482456  36.1097752  12.9232883  37.9472195  35.6008697
  13.7060835  39.2428649  35.6211722   4.6689912  25.1031188  35.2874892
   3.9476498  25.7167156  35.1482365   5.4583168  25.6388953  35.2091538
  15.1116652  36.5491476  37.7377302  14.1646988  36.4296827  37.6655629
  15.4599425  35.6613974  37.8203563   7.4716225  22.4385615  41.5615544
   7.9950627  22.6847911  42.3241853   7.2528559  23.2705649  41.1418681
   2.8683507  24.7089289  29.4286668   2.5396213  23.8286668  29.2461774
   3.2222877  24.6536958  30.3163058  12.1163085  36.3444192  33.9381654
  11.9688048  35.4160899  34.1189224  12.9416579  36.3664283  33.4538729
   5.9825330  24.9962259  29.7962146   6.3221402  25.5248180  29.0740755
   6.4297450  25.3342665  30.5720713  15.7197207  37.1672751  35.0246527
  16.6443755  36.9615612  34.8870978  15.5512511  36.9189152  35.9335868
   8.6768771  23.3799310  39.2465214   8.3365591  22.5807123  39.6485894
   7.9707777  23.6801021  38.6742047   9.3285242  20.4648622  37.6992537
  10.1511312  19.9909100  37.5771428   9.5723306  21.2439106  38.1991224
   7.9693477  23.4936881  27.9955439   8.6901839  23.8718133  27.4919156
   7.3458781  24.2125757  28.0990417  12.1124600  24.1982030  28.9313771
  12.3288214  25.0806667  28.6302599  11.6318667  23.8068243  28.2019413
   6.8523821  27.1567743  35.5084516   6.7068402  27.4708046  36.4008797
   6.3749025  27.7752643  34.9555414   8.7120204  24.1470291  35.5565405
   8.6981773  23.2511384  35.2197703   9.4292632  24.1540955  36.1903691
  10.5646335  24.5807631  37.6018533  10.3064113  25.5024702  37.6002863
  10.0331375  24.1838066  38.2918997  15.5092523  37.6858418  30.3808618
  15.6829401  37.1204841  29.6282471  16.0021415  38.4859313  30.1988108
   8.1157100  23.0284671  30.8252976   8.2373011  22.1001317  31.0243863
   7.8259142  23.0423357  29.9131291  10.9848290  20.7139582  33.9619695
  11.0069987  20.7778915  33.0071675  11.4016349  19.8744090  34.1560202
  21.3631915  30.4494841  31.9998918  21.8063061  29.7002166  31.6018041
  20.4858425  30.4404977  31.6172650  16.4967696  37.0025183  27.4805517
  17.1918601  37.6231875  27.6992831  16.8390846  36.1520534  27.7557894
  18.3959119  34.4524888  29.0092847  18.9210443  34.7912161  28.2842167
  18.3081472  33.5171903  28.8255982  10.0799780  40.5196871  33.3688100
   9.6404770  40.0273250  34.0620957  10.8307897  39.9769839  33.1280176
   7.5273652  36.0634880  35.4410402   6.9053661  35.4005585  35.1412630
   8.1978519  36.0896012  34.7584050  18.2050900  31.9350258  41.6276774
  18.2548905  31.7700266  42.5692297  18.0964824  31.0677517  41.2374655
   7.0887159  34.6138804  28.9168863   7.2375279  35.2974268  28.2635535
   7.8953602  34.5943894  29.4318318  15.4954663  27.9181186  42.9436080
  16.3964525  27.7787651  42.6520078  15.5702637  28.0835641  43.8834258
   9.8297468  25.2948041  41.7889267   8.9600777  25.5881607  41.5171855
  10.0656948  25.8788486  42.5096530  20.9064779  31.9200079  34.3921366
  21.7411671  32.3589883  34.5558926  21.0423908  31.4438733  33.5729611
  17.9556285  29.4779814  40.3398853  18.4310407  29.6707461  39.5317705
  17.0321851  29.5339000  40.0942237   4.8439792  30.6403981  29.9229932
   4.5985834  29.7366311  30.1210142   5.0135706  30.6421132  28.9809410
  12.5336502  21.5127658  39.3054687  13.0518446  22.2488685  38.9801176
  12.1791634  21.8191651  40.1401446   4.1135439  26.3732339  27.4216093
   3.4204684  26.4476694  26.7656129   3.8687191  25.6092683  27.9437610
  12.7849096  17.9327940  34.8255584  13.0650850  17.2651129  35.4516010
  13.5699703  18.1257036  34.3130248  10.5882564  37.1086934  26.3880610
  10.0156531  37.7277121  25.9351082  11.1615358  37.6586296  26.9220532
  16.6557954  26.3545574  38.5727159  17.6075377  26.4543672  38.5939383
  16.4861405  25.5623843  39.0825243  14.6772334  23.4401158  38.7586560
  14.0822266  23.7206170  38.0633048  14.3922030  23.9295058  39.5303301
  13.8079824  37.3924084  27.5189192  14.7410497  37.3269646  27.7222068
  13.7203037  38.2280351  27.0603725  16.4367841  36.7089955  24.4793140
  16.3581472  36.3749818  25.3728898  17.2577508  37.2011723  24.4784612
  19.1346032  29.5751694  37.6869459  19.1022352  28.6367695  37.8729142
  19.7446656  29.6535731  36.9535283  10.9729363  28.4447747  23.7296663
  11.9188468  28.3153955  23.7985081  10.5943608  27.7062409  24.2066091
  19.2840521  26.3662737  37.7327742  18.7679569  25.5821194  37.5457671
  20.1680469  26.0381454  37.8974261  16.9451247  20.1103753  33.6923554
  16.7476069  19.8018841  34.5766886  17.5550953  20.8365392  33.8221484
  24.9522582  30.6367701  36.8275495  25.6825970  30.3752989  37.3883199
  24.3429527  29.8996423  36.8677563  23.0337879  28.7775563  37.4249947
  22.3071043  28.6431528  36.8166438  22.6185166  29.0852392  38.2306665
   9.1572280  26.3697723  23.6651548   8.2503735  26.0730836  23.7414261
   9.4348261  26.0727541  22.7985834  10.7734346  20.9134613  29.8195789
   9.9635074  20.5681698  30.1951035  11.4618763  20.6042157  30.4083401
  12.7024894  19.9912660  31.4420086  13.2555933  20.4108113  32.1010109
  12.9394980  19.0648408  31.4843042   7.9271065  23.2284659  23.8063527
   8.7890229  23.5539557  24.0659344   8.1121409  22.4416154  23.2936593
  16.0803701  22.1013185  30.9498750  15.5002370  22.7597989  30.5676802
  15.8139634  21.2790530  30.5386168  14.5307268  21.5018243  33.1520070
  15.0307046  21.6134777  32.3434389  15.1742875  21.1979296  33.7920879
   1.8575223  31.2425252  33.9609731   1.8345911  31.3412939  33.0091614
   2.1675859  32.0890403  34.2826897  14.8628579  24.2613275  30.0055098
  13.9754434  24.5462926  29.7875293  15.2782568  24.1007039  29.1582375
  18.2143115  24.2859796  33.7209438  18.9903505  24.7756249  33.9934054
  17.4891249  24.7117851  34.1781307  20.6515674  24.9987416  34.7783378
  21.2460165  24.7583152  34.0676686  20.7242258  24.2794546  35.4056914
  14.0071793  34.0257950  24.1003118  14.7107643  34.2307953  24.7160774
  13.2834441  34.5934712  24.3652202  14.8369603  29.7767811  30.2205388
  14.7804804  30.2336363  29.3813021  15.3897945  29.0158496  30.0428231
  18.6474409  25.5657543  31.0455508  18.3911343  25.1654179  31.8763716
  18.0227277  26.2801337  30.9205647  22.9586747  28.3053616  33.5526799
  22.3986305  28.3746806  34.3258361  22.3530250  28.1294601  32.8326296
  15.9158490  34.4640479  26.1501578  16.7504094  34.0321678  25.9679053
  15.7542833  34.2922493  27.0778473  15.5704382  30.9672593  27.5157918
  15.5153186  30.8016864  26.5746362  14.9450437  31.6748625  27.6720107
   8.8800508  20.4680702  27.0943236   8.8679177  21.4122542  27.2511507
   9.7723930  20.2850847  26.8002697   8.8090072  39.1449592  35.1810993
   7.8585703  39.1451454  35.0675365   9.1122558  38.3982327  34.6647027
  12.6952627  17.0623478  31.3489173  11.9285023  16.5081965  31.4945855
  13.1063332  17.1345347  32.2103324  24.0984034  42.7061584  33.3209963
  24.8847123  42.2881007  32.9700380  24.3622738  43.6107676  33.4891611
  20.7574067  40.0953959  26.4167633  20.9248470  40.9634195  26.7838104
  20.5671237  40.2581240  25.4928922  20.7363288  42.5511616  27.4014299
  20.6162914  42.9968667  28.2399780  20.0415877  42.8996934  26.8427838
  26.4348354  43.0233089  28.2294633  27.3466211  43.2560476  28.0542331
  25.9258002  43.6070134  27.6669712  23.7784329  39.1991125  36.4784494
  22.9168808  39.4972379  36.7701232  23.8046764  39.4161524  35.5465527
  24.1201013  34.2027973  38.3008864  23.7765282  35.0929614  38.2247974
  24.4879976  34.0129630  37.4378449  24.0851296  44.1936584  26.8081299
  23.5697919  44.9641188  27.0469686  23.8128604  43.5201720  27.4314360
  21.6698407  39.0386285  31.8666537  20.8140003  38.6493135  31.6872176
  22.0825358  39.1178245  31.0066323  23.1997553  36.5732628  36.2658097
  22.6962349  36.5362763  35.4525902  23.4928160  37.4825371  36.3254754
  19.4440439  36.6571358  35.2724279  20.3093436  36.4614166  34.9130168
  19.5117948  36.4281709  36.1993636  23.8737599  42.0663676  28.6341080
  23.5687734  42.3809825  29.4851223  24.8268041  42.1445096  28.6768413
  17.0502758  38.8873566  32.6440646  17.6246510  38.6648747  31.9113839
  17.6373741  38.9562260  33.3969247  17.3772345  40.9178027  26.6636531
  16.5409658  41.2552713  26.9845806  17.2377115  40.7827006  25.7263668
  19.3525426  35.7614814  31.3715715  18.6989838  35.4463832  30.7472330
  19.3105900  35.1390555  32.0975538  23.3698214  43.6488164  30.8266043
  24.1170033  44.1609561  30.5173165  23.6389804  43.3272216  31.6870436
  25.8177051  40.6845280  32.8084832  25.0799808  40.1722666  33.1395075
  26.0703825  40.2445662  31.9968109  25.9188679  33.4621532  33.4026602
  26.2247555  32.6018895  33.1152517  26.6441283  34.0539152  33.2025595
  20.1909758  43.7575325  33.9102793  20.2458368  42.8049161  33.8345269
  19.3800960  43.9134764  34.3944091  18.1302118  42.3752385  31.6693171
  17.3169984  42.6746555  32.0758364  18.6261112  41.9808073  32.3867654
  17.6216193  39.9470740  37.2854406  18.2615572  39.8059499  36.5877370
  16.7893724  39.6605254  36.9093008  14.6244809  39.9171065  32.0627393
  14.8851627  40.8316398  31.9536554  15.4461982  39.4495508  32.2124006
  17.2510726  40.7625254  23.8634438  16.3740192  40.6414055  23.4996684
  17.7268479  39.9711332  23.6113326  23.7471302  38.9246174  33.7531164
  24.2440001  38.1716136  33.4332234  22.9758283  38.9610490  33.1874373
  20.3306270  41.0663557  33.4802848  19.9604058  40.5134597  34.1683754
  20.8265363  40.4621690  32.9277848  28.2173634  43.5235180  31.8619621
  28.6834086  44.3563172  31.7879924  28.6681134  43.0580162  32.5664880
  26.1890297  35.8915767  35.9010522  25.2753376  36.1219994  36.0692729
  26.6183398  35.9754211  36.7524555  15.7271604  38.4767548  39.7255954
  15.7912931  39.3382378  39.3133352  15.6638724  37.8641549  38.9928313
  15.5083666  40.4323106  35.2874892  14.7870252  41.0459074  35.1482365
  16.2976922  40.9680871  35.2091538  13.7077261  40.0381207  29.4286668
  13.3789967  39.1578586  29.2461774  14.0616632  39.9828876  30.3163058
  16.8219084  40.3254177  29.7962146  17.1615157  40.8540098  29.0740755
  17.2691205  40.6634583  30.5720713  20.1678997  35.7940540  37.6992537
  20.9905066  35.3201018  37.5771428  20.4117060  36.5731024  38.1991224
  18.8087231  38.8228798  27.9955439  19.5295594  39.2010051  27.4919156
  18.1852535  39.5417675  28.0990417  22.9518354  39.5273947  28.9313771
  23.1681969  40.4098585  28.6302599  22.4712421  39.1360161  28.2019413
  17.6917576  42.4859660  35.5084516  17.5462156  42.7999964  36.4008797
  17.2142779  43.1044561  34.9555414  19.5513958  39.4762208  35.5565405
  19.5375527  38.5803302  35.2197703  20.2686387  39.4832872  36.1903691
  18.9550854  38.3576589  30.8252976  19.0766766  37.4293235  31.0243863
  18.6652897  38.3715275  29.9131291  21.8242045  36.0431499  33.9619695
  21.8463742  36.1070832  33.0071675  22.2410104  35.2036008  34.1560202
  14.9529194  41.7024257  27.4216093  14.2598439  41.7768612  26.7656129
  14.7080946  40.9384600  27.9437610  23.6242850  33.2619858  34.8255584
  23.9044604  32.5943047  35.4516010  24.4093457  33.4548954  34.3130248
  21.8123117  43.7739665  23.7296663  22.7582222  43.6445873  23.7985081
  21.4337362  43.0354327  24.2066091  27.7845002  35.4395671  33.6923554
  27.5869823  35.1310759  34.5766886  28.3944707  36.1657310  33.8221484
  19.9966035  41.6989641  23.6651548  19.0897490  41.4022754  23.7414261
  20.2742016  41.4019459  22.7985834  21.6128100  36.2426531  29.8195789
  20.8028829  35.8973616  30.1951035  22.3012517  35.9334074  30.4083401
  23.5418649  35.3204578  31.4420086  24.0949687  35.7400031  32.1010109
  23.7788735  34.3940326  31.4843042  18.7664819  38.5576576  23.8063527
  19.6283983  38.8831475  24.0659344  18.9515163  37.7708072  23.2936593
  26.9197456  37.4305103  30.9498750  26.3396125  38.0889907  30.5676802
  26.6533388  36.6082447  30.5386168  25.3701022  36.8310160  33.1520070
  25.8700800  36.9426695  32.3434389  26.0136630  36.5271213  33.7920879
  25.7022334  39.5905193  30.0055098  24.8148189  39.8754844  29.7875293
  26.1176323  39.4298956  29.1582375  25.6763357  45.1059729  30.2205388
  25.6198559  45.5628280  29.3813021  26.2291700  44.3450414  30.0428231
  29.4868163  40.8949461  31.0455508  29.2305098  40.4946097  31.8763716
  28.8621031  41.6093255  30.9205647  19.7194262  35.7972619  27.0943236
  19.7072932  36.7414459  27.2511507  20.6117684  35.6142765  26.8002697
  23.5346382  32.3915396  31.3489173  22.7678777  31.8373883  31.4945855
  23.9457087  32.4637265  32.2103324  13.7049012   6.6580335  22.9702062
  14.3427422   6.5387083  22.2665402  13.5869855   7.6061179  23.0290014
  10.5138718   6.6107763  22.9063586  10.1757230   6.4948828  22.0184121
  11.3828486   6.2098929  22.8864593   6.3725534   8.4643240  18.8960477
   5.8090399   8.3733177  18.1276765   6.2577929   7.6443144  19.3762970
  10.9958501   7.7642615  28.8649792  10.9847142   7.3695413  27.9930296
  11.1579141   7.0308688  29.4583563   3.9189966   9.9594431  21.7344698
   4.7111258   9.6185256  21.3190997   4.1586616  10.0689406  22.6546851
  11.9525093  12.1314208  14.2074942  11.3013072  12.7168288  13.8208956
  12.7469455  12.6620402  14.2669980   5.8780720   9.2203345  14.6062077
   6.6511596   8.6732332  14.4674952   6.2306119  10.0847594  14.8176538
   7.7165762  10.5479727  27.8128976   7.4255628  11.4525358  27.6975642
   8.3522747  10.5896255  28.5273045   8.6421969   7.9256575  24.4030336
   9.2385541   7.7012598  23.6887298   8.6996941   7.1841321  25.0055783
   8.2146998   5.3796011  12.2380526   8.4672518   4.8577532  11.4763990
   7.2771557   5.2162156  12.3407210  13.2590280   4.3831789  20.0455270
  14.0453370   3.9651212  19.6945687  13.5228985   5.2877881  20.2136918
  13.4300358   9.8204639  14.7443927  12.7946191   9.8939266  15.4564831
  13.0997764  10.4098238  14.0663006  18.6598708   4.3207022  20.9488248
  19.3923879   3.7506239  21.1826078  17.9038063   3.9328623  21.3894754
   7.9343286   7.2824117  14.4404901   7.8179544   6.6069020  15.1085986
   8.0445546   6.7956491  13.6237055  10.2774827   6.7434264  18.1451591
   9.9133034   6.2164885  18.8564512  11.1341943   6.3532733  17.9718076
  16.1824128  -1.9671404  25.4082857  15.8507453  -1.0975993  25.1844072
  15.5869741  -2.2835120  26.0876887   9.9180314   1.7724164  13.1412939
  10.0854717   2.6404400  13.5083410   9.7277483   1.9351445  12.2174228
  12.6755647  10.2341142  24.8078770  12.3756370  11.1366181  24.6994577
  12.3306707   9.9673326  25.6599922   6.1268129   6.6854939  20.8415474
   5.2018625   6.5531153  21.0493166   6.3752542   7.4649159  21.3385416
  16.0752791   2.7523683  22.4876207  15.1669669   2.6839091  22.1934968
  16.0240387   3.2295628  23.3158032   9.8969535   4.2281821  14.1259606
   9.7769160   4.6738872  14.9645086   9.2022123   4.5767139  13.5673144
   3.4876940   6.3288213  21.6759263   3.6169321   6.5822692  22.5898675
   2.8074391   6.9215921  21.3563918   7.6576427  16.9985463  17.7749737
   7.5800457  17.9493288  17.8538218   7.0538071  16.6531335  18.4324664
  10.1493657   4.1713328  30.4311104   9.3726991   4.7307248  30.4213969
  10.7884220   4.6570111  30.9525974  17.9414438   0.9540121  24.2654081
  17.2988818   1.2472654  23.6193875  17.4369366   0.8393041  25.0707277
  15.5954601   4.7003294  14.9539940  16.5072457   4.9330681  14.7787638
  15.0864248   5.2840338  14.3915019   8.4040029   6.9798782  29.9929071
   9.1454714   7.5183826  29.7163895   7.6977015   7.6065070  30.1500623
  13.8795369   9.1227922  28.5901233  14.2878725   8.6810333  27.8455865
  13.1572630   8.5480550  28.8435426  10.2326439   4.0600529  25.9634790
  11.0787634   4.4839942  26.1069439  10.1725077   3.4034153  26.6573353
  14.2024184   9.6829113  22.3453522  13.5733046   9.8474827  21.6429589
  13.8149846  10.0970722  23.1164486  18.0813415  10.6183551  19.6997885
  17.3964454  10.9982452  19.1494919  18.1657265  11.2278877  20.4329833
  13.3825884   1.7204897  27.6215963  13.1386816   2.4746958  27.0850239
  13.6585815   2.0990245  28.4563210  15.3364347   8.2643510  26.2993229
  15.5481242   8.9075269  25.6227610  15.2894095   7.4305826  25.8315159
  12.9390576   0.8761330  23.2029801  12.0775055   1.1742584  23.4946539
  12.9653011   1.0931729  22.2710834   9.7552145   9.4203521  19.6103607
  10.2190491   9.6991224  18.8208229   9.4908944   8.5186965  19.4276697
   6.6476226   8.9675002  22.5483370   7.2177584   9.3962271  21.9100854
   7.2384338   8.6857587  23.2467556   8.6921031   5.5426673  16.4193172
   9.3945075   5.9947717  16.8867098   8.3601660   4.9010492  17.0473065
   7.1401393   4.1338430  30.7944381   6.5100054   4.8154711  31.0279778
   7.0337481   4.0221511  29.8497519  16.4510175  11.1415465  24.4715586
  17.2727619  10.7395652  24.1898268  16.4472578  11.0383699  25.4231702
  10.2166778  10.6899508  26.6276297  10.2811211  11.1519916  27.4634469
   9.5077702  10.0596873  26.7558607  24.5416168   7.4854213  20.8200558
  23.7879876   6.9161612  20.6644562  24.6763709   7.4516878  21.7671192
   9.9314796  12.3567616  16.4955277   9.7960471  13.2019151  16.9240125
  10.4724609  12.5586893  15.7321211   3.3844193   9.8743054  17.0683202
   3.8968714  10.6686304  17.2188767   4.0366906   9.1769344  17.0016804
   5.1939078  12.9908810  19.1505955   5.3705707  13.9126775  18.9626939
   5.9895912  12.6767229  19.5800335  11.5583272  12.9791182  30.6255619
  11.1147127  12.1927561  30.3076524  12.2200486  13.1670333  29.9599510
   6.3170394  14.5086984  25.1516298   6.8677819  14.3804047  24.3793292
   5.4781870  14.8081873  24.8011190  13.6564511  13.2593982  28.6537020
  13.6382986  14.0802863  28.1617290  14.5784431  13.1348057  28.8787162
  10.1137565  10.7738112  29.4960529  10.6465901  10.0126400  29.2659837
   9.5851646  10.4811764  30.2384683   1.3493110   8.2031708  17.8442773
   2.1868332   8.6128716  17.6276480   1.5271378   7.2631150  17.8142967
  13.2457542   5.8706789  13.5326606  12.7304166   6.6411393  13.7714993
  12.9734851   5.1971925  14.1559667  10.8304653   0.7156490  18.5911844
   9.9746250   0.3263340  18.4117483  11.2431605   0.7948450  17.7311629
  18.2191817   8.6239143  15.4679779  17.4421259   8.2850303  15.0234941
  18.8983297   8.6291767  14.7934744  13.0343846   3.7433881  15.3586387
  12.7293981   4.0580030  16.2096530  13.9874288   3.8215301  15.4013720
  11.4790277   9.9024104  17.0079341  10.9511639   9.1676864  16.6952578
  10.9777780  10.6798781  16.7619309  16.4583123   8.0973125  22.1246387
  15.8006798   8.7872386  22.2126516  17.2623523   8.4869557  22.4680373
  15.2688582   6.4517497  20.1750329  15.7820464   7.0847489  20.6772039
  15.9189806   5.8518693  19.8093689   9.6242878   7.7204314  10.0114314
   8.7169939   7.4893568  10.2105463  10.1213910   6.9241934  10.1988295
  12.5310956  16.4301822  12.9311000  11.8572655  16.7333518  13.5395958
  12.9176778  17.2330902  12.5816457  11.7469413   3.9266953  22.4208669
  10.8291974   4.1481900  22.2630357  12.1629557   4.0013263  21.5620377
  12.5304461   5.3258369  17.5511350  13.2776280   5.8379766  17.2418472
  12.7996050   5.0042421  18.4115743  10.8031111   7.8216909  14.5338304
   9.8942330   7.5375942  14.6310774  10.8326195   8.2415988  13.6741611
  16.0350378  11.4323499  18.3029471  15.5812706  10.5914409  18.3594662
  15.4044345  12.0684897  18.6404252  14.9783298   2.3615485  19.5330139
  14.2406055   1.8492871  19.8640381  15.2310072   1.9215866  18.7213416
  14.4783318  13.2699995  19.2379290  14.7706292  13.8305053  18.5191655
  14.9881938  13.5628556  19.9932449   9.3516005   5.4345530  20.6348099
   9.4064615   4.4819366  20.5590576   8.5407207   5.5904969  21.1189398
  10.5007199   9.3625653  11.8726382  10.0626629   8.6461512  11.4132020
  11.2417640   9.5901768  11.3111474   7.2908365   4.0522590  18.3938478
   6.4776231   4.3516760  18.8003670   7.7867359   3.6578278  19.1112960
   9.4416943  14.0480347  20.3272743   9.3993122  14.2741193  19.3981275
  10.3579642  13.8143721  20.4758544  12.8882577   4.5164414  27.2253372
  13.2431964   4.7435887  28.0847838  13.5354708   4.8482791  26.6030627
  18.6180314   7.6382850  17.9302701  18.4798212   7.8284446  17.0023890
  18.2616532   8.4002233  18.3870752  18.6449693   9.7059377  22.9413973
  19.0786200   9.6134666  23.7897027  19.3581274   9.6816877  22.3033989
   7.5582744  10.9243376  20.1234705   8.3523342  10.4293696  19.9217280
   6.8474436  10.3961239  19.7602411  12.3777588  13.3061471  24.4747073
  12.4314610  13.8752407  25.2424789  11.5092369  13.4763356  24.1101110
  19.5065243   9.7483078  25.4746858  19.7001133  10.6528888  25.7206133
  19.4065861   9.2890497  26.3085443  11.1601554  -0.3659032  27.9737185
  10.5129469   0.3330918  27.8801662  11.9302569   0.0677112  28.3413433
  14.5680351   9.8989820  31.0487739  14.4165858   9.6700372  30.1317822
  14.5585031  10.8560422  31.0619084  11.3365688   7.4721733  26.0334005
  12.2657748   7.6232893  25.8602972  10.9156718   7.5605754  25.1782651
  10.1354020  11.4972398  23.8032543   9.9965105  11.1291182  24.6758481
   9.3468616  12.0120037  23.6316500  10.7302172  16.5981494  15.1458079
  10.9053927  16.1269537  15.9603702  10.0434960  17.2247260  15.3739340
  11.6859235  10.8754000  21.1921380  11.3509067  10.8354770  22.0879030
  11.1863180  10.2098716  20.7191791   5.6603479   6.2821630  26.7173962
   5.5223277   5.5501869  27.3185501   6.5708402   6.1930530  26.4358149
  14.6218426   8.2210035  11.4658440  14.0047597   7.4956863  11.3691493
  14.1534915   8.9819395  11.1225514   8.2885779   5.9941590  26.2057641
   8.9985398   5.3534782  26.1644260   8.2455088   6.2454484  27.1283822
  16.2772558  12.9308943  29.1264220  16.2185104  12.2468163  28.4594803
  16.6792076  13.6727933  28.6744846   5.2963257  19.7470857  21.9197939
   5.5359855  20.3789381  22.5976958   4.4532453  19.3958897  22.2063299
  16.2789965  10.8948527  27.3578200  15.3916744  10.5574449  27.4804599
  16.8488516  10.1631558  27.5946965   9.8091119  15.5549979  24.3239443
   9.7361290  16.3604951  24.8358748   9.3668512  15.7541945  23.4987465
   9.5980898  14.7921749  17.8342265   8.8148420  15.3343429  17.9280489
  10.2973644  15.3095729  18.2336506  12.9077548   0.6016379  20.4776470
  13.4046248  -0.1513659  20.1577540  12.1364530   0.6380695  19.9119680
  20.7607306   6.3056744  22.1194762  20.7497182   7.1881460  21.7488695
  19.8924685   5.9528295  21.9249299  12.2689802  15.4536813  26.4797602
  12.9817774  16.0884278  26.4073503  11.7779831  15.5500679  25.6637604
  13.9907329   9.3588066  18.0514894  13.0563608   9.4789528  17.8819598
  14.1683998   8.4560533  17.7874903   9.4912517   2.7433762  20.2048155
   9.1210305   2.1904802  20.8929060   9.9871610   2.1391895  19.6523155
  17.3779881   5.2005385  18.5864928  17.8440333   6.0333377  18.5125230
  17.8287381   4.7350367  19.2910186   7.3201716  13.2031257  27.3003173
   8.0211175  13.8367740  27.4532567   6.8496831  13.5445988  26.5398812
  15.4456112  11.5449207  15.5851080  15.7215956  11.4305801  16.4944954
  14.5760610  11.1466691  15.5463253  15.3496543  -2.4314028  22.6255829
  14.4359623  -2.2009801  22.7938036  15.7789645  -2.3475584  23.4769861
  15.1203002   5.7575864  25.1255723  14.4674452   6.0051772  24.4708176
  15.4983382   4.9440002  24.7918200  12.0810176  15.7935557  19.2283893
  12.2632570  14.9757213  19.6911646  12.9043162  16.0103250  18.7908783
  12.4152341  14.7203743  16.4898942  12.9440108  14.2096197  15.8769104
  12.6780561  14.4046273  17.3544475  11.1690575   6.4995675  31.6121760
  10.4931212   6.3989805  32.2824135  11.9918209   6.3434889  32.0757757
   2.9169434  12.7367612  24.2334275   3.5022871  11.9911300  24.3662180
   2.7194272  13.0471569  25.1170939   5.7708089  15.7718859  19.2496718
   5.1018464  16.2564987  18.7660758   5.6320959  16.0188080  20.1640096
   9.9113358  17.8062603  25.8479376  10.4631666  17.9694224  26.6128461
  10.2519551  18.3967041  25.1759401  14.7624232  12.6323860  31.7028031
  15.3064136  13.2453818  31.2082985  14.1811077  13.1903439  32.2195044
  13.0481745  15.7544578  22.8343058  12.9232884  14.9534318  22.3254004
  13.7060836  16.2490772  22.3457028  15.1116653  13.5553598  24.4622608
  14.1646989  13.4358950  24.3900935  15.4599426  12.6676096  24.5448870
  12.1163087  13.3506315  20.6626961  11.9688049  12.4223022  20.8434531
  12.9416580  13.3726405  20.1784036  15.7197208  14.1734873  21.7491833
  16.6443756  13.9677735  21.6116285  15.5512512  13.9251274  22.6581175
  12.1124601   1.2044152  15.6559078  12.3288215   2.0868790  15.3547906
  11.6318668   0.8130366  14.9264720   6.8523822   4.1629865  22.2329822
   6.7068403   4.4770168  23.1254104   6.3749026   4.7814766  21.6800721
  10.5646336   1.5869754  24.3263839  10.3064114   2.5086824  24.3248170
  10.0331376   1.1900188  25.0164304  15.5092525  14.6920541  17.1053925
  15.6829402  14.1266963  16.3527777  16.0021416  15.4921436  16.9233415
   1.3269484   6.7035210  25.1717484   0.7822953   7.4795018  25.3037758
   2.2048834   7.0506014  25.0136605  21.3631916   7.4556964  18.7244225
  21.8063062   6.7064289  18.3263348  20.4858426   7.4467100  18.3417957
  16.4967697  14.0087305  14.2050823  17.1918602  14.6293998  14.4238138
  16.8390847  13.1582656  14.4803201  18.3959120  11.4587011  15.7338154
  18.9210444  11.7974283  15.0087474  18.3081473  10.5234026  15.5501289
  10.0579169  15.3721084  27.8628031  10.3666295  15.1270231  28.7350730
  10.8554651  15.5767723  27.3746901  10.0799781  17.5258994  20.0933407
   9.6404771  17.0335373  20.7866264  10.8307898  16.9831962  19.8525482
   2.5592120  13.7170535  20.0958035   3.3850140  13.4174307  19.7156679
   2.2086172  12.9478157  20.5447824   7.5273653  13.0697003  22.1655709
   6.9053662  12.4067708  21.8657937   8.1978520  13.0958135  21.4829357
  18.0853026  12.0919914  31.0389352  17.2948570  12.0744053  30.4993851
  17.8486381  12.6308208  31.7938388  18.2050901   8.9412381  28.3522080
  18.2548906   8.7762388  29.2937603  18.0964825   8.0739640  27.9619961
   7.0887160  11.6200926  15.6414169   7.2375280  12.3036391  14.9880842
   7.8953604  11.6006016  16.1563625  15.4954664   4.9243309  29.6681387
  16.3964527   4.7849774  29.3765385  15.5702638   5.0897764  30.6079565
   9.8297469   2.3010163  28.5134573   8.9600779   2.5943729  28.2417162
  10.0656950   2.8850608  29.2341837  19.7069098  11.3609322  28.5964102
  19.4153907  11.7239303  29.4327563  19.0941230  10.6476330  28.4177434
  20.9064781   8.9262202  21.1166672  21.7411672   9.3652006  21.2804233
  21.0423909   8.4500855  20.2974918  17.9556286   6.4841937  27.0644160
  18.4310408   6.6769583  26.2563011  17.0321852   6.5401123  26.8187544
   4.8439793   7.6466104  16.6475238   4.5985835   6.7428434  16.8455448
   5.0135708   7.6483254  15.7054716  12.5336503  -1.4810220  26.0299994
  13.0518447  -0.7449193  25.7046482  12.1791636  -1.1746226  26.8646753
  10.5882566  14.1149057  13.1125917  10.0156533  14.7339244  12.6596389
  11.1615359  14.6648418  13.6465839  16.6557955   3.3607697  25.2972466
  17.6075378   3.4605795  25.3184690  16.4861406   2.5685965  25.8070550
  14.6772335   0.4463280  25.4831866  14.0822267   0.7268293  24.7878355
  14.3922032   0.9357181  26.2548608  13.8079825  14.3986207  14.2434499
  14.7410499  14.3331769  14.4467375  13.7203038  15.2342474  13.7849032
  16.4367842  13.7152077  11.2038447  16.3581474  13.3811941  12.0974204
  17.2577509  14.2073845  11.2029919  19.1346033   6.5813817  24.4114765
  19.1022353   5.6429817  24.5974449  19.7446657   6.6597853  23.6780590
  10.9729364   5.4509870  10.4541969  11.9188469   5.3216078  10.5230387
  10.5943609   4.7124531  10.9311397  19.2840522   3.3724860  24.4573048
  18.7679570   2.5883317  24.2702977  20.1680470   3.0443577  24.6219568
  24.9522583   7.6429823  23.5520802  25.6825972   7.3815112  24.1128505
  24.3429529   6.9058545  23.5922870  23.0337880   5.7837686  24.1495253
  22.3071044   5.6493651  23.5411745  22.6185167   6.0914515  24.9551971
  10.8568057   9.5027616  31.9142626  11.7771066   9.6806215  32.1082673
  10.8217640   8.5583661  31.7622325   3.8530129   7.4128650  24.5565407
   4.0716139   8.3445758  24.5753441   4.2655903   7.0536625  25.3420211
  16.0803702  -0.8924692  17.6744057  15.5002371  -0.2339888  17.2922109
  15.8139635  -1.7147348  17.2631474  14.5307269  -1.4919635  19.8765377
  15.0307047  -1.3803100  19.0679696  15.1742877  -1.7958582  20.5166185
   8.5889265   6.4158995  32.7633218   8.1056346   7.2159355  32.9697107
   8.6750204   6.4266940  31.8100662   1.8575224   8.2487375  20.6855037
   1.8345912   8.3475062  19.7336920   2.1675861   9.0952525  21.0072203
   4.5162602  10.3063530  24.8001652   5.4705856  10.2747472  24.7331583
   4.3175126   9.8454153  25.6151878   5.1061984   8.8764646  27.3672449
   5.9254873   9.3708724  27.3907287   5.3798792   7.9596614  27.3390017
  14.8628580   1.2675398  16.7300405  13.9754435   1.5525049  16.5120600
  15.2782569   1.1069161  15.8827682  18.2143117   1.2921919  20.4454744
  18.9903507   1.7818371  20.7179361  17.4891251   1.7179973  20.9026614
  20.6515675   2.0049538  21.5028685  21.2460166   1.7645274  20.7921993
  20.7242259   1.2856669  22.1302221   2.8712831  15.8483149  21.8171850
   2.7367299  15.0883550  21.2509848   2.4544893  16.5724049  21.3500638
  14.0071794  11.0320073  10.8248425  14.7107644  11.2370075  11.4406080
  13.2834443  11.5996835  11.0897508  14.8369604   6.7829934  16.9450695
  14.7804806   7.2398485  16.1058327  15.3897947   6.0220619  16.7673538
  18.6474410   2.5719666  17.7700815  18.3911344   2.1716301  18.6009022
  18.0227278   3.2863460  17.6450954  22.9586748   5.3115739  20.2772106
  22.3986306   5.3808928  21.0503668  22.3530251   5.1356724  19.5571602
   6.0281957  16.7452466  22.0290292   5.9114341  17.6897899  21.9268983
   5.2074403  16.4426028  22.4176091  15.9158491  11.4702602  12.8746885
  16.7504095  11.0383800  12.6924360  15.7542834  11.2984616  13.8023779
  15.5704383   7.9734715  14.2403224  15.5153187   7.8078987  13.2991668
  14.9450439   8.6810748  14.3965414  12.8850291  10.2783627  33.5656787
  13.7541450  10.4524279  33.2043422  12.4057042  11.0978044  33.4432516
   7.0536471  17.3980728  25.2446221   7.9563718  17.4304338  25.5612716
   6.8273841  16.4681179  25.2592556   8.8090073  16.1511715  21.9056299
   7.8585704  16.1513576  21.7920672   9.1122559  15.4044449  21.3892334
  17.2119288  23.7935158  18.8960477  16.6484153  23.7025094  18.1276765
  17.0971683  22.9735062  19.3762970  21.8352256  23.0934533  28.8649792
  21.8240896  22.6987331  27.9930296  21.9972895  22.3600605  29.4583563
  14.7583720  25.2886349  21.7344698  15.5505012  24.9477174  21.3190997
  14.9980370  25.3981324  22.6546851  22.7918847  27.4606125  14.2074942
  22.1406827  28.0460206  13.8208956  23.5863210  27.9912320  14.2669980
  16.7174474  24.5495262  14.6062077  17.4905350  24.0024249  14.4674952
  17.0699873  25.4139512  14.8176538  19.0540752  20.7087928  12.2380526
  19.3066273  20.1869450  11.4763990  18.1165311  20.5454074  12.3407210
  24.2694112  25.1496557  14.7443927  23.6339945  25.2231184  15.4564831
  23.9391519  25.7390156  14.0663006  29.4992462  19.6498940  20.9488248
  30.2317634  19.0798157  21.1826078  28.7431818  19.2620540  21.3894754
  18.7737041  22.6116034  14.4404901  18.6573299  21.9360938  15.1085986
  18.8839301  22.1248408  13.6237055  27.0217882  13.3620514  25.4082857
  26.6901207  14.2315925  25.1844072  26.4263496  13.0456798  26.0876887
  20.7574069  17.1016081  13.1412939  20.9248471  17.9696318  13.5083410
  20.5671238  17.2643363  12.2174228  26.9146546  18.0815600  22.4876207
  26.0063423  18.0131009  22.1934968  26.8634141  18.5587545  23.3158032
  20.7363290  19.5573739  14.1259606  20.6162915  20.0030789  14.9645086
  20.0415878  19.9059056  13.5673144  14.3270694  21.6580131  21.6759263
  14.4563076  21.9114609  22.5898675  13.6468146  22.2507839  21.3563918
  18.4970182  32.3277380  17.7749737  18.4194211  33.2785206  17.8538218
  17.8931825  31.9823253  18.4324664  20.9887411  19.5005246  30.4311104
  20.2120746  20.0599166  30.4213969  21.6277974  19.9862029  30.9525974
  28.7808192  16.2832039  24.2654081  28.1382572  16.5764572  23.6193875
  28.2763121  16.1684959  25.0707277  19.2433784  22.3090699  29.9929071
  19.9848468  22.8475743  29.7163895  18.5370769  22.9356988  30.1500623
  24.7189123  24.4519840  28.5901233  25.1272479  24.0102250  27.8455865
  23.9966385  23.8772467  28.8435426  28.9207170  25.9475468  19.6997885
  28.2358208  26.3274370  19.1494919  29.0051019  26.5570795  20.4329833
  24.2219639  17.0496815  27.6215963  23.9780571  17.8038875  27.0850239
  24.4979569  17.4282162  28.4563210  26.1758102  23.5935427  26.2993229
  26.3874997  24.2367187  25.6227610  26.1287850  22.7597744  25.8315159
  23.7784330  16.2053248  23.2029801  22.9168810  16.5034501  23.4946539
  23.8046765  16.4223647  22.2710834  17.9795147  19.4630347  30.7944381
  17.3493808  20.1446628  31.0279778  17.8731235  19.3513429  29.8497519
  13.2740120  19.1302143  21.7210305  12.4839174  19.3859672  21.2450416
  13.7651367  19.9450481  21.8262346  27.2903929  26.4707383  24.4715586
  28.1121373  26.0687570  24.1898268  27.2866332  26.3675617  25.4231702
  15.2254865  19.4946723  18.6793782  14.4286029  19.6065417  19.1977278
  14.9980458  19.8333375  17.8134673  11.5577823  19.3832634  24.1525296
  11.8085861  20.2679644  24.4182872  12.0937371  19.2037235  23.3800388
  35.3809923  22.8146131  20.8200558  34.6273631  22.2453529  20.6644562
  35.5157464  22.7808796  21.7671192  20.7708551  27.6859533  16.4955277
  20.6354225  28.5311069  16.9240125  21.3118363  27.8878811  15.7321211
  17.2575890  13.7651113  33.1569632  16.8642836  13.2117312  33.8317276
  18.0742031  14.0761692  33.5476150  14.2237948  25.2034971  17.0683202
  14.7362469  25.9978222  17.2188767  14.8760661  24.5061262  17.0016804
  16.0332833  28.3200728  19.1505955  16.2099461  29.2418692  18.9626939
  16.8289666  28.0059147  19.5800335  20.1743851  15.1808992  30.7489889
  20.9153565  15.7816146  30.6694351  20.4061774  14.4386630  30.1907931
  15.3185189  20.3665360  29.0268118  15.2038704  19.4650617  29.3275217
  14.4629707  20.6129056  28.6752935  22.3977027  28.3083100  30.6255619
  21.9540881  27.5219479  30.3076524  23.0594241  28.4962250  29.9599510
  17.1564148  29.8378902  25.1516298  17.7071573  29.7095965  24.3793292
  16.3175624  30.1373791  24.8011190  24.4958265  28.5885900  28.6537020
  24.4776740  29.4094781  28.1617290  25.4178185  28.4639975  28.8787162
  20.9531319  26.1030029  29.4960529  21.4859656  25.3418318  29.2659837
  20.4245400  25.8103681  30.2384683  24.1201014  11.2090095  25.0254170
  23.7765284  12.0991737  24.9493281  24.4879977  11.0191753  24.1623755
  12.1886865  23.5323626  17.8442773  13.0262087  23.9420634  17.6276480
  12.3665132  22.5923068  17.8142967  24.0851297  21.1998706  13.5326606
  23.5697920  21.9703311  13.7714993  23.8128605  20.5263843  14.1559667
  23.1997555  13.5794750  22.9903404  22.6962350  13.5424886  22.1771209
  23.4928161  14.4887493  23.0500060  19.4440440  13.6633480  21.9969585
  20.3093437  13.4676289  21.6375475  19.5117949  13.4343832  22.9238942
  29.0585571  23.9531061  15.4679779  28.2815014  23.6142221  15.0234941
  29.7377052  23.9583684  14.7934744  23.8737600  19.0725799  15.3586387
  23.5687736  19.3871948  16.2096530  24.8268042  19.1507218  15.4013720
  27.2976878  23.4265042  22.1246387  26.6400552  24.1164304  22.2126516
  28.1017277  23.8161474  22.4680373  17.0502760  15.8935688  19.3685952
  17.6246511  15.6710870  18.6359145  17.6373742  15.9624383  20.1214554
  17.3772347  17.9240149  13.3881838  16.5409659  18.2614836  13.7091112
  17.2377116  17.7889129  12.4508974  19.3525427  12.7676937  18.0961022
  18.6989840  12.4525954  17.4717636  19.3105901  12.1452677  18.8220845
  20.4636632  23.0496232  10.0114314  19.5563694  22.8185486  10.2105463
  20.9607664  22.2533851  10.1988295  23.3704711  31.7593739  12.9311000
  22.6966410  32.0625436  13.5395958  23.7570533  32.5622820  12.5816457
  21.6424866  23.1508827  14.5338304  20.7336085  22.8667860  14.6310774
  21.6719949  23.5707906  13.6741611  25.3177072  28.5991913  19.2379290
  25.6100047  29.1596970  18.5191655  25.8275693  28.8920474  19.9932449
  25.9188680  10.4683655  20.1271908  26.2247557   9.6081018  19.8397823
  26.6441285  11.0601275  19.9270902  12.2113036  20.8714341  18.5153506
  12.0137436  20.2783702  17.7904573  11.6559700  20.5666551  19.2329445
  21.3400953  24.6917571  11.8726382  20.9020383  23.9753430  11.4132020
  22.0811394  24.9193685  11.3111474  20.2810697  29.3772264  20.3272743
  20.2386876  29.6033111  19.3981275  21.1973396  29.1435639  20.4758544
  23.7276331  19.8456332  27.2253372  24.0825719  20.0727805  28.0847838
  24.3748462  20.1774709  26.6030627  17.6216194  16.9532863  24.0099713
  18.2615574  16.8121622  23.3122676  16.7893725  16.6667376  23.6338315
  29.4843448  25.0351295  22.9413973  29.9179954  24.9426584  23.7897027
  30.1975028  25.0108795  22.3033989  23.2171343  28.6353389  24.4747073
  23.2708365  29.2044325  25.2424789  22.3486124  28.8055274  24.1101110
  14.7059262  20.3978375  16.1994458  13.7756850  20.3362830  16.4164420
  14.8016734  19.8754328  15.4031099  14.6244811  16.9233188  18.7872700
  14.8851628  17.8378521  18.6781860  15.4461983  16.4557630  18.9369313
  16.0969736  18.3370945  25.9571524  16.7692789  18.1288307  25.3084173
  15.2699523  18.1393031  25.5176757  30.3458997  25.0774995  25.4746858
  30.5394887  25.9820806  25.7206133  30.2459615  24.6182414  26.3085443
  21.9995308  14.9632886  27.9737185  21.3523223  15.6622836  27.8801662
  22.7696323  15.3969030  28.3413433  25.4074106  25.2281738  31.0487739
  25.2559612  24.9992290  30.1317822  25.3978785  26.1852340  31.0619084
  21.5695926  31.9273412  15.1458079  21.7447682  31.4561455  15.9603702
  20.8828714  32.5539178  15.3739340  16.4997233  21.6113548  26.7173962
  16.3617031  20.8793787  27.3185501  17.4102157  21.5222448  26.4358149
  25.4612181  23.5501952  11.4658440  24.8441352  22.8248780  11.3691493
  24.9928669  24.3111313  11.1225514  27.1166313  28.2600861  29.1264220
  27.0578859  27.5760081  28.4594803  27.5185831  29.0019851  28.6744846
  17.8408468  18.3098725  28.0253281  17.3045825  17.8589464  28.6774877
  17.2525176  18.4444634  27.2823745  16.1357011  35.0762774  21.9197939
  16.3753610  35.7081299  22.5976958  15.2926208  34.7250815  22.2063299
  17.2510727  17.7687377  10.5879744  16.3740193  17.6476177  10.2241991
  17.7268480  16.9773455  10.3358633  27.1183720  26.2240445  27.3578200
  26.2310499  25.8866366  27.4804599  27.6882271  25.4923476  27.5946965
   8.7712867  22.5564536  20.6821251   9.4583907  22.2426266  20.0942267
   8.6160996  23.4605901  20.4088503  13.5747589  17.4454733  25.1106275
  13.4905778  16.8380402  24.3756685  12.7530296  17.9363751  25.1115771
  20.6484873  30.8841897  24.3239443  20.5755045  31.6896868  24.8358748
  20.2062266  31.0833863  23.4987465  20.4374653  30.1213667  17.8342265
  19.6542175  30.6635347  17.9280489  21.1367398  30.6387647  18.2336506
  31.6001060  21.6348662  22.1194762  31.5890937  22.5173377  21.7488695
  30.7318440  21.2820213  21.9249299  23.1083557  30.7828731  26.4797602
  23.8211529  31.4176196  26.4073503  22.6173585  30.8792597  25.6637604
  26.2849866  26.8741124  15.5851080  26.5609710  26.7597719  16.4944954
  25.4154365  26.4758609  15.5463253  26.1890298  12.8977890  22.6255829
  25.2753378  13.1282117  22.7938036  26.6183399  12.9816334  23.4769861
  25.9596756  21.0867782  25.1255723  25.3068207  21.3343689  24.4708176
  26.3377136  20.2731920  24.7918200  22.9203930  31.1227475  19.2283893
  23.1026325  30.3049131  19.6911646  23.7436916  31.3395167  18.7908783
  23.2546096  30.0495660  16.4898942  23.7833862  29.5388115  15.8769104
  23.5174315  29.7338190  17.3544475  22.0084329  21.8287593  31.6121760
  21.3324966  21.7281722  32.2824135  22.8311963  21.6726807  32.0757757
  13.7563188  28.0659529  24.2334275  14.3416625  27.3203217  24.3662180
  13.5588027  28.3763486  25.1170939  16.6101844  31.1010777  19.2496718
  15.9412219  31.5856904  18.7660758  16.4714713  31.3479997  20.1640096
   8.3480843  20.6365130  22.9538719   8.3864943  20.1028720  23.7475837
   7.8421136  20.1100335  22.3349696  20.7507112  33.1354520  25.8479376
  21.3025420  33.2986142  26.6128461  21.0913306  33.7258958  25.1759401
  15.7271605  15.4829670  26.4501261  15.7912932  16.3444501  26.0378659
  15.6638726  14.8703672  25.7173619  15.2023878  17.5552803  30.0974295
  15.8295917  17.1729880  30.7111819  14.3451797  17.3367005  30.4629988
  25.6017986  27.9615778  31.7028031  26.1457890  28.5745736  31.2082985
  25.0204831  28.5195356  32.2195044  11.9789421  19.3629232  16.0292650
  12.2742862  18.4539910  15.9759704  11.0777456  19.3416971  15.7073652
  23.8875499  31.0836496  22.8343058  23.7626639  30.2826236  22.3254004
  24.5454591  31.5782689  22.3457028  15.5083668  17.4385228  22.0120199
  14.7870253  18.0521196  21.8727672  16.2976923  17.9742993  21.9336845
  25.9510408  28.8845516  24.4622608  25.0040743  28.7650867  24.3900935
  26.2993181  27.9968014  24.5448870  18.3109981  14.7739655  28.2860850
  18.8344383  15.0201951  29.0487160  18.0922314  15.6059690  27.8663988
  13.7077262  17.0443329  16.1531975  13.3789968  16.1640708  15.9707081
  14.0616633  16.9890998  17.0408364  22.9556841  28.6798232  20.6626961
  22.8081804  27.7514940  20.8434531  23.7810335  28.7018323  20.1784036
  16.8219085  17.3316299  16.5207453  17.1615158  17.8602221  15.7986061
  17.2691206  17.6696705  17.2966019  26.5590963  29.5026791  21.7491833
  27.4837510  29.2969652  21.6116285  26.3906266  29.2543192  22.6581175
  19.5162526  15.7153350  25.9710521  19.1759347  14.9161163  26.3731201
  18.8101533  16.0155061  25.3987354  20.1678998  12.8002662  24.4237844
  20.9905067  12.3263141  24.3016734  20.4117062  13.5793146  24.9236530
  18.8087233  15.8290921  14.7200746  19.5295595  16.2072174  14.2164462
  18.1852537  16.5479798  14.8235724  22.9518355  16.5336070  15.6559078
  23.1681970  17.4160708  15.3547906  22.4712423  16.1422283  14.9264720
  21.4040090  16.9161671  24.3263839  21.1457868  17.8378742  24.3248170
  20.8725131  16.5192106  25.0164304  26.3486279  30.0212458  17.1053925
  26.5223157  29.4558881  16.3527777  26.8415170  30.8213353  16.9233415
  12.1663239  22.0327127  25.1717484  11.6216707  22.8086935  25.3037758
  13.0442589  22.3797932  25.0136605  18.9550856  15.3638711  17.5498282
  19.0766767  14.4355358  17.7489170  18.6652898  15.3777397  16.6376598
  21.8242046  13.0493622  20.6865002  21.8463743  13.1132955  19.7316982
  22.2410105  12.2098130  20.8805508  32.2025670  22.7848881  18.7244225
  32.6456816  22.0356207  18.3263348  31.3252181  22.7759018  18.3417957
  27.3361452  29.3379223  14.2050823  28.0312356  29.9585915  14.4238138
  27.6784602  28.4874574  14.4803201  12.9529261  21.1597024  28.0647641
  12.2110997  21.3079659  28.6512271  12.6322005  21.4205289  27.2014390
  29.2352875  26.7878928  15.7338154  29.7604199  27.1266201  15.0087474
  29.1475227  25.8525944  15.5501289  20.8972923  30.7013002  27.8628031
  21.2060050  30.4562149  28.7350730  21.6948406  30.9059640  27.3746901
  20.9193536  32.8550912  20.0933407  20.4798526  32.3627290  20.7866264
  21.6701652  32.3123879  19.8525482  13.3985875  29.0462452  20.0958035
  14.2243894  28.7466224  19.7156679  13.0479927  28.2770075  20.5447824
  11.5994480  26.9648779  21.0546969  10.7626388  26.5370953  20.8730970
  11.5718125  27.1581222  21.9917760  18.4391935  16.8770709  31.7588215
  18.4880091  17.7532832  31.3765984  18.9814449  16.3348102  31.1859858
  28.9246781  27.4211832  31.0389352  28.1342325  27.4035971  30.4993851
  28.6880135  27.9600126  31.7938388  29.0444656  24.2704298  28.3522080
  29.0942661  24.1054306  29.2937603  28.9358579  23.4031557  27.9619961
  17.9280915  26.9492844  15.6414169  18.0769035  27.6328308  14.9880842
  18.7347358  26.9297934  16.1563625  26.3348418  20.2535226  29.6681387
  27.2358281  20.1141691  29.3765385  26.4096393  20.4189681  30.6079565
  20.6691224  17.6302081  28.5134573  19.7994533  17.9235647  28.2417162
  20.9050704  18.2142526  29.2341837  30.5462853  26.6901240  28.5964102
  30.2547661  27.0531220  29.4327563  29.9334984  25.9768248  28.4177434
  31.7458535  24.2554120  21.1166672  32.5805426  24.6943924  21.2804233
  31.8817664  23.7792773  20.2974918  28.7950041  21.8133854  27.0644160
  29.2704163  22.0061501  26.2563011  27.8715606  21.8693040  26.8187544
  15.6833548  22.9758022  16.6475238  15.4379590  22.0720352  16.8455448
  15.8529462  22.9775172  15.7054716  23.3730257  13.8481698  26.0299994
  23.8912201  14.5842725  25.7046482  23.0185390  14.1545691  26.8646753
  14.9529195  18.7086379  14.1461400  14.2598440  18.7830734  13.4901436
  14.7080947  17.9446723  14.6682917  23.6242852  10.2681981  21.5500890
  23.9044605   9.6005170  22.1761317  24.4093459  10.4611076  21.0375554
  21.4276320  29.4440974  13.1125917  20.8550287  30.0631162  12.6596389
  22.0009114  29.9940336  13.6465839  27.4951710  18.6899615  25.2972466
  28.4469133  18.7897712  25.3184690  27.3255160  17.8977883  25.8070550
  25.5166089  15.7755198  25.4831866  24.9216022  16.0560211  24.7878355
  25.2315786  16.2649099  26.2548608  24.6473580  29.7278125  14.2434499
  25.5804253  29.6623686  14.4467375  24.5596793  30.5634391  13.7849032
  27.2761597  29.0443995  11.2038447  27.1975228  28.7103859  12.0974204
  28.0971263  29.5365763  11.2029919  29.9739788  21.9105734  24.4114765
  29.9416108  20.9721735  24.5974449  30.5840411  21.9889771  23.6780590
  21.8123119  20.7801787  10.4541969  22.7582223  20.6507995  10.5230387
  21.4337364  20.0416449  10.9311397  30.1234276  18.7016778  24.4573048
  29.6073325  17.9175234  24.2702977  31.0074225  18.3735494  24.6219568
  27.7845003  12.4457793  20.4168861  27.5869824  12.1372881  21.3012193
  28.3944709  13.1719432  20.5466791  35.7916338  22.9721741  23.5520802
  36.5219726  22.7107029  24.1128505  35.1823283  22.2350463  23.5922870
  33.8731635  21.1129604  24.1495253  33.1464798  20.9785569  23.5411745
  33.4578922  21.4206432  24.9551971  21.6961811  24.8319533  31.9142626
  22.6164821  25.0098132  32.1082673  21.6611394  23.8875579  31.7622325
  19.9966036  18.7051764  10.3896854  19.0897491  18.4084876  10.4659568
  20.2742017  18.4081582   9.5231141  10.9143976  20.0258127  20.8395901
  10.5946761  19.1723435  20.5470275  10.3677404  20.2406705  21.5953868
  14.6923884  22.7420568  24.5565407  14.9109893  23.6737676  24.5753441
  15.1049658  22.3828542  25.3420211  21.6128102  13.2488653  16.5441096
  20.8028830  12.9035738  16.9196342  22.3012518  12.9396197  17.1328707
  23.5418650  12.3266700  18.1665392  24.0949688  12.7462154  18.8255415
  23.7788736  11.4002448  18.2088348  19.5651749  18.3153774  33.9468156
  19.4648476  19.2648131  33.8780247  19.3473291  17.9872013  33.0744226
  18.7664820  15.5638699  10.5308834  19.6283984  15.8893597  10.7904651
  18.9515165  14.7770195  10.0181899  10.7832236  23.6461039  22.8089022
  10.0895708  23.2314991  22.2958977  11.5305227  23.6881575  22.2122441
  26.9197457  14.4367225  17.6744057  26.3396126  15.0952029  17.2922109
  26.6533390  13.6144570  17.2631474  25.3701023  13.8372283  19.8765377
  25.8700802  13.9488818  19.0679696  26.0136631  13.5333336  20.5166185
  19.4283019  21.7450913  32.7633218  18.9450101  22.5451273  32.9697107
  19.5143958  21.7558857  31.8100662  12.6968979  23.5779292  20.6855037
  12.6739667  23.6766980  19.7336920  13.0069615  24.4244443  21.0072203
  25.7022335  16.5967316  16.7300405  24.8148190  16.8816966  16.5120600
  26.1176324  16.4361079  15.8827682  29.0536871  16.6213837  20.4454744
  29.8297261  17.1110289  20.7179361  28.3285005  17.0471891  20.9026614
  31.4909430  17.3341456  21.5028685  32.0853920  17.0937192  20.7921993
  31.5636013  16.6148586  22.1302221  13.7106585  31.1775067  21.8171850
  13.5761053  30.4175468  21.2509848  13.2938648  31.9015967  21.3500638
  24.8465548  26.3611990  10.8248425  25.5501398  26.5661993  11.4406080
  24.1228197  26.9288752  11.0897508  29.4868165  17.9011583  17.7700815
  29.2305099  17.5008219  18.6009022  28.8621033  18.6155377  17.6450954
  33.7980502  20.6407657  20.2772106  33.2380060  20.7100846  21.0503668
  33.1924006  20.4648641  19.5571602  16.8675711  32.0744384  22.0290292
  16.7508095  33.0189816  21.9268983  16.0468158  31.7717945  22.4176091
  26.7552246  26.7994520  12.8746885  27.5897850  26.3675718  12.6924360
  26.5936589  26.6276533  13.8023779  26.4098138  23.3026633  14.2403224
  26.3546942  23.1370904  13.2991668  25.7844193  24.0102666  14.3965414
  11.1990653  18.5394697  28.0664646  11.8449517  18.0293651  28.5551872
  10.9907804  19.2763379  28.6408072  23.7244045  25.6075545  33.5656787
  24.5935205  25.7816197  33.2043422  23.2450797  26.4269962  33.4432516
  19.7194263  12.8034742  13.8188543  19.7072933  13.7476582  13.9756814
  20.6117685  12.6204887  13.5248004  17.8930225  32.7272646  25.2446221
  18.7957472  32.7596256  25.5612716  17.6667595  31.7973097  25.2592556
  19.6483827  31.4803632  21.9056299  18.6979458  31.4805494  21.7920672
  19.9516314  30.7336367  21.3892334  23.5346383   9.3977519  18.0734479
  22.7678779   8.8436005  18.2191162  23.9457088   9.4699387  18.9348631
  15.5388144  15.6862314  32.1639661  16.4019605  15.3299119  32.3742985
  14.9653555  15.3476209  32.8515065  35.3836521  37.3164171  22.9702062
  36.0214931  37.1970918  22.2665402  35.2657364  38.2645015  23.0290014
  32.1926227  37.2691599  22.9063586  31.8544739  37.1532663  22.0184121
  33.0615995  36.8682764  22.8864593  28.0513043  39.1227075  18.8960477
  27.4877908  39.0317012  18.1276765  27.9365438  38.3026980  19.3762970
  32.6746010  38.4226450  28.8649792  32.6634651  38.0279249  27.9930296
  32.8366650  37.6892523  29.4583563  25.5977475  40.6178267  21.7344698
  26.3898767  40.2769091  21.3190997  25.8374125  40.7273242  22.6546851
  27.5568229  39.8787180  14.6062077  28.3299105  39.3316167  14.4674952
  27.9093628  40.7431429  14.8176538  29.3953271  41.2063562  27.8128976
  29.1043137  42.1109193  27.6975642  30.0310256  41.2480090  28.5273045
  30.3209478  38.5840411  24.4030336  30.9173050  38.3596433  23.6887298
  30.3784450  37.8425156  25.0055783  29.8934507  36.0379846  12.2380526
  30.1460027  35.5161367  11.4763990  28.9559066  35.8745992  12.3407210
  34.9377789  35.0415625  20.0455270  35.7240879  34.6235048  19.6945687
  35.2016494  35.9461717  20.2136918  35.1087867  40.4788475  14.7443927
  34.4733700  40.5523101  15.4564831  34.7785273  41.0682074  14.0663006
  40.3386216  34.9790858  20.9488248  41.0711388  34.4090075  21.1826078
  39.5825572  34.5912458  21.3894754  29.6130795  37.9407952  14.4404901
  29.4967053  37.2652855  15.1085986  29.7233055  37.4540326  13.6237055
  31.9562336  37.4018099  18.1451591  31.5920543  36.8748720  18.8564512
  32.8129452  37.0116568  17.9718076  37.8611637  28.6912432  25.4082857
  37.5294962  29.5607843  25.1844072  37.2657250  28.3748716  26.0876887
  31.5967823  32.4307999  13.1412939  31.7642226  33.2988235  13.5083410
  31.4064992  32.5935281  12.2174228  34.3543156  40.8924978  24.8078770
  34.0543879  41.7950017  24.6994577  34.0094216  40.6257161  25.6599922
  27.8055638  37.3438775  20.8415474  26.8806134  37.2114989  21.0493166
  28.0540051  38.1232994  21.3385416  37.7540300  33.4107518  22.4876207
  36.8457177  33.3422926  22.1934968  37.7027896  33.8879463  23.3158032
  31.5757044  34.8865656  14.1259606  31.4556669  35.3322707  14.9645086
  30.8809632  35.2350974  13.5673144  25.1664449  36.9872048  21.6759263
  25.2956830  37.2406527  22.5898675  24.4861900  37.5799756  21.3563918
  31.8281166  34.8297164  30.4311104  31.0514500  35.3891084  30.4213969
  32.4671729  35.3153947  30.9525974  39.6201947  31.6123956  24.2654081
  38.9776327  31.9056490  23.6193875  39.1156875  31.4976877  25.0707277
  37.2742110  35.3587130  14.9539940  38.1859966  35.5914516  14.7787638
  36.7651757  35.9424174  14.3915019  30.0827538  37.6382617  29.9929071
  30.8242223  38.1767661  29.7163895  29.3764524  38.2648906  30.1500623
  35.5582878  39.7811757  28.5901233  35.9666234  39.3394168  27.8455865
  34.8360139  39.2064385  28.8435426  31.9113948  34.7184364  25.9634790
  32.7575143  35.1423778  26.1069439  31.8512586  34.0617988  26.6573353
  35.8811693  40.3412948  22.3453522  35.2520555  40.5058662  21.6429589
  35.4937355  40.7554558  23.1164486  35.0613393  32.3788733  27.6215963
  34.8174325  33.1330793  27.0850239  35.3373324  32.7574080  28.4563210
  37.0151856  38.9227345  26.2993229  37.2268751  39.5659105  25.6227610
  36.9681604  38.0889661  25.8315159  34.6178085  31.5345166  23.2029801
  33.7562564  31.8326419  23.4946539  34.6440520  31.7515564  22.2710834
  31.4339654  40.0787356  19.6103607  31.8978000  40.3575059  18.8208229
  31.1696453  39.1770801  19.4276697  28.3263735  39.6258838  22.5483370
  28.8965093  40.0546106  21.9100854  28.9171847  39.3441422  23.2467556
  30.3708540  36.2010509  16.4193172  31.0732584  36.6531552  16.8867098
  30.0389169  35.5594327  17.0473065  28.8188902  34.7922265  30.7944381
  28.1887563  35.4738546  31.0279778  28.7124990  34.6805347  29.8497519
  24.1133874  34.4594061  21.7210305  23.3232928  34.7151590  21.2450416
  24.6045122  35.2742399  21.8262346  26.0648620  34.8238640  18.6793782
  25.2679783  34.9357335  19.1977278  25.8374212  35.1625293  17.8134673
  31.8954287  41.3483344  26.6276297  31.9598720  41.8103751  27.4634469
  31.1865211  40.7180709  26.7558607  22.3971577  34.7124552  24.1525296
  22.6479616  35.5971562  24.4182872  22.9331126  34.5329153  23.3800388
  31.6102305  43.0151451  16.4955277  31.4747980  43.8602987  16.9240125
  32.1512118  43.2170729  15.7321211  28.0969645  29.0943031  33.1569632
  27.7036590  28.5409230  33.8317276  28.9135785  29.4053609  33.5476150
  25.0631702  40.5326889  17.0683202  25.5756223  41.3270139  17.2188767
  25.7154415  39.8353180  17.0016804  26.8726587  43.6492645  19.1505955
  27.0493216  44.5710610  18.9626939  27.6683421  43.3351065  19.5800335
  31.0137606  30.5100910  30.7489889  31.7547319  31.1108063  30.6694351
  31.2455529  29.7678548  30.1907931  26.1578944  35.6957277  29.0268118
  26.0432459  34.7942535  29.3275217  25.3023461  35.9420974  28.6752935
  27.9957903  45.1670819  25.1516298  28.5465328  45.0387883  24.3793292
  27.1569379  45.4665708  24.8011190  31.7925074  41.4321947  29.4960529
  32.3253410  40.6710235  29.2659837  31.2639155  41.1395599  30.2384683
  34.9594769  26.5382013  25.0254170  34.6159038  27.4283655  24.9493281
  35.3273731  26.3483671  24.1623755  23.0280619  38.8615543  17.8442773
  23.8655841  39.2712552  17.6276480  23.2058887  37.9214986  17.8142967
  34.9245051  36.5290624  13.5326606  34.4091675  37.2995229  13.7714993
  34.6522360  35.8555760  14.1559667  32.5092162  31.3740325  18.5911844
  31.6533759  30.9847175  18.4117483  32.9219114  31.4532286  17.7311629
  34.0391309  28.9086668  22.9903404  33.5356105  28.8716803  22.1771209
  34.3321916  29.8179411  23.0500060  30.2834195  28.9925398  21.9969585
  31.1487192  28.7968207  21.6375475  30.3511704  28.7635750  22.9238942
  34.7131355  34.4017716  15.3586387  34.4081490  34.7163865  16.2096530
  35.6661797  34.4799136  15.4013720  33.1577786  40.5607940  17.0079341
  32.6299148  39.8260699  16.6952578  32.6565289  41.3382616  16.7619309
  38.1370632  38.7556960  22.1246387  37.4794307  39.4456221  22.2126516
  38.9411032  39.1453392  22.4680373  27.8896514  31.2227606  19.3685952
  28.4640266  31.0002787  18.6359145  28.4767496  31.2916300  20.1214554
  36.9476091  37.1101333  20.1750329  37.4607973  37.7431325  20.6772039
  37.5977315  36.5102528  19.8093689  28.2166101  33.2532067  13.3881838
  27.3803413  33.5906753  13.7091112  28.0770871  33.1181047  12.4508974
  30.1919182  28.0968855  18.0961022  29.5383594  27.7817872  17.4717636
  30.1499656  27.4744595  18.8220845  31.3030387  38.3788150  10.0114314
  30.3957448  38.1477403  10.2105463  31.8001419  37.5825769  10.1988295
  33.4256922  34.5850788  22.4208669  32.5079483  34.8065735  22.2630357
  33.8417066  34.6597099  21.5620377  34.2091970  35.9842204  17.5511350
  34.9563789  36.4963601  17.2418472  34.4783559  35.6626257  18.4115743
  32.4818620  38.4800745  14.5338304  31.5729839  38.1959777  14.6310774
  32.5113704  38.8999823  13.6741611  36.6570807  33.0199320  19.5330139
  35.9193564  32.5076706  19.8640381  36.9097581  32.5799702  18.7213416
  36.7582434  25.7975572  20.1271908  37.0641311  24.9372936  19.8397823
  37.4835039  26.3893192  19.9270902  23.0506790  36.2006259  18.5153506
  22.8531190  35.6075619  17.7904573  22.4953454  35.8958469  19.2329445
  31.0303514  36.0929365  20.6348099  31.0852124  35.1403202  20.5590576
  30.2194716  36.2488804  21.1189398  32.1794708  40.0209488  11.8726382
  31.7414138  39.3045347  11.4132020  32.9205149  40.2485603  11.3111474
  28.9695874  34.7106425  18.3938478  28.1563739  35.0100596  18.8003670
  29.4654868  34.3162114  19.1112960  31.1204452  44.7064182  20.3272743
  31.0780631  44.9325028  19.3981275  32.0367151  44.4727557  20.4758544
  34.5670086  35.1748249  27.2253372  34.9219473  35.4019723  28.0847838
  35.2142217  35.5066626  26.6030627  40.2967823  38.2966685  17.9302701
  40.1585721  38.4868281  17.0023890  39.9404041  39.0586068  18.3870752
  28.4609949  32.2824781  24.0099713  29.1009328  32.1413540  23.3122676
  27.6287479  31.9959294  23.6338315  29.2370253  41.5827211  20.1234705
  30.0310851  41.0877531  19.9217280  28.5261945  41.0545074  19.7602411
  25.5453016  35.7270293  16.1994458  24.6150604  35.6654748  16.4164420
  25.6410488  35.2046245  15.4031099  25.4638565  32.2525106  18.7872700
  25.7245382  33.1670439  18.6781860  26.2855737  31.7849548  18.9369313
  26.9363490  33.6662863  25.9571524  27.6086544  33.4580225  25.3084173
  26.1093277  33.4684949  25.5176757  32.8389062  30.2924804  27.9737185
  32.1916978  30.9914753  27.8801662  33.6090078  30.7260948  28.3413433
  33.0153197  38.1305569  26.0334005  33.9445257  38.2816728  25.8602972
  32.5944227  38.2189589  25.1782651  31.8141529  42.1556233  23.8032543
  31.6752614  41.7875017  24.6758481  31.0256125  42.6703872  23.6316500
  33.3646744  41.5337836  21.1921380  33.0296576  41.4938606  22.0879030
  32.8650689  40.8682552  20.7191791  27.3390988  36.9405466  26.7173962
  27.2010786  36.2085704  27.3185501  28.2495911  36.8514366  26.4358149
  29.9673288  36.6525425  26.2057641  30.6772907  36.0118617  26.1644260
  29.9242597  36.9038320  27.1283822  28.6802222  33.6390643  28.0253281
  28.1439579  33.1881381  28.6774877  28.0918931  33.7736552  27.2823745
  28.0904481  33.0979294  10.5879744  27.2133948  32.9768095  10.2241991
  28.5662234  32.3065373  10.3358633  19.6106621  37.8856454  20.6821251
  20.2977661  37.5718184  20.0942267  19.4554750  38.7897819  20.4088503
  24.4141344  32.7746651  25.1106275  24.3299532  32.1672320  24.3756685
  23.5924050  33.2655669  25.1115771  34.5865057  31.2600214  20.4776470
  35.0833757  30.5070176  20.1577540  33.8152039  31.2964531  19.9119680
  35.6694838  40.0171901  18.0514894  34.7351117  40.1373364  17.8819598
  35.8471507  39.1144368  17.7874903  31.1700026  33.4017597  20.2048155
  30.7997814  32.8488637  20.8929060  31.6659119  32.7975731  19.6523155
  39.0567390  35.8589221  18.5864928  39.5227842  36.6917212  18.5125230
  39.5074890  35.3934202  19.2910186  28.9989225  43.8615092  27.3003173
  29.6998684  44.4951575  27.4532567  28.5284340  44.2029824  26.5398812
  37.0284052  28.2269808  22.6255829  36.1147132  28.4574034  22.7938036
  37.4577154  28.3108252  23.4769861  36.7990511  36.4159700  25.1255723
  36.1461961  36.6635607  24.4708176  37.1770891  35.6023838  24.7918200
  32.8478084  37.1579511  31.6121760  32.1718721  37.0573640  32.2824135
  33.6705718  37.0018724  32.0757757  24.5956943  43.3951447  24.2334275
  25.1810380  42.6495135  24.3662180  24.3981781  43.7055404  25.1170939
  19.1874598  35.9657047  22.9538719  19.2258697  35.4320638  23.7475837
  18.6814890  35.4392253  22.3349696  26.5665360  30.8121588  26.4501261
  26.6306686  31.6736419  26.0378659  26.5032480  30.1995590  25.7173619
  26.0417632  32.8844720  30.0974295  26.6689671  32.5021798  30.7111819
  25.1845551  32.6658922  30.4629988  22.8183175  34.6921150  16.0292650
  23.1136616  33.7831828  15.9759704  21.9171211  34.6708889  15.7073652
  26.3477422  32.7677146  22.0120199  25.6264008  33.3813114  21.8727672
  27.1370678  33.3034911  21.9336845  29.1503736  30.1031573  28.2860850
  29.6738138  30.3493869  29.0487160  28.9316069  30.9351607  27.8663988
  24.5471017  32.3735247  16.1531975  24.2183723  31.4932626  15.9707081
  24.9010387  32.3182916  17.0408364  27.6612840  32.6608217  16.5207453
  28.0008912  33.1894138  15.7986061  28.1084960  32.9988623  17.2966019
  30.3556281  31.0445268  25.9710521  30.0153101  30.2453081  26.3731201
  29.6495287  31.3446979  25.3987354  31.0072753  28.1294580  24.4237844
  31.8298822  27.6555058  24.3016734  31.2510816  28.9085064  24.9236530
  29.6480987  31.1582839  14.7200746  30.3689350  31.5364091  14.2164462
  29.0246291  31.8771715  14.8235724  33.7912110  31.8627988  15.6559078
  34.0075724  32.7452625  15.3547906  33.3106177  31.4714201  14.9264720
  28.5311331  34.8213701  22.2329822  28.3855912  35.1354004  23.1254104
  28.0536535  35.4398601  21.6800721  30.3907714  31.8116249  22.2810712
  30.3769283  30.9157342  21.9443010  31.1080142  31.8186912  22.9148998
  32.2433845  32.2453589  24.3263839  31.9851623  33.1670660  24.3248170
  31.7118885  31.8484023  25.0164304  23.0056993  37.3619045  25.1717484
  22.4610462  38.1378853  25.3037758  23.8836343  37.7089850  25.0136605
  29.7944610  30.6930629  17.5498282  29.9160521  29.7647275  17.7489170
  29.5046653  30.7069315  16.6376598  32.6635801  28.3785539  20.6865002
  32.6857497  28.4424873  19.7316982  33.0803860  27.5390048  20.8805508
  23.7923015  36.4888941  28.0647641  23.0504751  36.6371577  28.6512271
  23.4715760  36.7497207  27.2014390  24.2379629  44.3754370  20.0958035
  25.0637649  44.0758142  19.7156679  23.8873681  43.6061993  20.5447824
  29.2061162  43.7280838  22.1655709  28.5841171  43.0651543  21.8657937
  29.8766029  43.7541970  21.4829357  22.4388234  42.2940697  21.0546969
  21.6020142  41.8662871  20.8730970  22.4111879  42.4873140  21.9917760
  29.2785690  32.2062626  31.7588215  29.3273845  33.0824749  31.3765984
  29.8208204  31.6640019  31.1859858  28.7674669  42.2784762  15.6414169
  28.9162789  42.9620226  14.9880842  29.5741113  42.2589852  16.1563625
  37.1742173  35.5827144  29.6681387  38.0752036  35.4433609  29.3765385
  37.2490147  35.7481599  30.6079565  31.5084978  32.9593999  28.5134573
  30.6388288  33.2527565  28.2417162  31.7444458  33.5434444  29.2341837
  39.6343795  37.1425772  27.0644160  40.1097917  37.3353418  26.2563011
  38.7109361  37.1984958  26.8187544  26.5227302  38.3049939  16.6475238
  26.2773344  37.4012269  16.8455448  26.6923217  38.3067090  15.7054716
  34.2124012  29.1773616  26.0299994  34.7305956  29.9134643  25.7046482
  33.8579145  29.4837609  26.8646753  25.7922950  34.0378297  14.1461400
  25.0992195  34.1122652  13.4901436  25.5474702  33.2738641  14.6682917
  34.4636606  25.5973898  21.5500890  34.7438360  24.9297087  22.1761317
  35.2487213  25.7902994  21.0375554  38.3345464  34.0191532  25.2972466
  39.2862887  34.1189630  25.3184690  38.1648915  33.2269801  25.8070550
  36.3559844  31.1047115  25.4831866  35.7609776  31.3852128  24.7878355
  36.0709541  31.5941016  26.2548608  40.8133542  37.2397652  24.4114765
  40.7809862  36.3013653  24.5974449  41.4234166  37.3181689  23.6780590
  32.6516873  36.1093705  10.4541969  33.5975978  35.9799913  10.5230387
  32.2731118  35.3708367  10.9311397  40.9628031  34.0308695  24.4573048
  40.4467079  33.2467152  24.2702977  41.8467979  33.7027412  24.6219568
  38.6238758  27.7749711  20.4168861  38.4263579  27.4664799  21.3012193
  39.2338463  28.5011350  20.5466791  32.5355566  40.1611451  31.9142626
  33.4558575  40.3390050  32.1082673  32.5005149  39.2167496  31.7622325
  30.8359790  34.0343681  10.3896854  29.9291246  33.7376794  10.4659568
  31.1135771  33.7373499   9.5231141  21.7537731  35.3550045  20.8395901
  21.4340515  34.5015353  20.5470275  21.2071159  35.5698623  21.5953868
  25.5317638  38.0712486  24.5565407  25.7503648  39.0029594  24.5753441
  25.9443412  37.7120460  25.3420211  32.4521856  28.5780571  16.5441096
  31.6422584  28.2327656  16.9196342  33.1406273  28.2688115  17.1328707
  34.3812404  27.6558618  18.1665392  34.9343443  28.0754071  18.8255415
  34.6182491  26.7294366  18.2088348  30.4045504  33.6445691  33.9468156
  30.3042230  34.5940048  33.8780247  30.1867046  33.3163930  33.0744226
  29.6058575  30.8930617  10.5308834  30.4677739  31.2185515  10.7904651
  29.7908919  30.1062112  10.0181899  21.6225991  38.9752956  22.8089022
  20.9289462  38.5606909  22.2958977  22.3698982  39.0173493  22.2122441
  37.7591211  29.7659143  17.6744057  37.1789880  30.4243947  17.2922109
  37.4927144  28.9436488  17.2631474  36.2094778  29.1664201  19.8765377
  36.7094556  29.2780735  19.0679696  36.8530386  28.8625254  20.5166185
  30.2676774  37.0742830  32.7633218  29.7843855  37.8743190  32.9697107
  30.3537713  37.0850775  31.8100662  23.5362733  38.9071210  20.6855037
  23.5133421  39.0058897  19.7336920  23.8463370  39.7536361  21.0072203
  26.1950111  40.9647365  24.8001652  27.1493365  40.9331307  24.7331583
  25.9962635  40.5037989  25.6151878  26.7849493  39.5348481  27.3672449
  27.6042382  40.0292560  27.3907287  27.0586301  38.6180449  27.3390017
  36.5416089  31.9259233  16.7300405  35.6541944  32.2108884  16.5120600
  36.9570078  31.7652997  15.8827682  39.8930626  31.9505754  20.4454744
  40.6691016  32.4402207  20.7179361  39.1678760  32.3763809  20.9026614
  36.5157113  37.4413769  16.9450695  36.4592315  37.8982321  16.1058327
  37.0685456  36.6804454  16.7673538  40.3261919  33.2303501  17.7700815
  40.0698853  32.8300137  18.6009022  39.7014787  33.9447295  17.6450954
  37.2491892  38.6318551  14.2403224  37.1940696  38.4662822  13.2991668
  36.6237948  39.3394583  14.3965414  22.0384407  33.8686615  28.0664646
  22.6843271  33.3585569  28.5551872  21.8301559  34.6055297  28.6408072
  30.5588018  28.1326660  13.8188543  30.5466688  29.0768499  13.9756814
  31.4511440  27.9496805  13.5248004  34.3740137  24.7269436  18.0734479
  33.6072533  24.1727923  18.2191162  34.7850842  24.7991305  18.9348631
  26.3781898  31.0154232  32.1639661  27.2413360  30.6591037  32.3742985
  25.8047309  30.6768127  32.8515065  18.5559518   2.8833767  14.5374283
  18.2649384   3.7879398  14.4220949  19.1916502   2.9250295  15.2518352
  19.4815725   0.2610616  11.1275642  20.0779297   0.0366638  10.4132605
  19.5390696  -0.4804639  11.7301090  23.5149403   2.5695183  11.5324076
  23.2150126   3.4720222  11.4239883  23.1700463   2.3027366  12.3845229
  18.4970183   9.3339503   4.4995044  18.4194213  10.2847328   4.5783524
  17.8931827   8.9885376   5.1569970  19.2433785  -0.6847178  16.7174378
  19.9848469  -0.1462134  16.4409201  18.5370770  -0.0580889  16.8745930
  24.7189125   1.4581962  15.3146539  25.1272481   1.0164373  14.5701172
  23.9966386   0.8834590  15.5680732  25.0417939   2.0183153   9.0698828
  24.4126802   2.1828867   8.3674896  24.6543601   2.4324763   9.8409792
  28.9207171   2.9537591   6.4243192  28.2358209   3.3336492   5.8740225
  29.0051020   3.5632917   7.1575140  27.2903931   3.4769505  11.1960893
  28.1121374   3.0749693  10.9143574  27.2866334   3.3737739  12.1477009
  21.0560534   3.0253549  13.3521603  21.1204967   3.4873956  14.1879775
  20.3471458   2.3950913  13.4803913  22.3977028   5.3145223  17.3500926
  21.9540882   4.5281601  17.0321830  23.0594242   5.5024373  16.6844817
  17.1564149   6.8441024  11.8761604  17.7071575   6.7158088  11.1038598
  16.3175625   7.1435913  11.5256497  24.4958266   5.5948022  15.3782327
  24.4776742   6.4156904  14.8862596  25.4178186   5.4702098  15.6032468
  20.9531320   3.1092152  16.2205835  21.4859657   2.3480440  15.9905143
  20.4245402   2.8165804  16.9629990  26.8744134   3.7677539   5.0274778
  26.4206461   2.9268449   5.0839969  26.2438101   4.4038937   5.3649558
  25.3177073   5.6054036   5.9624596  25.6100048   6.1659093   5.2436962
  25.8275694   5.8982597   6.7177755  20.2810699   6.3834387   7.0518049
  20.2386877   6.6095233   6.1226581  21.1973397   6.1497761   7.2003851
  23.2171344   5.6415511  11.1992380  23.2708366   6.2106448  11.9670096
  22.3486125   5.8117396  10.8346417  25.4074107   2.2343861  17.7733045
  25.2559614   2.0054412  16.8563129  25.3978787   3.1914462  17.7864390
  20.9747775   3.8326438  10.5277849  20.8358861   3.4645222  11.4003787
  20.1862372   4.3474077  10.3561807  22.5252991   3.2108041   7.9166687
  22.1902823   3.1708811   8.8124337  22.0256936   2.5452756   7.4437097
  16.4997234  -1.3824329  13.4419268  16.3617032  -2.1144091  14.0430807
  17.4102158  -1.4715429  13.1603456  27.1166314   5.2662983  15.8509527
  27.0578860   4.5822203  15.1840110  27.5185832   6.0081973  15.3990153
  16.1357013  12.0824897   8.6443246  16.3753611  12.7143421   9.3222264
  15.2926209  11.7312937   8.9308605  27.1183721   3.2302567  14.0823507
  26.2310500   2.8928489  14.2049906  27.6882272   2.4985598  14.3192272
  20.6484875   7.8904020  11.0484750  20.5755046   8.6958991  11.5604054
  20.2062268   8.0895985  10.2232771  23.1083558   7.7890854  13.2042909
  23.8211530   8.4238318  13.1318810  22.6173587   7.8854720  12.3882910
  18.1595472   5.5385297  14.0248479  18.8604931   6.1721780  14.1777874
  17.6890587   5.8800029  13.2644119  22.9203931   8.1289598   5.9529200
  23.1026326   7.3111254   6.4156952  23.7436917   8.3457290   5.5154090
  13.7563190   5.0721652  10.9579582  14.3416626   4.3265340  11.0907486
  13.5588028   5.3825609  11.8416246  20.7507113  10.1416643  12.5724683
  21.3025421  10.3048264  13.3373768  21.0913307  10.7321081  11.9004708
  25.6017988   4.9677900  18.4273337  26.1457892   5.5807859  17.9328292
  25.0204833   5.5257479  18.9440350  23.8875501   8.0898619   9.5588365
  23.7626640   7.2888358   9.0499310  24.5454592   8.5844812   9.0702335
  25.9510409   5.8907639  11.1867915  25.0040745   5.7712990  11.1146242
  26.2993182   5.0030137  11.2694176  22.9556842   5.6860355   7.3872267
  22.8081805   4.7577062   7.5679837  23.7810336   5.7080446   6.9029343
  26.5590964   6.5088914   8.4737140  27.4837512   6.3031775   8.3361591
  26.3906268   6.2605315   9.3826482  26.3486280   7.0274581   3.8299231
  26.5223158   6.4621003   3.0773084  26.8415172   7.8275476   3.6478721
  20.8972925   7.7075125  14.5873337  21.2060051   7.4624271  15.4596037
  21.6948407   7.9121763  14.0992207  20.9193537   9.8613034   6.8178714
  20.4798527   9.3689413   7.5111570  21.6701654   9.3186002   6.5770789
  18.3667409   5.4051043   8.8901015  17.7447418   4.7421748   8.5903243
  19.0372276   5.4312175   8.2074663  28.9246782   4.4273955  17.7634659
  28.1342326   4.4098093  17.2239158  28.6880137   4.9662248  18.5183695
  30.5462854   3.6963362  15.3209409  30.2547662   4.0593343  16.1572870
  29.9334985   2.9830371  15.1422741  21.6961812   1.8381656  18.6387933
  22.6164822   2.0160255  18.8327979  21.6611395   0.8937701  18.4867632
  14.6923885  -0.2517309  11.2810714  14.9109895   0.6799798  11.2998748
  15.1049659  -0.6109335  12.0665518  15.3556358   2.6417570  11.5246958
  16.3099611   2.6101512  11.4576890  15.1568881   2.1808194  12.3397184
  15.9455740   1.2118686  14.0917756  16.7648629   1.7062765  14.1152593
  16.2192548   0.2950654  14.0635324  13.7106587   8.1837189   8.5417156
  13.5761055   7.4237590   7.9755154  13.2938649   8.9078089   8.0745945
  16.8675712   9.0806506   8.7535599  16.7508097  10.0251939   8.6514289
  16.0468159   8.7780068   9.1421398  23.7244046   2.6137667  20.2902094
  24.5935206   2.7878320  19.9288729  23.2450798   3.4332084  20.1677823
  17.8930227   9.7334768  11.9691527  18.7957473   9.7658379  12.2858022
  17.6667597   8.8035219  11.9837863  19.6483829   8.4865755   8.6301606
  18.6979460   8.4867616   8.5165978  19.9516315   7.7398489   8.1137641
  35.3836522  14.3226293   9.6947368  36.0214932  14.2033041   8.9910708
  35.2657365  15.2707137   9.7535320  32.1926228  14.2753721   9.6308893
  31.8544740  14.1594786   8.7429428  33.0615997  13.8744886   9.6109899
  28.0513044  16.1289198   5.6205784  27.4877909  16.0379135   4.8522072
  27.9365439  15.3089102   6.1008276  32.6746011  15.4288573  15.5895099
  32.6634652  15.0341371  14.7175602  32.8366651  14.6954646  16.1828870
  25.5977476  17.6240389   8.4590004  26.3898768  17.2831214   8.0436304
  25.8374126  17.7335364   9.3792158  33.6312603  19.7960165   0.9320249
  32.9800583  20.3814246   0.5454263  34.4256966  20.3266360   0.9915286
  27.5568230  16.8849303   1.3307383  28.3299106  16.3378290   1.1920259
  27.9093629  17.7493552   1.5421845  29.3953273  18.2125685  14.5374283
  29.1043139  19.1171316  14.4220949  30.0310257  18.2542213  15.2518352
  30.3209479  15.5902533  11.1275642  30.9173052  15.3658556  10.4132605
  30.3784451  14.8487279  11.7301090  34.9377791  12.0477747   6.7700576
  35.7240880  11.6297170   6.4190993  35.2016495  12.9523839   6.9382225
  35.1087868  17.4850597   1.4689233  34.4733701  17.5585224   2.1810138
  34.7785274  18.0744196   0.7908312  29.6130797  14.9470075   1.1650208
  29.4967055  14.2714978   1.8331292  29.7233056  14.4602449   0.3482361
  31.9562337  14.4080222   4.8696897  31.5920545  13.8810843   5.5809819
  32.8129453  14.0178691   4.6963383  37.8611638   5.6974554  12.1328163
  37.5294963   6.5669965  11.9089378  37.2657251   5.3810838  12.8122194
  34.3543158  17.8987100  11.5324076  34.0543881  18.8012139  11.4239883
  34.0094217  17.6319284  12.3845229  27.8055639  14.3500897   7.5660781
  26.8806136  14.2177111   7.7738472  28.0540052  15.1295116   8.0630723
  37.7540301  10.4169641   9.2121514  36.8457179  10.3485049   8.9180275
  37.7027897  10.8941586  10.0403339  25.1664450  13.9934171   8.4004570
  25.2956831  14.2468650   9.3143981  24.4861901  14.5861879   8.0809225
  29.3363937  24.6631421   4.4995044  29.2587967  25.6139246   4.5783524
  28.7325581  24.3177293   5.1569970  31.8281167  11.8359286  17.1556411
  31.0514501  12.3953206  17.1459275  32.4671730  12.3216069  17.6771281
  39.6201948   8.6186079  10.9899387  38.9776328   8.9118612  10.3439182
  39.1156876   8.5038999  11.7952584  30.0827539  14.6444740  16.7174378
  30.8242224  15.1829784  16.4409201  29.3764525  15.2711028  16.8745930
  35.5582879  16.7873880  15.3146539  35.9666235  16.3456291  14.5701172
  34.8360141  16.2126508  15.5680732  31.9113949  11.7246487  12.6880096
  32.7575144  12.1485900  12.8314745  31.8512587  11.0680111  13.3818659
  35.8811694  17.3475071   9.0698828  35.2520556  17.5120785   8.3674896
  35.4937356  17.7616680   9.8409792  39.7600926  18.2829508   6.4243192
  39.0751964  18.6628410   5.8740225  39.8444775  18.8924835   7.1575140
  35.0613395   9.3850855  14.3461270  34.8174326  10.1392916  13.8095546
  35.3373325   9.7636203  15.1808517  37.0151857  15.9289468  13.0238535
  37.2268753  16.5721227  12.3472917  36.9681606  15.0951784  12.5560466
  34.6178086   8.5407288   9.9275108  33.7562565   8.8388542  10.2191845
  34.6440521   8.7577687   8.9956140  31.4339656  17.0849479   6.3348913
  31.8978001  17.3637182   5.5453536  31.1696454  16.1832923   6.1522004
  28.3263737  16.6320960   9.2728677  28.8965094  17.0608229   8.6346161
  28.9171849  16.3503545   9.9712862  30.3708542  13.2072631   3.1438478
  31.0732585  13.6593675   3.6112405  30.0389170  12.5656450   3.7718372
  28.8188903  11.7984388  17.5189688  28.1887564  12.4800669  17.7525085
  28.7124991  11.6867469  16.5742826  24.1133876  11.4656184   8.4455612
  23.3232930  11.7213712   7.9695723  24.6045123  12.2804522   8.5507653
  38.1297685  18.8061423  11.1960893  38.9515129  18.4041610  10.9143574
  38.1260088  18.7029657  12.1477009  26.0648621  11.8300763   5.4039089
  25.2679784  11.9419457   5.9222584  25.8374213  12.1687415   4.5379979
  31.8954289  18.3545466  13.3521603  31.9598721  18.8165873  14.1879775
  31.1865213  17.7242831  13.4803913  22.3971579  11.7186674  10.8770603
  22.6479617  12.6033684  11.1428179  22.9331127  11.5391276  10.1045695
  31.6102306  20.0213574   3.2200584  31.4747981  20.8665109   3.6485431
  32.1512119  20.2232851   2.4566517  28.0969646   6.1005154  19.8814939
  27.7036592   5.5471352  20.5562583  28.9135786   6.4115732  20.2721456
  25.0631704  17.5389012   3.7928509  25.5756224  18.3332262   3.9434073
  25.7154417  16.8415302   3.7262110  26.8726588  20.6554768   5.8751262
  27.0493217  21.5772733   5.6872246  27.6683422  20.3413187   6.3045642
  31.0137607   7.5163033  17.4735195  31.7547320   8.1170186  17.3939658
  31.2455530   6.7740670  16.9153238  26.1578945  12.7019400  15.7513425
  26.0432460  11.8004657  16.0520524  25.3023463  12.9483097  15.3998242
  33.2370783  20.6437140  17.3500926  32.7934637  19.8573519  17.0321830
  33.8987996  20.8316291  16.6844817  27.9957904  22.1732942  11.8761604
  28.5465329  22.0450005  11.1038598  27.1569380  22.4727831  11.5256497
  35.3352021  20.9239940  15.3782327  35.3170496  21.7448821  14.8862596
  36.2571941  20.7994015  15.6032468  31.7925075  18.4384070  16.2205835
  32.3253412  17.6772358  15.9905143  31.2639156  18.1457721  16.9629990
  23.0280621  15.8677666   4.5688079  23.8655843  16.2774674   4.3521787
  23.2058888  14.9277108   4.5388273  32.5092164   8.3802447   5.3157151
  31.6533760   7.9909298   5.1362789  32.9219115   8.4594408   4.4556936
  34.0391310   5.9148791   9.7148710  33.5356106   5.8778926   8.9016516
  34.3321917   6.8241533   9.7745367  30.2834196   5.9987520   8.7214892
  31.1487193   5.8030329   8.3620782  30.3511705   5.7697872   9.6484249
  33.1577788  17.5670062   3.7324647  32.6299149  16.8322822   3.4197885
  32.6565290  18.3444738   3.4864616  38.1370634  15.7619083   8.8491694
  37.4794308  16.4518344   8.9371822  38.9411033  16.1515515   9.1925680
  27.8896515   8.2289728   6.0931259  28.4640267   8.0064910   5.3604452
  28.4767498   8.2978423   6.8459860  36.9476092  14.1163455   6.8995635
  37.4607974  14.7493447   7.4017345  37.5977316  13.5164651   6.5338995
  30.1919183   5.1030977   4.8206328  29.5383595   4.7879994   4.1962943
  30.1499657   4.4806718   5.5466151  33.4256923  11.5912911   9.1453976
  32.5079485  11.8127858   8.9875664  33.8417067  11.6659221   8.2865683
  34.2091971  12.9904327   4.2756656  34.9563790  13.5025724   3.9663778
  34.4783561  12.6688379   5.1361050  32.4818621  15.4862867   1.2583611
  31.5729841  15.2021900   1.3556080  32.5113705  15.9061946   0.3986917
  37.7137889  19.0969457   5.0274778  37.2600216  18.2560367   5.0839969
  37.0831855  19.7330855   5.3649558  36.1570828  20.9345953   5.9624596
  36.4493802  21.4951011   5.2436962  36.6669448  21.2274514   6.7177755
  23.0506792  13.2068381   5.2398813  22.8531191  12.6137742   4.5149879
  22.4953456  12.9020592   5.9574751  31.0303515  13.0991488   7.3593406
  31.0852125  12.1465324   7.2835882  30.2194717  13.2550927   7.8434704
  28.9695875  11.7168548   5.1183785  28.1563741  12.0162718   5.5248977
  29.4654869  11.3224236   5.8358267  31.1204453  21.7126305   7.0518049
  31.0780632  21.9387151   6.1226581  32.0367152  21.4789679   7.2003851
  34.5670087  12.1810372  13.9498679  34.9219475  12.4081845  14.8093144
  35.2142218  12.5128749  13.3275934  28.4609950   9.2886903  10.7345020
  29.1009329   9.1475662  10.0367983  27.6287481   9.0021417  10.3583622
  40.3237203  17.3705335   9.6659279  40.7573710  17.2780624  10.5142333
  41.0368784  17.3462835   9.0279295  29.2370254  18.5889334   6.8480012
  30.0310852  18.0939654   6.6462587  28.5261946  18.0607197   6.4847718
  34.0565098  20.9707429  11.1992380  34.1102121  21.5398365  11.9670096
  33.1879880  21.1409314  10.8346417  25.5453017  12.7332415   2.9239765
  24.6150605  12.6716871   3.1409727  25.6410489  12.2108368   2.1276406
  25.4638566   9.2587228   5.5118006  25.7245384  10.1732561   5.4027167
  26.2855739   8.7911671   5.6614619  26.9363492  10.6724985  12.6816831
  27.6086545  10.4642347  12.0329480  26.1093278  10.4747071  12.2422063
  41.1852753  17.4129036  12.1992165  41.3788643  18.3174846  12.4451439
  41.0853371  16.9536455  13.0330750  32.8389064   7.2986926  14.6982492
  32.1916979   7.9976876  14.6046968  33.6090079   7.7323070  15.0658740
  36.2467862  17.5635778  17.7733045  36.0953368  17.3346330  16.8563129
  36.2372541  18.5206380  17.7864390  33.0153198  15.1367691  12.7579312
  33.9445258  15.2878851  12.5848279  32.5944228  15.2251712  11.9027958
  31.8141530  19.1618356  10.5277849  31.6752616  18.7937140  11.4003787
  31.0256126  19.6765995  10.3561807  32.4089682  24.2627452   1.8703386
  32.5841438  23.7915495   2.6849008  31.7222470  24.8893218   2.0984646
  33.3646745  18.5399958   7.9166687  33.0296578  18.5000728   8.8124337
  32.8650691  17.8744674   7.4437097  27.3390989  13.9467588  13.4419268
  27.2010787  13.2147827  14.0430807  28.2495912  13.8576488  13.1603456
  29.9673290  13.6587548  12.9302948  30.6772908  13.0180740  12.8889566
  29.9242598  13.9100442  13.8529129  37.9560068  20.5954901  15.8509527
  37.8972614  19.9114121  15.1840110  38.3579587  21.3373891  15.3990153
  28.6802224  10.6452765  14.7498587  28.1439581  10.1943504  15.4020184
  28.0918932  10.7798674  14.0069052  26.9750767  27.4116815   8.6443246
  27.2147365  28.0435339   9.3222264  26.1319964  27.0604855   8.9308605
  37.9577476  18.5594485  14.0823507  37.0704254  18.2220407  14.2049906
  38.5276027  17.8277516  14.3192272  19.6106623  14.8918577   7.4066558
  20.2977663  14.5780307   6.8187573  19.4554751  15.7959941   7.1333810
  24.4141345   9.7808773  11.8351582  24.3299534   9.1734443  11.1001992
  23.5924051  10.2717791  11.8361078  31.4878629  23.2195937  11.0484750
  31.4148800  24.0250909  11.5604054  31.0456022  23.4187903  10.2232771
  31.2768409  22.4567707   4.5587571  30.4935931  22.9989387   4.6525796
  31.9761154  22.9741687   4.9581813  34.5865059   8.2662337   7.2021777
  35.0833758   7.5132299   6.8822847  33.8152040   8.3026653   6.6364986
  42.4394816  13.9702702   8.8440068  42.4284692  14.8527418   8.4734001
  41.5712196  13.6174253   8.6494605  33.9477313  23.1182771  13.2042909
  34.6605285  23.7530236  13.1318810  33.4567341  23.2146637  12.3882910
  35.6694839  17.0234024   4.7760200  34.7351118  17.1435486   4.6064905
  35.8471508  16.1206491   4.5120210  31.1700027  10.4079720   6.9293461
  30.7997815   9.8550760   7.6174367  31.6659120   9.8037853   6.3768461
  28.9989226  20.8677215  14.0248479  29.6998686  21.5013698  14.1777874
  28.5284341  21.2091946  13.2644119  37.1243622  19.2095164   2.3096386
  37.4003466  19.0951759   3.2190260  36.2548121  18.8112649   2.2708559
  37.0284054   5.2331930   9.3501136  36.1147133   5.4636157   9.5183343
  37.4577155   5.3170374  10.2015168  36.7990512  13.4221822  11.8501030
  36.1461962  13.6697730  11.1953482  37.1770892  12.6085960  11.5163507
  33.7597686  23.4581515   5.9529200  33.9420080  22.6403171   6.4156952
  34.5830672  23.6749208   5.5154090  34.0939851  22.3849700   3.2144249
  34.6227618  21.8742155   2.6014411  34.3568071  22.0692231   4.0789782
  32.8478085  14.1641633  18.3367067  32.1718722  14.0635763  19.0069442
  33.6705719  14.0080847  18.8003064  24.5956944  20.4013570  10.9579582
  25.1810381  19.6557258  11.0907486  24.3981783  20.7117526  11.8416246
  27.4495599  23.4364817   5.9742024  26.7805975  23.9210945   5.4906064
  27.3108469  23.6834038   6.8885403  19.1874599  12.9719170   9.6784025
  19.2258698  12.4382761  10.4721143  18.6814892  12.4454375   9.0595002
  31.5900868  25.4708561  12.5724683  32.1419176  25.6340182  13.3373768
  31.9307061  26.0612998  11.9004708  26.5665361   7.8183710  13.1746568
  26.6306688   8.6798541  12.7623965  26.5032481   7.2057712  12.4418926
  26.0417634   9.8906843  16.8219602  26.6689672   9.5083920  17.4357126
  25.1845553   9.6721045  17.1875294  36.4411742  20.2969818  18.4273337
  36.9851646  20.9099776  17.9328292  35.8598587  20.8549397  18.9440350
  22.8183176  11.6983272   2.7537957  23.1136618  10.7893951   2.7005010
  21.9171212  11.6771012   2.4318959  34.7269255  23.4190536   9.5588365
  34.6020395  22.6180276   9.0499310  35.3848346  23.9136730   9.0702335
  26.3477423   9.7739269   8.7365505  25.6264009  10.3875236   8.5972979
  27.1370679  10.3097034   8.6582151  36.7904164  21.2199556  11.1867915
  35.8434499  21.1004907  11.1146242  37.1386937  20.3322054  11.2694176
  29.1503737   7.1093695  15.0106157  29.6738139   7.3555992  15.7732466
  28.9316070   7.9413730  14.5909294  24.5471018   9.3797370   2.8777282
  24.2183724   8.4994749   2.6952388  24.9010389   9.3245038   3.7653671
  33.7950597  21.0152272   7.3872267  33.6475559  20.0868980   7.5679837
  34.6204090  21.0372363   6.9029343  27.6612841   9.6670340   3.2452759
  28.0008914  10.1956261   2.5231368  28.1084962  10.0050746   4.0211326
  37.3984719  21.8380831   8.4737140  38.3231266  21.6323693   8.3361591
  37.2300022  21.5897232   9.3826482  30.3556282   8.0507390  12.6955827
  30.0153102   7.2515203  13.0976507  29.6495288   8.3509101  12.1232661
  31.0072754   5.1356703  11.1483151  31.8298823   4.6617181  11.0262041
  31.2510817   5.9147186  11.6481837  28.5311333  11.8275823   8.9575129
  28.3855913  12.1416126   9.8499411  28.0536536  12.4460724   8.4046028
  30.3907715   8.8178371   9.0056019  30.3769284   7.9219465   8.6688317
  31.1080144   8.8249035   9.6394305  32.2433846   9.2515712  11.0509146
  31.9851624  10.1732782  11.0493477  31.7118887   8.8546146  11.7409610
  37.1880035  22.3566499   3.8299231  37.3616912  21.7912921   3.0773084
  37.6808926  23.1567394   3.6478721  23.0056995  14.3681168  11.8962790
  22.4610463  15.1440976  12.0283065  23.8836345  14.7151972  11.7381912
  29.7944611   7.6992752   4.2743589  29.9160523   6.7709398   4.4734476
  29.5046654   7.7131438   3.3621904  32.6635802   5.3847662   7.4110309
  32.6857499   5.4486995   6.4562288  33.0803861   4.5452171   7.6050815
  23.7923017  13.4951064  14.7892947  23.0504753  13.6433699  15.3757578
  23.4715761  13.7559330  13.9259697  31.7366679  23.0367042  14.5873337
  32.0453806  22.7916189  15.4596037  32.5342161  23.2413681  14.0992207
  31.7587291  25.1904952   6.8178714  31.3192282  24.6981331   7.5111570
  32.5095408  24.6477920   6.5770789  24.2379630  21.3816493   6.8203342
  25.0637650  21.0820265   6.4401985  23.8873682  20.6124115   7.2693130
  29.2061163  20.7342961   8.8901015  28.5841173  20.0713666   8.5903243
  29.8766030  20.7604093   8.2074663  22.4388235  19.3002819   7.7792275
  21.6020144  18.8724994   7.5976277  22.4111881  19.4935263   8.7163067
  29.2785691   9.2124749  18.4833521  29.3273846  10.0886872  18.1011291
  29.8208205   8.6702142  17.9105165  39.7640537  19.7565872  17.7634659
  38.9736080  19.7390011  17.2239158  39.5273891  20.2954166  18.5183695
  39.8838412  16.6058339  15.0767387  39.9336417  16.4408346  16.0182910
  39.7752335  15.7385598  14.6865268  28.7674670  19.2846884   2.3659476
  28.9162791  19.9682349   1.7126149  29.5741114  19.2651974   2.8808932
  37.1742174  12.5889267  16.3926694  38.0752037  12.4495731  16.1010692
  37.2490149  12.7543721  17.3324871  31.5084979   9.9656121  15.2379880
  30.6388289  10.2589687  14.9662469  31.7444460  10.5496566  15.9587144
  41.3856608  19.0255280  15.3209409  41.0941417  19.3885261  16.1572870
  40.7728740  18.3122288  15.1422741  39.6343797  14.1487895  13.7889467
  40.1097918  14.3415541  12.9808318  38.7109362  14.2047081  13.5432850
  26.5227303  15.3112062   3.3720545  26.2773345  14.4074392   3.5700755
  26.6923218  15.3129212   2.4300023  34.2124013   6.1835738  12.7545300
  34.7305957   6.9196765  12.4291789  33.8579146   6.4899732  13.5892060
  38.3345466  11.0253655  12.0217772  39.2862889  11.1251753  12.0429996
  38.1648916  10.2331923  12.5315857  36.3559845   8.1109238  12.2077173
  35.7609777   8.3914251  11.5123662  36.0709542   8.6003139  12.9793914
  40.8133544  14.2459775  11.1360072  40.7809864  13.3075775  11.3219756
  41.4234167  14.3243811  10.4025897  40.9628032  11.0370818  11.1818355
  40.4467081  10.2529275  10.9948284  41.8467981  10.7089535  11.3464874
  32.5355567  17.1673574  18.6387933  33.4558576  17.3452173  18.8327979
  32.5005150  16.2229619  18.4867632  21.7537732  12.3612167   7.5641207
  21.4340516  11.5077475   7.2715581  21.2071160  12.5760745   8.3199175
  25.5317639  15.0774608  11.2810714  25.7503649  16.0091716  11.2998748
  25.9443413  14.7182583  12.0665518  30.4045505  10.6507814  20.6713463
  30.3042232  11.6002171  20.6025554  30.1867047  10.3226053  19.7989533
  21.6225992  15.9815079   9.5334329  20.9289463  15.5669032   9.0204283
  22.3698983  16.0235615   8.9367748  30.2676775  14.0804953  19.4878525
  29.7843857  14.8805313  19.6942414  30.3537714  14.0912898  18.5345969
  23.5362734  15.9133333   7.4100344  23.5133423  16.0121020   6.4582227
  23.8463371  16.7598483   7.7317510  26.1950112  17.9709488  11.5246958
  27.1493366  17.9393430  11.4576890  25.9962636  17.5100111  12.3397184
  26.7849494  16.5410604  14.0917756  27.6042383  17.0354682  14.1152593
  27.0586302  15.6242572  14.0635324  24.5500341  23.5129107   8.5417156
  24.4154809  22.7529508   7.9755154  24.1332403  24.2370007   8.0745945
  27.7069467  24.4098424   8.7535599  27.5901851  25.3543857   8.6514289
  26.8861913  24.1071986   9.1421398  22.0384409  10.8748738  14.7909953
  22.6843272  10.3647691  15.2797178  21.8301560  11.6117419  15.3653378
  34.5637801  17.9429585  20.2902094  35.4328961  18.1170237  19.9288729
  34.0844552  18.7624002  20.1677823  28.7323981  25.0626686  11.9691527
  29.6351228  25.0950296  12.2858022  28.5061351  24.1327137  11.9837863
  30.4877583  23.8157673   8.6301606  29.5373214  23.8159534   8.5165978
  30.7910069  23.0690407   8.1137641  26.3781900   8.0216355  18.8884967
  27.2413361   7.6653159  19.0988292  25.8047310   7.6830249  19.5760372
  36.4371231  32.9532307   8.4590004  37.2292522  32.6123132   8.0436304
  36.6767881  33.0627282   9.3792158  40.2347027  33.5417603  14.5374283
  39.9436893  34.4463233  14.4220949  40.8704011  33.5834130  15.2518352
  41.1603234  30.9194451  11.1275642  41.7566806  30.6950473  10.4132605
  41.2178205  30.1779197  11.7301090  38.6449394  29.6792815   7.5660781
  37.7199890  29.5469029   7.7738472  38.8933807  30.4587034   8.0630723
  36.0058205  29.3226088   8.4004570  36.1350586  29.5760567   9.3143981
  35.3255656  29.9153796   8.0809225  40.9221294  29.9736657  16.7174378
  41.6635978  30.5121701  16.4409201  40.2158279  30.6002946  16.8745930
  39.6582658  27.1276305  17.5189688  39.0281318  27.8092586  17.7525085
  39.5518746  27.0159387  16.5742826  34.9527630  26.7948101   8.4455612
  34.1626684  27.0505630   7.9695723  35.4438878  27.6096439   8.5507653
  42.7348043  33.6837384  13.3521603  42.7992476  34.1457791  14.1879775
  42.0258967  33.0534749  13.4803913  33.2365333  27.0478592  10.8770603
  33.4873372  27.9325602  11.1428179  33.7724882  26.8683193  10.1045695
  38.9363400  21.4297071  19.8814939  38.5430346  20.8763270  20.5562583
  39.7529541  21.7407650  20.2721456  41.8531361  22.8454950  17.4735195
  42.5941075  23.4462103  17.3939658  42.0849284  22.1032588  16.9153238
  36.9972699  28.0311318  15.7513425  36.8826215  27.1296575  16.0520524
  36.1417217  28.2775014  15.3998242  41.1227951  21.3279438   8.7214892
  41.9880947  21.1322247   8.3620782  41.1905460  21.0989790   9.6484249
  38.7290270  23.5581646   6.0931259  39.3034022  23.3356828   5.3604452
  39.3161252  23.6270341   6.8459860  41.0312937  20.4322895   4.8206328
  40.3777350  20.1171912   4.1962943  40.9893412  19.8098635   5.5466151
  33.8900546  28.5360299   5.2398813  33.6924946  27.9429660   4.5149879
  33.3347210  28.2312509   5.9574751  39.3003704  24.6178821  10.7345020
  39.9403084  24.4767580  10.0367983  38.4681235  24.3313334  10.3583622
  36.3032321  24.5879146   5.5118006  36.5639138  25.5024479   5.4027167
  37.1249493  24.1203588   5.6614619  37.7757246  26.0016903  12.6816831
  38.4480300  25.7934265  12.0329480  36.9487033  25.8038989  12.2422063
  38.1784743  29.2759506  13.4419268  38.0404541  28.5439745  14.0430807
  39.0889667  29.1868406  13.1603456  40.8067044  28.9879465  12.9302948
  41.5166663  28.3472657  12.8889566  40.7636352  29.2392360  13.8529129
  39.5195978  25.9744683  14.7498587  38.9833335  25.5235422  15.4020184
  38.9312687  26.1090592  14.0069052  30.4500377  30.2210494   7.4066558
  31.1371417  29.9072224   6.8187573  30.2948506  31.1251859   7.1333810
  35.2535099  25.1100691  11.8351582  35.1693288  24.5026360  11.1001992
  34.4317806  25.6009709  11.8361078  42.0093782  25.7371637   6.9293461
  41.6391569  25.1842678   7.6174367  42.5052874  25.1329771   6.3768461
  39.8382981  36.1969132  14.0248479  40.5392440  36.8305615  14.1777874
  39.3678096  36.5383864  13.2644119  35.4350699  35.7305487  10.9579582
  36.0204135  34.9849175  11.0907486  35.2375537  36.0409444  11.8416246
  30.0268353  28.3011088   9.6784025  30.0652453  27.7674678  10.4721143
  29.5208646  27.7746293   9.0595002  37.4059116  23.1475628  13.1746568
  37.4700442  24.0090459  12.7623965  37.3426236  22.5349630  12.4418926
  36.8811388  25.2198761  16.8219602  37.5083427  24.8375838  17.4357126
  36.0239307  25.0012963  17.1875294  37.1871178  25.1031186   8.7365505
  36.4657764  25.7167154   8.5972979  37.9764434  25.6388951   8.6582151
  39.9897491  22.4385613  15.0106157  40.5131893  22.6847909  15.7732466
  39.7709825  23.2705648  14.5909294  35.3864773  24.7089287   2.8777282
  35.0577479  23.8286666   2.6952388  35.7404143  24.6536956   3.7653671
  41.1950036  23.3799308  12.6955827  40.8546857  22.5807121  13.0976507
  40.4889043  23.6801019  12.1232661  41.8466508  20.4648620  11.1483151
  42.6692578  19.9909099  11.0262041  42.0904572  21.2439104  11.6481837
  39.3705087  27.1567741   8.9575129  39.2249668  27.4708044   9.8499411
  38.8930291  27.7752641   8.4046028  41.2301470  24.1470289   9.0056019
  41.2163039  23.2511382   8.6688317  41.9473898  24.1540953   9.6394305
  33.8450749  29.6973085  11.8962790  33.3004217  30.4732893  12.0283065
  34.7230099  30.0443890  11.7381912  34.6316771  28.8242982  14.7892947
  33.8898507  28.9725617  15.3757578  34.3109515  29.0851247  13.9259697
  33.2781990  34.6294737   7.7792275  32.4413898  34.2016911   7.5976277
  33.2505635  34.8227180   8.7163067  40.1179445  24.5416667  18.4833521
  40.1667601  25.4178789  18.1011291  40.6601960  23.9994060  17.9105165
  42.3478734  25.2948039  15.2379880  41.4782043  25.5881605  14.9662469
  42.5838214  25.8788484  15.9587144  32.5931486  27.6904085   7.5641207
  32.2734271  26.8369393   7.2715581  32.0464915  27.9052663   8.3199175
  36.3711394  30.4066526  11.2810714  36.5897404  31.3383634  11.2998748
  36.7837168  30.0474500  12.0665518  41.2439259  25.9799732  20.6713463
  41.1435986  26.9294089  20.6025554  41.0260801  25.6517971  19.7989533
  32.4619746  31.3106996   9.5334329  31.7683218  30.8960949   9.0204283
  33.2092737  31.3527533   8.9367748  41.1070529  29.4096871  19.4878525
  40.6237611  30.2097231  19.6942414  41.1931468  29.4204815  18.5345969
  34.3756489  31.2425250   7.4100344  34.3527177  31.3412938   6.4582227
  34.6857125  32.0890401   7.7317510  37.0343867  33.3001405  11.5246958
  37.9887120  33.2685348  11.4576890  36.8356390  32.8392029  12.3397184
  37.6243249  31.8702521  14.0917756  38.4436138  32.3646600  14.1152593
  37.8980057  30.9534489  14.0635324  32.8778163  26.2040655  14.7909953
  33.5237027  25.6939609  15.2797178  32.6695314  26.9409337  15.3653378
  37.2175654  23.3508272  18.8884967  38.0807116  22.9945077  19.0988292
  36.6441065  23.0122167  19.5760372   2.8628659  22.8146131  20.8200555
   2.1092367  22.2453529  20.6644559   2.9976200  22.7808796  21.7671189
   3.2735074  22.9721741  23.5520799   4.0038463  22.7107029  24.1128502
   2.6642020  22.2350463  23.5922867   1.3550371  21.1129604  24.1495250
   0.6283535  20.9785569  23.5411742   0.9397658  21.4206432  24.9551968
   1.2799239  20.6407657  20.2772103   0.7198797  20.7100846  21.0503665
   0.6742742  20.4648641  19.5571599   2.4196526  35.0415625  20.0455267
   3.2059615  34.6235048  19.6945684   2.6835230  35.9461717  20.2136915
   7.8204953  34.9790858  20.9488245   8.5530125  34.4090075  21.1826075
   7.0644309  34.5912458  21.3894751   5.3430373  28.6912432  25.4082854
   5.0113698  29.5607843  25.1844069   4.7475987  28.3748716  26.0876884
   5.2359037  33.4107518  22.4876204   4.3275914  33.3422926  22.1934965
   5.1846632  33.8879463  23.3158029   7.1020683  31.6123956  24.2654078
   6.4595063  31.9056490  23.6193872   6.5975612  31.4976877  25.0707274
   4.7560847  35.3587130  14.9539937   5.6678703  35.5914516  14.7787635
   4.2470494  35.9424174  14.3915016   2.5432130  32.3788733  27.6215960
   2.2993062  33.1330793  27.0850236   2.8192060  32.7574080  28.4563207
   2.0996822  31.5345166  23.2029798   1.2381301  31.8326419  23.4946535
   2.1259256  31.7515564  22.2710831  13.7022414  38.1438049  20.8200555
  12.9486122  37.5745447  20.6644559  13.8369955  38.1100713  21.7671189
   2.4413505  26.5382013  25.0254167   2.0977775  27.4283655  24.9493278
   2.8092468  26.3483671  24.1623752   2.4063788  36.5290624  13.5326603
   1.8910411  37.2995229  13.7714990   2.1341096  35.8555760  14.1559664
   1.5210046  28.9086668  22.9903401   1.0174841  28.8716803  22.1771206
   1.8140652  29.8179411  23.0500057   7.3798062  39.2822979  15.4679776
   6.6027505  38.9434138  15.0234938   8.0589543  39.2875602  14.7934741
   2.1950091  34.4017716  15.3586384   1.8900227  34.7163865  16.2096527
   3.1480533  34.4799136  15.4013717   4.4294828  37.1101333  20.1750326
   4.9426709  37.7431325  20.6772035   5.0796052  36.5102528  19.8093686
   1.6910706  35.9842204  17.5511346   2.4382525  36.4963601  17.2418469
   1.9602296  35.6626257  18.4115740   4.1389544  33.0199320  19.5330136
   3.4012300  32.5076706  19.8640378   4.3916317  32.5799702  18.7213413
   4.2401171  25.7975572  20.1271905   4.5460048  24.9372936  19.8397820
   4.9653776  26.3893192  19.9270899   2.0488822  35.1748249  27.2253369
   2.4038210  35.4019723  28.0847835   2.6960953  35.5066626  26.6030624
   7.7786559  38.2966685  17.9302698   7.6404458  38.4868281  17.0023887
   7.4222778  39.0586068  18.3870749   2.0683794  31.2600214  20.4776467
   2.5652494  30.5070176  20.1577537   1.2970776  31.2964531  19.9119676
   9.9213551  36.9640580  22.1194759   9.9103428  37.8465295  21.7488692
   9.0530931  36.6112130  21.9249296   6.5386126  35.8589221  18.5864925
   7.0046578  36.6917212  18.5125227   6.9893627  35.3934202  19.2910183
   4.5102789  28.2269808  22.6255826   3.5965869  28.4574034  22.7938033
   4.9395890  28.3108252  23.4769858   4.2809247  36.4159700  25.1255720
   3.6280698  36.6635607  24.4708173   4.6589627  35.6023838  24.7918197
   1.2730846  31.8627988  15.6559075   1.4894461  32.7452625  15.3547903
   0.7924914  31.4714201  14.9264717  10.5238161  38.1140799  18.7244222
  10.9669307  37.3648124  18.3263345   9.6464672  38.1050935  18.3417954
   7.3657147  39.5996216  28.3522077   7.4155152  39.4346223  29.2937600
   7.2571070  38.7323475  27.9619958   4.6560909  35.5827144  29.6681384
   5.5570772  35.4433609  29.3765382   4.7308884  35.7481599  30.6079561
  10.0671026  39.5846037  21.1166669  10.9017917  40.0235841  21.2804229
  10.2030155  39.1084691  20.2974915   7.1162532  37.1425772  27.0644157
   7.5916654  37.3353418  26.2563008   6.1928097  37.1984958  26.8187541
   1.6942748  29.1773616  26.0299991   2.2124692  29.9134643  25.7046479
   1.3397881  29.4837609  26.8646750   1.9455343  25.5973898  21.5500887
   2.2257096  24.9297087  22.1761314   2.7305950  25.7902994  21.0375551
   5.8164201  34.0191532  25.2972462   6.7681624  34.1189630  25.3184686
   5.6467651  33.2269801  25.8070547   3.8378580  31.1047115  25.4831863
   3.2428513  31.3852128  24.7878352   3.5528277  31.5941016  26.2548604
   8.2952279  37.2397652  24.4114762   8.2628599  36.3013653  24.5974446
   8.9052902  37.3181689  23.6780587   8.4446767  34.0308695  24.4573045
   7.9285816  33.2467152  24.2702974   9.3286716  33.7027412  24.6219565
   6.1057494  27.7749711  20.4168858   5.9082315  27.4664799  21.3012190
   6.7157200  28.5011350  20.5466788  14.1128829  38.3013659  23.5520799
  14.8432217  38.0398947  24.1128502  13.5035774  37.5642381  23.5922867
  12.1944126  36.4421521  24.1495250  11.4677289  36.3077486  23.5411742
  11.7791413  36.7498350  24.9551968   1.8631141  27.6558618  18.1665389
   2.4162179  28.0754071  18.8255412   2.1001227  26.7294366  18.2088345
   5.2409948  29.7659143  17.6744054   4.6608617  30.4243947  17.2922106
   4.9745881  28.9436488  17.2631471   3.6913514  29.1664201  19.8765374
   4.1913293  29.2780735  19.0679693   4.3349122  28.8625254  20.5166182
   4.0234826  31.9259233  16.7300402   3.1360681  32.2108884  16.5120597
   4.4388815  31.7652997  15.8827679   7.3749362  31.9505754  20.4454741
   8.1509752  32.4402207  20.7179358   6.6497496  32.3763809  20.9026611
   9.8121921  32.6633374  21.5028682  10.4066411  32.4229110  20.7921990
   9.8848504  31.9440504  22.1302218   3.9975850  37.4413769  16.9450692
   3.9411051  37.8982321  16.1058324   4.5504192  36.6804454  16.7673535
   7.8080656  33.2303501  17.7700811   7.5517590  32.8300137  18.6009019
   7.1833524  33.9447295  17.6450951  12.1192993  35.9699574  20.2772103
  11.5592551  36.0392764  21.0503665  11.5136497  35.7940559  19.5571599
   1.8558874  24.7269436  18.0734476   1.0891270  24.1727923  18.2191159
   2.2669579  24.7991305  18.9348628  15.0794925  41.1267490  20.1271905
  15.3853802  40.2664853  19.8397820  15.8047530  41.7185110  19.9270899
  12.7849097  40.9265816  21.5500887  13.0650851  40.2589005  22.1761314
  13.5699704  41.1194912  21.0375551  12.6952628  40.0561354  18.0734476
  11.9285024  39.5019841  18.2191159  13.1063333  40.1283223  18.9348628
   2.8655259  14.3226293   9.6947365   3.5033669  14.2033041   8.9910705
   2.7476102  15.2707137   9.7535317   7.8204954  11.9852980   7.6733552
   8.5530126  11.4152197   7.9071381   7.0644310  11.5974581   8.1140057
   5.3430375   5.6974554  12.1328160   5.0113699   6.5669965  11.9089375
   4.7475988   5.3810838  12.8122191   1.8361894  17.8987100  11.5324073
   1.5362617  18.8012139  11.4239880   1.4912954  17.6319284  12.3845226
   7.1020684   8.6186079  10.9899384   6.4595065   8.9118612  10.3439179
   6.5975613   8.5038999  11.7952581   3.0401616  16.7873880  15.3146536
   3.4484972  16.3456291  14.5701169   2.3178877  16.2126508  15.5680729
   3.3630430  17.3475071   9.0698825   2.7339293  17.5120785   8.3674893
   2.9756092  17.7616680   9.8409789   7.2419662  18.2829508   6.4243189
   6.5570700  18.6628410   5.8740222   7.3263512  18.8924835   7.1575137
   2.5432131   9.3850855  14.3461267   2.2993063  10.1392916  13.8095542
   2.8192062   9.7636203  15.1808514   4.4970594  15.9289468  13.0238532
   4.7087489  16.5721227  12.3472913   4.4500342  15.0951784  12.5560462
   5.6116422  18.8061423  11.1960890   6.4333865  18.4041610  10.9143571
   5.6078825  18.7029657  12.1477006  13.7022415  15.1500171   7.5445861
  12.9486123  14.5807569   7.3889866  13.8369956  15.1162836   8.4916496
   2.8170757  20.9239940  15.3782324   2.7989233  21.7448821  14.8862593
   3.7390677  20.7994015  15.6032465   5.6189370  15.7619083   8.8491691
   4.9613045  16.4518344   8.9371819   6.4229769  16.1515515   9.1925677
   5.1956625  19.0969457   5.0274775   4.7418952  18.2560367   5.0839965
   4.5650592  19.7330855   5.3649555   3.6389564  20.9345953   5.9624593
   3.9312539  21.4951011   5.2436959   4.1488185  21.2274514   6.7177752
   2.0488823  12.1810372  13.9498676   2.4038211  12.4081845  14.8093141
   2.6960955  12.5128749  13.3275931   7.8055940  17.3705335   9.6659276
   8.2392447  17.2780624  10.5142330   8.5187521  17.3462835   9.0279292
   1.5383835  20.9707429  11.1992377   1.5920857  21.5398365  11.9670093
   0.6698616  21.1409314  10.8346414   8.6671490  17.4129036  12.1992161
   8.8607380  18.3174846  12.4451436   8.5672108  16.9536455  13.0330746
   3.7286598  17.5635778  17.7733042   3.5772105  17.3346330  16.8563126
   3.7191278  18.5206380  17.7864387   0.8465482  18.5399958   7.9166684
   0.5115314  18.5000728   8.8124334   0.3469427  17.8744674   7.4437094
   5.4378805  20.5954901  15.8509524   5.3791351  19.9114121  15.1840107
   5.8398323  21.3373891  15.3990150   5.4396212  18.5594485  14.0823504
   4.5522991  18.2220407  14.2049902   6.0094763  17.8277516  14.3192269
   9.9213553  13.9702702   8.8440065   9.9103429  14.8527418   8.4733998
   9.0530932  13.6174253   8.6494602   1.4296049  23.1182771  13.2042905
   2.1424021  23.7530236  13.1318807   0.9386078  23.2146637  12.3882907
   4.2809249  13.4221822  11.8501027   3.6280699  13.6697730  11.1953479
   4.6589628  12.6085960  11.5163504   1.2416422  23.4581515   5.9529197
   1.4238817  22.6403171   6.4156949   2.0649408  23.6749208   5.5154087
   3.9230479  20.2969818  18.4273334   4.4670383  20.9099776  17.9328289
   3.3417324  20.8549397  18.9440347   2.2087992  23.4190536   9.5588362
   2.0839131  22.6180276   9.0499307   2.8667083  23.9136730   9.0702332
   4.2722900  21.2199556  11.1867912   3.3253236  21.1004907  11.1146239
   4.6205673  20.3322054  11.2694173   1.2769333  21.0152272   7.3872264
   1.1294296  20.0868980   7.5679834   2.1022827  21.0372363   6.9029339
   4.8803455  21.8380831   8.4737137   5.8050003  21.6323693   8.3361588
   4.7118759  21.5897232   9.3826478   4.6698771  22.3566499   3.8299228
   4.8435649  21.7912921   3.0773081   5.1627663  23.1567394   3.6478718
  10.5238163  15.1202922   5.4489528  10.9669309  14.3710247   5.0508651
   9.6464673  15.1113058   5.0663260   7.2459273  19.7565872  17.7634655
   6.4554817  19.7390011  17.2239155   7.0092628  20.2954166  18.5183692
   7.3657148  16.6058339  15.0767384   7.4155153  16.4408346  16.0182907
   7.2571072  15.7385598  14.6865265   4.6560911  12.5889267  16.3926691
   5.5570773  12.4495731  16.1010688   4.7308885  12.7543721  17.3324868
   8.8675345  19.0255280  15.3209405   8.5760153  19.3885261  16.1572866
   8.2547476  18.3122288  15.1422738  10.0671027  16.5908160   7.8411976
  10.9017919  17.0297964   8.0049536  10.2030156  16.1146813   7.0220221
   7.1162533  14.1487895  13.7889463   7.5916655  14.3415541  12.9808315
   6.1928099  14.2047081  13.5432847   5.8164202  11.0253655  12.0217769
   6.7681625  11.1251753  12.0429993   5.6467653  10.2331923  12.5315853
   3.8378582   8.1109238  12.2077170   3.2428514   8.3914251  11.5123659
   3.5528278   8.6003139  12.9793911   8.2952280  14.2459775  11.1360069
   8.2628600  13.3075775  11.3219753   8.9052904  14.3243811  10.4025894
   8.4446769  11.0370818  11.1818352   7.9285817  10.2529275  10.9948281
   9.3286717  10.7089535  11.3464871  14.1128830  15.3075781  10.2766106
  14.8432218  15.0461070  10.8373809  13.5035775  14.5704503  10.3168174
  12.1944127  13.4483644  10.8740557  11.4677291  13.3139609  10.2657048
  11.7791414  13.7560473  11.6797275   9.8121922   9.6695496   8.2273988
  10.4066413   9.4291232   7.5167297   9.8848506   8.9502627   8.8547525
  12.1192995  12.9761697   7.0017410  11.5592553  13.0454886   7.7748972
  11.5136498  12.8002682   6.2816906   2.0456537  17.9429585  20.2902091
   2.9147697  18.1170237  19.9288725   1.5663289  18.7624002  20.1677820
  13.7049013  29.6518211   9.6947365  14.3427423  29.5324958   8.9910705
  13.5869856  30.5999055   9.7535317  10.5138719  29.6045639   9.6308890
  10.1757231  29.4886704   8.7429425  11.3828488  29.2036804   9.6109896
  10.9958502  30.7580491  15.5895095  10.9847143  30.3633289  14.7175599
  11.1579142  30.0246563  16.1828867   3.9189967  32.9532307   8.4590001
   4.7111259  32.6123132   8.0436301   4.1586617  33.0627282   9.3792155
   7.7165764  33.5417603  14.5374279   7.4255630  34.4463233  14.4220946
   8.3522748  33.5834130  15.2518349   8.6421970  30.9194451  11.1275639
   9.2385543  30.6950473  10.4132602   8.6996942  30.1779197  11.7301087
  13.2590282  27.3769665   6.7700573  14.0453371  26.9589088   6.4190990
  13.5228986  28.2815757   6.9382222  13.4300359  32.8142515   1.4689230
  12.7946192  32.8877142   2.1810135  13.0997765  33.4036114   0.7908309
  18.6598709  27.3144898   7.6733552  19.3923881  26.7444115   7.9071381
  17.9038064  26.9266498   8.1140057  10.2774828  29.7372139   4.8696894
   9.9133036  29.2102760   5.5809816  11.1341944  29.3470609   4.6963380
  16.1824129  21.0266472  12.1328160  15.8507454  21.8961883  11.9089375
  15.5869742  20.7102756  12.8122191   9.9180315  24.7662039  -0.1341757
  10.0854718  25.6342276   0.2328714   9.7277485  24.9289321  -1.0580468
  12.6755649  33.2279018  11.5324073  12.3756372  34.1304057  11.4239880
  12.3306708  32.9611201  12.3845226   6.1268130  29.6792815   7.5660778
   5.2018627  29.5469029   7.7738469   6.3752543  30.4587034   8.0630720
  16.0752792  25.7461558   9.2121510  15.1669670  25.6776967   8.9180271
  16.0240388  26.2233503  10.0403336   9.8969536  27.2219697   0.8504910
   9.7769162  27.6676747   1.6890390   9.2022125  27.5705014   0.2918448
   3.4876941  29.3226088   8.4004567   3.6169322  29.5760567   9.3143978
   2.8074392  29.9153796   8.0809222  10.1493658  27.1651204  17.1556408
   9.3726992  27.7245124  17.1459272  10.7884221  27.6507987  17.6771278
  17.9414439  23.9477997  10.9899384  17.2988819  24.2410530  10.3439179
  17.4369367  23.8330917  11.7952581  15.5954602  27.6941170   1.6785244
  16.5072459  27.9268557   1.5032941  15.0864250  28.2778214   1.1160322
   8.4040031  29.9736657  16.7174375   9.1454715  30.5121701  16.4409198
   7.6977016  30.6002946  16.8745927  13.8795370  32.1165798  15.3146536
  14.2878726  31.6748208  14.5701169  13.1572632  31.5418425  15.5680729
  10.2326440  27.0538404  12.6880093  11.0787635  27.4777818  12.8314742
  10.1725078  26.3972029  13.3818656  14.2024185  32.6766988   9.0698825
  13.5733047  32.8412702   8.3674893  13.8149847  33.0908598   9.8409789
  18.0813417  33.6121426   6.4243189  17.3964455  33.9920328   5.8740222
  18.1657266  34.2216753   7.1575137  13.3825886  24.7142773  14.3461267
  13.1386817  25.4684833  13.8095542  13.6585816  25.0928120  15.1808514
  15.3364348  31.2581385  13.0238532  15.5481244  31.9013145  12.3472913
  15.2894097  30.4243702  12.5560462  12.9390577  23.8699206   9.9275105
  12.0775056  24.1680459  10.2191842  12.9653012  24.0869605   8.9956137
   9.7552147  32.4141396   6.3348910  10.2190492  32.6929099   5.5453533
   9.4908945  31.5124841   6.1522001   6.6476228  31.9612878   9.2728673
   7.2177585  32.3900146   8.6346158   7.2384340  31.6795463   9.9712859
   8.6921033  28.5364549   3.1438475   9.3945076  28.9885592   3.6112402
   8.3601661  27.8948368   3.7718368   7.1401394  27.1276305  17.5189685
   6.5100055  27.8092586  17.7525082   7.0337482  27.0159387  16.5742823
   2.4346367  26.7948101   8.4455609   1.6445421  27.0505630   7.9695720
   2.9257614  27.6096439   8.5507649  16.4510176  34.1353341  11.1960890
  17.2727620  33.7333528  10.9143571  16.4472579  34.0321575  12.1477006
   4.3861112  27.1592681   5.4039086   3.5892275  27.2711375   5.9222581
   4.1586704  27.4979333   4.5379976  10.2166780  33.6837384  13.3521600
  10.2811212  34.1457791  14.1879772   9.5077704  33.0534749  13.4803910
   0.7184070  27.0478592  10.8770600   0.9692108  27.9325602  11.1428176
   1.2543618  26.8683193  10.1045692  24.5416169  30.4792089   7.5445861
  23.7879878  29.9099487   7.3889866  24.6763711  30.4454754   8.4916496
   6.4182137  21.4297071  19.8814936   6.0249083  20.8763270  20.5562580
   7.2348277  21.7407650  20.2721453   9.3350098  22.8454950  17.4735192
  10.0759811  23.4462103  17.3939655   9.5668021  22.1032588  16.9153235
   4.4791436  28.0311318  15.7513422   4.3644951  27.1296575  16.0520521
   3.6235954  28.2775014  15.3998239  11.5583274  35.9729058  17.3500923
  11.1147128  35.1865436  17.0321827  12.2200487  36.1608208  16.6844813
   6.3170395  37.5024859  11.8761601   6.8677820  37.3741923  11.1038595
   5.4781871  37.8019749  11.5256494  13.6564512  36.2531858  15.3782324
  13.6382987  37.0740739  14.8862593  14.5784432  36.1285933  15.6032465
  10.1137566  33.7675987  16.2205832  10.6465903  33.0064275  15.9905140
   9.5851647  33.4749639  16.9629987  13.2807261  18.8736053  11.7499474
  12.9371530  19.7637695  11.6738585  13.6486224  18.6837711  10.8869059
  13.2457544  28.8644664   0.2571909  12.7304167  29.6349269   0.4960297
  12.9734852  28.1909801   0.8804971  10.8304655  23.7094365   5.3157148
   9.9746251  23.3201216   5.1362786  11.2431606  23.7886326   4.4556933
  12.3603801  21.2440708   9.7148707  11.8568597  21.2070844   8.9016513
  12.6534408  22.1533451   9.7745364   8.6046687  21.3279438   8.7214889
   9.4699684  21.1322247   8.3620778   8.6724196  21.0989790   9.6484246
  18.2191818  31.6177019   2.1925083  17.4421261  31.2788179   1.7480245
  18.8983299  31.6229642   1.5180048  13.0343847  26.7371756   2.0831690
  12.7293982  27.0517906   2.9341834  13.9874289  26.8153176   2.1259023
  11.4790279  32.8961980   3.7324644  10.9511640  32.1614739   3.4197882
  10.9777781  33.6736656   3.4864613  16.4583125  31.0911000   8.8491691
  15.8006799  31.7810262   8.9371819  17.2623524  31.4807432   9.1925677
   6.2109006  23.5581646   6.0931256   6.7852758  23.3356828   5.3604449
   6.7979989  23.6270341   6.8459857  15.2688583  29.4455373   6.8995632
  15.7820465  30.0785365   7.4017342  15.9189807  28.8456568   6.5338992
   8.5131674  20.4322895   4.8206325   7.8596086  20.1171912   4.1962940
   8.4712148  19.8098635   5.5466148  11.7469414  26.9204829   9.1453973
  10.8291976  27.1419776   8.9875661  12.1629558  26.9951139   8.2865680
  12.5304462  28.3196244   4.2756653  13.2776281  28.8317641   3.9663775
  12.7996052  27.9980297   5.1361047  16.0350380  34.4261374   5.0274775
  15.5812707  33.5852284   5.0839965  15.4044346  35.0622773   5.3649555
  14.9783299  25.3553360   6.2575442  14.2406056  24.8430747   6.5885685
  15.2310073  24.9153742   5.4458719  14.4783319  36.2637871   5.9624593
  14.7706293  36.8242928   5.2436959  14.9881940  36.5566432   6.7177752
  15.0794927  18.1329612   6.8517212  15.3853803  17.2726976   6.5643127
  15.8047531  18.7247233   6.6516206   9.3516006  28.4283406   7.3593403
   9.4064616  27.4757242   7.2835879   8.5407208  28.5842845   7.8434701
   7.2908366  27.0460465   5.1183782   6.4776232  27.3454636   5.5248974
   7.7867360  26.6516154   5.8358264   9.4416944  37.0418222   7.0518046
   9.3993123  37.2679069   6.1226578  10.3579643  36.8081597   7.2003847
  12.8882578  27.5102290  13.9498676  13.2431966  27.7373763  14.8093141
  13.5354709  27.8420667  13.3275931  18.6180315  30.6320726   4.6548005
  18.4798213  30.8222322   3.7269194  18.2616534  31.3940108   5.1116056
   6.7822441  24.6178821  10.7345017   7.4221820  24.4767580  10.0367980
   5.9499972  24.3313334  10.3583619  18.6449694  32.6997253   9.6659276
  19.0786201  32.6072542  10.5142330  19.3581275  32.6754753   9.0279292
   7.5582745  33.9181251   6.8480009   8.3523343  33.4231571   6.6462584
   6.8474437  33.3899114   6.4847715  12.3777589  36.2999347  11.1992377
  12.4314612  36.8690283  11.9670093  11.5092371  36.4701232  10.8346414
   3.7851057  24.5879146   5.5118003   4.0457875  25.5024479   5.4027164
   4.6068230  24.1203588   5.6614616   5.2575983  26.0016903  12.6816828
   5.9299036  25.7934265  12.0329477   4.4305769  25.8038989  12.2422060
  19.5065244  32.7420953  12.1992161  19.7001134  33.6466764  12.4451436
  19.4065862  32.2828372  13.0330746  11.1601555  22.6278844  14.6982489
  10.5129470  23.3268794  14.6046965  11.9302570  23.0614988  15.0658737
  14.5680353  32.8927696  17.7733042  14.4165859  32.6638248  16.8563126
  14.5585032  33.8498297  17.7864387  11.3365689  30.4659609  12.7579309
  12.2657749  30.6170768  12.5848276  10.9156719  30.5543630  11.9027955
  10.1354021  34.4910273  10.5277846   9.9965107  34.1229058  11.4003784
   9.3468617  35.0057913  10.3561804  11.6859236  33.8691876   7.9166684
  11.3509069  33.8292646   8.8124334  11.1863182  33.2036592   7.4437094
   5.6603480  29.2759506  13.4419265   5.5223278  28.5439745  14.0430804
   6.5708403  29.1868406  13.1603453   8.2885781  28.9879465  12.9302945
   8.9985399  28.3472657  12.8889563   8.2455089  29.2392360  13.8529126
  16.2772559  35.9246819  15.8509524  16.2185106  35.2406039  15.1840107
  16.6792078  36.6665809  15.3990150   7.0014715  25.9744683  14.7498584
   6.4652072  25.5235422  15.4020181   6.4131423  26.1090592  14.0069049
  16.2789967  33.8886403  14.0823504  15.3916745  33.5512324  14.2049902
  16.8488518  33.1569434  14.3192269   2.7353836  25.1100691  11.8351579
   2.6512025  24.5026360  11.1001989   1.9136542  25.6009709  11.8361075
   9.8091120  38.5487855  11.0484747   9.7361292  39.3542826  11.5604051
   9.3668513  38.7479821  10.2232768  12.9077550  23.5954254   7.2021774
  13.4046249  22.8424217   6.8822844  12.1364531  23.6318571   6.6364983
  20.7607307  29.2994620   8.8440065  20.7497183  30.1819335   8.4733998
  19.8924687  28.9466171   8.6494602  12.2689804  38.4474689  13.2042905
  12.9817776  39.0822154  13.1318807  11.7779832  38.5438555  12.3882907
  13.9907330  32.3525942   4.7760197  13.0563609  32.4727404   4.6064901
  14.1683999  31.4498408   4.5120207   9.4912519  25.7371637   6.9293458
   9.1210306  25.1842678   7.6174364   9.9871611  25.1329771   6.3768458
  17.3779882  28.1943261   5.3110231  17.8440334  29.0271252   5.2370534
  17.8287382  27.7288242   6.0155490   7.3201717  36.1969132  14.0248476
   8.0211177  36.8305615  14.1777871   6.8496832  36.5383864  13.2644116
  15.4456113  34.5387082   2.3096383  15.7215957  34.4243677   3.2190257
  14.5760612  34.1404567   2.2708556  15.3496545  20.5623848   9.3501133
  14.4359624  20.7928075   9.5183340  15.7789646  20.6462292  10.2015165
  15.1203003  28.7513740  11.8501027  14.4674453  28.9989647  11.1953479
  15.4983383  27.9377878  11.5163504  12.0810177  38.7873433   5.9529197
  12.2632571  37.9695089   6.4156949  12.9043163  39.0041125   5.5154087
  11.1690576  29.4933551  18.3367064  10.4931213  29.3927680  19.0069439
  11.9918210  29.3372765  18.8003061   2.9169435  35.7305487  10.9579579
   3.5022872  34.9849175  11.0907483   2.7194274  36.0409444  11.8416243
   4.8877852  23.1475628  13.1746564   4.9519179  24.0090459  12.7623962
   4.8244972  22.5349630  12.4418923   4.3630125  25.2198761  16.8219599
   4.9902164  24.8375838  17.4357123   3.5058044  25.0012963  17.1875291
  14.7624233  35.6261736  18.4273334  15.3064137  36.2391694  17.9328289
  14.1811078  36.1841314  18.9440347  13.0481746  38.7482454   9.5588362
  12.9232886  37.9472194   9.0499307  13.7060837  39.2428647   9.0702332
   4.6689914  25.1031186   8.7365502   3.9476500  25.7167154   8.5972975
   5.4583170  25.6388951   8.6582148  15.1116655  36.5491474  11.1867912
  14.1646990  36.4296825  11.1146239  15.4599428  35.6613972  11.2694173
   7.4716228  22.4385613  15.0106154   7.9950630  22.6847909  15.7732463
   7.2528561  23.2705648  14.5909291  12.1163088  36.3444190   7.3872264
  11.9688050  35.4160898   7.5679834  12.9416581  36.3664281   6.9029339
   5.9825332  24.9962257   3.2452756   6.3221405  25.5248178   2.5231365
   6.4297453  25.3342663   4.0211323  15.7197210  37.1672749   8.4737137
  16.6443757  36.9615610   8.3361588  15.5512513  36.9189150   9.3826478
   8.6768773  23.3799308  12.6955824   8.3365593  22.5807121  13.0976504
   7.9707779  23.6801019  12.1232658   9.3285245  20.4648620  11.1483147
  10.1511314  19.9909099  11.0262038   9.5723308  21.2439104  11.6481834
   7.9693479  23.4936879   1.4446049   8.6901842  23.8718132   0.9409766
   7.3458783  24.2125756   1.5481027  12.1124602  24.1982028   2.3804381
  12.3288217  25.0806666   2.0793210  11.6318669  23.8068241   1.6510023
   6.8523824  27.1567741   8.9575126   6.7068404  27.4708044   9.8499408
   6.3749027  27.7752641   8.4046025   8.7120206  24.1470289   9.0056016
   8.6981775  23.2511382   8.6688314   9.4292635  24.1540953   9.6394302
  10.5646337  24.5807629  11.0509143  10.3064115  25.5024700  11.0493473
  10.0331378  24.1838064  11.7409607  15.5092526  37.6858416   3.8299228
  15.6829403  37.1204839   3.0773081  16.0021417  38.4859311   3.6478718
   1.3269486  29.6973085  11.8962787   0.7822954  30.4732893  12.0283062
   2.2048836  30.0443890  11.7381909   8.1157102  23.0284669   4.2743586
   8.2373014  22.1001315   4.4734473   7.8259145  23.0423355   3.3621901
  10.9848293  20.7139580   7.4110306  11.0069990  20.7778913   6.4562285
  11.4016352  19.8744088   7.6050812  21.3631917  30.4494839   5.4489528
  21.8063063  29.7002164   5.0508651  20.4858427  30.4404976   5.0663260
   2.1135508  28.8242982  14.7892944   1.3717244  28.9725617  15.3757575
   1.7928252  29.0851247  13.9259693  10.0579170  38.3658960  14.5873334
  10.3666297  38.1208107  15.4596034  10.8554652  38.5705598  14.0992204
   7.5273654  36.0634879   8.8901012   6.9053664  35.4005584   8.5903240
   8.1978521  36.0896011   8.2074660   7.5998182  24.5416667  18.4833518
   7.6486337  25.4178789  18.1011288   8.1420696  23.9994060  17.9105162
  18.0853028  35.0857790  17.7634655  17.2948571  35.0681929  17.2239155
  17.8486382  35.6246084  18.5183692  18.2050903  31.9350256  15.0767384
  18.2548908  31.7700264  16.0182907  18.0964826  31.0677515  14.6865265
  15.4954665  27.9181184  16.3926691  16.3964528  27.7787649  16.1010688
  15.5702640  28.0835639  17.3324868   9.8297470  25.2948039  15.2379877
   8.9600780  25.5881605  14.9662466  10.0656951  25.8788484  15.9587141
  19.7069100  34.3547198  15.3209405  19.4153908  34.7177178  16.1572866
  19.0941231  33.6414206  15.1422738  20.9064782  31.9200078   7.8411976
  21.7411673  32.3589882   8.0049536  21.0423911  31.4438731   7.0220221
  17.9556288  29.4779812  13.7889463  18.4310409  29.6707459  12.9808315
  17.0321853  29.5338998  13.5432847  12.5336504  21.5127656  12.7545297
  13.0518448  22.2488683  12.4291786  12.1791637  21.8191649  13.5892056
  12.7849098  17.9327939   8.2746194  13.0650852  17.2651128   8.9006621
  13.5699705  18.1257034   7.7620858  16.6557957  26.3545573  12.0217769
  17.6075380  26.4543670  12.0429993  16.4861407  25.5623841  12.5315853
  14.6772336  23.4401156  12.2077170  14.0822268  23.7206168  11.5123659
  14.3922033  23.9295057  12.9793911  19.1346035  29.5751692  11.1360069
  19.1022355  28.6367693  11.3219753  19.7446658  29.6535729  10.4025894
  19.2840523  26.3662736  11.1818352  18.7679572  25.5821192  10.9948281
  20.1680472  26.0381452  11.3464871  16.9451250  20.1103751   7.1414165
  16.7476071  19.8018839   8.0257497  17.5550956  20.8365390   7.2712094
  24.9522584  30.6367699  10.2766106  25.6825973  30.3752987  10.8373809
  24.3429530  29.8996421  10.3168174  23.0337882  28.7775562  10.8740557
  22.3071045  28.6431527  10.2657048  22.6185168  29.0852390  11.6797275
  10.8568058  32.4965491  18.6387930  11.7771067  32.6744090  18.8327976
  10.8217641  31.5521537  18.4867629   3.8530130  30.4066526  11.2810711
   4.0716140  31.3383634  11.2998745   4.2655904  30.0474500  12.0665515
  10.7734348  20.9134611   3.2686399   9.9635077  20.5681696   3.6441645
  11.4618765  20.6042155   3.8574011  12.7024897  19.9912658   4.8910696
  13.2555935  20.4108112   5.5500719  12.9394983  19.0648406   4.9333652
   8.7257996  25.9799732  20.6713460   8.6254723  26.9294089  20.6025551
   8.5079538  25.6517971  19.7989530  16.0803704  22.1013183   4.3989360
  15.5002373  22.7597987   4.0167413  15.8139636  21.2790528   3.9876778
  14.5307270  21.5018241   6.6010681  15.0307048  21.6134775   5.7924999
  15.1742878  21.1979294   7.2411489   8.5889266  29.4096871  19.4878521
   8.1056348  30.2097231  19.6942411   8.6750205  29.4204815  18.5345965
   4.5162603  33.3001405  11.5246955   5.4705857  33.2685348  11.4576887
   4.3175127  32.8392029  12.3397181   5.1061985  31.8702521  14.0917753
   5.9254874  32.3646600  14.1152590   5.3798793  30.9534489  14.0635320
  14.8628582  24.2613274   3.4545708  13.9754437  24.5462924   3.2365903
  15.2782571  24.1007037   2.6072985  18.2143118  24.2859795   7.1700048
  18.9903508  24.7756247   7.4424665  17.4891252  24.7117849   7.6271917
  20.6515676  24.9987414   8.2273988  21.2460167  24.7583150   7.5167297
  20.7242260  24.2794544   8.8547525  14.8369605  29.7767810   3.6695999
  14.7804807  30.2336361   2.8303631  15.3897948  29.0158494   3.4918841
  18.6474411  25.5657541   4.4946118  18.3911346  25.1654177   5.3254326
  18.0227279  26.2801335   4.3696257  22.9586749  28.3053615   7.0017410
  22.3986307  28.3746804   7.7748972  22.3530253  28.1294599   6.2816906
  15.5704385  30.9672591   0.9648528  15.5153189  30.8016862   0.0236972
  14.9450440  31.6748624   1.1210718  12.8850292  33.2721503  20.2902091
  13.7541452  33.4462155  19.9288725  12.4057043  34.0915920  20.1677820
   8.8090074  39.1449590   8.6301603   7.8585705  39.1451452   8.5165975
   9.1122560  38.3982325   8.1137637  12.6952630  17.0623476   4.7979783
  11.9285025  16.5081963   4.9436465  13.1063335  17.1345345   5.6593935
   4.6994391  23.3508272  18.8884964   5.5625852  22.9945077  19.0988289
   4.1259801  23.0122167  19.5760369  27.0217884  36.3558390  12.1328160
  26.6901208  37.2253801  11.9089375  26.4263497  36.0394674  12.8122191
  26.9146547  41.0753476   9.2121510  26.0063424  41.0068884   8.9180271
  26.8634143  41.5525421  10.0403336  20.9887413  42.4943122  17.1556408
  20.2120747  43.0537042  17.1459272  21.6277976  42.9799905  17.6771278
  28.7808193  39.2769914  10.9899384  28.1382574  39.5702448  10.3439179
  28.2763122  39.1622835  11.7952581  21.0720195  42.3830322  12.6880093
  21.9181390  42.8069736  12.8314742  21.0118832  41.7263946  13.3818656
  24.2219640  40.0434690  14.3461267  23.9780572  40.7976751  13.8095542
  24.4979571  40.4220038  15.1808514  23.7784332  39.1991124   9.9275105
  22.9168811  39.4972377  10.2191842  23.8046766  39.4161522   8.9956137
  17.9795149  42.4568223  17.5189685  17.3493809  43.1384504  17.7525082
  17.8731237  42.3451305  16.5742823  17.2575891  36.7588989  19.8814936
  16.8642837  36.2055187  20.5562580  18.0742032  37.0699567  20.2721453
  20.1743852  38.1746868  17.4735192  20.9153566  38.7754021  17.3939655
  20.4061775  37.4324506  16.9153235  24.1201015  34.2027971  11.7499474
  23.7765285  35.0929613  11.6738585  24.4879978  34.0129629  10.8869059
  23.1997556  36.5732626   9.7148707  22.6962351  36.5362761   8.9016513
  23.4928163  37.4825369   9.7745364  19.4440442  36.6571356   8.7214889
  20.3093438  36.4614165   8.3620778  19.5117951  36.4281708   9.6484246
  17.0502761  38.8873564   6.0931256  17.6246513  38.6648745   5.3604449
  17.6373743  38.9562258   6.8459857  19.3525428  35.7614813   4.8206325
  18.6989841  35.4463830   4.1962940  19.3105903  35.1390553   5.5466148
  22.5863169  42.2496746   9.1453973  21.6685730  42.4711693   8.9875661
  23.0023312  42.3243057   8.2865680  25.9188681  33.4621530   6.8517212
  26.2247558  32.6018894   6.5643127  26.6441286  34.0539150   6.6516206
  23.7276332  42.8394207  13.9498676  24.0825720  43.0665681  14.8093141
  24.3748464  43.1712584  13.3275931  17.6216195  39.9470738  10.7345017
  18.2615575  39.8059498  10.0367980  16.7893726  39.6605252  10.3583619
  14.6244812  39.9171063   5.5118003  14.8851629  40.8316397   5.4027164
  15.4461984  39.4495506   5.6614616  16.0969737  41.3308821  12.6816828
  16.7692791  41.1226183  12.0329477  15.2699524  41.1330907  12.2422060
  21.9995309  37.9570762  14.6982489  21.3523224  38.6560711  14.6046965
  22.7696325  38.3906905  15.0658737  17.8408469  41.3036601  14.7498584
  17.3045826  40.8527339  15.4020181  17.2525178  41.4382510  14.0069049
  13.5747590  40.4392609  11.8351579  13.4905779  39.8318278  11.1001989
  12.7530297  40.9301627  11.8361075  23.7471304  38.9246172   7.2021774
  24.2440004  38.1716134   6.8822844  22.9758286  38.9610489   6.6364983
  20.3306273  41.0663555   6.9293458  19.9604061  40.5134595   7.6174364
  20.8265365  40.4621689   6.3768458  26.1890299  35.8915766   9.3501133
  25.2753379  36.1219992   9.5183340  26.6183400  35.9754210  10.2015165
  25.9596758  44.0805657  11.8501027  25.3068208  44.3281565  11.1953479
  26.3377137  43.2669796  11.5163504  15.7271607  38.4767546  13.1746564
  15.7912933  39.3382377  12.7623962  15.6638727  37.8641547  12.4418923
  15.2023879  40.5490678  16.8219599  15.8295918  40.1667756  17.4357123
  14.3451798  40.3304880  17.1875291  15.5083669  40.4323104   8.7365502
  14.7870255  41.0459072   8.5972975  16.2976925  40.9680869   8.6582148
  18.3109982  37.7677531  15.0106154  18.8344384  38.0139827  15.7732463
  18.0922316  38.5997565  14.5909291  19.5162528  38.7091226  12.6955824
  19.1759348  37.9099039  13.0976504  18.8101534  39.0092936  12.1232658
  20.1678999  35.7940538  11.1483147  20.9905069  35.3201016  11.0262038
  20.4117063  36.5731022  11.6481834  17.6917578  42.4859659   8.9575126
  17.5462159  42.7999962   9.8499408  17.2142782  43.1044559   8.4046025
  19.5513961  39.4762207   9.0056016  19.5375530  38.5803300   8.6688314
  20.2686389  39.4832870   9.6394302  21.4040092  39.9099547  11.0509143
  21.1457870  40.8316618  11.0493473  20.8725132  39.5129981  11.7409607
  21.8242047  36.0431497   7.4110306  21.8463744  36.1070830   6.4562285
  22.2410106  35.2036006   7.6050812  18.4391936  39.8708584  18.4833518
  18.4880092  40.7470707  18.1011288  18.9814451  39.3285977  17.9105162
  26.3348420  43.2473102  16.3926691  27.2358282  43.1079567  16.1010688
  26.4096394  43.4127557  17.3324868  20.6691225  40.6239957  15.2379877
  19.7994534  40.9173523  14.9662466  20.9050705  41.2080402  15.9587141
  28.7950042  44.8071730  13.7889463  29.2704164  44.9999376  12.9808315
  27.8715608  44.8630916  13.5432847  23.3730259  36.8419574  12.7545297
  23.8912203  37.5780601  12.4291786  23.0185391  37.1483567  13.5892056
  23.6242853  33.2619856   8.2746194  23.9044607  32.5943045   8.9006621
  24.4093460  33.4548952   7.7620858  27.4951711  41.6837490  12.0217769
  28.4469134  41.7835588  12.0429993  27.3255162  40.8915759  12.5315853
  25.5166091  38.7693073  12.2077170  24.9216023  39.0498086  11.5123659
  25.2315787  39.2586974  12.9793911  30.1234278  41.6954653  11.1818352
  29.6073326  40.9113110  10.9948281  31.0074226  41.3673370  11.3464871
  27.7845004  35.4395669   7.1414165  27.5869826  35.1310757   8.0257497
  28.3944710  36.1657308   7.2712094  23.5418651  35.3204576   4.8910696
  24.0949690  35.7400029   5.5500719  23.7788737  34.3940324   4.9333652
  19.5651750  41.3091649  20.6713460  19.4648477  42.2586006  20.6025551
  19.3473292  40.9809888  19.7989530  23.5346384  32.3915394   4.7979783
  22.7678780  31.8373881   4.9436465  23.9457089  32.4637263   5.6593935
  15.5388145  38.6800190  18.8884964  16.4019607  38.3236995  19.0988289
  14.9653556  38.3414085  19.5760369  14.7624235  12.6323858   5.1518641
  15.3064139  13.2453817   4.6573596  14.1811079  13.1903437   5.6685654
  18.0853029  12.0919913   4.4879962  17.2948573  12.0744051   3.9484461
  17.8486383  12.6308206   5.2428999  12.8850293  10.2783625   7.0147397
  13.7541453  10.4524278   6.6534032  12.4057045  11.0978042   6.8923127
  21.8352258  23.0934531   2.3140402  21.8240899  22.6987329   1.4420906
  21.9972898  22.3600604   2.9074174  18.5559519  25.8771643   1.2619586
  18.2649385  26.7817274   1.1466252  19.1916504  25.9188170   1.9763656
  19.4815726  23.2548491  -2.1479054  20.0779298  23.0304514  -2.8622091
  19.5390698  22.5133237  -1.5453606  27.0217885  13.3620512  -1.1426533
  26.6901210  14.2315923  -1.3665318  26.4263498  13.0456796  -0.4632503
  20.9887414  19.5005244   3.8801714  20.2120748  20.0599164   3.8704579
  21.6277977  19.9862027   4.4016584  28.7808195  16.2832037  -2.2855309
  28.1382575  16.5764570  -2.9315514  28.2763123  16.1684957  -1.4802112
  19.2433786  22.3090697   3.4419681  19.9848471  22.8475741   3.1654505
  18.5370772  22.9356986   3.5991233  24.7189126  24.4519838   2.0391843
  25.1272482  24.0102248   1.2946475  23.9966387  23.8772465   2.2926036
  21.0720196  19.3892445  -0.5874600  21.9181391  19.8131858  -0.4439951
  21.0118834  18.7326069   0.1063963  24.2219641  17.0496813   1.0706573
  23.9780573  17.8038874   0.5340849  24.4979572  17.4282161   1.9053821
  26.1758104  23.5935425  -0.2516161  26.3874999  24.2367185  -0.9281780
  26.1287852  22.7597742  -0.7194231  17.9795150  19.4630346   4.2434991
  17.3493811  20.1446627   4.4770388  17.8731238  19.3513427   3.2988130
  21.0560535  26.0191424   0.0766907  21.1204968  26.4811831   0.9125079
  20.3471459  25.3888789   0.2049217  17.2575893  13.7651112   6.6060242
  16.8642838  13.2117310   7.2807887  18.0742033  14.0761690   6.9966760
  20.1743854  15.1808991   4.1980499  20.9153567  15.7816144   4.1184961
  20.4061777  14.4386628   3.6398542  15.3185192  20.3665358   2.4758729
  15.2038707  19.4650615   2.7765828  14.4629709  20.6129055   2.1243545
  22.3977029  28.3083098   4.0746229  21.9540884  27.5219477   3.7567134
  23.0594243  28.4962249   3.4090120  24.4958268  28.5885898   2.1027631
  24.4776743  29.4094779   1.6107900  25.4178188  28.4639973   2.3277772
  20.9531322  26.1030028   2.9451139  21.4859659  25.3418316   2.7150447
  20.4245403  25.8103679   3.6875293  23.7276334  19.8456330   0.6743982
  24.0825721  20.0727803   1.5338448  24.3748465  20.1774707   0.0521237
  21.9995311  14.9632884   1.4227795  21.3523226  15.6622834   1.3292272
  22.7696326  15.3969028   1.7904044  25.4074108  25.2281736   4.4978349
  25.2559615  24.9992288   3.5808432  25.3978788  26.1852338   4.5109694
  22.1759445  22.8013649  -0.5175385  23.1051505  22.9524809  -0.6906418
  21.7550475  22.8897670  -1.3726738  16.4997236  21.6113546   0.1664572
  16.3617034  20.8793785   0.7676111  17.4102159  21.5222446  -0.1151241
  19.1279536  21.3233506  -0.3451749  19.8379155  20.6826698  -0.3865130
  19.0848845  21.5746400   0.5774432  27.1166315  28.2600859   2.5754831
  27.0578861  27.5760079   1.9085414  27.5185833  29.0019849   2.1235457
  17.8408470  18.3098723   1.4743891  17.3045827  17.8589462   2.1265487
  17.2525179  18.4444632   0.7314355  27.1183722  26.2240443   0.8068810
  26.2310501  25.8866365   0.9295209  27.6882273  25.4923474   1.0437576
  18.1595473  28.5323173   0.7493783  18.8604932  29.1659656   0.9023177
  17.6890588  28.8737904  -0.0110578  25.9596759  21.0867780  -1.4253667
  25.3068209  21.3343688  -2.0801214  26.3377139  20.2731918  -1.7591189
  22.0084332  21.8287591   5.0612370  21.3324969  21.7281720   5.7314746
  22.8311966  21.6726805   5.5248368  13.7563191  28.0659528  -2.3175114
  14.3416628  27.3203216  -2.1847210  13.5588029  28.3763484  -1.4338450
  15.2023880  17.5552801   3.5464905  15.8295919  17.1729878   4.1602430
  14.3451799  17.3367003   3.9120598  25.6017989  27.9615776   5.1518641
  26.1457893  28.5745734   4.6573596  25.0204834  28.5195355   5.6685654
  18.3109984  14.7739653   1.7351461  18.8344386  15.0201950   2.4977770
  18.0922317  15.6059688   1.3154598  12.9529263  21.1597022   1.5138251
  12.2110999  21.3079657   2.1002881  12.6322008  21.4205288   0.6505000
  20.8972926  30.7013000   1.3118641  21.2060052  30.4562147   2.1841340
  21.6948408  30.9059639   0.8237511  18.4391938  16.8770707   5.2078825
  18.4880093  17.7532830   4.8256595  18.9814452  16.3348100   4.6350468
  28.9246783  27.4211830   4.4879962  28.1342327  27.4035969   3.9484461
  28.6880138  27.9600124   5.2428999  29.0444658  24.2704297   1.8012691
  29.0942663  24.1054304   2.7428213  28.9358582  23.4031556   1.4110571
  26.3348421  20.2535225   3.1171997  27.2358284  20.1141689   2.8255995
  26.4096395  20.4189679   4.0570175  20.6691226  17.6302079   1.9625184
  19.7994536  17.9235645   1.6907772  20.9050707  18.2142524   2.6832447
  30.5462855  26.6901238   2.0454712  30.2547664  27.0531219   2.8818173
  29.9334987  25.9768246   1.8668044  28.7950043  21.8133853   0.5134770
  29.2704165  22.0061499  -0.2946378  27.8715609  21.8693039   0.2678154
  27.4951712  18.6899613  -1.2536924  28.4469135  18.7897710  -1.2324700
  27.3255163  17.8977881  -0.7438840  25.5166092  15.7755196  -1.0677523
  24.9216024  16.0560209  -1.7631035  25.2315789  16.2649097  -0.2960782
  30.1234279  18.7016776  -2.0936341  29.6073327  17.9175233  -2.2806413
  31.0074227  18.3735493  -1.9289822  21.6961814  24.8319532   5.3633236
  22.6164823  25.0098131   5.5573283  21.6611397  23.8875577   5.2112936
  14.6923886  22.7420566  -1.9943982  14.9109896  23.6737674  -1.9755949
  15.1049660  22.3828541  -1.2089179  19.5651752  18.3153772   7.3958766
  19.4648478  19.2648129   7.3270858  19.3473294  17.9872011   6.5234837
  19.4283022  21.7450911   6.2123828  18.9450103  22.5451271   6.4187717
  19.5143961  21.7558856   5.2591272  15.3556359  25.6355446  -1.7507738
  16.3099613  25.6039388  -1.8177807  15.1568883  25.1746069  -0.9357512
  15.9455741  24.2056562   0.8163060  16.7648630  24.7000640   0.8397897
  16.2192549  23.2888530   0.7880627  23.7244048  25.6075543   7.0147397
  24.5935207  25.7816195   6.6534032  23.2450799  26.4269960   6.8923127
  15.5388146  15.6862313   5.6130271  16.4019608  15.3299117   5.8233595
  14.9653557  15.3476207   6.3005675  28.0969647  29.0943029   6.6060242
  27.7036593  28.5409228   7.2807887  28.9135788  29.4053608   6.9966760
  30.4045506  33.6445690   7.3958766  30.3042233  34.5940047   7.3270858
  30.1867048  33.3163929   6.5234837  26.3781901  31.0154230   5.6130271
  27.2413362  30.6591035   5.8233595  25.8047312  30.6768125   6.3005675
  43.4491881  43.4491881  43.4491881 109.4712190 109.4712190 109.4712190
