# Supplementary material for: Broadening the Scope of Binding Free Energy Calculations Using a Separated Topologies Approach
Source: J Chem Theory Comput. 2023 Jul 24;19(15):5058–76. doi: 10.1021/acs.jctc.3c00282 (PMC10413862; doi:10.1021/acs.jctc.3c00282)
Supplement: Supplementary file 2 — ct3c00282_si_002.zip [file ct3c00282_si_002.zip › SI_paper/ERa/input_aux_restraints/2e/complex.rst7]

LIG
 27172
  35.4605924  33.6128903  28.4890025  36.9095860  33.2579219  28.3268085
  37.4441861  33.5491845  26.9197972  38.9232887  33.9535358  27.0823693
  39.2223309  35.3203623  26.4707322  38.9626400  35.5692704  25.1040912
  39.2223169  36.8422099  24.5558149  38.9612173  37.1064876  23.2463474
  39.7487865  37.8664429  25.3618295  39.9783549  37.6364329  26.7241697
  39.7208154  36.3703003  27.2764582  39.9352005  36.2210565  28.6145435
  40.2690275  34.9190509  29.0642033  40.4817337  34.9398377  30.5673363
  40.9933681  33.8041999  31.2267347  41.2051802  33.8316181  32.6171547
  40.9265114  35.0029116  33.3473576  41.1194343  35.0447388  34.6927380
  40.4378729  36.1429224  32.6909708  40.1994676  36.1088449  31.3110608
  39.2145279  33.8914380  28.5982973  37.8415089  34.0213873  29.2655253
  35.2977942  34.6754170  28.3094094  34.8426314  33.0578406  27.7826491
  35.1049649  33.3848240  29.4935675  37.0334122  32.1899941  28.5126478
  37.3212499  32.7069680  26.2377899  36.8821364  34.3857413  26.4995617
  39.5569154  33.2215157  26.5807791  38.5499110  34.7877269  24.4827462
  38.9441662  36.3308842  22.7067200  39.9795860  38.8313922  24.9357257
  40.3672626  38.4304638  27.3442469  41.2239678  34.6673432  28.5987032
  41.2298490  32.9097142  30.6697445  41.5838718  32.9515509  33.1166659
  41.4424015  34.2309936  35.0476041  40.2472321  37.0488810  33.2481926
  39.7984502  36.9809207  30.8163136  39.5949929  32.8918714  28.8158267
  37.5456486  35.0702177  29.3136444  37.8279116  33.6232641  30.2801912
  22.6899971  39.3303044  58.5769853  22.8640178  39.7290803  57.6655054
  21.8797153  39.7799391  58.9786972  22.7240413  38.3236122  58.5027477
  23.8265416  39.6980715  59.4678820  23.4597641  40.2706334  60.3197894
  24.5238583  38.4363316  59.9893262  25.1919786  38.8074955  60.7664695
  23.7511317  37.8147266  60.4416546  25.3242997  37.6038155  58.9831574
  26.0049897  38.2523764  58.4316769  26.1257115  36.5451601  59.7304465
  25.4456258  35.8958875  60.2818332  26.6968201  35.9505417  59.0174495
  26.8088309  37.0306163  60.4274260  24.3826159  36.9530503  57.9686027
  23.8330426  37.7274335  57.4334398  24.9634077  36.3640121  57.2588027
  23.6793811  36.3032988  58.4895469  24.8362636  40.5702319  58.7249407
  25.4187162  41.4931459  59.2984185  25.0306431  40.2752010  57.4442970
  24.5382118  39.5019004  57.0204846  25.9821436  41.0166516  56.6301153
  26.9880857  40.8957036  57.0320498  25.9611529  40.4839751  55.1986695
  24.9624983  40.6065654  54.7794314  26.6790842  41.0378456  54.5937708
  26.2268752  39.4268613  55.1998883  25.6589504  42.5113999  56.6478517
  26.5317460  43.3510927  56.4155179  24.4046561  42.8417225  56.9340730
  23.7128290  42.1250748  57.1010780  23.9754095  44.2343313  56.9532866
  24.4629734  44.7853278  56.1490581  22.4569702  44.3219236  56.7569331
  22.0363512  43.7545614  57.5871614  22.1726187  45.3698182  56.8526472
  21.9193723  43.7661486  55.4350017  22.1316450  42.6983292  55.3820597
  20.4168531  43.9890899  55.3482302  20.2038160  45.0567822  55.4006429
  20.0437713  43.5905649  54.4047851  19.9249996  43.4798706  56.1770101
  22.6330161  44.4457913  54.2731564  23.7036148  44.2524633  54.3405511
  22.2517235  44.0515214  53.3312071  22.4550150  45.5203330  54.3152838
  24.3678945  44.9598797  58.2372149  24.2002963  46.1726571  58.3436283
  24.8814870  44.2246755  59.2166620  24.9700404  43.2228824  59.1235582
  25.2876662  44.8421816  60.4781998  24.8034823  45.8125092  60.5883338
  24.8817855  43.9538459  61.6634136  25.0529750  44.5069148  62.5869439
  23.8215826  43.7172715  61.5734002  25.6331184  42.7527101  61.6863847
  25.3593128  42.2182897  62.4354008  26.7942065  45.0930669  60.5066773
  27.3051065  45.7701839  61.3996923  27.5002525  44.5438848  59.5239689
  27.0423084  43.9609975  58.8379448  28.9416407  44.7297526  59.4208032
  29.4316598  44.3511007  60.3177999  29.4846361  43.9679478  58.2077469
  28.8387399  44.2565765  57.3785239  30.4951339  44.3333307  58.0247453
  29.5081279  42.4470827  58.3281734  28.4974128  42.0807743  58.5081009
  30.0432906  41.8444178  57.0384739  31.0542156  42.2099258  56.8581037
  30.0602116  40.7579213  57.1241474  29.3995484  42.1328548  56.2075103
  30.3779396  42.0427720  59.5043394  29.9731514  42.4721406  60.4207938
  30.3935254  40.9561597  59.5887907  31.3927231  42.4092302  59.3493500
  29.2975831  46.2054045  59.2978299  28.5592730  46.9840776  58.7000704
  30.4271280  46.5871921  59.8778063  30.9730678  45.9369936  60.4248812
  30.9261941  47.9432972  59.7191519  30.0838564  48.6343420  59.6871631
  31.8482712  48.3466950  60.8796894  32.1594940  49.3822893  60.7426309
  31.1202108  48.2076157  62.2100825  30.8090664  47.1721213  62.3480685
  31.7873385  48.4972597  63.0219607  30.2423976  48.8537823  62.2137592
  32.9999316  47.4984373  60.8870469  33.5773893  47.7491616  61.6118091
  31.7322465  47.9933448  58.4332068  32.0236352  46.9527690  57.8420869
  32.0893748  49.2007874  58.0069443  31.7818102  50.0298649  58.4949338
  32.9022222  49.3656831  56.8111531  32.3603225  49.0294320  55.9271966
  33.2689638  50.8302472  56.6284601  33.8201401  51.1789879  57.5017783
  33.8896216  50.9417429  55.7393860  32.3603586  51.4212002  56.5130894
  34.1591290  48.5164293  56.9261405  34.4232674  47.6591315  56.0777277
  34.9174653  48.7390579  57.9953190  34.6611394  49.4566986  58.6581826
  36.1610041  48.0079813  58.2137783  36.8660818  48.2230148  57.4108305
  36.7893462  48.4275466  59.5400004  36.0619957  48.2580433  60.3339331
  37.6625600  47.7969697  59.7072437  37.2093214  49.8811931  59.5431246
  38.1058161  50.2348154  58.7504964  36.6400527  50.6702122  60.3292112
  35.9659193  46.4959298  58.1936786  36.8193561  45.7579355  57.7025206
  34.8402359  46.0332121  58.7214790  34.1727810  46.6586335  59.1497912
  34.5472617  44.6040303  58.7208540  35.4184201  44.0437269  59.0603275
  33.3879012  44.3117506  59.6561169  32.5223178  44.8544100  59.2761361
  33.1951035  43.2401248  59.6056468  33.6418877  44.7108305  61.0926444
  34.5068018  44.1662487  61.4713992  33.8424026  45.7815723  61.1301659
  32.4602258  44.4114293  61.9761007  31.3831049  44.9782434  61.8006172
  32.6493491  43.5104560  62.9320883  31.8901207  43.2713405  63.5537775
  33.5516299  43.0680712  63.0335100  34.2007955  44.1150729  57.3250642
  34.6430058  43.0439579  56.9010647  33.4080257  44.9100420  56.6127728
  33.0218988  45.7439925  57.0317381  33.0546338  44.6029252  55.2309481
  32.4638363  43.6879014  55.1886536  32.2262386  45.7478094  54.6418567
  31.3113530  45.8001061  55.2320674  32.8079891  46.6571047  54.7930134
  31.8704745  45.6114614  53.1629939  31.5254810  46.5900077  52.8290364
  32.7904727  45.3527770  52.6387919  30.5993367  44.3696936  52.7865058
  31.6246439  43.0439930  52.2786778  32.2909088  42.7658518  53.0952729
  31.0058391  42.1885092  52.0078849  32.2162830  43.3512790  51.4163323
  34.3383179  44.4068326  54.4383953  34.5464943  43.3638698  53.8034345
  35.2158823  45.4015821  54.5189443  34.9868775  46.2334003  55.0440488
  36.4959323  45.3519940  53.8289597  36.3519432  45.2667795  52.7518780
  37.3284093  46.6178135  54.1161828  37.4322727  46.7418507  55.1941097
  38.7079045  46.4894091  53.4852547  38.6048681  46.3657958  52.4071989
  39.2883638  47.3881733  53.6935584  39.2196011  45.6221875  53.9026213
  36.6105518  47.8406402  53.5690124  35.6355336  47.9344561  54.0471757
  37.2027017  48.7324147  53.7744302  36.4778625  47.7332640  52.4924602
  37.3218999  44.1296830  54.2089956  37.8576786  43.4422362  53.3402078
  37.4156294  43.8486113  55.5052639  36.9665916  44.4458595  56.1847924
  38.1778500  42.7014549  55.9886540  39.2312720  42.8261542  55.7379526
  38.0480733  42.5728607  57.5146735  37.0071554  42.3557029  57.7543229
  38.6765674  41.7457896  57.8448985  38.4467949  43.7623984  58.1758371
  38.3535035  43.6479113  59.1244093  37.7047867  41.4045800  55.3460658
  38.5041664  40.6425942  54.7997876  36.3996523  41.1583192  55.4232779
  35.7914724  41.8140018  55.8926358  35.8133427  39.9373687  54.8806934
  36.2147230  39.0708984  55.4062621  34.3037695  39.9605229  55.0638504
  33.8862540  40.8176481  54.5355349  33.8744261  39.0425720  54.6624394
  34.0671499  40.0379681  56.1250349  36.1573466  39.7808701  53.4049514
  36.5771469  38.7043479  52.9606896  35.9958797  40.8575178  52.6421466
  35.6466444  41.7245816  53.0246835  36.2623175  40.7915164  51.2112128
  35.6825437  39.9861198  50.7603270  35.8687775  42.1103258  50.5432802
  36.4046931  42.9015859  51.0674951  36.1705886  42.0999800  49.4959488
  34.3665107  42.3651351  50.6370921  34.0904952  42.4183480  51.6902230
  33.9771935  43.6587231  49.9466420  34.2524945  43.6060795  48.8932965
  32.9009235  43.8078098  50.0333407  34.4980549  44.4930013  50.4165183
  33.6504551  41.1823176  50.0084561  33.9119856  40.2709756  50.5461892
  32.5730792  41.3387720  50.0621626  33.9517021  41.0871636  48.9652423
  37.7241331  40.4701020  50.9508672  38.0489982  39.5980652  50.1429640
  38.6168884  41.1557487  51.6531603  38.3429269  41.9227720  52.2504205
  40.0372865  40.8528139  51.5248454  40.3591777  41.0053824  50.4946959
  40.8575426  41.7737987  52.4360090  40.3786594  41.7374150  53.4145009
  41.8781976  41.3999969  52.5174676  40.8825859  43.2190455  51.9342438
  39.8616743  43.5269538  51.7083393  41.4730976  44.1515567  52.9761539
  42.4942339  43.8445390  53.2022504  41.4776701  45.1712333  52.5910052
  40.8720518  44.1095073  53.8844910  41.6876963  43.2709004  50.6372602
  41.2191913  42.6278442  49.8922225  41.7148422  44.2955758  50.2665789
  42.7044110  42.9263375  50.8261162  40.3058815  39.3926380  51.8489069
  41.0163368  38.7047039  51.1156989  39.7029218  38.9064690  52.9266273
  39.1464168  39.5069951  53.5180408  39.8746866  37.5131600  53.3221712
  40.9335840  37.2875026  53.4483229  39.1557595  37.2554365  54.6548273
  38.2093090  37.7955124  54.6293582  38.9611648  36.1859726  54.7353253
  39.9674463  37.7135226  55.8536686  40.3810596  38.8915612  55.8898505
  40.1977851  36.8864468  56.7615269  39.3711202  36.5228957  52.2673724
  39.9126540  35.4227658  52.1365314  38.3388536  36.9058994  51.5162234
  37.9224764  37.8167280  51.6470688  37.7260739  35.9942759  50.5439540
  37.7509681  35.0057775  51.0025936  36.2821593  36.3843716  50.3138544
  36.2411086  37.3683092  49.8466482  35.8071915  35.6524324  49.6605774
  35.7566601  36.4137561  51.2683629  38.4520286  35.9061359  49.1936618
  38.1006160  35.0781197  48.3625274  39.4513006  36.7549766  48.9671622
  39.7181784  37.4286611  49.6707421  40.1542528  36.7741816  47.6897666
  39.4880691  37.1314770  46.9045033  41.3630560  37.7052230  47.7655016
  41.7939114  37.6024857  48.7614473  42.0842996  37.3669989  47.0215176
  41.0227938  39.1473163  47.5135361  40.2741095  39.4580081  48.2422633
  41.9303945  39.7346279  47.6529105  40.4850959  39.3710362  46.1074279
  41.2910706  39.4144596  45.1607616  39.2584812  39.4959012  45.9503446
  40.6100084  35.3851625  47.2630235  41.2212001  34.6474751  48.0374213
  40.3066566  35.0098358  46.0138803  39.5884948  35.8415838  45.0294658
  40.0462163  36.8298159  44.9848715  38.5444557  35.9384170  45.3272989
  39.7495543  35.0742045  43.7514260  40.6374279  35.4184235  43.2210555
  38.8722090  35.2159452  43.1203348  39.8825956  33.6404588  44.1686574
  40.4469545  33.1122843  43.4001329  38.9461462  33.1152310  44.3565348
  40.6980448  33.7176814  45.4458748  40.4565777  32.9325993  46.1624207
  42.1861873  33.6846223  45.1418931  42.8334884  34.7239346  45.0541597
  42.7430738  32.4838393  44.9592907  42.0961340  31.1695833  45.1456589
  41.1642142  31.1376485  44.5812070  41.8851468  31.0128307  46.2034926
  43.1252826  30.2070615  44.6170607  42.9409899  30.0140517  43.5602341
  43.0727011  29.2701110  45.1715517  44.4444270  30.8783394  44.8274719
  45.1722209  30.5204558  44.0992313  44.8387316  30.7374229  45.8338347
  44.1531189  32.3501959  44.5861672  44.7313473  32.9976481  45.2453757
  44.4283659  32.7252863  43.1404537  43.5316722  32.7419876  42.3067119
  45.6875648  32.9989229  42.8456146  46.3792895  33.0867953  43.5762956
  46.1065063  33.2090105  41.4736845  45.2730197  33.5214905  40.8445935
  47.2275764  34.2661258  41.4036996  48.0271615  33.9804221  42.0871741
  47.7789504  34.3642182  39.9937076  46.9799910  34.6503544  39.3096823
  48.5687808  35.1147802  39.9632847  48.1847807  33.3980957  39.6936937
  46.6913144  35.6184558  41.8924558  45.8296488  35.8678236  41.2732234
  46.3693978  35.4847977  42.9252214  47.7005588  36.7356500  41.8217380
  48.0226197  36.8702188  40.7891355  47.2476004  37.6586285  42.1837306
  48.5623703  36.4871916  42.4411321  46.5936711  31.8938343  40.8914722
  47.5734601  31.3205718  41.3722554  45.9043076  31.4200273  39.8612572
  45.1410382  31.9497877  39.4651852  46.2038460  30.1180860  39.2962257
  46.6395332  29.4743649  40.0603586  44.9240670  29.4565477  38.7694215
  44.6015948  30.0994289  37.9503887  45.2134096  28.4828548  38.3740697
  43.7743207  29.2818289  39.7630627  43.4302954  30.2571816  40.1072059
  42.6239755  28.5537436  39.0601297  42.9671328  27.5780498  38.7160898
  41.7965509  28.4221963  39.7573847  42.2887079  29.1422784  38.2061257
  44.2388994  28.4930769  40.9893200  45.0515194  29.0287381  41.4800494
  43.4074899  28.3788532  41.6848863  44.5890803  27.5090115  40.6777312
  47.2131050  30.2344285  38.1674048  47.4873959  31.3332448  37.6786981
  47.7616784  29.0959525  37.7569105  47.5187503  28.2366360  38.2287796
  48.7233472  29.0367928  36.6715427  49.0324298  30.0431418  36.3890027
  49.9650952  28.2486645  37.1173517  49.6025418  27.4393850  37.7511664
  50.4470433  27.8296273  36.2340432  50.9602877  29.0805735  37.8853101
  50.7170274  29.4587626  39.1989594  49.8018734  29.1221516  39.6860792
  51.6190297  30.2534068  39.8908591  51.4278507  30.5387814  40.9253222
  52.7720355  30.6693629  39.2638376  53.6732150  31.4716147  39.9230808
  53.4011490  31.6839444  40.8189021  53.0366115  30.3041993  37.9650874
  53.9519203  30.6339134  37.4735603  52.1339120  29.5148284  37.2838039
  52.3357768  29.2207060  36.2538317  48.1194917  28.3803156  35.4386112
  47.2342727  27.5374281  35.5376766  48.6043094  28.7782405  34.2704616
  49.2559211  29.5484359  34.2224972  48.2247469  28.1190190  33.0326173
  47.1401024  28.0267680  32.9766237  48.7055170  28.9306274  31.8402282
  48.2956157  29.9384330  31.9066204  49.7942537  28.9798439  31.8583986
  48.2811889  28.3279727  30.6329495  48.5908590  28.8495332  29.8888535
  48.8900240  26.7560009  33.0386023  49.9795385  26.6088867  33.5798828
  48.2539807  25.7481102  32.4631231  47.3315679  25.8365146  32.0613289
  48.8496224  24.4253345  32.5356321  49.7779954  24.4654670  33.1053794
  47.8941987  23.4564929  33.2274907  46.8736934  23.7159482  32.9457972
  48.1188430  22.4458142  32.8866629  48.0339647  23.5235261  34.7306494
  47.9150912  24.5604283  35.0449802  47.2386451  22.9188437  35.1664533
  49.4074890  22.9930804  35.2109350  49.7291021  21.8014021  34.9527843
  50.1675170  23.7684166  35.8365061  49.3210125  23.8798545  31.1995868
  48.5329804  23.6221762  30.2832046  50.6328138  23.7044972  31.1075862
  51.2138476  23.9370940  31.9003017  51.2777285  23.2030541  29.9027315
  50.7496663  22.3194571  29.5442543  51.2627464  24.2638602  28.7981560
  51.7211044  23.8279764  27.9104553  50.2137720  24.4801990  28.5957942
  51.9808993  25.5449956  29.1584300  53.3675694  25.5933511  29.2234971
  53.9339682  24.6832250  29.0261080  54.0295365  26.7654219  29.5313015
  55.1172560  26.7822321  29.5997525  53.3058046  27.9123987  29.7766771
  53.9696366  29.0876436  30.0546746  54.9245562  28.9891019  30.0504735
  51.9257072  27.8905143  29.7202750  51.3514748  28.7961267  29.9157843
  51.2731361  26.7109472  29.4137029  50.1843247  26.6861047  29.3692894
  52.7206496  22.8155510  30.1967552  53.2916648  23.2120570  31.2095561
  53.3001665  22.0510270  29.2819015  52.7639012  21.7938187  28.4655911
  54.6657810  21.5522248  29.3974282  54.9821465  21.5217048  30.4400597
  54.7052315  20.1252834  28.8305922  54.0906033  19.4981176  29.4763433
  54.2685957  20.1559179  27.8323384  56.1015172  19.5512567  28.7520840
  57.0647647  20.2132305  29.2005200  56.2222603  18.4203017  28.2314814
  55.6065808  22.4745273  28.6118665  55.7074227  22.3783858  27.3870773
  56.3029006  23.3868502  29.3141312  56.3136872  23.5200524  30.7839583
  56.4260518  22.5356217  31.2382388  55.3772182  23.9681601  31.1161093
  57.5033063  24.4159586  31.0389375  58.3891696  23.8064465  31.2173762
  57.3109508  25.0405951  31.9112505  57.6531563  25.2468437  29.8131688
  58.6989997  25.5317590  29.6985661  57.0307287  26.1416400  29.8083647
  57.2413019  24.3215053  28.6763791  56.7105779  24.8467825  27.8823298
  58.4528567  23.6086721  28.0908370  58.3767641  22.9641800  27.0469310
  59.5469210  24.3924575  28.2836133  59.5278627  25.1271634  28.9763927
  60.6603289  24.3524104  27.3536675  61.2995315  25.2066711  27.5767320
  61.5297322  23.1069724  27.2553097  61.8751157  22.8891765  28.2659410
  60.8340448  21.8655442  26.6731380  60.4887736  22.0824400  25.6622751
  61.5376891  21.0335465  26.6455031  59.9817801  21.5993198  27.2983340
  62.6738985  23.4318090  26.4797753  63.2387913  22.6593318  26.4037790
  60.0461488  24.8353936  26.0401984  59.8129330  26.0343262  25.8778039
  59.7529521  23.9214394  25.0766044  60.0843138  22.9727498  25.1780283
  58.9724372  24.2544639  23.9025272  59.2743810  25.2432674  23.5572783
  59.1549290  23.2545928  22.7492920  60.2080285  23.2555597  22.4680807
  58.8781222  22.2660055  23.1155886  58.3039676  23.6020987  21.5325934
  58.4176508  22.7949022  20.8089839  57.2654487  23.6524680  21.8597683
  58.6972268  24.9262011  20.8831829  58.9559436  25.6853429  21.6213348
  59.5205572  24.8099618  20.1784028  57.4935991  25.3769878  20.1387295
  56.8397768  24.7185005  19.7399686  57.2527968  26.7110994  19.9800897
  58.1854833  27.6302942  20.3630855  59.0585985  27.3214887  20.7660855
  57.9986273  28.6154320  20.2418913  56.0722589  27.1286730  19.4369539
  55.3812480  26.4483751  19.1544672  55.8949995  28.1160901  19.3199694
  57.4953789  24.2619774  24.2798339  57.0059109  23.3731624  24.9690407
  56.7605793  25.2503074  23.8449231  57.3869698  26.4558059  23.3378392
  58.0562787  26.1942466  22.5182584  57.9591845  26.9259146  24.1376312
  56.2050607  27.3178200  22.8803587  55.9496121  27.0981338  21.8437377
  56.4434076  28.3768880  22.9786799  55.0688418  26.9208507  23.8341029
  53.9933578  27.0490867  23.7116748  55.4315967  27.6085704  24.5980075
  55.3778661  25.4775363  24.2413639  55.5577864  25.6549591  25.3016696
  54.1267508  24.6221130  24.0750829  53.5052243  24.3694329  25.1022940
  53.6980364  24.1331039  22.8817116  54.2272023  24.0436924  22.0260900
  52.3417059  23.5985156  22.9148186  52.0056695  23.6067976  23.9516938
  51.3241243  24.3836643  22.0602975  51.5234932  24.2560565  20.9963109
  50.2959440  24.0918760  22.2743181  51.4200127  25.8482946  22.3405555
  50.7932073  26.4727461  23.3968605  50.1867739  25.8882162  24.0887155
  50.9311129  27.8327246  23.5803014  50.4353634  28.3137990  24.4234505
  51.6873389  28.5812052  22.7089231  51.7908343  29.6570187  22.8503937
  52.3134047  27.9648614  21.6564546  52.9226274  28.5406876  20.9597681
  52.1682024  26.6133267  21.4842593  52.6556111  26.1152260  20.6461493
  52.2884437  22.2269393  22.3124148  53.2561559  21.8127751  21.6758190
  51.1545335  21.4797858  22.5310864  50.4076294  21.7862371  23.1379812
  51.0439758  20.1638549  21.9071698  50.9730352  20.2696597  20.8246395
  52.2790650  19.3183878  22.2367165  53.1570939  19.8470386  21.8656466
  52.3430338  19.2250295  23.3208255  52.2233197  18.0122554  21.6472322
  53.0149712  17.5218688  21.8804887  49.7727219  19.4353243  22.3555868
  49.4559675  18.3590182  21.8564417  49.0486856  20.0310133  23.2998835
  49.3687447  20.8984849  23.7062755  47.8134973  19.4400286  23.8117702
  47.5358270  18.5758985  23.2082160  48.0094335  18.9822088  25.2619829
  48.8328394  18.2681190  25.2486565  48.3059123  19.8673785  25.8247219
  46.7699722  18.3307469  25.9368213  45.9626241  19.0617233  25.8925102
  46.5165326  17.4721226  25.3150241  46.9640545  17.8723615  27.3847443
  48.0652557  18.0487462  27.9554338  45.9519704  17.3471056  27.9172533
  46.6520903  20.4290561  23.7255594  45.4914275  20.0466150  23.8666220
  46.9717643  21.6999829  23.5004136  47.9435762  21.9724908  23.4627239
  45.9561846  22.7361157  23.3443350  45.1183641  22.3445818  22.7673972
  45.4428438  23.1742197  24.7146661  46.2687847  23.5770900  25.3008548
  44.6790609  23.9416114  24.5887859  45.0138543  22.3170264  25.2335947
  46.5173343  23.9402036  22.5860288  47.7322733  24.1026328  22.4715337
  45.6220801  24.7765352  22.0652761  44.6383280  24.5627164  22.1465943
  46.0078647  26.0184293  21.4020475  46.9901882  25.9064464  20.9431361
  44.9964427  26.3670975  20.3114761  45.4216587  27.1271852  19.6560699
  44.7705244  25.4726311  19.7309669  43.8041402  26.8629027  20.8987979
  43.1734912  27.0798288  20.2082730  45.9994619  27.1180395  22.4578296
  45.7329464  26.8513874  23.6299303  46.2861966  28.3495501  22.0476747
  46.5376819  28.5398346  21.0881716  46.2907917  29.4546930  22.9941799
  47.0215086  29.2657311  23.7805929  46.6599963  30.7593544  22.2873809
  47.5950414  30.5850317  21.7550263  45.8681835  30.9731836  21.5694606
  46.8268696  31.9554564  23.2363800  46.9991358  32.8309734  22.6103646
  45.8815750  32.0691822  23.7670274  48.1820925  31.8095011  24.4496603
  49.6099471  32.2618686  23.4561835  49.4818594  33.2750438  23.0751738
  50.5095278  32.2160927  24.0699911  49.7056146  31.5691976  22.6200281
  44.9320244  29.6033256  23.6801914  44.8492669  29.6822333  24.9081351
  43.8683463  29.6293504  22.8836956  43.9899664  29.5672142  21.8829724
  42.5141619  29.7870737  23.4082812  42.4382716  30.7136579  23.9772992
  41.5093066  29.8390853  22.2507334  41.8347566  30.6434304  21.5910285
  41.5871926  28.8863412  21.7269850  40.0492535  30.0769384  22.6661126
  39.4484909  30.0611863  21.7567518  39.7571385  29.2461116  23.3083724
  39.7603484  31.6482941  23.5490227  40.4677146  32.7962273  22.4394695
  39.9546372  32.7380352  21.4795403  40.3668183  33.8032061  22.8443329
  41.5238654  32.5650121  22.3009545  42.1581590  28.6429153  24.3586504
  41.3686777  28.8109545  25.2916939  42.7362548  27.4719617  24.1178812
  43.3325072  27.3245846  23.3160941  42.5151940  26.3618568  25.0230841
  41.4438894  26.2104937  25.1553519  42.9601685  25.4592290  24.6043240
  43.1428107  26.6404285  26.3703125  42.5323149  26.4147577  27.4168580
  44.3646289  27.1513496  26.3440841  44.8682333  27.2771422  25.4776788
  45.0279239  27.5029916  27.5797429  45.1225451  26.6212671  28.2135473
  46.4260333  28.0521499  27.2947863  46.2612753  28.9095977  26.6423008
  46.8331508  28.3934302  28.2465652  47.4188199  27.0869518  26.6303365
  47.1108750  26.8971887  25.6021046  48.8030456  27.7070530  26.6369332
  49.1118873  27.8966917  27.6649180  49.5099475  27.0240691  26.1658456
  48.7834537  28.6466525  26.0847835  47.4361592  25.7540464  27.3665652
  46.4403151  25.3115889  27.3415601  48.1445052  25.0808573  26.8836951
  47.7360855  25.9142706  28.4021671  44.1912023  28.5312014  28.3350457
  44.0699477  28.4587285  29.5564380  43.5946027  29.4700553  27.6043870
  43.7584538  29.5209898  26.6090690  42.7664768  30.4986869  28.2220492
  43.2842109  30.9323609  29.0776060  42.4754484  31.6118379  27.2101153
  42.0049047  31.1286195  26.3538514  41.7764050  32.3185815  27.6572750
  43.7282633  32.3571129  26.7493441  44.4478245  31.6351810  26.3631489
  43.3813609  33.3627011  25.6568043  42.6621455  34.0852855  26.0424205
  44.2853966  33.8835709  25.3413445  42.9482136  32.8390842  24.8045666
  44.3473373  33.0593225  27.9464294  44.6137980  32.3215777  28.7032853
  45.2426061  33.5951503  27.6310192  43.6302800  33.7656264  28.3648341
  41.4588351  29.9701340  28.8116712  41.1063708  30.2925366  29.9523830
  40.7327345  29.1592522  28.0503745  40.9989193  28.9318464  27.1029931
  39.4769080  28.6256266  28.5621798  38.8932526  29.4389742  28.9933540
  38.6375693  27.9492057  27.4518896  37.7360477  27.5260423  27.8949379
  38.2511713  28.9638842  26.3903896  39.1522369  29.3871711  25.9465332
  37.6611541  28.4736142  25.6160421  37.6623567  29.7602843  26.8455212
  39.3953199  26.9031392  26.8387371  38.8694548  26.4877680  26.1513267
  39.7214815  27.6347026  29.6915807  38.9932481  27.6335797  30.6858281
  40.7543213  26.8062498  29.5544169  41.3142525  26.7937704  28.7139285
  41.0877538  25.8611640  30.6267572  40.2465205  25.1885795  30.7942556
  42.3195781  25.0235398  30.2595780  42.1070767  24.4565183  29.3532509
  43.1544992  25.7000348  30.0769270  42.7153257  24.0476074  31.3637667
  43.4267931  24.4099580  32.3053596  42.2475107  22.8023709  31.2566156
  42.4796366  22.1166304  31.9608722  41.6634713  22.5513870  30.4717552
  41.3533289  26.6318445  31.9096985  40.8434537  26.2867875  32.9745858
  42.1442905  27.6912927  31.7985081  42.5894884  27.9142298  30.9197606
  42.4350780  28.5248636  32.9463675  42.9131289  27.9346989  33.7282065
  43.3820711  29.6532809  32.5380940  44.3197527  29.1685523  32.2662658
  42.9571346  30.1395470  31.6599856  43.6450717  30.6998157  33.6230864
  42.7022450  31.1480363  33.9365780  44.3029542  30.0308714  34.8078016
  45.2461300  29.5827864  34.4951704  44.4930095  30.7715218  35.5846006
  43.6449037  29.2551342  35.1993392  44.5369682  31.8036434  33.0755228
  44.0456267  32.2816520  32.2280614  44.7190828  32.5442085  33.8543032
  45.4862258  31.3771838  32.7512680  41.1517607  29.0947480  33.5519536
  40.9214673  29.0083721  34.7598096  40.3059183  29.6722788  32.7079431
  40.5442342  29.7950148  31.7341665  39.0333400  30.2065430  33.1813101
  39.2428807  30.9671054  33.9334648  38.2665018  30.8620845  32.0195517
  38.0414478  30.1109815  31.2623892  37.3365150  31.2905231  32.3932697
  38.8775329  31.6498013  31.5788223  38.1761941  29.1388034  33.8368137
  37.5452904  29.3903579  34.8632185  38.1432485  27.9389015  33.2563440
  38.6513210  27.7430892  32.4056859  37.3366216  26.8692290  33.8443489
  36.2864511  27.1611893  33.8438526  37.4842723  25.5678133  33.0440499
  38.5477322  25.3863629  32.8883964  37.0627509  24.7616900  33.6445371
  36.7765922  25.6204486  31.6977258  35.8954308  26.4950629  31.5085343
  37.1071757  24.7879330  30.8269547  37.7687215  26.6240545  35.2840392
  36.9330461  26.5079265  36.1901727  39.0802463  26.5464552  35.4991416
  39.7425638  26.6402360  34.7424118  39.5891435  26.2461515  36.8269528
  39.0702961  25.3775856  37.2325263  41.0960442  25.9376947  36.7723387
  41.5500577  26.6138772  36.0479437  41.5133412  26.1312837  37.7605120
  41.3883788  24.4848533  36.3692031  40.8818887  23.8358293  37.0835816
  40.9692466  24.3273929  35.3754040  42.8647530  24.1583510  36.3507483
  43.3129623  24.4991890  37.2840419  42.9860520  23.0786768  36.2630579
  43.5569875  24.7975171  35.2398176  43.2632549  24.5587029  34.3034478
  44.5540068  25.6599596  35.3899755  44.9777289  25.9782363  36.6077298
  44.5388867  25.5620429  37.4166183  45.7368613  26.6350164  36.7193432
  45.1175523  26.2142168  34.3234140  44.7849169  25.9771459  33.3996981
  45.8763457  26.8704192  34.4405874  39.3050183  27.3874983  37.7890747
  38.9227218  27.1526880  38.9356829  39.4595142  28.6267654  37.3307768
  39.8065577  28.8087607  36.3998967  39.1565985  29.7702080  38.1949215
  39.7533455  29.7132050  39.1052747  39.4801582  31.0827375  37.4798981
  39.0487914  31.0153823  36.4811562  38.9846119  31.8783625  38.0362385
  40.9554769  31.3882693  37.3712334  41.3556162  31.4680584  38.3819872
  41.4484879  30.5679709  36.8495536  41.2046951  32.6786830  36.6284031
  41.2301376  33.7469653  37.2736647  41.3626105  32.6224180  35.3960318
  37.6947893  29.7949311  38.6263790  37.3571889  30.2806907  39.7085881
  36.8284368  29.2796104  37.7623732  37.1603548  28.8858885  36.8935160
  35.3904081  29.2750554  38.0202268  35.0084929  30.2948991  38.0666902
  34.6799069  28.5390632  36.8862906  35.1184048  28.9721720  35.9872713
  34.9925187  27.4988467  36.9775237  33.1618495  28.6060533  36.7929779
  32.7211585  28.1003260  37.6521241  32.7195666  30.0639415  36.7804164
  33.1595180  30.5702450  35.9212318  31.6327615  30.1138982  36.7136347
  33.0495472  30.5521877  37.6973836  32.7084652  27.8896695  35.5154749
  33.0289004  26.8483736  35.5489957  31.6219112  27.9326736  35.4402933
  33.1518061  28.3779448  34.6476413  35.0843677  28.5857540  39.3514450
  34.3209279  29.0944049  40.1827560  35.6910407  27.4166516  39.5329671
  36.2954844  27.0600341  38.8066261  35.5391911  26.6352064  40.7477046
  34.5346899  26.2310227  40.8730527  36.5373029  25.4764387  40.7599966
  37.5513949  25.8748085  40.7919064  36.3000866  24.6079260  41.9710251
  35.2862798  24.2087920  41.9395789  37.0142692  23.7844965  41.9737664
  36.4281199  25.2022560  42.8757244  36.4246153  24.7004861  39.4558984
  36.6451948  25.3623900  38.6184439  37.1350052  23.8737997  39.4618467
  35.4128080  24.3086497  39.3519225  35.8187509  27.5205453  41.9333531
  35.0262448  27.5950530  42.8609444  36.9600073  28.1977792  41.8849703
  37.5775278  28.0835409  41.0939473  37.3837294  29.0719116  42.9719594
  37.3056668  28.5518811  43.9267231  38.8399363  29.4855526  42.7586041
  38.9604243  29.8406641  41.7351405  39.1442637  30.2689871  43.4526611
  39.8058694  28.3571792  42.9366118  40.2104823  27.9231714  44.1796821
  41.0357087  26.9011840  44.0400538  41.4686463  26.4140441  44.9137578
  41.1808525  26.6559295  42.7502904  41.7531413  25.9294799  42.3442653
  40.4228525  27.5537854  42.0368384  40.4120948  27.5136293  40.9476310
  36.5131173  30.3104738  43.1018174  36.3215183  30.8282142  44.1985461
  35.9910698  30.7998612  41.9833754  36.1753264  30.3854023  41.0809494
  35.1293411  31.9822419  42.0413118  35.6861862  32.8171444  42.4667064
  34.6423040  32.3795084  40.6465204  35.5147658  32.6563617  40.0546911
  34.1624771  31.5086071  40.1999814  33.6564191  33.5446507  40.6747236
  32.8008411  33.2479567  41.2814030  34.1534195  34.3958627  41.1400523
  33.0845852  34.0168878  39.0379013  34.5822852  34.3523291  38.2377401
  35.2029752  33.4563145  38.2368289  34.3853174  34.6582962  37.2102731
  35.1030731  35.1539212  38.7615065  33.9348908  31.6850982  42.9175321
  33.4934875  32.5173890  43.7173671  33.4071424  30.4791596  42.7736432
  33.7195804  29.8442626  42.0529577  32.2858196  30.0792858  43.6042466
  31.4553659  30.7801087  43.5188463  31.8107573  28.6766859  43.2191059
  32.6777276  28.0210636  43.1377282  30.8516292  28.1232408  44.2694586
  29.9841263  28.7781284  44.3510775  30.5264695  27.1252882  43.9754134
  31.3583406  28.0704939  45.2330770  31.1593593  28.7384700  41.8384943
  30.2872807  29.3876005  41.9172932  31.8826568  29.1838783  41.1554484
  30.7355378  27.3885906  41.3119395  30.0118395  26.9427335  41.9942679
  30.2811170  27.5080011  40.3284040  31.6072160  26.7390103  41.2324253
  32.5743712  30.1397355  45.1038682  31.7289473  30.5821232  45.8764272
  33.7687999  29.7106915  45.5167485  34.4379439  29.3345607  44.8603407
  34.1427804  29.7729885  46.9288458  33.3986190  29.2463097  47.5262841
  35.5030282  29.1262936  47.1642971  36.1823948  29.4218257  46.3647840
  35.8921922  29.4782213  48.1197019  35.4272235  27.6249860  47.2000082
  34.4118691  27.0532396  47.5955466  36.4996828  26.9695226  46.7784116
  36.5037617  25.9595334  46.7806543  37.3077106  27.4831703  46.4569186
  34.2177251  31.2050265  47.3904545  33.7968505  31.5324851  48.5049465
  34.7809397  32.0569594  46.5353617  35.2276006  31.7173330  45.6955717
  34.8253834  33.4832677  46.8108364  35.3440524  33.6654306  47.7520582
  35.5762216  34.2141790  45.6870056  36.6462740  34.0769542  45.8427508
  35.3034727  33.8465172  44.6977975  35.3327218  35.6786014  45.6778476
  35.9126717  36.6117950  46.4879475  36.6610396  36.2538374  47.1949918
  35.3987284  37.8557351  46.2185418  35.6632029  38.7130115  46.6824705
  34.4682494  37.7465457  45.2165975  33.6812472  38.7278019  44.6051566
  33.7824969  39.7597973  44.9410623  32.8265205  38.3257269  43.6151102
  32.1977549  39.0629918  43.1159166  32.7388752  36.9797023  43.2242008
  32.0558244  36.6692058  42.4335473  33.5202725  36.0026677  43.8334592
  33.4125841  34.9704965  43.5001030  34.4040312  36.3878536  44.8491553
  33.4269015  34.0692196  46.9794500  33.1556350  34.8135007  47.9331739
  32.5368312  33.7225504  46.0562993  32.7925543  33.0796801  45.3204849
  31.1856989  34.2812175  46.0500771  31.2303429  35.3625402  45.9202805
  30.3946077  33.6833850  44.8909196  30.3334319  32.6018226  45.0116686
  29.3894006  34.1047598  44.8808083  30.8949028  33.9157756  43.9508139
  30.4694521  34.0041147  47.3718125  29.8434746  34.8902618  47.9557822
  30.5670183  32.7629071  47.8374545  31.0255630  32.0531325  47.2842311
  29.9703499  32.3700403  49.1101931  28.8949754  32.5473572  49.0951103
  30.2171449  30.8763067  49.3492685  31.2896376  30.6994687  49.2681082
  29.8864541  30.6425950  50.3612579  29.4780246  29.9850584  48.3541541
  28.4155424  30.0126722  48.5959596  29.6331240  30.3896442  47.3539759
  29.9735782  28.5397266  48.4012780  29.2568548  27.9177239  47.8650700
  30.9396678  28.4957894  47.8984462  30.1214580  28.0264469  49.8350969
  30.4481378  26.9879044  49.7820835  30.8915150  28.6245972  50.3222595
  28.8539656  28.1100154  50.6222496  28.1404034  27.5554758  50.1712346
  29.0135652  27.7587234  51.5556423  28.5513139  29.0723253  50.6718555
  30.5026413  33.1889416  50.2871335  29.8100565  33.3966393  51.2817259
  31.7314766  33.6679340  50.1600472  32.2684157  33.4929058  49.3226937
  32.3581704  34.4199607  51.2369027  31.9917717  34.0634289  52.1995742
  33.8785485  34.2431182  51.1960735  34.2230399  34.6636170  50.2512954
  34.2891638  34.8231594  52.0225403  34.3466910  32.7967689  51.3088753
  33.4701191  32.1492318  51.2884229  34.9826916  32.5735949  50.4522548
  35.1252193  32.5559727  52.5949748  34.5098271  32.8548823  53.4435291
  35.3608751  31.4946665  52.6736825  36.3741361  33.3173562  52.6303602
  36.7228949  33.6661341  51.7489859  37.0717140  33.5718007  53.7347546
  36.6540159  33.1272891  54.9102952  35.8000268  32.5913067  54.9696718
  37.1913835  33.3263280  55.7419918  38.1887866  34.2771577  53.6645031
  38.5097373  34.6213282  52.7708380  38.7154719  34.4682109  54.5048602
  32.0132242  35.8957879  51.1520243  32.3507745  36.6665718  52.0482609
  31.3513499  36.2998734  50.0695973  31.1441905  35.6670957  49.3101391
  30.8986272  37.6832258  49.9607476  31.6949953  38.3579113  50.2749074
  30.4666701  38.0629968  48.5134577  29.7088018  37.3617612  48.1641677
  29.8943310  39.4710323  48.5084525  30.6518233  40.1729411  48.8572079
  29.5918660  39.7372496  47.4956624  29.0282699  39.5141059  49.1688951
  31.6459274  37.9791100  47.5637397  32.0376803  36.9619524  47.5590418
  31.3230195  38.2481888  46.5580425  32.4259177  38.6668059  47.8905276
  29.7059504  37.8938772  50.8620649  28.7010991  37.1991244  50.7383991
  29.7958714  38.8726898  51.7698255  30.9681402  39.7304432  52.0207635
  31.0448845  40.4834561  51.2364280  31.8720032  39.1212885  52.0285818
  30.6683985  40.3268861  53.3650908  31.1197248  41.3161947  53.4404043
  31.0662344  39.6857640  54.1517231  29.1721981  40.4003403  53.4398361
  28.7910389  41.2688244  52.9026657  28.7970000  40.4132483  54.4631441
  28.7256688  39.1154007  52.7356971  28.7159067  38.2816617  53.4377528
  27.3547600  39.2446524  52.0825141  27.1071294  40.1562259  51.2922446
  26.4656378  38.3144334  52.4185562  26.7315791  37.5283616  52.9942868
  25.0887993  38.4025425  51.9676876  24.4540339  38.1673648  52.8220081
  24.9156025  39.4337623  51.6599735  24.7320191  37.4763929  50.8166438
  23.5508686  37.2312360  50.5565079  25.7393929  36.9554612  50.1232181
  26.6920912  37.1878292  50.3650243  25.5098310  36.0850620  48.9750663
  24.8285189  36.5665077  48.2735515  26.8234949  35.8012598  48.2602646
  27.3795458  36.7194141  48.0707930  27.4256230  35.1328932  48.8757546
  26.6510236  35.1271041  46.9414254  26.2008522  35.8428037  45.8433937
  25.9489289  36.8966461  45.9619297  26.0697554  35.2353282  44.6082200
  25.7146234  35.8134831  43.7551556  26.3878543  33.8975853  44.4531943
  26.2869455  33.4143549  43.4813889  26.8388628  33.1694553  45.5479418
  27.0932851  32.1151708  45.4390675  26.9649504  33.7907173  46.7850754
  27.3152295  33.2227823  47.6469653  24.8493149  34.7550887  49.3413863
  23.8860697  34.3377043  48.6888475  25.3637507  34.0894474  50.3780809
  26.1559197  34.4614518  50.8822439  24.8330294  32.7888659  50.7831619
  24.6652509  32.1437948  49.9207045  25.7598189  32.0498813  51.7814490
  25.2548392  31.1529371  52.1400377  27.0582504  31.6612065  51.1031397
  27.5640607  32.5577302  50.7446680  27.7000054  31.1428945  51.8156029
  26.8458185  31.0030698  50.2606253  26.0146317  32.9190868  53.0081499
  25.0674675  33.1415082  53.4995874  26.6670570  32.3879878  53.7012406
  26.4917712  33.8499713  52.7017305  23.4562164  32.8655579  51.4198896
  22.8334151  31.8354574  51.6641282  22.9801307  34.0711849  51.7040143
  23.5418287  34.9002390  51.5726217  21.6484033  34.2227874  52.2708871
  21.4549097  33.4227766  52.9854794  21.5330240  35.5688710  52.9986511
  21.6886531  36.3634019  52.2688569  20.5237316  35.6410507  53.4038905
  22.5451641  35.7122270  54.1286779  22.5779940  34.8324618  55.0120597
  23.3133963  36.7023978  54.1329216  20.5733666  34.1075247  51.1835309
  19.3908461  33.9306932  51.4801568  20.9904866  34.1971337  49.9227565
  21.9746346  34.3271296  49.7366029  20.0735919  34.1204293  48.7851869
  19.1385330  34.6261294  49.0260841  20.6949297  34.7979059  47.5592955
  21.6047562  34.2223766  47.3887641  20.0085179  34.6467865  46.7261678
  21.0451918  36.2862447  47.6688083  21.5571172  36.4735565  48.6127084
  21.9539528  36.6713491  46.5156521  21.4425055  36.4847402  45.5713547
  22.2061771  37.7292410  46.5887847  22.8666974  36.0770067  46.5575422
  19.7783178  37.1215915  47.6766876  19.1598819  36.8366317  48.5278247
  20.0389406  38.1770894  47.7547980  19.2248635  36.9519210  46.7531081
  19.7681963  32.6635216  48.4411788  20.5139398  31.7663672  48.8254906
  18.6867004  32.4269061  47.7052109  18.0951515  33.1817533  47.3883907
  18.3432138  31.0594562  47.3039980  18.2773622  30.4299947  48.1914331
  17.0103315  30.9865559  46.5520550  16.7093736  29.9418099  46.4743993
  15.9231012  31.7772443  47.2832336  16.2231599  32.8222500  47.3608696
  14.9876549  31.7086595  46.7279540  15.7829879  31.3648081  48.2824159
  17.1895796  31.5247166  45.2389811  16.3586813  31.4831161  44.7599427
  19.4085888  30.5234337  46.3572837  20.1790774  31.2921319  45.7720065
  19.4406740  29.2039446  46.2000290  18.7955114  28.6141823  46.7060379
  20.4045907  28.5684168  45.3071935  21.4195087  28.8098419  45.6230328
  20.2315811  27.0514102  45.3385733  19.7289823  26.8558584  46.2858078
  19.5620985  26.8039552  44.5147656  21.4949314  26.1920441  45.2447134
  22.0646116  26.2725896  46.1704983  21.0914271  24.7405602  45.0220282
  20.5220658  24.6591401  44.0961247  21.9854452  24.1207290  44.9538978
  20.4775534  24.4014457  45.8564506  22.3790036  26.6702096  44.1090813
  22.6680910  27.7064239  44.2845460  23.2725273  26.0481253  44.0568530
  21.8327163  26.6002469  43.1684568  20.1733759  29.0858466  43.8970190
  21.1137998  29.4038825  43.1802449  18.9085093  29.1887134  43.5147473
  18.1750819  28.8966158  44.1447176  18.5322282  29.6659594  42.1904566
  18.9358281  29.0083845  41.4205205  16.9991176  29.6778457  42.0722847
  16.6271691  28.6581060  41.9728634  16.5552871  30.1416594  42.9531885
  16.4904266  30.4367663  40.8864896  16.4425206  31.8137505  40.8519423
  15.9599389  32.2080999  39.6870327  15.8463405  33.2687736  39.4630558
  15.6885003  31.1357521  38.9646192  15.3056626  31.1301308  38.0300051
  16.0117738  30.0145850  39.6908365  15.8596327  29.0244063  39.2613013
  19.0946846  31.0688812  41.8981689  19.6958360  31.3079911  40.8480078
  18.9046912  31.9960014  42.8291430  18.3766272  31.7913450  43.6654226
  19.3892891  33.3581100  42.6331172  19.1076861  33.7128043  41.6416582
  18.7817818  34.2916871  43.6756054  18.9301652  33.8498696  44.6609373
  19.3123716  35.2422372  43.6205694  17.3038715  34.5250218  43.4449368
  16.8190470  34.1932573  42.3424326  16.6183310  35.0322196  44.3615859
  20.9096506  33.4644639  42.6686410  21.4880446  34.2857668  41.9586185
  21.5564381  32.6374537  43.4908757  21.0526617  32.0069981  44.0981931
  23.0130084  32.6391600  43.5514905  23.3644358  33.6452813  43.7802213
  23.5297350  31.6779671  44.6392533  22.9436964  30.7626680  44.5562736
  24.5720277  31.4641363  44.4026050  23.4317394  32.2185616  46.0685599
  24.0779860  33.0922608  46.1529154  22.3999681  32.5101417  46.2648535
  23.8570068  31.1943142  47.1171137  24.8770398  30.5277357  46.9708550
  23.0661111  31.0680516  48.1768475  23.3001223  30.4047041  48.9016305
  22.2343846  31.6359775  48.2529559  23.5702764  32.2239672  42.2006395
  24.4839276  32.8564572  41.6719819  23.0085681  31.1611052  41.6344583
  22.2670022  30.6559001  42.0980822  23.4598613  30.6858593  40.3392576
  24.5336668  30.4998141  40.3599477  22.7376714  29.3747242  39.9368205
  21.6598899  29.5319871  39.9787067  23.1361292  28.9707517  38.5261662
  24.2137918  28.8128510  38.4836023  22.6232479  28.0484965  38.2532218
  22.8573985  29.7609014  37.8289759  23.0996591  28.2512502  40.9170022
  22.7925623  28.5339080  41.9239273  22.5870507  27.3346279  40.6252218
  24.1769017  28.0859248  40.8992068  23.1964620  31.7411860  39.2663976
  24.0317839  31.9785824  38.3987201  22.0345022  32.3720224  39.3263298
  21.3609333  32.1697402  40.0512341  21.6893124  33.3671592  38.3218913
  21.7154976  32.9185114  37.3288511  20.2804537  33.9073106  38.5774740
  19.5848868  33.0734905  38.4824469  20.1702966  34.3612491  39.5623117
  19.8512996  34.9397147  37.5789639  20.0128068  36.2931593  37.7885824
  19.6079755  36.9535560  36.7168540  19.6617947  38.0417117  36.6833930
  19.1814677  36.0785558  35.8227418  18.8120998  36.2944014  34.9078221
  19.3205722  34.8106979  36.3386364  19.0182608  33.9458262  35.7481231
  22.7012446  34.5195405  38.3595276  23.1552069  35.0021218  37.3216555
  23.0659795  34.9567418  39.5624688  22.6680324  34.5740881  40.4082309
  24.0186262  36.0543646  39.6817184  23.6610324  36.9151223  39.1166325
  24.1862886  36.4662190  41.1465469  24.4394072  35.5544642  41.6875953
  25.0160270  37.1699102  41.2132765  22.9298000  37.0965088  41.7657124
  22.1085027  36.3818719  41.7121809  23.1873732  37.4641959  43.2184457
  24.0082941  38.1792054  43.2727519  22.2891262  37.9099466  43.6457154
  23.4496075  36.5673907  43.7797602  22.5355736  38.3245225  40.9775233
  22.3274157  38.0430127  39.9452820  21.6438991  38.7695350  41.4190907
  23.3507129  39.0478382  40.9990002  25.3627429  35.6660624  39.0833700
  25.9433969  36.4285780  38.3166029  25.8553149  34.4794546  39.4214217
  25.3715960  33.8844982  40.0787969  27.1455297  34.0393884  38.9126895
  27.8880156  34.8233274  39.0618655  27.6097832  32.7805654  39.6465556
  26.7228129  32.1509833  39.7173322  28.3550828  32.2884654  39.0216828
  28.1903805  33.0086220  41.0539372  27.5259317  33.6670296  41.6134978
  28.3237889  31.6675868  41.7929723  28.9885031  31.0087685  41.2342126
  28.7353495  31.8396010  42.7875223  27.3422581  31.2020056  41.8820336
  29.5485874  33.6950929  40.9363724  29.4291521  34.6540753  40.4322024
  29.9615525  33.8575478  41.9319474  30.2263529  33.0645725  40.3608927
  27.1422113  33.7882871  37.4096053  28.0976316  34.1361912  36.7139260
  26.0787656  33.1820831  36.8974980  25.3113120  32.8631209  37.4714121
  26.0152051  32.9400885  35.4636449  26.8728443  32.3457892  35.1484268
  24.7287339  32.1726917  35.1107780  24.8695298  31.1389608  35.4264932
  23.9159414  32.6194358  35.6833932  24.3849291  32.2075628  33.6336516
  24.1067181  33.2307664  33.3811562  25.2807272  31.9278173  33.0792264
  23.2522516  31.2718738  33.2672858  22.2315206  31.2523299  33.9914965
  23.3934499  30.5567094  32.2457204  26.0504674  34.2860842  34.7427363
  26.5910199  34.4084100  33.6438385  25.4926717  35.3104522  35.3644446
  25.0319215  35.2121090  36.2578298  25.4771651  36.6094577  34.7228861
  25.3306928  36.4958848  33.6487603  24.3309713  37.4523338  35.2862739
  23.3910589  37.1522416  34.8230152  24.2653391  37.3104574  36.3650062
  24.5796748  38.8094686  35.0060157  23.8642291  39.3449541  35.3567186
  26.8064892  37.3724208  34.8705264  27.1741790  38.1544742  33.9791859
  27.5257982  37.1448452  35.9663516  27.2457810  36.4434549  36.6369791
  28.6936128  37.9702866  36.2729860  28.6453175  38.7956099  35.5626282
  28.5784964  38.5364306  37.6880062  28.6343641  37.7227395  38.4111145
  29.3938165  39.2373976  37.8668881  27.6250959  39.0534777  37.7965837
  30.0518673  37.2934583  36.1244529  31.0656036  37.9636596  36.2282120
  30.1013627  35.9903056  35.8656551  29.2690886  35.4529641  35.6689745
  31.3895054  35.2781898  35.9494259  31.7996862  35.3945050  36.9525817
  31.2273524  33.7782268  35.6559924  32.1748578  33.2764381  35.8523107
  30.4480005  33.3381175  36.2780973  30.8662294  33.4711331  34.2358763
  29.6154704  33.4148223  33.7133708  28.7886524  33.6343110  34.3888681
  29.6741444  33.0764353  32.3816754  28.8773873  32.9734310  31.7695743
  30.9810778  32.9075191  32.0186420  31.5380440  32.5672086  30.7831711
  30.8680158  32.3968235  29.9404791  32.9011912  32.4686510  30.7092374
  33.3729111  32.2018083  29.7635233  33.7089544  32.7042523  31.8277787
  34.7939594  32.6265541  31.7583051  33.1572098  33.0427695  33.0555348
  33.8309726  33.2124092  33.8953960  31.7673819  33.1495893  33.1608193
  32.4787794  35.8476890  35.0325547  33.6278118  35.9278965  35.4341196
  32.1580953  36.2342232  33.7996444  31.2204192  36.1768901  33.4287322
  33.2261110  36.6996401  32.9156514  34.0924094  36.0469609  33.0235222
  32.7849919  36.6907183  31.4442795  32.5232575  35.6558632  31.2236687
  31.8938422  37.3140088  31.3703794  33.8381048  37.1798826  30.4337244
  33.9570528  38.2581107  30.5403844  35.1791500  36.4932066  30.6819341
  35.0610927  35.4149100  30.5749869  35.9109610  36.8516400  29.9580011
  35.5240600  36.7221900  31.6902515  33.3640470  36.8844300  29.0196250
  32.4207843  37.3992399  28.8370714  34.1108919  37.2314373  28.3055454
  33.2201268  35.8105006  28.9010436  33.6939911  38.0990133  33.3148280
  34.8631150  38.4298322  33.1539018  32.7873591  38.9068613  33.8623661
  31.8270242  38.6069215  33.9512050  33.1488886  40.2373908  34.3607198
  33.6482472  40.7979586  33.5704642  31.9090238  41.0168605  34.8046740
  31.3903670  40.3836402  35.5244840  32.2738251  41.9130606  35.3065162
  30.9505410  41.4126207  33.6967306  31.4656304  42.1192297  33.0459715
  30.6903248  40.5194808  33.1286744  29.6968411  42.0479815  34.2337773
  29.7045585  43.2639178  34.4752256  28.7007629  41.3367485  34.4250073
  34.0730300  40.1230970  35.5592579  34.9724437  40.9254658  35.7417005
  33.7980601  39.1428898  36.4078888  32.9877169  38.5559338  36.2703175
  34.6203368  38.9159306  37.5809104  34.7969662  39.8466029  38.1201229
  33.9523294  37.8961831  38.5225579  33.6401775  37.0266121  37.9441913
  34.9334865  37.4598028  39.6073307  35.2457536  38.3288292  40.1864535
  34.4499330  36.7390601  40.2667293  35.8064241  36.9994541  39.1445584
  32.6923311  38.5092651  39.1344042  33.0036219  39.0814352  40.0083723
  32.2682922  39.1842928  38.3910146  31.6456787  37.4867321  39.5452352
  32.0688693  36.8115895  40.2890041  30.7829080  37.9997627  39.9701180
  31.3335411  36.9144453  38.6716462  36.0100407  38.4258438  37.1900293
  36.9996088  38.8942368  37.7265542  36.0841607  37.4951238  36.2458866
  35.2599627  37.0298204  35.8933391  37.3727485  37.0945546  35.7260943
  37.9971338  36.7306470  36.5420682  37.2260631  35.9830367  34.6913807
  36.5107464  36.3801740  33.9711702  38.2030764  35.8878023  34.2175923
  36.7550491  34.6049162  35.1725259  35.7422563  34.6694693  35.5702500
  36.7715680  33.6604008  33.9766556  37.7841911  33.5949702  33.5786455
  36.4403336  32.6704412  34.2902869  36.1020111  34.0392788  33.2044863
  37.6693802  34.0827782  36.2841106  37.6518657  34.7758278  37.1252259
  37.3199021  33.1041200  36.6130400  38.6882193  33.9961438  35.9065391
  38.1154932  38.2523753  35.0951011  39.3189892  38.3969731  35.2921137
  37.4006294  39.0784516  34.3391290  36.4091252  38.9388978  34.2066769
  38.0420750  40.1635163  33.6273208  38.9245682  39.7951526  33.1042402
  37.0750769  40.7652154  32.5954934  36.1147184  40.9030387  33.0922986
  37.4750406  41.7361607  32.3032702  36.8860093  39.9024260  31.3585254
  37.8664591  39.7277817  30.9154471  36.4551884  38.9516783  31.6724907
  35.8015120  40.6695822  30.1232898  36.1390985  39.6416661  28.6815374
  35.8802294  38.6064980  28.9040523  35.5438196  39.9912447  27.8380099
  37.1976764  39.7047959  28.4294888  38.5514121  41.2533954  34.5681169
  39.6492479  41.7708263  34.3720769  37.7739896  41.6217828  35.5860201
  36.8484409  41.2483428  35.7409448  38.2475294  42.6734859  36.4660943
  38.6335395  43.5017056  35.8718321  37.1330439  43.1960719  37.4231341
  36.2590710  43.4508443  36.8236654  36.7469391  42.1547102  38.4663727
  37.6203554  41.8997573  39.0665757  35.9678716  42.5587713  39.1128162
  36.3760048  41.2596199  37.9670528  37.6248219  44.4724040  38.1080514
  38.4686794  44.1911889  38.7380700  37.9675123  45.1445427  37.3213543
  36.5918841  45.1636590  38.9386248  36.2490264  44.4922556  39.7258769
  37.0245186  46.0578638  39.3873166  35.7478578  45.4456075  38.3091611
  39.4601146  42.1649688  37.2568614  40.3581844  42.9394888  37.5909504
  39.4975301  40.8543540  37.5049199  38.7293115  40.2547433  37.2395774
  40.6452757  40.2530723  38.1640945  40.8360770  40.7783428  39.0999284
  40.4292195  39.2054400  38.3735836  41.8753633  40.3363013  37.2948353
  42.9383073  40.7521499  37.7548026  41.7165917  39.9673585  36.0248877
  40.8396515  39.5699969  35.7196357  42.7990363  40.0823632  35.0537567
  43.6505710  39.4807808  35.3716979  42.3312897  39.5828572  33.6818992
  42.1141944  38.5269842  33.8434576  41.4046979  40.1149520  33.4664861
  43.2898609  39.7306437  32.5003145  43.5660951  40.7795576  32.3927269
  44.5554123  38.8892053  32.7365133  44.2800076  37.8400376  32.8437431
  45.2309450  39.0021532  31.8885752  45.0534753  39.2282365  33.6448588
  42.5873605  39.2826152  31.2215097  41.7054224  39.9011365  31.0550289
  43.2682491  39.3867206  30.3767292  42.2860072  38.2395750  31.3182172
  43.3050345  41.5157919  34.9214841  44.5028024  41.7556222  34.8074470
  42.3833043  42.4666707  34.9253493  41.4030050  42.2293413  34.9781449
  42.7496512  43.8769039  34.8136070  43.3969355  44.0248043  33.9491721
  41.4941323  44.7566379  34.6454215  40.7586249  44.4772624  35.3997937
  41.8529442  46.2149692  34.8082676  42.5881178  46.4952214  34.0538941
  40.9581395  46.8255363  34.6873019  42.2718488  46.3779134  35.8012781
  40.8981282  44.5356889  33.2583650  40.6240031  43.4870524  33.1429574
  40.0108871  45.1577484  33.1402763  41.6331085  44.8041939  32.4995437
  43.5333963  44.3286120  36.0471266  44.5167106  45.0564283  35.9372481
  43.0982246  43.8768273  37.2159013  42.2379743  43.3498265  37.2642641
  43.7935251  44.1761486  38.4564790  43.8860128  45.2554183  38.5778137
  43.0157177  43.6118647  39.6561845  42.0743080  44.1413039  39.8029533
  42.8145581  42.5539079  39.4877736  43.7713693  43.7055794  40.9589609
  44.4261983  42.6857771  41.6052651  44.3813785  41.7015248  41.1390695
  45.0214253  43.1530044  42.7508752  45.5621020  42.5991985  43.3997721
  44.7619152  44.4935441  42.8721884  45.1505843  45.3979206  43.8634823
  45.7542427  45.0340935  44.6949418  44.7428709  46.6983643  43.7242631
  45.0261825  47.4338537  44.4771839  43.9633867  47.1102532  42.6276930
  43.6462136  48.1481482  42.5263298  43.5761324  46.2134434  41.6464859
  42.9762963  46.5844988  40.8154533  43.9751080  44.8795550  41.7608635
  45.2306261  43.6401946  38.4695926  46.1585496  44.3604098  38.8405291
  45.4310835  42.3874631  38.0700071  44.6792151  41.7642614  37.8123001
  46.7855333  41.8521243  38.1206228  47.3063402  42.2792410  38.9776120
  46.7913350  40.3225086  38.2553492  47.7240501  39.9955198  37.7957624
  46.8268816  40.1269929  39.3270815  45.6425187  39.5690613  37.6469700
  44.7136582  39.9540635  38.0677933  45.6496596  39.7363786  36.5699110
  45.7478322  38.0622487  37.9317611  46.7856225  37.8055089  38.1443049
  45.1285115  37.8123339  38.7932041  45.2956448  37.2747232  36.7852826
  45.9830937  37.0115907  36.0937085  44.0352169  36.8997523  36.6004355
  43.1165703  37.2415105  37.4855207  43.3778366  37.7848393  38.2958501
  42.1569922  36.9579691  37.3479933  43.6974610  36.1757001  35.5412814
  44.4035059  35.9076019  34.8706668  42.7358435  35.8959239  35.4104541
  47.6497225  42.2815063  36.9380243  48.8583291  42.0509396  36.9318536
  47.0324508  42.9080764  35.9413947  46.0266130  42.9996402  35.9438088
  47.7683113  43.4184318  34.7959587  48.6766135  42.8352020  34.6445343
  46.9050924  43.3174517  33.5331510  45.9402194  43.7838405  33.7321504
  47.4058957  43.8504391  32.7249304  46.7071654  41.9653441  33.1557295
  46.1649108  41.9301316  32.3643258  48.2385077  44.8609247  34.9926376
  48.9606757  45.4130226  34.1528011  47.8391401  45.4674933  36.1024331
  47.2869933  44.9741477  36.7893417  48.1294892  46.8756931  36.3322171
  47.6544096  47.4835666  35.5622247  47.5962338  47.3082549  37.6916537
  47.6986890  46.4621017  38.3710851  48.2168184  48.1326940  38.0427591
  46.1502869  47.7485153  37.6499483  45.9963023  48.4127437  36.7995424
  45.5064119  46.8748078  37.5491405  45.7390311  48.6020721  39.1324025
  46.2730602  47.3740167  40.3174999  47.3382756  47.1825280  40.1880881
  46.0903064  47.7397847  41.3279036  45.7165731  46.4501196  40.1599010
  49.6141963  47.2227461  36.2463089  49.9809772  48.2679479  35.7073220
  50.4676380  46.3632716  36.7852309  50.1509591  45.5101175  37.2233427
  51.8993566  46.6596710  36.7992798  52.0567506  47.7378680  36.7706891
  52.5403961  46.1049867  38.0755261  52.4372295  45.0200227  38.0579443
  53.5978023  46.3691683  38.0613743  51.9004113  46.6523189  39.3344908
  51.9100004  47.7400753  39.2652466  50.8694351  46.2996887  39.3634577
  52.6167806  46.2208854  40.5970384  52.6351791  45.0038738  40.8875917
  53.1617536  47.1059144  41.2988711  52.5971023  46.0840140  35.5800313
  53.7998607  45.8267758  35.6087666  51.8375309  45.8792450  34.5096244
  50.8453347  46.0631312  34.5524247  52.3853889  45.3339148  33.2771486
  53.4630564  45.4939857  33.2438442  52.1113822  43.8270047  33.2043811
  51.0302534  43.6926246  33.2390475  52.5066849  43.3572367  32.3037403
  52.6748330  43.0682961  34.3658795  54.0178504  42.7977414  34.4865501
  54.2406469  42.1809889  35.6350413  55.2492483  41.8819177  35.9203106
  53.0869427  42.0406892  36.2596017  52.9497964  41.6052287  37.1605262
  52.0895962  42.5841726  35.4872659  51.0569734  42.5614550  35.8355118
  51.8185277  46.0320316  32.0530243  51.1538598  45.4114282  31.2220628
  52.1089206  47.3385311  31.9104871  52.8226510  48.1827167  32.8875611
  53.8796776  47.9166951  32.8928103  52.4030901  48.0218010  33.8806240
  52.5793476  49.5870506  32.3790762  53.4192890  50.2328928  32.6349771
  51.6648171  49.9926553  32.8117656  52.4429373  49.4261848  30.8832793
  53.4183800  49.3270752  30.4070569  51.8885105  50.2362684  30.4094911
  51.6647308  48.1147722  30.7529158  50.5954411  48.2967423  30.8606402
  51.9244329  47.4056836  29.4465594  53.0053238  46.8739688  29.2225184
  50.9051380  47.3744856  28.5981341  50.0198619  47.8048989  28.8242532
  51.0404098  46.7164794  27.3170098  50.3210915  47.1662519  26.6326231
  52.0512664  46.8991905  26.9524759  50.7989715  45.2198672  27.3734214
  50.7777684  44.5627374  26.3331806  50.6297991  44.6677347  28.5717379
  50.6572414  45.2354301  29.4066439  50.4849023  43.2151978  28.7225216
  50.1907317  42.7698728  27.7721278  51.8171062  42.5935034  29.1640348
  52.0723050  43.0150302  30.1362940  51.6634145  41.5189857  29.2634859
  52.9473474  42.8536306  28.1886684  52.6819281  42.4029738  27.2323411
  53.0492942  43.9318747  28.0657922  54.2610621  42.2743679  28.6722256
  54.5095521  42.7046192  29.6423985  54.1645301  41.1929641  28.7689044
  55.3672395  42.5982265  27.6748310  55.0920058  42.1387553  26.7254980
  55.3923660  43.6818335  27.5596624  56.7138037  42.1116152  28.0901266
  56.6908484  41.1074930  28.1964822  57.3935753  42.3601167  27.3856712
  56.9692146  42.5375809  28.9695682  49.3805882  42.7776617  29.6844766
  49.0046567  43.5111622  30.6103074  48.8581634  41.5763500  29.4364377
  49.1875110  41.0461679  28.6423744  47.7991770  41.0047458  30.2572504
  47.4900331  41.7211719  31.0183435  46.5859685  40.6601929  29.3877486
  46.9578557  40.0087041  28.5969505  45.8740139  40.1119333  30.0047024
  45.8907406  41.8757451  28.7633513  46.6087561  42.4306605  28.1595108
  44.7363664  41.4162567  27.8837817  44.0176579  40.8616254  28.4870569
  44.2466235  42.2846505  27.4431629  45.1170771  40.7730181  27.0904320
  45.3827200  42.7898130  29.8764142  46.2228698  43.1222591  30.4861085
  44.8872896  43.6561412  29.4380930  44.6749120  42.2443348  30.5005619
  48.2829088  39.7492129  30.9754076  48.6225224  38.7472946  30.3361320
  48.2928073  39.8133052  32.3010056  47.9791610  40.6639319  32.7461568
  48.7480759  38.7174515  33.1477489  49.5567003  38.1743050  32.6586500
  49.2674195  39.2756328  34.4790606  49.9457092  40.0755503  34.1821525
  48.3911482  39.7046653  34.9650440  49.9821672  38.3365734  35.4534446
  49.3282576  37.4999856  35.6996639  51.2504115  37.8134077  34.8087795
  51.9050703  38.6494434  34.5626801  51.7611929  37.1442221  35.5011621
  50.9982351  37.2698256  33.8982709  50.3211433  39.0970219  36.7393184
  49.4029832  39.4650808  37.1971548  50.8302615  38.4287296  37.4337861
  50.9717241  39.9391176  36.5032711  47.5874607  37.7627206  33.3995788
  46.9840365  37.7564013  34.4687506  47.2752816  36.9489322  32.4012789
  47.7330816  37.0124229  31.5032325  46.2321261  35.9482415  32.5750452
  45.2975093  36.4311959  32.8602569  46.0097191  35.1873821  31.2726343
  46.9623976  34.8351020  30.8771579  45.3505624  34.3361539  31.4429958
  45.3735398  36.0141426  30.1894525  43.9896826  36.1343687  30.1197666
  43.3722778  35.6209628  30.8568727  43.3983624  36.8913190  29.1341152
  42.3127322  36.9789458  29.0913431  44.1844706  37.5429566  28.1947776
  43.7163758  38.1413949  27.4132029  45.5681453  37.4327217  28.2503517
  46.1928391  37.9435512  27.5176096  46.1529945  36.6673546  29.2455048
  47.2378087  36.5726975  29.2936516  46.6446624  34.9862013  33.6836089
  45.8098121  34.5444717  34.4764821  47.9460487  34.7050333  33.7357943
  48.5504547  35.0863683  33.0220883  48.5429388  33.8764199  34.7770009
  48.0996328  34.0527840  35.7570390  48.3803115  32.3945099  34.4257758
  48.8275217  32.2004364  33.4508714  48.8771039  31.7850259  35.1806446
  47.3204089  32.1419449  34.3955007  50.0252682  34.2228684  34.8678524
  50.6123350  34.7152377  33.9084619  50.6570026  33.9418846  36.0119606
  50.0862472  33.4945458  37.2937719  49.8838686  32.4243572  37.2508832
  49.1580843  34.0317861  37.4886708  51.1720122  33.8407005  38.2870178
  51.1472302  33.1496367  39.1295827  51.0404151  34.8600757  38.6498648
  52.4488918  33.7097880  37.5078912  52.7742629  32.6730336  37.4220244
  53.2503832  34.3067338  37.9430543  52.0828016  34.2551631  36.1283866
  52.1778741  35.3410031  36.1316773  52.9333172  33.6738992  35.0012679
  53.9478104  34.2522999  34.6235615  52.4905896  32.5558403  34.4401757
  51.6639774  32.0966205  34.7950402  53.1994691  31.9387629  33.3239000
  54.1794327  32.4007110  33.2040066  53.3918026  30.4480575  33.5836099
  53.9769197  30.0199826  32.7696755  53.9304613  30.3223323  34.5228330
  52.0706066  29.7010887  33.6774217  51.1245845  30.1450593  34.3388794
  51.9983976  28.5579984  33.0107671  51.1464519  28.0160346  33.0345093
  52.7956445  28.2340641  32.4820283  52.4592846  32.1248653  32.0067307
  52.7047568  31.4128702  31.0314136  51.5394881  33.0775132  31.9806438
  51.3085814  33.6013923  32.8127088  50.8206583  33.3780937  30.7572175
  51.3907957  33.0351919  29.8938167  49.4690682  32.6694702  30.7617890
  49.6663048  31.6581006  31.1172160  48.8146278  33.1809217  31.4676397
  48.7927539  32.6052598  29.3971007  48.5576613  33.6119953  29.0516793
  49.7380426  31.9455450  28.4196367  49.9732474  30.9385320  28.7641688
  49.2675338  31.8924649  27.4378503  50.6560613  32.5291742  28.3509406
  47.4862624  31.8371641  29.4750559  46.8141219  32.3326710  30.1756268
  47.0233389  31.8056000  28.4887462  47.6815892  30.8207432  29.8168672
  50.6334243  34.8820928  30.6604133  49.5133571  35.3880907  30.6810217
  51.7548994  35.5876547  30.5765025  52.6473546  35.1188587  30.6385798
  51.7451411  37.0312389  30.4046556  50.8227629  37.4482462  30.8089111
  52.9287563  37.6569773  31.1426206  52.7803831  37.3639905  32.1819682
  53.8261967  37.1752856  30.7544532  53.0896687  39.1809241  31.0590538
  53.1178173  39.4823908  30.0119500  51.9225047  39.8649365  31.7515950
  51.8939783  39.5642983  32.7989258  52.0444867  40.9462036  31.6876988
  50.9907616  39.5755817  31.2655610  54.3961049  39.6007460  31.6991037
  55.2263217  39.1240810  31.1779224  54.5012481  40.6837609  31.6348778
  54.4025467  39.2970425  32.7459187  51.8369384  37.3437291  28.9268420
  52.8862723  37.1295777  28.3149405  50.7414947  37.8447375  28.3535961
  49.9254676  38.0517590  28.9115757  50.6747842  38.0826792  26.9159674
  51.5622136  37.6725720  26.4339090  49.4307648  37.4089307  26.3108231
  48.6034075  38.0177163  26.6754589  49.5164886  37.5230703  25.2302105
  49.1710024  35.9443045  26.6479875  49.0548343  35.8242145  27.7251060
  47.8964556  35.5112594  25.9513231  48.0120329  35.6306343  24.8740625
  47.6937887  34.4651309  26.1807617  47.0656622  36.1261506  26.2974321
  50.3412569  35.0847488  26.2159766  51.2434484  35.4120827  26.7326994
  50.1386994  34.0429148  26.4642779  50.4848340  35.1799085  25.1396731
  50.6289400  39.5739395  26.5894925  50.0982005  40.3809701  27.3504178
  51.1946965  39.9360996  25.4476262  51.7192629  39.2691741  24.8997761
  51.1101713  41.3066696  24.9691657  50.7069432  41.9476588  25.7531549
  52.4935686  41.8223884  24.5807907  52.3960082  42.8735213  24.3093116
  53.1397798  41.7316299  25.4538737  53.1015136  41.0535157  23.4186519
  52.4191313  40.8755637  22.3869967  54.2663472  40.6243432  23.5297358
  50.1704554  41.3760043  23.7781847  49.7116295  40.3504978  23.2780095
  49.8942636  42.5929622  23.3316966  50.3408704  43.3914205  23.7596056
  48.9316838  42.8295326  22.2677058  47.9232014  42.5980811  22.6104775
  48.9818194  44.2942592  21.8578531  48.8323188  44.8934232  22.7560465
  49.9746201  44.4895769  21.4525164  47.9428971  44.6580939  20.8347109
  48.1986761  44.1663985  19.8961410  46.9761656  44.2945308  21.1830702
  47.8702688  46.1524589  20.6169327  47.7899102  46.6669530  21.5745012
  48.7613044  46.4982501  20.0929256  46.7022081  46.4772198  19.8141142
  45.9525171  46.9897750  20.2560984  46.5743103  46.1447585  18.5363621
  47.5490198  45.4857667  17.9305631  48.3834597  45.2401251  18.4438566
  47.4539779  45.2315108  16.9577216  45.4739984  46.4605068  17.8665243
  44.7281313  46.9574908  18.3321306  45.3870266  46.2025149  16.8939120
  49.1717810  41.9521293  21.0380164  48.2436339  41.3481350  20.5066627
  50.4144122  41.8910102  20.5794423  51.1532346  42.4110987  21.0308277
  50.7414497  41.1204604  19.3831107  50.2095483  41.5199288  18.5196265
  52.2476159  41.2064542  19.1132987  52.4435067  42.1141831  18.5425499
  52.7748830  41.2560245  20.0659960  52.7730617  40.0179125  18.3294994
  52.8307406  38.8993823  18.8425465  53.1662581  40.2560455  17.0802259
  53.5244135  39.5002337  16.5140343  53.1046281  41.1914442  16.7042847
  50.3088073  39.6559945  19.5130109  49.8676860  39.0421608  18.5435031
  50.4231755  39.0976878  20.7125744  50.7812657  39.6247276  21.4962197
  50.0952056  37.6918408  20.9170635  50.4958863  37.0907486  20.1008268
  50.7043713  37.2033514  22.2263447  50.3258846  37.8338350  23.0309176
  50.3792844  36.1754915  22.3873493  52.2138078  37.2573422  22.2124645
  52.5770158  36.5702758  21.4481868  52.5271966  38.2719800  21.9667011
  52.8222039  36.8730902  23.5319922  52.7658990  37.6312338  24.4947367
  53.4162010  35.6872872  23.5868438  53.8418275  35.3785030  24.4491639
  53.4398057  35.0992623  22.7660083  48.5949647  37.4407135  20.9145525
  48.1528960  36.3153538  20.6927467  47.8146361  38.4876153  21.1579760
  48.2026647  39.3987446  21.3564113  46.3701704  38.3429081  21.1438500
  46.1119716  37.4083770  21.6419307  45.9341625  39.1784223  21.6914927
  45.8036956  38.3253773  19.7376612  44.6363078  38.0085719  19.5299377
  46.6412827  38.6675575  18.7662763  47.5793894  38.9691032  18.9879185
  46.2392072  38.6339423  17.3663455  45.2190067  39.0035205  17.2628952
  47.1611440  39.5130260  16.5355474  48.1738566  39.1327426  16.6693266
  46.8640337  39.3951450  15.4934680  47.1198972  40.9742612  16.9075791
  46.0853469  41.3162673  16.8786256  47.5128435  41.0920801  17.9174375
  47.9501497  41.7963879  15.9441013  49.0028746  41.5501375  16.0827739
  47.6525339  41.5553498  14.9235991  47.7415697  43.2692093  16.1937020
  46.6720566  43.4729029  16.1412490  48.1056383  43.4972654  17.1954722
  48.4558266  44.1155316  15.2028641  48.1183125  43.9046712  14.2745744
  48.2876814  45.0898696  15.4090013  49.4469234  43.9272481  15.2516027
  46.2946071  37.2115059  16.8391999  45.4648919  36.8046272  16.0244285
  47.2872218  36.4628525  17.3083824  47.9692485  36.8604034  17.9383762
  47.4258970  35.0648104  16.9357559  47.7376369  34.9869999  15.8941884
  48.4782753  34.3857997  17.8127476  48.1209117  34.3733377  18.8424248
  48.6169343  33.3623068  17.4644144  49.7146232  35.0777019  17.7501362
  50.3582092  34.6339682  18.3073589  46.0841871  34.3808571  17.1262488
  45.7030403  33.5033819  16.3532409  45.3643779  34.8032585  18.1584066
  45.7198092  35.5221362  18.7723959  44.0692472  34.2244324  18.4555375
  44.0115300  33.1827949  18.1396907  43.7724229  34.2981241  19.9628881
  43.5370148  35.3272409  20.2341828  42.5984358  33.4081228  20.2982061
  42.8332883  32.3786966  20.0276012  42.3928330  33.4643874  21.3671599
  41.7210300  33.7382969  19.7421074  45.0055582  33.8963542  20.7634899
  45.8277870  34.5724105  20.5289909  44.7820055  33.9527996  21.8288245
  45.2900253  32.8761141  20.5060224  42.9593260  34.9454392  17.6820116
  42.6163997  36.0935807  17.9725396  42.4044839  34.2416839  16.7023220
  42.7498361  33.3061490  16.5423043  41.3550041  34.7523458  15.8235207
  41.7871516  35.3538305  15.0237933  40.6055474  33.5746013  15.1988372
  39.7671928  33.3436207  15.8560349  40.2277176  33.9112130  14.2334165
  41.4593410  32.3214207  15.0027944  42.2717359  32.3529213  15.7288268
  40.8303842  31.4532018  15.1995392  42.0371708  32.2207409  13.6003988
  41.8578424  33.1831236  12.8191422  42.6667051  31.1832869  13.2836960
  40.3580358  35.6559722  16.5445606  39.6302441  35.2135620  17.4291070
  40.3120739  36.9184720  16.1314508  40.9741542  37.2559154  15.4474325
  39.3172389  37.8472230  16.6449787  39.4701455  38.7692276  16.0840631
  38.3544775  37.4135067  16.3746458  39.3160126  38.1686803  18.1400391
  38.2438842  38.4401724  18.6959632  40.4731296  38.1526867  18.8011998
  41.3374214  37.8727039  18.3599418  40.4926411  38.4604444  20.2252092
  39.4736418  38.5573965  20.5998288  41.1932729  37.3366914  20.9968025
  40.5724173  37.1198652  21.8660688  41.2108268  36.4685964  20.3378617
  42.5847601  37.6503334  21.4444332  43.1941040  37.8216501  20.5570487
  42.5497163  38.5613269  22.0418986  43.3309907  36.3111121  22.4354102
  43.0626851  36.9050816  24.0662748  41.9931886  37.0270664  24.2377275
  43.4661758  36.1912807  24.7844560  43.5619365  37.8660604  24.1902462
  41.1462387  39.8078849  20.5056379  41.0367263  40.3410732  21.6019678
  41.8073086  40.3699460  19.4992519  41.8332077  39.9163700  18.5972001
  42.5800903  41.5947144  19.6803041  43.2902752  41.5051897  20.5023272
  43.3546473  41.9845210  18.3975016  43.8668886  41.1030152  18.0119428
  42.4100511  42.5158026  17.3483382  41.8977452  43.3976522  17.7330263
  42.9729581  42.7843274  16.4543971  41.6758909  41.7498889  17.0983651
  44.4239811  42.9975937  18.7632800  45.1081302  42.5584118  19.4893387
  44.9777953  43.2812609  17.8683373  43.9550686  43.8816980  19.1952309
  41.7494733  42.8095728  20.1408697  42.2457015  43.6319339  20.9094383
  40.4906769  42.9288105  19.7064046  40.0926766  42.2546522  19.0682780
  39.6456794  44.0495294  20.1551400  40.1140380  44.9866130  19.8541187
  38.2361831  43.9925182  19.5573750  37.7516292  43.1184803  19.9925351
  37.7232591  44.8949421  19.8900011  38.1734897  43.9043561  18.0472604
  37.1508765  44.1268847  17.7425571  38.8479822  44.6497021  17.6258125
  38.5599388  42.5380991  17.5465410  38.1997280  41.5353494  18.2011723
  39.2329086  42.4711155  16.5033709  39.4934804  44.0322961  21.6604478
  39.7181294  45.0471400  22.3248956  39.1094253  42.8705327  22.1828215
  38.9837183  42.0756480  21.5725302  38.8888242  42.6863177  23.6118191
  38.1249585  43.3869565  23.9490336  38.4407216  41.2426414  23.9325196
  39.2786199  40.5621270  23.7811027  37.9735088  41.1582528  25.3806052
  37.1352685  41.8381979  25.5326859  37.6584659  40.1386279  25.6024470
  38.7921383  41.4374884  26.0439093  37.3053867  40.8196087  23.0053843
  37.6409638  40.9717058  21.9795406  37.1186787  39.7588066  23.1725321
  36.0617590  41.5792513  23.2332489  36.2475792  42.6401661  23.0658256
  35.2920688  41.2324870  22.5437340  35.7252952  41.4272684  24.2588185
  40.1918663  42.9366264  24.3615629  40.2080458  43.5794730  25.4067790
  41.2813559  42.4106105  23.8112251  41.1897633  41.8604378  22.9691918
  42.6129069  42.5761960  24.3889364  42.6875690  42.0441062  25.3373061
  43.6541848  41.9974022  23.4177077  43.2068701  41.1509149  22.8966818
  43.9732477  42.7437654  22.6902183  44.9041063  41.4823014  24.0833602
  45.8740028  42.3614580  24.5339013  45.7055087  43.4328545  24.4251852
  47.0494516  41.8974105  25.1179672  47.8025970  42.6039286  25.4668296
  47.2600672  40.5420159  25.2547715  48.1786173  40.1729885  25.7110438
  46.2980306  39.6463428  24.8093714  46.4597964  38.5737176  24.9161756
  45.1250862  40.1190324  24.2255101  44.3693068  39.4162927  23.8747191
  42.8794551  44.0740537  24.6420436  43.2339760  44.4798665  25.7513930
  42.6760103  44.8950481  23.6130337  42.3830878  44.5222315  22.7212357
  42.9153963  46.3335840  23.7180560  43.9364554  46.5166650  24.0527484
  42.7201590  47.0016594  22.3616359  41.7400590  46.7107668  21.9836351
  42.7465898  48.0814125  22.5083833  43.7883053  46.6010759  21.3591308
  44.9641120  46.4709724  21.7630239  43.4568537  46.4190374  20.1684005
  42.0046134  46.9930282  24.7488799  42.4375132  47.8587014  25.5091073
  40.7480195  46.5730755  24.7943281  40.3913998  45.9008179  24.1302562
  39.8329821  47.1121773  25.7893244  39.8023106  48.1992979  25.7163364
  38.4216934  46.5665414  25.5591511  38.4724643  45.4825394  25.6614311
  37.7841121  46.9754580  26.3429733  37.8390596  46.9221283  24.1917840
  38.0027936  47.9856560  24.0180002  38.3699987  46.3448569  23.4348404
  36.0754579  46.5678205  24.0781699  36.0578876  44.9673849  23.3313413
  36.5914883  44.2624803  23.9688982  35.0272037  44.6353758  23.2065966
  36.5441134  45.0151936  22.3569697  40.3110831  46.7615059  27.1973085
  40.2520041  47.5900711  28.1178259  40.8006656  45.5371740  27.3619331
  40.8440429  44.8815405  26.5948851  41.2536121  45.0945083  28.6771900
  40.4768321  45.2832051  29.4182065  41.5603941  43.5952175  28.6611974
  42.1353889  43.4432514  27.7477498  42.1751457  43.3382977  29.5238519
  40.3166643  42.7006360  28.6361753  39.5802813  43.1401674  27.9633804
  40.6723679  41.2863104  28.1521330  41.4084105  40.8459249  28.8247404
  39.7744032  40.6685208  28.1423268  41.0869715  41.3397948  27.1454832
  39.6871710  42.6739136  30.0210338  39.4025315  43.6853753  30.3109046
  38.8019578  42.0380860  30.0061247  40.4053994  42.2791083  30.7396266
  42.4912656  45.8963794  29.0658669  42.6189204  46.3305918  30.2129950
  43.3770405  46.1239947  28.0964356  43.2733614  45.6761475  27.1971121
  44.5557245  46.9618451  28.3226408  45.1434186  46.5561813  29.1461404
  45.4370585  47.0054774  27.0655490  44.7593221  47.2297404  26.2418508
  46.1718641  47.8051446  27.1587857  46.1575992  45.6787474  26.7881172
  45.4197668  44.8768565  26.7621307  46.8913706  45.7310161  25.4671215
  47.6297457  46.5324251  25.4925131  47.3941649  44.7798384  25.2923082
  46.1799243  45.9185196  24.6628909  47.1169807  45.3790481  27.9379831
  46.5559935  45.3027936  28.8694218  47.6317490  44.4375623  27.7463608
  47.8488948  46.1825858  28.0200070  44.1930247  48.3767798  28.7493099
  44.7464196  48.9043244  29.7116881  43.2479719  48.9852994  28.0404142
  42.8281808  48.5260459  27.2448257  42.8231329  50.3372745  28.3582587
  43.6753055  51.0158456  28.3202810  41.7624681  50.8194508  27.3435734
  40.8989811  50.1550645  27.3764524  41.4505455  51.8326349  27.5970743
  42.1885220  50.8113078  26.3403232  42.2641808  50.3862225  29.7743091
  42.5851684  51.2927410  30.5408083  41.4359907  49.4072412  30.1289663
  41.1573488  48.6918897  29.4726658  40.8891859  49.3577767  31.4769547
  40.3304106  50.2742963  31.6663249  39.9415464  48.1595125  31.6518959
  40.5328117  47.2452734  31.7035916  39.1274016  48.3059382  32.9198760
  38.5354781  49.2197810  32.8687152  38.4627505  47.4486408  33.0265495
  39.7969830  48.3549670  33.7785713  39.0509383  48.1072584  30.5381003
  38.4552520  47.3612771  30.6394425  42.0179902  49.2528836  32.4956854
  41.9704022  49.8869862  33.5470855  43.0436048  48.4678174  32.1833348
  43.0630252  47.9332523  31.3266188  44.1625243  48.3275114  33.1131317
  43.7939386  48.0016441  34.0857848  45.1641688  47.2938160  32.5990536
  44.6166807  46.4840243  32.1167742  45.8200363  47.7720213  31.8715528
  45.9433896  46.7689573  33.6660982  46.5643727  46.1231362  33.3212869
  44.8722058  49.6672847  33.3290871  45.2022220  50.0318846  34.4605955
  45.0944382  50.4026171  32.2425716  44.8460995  50.0419806  31.3324240
  45.7051084  51.7291279  32.3196750  46.6979769  51.6511976  32.7626629
  45.8383095  52.3434305  30.9298672  44.8605880  52.7028593  30.6089762
  46.5340105  53.1809963  30.9806979  46.3164742  51.3900844  30.0035284
  46.3929091  51.7962217  29.1370354  44.8855787  52.6737074  33.1760491
  45.4264996  53.3990935  34.0088159  43.5759067  52.6630071  32.9485062
  43.2106047  52.1039552  32.1908027  42.6433296  53.4688168  33.7236816
  42.8518660  54.5298757  33.5866935  41.2108357  53.1841013  33.2453311
  41.1736415  53.4851557  32.1983917  41.0741753  52.1051235  33.3176559
  40.1048482  53.8867808  34.0134367  39.1455056  53.5218610  33.6465631
  40.2077275  53.6381145  35.0696957  40.1727517  55.3927204  33.8397361
  41.1315271  55.7468745  34.2184494  40.0927593  55.6276076  32.7783555
  39.1016651  56.0854971  34.5549563  38.2872773  55.5474969  34.8146246
  39.1406531  57.3733687  34.8795279  40.1938345  58.1068419  34.5553445
  40.9667028  57.6844790  34.0609921  40.2196756  59.0854527  34.8038452
  38.1306834  57.9323537  35.5272238  37.3250521  57.3765285  35.7764557
  38.1703197  58.9121310  35.7692241  42.7834915  53.1755194  35.2220775
  42.9371793  54.0954690  36.0272469  42.7447335  51.8986948  35.5959527
  42.5668766  51.1712974  34.9181922  42.9309014  51.5124650  36.9962109
  42.1316374  51.9382473  37.6028291  42.9030715  49.9863614  37.1498736
  43.3758360  49.5125139  36.2896053  43.4303666  49.6968132  38.0588410
  41.5176048  49.4075321  37.2528720  40.4082859  50.2264987  37.2459839
  40.5422570  51.3058060  37.1735458  39.1309577  49.6897942  37.3300729
  38.2633591  50.3495773  37.3223642  38.9581141  48.3229726  37.4233512
  37.9551041  47.9010497  37.4870055  40.0550735  47.4935696  37.4358362
  39.9271238  46.4137494  37.5114496  41.3314302  48.0380833  37.3514780
  42.2042619  47.3852847  37.3623729  44.2483203  52.0262375  37.5657295
  44.2930386  52.5133215  38.6922633  45.3125249  51.8898894  36.7797634
  45.2039887  51.4393672  35.8823509  46.6462488  52.3543170  37.1665985
  46.9654707  51.8691445  38.0889891  47.6459479  52.0021745  36.0555650
  47.4734478  50.9530974  35.8151898  47.3757849  52.6198193  35.1990448
  49.1130553  52.2105702  36.3867448  49.3436703  53.2719118  36.2947045
  49.2875312  51.8890932  37.4135421  50.0146374  51.4075203  35.4394599
  51.0535116  51.6621101  35.6492774  49.8565286  50.3453575  35.6263054
  49.7410831  51.6807739  34.0304267  49.9641679  52.6055463  33.6911209
  49.2319010  50.7975284  33.1768975  48.9364125  49.5697292  33.5814314
  49.0991794  49.3050769  34.5424549  48.5499504  48.9048853  32.9266572
  49.0084590  51.1447423  31.9160251  49.2262865  52.0813653  31.6071745
  48.6215630  50.4708398  31.2708386  46.5954026  53.8654333  37.3821031
  46.9538468  54.3621607  38.4400509  46.1068088  54.5743038  36.3732009
  45.8420349  54.0851089  35.5301811  45.9885027  56.0231109  36.3953748
  46.9706971  56.4862025  36.4899240  45.3490002  56.4917814  35.0775560
  46.1329949  56.4485599  34.3215247  44.5720251  55.7663484  34.8363989
  44.7494188  57.8838186  35.1042354  43.8437211  57.8352897  35.7087662
  45.4735601  58.5396202  35.5876045  44.3345082  58.5592166  33.4491448
  42.7792654  57.6940280  33.0681428  42.0341419  57.9340309  33.8266206
  42.4167112  58.0109636  32.0902844  42.9541956  56.6181946  33.0590195
  45.1803698  56.5211830  37.5899607  45.4408481  57.6045486  38.1180742
  44.1982397  55.7392412  38.0310522  44.0156014  54.8332730  37.6236651
  43.3444009  56.1908409  39.1234555  43.2372105  57.2746364  39.0787707
  41.9569868  55.5589044  39.0302172  42.1012900  54.4792194  38.9907693
  41.4260772  55.8207879  39.9454506  41.1539429  55.9988355  37.8440392
  41.0350423  57.0823310  37.8430458  41.6363707  55.6859355  36.9180483
  39.5429895  55.2307965  37.9562280  38.7695619  56.2215137  39.2416452
  38.7308378  57.2635186  38.9241152  37.7573627  55.8589925  39.4208985
  39.3508879  56.1435597  40.1603859  43.9296236  55.8364058  40.4740306
  43.4148907  56.2750557  41.5012235  44.9740944  55.0163970  40.4878217
  45.4026685  54.6802084  39.6372920  45.5488676  54.6097196  41.7536410
  46.4811055  54.0685633  41.5918340  45.8441459  55.8497749  42.5930668
  45.7659585  56.7251423  41.9483049  45.1055770  55.9202021  43.3916005
  47.2168449  55.8270080  43.2084506  47.5563418  54.9160517  43.9674278
  48.0221875  56.8392132  42.8933428  48.9556597  56.8762107  43.2772187
  47.6959854  57.5654706  42.2718581  44.5089824  53.7531229  42.4625682
  44.2862953  53.9071079  43.6690855  43.8577132  52.8744335  41.7041677
  44.0412643  52.8184017  40.7125686  42.8587620  51.9824686  42.2720895
  42.0258261  52.5701475  42.6580306  42.3208376  51.0020855  41.2155895
  41.9185753  51.6048888  40.4013951  43.1427973  50.3909609  40.8427503
  41.2128245  50.0873572  41.7730561  41.5723360  49.5636490  42.6588225
  40.0210143  50.9478920  42.1441049  39.6606326  51.4715940  41.2586896
  39.2259521  50.3166654  42.5410052  40.3183972  51.6749728  42.8997618
  40.8022335  49.0347618  40.7662513  41.6640263  48.4169640  40.5137866
  40.0193862  48.4082031  41.1936569  40.4271350  49.5198965  39.8651162
  43.4758717  51.1873958  43.4183447  44.4607512  50.4775938  43.2260647
  42.8868601  51.3044877  44.6017046  42.0918534  51.9180767  44.7092786
  43.3737046  50.5911444  45.7768955  44.4576230  50.4866192  45.7289952
  43.0122861  51.3694430  47.0471860  41.9243944  51.4121863  47.0997582
  43.3942958  50.7988914  47.8937316  43.5773300  52.7804331  47.0910103
  43.2199780  53.3326975  46.2218703  43.2277979  53.2693057  48.0003688
  45.0944458  52.7955655  47.0848794  45.7285356  52.3851274  48.0572989
  45.6846383  53.2661285  45.9868502  46.6927177  53.2973129  45.9329521
  45.1212202  53.5894721  45.2134742  42.7822737  49.1809140  45.8577474
  41.6710075  48.9340662  45.3855446  43.5360386  48.2624070  46.4591968
  44.4554609  48.4933526  46.8076593  43.0563054  46.9023626  46.6306854
  42.9522881  46.4615214  45.6392528  43.8116722  46.3544213  47.1939621
  41.7299894  46.8014619  47.3568719  40.8963441  45.9698428  47.0135538
  41.5290024  47.6581876  48.3508203  42.2721541  48.2846826  48.6252813
  40.2838422  47.7019926  49.0925954  40.0584410  46.7164982  49.5001421
  40.3950860  48.7009742  50.2558604  40.7681182  49.6325539  49.8302956
  39.3834089  48.8533420  50.6318838  41.3111667  48.2625501  51.4121655
  41.0881708  48.9026484  52.2657742  41.0656893  47.2296969  51.6592570
  42.7982506  48.3654296  51.0732757  43.2223889  49.3927860  50.4931346
  43.5451894  47.4111043  51.3847105  39.1070230  48.0914875  48.1896030
  38.0057878  47.5489656  48.3238458  39.3413960  49.0356588  47.2779300
  40.2606323  49.4463773  47.1978403  38.2947586  49.4988368  46.3710004
  37.3897294  49.7159881  46.9383335  38.7302830  50.7733794  45.6358550
  39.6587444  50.5318607  45.1184312  37.9527897  50.9908454  44.9035212
  38.9461791  51.9911115  46.5227903  37.9886344  52.2603131  46.9685925
  39.6464605  51.7102505  47.3094428  39.4999454  53.1825879  45.7521783
  40.5096817  53.0099796  45.0432861  38.9286612  54.2898512  45.8481333
  38.0254980  48.4048120  45.3499728  36.8840382  48.1893421  44.9385711
  39.0853670  47.7093649  44.9580544  40.0030254  47.9575089  45.2992684
  38.9787484  46.6303441  43.9859394  38.5549644  47.0068201  43.0549335
  40.3648579  46.0502245  43.6931409  40.9015563  46.7143370  43.0156391
  40.9370219  45.9309563  44.6131971  40.3270025  44.6977050  43.0307582
  39.8682391  44.5651092  41.7352368  39.5496876  45.4578207  41.1970073
  39.8086440  43.3284063  41.1194898  39.4433004  43.2445928  40.0959665
  40.2165402  42.1880879  41.8094411  40.1723839  41.2087170  41.3330140
  40.6787595  42.3052250  43.1046732  40.9996673  41.4192301  43.6525157
  40.7349651  43.5603284  43.7129414  41.1023582  43.6547666  44.7348043
  38.0291328  45.5172925  44.4370850  37.1762980  45.0827697  43.6653287
  38.1702757  45.0506880  45.6779141  38.8746807  45.4185678  46.3012739
  37.3235885  43.9598203  46.1559784  37.2666680  43.1572327  45.4206469
  37.8138774  43.3630643  47.5061451  37.1224486  42.5820096  47.8223396
  39.1923740  42.7791440  47.3497159  39.8845036  43.5597576  47.0339626
  39.5224727  42.3652488  48.3025150  39.1698013  41.9889791  46.5992284
  37.7925500  44.4403150  48.6137250  36.7758090  44.8123619  48.7399027
  38.1386199  44.0051467  49.5512557  38.4481540  45.2644225  48.3324225
  35.8776729  44.4130004  46.3403307  34.9656394  43.6095425  46.2312609
  35.6602562  45.6875194  46.6382123  36.4240259  46.3213511  46.8253285
  34.2951577  46.2081392  46.7042283  33.7071529  45.5975477  47.3894491
  34.2767715  47.6527742  47.1994177  35.0755220  48.2150913  46.7157892
  33.3159975  48.1087979  46.9605542  34.5111124  47.8791309  48.9823131
  34.4286499  49.2064706  48.9659583  33.6556670  46.1660790  45.3217246
  32.4968636  45.7734996  45.1694414  34.4360906  46.5728727  44.3247577
  35.3861906  46.8580101  44.5147733  33.9600177  46.6349585  42.9554159
  33.0801369  47.2760460  42.9014187  35.0331789  47.2031554  42.0366263
  35.9279032  46.6221232  42.2601647  34.7155419  47.0011116  41.0136967
  35.3415377  48.6907041  42.1889933  35.7193808  48.8930001  43.1911967
  36.4015158  49.0703512  41.1601938  36.0241965  48.8687567  40.1576527
  36.6355987  50.1308390  41.2533151  37.3033744  48.4831684  41.3333059
  34.0655328  49.5300365  41.9888540  33.3220667  49.2450225  42.7332495
  34.3043606  50.5876165  42.1010459  33.6659539  49.3522470  40.9904420
  33.5808558  45.2587724  42.4703881  32.5615102  45.0877248  41.8111481
  34.4161310  44.2764709  42.7844712  35.2724456  44.4507645  43.2908765
  34.1350212  42.9159743  42.3524397  33.9750111  42.8910093  41.2745377
  35.3136330  42.0091249  42.6913415  36.2247798  42.5877902  42.5394955
  35.2260322  41.7398483  43.7439175  35.3694736  40.7566700  41.8558891
  34.3504938  40.4245240  41.6572439  35.8658189  40.9882120  40.9134817
  36.1272375  39.6589677  42.5678059  35.5631654  39.3700406  43.4546220
  36.2090550  38.8048169  41.8956216  37.4951864  40.1076305  42.9718783
  38.0703184  40.3757744  42.0856376  37.4182203  40.9730932  43.6300194
  38.1800100  38.9971176  43.6905491  38.2518148  38.1952052  43.0807292
  39.1050795  39.2944054  43.9661691  37.6474639  38.7487848  44.5120261
  32.8508663  42.3974643  43.0074721  32.0614832  41.6921422  42.3791997
  32.6304834  42.7644138  44.2617051  33.3118167  43.3111969  44.7685704
  31.4117510  42.3663238  44.9532466  31.2520866  41.2947261  44.8337272
  31.5175818  42.6816349  46.4483117  31.7296767  43.7441421  46.5674480
  30.5653305  42.4462255  46.9236010  32.5488135  41.9233631  47.0563043
  32.5953780  42.1380274  47.9908367  30.1954993  43.0743991  44.3851656
  29.0986591  42.5365727  44.3797458  30.3842048  44.2990806  43.9189334
  31.2676695  44.7790816  44.0147905  29.2793804  45.0097416  43.3097881
  28.4090792  44.9356596  43.9618515  29.6281669  46.5030324  43.0816926
  30.6316786  46.5742223  42.6621732  28.6231061  47.1438489  42.1146885
  27.6193535  47.0734517  42.5337657  28.8807177  48.1922162  41.9641458
  28.6544874  46.6216009  41.1584608  29.5887223  47.2438998  44.4259135
  28.5532427  47.2375742  44.7662701  30.2036222  46.6760685  45.1241724
  30.0941194  48.6862697  44.3582992  29.4793762  49.2548797  43.6605362
  30.0338302  49.1396912  45.3476795  31.1297557  48.6933740  44.0184360
  28.8887881  44.3465910  42.0014889  27.7048271  44.1647336  41.7266809
  29.8875539  43.9498079  41.2184193  30.8442245  44.1740018  41.4521238
  29.6298582  43.2428658  39.9766766  28.9952959  43.8257906  39.3091225
  30.9538850  42.8933948  39.2548594  31.6278606  42.4186960  39.9679641
  30.6955349  41.9215932  38.0550570  30.0219625  42.3958128  37.3412526
  31.6407567  41.6907374  37.5637709  30.2437440  41.0006205  38.4235585
  31.6382814  44.1921487  38.7956896  30.9453049  44.7012647  38.1258499
  31.7985062  44.8026583  39.6843434  32.9663240  43.9757622  38.0827262
  32.8068180  43.3656791  37.1936502  33.3840997  44.9394249  37.7913209
  33.6600190  43.4670702  38.7521435  28.8102350  41.9719388  40.2266374
  27.7918530  41.7501500  39.5629939  29.2479728  41.1554022  41.1858337
  30.1135328  41.3635555  41.6628845  28.5464744  39.9210102  41.5307141
  28.5206119  39.2538909  40.6690981  29.2720210  39.2041950  42.6873230
  30.2327676  38.8924570  42.2775859  29.4361170  39.9210525  43.4918649
  28.5288674  37.9785039  43.2380265  27.5164027  38.2629073  43.5246112
  28.4679942  36.8992976  42.1586113  29.4801571  36.6140292  41.8718239
  27.9410585  36.0270687  42.5454658  27.9392698  37.2856404  41.2872387
  29.2398981  37.4467672  44.5113326  29.2538695  38.2265947  45.2727610
  28.7030506  36.5777759  44.8917931  30.2627606  37.1620221  44.2648138
  27.0800573  40.1499947  41.9049612  26.1928250  39.4243971  41.4539356
  26.8179718  41.1658683  42.7212724  27.5542822  41.7789749  43.0407198
  25.4727385  41.3921095  43.2138240  24.9566742  40.4408561  43.3437999
  25.5262088  42.1100767  44.5688340  26.1071824  43.0187883  44.4113149
  24.5039303  42.3752157  44.8385524  26.1535101  41.2948272  45.6947906
  27.1601417  40.9849493  45.4141317  26.2196683  42.1598413  46.9346388
  25.2132984  42.4697491  47.2161984  26.6662005  41.5921213  47.7509743
  26.8272282  43.0416246  46.7310961  25.3186491  40.0489196  45.9640086
  25.2741366  39.4388207  45.0618460  25.7740661  39.4728184  46.7694923
  24.3096778  40.3425929  46.2535458  24.5990813  42.2086020  42.2551284
  23.3714389  42.1279832  42.3295649  25.2100498  42.9984282  41.3762803
  26.2158470  43.0140364  41.2855741  24.4285598  43.9198369  40.5616083
  23.4384910  44.0470771  40.9994129  25.1119978  45.2942787  40.4849832
  25.1569901  45.7236309  41.4858486  26.1236975  45.1572244  40.1031718
  24.3748136  46.2643004  39.5722103  24.7929285  46.4865307  38.4403258
  23.2806379  46.8361992  40.0551775  22.7601976  47.4864874  39.4838922
  22.9725264  46.6189733  40.9921839  24.1733182  43.4042110  39.1365460
  23.1424439  43.7092495  38.5480821  25.0937198  42.6230599  38.5782524
  25.8940873  42.3103729  39.1090425  25.0198373  42.2679914  37.1592902
  25.0275068  43.1684320  36.5450859  26.2238611  41.4088416  36.7806316
  26.3559362  40.6190385  37.5201358  26.0604772  40.9634090  35.7993082
  27.3831342  42.2181690  36.7435505  28.1416372  41.6799695  36.5056129
  23.7208640  41.5588971  36.7597810  23.1335089  41.8656869  35.7174839
  23.2638702  40.6182145  37.5804989  23.7215475  40.4115132  38.4568010
  22.0756990  39.8558141  37.2258597  21.8945432  40.0074077  36.1617633
  22.2940163  38.8039834  37.4104923  20.8282699  40.2449142  37.9999008
  19.7856037  39.6047501  37.8466359  20.9181072  41.2804617  38.8338837
  21.7585523  41.8385642  38.8815601  19.8023480  41.6293270  39.7152103
  19.4449549  40.7473229  40.2466594  20.1899286  42.7134427  40.7573136
  21.1540880  42.4545602  41.1948930  20.2836118  44.0808597  40.0977983
  19.3196315  44.3406521  39.6603617  20.5562025  44.8269278  40.8442413
  21.0422323  44.0563044  39.3154981  19.1740361  42.7330803  41.8688309
  19.1473431  41.7576911  42.3546347  19.4481617  43.4946404  42.5988864
  18.1902572  42.9611404  41.4586253  18.6309086  42.1571740  38.8946543
  17.4696701  41.9837210  39.2719130  18.9393552  42.7907592  37.7660957
  19.9050066  42.9121547  37.4961330  17.9046873  43.3785200  36.9195802
  17.1298655  43.8324427  37.5374026  18.5147294  44.4642593  36.0212234
  19.1877615  43.9793019  35.3141568  17.6930741  44.9312212  35.4781496
  19.2735717  45.5223351  36.7958279  18.6369657  46.2859604  37.7680403
  17.5763667  46.1178008  37.9549938  19.3228099  47.2432895  38.4912503
  18.8053416  47.8398697  39.2425296  20.6647196  47.4537998  38.2472345
  21.3432899  48.4004468  38.9877066  20.7861839  48.8420175  39.6328794
  21.3246821  46.7112452  37.2819143  22.3835878  46.8772595  37.0837769
  20.6275385  45.7505571  36.5651882  21.1392927  45.1588175  35.8062073
  17.1977923  42.3243395  36.0630898  16.2106377  42.6199680  35.4005042
  17.6971585  41.0940976  36.0692772  18.5300752  40.8631002  36.5917610
  17.0800697  40.0509118  35.2522199  16.1699371  40.4315250  34.7886559
  18.0354170  39.5617442  34.1375754  17.5343206  38.7909134  33.5520648
  18.4219118  40.7173853  33.2282474  18.9235084  41.4884614  33.8130056
  19.0941283  40.3581461  32.4490354  17.5255675  41.1352007  32.7698833
  19.2166923  38.9961313  34.7223624  19.8053017  38.6945637  34.0265204
  16.6063657  38.8315041  36.0417756  16.7157953  37.7020129  35.5635979
  16.0736916  39.0500277  37.2413738  16.0672558  39.9779777  37.6400801
  15.5247228  37.9527076  38.0328805  16.1709301  37.0788544  37.9498386
  15.4272581  38.3494780  39.5042743  15.2885311  39.4270039  39.5925465
  14.5892422  37.8359622  39.9755820  16.6499248  38.0058382  40.3090357
  17.3028156  36.7928474  40.1316431  16.9170707  36.0840658  39.3988885
  18.4299581  36.4790070  40.8714343  18.9338597  35.5240580  40.7222493
  18.9146397  37.3763091  41.7976624  19.8029452  37.1347788  42.3813373
  18.2720985  38.5844265  41.9857852  18.6527347  39.2937781  42.7206570
  17.1481886  38.8943712  41.2439027  16.6433887  39.8489689  41.3922950
  14.1473675  37.5252848  37.5359728  13.2146061  38.3292185  37.5034041
  14.0357524  36.2510064  37.1694547  14.8512314  35.6596377  37.2427782
  12.8112937  35.6760820  36.6227584  12.6952551  35.9534503  35.5750461
  12.8847224  34.1487087  36.7196490  13.7223846  33.8857556  36.0736792
  13.1320152  33.9032393  37.7524564  11.6452608  33.3621710  36.2919641
  10.8050272  33.6329341  36.9313355  11.3067214  33.6913432  34.8413733
  12.1463609  33.4204093  34.2012958  10.4230590  33.1301235  34.5376068
  11.1085091  34.7590310  34.7472727  11.8994964  31.8684855  36.4721614
  12.1166550  31.6601492  37.5197957  11.0150052  31.3094209  36.1668364
  12.7487030  31.5673423  35.8587612  11.5400648  36.1730140  37.3269792
  10.9526481  37.1863382  36.9403856  11.1203338  35.4497420  38.3616600
  11.6623197  34.6521654  38.6620300   9.8668682  35.7352622  39.0539406
   9.0375628  35.7196319  38.3467578   9.6104299  34.6758225  40.1337960
  10.4325990  34.6977865  40.8490964   8.6780264  34.9147562  40.6452982
   9.5168236  33.3803936  39.5605284   9.3565897  32.7349262  40.2528410
   9.8445746  37.1225178  39.6891846  10.8644906  37.8110195  39.7703184
   8.6580896  37.5225108  40.1321349   7.8583982  36.9227422  39.9876682
   8.4579018  38.7803260  40.8267748   9.4147315  39.1776103  41.1655095
   7.8165058  39.7908133  39.8915263   8.4537697  39.9104030  39.0153457
   6.8421221  39.4123901  39.5825404   7.6551306  41.0399887  40.5298019
   7.2488766  41.6605989  39.9203755   7.5339705  38.5120480  42.0061504
   6.6910804  39.3368347  42.3581507   7.6968675  37.3314760  42.5908353
   8.3875480  36.6951283  42.2191887   6.9289568  36.9135150  43.7498753
   5.8866310  37.2053882  43.6215557   6.9943683  35.3959045  43.9137316
   6.4388197  35.1088050  44.8065025   6.3908267  34.7104177  42.6999403
   6.9461764  34.9966894  41.8067802   6.4434590  33.6293597  42.8289462
   5.3491481  35.0126254  42.5918808   8.3649155  34.9927953  44.0422396
   8.4097114  34.0394068  44.1454091   7.5015023  37.5641512  44.9969335
   8.5449042  38.2145254  44.9348377   6.8146215  37.3833576  46.1239301
   5.9585072  36.8476647  46.1097591   7.2454245  37.9626553  47.3880729
   7.2087571  39.0505882  47.3318883   6.3196586  37.4982179  48.5226254
   5.3755747  37.2711048  48.0274239   6.7572693  36.5777579  48.9090842
   6.0679693  38.4686297  49.6802036   5.3436193  39.2239838  49.3754772
   5.5223059  37.6942309  50.8674626   6.2463523  36.9389448  51.1730743
   5.3405546  38.3788313  51.6959489   4.5878692  37.2083935  50.5865881
   7.3517015  39.1772820  50.0698887   7.7318519  39.7374217  49.2155886
   7.1532565  39.8626643  50.8938863   8.0935550  38.4415876  50.3805428
   8.6887917  37.5551105  47.6971676   9.4980126  38.3814345  48.0938844
   9.0062192  36.2813054  47.5085486   8.3199826  35.6352144  47.1455816
  10.3347690  35.7696397  47.8341293  10.5622684  35.9511556  48.8845555
  10.3798699  34.2680801  47.5785541   9.4604599  33.8546840  47.9931482
  10.3809485  34.1370783  46.4964555  11.5726134  33.5465669  48.1759743
  12.4935045  34.0097370  47.8216667  11.5296128  33.6099827  49.2632790
  11.5443745  32.0844895  47.7516642  10.5268842  31.7167171  47.8841630
  11.8129326  32.0365926  46.6963530  12.4973282  31.2283817  48.5528838
  13.5164759  31.5733660  48.3784576  12.2574399  31.3260444  49.6116636
  12.3805078  29.7957204  48.1462936  12.6031725  29.7049434  47.1653351
  13.0230448  29.2378880  48.6904161  11.4363258  29.4757318  48.3082401
  11.3942809  36.4715902  46.9850581  12.4659261  36.8218121  47.4712250
  11.0727215  36.6807963  45.7115035  10.1844619  36.3503404  45.3623718
  11.9752964  37.3499455  44.7818541  12.9597939  36.8832579  44.8145120
  11.4316419  37.2417890  43.3612360  11.3112254  36.1885002  43.1078947
  10.4629060  37.7392465  43.3144728  12.3182955  37.8493648  42.4413452
  11.9608954  37.7720983  41.5537107  12.1545057  38.8219766  45.1469876
  13.2671160  39.3601399  45.1015627  11.0506650  39.4706229  45.5026544
  10.1499054  39.0159986  45.4573977  11.1022778  40.8562956  45.9404539
  11.5483104  41.4727423  45.1599748   9.7013081  41.3788348  46.2324313
   9.2391246  40.5988299  46.8374751   9.8222574  42.2802200  46.8332441
   8.8085693  41.6854178  45.0269114   8.6858375  40.7819708  44.4295663
   7.4463968  42.1665297  45.5038417   7.5682808  43.0702714  46.1009130
   6.8149381  42.3833308  44.6422397   6.9786160  41.3911832  46.1105701
   9.4670745  42.7429216  44.1561241  10.4322804  42.3767599  43.8062631
   8.8284465  42.9581055  43.2994145   9.6134056  43.6533499  44.7373353
  11.9586691  40.9807027  47.1868434  12.7272270  41.9268577  47.3209196
  11.8284424  40.0153110  48.0915001  11.1588729  39.2713336  47.9563198
  12.6271303  40.0130230  49.3106561  12.4829065  40.9507404  49.8472982
  12.2108362  38.8560475  50.2256604  12.4228605  37.9282838  49.6942477
  12.8295283  38.9106311  51.1213951  10.7354983  38.8893137  50.6231621
  10.5606201  39.8403661  51.1261709  10.1444517  38.8487209  49.7082221
  10.3251295  37.7433016  51.5450724  10.7628889  36.5868424  51.3248118
   9.5510774  38.0081274  52.4923737  14.0959711  39.8797831  48.9339404
  14.9463647  40.5649732  49.4898427  14.3802720  39.0106062  47.9690743
  13.6418555  38.4674233  47.5450546  15.7474004  38.7850543  47.5215130
  16.3638147  38.4655931  48.3617970  15.7845493  37.6928251  46.4423818
  15.1230719  38.0266375  45.6429344  16.8098697  37.6579758  46.0741378
  15.3626439  36.3014174  46.9032098  14.5423199  36.4231412  47.6105659
  15.0094486  35.7552971  46.0285071  16.4869393  35.5267718  47.5621833
  17.3090469  34.9205474  46.8349996  16.5471546  35.5235736  48.8121360
  16.3586062  40.0725815  46.9710848  17.4818274  40.4286509  47.3219050
  15.6143791  40.7680053  46.1156909  14.7075800  40.4184388  45.8407038
  16.0893208  42.0115552  45.5130699  17.0584995  41.8502669  45.0410764
  15.1019692  42.4916930  44.4495787  14.1267131  42.5828359  44.9277709
  15.4353416  43.4741236  44.1152242  14.9943065  41.5583182  43.2523590
  15.9715993  41.5015393  42.7730097  14.7090242  40.5699883  43.6128033
  13.9605345  42.0491316  42.2425909  13.0076474  42.1757040  42.7564825
  14.2907261  43.0102846  41.8485631  13.7905458  41.0587737  41.0920015
  14.7346198  41.0063051  40.5497175  13.5623527  40.0819838  41.5185090
  12.6959765  41.4605139  40.1508385  12.9074437  42.3654131  39.7551887
  12.6217277  40.7781286  39.4099354  11.8210134  41.5087756  40.6530431
  16.3008712  43.1167676  46.5431185  17.2321320  43.9165496  46.4353318
  15.4247318  43.1660207  47.5376701  14.6448653  42.5248705  47.5665480
  15.5588328  44.1356493  48.6101996  15.5183285  45.1472072  48.2062080
  14.4180690  43.9649487  49.6174117  13.4802487  44.1184282  49.0835236
  14.4538152  42.9458200  50.0023778  14.5083550  44.9439630  50.7711332
  14.2556954  46.1461681  50.5472470  14.8381197  44.5144195  51.9011954
  16.8974452  43.8932528  49.2960813  17.6995272  44.8083612  49.4709527
  17.1324398  42.6393879  49.6601396  16.4243325  41.9317749  49.5260975
  18.3775022  42.2547233  50.3009974  18.4963333  42.7852250  51.2457441
  18.3626317  40.7515614  50.5830529  17.5687302  40.5062123  51.2884772
  18.2048899  40.2033492  49.6542467  19.6346896  40.2345911  51.1740362
  20.0481057  40.5585506  52.4489525  21.2038835  39.9717436  52.6967088
  21.6996742  40.1069263  53.6579664  21.5560987  39.2758838  51.6296771
  22.3960606  38.7240456  51.5294849  20.5891478  39.4215853  50.6646040
  20.6968618  38.9167394  49.7045886  19.5946746  42.6196548  49.4407310
  20.5484004  43.2391302  49.9239694  19.5611596  42.2436479  48.1676353
  18.7842097  41.7241525  47.7847871  20.6933384  42.5395553  47.2945334
  21.5969092  42.0743389  47.6885291  20.4425879  42.0390208  45.8564296
  19.4298300  42.3070802  45.5554880  21.4445686  42.6770857  44.8959053
  22.4576057  42.4090773  45.1959519  21.2586199  42.3169928  43.8840472
  21.3334291  43.7611049  44.9213921  20.5596463  40.5147779  45.8198374
  21.6064481  40.2684792  45.9977242  19.9515862  40.1260500  46.6366930
  20.1099942  39.8923449  44.5165404  20.7179452  40.2802670  43.6992205
  20.2244831  38.8097816  44.5717501  19.0630832  40.1378400  44.3381883
  20.9914068  44.0345036  47.2603759  22.1371807  44.4464293  47.3708267
  19.9546646  44.8453801  47.1320952  19.0230448  44.4796179  46.9964415
  20.1381244  46.2867025  47.1148821  20.8819807  46.5587269  46.3660298
  18.8243237  46.9783018  46.7700313  18.0216498  46.5305192  47.3559532
  18.8723649  48.0472354  46.9778126  18.4340323  46.8388295  45.3325581
  19.3085591  47.0933713  44.2970175  18.7010777  46.8625586  43.1444136
  19.2265408  47.0056510  42.2002144  17.4667559  46.4691855  43.3975960
  16.7703290  46.2217428  42.7092199  17.2729603  46.4479015  44.7572181
  16.3073455  46.1495646  45.1654879  20.6756540  46.8128118  48.4345896
  21.5244596  47.7001569  48.4527189  20.1891858  46.2616246  49.5423659
  19.4768296  45.5469590  49.4987632  20.6624019  46.6895872  50.8584683
  20.4873101  47.7586778  50.9788312  19.9295631  45.9471106  51.9718941
  19.8190976  44.9130924  51.6452399  20.5702888  45.9827790  52.8529720
  18.5740255  46.5137518  52.3131457  18.7042062  47.5061269  52.7448231
  17.9827455  46.5897569  51.4006145  17.8513006  45.6139782  53.3144359
  17.2011621  44.9302362  52.7686193  18.5921592  45.0419856  53.8730525
  17.0397776  46.3775653  54.2592614  17.2721135  46.2952285  55.2387205
  16.0309658  47.1720274  53.9106616  15.6999193  47.3191331  52.6343626
  16.2170534  46.8247077  51.9214700  14.9322931  47.9248703  52.3815147
  15.3439188  47.8152095  54.8399190  15.5875901  47.7011521  55.8134257
  14.5787547  48.4174625  54.5717513  22.1437805  46.4354115  51.0032613
  22.8766174  47.2773637  51.5086162  22.5819584  45.2665461  50.5590723
  21.9411362  44.5709671  50.2046486  23.9949446  44.9412091  50.6025661
  24.3935759  45.1191949  51.6013220  24.2553209  43.4701034  50.2232649
  23.8043801  43.2628907  49.2527937  25.7508692  43.2126643  50.1517004
  26.2024701  43.4192319  51.1220031  25.9283715  42.1712666  49.8832153
  26.1963035  43.8625294  49.3984639  23.6114056  42.5396196  51.2491299
  22.5361241  42.7161124  51.2759994  23.8021179  41.5032281  50.9705241
  24.0357890  42.7345359  52.2340194  24.7857936  45.8389385  49.6601735
  25.8934847  46.2591598  49.9889403  24.2151884  46.1433893  48.4970254
  23.3516774  45.7058520  48.2089125  24.8690254  47.0591728  47.5698238
  25.8861587  46.7181248  47.3768853  24.1136270  47.1250642  46.2378953
  23.0597640  47.1817828  46.5103931  24.4067410  48.0433732  45.7290803
  24.3363791  45.9275354  45.3013456  24.1828472  45.0017606  45.8558450
  23.3553881  45.9922117  44.1427478  23.5086332  46.9175618  43.5874623
  23.5169820  45.1411091  43.4812249  22.3358411  45.9644262  44.5272634
  25.7760753  45.9280724  44.7872205  26.4634723  45.8569866  45.6301508
  25.9259143  45.0761239  44.1240212  25.9668099  46.8514905  44.2403948
  25.0262055  48.4608561  48.1505331  26.0761222  49.0759297  47.9993002
  23.9993330  48.9603843  48.8283484  23.1252748  48.4601872  48.9053196
  24.1120521  50.2627337  49.4813832  24.3848707  51.0140221  48.7402794
  22.7967440  50.6786023  50.1365046  22.5044358  49.8724110  50.8093424
  22.9764551  51.5856454  50.7136327  21.6835374  50.9292645  49.1333329
  21.8889826  51.6561701  48.1341109  20.5802149  50.3987753  49.3566928
  25.1944273  50.1877255  50.5539026  25.9416794  51.1381820  50.7670520
  25.2817763  49.0396003  51.2157543  24.6315061  48.2886724  51.0331198
  26.2987446  48.8380868  52.2349132  26.1744611  49.5688820  53.0340321
  26.1772220  47.4396411  52.8303021  25.1147618  47.1979981  52.8600729
  26.6852820  46.7582930  52.1478507  26.7700533  47.2950555  54.2268149
  27.1247188  46.2728298  54.3586020  27.6068210  47.9857127  54.3312867
  25.7131274  47.6094890  55.2899933  25.3616602  48.6286973  55.1294189
  24.8831498  46.9148741  55.1605838  26.2671548  47.4804984  56.7031512
  25.4428061  47.6118194  57.4040823  26.6822132  46.4788147  56.8147549
  27.3240270  48.4894231  56.9861497  26.9395166  49.4176768  56.8832103
  27.6615813  48.3676082  57.9302462  28.0881702  48.3676354  56.3370334
  27.6827345  49.0193556  51.6260368  28.4895791  49.8041920  52.1130981
  27.9483854  48.2912180  50.5479713  27.2748166  47.6245326  50.1987793
  29.2317175  48.3990303  49.8653579  30.0382693  48.1743766  50.5632864
  29.3073129  47.4375202  48.6690926  28.4992266  47.6663936  47.9743164
  30.6448803  47.5892847  47.9587892  31.4534945  47.3601074  48.6528508
  30.6875070  46.9032711  47.1128170  30.7528859  48.6133145  47.6013023
  29.1310045  45.9929065  49.1481758  29.9873461  45.7550749  49.7792193
  28.2198147  45.9595911  49.7454386  29.0346850  44.9735724  48.0167234
  29.9457744  45.0059793  47.4192572  28.9111366  43.9750844  48.4360761
  28.1782437  45.2104972  47.3854748  29.5121617  49.8149090  49.3693321
  30.6653932  50.2389715  49.3109099  28.4627807  50.5473375  49.0095083
  27.5318958  50.1568285  48.9770225  28.6408650  51.9328158  48.6213309
  29.3648855  51.9801810  47.8079121  27.3201946  52.5799853  48.1454084
  26.5677108  52.4749709  48.9269712  27.5387442  54.0534104  47.8481701
  28.2908168  54.1592147  47.0663185  26.6023428  54.4999080  47.5136686
  27.8801339  54.5599696  48.7509167  26.8675081  51.9259350  46.9536961
  26.0473748  52.3288710  46.6593761  29.1920899  52.7544695  49.7875034
  30.0988445  53.5666301  49.6034788  28.6461495  52.5282787  50.9797449
  27.9211558  51.8333852  51.0874774  29.0782671  53.2662693  52.1621329
  28.9917788  54.3365519  51.9747451  28.2206429  52.9123758  53.3749206
  28.3623724  51.8503659  53.5752878  28.5820707  53.4931017  54.2235827
  26.7517229  53.1926609  53.1624957  26.3968415  54.1884547  52.4980802
  25.9393769  52.4012729  53.6789606  30.5207077  52.9184096  52.4786324
  31.2846085  53.7639992  52.9291165  30.8910573  51.6661518  52.2374780
  30.2317597  51.0042519  51.8536622  32.2444478  51.2047986  52.5287719
  32.4922708  51.4261508  53.5668886  32.3583021  49.6942422  52.3101567
  32.1908742  49.4813807  51.2543356  33.7203211  49.1859109  52.7156855
  33.8882918  49.3980126  53.7715729  33.7715229  48.1099274  52.5491408
  34.4861917  49.6821583  52.1196307  31.3670406  49.0304300  53.0980450
  31.4343082  48.0821640  52.9643777  33.2585046  51.9128437  51.6267792
  34.3603166  52.2613290  52.0614392  32.8788048  52.1210291  50.3699769
  31.9795247  51.7943446  50.0464468  33.7439739  52.8157816  49.4227983
  34.7269211  52.3449488  49.4076176  33.1535379  52.7588383  48.0147380
  32.0792478  52.8642339  48.1660390  33.5293319  53.6231469  47.4671529
  33.4314016  51.4927705  47.2164529  33.2878573  50.6236662  47.8584447
  32.4830582  51.4093916  46.0321882  32.6263507  52.2779850  45.3894507
  32.6876003  50.5010202  45.4655096  31.4539558  51.3892730  46.3908578
  34.8761109  51.5068042  46.7600054  35.5321029  51.5448685  47.6296749
  35.0854174  50.6035496  46.1869233  35.0516051  52.3821051  46.1345862
  33.8948822  54.2634745  49.8378188  34.9875138  54.7955351  49.8694691
  32.7773998  54.8981795  50.1429035  31.8863024  54.4293353  50.0639742
  32.7911579  56.2796932  50.5892314  33.2657584  56.9411671  49.8644515
  31.3712390  56.7726728  50.8759027  30.8398994  56.0176600  51.4553285
  31.4191546  58.0784331  51.6648451  31.9499772  58.8341184  51.0858220
  30.4036268  58.4208467  51.8637342  31.9381274  57.9141362  52.6091824
  30.5930406  56.9144109  49.5567974  30.5603936  55.9252568  49.1000599
  29.5819233  57.2273413  49.8172119  31.1903093  57.9025509  48.5776000
  32.2013300  57.5900121  48.3163405  30.5773722  57.9379994  47.6769610
  31.2228618  58.8920967  49.0334938  33.6247349  56.3928204  51.8581879
  34.3936904  57.3384524  52.0387999  33.4799167  55.4052550  52.7294768
  32.8411003  54.6453109  52.5437406  34.2062467  55.4014598  53.9840031
  33.9689484  56.2985829  54.5558064  33.8162056  54.1818683  54.8080623
  32.8080642  54.3129173  55.2012240  33.8552132  53.2750861  54.2044692
  34.7066594  53.9508172  55.9841084  35.7452108  53.0441037  55.9594774
  36.3654818  53.0613330  57.1256665  37.2211099  52.4112902  57.3085434
  35.7657149  53.9456812  57.9045971  36.0236716  54.1715236  58.8546253
  34.7259087  54.5162991  57.2145224  34.1069271  55.2760712  57.6917115
  35.7051623  55.3955042  53.7327314  36.4293054  56.2328075  54.2720393
  36.1686443  54.4539715  52.9123117  35.5394051  53.7658573  52.5241671
  37.5830191  54.3653460  52.5739105  38.1607269  54.1126972  53.4630232
  37.8131297  53.2823950  51.5170660  37.0731956  53.5089129  50.7494161
  38.8130709  53.4570277  51.1199249  37.6800156  51.8161391  51.9368293
  36.8102453  51.7025759  52.5839025  37.5113188  50.9445429  50.7051968
  38.3809741  51.0572267  50.0578168  37.4168703  49.9016176  51.0076650
  36.6148260  51.2481449  50.1646167  38.9099026  51.3914577  52.7234484
  39.0052343  52.0134423  53.6134745  38.8097441  50.3472461  53.0195761
  39.7976854  51.5087999  52.1020213  38.0923004  55.7063027  52.0504396
  39.1394516  56.1932692  52.4759275  37.3320393  56.3127623  51.1461549
  36.4746437  55.8827348  50.8298505  37.7272747  57.5834705  50.5528795
  38.7277022  57.4997472  50.1283394  36.7611207  57.9708934  49.4462187
  35.7542615  57.9291965  49.8616644  36.9913138  58.9957523  49.1550563
  36.8426424  57.0763193  48.2386644  37.8197810  57.2080710  47.7739682
  36.7322931  56.0419966  48.5643967  35.5671446  57.4556266  47.0433781
  35.4708924  55.8986567  46.2106373  35.1967865  55.1210486  46.9235824
  34.7174619  55.9523092  45.4247846  36.4390161  55.6615117  45.7695025
  37.7898424  58.7082586  51.5777380  38.6915478  59.5461492  51.5416744
  36.8195251  58.7323196  52.4822569  36.0579212  58.0712218  52.4274072
  36.8035283  59.7159350  53.5549367  36.8053013  60.7309075  53.1575365
  35.5534197  59.5325819  54.4262715  35.5422108  58.5237230  54.8387979
  35.5678208  60.2572904  55.2403294  34.6611506  59.6863304  53.8193807
  38.0611219  59.5526268  54.3943046  38.6938396  60.5398581  54.7688308
  38.4226463  58.3009559  54.6663010  37.8451849  57.5338651  54.3529172
  39.6136132  57.9949303  55.4433262  39.5860645  58.5362726  56.3889946
  39.6909092  56.4961853  55.7400729  39.2103888  55.9823871  54.9074801
  40.7480563  56.2320568  55.7679325  39.0315722  56.0782626  57.0396042
  39.3978464  56.7211208  57.8400274  37.9531633  56.2015855  56.9399661
  39.3497492  54.6159952  57.3729530  38.8129579  53.9761932  56.6725192
  40.4223827  54.4598872  57.2581177  38.9343089  54.2669756  58.8030092
  39.4929457  54.9159698  59.4774216  37.8687633  54.4759092  58.8981850
  39.1962275  52.8324062  59.1584670  40.1835917  52.6387103  59.0707550
  38.9029865  52.6623785  60.1098872  38.6783383  52.2308718  58.5339302
  40.8899270  58.4244907  54.7362604  41.8172417  58.9208357  55.3721795
  40.9383282  58.2244535  53.4245594  40.1575329  57.8015634  52.9432883
  42.1193425  58.5790382  52.6472179  43.0175215  58.1316045  53.0728666
  41.9678687  58.0949836  51.2137589  41.0776221  58.5416951  50.7710289
  42.8453876  58.3865093  50.6366338  41.8718571  57.0092595  51.2045798
  42.3032222  60.0908393  52.6781980  43.3554633  60.6098875  52.3073023
  41.2598188  60.7942467  53.1041681  40.3910078  60.3385352  53.3441551
  41.3392705  62.2363648  53.2364698  40.9004797  62.4832306  54.2032268
  42.3996525  62.4886114  53.2442771  40.6430322  63.0524285  52.1525850
  40.7654627  64.2795371  52.1407487  39.9202573  62.4075588  51.2397166
  39.8073363  61.4042022  51.2646944  39.2835977  63.1509426  50.1504444
  40.0244248  63.7810117  49.6582175  38.6787014  62.1938644  49.1052866
  37.8833510  61.6977684  49.6615291  38.2407572  62.8424037  48.3465365
  39.5606557  61.1418741  48.4292902  39.8654205  60.3872226  49.1543559
  38.7521731  60.4812962  47.3180549  38.4474252  61.2353003  46.5923101
  39.3633474  59.7269238  46.8225864  37.8669610  60.0087638  47.7437461
  40.8163159  61.7664490  47.8706958  41.3825638  62.2299658  48.6785417
  41.4251671  60.9971015  47.3958211  40.5491679  62.5239018  47.1338131
  38.1803172  64.0535378  50.6866095  37.6032794  63.7889724  51.7396952
  37.8803386  65.1201769  49.9550031  38.4366719  65.3653544  49.1484793
  36.7468138  65.9609756  50.2898538  36.7155463  66.1278599  51.3665484
  36.8351964  67.3191701  49.5862494  36.0106729  67.9496642  49.9190235
  38.1754700  68.0045438  49.9249918  39.0005185  67.3748119  49.5920767
  38.2286806  68.9691316  49.4201768  38.2453559  68.1545372  51.0023582
  36.7366860  67.1309396  48.1665364  36.7921254  67.9822317  47.7262769
  35.4520348  65.2886345  49.8604010  35.4684259  64.3631820  49.0582077
  34.3310259  65.7564926  50.3938510  34.3474330  66.5012811  51.0758482
  33.0419605  65.1768931  50.0338125  33.0082724  64.1315964  50.3409267
  31.9063800  65.9263520  50.7278509  32.1389578  66.9859853  50.6220959
  30.9744163  65.7057521  50.2073902  31.7552828  65.5833625  52.2109857
  32.6992650  65.7672218  52.7240103  30.6710269  66.4469209  52.8239310
  29.7265784  66.2632607  52.3116959  30.5643721  66.2015820  53.8805929
  30.9412382  67.4978641  52.7209524  31.4181415  64.1064012  52.3692833
  32.2179195  63.5026332  51.9404259  31.3119181  63.8688537  53.4277676
  30.4829860  63.8893014  51.8530945  32.8360971  65.2167216  48.5258871
  32.3920907  64.2387330  47.9242405  33.1797433  66.3468444  47.9187078
  33.5214832  67.1342807  48.4509269  33.0337322  66.4984406  46.4801413
  32.0134111  66.2566792  46.1824915  33.3343175  67.9386660  46.0679163
  32.6358881  68.5816591  46.6035052  34.3519119  68.1619595  46.3884495
  33.2083542  68.1869094  44.5783263  33.7902806  67.4332106  44.0478544
  32.1599175  68.1035905  44.2920738  33.7124736  69.5590978  44.1770925
  34.8197944  69.9587506  44.5531647  32.9048988  70.2900919  43.4157295
  33.1922502  71.2120838  43.1199906  32.0075219  69.9202785  43.1363478
  33.9602874  65.5386274  45.7391513  33.5690897  64.9461884  44.7309279
  35.1785540  65.3686810  46.2455954  35.4827591  65.8901623  47.0552965
  36.1199432  64.4455825  45.6245845  36.1473756  64.6199219  44.5489673
  37.5255440  64.6413456  46.1864228  37.4480211  64.5638973  47.2709002
  38.1364740  63.8222872  45.8069393  38.1693368  65.9634528  45.8194266
  38.3288914  65.9961923  44.7416645  37.4951800  66.7688022  46.1110204
  39.5070622  66.1725729  46.5158923  39.7227963  65.7044943  47.6342470
  40.4084361  66.8699764  45.8492510  41.3149301  67.0415325  46.2602723
  40.1872901  67.2286796  44.9313579  35.6947786  63.0035646  45.8437661
  35.9917392  62.1291873  45.0315194  35.0148111  62.7576985  46.9563483
  34.8422966  63.4999429  47.6192294  34.5309429  61.4214102  47.2746720
  35.3559597  60.7107347  47.2258166  33.9336420  61.3827391  48.6870782
  33.3424023  62.2910464  48.8033226  33.2761234  60.5142902  48.7266472
  34.9646590  61.2953704  49.8203886  35.4053132  60.2984669  49.8099906
  35.7447330  62.0385964  49.6554591  34.3436442  61.5378555  51.1869052
  33.3105138  60.9593833  51.5220717  34.9661295  62.4033045  51.9771204
  34.5954809  62.6008537  52.8956493  35.8076958  62.8604755  51.6563991
  33.4755552  60.9735667  46.2605547  33.5445786  59.8689669  45.7290218
  32.5001988  61.8303367  45.9790924  32.4064239  62.7240169  46.4402229
  31.4518211  61.4148600  45.0613559  31.2123492  60.3658170  45.2353132
  30.1738859  62.2506461  45.2593180  29.3197030  61.8568215  44.7085249
  29.9596169  62.2252745  46.3277491  30.2987499  63.6965584  44.8809561
  29.6680483  64.7001482  45.5864736  29.8847236  65.8606833  44.9898538
  29.4641845  66.7804030  45.3965005  30.6361580  65.6482569  43.9243293
  30.9605211  66.3507315  43.2751622  30.9121254  64.3038161  43.8347641
  31.5273569  63.9269865  43.0177018  31.9107741  61.4354135  43.6003532
  31.3822491  60.7014213  42.7740883  32.9103571  62.2510415  43.2822358
  33.2699478  62.9234177  43.9445833  33.4813101  62.2292842  41.9392789
  32.6828298  62.2962837  41.2003341  34.4406921  63.4133908  41.7347459
  35.1095135  63.4433451  42.5949087  35.0185950  63.2126074  40.8326293
  33.7345511  64.7511267  41.5960245  33.1418317  64.7353148  40.6814020
  33.0750881  64.8854146  42.4534493  34.6978940  65.9322558  41.5322625
  34.2895311  67.0588979  41.2495909  35.9743968  65.6810288  41.7924079
  36.6498630  66.4313294  41.7624770  36.2648054  64.7406363  42.0191815
  34.2130625  60.9208348  41.6762039  34.0960832  60.3408775  40.6014186
  34.9480357  60.4431013  42.6726627  35.0397512  60.9501813  43.5413154
  35.6935283  59.2069712  42.5151060  36.1872068  59.1988107  41.5433477
  36.7577064  59.0694772  43.6051292  37.3540463  59.9818789  43.6061450
  36.2446065  58.9703350  44.5616852  37.6670124  57.8706256  43.3917737
  37.0325946  56.9929504  43.2680755  38.2307882  58.0429076  42.4749434
  38.6390554  57.6380507  44.5523642  39.2899082  58.5060205  44.6578060
  38.0740826  57.4941936  45.4733475  39.4685225  56.4555675  44.3218671
  39.2794814  55.6373016  44.8829408  40.4503473  56.3983172  43.4271485
  40.7249421  57.4635053  42.6787977  40.1864178  58.3101647  42.7939471
  41.4706619  57.4205901  41.9989743  41.1543998  55.2782860  43.2766446
  40.9406486  54.4709053  43.8445767  41.8989864  55.2411963  42.5952388
  34.8054739  57.9667657  42.5250849  35.0809652  57.0079431  41.8034862
  33.7639736  57.9730922  43.3540494  33.6234935  58.7427730  43.9927639
  32.7946103  56.8661970  43.3715937  33.2995297  55.9374477  43.6372632
  31.6921309  57.1350750  44.3994934  32.2283775  57.1678849  45.3478933
  31.2807632  58.1205410  44.1810136  30.5520687  56.1151975  44.4926869
  30.0539876  56.0400892  43.5260563  31.1079040  54.7629594  44.8793940
  31.6057678  54.8371728  45.8462046  30.2944676  54.0403549  44.9446985
  31.8246703  54.4353282  44.1263972  29.5084240  56.5973176  45.5098024
  29.1070894  57.5593268  45.1911047  28.6992758  55.8697730  45.5735146
  29.9767526  56.7056980  46.4880769  32.1721503  56.7259062  41.9903975
  32.0747493  55.6232604  41.4437621  31.7861802  57.8663775  41.4263359
  31.8588621  58.7272222  41.9495596  31.2008663  57.9149879  40.1011621
  30.3096846  57.2874383  40.0924530  30.7923901  59.3455012  39.7705917
  31.6755290  59.9843669  39.7665541  30.3212648  59.3715351  38.7880117
  30.0878053  59.7052108  40.5204373  32.1484415  57.3750861  39.0398434
  31.7357214  56.5821356  38.1915978  33.4177930  57.7806095  39.1055439
  33.7081784  58.4318348  39.8208629  34.4035406  57.3350899  38.1406714
  34.0667195  57.5746709  37.1320825  35.7505812  58.0297394  38.3860480
  36.0692837  57.7445291  39.3886362  36.4481153  57.6226319  37.6540577
  35.7264842  59.5633332  38.2730115  35.6384569  59.8375864  37.2217564
  34.8598995  59.9361631  38.8190252  36.9868140  60.2204856  38.8467784
  37.0369640  61.4438350  39.0572828  38.0057855  59.4094676  39.1056470
  38.8628941  59.7856607  39.4850479  37.9190726  58.4201024  38.9219662
  34.5689396  55.8220411  38.2320593  34.6969099  55.1472058  37.2134240
  34.5578810  55.2870420  39.4496748  34.4417352  55.8704826  40.2658895
  34.7538926  53.8557988  39.6454260  35.6343025  53.5251635  39.0943743
  34.9592953  53.5388218  41.1352838  34.1152033  54.0114764  41.6374846
  34.8951066  52.4576027  41.2575343  36.2681857  54.0453019  41.7506291
  36.3888783  55.1042801  41.5223761  36.2351035  53.8532102  43.2551025
  36.1148891  52.7943510  43.4841541  37.1675899  54.2146135  43.6886431
  35.3990268  54.4124514  43.6750137  37.4467635  53.3006491  41.1337018
  37.4629163  53.4729001  40.0575196  38.3762208  53.6627918  41.5730912
  37.3450119  52.2330856  41.3287756  33.5674203  53.0577734  39.1130456
  33.7385626  52.0597199  38.4323396  32.3643158  53.5092086  39.4292224
  32.2681325  54.3383355  39.9979021  31.1502151  52.8037219  39.0212496
  31.2267156  51.7492655  39.2865205  29.9262726  53.3994723  39.7282830
  29.9349849  54.4603690  39.4782398  29.0360532  52.9342494  39.3049898
  29.9132732  53.2339188  41.2540497  30.8390798  53.6429918  41.6585768
  28.7222703  53.9621091  41.8728751  27.7960237  53.5532411  41.4691511
  28.7364706  53.8290291  42.9546278  28.7829412  55.0245965  41.6372059
  29.8563290  51.7462101  41.5938634  30.7299420  51.2442916  41.1779577
  29.8467926  51.6203921  42.6765360  28.9515493  51.3105430  41.1699920
  30.9688952  52.8613737  37.5108866  30.4315791  51.9371759  36.9230195
  31.4192368  53.9388446  36.8783726  31.7928314  54.7276700  37.3865862
  31.3109552  54.0396988  35.4252895  30.2919711  53.8099996  35.1138270
  31.6576658  55.4585770  34.9591595  32.5222797  55.7440307  35.5583742
  31.9484065  55.3935083  33.9106673  30.5539860  56.5132166  35.1191978
  30.2745296  56.5805015  36.1706148  31.0457066  57.8636437  34.6403579
  31.3249325  57.7972607  33.5888233  30.2532619  58.6025398  34.7593737
  31.9132473  58.1642118  35.2278376  29.3343554  56.0902213  34.3375968
  28.9764639  55.1313342  34.7124949  28.5511016  56.8396122  34.4517374
  29.5933158  55.9937553  33.2832094  32.1822020  53.0256882  34.6935535
  31.8638961  52.6031287  33.5843512  33.2890639  52.6306948  35.3069173
  33.5833061  53.0518669  36.1764774  34.1444741  51.6201335  34.7063732
  34.3755961  51.9150210  33.6827896  35.4644275  51.4711264  35.5126845
  35.2277588  51.1840013  36.5372075  36.3486397  50.4043163  34.8778253
  36.5861281  50.6909876  33.8533647  37.2709366  50.3080038  35.4507066
  35.8221110  49.4499280  34.8747284  36.2126268  52.8061187  35.5178378
  36.4649650  53.0396308  34.4834789  35.5262812  53.5602386  35.9029772
  37.4779476  52.7975814  36.3576975  38.1650202  52.0439746  35.9728497
  37.9519177  53.7780509  36.3115338  37.2263363  52.5645800  37.3923482
  33.4549296  50.2561654  34.5962578  33.7046229  49.4989531  33.6610104
  32.5840516  49.9440678  35.5500427  32.4220324  50.5800187  36.3177767
  31.8599231  48.6765820  35.5366750  32.5610223  47.8419880  35.5401307
  30.9792817  48.5773130  36.7746335  30.2191325  49.3514119  36.6695459
  30.5013190  47.5977053  36.7791762  31.7354015  48.7810449  38.0874100
  32.0737917  49.8153192  38.1496154  30.8267012  48.4746235  39.2643142
  30.4882552  47.4403126  39.2030448  31.3743572  48.6226379  40.1950480
  29.9641275  49.1406009  39.2410524  32.9549236  47.8737459  38.1059446
  33.6051400  48.1209665  37.2667782  33.4988160  48.0142791  39.0400392
  32.6365146  46.8344900  38.0243247  31.0030766  48.5634394  34.2843776
  30.7258501  47.4695159  33.7816024  30.5873331  49.7089117  33.7610903
  30.7311002  50.5900018  34.2334361  29.8538473  49.7109093  32.5136747
  29.0236937  49.0062999  32.5633712  29.2929388  51.1092658  32.2498227
  28.3786732  51.2374523  32.8292931  30.0287041  51.8493505  32.5645036
  29.0087168  51.2826393  30.8793405  28.6583801  52.1645811  30.7342794
  30.7348138  49.2540860  31.3538711  30.2753108  48.5397756  30.4594402
  32.0034071  49.6434349  31.3691552  32.3609509  50.3022747  32.0460540
  32.9100250  49.1494772  30.3396899  32.4183828  49.2113929  29.3688379
  34.1998510  49.9647504  30.2862815  33.9940623  51.0308603  30.1905744
  34.7747508  49.7863549  31.1949978  35.0893670  49.5942117  29.1357984
  34.6853756  49.7043080  27.8180827  35.6542003  49.2866236  27.0233655
  35.5273628  49.2931472  25.9407905  36.6754487  48.9108489  27.7750982
  37.5565661  48.5475269  27.4408391  36.3486985  49.0932825  29.0977041
  37.0675513  48.8393447  29.8767209  33.2474068  47.6832234  30.5623984
  33.4685512  46.9318023  29.6195736  33.2691346  47.2701231  31.8211808
  33.1715990  47.9167774  32.5908718  33.5328336  45.8723826  32.1241747
  34.3848273  45.4935774  31.5596284  33.8023642  45.7038672  33.6402953
  32.9821391  46.1572008  34.1969101  33.9122013  44.2103471  34.0120339
  34.7325667  43.7564061  33.4561213  34.1015756  44.1144771  35.0811677
  32.9801638  43.7036108  33.7617871  35.0887379  46.4755867  33.9926100
  35.8607085  46.1017013  33.3200240  34.8862016  47.5224017  33.7662100
  35.5605463  46.3532508  35.4126050  35.7637430  45.3066960  35.6396158
  36.4716926  46.9367149  35.5448219  34.7892346  46.7273946  36.0858022
  32.3828450  44.9816311  31.6454303  32.6063074  43.9057647  31.0743498
  31.1529566  45.4439732  31.8434689  30.9892470  46.2682818  32.4036597
  30.0044590  44.7447721  31.2956722  29.9645604  43.7334929  31.7004210
  28.7044847  45.4667191  31.6548916  28.6518472  45.5315881  32.7416853
  28.7566419  46.4706617  31.2336092  27.4514077  44.7528907  31.1233175
  26.5887428  45.4009391  31.2780540  27.5806074  44.5693189  30.0566822
  27.2250842  43.4177252  31.8486234  27.3278385  42.6000425  31.1352262
  27.9695904  43.3070824  32.6370193  25.8963477  43.3511991  32.4477449
  25.2348642  42.7035518  32.0438984  25.5152580  44.0774295  33.4895995
  26.3658650  44.9225348  34.0477487  27.3015219  45.0106792  33.6777800
  26.0758432  45.4758469  34.8413687  24.2865131  43.9720570  33.9680162
  23.6330659  43.3338239  33.5370110  24.0074501  44.5303223  34.7620958
  30.1262139  44.6177963  29.7733381  29.8846884  43.5516528  29.2046637
  30.5343071  45.6978586  29.1232926  30.7195331  46.5622586  29.6117630
  30.6764640  45.6796535  27.6737368  29.7313899  45.3958149  27.2107360
  31.0733942  47.0684566  27.1643346  30.3078558  47.7972923  27.4305088
  32.0275892  47.3704128  27.5961150  31.2345664  47.1399881  25.6750325
  30.2243510  46.8064727  24.8017929  30.6453260  46.9640588  23.5599723
  29.9866309  46.7488941  22.7185901  31.8939188  47.3895110  23.5951946
  32.4744461  47.5966224  22.7950741  32.2872948  47.5087488  24.9063386
  33.2946934  47.8503305  25.1441857  31.7145004  44.6377263  27.2427181
  31.4792976  43.8436679  26.3309479  32.8625620  44.6296350  27.9057641
  33.0623536  45.3193707  28.6160088  33.8978449  43.6568063  27.5760707
  34.1518469  43.7313032  26.5187002  35.1551356  43.9172568  28.3987801
  34.8614798  43.9561750  29.4477562  35.8321881  43.0774546  28.2424718
  35.8546042  45.2052689  28.0230815  35.9489928  45.2185541  26.9372569
  35.2137993  46.0274537  28.3416458  37.4922866  45.4058855  28.7648519
  37.0162120  45.6752842  30.4558819  36.4634169  44.8095446  30.8205893
  37.9076507  45.8199908  31.0662079  36.3851803  46.5617739  30.5194134
  33.4417991  42.2224182  27.7825582  33.7510297  41.3466751  26.9755635
  32.7156152  41.9806314  28.8682257  32.5801232  42.6914111  29.5728770
  32.1380932  40.6655384  29.0955510  32.9305261  39.9180072  29.1322438
  31.3736544  40.6316301  30.4171869  32.0831989  40.7002339  31.2417712
  30.6895868  41.4793735  30.4556916  30.6360765  39.4233238  30.5271720
  30.1603407  39.4136020  31.3609470  31.2024682  40.2300495  27.9705046
  31.2352172  39.0738852  27.5487682  30.3753108  41.1512135  27.4806594
  30.3638479  42.0927686  27.8459565  29.4318080  40.8084583  26.4255516
  28.8324602  39.9521869  26.7348747  28.4925820  41.9823276  26.1299605
  29.0817097  42.8849031  25.9675249  27.9269301  41.7509527  25.2274065
  27.5178613  42.2376941  27.2595270  27.0342317  41.3058947  27.8991631
  27.2347262  43.5023199  27.5187277  26.5902123  43.7301919  28.2622167
  27.6641718  44.2350587  26.9721280  30.1833158  40.4165643  25.1684772
  29.8531695  39.4275690  24.5275913  31.2074852  41.1832183  24.8194073
  31.4409074  42.0134568  25.3450664  31.9953306  40.8716242  23.6357939
  31.3353676  40.7296473  22.7799956  32.9631804  42.0105045  23.3220323
  33.7168129  42.0072887  24.1095138  33.4333700  41.7686198  22.3688726
  32.3241204  43.3908280  23.2368313  31.9398222  43.6534531  24.2224497
  33.0912110  44.1075906  22.9437005  31.1886566  43.4220303  22.2255380
  30.3917690  42.7673620  22.5783531  30.8146710  44.4434471  22.1552386
  31.6561774  42.9576744  20.8533693  32.4572832  43.6160144  20.5173357
  32.0358502  41.9397040  20.9410271  30.5389684  42.9882921  19.8632519
  30.1872970  43.9315594  19.7815582  30.8772122  42.6760326  18.9642608
  29.7967212  42.3779948  20.1742269  32.7658704  39.5691314  23.8289645
  32.9933621  38.8290205  22.8830107  33.1683138  39.2878502  25.0600815
  33.0346168  39.9335743  25.8251076  33.8198980  38.0238096  25.3343815
  34.6622509  37.9005944  24.6536769  34.1813674  38.0235718  26.3627001
  32.8635402  36.8667017  25.1485455  33.2375114  35.8336438  24.5926480
  31.6247087  37.0545215  25.5950163  31.3960752  37.9115527  26.0780521
  30.5760291  36.0572455  25.4234771  30.8292187  35.1560051  25.9818318
  29.2397494  36.5906139  25.9372832  29.0087023  37.4789582  25.3494389
  28.4955868  35.8196504  25.7374397  29.2198328  36.9402119  27.4060230
  30.2062552  37.3044946  27.6930246  28.4814678  37.7251924  27.5694996
  28.8040128  35.5289553  28.4057322  30.3428444  34.6120491  28.3380107
  31.1472683  35.2202124  28.7516998  30.2457962  33.6949276  28.9190189
  30.5725106  34.3626746  27.3020729  30.4101799  35.6755149  23.9641506
  30.4516122  34.4970486  23.6107678  30.2123986  36.6807232  23.1248039
  30.1521732  37.6278733  23.4703165  30.0524773  36.4566157  21.6994748
  29.1366077  35.8964375  21.5111068  29.9680668  37.7904248  20.9640442
  30.8695247  38.3517341  21.2098180  29.9576657  37.5699628  19.8966229
  28.7486541  38.6133575  21.3208739  27.8698566  38.0807132  20.9574102
  28.6972862  38.6999598  22.4062128  28.7904186  40.0001261  20.7042884
  29.2737785  40.1291042  19.5552832  28.3453533  40.9585705  21.3767898
  31.2109235  35.6507923  21.1414702  31.0084890  34.6481792  20.4656240
  32.4257682  36.0897936  21.4426070  32.5247831  36.9177373  22.0125233
  33.6342767  35.4310406  20.9658309  33.6655535  35.4503992  19.8764521
  34.8719996  36.1548350  21.5038800  34.8234606  37.2280555  21.3196493
  34.9365504  35.9734363  22.5767396  36.1613014  35.6758596  20.9098587
  37.3327162  35.6110488  21.6300231  38.3096124  35.1919254  20.8461587
  39.3221725  35.0755029  21.2325093  37.8121463  34.9797711  19.6409288
  38.3258211  34.6544646  18.8344464  36.4692875  35.2741792  19.6544223
  35.8771847  35.1601180  18.7463994  33.6751027  33.9844102  21.4089333
  34.1337339  33.1066816  20.6849838  33.1711133  33.7493034  22.6109019
  32.7872047  34.5159359  23.1447448  33.1556445  32.4219266  23.2024445
  34.1051133  31.9192298  23.0183135  32.9417998  32.5269557  24.7213433
  33.5245879  33.4037274  25.0037062  31.8807852  32.7383741  24.8541980
  33.3404543  31.3432811  25.6059193  32.8102222  30.4482410  25.2805609
  34.8334926  31.1151423  25.4907178  35.3644432  32.0096510  25.8163626
  35.1224089  30.2727433  26.1192018  35.0895274  30.8986338  24.4535724
  32.9505970  31.6343237  27.0527934  31.8732391  31.7874886  27.1155609
  33.2345248  30.7913197  27.6827383  33.4652488  32.5322811  27.3947073
  32.0252672  31.6188423  22.5734941  32.1824652  30.4426058  22.2533576
  30.8890367  32.2733195  22.3757343  30.8083180  33.2360893  22.6701118
  29.7326667  31.6416179  21.7564965  29.4649994  30.7343380  22.2980651
  28.5454064  32.5964420  21.7891921  28.6542256  33.2149772  22.6800747
  28.6121435  33.2246774  20.9009542  27.2039784  31.9065363  21.8171596
  26.7007216  31.2764626  20.6862318  27.2944977  31.2883322  19.7722359
  25.4715978  30.6421880  20.7043026  25.0899702  30.1526841  19.8082847
  24.7273446  30.6314256  21.8667505  23.5019423  29.9983657  21.8954831
  23.2657123  29.6000421  21.0545709  25.2037364  31.2530289  23.0049255
  24.6151804  31.2486944  23.9223586  26.4370734  31.8843756  22.9758695
  26.8198955  32.3740512  23.8712828  30.0490970  31.2692504  20.3179742
  29.7412194  30.1632594  19.8691979  30.6686115  32.1973192  19.5998181
  30.8747824  33.1007976  20.0014644  31.0509386  31.9534832  18.2159428
  30.1731332  32.0086394  17.5721147  32.0609327  33.0035515  17.7554935
  31.5506649  33.9622528  17.6626608  32.8487449  33.0828972  18.5045971
  32.6315918  32.6484107  16.5047397  33.2612379  33.3220038  16.2374982
  31.6606833  30.5654452  18.0865906  31.1092859  29.6915422  17.4186539
  32.7954304  30.3683861  18.7468312  33.2160590  31.1279959  19.2627419
  33.4804926  29.0828167  18.7290204  33.6856783  28.7788024  17.7025832
  34.8084202  29.1990858  19.4790649  34.5718156  29.4002861  20.5238787
  35.3088741  28.2340198  19.3997337  35.7237987  30.2887576  18.9487410
  36.0136751  30.0195691  17.9330589  35.1603340  31.2216349  18.9300461
  37.2058559  30.5120587  19.9480288  38.2974989  31.3308715  18.7549709
  37.8442513  32.2674765  18.4302610  39.2596713  31.5368298  19.2239125
  38.4459627  30.6813959  17.8922768  32.6170551  27.9991942  19.3699587
  32.0043391  27.1839129  18.6773537  32.2932811  28.2288926  20.6636306
  32.7691417  28.9902813  21.1261707  31.3740307  27.4318594  21.4318068
  31.6717442  27.5075598  22.4776248  29.8963599  27.8381729  21.3110621
  29.8373650  28.9187362  21.4414531  29.5604553  27.5748784  20.3080945
  28.9993475  27.1482000  22.3483471  29.0215673  26.0798934  22.1331073
  29.4414533  27.3302195  23.3278947  27.5493712  27.6391916  22.3440998
  27.2323713  27.7476089  23.3813345  27.5299299  28.6131451  21.8550844
  26.6001083  26.6862793  21.6186345  26.4036977  25.8180768  22.2477195
  25.6622367  27.1987259  21.4044043  27.2214496  26.2456875  20.3510151
  28.0903052  25.7704399  20.5493312  26.5952304  25.6157408  19.8702692
  27.4031383  27.0499943  19.7677666  31.4517012  25.9782080  21.1000342
  30.8069872  25.5052941  20.1649015  32.2557826  25.2257426  21.8677828
  32.7964490  25.6267651  22.6207504  32.3342175  23.8112021  21.6536868
  32.5717655  23.6416073  20.6034926  33.3933827  23.1054298  22.5173833
  33.4627668  22.0602559  22.2158928  34.3579936  23.5907313  22.3686950
  33.0328761  23.1792393  23.8902217  33.6995177  22.7363703  24.4203687
  31.0090041  23.2315284  22.0273508  30.0668178  23.9595804  22.3386485
  30.8910793  21.8916680  21.9616385  31.6817766  21.3131690  21.7162083
  29.6596155  21.2481182  22.3022593  28.9105652  21.5231867  21.5597230
  29.7678075  19.7136521  22.3465551  30.0707762  19.3874712  21.3516102
  30.5528603  19.4708555  23.0626849  28.4709994  18.9966748  22.7468628
  28.7467031  17.9714491  22.9938456  28.1021794  19.4987060  23.6413116
  27.3729042  18.9866019  21.6775184  27.1048006  20.0229508  21.4720910
  27.7936245  18.5356908  20.7787564  26.1213017  18.2097006  22.1005760
  26.4208496  17.3378480  22.6821641  25.4897186  18.8541728  22.7120148
  25.3674212  17.7702593  20.9071019  25.9523402  17.1727163  20.3406112
  24.5455513  17.2598644  21.1971482  25.0893911  18.5780115  20.3682747
  29.3049432  21.6815995  23.6754160  30.1786238  21.8499502  24.5257461
  28.0067667  21.9178666  23.9212651  27.2613728  21.8432937  23.2438242
  27.6671788  22.2432744  25.2661096  28.4408940  22.9045121  25.6562747
  26.3022782  22.9366230  25.4238031  26.2909488  23.8875166  24.8911003
  25.4863661  22.3096116  25.0642976  26.0904693  23.2075757  26.9083622
  25.0538031  22.8717848  27.4759814  27.1025109  23.8494834  27.5532733
  27.0186766  24.0561936  28.5383330  27.9328668  24.1162680  27.0439249
  27.5886029  20.9325572  25.9557234  26.5935604  20.2218778  25.8324179
  28.6562298  20.5507630  26.6775094  29.5028203  21.0923570  26.7778083
  28.5724881  19.2963234  27.3504153  28.2670981  18.4888714  26.6849399
  29.8483689  18.8954778  28.0384473  29.6945025  17.9772884  28.6053269
  30.9255974  18.6606859  26.9649238  31.0803580  19.5786338  26.3978948
  31.8597882  18.3686948  27.4446418  30.6007640  17.8681818  26.2907413
  30.2266102  19.9532683  29.0898111  29.4288004  20.0339745  29.8281119
  31.1514989  19.6588337  29.5857836  30.3678659  20.9174330  28.6014117
  27.5058417  19.4576709  28.3614571  26.6896694  18.5702978  28.5999055
  27.4982659  20.6448901  28.9765557  28.1722363  21.3567328  28.7333618
  26.5382765  20.9347097  30.0345892  25.5481307  20.5495202  29.7909920
  26.9964057  20.3103046  31.3822487  27.0330504  19.2256139  31.2812418
  28.3752398  20.8310762  31.7548912  28.3392819  21.9157311  31.8565364
  28.6881259  20.3882330  32.7004560  29.0883078  20.5631763  30.9752340
  25.9879565  20.6276566  32.4814479  25.0147230  20.2175206  32.2118052
  26.3210932  20.1844130  33.4198799  25.9062773  21.7081754  32.5993819
  26.3673294  22.4432488  30.2112721  27.3416293  23.1763215  30.3903834
  25.1127489  22.9219358  30.1776467  23.8853302  22.1112576  30.2505797
  24.0602209  21.2353229  30.8752811  23.5965591  21.7911091  29.2494727
  22.8965975  23.0594869  30.8539261  22.9264384  22.9800911  31.9406205
  21.8938657  22.8199176  30.5000379  23.3152708  24.4237197  30.3928202
  23.0043893  25.1528995  31.1409836  22.9202628  24.7123599  29.4187796
  24.8347265  24.3551037  30.3373565  25.2476700  24.8860111  29.4796192
  25.4517897  24.9008094  31.6153461  25.3211540  24.3109429  32.6943979
  26.1054202  26.0470856  31.4873304  26.1432024  26.4920632  30.5814238
  26.8168844  26.6714577  32.5930352  27.6896236  26.0763465  32.8618627
  27.2888557  28.0794843  32.1810254  27.6314426  27.9790695  31.1511466
  26.4207239  28.7378801  32.2120430  28.4046436  28.6710749  33.0312507
  27.9730798  29.2294323  33.8619676  29.2774009  27.5458884  33.5747569
  29.7097142  26.9873288  32.7445671  30.0770034  27.9674533  34.1838707
  28.6705114  26.8770773  34.1850660  29.2135638  29.6190941  32.1823374
  28.5691732  30.4168001  31.8128440  30.0162904  30.0492083  32.7812806
  29.6407966  29.0775360  31.3383671  25.9572175  26.7668854  33.8646131
  26.4687870  26.5941497  34.9718336  24.6580317  27.0256128  33.7070115
  24.2684489  27.1580378  32.7846297  23.7666520  27.1487589  34.8607251
  24.0913625  27.9747538  35.4934926  22.3357455  27.4203317  34.3995733
  22.3724083  28.3423047  33.8192967  22.0316830  26.5968235  33.7534462
  21.3359609  27.5729854  35.5263300  20.8253410  26.4597006  36.1806817
  21.1707680  25.4708565  35.8790742  19.8960691  26.5873585  37.1971334
  19.5036561  25.7017396  37.6969264  19.4631942  27.8395929  37.5740729
  18.5446482  27.9729898  38.5882842  18.2738037  27.1312926  38.9621676
  19.9477585  28.9647028  36.9444452  19.6026242  29.9555030  37.2399071
  20.8840541  28.8298744  35.9249518  21.2759944  29.7152431  35.4243471
  23.8110467  25.8639929  35.6810704  23.9494221  25.9041451  36.8998342
  23.6999300  24.7227901  35.0052714  23.5834884  24.7412804  34.0021768
  23.7067945  23.4250785  35.6783996  23.0050912  23.4356045  36.5124264
  23.2915936  22.3205208  34.7038850  23.8635155  22.4519613  33.7853384
  23.5454950  21.3614118  35.1552652  21.8098862  22.3521168  34.3850686
  20.9936990  22.2827703  35.3298117  21.4583105  22.4453031  33.1937358
  25.0856775  23.1099053  36.2474660  25.2152501  22.4985700  37.3063249
  26.1157520  23.5373996  35.5332621  25.9488805  24.0029075  34.6526057
  27.4986653  23.3388538  35.9606394  27.6742632  22.2915743  36.2065463
  28.4368396  23.7369739  34.8263099  27.9155418  23.3771615  33.9392458
  28.4327710  24.8269493  34.8323997  29.8805909  23.2330411  34.8082239
  29.8907262  22.1432284  34.7907198  30.5736447  23.7666252  33.5624385
  30.5643137  24.8564518  33.5794596  31.6044152  23.4129294  33.5398089
  30.0491924  23.4131276  32.6746943  30.6190619  23.6888431  36.0564235
  30.1176568  23.2944347  36.9402415  31.6448188  23.3213484  36.0268998
  30.6249443  24.7780198  36.0983579  27.7955090  24.1741821  37.2044792
  28.4796585  23.7245341  38.1255313  27.2743368  25.3942786  37.2241292
  26.7885858  25.7526579  36.4143703  27.4003391  26.2556153  38.3902336
  28.4413363  26.2987386  38.7104903  26.9341771  27.6720215  38.0517672
  25.8931297  27.5455241  37.7545839  26.9809765  28.2605375  38.9680416
  27.6981731  28.3981638  36.9389876  27.7486074  27.7577294  36.0584190
  26.9820626  29.6945210  36.5831708  26.9316456  30.3357138  37.4631871
  27.5290352  30.2069493  35.7917549  25.9723098  29.4699265  36.2395769
  29.1278615  28.6735219  37.3826168  29.6280577  27.7307444  37.6041430
  29.6631019  29.1897027  36.5856372  29.1177372  29.2975934  38.2762226
  26.5676805  25.7049223  39.5357854  27.0462399  25.5777634  40.6615285
  25.3172194  25.3749291  39.2304407  24.9807658  25.5063353  38.2872384
  24.4003455  24.8283728  40.2204269  24.1662321  25.5834578  40.9708513
  23.1008669  24.3935324  39.5430804  22.7221175  25.3026021  39.0759182
  23.3735526  23.6749362  38.7701884  22.0173459  23.7916236  40.4388443
  22.4032366  22.8926363  40.9194803  21.6135401  24.7993583  41.5007326
  21.2270907  25.6984988  41.0208347  20.8413630  24.3674259  42.1373469
  22.4819201  25.0564903  42.1072799  20.8195244  23.3975070  39.5879079
  21.1273282  22.6617474  38.8449315  20.0461585  22.9682447  40.2248854
  20.4256069  24.2797360  39.0833290  25.0549278  23.6341020  40.8881950
  25.0979299  23.5290621  42.1099881  25.5918362  22.7459078  40.0685211
  25.5163933  22.8736976  39.0694828  26.2612554  21.5540083  40.5621076
  25.5415805  20.8763590  41.0214098  26.9325950  20.8348931  39.3961829
  26.1559956  20.6230083  38.6612696  27.6578015  21.5271079  38.9683814
  27.6289626  19.5483804  39.7782161  28.4169114  19.7816175  40.4943431
  26.8961827  18.8911083  40.2463255  28.2291816  18.8578804  38.5772054
  27.8860872  19.2506418  37.4386349  29.0435700  17.9283531  38.7702611
  27.2959906  21.8868627  41.6322693  27.3732011  21.2137181  42.6583896
  28.0842139  22.9300830  41.3945437  27.9831501  23.4541911  40.5371079
  29.1458449  23.3097442  42.3138919  29.6146539  22.4199611  42.7341339
  30.2129732  24.1201979  41.5685417  29.7342318  25.0288724  41.2035531
  30.9852737  24.3823410  42.2916828  30.8433729  23.3757157  40.4014138
  31.1252012  22.3870823  40.7637362  30.0782646  23.2754812  39.6315668
  32.3054005  24.1907141  39.6889709  31.5406512  25.3828357  38.5838109
  30.9067015  26.0576692  39.1589687  32.3153513  25.9573660  38.0760162
  30.9352362  24.8578057  37.8449486  28.6308208  24.1048176  43.5144261
  29.1402410  23.9519155  44.6215441  27.6317494  24.9572712  43.3047620
  27.2481944  25.0904563  42.3799665  27.0762226  25.7455818  44.4069967
  27.8865872  26.1832823  44.9899434  26.1914263  26.8755169  43.8738110
  25.7150694  26.4435918  42.9936837  25.4380296  27.0630423  44.6388781
  26.8698591  28.1952467  43.4911491  27.7515991  27.9859088  42.8854980
  25.8963420  29.0644597  42.6911121  25.0144935  29.2746172  43.2963193
  26.3829051  30.0017366  42.4211694  25.5974482  28.5368274  41.7853709
  27.3208411  28.9161364  44.7445912  28.0274740  28.2904753  45.2898595
  27.8031685  29.8545501  44.4710199  26.4568849  29.1228988  45.3761987
  26.2503171  24.8642694  45.3392149  26.2479526  25.0542374  46.5567392
  25.5489826  23.8990176  44.7540928  25.6341601  23.7446651  43.7595982
  24.6401468  23.0422583  45.5128701  24.1764110  23.6110787  46.3187806
  23.5409893  22.5064918  44.5987065  23.0196208  23.3607444  44.1668194
  24.0147481  21.9307272  43.8036292  22.5455984  21.6262317  45.3372869
  22.3369052  21.8251587  46.5563095  21.9737770  20.7302907  44.6869623
  25.4156181  21.8752675  46.1048513  25.3812297  20.7644879  45.5703505
  26.1205983  22.1288069  47.2008561  26.1521134  23.0624430  47.5848221
  26.9044543  21.0854585  47.8537656  27.2220952  20.3488752  47.1157626
  28.1525489  21.7049384  48.4969666  27.8506016  22.4381518  49.2448475
  28.7426964  20.9223013  48.9737321  28.7520707  22.1949754  47.7298052
  26.0725577  20.3497973  48.9094497  25.0197691  20.8270814  49.3290043
  26.5441052  19.1780792  49.3206742  27.3574359  18.7765572  48.8764079
  25.8932139  18.4222307  50.3819770  24.8850359  18.8017345  50.5482699
  25.8010768  16.9411789  49.9870096  25.3467508  16.3903404  50.8105775
  25.1986644  16.8116804  49.0878826  27.1248652  16.2904763  49.7140638
  28.1818163  16.3468160  50.5987232  29.2017727  15.6659490  50.1088691
  30.1366967  15.5916379  50.6642912  28.8477271  15.1683077  48.9379708
  29.4250842  14.6025051  48.3324742  27.5535265  15.5450229  48.6672673
  27.0773671  15.2307657  47.7384962  26.6855275  18.5941867  51.6750479
  27.7956750  19.1239580  51.6476648  26.1146864  18.1701310  52.8005106
  25.1706609  17.8111046  52.7966104  26.8095439  18.2787272  54.0820120
  27.7752749  18.7640039  53.9406986  25.9790815  19.1153032  55.0691214
  26.5550253  19.1719723  55.9927970  25.8888835  20.1115234  54.6360975
  24.5949320  18.5667256  55.3688356  24.1036085  18.3562942  54.4188773
  24.7147397  17.6391654  55.9286393  23.7402137  19.5449187  56.1794507
  22.8091376  19.0510142  56.4573981  24.2856643  19.8245874  57.0807655
  23.4211507  20.7576324  55.4302663  23.9951043  20.9678803  54.6262312
  22.4280690  21.5883911  55.7359976  21.6485432  21.3397997  56.7796253
  21.8107534  20.5171198  57.3426401  20.8962259  21.9742928  57.0066427
  22.2190777  22.6727339  55.0001597  22.8159092  22.8646740  54.2082940
  21.4641442  23.3011095  55.2353578  27.1180838  16.8990280  54.6722180
  26.6433560  16.5480936  55.7555202  27.9182255  16.1225171  53.9433079
  28.2678463  16.4626093  53.0588861  28.2828288  14.7693661  54.3584138
  27.6801596  14.4664557  55.2146464  28.0351201  13.7846293  53.2130213
  28.7114375  14.1059974  52.4209249  28.3233990  12.7906820  53.5551675
  26.6039441  13.7431250  52.6752690  26.3126663  14.7386013  52.3401792
  26.5279812  12.7721359  51.5057854  26.8186930  11.7762787  51.8402308
  25.5078819  12.7428585  51.1228480  27.2028884  13.1008646  50.7155081
  25.6475205  13.3338114  53.7922010  25.7071889  14.0570033  54.6055475
  24.6285175  13.3050346  53.4063176  25.9228922  12.3466856  54.1634855
  29.7473915  14.6790501  54.7964527  30.0018454  14.1717962  55.9127899
  30.6441062  15.0909490  54.0638671  49.1891892  19.0155408  31.5283319
  25.3612431  17.2828257  44.0125239  17.0698795  35.9525525  53.2492432
  21.5596918  54.7208438  50.8035652  34.1913670  19.3025116  36.4478914
  48.1831833  51.0911801  52.5042025  40.5136126  36.3853503  37.0648566
  41.2185444  35.7378549  37.0721247  40.2359021  36.4480406  37.9787377
  44.5212896  24.8396578  39.6311939  45.2262214  24.1921624  39.6384620
  44.2435791  24.9023481  40.5450750  25.3163661  39.2302204  38.8356841
  26.0212979  38.5827251  38.8429521  25.0386556  39.2929107  39.7495652
  29.9906314  38.3338386  32.9451829  30.6955631  37.6863432  32.9524509
  29.7129209  38.3965289  33.8590639  38.5732068  37.1798826  39.1028874
  39.2781386  36.5323872  39.1101555  38.2954963  37.2425729  40.0167685
  49.3364531  24.7064930  38.1541504  50.0413848  24.0589977  38.1614185
  49.0587426  24.7691833  39.0680315  45.7071321  26.8915952  31.0327101
  46.4120639  26.2440999  31.0399782  45.4294216  26.9542855  31.9465912
  37.7505864  32.3698781  48.3358286  38.4555182  31.7223828  48.3430966
  37.4728759  32.4325684  49.2497097  45.9097277  33.7657430  37.0641303
  46.6146595  33.1182476  37.0713984  45.6320172  33.8284333  37.9780114
  20.2998894  41.9522902  35.3760033  21.0048211  41.3047949  35.3832713
  20.0221789  42.0149805  36.2898844  38.0312552  62.7482544  43.1562243
  38.7361869  62.1007591  43.1634923  37.7535447  62.8109447  44.0701054
   7.5575612  36.1232603  53.4294980   8.2624929  35.4757650  53.4367660
   7.2798507  36.1859506  54.3433791  36.9074847  36.5573237  42.7372752
  37.6124165  35.9098284  42.7445432  36.6297742  36.6200140  43.6511563
  48.2126313  46.0576795  31.5155258  48.9175631  45.4101842  31.5227938
  47.9349208  46.1203698  32.4294069  24.0586511  52.1784991  46.6158033
  24.7635828  51.5310037  46.6230713  23.7809405  52.2411894  47.5296844
  22.1091135  48.8329401  53.5493273  22.8140452  48.1854447  53.5565953
  21.8314030  48.8956304  54.4632084  40.0429220  38.6852632  41.2016660
  40.7478538  38.0377678  41.2089340  39.7652115  38.7479535  42.1155471
  46.4335516  48.2808910  46.9365423  47.1384834  47.6333957  46.9438104
  46.1558411  48.3435813  47.8504234  22.9414881  29.3631254  50.7431746
  23.6464198  28.7156300  50.7504426  22.6637776  29.4258157  51.6570557
  37.0040217  69.2779418  46.3825232  37.7089534  68.6304464  46.3897913
  36.7263112  69.3406321  47.2964043  35.8928454  56.2650653  34.8986664
  36.5977772  55.6175699  34.9059344  35.6151349  56.3277556  35.8125475
  27.3059249  45.3372765  37.2404217  28.0108566  44.6897812  37.2476897
  27.0282144  45.3999668  38.1543028  56.1679307  45.5452416  36.8714147
  56.8728624  44.8977462  36.8786828  55.8902202  45.6079319  37.7852958
  38.4185427  32.5999519  40.7914167  39.1234744  31.9524566  40.7986847
  38.1408322  32.6626422  41.7052978  33.4686899  39.7207940  20.2729369
  34.1736217  39.0732987  20.2802049  33.1909794  39.7834843  21.1868180
  28.0953033  39.3977375  29.5854609  28.8002350  38.7502422  29.5927290
  27.8175928  39.4604278  30.4993420  35.9951589  38.0314330  78.6123759
  35.0878651  37.8003583  78.8114908  36.4922621  37.2351949  78.7997741
  36.8715911  39.6735668  80.4735828  36.4335341  38.9571527  80.0141465
  37.6126351  39.9011783  79.9120919  37.3438076  35.7619885  79.0551415
  38.2897181  35.6326093  79.1239833  36.9652321  35.0234547  79.5320843
  38.3233806  19.4486345  69.5329694  37.6721785  20.0340426  69.1463708
  39.1178168  19.9792540  69.5924732  39.8009071  17.1376777  70.0698679
  39.1654904  17.2111404  70.7819583  39.4706477  17.7270376  69.3917758
  44.5900530  15.9411281  70.7934531  43.8129972  15.6022441  70.3489693
  45.2692011  15.9463904  70.1189496  35.9951591  15.0376452  65.3369066
  35.0878652  14.8065706  65.5360215  36.4922623  14.2414072  65.5243048
  38.9019669  23.7473959  68.2565752  38.2281368  24.0505656  68.8650710
  39.2885491  24.5503040  67.9071209  36.8715912  16.6797791  67.1981135
  36.4335342  15.9633650  66.7386772  37.6126353  16.9073906  66.6366226
  37.1010885  23.9153632  70.4712831  37.2762640  23.4441675  71.2858454
  36.4143673  24.5419398  70.6994092  40.9927139  15.5382172  66.7913192
  40.3756310  14.8129001  66.6946245  40.5243628  16.2991533  66.4480266
  41.8164825  18.8621344  70.9105832  42.0924669  18.7477939  71.8199706
  40.9469323  18.4638829  70.8718005  38.7861054  22.0375880  71.8153694
  39.3148821  21.5268335  71.2023856  39.0489274  21.7218411  72.6799227
  41.8801238  22.0092679  72.4308677  42.0538115  21.4439101  71.6782530
  42.3730129  22.8093573  72.2488167  42.8676410  21.3259443  69.5305575
  43.5627315  21.9466136  69.7492890  43.2099560  20.4754794  69.8057953
  44.7667833  18.7759148  71.0592906  45.2919157  19.1146421  70.3342226
  44.6790186  17.8406164  70.8756041  36.9591279  21.4321195  68.4380669
  36.3865246  22.0511382  67.9851141  37.5324072  21.9820556  68.9720591
  40.1788538  21.7158345  69.5689251  41.1119212  21.6503906  69.7722127
  40.0911751  22.5514612  69.1103784  42.8076555  21.0324215  66.5293199
  42.7290187  20.6984079  67.4228957  43.6286222  21.5245983  66.5284671
  37.3438077  12.7682007  65.7796721  38.2897182  12.6388215  65.8485139
  36.9652322  12.0296669  66.2566150  40.3780507  18.3492210  66.1503177
  41.0816357  18.5542213  66.7660833  39.6543156  18.9168972  66.4152261
  42.2867204  18.7874740  68.2001637  43.1212808  18.3555938  68.0179112
  42.1251547  18.6156753  69.1278532  41.9413096  15.2906853  69.5657976
  41.8861900  15.1251124  68.6246421  41.3159152  15.9982886  69.7220166
  50.9151479  29.3044391  78.2956814  51.5529889  29.1851138  77.5920154
  50.7972322  30.2525235  78.3544766  47.7241186  29.2571819  78.2318339
  47.3859697  29.1412884  77.3438873  48.5930954  28.8562984  78.2119345
  43.5828001  31.1107295  74.2215230  43.0192867  31.0197232  73.4531517
  43.4680396  30.2907200  74.7017722  41.1292433  32.6058487  77.0599450
  41.9213725  32.2649312  76.6445749  41.3689083  32.7153462  77.9801603
  49.1627560  34.7778263  69.5329694  48.5115540  35.3632343  69.1463708
  49.9571923  35.3084458  69.5924732  43.0883187  31.8667400  69.9316829
  43.8614063  31.3196387  69.7929705  43.4408586  32.7311650  70.1431290
  45.8524437  30.5720631  79.7285088  46.4488009  30.3476653  79.0142051
  45.9099408  29.8305376  80.3310536  45.4249465  28.0260066  67.5635279
  45.6774986  27.5041588  66.8018742  44.4874024  27.8626212  67.6661962
  50.4692748  27.0295845  75.3710022  51.2555837  26.6115268  75.0200439
  50.7331452  27.9341937  75.5391670  50.6402825  32.4668695  70.0698679
  50.0048658  32.5403321  70.7819583  50.3100232  33.0562294  69.3917758
  45.1445754  29.9288172  69.7659654  45.0282012  29.2533076  70.4340738
  45.2548014  29.4420546  68.9491807  47.4877295  29.3898319  73.4706343
  47.1235502  28.8628940  74.1819264  48.3444411  28.9996788  73.2972828
  47.1282782  24.4188219  68.4667691  47.2957184  25.2868455  68.8338162
  46.9379951  24.5815501  67.5428981  43.3370596  29.3318995  76.1670226
  42.4121093  29.1995209  76.3747918  43.5855010  30.1113214  76.6640169
  47.1072003  26.8745877  69.4514358  46.9871628  27.3202927  70.2899839
  46.4124591  27.2231194  68.8927896  40.6979407  28.9752268  77.0014015
  40.8271789  29.2286747  77.9153427  40.0176859  29.5679976  76.6818670
  44.8678895  39.6449518  73.1004489  44.7902924  40.5957343  73.1792970
  44.2640538  39.2995391  73.7579416  52.8057069  27.3467350  70.2794692
  53.7174925  27.5794736  70.1042390  52.2966716  27.9304394  69.7169771
  51.4126651  32.3293168  77.6708274  50.7835514  32.4938882  76.9684342
  51.0252313  32.7434778  78.4419238  55.2915883  33.2647606  75.0252638
  54.6066921  33.6446507  74.4749671  55.3759732  33.8742933  75.7584585
  46.9654613  32.0667576  74.9358359  47.4292958  32.3455279  74.1462981
  46.7011411  31.1651021  74.7531450  43.8578694  31.6139058  77.8738122
  44.4280051  32.0426326  77.2355607  44.4486806  31.3321643  78.5722308
  45.9023499  28.1890729  71.7447924  46.6047542  28.6411772  72.2121850
  45.5704127  27.5474548  72.3727817  41.5963578  26.8118861  74.0048534
  40.7994742  26.9237555  74.5232030  41.3689171  27.1505513  73.1389425
  47.1417264  35.0031671  71.8210029  47.0062938  35.8483207  72.2494877
  47.6827076  35.2050949  71.0575963  40.5946661  32.5207109  72.3937954
  41.1071182  33.3150360  72.5443519  41.2469374  31.8233400  72.3271556
  42.4041546  35.6372866  74.4760707  42.5808174  36.5590830  74.2881691
  43.1998379  35.3231285  74.9055087  38.5595578  30.8495764  73.1697525
  39.3970800  31.2592772  72.9531233  38.7373845  29.9095206  73.1397719
  50.4560010  28.5170844  68.8581358  49.9406633  29.2875449  69.0969745
  50.1837318  27.8435980  69.4814419  48.0407121  23.3620545  73.9166596
  47.1848717  22.9727395  73.7372235  48.4534073  23.4412506  73.0566382
  55.4294284  31.2703199  70.7934531  54.6523727  30.9314358  70.3489693
  56.1085765  31.2755822  70.1189496  50.2446313  26.3897936  70.6841139
  49.9396449  26.7044086  71.5351282  51.1976755  26.4679356  70.7268472
  48.6892745  32.5488160  72.3334093  48.1614106  31.8140919  72.0207330
  48.1880248  33.3262836  72.0874061  53.6685591  30.7437180  77.4501139
  53.0109265  31.4336442  77.5381268  54.4725990  31.1333612  77.7935126
  43.4211473  23.2107826  74.6940704  43.9955224  22.9883007  73.9613897
  44.0082455  23.2796520  75.4469306  52.4791050  29.0981553  75.5005081
  52.9922931  29.7311545  76.0026791  53.1292274  28.4982748  75.1348441
  43.7481060  25.2412287  68.7136590  42.9118372  25.5786974  69.0345864
  43.6085829  25.1061267  67.7763727  45.7234140  20.0849075  73.4215774
  45.0698553  19.7698092  72.7972389  45.6814614  19.4624815  74.1475597
  46.8345345  30.3668370  65.3369066  45.9272407  30.1357623  65.5360215
  47.3316377  29.5705989  65.5243048  49.7413424  39.0765877  68.2565752
  49.0675123  39.3797574  68.8650710  50.1279246  39.8794957  67.9071209
  48.9571881  26.5731008  77.7463422  48.0394442  26.7945955  77.5885110
  49.3732024  26.6477319  76.8875129  49.7406928  27.9722424  72.8766102
  50.4878747  28.4843821  72.5673224  50.0098518  27.6506477  73.7370495
  48.0133579  30.4680965  69.8593056  47.1044798  30.1839998  69.9565526
  48.0428662  30.8880043  68.9996363  53.2452846  34.0787554  73.6284224
  52.7915173  33.2378464  73.6849414  52.6146813  34.7148953  73.9659004
  52.1885766  25.0079540  74.8584891  51.4508522  24.4956927  75.1895134
  52.4412539  24.5679922  74.0468168  51.6885785  35.9164051  74.5634042
  51.9808760  36.4769108  73.8446407  52.1984406  36.2092612  75.3187201
  38.5821749  28.1886479  73.8408258  38.3846149  27.5955840  73.1159325
  38.0268413  27.8838689  74.5584197  46.5618473  28.0809585  75.9602851
  46.6167082  27.1283422  75.8845328  45.7509675  28.2369024  76.4444150
  47.7109666  32.0089708  67.1981135  47.2729096  31.2925567  66.7386772
  48.4520107  32.2365823  66.6366226  44.5010833  26.6986645  73.7193230
  43.6878698  26.9980816  74.1258422  44.9969827  26.3042334  74.4367713
  46.6519410  36.6944402  75.6527495  46.6095589  36.9205248  74.7236027
  47.5682109  36.4607777  75.8013296  55.8282781  30.2846906  73.2557453
  55.6900680  30.4748501  72.3278642  55.4719000  31.0466288  73.7125504
  44.7685211  33.5707431  75.4489458  45.5625810  33.0757751  75.2472033
  44.0576904  33.0425294  75.0857163  41.0767975  27.7150513  71.5249210
  40.1465563  27.6534968  71.7419173  41.1725447  27.1926466  70.7285852
  40.9953524  24.2405326  74.1127452  41.2560341  25.1550659  74.0036612
  41.8170696  23.7729768  74.2624065  47.9404639  39.2445550  70.4712831
  48.1156395  38.7733593  71.2858454  47.2537427  39.8711316  70.6994092
  48.8961702  33.5218056  76.5176133  48.5611535  33.4818826  77.4133782
  48.3965648  32.8562772  76.0446543  51.8320894  30.8674090  66.7913192
  51.2150065  30.1420918  66.6946245  51.3637382  31.6283450  66.4480266
  43.6219440  25.0859514  65.9134496  42.7448906  24.9648315  65.5496743
  44.0977193  24.2945593  65.6613385  35.1421580  29.8736674  76.0076004
  35.8292620  29.5598404  75.4197019  34.9869709  30.7778039  75.7343255
  46.8083366  37.4385805  73.1597017  46.0250888  37.9807485  73.2535242
  47.5076111  37.9559784  73.5591258  50.1180016  23.2480434  75.8031222
  50.6148716  22.4950397  75.4832293  49.3466998  23.2844751  75.2374432
  51.2009797  32.0052121  73.3769646  50.2666075  32.1253584  73.2074350
  51.3786465  31.1024588  73.1129656  46.7014985  25.3897817  75.5302907
  46.3312772  24.8368858  76.2183813  47.1974077  24.7855951  74.9777907
  54.5882348  27.8469441  73.9119680  55.0542800  28.6797432  73.8379983
  55.0389849  27.3814422  74.6164938  52.6558579  34.1913262  70.9105832
  52.9318423  34.0769857  71.8199706  51.7863078  33.7930747  70.8718005
  49.2912643  38.4399613  74.5538646  49.4735038  37.6221269  75.0166398
  50.1145629  38.6567305  74.1163536  49.6254809  37.3667798  71.8153694
  50.1542575  36.8560253  71.2023856  49.8883028  37.0510328  72.6799227
  40.1271901  35.3831667  79.5589028  40.7125338  34.6375355  79.6916932
  39.9296740  35.6935624  80.4425692  42.9810557  38.4182915  74.5751470
  42.3120932  38.9029042  74.0915510  42.8423426  38.6652135  75.4894849
  38.3498134  26.6801370  71.3547402  38.6451575  25.7712048  71.3014456
  37.4486169  26.6589109  71.0328405  40.0785975  24.3615467  71.4786727
  39.7498681  23.4812846  71.2961833  40.4325346  24.3063136  72.3663117
  49.3265554  35.9970370  75.9881713  49.1790517  35.0687077  76.1689283
  50.1519048  36.0190461  75.5038788  43.1927798  24.6488437  71.8462205
  43.5323871  25.1774358  71.1240813  43.6399919  24.9868843  72.6220772
  45.1795946  23.1463059  70.0455498  45.9004308  23.5244311  69.5419215
  44.5561250  23.8651936  70.1490476  49.3227068  23.8508208  70.9813830
  49.5390683  24.7332846  70.6802658  48.8421136  23.4594421  70.2519472
  44.0626290  26.8093921  77.5584575  43.9170871  27.1234224  78.4508856
  43.5851493  27.4278821  77.0055473  52.7194992  37.3384596  72.4308677
  52.8931870  36.7731019  71.6782530  53.2123883  38.1385491  72.2488167
  45.3259569  22.6810849  72.8753034  45.4475480  21.7527495  73.0743922
  45.0361611  22.6949535  71.9631350  48.1950759  20.3665760  76.0119754
  48.2172456  20.4305093  75.0571734  48.6118818  19.5270268  76.2060260
  58.5734383  30.1021019  74.0498977  59.0165529  29.3528344  73.6518100
  57.6960894  30.0931156  73.6672709  53.7070165  36.6551361  69.5305575
  54.4021069  37.2758053  69.7492890  54.0493315  35.8046712  69.8057953
  55.6061588  34.1051066  71.0592906  56.1312912  34.4438339  70.3342226
  55.5183940  33.1698081  70.8756041  47.2902249  40.1723049  75.4188159
  46.8507239  39.6799428  76.1121016  48.0410366  39.6296017  75.1780235
  39.7694588  36.3634590  75.4212787  40.5952607  36.0638362  75.0411431
  39.4188640  35.5942213  75.8702576  44.7376121  35.7161059  77.4910461
  44.1156130  35.0531764  77.1912689  45.4080988  35.7422190  76.8084109
  37.9703193  34.2820917  76.3801721  37.1335101  33.8543091  76.1985722
  37.9426838  34.4753360  77.3172512  44.2989628  34.2664982  70.9668922
  44.4477748  34.9500446  70.3135594  45.1056071  34.2470072  71.4818377
  42.0542261  30.2930159  71.9729990  41.8088303  29.3892489  72.1710201
  42.2238175  30.2947310  71.0309468  41.3237908  26.0258517  69.4716152
  40.6307153  26.1002872  68.8156188  41.0789660  25.2618861  69.9937669
  47.7985033  36.7613112  68.4380669  47.2259000  37.3803299  67.9851141
  48.3717827  37.3112474  68.9720591  51.0182293  37.0450262  69.5689251
  51.9512966  36.9795824  69.7722127  50.9305506  37.8806529  69.1103784
  53.6470310  36.3616133  66.5293199  53.5683941  36.0275996  67.4228957
  54.4679976  36.8537901  66.5284671  48.1831832  28.0973925  65.7796721
  49.1290936  27.9680133  65.8485139  47.8046077  27.3588587  66.2566150
  46.3674749  26.0223901  65.7151607  45.4606204  25.7257014  65.7914320
  46.6450730  25.7253720  64.8485893  47.9836815  20.5660791  71.8695848
  47.1737543  20.2207876  72.2451094  48.6721231  20.2568335  72.4583460
  49.9127363  19.6438838  73.4920145  50.4658401  20.0634291  74.1510168
  50.1497449  18.7174586  73.5343101  45.1373533  22.8810837  65.8563586
  45.9992697  23.2065735  66.1159403  45.3223878  22.0942333  65.3436652
  37.1540949  30.9633176  78.1343775  36.4604421  30.5487129  77.6213729
  37.9013940  31.0053713  77.5377194  53.2906170  21.7539363  72.9998809
  52.7104839  22.4124167  72.6176861  53.0242103  20.9316708  72.5886226
  39.0677692  30.8951430  76.0109790  39.0448380  30.9939117  75.0591673
  39.3778328  31.7416581  76.3326956  41.7265070  32.9527585  80.1256404
  42.6808323  32.9211527  80.0586335  41.5277593  32.4918209  80.9406630
  52.0731048  23.9139454  72.0555157  51.1856903  24.1989104  71.8375352
  52.4885037  23.7533217  71.2082434  40.0815298  38.4947205  77.1426602
  39.9469766  37.7347606  76.5764600  39.6647361  39.2188105  76.6755391
  51.2174261  33.6784128  66.1503177  51.9210112  33.8834131  66.7660833
  50.4936910  34.2460890  66.4152261  52.0472072  29.4293989  72.2705447
  51.9907273  29.8862541  71.4313080  52.6000414  28.6684674  72.0928290
  55.8576878  25.2183721  73.0955567  55.6013812  24.8180357  73.9263774
  55.2329746  25.9327515  72.9705706  43.2384424  39.3916522  77.3545044
  43.1216808  40.3361954  77.2523735  42.4176871  39.0890083  77.7430844
  53.1260959  34.1166657  68.2001637  53.9606563  33.6847856  68.0179112
  52.9645302  33.9448671  69.1278532  52.7806851  30.6198771  69.5657976
  52.7255655  30.4543042  68.6246421  52.1552906  31.3274804  69.7220166
  46.0902976  20.1206880  69.1443295  46.0781646  21.0648720  69.3011566
  46.9826398  19.9377025  68.8502756  46.0192540  38.7975770  77.2311051
  45.0688171  38.7977632  77.1175424  46.3225027  38.0508505  76.7147086
  49.9055096  16.7149656  73.3989232  49.1387492  16.1608143  73.5445914
  50.3165801  16.7871525  74.2603383  56.2643220  43.3551984  67.5635279
  56.5168740  42.8333505  66.8018742  55.3267779  43.1918129  67.6661962
  57.9676536  39.7480137  68.4667691  58.1350939  40.6160373  68.8338162
  57.7773705  39.9107418  67.5428981  57.9465757  42.2037794  69.4514358
  57.8265382  42.6494845  70.2899839  57.2518345  42.5523112  68.8927896
  54.5874814  40.5704205  68.7136590  53.7512126  40.9078891  69.0345864
  54.4479584  40.4353184  67.7763727  56.5627895  35.4140993  73.4215774
  55.9092307  35.0990010  72.7972389  56.5208369  34.7916733  74.1475597
  57.6739100  45.6960288  65.3369066  56.7666161  45.4649541  65.5360215
  58.1710132  44.8997907  65.5243048  58.5503421  47.3381626  67.1981135
  58.1122851  46.6217485  66.7386772  59.2913862  47.5657741  66.6366226
  51.9161729  43.0442431  71.5249210  50.9859317  42.9826886  71.7419173
  52.0119201  42.5218383  70.7285852  54.4613194  40.4151432  65.9134496
  53.5842661  40.2940233  65.5496743  54.9370947  39.6237510  65.6613385
  49.1891888  42.0093287  71.3547402  49.4845329  41.1003966  71.3014456
  48.2879924  41.9881027  71.0328405  50.9179730  39.6907385  71.4786727
  50.5892436  38.8104764  71.2961833  51.2719100  39.6355054  72.3663117
  54.0321553  39.9780355  71.8462205  54.3717625  40.5066276  71.1240813
  54.4793673  40.3160761  72.6220772  56.0189700  38.4754976  70.0455498
  56.7398063  38.8536229  69.5419215  55.3955004  39.1943853  70.1490476
  60.1620823  39.1800125  70.9813830  60.3784437  40.0624763  70.6802658
  59.6814890  38.7886339  70.2519472  56.1653323  38.0102767  72.8753034
  56.2869234  37.0819413  73.0743922  55.8755366  38.0241453  71.9631350
  52.1631663  41.3550435  69.4716152  51.4700908  41.4294790  68.8156188
  51.9183415  40.5910778  69.9937669  59.0225586  43.4265843  65.7796721
  59.9684691  43.2972051  65.8485139  58.6439831  42.6880505  66.2566150
  57.2068503  41.3515819  65.7151607  56.2999959  41.0548932  65.7914320
  57.4844484  41.0545637  64.8485893  58.8230569  35.8952709  71.8695848
  58.0131297  35.5499794  72.2451094  59.5114986  35.5860253  72.4583460
  55.9767288  38.2102754  65.8563586  56.8386452  38.5357653  66.1159403
  56.1617632  37.4234250  65.3436652  56.9296731  35.4498797  69.1443295
  56.9175401  36.3940637  69.3011566  57.8220153  35.2668943  68.8502756
  60.7448850  32.0441574  73.3989232  59.9781246  31.4900061  73.5445914
  61.1559555  32.1163443  74.2603383  38.9019671   0.7536082  54.9811059
  38.2281370   1.0567779  55.5896017  39.2885493   1.5565162  54.6316516
  37.1010886   0.9215754  57.1958138  37.2762642   0.4503798  58.0103761
  36.4143674   1.5481521  57.4239399  36.9591280  -1.5616683  55.1625976
  36.3865247  -0.9426496  54.7096447  37.5324074  -1.0117321  55.6965898
  50.9151481   6.3106513  65.0202121  51.5529891   6.1913261  64.3165461
  50.7972324   7.2587357  65.0790073  47.7241187   6.2633942  64.9563645
  47.3859698   6.1475006  64.0684180  48.5930955   5.8625107  64.9364651
  43.5828003   8.1169418  60.9460536  43.0192868   8.0259355  60.1776824
  43.4680398   7.2969322  61.4263029  41.1292435   9.6120610  63.7844757
  41.9213726   9.2711434  63.3691056  41.3689085   9.7215585  64.7046910
  49.1627561  11.7840386  56.2575001  48.5115541  12.3694466  55.8709015
  49.9571924  12.3146581  56.3170039  43.0883189   8.8729523  56.6562135
  43.8614065   8.3258510  56.5175011  43.4408587   9.7373772  56.8676597
  45.8524438   7.5782754  66.4530394  46.4488010   7.3538776  65.7387357
  45.9099409   6.8367499  67.0555842  45.4249466   5.0322189  54.2880585
  45.6774987   4.5103710  53.5264048  44.4874025   4.8688334  54.3907269
  50.4692749   4.0357967  62.0955329  51.2555838   3.6177390  61.7445746
  50.7331453   4.9404059  62.2636977  50.6402826   9.4730818  56.7943985
  50.0048659   9.5465444  57.5064890  50.3100233  10.0624416  56.1163065
  45.1445755   6.9350295  56.4904960  45.0282013   6.2595198  57.1586045
  45.2548015   6.4482669  55.6737113  47.4877296   6.3960442  60.1951650
  47.1235503   5.8691063  60.9064571  48.3444412   6.0058911  60.0218135
  49.8858116   9.8867321  66.8578828  49.5858839  10.7892359  66.7494636
  49.5409176   9.6199504  67.7099981  43.3370598   6.3381117  62.8915533
  42.4121094   6.2057332  63.0993225  43.5855011   7.1175337  63.3885475
  47.1072004   3.8807999  56.1759665  46.9871629   4.3265050  57.0145145
  46.4124592   4.2293317  55.6173203  40.6979409   5.9814391  63.7259322
  40.8271790   6.2348870  64.6398734  40.0176860   6.5742099  63.4063977
  44.8678896  16.6511641  59.8249796  44.7902926  17.6019466  59.9038277
  44.2640540  16.3057513  60.4824722  52.8057070   4.3529472  57.0039999
  53.7174926   4.5856859  56.8287696  52.2966717   4.9366517  56.4415078
  51.4126652   9.3355291  64.3953580  50.7835515   9.5001005  63.6929648
  51.0252314   9.7496900  65.1664544  55.2915884  10.2709729  61.7497944
  54.6066922  10.6508630  61.1994977  55.3759734  10.8805055  62.4829892
  46.9654614   9.0729699  61.6603665  47.4292960   9.3517402  60.8708288
  46.7011412   8.1713143  61.4776756  43.8578695   8.6201180  64.5983429
  44.4280052   9.0488449  63.9600913  44.4486807   8.3383765  65.2967614
  45.9023500   5.1952851  58.4693231  46.6047544   5.6473895  58.9367157
  45.5704129   4.5536670  59.0973124  53.6612644  10.7941643  66.5215645
  54.4830087  10.3921830  66.2398327  53.6575047  10.6909877  67.4731761
  41.5963580   3.8180983  60.7293841  40.7994743   3.9299677  61.2477337
  41.3689172   4.1567635  59.8634731  47.4269247  10.3425686  68.6776356
  47.4913680  10.8046094  69.5134527  46.7180171   9.7123051  68.8058665
  47.1417265  12.0093794  58.5455336  47.0062940  12.8545330  58.9740184
  47.6827077  12.2113072  57.7821270  40.5946662   9.5269232  59.1183261
  41.1071183  10.3212482  59.2688826  41.2469375   8.8295522  59.0516862
  42.4041547  12.6434988  61.2006014  42.5808175  13.5652953  61.0126998
  43.1998380  12.3293407  61.6300394  43.5272862  14.1613162  67.2016356
  44.0780288  14.0330225  66.4293350  42.6884338  14.4608051  66.8511249
  38.5595579   7.8557886  59.8942831  39.3970801   8.2654895  59.6776539
  38.7373847   6.9157328  59.8643025  50.4560011   5.5232967  55.5826664
  49.9406635   6.2937571  55.8215052  50.1837320   4.8498103  56.2059726
  55.4294285   8.2765322  57.5179838  54.6523728   7.9376481  57.0735000
  56.1085766   8.2817945  56.8434803  50.2446314   3.3960059  57.4086446
  49.9396450   3.7106208  58.2596589  51.1976756   3.4741479  57.4513779
  48.6892746   9.5550282  59.0579400  48.1614108   8.8203042  58.7452637
  48.1880249  10.3324959  58.8119368  53.6685592   7.7499303  64.1746446
  53.0109267   8.4398564  64.2626575  54.4725991   8.1395735  64.5180432
  52.4791051   6.1043675  62.2250388  52.9922933   6.7373667  62.7272097
  53.1292275   5.5044871  61.8593748  43.7481061   2.2474410  55.4381896
  42.9118373   2.5849096  55.7591171  43.6085831   2.1123389  54.5009033
  46.8345346   7.3730493  52.0614373  45.9272408   7.1419746  52.2605522
  47.3316378   6.5768112  52.2488354  49.7413425  16.0828000  54.9811059
  49.0675124  16.3859696  55.5896017  50.1279247  16.8857080  54.6316516
  48.9571882   3.5793131  64.4708728  48.0394443   3.8008078  64.3130416
  49.3732025   3.6539441  63.6120435  49.7406930   4.9784547  59.6011408
  50.4878749   5.4905944  59.2918530  50.0098519   4.6568599  60.4615802
  48.0133580   7.4743087  56.5838363  47.1044799   7.1902120  56.6810832
  48.0428664   7.8942166  55.7241670  53.2452847  11.0849677  60.3529530
  52.7915174  10.2440587  60.4094721  52.6146814  11.7211075  60.6904310
  51.6885786  12.9226174  61.2879348  51.9808761  13.4831231  60.5691714
  52.1984407  13.2154735  62.0432508  38.5821750   5.1948602  60.5653565
  38.3846150   4.6017962  59.8404631  38.0268414   4.8900812  61.2829504
  46.5618474   5.0871708  62.6848158  46.6167084   4.1345544  62.6090635
  45.7509676   5.2431147  63.1689456  47.7109668   9.0151831  53.9226441
  47.2729098   8.2987690  53.4632079  48.4520108   9.2427946  53.3611533
  44.5010834   3.7048768  60.4438537  43.6878699   4.0042938  60.8503729
  44.9969828   3.3104457  61.1613019  46.6519412  13.7006525  62.3772802
  46.6095590  13.9267371  61.4481334  47.5682111  13.4669899  62.5258603
  55.8282782   7.2909028  59.9802760  55.6900681   7.4810624  59.0523949
  55.4719001   8.0528411  60.4370811  44.7685212  10.5769554  62.1734764
  45.5625811  10.0819874  61.9717339  44.0576905  10.0487417  61.8102470
  49.5880057  12.9587649  66.5247132  49.6417079  13.5278586  67.2924848
  48.7194838  13.1289534  66.1601169  41.0767976   4.7212635  58.2494517
  40.1465564   4.6597091  58.4664479  41.1725448   4.1988588  57.4531158
  40.9953525   1.2467448  60.8372759  41.2560342   2.1612782  60.7281919
  41.8170697   0.7791891  60.9869371  48.5468157   7.1247911  68.0834064
  49.4760217   7.2759071  67.9103031  48.1259187   7.2131932  67.2282710
  47.3456488  11.1498576  65.8532601  47.2067574  10.7817360  66.7258540
  46.5571085  11.6646215  65.6816559  47.9404640  16.2507672  57.1958138
  48.1156396  15.7795715  58.0103761  47.2537428  16.8773438  57.4239399
  48.8961704  10.5280178  63.2421439  48.5611536  10.4880948  64.1379089
  48.3965649   9.8624894  62.7691849  51.8320895   7.8736213  53.5158499
  51.2150066   7.1483041  53.4191552  51.3637384   8.6345573  53.1725573
  42.5065726  19.3997035  63.9697998  42.7462324  20.0315559  64.6477017
  41.6634922  19.0485075  64.2563357  43.6219441   2.0921637  52.6379803
  42.7448907   1.9710438  52.2742050  44.0977194   1.3007715  52.3858692
  35.1421581   6.8798797  62.7321310  35.8292621   6.5660527  62.1442326
  34.9869710   7.7840161  62.4588562  47.0193588  15.2076157  66.3739502
  46.9463759  16.0131129  66.8858807  46.5770981  15.4068123  65.5487523
  46.8083367  14.4447927  59.8842324  46.0250889  14.9869608  59.9780548
  47.5076112  14.9621907  60.2836565  49.4792271  15.1062991  68.5297661
  50.1920243  15.7410456  68.4573562  48.9882300  15.2026857  67.7137663
  51.2009798   9.0114244  60.1014952  50.2666077   9.1315707  59.9319657
  51.3786466   8.1086711  59.8374962  44.5304185  12.8557435  69.3503232
  45.2313644  13.4893918  69.5032626  44.0599300  13.1972166  68.5898871
  52.6558580  11.1975385  57.6351139  52.9318424  11.0831979  58.5445013
  51.7863079  10.7992869  57.5963312  49.2912644  15.4461735  61.2783952
  49.4735039  14.6283391  61.7411705  50.1145630  15.6629428  60.8408842
  49.6254810  14.3729921  58.5399001  50.1542576  13.8622375  57.9269163
  49.8883030  14.0572451  59.4044534  40.1271903  12.3893790  66.2834334
  40.7125339  11.6437478  66.4162238  39.9296741  12.6997747  67.1670998
  42.9810558  15.4245037  61.2996777  42.3120933  15.9091165  60.8160817
  42.8423428  15.6714258  62.2140155  47.1215826  17.4588781  67.8979435
  47.6734134  17.6220402  68.6628520  47.4622020  18.0493219  67.2259460
  38.3498135   3.6863492  58.0792709  38.6451576   2.7774171  58.0259762
  37.4486171   3.6651232  57.7573711  50.2584214  15.4070756  64.8843117
  50.1335353  14.6060496  64.3754063  50.9163305  15.9016950  64.3957087
  52.3219122  13.2079776  66.5122667  51.3749458  13.0885128  66.4400994
  52.6701895  12.3202274  66.5948929  40.0785977   1.3677590  58.2032034
  39.7498683   0.4874969  58.0207140  40.4325347   1.3125259  59.0908423
  49.3265555  13.0032493  62.7127019  49.1790518  12.0749200  62.8934590
  50.1519049  13.0252583  62.2284095  43.1927800   1.6550560  58.5707512
  43.5323872   2.1836481  57.8486120  43.6399920   1.9930966  59.3466078
  52.9299677  13.8261051  63.7991892  53.8546225  13.6203913  63.6616343
  52.7614981  13.5777453  64.7081234  44.0626291   3.8156044  64.2829881
  43.9170872   4.1296347  65.1754163  43.5851495   4.4340944  63.7300780
  52.7194993  14.3446719  59.1553984  52.8931871  13.7793141  58.4027836
  53.2123885  15.1447614  58.9733474  58.5734385   7.1083142  60.7744283
  59.0165531   6.3590467  60.3763407  57.6960895   7.0993278  60.3918015
  53.7070166  13.6613483  56.2550882  54.4021071  14.2820176  56.4738197
  54.0493316  12.8108834  56.5303260  55.6061589  11.1113189  57.7838213
  56.1312913  11.4500462  57.0587533  55.5183942  10.1760204  57.6001347
  47.2681638  15.0247262  69.9128089  47.5768764  14.7796409  70.7850789
  48.0657120  15.2293901  69.4246960  47.2902250  17.1785172  62.1433466
  46.8507240  16.6861551  62.8366323  48.0410367  16.6358140  61.9025541
  39.7694589  13.3696713  62.1458094  40.5952609  13.0700485  61.7656738
  39.4188641  12.6004335  62.5947883  44.7376122  12.7223181  64.2155768
  44.1156131  12.0593886  63.9157995  45.4080989  12.7484313  63.5329415
  37.9703194  11.2883039  63.1047028  37.1335102  10.8605214  62.9231029
  37.9426839  11.4815483  64.0417819  44.2989629  11.2727104  57.6914228
  44.4477749  11.9562569  57.0380901  45.1056072  11.2532195  58.2063684
  42.0542262   7.2992282  58.6975297  41.8088304   6.3954612  58.8955507
  42.2238176   7.3009433  57.7554775  41.3237909   3.0320640  56.1961459
  40.6307154   3.1064995  55.5401494  41.0789661   2.2680983  56.7182975
  47.7985034  13.7675235  55.1625976  47.2259002  14.3865422  54.7096447
  48.3717828  14.3174597  55.6965898  51.0182294  14.0512385  56.2934558
  51.9512967  13.9857947  56.4967433  50.9305507  14.8868652  55.8349090
  53.6470311  13.3678255  53.2538505  53.5683942  13.0338119  54.1474263
  54.4679978  13.8600023  53.2529978  48.1831833   5.1036048  52.5042028
  49.1290938   4.9742256  52.5730446  47.8046078   4.3650710  52.9811456
  46.3674750   3.0286024  52.4396913  45.4606205   2.7319137  52.5159627
  46.6450731   2.7315842  51.5731200  37.1540950   7.9695299  64.8589081
  36.4604422   7.5549252  64.3459036  37.9013941   8.0115835  64.2622500
  39.0677693   7.9013553  62.7355096  39.0448381   8.0001240  61.7836979
  39.3778329   8.7478704  63.0572262  41.7265071   9.9589708  66.8501711
  42.6808324   9.9273650  66.7831642  41.5277594   9.4980331  67.6651936
  40.0815300  15.5009327  63.8671908  39.9469768  14.7409728  63.3009906
  39.6647362  16.2250227  63.4000697  51.2174263  10.6846251  52.8748484
  51.9210113  10.8896253  53.4906139  50.4936911  11.2523013  53.1397567
  52.0472073   6.4356112  58.9950754  51.9907274   6.8924663  58.1558386
  52.6000415   5.6746797  58.8173597  43.2384426  16.3978644  64.0790351
  43.1216810  17.3424077  63.9769041  42.4176872  16.0952206  64.4676150
  53.1260960  11.1228780  54.9246944  53.9606564  10.6909978  54.7424419
  52.9645303  10.9510794  55.8523838  52.7806852   7.6260893  56.2903283
  52.7255656   7.4605165  55.3491727  52.1552908   8.3336926  56.4465473
  44.2638940  17.0506906  67.2946280  45.1666186  17.0830516  67.6112774
  44.0376310  16.1207357  67.3092615  46.0192542  15.8037893  63.9556358
  45.0688173  15.8039754  63.8420730  46.3225028  15.0570627  63.4392393
  61.7545235  21.6398431  65.0202121  62.3923645  21.5205178  64.3165461
  61.6366078  22.5879275  65.0790073  58.5634941  21.5925859  64.9563645
  58.2253453  21.4766924  64.0684180  59.4324710  21.1917024  64.9364651
  54.4221757  23.4461336  60.9460536  53.8586622  23.3551273  60.1776824
  54.3074152  22.6261240  61.4263029  51.9686189  24.9412527  63.7844757
  52.7607481  24.6003352  63.3691056  52.2082839  25.0507502  64.7046910
  60.0021316  27.1132303  56.2575001  59.3509296  27.6986384  55.8709015
  60.7965679  27.6438498  56.3170039  53.9276943  24.2021440  56.6562135
  54.7007819  23.6550428  56.5175011  54.2802342  25.0665690  56.8676597
  55.7661986  25.5297823  69.8629035  55.4751852  26.4343454  69.7475701
  56.4018970  25.5714350  70.5773104  56.6918192  22.9074671  66.4530394
  57.2881765  22.6830694  65.7387357  56.7493164  22.1659417  67.0555842
  56.2643221  20.3614107  54.2880585  56.5168741  19.8395628  53.5264048
  55.3267780  20.1980252  54.3907269  61.3086504  19.3649885  62.0955329
  62.0949593  18.9469308  61.7445746  61.5725208  20.2695977  62.2636977
  61.4796581  24.8022735  56.7943985  60.8442414  24.8757362  57.5064890
  61.1493987  25.3916334  56.1163065  55.9839510  22.2642213  56.4904960
  55.8675768  21.5887116  57.1586045  56.0941769  21.7774586  55.6737113
  58.3271050  21.7252360  60.1951650  57.9629258  21.1982981  60.9064571
  59.1838166  21.3350829  60.0218135  57.9676537  16.7542259  55.1912998
  58.1350940  17.6222496  55.5583469  57.7773707  16.9169541  54.2674287
  60.7251871  25.2159238  66.8578828  60.4252594  26.1184277  66.7494636
  60.3802930  24.9491421  67.7099981  54.1764352  21.6673035  62.8915533
  53.2514849  21.5349249  63.0993225  54.4248765  22.4467254  63.3885475
  57.9465758  19.2099917  56.1759665  57.8265384  19.6556968  57.0145145
  57.2518347  19.5585235  55.6173203  51.5373163  21.3106309  63.7259322
  51.6665544  21.5640788  64.6398734  50.8570614  21.9034017  63.4063977
  55.7072650  31.9803559  59.8249796  55.6296680  32.9311384  59.9038277
  55.1034294  31.6349431  60.4824722  63.6450825  19.6821390  57.0039999
  64.5568681  19.9148777  56.8287696  63.1360472  20.2658434  56.4415078
  56.4536253  21.9616877  72.0429130  57.1950937  22.5001921  71.7663954
  55.7473238  22.5883166  72.2000682  58.2822662  19.0418625  68.0134848
  59.1283857  19.4658038  68.1569497  58.2221300  18.3852249  68.7073412
  62.2520407  24.6647208  64.3953580  61.6229269  24.8292923  63.6929648
  61.8646069  25.0788818  65.1664544  66.1309639  25.6001646  61.7497944
  65.4460677  25.9800548  61.1994977  66.2153488  26.2096973  62.4829892
  57.8048369  24.4021617  61.6603665  58.2686714  24.6809320  60.8708288
  57.5405167  23.5005061  61.4776756  54.6972450  23.9493098  64.5983429
  55.2673807  24.3780366  63.9600913  55.2880562  23.6675683  65.2967614
  56.7417255  20.5244769  58.4693231  57.4441298  20.9765813  58.9367157
  56.4097883  19.8828588  59.0973124  50.4842589  18.7828322  63.7710364
  49.6941643  19.0385850  63.2950475  50.9753836  19.5976659  63.8762405
  64.5006398  26.1233561  66.5215645  65.3223842  25.7213748  66.2398327
  64.4968801  26.0201795  67.4731761  52.4357334  19.1472901  60.7293841
  51.6388497  19.2591595  61.2477337  52.2082926  19.4859553  59.8634731
  58.2663002  25.6717604  68.6776356  58.3307434  26.1338011  69.5134527
  57.5573926  25.0414969  68.8058665  48.7680292  19.0358812  66.2025355
  49.0188330  19.9205822  66.4682931  49.3039840  18.8563414  65.4300447
  57.9811019  27.3385712  58.5455336  57.8456694  28.1837247  58.9740184
  58.5220832  27.5404989  57.7821270  51.4340417  24.8561150  59.1183261
  51.9464937  25.6504400  59.2688826  52.0863130  24.1587440  59.0516862
  53.2435301  27.9726906  61.2006014  53.4201930  28.8944871  61.0126998
  54.0392135  27.6585325  61.6300394  52.5287658  20.0191538  71.0768177
  52.4141173  19.1176795  71.3775276  51.6732176  20.2655235  70.7252994
  59.6079496  27.9609278  72.6755678  59.1643350  27.1745657  72.3576582
  60.2696709  28.1488429  72.0099569  54.3666617  29.4905080  67.2016356
  54.9174042  29.3622143  66.4293350  53.5278093  29.7899969  66.8511249
  58.1633788  25.7556207  71.5460588  58.6962125  24.9944496  71.3159896
  57.6347869  25.4629859  72.2884742  49.3989334  23.1849804  59.8942831
  50.2364556  23.5946812  59.6776539  49.5767601  22.2449246  59.8643025
  61.2953766  20.8524885  55.5826664  60.7800389  21.6229489  55.8215052
  61.0231074  20.1790021  56.2059726  58.8800877  15.6974585  60.6411903
  58.0242473  15.3081436  60.4617541  59.2927828  15.7766546  59.7811688
  56.6542909  13.3159658  64.0469644  57.5195906  13.1202467  63.6875534
  56.7220418  13.0870010  64.9739001  66.2688040  23.6057239  57.5179838
  65.4917483  23.2668399  57.0735000  66.9479521  23.6109862  56.8434803
  61.0840069  18.7251977  57.4086446  60.7790204  19.0398126  58.2596589
  62.0370511  18.8033397  57.4513779  59.5286501  24.8842200  59.0579400
  59.0007862  24.1494960  58.7452637  59.0274003  25.6616876  58.8119368
  64.5079347  23.0791220  64.1746446  63.8503021  23.7690482  64.2626575
  65.3119746  23.4687652  64.5180432  54.2605228  15.5461866  61.4186011
  54.8348980  15.3237048  60.6859204  54.8476211  15.6150561  62.1714612
  63.3184805  21.4335593  62.2250388  63.8316687  22.0665585  62.7272097
  63.9686029  20.8336789  61.8593748  54.5874815  17.5766327  55.4381896
  53.7512128  17.9141014  55.7591171  54.4479585  17.4415307  54.5009033
  56.5627896  12.4203115  60.1461081  55.9092308  12.1052132  59.5217695
  56.5208370  11.7978856  60.8720903  57.6739101  22.7022410  52.0614373
  56.7666163  22.4711664  52.2605522  58.1710133  21.9060029  52.2488354
  60.5807180  31.4119917  54.9811059  59.9068878  31.7151614  55.5896017
  60.9673002  32.2148998  54.6316516  59.7965636  18.9085049  64.4708728
  58.8788198  19.1299996  64.3130416  60.2125780  18.9831359  63.6120435
  60.5800684  20.3076464  59.6011408  61.3272503  20.8197862  59.2918530
  60.8492274  19.9860517  60.4615802  58.8527334  22.8035005  56.5838363
  57.9438554  22.5194038  56.6810832  58.8822418  23.2234084  55.7241670
  64.0846602  26.4141595  60.3529530  63.6308929  25.5732504  60.4094721
  63.4540568  27.0502993  60.6904310  63.0279521  17.3433581  61.5830198
  62.2902278  16.8310967  61.9140440  63.2806295  16.9033962  60.7713475
  62.5279541  28.2518091  61.2879348  62.8202515  28.8123148  60.5691714
  63.0378162  28.5446652  62.0432508  49.4215505  20.5240519  60.5653565
  49.2239904  19.9309880  59.8404631  48.8662169  20.2192729  61.2829504
  57.4012228  20.4163626  62.6848158  57.4560838  19.4637462  62.6090635
  56.5903430  20.5723065  63.1689456  58.5503422  24.3443749  53.9226441
  58.1122852  23.6279608  53.4632079  59.2913863  24.5719864  53.3611533
  55.3404588  19.0340685  60.4438537  54.5272454  19.3334856  60.8503729
  55.8363582  18.6396374  61.1613019  57.4913166  29.0298442  62.3772802
  57.4489345  29.2559289  61.4481334  58.4075865  28.7961817  62.5258603
  66.6676537  22.6200946  59.9802760  66.5294435  22.8102542  59.0523949
  66.3112756  23.3820329  60.4370811  54.8318663  16.6059041  66.0599772
  55.4718042  16.4647800  65.3622735  53.9996194  16.3193554  65.6838374
  55.6078967  25.9061471  62.1734764  56.4019565  25.4111792  61.9717339
  54.8970659  25.3779334  61.8102470  60.4273811  28.2879567  66.5247132
  60.4810834  28.8570503  67.2924848  59.5588593  28.4581452  66.1601169
  51.9161730  20.0504553  58.2494517  50.9859318  19.9889009  58.4664479
  52.0119202  19.5280506  57.4531158  51.8347279  16.5759366  60.8372759
  52.0954097  17.4904699  60.7281919  52.6564452  16.1083809  60.9869371
  53.3072205  17.9897123  68.0071583  53.9795258  17.7814485  67.3584232
  52.4801991  17.7919209  67.5676815  59.3861911  22.4539829  68.0834064
  60.3153971  22.6050989  67.9103031  58.9652941  22.5423850  67.2282710
  58.1850243  26.4790493  65.8532601  58.0461329  26.1109278  66.7258540
  57.3964839  26.9938133  65.6816559  58.7798395  31.5799590  57.1958138
  58.9550151  31.1087633  58.0103761  58.0931183  32.2065356  57.4239399
  59.7355458  25.8572096  63.2421439  59.4005291  25.8172866  64.1379089
  59.2359404  25.1916812  62.7691849  53.7099702  21.2639726  68.7674020
  53.5719500  20.5319965  69.3685559  54.6204625  21.1748626  68.4858208
  62.6714650  23.2028130  53.5158499  62.0543820  22.4774959  53.4191552
  62.2031138  23.9637491  53.1725573  56.3382003  20.9759685  68.2557700
  57.0481621  20.3352878  68.2144318  56.2951311  21.2272580  69.1783881
  55.0510937  17.9624903  70.0753339  54.5148294  17.5115642  70.7274936
  54.4627645  18.0970812  69.3323804  53.3459480  34.7288953  63.9697998
  53.5856078  35.3607477  64.6477017  52.5028677  34.3776993  64.2563357
  54.4613196  17.4213555  52.6379803  53.5842662  17.3002355  52.2742050
  54.9370949  16.6299633  52.3858692  45.9815336  22.2090714  62.7321310
  46.6686376  21.8952444  62.1442326  45.8263464  23.1132079  62.4588562
  50.7850058  17.0980911  67.1606334  50.7008247  16.4906581  66.4256744
  49.9632764  17.5889929  67.1615830  57.8587342  30.5368075  66.3739502
  57.7857514  31.3423047  66.8858807  57.4164735  30.7360041  65.5487523
  57.6477122  29.7739845  59.8842324  56.8644644  30.3161525  59.9780548
  58.3469867  30.2913825  60.2836565  60.9573772  15.5834475  62.5276529
  61.4542471  14.8304437  62.2077599  60.1860753  15.6198791  61.9619738
  60.3186026  30.4354909  68.5297661  61.0313998  31.0702374  68.4573562
  59.8276054  30.5318775  67.7137663  62.0403552  24.3406162  60.1014952
  61.1059831  24.4607624  59.9319657  62.2180221  23.4378629  59.8374962
  57.5408741  17.7251858  62.2548214  57.1706528  17.1722898  62.9429119
  58.0367833  17.1209991  61.7023214  65.4276104  20.1823481  60.6364987
  65.8936556  21.0151473  60.5625289  65.8783604  19.7168463  61.3410245
  55.3697939  28.1849353  69.3503232  56.0707399  28.8185835  69.5032626
  54.8993054  28.5264084  68.5898871  63.4952335  26.5267302  57.6351139
  63.7712179  26.4123897  58.5445013  62.6256834  26.1284787  57.5963312
  60.1306399  30.7753653  61.2783952  60.3128793  29.9575309  61.7411705
  60.9539385  30.9921345  60.8408842  60.4648564  29.7021838  58.5399001
  60.9936331  29.1914293  57.9269163  60.7276784  29.3864368  59.4044534
  50.9665657  27.7185708  66.2834334  51.5519094  26.9729395  66.4162238
  50.7690496  28.0289664  67.1670998  53.8204312  30.7536955  61.2996777
  53.1514688  31.2383083  60.8160817  53.6817182  31.0006175  62.2140155
  45.5583312  20.2891308  65.0038777  45.5967411  19.7554898  65.7975896
  45.0523605  19.7626513  64.3849755  57.9609581  32.7880698  67.8979435
  58.5127889  32.9512320  68.6628520  58.3015774  33.3785136  67.2259460
  52.9374074  15.1355848  68.5001320  53.0015401  15.9970679  68.0878717
  52.8741194  14.5229850  67.7673678  49.1891889  19.0155410  58.0792709
  49.4845331  18.1066088  58.0259762  48.2879925  18.9943149  57.7573711
  61.0977968  30.7362674  64.8843117  60.9729108  29.9352414  64.3754063
  61.7557059  31.2308867  64.3957087  52.7186136  17.0911407  64.0620257
  51.9972722  17.7047374  63.9227731  53.5079392  17.6269171  63.9836903
  63.1612877  28.5371694  66.5122667  62.2143212  28.4177045  66.4400994
  63.5095650  27.6494192  66.5948929  50.9179731  16.6969508  58.2032034
  50.5892437  15.8166887  58.0207140  51.2719102  16.6417176  59.0908423
  60.1659310  28.3324410  62.7127019  60.0184272  27.4041118  62.8934590
  60.9912803  28.3544501  62.2284095  54.0321554  16.9842477  58.5707512
  54.3717627  17.5128399  57.8486120  54.4793675  17.3222884  59.3466078
  63.7693432  29.1552969  63.7991892  64.6939979  28.9495830  63.6616343
  63.6008735  28.9069370  64.7081234  56.0189701  15.4817099  56.7700804
  56.7398064  15.8598352  56.2664521  55.3955005  16.2005976  56.8735782
  60.1620824  16.1862248  57.7059137  60.3784439  17.0686886  57.4047965
  59.6814891  15.7948461  56.9764779  54.9020046  19.1447961  64.2829881
  54.7564626  19.4588264  65.1754163  54.4245249  19.7632862  63.7300780
  56.7616428  16.1350509  64.3310771  56.7477997  15.2391602  63.9943069
  57.4788857  16.1421173  64.9649057  58.6142559  16.5687849  66.3763898
  58.3560337  17.4904920  66.3748229  58.0827600  16.1718284  67.0664362
  63.5588748  29.6738636  59.1553984  63.7325625  29.1085059  58.4027836
  64.0517639  30.4739531  58.9733474  49.3765708  21.6853306  67.2217542
  48.8319176  22.4613114  67.3537817  50.2545058  22.0324110  67.0636664
  56.1653324  15.0164889  59.5998341  56.2869236  14.0881536  59.7989229
  55.8755367  15.0303575  58.6876656  59.0344515  12.7019800  62.7365061
  59.0566212  12.7659133  61.7817040  59.4512574  11.8624309  62.9305567
  69.4128139  22.4375059  60.7744283  69.8559285  21.6882385  60.3763407
  68.5354649  22.4285196  60.3918015  64.5463920  28.9905401  56.2550882
  65.2414825  29.6112094  56.4738197  64.8887071  28.1400752  56.5303260
  50.1631730  20.8123202  70.1147699  49.4213466  20.9605837  70.7012330
  49.8424474  21.0731467  69.2514449  66.4455344  26.4405106  57.7838213
  66.9706668  26.7792379  57.0587533  66.3577696  25.5052122  57.6001347
  58.1075392  30.3539180  69.9128089  58.4162519  30.1088327  70.7850789
  58.9050874  30.5585819  69.4246960  58.1296004  32.5077090  62.1433466
  57.6900995  32.0153468  62.8366323  58.8804121  31.9650057  61.9025541
  50.6088343  28.6988631  62.1458094  51.4346363  28.3992402  61.7656738
  50.2582395  27.9296253  62.5947883  55.5769876  28.0515099  64.2155768
  54.9549886  27.3885804  63.9157995  56.2474743  28.0776231  63.5329415
  48.8096948  26.6174957  63.1047028  47.9728857  26.1897131  62.9231029
  48.7820594  26.8107400  64.0417819  55.1383383  26.6019022  57.6914228
  55.2871504  27.2854487  57.0380901  55.9449827  26.5824112  58.2063684
  52.8936016  22.6284200  58.6975297  52.6482058  21.7246530  58.8955507
  53.0631931  22.6301350  57.7554775  52.1631664  18.3612557  56.1961459
  51.4700909  18.4356912  55.5401494  51.9183416  17.5972901  56.7182975
  58.6378789  29.0967153  55.1625976  58.0652756  29.7157340  54.7096447
  59.2111583  29.6466514  55.6965898  61.8576049  29.3804303  56.2934558
  62.7906722  29.3149864  56.4967433  61.7699262  30.2160570  55.8349090
  64.4864065  28.6970173  53.2538505  64.4077697  28.3630037  54.1474263
  65.3073732  29.1891941  53.2529978  59.0225587  20.4327965  52.5042028
  59.9684692  20.3034173  52.5730446  58.6439832  19.6942627  52.9811456
  57.2068505  18.3577942  52.4396913  56.2999960  18.0611054  52.5159627
  57.4844486  18.0607760  51.5731200  48.1246445  19.6784305  62.8895960
  47.8049229  18.8249613  62.5970334  47.5779873  19.8932883  63.6453927
  51.9026352  22.3946746  66.6065466  52.1212362  23.3263854  66.6253500
  52.3152126  22.0354721  67.3920270  58.8230570  12.9014831  58.5941155
  58.0131299  12.5561916  58.9696401  59.5114987  12.5922375  59.1828766
  60.7521119  11.9792878  60.2165451  61.3052157  12.3988332  60.8755474
  60.9891205  11.0528626  60.2588407  55.9767289  15.2164877  52.5808892
  56.8386453  15.5419775  52.8404710  56.1617633  14.4296373  52.0681958
  47.9934705  23.2987217  64.8589081  47.2998176  22.8841169  64.3459036
  48.7407696  23.3407753  64.2622500  64.1299926  14.0893403  59.7244115
  63.5498595  14.7478207  59.3422168  63.8635858  13.2670748  59.3131533
  49.9071447  23.2305470  62.7355096  49.8842136  23.3293158  61.7836979
  50.2172084  24.0770621  63.0572262  52.5658825  25.2881625  66.8501711
  53.5202079  25.2565568  66.7831642  52.3671349  24.8272249  67.6651936
  53.1558207  23.8582741  69.4172508  53.9751096  24.3526820  69.4407346
  53.4295015  22.9414710  69.3890076  62.9124804  16.2493494  58.7800464
  62.0250659  16.5343144  58.5620658  63.3278793  16.0887257  57.9327741
  50.9209054  30.8301245  63.8671908  50.7863522  30.0701646  63.3009906
  50.5041116  31.5542145  63.4000697  62.0568017  26.0138168  52.8748484
  62.7603867  26.2188171  53.4906139  61.3330666  26.5814930  53.1397567
  62.8865827  21.7648030  58.9950754  62.8301029  22.2216581  58.1558386
  63.4394170  21.0038714  58.8173597  66.6970633  17.5537762  59.8200873
  66.4407568  17.1534397  60.6509081  66.0723501  18.2681556  59.6951013
  54.0778180  31.7270562  64.0790351  53.9610564  32.6715994  63.9769041
  53.2570626  31.4244123  64.4676150  63.9654715  26.4520698  54.9246944
  64.8000318  26.0201896  54.7424419  63.8039057  26.2802711  55.8523838
  63.6200607  22.9552811  56.2903283  63.5649411  22.7897082  55.3491727
  62.9946662  23.6628844  56.4465473  48.4093122  18.1920875  70.1164705
  49.0551985  17.6819829  70.6051930  48.2010273  18.9289557  70.6908131
  56.9296732  12.4560920  55.8688601  56.9175402  13.4002760  56.0256872
  57.8220154  12.2731065  55.5748063  55.1032694  32.3798824  67.2946280
  56.0059941  32.4122434  67.6112774  54.8770064  31.4499275  67.3092615
  56.8586296  31.1329810  63.9556358  55.9081927  31.1331672  63.8420730
  57.1618782  30.3862545  63.4392393  60.7448852   9.0503697  60.1234538
  59.9781247   8.4962183  60.2691221  61.1559557   9.1225565  60.9848690
  72.5938990  36.9690349  65.0202121  73.2317400  36.8497096  64.3165461
  72.4759833  37.9171193  65.0790073  69.4028696  36.9217777  64.9563645
  69.0647207  36.8058842  64.0684180  70.2718464  36.5208942  64.9364651
  65.2615512  38.7753253  60.9460536  64.6980377  38.6843190  60.1776824
  65.1467907  37.9553158  61.4263029  62.8079944  40.2704445  63.7844757
  63.6001235  39.9295270  63.3691056  63.0476594  40.3799420  64.7046910
  70.8415070  42.4424221  56.2575001  70.1903050  43.0278301  55.8709015
  71.6359433  42.9730416  56.3170039  64.7670697  39.5313358  56.6562135
  65.5401573  38.9842345  56.5175011  65.1196096  40.3957607  56.8676597
  67.5311947  38.2366589  66.4530394  68.1275519  38.0122611  65.7387357
  67.5886918  37.4951334  67.0555842  67.1036975  35.6906024  54.2880585
  67.3562496  35.1687546  53.5264048  66.1661534  35.5272170  54.3907269
  72.1480258  34.6941803  62.0955329  72.9343347  34.2761226  61.7445746
  72.4118962  35.5987895  62.2636977  72.3190335  40.1314653  56.7943985
  71.6836168  40.2049279  57.5064890  71.9887742  40.7208252  56.1163065
  66.8233264  37.5934130  56.4904960  66.7069522  36.9179034  57.1586045
  66.9335524  37.1066504  55.6737113  69.1664805  37.0544277  60.1951650
  68.8023012  36.5274898  60.9064571  70.0231921  36.6642746  60.0218135
  68.8070292  32.0834177  55.1912998  68.9744694  32.9514413  55.5583469
  68.6167461  32.2461459  54.2674287  65.0158107  36.9964953  62.8915533
  64.0908603  36.8641167  63.0993225  65.2642520  37.7759172  63.3885475
  68.7859513  34.5391835  56.1759665  68.6659138  34.9848885  57.0145145
  68.0912101  34.8877152  55.6173203  62.3766918  36.6398226  63.7259322
  62.5059299  36.8932705  64.6398734  61.6964369  37.2325934  63.4063977
  66.5466405  47.3095476  59.8249796  66.4690435  48.2603301  59.9038277
  65.9428049  46.9641349  60.4824722  69.1216417  34.3710542  68.0134848
  69.9677612  34.7949956  68.1569497  69.0615054  33.7144167  68.7073412
  73.0914161  39.9939126  64.3953580  72.4623024  40.1584840  63.6929648
  72.7039823  40.4080736  65.1664544  68.6442123  39.7313534  61.6603665
  69.1080469  40.0101237  60.8708288  68.3798921  38.8296979  61.4776756
  65.5366204  39.2785016  64.5983429  66.1067561  39.7072284  63.9600913
  66.1274316  38.9967600  65.2967614  67.5811009  35.8536687  58.4693231
  68.2835053  36.3057730  58.9367157  67.2491638  35.2120505  59.0973124
  61.3236343  34.1120239  63.7710364  60.5335397  34.3677768  63.2950475
  61.8147591  34.9268577  63.8762405  63.2751089  34.4764819  60.7293841
  62.4782252  34.5883513  61.2477337  63.0476681  34.8151471  59.8634731
  59.6074046  34.3650730  66.2025355  59.8582085  35.2497740  66.4682931
  60.1433595  34.1855331  65.4300447  68.8204774  42.6677629  58.5455336
  68.6850449  43.5129165  58.9740184  69.3614586  42.8696907  57.7821270
  62.2734171  40.1853067  59.1183261  62.7858692  40.9796318  59.2688826
  62.9256884  39.4879358  59.0516862  64.0829056  43.3018824  61.2006014
  64.2595684  44.2236788  61.0126998  64.8785889  42.9877243  61.6300394
  63.3681412  35.3483455  71.0768177  63.2534928  34.4468713  71.3775276
  62.5125930  35.5947152  70.7252994  60.2383088  38.5141722  59.8942831
  61.0758310  38.9238730  59.6776539  60.4161356  37.5741164  59.8643025
  72.1347520  36.1816802  55.5826664  71.6194144  36.9521407  55.8215052
  71.8624829  35.5081938  56.2059726  69.7194631  31.0266503  60.6411903
  68.8636228  30.6373353  60.4617541  70.1321583  31.1058464  59.7811688
  67.4936664  28.6451576  64.0469644  68.3589660  28.4494385  63.6875534
  67.5614173  28.4161928  64.9739001  71.9233823  34.0543894  57.4086446
  71.6183959  34.3690043  58.2596589  72.8764265  34.1325314  57.4513779
  70.3680255  40.2134118  59.0579400  69.8401617  39.4786877  58.7452637
  69.8667758  40.9908794  58.8119368  65.0998983  30.8753784  61.4186011
  65.6742735  30.6528965  60.6859204  65.6869965  30.9442478  62.1714612
  65.4268570  32.9058245  55.4381896  64.5905882  33.2432931  55.7591171
  65.2873340  32.7707225  54.5009033  67.4021650  27.7495033  60.1461081
  66.7486063  27.4344050  59.5217695  67.3602125  27.1270773  60.8720903
  68.5132855  38.0314328  52.0614373  67.6059917  37.8003581  52.2605522
  69.0103887  37.2351947  52.2488354  71.4200934  46.7411835  54.9811059
  70.7462633  47.0443532  55.5896017  71.8066756  47.5440915  54.6316516
  70.6359391  34.2376966  64.4708728  69.7181952  34.4591913  64.3130416
  71.0519534  34.3123277  63.6120435  71.4194439  35.6368382  59.6011408
  72.1666258  36.1489779  59.2918530  71.6886028  35.3152435  60.4615802
  69.6921089  38.1326923  56.5838363  68.7832308  37.8485956  56.6810832
  69.7216173  38.5526001  55.7241670  60.2609259  35.8532437  60.5653565
  60.0633659  35.2601798  59.8404631  59.7055923  35.5484647  61.2829504
  68.2405983  35.7455543  62.6848158  68.2954593  34.7929380  62.6090635
  67.4297185  35.9014982  63.1689456  69.3897177  39.6735666  53.9226441
  68.9516607  38.9571525  53.4632079  70.1307617  39.9011781  53.3611533
  66.1798343  34.3632603  60.4438537  65.3666208  34.6626774  60.8503729
  66.6757337  33.9688292  61.1613019  68.3306921  44.3590360  62.3772802
  68.2883099  44.5851206  61.4481334  69.2469619  44.1253735  62.5258603
  65.6712417  31.9350959  66.0599772  66.3111797  31.7939718  65.3622735
  64.8389948  31.6485472  65.6838374  66.4472721  41.2353389  62.1734764
  67.2413320  40.7403709  61.9717339  65.7364414  40.7071252  61.8102470
  62.7555485  35.3796471  58.2494517  61.8253073  35.3180926  58.4664479
  62.8512957  34.8572424  57.4531158  62.6741034  31.9051284  60.8372759
  62.9347851  32.8196617  60.7281919  63.4958206  31.4375726  60.9869371
  64.1465959  33.3189041  68.0071583  64.8189013  33.1106403  67.3584232
  63.3195746  33.1211127  67.5676815  69.6192149  46.9091507  57.1958138
  69.7943905  46.4379551  58.0103761  68.9324937  47.5357274  57.4239399
  70.5749213  41.1864014  63.2421439  70.2399045  41.1464784  64.1379089
  70.0753158  40.5208730  62.7691849  64.5493457  36.5931644  68.7674020
  64.4113254  35.8611883  69.3685559  65.4598380  36.5040544  68.4858208
  73.5108404  38.5320048  53.5158499  72.8937575  37.8066876  53.4191552
  73.0424893  39.2929408  53.1725573  67.1775757  36.3051603  68.2557700
  67.8875376  35.6644795  68.2144318  67.1345065  36.5564498  69.1783881
  65.8904691  33.2916821  70.0753339  65.3542048  32.8407559  70.7274936
  65.3021400  33.4262730  69.3323804  65.3006950  32.7505472  52.6379803
  64.4236416  32.6294273  52.2742050  65.7764703  31.9591551  52.3858692
  56.8209090  37.5382632  62.7321310  57.5080130  37.2244362  62.1442326
  56.6657219  38.4423997  62.4588562  61.6243812  32.4272829  67.1606334
  61.5402001  31.8198498  66.4256744  60.8026519  32.9181847  67.1615830
  68.4870876  45.1031763  59.8842324  67.7038398  45.6453443  59.9780548
  69.1863621  45.6205742  60.2836565  71.7967526  30.9126392  62.5276529
  72.2936226  30.1596355  62.2077599  71.0254508  30.9490709  61.9619738
  72.8797307  39.6698079  60.1014952  71.9453586  39.7899542  59.9319657
  73.0573975  38.7670546  59.8374962  68.3802495  33.0543775  62.2548214
  68.0100283  32.5014816  62.9429119  68.8761587  32.4501909  61.7023214
  70.9700153  46.1045571  61.2783952  71.1522548  45.2867227  61.7411705
  71.7933139  46.3213263  60.8408842  71.3042319  45.0313756  58.5399001
  71.8330085  44.5206211  57.9269163  71.5670538  44.7156286  59.4044534
  61.8059412  43.0477625  66.2834334  62.3912848  42.3021313  66.4162238
  61.6084250  43.3581582  67.1670998  64.6598067  46.0828873  61.2996777
  63.9908442  46.5675000  60.8160817  64.5210937  46.3298093  62.2140155
  56.3977066  35.6183225  65.0038777  56.4361166  35.0846816  65.7975896
  55.8917359  35.0918431  64.3849755  63.7767829  30.4647766  68.5001320
  63.8409155  31.3262597  68.0878717  63.7134949  29.8521768  67.7673678
  60.0285644  34.3447328  58.0792709  60.3239085  33.4358006  58.0259762
  59.1273680  34.3235067  57.7573711  63.5579891  32.4203324  64.0620257
  62.8366477  33.0339292  63.9227731  64.3473147  32.9561089  63.9836903
  61.7573486  32.0261425  58.2032034  61.4286192  31.1458804  58.0207140
  62.1112856  31.9709094  59.0908423  71.0053064  43.6616328  62.7127019
  70.8578027  42.7333035  62.8934590  71.8306558  43.6836419  62.2284095
  64.8715309  32.3134395  58.5707512  65.2111381  32.8420316  57.8486120
  65.3187429  32.6514801  59.3466078  66.8583456  30.8109017  56.7700804
  67.5791818  31.1890269  56.2664521  66.2348760  31.5297893  56.8735782
  71.0014579  31.5154166  57.7059137  71.2178193  32.3978804  57.4047965
  70.5208646  31.1240379  56.9764779  65.7413800  34.4739879  64.2829881
  65.5958381  34.7880182  65.1754163  65.2639004  35.0924779  63.7300780
  67.6010183  31.4642427  64.3310771  67.5871752  30.5683520  63.9943069
  68.3182611  31.4713091  64.9649057  69.4536314  31.8979767  66.3763898
  69.1954092  32.8196838  66.3748229  68.9221354  31.5010202  67.0664362
  60.2159462  37.0145223  67.2217542  59.6712930  37.7905031  67.3537817
  61.0938812  37.3616028  67.0636664  67.0047079  30.3456807  59.5998341
  67.1262990  29.4173453  59.7989229  66.7149121  30.3595493  58.6876656
  69.8738269  28.0311718  62.7365061  69.8959966  28.0951051  61.7817040
  70.2906328  27.1916226  62.9305567  61.0025484  36.1415120  70.1147699
  60.2607220  36.2897755  70.7012330  60.6818228  36.4023385  69.2514449
  68.9689759  47.8369007  62.1433466  68.5294749  47.3445386  62.8366323
  69.7197876  47.2941975  61.9025541  61.4482098  44.0280548  62.1458094
  62.2740118  43.7284320  61.7656738  61.0976150  43.2588171  62.5947883
  66.4163631  43.3807016  64.2155768  65.7943640  42.7177721  63.9157995
  67.0868498  43.4068148  63.5329415  59.6490703  41.9466875  63.1047028
  58.8122611  41.5189049  62.9231029  59.6214348  42.1399318  64.0417819
  65.9777138  41.9310940  57.6914228  66.1265258  42.6146404  57.0380901
  66.7843581  41.9116030  58.2063684  63.7329771  37.9576117  58.6975297
  63.4875813  37.0538447  58.8955507  63.9025685  37.9593268  57.7554775
  63.0025418  33.6904475  56.1961459  62.3094663  33.7648830  55.5401494
  62.7577170  32.9264819  56.7182975  69.4772543  44.4259070  55.1625976
  68.9046510  45.0449257  54.7096447  70.0505337  44.9758432  55.6965898
  72.6969803  44.7096220  56.2934558  73.6300476  44.6441782  56.4967433
  72.6093016  45.5452487  55.8349090  69.8619342  35.7619883  52.5042028
  70.8078447  35.6326091  52.5730446  69.4833587  35.0234545  52.9811456
  68.0462259  33.6869859  52.4396913  67.1393714  33.3902972  52.5159627
  68.3238240  33.3899677  51.5731200  58.9640199  35.0076223  62.8895960
  58.6442984  34.1541531  62.5970334  58.4173628  35.2224801  63.6453927
  62.7420107  37.7238664  66.6065466  62.9606117  38.6555772  66.6253500
  63.1545881  37.3646638  67.3920270  69.6624325  28.2306749  58.5941155
  68.8525053  27.8853834  58.9696401  70.3508742  27.9214293  59.1828766
  71.5914873  27.3084796  60.2165451  72.1445912  27.7280249  60.8755474
  71.8284959  26.3820544  60.2588407  66.8161044  30.5456795  52.5808892
  67.6780208  30.8711693  52.8404710  67.0011388  29.7588291  52.0681958
  58.8328459  38.6279134  64.8589081  58.1391931  38.2133087  64.3459036
  59.5801450  38.6699671  64.2622500  60.7465202  38.5597388  62.7355096
  60.7235890  38.6585075  61.7836979  61.0565838  39.4062539  63.0572262
  63.4052580  40.6173543  66.8501711  64.3595833  40.5857485  66.7831642
  63.2065103  40.1564167  67.6651936  61.7602809  46.1593163  63.8671908
  61.6257277  45.3993563  63.3009906  61.3434871  46.8834062  63.4000697
  72.8961772  41.3430086  52.8748484  73.5997622  41.5480089  53.4906139
  72.1724420  41.9106848  53.1397567  64.9171934  47.0562480  64.0790351
  64.8004319  48.0007912  63.9769041  64.0964381  46.7536041  64.4676150
  59.2486876  33.5212793  70.1164705  59.8945740  33.0111747  70.6051930
  59.0404027  34.2581475  70.6908131  67.7690487  27.7852838  55.8688601
  67.7569157  28.7294678  56.0256872  68.6613909  27.6022983  55.5748063
  67.6980051  46.4621728  63.9556358  66.7475682  46.4623590  63.8420730
  68.0012537  45.7154463  63.4392393  71.5842606  24.3795614  60.1234538
  70.8175002  23.8254101  60.2691221  71.9953311  24.4517483  60.9848690
  73.5949239  50.7088388  58.2494517  72.6646827  50.6472844  58.4664479
  73.6906711  50.1864341  57.4531158  70.8679398  49.6739245  58.0792709
  71.1632840  48.7649924  58.0259762  69.9667434  49.6526985  57.7573711
  72.5967240  47.3553343  58.2032034  72.2679946  46.4750722  58.0207140
  72.9506611  47.3001012  59.0908423  55.7072652   8.9865681  46.5495103
  55.6296681   9.9373506  46.6283583  55.1034295   8.6411554  47.2070029
  53.2435303   4.9789028  47.9251321  53.4201931   5.9006993  47.7372305
  54.0392136   4.6647448  48.3545701  54.3666618   6.4967202  53.9261663
  54.9174043   6.3684266  53.1538657  53.5278094   6.7962091  53.5756556
  60.5807181   8.4182040  41.7056365  59.9068880   8.7213737  42.3141323
  60.9673003   9.2211120  41.3561822  57.4913167   6.0360565  49.1018108
  57.4489346   6.2621411  48.1726640  58.4075866   5.8023940  49.2503909
  58.7798396   8.5861712  43.9203445  58.9550152   8.1149756  44.7349067
  58.0931184   9.2127479  44.1484705  53.3459481  11.7351075  50.6943305
  53.5856080  12.3669599  51.3722323  52.5028678  11.3839115  50.9808664
  57.8587343   7.5430198  53.0984809  57.7857515   8.3485169  53.6104113
  57.4164736   7.7422163  52.2732830  57.6477123   6.7801968  46.6087630
  56.8644645   7.3223648  46.7025855  58.3469868   7.2975947  47.0081871
  60.3186027   7.4417032  55.2542967  61.0313999   8.0764496  55.1818869
  59.8276055   7.5380898  54.4382969  55.3697940   5.1911475  56.0748538
  56.0707400   5.8247958  56.2277932  54.8993055   5.5326207  55.3144177
  60.1306400   7.7815776  48.0029259  60.3128795   6.9637432  48.4657011
  60.9539386   7.9983468  47.5654149  50.9665658   4.7247830  53.0079641
  51.5519095   3.9791518  53.1407545  50.7690497   5.0351787  53.8916305
  53.8204314   7.7599078  48.0242083  53.1514689   8.2445205  47.5406123
  53.6817183   8.0068298  48.9385462  57.9609582   9.7942821  54.6224742
  58.5127890   9.9574443  55.3873827  58.3015776  10.3847259  53.9504766
  61.0977969   7.7424797  51.6088424  60.9729109   6.9414536  51.0999369
  61.7557061   8.2370990  51.1202394  58.1075394   7.3601303  56.6373396
  58.4162520   7.1150449  57.5096096  58.9050876   7.5647941  56.1492266
  58.1296006   9.5139212  48.8678773  57.6900996   9.0215591  49.5611629
  58.8804123   8.9712180  48.6270848  50.6088345   5.7050753  48.8703401
  51.4346364   5.4054525  48.4902044  50.2582397   4.9358376  49.3193189
  48.8096950   3.6237080  49.8292334  47.9728858   3.1959254  49.6476335
  48.7820595   3.8169523  50.7663125  58.6378790   6.1029275  41.8871282
  58.0652757   6.7219462  41.4341754  59.2111584   6.6528637  42.4211204
  50.9209055   7.8363368  50.5917215  50.7863523   7.0763768  50.0255213
  50.5041118   8.5604267  50.1246004  54.0778181   8.7332685  50.8035658
  53.9610565   9.6778117  50.7014348  53.2570628   8.4306246  51.1921457
  55.1032695   9.3860946  54.0191586  56.0059942   9.4184557  54.3358081
  54.8770065   8.4561397  54.0337922  56.8586297   8.1391933  50.6801665
  55.9081928   8.1393795  50.5666037  57.1618784   7.3924668  50.1637699
  72.5938991  13.9752471  51.7447427  73.2317401  13.8559219  51.0410767
  72.4759834  14.9233315  51.8035379  69.4028697  13.9279899  51.6808952
  69.0647209  13.8120964  50.7929487  70.2718465  13.5271065  51.6609958
  65.2615513  15.7815376  47.6705843  64.6980378  15.6905313  46.9022131
  65.1467908  14.9615280  48.1508335  62.8079945  17.2766567  50.5090063
  63.6001237  16.9357392  50.0936363  63.0476595  17.3861543  51.4292217
  70.8415072  19.4486344  42.9820308  70.1903051  20.0340424  42.5954321
  71.6359434  19.9792538  43.0415345  64.7670699  16.5375481  43.3807442
  65.5401575  15.9904468  43.2420318  65.1196098  17.4019730  43.5921903
  66.6055741  17.8651863  56.5874341  66.3145607  18.7697494  56.4721008
  67.2412726  17.9068391  57.3018411  67.5311948  15.2428712  53.1775701
  68.1275520  15.0184734  52.4632664  67.5886920  14.5013457  53.7801149
  67.1036977  12.6968147  41.0125892  67.3562497  12.1749668  40.2509355
  66.1661536  12.5334292  41.1152576  72.1480259  11.7003925  48.8200635
  72.9343349  11.2823348  48.4691052  72.4118964  12.6050017  48.9882284
  72.3190337  17.1376776  43.5189292  71.6836170  17.2111402  44.2310197
  71.9887743  17.7270374  42.8408371  66.8233265  14.5996253  43.2150267
  66.7069523  13.9241156  43.8831351  66.9335525  14.1128627  42.3982420
  69.1664806  14.0606400  46.9196956  68.8023013  13.5337021  47.6309878
  70.0231922  13.6704869  46.7463442  71.5645626  17.5513279  53.5824135
  71.2646349  18.4538317  53.4739942  71.2196686  17.2845462  54.4345288
  65.0158108  14.0027075  49.6160839  64.0908604  13.8703289  49.8238531
  65.2642521  14.7821295  50.1130782  68.7859514  11.5453957  42.9004972
  68.6659139  11.9911008  43.7390452  68.0912102  11.8939275  42.3418510
  62.3766919  13.6460349  50.4504629  62.5059300  13.8994828  51.3644040
  61.6964370  14.2388057  50.1309284  66.5466406  24.3157599  46.5495103
  66.4690436  25.2665424  46.6283583  65.9428050  23.9703471  47.2070029
  67.2930008  14.2970918  58.7674437  68.0344693  14.8355962  58.4909260
  66.5866994  14.9237206  58.9245988  69.1216418  11.3772665  54.7380155
  69.9677613  11.8012078  54.8814804  69.0615056  10.7206289  55.4318718
  73.0914163  17.0001249  51.1198887  72.4623025  17.1646963  50.4174955
  72.7039825  17.4142858  51.8909851  68.6442124  16.7375657  48.3848972
  69.1080470  17.0163360  47.5953595  68.3798923  15.8359101  48.2022063
  65.5366205  16.2847138  51.3228735  66.1067563  16.7134407  50.6846220
  66.1274317  16.0029723  52.0212921  67.5811010  12.8598809  45.1938537
  68.2835054  13.3119853  45.6612464  67.2491639  12.2182628  45.8218430
  61.3236344  11.1182362  50.4955671  60.5335398  11.3739890  50.0195781
  61.8147592  11.9330700  50.6007711  63.2751090  11.4826941  47.4539148
  62.4782253  11.5945635  47.9722643  63.0476682  11.8213593  46.5880038
  69.1056757  18.0071644  55.4021662  69.1701190  18.4692052  56.2379834
  68.3967681  17.3769009  55.5303972  59.6074047  11.3712852  52.9270662
  59.8582086  12.2559862  53.1928238  60.1433596  11.1917454  52.1545753
  68.8204775  19.6739752  45.2700642  68.6850450  20.5191288  45.6985490
  69.3614588  19.8759029  44.5066576  62.2734173  17.1915190  45.8428568
  62.7858693  17.9858440  45.9934132  62.9256885  16.4941480  45.7762169
  64.0829057  20.3080946  47.9251321  64.2595686  21.2298911  47.7372305
  64.8785891  19.9939365  48.3545701  63.3681414  12.3545578  57.8013484
  63.2534929  11.4530835  58.1020583  62.5125931  12.6009275  57.4498300
  70.4473251  20.2963318  59.4000985  70.0037106  19.5099697  59.0821889
  71.1090465  20.4842469  58.7344875  65.2060373  21.8259120  53.9261663
  65.7567798  21.6976183  53.1538657  64.3671849  22.1254009  53.5756556
  69.0027544  18.0910248  58.2705894  69.5355881  17.3298536  58.0405202
  68.4741625  17.7983900  59.0130049  60.2383089  15.5203844  46.6188138
  61.0758311  15.9300853  46.4021846  60.4161357  14.5803286  46.5888332
  72.1347521  13.1878925  42.3071971  71.6194145  13.9583529  42.5460358
  71.8624830  12.5144061  42.9305032  71.9233825  11.0606017  44.1331752
  71.6183960  11.3752166  44.9841895  72.8764267  11.1387437  44.1759085
  70.3680256  17.2196240  45.7824706  69.8401618  16.4849000  45.4697944
  69.8667759  17.9970917  45.5364675  65.4268571   9.9120368  42.1627203
  64.5905883  10.2495054  42.4836478  65.2873341   9.7769347  41.2254340
  68.5132857  15.0376450  38.7859679  67.6059918  14.8065704  38.9850828
  69.0103889  14.2414070  38.9733661  71.4200935  23.7473958  41.7056365
  70.7462634  24.0505654  42.3141323  71.8066757  24.5503038  41.3561822
  70.6359392  11.2439089  51.1954035  69.7181953  11.4654036  51.0375723
  71.0519536  11.3185399  50.3365742  71.4194440  12.6430505  46.3256715
  72.1666259  13.1551902  46.0163837  71.6886029  12.3214557  47.1861109
  69.6921090  15.1389045  43.3083669  68.7832309  14.8548078  43.4056139
  69.7216174  15.5588124  42.4486976  60.2609260  12.8594559  47.2898872
  60.0633660  12.2663920  46.5649938  59.7055924  12.5546770  48.0074810
  68.2405984  12.7517666  49.4093465  68.2954594  11.7991502  49.3335941
  67.4297186  12.9077105  49.8934763  69.3897178  16.6797789  40.6471748
  68.9516608  15.9633648  40.1877385  70.1307619  16.9073904  40.0856839
  66.1798344  11.3694726  47.1683844  65.3666210  11.6688896  47.5749036
  66.6757338  10.9750414  47.8858326  68.3306922  21.3652483  49.1018108
  68.2883101  21.5913329  48.1726640  69.2469621  21.1315857  49.2503909
  65.6712419   8.9413081  52.7845079  66.3111798   8.8001840  52.0868042
  64.8389949   8.6547595  52.4083680  66.4472723  18.2415512  48.8980071
  67.2413321  17.7465832  48.6962646  65.7364415  17.7133375  48.5347777
  71.2667567  20.6233607  53.2492439  71.3204589  21.1924543  54.0170154
  70.3982348  20.7935492  52.8846476  62.7555486  12.3858593  44.9739824
  61.8253074  12.3243049  45.1909786  62.8512958  11.8634546  44.1776465
  62.6741035   8.9113406  47.5618065  62.9347852   9.8258739  47.4527226
  63.4958208   8.4437849  47.7114678  64.1465961  10.3251163  54.7316890
  64.8189014  10.1168526  54.0829539  63.3195747  10.1273249  54.2922122
  70.2255667  14.7893869  54.8079370  71.1547727  14.9405029  54.6348338
  69.8046697  14.8777890  53.9528017  69.0243999  18.8144534  52.5777908
  68.8855084  18.4463318  53.4503846  68.2358595  19.3292173  52.4061866
  69.6192151  23.9153630  43.9203445  69.7943906  23.4441673  44.7349067
  68.9324939  24.5419396  44.1484705  70.5749214  18.1926136  49.9666746
  70.2399046  18.1526906  50.8624396  70.0753159  17.5270852  49.4937156
  64.5493458  13.5993766  55.4919327  64.4113256  12.8674005  56.0930866
  65.4598381  13.5102666  55.2103515  73.5108405  15.5382171  40.2403805
  72.8937576  14.8128999  40.1436858  73.0424894  16.2991531  39.8970880
  67.1775758  13.3113726  54.9803007  67.8875377  12.6706918  54.9389625
  67.1345067  13.5626621  55.9029187  65.8904692  10.2978944  56.7998646
  65.3542049   9.8469682  57.4520242  65.3021401  10.4324852  56.0569110
  64.1853236  27.0642993  50.6943305  64.4249834  27.6961517  51.3722323
  63.3422432  26.7131033  50.9808664  65.3006951   9.7567595  39.3625110
  64.4236418   9.6356396  38.9987356  65.7764704   8.9653673  39.1103998
  56.8209091  14.5444755  49.4566617  57.5080131  14.2306485  48.8687632
  56.6657220  15.4486119  49.1833868  61.6243814   9.4334951  53.8851641
  61.5402002   8.8260621  53.1502051  60.8026520   9.9243970  53.8861137
  68.6981098  22.8722115  53.0984809  68.6251269  23.6777087  53.6104113
  68.2558491  23.0714081  52.2732830  68.4870877  22.1093885  46.6087630
  67.7038399  22.6515566  46.7025855  69.1863623  22.6267865  47.0081871
  71.1579781  22.7708949  55.2542967  71.8707753  23.4056414  55.1818869
  70.6669810  22.8672815  54.4382969  72.8797308  16.6760202  46.8260259
  71.9453587  16.7961664  46.6564963  73.0573977  15.7732669  46.5620269
  66.2091695  20.5203393  56.0748538  66.9101154  21.1539876  56.2277932
  65.7386810  20.8618124  55.3144177  70.9700155  23.1107693  48.0029259
  71.1522549  22.2929349  48.4657011  71.7933141  23.3275386  47.5654149
  71.3042320  22.0375879  45.2644307  71.8330087  21.5268333  44.6514469
  71.5670540  21.7218409  46.1289840  61.8059413  20.0539748  53.0079641
  62.3912850  19.3083436  53.1407545  61.6084251  20.3643705  53.8916305
  64.6598068  23.0890995  48.0242083  63.9908443  23.5737123  47.5406123
  64.5210938  23.3360216  48.9385462  56.3977068  12.6245348  51.7284084
  56.4361167  12.0908939  52.5221202  55.8917360  12.0980554  51.1095061
  68.8003337  25.1234739  54.6224742  69.3521645  25.2866360  55.3873827
  69.1409530  25.7139177  53.9504766  60.0285645  11.3509450  44.8038015
  60.3239086  10.4420129  44.7505069  59.1273681  11.3297190  44.4819018
  71.9371724  23.0716714  51.6088424  71.8122863  22.2706454  51.0999369
  72.5950815  23.5662908  51.1202394  63.5579892   9.4265447  50.7865564
  62.8366478  10.0401414  50.6473037  64.3473148   9.9623212  50.7082210
  61.7573487   9.0323548  44.9277341  61.4286193   8.1520927  44.7452447
  62.1112857   8.9771217  45.8153730  71.0053066  20.6678451  49.4372326
  70.8578028  19.7395158  49.6179896  71.8306559  20.6898541  48.9529401
  64.8715310   9.3196518  45.2952818  65.2111382   9.8482439  44.5731427
  65.3187430   9.6576924  46.0711385  65.7413801  11.4802001  51.0075188
  65.5958382  11.7942305  51.8999469  65.2639005  12.0986902  50.4546087
  60.2159464  14.0207346  53.9462849  59.6712932  14.7967154  54.0783123
  61.0938813  14.3678150  53.7881971  61.0025485  13.1477242  56.8393006
  60.2607221  13.2959877  57.4257636  60.6818230  13.4085508  55.9759755
  68.9469148  22.6893220  56.6373396  69.2556274  22.4442367  57.5096096
  69.7444630  22.8939859  56.1492266  68.9689760  24.8431130  48.8678773
  68.5294750  24.3507509  49.5611629  69.7197877  24.3004098  48.6270848
  61.4482099  21.0342671  48.8703401  62.2740119  20.7346443  48.4902044
  61.0976151  20.2650293  49.3193189  66.4163632  20.3869139  50.9401074
  65.7943642  19.7239844  50.6403302  67.0868499  20.4130271  50.2574722
  59.6490704  18.9528997  49.8292334  58.8122612  18.5251172  49.6476335
  59.6214350  19.1461441  50.7663125  65.9777139  18.9373062  44.4159535
  66.1265259  19.6208527  43.7626208  66.7843583  18.9178152  44.9308990
  63.7329772  14.9638240  45.4220604  63.4875814  14.0600570  45.6200814
  63.9025687  14.9655390  44.4800082  63.0025420  10.6966598  42.9206765
  62.3094665  10.7710953  42.2646801  62.7577172   9.9326941  43.4428282
  69.4772545  21.4321193  41.8871282  68.9046512  22.0511380  41.4341754
  70.0505338  21.9820555  42.4211204  72.6969804  21.7158343  43.0179864
  73.6300478  21.6503905  43.2212740  72.6093017  22.5514610  42.5594397
  69.8619343  12.7682006  39.2287335  70.8078448  12.6388214  39.2975753
  69.4833588  12.0296668  39.7056763  68.0462260  10.6931982  39.1642220
  67.1393716  10.3965095  39.2404934  68.3238241  10.3961800  38.2976506
  58.9640201  12.0138345  49.6141266  58.6442985  11.1603654  49.3215640
  58.4173629  12.2286924  50.3699234  62.7420108  14.7300786  53.3310773
  62.9606118  15.6617894  53.3498807  63.1545882  14.3708761  54.1165577
  58.8328461  15.6341257  51.5834388  58.1391932  15.2195210  51.0704342
  59.5801452  15.6761793  50.9867807  60.7465203  15.5659511  49.4600403
  60.7235891  15.6647198  48.5082286  61.0565840  16.4124661  49.7817569
  63.4052581  17.6235666  53.5747017  64.3595835  17.5919608  53.5076949
  63.2065105  17.1626289  54.3897243  63.9951963  16.1936782  56.1417815
  64.8144852  16.6880860  56.1652652  64.2688771  15.2768750  56.1135382
  61.7602810  23.1655285  50.5917215  61.6257278  22.4055686  50.0255213
  61.3434872  23.8896185  50.1246004  72.8961773  18.3492209  39.5993790
  73.5997623  18.5542211  40.2151446  72.1724422  18.9168971  39.8642874
  64.9171936  24.0624602  50.8035658  64.8004320  25.0070035  50.7014348
  64.0964382  23.7598164  51.1921457  59.2486877  10.5274916  56.8410012
  59.8945741  10.0173870  57.3297237  59.0404029  11.2643597  57.4153437
  65.9426450  24.7152864  54.0191586  66.8453697  24.7476474  54.3358081
  65.7163820  23.7853315  54.0337922  67.6980052  23.4683851  50.6801665
  66.7475683  23.4685712  50.5666037  68.0012538  22.7216585  50.1637699
  73.2160673  28.9752267  50.4504629  73.3453055  29.2286746  51.3644040
  72.5358125  29.5679975  50.1309284  72.1630099  26.4474280  50.4955671
  71.3729153  26.7031808  50.0195781  72.6541346  27.2622617  50.6007711
  70.4467802  26.7004770  52.9270662  70.6975840  27.5851780  53.1928238
  70.9827350  26.5209372  52.1545753  71.0776844  30.8495762  46.6188138
  71.9152066  31.2592770  46.4021846  71.2555111  29.9095204  46.5888332
  71.1003015  28.1886477  47.2898872  70.9027415  27.5955838  46.5649938
  70.5449679  27.8838687  48.0074810  73.5949241  27.7150511  44.9739824
  72.6646829  27.6534967  45.1909786  73.6906713  27.1926464  44.1776465
  67.6602846  29.8736672  49.4566617  68.3473886  29.5598402  48.8687632
  67.5050975  30.7778037  49.1833868  72.4637568  24.7626869  53.8851641
  72.3795757  24.1552538  53.1502051  71.6420275  25.2535887  53.8861137
  72.6453167  35.3831666  53.0079641  73.2306604  34.6375353  53.1407545
  72.4478006  35.6935622  53.8916305  67.2370822  27.9537266  51.7284084
  67.2754922  27.4200856  52.5221202  66.7311115  27.4272471  51.1095061
  70.8679400  26.6801368  44.8038015  71.1632841  25.7712046  44.7505069
  69.9667435  26.6589107  44.4819018  72.5967241  24.3615466  44.9277341
  72.2679947  23.4812844  44.7452447  72.9506612  24.3063134  45.8153730
  71.0553218  29.3499264  53.9462849  70.5106686  30.1259071  54.0783123
  71.9332568  29.6970068  53.7881971  71.8419240  28.4769160  56.8393006
  71.1000976  28.6251795  57.4257636  71.5211984  28.7377425  55.9759755
  72.2875854  36.3634589  48.8703401  73.1133873  36.0638360  48.4902044
  71.9369906  35.5942211  49.3193189  70.4884459  34.2820915  49.8292334
  69.6516367  33.8543089  49.6476335  70.4608104  34.4753358  50.7663125
  69.8033955  27.3430263  49.6141266  69.4836740  26.4895571  49.3215640
  69.2567383  27.5578841  50.3699234  69.6722215  30.9633175  51.5834388
  68.9785687  30.5487127  51.0704342  70.4195206  31.0053711  50.9867807
  71.5858958  30.8951428  49.4600403  71.5629646  30.9939116  48.5082286
  71.8959594  31.7416579  49.7817569  72.5996564  38.4947203  50.5917215
  72.4651032  37.7347604  50.0255213  72.1828627  39.2188103  50.1246004
  70.0880632  25.8566833  56.8410012  70.7339496  25.3465787  57.3297237
  69.8797783  26.5935515  57.4153437  72.6453169  12.3893788  39.7324948
  73.2306605  11.6437476  39.8652852  72.4478007  12.6997745  40.6161611
  72.2875855  13.3696711  35.5948707  73.1133875  13.0700483  35.2147351
  71.9369907  12.6004334  36.0438496  70.4884460  11.2883038  36.5537641
  69.6516368  10.8605212  36.3721642  70.4608105  11.4815481  37.4908432
  72.5996566  15.5009325  37.3162522  72.4651034  14.7409726  36.7500520
  72.1828628  16.2250225  36.8491311  16.6446297  34.7778263  69.5329691
  15.9934276  35.3632343  69.1463705  17.4390659  35.3084458  69.5924729
  18.1221562  32.4668695  70.0698676  17.4867395  32.5403321  70.7819580
  17.7918968  33.0562294  69.3917755  22.9113021  31.2703199  70.7934528
  22.1342463  30.9314358  70.3489690  23.5904502  31.2755822  70.1189493
  14.3164082  30.3668370  65.3369063  13.4091143  30.1357623  65.5360212
  14.8135114  29.5705989  65.5243044  17.2232161  39.0765877  68.2565749
  16.5493859  39.3797574  68.8650707  17.6097982  39.8794957  67.9071206
  15.1928403  32.0089708  67.1981132  14.7547833  31.2925567  66.7386769
  15.9338844  32.2365823  66.6366223  15.4223376  39.2445550  70.4712828
  15.5975131  38.7733593  71.2858451  14.7356164  39.8711316  70.6994089
  19.3139630  30.8674090  66.7913189  18.6968801  30.1420918  66.6946242
  18.8456119  31.6283450  66.4480263  20.1377316  34.1913262  70.9105829
  20.4137160  34.0769857  71.8199703  19.2681814  33.7930747  70.8718002
  17.1073545  37.3667798  71.8153691  17.6361312  36.8560253  71.2023853
  17.3701765  37.0510328  72.6799224  20.2013729  37.3384596  72.4308674
  20.3750606  36.7731019  71.6782526  20.6942620  38.1385491  72.2488164
  21.1888901  36.6551361  69.5305572  21.8839806  37.2758053  69.7492887
  21.5312051  35.8046712  69.8057950  23.0880324  34.1051066  71.0592903
  23.6131648  34.4438339  70.3342223  23.0002677  33.1698081  70.8756038
  15.2803770  36.7613112  68.4380666  14.7077737  37.3803299  67.9851138
  15.8536563  37.3112474  68.9720588  18.5001029  37.0450262  69.5689248
  19.4331703  36.9795824  69.7722124  18.4124242  37.8806529  69.1103781
  21.1289046  36.3616133  66.5293196  21.0502678  36.0275996  67.4228954
  21.9498713  36.8537901  66.5284668  15.6650568  28.0973925  65.7796718
  16.6109673  27.9680133  65.8485136  15.2864813  27.3588587  66.2566147
  18.6992998  33.6784128  66.1503174  19.4028848  33.8834131  66.7660830
  17.9755647  34.2460890  66.4152258  20.6079695  34.1166657  68.2001634
  21.4425299  33.6847856  68.0179109  20.4464038  33.9448671  69.1278529
  20.2625588  30.6198771  69.5657973  20.2074391  30.4543042  68.6246417
  19.6371643  31.3274804  69.7220163  29.2363970  44.6336308  78.2956811
  29.8742380  44.5143056  77.5920151  29.1184813  45.5817152  78.3544763
  26.0453677  44.5863737  78.2318336  25.7072188  44.4704801  77.3438870
  26.9143445  44.1854902  78.2119342  21.9040492  46.4399213  74.2215226
  21.3405358  46.3489150  73.4531514  21.7892887  45.6199117  74.7017719
  27.4840051  50.1070181  69.5329691  26.8328031  50.6924261  69.1463705
  28.2784414  50.6376376  69.5924729  21.4095678  47.1959318  69.9316826
  22.1826554  46.6488305  69.7929702  21.7621077  48.0603567  70.1431287
  24.1736928  45.9012549  79.7285085  24.7700500  45.6768571  79.0142048
  24.2311899  45.1597294  80.3310533  23.7461956  43.3551984  67.5635276
  23.9987477  42.8333505  66.8018739  22.8086515  43.1918129  67.6661959
  28.7905239  42.3587762  75.3710019  29.5768328  41.9407186  75.0200436
  29.0543943  43.2633855  75.5391667  28.9615316  47.7960613  70.0698676
  28.3261149  47.8695239  70.7819580  28.6312723  48.3854211  69.3917755
  34.1913666  42.2962996  76.2742997  34.9238838  41.7262212  76.5080827
  33.4353022  41.9084596  76.7149503  23.4658245  45.2580090  69.7659651
  23.3494503  44.5824993  70.4340735  23.5760505  44.7712464  68.9491804
  25.8089786  44.7190237  73.4706340  25.4447993  44.1920858  74.1819261
  26.6656902  44.3288706  73.2972825  25.4495273  39.7480137  68.4667688
  25.6169675  40.6160373  68.8338159  25.2592442  39.9107418  67.5428978
  21.6583087  44.6610912  76.1670223  20.7333584  44.5287127  76.3747915
  21.9067501  45.4405132  76.6640166  31.6067750  40.7279656  77.8130956
  30.6984627  40.6595064  77.5189717  31.5555345  41.2051601  78.6412782
  25.4284494  42.2037794  69.4514355  25.3084119  42.6494845  70.2899835
  24.7337082  42.5523112  68.8927893  19.0191898  44.3044186  77.0014012
  19.1484280  44.5578665  77.9153424  18.3389350  44.8971894  76.6818667
  23.1891386  54.9741436  73.1004486  23.1115415  55.9249261  73.1792967
  22.5853029  54.6287308  73.7579413  33.4729396  38.9296094  79.5908830
  32.8303776  39.2228627  78.9448625  32.9684325  38.8149015  80.3962027
  31.1269560  42.6759267  70.2794689  32.0387416  42.9086654  70.1042387
  30.6179207  43.2596312  69.7169768  29.7339142  47.6585086  77.6708271
  29.1048005  47.8230800  76.9684339  29.3464804  48.0726695  78.4419235
  33.6128374  48.5939524  75.0252634  32.9279412  48.9738425  74.4749668
  33.6972223  49.2034850  75.7584582  28.4705535  38.8517303  78.5284550
  27.6090014  39.1498557  78.8201288  28.4967969  39.0687702  77.5965583
  25.2867104  47.3959494  74.9358356  25.7505449  47.6747197  74.1462978
  25.0223902  46.4942939  74.7531446  22.1791185  46.9430975  77.8738119
  22.7492542  47.3718244  77.2355604  22.7699297  46.6613560  78.5722305
  24.2235990  43.5182646  71.7447921  24.9260033  43.9703690  72.2121847
  23.8916619  42.8766465  72.3727814  19.9176069  42.1410778  74.0048531
  19.1207233  42.2529472  74.5232027  19.6901662  42.4797430  73.1389422
  25.4629755  50.3323589  71.8210026  25.3275429  51.1775125  72.2494874
  26.0039567  50.5342867  71.0575960  18.9159152  47.8499027  72.3937951
  19.4283673  48.6442277  72.5443516  19.5681865  47.1525317  72.3271553
  20.7254037  50.9664783  74.4760704  20.9020665  51.8882748  74.2881688
  21.5210870  50.6523202  74.9055084  16.8808069  46.1787681  73.1697522
  17.7183291  46.5884690  72.9531229  17.0586337  45.2387123  73.1397716
  28.7772501  43.8462762  68.8581355  28.2619124  44.6167367  69.0969742
  28.5049809  43.1727898  69.4814416  26.3619612  38.6912463  73.9166593
  25.5061208  38.3019313  73.7372232  26.7746564  38.7704424  73.0566379
  33.7506775  46.5995117  70.7934528  32.9736218  46.2606276  70.3489690
  34.4298256  46.6047740  70.1189493  28.5658804  41.7189854  70.6841136
  28.2608940  42.0336003  71.5351279  29.5189246  41.7971274  70.7268469
  27.0105236  47.8780077  72.3334090  26.4826598  47.1432837  72.0207327
  26.5092739  48.6554754  72.0874058  31.9898082  46.0729098  77.4501136
  31.3321756  46.7628359  77.5381265  32.7938481  46.4625530  77.7935123
  21.7423964  38.5399744  74.6940701  22.3167715  38.3174925  73.9613894
  22.3294946  38.6088438  75.4469303  30.8003541  44.4273471  75.5005078
  31.3135423  45.0603462  76.0026788  31.4504765  43.8274666  75.1348438
  22.0693551  40.5704205  68.7136587  21.2330863  40.9078891  69.0345861
  21.9298320  40.4353184  67.7763724  24.0446631  35.4140993  73.4215771
  23.3911044  35.0990010  72.7972386  24.0027105  34.7916733  74.1475594
  28.0625915  54.4057795  68.2565749  27.3887614  54.7089492  68.8650707
  28.4491737  55.2086875  67.9071206  27.2784372  41.9022926  77.7463418
  26.3606933  42.1237873  77.5885106  27.6944515  41.9769237  76.8875126
  28.0619419  43.3014342  72.8766099  28.8091238  43.8135739  72.5673221
  28.3311009  42.9798394  73.7370492  26.3346070  45.7972882  69.8593053
  25.4257289  45.5131915  69.9565523  26.3641153  46.2171961  68.9996360
  31.5665337  49.4079472  73.6284221  31.1127664  48.5670382  73.6849411
  30.9359304  50.0440870  73.9659001  30.5098257  40.3371458  74.8584888
  29.7721013  39.8248844  75.1895131  30.7625030  39.8971840  74.0468165
  30.0098276  51.2455969  74.5634039  30.3021251  51.8061026  73.8446404
  30.5196897  51.5384530  75.3187198  30.6109884  33.1147710  75.4526657
  30.9168761  32.2545073  75.1652572  31.3362489  33.7065330  75.2525651
  16.9034240  43.5178397  73.8408255  16.7058640  42.9247757  73.1159322
  16.3480904  43.2130607  74.5584194  24.8830964  43.4101503  75.9602848
  24.9379573  42.4575339  75.8845325  24.0722166  43.5660942  76.4444147
  26.0322157  47.3381626  67.1981132  25.5941587  46.6217485  66.7386769
  26.7732598  47.5657741  66.6366223  22.8223324  42.0278563  73.7193227
  22.0091189  42.3272733  74.1258419  23.3182318  41.6334252  74.4367709
  24.9731901  52.0236320  75.6527492  24.9308080  52.2497166  74.7236024
  25.8894600  51.7899694  75.8013293  34.1495272  45.6138823  73.2557450
  34.0113171  45.8040419  72.3278639  33.7931491  46.3758206  73.7125501
  23.0897702  48.8999349  75.4489455  23.8838301  48.4049669  75.2472030
  22.3789395  48.3717212  75.0857160  19.3980466  43.0442431  71.5249207
  18.4678054  42.9826886  71.7419169  19.4937938  42.5218383  70.7285849
  19.3166015  39.5697243  74.1127449  19.5772832  40.4842577  74.0036609
  20.1383187  39.1021686  74.2624062  26.2617130  54.5737467  70.4712828
  26.4368886  54.1025510  71.2858451  25.5749918  55.2003233  70.6994089
  27.2174193  48.8509973  76.5176129  26.8824026  48.8110743  77.4133779
  26.7178139  48.1854689  76.0446540  30.1533385  46.1966008  66.7913189
  29.5362556  45.4712836  66.6946242  29.6849873  46.9575368  66.4480263
  21.9431931  40.4151432  65.9134493  21.0661397  40.2940233  65.5496740
  22.4189684  39.6237510  65.6613382  25.1295857  52.7677722  73.1597014
  24.3463379  53.3099403  73.2535238  25.8288602  53.2851702  73.5591255
  28.4392507  38.5772352  75.8031219  28.9361207  37.8242314  75.4832290
  27.6679489  38.6136669  75.2374429  36.2922264  44.2812717  77.4449511
  36.2812141  45.1637433  77.0743444  35.4239644  43.9284268  77.2504048
  29.5222288  47.3344039  73.3769643  28.5878566  47.4545502  73.2074347
  29.6998956  46.4316506  73.1129653  25.0227476  40.7189735  75.5302904
  24.6525263  40.1660775  76.2183809  25.5186568  40.1147868  74.9777904
  32.9094839  43.1761358  73.9119677  33.3755291  44.0089350  73.8379980
  33.3602340  42.7106340  74.6164935  30.9771070  49.5205180  70.9105829
  31.2530914  49.4061774  71.8199703  30.1075569  49.1222665  70.8718002
  30.6517960  43.7331837  80.4510472  29.9989411  43.9807745  79.7962925
  31.0298340  42.9195976  80.1172950  27.6125134  53.7691531  74.5538643
  27.7947529  52.9513186  75.0166395  28.4358120  53.9859223  74.1163533
  27.9467300  52.6959716  71.8153691  28.4755066  52.1852170  71.2023853
  28.2095519  52.3802246  72.6799224  16.6710625  42.0093287  71.3547399
  16.9664066  41.1003966  71.3014453  15.7698660  41.9881027  71.0328401
  18.3998466  39.6907385  71.4786724  18.0711172  38.8104764  71.2961830
  18.7537837  39.6355054  72.3663113  27.6478045  51.3262288  75.9881710
  27.5003008  50.3978995  76.1689280  28.4731539  51.3482378  75.5038785
  21.5140289  39.9780355  71.8462202  21.8536362  40.5066276  71.1240810
  21.9612410  40.3160761  72.6220768  23.5008437  38.4754976  70.0455495
  24.2216799  38.8536229  69.5419212  22.8773741  39.1943853  70.1490473
  27.6439559  39.1800125  70.9813827  27.8603174  40.0624763  70.6802655
  27.1633627  38.7886339  70.2519469  22.3838781  42.1385839  77.5584572
  22.2383362  42.4526142  78.4508853  21.9063985  42.7570739  77.0055470
  31.0407483  52.6676514  72.4308674  31.2144361  52.1022936  71.6782526
  31.5336374  53.4677409  72.2488164  23.6472060  38.0102767  72.8753031
  23.7687971  37.0819413  73.0743919  23.3574102  38.0241453  71.9631347
  26.5163250  35.6957677  76.0119751  26.5384947  35.7597010  75.0571731
  26.9331309  34.8562186  76.2060257  36.8946874  45.4312937  74.0498974
  37.3378020  44.6820262  73.6518097  36.0173385  45.4223073  73.6672706
  32.0282656  51.9843278  69.5305572  32.7233560  52.6049971  69.7492887
  32.3705806  51.1338630  69.8057950  33.9274079  49.4342984  71.0592903
  34.4525403  49.7730257  70.3342223  33.8396431  48.4989999  70.8756038
  25.6114740  55.5014967  75.4188156  25.1719730  55.0091346  76.1121013
  26.3622857  54.9587935  75.1780231  22.6202119  49.5956900  70.9668918
  22.7690239  50.2792364  70.3135591  23.4268562  49.5761990  71.4818374
  20.3754752  45.6222077  71.9729987  20.1300794  44.7184407  72.1710197
  20.5450666  45.6239228  71.0309465  19.6450399  41.3550435  69.4716149
  18.9519644  41.4294790  68.8156185  19.4002151  40.5910778  69.9937666
  26.1197524  52.0905030  68.4380666  25.5471491  52.7095217  67.9851138
  26.6930318  52.6404392  68.9720588  32.1872914  41.3363670  80.6227215
  33.1390337  41.4361768  80.6439439  32.0176364  40.5441939  81.1325299
  29.3394784  52.3742180  69.5689248  30.2725457  52.3087742  69.7722124
  29.2517997  53.2098447  69.1103781  31.9682801  51.6908050  66.5293196
  31.8896432  51.3567914  67.4228954  32.7892467  52.1829818  66.5284668
  26.5044323  43.4265843  65.7796718  27.4503427  43.2972051  65.8485136
  26.1258568  42.6880505  66.2566147  34.8155480  41.3480833  79.7827797
  34.2994529  40.5639290  79.5957726  35.6995429  41.0199550  79.9474317
  32.4766207  35.0921849  75.7423610  32.2791028  34.7836937  76.6266942
  33.0865913  35.8183488  75.8721540  24.6887240  41.3515819  65.7151604
  23.7818695  41.0548932  65.7914317  24.9663221  41.0545637  64.8485890
  26.3049306  35.8952709  71.8695845  25.4950034  35.5499794  72.2451091
  26.9933722  35.5860253  72.4583456  28.2339854  34.9730756  73.4920142
  28.7870892  35.3926209  74.1510165  28.4709940  34.0466504  73.5343098
  23.4586024  38.2102754  65.8563583  24.3205188  38.5357653  66.1159400
  23.6436369  37.4234250  65.3436649  31.6118661  37.0831281  72.9998806
  31.0317330  37.7416085  72.6176858  31.3454594  36.2608625  72.5886223
  30.0622227  36.4836339  75.2020126  30.5622006  36.5952873  74.3934445
  30.7057835  36.1797391  75.8420935  30.3943539  39.2431371  72.0555154
  29.5069394  39.5281022  71.8375349  30.8097528  39.0825135  71.2082431
  33.7458075  39.2677892  75.7709493  34.5218465  39.7574345  76.0434110
  33.0206209  39.6935946  76.2281363  36.1830634  39.9805511  76.8283434
  36.7775125  39.7401247  76.1176742  36.2557217  39.2612642  77.4556970
  29.5386752  49.0076046  66.1503174  30.2422603  49.2126048  66.7660830
  28.8149401  49.5752808  66.4152258  30.3684563  44.7585907  72.2705444
  30.3119764  45.2154459  71.4313077  30.9212905  43.9976592  72.0928287
  34.1789369  40.5475639  73.0955564  33.9226303  40.1472275  73.9263771
  33.5542237  41.2619433  72.9705703  38.4901706  43.2871712  75.6026855
  37.9301264  43.3564902  76.3758417  37.8845210  43.1112697  74.8826351
  31.4473450  49.4458575  68.2001634  32.2819054  49.0139774  68.0179109
  31.2857793  49.2740589  69.1278529  31.1019342  45.9490688  69.5657973
  31.0468146  45.7834960  68.6246417  30.4765397  46.6566721  69.7220163
  24.4115467  35.4498797  69.1443292  24.3994137  36.3940637  69.3011563
  25.3038889  35.2668943  68.8502753  28.2267587  32.0441574  73.3989229
  27.4599983  31.4900061  73.5445911  28.6378292  32.1163443  74.2603380
  34.5855711  58.6843902  67.5635276  34.8381231  58.1625423  66.8018739
  33.6480270  58.5210047  67.6661959  36.2889027  55.0772054  68.4667688
  36.4563430  55.9452291  68.8338159  36.0986196  55.2399336  67.5428978
  36.2678248  57.5329712  69.4514355  36.1477873  57.9786763  70.2899835
  35.5730836  57.8815030  68.8927893  32.9087305  55.8996122  68.7136587
  32.0724617  56.2370809  69.0345861  32.7692075  55.7645102  67.7763724
  34.8840386  50.7432910  73.4215771  34.2304798  50.4281927  72.7972386
  34.8420860  50.1208651  74.1475594  35.9951591  61.0252205  65.3369063
  35.0878652  60.7941459  65.5360212  36.4922623  60.2289825  65.5243044
  36.8715912  62.6673544  67.1981132  36.4335342  61.9509403  66.7386769
  37.6126353  62.8949659  66.6366223  30.2374220  58.3734348  71.5249207
  29.3071808  58.3118804  71.7419169  30.3331692  57.8510301  70.7285849
  32.7825685  55.7443350  65.9134493  31.9055152  55.6232151  65.5496740
  33.2583438  54.9529428  65.6613382  27.5104379  57.3385205  71.3547399
  27.8057820  56.4295883  71.3014453  26.6092415  57.3172944  71.0328401
  29.2392221  55.0199303  71.4786724  28.9104927  54.1396682  71.2961830
  29.5931591  54.9646971  72.3663113  32.3534044  55.3072272  71.8462202
  32.6930116  55.8358194  71.1240810  32.8006164  55.6452679  72.6220768
  34.3402191  53.8046894  70.0455495  35.0610554  54.1828147  69.5419212
  33.7167495  54.5235771  70.1490473  38.4833314  54.5092043  70.9813827
  38.6996928  55.3916681  70.6802655  38.0027381  54.1178256  70.2519469
  34.4865814  53.3394685  72.8753031  34.6081725  52.4111331  73.0743919
  34.1967857  53.3533370  71.9631347  30.4844154  56.6842352  69.4716149
  29.7913399  56.7586707  68.8156185  30.2395906  55.9202696  69.9937666
  37.3438077  58.7557760  65.7796718  38.2897182  58.6263969  65.8485136
  36.9652322  58.0172422  66.2566147  35.5280994  56.6807737  65.7151604
  34.6212450  56.3840850  65.7914317  35.8056975  56.3837555  64.8485890
  37.1443060  51.2244627  71.8695845  36.3343788  50.8791711  72.2451091
  37.8327477  50.9152170  72.4583456  34.2979779  53.5394672  65.8563583
  35.1598943  53.8649570  66.1159400  34.4830123  52.7526168  65.3436649
  35.2509222  50.7790715  69.1443292  35.2387892  51.7232555  69.3011563
  36.1432644  50.5960860  68.8502753  39.0661341  47.3733492  73.3989229
  38.2993737  46.8191978  73.5445911  39.4772046  47.4455360  74.2603380
  16.6446298  11.7840386  56.2574998  15.9934278  12.3694466  55.8709012
  17.4390661  12.3146581  56.3170035  18.1221563   9.4730818  56.7943982
  17.4867396   9.5465444  57.5064887  17.7918969  10.0624416  56.1163062
  22.9113022   8.2765322  57.5179835  22.1342465   7.9376481  57.0734997
  23.5904503   8.2817945  56.8434800  14.3164083   7.3730493  52.0614370
  13.4091145   7.1419746  52.2605518  14.8135115   6.5768112  52.2488351
  17.2232162  16.0828000  54.9811056  16.5493861  16.3859696  55.5896014
  17.6097984  16.8857080  54.6316513  15.1928404   9.0151831  53.9226438
  14.7547834   8.2987690  53.4632076  15.9338845   9.2427946  53.3611530
  15.4223377  16.2507672  57.1958135  15.5975133  15.7795715  58.0103758
  14.7356165  16.8773438  57.4239396  19.3139632   7.8736213  53.5158496
  18.6968802   7.1483041  53.4191548  18.8456120   8.6345573  53.1725570
  20.1377317  11.1975385  57.6351136  20.4137161  11.0831979  58.5445010
  19.2681816  10.7992869  57.5963309  17.1073546  14.3729921  58.5398998
  17.6361313  13.8622375  57.9269160  17.3701766  14.0572451  59.4044531
  20.2013730  14.3446719  59.1553981  20.3750608  13.7793141  58.4027833
  20.6942621  15.1447614  58.9733471  21.1888902  13.6613483  56.2550879
  21.8839807  14.2820176  56.4738194  21.5312053  12.8108834  56.5303257
  23.0880326  11.1113189  57.7838210  23.6131650  11.4500462  57.0587530
  23.0002678  10.1760204  57.6001344  15.2803771  13.7675235  55.1625972
  14.7077738  14.3865422  54.7096444  15.8536565  14.3174597  55.6965894
  18.5001031  14.0512385  56.2934555  19.4331704  13.9857947  56.4967430
  18.4124244  14.8868652  55.8349087  21.1289047  13.3678255  53.2538502
  21.0502679  13.0338119  54.1474260  21.9498714  13.8600023  53.2529975
  15.6650569   5.1036048  52.5042025  16.6109674   4.9742256  52.5730443
  15.2864814   4.3650710  52.9811453  18.6992999  10.6846251  52.8748481
  19.4028849  10.8896253  53.4906136  17.9755648  11.2523013  53.1397564
  20.6079697  11.1228780  54.9246941  21.4425301  10.6909978  54.7424415
  20.4464040  10.9510794  55.8523835  20.2625589   7.6260893  56.2903280
  20.2074393   7.4605165  55.3491724  19.6371644   8.3336926  56.4465470
  29.2363972  21.6398431  65.0202117  29.8742382  21.5205178  64.3165458
  29.1184815  22.5879275  65.0790070  26.0453678  21.5925859  64.9563642
  25.7072189  21.4766924  64.0684177  26.9143446  21.1917024  64.9364648
  21.9040494  23.4461336  60.9460533  21.3405359  23.3551273  60.1776821
  21.7892889  22.6261240  61.4263026  19.4504926  24.9412527  63.7844754
  20.2426218  24.6003352  63.3691053  19.6901576  25.0507502  64.7046907
  27.4840052  27.1132303  56.2574998  26.8328032  27.6986384  55.8709012
  28.2784415  27.6438498  56.3170035  24.1736929  22.9074671  66.4530391
  24.7700501  22.6830694  65.7387354  24.2311900  22.1659417  67.0555839
  28.7905240  19.3649885  62.0955325  29.5768329  18.9469308  61.7445742
  29.0543944  20.2695977  62.2636974  28.9615318  24.8022735  56.7943982
  28.3261150  24.8757362  57.5064887  28.6312724  25.3916334  56.1163062
  34.1913667  19.3025118  62.9988304  34.9238839  18.7324335  63.2326133
  33.4353023  18.9146719  63.4394810  25.8089787  21.7252360  60.1951646
  25.4447994  21.1982981  60.9064568  26.6656903  21.3350829  60.0218132
  28.2070607  25.2159238  66.8578825  27.9071330  26.1184277  66.7494633
  27.8621667  24.9491421  67.7099978  21.6583089  21.6673035  62.8915530
  20.7333585  21.5349249  63.0993222  21.9067502  22.4467254  63.3885472
  31.6067751  17.7341778  64.5376263  30.6984628  17.6657187  64.2435024
  31.5555347  18.2113723  65.3658088  19.0191900  21.3106309  63.7259319
  19.1484281  21.5640788  64.6398731  18.3389351  21.9034017  63.4063974
  23.1891387  31.9803559  59.8249793  23.1115417  32.9311384  59.9038274
  22.5853031  31.6349431  60.4824719  33.4729397  15.9358217  66.3154137
  32.8303778  16.2290750  65.6693931  32.9684326  15.8211137  67.1207333
  31.1269561  19.6821390  57.0039996  32.0387417  19.9148777  56.8287693
  30.6179208  20.2658434  56.4415074  29.7339143  24.6647208  64.3953577
  29.1048006  24.8292923  63.6929645  29.3464805  25.0788818  65.1664541
  33.6128375  25.6001646  61.7497941  32.9279413  25.9800548  61.1994974
  33.6972225  26.2096973  62.4829889  30.8679307  23.2461605  68.3493285
  31.0796202  23.8893365  67.6727666  30.8209055  22.4123922  67.8815215
  28.4705536  15.8579426  65.2529857  27.6090015  16.1560680  65.5446594
  28.4967970  16.0749825  64.3210889  25.2867105  24.4021617  61.6603662
  25.7505451  24.6809320  60.8708285  25.0223903  23.5005061  61.4776753
  22.1791186  23.9493098  64.5983426  22.7492543  24.3780366  63.9600910
  22.7699298  23.6675683  65.2967611  31.9825135  26.1233561  66.5215642
  32.8042579  25.7213748  66.2398324  31.9787538  26.0201795  67.4731758
  19.9176071  19.1472901  60.7293838  19.1207234  19.2591595  61.2477333
  19.6901663  19.4859553  59.8634728  25.7481738  25.6717604  68.6776352
  25.8126171  26.1338011  69.5134524  25.0392662  25.0414969  68.8058662
  40.0731128  22.4672309  62.8700613  39.3194836  21.8979707  62.7144618
  40.2078669  22.4334974  63.8171248  25.4629756  27.3385712  58.5455333
  25.3275431  28.1837247  58.9740181  26.0039568  27.5404989  57.7821267
  18.9159153  24.8561150  59.1183258  19.4283674  25.6504400  59.2688823
  19.5681866  24.1587440  59.0516859  20.7254038  27.9726906  61.2006011
  20.9020666  28.8944871  61.0126995  21.5210872  27.6585325  61.6300391
  21.8485353  29.4905080  67.2016353  22.3992779  29.3622143  66.4293347
  21.0096829  29.7899969  66.8511246  29.1879470  28.2412078  70.7037076
  29.1697946  29.0620959  70.2117345  30.1099390  28.1166153  70.9287217
  16.8808070  23.1849804  59.8942828  17.7183292  23.5946812  59.6776536
  17.0586338  22.2449246  59.8643022  26.3619613  15.6974585  60.6411900
  25.5061210  15.3081436  60.4617538  26.7746565  15.7766546  59.7811685
  33.7506776  23.6057239  57.5179835  32.9736219  23.2668399  57.0734997
  34.4298257  23.6109862  56.8434800  27.0105237  24.8842200  59.0579396
  26.4826599  24.1494960  58.7452634  26.5092740  25.6616876  58.8119365
  31.9898083  23.0791220  64.1746443  31.3321758  23.7690482  64.2626571
  32.7938482  23.4687652  64.5180429  21.7423965  15.5461866  61.4186008
  22.3167717  15.3237048  60.6859201  22.3294947  15.6150561  62.1714609
  30.8003542  21.4335593  62.2250385  31.3135424  22.0665585  62.7272094
  31.4504766  20.8336789  61.8593745  24.0446633  12.4203115  60.1461077
  23.3911045  12.1052132  59.5217692  24.0027107  11.7978856  60.8720900
  27.2784373  18.9085049  64.4708725  26.3606934  19.1299996  64.3130413
  27.6944517  18.9831359  63.6120432  28.0619421  20.3076464  59.6011405
  28.8091240  20.8197862  59.2918527  28.3311010  19.9860517  60.4615799
  26.3346071  22.8035005  56.5838360  25.4257290  22.5194038  56.6810829
  26.3641155  23.2234084  55.7241666  31.5665338  26.4141595  60.3529527
  31.1127665  25.5732504  60.4094718  30.9359305  27.0502993  60.6904307
  30.5098258  17.3433581  61.5830195  29.7721015  16.8310967  61.9140437
  30.7625031  16.9033962  60.7713471  30.0098277  28.2518091  61.2879345
  30.3021252  28.8123148  60.5691711  30.5196898  28.5446652  62.0432504
  30.6109885  10.1209833  62.1771964  30.9168762   9.2607196  61.8897879
  31.3362490  10.7127453  61.9770958  16.9034241  20.5240519  60.5653562
  16.7058641  19.9309880  59.8404628  16.3480905  20.2192729  61.2829501
  24.8830965  20.4163626  62.6848155  24.9379575  19.4637462  62.6090632
  24.0722167  20.5723065  63.1689453  26.0322159  24.3443749  53.9226438
  25.5941589  23.6279608  53.4632076  26.7732599  24.5719864  53.3611530
  22.8223325  19.0340685  60.4438534  22.0091190  19.3334856  60.8503726
  23.3182319  18.6396374  61.1613016  24.9731903  29.0298442  62.3772799
  24.9308081  29.2559289  61.4481331  25.8894602  28.7961817  62.5258600
  34.1495273  22.6200946  59.9802757  34.0113172  22.8102542  59.0523946
  33.7931492  23.3820329  60.4370808  34.1764653  24.6877473  64.9914028
  34.6101160  24.5952762  65.8397082  34.8896234  24.6634973  64.3534044
  23.0897703  25.9061471  62.1734761  23.8838302  25.4111792  61.9717336
  22.3789396  25.3779334  61.8102467  27.9092548  28.2879567  66.5247129
  27.9629570  28.8570503  67.2924845  27.0407329  28.4581452  66.1601166
  19.3166016  16.5759366  60.8372756  19.5772833  17.4904699  60.7281916
  20.1383188  16.1083809  60.9869368  35.0380203  24.7301173  67.5246914
  35.2316093  25.6346984  67.7706189  34.9380821  24.2708593  68.3585499
  26.8680648  22.4539829  68.0834061  27.7972708  22.6050989  67.9103028
  26.4471678  22.5423850  67.2282707  25.6668979  26.4790493  65.8532598
  25.5280065  26.1109278  66.7258536  24.8783576  26.9938133  65.6816556
  26.2617131  31.5799590  57.1958135  26.4368887  31.1087633  58.0103758
  25.5749919  32.2065356  57.4239396  27.2174195  25.8572096  63.2421436
  26.8824027  25.8172866  64.1379086  26.7178140  25.1916812  62.7691846
  30.1533386  23.2028130  53.5158496  29.5362557  22.4774959  53.4191548
  29.6849875  23.9637491  53.1725570  31.8087518  27.9127039  71.1764276
  31.7500064  27.2286259  70.5094859  32.2107036  28.6546029  70.7244902
  20.8278217  34.7288953  63.9697995  21.0674815  35.3607477  64.6477014
  19.9847413  34.3776993  64.2563354  31.8104925  25.8766623  69.4078256
  30.9231704  25.5392544  69.5304655  32.3803476  25.1449654  69.6447021
  13.4634072  22.2090714  62.7321307  14.1505112  21.8952444  62.1442323
  13.3082201  23.1132079  62.4588559  25.3406079  30.5368075  66.3739499
  25.2676250  31.3423047  66.8858804  24.8983472  30.7360041  65.5487520
  25.1295858  29.7739845  59.8842321  24.3463380  30.3161525  59.9780545
  25.8288603  30.2913825  60.2836562  28.4392508  15.5834475  62.5276526
  28.9361208  14.8304437  62.2077596  27.6679490  15.6198791  61.9619735
  36.2922266  21.2874840  64.1694817  36.2812142  22.1699555  63.7988751
  35.4239645  20.9346391  63.9749355  27.8004762  30.4354909  68.5297658
  28.5132734  31.0702374  68.4573559  27.3094791  30.5318775  67.7137660
  29.5222289  24.3406162  60.1014949  28.5878568  24.4607624  59.9319654
  29.6998957  23.4378629  59.8374959  25.0227477  17.7251858  62.2548211
  24.6525265  17.1722898  62.9429116  25.5186569  17.1209991  61.7023211
  32.9094840  20.1823481  60.6364983  33.3755293  21.0151473  60.5625286
  33.3602341  19.7168463  61.3410242  22.8516676  28.1849353  69.3503229
  23.5526135  28.8185835  69.5032623  22.3811791  28.5264084  68.5898868
  30.9771071  26.5267302  57.6351136  31.2530915  26.4123897  58.5445010
  30.1075570  26.1284787  57.5963309  30.6517962  20.7393960  67.1755779
  29.9989412  20.9869867  66.5208232  31.0298341  19.9258098  66.8418256
  27.6125135  30.7753653  61.2783949  27.7947530  29.9575309  61.7411701
  28.4358121  30.9921345  60.8408839  27.9467301  29.7021838  58.5398998
  28.4755067  29.1914293  57.9269160  28.2095521  29.3864368  59.4044531
  18.4484394  27.7185708  66.2834331  19.0337830  26.9729395  66.4162235
  18.2509232  28.0289664  67.1670995  21.3023049  30.7536955  61.2996774
  20.6333424  31.2383083  60.8160814  21.1635919  31.0006175  62.2140152
  25.4428317  32.7880698  67.8979432  25.9946626  32.9512320  68.6628517
  25.7834511  33.3785136  67.2259457  16.6710626  19.0155410  58.0792706
  16.9664067  18.1066088  58.0259759  15.7698662  18.9943149  57.7573708
  28.5796705  30.7362674  64.8843114  28.4547844  29.9352414  64.3754060
  29.2375796  31.2308867  64.3957084  30.6431613  28.5371694  66.5122664
  29.6961949  28.4177045  66.4400991  30.9914386  27.6494192  66.5948926
  18.3998468  16.6969508  58.2032031  18.0711174  15.8166887  58.0207137
  18.7537838  16.6417176  59.0908420  27.6478046  28.3324410  62.7127016
  27.5003009  27.4041118  62.8934586  28.4731540  28.3544501  62.2284092
  31.2512168  29.1552969  63.7991889  32.1758716  28.9495830  63.6616340
  31.0827472  28.9069370  64.7081231  22.3838782  19.1447961  64.2829878
  22.2383363  19.4588264  65.1754160  21.9063986  19.7632862  63.7300777
  31.0407484  29.6738636  59.1553981  31.2144362  29.1085059  58.4027833
  31.5336376  30.4739531  58.9733471  23.6472061  15.0164889  59.5998338
  23.7687972  14.0881536  59.7989225  23.3574103  15.0303575  58.6876653
  26.5163251  12.7019800  62.7365058  26.5384948  12.7659133  61.7817037
  26.9331310  11.8624309  62.9305564  36.8946876  22.4375059  60.7744280
  37.3378022  21.6882385  60.3763404  36.0173386  22.4285196  60.3918012
  32.0282657  28.9905401  56.2550879  32.7233562  29.6112094  56.4738194
  32.3705807  28.1400752  56.5303257  33.9274080  26.4405106  57.7838210
  34.4525404  26.7792379  57.0587530  33.8396433  25.5052122  57.6001344
  25.5894129  30.3539180  69.9128086  25.8981255  30.1088327  70.7850786
  26.3869611  30.5585819  69.4246957  25.6114741  32.5077090  62.1433463
  25.1719731  32.0153468  62.8366320  26.3622858  31.9650057  61.9025538
  18.0907080  28.6988631  62.1458091  18.9165100  28.3992402  61.7656734
  17.7401132  27.9296253  62.5947880  23.0588613  28.0515099  64.2155765
  22.4368622  27.3885804  63.9157992  23.7293480  28.0776231  63.5329412
  16.2915685  26.6174957  63.1047025  15.4547593  26.1897131  62.9231026
  16.2639330  26.8107400  64.0417816  33.6167986  27.0738010  73.0889408
  32.8263530  27.0562149  72.5493907  33.3801341  27.6126304  73.8438444
  33.7365861  23.9230476  70.4022136  33.7863866  23.7580484  71.3437659
  33.6279785  23.0557735  70.0120017  22.6202120  26.6019022  57.6914225
  22.7690240  27.2854487  57.0380898  23.4268563  26.5824112  58.2063681
  35.2384058  26.3427418  70.6464158  34.9468866  26.7057399  71.4827619
  34.6256189  25.6294426  70.4677490  36.4379740  23.9080298  63.1666728
  37.2726632  24.3470102  63.3304288  36.5738869  23.4318951  62.3474974
  33.4871246  21.4660033  69.1144216  33.9625368  21.6587679  68.3063067
  32.5636812  21.5219218  68.8687599  19.6450400  18.3612557  56.1961455
  18.9519645  18.4356912  55.5401491  19.4002152  17.5972901  56.7182972
  26.1197525  29.0967153  55.1625972  25.5471493  29.7157340  54.7096444
  26.6930319  29.6466514  55.6965894  32.1872915  18.3425793  67.3472521
  33.1390338  18.4423890  67.3684745  32.0176366  17.5504061  67.8570606
  29.3394785  29.3804303  56.2934555  30.2725458  29.3149864  56.4967430
  29.2517998  30.2160570  55.8349087  31.9682802  28.6970173  53.2538502
  31.8896433  28.3630037  54.1474260  32.7892469  29.1891941  53.2529975
  34.6660993  21.5631912  66.4614821  34.6337313  20.6247913  66.6474505
  35.2761617  21.6415949  65.7280646  34.8155482  18.3542956  66.5073104
  34.2994530  17.5701412  66.3203033  35.6995430  18.0261672  66.6719624
  32.4766208  12.0983971  62.4668917  32.2791030  11.7899060  63.3512249
  33.0865914  12.8245610  62.5966847  40.4837543  22.6247919  65.6020858
  41.2140931  22.3633207  66.1628561  39.8744488  21.8876641  65.6422926
  38.5652840  20.7655782  66.1995309  37.8386004  20.6311747  65.5911801
  38.1500127  21.0732610  67.0052027  26.3049307  12.9014831  58.5941152
  25.4950035  12.5561916  58.9696398  26.9933724  12.5922375  59.1828763
  28.2339855  11.9792878  60.2165448  28.7870894  12.3988332  60.8755471
  28.4709941  11.0528626  60.2588404  15.4753441  23.2987217  64.8589078
  14.7816913  22.8841169  64.3459033  16.2226432  23.3407753  64.2622497
  31.6118662  14.0893403  59.7244112  31.0317331  14.7478207  59.3422165
  31.3454595  13.2670748  59.3131530  30.0622229  13.4898461  61.9265433
  30.5622007  13.6014996  61.1179752  30.7057836  13.1859514  62.5666241
  17.3890184  23.2305470  62.7355093  17.3660872  23.3293158  61.7836976
  17.6990820  24.0770621  63.0572259  20.0477562  25.2881625  66.8501707
  21.0020815  25.2565568  66.7831639  19.8490085  24.8272249  67.6651933
  30.3943540  16.2493494  58.7800461  29.5069395  16.5343144  58.5620655
  30.8097529  16.0887257  57.9327738  33.7458076  16.2740015  62.4954800
  34.5218466  16.7636467  62.7679417  33.0206211  16.6998069  62.9526669
  36.1830635  16.9867634  63.5528741  36.7775126  16.7463370  62.8422049
  36.2557219  16.2674765  64.1802277  18.4027791  30.8301245  63.8671905
  18.2682259  30.0701646  63.3009903  17.9859853  31.5542145  63.4000694
  30.3684564  21.7648030  58.9950751  30.3119765  22.2216581  58.1558383
  30.9212906  21.0038714  58.8173594  34.1789370  17.5537762  59.8200870
  33.9226304  17.1534397  60.6509078  33.5542238  18.2681556  59.6951009
  38.4901708  20.2933835  62.3272162  37.9301266  20.3627024  63.1003724
  37.8845211  20.1174819  61.6071658  21.5596917  31.7270562  64.0790348
  21.4429301  32.6715994  63.9769038  20.7389363  31.4244123  64.4676147
  31.4473451  26.4520698  54.9246941  32.2819055  26.0201896  54.7424415
  31.2857794  26.2802711  55.8523835  31.1019343  22.9552811  56.2903280
  31.0468147  22.7897082  55.3491724  30.4765399  23.6628844  56.4465470
  22.5851431  32.3798824  67.2946276  23.4878677  32.4122434  67.6112771
  22.3588801  31.4499275  67.3092612  24.3405033  31.1329810  63.9556355
  23.3900664  31.1331672  63.8420727  24.6437519  30.3862545  63.4392390
  28.2267588   9.0503697  60.1234535  27.4599984   8.4962183  60.2691218
  28.6378293   9.1225565  60.9848687  40.0757726  36.9690349  65.0202117
  40.7136136  36.8497096  64.3165458  39.9578569  37.9171193  65.0790070
  36.8847432  36.9217777  64.9563642  36.5465944  36.8058842  64.0684177
  37.7537201  36.5208942  64.9364648  32.7434248  38.7753253  60.9460533
  32.1799113  38.6843190  60.1776821  32.6286643  37.9553158  61.4263026
  37.3667215  38.0752629  70.9149848  37.3555856  37.6805427  70.0430351
  37.5287855  37.3418701  71.5083619  30.2898680  40.2704445  63.7844754
  31.0819972  39.9295270  63.3691053  30.5295330  40.3799420  64.7046907
  34.0874477  40.8589740  69.8629032  33.7964343  41.7635371  69.7475698
  34.7231461  40.9006268  70.5773101  35.0130683  38.2366589  66.4530391
  35.6094256  38.0122611  65.7387354  35.0705655  37.4951334  67.0555839
  39.6298995  34.6941803  62.0955325  40.4162084  34.2761226  61.7445742
  39.8937699  35.5987895  62.2636974  45.0307422  34.6317036  62.9988304
  45.7632594  34.0616253  63.2326133  44.2746777  34.2438636  63.4394810
  36.6483542  37.0544277  60.1951646  36.2841749  36.5274898  60.9064568
  37.5050657  36.6642746  60.0218132  42.5532842  28.3438610  67.4582913
  42.2216167  29.2134021  67.2344128  41.9578456  28.0274894  68.1376943
  39.0464362  40.5451156  66.8578825  38.7465085  41.4476195  66.7494633
  38.7015421  40.2783339  67.7099978  32.4976843  36.9964953  62.8915530
  31.5727340  36.8641167  63.0993222  32.7461256  37.7759172  63.3885472
  42.4461505  33.0633696  64.5376263  41.5378383  32.9949105  64.2435024
  42.3949101  33.5405641  65.3658088  29.8585654  36.6398226  63.7259319
  29.9878035  36.8932705  64.6398731  29.1783105  37.2325934  63.4063974
  36.5202371  34.4823342  72.4811160  35.7435705  35.0417262  72.4714025
  37.1592934  34.9680125  73.0026030  44.3123152  31.2650134  66.3154137
  43.6697532  31.5582668  65.6693931  43.8078080  31.1503055  67.1207333
  34.7748744  37.2908795  72.0429127  35.5163428  37.8293839  71.7663951
  34.0685729  37.9175084  72.2000679  40.2504083  39.4337936  70.6401288
  40.6587439  38.9920346  69.8955921  39.5281345  38.8590563  70.8935481
  36.6035153  34.3710542  68.0134845  37.4496348  34.7949956  68.1569494
  36.5433791  33.7144167  68.7073408  40.5732898  39.9939126  64.3953577
  39.9441760  40.1584840  63.6929645  40.1858560  40.4080736  65.1664541
  44.4522130  40.9293564  61.7497941  43.7673168  41.3092465  61.1994974
  44.5365979  41.5388891  62.4829889  39.7534599  32.0314911  69.6716019
  39.5095530  32.7856971  69.1350295  40.0294529  32.4100258  70.5063266
  41.7073061  38.5753523  68.3493285  41.9189957  39.2185283  67.6727666
  41.6602810  37.7415840  67.8815215  39.3099290  31.1871344  65.2529857
  38.4483769  31.4852597  65.5446594  39.3361725  31.4041743  64.3210889
  36.1260860  39.7313534  61.6603662  36.5899205  40.0101237  60.8708285
  35.8617658  38.8296979  61.4776753  33.0184941  39.2785016  64.5983426
  33.5886298  39.7072284  63.9600910  33.6093053  38.9967600  65.2967611
  35.0629746  35.8536687  58.4693228  35.7653789  36.3057730  58.9367154
  34.7310374  35.2120505  59.0973121  33.5110107  34.4448443  72.8444437
  32.8808768  35.1264724  73.0779834  33.4046195  34.3331525  71.8997575
  28.8055080  34.1120239  63.7710361  28.0154134  34.3677768  63.2950472
  29.2966327  34.9268577  63.8762402  42.8218889  41.4525478  66.5215642
  43.6436333  41.0505666  66.2398324  42.8181292  41.3493713  67.4731758
  30.7569825  34.4764819  60.7293838  29.9600988  34.5883513  61.2477333
  30.5295417  34.8151471  59.8634728  36.5875493  41.0009522  68.6776352
  36.6519925  41.4629929  69.5134524  35.8786417  40.3706887  68.8058662
  27.0892783  34.3650730  66.2025352  27.3400821  35.2497740  66.4682928
  27.6252331  34.1855331  65.4300444  50.9124882  37.7964227  62.8700613
  50.1588591  37.2271625  62.7144618  51.0472424  37.7626891  63.8171248
  35.7058811  30.1627088  72.7989945  36.4468524  30.7634241  72.7194407
  35.9376734  29.4204726  72.2407987  30.8500149  35.3483455  71.0768174
  30.7353664  34.4468713  71.3775273  29.9944667  35.5947152  70.7252991
  37.9291987  43.2901196  72.6755675  37.4855841  42.5037574  72.3576579
  38.5909200  43.4780346  72.0099566  32.6879108  44.8196997  67.2016353
  33.2386533  44.6914061  66.4293347  31.8490584  45.1191886  66.8511246
  40.0273225  43.5703996  70.7037076  40.0091700  44.3912877  70.2117345
  40.9493145  43.4458071  70.9287217  36.4846279  41.0848125  71.5460584
  37.0174616  40.3236413  71.3159892  35.9560360  40.7921777  72.2884739
  39.6515974  26.1908191  67.0754226  39.3080243  27.0809833  66.9993337
  40.0194937  26.0009849  66.2123811  37.2013368  31.0266503  60.6411900
  36.3454964  30.6373353  60.4617538  37.6140319  31.1058464  59.7811685
  38.7312514  28.5612846  65.0403459  38.2277310  28.5242981  64.2271265
  39.0243121  29.4705589  65.1000116  34.9755400  28.6451576  64.0469641
  35.8408397  28.4494385  63.6875531  35.0432909  28.4161928  64.9738998
  44.5900531  38.9349157  57.5179835  43.8129974  38.5960316  57.0734997
  45.2692012  38.9401780  56.8434800  42.8291838  38.4083138  64.1746443
  42.1715512  39.0982400  64.2626571  43.6332237  38.7979570  64.5180429
  32.5817719  30.8753784  61.4186008  33.1561471  30.6528965  60.6859201
  33.1688702  30.9442478  62.1714609  41.6397297  36.7627511  62.2250385
  42.1529178  37.3957503  62.7272094  42.2898520  36.1628706  61.8593745
  34.8840387  27.7495033  60.1461077  34.2304799  27.4344050  59.5217692
  34.8420861  27.1270773  60.8720900  38.1178127  34.2376966  64.4708725
  37.2000689  34.4591913  64.3130413  38.5338271  34.3123277  63.6120432
  42.4059093  41.7433512  60.3529527  41.9521420  40.9024422  60.4094718
  41.7753059  42.3794911  60.6904307  41.3492012  32.6725498  61.5830195
  40.6114769  32.1602884  61.9140437  41.6018786  32.2325880  60.7713471
  40.8492032  43.5810009  61.2879345  41.1415006  44.1415066  60.5691711
  41.3590653  43.8738570  62.0432504  41.4503640  25.4501750  62.1771964
  41.7562516  24.5899114  61.8897879  42.1756244  26.0419370  61.9770958
  35.7224719  35.7455543  62.6848155  35.7773329  34.7929380  62.6090632
  34.9115921  35.9014982  63.1689453  33.6617079  34.3632603  60.4438534
  32.8484945  34.6626774  60.8503726  34.1576073  33.9688292  61.1613016
  39.2591291  34.8274428  69.2753428  39.6140679  35.0545901  70.1347893
  39.9063422  35.1592804  68.6530683  44.9889028  37.9492863  59.9802757
  44.8506926  38.1394459  59.0523946  44.6325247  38.7112246  60.4370808
  33.1531154  31.9350959  66.0599769  33.7930533  31.7939718  65.3622732
  32.3208685  31.6485472  65.6838371  45.0158407  40.0169390  64.9914028
  45.4494914  39.9244680  65.8397082  45.7289988  39.9926891  64.3534044
  38.7486302  43.6171485  66.5247129  38.8023325  44.1862421  67.2924845
  37.8801084  43.7873370  66.1601166  30.2374221  35.3796471  58.2494514
  29.3071809  35.3180926  58.4664476  30.3331693  34.8572424  57.4531155
  30.1559770  31.9051284  60.8372756  30.4166588  32.8196617  60.7281916
  30.9776943  31.4375726  60.9869368  31.6284696  33.3189041  68.0071580
  32.3007749  33.1106403  67.3584229  30.8014482  33.1211127  67.5676812
  45.8773957  40.0593091  67.5246914  46.0709847  40.9638902  67.7706189
  45.7774575  39.6000510  68.3585499  37.5310268  29.9450982  70.0237241
  36.8838183  30.6440931  69.9301717  38.3011283  30.3787126  70.3913489
  40.9389066  40.2099834  73.0987794  40.7874572  39.9810386  72.1817878
  40.9293745  41.1670435  73.1119139  37.7074402  37.7831747  68.0834061
  38.6366462  37.9342906  67.9103028  37.2865432  37.8715767  67.2282707
  36.5062734  41.8082411  65.8532598  36.3673820  41.4401195  66.7258536
  35.7177330  42.3230050  65.6816556  38.0567949  41.1864014  63.2421436
  37.7217782  41.1464784  64.1379086  37.5571895  40.5208730  62.7691846
  32.0312193  36.5931644  68.7674017  31.8931991  35.8611883  69.3685556
  32.9417117  36.5040544  68.4858205  34.6594494  36.3051603  68.2557697
  35.3694112  35.6644795  68.2144315  34.6163802  36.5564498  69.1783878
  42.6481272  43.2418956  71.1764276  42.5893819  42.5578177  70.5094859
  43.0500791  43.9837946  70.7244902  33.3723428  33.2916821  70.0753336
  32.8360785  32.8407559  70.7274933  32.7840136  33.4262730  69.3323801
  42.6498680  41.2058540  69.4078256  41.7625458  40.8684462  69.5304655
  43.2197231  40.4741572  69.6447021  29.1062549  32.4272829  67.1606331
  29.0220738  31.8198498  66.4256741  28.2845255  32.9181847  67.1615827
  36.1799833  45.8659993  66.3739499  36.1070005  46.6714964  66.8858804
  35.7377226  46.0651959  65.5487520  39.2786263  30.9126392  62.5276526
  39.7754962  30.1596355  62.2077596  38.5073244  30.9490709  61.9619735
  47.1316020  36.6166758  64.1694817  47.1205896  37.4991473  63.7988751
  46.2633400  36.2638309  63.9749355  38.6398517  45.7646827  68.5297658
  39.3526489  46.3994292  68.4573559  38.1488545  45.8610693  67.7137660
  40.3616043  39.6698079  60.1014949  39.4272322  39.7899542  59.9319654
  40.5392712  38.7670546  59.8374959  35.8621232  33.0543775  62.2548211
  35.4919019  32.5014816  62.9429116  36.3580324  32.4501909  61.7023211
  43.7488595  35.5115399  60.6364983  44.2149047  36.3443390  60.5625286
  44.1996095  35.0460380  61.3410242  33.6910430  43.5141270  69.3503229
  34.3919890  44.1477753  69.5032623  33.2205545  43.8556002  68.5898868
  41.7205258  27.8795986  64.6755885  40.8068337  28.1100213  64.8438092
  42.1498359  27.9634430  65.5269917  41.4911716  36.0685878  67.1755779
  40.8383166  36.3161785  66.5208232  41.8692096  35.2550016  66.8418256
  37.5399289  36.8105689  73.6621816  36.8639926  36.7099818  74.3324191
  38.3626923  36.6544902  74.1257813  29.2878148  43.0477625  66.2834331
  29.8731585  42.3021313  66.4162235  29.0902987  43.3581582  67.1670995
  23.8795803  35.6183225  65.0038774  23.9179902  35.0846816  65.7975892
  23.3736096  35.0918431  64.3849752  36.2822072  48.1172616  67.8979432
  36.8340380  48.2804238  68.6628517  36.6228265  48.7077054  67.2259457
  31.2586565  30.4647766  68.5001317  31.3227892  31.3262597  68.0878714
  31.1953685  29.8521768  67.7673675  30.7338838  32.5370899  72.1474351
  31.3610877  32.1547976  72.7611875  29.8766757  32.3185100  72.5130043
  41.1332946  42.9433874  73.7528086  41.6772850  43.5563832  73.2583041
  40.5519791  43.5013452  74.2695099  39.4190459  46.0654592  64.8843114
  39.2941599  45.2644332  64.3754060  40.0769550  46.5600785  64.3957084
  31.0398627  32.4203324  64.0620254  30.3185213  33.0339292  63.9227728
  31.8291883  32.9561089  63.9836900  41.4825368  43.8663612  66.5122664
  40.5355703  43.7468963  66.4400991  41.8308141  42.9786110  66.5948926
  33.8424941  29.7557751  70.3360906  34.3659343  30.0020047  71.0987215
  33.6237274  30.5877785  69.9164043  29.2392222  32.0261425  58.2032031
  28.9104928  31.1458804  58.0207137  29.5931593  31.9709094  59.0908420
  38.4871801  43.6616328  62.7127016  38.3396763  42.7333035  62.8934586
  39.3125294  43.6836419  62.2284092  32.3534045  32.3134395  58.5707509
  32.6930118  32.8420316  57.8486117  32.8006166  32.6514801  59.3466075
  42.0905923  44.4844887  63.7991889  43.0152470  44.2787748  63.6616340
  41.9221226  44.2361288  64.7081231  35.0477486  30.6971446  68.0210577
  34.7074306  29.8979259  68.4231256  34.3416492  30.9973157  67.4487410
  35.6993958  27.7820758  66.4737900  36.5220027  27.3081236  66.3516790
  35.9432021  28.5611242  66.9736586  34.3402192  30.8109017  56.7700801
  35.0610555  31.1890269  56.2664518  33.7167496  31.5297893  56.8735779
  38.4833315  31.5154166  57.7059134  38.6996930  32.3978804  57.4047962
  38.0027382  31.1240379  56.9764776  33.2232537  34.4739879  64.2829878
  33.0777117  34.7880182  65.1754160  32.7457740  35.0924779  63.7300777
  35.0828920  31.4642427  64.3310768  35.0690488  30.5683520  63.9943066
  35.8001348  31.4713091  64.9649054  36.9355050  31.8979767  66.3763895
  36.6772828  32.8196838  66.3748226  36.4040091  31.5010202  67.0664359
  41.8801239  45.0030554  59.1553981  42.0538117  44.4376977  58.4027833
  42.3730130  45.8031449  58.9733471  27.6978199  37.0145223  67.2217539
  27.1531667  37.7905031  67.3537814  28.5757549  37.3616028  67.0636661
  34.4865815  30.3456807  59.5998338  34.6081727  29.4173453  59.7989225
  34.1967858  30.3595493  58.6876653  37.3557006  28.0311718  62.7365058
  37.3778703  28.0951051  61.7817037  37.7725065  27.1916226  62.9305564
  47.7340630  37.7666977  60.7744280  48.1771776  37.0174302  60.3763404
  46.8567140  37.7577113  60.3918012  28.4844221  36.1415120  70.1147696
  27.7425957  36.2897755  70.7012327  28.1636965  36.4023385  69.2514446
  44.7667835  41.7697024  57.7838210  45.2919159  42.1084297  57.0587530
  44.6790187  40.8344039  57.6001344  36.4287883  45.6831098  69.9128086
  36.7375010  45.4380245  70.7850786  37.2263365  45.8877736  69.4246957
  33.9706895  31.8588804  73.8088271  34.0195050  32.7350927  73.4266040
  34.5129409  31.3166198  73.2359914  44.4561741  42.4029928  73.0889408
  43.6657284  42.3854067  72.5493907  44.2195095  42.9418221  73.8438444
  44.5759616  39.2522394  70.4022136  44.6257621  39.0872402  71.3437659
  44.4673539  38.3849653  70.0120017  41.8663378  35.2353322  71.7181443
  42.7673241  35.0959787  71.4265441  41.9411353  35.4007777  72.6579620
  36.2006183  32.6120177  70.5634629  35.3309493  32.9053743  70.2917218
  36.4365664  33.1960622  71.2841893  46.0777813  41.6719336  70.6464158
  45.7862621  42.0349316  71.4827619  45.4649944  40.9586344  70.4677490
  47.2773495  39.2372215  63.1666728  48.1120386  39.6762019  63.3304288
  47.4132624  38.7610869  62.3474974  44.3265001  36.7951950  69.1144216
  44.8019122  36.9879597  68.3063067  43.4030566  36.8511136  68.8687599
  38.9045217  28.8299794  68.0800050  39.4227161  29.5660821  67.7546538
  38.5500350  29.1363787  68.9146809  30.4844155  33.6904475  56.1961455
  29.7913400  33.7648830  55.5401491  30.2395907  32.9264819  56.7182972
  39.1557811  25.2500076  63.6000946  39.4359565  24.5823265  64.2261373
  39.9408418  25.4429172  63.0875610  43.0266670  33.6717710  67.3472521
  43.9784093  33.7715808  67.3684745  42.8570120  32.8795979  67.8570606
  41.0481049  30.7573294  67.5331922  40.4530981  31.0378306  66.8378411
  40.7630746  31.2467194  68.3048663  45.5054748  36.8923830  66.4614821
  45.4731068  35.9539831  66.6474505  46.1155371  36.9707867  65.7280646
  45.6549236  33.6834873  66.5073104  45.1388285  32.8993330  66.3203033
  46.5389185  33.3553590  66.6719624  43.3159963  27.4275889  62.4668917
  43.1184784  27.1190977  63.3512249  43.9259669  28.1537528  62.5966847
  51.3231297  37.9539837  65.6020858  52.0534686  37.6925125  66.1628561
  50.7138243  37.2168559  65.6422926  49.4046595  36.0947699  66.1995309
  48.6779758  35.9603664  65.5911801  48.9893881  36.4024528  67.0052027
  37.2276771  39.8137629  73.9642682  38.1479780  39.9916228  74.1582728
  37.1926354  38.8693674  73.8122381  30.2238844  37.7238664  66.6065463
  30.4424853  38.6555772  66.6253497  30.6364617  37.3646638  67.3920267
  37.1443061  28.2306749  58.5941152  36.3343790  27.8853834  58.9696398
  37.8327478  27.9214293  59.1828763  39.0733610  27.3084796  60.2165448
  39.6264648  27.7280249  60.8755471  39.3103696  26.3820544  60.2588404
  35.0966709  33.2971870  75.9968212  34.9963436  34.2466227  75.9280303
  34.8788251  32.9690108  75.1244282  26.3147196  38.6279134  64.8589078
  25.6210667  38.2133087  64.3459033  27.0620187  38.6699671  64.2622497
  42.4512417  29.4185321  59.7244112  41.8711086  30.0770125  59.3422165
  42.1848349  28.5962666  59.3131530  40.9015983  28.8190379  61.9265433
  41.4015761  28.9306913  61.1179752  41.5451591  28.5151432  62.5666241
  34.9597979  36.7269008  74.8133274  34.4765061  37.5269369  75.0197163
  35.0458918  36.7376953  73.8600718  30.8871316  40.6173543  66.8501707
  31.8414570  40.5857485  66.7831639  30.6883840  40.1564167  67.6651933
  31.4770698  39.1874659  69.4172505  32.2963587  39.6818738  69.4407342
  31.7507506  38.2706627  69.3890073  41.2337295  31.5785411  58.7800461
  40.3463150  31.8635062  58.5620655  41.6491284  31.4179175  57.9327738
  44.5851831  31.6031932  62.4954800  45.3612221  32.0928385  62.7679417
  43.8599965  32.0289987  62.9526669  47.0224389  32.3159552  63.5528741
  47.6168880  32.0755288  62.8422049  47.0950973  31.5966682  64.1802277
  45.0183124  32.8829679  59.8200870  44.7620059  32.4826315  60.6509078
  44.3935992  33.5973473  59.6951009  49.3295462  35.6225753  62.3272162
  48.7695020  35.6918942  63.1003724  48.7238966  35.4466737  61.6071658
  26.7305613  33.5212793  70.1164702  27.3764476  33.0111747  70.6051927
  26.5222764  34.2581475  70.6908127  39.2559005  40.5893640  75.6156843
  40.1250165  40.7634293  75.2543478  38.7765756  41.4088057  75.4932572
  35.2509223  27.7852838  55.8688598  35.2387893  28.7294678  56.0256869
  36.1432645  27.6022983  55.5748060  33.4245185  47.7090742  67.2946276
  34.3272432  47.7414352  67.6112771  33.1982555  46.7791192  67.3092612
  39.0661343  24.3795614  60.1234535  38.2993738  23.8254101  60.2691218
  39.4772048  24.4517483  60.9848687  31.0703104  30.6680410  74.2139716
  31.9334565  30.3117215  74.4243041  30.4968514  30.3294305  74.9015121
  50.9151481  52.2982266  65.0202117  51.5529891  52.1789014  64.3165458
  50.7972324  53.2463110  65.0790070  47.7241187  52.2509695  64.9563642
  47.3859698  52.1350759  64.0684177  48.5930955  51.8500860  64.9364648
  43.5828003  54.1045171  60.9460533  43.0192868  54.0135108  60.1776821
  43.4680398  53.2845075  61.4263026  41.1292435  55.5996363  63.7844754
  41.9213726  55.2587187  63.3691053  41.3689085  55.7091338  64.7046907
  49.1627561  57.7716139  56.2574998  48.5115541  58.3570219  55.8709012
  49.9571924  58.3022334  56.3170035  45.8524438  53.5658507  66.4530391
  46.4488010  53.3414529  65.7387354  45.9099409  52.8243252  67.0555839
  45.4249466  51.0197942  54.2880582  45.6774987  50.4979463  53.5264045
  44.4874025  50.8564087  54.3907266  50.4692749  50.0233720  62.0955325
  51.2555838  49.6053143  61.7445742  50.7331453  50.9279812  62.2636974
  50.6402826  55.4606571  56.7943982  50.0048659  55.5341197  57.5064887
  50.3100233  56.0500169  56.1163062  55.8701176  49.9608953  62.9988304
  56.6026348  49.3908170  63.2326133  55.1140532  49.5730554  63.4394810
  45.1445755  52.9226048  56.4904957  45.0282013  52.2470951  57.1586042
  45.2548015  52.4358422  55.6737110  47.4877296  52.3836195  60.1951646
  47.1235503  51.8566816  60.9064568  48.3444412  51.9934664  60.0218132
  53.3926597  43.6730528  67.4582913  53.0609921  44.5425939  67.2344128
  52.7972210  43.3566812  68.1376943  47.1282783  47.4126095  55.1912995
  47.2957185  48.2806331  55.5583466  46.9379952  47.5753376  54.2674284
  43.3370598  52.3256870  62.8915530  42.4121094  52.1933085  63.0993222
  43.5855011  53.1051090  63.3885472  53.2855260  48.3925614  64.5376263
  52.3772137  48.3241022  64.2435024  53.2342856  48.8697559  65.3658088
  47.1072004  49.8683752  56.1759662  46.9871629  50.3140803  57.0145142
  46.4124592  50.2169070  55.6173200  40.6979409  51.9690144  63.7259319
  40.8271790  52.2224623  64.6398731  40.0176860  52.5617852  63.4063974
  44.8678896  62.6387394  59.8249793  44.7902926  63.5895219  59.9038274
  44.2640540  62.2933266  60.4824719  55.1516906  46.5942052  66.3154137
  54.5091287  46.8874585  65.6693931  54.6471835  46.4794973  67.1207333
  52.8057070  50.3405225  57.0039996  53.7174926  50.5732612  56.8287693
  52.2966717  50.9242270  56.4415074  47.4428908  49.7002460  68.0134845
  48.2890103  50.1241874  68.1569494  47.3827545  49.0436084  68.7073408
  51.4126652  55.3231044  64.3953577  50.7835515  55.4876758  63.6929645
  51.0252314  55.7372653  65.1664541  55.2915884  56.2585482  61.7497941
  54.6066922  56.6384383  61.1994974  55.3759734  56.8680808  62.4829889
  50.1493045  46.5163261  65.2529857  49.2877524  46.8144515  65.5446594
  50.1755479  46.7333660  64.3210889  46.9654614  55.0605452  61.6603662
  47.4292960  55.3393155  60.8708285  46.7011412  54.1588896  61.4776753
  43.8578695  54.6076933  64.5983426  44.4280052  55.0364202  63.9600910
  44.4486807  54.3259518  65.2967611  45.9023500  51.1828604  58.4693228
  46.6047544  51.6349648  58.9367154  45.5704129  50.5412423  59.0973121
  39.6448834  49.4412157  63.7710361  38.8547888  49.6969685  63.2950472
  40.1360082  50.2560495  63.8762402  41.5963580  49.8056736  60.7293838
  40.7994743  49.9175430  61.2477333  41.3689172  50.1443388  59.8634728
  37.9286537  49.6942647  66.2025352  38.1794576  50.5789657  66.4682928
  38.4646086  49.5147249  65.4300444  47.1417265  57.9969547  58.5455333
  47.0062940  58.8421083  58.9740181  47.6827077  58.1988825  57.7821267
  42.4041547  58.6310741  61.2006011  42.5808175  59.5528706  61.0126995
  43.1998380  58.3169160  61.6300391  41.6893904  50.6775373  71.0768174
  41.5747419  49.7760630  71.3775273  40.8338421  50.9239070  70.7252991
  50.4909728  41.5200109  67.0754226  50.1473998  42.4101750  66.9993337
  50.8588691  41.3301766  66.2123811  50.4560011  51.5108720  55.5826661
  49.9406635  52.2813325  55.8215049  50.1837320  50.8373856  56.2059723
  48.0407122  46.3558421  60.6411900  47.1848719  45.9665271  60.4617538
  48.4534074  46.4350381  59.7811685  49.5706269  43.8904764  65.0403459
  49.0671064  43.8534899  64.2271265  49.8636876  44.7997507  65.1000116
  45.8149155  43.9743494  64.0469641  46.6802151  43.7786302  63.6875531
  45.8826664  43.7453845  64.9738998  55.4294285  54.2641075  57.5179835
  54.6523728  53.9252234  57.0734997  56.1085766  54.2693698  56.8434800
  50.2446314  49.3835812  57.4086443  49.9396450  49.6981961  58.2596586
  51.1976756  49.4617232  57.4513775  48.6892746  55.5426035  59.0579396
  48.1614108  54.8078795  58.7452634  48.1880249  56.3200712  58.8119365
  53.6685592  53.7375056  64.1746443  53.0109267  54.4274317  64.2626571
  54.4725991  54.1271488  64.5180429  43.4211474  46.2045702  61.4186008
  43.9955226  45.9820883  60.6859201  44.0082456  46.2734396  62.1714609
  52.4791051  52.0919428  62.2250385  52.9922933  52.7249420  62.7272094
  53.1292275  51.4920624  61.8593745  43.7481061  48.2350163  55.4381893
  42.9118373  48.5724849  55.7591168  43.6085831  48.0999142  54.5009030
  45.7234142  43.0786950  60.1461077  45.0698554  42.7635968  59.5217692
  45.6814616  42.4562691  60.8720900  46.8345346  53.3606246  52.0614370
  45.9272408  53.1295499  52.2605518  47.3316378  52.5643865  52.2488351
  49.7413425  62.0703753  54.9811056  49.0675124  62.3735450  55.5896014
  50.1279247  62.8732833  54.6316513  48.9571882  49.5668884  64.4708725
  48.0394443  49.7883831  64.3130413  49.3732025  49.6415194  63.6120432
  49.7406930  50.9660300  59.6011405  50.4878749  51.4781697  59.2918527
  50.0098519  50.6444352  60.4615799  48.0133580  53.4618840  56.5838360
  47.1044799  53.1777873  56.6810829  48.0428664  53.8817919  55.7241666
  53.2452847  57.0725430  60.3529527  52.7915174  56.2316340  60.4094718
  52.6146814  57.7086828  60.6904307  52.1885767  48.0017416  61.5830195
  51.4508524  47.4894802  61.9140437  52.4412540  47.5617798  60.7713471
  51.6885786  58.9101927  61.2879345  51.9808761  59.4706984  60.5691711
  52.1984407  59.2030488  62.0432504  52.2897394  40.7793668  62.1771964
  52.5956271  39.9191031  61.8897879  53.0149999  41.3711288  61.9770958
  46.5618474  51.0747461  62.6848155  46.6167084  50.1221297  62.6090632
  45.7509676  51.2306900  63.1689453  47.7109668  55.0027584  53.9226438
  47.2729098  54.2863443  53.4632076  48.4520108  55.2303699  53.3611530
  44.5010834  49.6924521  60.4438534  43.6878699  49.9918691  60.8503726
  44.9969828  49.2980210  61.1613016  46.6519412  59.6882278  62.3772799
  46.6095590  59.9143124  61.4481331  47.5682111  59.4545652  62.5258600
  55.8282782  53.2784781  59.9802757  55.6900681  53.4686377  59.0523946
  55.4719001  54.0404164  60.4370808  43.9924909  47.2642876  66.0599769
  44.6324288  47.1231635  65.3622732  43.1602439  46.9777390  65.6838371
  44.7685212  56.5645307  62.1734761  45.5625811  56.0695627  61.9717336
  44.0576905  56.0363170  61.8102467  40.9953525  47.2343201  60.8372756
  41.2560342  48.1488535  60.7281916  41.8170697  46.7667644  60.9869368
  42.4678450  48.6480958  68.0071580  43.1401504  48.4398321  67.3584229
  41.6408237  48.4503044  67.5676812  48.3704022  45.2742899  70.0237241
  47.7231937  45.9732849  69.9301717  49.1405038  45.7079043  70.3913489
  47.9404640  62.2383425  57.1958135  48.1156396  61.7671468  58.0103758
  47.2537428  62.8649191  57.4239396  48.8961704  56.5155931  63.2421436
  48.5611536  56.4756701  64.1379086  48.3965649  55.8500647  62.7691846
  42.8705948  51.9223561  68.7674017  42.7325745  51.1903800  69.3685556
  43.7810871  51.8332462  68.4858205  51.8320895  53.8611966  53.5158496
  51.2150066  53.1358794  53.4191548  51.3637384  54.6221326  53.1725570
  45.4988248  51.6343521  68.2557697  46.2087867  50.9936713  68.2144315
  45.4557556  51.8856416  69.1783878  44.2117182  48.6208739  70.0753336
  43.6754539  48.1699477  70.7274933  43.6233891  48.7554647  69.3323801
  35.1421581  52.8674550  62.7321307  35.8292621  52.5536280  62.1442323
  34.9869710  53.7715914  62.4588559  39.9456303  47.7564746  67.1606331
  39.8614492  47.1490416  66.4256741  39.1239010  48.2473765  67.1615827
  46.8083367  60.4323680  59.8842321  46.0250889  60.9745361  59.9780545
  47.5076112  60.9497660  60.2836562  50.1180017  46.2418310  62.5276526
  50.6148717  45.4888272  62.2077596  49.3466999  46.2782627  61.9619735
  57.9709775  51.9458675  64.1694817  57.9599651  52.8283391  63.7988751
  57.1027154  51.5930226  63.9749355  51.2009798  54.9989997  60.1014949
  50.2666077  55.1191460  59.9319654  51.3786466  54.0962464  59.8374959
  46.7014986  48.3835693  62.2548211  46.3312774  47.8306733  62.9429116
  47.1974078  47.7793826  61.7023211  54.5882349  50.8407316  60.6364983
  55.0542802  51.6735308  60.5625286  55.0389850  50.3752298  61.3410242
  52.6558580  57.1851138  57.6351136  52.9318424  57.0707732  58.5445010
  51.7863079  56.7868623  57.5963309  52.5599012  43.2087903  64.6755885
  51.6462092  43.4392130  64.8438092  52.9892114  43.2926347  65.5269917
  52.3305471  51.3977795  67.1755779  51.6776921  51.6453703  66.5208232
  52.7085850  50.5841934  66.8418256  49.2912644  61.4337489  61.2783949
  49.4735039  60.6159144  61.7411701  50.1145630  61.6505181  60.8408839
  49.6254810  60.3605674  58.5398998  50.1542576  59.8498128  57.9269160
  49.8883030  60.0448204  59.4044531  40.1271903  58.3769543  66.2834331
  40.7125339  57.6313231  66.4162235  39.9296741  58.6873500  67.1670995
  42.9810558  61.4120790  61.2996774  42.3120933  61.8966918  60.8160814
  42.8423428  61.6590011  62.2140152  34.7189557  50.9475143  65.0038774
  34.7573657  50.4138734  65.7975892  34.2129850  50.4210349  64.3849752
  42.0980320  45.7939684  68.5001317  42.1621646  46.6554515  68.0878714
  42.0347440  45.1813685  67.7673675  41.5732592  47.8662816  72.1474351
  42.2004631  47.4839893  72.7611875  40.7160511  47.6477018  72.5130043
  41.8792382  47.7495242  64.0620254  41.1578968  48.3631210  63.9227728
  42.6685638  48.2853007  63.9836900  44.6818695  45.0849668  70.3360906
  45.2053097  45.3311965  71.0987215  44.4631029  45.9169703  69.9164043
  49.3265555  58.9908246  62.7127016  49.1790518  58.0624953  62.8934586
  50.1519049  59.0128336  62.2284092  43.1927800  47.6426313  58.5707509
  43.5323872  48.1712234  57.8486117  43.6399920  47.9806719  59.3466075
  45.8871241  46.0263363  68.0210577  45.5468061  45.2271177  68.4231256
  45.1810247  46.3265074  67.4487410  46.5387712  43.1112676  66.4737900
  47.3613782  42.6373154  66.3516790  46.7825776  43.8903160  66.9736586
  45.1795947  46.1400934  56.7700801  45.9004309  46.5182187  56.2664518
  44.5561251  46.8589811  56.8735779  49.3227070  46.8446083  57.7059134
  49.5390684  47.7270721  57.4047962  48.8421137  46.4532297  56.9764776
  44.0626291  49.8031797  64.2829878  43.9170872  50.1172100  65.1754160
  43.5851495  50.4216697  63.7300777  45.9222674  46.7934345  64.3310768
  45.9084243  45.8975438  63.9943066  46.6395102  46.8005008  64.9649054
  47.7748805  47.2271685  66.3763895  47.5166583  48.1488755  66.3748226
  47.2433845  46.8302119  67.0664359  52.7194993  60.3322472  59.1553981
  52.8931871  59.7668894  58.4027833  53.2123885  61.1323367  58.9733471
  38.5371953  52.3437141  67.2217539  37.9925421  53.1196949  67.3537814
  39.4151303  52.6907945  67.0636661  45.3259570  45.6748725  59.5998338
  45.4475481  44.7465371  59.7989225  45.0361612  45.6887411  58.6876653
  48.1950760  43.3603635  62.7365058  48.2172457  43.4242968  61.7817037
  48.6118819  42.5208144  62.9305564  58.5734385  53.0958895  60.7744280
  59.0165531  52.3466220  60.3763404  57.6960895  53.0869031  60.3918012
  53.7070166  59.6489236  56.2550879  54.4021071  60.2695929  56.4738194
  54.0493316  58.7984587  56.5303257  39.3237975  51.4707037  70.1147696
  38.5819711  51.6189673  70.7012327  39.0030719  51.7315303  69.2514446
  55.6061589  57.0988942  57.7838210  56.1312913  57.4376215  57.0587530
  55.5183942  56.1635957  57.6001344  47.2902250  63.1660925  62.1433463
  46.8507240  62.6737304  62.8366320  48.0410367  62.6233893  61.9025538
  39.7694589  59.3572466  62.1458091  40.5952609  59.0576238  61.7656734
  39.4188641  58.5880088  62.5947880  44.7376122  58.7098934  64.2155765
  44.1156131  58.0469639  63.9157992  45.4080989  58.7360066  63.5329412
  37.9703194  57.2758792  63.1047025  37.1335102  56.8480967  62.9231026
  37.9426839  57.4691236  64.0417816  44.2989629  57.2602857  57.6914225
  44.4477749  57.9438322  57.0380898  45.1056072  57.2407948  58.2063681
  49.7438972  44.1591711  68.0800050  50.2620916  44.8952738  67.7546538
  49.3894105  44.4655705  68.9146809  41.3237909  49.0196393  56.1961455
  40.6307154  49.0940748  55.5401491  41.0789661  48.2556736  56.7182972
  49.9951566  40.5791994  63.6000946  50.2753320  39.9115183  64.2261373
  50.7802173  40.7721090  63.0875610  47.7985034  59.7550988  55.1625972
  47.2259002  60.3741175  54.7096444  48.3717828  60.3050350  55.6965894
  53.8660424  49.0009628  67.3472521  54.8177847  49.1007726  67.3684745
  53.6963875  48.2087897  67.8570606  51.8874804  46.0865211  67.5331922
  51.2924736  46.3670224  66.8378411  51.6024500  46.5759112  68.3048663
  51.0182294  60.0388138  56.2934555  51.9512967  59.9733700  56.4967430
  50.9305507  60.8744405  55.8349087  53.6470311  59.3554008  53.2538502
  53.5683942  59.0213872  54.1474260  54.4679978  59.8475776  53.2529975
  56.4942991  49.0126791  66.5073104  55.9782039  48.2285248  66.3203033
  57.3782939  48.6845508  66.6719624  54.1553717  42.7567807  62.4668917
  53.9578539  42.4482895  63.3512249  54.7653423  43.4829446  62.5966847
  41.0632598  53.0530581  66.6065463  41.2818608  53.9847689  66.6253497
  41.4758372  52.6938556  67.3920267  47.9836816  43.5598667  58.5941152
  47.1737544  43.2145752  58.9696398  48.6721233  43.2506211  59.1828763
  49.9127364  42.6376714  60.2165448  50.4658403  43.0572167  60.8755471
  50.1497450  41.7112462  60.2588404  37.1540950  53.9571052  64.8589078
  36.4604422  53.5425005  64.3459033  37.9013941  53.9991588  64.2622497
  53.2906171  44.7477239  59.7244112  52.7104840  45.4062043  59.3422165
  53.0242104  43.9254583  59.3131530  51.7409738  44.1482296  61.9265433
  52.2409516  44.2598831  61.1179752  52.3845345  43.8443349  62.5666241
  39.0677693  53.8889306  62.7355093  39.0448381  53.9876993  61.7836976
  39.3778329  54.7354457  63.0572259  41.7265071  55.9465461  66.8501707
  42.6808324  55.9149403  66.7831639  41.5277594  55.4856085  67.6651933
  52.0731049  46.9077329  58.7800461  51.1856904  47.1926980  58.5620655
  52.4885038  46.7471093  57.9327738  55.4245585  46.9323850  62.4954800
  56.2005975  47.4220303  62.7679417  54.6993719  47.3581904  62.9526669
  57.8618144  47.6451469  63.5528741  58.4562635  47.4047205  62.8422049
  57.9344728  46.9258600  64.1802277  40.0815300  61.4885080  63.8671905
  39.9469768  60.7285481  63.3009903  39.6647362  62.2125980  63.4000694
  51.2174263  56.6722004  52.8748481  51.9210113  56.8772006  53.4906136
  50.4936911  57.2398766  53.1397564  52.0472073  52.4231865  58.9950751
  51.9907274  52.8800416  58.1558383  52.6000415  51.6622550  58.8173594
  55.8576879  48.2121597  59.8200870  55.6013813  47.8118233  60.6509078
  55.2329747  48.9265391  59.6951009  60.1689217  50.9517670  62.3272162
  59.6088775  51.0210859  63.1003724  59.5632720  50.7758655  61.6071658
  43.2384426  62.3854397  64.0790348  43.1216810  63.3299830  63.9769038
  42.4176872  62.0827959  64.4676147  53.1260960  57.1104533  54.9246941
  53.9606564  56.6785731  54.7424415  52.9645303  56.9386547  55.8523835
  52.7806852  53.6136646  56.2903280  52.7255656  53.4480918  55.3491724
  52.1552908  54.3212679  56.4465470  37.5699367  48.8504711  70.1164702
  38.2158231  48.3403665  70.6051927  37.3616518  49.5873392  70.6908127
  46.0902978  43.1144755  55.8688598  46.0781648  44.0586595  56.0256869
  46.9826400  42.9314901  55.5748060  46.0192542  61.7913646  63.9556355
  45.0688173  61.7915507  63.8420727  46.3225028  61.0446380  63.4392390
  49.9055097  39.7087532  60.1234535  49.1387493  39.1546019  60.2691218
  50.3165802  39.7809401  60.9848687  41.9096858  45.9972328  74.2139716
  42.7728320  45.6409133  74.4243041  41.3362269  45.6586223  74.9015121
  56.2643221  66.3489860  54.2880582  56.5168741  65.8271381  53.5264045
  55.3267780  66.1856005  54.3907266  57.9676537  62.7418012  55.1912995
  58.1350940  63.6098249  55.5583466  57.7773707  62.9045294  54.2674284
  57.9465758  65.1975670  56.1759662  57.8265384  65.6432721  57.0145142
  57.2518347  65.5460988  55.6173200  54.5874815  63.5642080  55.4381893
  53.7512128  63.9016767  55.7591168  54.4479585  63.4291060  54.5009030
  56.5627896  58.4078868  60.1461077  55.9092308  58.0927885  59.5217692
  56.5208370  57.7854609  60.8720900  57.6739101  68.6898163  52.0614370
  56.7666163  68.4587417  52.2605518  58.1710133  67.8935782  52.2488351
  58.5503422  70.3319502  53.9226438  58.1122852  69.6155361  53.4632076
  59.2913863  70.5595617  53.3611530  51.9161730  66.0380306  58.2494514
  50.9859318  65.9764762  58.4664476  52.0119202  65.5156259  57.4531155
  54.4613196  63.4089308  52.6379800  53.5842662  63.2878109  52.2742047
  54.9370949  62.6175386  52.3858689  49.1891889  65.0031163  58.0792706
  49.4845331  64.0941841  58.0259759  48.2879925  64.9818902  57.7573708
  50.9179731  62.6845261  58.2032031  50.5892437  61.8042640  58.0207137
  51.2719102  62.6292929  59.0908420  54.0321554  62.9718230  58.5707509
  54.3717627  63.5004152  57.8486117  54.4793675  63.3098637  59.3466075
  56.0189701  61.4692852  56.7700801  56.7398064  61.8474105  56.2664518
  55.3955005  62.1881729  56.8735779  60.1620824  62.1738001  57.7059134
  60.3784439  63.0562639  57.4047962  59.6814891  61.7824214  56.9764776
  56.1653324  61.0040642  59.5998338  56.2869236  60.0757289  59.7989225
  55.8755367  61.0179328  58.6876653  52.1631664  64.3488310  56.1961455
  51.4700909  64.4232665  55.5401491  51.9183416  63.5848654  56.7182972
  59.0225587  66.4203718  52.5042025  59.9684692  66.2909926  52.5730443
  58.6439832  65.6818380  52.9811453  57.2068505  64.3453695  52.4396910
  56.2999960  64.0486807  52.5159624  57.4844486  64.0483513  51.5731196
  58.8230570  58.8890584  58.5941152  58.0131299  58.5437669  58.9696398
  59.5114987  58.5798128  59.1828763  55.9767289  61.2040630  52.5808889
  56.8386453  61.5295528  52.8404707  56.1617633  60.4172126  52.0681955
  56.9296732  58.4436673  55.8688598  56.9175402  59.3878513  56.0256869
  57.8220154  58.2606818  55.5748060  60.7448852  55.0379450  60.1234535
  59.9781247  54.4837936  60.2691218  61.1559557  55.1101318  60.9848687
  29.2363973  -1.3539446  51.7447424  29.8742383  -1.4732699  51.0410764
  29.1184816  -0.4058602  51.8035376  26.0453679  -1.4012018  51.6808949
  25.7072191  -1.5170954  50.7929484  26.9143447  -1.8020853  51.6609955
  21.9040495   0.4523458  47.6705840  21.3405360   0.3613395  46.9022127
  21.7892890  -0.3676637  48.1508332  19.4504927   1.9474650  50.5090060
  20.2426219   1.6065474  50.0936359  19.6901577   2.0569625  51.4292213
  27.4840054   4.1194426  42.9820305  26.8328033   4.7048506  42.5954318
  28.2784416   4.6500621  43.0415342  21.4095681   1.2083563  43.3807439
  22.1826557   0.6612550  43.2420315  21.7621080   2.0727812  43.5921900
  24.1736930  -0.0863206  53.1775698  24.7700502  -0.3107184  52.4632661
  24.2311902  -0.8278461  53.7801146  23.7461959  -2.6323771  41.0125889
  23.9987479  -3.1542250  40.2509352  22.8086518  -2.7957625  41.1152572
  28.7905241  -3.6287992  48.8200632  29.5768331  -4.0468569  48.4691049
  29.0543946  -2.7241900  48.9882281  28.9615319   1.8084858  43.5189289
  28.3261152   1.8819484  44.2310194  28.6312725   2.3978457  42.8408368
  23.4658247  -0.7295665  43.2150264  23.3494505  -1.4050761  43.8831348
  23.5760507  -1.2163291  42.3982417  25.8089788  -1.2685518  46.9196953
  25.4447996  -1.7954897  47.6309875  26.6656904  -1.6587049  46.7463438
  28.2070608   2.2221361  53.5824132  27.9071332   3.1246400  53.4739939
  27.8621668   1.9553544  54.4345285  21.6583090  -1.3264842  49.6160836
  20.7333586  -1.4588628  49.8238528  21.9067503  -0.5470623  50.1130779
  25.4284496  -3.7837961  42.9004968  25.3084121  -3.3380910  43.7390449
  24.7337085  -3.4352643  42.3418507  19.0191901  -1.6831569  50.4504625
  19.1484282  -1.4297090  51.3644037  18.3389352  -1.0903861  50.1309281
  23.1891388   8.9865681  46.5495100  23.1115418   9.9373506  46.6283580
  22.5853032   8.6411554  47.2070026  31.1269562  -3.3116487  43.7285302
  32.0387418  -3.0789101  43.5533000  30.6179209  -2.7279443  43.1660381
  29.7339145   1.6709331  51.1198884  29.1048007   1.8355045  50.4174952
  29.3464807   2.0850941  51.8909848  33.6128376   2.6063769  48.4743248
  32.9279415   2.9862670  47.9240281  33.6972226   3.2159096  49.2075195
  30.8679308   0.2523728  55.0738591  31.0796203   0.8955488  54.3972972
  30.8209056  -0.5813956  54.6060521  25.2867106   1.4083739  48.3848969
  25.7505452   1.6871442  47.5953592  25.0223905   0.5067184  48.2022060
  22.1791188   0.9555221  51.3228732  22.7492545   1.3842489  50.6846217
  22.7699299   0.6737805  52.0212918  24.2235993  -2.4693108  45.1938534
  24.9260036  -2.0172065  45.6612461  23.8916621  -3.1109290  45.8218427
  31.9825136   3.1295683  53.2460949  32.8042580   2.7275871  52.9643630
  31.9787539   3.0263918  54.1977064  25.7481739   2.6779727  55.4021659
  25.8126172   3.1400134  56.2379831  25.0392663   2.0477092  55.5303969
  25.4629757   4.3447834  45.2700639  25.3275432   5.1899370  45.6985487
  26.0039570   4.5467112  44.5066573  18.9159155   1.8623272  45.8428564
  19.4283675   2.6566522  45.9934129  19.5681867   1.1649563  45.7762166
  20.7254039   4.9789028  47.9251318  20.9020668   5.9006993  47.7372302
  21.5210873   4.6647448  48.3545697  21.8485355   6.4967202  53.9261660
  22.3992780   6.3684266  53.1538654  21.0096831   6.7962091  53.5756553
  29.1879472   5.2474201  57.4282383  29.1697947   6.0683082  56.9362652
  30.1099392   5.1228276  57.6532524  28.7772503  -2.1412993  42.3071968
  28.2619127  -1.3708388  42.5460355  28.5049812  -2.8147857  42.9305029
  33.7506778   0.6119362  44.2425141  32.9736220   0.2730521  43.7980304
  34.4298259   0.6171985  43.5680106  28.5658807  -4.2685901  44.1331749
  28.2608942  -3.9539752  44.9841892  29.5189249  -4.1904481  44.1759082
  27.0105238   1.8904323  45.7824703  26.4826600   1.1557082  45.4697941
  26.5092741   2.6678999  45.5364671  31.9898084   0.0853343  50.8991749
  31.3321759   0.7752604  50.9871878  32.7938484   0.4749775  51.2425736
  30.8003543  -1.5602284  48.9495691  31.3135425  -0.9272292  49.4517401
  31.4504767  -2.1601089  48.5839051  25.1557839  -0.2915467  38.7859676
  24.2484900  -0.5226214  38.9850825  25.6528871  -1.0877848  38.9733658
  28.0625918   8.4182040  41.7056362  27.3887616   8.7213737  42.3141320
  28.4491739   9.2211120  41.3561819  27.2784374  -4.0852829  51.1954032
  26.3606936  -3.8637882  51.0375720  27.6944518  -4.0106518  50.3365739
  28.0619422  -2.6861413  46.3256712  28.8091241  -2.1740016  46.0163834
  28.3311011  -3.0077360  47.1861106  26.3346072  -0.1902872  43.3083666
  25.4257291  -0.4743840  43.4056136  26.3641156   0.2296206  42.4486973
  31.5665339   3.4203717  47.0774834  31.1127667   2.5794627  47.1340024
  30.9359306   4.0565116  47.4149614  30.0098279   5.2580214  48.0124652
  30.3021253   5.8185271  47.2937018  30.5196899   5.5508775  48.7677811
  24.8830966  -2.5774252  49.4093462  24.9379576  -3.5300415  49.3335938
  24.0722168  -2.4214813  49.8934760  26.0322160   1.3505871  40.6471745
  25.5941590   0.6341730  40.1877382  26.7732601   1.5781986  40.0856836
  22.8223326  -3.9597192  47.1683840  22.0091192  -3.6603021  47.5749033
  23.3182320  -4.3541503  47.8858323  24.9731904   6.0360565  49.1018105
  24.9308083   6.2621411  48.1726637  25.8894603   5.8023940  49.2503906
  34.1495275  -0.3736932  46.7048063  34.0113173  -0.1835336  45.7769253
  33.7931493   0.3882451  47.1616115  34.1764654   1.6939595  51.7159335
  34.6101161   1.6014884  52.5642389  34.8896235   1.6697096  51.0779351
  23.0897705   2.9123594  48.8980068  23.8838303   2.4173914  48.6962643
  22.3789397   2.3841457  48.5347773  27.9092549   5.2941689  53.2492435
  27.9629571   5.8632626  54.0170151  27.0407331   5.4643575  52.8846473
  35.0380204   1.7363296  54.2492220  35.2316094   2.6409107  54.4951495
  34.9380822   1.2770715  55.0830805  26.8680649  -0.5398048  54.8079367
  27.7972709  -0.3886889  54.6348335  26.4471679  -0.4514028  53.9528014
  25.6668981   3.4852616  52.5777905  25.5280066   3.1171400  53.4503843
  24.8783577   4.0000255  52.4061863  26.2617133   8.5861712  43.9203441
  26.4368888   8.1149756  44.7349064  25.5749921   9.2127479  44.1484702
  27.2174196   2.8634219  49.9666743  26.8824028   2.8234989  50.8624393
  26.7178142   2.1978935  49.4937153  30.1533387   0.2090253  40.2403802
  29.5362558  -0.5162919  40.1436855  29.6849876   0.9699613  39.8970877
  31.8087519   4.9189161  57.9009583  31.7500065   4.2348381  57.2340166
  32.2107038   5.6608151  57.4490209  20.8278218  11.7351075  50.6943302
  21.0674816  12.3669599  51.3722320  19.9847414  11.3839115  50.9808661
  31.8104926   2.8828745  56.1323562  30.9231705   2.5454667  56.2549961
  32.3803477   2.1511777  56.3692328  25.3406080   7.5430198  53.0984806
  25.2676251   8.3485169  53.6104110  24.8983473   7.7422163  52.2732827
  25.1295859   6.7801968  46.6087627  24.3463381   7.3223648  46.7025852
  25.8288605   7.2975947  47.0081868  36.2922267  -1.7063037  50.8940124
  36.2812143  -0.8238322  50.5234057  35.4239646  -2.0591487  50.6994661
  27.8004763   7.4417032  55.2542964  28.5132736   8.0764496  55.1818866
  27.3094792   7.5380898  54.4382966  29.5222290   1.3468284  46.8260256
  28.5878569   1.4669747  46.6564960  29.6998959   0.4440751  46.5620266
  22.8516677   5.1911475  56.0748535  23.5526136   5.8247958  56.2277929
  22.3811792   5.5326207  55.3144174  30.9771073   3.5329425  44.3596442
  31.2530917   3.4186019  45.2690316  30.1075571   3.1346910  44.3208615
  30.6517963  -2.2543917  53.9001085  29.9989413  -2.0068010  53.2453538
  31.0298343  -3.0679779  53.5663563  27.6125137   7.7815776  48.0029256
  27.7947531   6.9637432  48.4657008  28.4358123   7.9983468  47.5654146
  27.9467302   6.7083961  45.2644304  28.4755069   6.1976415  44.6514466
  28.2095522   6.3926491  46.1289837  18.4484395   4.7247830  53.0079638
  19.0337832   3.9791518  53.1407542  18.2509233   5.0351787  53.8916302
  21.3023050   7.7599078  48.0242080  20.6333425   8.2445205  47.5406120
  21.1635920   8.0068298  48.9385459  28.5796706   7.7424797  51.6088421
  28.4547845   6.9414536  51.0999366  29.2375797   8.2370990  51.1202391
  30.6431614   5.5433817  53.2367971  29.6961950   5.4239168  53.1646298
  30.9914388   4.6556315  53.3194232  27.6478048   5.3386533  49.4372323
  27.5003010   4.4103240  49.6179893  28.4731541   5.3606624  48.9529398
  31.2512170   6.1615092  50.5237196  32.1758717   5.9557953  50.3861647
  31.0827473   5.9131493  51.4326537  22.3838783  -3.8489916  51.0075185
  22.2383364  -3.5349613  51.8999466  21.9063987  -3.2305016  50.4546084
  31.0407486   6.6800759  45.8799287  31.2144363   6.1147182  45.1273140
  31.5336377   7.4801654  45.6978777  36.8946877  -0.5562818  47.4989587
  37.3378023  -1.3055493  47.1008710  36.0173387  -0.5652682  47.1163319
  32.0282658   5.9967523  42.9796186  32.7233563   6.6174216  43.1983500
  32.3705808   5.1462875  43.2548563  33.9274081   3.4467229  44.5083516
  34.4525405   3.7854502  43.7832836  33.8396434   2.5114244  44.3246651
  25.5894130   7.3601303  56.6373393  25.8981257   7.1150449  57.5096093
  26.3869612   7.5647941  56.1492263  25.6114742   9.5139212  48.8678769
  25.1719732   9.0215591  49.5611626  26.3622859   8.9712180  48.6270845
  18.0907081   5.7050753  48.8703398  18.9165101   5.4054525  48.4902041
  17.7401133   4.9358376  49.3193186  23.0588614   5.0577221  50.9401071
  22.4368624   4.3947926  50.6403299  23.7293481   5.0838353  50.2574719
  16.2915686   3.6237080  49.8292331  15.4547594   3.1959254  49.6476332
  16.2639332   3.8169523  50.7663122  33.6167987   4.0800133  59.8134714
  32.8263531   4.0624272  59.2739214  33.3801342   4.6188426  60.5683751
  33.7365862   0.9292599  57.1267443  33.7863867   0.7642606  58.0682966
  33.6279786   0.0619858  56.7365324  22.6202121   3.6081145  44.4159532
  22.7690242   4.2916609  43.7626204  23.4268565   3.5886235  44.9308987
  35.2384059   3.3489541  57.3709464  34.9468868   3.7119521  58.2072925
  34.6256191   2.6356549  57.1922796  36.4379742   0.9142420  49.8912035
  37.2726633   1.3532224  50.0549595  36.5738870   0.4381074  49.0720280
  33.4871248  -1.5277845  55.8389522  33.9625369  -1.3350199  55.0308374
  32.5636813  -1.4718659  55.5932906  20.3754754  -0.3653678  45.4220601
  20.1300796  -1.2691348  45.6200811  20.5450669  -0.3636527  44.4800079
  26.1197527   6.1029275  41.8871279  25.5471494   6.7219462  41.4341751
  26.6930320   6.6528637  42.4211201  29.3394786   6.3866425  43.0179861
  30.2725460   6.3211987  43.2212737  29.2517999   7.2222692  42.5594394
  31.9682803   5.7032296  39.9783809  31.8896435   5.3692159  40.8719567
  32.7892470   6.1954064  39.9775281  34.6660994  -1.4305965  53.1860128
  34.6337314  -2.3689964  53.3719811  35.2761618  -1.3521928  52.4525952
  26.5044325  -2.5609912  39.2287332  27.4503430  -2.6903704  39.2975750
  26.1258570  -3.2995250  39.7056760  24.6887242  -4.6359936  39.1642217
  23.7818698  -4.9326823  39.2404930  24.9663223  -4.9330118  38.2976503
  17.3890185   0.2367593  49.4600400  17.3660873   0.3355280  48.5082283
  17.6990822   1.0832744  49.7817566  20.0477563   2.2943748  53.5747014
  21.0020817   2.2627690  53.5076946  19.8490087   1.8334372  54.3897240
  18.4027792   7.8363368  50.5917212  18.2682260   7.0763768  50.0255210
  17.9859854   8.5604267  50.1246001  29.5386755   3.0200291  39.5993787
  30.2422605   3.2250294  40.2151443  28.8149404   3.5877053  39.8642871
  30.3684565  -1.2289848  45.7196057  30.3119767  -0.7721296  44.8803690
  30.9212908  -1.9899163  45.5418900  21.5596918   8.7332685  50.8035655
  21.4429302   9.6778117  50.7014345  20.7389364   8.4306246  51.1921454
  31.4473452   3.4582820  41.6492247  32.2819056   3.0264019  41.4669722
  31.2857795   3.2864834  42.5769142  31.1019345  -0.0385066  43.0148587
  31.0468148  -0.2040795  42.0737031  30.4765400   0.6690966  43.1710776
  22.5851432   9.3860946  54.0191583  23.4878679   9.4184557  54.3358078
  22.3588802   8.4561397  54.0337919  24.3405034   8.1391933  50.6801662
  23.3900665   8.1393795  50.5666034  24.6437520   7.3924668  50.1637696
  40.0757727  13.9752471  51.7447424  40.7136137  13.8559219  51.0410764
  39.9578570  14.9233315  51.8035376  36.8847434  13.9279899  51.6808949
  36.5465945  13.8120964  50.7929484  37.7537202  13.5271065  51.6609955
  32.7434249  15.7815376  47.6705840  32.1799115  15.6905313  46.9022127
  32.6286644  14.9615280  48.1508332  37.3667217  15.0814751  57.6395154
  37.3555857  14.6867549  56.7675658  37.5287856  14.3480824  58.2328926
  38.3233808  19.4486344  42.9820305  37.6721788  20.0340424  42.5954318
  39.1178171  19.9792538  43.0415342  32.2489435  16.5375481  43.3807439
  33.0220311  15.9904468  43.2420315  32.6014834  17.4019730  43.5921900
  34.0874478  17.8651863  56.5874338  33.7964344  18.7697494  56.4721005
  34.7231462  17.9068391  57.3018408  35.0130685  15.2428712  53.1775698
  35.6094257  15.0184734  52.4632661  35.0705656  14.5013457  53.7801146
  34.5855713  12.6968147  41.0125889  34.8381234  12.1749668  40.2509352
  33.6480272  12.5334292  41.1152572  39.6298996  11.7003925  48.8200632
  40.4162085  11.2823348  48.4691049  39.8937700  12.6050017  48.9882281
  39.8009073  17.1376776  43.5189289  39.1654906  17.2111402  44.2310194
  39.4706480  17.7270374  42.8408368  45.0307423  11.6379158  49.7233611
  45.7632595  11.0678375  49.9571440  44.2746779  11.2500759  50.1640116
  34.3052002  14.5996253  43.2150264  34.1888260  13.9241156  43.8831348
  34.4154262  14.1128627  42.3982417  36.6483543  14.0606400  46.9196953
  36.2841750  13.5337021  47.6309875  37.5050659  13.6704869  46.7463438
  42.5532843   5.3500733  54.1828219  42.2216168   6.2196143  53.9589434
  41.9578457   5.0337017  54.8622250  36.2889030   9.0896300  41.9158302
  36.4563432   9.9576536  42.2828773  36.0986199   9.2523581  40.9919591
  39.0464363  17.5513279  53.5824132  38.7465086  18.4538317  53.4739939
  38.7015422  17.2845462  54.4345285  42.4461507  10.0695819  51.2621569
  41.5378384  10.0011227  50.9680330  42.3949103  10.5467764  52.0903395
  36.2678251  11.5453957  42.9004968  36.1477876  11.9911008  43.7390449
  35.5730839  11.8939275  42.3418507  36.5202372  11.4885464  59.2056467
  35.7435707  12.0479384  59.1959331  37.1592936  11.9742247  59.7271337
  44.3123153   8.2712257  53.0399443  43.6697533   8.5644790  52.3939238
  43.8078082   8.1565177  53.8452640  41.9663317  12.0175430  43.7285302
  42.8781173  12.2502817  43.5533000  41.4572964  12.6012474  43.1660381
  34.7748745  14.2970918  58.7674434  35.5163429  14.8355962  58.4909257
  34.0685730  14.9237206  58.9245985  40.2504084  16.4400058  57.3646595
  40.6587440  15.9982469  56.6201227  39.5281346  15.8652686  57.6180788
  36.6035154  11.3772665  54.7380152  37.4496350  11.8012078  54.8814801
  36.5433792  10.7206289  55.4318715  40.5732899  17.0001249  51.1198884
  39.9441762  17.1646963  50.4174952  40.1858561  17.4142858  51.8909848
  44.4522131  17.9355687  48.4743248  43.7673169  18.3154588  47.9240281
  44.5365980  18.5451013  49.2075195  39.7534600   9.0377033  56.3961326
  39.5095532   9.7919094  55.8595601  40.0294530   9.4162381  57.2308573
  41.7073063  15.5815646  55.0738591  41.9189958  16.2247406  54.3972972
  41.6602811  14.7477962  54.6060521  39.3099292   8.1933466  51.9775163
  38.4483771   8.4914720  52.2691901  39.3361726   8.4103865  51.0456196
  36.1260861  16.7375657  48.3848969  36.5899206  17.0163360  47.5953592
  35.8617659  15.8359101  48.2022060  35.0629747  12.8598809  45.1938534
  35.7653790  13.3119853  45.6612461  34.7310376  12.2182628  45.8218427
  33.5110109  11.4510566  59.5689744  32.8808769  12.1326847  59.8025140
  33.4046196  11.3393647  58.6242882  42.8218891  18.4587601  53.2460949
  43.6436334  18.0567788  52.9643630  42.8181293  18.3555835  54.1977064
  30.7569826  11.4826941  47.4539144  29.9600990  11.5945635  47.9722640
  30.5295419  11.8213593  46.5880035  36.5875494  18.0071644  55.4021659
  36.6519926  18.4692052  56.2379831  35.8786418  17.3769009  55.5303969
  50.9124884  14.8026350  49.5945920  50.1588592  14.2333748  49.4389924
  51.0472425  14.7689014  50.5416555  36.3023512  19.6739752  45.2700639
  36.1669186  20.5191288  45.6985487  36.8433324  19.8759029  44.5066573
  29.7552909  17.1915190  45.8428564  30.2677430  17.9858440  45.9934129
  30.4075622  16.4941480  45.7762166  35.7058812   7.1689211  59.5235251
  36.4468526   7.7696364  59.4439714  35.9376735   6.4266849  58.9653294
  37.9291988  20.2963318  59.4000981  37.4855842  19.5099697  59.0821886
  38.5909202  20.4842469  58.7344872  32.6879109  21.8259120  53.9261660
  33.2386534  21.6976183  53.1538654  31.8490585  22.1254009  53.5756553
  40.0273226  20.5766118  57.4282383  40.0091701  21.3974999  56.9362652
  40.9493146  20.4520193  57.6532524  36.4846280  18.0910248  58.2705891
  37.0174617  17.3298536  58.0405199  35.9560361  17.7983900  59.0130046
  39.6515975   3.1970314  53.7999533  39.3080245   4.0871955  53.7238643
  40.0194938   3.0071971  52.9369118  39.6166258  13.1878925  42.3071968
  39.1012881  13.9583529  42.5460355  39.3443566  12.5144061  42.9305029
  37.2013369   8.0328626  47.3657206  36.3454965   7.6435476  47.1862845
  37.6140321   8.1120586  46.5056992  38.7312516   5.5674969  51.7648766
  38.2277311   5.5305104  50.9516571  39.0243122   6.4767712  51.8245423
  34.9755401   5.6513699  50.7714948  35.8408398   5.4556507  50.4120837
  35.0432910   5.4224050  51.6984305  44.5900532  15.9411279  44.2425141
  43.8129975  15.6022439  43.7980304  45.2692013  15.9463903  43.5680106
  39.4052561  11.0606017  44.1331749  39.1002697  11.3752166  44.9841892
  40.3583003  11.1387437  44.1759082  37.8498993  17.2196240  45.7824703
  37.3220355  16.4849000  45.4697941  37.3486496  17.9970917  45.5364671
  42.8291839  15.4145261  50.8991749  42.1715513  16.1044522  50.9871878
  43.6332238  15.8041693  51.2425736  32.5817721   7.8815907  48.1431315
  33.1561472   7.6591088  47.4104508  33.1688703   7.9504601  48.8959916
  41.6397298  13.7689633  48.9495691  42.1529180  14.4019625  49.4517401
  42.2898522  13.1690829  48.5839051  32.9087308   9.9120368  42.1627200
  32.0724620  10.2495054  42.4836475  32.7692077   9.7769347  41.2254337
  34.8840388   4.7557155  46.8706384  34.2304801   4.4406173  46.2462999
  34.8420862   4.1332896  47.5966207  35.9951593  15.0376450  38.7859676
  35.0878655  14.8065704  38.9850825  36.4922625  14.2414070  38.9733658
  38.1178129  11.2439089  51.1954032  37.2000690  11.4654036  51.0375720
  38.5338272  11.3185399  50.3365739  38.9013176  12.6430505  46.3256712
  39.6484995  13.1551902  46.0163834  39.1704766  12.3214557  47.1861106
  37.1739827  15.1389045  43.3083666  36.2651046  14.8548078  43.4056136
  37.2034910  15.5588124  42.4486973  42.4059094  18.7495635  47.0774834
  41.9521421  17.9086545  47.1340024  41.7753061  19.3857033  47.4149614
  41.3492014   9.6787621  48.3075501  40.6114770   9.1665007  48.6385744
  41.6018787   9.2388002  47.4958778  40.8492033  20.5872132  48.0124652
  41.1415008  21.1477189  47.2937018  41.3590654  20.8800693  48.7677811
  41.4503641   2.4563873  48.9017271  41.7562518   1.5961236  48.6143186
  42.1756246   3.0481493  48.7016264  35.7224721  12.7517666  49.4093462
  35.7773330  11.7991502  49.3335938  34.9115923  12.9077105  49.8934760
  36.8715914  16.6797789  40.6471745  36.4335344  15.9633648  40.1877382
  37.6126355  16.9073904  40.0856836  33.6617081  11.3694726  47.1683840
  32.8484946  11.6688896  47.5749033  34.1576075  10.9750414  47.8858323
  35.8125658  21.3652483  49.1018105  35.7701837  21.5913329  48.1726637
  36.7288357  21.1315857  49.2503906  39.2591292  11.8336550  55.9998734
  39.6140680  12.0608023  56.8593200  39.9063423  12.1654927  55.3775990
  44.9889029  14.9554986  46.7048063  44.8506928  15.1456582  45.7769253
  44.6325248  15.7174369  47.1616115  33.1531155   8.9413081  52.7845075
  33.7930535   8.8001840  52.0868039  32.3208686   8.6547595  52.4083677
  45.0158409  17.0231513  51.7159335  45.4494915  16.9306802  52.5642389
  45.7289989  16.9989014  51.0779351  33.9291459  18.2415512  48.8980068
  34.7232058  17.7465832  48.6962643  33.2183152  17.7133375  48.5347773
  38.7486304  20.6233607  53.2492435  38.8023326  21.1924543  54.0170151
  37.8801085  20.7935492  52.8846473  30.2374223  12.3858593  44.9739821
  29.3071811  12.3243049  45.1909783  30.3331695  11.8634546  44.1776462
  30.1559772   8.9113406  47.5618062  30.4166589   9.8258739  47.4527223
  30.9776944   8.4437849  47.7114675  31.6284697  10.3251163  54.7316887
  32.3007750  10.1168526  54.0829536  30.8014484  10.1273249  54.2922119
  45.8773958  17.0655214  54.2492220  46.0709848  17.9701024  54.4951495
  45.7774576  16.6062633  55.0830805  37.5310269   6.9513104  56.7482548
  36.8838184   7.6503054  56.6547024  38.3011284   7.3849248  57.1158796
  40.9389067  17.2161956  59.8233101  40.7874573  16.9872508  58.9063185
  40.9293746  18.1732558  59.8364446  37.7074403  14.7893869  54.8079367
  38.6366463  14.9405029  54.6348335  37.2865433  14.8777890  53.9528014
  36.5062735  18.8144534  52.5777905  36.3673821  18.4463318  53.4503843
  35.7177331  19.3292173  52.4061863  38.0567950  18.1926136  49.9666743
  37.7217783  18.1526906  50.8624393  37.5571896  17.5270852  49.4937153
  40.9927142  15.5382171  40.2403802  40.3756313  14.8128999  40.1436855
  40.5243630  16.2991531  39.8970877  34.6594495  13.3113726  54.9803004
  35.3694113  12.6706918  54.9389622  34.6163803  13.5626621  55.9029184
  42.6481274  20.2481079  57.9009583  42.5893820  19.5640299  57.2340166
  43.0500792  20.9900069  57.4490209  33.3723429  10.2978944  56.7998643
  32.8360786   9.8469682  57.4520239  32.7840137  10.4324852  56.0569107
  32.7825688   9.7567595  39.3625107  31.9055154   9.6356396  38.9987353
  33.2583441   8.9653673  39.1103995  42.6498681  18.2120663  56.1323562
  41.7625460  17.8746585  56.2549961  43.2197232  17.4803694  56.3692328
  29.1062550   9.4334951  53.8851638  29.0220739   8.8260621  53.1502047
  28.2845257   9.9243970  53.8861134  36.1799834  22.8722115  53.0984806
  36.1070006  23.6777087  53.6104110  35.7377227  23.0714081  52.2732827
  35.9689614  22.1093885  46.6087627  35.1857136  22.6515566  46.7025852
  36.6682359  22.6267865  47.0081868  39.2786264   7.9188515  49.2521833
  39.7754964   7.1658477  48.9322903  38.5073246   7.9552831  48.6865042
  47.1316021  13.6228880  50.8940124  47.1205898  14.5053596  50.5234057
  46.2633401  13.2700431  50.6994661  38.6398518  22.7708949  55.2542964
  39.3526490  23.4056414  55.1818866  38.1488546  22.8672815  54.4382966
  40.3616045  16.6760202  46.8260256  39.4272323  16.7961664  46.6564960
  40.5392713  15.7732669  46.5620266  35.8621233  10.0605898  48.9793517
  35.4919020   9.5076938  49.6674423  36.3580325   9.4564031  48.4268517
  43.7488596  12.5177521  47.3610290  44.2149048  13.3505513  47.2870593
  44.1996097  12.0522503  48.0655549  33.6910431  20.5203393  56.0748535
  34.3919891  21.1539876  56.2277929  33.2205546  20.8618124  55.3144174
  41.8164827  18.8621343  44.3596442  42.0924671  18.7477937  45.2690316
  40.9469326  18.4638827  44.3208615  41.7205259   4.8858108  51.4001191
  40.8068339   5.1162335  51.5683398  42.1498360   4.9696552  52.2515224
  41.4911717  13.0748000  53.9001085  40.8383168  13.3223908  53.2453538
  41.8692097  12.2612138  53.5663563  38.4518891  23.1107693  48.0029256
  38.6341286  22.2929349  48.4657008  39.2751877  23.3275386  47.5654146
  38.7861057  22.0375879  45.2644304  39.3148823  21.5268333  44.6514466
  39.0489276  21.7218409  46.1289837  37.5399290  13.8167811  60.3867123
  36.8639927  13.7161941  61.0569498  38.3626924  13.6607025  60.8503120
  32.1416805  23.0890995  48.0242080  31.4727180  23.5737123  47.5406120
  32.0029674  23.3360216  48.9385459  36.2822073  25.1234739  54.6224739
  36.8340381  25.2866360  55.3873824  36.6228267  25.7139177  53.9504763
  31.2586566   7.4709889  55.2246623  31.3227893   8.3324719  54.8124021
  31.1953687   6.8583890  54.4918982  30.7338839   9.5433021  58.8719658
  31.3610878   9.1610098  59.4857182  29.8766758   9.3247223  59.2375350
  41.1332948  19.9495996  60.4773393  41.6772852  20.5625955  59.9828348
  40.5519792  20.5075575  60.9940406  27.5104382  11.3509450  44.8038012
  27.8057823  10.4420129  44.7505066  26.6092417  11.3297190  44.4819015
  39.4190460  23.0716714  51.6088421  39.2941600  22.2706454  51.0999366
  40.0769552  23.5662908  51.1202391  31.0398629   9.4265447  50.7865561
  30.3185214  10.0401414  50.6473034  31.8291884   9.9623212  50.7082207
  41.4825369  20.8725734  53.2367971  40.5355704  20.7531086  53.1646298
  41.8308142  19.9848232  53.3194232  33.8424942   6.7619873  57.0606213
  34.3659344   7.0082170  57.8232522  33.6237276   7.5939908  56.6409350
  29.2392223   9.0323548  44.9277338  28.9104929   8.1520927  44.7452443
  29.5931594   8.9771217  45.8153727  38.4871802  20.6678451  49.4372323
  38.3396765  19.7395158  49.6179893  39.3125296  20.6898541  48.9529398
  32.3534046   9.3196518  45.2952815  32.6930119   9.8482439  44.5731424
  32.8006167   9.6576924  46.0711382  42.0905924  21.4907009  50.5237196
  43.0152472  21.2849871  50.3861647  41.9221227  21.2423410  51.4326537
  35.0477487   7.7033568  54.7455883  34.7074308   6.9041381  55.1476563
  34.3416494   8.0035279  54.1732716  35.6993959   4.7882881  53.1983206
  36.5220028   4.3143359  53.0762097  35.9432023   5.5673365  53.6981893
  34.3402194   7.8171139  43.4946108  35.0610556   8.1952392  42.9909825
  33.7167498   8.5360016  43.5981086  38.4833316   8.5216288  44.4304440
  38.6996931   9.4040926  44.1293268  38.0027384   8.1302502  43.7010082
  33.2232538  11.4802001  51.0075185  33.0777119  11.7942305  51.8999466
  32.7457742  12.0986902  50.4546084  35.0828921   8.4704549  51.0556074
  35.0690490   7.5745643  50.7188372  35.8001349   8.4775213  51.6894360
  36.9355051   8.9041890  53.1009202  36.6772829   9.8258960  53.0993532
  36.4040092   8.5072324  53.7909666  41.8801240  22.0092677  45.8799287
  42.0538118  21.4439099  45.1273140  42.3730131  22.8093572  45.6978777
  34.4865817   7.3518930  46.3243645  34.6081728   6.4235576  46.5234532
  34.1967859   7.3657616  45.4121960  37.3557007   5.0373840  49.4610364
  37.3778704   5.1013173  48.5062344  37.7725066   4.1978349  49.6550871
  47.7340631  14.7729100  47.4989587  48.1771777  14.0236425  47.1008710
  46.8567142  14.7639236  47.1163319  42.8676413  21.3259441  42.9796186
  43.5627317  21.9466134  43.1983500  43.2099563  20.4754792  43.2548563
  44.7667836  18.7759147  44.5083516  45.2919160  19.1146419  43.7832836
  44.6790188  17.8406162  44.3246651  36.4287885  22.6893220  56.6373393
  36.7375011  22.4442367  57.5096093  37.2263367  22.8939859  56.1492263
  33.8982369  20.3869139  50.9401071  33.2762378  19.7239844  50.6403299
  34.5687236  20.4130271  50.2574719  33.9706896   8.8650927  60.5333577
  34.0195052   9.7413050  60.1511347  34.5129410   8.3228320  59.9605220
  44.4561742  19.4092050  59.8134714  43.6657286  19.3916189  59.2739214
  44.2195096  19.9480344  60.5683751  44.5759617  16.2584517  57.1267443
  44.6257622  16.0934524  58.0682966  44.4673540  15.3911776  56.7365324
  33.4595876  18.9373062  44.4159532  33.6083996  19.6208527  43.7626204
  34.2662319  18.9178152  44.9308987  41.8663379  12.2415445  58.4426749
  42.7673242  12.1021910  58.1510747  41.9411354  12.4069900  59.3824927
  36.2006185   9.6182299  57.2879936  35.3309494   9.9115866  57.0162524
  36.4365665  10.2022744  58.0087199  46.0777814  18.6781458  57.3709464
  45.7862622  19.0411439  58.2072925  45.4649945  17.9648467  57.1922796
  47.2773496  16.2434338  49.8912035  48.1120387  16.6824142  50.0549595
  47.4132625  15.7672991  49.0720280  44.3265002  13.8014073  55.8389522
  44.8019124  13.9941719  55.0308374  43.4030567  13.8573259  55.5932906
  31.2148509  14.9638240  45.4220601  30.9694551  14.0600570  45.6200811
  31.3844423  14.9655390  44.4800079  38.9045219   5.8361916  54.8045356
  39.4227162   6.5722943  54.4791845  38.5500351   6.1425910  55.6392115
  30.4844156  10.6966598  42.9206762  29.7913401  10.7710953  42.2646798
  30.2395908   9.9326941  43.4428279  39.1557813   2.2562199  50.3246253
  39.4359566   1.5885388  50.9506679  39.9408420   2.4491295  49.8120917
  43.0266671  10.6779833  54.0717828  43.9784094  10.7777931  54.0930052
  42.8570121   9.8858101  54.5815912  41.0481050   7.7635416  54.2577229
  40.4530983   8.0440429  53.5623717  40.7630747   8.2529317  55.0293970
  40.1788541  21.7158343  43.0179861  41.1119214  21.6503905  43.2212737
  40.0911754  22.5514610  42.5594394  42.8076558  21.0324213  39.9783809
  42.7290189  20.6984077  40.8719567  43.6286224  21.5245981  39.9775281
  45.5054749  13.8985953  53.1860128  45.4731069  12.9601953  53.3719811
  46.1155372  13.9769989  52.4525952  37.3438080  12.7682006  39.2287332
  38.2897184  12.6388214  39.2975750  36.9652325  12.0296668  39.7056760
  45.6549237  10.6896996  53.2318411  45.1388286   9.9055453  53.0448340
  46.5389186  10.3615713  53.3964930  43.3159964   4.4338012  49.1914223
  43.1184785   4.1253100  50.0757555  43.9259670   5.1599651  49.3212153
  51.3231299  14.9601959  52.3266164  52.0534687  14.6987248  52.8873868
  50.7138244  14.2230681  52.3668232  49.4046596  13.1009822  52.9240616
  48.6779759  12.9665787  52.3157107  48.9893883  13.4086651  53.7297334
  37.2276772  16.8199752  60.6887989  38.1479782  16.9978351  60.8828035
  37.1926355  15.8755797  60.5367688  35.5280997  10.6931982  39.1642217
  34.6212452  10.3965095  39.2404930  35.8056978  10.3961800  38.2976503
  37.1443063   5.2368872  45.3186458  36.3343791   4.8915957  45.6941704
  37.8327479   4.9276415  45.9074070  39.0733611   4.3146919  46.9410755
  39.6264649   4.7342372  47.6000778  39.3103697   3.3882667  46.9833711
  35.0966710  10.3033992  62.7213519  34.9963437  11.2528349  62.6525610
  34.8788252   9.9752231  61.8489589  34.2979781   7.5518917  39.3054196
  35.1598945   7.8773816  39.5650013  34.4830126   6.7650413  38.7927262
  42.4512418   6.4247444  46.4489419  41.8711087   7.0832248  46.0667471
  42.1848351   5.6024788  46.0376837  40.9015984   5.8252501  48.6510739
  41.4015763   5.9369036  47.8425058  41.5451592   5.5213554  49.2911548
  34.9597980  13.7331131  61.5378580  34.4765062  14.5331491  61.7442469
  35.0458919  13.7439076  60.5846024  41.2337296   8.5847534  45.5045767
  40.3463151   8.8697185  45.2865962  41.6491285   8.4241297  44.6573044
  44.5851832   8.6094055  49.2200107  45.3612222   9.0990507  49.4924723
  43.8599966   9.0352109  49.6771976  47.0224391   9.3221674  50.2774047
  47.6168882   9.0817410  49.5667355  47.0950974   8.6028805  50.9047583
  40.3780509  18.3492209  39.5993787  41.0816360  18.5542211  40.2151443
  39.6543158  18.9168971  39.8642871  41.2078320  14.1002070  45.7196057
  41.1513521  14.5570621  44.8803690  41.7606662  13.3392755  45.5418900
  45.0183126   9.8891802  46.5446177  44.7620060   9.4888438  47.3754385
  44.3935994  10.6035596  46.4196316  49.3295463  12.6287875  49.0517468
  48.7695021  12.6981064  49.8249030  48.7238967  12.4528860  48.3316965
  32.3990672  24.0624602  50.8035655  32.2823056  25.0070035  50.7014345
  31.5783119  23.7598164  51.1921454  42.2867207  18.7874738  41.6492247
  43.1212811  18.3555936  41.4669722  42.1251550  18.6156752  42.5769142
  41.9413099  15.2906851  43.0148587  41.8861903  15.1251123  42.0737031
  41.3159154  15.9982884  43.1710776  26.7305614  10.5274916  56.8410009
  27.3764478  10.0173870  57.3297234  26.5222765  11.2643597  57.4153434
  39.2559006  17.5955763  62.3402149  40.1250166  17.7696415  61.9788784
  38.7765758  18.4150180  62.2177879  35.2509224   4.7914960  42.5933905
  35.2387894   5.7356800  42.7502176  36.1432646   4.6085106  42.2993366
  33.4245186  24.7152864  54.0191583  34.3272433  24.7476474  54.3358078
  33.1982556  23.7853315  54.0337919  35.1798788  23.4683851  50.6801662
  34.2294419  23.4685712  50.5666034  35.4831275  22.7216585  50.1637696
  39.0661344   1.3857737  46.8479842  38.2993740   0.8316224  46.9936524
  39.4772049   1.4579606  47.7093993  31.0703105   7.6742533  60.9385023
  31.9334567   7.3179338  61.1488348  30.4968516   7.3356428  61.6260427
  50.9151482  29.3044389  51.7447424  51.5529892  29.1851136  51.0410764
  50.7972325  30.2525233  51.8035376  47.7241188  29.2571817  51.6808949
  47.3859700  29.1412882  50.7929484  48.5930956  28.8562982  51.6609955
  48.2060971  30.4106669  57.6395154  48.1949612  30.0159467  56.7675658
  48.3681611  29.6772741  58.2328926  44.9268232  33.1943781  56.5874338
  44.6358098  34.0989412  56.4721005  45.5625217  33.2360308  57.3018408
  45.8524439  30.5720629  53.1775698  46.4488011  30.3476652  52.4632661
  45.9099411  29.8305375  53.7801146  50.4692750  27.0295843  48.8200632
  51.2555840  26.6115266  48.4691049  50.7331455  27.9341935  48.9882281
  50.6402828  32.4668693  43.5189289  50.0048661  32.5403320  44.2310194
  50.3100234  33.0562292  42.8408368  55.8701178  26.9671076  49.7233611
  56.6026349  26.3970293  49.9571440  55.1140533  26.5792677  50.1640116
  53.3926598  20.6792650  54.1828219  53.0609923  21.5488061  53.9589434
  52.7972211  20.3628934  54.8622250  49.8858117  32.8805196  53.5824132
  49.5858841  33.7830235  53.4739939  49.5409177  32.6137379  54.4345285
  43.3370599  29.3318993  49.6160836  42.4121095  29.1995207  49.8238528
  43.5855012  30.1113212  50.1130779  53.2855261  25.3987736  51.2621569
  52.3772139  25.3303145  50.9680330  53.2342857  25.8759681  52.0903395
  40.6979410  28.9752267  50.4504625  40.8271791  29.2286746  51.3644037
  40.0176861  29.5679975  50.1309281  47.3596127  26.8177382  59.2056467
  46.5829461  27.3771302  59.1959331  47.9986690  27.3034165  59.7271337
  55.1516908  23.6004175  53.0399443  54.5091288  23.8936708  52.3939238
  54.6471836  23.4857095  53.8452640  52.8057071  27.3467348  43.7285302
  53.7174927  27.5794735  43.5533000  52.2966718  27.9304392  43.1660381
  45.6142499  29.6262835  58.7674434  46.3557184  30.1647879  58.4909257
  44.9079485  30.2529124  58.9245985  51.0897839  31.7691976  57.3646595
  51.4981195  31.3274386  56.6201227  50.3675100  31.1944603  57.6180788
  47.4428909  26.7064583  54.7380152  48.2890104  27.1303996  54.8814801
  47.3827547  26.0498207  55.4318715  51.4126654  32.3293166  51.1198884
  50.7835516  32.4938881  50.4174952  51.0252316  32.7434776  51.8909848
  55.2915885  33.2647604  48.4743248  54.6066924  33.6446506  47.9240281
  55.3759735  33.8742931  49.2075195  50.5928354  24.3668951  56.3961326
  50.3489286  25.1211011  55.8595601  50.8688285  24.7454299  57.2308573
  52.5466817  30.9107563  55.0738591  52.7583712  31.5539323  54.3972972
  52.4996565  30.0769880  54.6060521  50.1493046  23.5225384  51.9775163
  49.2877525  23.8206638  52.2691901  50.1755481  23.7395783  51.0456196
  46.9654615  32.0667575  48.3848969  47.4292961  32.3455277  47.5953592
  46.7011414  31.1651019  48.2022060  43.8578697  31.6139056  51.3228732
  44.4280054  32.0426324  50.6846217  44.4486808  31.3321641  52.0212918
  44.3503863  26.7802483  59.5689744  43.7202524  27.4618764  59.8025140
  44.2439951  26.6685565  58.6242882  39.6448835  26.4474280  50.4955668
  38.8547889  26.7031808  50.0195778  40.1360083  27.2622617  50.6007708
  53.6612645  33.7879519  53.2460949  54.4830089  33.3859706  52.9643630
  53.6575048  33.6847753  54.1977064  47.4269248  33.3363562  55.4021659
  47.4913681  33.7983969  56.2379831  46.7180172  32.7060927  55.5303969
  37.9286538  26.7004770  52.9270659  38.1794577  27.5851780  53.1928234
  38.4646087  26.5209372  52.1545750  61.7518638  30.1318267  49.5945920
  60.9982346  29.5625665  49.4389924  61.8866179  30.0980932  50.5416555
  43.6284606  21.0823249  61.9314995  43.2351551  20.5289448  62.6062639
  44.4450746  21.3933828  62.3221512  46.5452567  22.4981128  59.5235251
  47.2862280  23.0988282  59.4439714  46.7770490  21.7558766  58.9653294
  41.6893905  27.6837496  57.8013481  41.5747420  26.7822753  58.1020580
  40.8338423  27.9301192  57.4498297  48.7685743  35.6255236  59.4000981
  48.3249597  34.8391615  59.0821886  49.4302956  35.8134387  58.7344872
  50.8666981  35.9058036  57.4282383  50.8485456  36.7266917  56.9362652
  51.7886901  35.7812111  57.6532524  47.3240035  33.4202165  58.2705891
  47.8568372  32.6590454  58.0405199  46.7954116  33.1275817  59.0130046
  50.4909730  18.5262231  53.7999533  50.1473999  19.4163873  53.7238643
  50.8588692  18.3363889  52.9369118  48.0407123  23.3620543  47.3657206
  47.1848720  22.9727394  47.1862845  48.4534075  23.4412504  46.5056992
  49.5706270  20.8966887  51.7648766  49.0671066  20.8597022  50.9516571
  49.8636877  21.8059629  51.8245423  45.8149156  20.9805616  50.7714948
  46.6802153  20.7848425  50.4120837  45.8826665  20.7515968  51.6984305
  55.4294287  31.2703197  44.2425141  54.6523729  30.9314357  43.7980304
  56.1085768  31.2755820  43.5680106  50.2446316  26.3897935  44.1331749
  49.9396451  26.7044084  44.9841892  51.1976758  26.4679354  44.1759082
  48.6892747  32.5488158  45.7824703  48.1614109  31.8140917  45.4697941
  48.1880250  33.3262834  45.5364671  53.6685593  30.7437178  50.8991749
  53.0109268  31.4336440  50.9871878  54.4725993  31.1333610  51.2425736
  43.4211475  23.2107824  48.1431315  43.9955227  22.9883006  47.4104508
  44.0082457  23.2796519  48.8959916  52.4791052  29.0981551  48.9495691
  52.9922934  29.7311543  49.4517401  53.1292276  28.4982747  48.5839051
  45.7234143  20.0849073  46.8706384  45.0698555  19.7698090  46.2462999
  45.6814617  19.4624814  47.5966207  48.9571883  26.5731007  51.1954032
  48.0394444  26.7945954  51.0375720  49.3732027  26.6477317  50.3365739
  49.7406931  27.9722422  46.3256712  50.4878750  28.4843820  46.0163834
  50.0098520  27.6506475  47.1861106  53.2452848  34.0787553  47.0774834
  52.7915176  33.2378462  47.1340024  52.6146815  34.7148951  47.4149614
  52.1885768  25.0079539  48.3075501  51.4508525  24.4956925  48.6385744
  52.4412542  24.5679920  47.4958778  51.6885788  35.9164049  48.0124652
  51.9808762  36.4769106  47.2937018  52.1984408  36.2092610  48.7677811
  52.2897395  17.7855791  48.9017271  52.5956272  16.9253154  48.6143186
  53.0150000  18.3773411  48.7016264  46.5618475  28.0809584  49.4093462
  46.6167085  27.1283420  49.3335938  45.7509677  28.2369023  49.8934760
  44.5010835  26.6986643  47.1683840  43.6878701  26.9980814  47.5749033
  44.9969829  26.3042332  47.8858323  46.6519413  36.6944400  49.1018105
  46.6095592  36.9205247  48.1726637  47.5682112  36.4607775  49.2503906
  50.0985047  27.1628468  55.9998734  50.4534434  27.3899941  56.8593200
  50.7457178  27.4946845  55.3775990  55.8282784  30.2846904  46.7048063
  55.6900682  30.4748500  45.7769253  55.4719002  31.0466287  47.1616115
  43.9924910  24.2704999  52.7845075  44.6324289  24.1293758  52.0868039
  43.1602440  23.9839512  52.4083677  55.8552163  32.3523431  51.7159335
  56.2888670  32.2598720  52.5642389  56.5683744  32.3280931  51.0779351
  44.7685214  33.5707429  48.8980068  45.5625812  33.0757749  48.6962643
  44.0576906  33.0425292  48.5347773  49.5880058  35.9525525  53.2492435
  49.6417080  36.5216461  54.0170151  48.7194840  36.1227410  52.8846473
  40.9953526  24.2405324  47.5618062  41.2560343  25.1550657  47.4527223
  41.8170699  23.7729766  47.7114675  42.4678452  25.6543081  54.7316887
  43.1401505  25.4460443  54.0829536  41.6408238  25.4565167  54.2922119
  56.7167713  32.3947131  54.2492220  56.9103603  33.2992942  54.4951495
  56.6168331  31.9354550  55.0830805  48.3704024  22.2805022  56.7482548
  47.7231939  22.9794972  56.6547024  49.1405039  22.7141166  57.1158796
  51.7782821  32.5453874  59.8233101  51.6268328  32.3164426  58.9063185
  51.7687501  33.5024476  59.8364446  48.5468158  30.1185787  54.8079367
  49.4760218  30.2696946  54.6348335  48.1259188  30.2069808  53.9528014
  47.3456490  34.1436451  52.5777905  47.2067575  33.7755236  53.4503843
  46.5571086  34.6584091  52.4061863  48.8961705  33.5218054  49.9666743
  48.5611537  33.4818824  50.8624393  48.3965651  32.8562770  49.4937153
  42.8705949  28.9285684  55.4919324  42.7325747  28.1965923  56.0930863
  43.7810872  28.8394584  55.2103512  45.4988249  28.6405643  54.9803004
  46.2087868  27.9998836  54.9389622  45.4557558  28.8918538  55.9029184
  53.4875028  35.5772997  57.9009583  53.4287574  34.8932217  57.2340166
  53.8894547  36.3191987  57.4490209  44.2117183  25.6270861  56.7998643
  43.6754540  25.1761600  57.4520239  43.6233892  25.7616770  56.0569107
  53.4892435  33.5412581  56.1323562  52.6019214  33.2038502  56.2549961
  54.0590986  32.8095612  56.3692328  39.9456305  24.7626869  53.8851638
  39.8614493  24.1552538  53.1502047  39.1239011  25.2535887  53.8861134
  47.0193589  38.2014033  53.0984806  46.9463760  39.0069004  53.6104110
  46.5770982  38.4005999  52.2732827  46.8083368  37.4385803  46.6087627
  46.0250890  37.9807483  46.7025852  47.5076114  37.9559783  47.0081868
  50.1180019  23.2480432  49.2521833  50.6148718  22.4950395  48.9322903
  49.3467000  23.2844749  48.6865042  57.9709776  28.9520798  50.8940124
  57.9599652  29.8345513  50.5234057  57.1027155  28.5992349  50.6994661
  49.4792272  38.1000867  55.2542964  50.1920245  38.7348332  55.1818866
  48.9882301  38.1964733  54.4382966  51.2009799  32.0052120  46.8260256
  50.2666078  32.1253582  46.6564960  51.3786468  31.1024586  46.5620266
  46.7014987  25.3897815  48.9793517  46.3312775  24.8368856  49.6674423
  47.1974080  24.7855949  48.4268517  54.5882351  27.8469439  47.3610290
  55.0542803  28.6797431  47.2870593  55.0389851  27.3814421  48.0655549
  44.5304186  35.8495310  56.0748535  45.2313645  36.4831793  56.2277929
  44.0599301  36.1910042  55.3144174  52.6558582  34.1913260  44.3596442
  52.9318426  34.0769855  45.2690316  51.7863080  33.7930745  44.3208615
  52.5599013  20.2150026  51.4001191  51.6462093  20.4454253  51.5683398
  52.9892115  20.2988470  52.2515224  52.3305472  28.4039918  53.9001085
  51.6776922  28.6515825  53.2453538  52.7085852  27.5904056  53.5663563
  49.2912646  38.4399611  48.0029256  49.4735040  37.6221267  48.4657008
  50.1145632  38.6567303  47.5654146  48.3793045  29.1459729  60.3867123
  47.7033682  29.0453858  61.0569498  49.2020679  28.9898943  60.8503120
  34.7189559  27.9537266  51.7284081  34.7573658  27.4200856  52.5221199
  34.2129851  27.4272471  51.1095058  47.1215828  40.4526656  54.6224739
  47.6734136  40.6158278  55.3873824  47.4622021  41.0431094  53.9504763
  42.0980321  22.8001806  55.2246623  42.1621647  23.6616637  54.8124021
  42.0347441  22.1875808  54.4918982  41.5732593  24.8724939  58.8719658
  42.2004632  24.4902016  59.4857182  40.7160512  24.6539141  59.2375350
  51.9726702  35.2787914  60.4773393  52.5166606  35.8917872  59.9828348
  51.3913547  35.8367492  60.9940406  50.2584215  38.4008632  51.6088421
  50.1335354  37.5998372  51.0999366  50.9163306  38.8954825  51.1202391
  41.8792383  24.7557364  50.7865561  41.1578969  25.3693332  50.6473034
  42.6685639  25.2915129  50.7082207  52.3219123  36.2017652  53.2367971
  51.3749459  36.0823003  53.1646298  52.6701896  35.3140150  53.3194232
  44.6818697  22.0911791  57.0606213  45.2053099  22.3374087  57.8232522
  44.4631030  22.9231826  56.6409350  49.3265557  35.9970368  49.4372323
  49.1790519  35.0687076  49.6179893  50.1519050  36.0190459  48.9529398
  52.9299679  36.8198927  50.5237196  53.8546226  36.6141788  50.3861647
  52.7614982  36.5715328  51.4326537  45.8871242  23.0325486  54.7455883
  45.5468062  22.2333299  55.1476563  45.1810248  23.3327197  54.1732716
  46.5387714  20.1174798  53.1983206  47.3613783  19.6435277  53.0762097
  46.7825777  20.8965282  53.6981893  45.1795948  23.1463057  43.4946108
  45.9004311  23.5244310  42.9909825  44.5561252  23.8651934  43.5981086
  49.3227071  23.8508206  44.4304440  49.5390685  24.7332844  44.1293268
  48.8421138  23.4594419  43.7010082  44.0626292  26.8093919  51.0075185
  43.9170873  27.1234222  51.8999466  43.5851496  27.4278819  50.4546084
  45.9222675  23.7996467  51.0556074  45.9084244  22.9037560  50.7188372
  46.6395103  23.8067131  51.6894360  47.7748806  24.2333807  53.1009202
  47.5166584  25.1550878  53.0993532  47.2433846  23.8364242  53.7909666
  52.7194995  37.3384594  45.8799287  52.8931872  36.7731017  45.1273140
  53.2123886  38.1385489  45.6978777  38.5371955  29.3499264  53.9462846
  37.9925423  30.1259071  54.0783120  39.4151304  29.6970068  53.7881967
  45.3259571  22.6810847  46.3243645  45.4475482  21.7527494  46.5234532
  45.0361614  22.6949533  45.4121960  48.1950762  20.3665758  49.4610364
  48.2172458  20.4305091  48.5062344  48.6118821  19.5270266  49.6550871
  58.5734386  30.1021017  47.4989587  59.0165532  29.3528343  47.1008710
  57.6960896  30.0931154  47.1163319  53.7070167  36.6551359  42.9796186
  54.4021072  37.2758052  43.1983500  54.0493317  35.8046710  43.2548563
  39.3237976  28.4769160  56.8393003  38.5819712  28.6251795  57.4257633
  39.0030721  28.7377425  55.9759752  55.6061590  34.1051064  44.5083516
  56.1312914  34.4438337  43.7832836  55.5183943  33.1698080  44.3246651
  47.2681639  38.0185138  56.6373393  47.5768765  37.7734285  57.5096093
  48.0657121  38.2231776  56.1492263  47.2902251  40.1723048  48.8678769
  46.8507241  39.6799426  49.5611626  48.0410368  39.6296015  48.6270845
  44.7376123  35.7161057  50.9401071  44.1156133  35.0531762  50.6403299
  45.4080990  35.7422189  50.2574719  44.8100651  24.1942845  60.5333577
  44.8588806  25.0704968  60.1511347  45.3523165  23.6520238  59.9605220
  55.2955496  34.7383968  59.8134714  54.5051040  34.7208107  59.2739214
  55.0588851  35.2772262  60.5683751  55.4153371  31.5876434  57.1267443
  55.4651376  31.4226442  58.0682966  55.3067295  30.7203693  56.7365324
  52.7057134  27.5707362  58.4426749  53.6066997  27.4313827  58.1510747
  52.7805108  27.7361817  59.3824927  47.0399939  24.9474217  57.2879936
  46.1703249  25.2407783  57.0162524  47.2759420  25.5314662  58.0087199
  56.9171568  34.0073376  57.3709464  56.6256377  34.3703356  58.2072925
  56.3043700  33.2940384  57.1922796  58.1167251  31.5726256  49.8912035
  58.9514142  32.0116060  50.0549595  58.2526379  31.0964909  49.0720280
  55.1658757  29.1305991  55.8389522  55.6412878  29.3233637  55.0308374
  54.2424322  29.1865176  55.5932906  49.7438973  21.1653834  54.8045356
  50.2620917  21.9014861  54.4791845  49.3894106  21.4717827  55.6392115
  49.9951567  17.5854117  50.3246253  50.2753321  16.9177306  50.9506679
  50.7802174  17.7783212  49.8120917  53.8660426  26.0071751  54.0717828
  54.8177848  26.1069848  54.0930052  53.6963876  25.2150019  54.5815912
  51.8874805  23.0927334  54.2577229  51.2924737  23.3732347  53.5623717
  51.6024502  23.5821235  55.0293970  56.3448503  29.2277870  53.1860128
  56.3124823  28.2893871  53.3719811  56.9549127  29.3061907  52.4525952
  56.4942992  26.0188914  53.2318411  55.9782040  25.2347370  53.0448340
  57.3782940  25.6907630  53.3964930  54.1553719  19.7629929  49.1914223
  53.9578540  19.4545017  50.0757555  54.7653424  20.4891568  49.3212153
  62.1625053  30.2893877  52.3266164  62.8928442  30.0279165  52.8873868
  61.5531999  29.5522599  52.3668232  60.2440350  28.4301740  52.9240616
  59.5173514  28.2957705  52.3157107  59.8287637  28.7378568  53.7297334
  48.0670527  32.1491669  60.6887989  48.9873536  32.3270268  60.8828035
  48.0320110  31.2047715  60.5367688  41.0632599  30.0592704  53.3310770
  41.2818609  30.9909812  53.3498804  41.4758373  29.7000678  54.1165574
  47.9836817  20.5660789  45.3186458  47.1737545  20.2207874  45.6941704
  48.6721234  20.2568333  45.9074070  49.9127365  19.6438836  46.9410755
  50.4658404  20.0634290  47.6000778  50.1497452  18.7174584  46.9833711
  45.9360465  25.6325910  62.7213519  45.8357191  26.5820267  62.6525610
  45.7182007  25.3044149  61.8489589  53.2906172  21.7539361  46.4489419
  52.7104841  22.4124165  46.0667471  53.0242105  20.9316706  46.0376837
  51.7409739  21.1544419  48.6510739  52.2409517  21.2660954  47.8425058
  52.3845347  20.8505472  49.2911548  45.7991735  29.0623049  61.5378580
  45.3158816  29.8623409  61.7442469  45.8852674  29.0730994  60.5846024
  42.3164454  31.5228699  56.1417812  43.1357343  32.0172778  56.1652649
  42.5901262  30.6060668  56.1135379  52.0731050  23.9139452  45.5045767
  51.1856905  24.1989102  45.2865962  52.4885040  23.7533215  44.6573044
  55.4245587  23.9385973  49.2200107  56.2005977  24.4282425  49.4924723
  54.6993721  24.3644027  49.6771976  57.8618145  24.6513592  50.2774047
  58.4562636  24.4109328  49.5667355  57.9344729  23.9320722  50.9047583
  52.0472074  29.4293988  45.7196057  51.9907276  29.8862539  44.8803690
  52.6000417  28.6684672  45.5418900  55.8576880  25.2183720  46.5446177
  55.6013814  24.8180355  47.3754385  55.2329748  25.9327513  46.4196316
  60.1689218  27.9579793  49.0517468  59.6088776  28.0272982  49.8249030
  59.5632721  27.7820777  48.3316965  37.5699368  25.8566833  56.8410009
  38.2158232  25.3465787  57.3297234  37.3616520  26.5935515  57.4153434
  50.0952761  32.9247681  62.3402149  50.9643920  33.0988333  61.9788784
  49.6159512  33.7442098  62.2177879  46.0902979  20.1206878  42.5933905
  46.0781649  21.0648718  42.7502176  46.9826401  19.9377023  42.2993366
  46.0192543  38.7975768  50.6801662  45.0688174  38.7977630  50.5666034
  46.3225029  38.0508503  50.1637696  49.9055098  16.7149655  46.8479842
  49.1387494  16.1608141  46.9936524  50.3165803  16.7871523  47.7093993
  41.9096859  23.0034450  60.9385023  42.7728321  22.6471255  61.1488348
  41.3362270  22.6648345  61.6260427  61.7545236  44.6336307  51.7447424
  62.3923646  44.5143054  51.0410764  61.6366079  45.5817151  51.8035376
  58.5634943  44.5863735  51.6808949  58.2253454  44.4704800  50.7929484
  59.4324711  44.1854900  51.6609955  54.4221758  46.4399211  47.6705840
  53.8586624  46.3489148  46.9022127  54.3074153  45.6199116  48.1508332
  59.0454726  45.7398587  57.6395154  59.0343366  45.3451385  56.7675658
  59.2075365  45.0064659  58.2328926  51.9686190  47.9350403  50.5090060
  52.7607482  47.5941227  50.0936359  52.2082840  48.0445378  51.4292213
  60.0021317  50.1070179  42.9820305  59.3509297  50.6924259  42.5954318
  60.7965680  50.6376374  43.0415342  55.7661987  48.5235698  56.5874338
  55.4751853  49.4281329  56.4721005  56.4018971  48.5652226  57.3018408
  56.6918194  45.9012547  53.1775698  57.2881766  45.6768569  52.4632661
  56.7493165  45.1597292  53.7801146  56.2643222  43.3551982  41.0125889
  56.5168743  42.8333503  40.2509352  55.3267781  43.1918128  41.1152572
  61.3086505  42.3587761  48.8200632  62.0949594  41.9407184  48.4691049
  61.5725209  43.2633853  48.9882281  61.4796582  47.7960611  43.5189289
  60.8442415  47.8695237  44.2310194  61.1493989  48.3854210  42.8408368
  66.7094932  42.2962994  49.7233611  67.4420104  41.7262211  49.9571440
  65.9534288  41.9084594  50.1640116  55.9839511  45.2580088  43.2150264
  55.8675769  44.5824992  43.8831348  56.0941771  44.7712462  42.3982417
  58.3271052  44.7190235  46.9196953  57.9629259  44.1920856  47.6309875
  59.1838168  44.3288704  46.7463438  64.2320352  36.0084568  54.1828219
  63.9003677  36.8779979  53.9589434  63.6365966  35.6920852  54.8622250
  57.9676539  39.7480135  41.9158302  58.1350941  40.6160371  42.2828773
  57.7773708  39.9107417  40.9919591  60.7251872  48.2097114  53.5824132
  60.4252595  49.1122153  53.4739939  60.3802931  47.9429297  54.4345285
  54.1764353  44.6610911  49.6160836  53.2514850  44.5287125  49.8238528
  54.4248767  45.4405130  50.1130779  64.1249016  40.7279654  51.2621569
  63.2165893  40.6595062  50.9680330  64.0736611  41.2051599  52.0903395
  57.9465760  42.2037792  42.9004968  57.8265385  42.6494843  43.7390449
  57.2518348  42.5523110  42.3418507  51.5373164  44.3044184  50.4504625
  51.6665546  44.5578663  51.3644037  50.8570616  44.8971892  50.1309281
  55.7072652  54.9741434  46.5495100  55.6296681  55.9249259  46.6283580
  55.1034295  54.6287307  47.2070026  58.1989881  42.1469300  59.2056467
  57.4223216  42.7063220  59.1959331  58.8380445  42.6326083  59.7271337
  65.9910662  38.9296092  53.0399443  65.3485042  39.2228626  52.3939238
  65.4865591  38.8149013  53.8452640  63.6450826  42.6759266  43.7285302
  64.5568682  42.9086652  43.5533000  63.1360473  43.2596310  43.1660381
  56.4536254  44.9554753  58.7674434  57.1950938  45.4939797  58.4909257
  55.7473239  45.5821042  58.9245985  61.9291593  47.0983893  57.3646595
  62.3374949  46.6566304  56.6201227  61.2068855  46.5236521  57.6180788
  58.2822663  42.0356500  54.7380152  59.1283859  42.4595914  54.8814801
  58.2221301  41.3790125  55.4318715  62.2520408  47.6585084  51.1198884
  61.6229271  47.8230798  50.4174952  61.8646070  48.0726694  51.8909848
  66.1309640  48.5939522  48.4743248  65.4460678  48.9738423  47.9240281
  66.2153489  49.2034849  49.2075195  61.4322109  39.6960869  56.3961326
  61.1883041  40.4502929  55.8595601  61.7082039  40.0746216  57.2308573
  63.3860572  46.2399481  55.0738591  63.5977467  46.8831241  54.3972972
  63.3390320  45.4061798  54.6060521  60.9886801  38.8517302  51.9775163
  60.1271280  39.1498555  52.2691901  61.0149235  39.0687701  51.0456196
  57.8048370  47.3959492  48.3848969  58.2686715  47.6747195  47.5953592
  57.5405168  46.4942937  48.2022060  54.6972451  46.9430974  51.3228732
  55.2673808  47.3718242  50.6846217  55.2880563  46.6613558  52.0212918
  56.7417256  43.5182645  45.1938534  57.4441299  43.9703688  45.6612461
  56.4097884  42.8766463  45.8218427  55.1897618  42.1094401  59.5689744
  54.5596278  42.7910682  59.8025140  55.0833705  41.9977483  58.6242882
  50.4842590  41.7766197  50.4955668  49.6941644  42.0323726  50.0195778
  50.9753837  42.5914535  50.6007708  64.5006400  49.1171436  53.2460949
  65.3223843  48.7151624  52.9643630  64.4968802  49.0139671  54.1977064
  52.4357335  42.1410776  47.4539144  51.6388499  42.2529471  47.9722640
  52.2082928  42.4797429  46.5880035  58.2663003  48.6655480  55.4021659
  58.3307435  49.1275887  56.2379831  57.5573927  48.0352845  55.5303969
  48.7680293  42.0296688  52.9270659  49.0188331  42.9143698  53.1928234
  49.3039841  41.8501289  52.1545750  72.5912393  45.4610185  49.5945920
  71.8376101  44.8917583  49.4389924  72.7259934  45.4272849  50.5416555
  57.9811021  50.3323587  45.2700639  57.8456695  51.1775123  45.6985487
  58.5220833  50.5342865  44.5066573  54.4678360  36.4115167  61.9314995
  54.0745306  35.8581366  62.6062639  55.2844501  36.7225745  62.3221512
  51.4340418  47.8499025  45.8428564  51.9464939  48.6442275  45.9934129
  52.0863131  47.1525316  45.7762166  53.2435303  50.9664781  47.9251318
  53.4201931  51.8882746  47.7372302  54.0392136  50.6523201  48.3545697
  57.3846321  37.8273046  59.5235251  58.1256035  38.4280199  59.4439714
  57.6164244  37.0850684  58.9653294  52.5287659  43.0129413  57.8013481
  52.4141174  42.1114671  58.1020580  51.6732177  43.2593110  57.4498297
  59.6079497  50.9547154  59.4000981  59.1643351  50.1683532  59.0821886
  60.2696711  51.1426304  58.7344872  54.3666618  52.4842955  53.9261660
  54.9174043  52.3560019  53.1538654  53.5278094  52.7837844  53.5756553
  61.7060735  51.2349954  57.4282383  61.6879210  52.0558835  56.9362652
  62.6280655  51.1104029  57.6532524  58.1633789  48.7494083  58.2705891
  58.6962126  47.9882371  58.0405199  57.6347870  48.4567735  59.0130046
  61.3303484  33.8554149  53.7999533  60.9867754  34.7455791  53.7238643
  61.6982447  33.6655807  52.9369118  61.2953767  43.8462760  42.3071968
  60.7800390  44.6167365  42.5460355  61.0231075  43.1727896  42.9305029
  58.8800878  38.6912461  47.3657206  58.0242474  38.3019311  47.1862845
  59.2927830  38.7704422  46.5056992  60.4100025  36.2258804  51.7648766
  59.9064820  36.1888939  50.9516571  60.7030631  37.1351547  51.8245423
  56.6542910  36.3097534  50.7714948  57.5195907  36.1140343  50.4120837
  56.7220419  36.0807886  51.6984305  66.2688041  46.5995115  44.2425141
  65.4917484  46.2606274  43.7980304  66.9479522  46.6047738  43.5680106
  61.0840070  41.7189852  44.1331749  60.7790206  42.0336001  44.9841892
  62.0370512  41.7971272  44.1759082  59.5286502  47.8780076  45.7824703
  59.0007863  47.1432835  45.4697941  59.0274005  48.6554752  45.5364671
  64.5079348  46.0729096  50.8991749  63.8503022  46.7628357  50.9871878
  65.3119747  46.4625528  51.2425736  54.2605230  38.5399742  48.1431315
  54.8348981  38.3174923  47.4104508  54.8476212  38.6088436  48.8959916
  63.3184807  44.4273469  48.9495691  63.8316688  45.0603461  49.4517401
  63.9686031  43.8274664  48.5839051  54.5874817  40.5704203  42.1627200
  53.7512129  40.9078889  42.4836475  54.4479586  40.4353183  41.2254337
  56.5627897  35.4140991  46.8706384  55.9092310  35.0990008  46.2462999
  56.5208371  34.7916731  47.5966207  60.5807181  54.4057793  41.7056362
  59.9068880  54.7089490  42.3141320  60.9673003  55.2086873  41.3561819
  59.7965638  41.9022924  51.1954032  58.8788199  42.1237871  51.0375720
  60.2125781  41.9769235  50.3365739  60.5800685  43.3014340  46.3256712
  61.3272504  43.8135737  46.0163834  60.8492275  42.9798393  47.1861106
  58.8527336  45.7972881  43.3083666  57.9438555  45.5131914  43.4056136
  58.8822419  46.2171959  42.4486973  64.0846603  49.4079470  47.0774834
  63.6308930  48.5670380  47.1340024  63.4540570  50.0440869  47.4149614
  63.0279523  40.3371456  48.3075501  62.2902279  39.8248842  48.6385744
  63.2806296  39.8971838  47.4958778  62.5279542  51.2455967  48.0124652
  62.8202517  51.8061024  47.2937018  63.0378163  51.5384528  48.7677811
  63.1291150  33.1147708  48.9017271  63.4350027  32.2545072  48.6143186
  63.8543755  33.7065328  48.7016264  49.4215506  43.5178395  47.2898868
  49.2239906  42.9247756  46.5649935  48.8662170  43.2130605  48.0074807
  57.4012230  43.4101501  49.4093462  57.4560839  42.4575338  49.3335938
  56.5903432  43.5660940  49.8934760  58.5503423  47.3381624  40.6471745
  58.1122853  46.6217483  40.1877382  59.2913864  47.5657739  40.0856836
  55.3404590  42.0278561  47.1683840  54.5272455  42.3272732  47.5749033
  55.8363584  41.6334250  47.8858323  57.4913167  52.0236318  49.1018105
  57.4489346  52.2497164  48.1726637  58.4075866  51.7899693  49.2503906
  60.9378801  42.4920386  55.9998734  61.2928189  42.7191859  56.8593200
  61.5850932  42.8238762  55.3775990  66.6676538  45.6138821  46.7048063
  66.5294437  45.8040417  45.7769253  66.3112757  46.3758204  47.1616115
  54.8318664  39.5996917  52.7845075  55.4718044  39.4585676  52.0868039
  53.9996195  39.3131430  52.4083677  66.6945918  47.6815348  51.7159335
  67.1282424  47.5890638  52.5642389  67.4077498  47.6572849  51.0779351
  55.6078968  48.8999347  48.8980068  56.4019567  48.4049667  48.6962643
  54.8970661  48.3717210  48.5347773  60.4273813  51.2817443  53.2492435
  60.4810835  51.8508379  54.0170151  59.5588594  51.4519328  52.8846473
  51.9161732  43.0442429  44.9739821  50.9859320  42.9826884  45.1909783
  52.0119204  42.5218381  44.1776462  51.8347281  39.5697242  47.5618062
  52.0954098  40.4842575  47.4527223  52.6564453  39.1021684  47.7114675
  53.3072206  40.9834999  54.7316887  53.9795259  40.7752361  54.0829536
  52.4801993  40.7857085  54.2922119  67.5561467  47.7239049  54.2492220
  67.7497357  48.6284860  54.4951495  67.4562085  47.2646468  55.0830805
  59.2097778  37.6096940  56.7482548  58.5625693  38.3086889  56.6547024
  59.9798793  38.0433084  57.1158796  62.6176576  47.8745792  59.8233101
  62.4662082  47.6456344  58.9063185  62.6081255  48.8316393  59.8364446
  59.3861912  45.4477705  54.8079367  60.3153972  45.5988864  54.6348335
  58.9652942  45.5361725  53.9528014  58.1850244  49.4728369  52.5777905
  58.0461330  49.1047153  53.4503843  57.3964840  49.9876008  52.4061863
  58.7798396  54.5737465  43.9203441  58.9550152  54.1025509  44.7349064
  58.0931184  55.2003232  44.1484702  59.7355459  48.8509972  49.9666743
  59.4005292  48.8110742  50.8624393  59.2359405  48.1854688  49.4937153
  53.7099703  44.2577602  55.4919324  53.5719501  43.5257841  56.0930863
  54.6204627  44.1686502  55.2103512  62.6714651  46.1966006  40.2403802
  62.0543822  45.4712834  40.1436855  62.2031139  46.9575366  39.8970877
  56.3382004  43.9697561  54.9803004  57.0481622  43.3290753  54.9389622
  56.2951312  44.2210456  55.9029184  64.3268783  50.9064914  57.9009583
  64.2681329  50.2224134  57.2340166  64.7288301  51.6483904  57.4490209
  55.0510938  40.9562779  56.7998643  54.5148295  40.5053517  57.4520239
  54.4627646  41.0908688  56.0569107  53.3459481  57.7226828  50.6943302
  53.5856080  58.3545352  51.3722320  52.5028678  57.3714868  50.9808661
  54.4613197  40.4151430  39.3625107  53.5842663  40.2940231  38.9987353
  54.9370950  39.6237509  39.1103995  64.3286190  48.8704498  56.1323562
  63.4412969  48.5330420  56.2549961  64.8984741  48.1387530  56.3692328
  45.9815337  45.2028590  49.4566614  46.6686377  44.8890320  48.8687629
  45.8263466  46.1069955  49.1833865  50.7850059  40.0918787  53.8851638
  50.7008248  39.4844456  53.1502047  49.9632766  40.5827805  53.8861134
  57.8587343  53.5305951  53.0984806  57.7857515  54.3360922  53.6104110
  57.4164736  53.7297916  52.2732827  57.6477123  52.7677721  46.6087627
  56.8644645  53.3099401  46.7025852  58.3469868  53.2851700  47.0081868
  60.9573773  38.5772350  49.2521833  61.4542473  37.8242312  48.9322903
  60.1860755  38.6136667  48.6865042  68.8103530  44.2812716  50.8940124
  68.7993407  45.1637431  50.5234057  67.9420910  43.9284267  50.6994661
  60.3186027  53.4292785  55.2542964  61.0313999  54.0640250  55.1818866
  59.8276055  53.5256651  54.4382966  62.0403554  47.3344037  46.8260256
  61.1059832  47.4545500  46.6564960  62.2180222  46.4316504  46.5620266
  57.5408742  40.7189733  48.9793517  57.1706529  40.1660774  49.6674423
  58.0367834  40.1147867  48.4268517  65.4276105  43.1761357  47.3610290
  65.8936557  44.0089348  47.2870593  65.8783606  42.7106338  48.0655549
  55.3697940  51.1787228  56.0748535  56.0707400  51.8123711  56.2277929
  54.8993055  51.5201960  55.3144174  63.4952336  49.5205178  44.3596442
  63.7712180  49.4061773  45.2690316  62.6256835  49.1222663  44.3208615
  63.3992768  35.5441944  51.4001191  62.4855848  35.7746170  51.5683398
  63.8285869  35.6280388  52.2515224  63.1699226  43.7331836  53.9001085
  62.5170677  43.9807743  53.2453538  63.5479606  42.9195974  53.5663563
  60.1306400  53.7691529  48.0029256  60.3128795  52.9513185  48.4657008
  60.9539386  53.9859221  47.5654146  60.4648566  52.6959714  45.2644304
  60.9936332  52.1852168  44.6514466  60.7276785  52.3802244  46.1289837
  59.2186799  44.4751647  60.3867123  58.5427436  44.3745776  61.0569498
  60.0414433  44.3190860  60.8503120  50.9665658  50.7123583  53.0079638
  51.5519095  49.9667271  53.1407542  50.7690497  51.0227540  53.8916302
  53.8204314  53.7474831  48.0242080  53.1514689  54.2320958  47.5406120
  53.6817183  53.9944051  48.9385459  57.9609582  55.7818574  54.6224739
  58.5127890  55.9450196  55.3873824  58.3015776  56.3723012  53.9504763
  52.9374075  38.1293724  55.2246623  53.0015402  38.9908555  54.8124021
  52.8741196  37.5167726  54.4918982  52.4126348  40.2016856  58.8719658
  53.0398387  39.8193934  59.4857182  51.5554267  39.9831058  59.2375350
  62.8120457  50.6079832  60.4773393  63.3560361  51.2209790  59.9828348
  62.2307301  51.1659410  60.9940406  49.1891891  42.0093286  44.8038012
  49.4845332  41.1003964  44.7505066  48.2879926  41.9881025  44.4819015
  61.0977969  53.7300550  51.6088421  60.9729109  52.9290289  51.0999366
  61.7557061  54.2246743  51.1202391  52.7186138  40.0849282  50.7865561
  51.9972723  40.6985250  50.6473034  53.5079393  40.6207047  50.7082207
  63.1612878  51.5309570  53.2367971  62.2143213  51.4114921  53.1646298
  63.5095651  50.6432068  53.3194232  55.5212451  37.4203709  57.0606213
  56.0446853  37.6666005  57.8232522  55.3024785  38.2523743  56.6409350
  50.9179732  39.6907383  44.9277338  50.5892438  38.8104762  44.7452443
  51.2719103  39.6355052  45.8153727  60.1659311  51.3262286  49.4372323
  60.0184274  50.3978993  49.6179893  60.9912805  51.3482377  48.9529398
  54.0321555  39.9780353  45.2952815  54.3717628  40.5066274  44.5731424
  54.4793676  40.3160759  46.0711382  63.7693433  52.1490845  50.5237196
  64.6939980  51.9433706  50.3861647  63.6008736  51.9007246  51.4326537
  56.7264996  38.3617404  54.7455883  56.3861817  37.5625217  55.1476563
  56.0204003  38.6619115  54.1732716  57.3781468  35.4466716  53.1983206
  58.2007537  34.9727194  53.0762097  57.6219532  36.2257200  53.6981893
  56.0189703  38.4754975  43.4946108  56.7398065  38.8536227  42.9909825
  55.3955007  39.1943851  43.5981086  60.1620825  39.1800124  44.4304440
  60.3784440  40.0624761  44.1293268  59.6814893  38.7886337  43.7010082
  54.9020047  42.1385837  51.0075185  54.7564628  42.4526140  51.8999466
  54.4245250  42.7570737  50.4546084  56.7616430  39.1288385  51.0556074
  56.7477999  38.2329478  50.7188372  57.4788858  39.1359049  51.6894360
  58.6142560  39.5625725  53.1009202  58.3560338  40.4842796  53.0993532
  58.0827601  39.1656160  53.7909666  63.5588749  52.6676512  45.8799287
  63.7325627  52.1022935  45.1273140  64.0517640  53.4677407  45.6978777
  49.3765709  44.6791181  53.9462846  48.8319177  45.4550989  54.0783120
  50.2545059  45.0261986  53.7881967  56.1653326  38.0102765  46.3243645
  56.2869237  37.0819411  46.5234532  55.8755368  38.0241451  45.4121960
  59.0344516  35.6957676  49.4610364  59.0566213  35.7597009  48.5062344
  59.4512575  34.8562184  49.6550871  69.4128140  45.4312935  47.4989587
  69.8559286  44.6820260  47.1008710  68.5354651  45.4223071  47.1163319
  64.5463922  51.9843277  42.9796186  65.2414826  52.6049969  43.1983500
  64.8887072  51.1338628  43.2548563  50.1631731  43.8061077  56.8393003
  49.4213467  43.9543713  57.4257633  49.8424475  44.0669343  55.9759752
  66.4455345  49.4342982  44.5083516  66.9706669  49.7730255  43.7832836
  66.3577697  48.4989997  44.3246651  58.1075394  53.3477056  56.6373393
  58.4162520  53.1026202  57.5096093  58.9050876  53.5523694  56.1492263
  58.1296006  55.5014965  48.8678769  57.6900996  55.0091344  49.5611626
  58.8804123  54.9587933  48.6270845  50.6088345  51.6926506  48.8703398
  51.4346364  51.3930278  48.4902041  50.2582397  50.9234129  49.3193186
  55.5769878  51.0452974  50.9401071  54.9549887  50.3823679  50.6403299
  56.2474745  51.0714106  50.2574719  48.8096950  49.6112833  49.8292331
  47.9728858  49.1835007  49.6476332  48.7820595  49.8045276  50.7663122
  55.6494405  39.5234762  60.5333577  55.6982561  40.3996885  60.1511347
  56.1916919  38.9812155  59.9605220  66.1349251  50.0675886  59.8134714
  65.3444795  50.0500025  59.2739214  65.8982605  50.6064179  60.5683751
  66.2547126  46.9168352  57.1267443  66.3045131  46.7518360  58.0682966
  66.1461049  46.0495611  56.7365324  55.1383385  49.5956898  44.4159532
  55.2871505  50.2792362  43.7626204  55.9449828  49.5761988  44.9308987
  63.5450888  42.8999280  58.4426749  64.4460751  42.7605745  58.1510747
  63.6198863  43.0653735  59.3824927  57.8793694  40.2766135  57.2879936
  57.0097003  40.5699701  57.0162524  58.1153174  40.8606580  58.0087199
  67.7565323  49.3365294  57.3709464  67.4650131  49.6995274  58.2072925
  67.1437454  48.6232302  57.1922796  68.9561005  46.9018173  49.8912035
  69.7907896  47.3407977  50.0549595  69.0920134  46.4256827  49.0720280
  66.0052511  44.4597908  55.8389522  66.4806633  44.6525555  55.0308374
  65.0818076  44.5157094  55.5932906  52.8936018  45.6222075  45.4220601
  52.6482060  44.7184405  45.6200811  53.0631932  45.6239226  44.4800079
  60.5832727  36.4945752  54.8045356  61.1014671  37.2306779  54.4791845
  60.2287860  36.8009745  55.6392115  52.1631665  41.3550433  42.9206762
  51.4700910  41.4294788  42.2646798  51.9183417  40.5910777  43.4428279
  60.8345322  32.9146034  50.3246253  61.1147075  32.2469223  50.9506679
  61.6195929  33.1075130  49.8120917  58.6378790  52.0905028  41.8871279
  58.0652757  52.7095215  41.4341751  59.2111584  52.6404390  42.4211201
  64.7054180  41.3363668  54.0717828  65.6571603  41.4361766  54.0930052
  64.5357630  40.5441937  54.5815912  62.7268559  38.4219252  54.2577229
  62.1318492  38.7024264  53.5623717  62.4418256  38.9113152  55.0293970
  61.8576050  52.3742178  43.0179861  62.7906723  52.3087740  43.2212737
  61.7699263  53.2098445  42.5594394  64.4864067  51.6908049  39.9783809
  64.4077698  51.3567912  40.8719567  65.3073733  52.1829817  39.9775281
  67.1842258  44.5569788  53.1860128  67.1518578  43.6185789  53.3719811
  67.7942881  44.6353825  52.4525952  59.0225589  43.4265841  39.2287332
  59.9684693  43.2972049  39.2975750  58.6439834  42.6880503  39.7056760
  67.3336746  41.3480831  53.2318411  66.8175795  40.5639288  53.0448340
  68.2176695  41.0199548  53.3964930  64.9947473  35.0921847  49.1914223
  64.7972294  34.7836935  50.0757555  65.6047179  35.8183486  49.3212153
  73.0018808  45.6185795  52.3266164  73.7322196  45.3571083  52.8873868
  72.3925753  44.8814517  52.3668232  71.0834105  43.7593657  52.9240616
  70.3567268  43.6249622  52.3157107  70.6681392  44.0670486  53.7297334
  58.9064281  47.4783587  60.6887989  59.8267291  47.6562186  60.8828035
  58.8713864  46.5339632  60.5367688  57.2068506  41.3515817  39.1642217
  56.2999961  41.0548930  39.2404930  57.4844487  41.0545635  38.2976503
  48.1246446  42.6722181  49.6141263  47.8049231  41.8187489  49.3215637
  47.5779874  42.8870759  50.3699231  51.9026354  45.3884622  53.3310770
  52.1212364  46.3201730  53.3498804  52.3152128  45.0292596  54.1165574
  58.8230572  35.8952707  45.3186458  58.0131300  35.5499792  45.6941704
  59.5114988  35.5860251  45.9074070  60.7521120  34.9730754  46.9410755
  61.3052158  35.3926207  47.6000778  60.9891206  34.0466502  46.9833711
  56.7754219  40.9617828  62.7213519  56.6750946  41.9112184  62.6525610
  56.5575761  40.6336066  61.8489589  55.9767290  38.2102753  39.3054196
  56.8386454  38.5357651  39.5650013  56.1617635  37.4234248  38.7927262
  47.9934706  46.2925092  51.5834385  47.2998178  45.8779045  51.0704339
  48.7407697  46.3345629  50.9867804  64.1299927  37.0831279  46.4489419
  63.5498596  37.7416083  46.0667471  63.8635860  36.2608624  46.0376837
  62.5803493  36.4836337  48.6510739  63.0803272  36.5952871  47.8425058
  63.2239101  36.1797390  49.2911548  56.6385489  44.3914966  61.5378580
  56.1552571  45.1915326  61.7442469  56.7246428  44.4022911  60.5846024
  49.9071449  46.2243346  49.4600400  49.8842137  46.3231033  48.5082283
  50.2172085  47.0708497  49.7817566  52.5658827  48.2819501  53.5747014
  53.5202080  48.2503443  53.5076946  52.3671350  47.8210125  54.3897240
  53.1558209  46.8520617  56.1417812  53.9751098  47.3464696  56.1652649
  53.4295016  45.9352585  56.1135379  62.9124805  39.2431369  45.5045767
  62.0250660  39.5281020  45.2865962  63.3278794  39.0825133  44.6573044
  66.2639341  39.2677890  49.2200107  67.0399731  39.7574343  49.4924723
  65.5387475  39.6935945  49.6771976  68.7011900  39.9805510  50.2774047
  69.2956390  39.7401246  49.5667355  68.7738483  39.2612640  50.9047583
  50.9209055  53.8239121  50.5917212  50.7863523  53.0639521  50.0255210
  50.5041118  54.5480020  50.1246001  62.0568018  49.0076044  39.5993787
  62.7603869  49.2126047  40.2151443  61.3330667  49.5752806  39.8642871
  62.8865829  44.7585905  45.7196057  62.8301030  45.2154457  44.8803690
  63.4394171  43.9976590  45.5418900  66.6970635  40.5475637  46.5446177
  66.4407569  40.1472273  47.3754385  66.0723503  41.2619431  46.4196316
  71.0082972  43.2871710  49.0517468  70.4482530  43.3564900  49.8249030
  70.4026476  43.1112695  48.3316965  54.0778181  54.7208438  50.8035655
  53.9610565  55.6653870  50.7014345  53.2570628  54.4181999  51.1921454
  63.9654716  49.4458573  41.6492247  64.8000320  49.0139772  41.4669722
  63.8039059  49.2740587  42.5769142  63.6200608  45.9490687  43.0148587
  63.5649412  45.7834958  42.0737031  62.9946663  46.6566719  43.1710776
  48.4093123  41.1858751  56.8410009  49.0551987  40.6757705  57.3297234
  48.2010274  41.9227433  57.4153434  60.9346515  48.2539598  62.3402149
  61.8037675  48.4280251  61.9788784  60.4553267  49.0734015  62.2177879
  56.9296733  35.4498796  42.5933905  56.9175403  36.3940636  42.7502176
  57.8220155  35.2668941  42.2993366  55.1032695  55.3736699  54.0191583
  56.0059942  55.4060310  54.3358078  54.8770065  54.4437150  54.0337919
  56.8586297  54.1267686  50.6801662  55.9081928  54.1269548  50.5666034
  57.1618784  53.3800421  50.1637696  60.7448853  32.0441572  46.8479842
  59.9781249  31.4900059  46.9936524  61.1559558  32.1163441  47.7093993
  52.7490614  38.3326368  60.9385023  53.6122076  37.9763173  61.1488348
  52.1756025  37.9940263  61.6260427  72.5938991  59.9628224  51.7447424
  73.2317401  59.8434972  51.0410764  72.4759834  60.9109068  51.8035376
  69.4028697  59.9155652  51.6808949  69.0647209  59.7996717  50.7929484
  70.2718465  59.5146818  51.6609955  65.2615513  61.7691129  47.6705840
  64.6980378  61.6781066  46.9022127  65.1467908  60.9491033  48.1508332
  62.8079945  63.2642321  50.5090060  63.6001237  62.9233145  50.0936359
  63.0476595  63.3737296  51.4292213  64.7670699  62.5251234  43.3807439
  65.5401575  61.9780221  43.2420315  65.1196098  63.3895483  43.5921900
  67.5311948  61.2304465  53.1775698  68.1275520  61.0060487  52.4632661
  67.5886920  60.4889210  53.7801146  67.1036977  58.6843900  41.0125889
  67.3562497  58.1625421  40.2509352  66.1661536  58.5210045  41.1152572
  72.1480259  57.6879678  48.8200632  72.9343349  57.2699101  48.4691049
  72.4118964  58.5925770  48.9882281  72.3190337  63.1252529  43.5189289
  71.6836170  63.1987155  44.2310194  71.9887743  63.7146127  42.8408368
  66.8233265  60.5872006  43.2150264  66.7069523  59.9116909  43.8831348
  66.9335525  60.1004380  42.3982417  69.1664806  60.0482153  46.9196953
  68.8023013  59.5212774  47.6309875  70.0231922  59.6580622  46.7463438
  68.8070293  55.0772053  41.9158302  68.9744696  55.9452289  42.2828773
  68.6167462  55.2399334  40.9919591  65.0158108  59.9902828  49.6160836
  64.0908604  59.8579042  49.8238528  65.2642521  60.7697048  50.1130779
  68.7859514  57.5329710  42.9004968  68.6659139  57.9786761  43.7390449
  68.0912102  57.8815028  42.3418507  62.3766919  59.6336102  50.4504625
  62.5059300  59.8870581  51.3644037  61.6964370  60.2263810  50.1309281
  69.1216418  57.3648418  54.7380152  69.9677613  57.7887831  54.8814801
  69.0615056  56.7082042  55.4318715  73.0914163  62.9877002  51.1198884
  72.4623025  63.1522716  50.4174952  72.7039825  63.4018611  51.8909848
  71.8280555  54.1809219  51.9775163  70.9665034  54.4790473  52.2691901
  71.8542990  54.3979618  51.0456196  68.6442124  62.7251410  48.3848969
  69.1080470  63.0039113  47.5953592  68.3798923  61.8234854  48.2022060
  65.5366205  62.2722891  51.3228732  66.1067563  62.7010160  50.6846217
  66.1274317  61.9905476  52.0212918  67.5811010  58.8474562  45.1938534
  68.2835054  59.2995606  45.6612461  67.2491639  58.2058381  45.8218427
  61.3236344  57.1058115  50.4955668  60.5335398  57.3615643  50.0195778
  61.8147592  57.9206453  50.6007708  63.2751090  57.4702694  47.4539144
  62.4782253  57.5821388  47.9722640  63.0476682  57.8089346  46.5880035
  59.6074047  57.3588605  52.9270659  59.8582086  58.2435615  53.1928234
  60.1433596  57.1793207  52.1545750  68.8204775  65.6615505  45.2700639
  68.6850450  66.5067041  45.6985487  69.3614588  65.8634782  44.5066573
  62.2734173  63.1790943  45.8428564  62.7858693  63.9734193  45.9934129
  62.9256885  62.4817233  45.7762166  64.0829057  66.2956699  47.9251318
  64.2595686  67.2174664  47.7372302  64.8785891  65.9815118  48.3545697
  63.3681414  58.3421331  57.8013481  63.2534929  57.4406588  58.1020580
  62.5125931  58.5885028  57.4498297  72.1697239  49.1846067  53.7999533
  71.8261508  50.0747708  53.7238643  72.5376201  48.9947724  52.9369118
  60.2383089  61.5079597  46.6188135  61.0758311  61.9176606  46.4021843
  60.4161357  60.5679039  46.5888329  72.1347521  59.1754678  42.3071968
  71.6194145  59.9459282  42.5460355  71.8624830  58.5019814  42.9305029
  69.7194632  54.0204379  47.3657206  68.8636229  53.6311229  47.1862845
  70.1321584  54.0996339  46.5056992  71.2493779  51.5550722  51.7648766
  70.7458575  51.5180857  50.9516571  71.5424386  52.4643465  51.8245423
  67.4936665  51.6389452  50.7714948  68.3589662  51.4432260  50.4120837
  67.5614174  51.4099803  51.6984305  71.9233825  57.0481770  44.1331749
  71.6183960  57.3627919  44.9841892  72.8764267  57.1263190  44.1759082
  70.3680256  63.2071993  45.7824703  69.8401618  62.4724753  45.4697941
  69.8667759  63.9846670  45.5364671  65.0998984  53.8691660  48.1431315
  65.6742736  53.6466841  47.4104508  65.6869966  53.9380354  48.8959916
  65.4268571  55.8996121  42.1627200  64.5905883  56.2370807  42.4836475
  65.2873341  55.7645100  41.2254337  67.4021652  50.7432908  46.8706384
  66.7486064  50.4281926  46.2462999  67.3602126  50.1208649  47.5966207
  68.5132857  61.0252204  38.7859676  67.6059918  60.7941457  38.9850825
  69.0103889  60.2289823  38.9733658  70.6359392  57.2314842  51.1954032
  69.7181953  57.4529789  51.0375720  71.0519536  57.3061152  50.3365739
  71.4194440  58.6306258  46.3256712  72.1666259  59.1427655  46.0163834
  71.6886029  58.3090310  47.1861106  69.6921090  61.1264798  43.3083666
  68.7832309  60.8423831  43.4056136  69.7216174  61.5463877  42.4486973
  60.2609260  58.8470313  47.2898868  60.0633660  58.2539673  46.5649935
  59.7055924  58.5422523  48.0074807  68.2405984  58.7393419  49.4093462
  68.2954594  57.7867255  49.3335938  67.4297186  58.8952858  49.8934760
  69.3897178  62.6673542  40.6471745  68.9516608  61.9509401  40.1877382
  70.1307619  62.8949657  40.0856836  66.1798344  57.3570479  47.1683840
  65.3666210  57.6564649  47.5749033  66.6757338  56.9626167  47.8858323
  65.6712419  54.9288834  52.7845075  66.3111798  54.7877593  52.0868039
  64.8389949  54.6423348  52.4083677  66.4472723  64.2291265  48.8980068
  67.2413321  63.7341585  48.6962643  65.7364415  63.7009128  48.5347773
  62.7555486  58.3734346  44.9739821  61.8253074  58.3118802  45.1909783
  62.8512958  57.8510299  44.1776462  62.6741035  54.8989159  47.5618062
  62.9347852  55.8134492  47.4527223  63.4958208  54.4313602  47.7114675
  64.1465961  56.3126916  54.7316887  64.8189014  56.1044279  54.0829536
  63.3195747  56.1149002  54.2922119  70.0491533  52.9388857  56.7482548
  69.4019448  53.6378807  56.6547024  70.8192548  53.3725001  57.1158796
  70.5749214  64.1801889  49.9666743  70.2399046  64.1402659  50.8624393
  70.0753159  63.5146605  49.4937153  64.5493458  59.5869519  55.4919324
  64.4113256  58.8549758  56.0930863  65.4598381  59.4978419  55.2103512
  73.5108405  61.5257924  40.2403802  72.8937576  60.8004752  40.1436855
  73.0424894  62.2867284  39.8970877  67.1775758  59.2989479  54.9803004
  67.8875377  58.6582671  54.9389622  67.1345067  59.5502374  55.9029184
  65.8904692  56.2854697  56.7998643  65.3542049  55.8345435  57.4520239
  65.3021401  56.4200605  56.0569107  65.3006951  55.7443348  39.3625107
  64.4236418  55.6232149  38.9987353  65.7764704  54.9529426  39.1103995
  56.8209091  60.5320508  49.4566614  57.5080131  60.2182238  48.8687629
  56.6657220  61.4361872  49.1833865  61.6243814  55.4210704  53.8851638
  61.5402002  54.8136374  53.1502047  60.8026520  55.9119723  53.8861134
  71.7967528  53.9064268  49.2521833  72.2936227  53.1534230  48.9322903
  71.0254509  53.9428584  48.6865042  72.8797308  62.6635955  46.8260256
  71.9453587  62.7837417  46.6564960  73.0573977  61.7608422  46.5620266
  68.3802496  56.0481651  48.9793517  68.0100284  55.4952691  49.6674423
  68.8761589  55.4439784  48.4268517  61.8059413  66.0415501  53.0079638
  62.3912850  65.2959189  53.1407542  61.6084251  66.3519458  53.8916302
  64.6598068  69.0766748  48.0242080  63.9908443  69.5612876  47.5406120
  64.5210938  69.3235969  48.9385459  56.3977068  58.6121101  51.7284081
  56.4361167  58.0784692  52.5221199  55.8917360  58.0856307  51.1095058
  63.7767830  53.4585642  55.2246623  63.8409156  54.3200472  54.8124021
  63.7134950  52.8459643  54.4918982  63.2520102  55.5308774  58.8719658
  63.8792141  55.1485851  59.4857182  62.3948021  55.3122976  59.2375350
  60.0285645  57.3385203  44.8038012  60.3239086  56.4295882  44.7505066
  59.1273681  57.3172943  44.4819015  63.5579892  55.4141200  50.7865561
  62.8366478  56.0277168  50.6473034  64.3473148  55.9498965  50.7082207
  66.3606206  52.7495626  57.0606213  66.8840608  52.9957923  57.8232522
  66.1418539  53.5815661  56.6409350  61.7573487  55.0199301  44.9277338
  61.4286193  54.1396680  44.7452443  62.1112857  54.9646970  45.8153727
  64.8715310  55.3072271  45.2952815  65.2111382  55.8358192  44.5731424
  65.3187430  55.6452677  46.0711382  67.5658751  53.6909321  54.7455883
  67.2255571  52.8917134  55.1476563  66.8597757  53.9911032  54.1732716
  68.2175223  50.7758634  53.1983206  69.0401292  50.3019112  53.0762097
  68.4613286  51.5549118  53.6981893  66.8583457  53.8046892  43.4946108
  67.5791820  54.1828145  42.9909825  66.2348761  54.5235769  43.5981086
  71.0014580  54.5092041  44.4304440  71.2178194  55.3916679  44.1293268
  70.5208647  54.1178255  43.7010082  65.7413801  57.4677754  51.0075185
  65.5958382  57.7818058  51.8999466  65.2639005  58.0862655  50.4546084
  67.6010184  54.4580302  51.0556074  67.5871753  53.5621396  50.7188372
  68.3182612  54.4650966  51.6894360  69.4536315  54.8917643  53.1009202
  69.1954093  55.8134713  53.0993532  68.9221355  54.4948077  53.7909666
  60.2159464  60.0083099  53.9462846  59.6712932  60.7842907  54.0783120
  61.0938813  60.3553903  53.7881967  67.0047080  53.3394683  46.3243645
  67.1262991  52.4111329  46.5234532  66.7149123  53.3533369  45.4121960
  69.8738271  51.0249593  49.4610364  69.8959967  51.0888926  48.5062344
  70.2906330  50.1854102  49.6550871  61.0025485  59.1352995  56.8393003
  60.2607221  59.2835631  57.4257633  60.6818230  59.3961261  55.9759752
  61.4482099  67.0218424  48.8703398  62.2740119  66.7222196  48.4902041
  61.0976151  66.2526046  49.3193186  66.4163632  66.3744892  50.9401071
  65.7943642  65.7115597  50.6403299  67.0868499  66.4006024  50.2574719
  59.6490704  64.9404750  49.8292331  58.8122612  64.5126925  49.6476332
  59.6214350  65.1337194  50.7663122  65.9777139  64.9248815  44.4159532
  66.1265259  65.6084280  43.7626204  66.7843583  64.9053905  44.9308987
  63.7329772  60.9513993  45.4220601  63.4875814  60.0476323  45.6200811
  63.9025687  60.9531144  44.4800079  71.4226482  51.8237669  54.8045356
  71.9408426  52.5598696  54.4791845  71.0681615  52.1301663  55.6392115
  63.0025420  56.6842351  42.9206762  62.3094665  56.7586706  42.2646798
  62.7577172  55.9202694  43.4428279  71.6739076  48.2437952  50.3246253
  71.9540830  47.5761141  50.9506679  72.4589683  48.4367048  49.8120917
  73.5662314  53.7511169  54.2577229  72.9712246  54.0316182  53.5623717
  73.2812011  54.2405070  55.0293970  69.8619343  58.7557759  39.2287332
  70.8078448  58.6263967  39.2975750  69.4833588  58.0172421  39.7056760
  68.0462260  56.6807735  39.1642217  67.1393716  56.3840848  39.2404930
  68.3238241  56.3837553  38.2976503  58.9640201  58.0014098  49.6141263
  58.6442985  57.1479407  49.3215637  58.4173629  58.2162677  50.3699231
  62.7420108  60.7176539  53.3310770  62.9606118  61.6493647  53.3498804
  63.1545882  60.3584514  54.1165574  69.6624326  51.2244625  45.3186458
  68.8525054  50.8791710  45.6941704  70.3508743  50.9152168  45.9074070
  71.5914874  50.3022672  46.9410755  72.1445913  50.7218125  47.6000778
  71.8284961  49.3758420  46.9833711  66.8161045  53.5394670  39.3054196
  67.6780209  53.8649569  39.5650013  67.0011389  52.7526166  38.7927262
  58.8328461  61.6217010  51.5834385  58.1391932  61.2070963  51.0704339
  59.5801452  61.6637546  50.9867804  60.7465203  61.5535264  49.4600400
  60.7235891  61.6522951  48.5082283  61.0565840  62.4000415  49.7817566
  63.4052581  63.6111419  53.5747014  64.3595835  63.5795361  53.5076946
  63.2065105  63.1502042  54.3897240  61.7602810  69.1531038  50.5917212
  61.6257278  68.3931439  50.0255210  61.3434872  69.8771938  50.1246001
  59.2486877  56.5150669  56.8410009  59.8945741  56.0049623  57.3297234
  59.0404029  57.2519350  57.4153434  67.7690488  50.7790713  42.5933905
  67.7569158  51.7232553  42.7502176  68.6613910  50.5960859  42.2993366
  71.5842607  47.3733490  46.8479842  70.8175003  46.8191977  46.9936524
  71.9953312  47.4455359  47.7093993  63.5884368  53.6618286  60.9385023
  64.4515830  53.3055091  61.1488348  63.0149779  53.3232181  61.6260427
  34.0285144   1.3219721  33.2740406  33.9509174   2.2727547  33.3528887
  33.4246788   0.9765594  33.9315333  31.5647795  -2.6856931  34.6496624
  31.7414423  -1.7638967  34.4617608  32.3604629  -2.9998512  35.0791004
  32.6879110  -1.1678757  40.6506967  33.2386536  -1.2961694  39.8783961
  31.8490586  -0.8683868  40.3001859  38.9019673   0.7536080  28.4301669
  38.2281372   1.0567777  29.0386627  39.2885495   1.5565161  28.0807126
  35.8125660  -1.6285395  35.8263412  35.7701838  -1.4024548  34.8971944
  36.7288359  -1.8622020  35.9749213  37.1010888   0.9215753  30.6448748
  37.2762644   0.4503796  31.4594371  36.4143676   1.5481519  30.8730009
  31.6671974   4.0705115  37.4188608  31.9068572   4.7023640  38.0967627
  30.8241170   3.7193155  37.7053968  36.1799836  -0.1215762  39.8230112
  36.1070007   0.6839209  40.3349417  35.7377229   0.0776204  38.9978134
  35.9689615  -0.8843992  33.3332934  35.1857137  -0.3422312  33.4271158
  36.6682360  -0.3670012  33.7327175  38.6398519  -0.2228928  41.9788271
  39.3526491   0.4118537  41.9064172  38.1488548  -0.1265062  41.1628273
  33.6910433  -2.4734485  42.7993842  34.3919892  -1.8398002  42.9523236
  33.2205548  -2.1319753  42.0389481  38.4518892   0.1169816  34.7274562
  38.6341287  -0.7008528  35.1902315  39.2751878   0.3337508  34.2899452
  29.2878151  -2.9398130  39.7324944  29.8731587  -3.6854442  39.8652849
  29.0902989  -2.6294173  40.6161608  32.1416806   0.0953118  34.7487387
  31.4727181   0.5799245  34.2651427  32.0029676   0.3422338  35.6630765
  36.2822074   2.1296861  41.3470045  36.8340383   2.2928483  42.1119130
  36.6228268   2.7201299  40.6750070  39.4190462   0.0778837  38.3333727
  39.2941601  -0.7231423  37.8244673  40.0769553   0.5725030  37.8447697
  36.4287886  -0.3044657  43.3618700  36.7375012  -0.5495510  44.2341399
  37.2263368  -0.0998019  42.8737570  36.4508498   1.8493253  35.5924076
  36.0113488   1.3569631  36.2856933  37.2016615   1.3066220  35.3516151
  28.9300837  -1.9595207  35.5948704  29.7558857  -2.2591435  35.2147348
  28.5794889  -2.7287584  36.0438493  27.1309442  -4.0408880  36.5537638
  26.2941350  -4.4686706  36.3721639  27.1033087  -3.8476437  37.4908429
  36.9591282  -1.5616685  28.6116586  36.3865250  -0.9426497  28.1587058
  37.5324076  -1.0117323  29.1456508  29.2421548   0.1717408  37.3162519
  29.1076016  -0.5882191  36.7500517  28.8253610   0.8958308  36.8491307
  32.3990674   1.0686725  37.5280961  32.2823058   2.0132157  37.4259652
  31.5783120   0.7660286  37.9166760  33.4245188   1.7214987  40.7436890
  34.3272434   1.7538597  41.0603385  33.1982558   0.7915438  40.7583225
  35.1798790   0.4745973  37.4046968  34.2294421   0.4747835  37.2911341
  35.4831276  -0.2721292  36.8883003  50.9151483   6.3106512  38.4692731
  51.5529893   6.1913259  37.7656071  50.7972326   7.2587356  38.5280683
  47.7241189   6.2633940  38.4054255  47.3859701   6.1475004  37.5174790
  48.5930958   5.8625105  38.3855262  43.5828005   8.1169416  34.3951146
  43.0192870   8.0259353  33.6267434  43.4680400   7.2969321  34.8753639
  48.2060972   7.4168791  44.3640461  48.1949613   7.0221590  43.4920965
  48.3681612   6.6834864  44.9574232  41.1292437   9.6120608  37.2335367
  41.9213729   9.2711432  36.8181666  41.3689087   9.7215583  38.1537520
  49.1627564  11.7840384  29.7065611  48.5115544  12.3694464  29.3199625
  49.9571927  12.3146579  29.7660649  43.0883191   8.8729521  30.1052746
  43.8614067   8.3258508  29.9665621  43.4408590   9.7373770  30.3167207
  44.9268234  10.2005903  43.3119645  44.6358100  11.1051534  43.1966311
  45.5625218  10.2422431  44.0263714  45.8524440   7.5782752  39.9021005
  46.4488013   7.3538774  39.1877967  45.9099412   6.8367497  40.5046452
  45.4249469   5.0322187  27.7371196  45.6774990   4.5103708  26.9754659
  44.4874028   4.8688333  27.8397879  50.4692752   4.0357965  35.5445939
  51.2555841   3.6177389  35.1936356  50.7331456   4.9404058  35.7127587
  50.6402829   9.4730816  30.2434596  50.0048662   9.5465442  30.9555500
  50.3100235  10.0624415  29.5653675  45.1445758   6.9350293  29.9395570
  45.0282016   6.2595196  30.6076655  45.2548017   6.4482667  29.1227724
  47.4877299   6.3960440  33.6442260  47.1235506   5.8691061  34.3555181
  48.3444414   6.0058909  33.4708745  49.8858119   9.8867319  40.3069439
  49.5858842  10.7892358  40.1985246  49.5409178   9.6199502  41.1590591
  43.3370600   6.3381116  36.3406143  42.4121097   6.2057330  36.5483835
  43.5855013   7.1175335  36.8376085  47.1072006   3.8807997  29.6250275
  46.9871632   4.3265048  30.4635755  46.4124595   4.2293315  29.0663813
  40.6979411   5.9814389  37.1749932  40.8271792   6.2348868  38.0889344
  40.0176862   6.5742097  36.8554587  44.8678898  16.6511639  33.2740406
  44.7902928  17.6019464  33.3528887  44.2640542  16.3057512  33.9315333
  47.3596128   3.8239505  45.9301773  46.5829462   4.3833425  45.9204638
  47.9986691   4.3096288  46.4516643  52.8057073   4.3529471  30.4530609
  53.7174929   4.5856857  30.2778307  52.2966720   4.9366515  29.8905688
  45.6142501   6.6324958  45.4919740  46.3557185   7.1710002  45.2154564
  44.9079486   7.2591247  45.6491292  51.0897840   8.7754098  44.0891902
  51.4981196   8.3336509  43.3446534  50.3675102   8.2006726  44.3426095
  47.4428910   3.7126705  41.4625459  48.2890105   4.1366119  41.6060108
  47.3827548   3.0560329  42.1564022  51.4126655   9.3355289  37.8444191
  50.7835517   9.5001003  37.1420258  51.0252317   9.7496899  38.6155155
  55.2915887  10.2709727  35.1988554  54.6066925  10.6508628  34.6485588
  55.3759736  10.8805054  35.9320502  52.5466818   7.9169686  41.7983898
  52.7583714   8.5601446  41.1218279  52.4996567   7.0832002  41.3305828
  46.9654617   9.0729697  35.1094276  47.4292962   9.3517400  34.3198898
  46.7011415   8.1713142  34.9267366  43.8578698   8.6201179  38.0474039
  44.4280055   9.0488447  37.4091523  44.4486810   8.3383763  38.7458225
  45.9023503   5.1952849  31.9183841  46.6047546   5.6473893  32.3857767
  45.5704131   4.5536668  32.5463734  44.3503864   3.7864606  46.2935050
  43.7202525   4.4680887  46.5270447  44.2439952   3.6747688  45.3488188
  39.6448837   3.4536402  37.2200974  38.8547891   3.7093931  36.7441085
  40.1360084   4.2684740  37.3253015  53.6612646  10.7941641  39.9706255
  54.4830090  10.3921829  39.6888937  53.6575049  10.6909875  40.9222371
  41.5963582   3.8180981  34.1784451  40.7994745   3.9299676  34.6967947
  41.3689174   4.1567634  33.3125342  47.4269250  10.3425685  42.1266966
  47.4913682  10.8046092  42.9625138  46.7180174   9.7123050  42.2549276
  37.9286540   3.7066893  39.6515965  38.1794578   4.5913902  39.9173541
  38.4646088   3.5271494  38.8791057  47.1417267  12.0093792  31.9945946
  47.0062942  12.8545328  32.4230794  47.6827080  12.2113070  31.2311880
  40.5946665   9.5269230  32.5673871  41.1071185  10.3212480  32.7179436
  41.2469378   8.8295521  32.5007473  42.4041549  12.6434986  34.6496624
  42.5808178  13.5652951  34.4617608  43.1998383  12.3293406  35.0791004
  41.6893906   4.6899618  44.5258787  41.5747421   3.7884876  44.8265886
  40.8338424   4.9363315  44.1743604  48.7685744  12.6317359  46.1246288
  48.3249598  11.8453737  45.8067193  49.4302957  12.8196509  45.4590179
  43.5272865  14.1613160  40.6506967  44.0780290  14.0330224  39.8783961
  42.6884341  14.4608049  40.3001859  50.8666982  12.9120159  44.1527689
  50.8485457  13.7329040  43.6607959  51.7886902  12.7874234  44.3777831
  47.3240036  10.4264288  44.9951198  47.8568373   9.6652576  44.7650506
  46.7954117  10.1337940  45.7375352  38.5595582   7.8557884  33.3433442
  39.3970804   8.2654893  33.1267149  38.7373849   6.9157327  33.3133636
  50.4560014   5.5232965  29.0317275  49.9406637   6.2937570  29.2705662
  50.1837322   4.8498101  29.6550336  55.4294288   8.2765320  30.9670448
  54.6523731   7.9376479  30.5225610  56.1085769   8.2817943  30.2925413
  50.2446317   3.3960057  30.8577056  49.9396452   3.7106206  31.7087199
  51.1976759   3.4741477  30.9004389  48.6892749   9.5550280  32.5070010
  48.1614110   8.8203040  32.1943247  48.1880251  10.3324957  32.2609978
  53.6685595   7.7499301  37.6237056  53.0109269   8.4398562  37.7117185
  54.4725994   8.1395733  37.9671042  52.4791054   6.1043674  35.6740998
  52.9922935   6.7373666  36.1762708  53.1292277   5.5044869  35.3084358
  43.7481063   2.2474408  28.8872507  42.9118376   2.5849094  29.2081781
  43.6085833   2.1123388  27.9499644  46.8345349   7.3730491  25.5104983
  45.9272411   7.1419744  25.7096132  47.3316381   6.5768110  25.6978964
  48.9571884   3.5793129  37.9199338  48.0394446   3.8008076  37.7621026
  49.3732028   3.6539440  37.0611046  49.7406932   4.9784545  33.0502019
  50.4878751   5.4905942  32.7409141  50.0098522   4.6568598  33.9106412
  48.0133582   7.4743086  30.0328973  47.1044802   7.1902118  30.1301443
  48.0428666   7.8942164  29.1732280  53.2452850  11.0849675  33.8020140
  52.7915177  10.2440585  33.8585331  52.6146816  11.7211073  34.1394921
  51.6885789  12.9226172  34.7369959  51.9808763  13.4831229  34.0182324
  52.1984410  13.2154733  35.4923118  38.5821753   5.1948600  34.0144175
  38.3846153   4.6017960  33.2895242  38.0268417   4.8900810  34.7320114
  46.5618476   5.0871706  36.1338768  46.6167086   4.1345543  36.0581245
  45.7509678   5.2431145  36.6180067  47.7109670   9.0151829  27.3717051
  47.2729100   8.2987688  26.9122689  48.4520111   9.2427944  26.8102143
  44.5010836   3.7048766  33.8929147  43.6878702   4.0042937  34.2994339
  44.9969830   3.3104455  34.6103629  46.6519414  13.7006523  35.8263412
  46.6095593  13.9267369  34.8971944  47.5682113  13.4669897  35.9749213
  50.0985048   4.1690590  42.7244041  50.4534436   4.3962064  43.5838507
  50.7457179   4.5008967  42.1021296  55.8282785   7.2909026  33.4293370
  55.6900683   7.4810622  32.5014559  55.4719004   8.0528409  33.8861421
  43.9924911   1.2767121  39.5090382  44.6324290   1.1355881  38.8113345
  43.1602442   0.9901635  39.1328984  55.8552165   9.3585553  38.4404642
  56.2888671   9.2660842  39.2887696  56.5683745   9.3343054  37.8024658
  44.7685215  10.5769552  35.6225375  45.5625813  10.0819872  35.4207949
  44.0576907  10.0487415  35.2593080  49.5880059  12.9587647  39.9737742
  49.6417082  13.5278584  40.7415458  48.7194841  13.1289532  39.6091779
  41.0767978   4.7212634  31.6985127  40.1465567   4.6597089  31.9155089
  41.1725450   4.1988586  30.9021768  40.9953527   1.2467446  34.2863369
  41.2560345   2.1612780  34.1772529  41.8170700   0.7791889  34.4359982
  42.4678453   2.6605204  41.4562193  43.1401506   2.4522566  40.8074842
  41.6408239   2.4627290  41.0167426  56.7167714   9.4009254  40.9737527
  56.9103604  10.3055064  41.2196802  56.6168332   8.9416673  41.8076112
  51.7782823   9.5515997  46.5478408  51.6268329   9.3226548  45.6308491
  51.7687502  10.5086598  46.5609753  48.5468159   7.1247909  41.5324674
  49.4760219   7.2759069  41.3593641  48.1259189   7.2131930  40.6773321
  47.3456491  11.1498574  39.3023212  47.2067577  10.7817358  40.1749150
  46.5571087  11.6646213  39.1307169  48.8961706  10.5280177  36.6912049
  48.5611539  10.4880947  37.5869699  48.3965652   9.8624893  36.2182460
  42.8705950   5.9347807  42.2164631  42.7325748   5.2028045  42.8176170
  43.7810874   5.8456707  41.9348818  51.8320898   7.8736211  26.9649109
  51.2150068   7.1483039  26.8682162  51.3637386   8.6345571  26.6216183
  45.4988251   5.6467766  41.7048310  46.2087869   5.0060958  41.6634929
  45.4557559   5.8980661  42.6274491  53.4875029  12.5835119  44.6254889
  53.4287576  11.8994339  43.9585472  53.8894548  13.3254109  44.1735515
  44.2117185   2.6332984  43.5243950  43.6754542   2.1823722  44.1765546
  43.6233893   2.7678893  42.7814414  42.5065728  19.3997033  37.4188608
  42.7462326  20.0315557  38.0967627  41.6634925  19.0485073  37.7053968
  43.6219444   2.0921635  26.0870413  42.7448910   1.9710436  25.7232660
  44.0977197   1.3007714  25.8349302  53.4892437  10.5474703  42.8568869
  52.6019215  10.2100625  42.9795268  54.0590988   9.8157734  43.0937634
  35.1421584   6.8798795  36.1811920  35.8292624   6.5660525  35.5932936
  34.9869712   7.7840160  35.9079172  39.9456306   1.7688992  40.6096944
  39.8614495   1.1614661  39.8747354  39.1239012   2.2598010  40.6106441
  47.0193590  15.2076156  39.8230112  46.9463762  16.0131127  40.3349417
  46.5770983  15.4068121  38.9978134  46.8083370  14.4447926  33.3332934
  46.0250892  14.9869606  33.4271158  47.5076115  14.9621905  33.7327175
  57.9709777   5.9582921  37.6185431  57.9599653   6.8407636  37.2479364
  57.1027157   5.6054471  37.4239968  49.4792274  15.1062990  41.9788271
  50.1920246  15.7410454  41.9064172  48.9882302  15.2026856  41.1628273
  51.2009800   9.0114242  33.5505563  50.2666079   9.1315705  33.3810267
  51.3786469   8.1086709  33.2865572  44.5304187  12.8557433  42.7993842
  45.2313647  13.4893916  42.9523236  44.0599302  13.1972165  42.0389481
  52.6558583  11.1975383  31.0841749  52.9318427  11.0831977  31.9935623
  51.7863082  10.7992868  31.0453922  52.3305473   5.4102041  40.6246392
  51.6776923   5.6577948  39.9698845  52.7085853   4.5966179  40.2908869
  49.2912647  15.4461734  34.7274562  49.4735041  14.6283390  35.1902315
  50.1145633  15.6629426  34.2899452  49.6254812  14.3729919  31.9889611
  50.1542579  13.8622373  31.3759773  49.8883032  14.0572449  32.8535144
  48.3793046   6.1521852  47.1112429  47.7033683   6.0515981  47.7814804
  49.2020680   5.9961065  47.5748426  40.1271905  12.3893788  39.7324944
  40.7125342  11.6437476  39.8652849  39.9296744  12.6997745  40.6161608
  42.9810560  15.4245036  34.7487387  42.3120936  15.9091163  34.2651427
  42.8423430  15.6714256  35.6630765  34.7189560   4.9599388  38.4529388
  34.7573659   4.4262979  39.2466506  34.2129853   4.4334594  37.8340365
  47.1215829  17.4588779  41.3470045  47.6734137  17.6220401  42.1119130
  47.4622022  18.0493217  40.6750070  41.5732595   1.8787061  45.5964964
  42.2004634   1.4964139  46.2102488  40.7160514   1.6601263  45.9620657
  51.9726703  12.2850037  47.2018700  52.5166607  12.8979995  46.7073654
  51.3913548  12.8429615  47.7185713  38.3498137   3.6863490  31.5283319
  38.6451579   2.7774169  31.4750373  37.4486173   3.6651230  31.2064321
  50.2584216  15.4070755  38.3333727  50.1335356  14.6060494  37.8244673
  50.9163307  15.9016948  37.8447697  41.8792384   1.7619487  37.5110868
  41.1578970   2.3755455  37.3718341  42.6685640   2.2977252  37.4327514
  52.3219125  13.2079775  39.9613277  51.3749460  13.0885126  39.8891604
  52.6701898  12.3202273  40.0439539  40.0785979   1.3677588  31.6522644
  39.7498685   0.4874967  31.4697750  40.4325350   1.3125257  32.5399033
  49.3265558  13.0032491  36.1617630  49.1790520  12.0749198  36.3425200
  50.1519051  13.0252582  35.6774705  43.1927802   1.6550558  32.0198122
  43.5323875   2.1836479  31.2976730  43.6399923   1.9930964  32.7956688
  52.9299680  13.8261050  37.2482502  53.8546227  13.6203911  37.1106954
  52.7614983  13.5777451  38.1571844  44.0626294   3.8156042  37.7320492
  43.9170874   4.1296345  38.6244773  43.5851497   4.4340942  37.1791390
  52.7194996  14.3446717  32.6044594  52.8931874  13.7793140  31.8518446
  53.2123887  15.1447612  32.4224084  38.5371956   6.3561386  40.6708153
  37.9925424   7.1321194  40.8028427  39.4151306   6.7032191  40.5127274
  58.5734387   7.1083140  34.2234894  59.0165533   6.3590465  33.8254017
  57.6960897   7.0993276  33.8408626  53.7070168  13.6613481  29.7041492
  54.4021073  14.2820174  29.9228807  54.0493319  12.8108833  29.9793870
  39.3237978   5.4831282  43.5638310  38.5819714   5.6313918  44.1502940
  39.0030722   5.7439548  42.7005059  55.6061592  11.1113187  31.2328823
  56.1312916  11.4500460  30.5078143  55.5183944  10.1760202  31.0491958
  47.2681640  15.0247261  43.3618700  47.5768767  14.7796407  44.2341399
  48.0657122  15.2293899  42.8737570  47.2902252  17.1785170  35.5924076
  46.8507243  16.6861549  36.2856933  48.0410369  16.6358138  35.3516151
  39.7694591  13.3696711  35.5948704  40.5952611  13.0700483  35.2147348
  39.4188643  12.6004334  36.0438493  44.7376125  12.7223179  37.6646378
  44.1156134  12.0593884  37.3648606  45.4080991  12.7484311  36.9820026
  37.9703196  11.2883038  36.5537638  37.1335105  10.8605212  36.3721639
  37.9426842  11.4815481  37.4908429  55.2955498  11.7446091  46.5380021
  54.5051041  11.7270229  45.9984520  55.0588852  12.2834384  47.2929057
  55.4153373   8.5938557  43.8512749  55.4651378   8.4288564  44.7928272
  55.3067296   7.7265816  43.4610630  44.2989631  11.2727103  31.1404838
  44.4477752  11.9562567  30.4871511  45.1056075  11.2532193  31.6554294
  52.7057135   4.5769485  45.1672056  53.6066998   4.4375950  44.8756054
  52.7805110   4.7423940  46.1070234  47.0399940   1.9536340  44.0125242
  46.1703250   2.2469906  43.7407831  47.2759421   2.5376785  44.7332506
  56.9171570  11.0135498  44.0954771  56.6256378  11.3765479  44.9318232
  56.3043701  10.3002507  43.9168103  58.1167252   8.5788378  36.6157341
  58.9514143   9.0178182  36.7794902  58.2526381   8.1027031  35.7965587
  55.1658758   6.1368113  42.5634829  55.6412879   6.3295759  41.7553680
  54.2424323   6.1927299  42.3178213  42.0542264   7.2992280  32.1465907
  41.8088306   6.3954610  32.3446117  42.2238179   7.3009431  31.2045385
  41.3237912   3.0320638  29.6452069  40.6307157   3.1064993  28.9892105
  41.0789664   2.2680982  30.1673586  47.7985037  13.7675233  28.6116586
  47.2259004  14.3865420  28.1587058  48.3717831  14.3174595  29.1456508
  51.0182297  14.0512383  29.7425168  51.9512970  13.9857945  29.9458044
  50.9305510  14.8868650  29.2839701  53.6470313  13.3678254  26.7029116
  53.5683945  13.0338117  27.5964874  54.4679980  13.8600022  26.7020588
  56.3448505   6.2339993  39.9105434  56.3124825   5.2955994  40.0965118
  56.9549128   6.3124030  39.1771259  48.1831835   5.1036046  25.9532638
  49.1290940   4.9742254  26.0221056  47.8046080   4.3650708  26.4302066
  48.0670528   9.1553792  47.4133295  48.9873537   9.3332391  47.6073342
  48.0320111   8.2109837  47.2612994  46.3674753   3.0286022  25.8887523
  45.4606208   2.7319135  25.9650237  46.6450734   2.7315840  25.0221810
  37.2852693   4.3492386  36.3386570  36.9655477   3.4957694  36.0460944
  36.7386121   4.5640964  37.0944537  41.0632601   7.0654827  40.0556076
  41.2818610   7.9971934  40.0744110  41.4758374   6.7062801  40.8410880
  45.9360466   2.6388032  49.4458825  45.8357193   3.5882389  49.3770916
  45.7182008   2.3106271  48.5734895  37.1540953   7.9695297  38.3079691
  36.4604424   7.5549250  37.7949646  37.9013944   8.0115834  37.7113110
  45.7991736   6.0685171  48.2623887  45.3158818   6.8685531  48.4687776
  45.8852675   6.0793116  47.3091331  39.0677695   7.9013551  36.1845706
  39.0448384   8.0001238  35.2327589  39.3778332   8.7478702  36.5062872
  41.7265073   9.9589706  40.2992321  42.6808327   9.9273648  40.2322252
  41.5277597   9.4980330  41.1142547  42.3164455   8.5290822  42.8663118
[truncated: 591,885 more chars]
