# Supplementary material for: Broadening the Scope of Binding Free Energy Calculations Using a Separated Topologies Approach
Source: J Chem Theory Comput. 2023 Jul 24;19(15):5058–76. doi: 10.1021/acs.jctc.3c00282 (PMC10413862; doi:10.1021/acs.jctc.3c00282)
Supplement: Supplementary file 2 — ct3c00282_si_002.zip [file ct3c00282_si_002.zip › SI_paper/ERa/input_aux_restraints/2d/solvated.rst7]

LIG
  5367
  18.7351736  25.5593728  25.5525563  19.6699864  24.8801005  24.8358058
  19.9871312  25.3152839  23.5399391  20.9218887  24.6085838  22.7725062
  21.5754409  23.4758166  23.3101735  22.6239009  22.7389508  22.4960203
  22.8878551  23.4563467  21.3024859  23.8207079  22.9246967  20.4623425
  24.5243579  23.8195207  19.6385660  25.4741109  23.3362275  18.7297349
  25.6939832  21.9527677  18.6132095  26.5859271  21.5059077  17.6872109
  24.9915726  21.0498874  19.4377338  24.0552211  21.5324908  20.3797751
  23.2706177  20.5641107  21.2620326  22.4564242  19.5472677  20.4369305
  20.9980411  19.6778873  20.8912094  19.9573059  19.4098193  19.7881651
  20.1026538  20.2586877  18.7713890  20.0957703  18.1640493  19.3348752
  18.7296726  19.5428800  20.2901783  20.8992289  21.0783009  21.4925637
  22.2528782  21.2728173  22.1832575  21.2704049  23.0551069  24.6202138
  20.3105122  23.7496502  25.3785670  18.5826035  25.1911040  26.4086371
  19.5129020  26.1969755  23.1333342  21.1419986  24.9342627  21.7655530
  23.5361910  22.7261167  23.0964376  24.3412095  24.8810649  19.7190125
  26.0383079  24.0275795  18.1206978  26.6690830  20.5650814  17.6742532
  25.1567116  19.9872293  19.3390275  23.9912668  20.0335440  21.8844672
  22.5120404  19.8017995  19.3773851  22.8333552  18.5291263  20.5403713
  20.8338634  18.9661196  21.7018718  20.7722037  21.8172363  20.7003087
  20.0583502  21.1771626  22.1793478  22.2248365  20.7276310  23.1280789
  21.7735492  22.2020618  25.0508248  20.0705079  23.4130198  26.3767298
  12.5528732  16.3063000  39.5229933  11.8790431  16.6094697  40.1314891
  12.9394554  17.1092081  39.1735390  16.4585618  13.5913256  37.7957380
  16.3799249  13.2573120  38.6893138  17.2795285  14.0835024  37.7948852
  14.0289570  10.9081251  37.4167358  14.7325420  11.1131254  38.0325014
  13.3052218  11.4758013  37.6816442  17.2337064  23.6696336  45.4879411
  16.6701929  23.5786273  44.7195698  17.1189459  22.8496241  45.9681903
  22.8136623  27.3367304  40.7993876  22.1624603  27.9221384  40.4127889
  23.6080986  27.8673499  40.8588913  16.7392250  24.4256441  41.1981010
  17.5123126  23.8785428  41.0593886  17.0917649  25.2900690  41.4095471
  19.0758528  20.5849107  38.8299460  19.3284048  20.0630628  38.0682923
  18.1383087  20.4215253  38.9326143  24.1201811  19.5884886  46.6374203
  24.9064900  19.1704309  46.2864620  24.3840515  20.4930978  46.8055851
  24.2911888  25.0257736  41.3362860  23.6557721  25.0992362  42.0483764
  23.9609294  25.6151335  40.6581939  18.7954817  22.4877213  41.0323835
  18.6791075  21.8122117  41.7004919  18.9057076  22.0009587  40.2155988
  21.1386357  21.9487360  44.7370524  20.7744565  21.4217981  45.4483445
  21.9953473  21.5585829  44.5637009  20.7791844  16.9777260  39.7331872
  20.9466247  17.8457496  40.1002344  20.5889013  17.1404542  38.8093162
  20.7581065  19.4334917  40.7178539  20.6380691  19.8791968  41.5564020
  20.0633654  19.7820235  40.1592077  26.4566131  19.9056391  41.5458873
  27.3683988  20.1383777  41.3706571  25.9475779  20.4893435  40.9833952
  20.6163676  24.6256617  46.2022540  21.0802021  24.9044320  45.4127162
  20.3520474  23.7240062  46.0195631  19.5532562  20.7479770  43.0112105
  20.2556605  21.2000813  43.4786031  19.2213190  20.1063588  43.6391998
  20.7926326  27.5620712  43.0874210  20.6572001  28.4072248  43.5159058
  21.3336139  27.7639990  42.3240144  14.2455724  25.0796150  43.6602135
  14.7580244  25.8739400  43.8107700  14.8978437  24.3822441  43.5935737
  16.0550608  28.1961906  45.7424889  16.2317237  29.1179871  45.5545872
  16.8507442  27.8820326  46.1719268  24.1069073  21.0759885  40.1245539
  23.5915696  21.8464490  40.3633926  23.8346381  20.4025021  40.7478600
  29.0803347  23.8292240  42.0598712  28.3032790  23.4903399  41.6153874
  29.7594828  23.8344863  41.3853677  23.8955376  18.9486977  41.9505320
  23.5905511  19.2633126  42.8015463  24.8485818  19.0268397  41.9932653
  22.3401808  25.1077201  43.5998274  21.8123169  24.3729960  43.2871511
  21.8389310  25.8851877  43.3538242  17.3990122  17.8001328  39.9800771
  16.5627435  18.1376014  40.3010046  17.2594892  17.6650308  39.0427908
  20.4854408  22.9257411  36.6033247  19.5781470  22.6946664  36.8024396
  20.9825440  22.1295030  36.7907229  23.3922487  31.6354918  39.5229933
  22.7184185  31.9386615  40.1314891  23.7788309  32.4383998  39.1735390
  23.3915991  20.5311465  44.1430283  24.1387810  21.0432862  43.8337405
  23.6607581  20.2095518  45.0034676  21.6642641  23.0270006  41.1257237
  20.7553861  22.7429039  41.2229707  21.6937725  23.4469084  40.2660544
  21.3618729  24.5678749  38.4645316  20.9238159  23.8514608  38.0050953
  22.1029170  24.7954864  37.9030407  14.7277037  20.2739554  42.7913391
  13.7974625  20.2124009  43.0083354  14.8234509  19.7515506  41.9950033
  25.4829957  23.4263131  38.0577373  24.8659127  22.7009959  37.9610426
  25.0146445  24.1872491  37.7144448  17.2728503  17.6448555  37.1798678
  16.3957969  17.5237356  36.8160924  17.7486256  16.8534634  36.9277566
  24.8518859  24.5641162  44.6433827  23.9175138  24.6842625  44.4738531
  25.0295528  23.6613629  44.3793837  28.2391411  20.4058482  45.1783861
  28.7051863  21.2386473  45.1044164  28.6898911  19.9403463  45.8829120
  18.8305008  15.7052100  41.3119679  19.5513371  16.0833352  40.8083396
  18.2070312  16.4240976  41.4154657  22.9736131  16.4097249  42.2478011
  23.1899746  17.2921886  41.9466839  22.4930198  16.0183462  41.5183653
  17.9498690  26.8254023  42.2333103  18.0986811  27.5089487  41.5799775
  18.7565134  26.8059113  42.7482558  15.7051323  22.8519200  43.2394171
  15.4597365  21.9481530  43.4374382  15.8747238  22.8536351  42.2973649
  14.9746971  18.5847558  40.7380333  14.2816216  18.6591913  40.0820369
  14.7298723  17.8207902  41.2601850  21.4494096  29.3202153  39.7044850
  20.8768063  29.9392340  39.2515322  22.0226890  29.8701515  40.2384772
  24.6691356  29.6039303  40.8353432  25.6022029  29.5384865  41.0386308
  24.5814568  30.4395570  40.3767965  27.2979372  28.9205174  37.7957380
  27.2193004  28.5865037  38.6893138  28.1189039  29.4126942  37.7948852
  21.8340894  20.6562966  37.0460902  22.7799999  20.5269174  37.1149321
  21.4555139  19.9177628  37.5230331  20.0183812  18.5812942  36.9815788
  19.1115267  18.2846055  37.0578501  20.2959793  18.2842760  36.1150074
  18.7882596  15.4399878  37.1227767  19.6501760  15.7654776  37.3823584
  18.9732940  14.6531373  36.6100833  26.9415233  14.3128404  44.2662990
  26.3613902  14.9713208  43.8841042  26.6751165  13.4905749  43.8550407
  25.7240111  16.4728494  43.3219338  24.8365966  16.7578145  43.1039533
  26.1394100  16.3122258  42.4746615  24.8683324  26.2373169  37.4167358
  25.5719174  26.4423172  38.0325014  24.1445973  26.8049931  37.6816442
  25.6981134  21.9883030  43.5369628  25.6416336  22.4451582  42.6977261
  26.2509477  21.2273715  43.3592471  29.5085940  17.7772762  44.3619748
  29.2522875  17.3769398  45.1927956  28.8838808  18.4916556  44.2369887
  26.7770022  26.6755698  39.4665818  27.6115625  26.2436897  39.2843293
  26.6154364  26.5037712  40.3942713  26.4315914  23.1787812  40.8322158
  26.3764717  23.0132083  39.8910602  25.8061969  23.8863844  40.9884347
  19.7412039  12.6795921  40.4107476  19.7290709  13.6237761  40.5675747
  20.6335461  12.4966066  40.1166937  28.1122257  32.9740473  37.1798678
  27.2351723  32.8529274  36.8160924  28.5880010  32.1826551  36.9277566
  30.8577566  33.9104860  36.9815788  29.9509021  33.6137973  37.0578501
  31.1353547  33.6134678  36.1150074  29.6276351  30.7691795  37.1227767
  30.4895515  31.0946694  37.3823584  29.8126695  29.9823291  36.6100833
  17.2337065   0.6758459  32.2124717  16.6701930   0.5848396  31.4441005
  17.1189460  -0.1441637  32.6927210  22.8136624   4.3429427  27.5239182
  22.1624604   4.9283507  27.1373196  23.6080987   4.8735621  27.5834220
  16.7392251   1.4318564  27.9226317  17.5123127   0.8847551  27.7839192
  17.0917650   2.2962813  28.1340778  24.2911889   2.0319858  28.0608166
  23.6557722   2.1054485  28.7729071  23.9609296   2.6213457  27.3827246
  18.7954818  -0.5060664  27.7569141  18.6791076  -1.1815761  28.4250226
  18.9057078  -0.9928290  26.9401294  18.5187959   9.2100682  31.0913977
  18.4411988  10.1608507  31.1702458  17.9149602   8.8646554  31.7488904
  25.0635715   1.8944332  35.6617761  24.4344577   2.0590046  34.9593829
  24.6761377   2.3085941  36.4328725  28.9424947   2.8298770  33.0162125
  28.2575985   3.2097671  32.4659159  29.0268796   3.4394096  33.7494073
  20.6163677   1.6318740  32.9267847  21.0802022   1.9106443  32.1372469
  20.3520475   0.7302184  32.7440937  27.3121706   3.3530684  37.7879826
  28.1339150   2.9510871  37.5062508  27.3084109   3.2498918  38.7395942
  20.7926328   4.5682835  29.8119517  20.6572002   5.4134370  30.2404365
  21.3336140   4.7702112  29.0485451  14.2455725   2.0858273  30.3847442
  14.7580246   2.8801523  30.5353007  14.8978438   1.3884563  30.3181043
  16.0550610   5.2024029  32.4670195  16.2317238   6.1241994  32.2791179
  16.8507443   4.8882448  32.8964575  22.3401809   2.1139323  30.3243581
  21.8123170   1.3792083  30.0116818  21.8389312   2.8914000  30.0783549
  23.3922488   8.6417041  26.2475240  22.7184187   8.9448737  26.8560198
  23.7788310   9.4446121  25.8980697  21.6642643   0.0332128  27.8502544
  20.7553862  -0.2508839  27.9475014  21.6937726   0.4531207  26.9905851
  26.8961910   3.6438718  31.6193711  26.4424237   2.8029628  31.6758902
  26.2655877   4.2800116  31.9568492  25.3394849   5.4815214  32.5543529
  25.6317824   6.0420272  31.8355895  25.8493470   5.7743775  33.3096689
  21.3618730   1.5740872  25.1890622  20.9238160   0.8576731  24.7296260
  22.1029171   1.8016987  24.6275714  20.3028474   6.2595566  33.6436983
  20.2604653   6.4856412  32.7145515  21.2191173   6.0258940  33.7922784
  18.4194275   3.1358595  33.4398945  19.2134874   2.6408915  33.2381520
  17.7085968   2.6076458  33.0766651  23.2389120   5.5176690  37.7911313
  23.2926142   6.0867626  38.5589029  22.3703901   5.6878575  37.4265350
  21.5913703   8.8096713  28.4622319  21.7665459   8.3384756  29.2767942
  20.9046491   9.4362479  28.6903580  22.5470766   3.0869219  34.5085620
  22.2120599   3.0469989  35.4043270  22.0474712   2.4213935  34.0356031
  16.1574788  11.9586076  35.2362179  16.3971387  12.5904600  35.9141198
  15.3143985  11.6074116  35.5227538  20.6702650   7.7665198  37.6403683
  20.5972822   8.5720170  38.1522988  20.2280043   7.9657164  36.8151705
  20.4592430   7.0036968  31.1506505  19.6759952   7.5458648  31.2444729
  21.1585175   7.5210948  31.5500746  23.1301334   7.6652032  39.7961842
  23.8429306   8.2999497  39.7237743  22.6391362   7.7615898  38.9801844
  26.3067643   3.7564426  28.9015320  26.5827487   3.6421020  29.8109194
  25.4372142   3.3581910  28.8627493  22.9421707   8.0050776  32.5448133
  23.1244102   7.1872432  33.0075886  23.7654693   8.2218469  32.1073023
  23.2763873   6.9318961  29.8063182  23.8051639   6.4211416  29.1933344
  23.5392092   6.6161492  30.6708715  16.6319621   7.9834078  32.5660958
  15.9629996   8.4680206  32.0824998  16.4932490   8.2303299  33.4804336
  20.7724889  10.0177822  39.1643616  21.3243197  10.1809443  39.9292701
  21.1131083  10.6082260  38.4923641  23.9093276   7.9659797  36.1507298
  23.7844416   7.1649537  35.6418244  24.5672368   8.4605991  35.6621268
  25.9728185   5.7668817  37.7786848  25.0258520   5.6474168  37.7065175
  26.3210958   4.8791315  37.8613110  22.9774618   5.5621534  33.9791201
  22.8299581   4.6338241  34.1598771  23.8028112   5.5841624  33.4948276
  26.5808740   6.3850092  35.0656073  27.5055287   6.1792954  34.9280524
  26.4124043   6.1366493  35.9745415  26.3704056   6.9035760  30.4218165
  26.5440934   6.3382182  29.6692017  26.8632947   7.7036655  30.2397655
  27.3579229   6.2202524  27.5215063  28.0530133   6.8409217  27.7402378
  27.7002379   5.3697875  27.7967441  29.2570652   3.6702230  29.0502394
  29.7821976   4.0089502  28.3251714  29.1693004   2.7349245  28.8665528
  20.9411313   9.7374213  33.4097647  20.5016303   9.2450592  34.1030504
  21.6919429   9.1947181  33.1689722  13.4203652   5.9285754  33.4122275
  14.2461671   5.6289526  33.0320919  13.0697704   5.1593376  33.8612064
  18.3885185   5.2812222  35.4819949  17.7665194   4.6182927  35.1822177
  19.0590052   5.3073354  34.7993596  17.9498692   3.8316145  28.9578409
  18.0986812   4.5151610  28.3045082  18.7565135   3.8121235  29.4727865
  15.7051325  -0.1418677  29.9639478  15.4597367  -1.0456347  30.1619688
  15.8747239  -0.1401527  29.0218956  21.4494097   6.3264276  26.4290157
  20.8768064   6.9454463  25.9760629  22.0226891   6.8763637  26.9630079
  24.6691357   6.6101426  27.5598739  25.6022030   6.5446988  27.7631614
  24.5814570   7.4457693  27.1013272  27.2979374   5.9267296  24.5202686
  27.2193005   5.5927160  25.4138444  28.1189040   6.4189064  24.5194159
  13.7324362   8.0598368  35.1336090  13.5978830   7.2998769  34.5674088
  13.3156425   8.7839268  34.6664878  24.8683325   3.2435292  24.1412665
  25.5719175   3.4485294  24.7570320  24.1445974   3.8112054  24.4061748
  16.8893488   8.9567685  35.3454532  16.7725872   9.9013118  35.2433222
  16.0685934   8.6541247  35.7340331  26.7770023   3.6817821  26.1911125
  27.6115627   3.2499019  26.0088600  26.6154366   3.5099835  27.1188019
  19.6701604   8.3626934  35.2220539  18.7197235   8.3628795  35.1084912
  19.9734091   7.6159668  34.7056574  35.4054298  14.1987472  36.2866302
  36.0432708  14.0794219  35.5829642  35.2875141  15.1468316  36.3454254
  32.2144004  14.1514900  36.2227826  31.8762516  14.0355965  35.3348361
  33.0833772  13.7506065  36.2028832  28.0730820  16.0050376  32.2124717
  27.5095685  15.9140313  31.4441005  27.9583215  15.1850281  32.6927210
  32.6963787  15.3049752  42.1814032  32.6852428  14.9102550  41.3094535
  32.8584427  14.5715824  42.7747803  25.6195252  17.5001568  35.0508938
  26.4116544  17.1592393  34.6355237  25.8591902  17.6096543  35.9711091
  33.6530379  19.6721344  27.5239182  33.0018358  20.2575425  27.1373196
  34.4474741  20.2027539  27.5834220  27.5786006  16.7610481  27.9226317
  28.3516882  16.2139468  27.7839192  27.9311405  17.6254731  28.1340778
  29.4171048  18.0886864  41.1293216  29.1260914  18.9932494  41.0139882
  30.0528033  18.1303391  41.8437285  30.3427255  15.4663712  37.7194575
  30.9390827  15.2419735  37.0051538  30.4002227  14.7248458  38.3220023
  29.9152284  12.9203147  25.5544766  30.1677804  12.3984669  24.7928229
  28.9776843  12.7569293  25.6571450  34.9595566  11.9238926  33.3619510
  35.7458656  11.5058349  33.0109927  35.2234271  12.8285018  33.5301158
  35.1305644  17.3611776  28.0608166  34.4951477  17.4346403  28.7729071
  34.8003050  17.9505375  27.3827246  29.6348572  14.8231253  27.7569141
  29.5184830  14.1476157  28.4250226  29.7450832  14.3363627  26.9401294
  31.9780113  14.2841401  31.4615831  31.6138320  13.7572021  32.1728752
  32.8347229  13.8939870  31.2882316  31.6185600   9.3131300  26.4577179
  31.7860003  10.1811537  26.8247650  31.4282769   9.4758582  25.5338468
  34.3760933  17.7748279  38.1243010  34.0761656  18.6773318  38.0158817
  34.0311993  17.5080462  38.9764162  27.8273415  14.2262076  34.1579714
  26.9023911  14.0938290  34.3657406  28.0757828  15.0056295  34.6549656
  37.7758077  10.2930819  35.8040447  36.8674954  10.2246228  35.5099208
  37.7245673  10.7702764  36.6322272  31.5974821  11.7688958  27.4423846
  31.4774446  12.2146008  28.2809326  30.9027409  12.1174275  26.8837384
  25.1882226  13.8695350  34.9923503  25.3174607  14.1229828  35.9062915
  24.5079677  14.4623058  34.6728158  29.3581713  24.5392599  31.0913977
  29.2805743  25.4900425  31.1702458  28.7543357  24.1938472  31.7488904
  37.2959887  12.2410431  28.2704180  38.2077743  12.4737818  28.0951878
  36.7869534  12.8247475  27.7079259  30.1045315  14.5205918  43.3093311
  30.8460000  15.0590962  43.0328135  29.3982301  15.1472207  43.4664863
  31.9331725  11.6007665  39.2799030  32.7792920  12.0247079  39.4233679
  31.8730363  10.9441290  39.9737593  35.9029470  17.2236249  35.6617761
  35.2738332  17.3881963  34.9593829  35.5155132  17.6377859  36.4328725
  39.7818701  18.1590687  33.0162125  39.0969740  18.5389589  32.4659159
  39.8662551  18.7686014  33.7494073  37.0369633  15.8050646  39.6157469
  37.2486528  16.4482406  38.9391850  36.9899381  14.9712963  39.1479399
  34.6395862   8.4168467  36.5194041  33.7780341   8.7149720  36.8110778
  34.6658297   8.6338866  35.5875074  31.4557431  16.9610657  32.9267847
  31.9195777  17.2398360  32.1372469  31.1914229  16.0594102  32.7440937
  28.3481512  16.5082139  35.8647610  28.9182870  16.9369407  35.2265094
  28.9389624  16.2264724  36.5631795  30.3926317  13.0833810  29.7357412
  31.0950361  13.5354853  30.2031338  30.0606946  12.4417629  30.3637305
  28.8406679  11.6745566  44.1108621  28.2105340  12.3561847  44.3444018
  28.7342767  11.5628648  43.1661759  24.1351651  11.3417362  35.0374545
  23.3450705  11.5974891  34.5614656  24.6262899  12.1565700  35.1426586
  38.1515461  18.6822602  37.7879826  38.9732905  18.2802789  37.5062508
  38.1477864  18.5790836  38.7395942  26.0866397  11.7061942  31.9958022
  25.2897560  11.8180636  32.5141518  25.8591989  12.0448594  31.1298912
  31.9172064  18.2306645  39.9440537  31.9816497  18.6927052  40.7798708
  31.2082988  17.6004010  40.0722846  22.4189354  11.5947853  37.4689536
  22.6697393  12.4794863  37.7347112  22.9548903  11.4152454  36.6964628
  31.6320082  19.8974752  29.8119517  31.4965757  20.7426288  30.2404365
  32.1729895  20.0994030  29.0485451  25.0849479  17.4150190  30.3847442
  25.5974000  18.2093441  30.5353007  25.7372192  16.7176481  30.3181043
  26.8944364  20.5315947  32.4670195  27.0710992  21.4533911  32.2791179
  27.6901198  20.2174366  32.8964575  26.1796721  12.5780579  42.3432358
  26.0650236  11.6765836  42.6439457  25.3241238  12.8244275  41.9917175
  28.0175680  22.0494121  38.4680538  28.5683105  21.9211184  37.6957531
  27.1787156  22.3489010  38.1175430  35.3569797  20.8001119  41.9701260
  35.3388272  21.6210000  41.4781529  36.2789717  20.6755194  42.1951401
  31.8142851  18.3145248  42.8124769  32.3471187  17.5533537  42.5824077
  31.2856932  18.0218900  43.5548923  23.0498396  15.7438845  31.1607013
  23.8873618  16.1535853  30.9440720  23.2276664  14.8038287  31.1307206
  34.9462828  13.4113925  26.8490846  34.4309452  14.1818530  27.0879233
  34.6740137  12.7379062  27.4723907  32.5309939   8.2563626  31.9076084
  31.6751536   7.8670477  31.7281723  32.9436891   8.3355587  31.0475869
  34.0609086   5.7909969  36.3067644  33.5573882   5.7540105  35.4935449
  34.3539693   6.7002712  36.3664300  30.3051972   5.8748699  35.3133825
  31.1704969   5.6791508  34.9539715  30.3729481   5.6459051  36.2403182
  39.9197102  16.1646280  28.7844019  39.1426545  15.8257440  28.3399181
  40.5988583  16.1698903  28.1098984  34.7349132  11.2841018  28.6750627
  34.4299267  11.5987167  29.5260770  35.6879574  11.3622437  28.7177960
  33.1795563  17.4431241  30.3243581  32.6516925  16.7084000  30.0116818
  32.6783066  18.2205917  30.0783549  38.1588409  15.6380261  35.4410627
  37.5012084  16.3279523  35.5290756  38.9628809  16.0276693  35.7844613
  27.9114291   8.1050907  32.6850192  28.4858043   7.8826089  31.9523385
  28.4985273   8.1739602  33.4378793  36.9693868  13.9924634  33.4914569
  37.4825750  14.6254626  33.9936278  37.6195092  13.3925830  33.1257929
  28.2383878  10.1355368  26.7046077  27.4021190  10.4730055  27.0255352
  28.0988648  10.0004348  25.7673214  30.2136959   4.9792156  31.4125262
  29.5601371   4.6641173  30.7881876  30.1717433   4.3567896  32.1385085
  31.3248164  15.2611451  23.3278554  30.4175225  15.0300705  23.5269703
  31.8219196  14.4649070  23.5152535  34.2316242  23.9708958  26.2475240
  33.5577941  24.2740655  26.8560198  34.6182064  24.7738039  25.8980697
  33.4474699  11.4674090  35.7372909  32.5297260  11.6889037  35.5794597
  33.8634843  11.5420400  34.8784617  34.2309747  12.8665505  30.8675589
  34.9781566  13.3786902  30.5582712  34.5001336  12.5449558  31.7279983
  32.5036397  15.3624046  27.8502544  31.5947616  15.0783079  27.9475014
  32.5331481  15.7823125  26.9905851  37.7355664  18.9730635  31.6193711
  37.2817992  18.1321545  31.6758902  37.1049631  19.6092034  31.9568492
  36.6788584   9.9022621  32.8494379  35.9411341   9.3900008  33.1804621
  36.9315358   9.4623003  32.0377656  36.1788604  20.8107132  32.5543529
  36.4711578  21.3712189  31.8355895  36.6887224  21.1035693  33.3096689
  23.0724567  13.0829560  31.8317746  22.8748967  12.4898921  31.1068813
  22.5171231  12.7781770  32.5493685  31.0521291  12.9752667  33.9512339
  31.1069901  12.0226503  33.8754816  30.2412493  13.1312106  34.4353638
  32.2012485  16.9032790  25.1890622  31.7631915  16.1868649  24.7296260
  32.9422926  17.1308904  24.6275714  28.9913651  11.5929726  31.7102718
  28.1781516  11.8923897  32.1167910  29.4872645  11.1985415  32.4277200
  31.1422229  21.5887483  33.6436983  31.0998408  21.8148330  32.7145515
  32.0584928  21.3550858  33.7922784  40.3185600  15.1789987  31.2466941
  40.1803498  15.3691583  30.3188130  39.9621818  15.9409369  31.7034992
  28.4827726   9.1648082  37.3263953  29.1227105   9.0236841  36.6286916
  27.6505256   8.8782595  36.9502555  40.3454979  17.2466514  36.2578212
  40.7791486  17.1541803  37.1061266  41.0586560  17.2224014  35.6198228
  29.2588030  18.4650512  33.4398945  30.0528628  17.9700832  33.2381520
  28.5479722  17.9368375  33.0766651  34.0782874  20.8468608  37.7911313
  34.1319896  21.4159544  38.5589029  33.2097655  21.0170493  37.4265350
  25.5670793  12.6093594  29.5158698  24.6368381  12.5478049  29.7328660
  25.6628265  12.0869547  28.7195339  25.4856342   9.1348407  32.1036940
  25.7463159  10.0493740  31.9946100  26.3073514   8.6672849  32.2533553
  26.9581267  10.5486164  39.2735764  27.6304321  10.3403526  38.6248413
  26.1311054  10.3508250  38.8340997  33.0370974  15.0128870  39.3498245
  33.9663034  15.1640029  39.1767212  32.6162004  15.1012891  38.4946891
  31.8359306  19.0379534  37.1196783  31.6970391  18.6698319  37.9922721
  31.0473902  19.5527174  36.9480740  32.4307458  24.1388631  28.4622319
  32.6059213  23.6676674  29.2767942  31.7440246  24.7654397  28.6903580
  33.3864521  18.4161137  34.5085620  33.0514353  18.3761907  35.4043270
  32.8868466  17.7505853  34.0356031  27.3608765  13.8228767  40.0338201
  27.2228563  13.0909006  40.6349740  28.2713688  13.7337667  39.7522389
  36.3223712  15.7617171  24.7822680  35.7052883  15.0363999  24.6855733
  35.8540201  16.5226532  24.4389754  29.9891065  13.5348726  39.5221881
  30.6990684  12.8941918  39.4808500  29.9460374  13.7861621  40.4448062
  28.7019999  10.5213944  41.3417521  28.1657356  10.0704683  41.9939117
  28.1136708  10.6559853  40.5987985  26.9968543  27.2877993  35.2362179
  27.2365141  27.9196518  35.9141198  26.1537739  26.9366033  35.5227538
  28.1122258   9.9802596  23.9043984  27.2351725   9.8591396  23.5406231
  28.5880011   9.1888674  23.6522873  19.6324398  14.7679755  33.9985491
  20.3195438  14.4541485  33.4106507  19.4772527  15.6721120  33.7252743
  24.4359121   9.6569952  38.4270515  24.3517309   9.0495621  37.6920925
  23.6141827  10.1478970  38.4280011  31.5096405  23.0957116  37.6403683
  31.4366576  23.9012087  38.1522988  31.0673798  23.2949082  36.8151705
  31.2986184  22.3328886  31.1506505  30.5153706  22.8750566  31.2444729
  31.9978930  22.8502866  31.5500746  34.6082834   8.1423515  33.7940710
  35.1051534   7.3893478  33.4741780  33.8369816   8.1787832  33.2283919
  33.9695088  22.9943950  39.7961842  34.6823060  23.6291415  39.7237743
  33.4785117  23.0907816  38.9801844  35.6912615  16.8995203  31.3679134
  34.7568894  17.0196665  31.1983838  35.8689284  15.9967669  31.1039143
  31.1917803  10.2840898  33.5212395  30.8215591   9.7311939  34.2093300
  31.6876896   9.6799032  32.9687395  39.0785167  12.7412522  31.9029168
  39.5445619  13.5740513  31.8289470  39.5292667  12.2757503  32.6074426
  29.0207002  20.7438393  40.6167413  29.7216461  21.3774876  40.7696807
  28.5502117  21.0853125  39.8563052  37.1461398  19.0856343  28.9015320
  37.4221242  18.9712938  29.8109194  36.2765896  18.6873828  28.8627493
  33.7815462  23.3342694  32.5448133  33.9637856  22.5164350  33.0075886
  34.6048448  23.5510386  32.1073023  34.1157627  22.2610879  29.8063182
  34.6445394  21.7503334  29.1933344  34.3785847  21.9453409  30.6708715
  24.6174720  20.2774748  37.5498515  25.2028157  19.5318436  37.6826420
  24.4199558  20.5878705  38.4335179  27.4713375  23.3125996  32.5660958
  26.8023750  23.7972123  32.0824998  27.3326245  23.5595216  33.4804336
  19.2092375  12.8480349  36.2702959  19.2476474  12.3143939  37.0640077
  18.7032667  12.3215554  35.6513936  31.6118644  25.3469739  39.1643616
  32.1636952  25.5101361  39.9292701  31.9524837  25.9374177  38.4923641
  26.5883137   7.6944889  39.7665501  26.6524463   8.5559720  39.3542898
  26.5250257   7.0818891  39.0337859  22.8400952  11.5744451  29.3456890
  23.1354393  10.6655129  29.2923944  21.9388988  11.5532190  29.0237892
  34.7487031  23.2951715  36.1507298  34.6238170  22.4941455  35.6418244
  35.4066122  23.7897908  35.6621268  26.3695199   9.6500447  35.3284438
  25.6481785  10.2636415  35.1891912  27.1588455  10.1858212  35.2501084
  36.8121939  21.0960735  37.7786848  35.8652275  20.9766086  37.7065175
  37.1604712  20.2083233  37.8613110  24.5688794   9.2558548  29.4696215
  24.2401500   8.3755927  29.2871321  24.9228164   9.2006217  30.3572604
  33.8168373  20.8913451  33.9791201  33.6693335  19.9630159  34.1598771
  34.6421866  20.9133542  33.4948276  27.6830617   9.5431518  29.8371693
  28.0226689  10.0717440  29.1150301  28.1302737   9.8811924  30.6130259
  37.4202494  21.7142010  35.0656073  38.3449042  21.5084871  34.9280524
  37.2517798  21.4658411  35.9745415  30.3774058   7.9268569  39.2874761
  30.0370878   7.1276382  39.6895441  29.6713064   8.2270280  38.7151594
  31.0290530   5.0117881  37.7402084  31.8516599   4.5378360  37.6180974
  31.2728593   5.7908365  38.2400770  29.6698764   8.0406140  28.0364985
  30.3907127   8.4187393  27.5328702  29.0464068   8.7595017  28.1399963
  33.8129887   8.7451289  28.9723318  34.0293501   9.6275927  28.6712146
  33.3323954   8.3537502  28.2428960  28.5529108  11.7037002  35.5494062
  28.4073689  12.0177305  36.4418344  28.0754312  12.3221902  34.9964961
  30.4125491   8.6939550  35.5974952  30.3987060   7.7980643  35.2607250
  31.1297919   8.7010214  36.2313238  32.2651622   9.1276890  37.6428079
  32.0069400  10.0493961  37.6412410  31.7336662   8.7307325  38.3328544
  37.2097811  22.2327677  30.4218165  37.3834688  21.6674100  29.6692017
  37.7026702  23.0328572  30.2397655  23.0274770  14.2442346  38.4881724
  22.4828239  15.0202154  38.6201998  23.9054120  14.5913151  38.3300845
  29.8162387   7.5753930  30.8662522  29.9378298   6.6470577  31.0653410
  29.5264429   7.5892616  29.9540838  32.6853578   5.2608841  34.0029242
  32.7075274   5.3248174  33.0481221  33.1021637   4.4213349  34.1969748
  38.1972983  21.5494442  27.5215063  38.8923888  22.1701134  27.7402378
  38.5396133  20.6989793  27.7967441  23.8140792  13.3712243  41.3811880
  23.0722528  13.5194878  41.9676511  23.4933537  13.6320508  40.5178630
  40.0964406  18.9994147  29.0502394  40.6215730  19.3381420  28.3251714
  40.0086759  18.0641163  28.8665528  31.7584455  22.9128221  41.1792270
  32.0671581  22.6677368  42.0514970  32.5559937  23.1174859  40.6911141
  31.7805067  25.0666131  33.4097647  31.3410057  24.5742509  34.1030504
  32.5313184  24.5239098  33.1689722  24.2597406  21.2577671  33.4122275
  25.0855426  20.9581443  33.0320919  23.9091458  20.4885294  33.8612064
  29.2278939  20.6104140  35.4819949  28.6058948  19.9474845  35.1822177
  29.8983806  20.6365272  34.7993596  22.4606011  19.1763998  34.3711209
  21.6237919  18.7486172  34.1895210  22.4329656  19.3696441  35.3082000
  28.7892446  19.1608063  28.9578409  28.9380566  19.8443527  28.3045082
  29.5958890  19.1413153  29.4727865  26.5445079  15.1873241  29.9639478
  26.2991121  14.2835571  30.1619688  26.7140994  15.1890391  29.0218956
  25.8140727  10.9201598  27.4625640  25.1209972  10.9945953  26.8065676
  25.5692479  10.1561942  27.9847157  32.2887852  21.6556193  26.4290157
  31.7161819  22.2746381  25.9760629  32.8620645  22.2055555  26.9630079
  35.5085111  21.9393344  27.5598739  36.4415785  21.8738905  27.7631614
  35.4208324  22.7749610  27.1013272  38.1373128  21.2559214  24.5202686
  38.0586760  20.9219078  25.4138444  38.9582795  21.7480982  24.5194159
  32.6734650  12.9917006  23.7706209  33.6193755  12.8623214  23.8394627
  32.2948895  12.2531668  24.2475637  30.8577567  10.9166983  23.7061094
  29.9509023  10.6200095  23.7823808  31.1353548  10.6196801  22.8395381
  21.7755508  12.2373346  34.1560141  21.4558292  11.3838654  33.8634515
  21.2288936  12.4521924  34.9118108  25.5535415  14.9535787  37.8729647
  25.7721425  15.8852895  37.8917681  25.9661189  14.5943761  38.6584451
  32.4739633   5.4603872  29.8605336  31.6640361   5.1150957  30.2360582
  33.1624050   5.1511416  30.4492947  29.6276352   7.7753918  23.8473074
  30.4895516   8.1008816  24.1068891  29.8126696   6.9885414  23.3346139
  21.6443768  15.8576258  36.1253262  20.9507239  15.4430210  35.6123217
  22.3916759  15.8996794  35.5286681  37.7808988   6.6482444  30.9908297
  37.2007657   7.3067248  30.6086349  37.5144921   5.8259789  30.5795714
  36.2312555   6.0487502  33.1929617  36.7312333   6.1604037  32.3843936
  36.8748163   5.7448555  33.8330425  23.5580510  15.7894511  34.0019277
  23.5351198  15.8882199  33.0501160  23.8681147  16.6359662  34.3236443
  26.2167888  17.8470666  38.1165892  27.1711142  17.8154609  38.0495823
  26.0180412  17.3861290  38.9316118  26.8067270  16.4171782  40.6836689
  27.6260159  16.9115861  40.7071527  27.0804078  15.5003751  40.6554257
  36.5633866   8.8082535  30.0464645  35.6759721   9.0932185  29.8284840
  36.9787855   8.6476298  29.1991922  24.5718117  23.3890286  35.1336090
  24.4372585  22.6290687  34.5674088  24.1550179  24.1131186  34.6664878
  35.7077080  18.5727209  24.1412665  36.4112930  18.7777212  24.7570320
  34.9839729  19.1403971  24.4061748  36.5374890  14.3237071  30.2614935
  36.4810092  14.7805622  29.4222567  37.0903233  13.5627755  30.0837778
  40.3479696  10.1126802  31.0865054  40.0916630   9.7123438  31.9173262
  39.7232564  10.8270596  30.9615194  27.7287243  24.2859603  35.3454532
  27.6119627  25.2305035  35.2433222  26.9079689  23.9833164  35.7340331
  37.6163777  19.0109739  26.1911125  38.4509381  18.5790937  26.0088600
  37.4548120  18.8391752  27.1188019  37.2709669  15.5141852  27.5567464
  37.2158473  15.3486123  26.6155908  36.6455725  16.2217885  27.7129654
  30.5805795   5.0149961  27.1352783  30.5684465   5.9591801  27.2921053
  31.4729217   4.8320106  26.8412244  28.7541757  24.9387865  38.5610461
  29.6569004  24.9711475  38.8776956  28.5279127  24.0088316  38.5756796
  30.5095359  23.6918851  35.2220539  29.5590990  23.6920713  35.1084912
  30.8127845  22.9451586  34.7056574  38.9124574  31.3342294  32.2124717
  38.3489439  31.2432231  31.4441005  38.7976969  30.5142199  32.6927210
  38.4179760  32.0902399  27.9226317  39.1910636  31.5431386  27.7839192
  38.7705159  32.9546648  28.1340778  40.7546038  28.2495065  25.5544766
  41.0071559  27.7276586  24.7928229  39.8170597  28.0861211  25.6571450
  40.4742327  30.1523171  27.7569141  40.3578585  29.4768074  28.4250226
  40.5844587  29.6655545  26.9401294  42.4579355  24.6423218  26.4577179
  42.6253757  25.5103454  26.8247650  42.2676524  24.8050500  25.5338468
  38.6667169  29.5553994  34.1579714  37.7417666  29.4230208  34.3657406
  38.9151583  30.3348213  34.6549656  42.4368576  27.0980875  27.4423846
  42.3168201  27.5437926  28.2809326  41.7421164  27.4466193  26.8837384
  36.0275980  29.1987267  34.9923503  36.1568362  29.4521746  35.9062915
  35.3473432  29.7914975  34.6728158  42.2951186  32.2902575  32.9267847
  42.7589531  32.5690278  32.1372469  42.0307984  31.3886020  32.7440937
  41.2320072  28.4125727  29.7357412  41.9344115  28.8646771  30.2031338
  40.9000700  27.7709546  30.3637305  34.9745406  26.6709280  35.0374545
  34.1844460  26.9266809  34.5614656  35.4656653  27.4857618  35.1426586
  36.9260151  27.0353859  31.9958022  36.1291315  27.1472554  32.5141518
  36.6985743  27.3740512  31.1298912  33.2583109  26.9239771  37.4689536
  33.5091147  27.8086781  37.7347112  33.7942657  26.7444372  36.6964628
  35.9243234  32.7442108  30.3847442  36.4367755  33.5385358  30.5353007
  36.5765947  32.0468399  30.3181043  37.7338119  35.8607864  32.4670195
  37.9104747  36.7825829  32.2791179  38.5294952  35.5466284  32.8964575
  33.8892151  31.0730762  31.1607013  34.7267373  31.4827771  30.9440720
  34.0670418  30.1330205  31.1307206  41.1445726  21.2040617  35.3133825
  42.0098723  21.0083426  34.9539715  41.2123235  20.9750969  36.2403182
  38.7508045  23.4342825  32.6850192  39.3251797  23.2118006  31.9523385
  39.3379028  23.5031519  33.4378793  39.0777633  25.4647286  26.7046077
  38.2414945  25.8021972  27.0255352  38.9382402  25.3296266  25.7673214
  41.0530713  20.3084074  31.4125262  40.3995126  19.9933091  30.7881876
  41.0111187  19.6859814  32.1385085  42.1641918  30.5903369  23.3278554
  41.2568980  30.3592622  23.5269703  42.6612950  29.7940988  23.5152535
  33.9118322  28.4121478  31.8317746  33.7142722  27.8190838  31.1068813
  33.3564986  28.1073688  32.5493685  41.8915046  28.3044584  33.9512339
  41.9463655  27.3518421  33.8754816  41.0806248  28.4604023  34.4353638
  39.8307405  26.9221644  31.7102718  39.0175271  27.2215815  32.1167910
  40.3266400  26.5277333  32.4277200  39.3221480  24.4940000  37.3263953
  39.9620860  24.3528759  36.6286916  38.4899011  24.2074513  36.9502555
  36.4064548  27.9385512  29.5158698  35.4762136  27.8769967  29.7328660
  36.5022020  27.4161464  28.7195339  36.3250097  24.4640325  32.1036940
  36.5856914  25.3785658  31.9946100  37.1467269  23.9964767  32.2533553
  38.9516013  25.3094513  23.9043984  38.0745479  25.1883314  23.5406231
  39.4273766  24.5180592  23.6522873  30.4718153  30.0971673  33.9985491
  31.1589193  29.7833403  33.4106507  30.3166282  31.0013038  33.7252743
  35.2752875  24.9861870  38.4270515  35.1911064  24.3787539  37.6920925
  34.4535581  25.4770888  38.4280011  42.0311558  25.6132816  33.5212395
  41.6609345  25.0603856  34.2093300  42.5270650  25.0090950  32.9687395
  30.0486129  28.1772266  36.2702959  30.0870229  27.6435857  37.0640077
  29.5426422  27.6507472  35.6513936  37.4276891  23.0236807  39.7665501
  37.4918218  23.8851638  39.3542898  37.3644012  22.4110809  39.0337859
  33.6794707  26.9036369  29.3456890  33.9748148  25.9947047  29.2923944
  32.7782742  26.8824108  29.0237892  37.2088954  24.9792365  35.3284438
  36.4875539  25.5928333  35.1891912  37.9982209  25.5150130  35.2501084
  35.4082548  24.5850466  29.4696215  35.0795254  23.7047845  29.2871321
  35.7621919  24.5298135  30.3572604  38.5224371  24.8723436  29.8371693
  38.8620444  25.4009357  29.1150301  38.9696492  25.2103842  30.6130259
  41.8684284  20.3409799  37.7402084  42.6910353  19.8670277  37.6180974
  42.1122348  21.1200283  38.2400770  40.5092519  23.3698058  28.0364985
  41.2300881  23.7479310  27.5328702  39.8857823  24.0886934  28.1399963
  39.3922863  27.0328920  35.5494062  39.2467444  27.3469223  36.4418344
  38.9148066  27.6513820  34.9964961  41.2519246  24.0231468  35.5974952
  41.2380814  23.1272561  35.2607250  41.9691674  24.0302131  36.2313238
  40.6556142  22.9045848  30.8662522  40.7772053  21.9762494  31.0653410
  40.3658184  22.9184534  29.9540838  35.0991160  36.5869589  33.4122275
  35.9249180  36.2873361  33.0320919  34.7485212  35.8177212  33.8612064
  33.2999766  34.5055916  34.3711209  32.4631674  34.0778090  34.1895210
  33.2723411  34.6988359  35.3082000  39.6286201  34.4899981  28.9578409
  39.7774321  35.1735445  28.3045082  40.4352644  34.4705071  29.4727865
  37.3838834  30.5165158  29.9639478  37.1384875  29.6127488  30.1619688
  37.5534748  30.5182309  29.0218956  36.6534481  26.2493516  27.4625640
  35.9603726  26.3237871  26.8065676  36.4086233  25.4853860  27.9847157
  41.6971322  26.2458900  23.7061094  40.7902777  25.9492013  23.7823808
  41.9747303  25.9488718  22.8395381  32.6149262  27.5665264  34.1560141
  32.2952046  26.7130572  33.8634515  32.0682690  27.7813842  34.9118108
  40.4670106  23.1045836  23.8473074  41.3289270  23.4300734  24.1068891
  40.6520451  22.3177331  23.3346139  32.4837522  31.1868175  36.1253262
  31.7900994  30.7722128  35.6123217  33.2310513  31.2288712  35.5286681
  34.3974265  31.1186429  34.0019277  34.3744953  31.2174116  33.0501160
  34.7074901  31.9651580  34.3236443  41.4199549  20.3441879  27.1352783
  41.4078219  21.2883718  27.2921053  42.3122971  20.1612024  26.8412244
  26.9968544   4.2940116  21.9607486  27.2365142   4.9258640  22.6386504
  26.1537741   3.9428156  22.2472845  38.9124576   8.3404417  18.9370024
  38.3489441   8.2494354  18.1686312  38.7976971   7.5204321  19.4172516
  36.4589008   9.8355608  21.7754244  37.2510299   9.4946433  21.3600544
  36.6985658   9.9450583  22.6956398  38.4179761   9.0964522  14.6471623
  39.1910637   8.5493509  14.5084499  38.7705160   9.9608771  14.8586085
  40.2564804  10.4240904  27.8538522  39.9654670  11.3286535  27.7385189
  40.8921788  10.4657431  28.5682592  41.1821011   7.8017752  24.4439882
  41.7784583   7.5773775  23.7296845  41.2395982   7.0602498  25.0465330
  40.4742328   7.1585294  14.4814448  40.3578586   6.4830197  15.1495532
  40.5844588   6.6717668  13.6646601  38.6667171   6.5616116  20.8825021
  37.7417667   6.4292330  21.0902712  38.9151584   7.3410335  21.3794963
  36.0275982   6.2049390  21.7168810  36.1568363   6.4583869  22.6308221
  35.3473433   6.7977098  21.3973465  40.1975469  16.8746640  17.8159284
  40.1199499  17.8254465  17.8947764  39.5937112  16.5292512  18.4734210
  40.9439071   6.8559959  30.0338618  41.6853755   7.3945003  29.7573441
  40.2376056   7.4826247  30.1910170  42.2951187   9.2964698  19.6513153
  42.7589533   9.5752401  18.8617776  42.0307985   8.3948142  19.4686244
  39.1875268   8.8436179  22.5892916  39.7576625   9.2723448  21.9510401
  39.7783380   8.5618764  23.2877102  42.7565820  10.5660685  26.6685843
  42.8210253  11.0281092  27.5044015  42.0476744   9.9358050  26.7968153
  35.9243235   9.7504231  17.1092749  36.4367756  10.5447481  17.2598313
  36.5765948   9.0530521  17.0426350  37.7338120  12.8669987  19.1915502
  37.9104748  13.7887952  19.0036486  38.5294953  12.5528406  19.6209882
  38.8569435  14.3848161  25.1925844  39.4076860  14.2565224  24.4202838
  38.0180911  14.6843050  24.8420737  33.8892152   8.0792885  17.8852319
  34.7267374   8.4889893  17.6686027  34.0670420   7.1392327  17.8552513
  33.9118323   5.4183600  18.5563053  33.7142723   4.8252961  17.8314119
  33.3564987   5.1135811  19.2738991  40.0981785  10.8004553  20.1644252
  40.8922384  10.3054873  19.9626827  39.3873478  10.2722416  19.8011958
  42.6753061  11.3733575  23.8442089  42.5364147  11.0052359  24.7168027
  41.8867658  11.8881214  23.6726047  38.2002520   6.1582807  26.7583508
  38.0622318   5.4263046  27.3595047  39.1107444   6.0691707  26.4767696
  37.8362299  19.6232034  21.9607486  38.0758897  20.2550558  22.6386504
  36.9931495  19.2720074  22.2472845  30.4718154   7.1033796  20.7230798
  31.1589194   6.7895526  20.1351813  30.3166283   8.0075160  20.4498049
  42.3490160  15.4311156  24.3648990  42.2760332  16.2366128  24.8768294
  41.9067554  15.6303122  23.5397011  39.8600758  13.0792434  27.3412719
  40.5610217  13.7128917  27.4942114  39.3895873  13.4207165  26.5808359
  35.4568476  12.6128789  24.2743822  36.0421912  11.8672477  24.4071726
  35.2593314  12.9232745  25.1580486  38.3107131  15.6480036  19.2906264
  37.6417506  16.1326164  18.8070304  38.1720001  15.8949257  20.2049643
  30.0486130   5.1834389  22.9948265  30.0870230   4.6497980  23.7885383
  29.5426423   4.6569594  22.3759242  33.8668526   6.5796387  25.2127030
  33.3221994   7.3556195  25.3447305  34.7447876   6.9267191  25.0546152
  34.6534548   5.7066283  28.1057187  33.9116284   5.8548918  28.6921818
  34.3327292   5.9674549  27.2423936  35.0991162  13.5931712  20.1367582
  35.9249182  13.2935484  19.7566225  34.7485214  12.8239334  20.5857370
  40.0672695  12.9458180  22.2065255  39.4452704  12.2828885  21.9067483
  40.7377562  12.9719312  21.5238903  33.2999767  11.5118038  21.0956515
  32.4631675  11.0840213  20.9140517  33.2723412  11.7050482  22.0327307
  39.6286202  11.4962103  15.6823716  39.7774322  12.1797568  15.0290389
  40.4352645  11.4767193  16.1973172  37.3838835   7.5227281  16.6884785
  37.1384877   6.6189611  16.8864995  37.5534749   7.5244431  15.7464263
  32.6149263   4.5727386  20.8805447  32.2952048   3.7192694  20.5879821
  32.0682692   4.7875964  21.6363415  36.3929171   7.2889827  24.5974954
  36.6115181   8.2206935  24.6162988  36.8054945   6.9297802  25.3829758
  32.4837523   8.1930298  22.8498569  31.7900995   7.7784251  22.3368523
  33.2310514   8.2350834  22.2531988  34.3974266   8.1248552  20.7264584
  34.3744954   8.2236239  19.7746467  34.7074902   8.9713702  21.0481750
  37.0561644  10.1824707  24.8411198  38.0104897  10.1508649  24.7741130
  36.8574167   9.7215330  25.6561424  37.6461026   8.7525823  27.4081996
  38.4653915   9.2469901  27.4316833  37.9197834   7.8357791  27.3799563
  35.4111873  15.7244326  21.8581396  35.2766341  14.9644727  21.2919394
  34.9943935  16.4485226  21.3910185  38.5680998  16.6213643  22.0699839
  38.4513383  17.5659076  21.9678529  37.7473445  16.3187205  22.4585638
  39.5935513  17.2741905  25.2855767  40.4962759  17.3065515  25.6022262
  39.3672883  16.3442356  25.3002103  41.3489115  16.0272892  21.9465846
  40.3984746  16.0274753  21.8330218  41.6521601  15.2805626  21.4301880
  41.3111909  22.4325713  20.7230798  41.9982949  22.1187443  20.1351813
  41.1560037  23.3367078  20.4498049  40.8879885  20.5126307  22.9948265
  40.9263984  19.9789897  23.7885383  40.3820178  19.9861512  22.3759242
   1.1349115  19.6721344  27.5239179   0.4837095  20.2575425  27.1373193
   1.9293478  20.2027539  27.5834217   2.4414303  11.9238926  33.3619507
   3.2277392  11.5058349  33.0109924   2.7053007  12.8285018  33.5301155
   2.6124380  17.3611776  28.0608163   1.9770213  17.4346403  28.7729068
   2.2821787  17.9505375  27.3827243   7.8422730  11.8614159  34.2652485
   8.5747902  11.2913376  34.4990315   7.0862086  11.4735759  34.7058991
   4.7778624  12.2410431  28.2704177   5.6896480  12.4737818  28.0951874
   4.2688271  12.8247475  27.7079256   3.3848206  17.2236249  35.6617758
   2.7557068  17.3881963  34.9593826   2.9973868  17.6377859  36.4328722
   7.2637438  18.1590687  33.0162122   6.5788476  18.5389589  32.4659155
   7.3481287  18.7686014  33.7494070   5.6334197  18.6822602  37.7879823
   6.4551641  18.2802789  37.5062505   5.6296600  18.5790836  38.7395939
  13.7240191  15.0261350  34.1364794  12.9703899  14.4568748  33.9808799
  13.8587732  14.9924015  35.0835429   2.4281565  13.4113925  26.8490842
   1.9128188  14.1818530  27.0879230   2.1558873  12.7379062  27.4723904
   7.4015839  16.1646280  28.7844016   6.6245282  15.8257440  28.3399178
   8.0807320  16.1698903  28.1098981   2.2167868  11.2841018  28.6750624
   1.9118004  11.5987167  29.5260767   3.1698310  11.3622437  28.7177957
   5.6407146  15.6380261  35.4410624   4.9830820  16.3279523  35.5290753
   6.4447545  16.0276693  35.7844610   4.4512605  13.9924634  33.4914566
   4.9644486  14.6254626  33.9936275   5.1013829  13.3925830  33.1257926
   1.7134979  23.9708958  26.2475237   1.0396678  24.2740655  26.8560195
   2.1000801  24.7738039  25.8980694   1.7128483  12.8665505  30.8675586
   2.4600302  13.3786902  30.5582708   1.9820073  12.5449558  31.7279980
   5.2174401  18.9730635  31.6193708   4.7636728  18.1321545  31.6758899
   4.5868368  19.6092034  31.9568488   3.6607340  20.8107132  32.5543526
   3.9530315  21.3712189  31.8355892   4.1705961  21.1035693  33.3096686
   7.8004336  15.1789987  31.2466938   7.6622235  15.3691583  30.3188127
   7.4440555  15.9409369  31.7034989   7.8273716  17.2466514  36.2578209
   8.2610222  17.1541803  37.1061263   8.5405296  17.2224014  35.6198225
   1.5601611  20.8468608  37.7911310   1.6138633  21.4159544  38.5589026
   0.6916392  21.0170493  37.4265347   3.8042449  15.7617171  24.7822677
   3.1871620  15.0363999  24.6855730   3.3358937  16.5226532  24.4389751
   9.9431328  13.8463881  35.4358999   9.9321205  14.7288596  35.0652932
   9.0748708  13.4935432  35.2413536   3.1731352  16.8995203  31.3679130
   2.2387630  17.0196665  31.1983835   3.3508020  15.9967669  31.1039140
   6.5603903  12.7412522  31.9029165   7.0264355  13.5740513  31.8289467
   7.0111404  12.2757503  32.6074423   4.6280134  19.0856343  28.9015317
   4.9039978  18.9712938  29.8109191   3.7584633  18.6873828  28.8627490
   1.2634198  23.3342694  32.5448130   1.4456593  22.5164350  33.0075883
   2.0867184  23.5510386  32.1073020   1.5976364  22.2610879  29.8063179
   2.1264130  21.7503334  29.1933341   1.8604583  21.9453409  30.6708712
   2.2305767  23.2951715  36.1507295   2.1056907  22.4941455  35.6418241
   2.8884859  23.7897908  35.6621265   4.2940676  21.0960735  37.7786845
   3.3471011  20.9766086  37.7065172   4.6423449  20.2083233  37.8613107
   1.2987109  20.8913451  33.9791197   1.1512072  19.9630159  34.1598768
   2.1240603  20.9133542  33.4948273   4.9021231  21.7142010  35.0656070
   5.8267778  21.5084871  34.9280521   4.7336534  21.4658411  35.9745412
   1.2948623   8.7451289  28.9723315   1.5112238   9.6275927  28.6712143
   0.8142691   8.3537502  28.2428957   4.6916547  22.2327677  30.4218162
   4.8653425  21.6674100  29.6692014   5.1845438  23.0328572  30.2397652
  10.5455938  14.9964100  32.0408461  10.9887084  14.2471426  31.6427585
   9.6682449  14.9874237  31.6582193   5.6791720  21.5494442  27.5215060
   6.3742624  22.1701134  27.7402375   6.0214870  20.6989793  27.7967438
   7.5783143  18.9994147  29.0502391   8.1034467  19.3381420  28.3251711
   7.4905495  18.0641163  28.8665525  10.0888803  16.4669339  34.4330909
  10.9235694  16.9059143  34.5968469  10.2247932  15.9907992  33.6139155
   2.9903848  21.9393344  27.5598736   3.9234521  21.8738905  27.7631611
   2.9027061  22.7749610  27.1013269   5.6191865  21.2559214  24.5202683
   5.5405496  20.9219078  25.4138441   6.4401531  21.7480982  24.5194156
  14.1346606  15.1836960  36.8685039  14.8649994  14.9222248  37.4292742
  13.5253551  14.4465682  36.9087107  12.2161903  13.3244823  37.4659490
  11.4895066  13.1900788  36.8575982  11.8009190  13.6321651  38.2716208
   5.2627725   6.6482444  30.9908293   4.6826394   7.3067248  30.6086346
   4.9963658   5.8259789  30.5795711   4.0452603   8.8082535  30.0464642
   3.1578458   9.0932185  29.8284837   4.4606592   8.6476298  29.1991919
   3.1895816  18.5727209  24.1412662   3.8931667  18.7777212  24.7570317
   2.4658465  19.1403971  24.4061745   4.0193627  14.3237071  30.2614932
   3.9628828  14.7805622  29.4222564   4.5721969  13.5627755  30.0837775
   7.8298433  10.1126802  31.0865051   7.5735367   9.7123438  31.9173259
   7.2051301  10.8270596  30.9615191  12.1410770  12.8522876  33.5936343
  11.5810328  12.9216065  34.3667905  11.5354274  12.6763860  32.8735839
   5.0982514  19.0109739  26.1911122   5.9328118  18.5790937  26.0088597
   4.9366857  18.8391752  27.1188016   4.7528406  15.5141852  27.5567461
   4.6977210  15.3486123  26.6155905   4.1274461  16.2217885  27.7129651
  13.7266789  29.5279390  36.2866299  14.3645199  29.4086137  35.5829639
  13.6087632  30.4760234  36.3454251  10.5356495  29.4806818  36.2227823
  10.1975007  29.3647882  35.3348358  11.4046263  29.0797983  36.2028829
   6.3943311  31.3342294  32.2124714   5.8308176  31.2432231  31.4441002
   6.2795706  30.5142199  32.6927207  11.0176278  30.6341669  42.1814029
  11.0064919  30.2394468  41.3094532  11.1796918  29.9007742  42.7747800
  11.9742870  35.0013262  27.5239179  11.3230849  35.5867342  27.1373193
  12.7687232  35.5319457  27.5834217   5.8998497  32.0902399  27.9226313
   6.6729373  31.5431386  27.7839189   6.2523896  32.9546648  28.1340775
   8.6639746  30.7955630  37.7194572   9.2603318  30.5711652  37.0051535
   8.7214718  30.0540375  38.3220020   8.2364775  28.2495065  25.5544763
   8.4890295  27.7276586  24.7928226   7.2989334  28.0861211  25.6571447
  13.2808057  27.2530844  33.3619507  14.0671147  26.8350267  33.0109924
  13.5446762  28.1576936  33.5301155  13.4518135  32.6903694  28.0608163
  12.8163968  32.7638320  28.7729068  13.1215541  33.2797293  27.3827243
  18.6816485  27.1906077  34.2652485  19.4141656  26.6205294  34.4990315
  17.9255840  26.8027677  34.7058991   7.9561063  30.1523171  27.7569138
   7.8397321  29.4768074  28.4250223   8.0663323  29.6655545  26.9401291
  10.2992604  29.6133318  31.4615828   9.9350811  29.0863939  32.1728749
  11.1559720  29.2231787  31.2882313  16.2041905  20.9027651  38.7247094
  15.8725230  21.7723062  38.5008309  15.6087518  20.5863935  39.4041124
   9.9398091  24.6423218  26.4577176  10.1072494  25.5103454  26.8247647
   9.7495260  24.8050500  25.5338465  12.6973424  33.1040197  38.1243006
  12.3974147  34.0065236  38.0158814  12.3524484  32.8372380  38.9764159
   6.1485906  29.5553994  34.1579711   5.2236402  29.4230208  34.3657403
   6.3970319  30.3348213  34.6549653  16.0970568  25.6222737  35.8040444
  15.1887446  25.5538145  35.5099205  16.0458164  26.0994682  36.6322269
   9.9187312  27.0980875  27.4423843   9.7986937  27.5437926  28.2809323
   9.2239900  27.4466193  26.8837381   3.5094717  29.1987267  34.9923500
   3.6387098  29.4521746  35.9062912   2.8292168  29.7914975  34.6728155
  17.9632215  23.8239175  37.5818318  17.3206595  24.1171709  36.9358112
  17.4587143  23.7092096  38.3871514  15.6172378  27.5702349  28.2704177
  16.5290234  27.8029735  28.0951874  15.1082025  28.1539393  27.7079256
  13.9013146  31.9926976  41.9065470  14.3096502  31.5509387  41.1620102
  13.1790407  31.4179604  42.1599662  10.2544216  26.9299583  39.2799026
  11.1005411  27.3538997  39.4233675  10.1942854  26.2733207  39.9737590
  14.2241961  32.5528167  35.6617758  13.5950823  32.7173881  34.9593826
  13.8367623  32.9669777  36.4328722  18.1031192  33.4882605  33.0162122
  17.4182231  33.8681506  32.4659155  18.1875042  34.0977932  33.7494070
  13.4043661  24.5903952  40.9380200  13.1604593  25.3446012  40.4014476
  13.6803592  24.9689299  41.7727447  15.3582124  31.1342564  39.6157466
  15.5699019  31.7774324  38.9391847  15.3111872  30.3004880  39.1479396
  12.9608353  23.7460385  36.5194038  12.0992832  24.0441638  36.8110775
  12.9870788  23.9630783  35.5875070   9.7769922  32.2902575  32.9267843
  10.2408268  32.5690278  32.1372466   9.5126721  31.3886020  32.7440934
   6.6694003  31.8374057  35.8647607   7.2395361  32.2661325  35.2265091
   7.2602115  31.5556641  36.5631792   8.7138808  28.4125727  29.7357409
   9.4162852  28.8646771  30.2031335   8.3819437  27.7709546  30.3637302
   2.4564142  26.6709280  35.0374542   1.6663196  26.9266809  34.5614653
   2.9475390  27.4857618  35.1426583  16.4727952  34.0114519  37.7879823
  17.2945396  33.6094707  37.5062505  16.4690355  33.9082753  38.7395939
   4.4078888  27.0353859  31.9958019   3.6110051  27.1472554  32.5141515
   4.1804480  27.3740512  31.1298909  24.5633945  30.3553268  34.1364794
  23.8097653  29.7860666  33.9808799  24.6981486  30.3215932  35.0835429
   9.9532573  35.2266670  29.8119514   9.8178248  36.0718206  30.2404362
  10.4942386  35.4285948  29.0485448   3.4061970  32.7442108  30.3847439
   3.9186491  33.5385358  30.5353004   4.0584683  32.0468399  30.3181040
   5.2156855  35.8607864  32.4670192   5.3923484  36.7825829  32.2791176
   6.0113689  35.5466284  32.8964572  13.3025037  18.7497232  38.3418407
  12.9589306  19.6398874  38.2657518  13.6703999  18.5598890  37.4787992
   1.3710887  31.0730762  31.1607009   2.2086109  31.4827771  30.9440717
   1.5489155  30.1330205  31.1307203  13.2675319  28.7405843  26.8490842
  12.7521943  29.5110448  27.0879230  12.9952628  28.0670979  27.4723904
  10.8522430  23.5855544  31.9076081   9.9964027  23.1962394  31.7281720
  11.2649382  23.6647505  31.0475866  12.3821577  21.1201887  36.3067641
  11.8786373  21.0832022  35.4935446  12.6752184  22.0294630  36.3664297
   8.6264463  21.2040617  35.3133822   9.4917460  21.0083426  34.9539712
   8.6941972  20.9750969  36.2403179  18.2409594  31.4938198  28.7844016
  17.4639036  31.1549357  28.3399178  18.9201074  31.4990821  28.1098981
  13.0561623  26.6132935  28.6750624  12.7511758  26.9279084  29.5260767
  14.0092065  26.6914355  28.7177957  11.5008054  32.7723159  30.3243578
  10.9729416  32.0375918  30.0116815  10.9995557  33.5497835  30.0783546
  16.4800900  30.9672179  35.4410624  15.8224575  31.6571440  35.5290753
  17.2841300  31.3568611  35.7844610   6.2326782  23.4342825  32.6850189
   6.8070534  23.2118006  31.9523382   6.8197764  23.5031519  33.4378790
  15.2906359  29.3216552  33.4914566  15.8038241  29.9546544  33.9936275
  15.9407583  28.7217747  33.1257926   6.5596369  25.4647286  26.7046074
   5.7233681  25.8021972  27.0255349   6.4201139  25.3296266  25.7673211
   8.5349450  20.3084074  31.4125259   7.8813862  19.9933091  30.7881873
   8.4929924  19.6859814  32.1385081   9.6460655  30.5903369  23.3278551
   8.7387716  30.3592622  23.5269700  10.1431687  29.7940988  23.5152532
  12.5528733  39.3000876  26.2475237  11.8790432  39.6032573  26.8560195
  12.9394555  40.1029956  25.8980694  11.7687190  26.7966007  35.7372906
  10.8509751  27.0180954  35.5794594  12.1847334  26.8712318  34.8784614
  12.5522238  28.1957423  30.8675586  13.2994057  28.7078820  30.5582708
  12.8213827  27.8741476  31.7279980  10.8248888  30.6915964  27.8502541
   9.9160107  30.4074996  27.9475010  10.8543972  31.1115042  26.9905848
  16.0568155  34.3022553  31.6193708  15.6030483  33.4613463  31.6758899
  15.4262122  34.9383952  31.9568488  15.0001075  25.2314539  32.8494376
  14.2623832  24.7191925  33.1804618  15.2527849  24.7914921  32.0377653
  14.5001095  36.1399050  32.5543526  14.7924069  36.7004107  31.8355892
  15.0099715  36.4327611  33.3096686  15.1012702  18.0090791  33.4436145
  15.4071579  17.1488155  33.1562060  15.8265307  18.6008411  33.2435139
   1.3937058  28.4121478  31.8317743   1.1961458  27.8190838  31.1068809
   0.8383722  28.1073688  32.5493682   9.3733782  28.3044584  33.9512336
   9.4282392  27.3518421  33.8754813   8.5624984  28.4604023  34.4353634
  10.5224976  32.2324707  25.1890619  10.0844406  31.5160566  24.7296257
  11.2635417  32.4600822  24.6275711   7.3126142  26.9221644  31.7102715
   6.4994008  27.2215815  32.1167907   7.8085136  26.5277333  32.4277197
   9.4634720  36.9179401  33.6436980   9.4210899  37.1440247  32.7145512
  10.3797419  36.6842776  33.7922781  12.9100354  27.3863468  40.5417609
  13.2649741  27.6134942  41.4012075  13.5572485  27.7181845  39.9194864
  18.6398091  30.5081904  31.2466938  18.5015989  30.6983500  30.3188127
  18.2834309  31.2701287  31.7034989   6.8040217  24.4940000  37.3263950
   7.4439596  24.3528759  36.6286913   5.9717747  24.2074513  36.9502552
  18.6667470  32.5758431  36.2578209  19.1003977  32.4833720  37.1061263
  19.3799051  32.5515932  35.6198225   7.5800521  33.7942430  33.4398942
   8.3741119  33.2992750  33.2381517   6.8692213  33.2660293  33.0766648
  12.3995365  36.1760525  37.7911310  12.4532387  36.7451462  38.5589026
  11.5310146  36.3462411  37.4265347   3.8883284  27.9385512  29.5158695
   2.9580872  27.8769967  29.7328657   3.9840756  27.4161464  28.7195336
   3.8068833  24.4640325  32.1036937   4.0675650  25.3785658  31.9946097
   4.6286005  23.9964767  32.2533549   5.2793758  25.8778082  39.2735761
   5.9516812  25.6695444  38.6248410   4.4523545  25.6800168  38.8340994
  19.5283020  32.6182132  38.7911095  19.7218910  33.5227943  39.0370370
  19.4283638  32.1589551  39.6249680  11.1819330  22.5040023  41.2901422
  10.5347246  23.2029972  41.1965898  11.9520346  22.9376167  41.6577670
  11.3583465  30.3420788  39.3498242  12.2875525  30.4931947  39.1767209
  10.9374495  30.4304808  38.4946888  10.1571797  34.3671452  37.1196779
  10.0182882  33.9990236  37.9922718   9.3686393  34.8819091  36.9480737
  10.7519949  39.4680548  28.4622316  10.9271704  38.9968592  29.2767939
  10.0652737  40.0946315  28.6903577  11.7077012  33.7453055  34.5085617
  11.3726844  33.7053825  35.4043267  11.2080957  33.0797771  34.0356027
  14.6436203  31.0909089  24.7822677  14.0265374  30.3655917  24.6855730
  14.1752692  31.8518449  24.4389751   8.3103556  28.8640644  39.5221878
   9.0203175  28.2233836  39.4808496   8.2672865  29.1153539  40.4448059
   7.0232490  25.8505862  41.3417517   6.4869847  25.3996600  41.9939114
   6.4349199  25.9851771  40.5987982   6.4334749  25.3094513  23.9043981
   5.5564216  25.1883314  23.5406228   6.9092502  24.5180592  23.6522870
  16.3007742  33.7647581  40.6742437  15.4134521  33.4273503  40.7968836
  16.8706293  33.0330612  40.9111202   9.6198675  37.6620804  31.1506502
   8.8366197  38.2042484  31.2444726  10.3191421  38.1794783  31.5500743
  12.9295325  23.4715433  33.7940707  13.4264025  22.7185395  33.4741777
  12.1582307  23.5079750  33.2283916  20.7825083  29.1755799  35.4358999
  20.7714959  30.0580514  35.0652932  19.9142462  28.8227349  35.2413536
  14.0125106  32.2287120  31.3679130  13.0781385  32.3488583  31.1983835
  14.1901775  31.3259587  31.1039140   9.5130294  25.6132816  33.5212392
   9.1428082  25.0603856  34.2093297  10.0089387  25.0090950  32.9687392
  17.3997658  28.0704440  31.9029165  17.8658110  28.9032431  31.8289467
  17.8505158  27.6049421  32.6074423  15.4673889  34.4148261  28.9015317
  15.7433733  34.3004855  29.8109191  14.5978387  34.0165746  28.8627490
  15.3714320  20.4385027  35.9420066  14.4577400  20.6689253  36.1102273
  15.8007422  20.5223471  36.7934098  15.1420779  28.6274919  38.4419960
  14.4892229  28.8750826  37.7872413  15.5201159  27.8139057  38.1082437
  12.1027953  38.6634612  32.5448130  12.2850347  37.8456268  33.0075883
  12.9260939  38.8802304  32.1073020  12.4370118  37.5902797  29.8063179
  12.9657885  37.0795251  29.1933341  12.6998338  37.2745327  30.6708712
   4.9095628  23.0236807  39.7665498   4.9736954  23.8851638  39.3542895
   4.8462748  22.4110809  39.0337856  13.0699522  38.6243633  36.1507295
  12.9450661  37.8233372  35.6418241  13.7278613  39.1189826  35.6621265
   4.6907690  24.9792365  35.3284435   3.9694276  25.5928333  35.1891909
   5.4800946  25.5150130  35.2501081  15.1334430  36.4252653  37.7786845
  14.1864766  36.3058004  37.7065172  15.4817203  35.5375151  37.8613107
   7.4934004  22.3146792  41.6025087   8.0168406  22.5609088  42.3651396
   7.2746337  23.1466826  41.1828225   2.8901285  24.5850466  29.4696212
   2.5613991  23.7047845  29.2871318   3.2440655  24.5298135  30.3572601
  12.1380864  36.2205369  33.9791197  11.9905826  35.2922076  34.1598768
  12.9634357  36.2425460  33.4948273   6.0043108  24.8723436  29.8371690
   6.3439180  25.4009357  29.1150298   6.4515228  25.2103842  30.6130256
  15.7414985  37.0433928  35.0656070  16.6661533  36.8376789  34.9280521
  15.5730289  36.7950329  35.9745412   8.6986549  23.2560487  39.2874758
   8.3583369  22.4568300  39.6895438   7.9925555  23.5562198  38.7151591
   9.3503021  20.3409799  37.7402081  10.1729090  19.8670277  37.6180971
   9.5941084  21.1200283  38.2400767   7.9911255  23.3698058  28.0364982
   8.7119618  23.7479310  27.5328699   7.3676559  24.0886934  28.1399960
  12.1342378  24.0743207  28.9723315  12.3505992  24.9567844  28.6712143
  11.6536445  23.6829420  28.2428957   6.8741599  27.0328920  35.5494059
   6.7286180  27.3469223  36.4418341   6.3966803  27.6513820  34.9964958
   8.7337982  24.0231468  35.5974949   8.7199551  23.1272561  35.2607247
   9.4510410  24.0302131  36.2313235  10.5864113  24.4568808  37.6428076
  10.3281891  25.3785879  37.6412407  10.0549153  24.0599242  38.3328540
  15.5310302  37.5619595  30.4218162  15.7047179  36.9966018  29.6692014
  16.0239193  38.3620490  30.2397652   8.1374878  22.9045848  30.8662519
   8.2590789  21.9762494  31.0653407   7.8476921  22.9184534  29.9540834
  11.0066069  20.5900758  34.0029239  11.0287765  20.6540092  33.0481218
  11.4234128  19.7505267  34.1969745  21.3849693  30.3256018  32.0408461
  21.8280839  29.5763343  31.6427585  20.5076203  30.3166154  31.6582193
  16.5185474  36.8786359  27.5215060  17.2136379  37.4993052  27.7402375
  16.8608624  36.0281711  27.7967438  18.4176897  34.3286065  29.0502391
  18.9428221  34.6673338  28.3251711  18.3299250  33.3933080  28.8665525
  10.1017558  40.3958048  33.4097644   9.6622548  39.9034427  34.1030501
  10.8525675  39.8531016  33.1689719   7.5491430  35.9396057  35.4819946
   6.9271439  35.2766762  35.1822173   8.2196297  35.9657189  34.7993593
  18.2268678  31.8111435  41.6686317  18.2766683  31.6461442  42.6101840
  18.1182602  30.9438694  41.2784198   7.1104937  34.4899981  28.9578406
   7.2593057  35.1735445  28.3045079   7.9171381  34.4705071  29.4727862
  15.5172441  27.7942363  42.9845624  16.4182304  27.6548828  42.6929622
  15.5920415  27.9596818  43.9243801   9.8515246  25.1709218  41.8298810
   8.9818556  25.4642784  41.5581399  10.0874726  25.7549663  42.5506074
  20.9282558  31.7961256  34.4330909  21.7629449  32.2351060  34.5968469
  21.0641686  31.3199910  33.6139155  17.9774063  29.3540991  40.3808397
  18.4528185  29.5468637  39.5727248  17.0539629  29.4100177  40.1351780
   4.8657570  30.5165158  29.9639475   4.6203612  29.6127488  30.1619685
   5.0353485  30.5182309  29.0218953  12.5554280  21.3888835  39.3464231
  13.0736224  22.1249862  39.0210719  12.2009413  21.6952828  40.1810990
   4.1353218  26.2493516  27.4625637   3.4422463  26.3237871  26.8065672
   3.8904970  25.4853860  27.9847153  12.8066874  17.8089117  34.8665127
  13.0868628  17.1412306  35.4925554  13.5917481  18.0018213  34.3539791
  10.6100343  36.9848111  26.4290154  10.0374310  37.6038298  25.9760625
  11.1833136  37.5347473  26.9630076  16.6775732  26.2306751  38.6136702
  17.6293155  26.3304849  38.6348926  16.5079183  25.4385020  39.1234787
  14.6990112  23.3162334  38.7996103  14.1040044  23.5967347  38.1042592
  14.4139809  23.8056235  39.5712844  13.8297602  37.2685261  27.5598736
  14.7628276  37.2030823  27.7631611  13.7420815  38.1041528  27.1013269
  16.4585619  36.5851132  24.5202683  16.3799251  36.2510995  25.4138441
  17.2795286  37.0772900  24.5194156  19.1563810  29.4512871  37.7279002
  19.1240130  28.5128872  37.9138686  19.7664434  29.5296908  36.9944827
  10.9947141  28.3208924  23.7706206  11.9406246  28.1915132  23.8394624
  10.6161386  27.5823586  24.2475634  19.3058299  26.2423914  37.7737285
  18.7897347  25.4582371  37.5867214  20.1898247  25.9142631  37.9383805
  16.9669026  19.9864930  33.7333098  16.7693847  19.6780018  34.6176430
  17.5768731  20.7126569  33.8631028  24.9740360  30.5128878  36.8685039
  25.7043749  30.2514166  37.4292742  24.3647306  29.7757600  36.9087107
  23.0555657  28.6536740  37.4659490  22.3288821  28.5192705  36.8575982
  22.6402944  28.9613569  38.2716208   9.1790058  26.2458900  23.7061091
   8.2721514  25.9492013  23.7823805   9.4566039  25.9488718  22.8395378
  10.7952124  20.7895790  29.8605333   9.9852852  20.4442875  30.2360579
  11.4836541  20.4803334  30.4492944  12.7242672  19.8673837  31.4829629
  13.2773711  20.2869290  32.1419652  12.9612759  18.9409585  31.5252585
   7.9488843  23.1045836  23.8473070   8.8108007  23.4300734  24.1068888
   8.1339187  22.3177331  23.3346136  16.1021479  21.9774362  30.9908293
  15.5220148  22.6359166  30.6086346  15.8357412  21.1551707  30.5795711
  14.5525046  21.3779420  33.1929614  15.0524824  21.4895954  32.3843933
  15.1960654  21.0740473  33.8330422   1.8793001  31.1186429  34.0019274
   1.8563689  31.2174116  33.0501157   2.1893638  31.9651580  34.3236440
  14.8846357  24.1374452  30.0464642  13.9972212  24.4224103  29.8284837
  15.3000346  23.9768216  29.1991919  18.2360894  24.1620973  33.7618981
  19.0121284  24.6517426  34.0343598  17.5109028  24.5879028  34.2190850
  20.6733452  24.8748593  34.8192922  21.2677943  24.6344329  34.1086230
  20.7460036  24.1555723  35.4466458  14.0289571  33.9019127  24.1412662
  14.7325421  34.1069130  24.7570317  13.3052220  34.4695889  24.4061745
  14.8587381  29.6528988  30.2614932  14.8022583  30.1097540  29.4222564
  15.4115724  28.8919673  30.0837775  18.6692187  25.4418720  31.0865051
  18.4129121  25.0415356  31.9173259  18.0445055  26.1562514  30.9615191
  22.9804525  28.1814793  33.5936343  22.4204083  28.2507983  34.3667905
  22.3748028  28.0055778  32.8735839  15.9376268  34.3401656  26.1911122
  16.7721872  33.9082855  26.0088597  15.7760611  34.1683670  27.1188016
  15.5922160  30.8433770  27.5567461  15.5370964  30.6778041  26.6155905
  14.9668216  31.5509802  27.7129651   8.9018286  20.3441879  27.1352779
   8.8896956  21.2883718  27.2921050   9.7941708  20.1612024  26.8412241
   8.8307850  39.0210769  35.2220536   7.8803481  39.0212631  35.1084908
   9.1340336  38.2743504  34.7056571  12.7170405  16.9384655  31.3898716
  11.9502801  16.3843142  31.5355399  13.1281110  17.0106524  32.2512868
  24.1201812  42.5822761  33.3619507  24.9064901  42.1642184  33.0109924
  24.3840516  43.4868853  33.5301155  20.7791846  39.9715136  26.4577176
  20.9466248  40.8395372  26.8247647  20.5889015  40.1342417  25.5338465
  20.7581067  42.4272793  27.4423843  20.6380692  42.8729844  28.2809323
  20.0633655  42.7758111  26.8837381  26.4566133  42.8994266  28.2704177
  27.3683989  43.1321653  28.0951874  25.9475780  43.4831310  27.7079256
  23.8002107  39.0752302  36.5194038  22.9386587  39.3733556  36.8110775
  23.8264542  39.2922701  35.5875070  24.1418791  34.0789150  38.3418407
  23.7983061  34.9690791  38.2657518  24.5097754  33.8890807  37.4787992
  24.1069074  44.0697761  26.8490842  23.5915697  44.8402365  27.0879230
  23.8346382  43.3962897  27.4723904  21.6916185  38.9147462  31.9076081
  20.8357781  38.5254312  31.7281720  22.1043137  38.9939422  31.0475866
  23.2215332  36.4493805  36.3067641  22.7180127  36.4123940  35.4935446
  23.5145938  37.3586548  36.3664297  19.4658217  36.5332535  35.3133822
  20.3311214  36.3375343  34.9539712  19.5335726  36.3042886  36.2403179
  23.8955377  41.9424853  28.6750624  23.5905513  42.2571002  29.5260767
  24.8485819  42.0206273  28.7177957  17.0720536  38.7634742  32.6850189
  17.6464288  38.5409924  31.9523382  17.6591519  38.8323437  33.4378790
  17.3990124  40.7939204  26.7046074  16.5627436  41.1313890  27.0255349
  17.2594893  40.6588183  25.7673211  19.3743204  35.6375991  31.4125259
  18.7207617  35.3225009  30.7881873  19.3323678  35.0151732  32.1385081
  23.3915992  43.5249341  30.8675586  24.1387811  44.0370738  30.5582708
  23.6607582  43.2033393  31.7279980  25.8394829  40.5606457  32.8494376
  25.1017586  40.0483843  33.1804618  26.0921603  40.1206838  32.0377653
  25.9406457  33.3382709  33.4436145  26.2465334  32.4780072  33.1562060
  26.6659062  33.9300329  33.2435139  18.1519896  42.2513562  31.7102715
  17.3387762  42.5507732  32.1167907  18.6478891  41.8569250  32.4277197
  17.6433971  39.8231917  37.3263950  18.2833351  39.6820676  36.6286913
  16.8111502  39.5366431  36.9502552  14.6462588  39.7932242  32.1036937
  14.9069405  40.7077575  31.9946097  15.4679760  39.3256685  32.2533549
  17.2728504  40.6386431  23.9043981  16.3957970  40.5175232  23.5406228
  17.7486257  39.8472509  23.6522870  23.7689080  38.8007351  33.7940707
  24.2657780  38.0477313  33.4741777  22.9976061  38.8371667  33.2283916
  20.3524049  40.9424734  33.5212392  19.9821836  40.3895774  34.2093297
  20.8483141  40.3382867  32.9687392  28.2391412  43.3996357  31.9029165
  28.7051864  44.2324349  31.8289467  28.6898913  42.9341339  32.6074423
  26.2108075  35.7676944  35.9420066  25.2971155  35.9981171  36.1102273
  26.6401176  35.8515388  36.7934098  15.7489382  38.3528725  39.7665498
  15.8130709  39.2143555  39.3542895  15.6856503  37.7402726  39.0337856
  15.5301445  40.3084283  35.3284435  14.8088030  40.9220250  35.1891909
  16.3194700  40.8442048  35.2501081  13.7295039  39.9142384  29.4696212
  13.4007745  39.0339763  29.2871318  14.0834410  39.8590053  30.3572601
  16.8436862  40.2015354  29.8371690  17.1832935  40.7301275  29.1150298
  17.2908983  40.5395760  30.6130256  20.1896775  35.6701717  37.7402081
  21.0122844  35.1962195  37.6180971  20.4334839  36.4492201  38.2400767
  18.8305010  38.6989975  28.0364982  19.5513372  39.0771228  27.5328699
  18.2070314  39.4178852  28.1399960  22.9736132  39.4035124  28.9723315
  23.1899747  40.2859762  28.6712143  22.4930200  39.0121338  28.2428957
  19.5731737  39.3523385  35.5974949  19.5593305  38.4564479  35.2607247
  20.2904165  39.3594049  36.2313235  18.9768633  38.2337766  30.8662519
  19.0984544  37.3054412  31.0653407  18.6870675  38.2476452  29.9540834
  21.8459823  35.9192676  34.0029239  21.8681520  35.9832009  33.0481218
  22.2627882  35.0797185  34.1969745  14.9746972  41.5785434  27.4625637
  14.2816217  41.6529789  26.8065672  14.7298724  40.8145777  27.9847153
  23.6460629  33.1381035  34.8665127  23.9262382  32.4704224  35.4925554
  24.4311236  33.3310131  34.3539791  21.8340896  43.6500842  23.7706206
  22.7800000  43.5207050  23.8394624  21.4555141  42.9115503  24.2475634
  27.8062780  35.3156848  33.7333098  27.6087601  35.0071936  34.6176430
  28.4162486  36.0418487  33.8631028  20.0183813  41.5750818  23.7061091
  19.1115268  41.2783931  23.7823805  20.2959794  41.2780636  22.8395378
  21.6345878  36.1187708  29.8605333  20.8246607  35.7734793  30.2360579
  22.3230295  35.8095251  30.4492944  23.5636427  35.1965754  31.4829629
  24.1167465  35.6161208  32.1419652  23.8006513  34.2701503  31.5252585
  18.7882597  38.4337753  23.8473070  19.6501761  38.7592652  24.1068888
  18.9732942  37.6469249  23.3346136  26.9415234  37.3066280  30.9908293
  26.3613903  37.9651084  30.6086346  26.6751167  36.4843624  30.5795711
  25.3918800  36.7071337  33.1929614  25.8918579  36.8187872  32.3843933
  26.0354408  36.4032390  33.8330422  25.7240112  39.4666370  30.0464642
  24.8365967  39.7516021  29.8284837  26.1394101  39.3060133  29.1991919
  25.6981136  44.9820906  30.2614932  25.6416337  45.4389457  29.4222564
  26.2509478  44.2211591  30.0837775  29.5085942  40.7710638  31.0865051
  29.2522876  40.3707273  31.9173259  28.8838810  41.4854432  30.9615191
  19.7412040  35.6733796  27.1352779  19.7290710  36.6175636  27.2921050
  20.6335462  35.4903942  26.8412241  23.5564160  32.2676573  31.3898716
  22.7896556  31.7135060  31.5355399  23.9674865  32.3398442  32.2512868
  13.7266790   6.5341512  23.0111605  14.3645200   6.4148260  22.3074945
  13.6087633   7.4822356  23.0699557  10.5356496   6.4868940  22.9473130
  10.1975008   6.3710005  22.0593665  11.4046265   6.0860105  22.9274136
   6.3943312   8.3404417  18.9370021   5.8308177   8.2494354  18.1686309
   6.2795707   7.5204321  19.4172513  11.0176279   7.6403792  28.9059335
  11.0064920   7.2456590  28.0339839  11.1796919   6.9069865  29.4993107
   3.9407744   9.8355608  21.7754241   4.7329036   9.4946433  21.3600541
   4.1804394   9.9450583  22.6956395  11.9742871  12.0075384  14.2484486
  11.3230851  12.5929465  13.8618500  12.7687234  12.5381579  14.3079523
   5.8998498   9.0964522  14.6471620   6.6729374   8.5493509  14.5084496
   6.2523897   9.9608771  14.8586081   7.7383541  10.4240904  27.8538519
   7.4473407  11.3286535  27.7385186   8.3740525  10.4657431  28.5682589
   8.6639747   7.8017752  24.4439879   9.2603320   7.5773775  23.7296842
   8.7214719   7.0602498  25.0465327   8.2364776   5.2557188  12.2790070
   8.4890296   4.7338709  11.5173533   7.2989335   5.0923333  12.3816754
  13.2808059   4.2592966  20.0864813  14.0671148   3.8412389  19.7355230
  13.5446763   5.1639058  20.2546462  13.4518136   9.6965816  14.7853470
  12.8163969   9.7700443  15.4974375  13.1215542  10.2859415  14.1072549
  18.6816486   4.1968199  20.9897792  19.4141658   3.6267416  21.2235621
  17.9255841   3.8089800  21.4304297   7.9561065   7.1585294  14.4814445
   7.8397323   6.4830197  15.1495529   8.0663324   6.6717668  13.6646598
  10.2992605   6.6195441  18.1861134   9.9350813   6.0926062  18.8974056
  11.1559721   6.2293910  18.0127620  16.2041906  -2.0910227  25.4492400
  15.8725231  -1.2214816  25.2253615  15.6087519  -2.4073943  26.1286431
   9.9398092   1.6485340  13.1822483  10.1072495   2.5165577  13.5492954
   9.7495262   1.8112622  12.2583772  12.6973426  10.1102319  24.8488313
  12.3974149  11.0127358  24.7404120  12.3524485   9.8434503  25.7009466
   6.1485907   6.5616116  20.8825017   5.2236404   6.4292330  21.0902709
   6.3970320   7.3410335  21.3794960  16.0970569   2.6284860  22.5285750
  15.1887447   2.5600268  22.2344511  16.0458165   3.1056805  23.3567576
   9.9187313   4.1042998  14.1669150   9.7986939   4.5500049  15.0054630
   9.2239902   4.4528316  13.6082688   3.5094718   6.2049390  21.7168807
   3.6387099   6.4583869  22.6308218   2.8292169   6.7977098  21.3973462
   7.6794205  16.8746640  17.8159281   7.6018235  17.8254465  17.8947761
   7.0755849  16.5292512  18.4734207  10.1711435   4.0474505  30.4720648
   9.3944769   4.6068425  30.4623512  10.8101998   4.5331288  30.9935518
  17.9632216   0.8301298  24.3063624  17.3206596   1.1233831  23.6603419
  17.4587144   0.7154218  25.1116821  15.6172379   4.5764471  14.9949484
  16.5290236   4.8091858  14.8197181  15.1082027   5.1601515  14.4324562
   8.4257808   6.8559959  30.0338615   9.1672492   7.3945003  29.7573438
   7.7194793   7.4826247  30.1910166  13.9013147   8.9989099  28.6310776
  14.3096503   8.5571510  27.8865409  13.1790409   8.4241727  28.8844969
  10.2544217   3.9361706  26.0044333  11.1005412   4.3601119  26.1478982
  10.1942855   3.2795330  26.6982896  14.2241962   9.5590290  22.3863065
  13.5950824   9.7236004  21.6839133  13.8367624   9.9731899  23.1574029
  18.1031194  10.4944727  19.7407429  17.4182232  10.8743629  19.1904462
  18.1875043  11.1040054  20.4739377  13.4043663   1.5966074  27.6625507
  13.1604594   2.3508135  27.1259782  13.6803593   1.9751422  28.4972754
  15.3582125   8.1404687  26.3402772  15.5699021   8.7836446  25.6637153
  15.3111874   7.3067003  25.8724702  12.9608354   0.7522507  23.2439344
  12.0992833   1.0503761  23.5356082  12.9870789   0.9692906  22.3120377
   9.7769924   9.2964698  19.6513150  10.2408269   9.5752401  18.8617773
   9.5126722   8.3948142  19.4686241   6.6694005   8.8436179  22.5892913
   7.2395362   9.2723448  21.9510398   7.2602117   8.5618764  23.2877099
   8.7138810   5.4187850  16.4602715   9.4162853   5.8708894  16.9276642
   8.3819438   4.7771669  17.0882608   7.1619171   4.0099607  30.8353925
   6.5317832   4.6915888  31.0689321   7.0555259   3.8982688  29.8907063
  16.4727953  11.0176642  24.5125130  17.2945397  10.6156829  24.2307811
  16.4690356  10.9144876  25.4641245  10.2384557  10.5660685  26.6685840
  10.3028989  11.0281092  27.5044012   9.5295481   9.9358050  26.7968150
  24.5633946   7.3615390  20.8610101  23.8097655   6.7922788  20.7054106
  24.6981488   7.3278055  21.8080736   9.9532574  12.2328793  16.5364820
   9.8178249  13.0780328  16.9649668  10.4942387  12.4348070  15.7730754
   3.4061972   9.7504231  17.1092746   3.9186492  10.5447481  17.2598310
   4.0584685   9.0530521  17.0426347   5.2156856  12.8669987  19.1915499
   5.3923485  13.7887952  19.0036483   6.0113690  12.5528406  19.6209879
  11.5801051  12.8552359  30.6665163  11.1364905  12.0688738  30.3486067
  12.2418264  13.0431510  30.0009053   6.3388172  14.3848161  25.1925841
   6.8895597  14.2565224  24.4202835   5.4999648  14.6843050  24.8420734
  13.6782289  13.1355159  28.6946564  13.6600764  13.9564040  28.2026833
  14.6002209  13.0109234  28.9196705  10.1355343  10.6499289  29.5370072
  10.6683680   9.8887577  29.3069380   9.6069424  10.3572940  30.2794227
   1.3710889   8.0792885  17.8852316   2.2086111   8.4889893  17.6686024
   1.5489156   7.1392327  17.8552510  13.2675321   5.7467966  13.5736149
  12.7521944   6.5172570  13.8124536  12.9952629   5.0733102  14.1969211
  10.8522432   0.5917666  18.6321387   9.9964028   0.2024517  18.4527026
  11.2649383   0.6709627  17.7721173  18.2409595   8.5000320  15.5089323
  17.4639038   8.1611480  15.0644485  18.9201076   8.5052944  14.8344288
  13.0561624   3.6195058  15.3995930  12.7511759   3.9341207  16.2506073
  14.0092066   3.6976478  15.4423263  11.5008056   9.7785281  17.0488884
  10.9729417   9.0438041  16.7362122  10.9995558  10.5559957  16.8028853
  16.4800902   7.9734302  22.1655931  15.8224576   8.6633563  22.2536059
  17.2841301   8.3630734  22.5089917  15.2906360   6.3278674  20.2159872
  15.8038242   6.9608666  20.7181582  15.9407584   5.7279870  19.8503232
   9.6460656   7.5965491  10.0523857   8.7387718   7.3654745  10.2515006
  10.1431688   6.8003111  10.2397839  12.5528735  16.3062999  12.9720543
  11.8790433  16.6094695  13.5805501  12.9394557  17.1092079  12.6226000
  11.7687191   3.8028130  22.4618213  10.8509753   4.0243077  22.3039901
  12.1847335   3.8774440  21.6029920  12.5522239   5.2019546  17.5920893
  13.2994058   5.7140943  17.2828015  12.8213829   4.8803598  18.4525287
  10.8248889   7.6978086  14.5747847   9.9160109   7.4137119  14.6720317
  10.8543973   8.1177165  13.7151154  16.0568157  11.3084676  18.3439015
  15.6030484  10.4675586  18.4004205  15.4262123  11.9446074  18.6813795
  15.0001076   2.2376662  19.5739682  14.2623833   1.7254048  19.9049925
  15.2527850   1.7977043  18.7622959  14.5001096  13.1461172  19.2788833
  14.7924070  13.7066230  18.5601199  15.0099717  13.4389733  20.0341992
   9.3733783   5.3106707  20.6757643   9.4282393   4.3580543  20.6000119
   8.5624985   5.4666146  21.1598941  10.5224977   9.2386830  11.9135926
  10.0844407   8.5222689  11.4541563  11.2635418   9.4662945  11.3521017
   7.3126143   3.9283767  18.4348022   6.4994009   4.2277937  18.8413214
   7.8085137   3.5339455  19.1522504   9.4634721  13.9241524  20.3682286
   9.4210900  14.1502370  19.4390818  10.3797420  13.6904898  20.5168087
  12.9100355   4.3925591  27.2662915  13.2649743   4.6197064  28.1257381
  13.5572486   4.7243968  26.6440171  18.6398092   7.5144027  17.9712244
  18.5015990   7.7045623  17.0433434  18.2834311   8.2763410  18.4280296
  18.6667471   9.5820554  22.9823516  19.1003978   9.4895843  23.8306570
  19.3799052   9.5578054  22.3443532   7.5800522  10.8004553  20.1644249
   8.3741120  10.3054873  19.9626824   6.8692214  10.2722416  19.8011955
  12.3995366  13.1822648  24.5156617  12.4532389  13.7513584  25.2834332
  11.5310148  13.3524533  24.1510654  19.5283021   9.6244255  25.5156401
  19.7218911  10.5290065  25.7615676  19.4283639   9.1651674  26.3494986
  11.1819332  -0.4897855  28.0146729  10.5347247   0.2092095  27.9211205
  11.9520347  -0.0561711  28.3822977  14.5898130   9.7750997  31.0897282
  14.4383636   9.5461549  30.1727366  14.5802809  10.7321599  31.1028627
  11.3583466   7.3482910  26.0743548  12.2875526   7.4994070  25.9012516
  10.9374496   7.4366931  25.2192195  10.1571798  11.3733575  23.8442086
  10.0182884  11.0052359  24.7168024   9.3686394  11.8881214  23.6726044
  10.7519950  16.4742671  15.1867623  10.9271706  16.0030714  16.0013245
  10.0652738  17.1008437  15.4148883  11.7077013  10.7515177  21.2330924
  11.3726846  10.7115947  22.1288574  11.2080959  10.0859893  20.7601334
   5.6821257   6.1582807  26.7583505   5.5441055   5.4263046  27.3595044
   6.5926180   6.0691707  26.4767693  14.6436205   8.0971212  11.5067984
  14.0265375   7.3718040  11.4101036  14.1752693   8.8580572  11.1635058
   8.3103558   5.8702767  26.2467185   9.0203176   5.2295959  26.2053803
   8.2672866   6.1215661  27.1693365  16.2990336  12.8070120  29.1673764
  16.2402883  12.1229340  28.5004347  16.7009855  13.5489110  28.7154390
   5.3181035  19.6232034  21.9607483   5.5577633  20.2550558  22.6386501
   4.4750232  19.2720074  22.2472842  16.3007744  10.7709704  27.3987744
  15.4134522  10.4335626  27.5214142  16.8706295  10.0392735  27.6356509
   9.8308897  15.4311156  24.3648987   9.7579068  16.2366128  24.8768291
   9.3886290  15.6303122  23.5397008   9.6198677  14.6682926  17.8751808
   8.8366199  15.2104606  17.9690033  10.3191422  15.1856906  18.2746049
  12.9295327   0.4777556  20.5186014  13.4264026  -0.2752482  20.1987084
  12.1582308   0.5141872  19.9529223  20.7825084   6.1817921  22.1604305
  20.7714960   7.0642637  21.7898238  19.9142464   5.8289472  21.9658842
  12.2907581  15.3297990  26.5207145  13.0035553  15.9645455  26.4483047
  11.7997609  15.4261856  25.7047147  14.0125107   9.2349243  18.0924437
  13.0781386   9.3550705  17.9229141  14.1901776   8.3321710  17.8284447
   9.5130296   2.6194939  20.2457698   9.1428083   2.0665979  20.9338604
  10.0089388   2.0153072  19.6932698  17.3997659   5.0766562  18.6274471
  17.8658111   5.9094554  18.5534774  17.8505159   4.6111544  19.3319730
   7.3419494  13.0792434  27.3412716   8.0428954  13.7128917  27.4942110
   6.8714609  13.4207165  26.5808355  15.4673890  11.4210383  15.6260623
  15.7433734  11.3066978  16.5354497  14.5978389  11.0227868  15.5872796
  15.3714322  -2.5552851  22.6665373  14.4577401  -2.3248624  22.8347579
  15.8007423  -2.4714407  23.5179405  15.1420780   5.6337041  25.1665267
  14.4892230   5.8812949  24.5117719  15.5201160   4.8201179  24.8327744
  12.1027954  15.6696734  19.2693437  12.2850348  14.8518390  19.7321189
  12.9260940  15.8864427  18.8318327  12.4370119  14.5964919  16.5308485
  12.9657886  14.0857374  15.9178647  12.6998339  14.2807450  17.3954018
  11.1908353   6.3756852  31.6531304  10.5148990   6.2750982  32.3233679
  12.0135987   6.2196066  32.1167301   2.9387212  12.6128789  24.2743819
   3.5240649  11.8672477  24.4071723   2.7412051  12.9232745  25.1580483
   5.7925867  15.6480036  19.2906261   5.1236243  16.1326164  18.8070301
   5.6538737  15.8949257  20.2049640   9.9331136  17.6823780  25.8888920
  10.4849444  17.8455401  26.6538005  10.2737329  18.2728217  25.2168944
  14.7842010  12.5085037  31.7437574  15.3281914  13.1214995  31.2492529
  14.2028855  13.0664616  32.2604587  13.0699523  15.6305755  22.8752602
  12.9450663  14.8295495  22.3663547  13.7278614  16.1251949  22.3866572
  15.1334432  13.4314775  24.5032152  14.1864767  13.3120126  24.4310479
  15.4817205  12.5437273  24.5858413  12.1380865  13.2267491  20.7036504
  11.9905827  12.2984199  20.8844074  12.9634358  13.2487582  20.2193579
  15.7414987  14.0496050  21.7901377  16.6661534  13.8438912  21.6525828
  15.5730290  13.8012451  22.6990718  12.1342379   1.0805329  15.6968621
  12.3505994   1.9629967  15.3957450  11.6536446   0.6891543  14.9674263
   6.8741601   4.0391042  22.2739366   6.7286181   4.3531345  23.1663647
   6.3966804   4.6575943  21.7210265  10.5864114   1.4630931  24.3673383
  10.3281892   2.3848001  24.3657713  10.0549155   1.0661365  25.0573847
  15.5310303  14.5681718  17.1463468  15.7047180  14.0028140  16.3937321
  16.0239194  15.3682613  16.9642958   1.3487263   6.5796387  25.2127027
   0.8040731   7.3556195  25.3447301   2.2266613   6.9267191  25.0546149
  21.3849694   7.3318141  18.7653768  21.8280840   6.5825466  18.3672891
  20.5076204   7.3228277  18.3827500  16.5185475  13.8848482  14.2460367
  17.2136380  14.5055175  14.4647681  16.8608626  13.0343833  14.5212744
  18.4176899  11.3348188  15.7747697  18.9428223  11.6735460  15.0497017
  18.3299251  10.3995203  15.5910832  10.0796947  15.2482261  27.9037574
  10.3884074  15.0031408  28.7760274  10.8772429  15.4528900  27.4156444
  10.1017559  17.4020171  20.1342951   9.6622550  16.9096550  20.8275807
  10.8525676  16.8593139  19.8935026   2.5809898  13.5931712  20.1367579
   3.4067918  13.2935484  19.7566222   2.2303950  12.8239334  20.5857367
   7.5491431  12.9458180  22.2065252   6.9271441  12.2828885  21.9067480
   8.2196298  12.9719312  21.5238900  18.1070805  11.9681091  31.0798895
  17.3166348  11.9505230  30.5403395  17.8704159  12.5069385  31.8347932
  18.2268680   8.8173558  28.3931624  18.2766685   8.6523565  29.3347147
  18.1182603   7.9500817  28.0029505   7.1104938  11.4962103  15.6823713
   7.2593059  12.1797568  15.0290386   7.9171382  11.4767193  16.1973169
  15.5172442   4.8004486  29.7090931  16.4182305   4.6610950  29.4174928
  15.5920417   4.9658940  30.6489108   9.8515247   2.1771340  28.5544117
   8.9818557   2.4704906  28.2826705  10.0874728   2.7611785  29.2751381
  19.7286877  11.2370499  28.6373645  19.4371685  11.6000480  29.4737106
  19.1159008  10.5237507  28.4586977  20.9282559   8.8023379  21.1576216
  21.7629450   9.2413183  21.3213776  21.0641688   8.3262032  20.3384461
  17.9774065   6.3603114  27.1053703  18.4528186   6.5530760  26.2972555
  17.0539630   6.4162300  26.8597087   4.8657571   7.5227281  16.6884782
   4.6203613   6.6189611  16.8864992   5.0353486   7.5244431  15.7464260
  12.5554281  -1.6049043  26.0709537  13.0736225  -0.8688016  25.7456026
  12.2009414  -1.2985049  26.9056296  10.6100344  13.9910234  13.1535460
  10.0374311  14.6100421  12.7005932  11.1833138  14.5409595  13.6875382
  16.6775734   3.2368874  25.3382009  17.6293157   3.3366971  25.3594233
  16.5079184   2.4447142  25.8480093  14.6990113   0.3224457  25.5241410
  14.1040045   0.6029470  24.8287899  14.4139810   0.8118358  26.2958151
  13.8297604  14.2747384  14.2844042  14.7628277  14.2092946  14.4876918
  13.7420817  15.1103651  13.8258575  16.4585620  13.5913254  11.2447990
  16.3799252  13.2573118  12.1383748  17.2795287  14.0835022  11.2439462
  19.1563812   6.4574994  24.4524309  19.1240132   5.5190994  24.6383992
  19.7664435   6.5359030  23.7190134  10.9947142   5.3271047  10.4951513
  11.9406247   5.1977255  10.5639931  10.6161387   4.5885708  10.9720941
  19.3058300   3.2486037  24.4982592  18.7897349   2.4644494  24.3112521
  20.1898249   2.9204754  24.6629111  24.9740361   7.5191000  23.5930345
  25.7043750   7.2576288  24.1538049  24.3647307   6.7819722  23.6332413
  23.0555659   5.6598863  24.1904797  22.3288822   5.5254828  23.5821288
  22.6402945   5.9675692  24.9961515  10.8785835   9.3788793  31.9552170
  11.7988844   9.5567392  32.1492216  10.8435418   8.4344838  31.8031869
   3.8747907   7.2889827  24.5974951   4.0933917   8.2206935  24.6162985
   4.2873681   6.9297802  25.3829755  16.1021481  -1.0163515  17.7153600
  15.5220150  -0.3578711  17.3331653  15.8357413  -1.8386171  17.3041018
  14.5525047  -1.6158458  19.9174920  15.0524825  -1.5041923  19.1089239
  15.1960655  -1.9197405  20.5575729   8.6107043   6.2920172  32.8042761
   8.1274125   7.0920532  33.0106650   8.6967982   6.3028117  31.8510205
   1.8793002   8.1248552  20.7264581   1.8563691   8.2236239  19.7746464
   2.1893639   8.9713702  21.0481747   4.5380380  10.1824707  24.8411195
   5.4923634  10.1508649  24.7741127   4.3392904   9.7215330  25.6561421
   5.1279762   8.7525823  27.4081993   5.9472651   9.2469901  27.4316830
   5.4016570   7.8357791  27.3799560  14.8846359   1.1436575  16.7709948
  13.9972214   1.4286226  16.5530143  15.3000348   0.9830338  15.9237225
  18.2360895   1.1683096  20.4864288  19.0121285   1.6579548  20.7588904
  17.5109029   1.5941150  20.9436157  20.6733453   1.8810715  21.5438228
  21.2677944   1.6406451  20.8331536  20.7460037   1.1617846  22.1711765
   2.8930609  15.7244326  21.8581393   2.7585077  14.9644727  21.2919391
   2.4762671  16.4485226  21.3910182  14.0289572  10.9081250  10.8657968
  14.7325422  11.1131252  11.4815624  13.3052221  11.4758012  11.1307052
  14.8587382   6.6591111  16.9860239  14.8022584   7.1159662  16.1467871
  15.4115725   5.8981795  16.8083081  18.6692188   2.4480843  17.8110358
  18.4129123   2.0477478  18.6418566  18.0445056   3.1624637  17.6860497
  22.9804526   5.1876916  20.3181649  22.4204084   5.2570105  21.0913211
  22.3748030   5.0117901  19.5981146   6.0499735  16.6213643  22.0699836
   5.9332119  17.5659076  21.9678526   5.2292181  16.3187205  22.4585635
  15.9376270  11.3463779  12.9156428  16.7721873  10.9144977  12.7333903
  15.7760612  11.1745793  13.8433323  15.5922162   7.8495892  14.2812768
  15.5370966   7.6840164  13.3401212  14.9668217   8.5571925  14.4374957
  12.9068069  10.1544804  33.6066330  13.7759229  10.3285456  33.2452965
  12.4274820  10.9739221  33.4842060   7.0754249  17.2741905  25.2855764
   7.9781496  17.3065515  25.6022259   6.8491619  16.3442356  25.3002100
   8.8307851  16.0272892  21.9465843   7.8803482  16.0274753  21.8330215
   9.1340337  15.2805626  21.4301877  17.2337067  23.6696334  18.9370021
  16.6701932  23.5786271  18.1686309  17.1189462  22.8496239  19.4172513
  14.7801499  25.1647526  21.7754241  15.5722790  24.8238351  21.3600541
  15.0198149  25.2742501  22.6956395  22.8136625  27.3367302  14.2484486
  22.1624605  27.9221383  13.8618500  23.6080988  27.8673497  14.3079523
  16.7392252  24.4256439  14.6471620  17.5123128  23.8785426  14.5084496
  17.0917651  25.2900689  14.8586081  19.0758530  20.5849105  12.2790070
  19.3284051  20.0630627  11.5173533  18.1383089  20.4215251  12.3816754
  24.2911890  25.0257734  14.7853470  23.6557723  25.0992361  15.4974375
  23.9609297  25.6151333  14.1072549  29.5210240  19.5260117  20.9897792
  30.2535412  18.9559334  21.2235621  28.7649596  19.1381717  21.4304297
  18.7954819  22.4877211  14.4814445  18.6791077  21.8122115  15.1495529
  18.9057079  22.0009585  13.6646598  27.0435661  13.2381691  25.4492400
  26.7118985  14.1077102  25.2253615  26.4481274  12.9217975  26.1286431
  20.7791847  16.9777258  13.1822483  20.9466249  17.8457495  13.5492954
  20.5889016  17.1404540  12.2583772  26.9364324  17.9576777  22.5285750
  26.0281201  17.8892186  22.2344511  26.8851920  18.4348722  23.3567576
  20.7581068  19.4334916  14.1669150  20.6380693  19.8791966  15.0054630
  20.0633656  19.7820233  13.6082688  14.3488473  21.5341307  21.7168807
  14.4780854  21.7875786  22.6308218  13.6685924  22.1269015  21.3973462
  18.5187960  32.2038557  17.8159281  18.4411990  33.1546383  17.8947761
  17.9149604  31.8584430  18.4734207  21.0105190  19.3766423  30.4720648
  20.2338524  19.9360343  30.4623512  21.6495753  19.8623206  30.9935518
  28.8025970  16.1593216  24.3063624  28.1600351  16.4525749  23.6603419
  28.2980899  16.0446136  25.1116821  19.2651562  22.1851876  30.0338615
  20.0066246  22.7236920  29.7573438  18.5588547  22.8118165  30.1910166
  24.7406902  24.3281017  28.6310776  25.1490258  23.8863427  27.8865409
  24.0184163  23.7533644  28.8844969  28.9424948  25.8236645  19.7407429
  28.2575986  26.2035547  19.1904462  29.0268797  26.4331972  20.4739377
  24.2437417  16.9257992  27.6625507  23.9998349  17.6800052  27.1259782
  24.5197348  17.3043339  28.4972754  26.1975880  23.4696604  26.3402772
  26.4092775  24.1128364  25.6637153  26.1505628  22.6358921  25.8724702
  23.8002109  16.0814425  23.2439344  22.9386588  16.3795678  23.5356082
  23.8264543  16.2984824  22.3120377  18.0012926  19.3391524  30.8353925
  17.3711586  20.0207805  31.0689321  17.8949014  19.2274606  29.8907063
  13.2957898  19.0063320  21.7619849  12.5056952  19.2620849  21.2859959
  13.7869146  19.8211658  21.8671889  27.3121708  26.3468560  24.5125130
  28.1339151  25.9448747  24.2307811  27.3084111  26.2436794  25.4641245
  15.2472644  19.3707900  18.7203326  14.4503807  19.4826594  19.2386821
  15.0198236  19.7094552  17.8544216  11.5795601  19.2593811  24.1934840
  11.8303640  20.1440821  24.4592416  12.1155150  19.0798412  23.4209931
  35.4027701  22.6907308  20.8610101  34.6491409  22.1214706  20.7054106
  35.5375242  22.6569973  21.8080736  20.7926329  27.5620710  16.5364820
  20.6572004  28.4072246  16.9649668  21.3336141  27.7639988  15.7730754
  17.2793668  13.6412290  33.1979176  16.8860614  13.0878489  33.8726820
  18.0959809  13.9522869  33.5885693  14.2455726  25.0796148  17.1092746
  14.7580247  25.8739399  17.2598310  14.8978439  24.3822439  17.0426347
  16.0550611  28.1961905  19.1915499  16.2317239  29.1179869  19.0036483
  16.8507444  27.8820324  19.6209879  20.1961629  15.0570169  30.7899432
  20.9371343  15.6577322  30.7103895  20.4279552  14.3147807  30.2317475
  15.3402967  20.2426537  29.0677662  15.2256483  19.3411794  29.3684761
  14.4847485  20.4890233  28.7162478  22.4194805  28.1844277  30.6665163
  21.9758659  27.3980655  30.3486067  23.0812019  28.3723427  30.0009053
  17.1781926  29.7140078  25.1925841  17.7289352  29.5857142  24.4202835
  16.3393402  30.0134968  24.8420734  24.5176043  28.4647077  28.6946564
  24.4994519  29.2855958  28.2026833  25.4395963  28.3401152  28.9196705
  20.9749097  25.9791206  29.5370072  21.5077434  25.2179494  29.3069380
  20.4463179  25.6864858  30.2794227  24.1418792  11.0851272  25.0663714
  23.7983062  11.9752914  24.9902825  24.5097755  10.8952930  24.2033299
  12.2104643  23.4084803  17.8852316  13.0479865  23.8181811  17.6686024
  12.3882911  22.4684245  17.8552510  24.1069075  21.0759883  13.5736149
  23.5915699  21.8464488  13.8124536  23.8346384  20.4025020  14.1969211
  23.2215333  13.4555927  23.0312947  22.7180128  13.4186063  22.2180752
  23.5145940  14.3648670  23.0909604  19.4658219  13.5394657  22.0379129
  20.3311215  13.3437466  21.6785018  19.5335728  13.3105009  22.9648486
  29.0803349  23.8292238  15.5089323  28.3032792  23.4903398  15.0644485
  29.7594830  23.8344861  14.8344288  23.8955378  18.9486975  15.3995930
  23.5905514  19.2633125  16.2506073  24.8485820  19.0268395  15.4423263
  27.3194656  23.3026219  22.1655931  26.6618331  23.9925481  22.2536059
  28.1235055  23.6922651  22.5089917  17.0720538  15.7696865  19.4095496
  17.6464290  15.5472047  18.6768689  17.6591520  15.8385560  20.1624097
  17.3990125  17.8001326  13.4291381  16.5627437  18.1376013  13.7500656
  17.2594895  17.6650306  12.4918518  19.3743205  12.6438114  18.1370565
  18.7207618  12.3287131  17.5127180  19.3323680  12.0213854  18.8630388
  20.4854410  22.9257409  10.0523857  19.5781472  22.6946663  10.2515006
  20.9825442  22.1295028  10.2397839  23.3922489  31.6354916  12.9720543
  22.7184188  31.9386613  13.5805501  23.7788311  32.4383997  12.6226000
  21.6642644  23.0270004  14.5747847  20.7553863  22.7429037  14.6720317
  21.6937728  23.4469082  13.7151154  25.3394850  28.4753090  19.2788833
  25.6317825  29.0358147  18.5601199  25.8493471  28.7681651  20.0341992
  25.9406458  10.3444831  20.1681452  26.2465335   9.4842195  19.8807367
  26.6659063  10.9362452  19.9680446  12.2330814  20.7475518  18.5563050
  12.0355214  20.1544879  17.8314116  11.6777478  20.4427728  19.2738988
  21.3618732  24.5678748  11.9135926  20.9238161  23.8514607  11.4541563
  22.1029172  24.7954862  11.3521017  20.3028476  29.2533441  20.3682286
  20.2604654  29.4794288  19.4390818  21.2191174  29.0196816  20.5168087
  23.7494109  19.7217509  27.2662915  24.1043497  19.9488982  28.1257381
  24.3966241  20.0535886  26.6440171  17.6433972  16.8294040  24.0509257
  18.2833352  16.6882799  23.3532220  16.8111503  16.5428553  23.6747859
  29.5061226  24.9112472  22.9823516  29.9397733  24.8187761  23.8306570
  30.2192807  24.8869972  22.3443532  23.2389121  28.5114566  24.5156617
  23.2926143  29.0805502  25.2834332  22.3703902  28.6816451  24.1510654
  14.7277040  20.2739552  16.2404002  13.7974628  20.2124007  16.4573964
  14.8234512  19.7515505  15.4440643  14.6462589  16.7994365  18.8282243
  14.9069406  17.7139698  18.7191404  15.4679761  16.3318807  18.9778856
  16.1187514  18.2132122  25.9981068  16.7910568  18.0049484  25.3493717
  15.2917301  18.0154208  25.5586300  30.3676776  24.9536172  25.5156401
  30.5612666  25.8581983  25.7615676  30.2677394  24.4943591  26.3494986
  22.0213086  14.8394063  28.0146729  21.3741001  15.5384013  27.9211205
  22.7914102  15.2730207  28.3822977  25.4291884  25.1042915  31.0897282
  25.2777391  24.8753467  30.1727366  25.4196564  26.0613516  31.1028627
  21.5913704  31.8034589  15.1867623  21.7665460  31.3322632  16.0013245
  20.9046492  32.4300355  15.4148883  16.5215011  21.4874725  26.7583505
  16.3834809  20.7554964  27.3595044  17.4319935  21.3983625  26.4767693
  25.4829959  23.4263129  11.5067984  24.8659130  22.7009957  11.4101036
  25.0146448  24.1872490  11.1635058  27.1384091  28.1362038  29.1673764
  27.0796637  27.4521258  28.5004347  27.5403609  28.8781028  28.7154390
  17.8626246  18.1859902  28.0662824  17.3263603  17.7350641  28.7184420
  17.2742955  18.3205811  27.3233288  16.1574790  34.9523951  21.9607483
  16.3971388  35.5842476  22.6386501  15.3143986  34.6011991  22.2472842
  17.2728505  17.6448554  10.6289288  16.3957971  17.5237354  10.2651534
  17.7486258  16.8534632  10.3768176  27.1401498  26.1001622  27.3987744
  26.2528277  25.7627543  27.5214142  27.7100049  25.3684653  27.6356509
   8.7930645  22.4325713  20.7230795   9.4801685  22.1187443  20.1351810
   8.6378774  23.3367078  20.4498046  13.5965367  17.3215910  25.1515819
  13.5123556  16.7141579  24.4166229  12.7748074  17.8124928  25.1525315
  20.6702652  30.7603074  24.3648987  20.5972823  31.5658045  24.8768291
  20.2280045  30.9595040  23.5397008  20.4592431  29.9974844  17.8751808
  19.6759953  30.5396524  17.9690033  21.1585176  30.5148824  18.2746049
  31.6218839  21.5109839  22.1604305  31.6108715  22.3934554  21.7898238
  30.7536218  21.1581390  21.9658842  23.1301335  30.6589908  26.5207145
  23.8429307  31.2937373  26.4483047  22.6391364  30.7553774  25.7047147
  26.3067644  26.7502301  15.6260623  26.5827488  26.6358896  16.5354497
  25.4372143  26.3519786  15.5872796  26.2108076  12.7739067  22.6665373
  25.2971156  13.0043294  22.8347579  26.6401177  12.8577511  23.5179405
  25.9814535  20.9628959  25.1665267  25.3285985  21.2104866  24.5117719
  26.3594914  20.1493097  24.8327744  22.9421708  30.9988652  19.2693437
  23.1244103  30.1810308  19.7321189  23.7654694  31.2156344  18.8318327
  23.2763874  29.9256837  16.5308485  23.8051640  29.4149292  15.9178647
  23.5392093  29.6099367  17.3954018  22.0302108  21.7048770  31.6531304
  21.3542745  21.6042899  32.3233679  22.8529741  21.5487984  32.1167301
  13.7780967  27.9420706  24.2743819  14.3634403  27.1964394  24.4071723
  13.5805805  28.2524663  25.1580483  16.6319622  30.9771954  19.2906261
  15.9629997  31.4618081  18.8070301  16.4932492  31.2241174  20.2049640
   8.3698621  20.5126307  22.9948262   8.4082721  19.9789897  23.7885380
   7.8638914  19.9861512  22.3759239  20.7724890  33.0115697  25.8888920
  21.3243198  33.1747319  26.6538005  21.1131084  33.6020135  25.2168944
  15.7489384  15.3590847  26.4910804  15.8130710  16.2205678  26.0788202
  15.6856504  14.7464849  25.7583163  15.2241656  17.4313980  30.1383839
  15.8513695  17.0491057  30.7521363  14.3669575  17.2128182  30.5039531
  25.6235765  27.8376955  31.7437574  26.1675669  28.4506913  31.2492529
  25.0422610  28.3956533  32.2604587  12.0007199  19.2390409  16.0702193
  12.2960640  18.3301087  16.0169247  11.0995235  19.2178148  15.7483196
  23.9093278  30.9597673  22.8752602  23.7844417  30.1587413  22.3663547
  24.5672369  31.4543866  22.3866572  15.5301446  17.3146405  22.0529742
  14.8088032  17.9282373  21.9137215  16.3194702  17.8504170  21.9746388
  25.9728186  28.7606693  24.5032152  25.0258522  28.6412044  24.4310479
  26.3210959  27.8729191  24.5858413  18.3327759  14.6500832  28.3270394
  18.8562161  14.8963128  29.0896703  18.1140093  15.4820867  27.9073531
  13.7295041  16.9204506  16.1941519  13.4007747  16.0401885  16.0116625
  14.0834411  16.8652175  17.0817908  22.9774619  28.5559409  20.7036504
  22.8299582  27.6276117  20.8844074  23.8028113  28.5779500  20.2193579
  16.8436864  17.2077476  16.5616996  17.1832936  17.7363397  15.8395605
  17.2908984  17.5457882  17.3375563  26.5808741  29.3787968  21.7901377
  27.5055289  29.1730829  21.6525828  26.4124045  29.1304369  22.6990718
  19.5380305  15.5914527  26.0120064  19.1977125  14.7922340  26.4140744
  18.8319311  15.8916238  25.4396898  20.1896776  12.6763839  24.4647387
  21.0122846  12.2024318  24.3426278  20.4334840  13.4554323  24.9646074
  18.8305011  15.7052098  14.7610289  19.5513373  16.0833351  14.2574006
  18.2070315  16.4240975  14.8645267  22.9736134  16.4097247  15.6968621
  23.1899748  17.2921885  15.3957450  22.4930201  16.0183460  14.9674263
  21.4257869  16.7922848  24.3673383  21.1675647  17.7139919  24.3657713
  20.8942909  16.3953283  25.0573847  26.3704057  29.8973635  17.1463468
  26.5440935  29.3320058  16.3937321  26.8632949  30.6974530  16.9642958
  12.1881017  21.9088304  25.2127027  11.6434485  22.6848112  25.3447301
  13.0660367  22.2559109  25.0546149  18.9768634  15.2399888  17.5907826
  19.0984545  14.3116534  17.7898713  18.6870676  15.2538574  16.6786141
  21.8459824  12.9254799  20.7274545  21.8681521  12.9894132  19.7726525
  22.2627883  12.0859307  20.9215052  32.2243449  22.6610058  18.7653768
  32.6674595  21.9117383  18.3672891  31.3469959  22.6520195  18.3827500
  27.3579230  29.2140400  14.2460367  28.0530135  29.8347092  14.4647681
  27.7002380  28.3635751  14.5212744  12.9747039  21.0358201  28.1057184
  12.2328775  21.1840836  28.6921814  12.6539783  21.2966466  27.2423933
  29.2570653  26.6640105  15.7747697  29.7821977  27.0027378  15.0497017
  29.1693006  25.7287121  15.5910832  20.9190702  30.5774179  27.9037574
  21.2277828  30.3323326  28.7760274  21.7166184  30.7820817  27.4156444
  20.9411314  32.7312089  20.1342951  20.5016304  32.2388467  20.8275807
  21.6919431  32.1885056  19.8935026  13.4203653  28.9223629  20.1367579
  14.2461673  28.6227401  19.7566222  13.0697705  28.1531252  20.5857367
  11.6212258  26.8409956  21.0956512  10.7844166  26.4132130  20.9140513
  11.5935903  27.0342399  22.0327303  18.4609713  16.7531886  31.7997758
  18.5097869  17.6294008  31.4175528  19.0032228  16.2109279  31.2269401
  28.9464559  27.2973009  31.0798895  28.1560103  27.2797148  30.5403395
  28.7097914  27.8361303  31.8347932  29.0662434  24.1465475  28.3931624
  29.1160439  23.9815483  29.3347147  28.9576358  23.2792734  28.0029505
  17.9498693  26.8254021  15.6823713  18.0986813  27.5089485  15.0290386
  18.7565136  26.8059111  16.1973169  26.3566197  20.1296403  29.7090931
  27.2576059  19.9902868  29.4174928  26.4314171  20.2950858  30.6489108
  20.6909002  17.5063258  28.5544117  19.8212311  17.7996824  28.2826705
  20.9268482  18.0903703  29.2751381  30.5680631  26.5662417  28.6373645
  30.2765439  26.9292397  29.4737106  29.9552762  25.8529425  28.4586977
  31.7676313  24.1315297  21.1576216  32.6023205  24.5705101  21.3213776
  31.9035442  23.6553950  20.3384461  28.8167819  21.6895031  27.1053703
  29.2921941  21.8822678  26.2972555  27.8933385  21.7454217  26.8597087
  15.7051326  22.8519199  16.6884782  15.4597368  21.9481529  16.8864992
  15.8747240  22.8536349  15.7464260  23.3948036  13.7242875  26.0709537
  23.9129980  14.4603902  25.7456026  23.0403168  14.0306868  26.9056296
  14.9746973  18.5847556  14.1870943  14.2816218  18.6591911  13.5310979
  14.7298725  17.8207900  14.7092460  23.6460630  10.1443158  21.5910434
  23.9262384   9.4766347  22.2170860  24.4311237  10.3372253  21.0785098
  21.4494098  29.3202151  13.1535460  20.8768065  29.9392339  12.7005932
  22.0226892  29.8701513  13.6875382  27.5169488  18.5660792  25.3382009
  28.4686911  18.6658889  25.3594233  27.3472939  17.7739060  25.8480093
  25.5383868  15.6516375  25.5241410  24.9433800  15.9321387  24.8287899
  25.2533564  16.1410276  26.2958151  24.6691358  29.6039302  14.2844042
  25.6022031  29.5384863  14.4876918  24.5814571  30.4395568  13.8258575
  27.2979375  28.9205172  11.2447990  27.2193006  28.5865035  12.1383748
  28.1189042  29.4126940  11.2439462  29.9957566  21.7866911  24.4524309
  29.9633886  20.8482912  24.6383992  30.6058190  21.8650948  23.7190134
  21.8340897  20.6562964  10.4951513  22.7800002  20.5269172  10.5639931
  21.4555142  19.9177626  10.9720941  30.1452055  18.5777955  24.4982592
  29.6291103  17.7936411  24.3112521  31.0292003  18.2496671  24.6629111
  27.8062781  12.3218970  20.4578405  27.6087603  12.0134058  21.3421736
  28.4162487  13.0480609  20.5876334  35.8134116  22.8482918  23.5930345
  36.5437504  22.5868206  24.1538049  35.2041061  22.1111640  23.6332413
  33.8949413  20.9890781  24.1904797  33.1682577  20.8546746  23.5821288
  33.4796700  21.2967609  24.9961515  21.7179589  24.7080710  31.9552170
  22.6382599  24.8859309  32.1492216  21.6829172  23.7636756  31.8031869
  20.0183814  18.5812941  10.4306398  19.1115269  18.2846053  10.5069112
  20.2959795  18.2842759   9.5640684  10.9361754  19.9019304  20.8805444
  10.6164539  19.0484612  20.5879818  10.3895183  20.1167882  21.6363412
  14.7141662  22.6181745  24.5974951  14.9327672  23.5498853  24.6162985
  15.1267436  22.2589719  25.3829755  21.6345880  13.1249830  16.5850639
  20.8246608  12.7796915  16.9605885  22.3230297  12.8157374  17.1738251
  23.5636428  12.2027877  18.2074936  24.1167467  12.6223331  18.8664959
  23.8006514  11.2763625  18.2497892  19.5869527  18.1914951  33.9877700
  19.4866254  19.1409308  33.9189791  19.3691069  17.8633190  33.1153770
  18.7882599  15.4399876  10.5718377  19.6501763  15.7654774  10.8314194
  18.9732943  14.6531372  10.0591443  10.8050014  23.5222215  22.8498566
  10.1113486  23.1076168  22.3368520  11.5523005  23.5642752  22.2531985
  26.9415235  14.3128402  17.7153600  26.3613904  14.9713206  17.3331653
  26.6751168  13.4905747  17.3041018  25.3918802  13.7133460  19.9174920
  25.8918580  13.8249994  19.1089239  26.0354409  13.4094513  20.5575729
  19.4500797  21.6212090  32.8042761  18.9667879  22.4212450  33.0106650
  19.5361736  21.6320034  31.8510205  12.7186757  23.4540469  20.7264581
  12.6957445  23.5528157  19.7746464  13.0287393  24.3005620  21.0481747
  15.9673517  24.0817740  27.4081993  16.7866406  24.5761819  27.4316830
  16.2410325  23.1649708  27.3799560  25.7240113  16.4728493  16.7709948
  24.8365968  16.7578143  16.5530143  26.1394102  16.3122256  15.9237225
  29.0754649  16.4975014  20.4864288  29.8515039  16.9871466  20.7588904
  28.3502783  16.9233068  20.9436157  31.5127208  17.2102633  21.5438228
  32.1071699  16.9698369  20.8331536  31.5853792  16.4909763  22.1711765
  13.7324364  31.0536244  21.8581393  13.5978832  30.2936645  21.2919391
  13.3156426  31.7777144  21.3910182  24.8683327  26.2373167  10.8657968
  25.5719177  26.4423170  11.4815624  24.1445975  26.8049929  11.1307052
  29.5085943  17.7772760  17.8110358  29.2522877  17.3769396  18.6418566
  28.8838811  18.4916554  17.6860497  33.8198281  20.5168834  20.3181649
  33.2597839  20.5862023  21.0913211  33.2141784  20.3409818  19.5981146
  16.8893489  31.9505561  22.0699836  16.7725874  32.8950993  21.9678526
  16.0685936  31.6479122  22.4585635  26.7770024  26.6755696  12.9156428
  27.6115628  26.2436895  12.7333903  26.6154367  26.5037710  13.8433323
  26.4315916  23.1787810  14.2812768  26.3764720  23.0132081  13.3401212
  25.8061971  23.8863843  14.4374957  11.2208431  18.4155874  28.1074190
  11.8667295  17.9054828  28.5961415  11.0125582  19.1524556  28.6817615
  23.7461823  25.4836722  33.6066330  24.6152983  25.6577374  33.2452965
  23.2668575  26.3031138  33.4842060  19.7412042  12.6795919  13.8598086
  19.7290711  13.6237759  14.0166357  20.6335464  12.4966064  13.5657547
  17.9148004  32.6033823  25.2855764  18.8175250  32.6357433  25.6022259
  17.6885374  31.6734274  25.3002100  19.6701606  31.3564809  21.9465843
  18.7197237  31.3566671  21.8330215  19.9734092  30.6097544  21.4301877
  23.5564161   9.2738695  18.1144023  22.7896557   8.7197182  18.2600705
  23.9674866   9.3460564  18.9758175  15.5605922  15.5623491  32.2049204
  16.4237384  15.2060296  32.4152529  14.9871333  15.2237386  32.8924608
  35.4054299  37.1925348  23.0111605  36.0432709  37.0732095  22.3074945
  35.2875142  38.1406192  23.0699557  32.2144005  37.1452776  22.9473130
  31.8762517  37.0293840  22.0593665  33.0833774  36.7443941  22.9274136
  28.0730821  38.9988252  18.9370021  27.5095686  38.9078189  18.1686309
  27.9583216  38.1788157  19.4172513  32.6963788  38.2987627  28.9059335
  32.6852429  37.9040426  28.0339839  32.8584428  37.5653700  29.4993107
  25.6195253  40.4939444  21.7754241  26.4116545  40.1530268  21.3600541
  25.8591903  40.6034419  22.6956395  27.5786007  39.7548357  14.6471620
  28.3516883  39.2077344  14.5084496  27.9311406  40.6192606  14.8586081
  29.4171050  41.0824739  27.8538519  29.1260916  41.9870370  27.7385186
  30.0528034  41.1241267  28.5682589  30.3427256  38.4601588  24.4439879
  30.9390829  38.2357610  23.7296842  30.4002228  37.7186333  25.0465327
  29.9152285  35.9141023  12.2790070  30.1677805  35.3922544  11.5173533
  28.9776844  35.7507169  12.3816754  34.9595568  34.9176801  20.0864813
  35.7458657  34.4996225  19.7355230  35.2234272  35.8222894  20.2546462
  35.1305645  40.3549652  14.7853470  34.4951478  40.4284278  15.4974375
  34.8003051  40.9443251  14.1072549  40.3603995  34.8552035  20.9897792
  41.0929167  34.2851251  21.2235621  39.6043350  34.4673635  21.4304297
  29.6348574  37.8169129  14.4814445  29.5184832  37.1414032  15.1495529
  29.7450833  37.3301503  13.6646598  31.9780114  37.2779276  18.1861134
  31.6138322  36.7509897  18.8974056  32.8347230  36.8877745  18.0127620
  37.8829415  28.5673609  25.4492400  37.5512740  29.4369020  25.2253615
  37.2875028  28.2509893  26.1286431  31.6185601  32.3069176  13.1822483
  31.7860004  33.1749412  13.5492954  31.4282771  32.4696458  12.2583772
  34.3760935  40.7686155  24.8488313  34.0761658  41.6711194  24.7404120
  34.0311994  40.5018338  25.7009466  27.8273416  37.2199952  20.8825017
  26.9023913  37.0876166  21.0902709  28.0757829  37.9994171  21.3794960
  37.7758078  33.2868695  22.5285750  36.8674956  33.2184103  22.2344511
  37.7245674  33.7640640  23.3567576  31.5974822  34.7626833  14.1669150
  31.4774448  35.2083884  15.0054630  30.9027411  35.1112151  13.6082688
  25.1882227  36.8633225  21.7168807  25.3174608  37.1167704  22.6308218
  24.5079678  37.4560933  21.3973462  31.8498944  34.7058341  30.4720648
  31.0732278  35.2652261  30.4623512  32.4889507  35.1915124  30.9935518
  39.6419725  31.4885133  24.3063624  38.9994105  31.7817666  23.6603419
  39.1374653  31.3738054  25.1116821  37.2959888  35.2348307  14.9949484
  38.2077745  35.4675693  14.8197181  36.7869536  35.8185351  14.4324562
  30.1045316  37.5143794  30.0338615  30.8460001  38.0528838  29.7573438
  29.3982302  38.1410083  30.1910166  35.5800656  39.6572934  28.6310776
  35.9884012  39.2155345  27.8865409  34.8577918  39.0825562  28.8844969
  31.9331726  34.5945541  26.0044333  32.7792921  35.0184955  26.1478982
  31.8730364  33.9379165  26.6982896  35.9029471  40.2174125  22.3863065
  35.2738333  40.3819839  21.6839133  35.5155133  40.6315735  23.1574029
  35.0831172  32.2549909  27.6625507  34.8392103  33.0091970  27.1259782
  35.3591102  32.6335257  28.4972754  37.0369634  38.7988522  26.3402772
  37.2486530  39.4420282  25.6637153  36.9899383  37.9650838  25.8724702
  34.6395863  31.4106342  23.2439344  33.7780342  31.7087596  23.5356082
  34.6658298  31.6276741  22.3120377  31.4557433  39.9548533  19.6513150
  31.9195778  40.2336236  18.8617773  31.1914231  39.0531978  19.4686241
  28.3481514  39.5020015  22.5892913  28.9182871  39.9307283  21.9510398
  28.9389626  39.2202599  23.2877099  30.3926319  36.0771685  16.4602715
  31.0950362  36.5292729  16.9276642  30.0606947  35.4355504  17.0882608
  28.8406680  34.6683442  30.8353925  28.2105341  35.3499723  31.0689321
  28.7342768  34.5566524  29.8907063  24.1351653  34.3355238  21.7619849
  23.3450707  34.5912767  21.2859959  24.6262900  35.1503576  21.8671889
  26.0866398  34.6999817  18.7203326  25.2897561  34.8118512  19.2386821
  25.8591990  35.0386470  17.8544216  31.9172066  41.2244521  26.6685840
  31.9816498  41.6864928  27.5044012  31.2082990  40.5941885  26.7968150
  22.4189356  34.5885729  24.1934840  22.6697394  35.4732738  24.4592416
  22.9548904  34.4090330  23.4209931  31.6320083  42.8912628  16.5364820
  31.4965758  43.7364164  16.9649668  32.1729896  43.0931906  15.7730754
  28.1187423  28.9704208  33.1979176  27.7254369  28.4170406  33.8726820
  28.9353563  29.2814786  33.5885693  25.0849481  40.4088066  17.1092746
  25.5974001  41.2031316  17.2598310  25.7372194  39.7114357  17.0426347
  26.8944365  43.5253822  19.1915499  27.0710994  44.4471787  19.0036483
  27.6901199  43.2112242  19.6209879  31.0355384  30.3862087  30.7899432
  31.7765097  30.9869240  30.7103895  31.2673307  29.6439725  30.2317475
  26.1796722  35.5718454  29.0677662  26.0650237  34.6703711  29.3684761
  25.3241240  35.8182151  28.7162478  28.0175681  45.0431996  25.1925841
  28.5683106  44.9149060  24.4202835  27.1787157  45.3426885  24.8420734
  31.8142852  41.3083124  29.5370072  32.3471189  40.5471412  29.3069380
  31.2856933  41.0156776  30.2794227  34.9812547  26.4143190  25.0663714
  34.6376816  27.3044832  24.9902825  35.3491509  26.2244848  24.2033299
  23.0498398  38.7376720  17.8852316  23.8873620  39.1473729  17.6686024
  23.2276665  37.7976163  17.8552510  34.9462830  36.4051801  13.5736149
  34.4309453  37.1756406  13.8124536  34.6740138  35.7316937  14.1969211
  32.5309941  31.2501502  18.6321387  31.6751537  30.8608352  18.4527026
  32.9436892  31.3293463  17.7721173  34.0609087  28.7847845  23.0312947
  33.5573883  28.7477980  22.2180752  34.3539694  29.6940588  23.0909604
  30.3051973  28.8686575  22.0379129  31.1704970  28.6729383  21.6785018
  30.3729482  28.6396927  22.9648486  34.7349133  34.2778893  15.3995930
  34.4299268  34.5925042  16.2506073  35.6879575  34.3560313  15.4423263
  33.1795565  40.4369116  17.0488884  32.6516926  39.7021876  16.7362122
  32.6783067  41.2143793  16.8028853  38.1588411  38.6318137  22.1655931
  37.5012085  39.3217398  22.2536059  38.9628810  39.0214569  22.5089917
  27.9114292  31.0988783  19.4095496  28.4858044  30.8763964  18.6768689
  28.4985275  31.1677477  20.1624097  36.9693869  36.9862510  20.2159872
  37.4825751  37.6192501  20.7181582  37.6195093  36.3863705  19.8503232
  28.2383879  33.1293244  13.4291381  27.4021192  33.4667930  13.7500656
  28.0988649  32.9942224  12.4918518  30.2136960  27.9730032  18.1370565
  29.5601372  27.6579049  17.5127180  30.1717434  27.3505772  18.8630388
  31.3248165  38.2549327  10.0523857  30.4175227  38.0238580  10.2515006
  31.8219197  37.4586946  10.2397839  33.4474700  34.4611965  22.4618213
  32.5297262  34.6826912  22.3039901  33.8634844  34.5358276  21.6029920
  34.2309748  35.8603381  17.5920893  34.9781567  36.3724778  17.2828015
  34.5001338  35.5387434  18.4525287  32.5036398  38.3561922  14.5747847
  31.5947618  38.0720954  14.6720317  32.5331482  38.7761000  13.7151154
  36.6788585  32.8960497  19.5739682  35.9411342  32.3837883  19.9049925
  36.9315359  32.4560879  18.7622959  36.7800213  25.6736749  20.1681452
  37.0859089  24.8134113  19.8807367  37.5052817  26.2654369  19.9680446
  23.0724569  36.0767436  18.5563050  22.8748968  35.4836796  17.8314116
  22.5171233  35.7719646  19.2738988  31.0521292  35.9690542  20.6757643
  31.1069902  35.0164379  20.6000119  30.2412494  36.1249981  21.1598941
  32.2012486  39.8970665  11.9135926  31.7631916  39.1806524  11.4541563
  32.9422927  40.1246780  11.3521017  28.9913652  34.5867602  18.4348022
  28.1781518  34.8861772  18.8413214  29.4872646  34.1923291  19.1522504
  31.1422230  44.5825359  20.3682286  31.0998409  44.8086205  19.4390818
  32.0584929  44.3488733  20.5168087  34.5887864  35.0509426  27.2662915
  34.9437252  35.2780900  28.1257381  35.2359995  35.3827803  26.6440171
  40.3185601  38.1727862  17.9712244  40.1803499  38.3629458  17.0433434
  39.9621820  38.9347245  18.4280296  28.4827727  32.1585957  24.0509257
  29.1227106  32.0174717  23.3532220  27.6505258  31.8720471  23.6747859
  29.2588031  41.4588388  20.1644249  30.0528629  40.9638708  19.9626824
  28.5479723  40.9306251  19.8011955  25.5670794  35.6031470  16.2404002
  24.6368382  35.5415925  16.4573964  25.6628266  35.0807422  15.4440643
  25.4856343  32.1286282  18.8282243  25.7463161  33.0431616  18.7191404
  26.3073516  31.6610725  18.9778856  26.9581269  33.5424040  25.9981068
  27.6304322  33.3341402  25.3493717  26.1311055  33.3446126  25.5586300
  32.8606841  30.1685981  28.0146729  32.2134756  30.8675930  27.9211205
  33.6307856  30.6022124  28.3822977  33.0370975  38.0066745  26.0743548
  33.9663035  38.1577905  25.9012516  32.6162005  38.0950766  25.2192195
  31.8359307  42.0317410  23.8442086  31.6970393  41.6636194  24.7168024
  31.0473903  42.5465049  23.6726044  33.3864522  41.4099013  21.2330924
  33.0514355  41.3699783  22.1288574  32.8868468  40.7443728  20.7601334
  27.3608766  36.8166643  26.7583505  27.2228564  36.0846881  27.3595044
  28.2713689  36.7275543  26.4767693  29.9891067  36.5286602  26.2467185
  30.6990685  35.8879794  26.2053803  29.9460375  36.7799497  27.1693365
  28.7020001  33.5151820  28.0662824  28.1657358  33.0642558  28.7184420
  28.1136709  33.6497729  27.3233288  28.1122260  32.9740471  10.6289288
  27.2351726  32.8529272  10.2651534  28.5880013  32.1826550  10.3768176
  19.6324400  37.7617631  20.7230795  20.3195440  37.4479361  20.1351810
  19.4772528  38.6658996  20.4498046  24.4359122  32.6507828  25.1515819
  24.3517311  32.0433497  24.4166229  23.6141828  33.1416846  25.1525315
  34.6082836  31.1361391  20.5186014  35.1051535  30.3831353  20.1987084
  33.8369817  31.1725708  19.9529223  35.6912616  39.8933078  18.0924437
  34.7568895  40.0134541  17.9229141  35.8689285  38.9905545  17.8284447
  31.1917804  33.2778774  20.2457698  30.8215592  32.7249814  20.9338604
  31.6876897  32.6736907  19.6932698  39.0785168  35.7350398  18.6274471
  39.5445620  36.5678389  18.5534774  39.5292668  35.2695379  19.3319730
  29.0207003  43.7376269  27.3412716  29.7216463  44.3712752  27.4942110
  28.5502118  44.0791001  26.5808355  37.0501831  28.1030985  22.6665373
  36.1364910  28.3335211  22.8347579  37.4794932  28.1869429  23.5179405
  36.8208289  36.2920876  25.1665267  36.1679739  36.5396784  24.5117719
  37.1988669  35.4785015  24.8327744  32.8695862  37.0340688  31.6531304
  32.1936499  36.9334817  32.3233679  33.6923496  36.8779901  32.1167301
  24.6174721  43.2712624  24.2743819  25.2028158  42.5256312  24.4071723
  24.4199560  43.5816581  25.1580483  19.2092376  35.8418224  22.9948262
  19.2476475  35.3081815  23.7885380  18.7032669  35.3153430  22.3759239
  26.5883138  30.6882765  26.4910804  26.6524465  31.5497596  26.0788202
  26.5250258  30.0756766  25.7583163  26.0635411  32.7605897  30.1383839
  26.6907449  32.3782975  30.7521363  25.2063330  32.5420099  30.5039531
  22.8400953  34.5682326  16.0702193  23.1354395  33.6593005  16.0169247
  21.9388989  34.5470066  15.7483196  26.3695200  32.6438323  22.0529742
  25.6481786  33.2574291  21.9137215  27.1588456  33.1796088  21.9746388
  29.1721514  29.9792750  28.3270394  29.6955916  30.2255046  29.0896703
  28.9533847  30.8112784  27.9073531  24.5688795  32.2496424  16.1941519
  24.2401501  31.3693803  16.0116625  24.9228166  32.1944093  17.0817908
  27.6830618  32.5369394  16.5616996  28.0226691  33.0655315  15.8395605
  28.1302739  32.8749800  17.3375563  30.3774059  30.9206445  26.0120064
  30.0370879  30.1214258  26.4140744  29.6713065  31.2208155  25.4396898
  31.0290531  28.0055757  24.4647387  31.8516600  27.5316235  24.3426278
  31.2728594  28.7846241  24.9646074  29.6698765  31.0344015  14.7610289
  30.3907128  31.4125268  14.2574006  29.0464069  31.7532892  14.8645267
  33.8129888  31.7389164  15.6968621  34.0293503  32.6213802  15.3957450
  33.3323955  31.3475378  14.9674263  28.5529110  34.6974878  22.2739366
  28.4073690  35.0115181  23.1663647  28.0754313  35.3159778  21.7210265
  30.4125492  31.6877426  22.3220256  30.3987061  30.7918519  21.9852553
  31.1297921  31.6948089  22.9558542  32.2651623  32.1214766  24.3673383
  32.0069401  33.0431837  24.3657713  31.7336664  31.7245200  25.0573847
  23.0274772  37.2380222  25.2127027  22.4828240  38.0140030  25.3447301
  23.9054122  37.5851027  25.0546149  29.8162388  30.5691806  17.5907826
  29.9378300  29.6408452  17.7898713  29.5264431  30.5830492  16.6786141
  32.6853579  28.2546716  20.7274545  32.7075276  28.3186049  19.7726525
  33.1021638  27.4151225  20.9215052  23.8140794  36.3650118  28.1057184
  23.0722530  36.5132754  28.6921814  23.4933538  36.6258384  27.2423933
  24.2597407  44.2515547  20.1367579  25.0855427  43.9519319  19.7566222
  23.9091459  43.4823170  20.5857367  29.2278940  43.6042015  22.2065252
  28.6058950  42.9412720  21.9067480  29.8983807  43.6303147  21.5238900
  22.4606012  42.1701874  21.0956512  21.6237921  41.7424048  20.9140513
  22.4329658  42.3634317  22.0327303  29.3003468  32.0823803  31.7997758
  29.3491623  32.9585926  31.4175528  29.8425982  31.5401196  31.2269401
  28.7892447  42.1545939  15.6823713  28.9380568  42.8381403  15.0290386
  29.5958891  42.1351029  16.1973169  37.1959951  35.4588321  29.7090931
  38.0969814  35.3194786  29.4174928  37.2707926  35.6242776  30.6489108
  31.5302756  32.8355176  28.5544117  30.6606066  33.1288742  28.2826705
  31.7662237  33.4195621  29.2751381  39.6561574  37.0186949  27.1053703
  40.1315695  37.2114595  26.2972555  38.7327139  37.0746135  26.8597087
  26.5445080  38.1811116  16.6884782  26.2991122  37.2773446  16.8864992
  26.7140995  38.1828267  15.7464260  34.2341790  29.0534793  26.0709537
  34.7523734  29.7895820  25.7456026  33.8796923  29.3598786  26.9056296
  25.8140728  33.9139474  14.1870943  25.1209973  33.9883829  13.5310979
  25.5692480  33.1499817  14.7092460  34.4854384  25.4735075  21.5910434
  34.7656138  24.8058264  22.2170860  35.2704991  25.6664171  21.0785098
  38.3563243  33.8952709  25.3382009  39.3080666  33.9950807  25.3594233
  38.1866693  33.1030978  25.8480093  36.3777622  30.9808292  25.5241410
  35.7827554  31.2613305  24.8287899  36.0927319  31.4702193  26.2958151
  40.8351321  37.1158829  24.4524309  40.8027641  36.1774830  24.6383992
  41.4451944  37.1942866  23.7190134  32.6734651  35.9854882  10.4951513
  33.6193756  35.8561090  10.5639931  32.2948896  35.2469544  10.9720941
  40.9845809  33.9069872  24.4982592  40.4684858  33.1228329  24.3112521
  41.8685758  33.5788589  24.6629111  38.6456536  27.6510888  20.4578405
  38.4481357  27.3425976  21.3421736  39.2556241  28.3772527  20.5876334
  32.5573344  40.0372628  31.9552170  33.4776353  40.2151227  32.1492216
  32.5222927  39.0928673  31.8031869  30.8577569  33.9104858  10.4306398
  29.9509024  33.6137971  10.5069112  31.1353550  33.6134676   9.5640684
  21.7755509  35.2311222  20.8805444  21.4558293  34.3776530  20.5879818
  21.2288937  35.4459800  21.6363412  25.5535416  37.9473663  24.5974951
  25.7721426  38.8790770  24.6162985  25.9661190  37.5881637  25.3829755
  32.4739634  28.4541748  16.5850639  31.6640363  28.1088833  16.9605885
  33.1624051  28.1449292  17.1738251  34.4030183  27.5319795  18.2074936
  34.9561221  27.9515248  18.8664959  34.6400269  26.6055543  18.2497892
  30.4263282  33.5206868  33.9877700  30.3260009  34.4701225  33.9189791
  30.2084824  33.1925107  33.1153770  29.6276353  30.7691793  10.5718377
  30.4895517  31.0946692  10.8314194  29.8126697  29.9823289  10.0591443
  21.6443769  38.8514133  22.8498566  20.9507240  38.4368086  22.3368520
  22.3916760  38.8934670  22.2531985  37.7808990  29.6420320  17.7153600
  37.2007659  30.3005124  17.3331653  37.5144922  28.8197665  17.3041018
  36.2312556  29.0425378  19.9174920  36.7312334  29.1541912  19.1089239
  36.8748164  28.7386430  20.5575729  30.2894552  36.9504007  32.8042761
  29.8061634  37.7504367  33.0106650  30.3755491  36.9611952  31.8510205
  23.5580511  38.7832387  20.7264581  23.5351200  38.8820074  19.7746464
  23.8681148  39.6297538  21.0481747  26.2167889  40.8408542  24.8411195
  27.1711143  40.8092484  24.7741127  26.0180413  40.3799166  25.6561421
  26.8067271  39.4109658  27.4081993  27.6260160  39.9053737  27.4316830
  27.0804079  38.4941626  27.3799560  36.5633868  31.8020410  16.7709948
  35.6759723  32.0870061  16.5530143  36.9787857  31.6414174  15.9237225
  39.9148404  31.8266931  20.4864288  40.6908794  32.3163384  20.7588904
  39.1896538  32.2524985  20.9436157  36.5374891  37.3174946  16.9860239
  36.4810093  37.7743498  16.1467871  37.0903234  36.5565631  16.8083081
  40.3479697  33.1064678  17.8110358  40.0916632  32.7061314  18.6418566
  39.7232565  33.8208472  17.6860497  37.2709671  38.5079727  14.2812768
  37.2158474  38.3423999  13.3401212  36.6455726  39.2155760  14.4374957
  22.0602186  33.7447792  28.1074190  22.7061049  33.2346746  28.5961415
  21.8519337  34.4816474  28.6817615  30.5805796  28.0087836  13.8598086
  30.5684466  28.9529676  14.0166357  31.4729218  27.8257982  13.5657547
  34.3957916  24.6030613  18.1144023  33.6290311  24.0489100  18.2600705
  34.8068621  24.6752482  18.9758175  26.3999677  30.8915409  32.2049204
  27.2631138  30.5352214  32.4152529  25.8265087  30.5529304  32.8924608
  18.5777296   2.7594944  14.5783826  18.2867162   3.6640575  14.4630492
  19.2134281   2.8011472  15.2927896  19.5033503   0.1371793  11.1685186
  20.0997075  -0.0872185  10.4542149  19.5608475  -0.6043462  11.7710634
  23.5367181   2.4456360  11.5733620  23.2367904   3.3481398  11.4649427
  23.1918241   2.1788543  12.4254773  18.5187961   9.2100680   4.5404587
  18.4411991  10.1608505   4.6193068  17.9149605   8.8646553   5.1979514
  19.2651563  -0.8086001  16.7583921  20.0066248  -0.2700957  16.4818745
  18.5588549  -0.1819712  16.9155473  24.7406903   1.3343139  15.3556083
  25.1490259   0.8925550  14.6110715  24.0184164   0.7595767  15.6090276
  25.0635718   1.8944330   9.1108372  24.4344580   2.0590044   8.4084440
  24.6761380   2.3085939   9.8819336  28.9424949   2.8298768   6.4652735
  28.2575988   3.2097669   5.9149769  29.0268799   3.4394094   7.1984683
  27.3121709   3.3530682  11.2370436  28.1339153   2.9510869  10.9553118
  27.3084112   3.2498916  12.1886552  21.0778312   2.9014725  13.3931147
  21.1422745   3.3635133  14.2289319  20.3689236   2.2712090  13.5213457
  22.4194806   5.1906399  17.3910469  21.9758661   4.4042778  17.0731374
  23.0812020   5.3785550  16.7254360  17.1781928   6.7202201  11.9171148
  17.7289353   6.5919264  11.1448142  16.3393404   7.0197090  11.5666041
  24.5176045   5.4709199  15.4191870  24.4994520   6.2918080  14.9272140
  25.4395965   5.3463275  15.6442012  20.9749099   2.9853329  16.2615379
  21.5077435   2.2241617  16.0314687  20.4463180   2.6926981  17.0039533
  26.8961912   3.6438716   5.0684322  26.4424240   2.8029626   5.1249512
  26.2655879   4.2800114   5.4059102  25.3394852   5.4815213   6.0034140
  25.6317826   6.0420270   5.2846505  25.8493472   5.7743774   6.7587299
  20.3028477   6.2595564   7.0927593  20.2604656   6.4856410   6.1636125
  21.2191176   6.0258938   7.2413394  23.2389122   5.5176688  11.2401923
  23.2926144   6.0867625  12.0079639  22.3703903   5.6878573  10.8755960
  25.4291885   2.1105038  17.8142589  25.2777392   1.8815589  16.8972672
  25.4196565   3.0675639  17.8273934  20.9965554   3.7087615  10.5687393
  20.8576639   3.3406399  11.4413331  20.2080150   4.2235254  10.3971351
  22.5470769   3.0869217   7.9576230  22.2120601   3.0469987   8.8533880
  22.0474714   2.4213933   7.4846641  16.5215013  -1.5063152  13.4828812
  16.3834811  -2.2382914  14.0840351  17.4319936  -1.5954252  13.2012999
  27.1384092   5.1424160  15.8919071  27.0796638   4.4583380  15.2249654
  27.5403610   5.8843150  15.4399696  16.1574791  11.9586074   8.6852789
  16.3971389  12.5904598   9.3631808  15.3143987  11.6074114   8.9718149
  27.1401499   3.1063744  14.1233050  26.2528278   2.7689666  14.2459449
  27.7100050   2.3746775  14.3601816  20.6702653   7.7665196  11.0894293
  20.5972824   8.5720168  11.6013598  20.2280046   7.9657162  10.2642315
  23.1301336   7.6652030  13.2452452  23.8429308   8.2999495  13.1728354
  22.6391365   7.7615896  12.4292454  18.1813250   5.4146474  14.0658023
  18.8822709   6.0482957  14.2187417  17.7108365   5.7561206  13.3053662
  22.9421710   8.0050775   5.9938744  23.1244104   7.1872431   6.4566496
  23.7654696   8.2218467   5.5563634  13.7780968   4.9482829  10.9989126
  14.3634405   4.2026517  11.1317030  13.5805806   5.2586786  11.8825789
  20.7724892  10.0177820  12.6134226  21.3243200  10.1809441  13.3783312
  21.1131085  10.6082258  11.9414251  25.6235766   4.8439077  18.4682881
  26.1675670   5.4569036  17.9737836  25.0422611   5.4018656  18.9849894
  23.9093279   7.9659795   9.5997908  23.7844418   7.1649535   9.0908854
  24.5672370   8.4605989   9.1111878  25.9728187   5.7668816  11.2277459
  25.0258523   5.6474167  11.1555785  26.3210960   4.8791314  11.3103720
  22.9774621   5.5621532   7.4281811  22.8299583   4.6338239   7.6089381
  23.8028114   5.5841622   6.9438886  26.5808742   6.3850090   8.5146684
  27.5055290   6.1792952   8.3771135  26.4124046   6.1366492   9.4236025
  26.3704059   6.9035758   3.8708775  26.5440936   6.3382180   3.1182627
  26.8632950   7.7036653   3.6888265  20.9190703   7.5836302  14.6282881
  21.2277829   7.3385448  15.5005580  21.7166185   7.7882940  14.1401751
  20.9411315   9.7374211   6.8588257  20.5016305   9.2450590   7.5521114
  21.6919432   9.1947179   6.6180332  18.3885187   5.2812220   8.9310559
  17.7665196   4.6182925   8.6312787  19.0590054   5.3073352   8.2484207
  28.9464560   4.3035132  17.8044202  28.1560104   4.2859270  17.2648701
  28.7097915   4.8423425  18.5593239  30.5680632   3.5724539  15.3618952
  30.2765441   3.9354520  16.1982413  29.9552764   2.8591548  15.1832284
  21.7179591   1.7142833  18.6797476  22.6382600   1.8921432  18.8737523
  21.6829174   0.7698878  18.5277176  15.3774136   2.5178747  11.5656502
  16.3317390   2.4862689  11.4986433  15.1786660   2.0569371  12.3806728
  15.9673518   1.0879863  14.1327300  16.7866407   1.5823942  14.1562137
  16.2410326   0.1711831  14.1044867  13.7324365   8.0598366   8.5826700
  13.5978833   7.2998767   8.0164698  13.3156427   8.7839266   8.1155489
  16.8893491   8.9567683   8.7945142  16.7725875   9.9013116   8.6923833
  16.0685937   8.6541245   9.1830942  23.7461825   2.4898844  20.3311637
  24.6152984   2.6639497  19.9698272  23.2668576   3.3093261  20.2087366
  17.9148005   9.6095945  12.0101071  18.8175252   9.6419556  12.3267566
  17.6885375   8.6796396  12.0247407  19.6701607   8.3626932   8.6711149
  18.7197238   8.3628793   8.5575522  19.9734093   7.6159666   8.1547184
  35.4054300  14.1987470   9.7356912  36.0432710  14.0794218   9.0320252
  35.2875143  15.1468314   9.7944864  32.2144007  14.1514898   9.6718437
  31.8762518  14.0355963   8.7838971  33.0833775  13.7506063   9.6519443
  28.0730822  16.0050375   5.6615327  27.5095687  15.9140312   4.8931615
  27.9583217  15.1850279   6.1417820  32.6963790  15.3049750  15.6304642
  32.6852430  14.9102548  14.7585146  32.8584429  14.5715823  16.2238413
  25.6195254  17.5001566   8.4999548  26.4116546  17.1592391   8.0845847
  25.8591904  17.6096541   9.4201701  33.6530381  19.6721342   0.9729792
  33.0018361  20.2575423   0.5863806  34.4474744  20.2027537   1.0324830
  27.5786008  16.7610480   1.3716927  28.3516884  16.2139467   1.2329803
  27.9311407  17.6254729   1.5831388  29.4171051  18.0886862  14.5783826
  29.1260917  18.9932493  14.4630492  30.0528035  18.1303389  15.2927896
  30.3427258  15.4663710  11.1685186  30.9390830  15.2419733  10.4542149
  30.4002229  14.7248456  11.7710634  34.9595569  11.9238924   6.8110120
  35.7458658  11.5058347   6.4600537  35.2234273  12.8285016   6.9791768
  35.1305646  17.3611774   1.5098777  34.4951479  17.4346401   2.2219681
  34.8003053  17.9505373   0.8317856  29.6348575  14.8231252   1.2059752
  29.5184833  14.1476155   1.8740836  29.7450835  14.3363626   0.3891905
  31.9780116  14.2841399   4.9106441  31.6138323  13.7572020   5.6219362
  32.8347232  13.8939868   4.7372926  37.8829416   5.5735731  12.1737707
  37.5512741   6.4431142  11.9498922  37.2875030   5.2572015  12.8531737
  34.3760936  17.7748277  11.5733620  34.0761659  18.6773316  11.4649427
  34.0311995  17.5080461  12.4254773  27.8273417  14.2262074   7.6070324
  26.9023914  14.0938288   7.8148016  28.0757831  15.0056293   8.1040267
  37.7758080  10.2930818   9.2531057  36.8674957  10.2246226   8.9589818
  37.7245675  10.7702762  10.0812883  25.1882228  13.8695348   8.4414113
  25.3174610  14.1229827   9.3553525  24.5079680  14.4623056   8.1218768
  29.3581716  24.5392598   4.5404587  29.2805745  25.4900423   4.6193068
  28.7543359  24.1938470   5.1979514  31.8498945  11.7120463  17.1965954
  31.0732280  12.2714383  17.1868819  32.4889508  12.1977246  17.7180824
  39.6419726   8.4947256  11.0308931  38.9994106   8.7879789  10.3848726
  39.1374655   8.3800176  11.8362128  30.1045318  14.5205916  16.7583921
  30.8460002  15.0590960  16.4818745  29.3982303  15.1472205  16.9155473
  35.5800657  16.6635057  15.3556083  35.9884013  16.2217467  14.6110715
  34.8577919  16.0887684  15.6090276  31.9331727  11.6007664  12.7289640
  32.7792923  12.0247077  12.8724289  31.8730365  10.9441288  13.4228203
  35.9029472  17.2236248   9.1108372  35.2738334  17.3881962   8.4084440
  35.5155134  17.6377857   9.8819336  39.7818704  18.1590685   6.4652735
  39.0969742  18.5389587   5.9149769  39.8662553  18.7686012   7.1984683
  35.0831173   9.2612032  14.3870813  34.8392105  10.0154093  13.8505089
  35.3591103   9.6397380  15.2218060  37.0369636  15.8050644  13.0648079
  37.2486531  16.4482404  12.3882460  36.9899384  14.9712961  12.5970009
  34.6395864   8.4168465   9.9684651  33.7780344   8.7149719  10.2601389
  34.6658299   8.6338864   9.0365684  31.4557434  16.9610656   6.3758457
  31.9195779  17.2398359   5.5863079  31.1914232  16.0594100   6.1931547
  28.3481515  16.5082137   9.3138220  28.9182872  16.9369406   8.6755705
  28.9389627  16.2264722  10.0122406  30.3926320  13.0833808   3.1848022
  31.0950363  13.5354852   3.6521948  30.0606948  12.4417627   3.8127915
  28.8406681  11.6745565  17.5599231  28.2105342  12.3561846  17.7934628
  28.7342769  11.5628646  16.6152370  24.1351654  11.3417361   8.4865155
  23.3450708  11.5974889   8.0105266  24.6262901  12.1565699   8.5917196
  38.1515463  18.6822600  11.2370436  38.9732907  18.2802787  10.9553118
  38.1477866  18.5790834  12.1886552  26.0866399  11.7061940   5.4448632
  25.2897563  11.8180634   5.9632128  25.8591992  12.0448592   4.5789523
  31.9172067  18.2306643  13.3931147  31.9816499  18.6927050  14.2289319
  31.2082991  17.6004008  13.5213457  22.4189357  11.5947851  10.9180146
  22.6697395  12.4794861  11.1837722  22.9548905  11.4152453  10.1455238
  31.6320085  19.8974751   3.2610127  31.4965759  20.7426286   3.6894975
  32.1729897  20.0994028   2.4976061  28.1187424   5.9766331  19.9224482
  27.7254370   5.4232529  20.5972127  28.9353565   6.2876909  20.3131000
  25.0849482  17.4150189   3.8338052  25.5974003  18.2093439   3.9843617
  25.7372195  16.7176479   3.7671654  26.8944367  20.5315945   5.9160805
  27.0710995  21.4533910   5.7281789  27.6901200  20.2174364   6.3455185
  31.0355385   7.3924210  17.5144739  31.7765099   7.9931363  17.4349201
  31.2673308   6.6501847  16.9562781  26.1796723  12.5780577  15.7922969
  26.0650238  11.6765834  16.0930068  25.3241241  12.8244274  15.4407785
  33.2588561  20.5198317  17.3910469  32.8152415  19.7334696  17.0731374
  33.9205775  20.7077468  16.7254360  28.0175682  22.0494119  11.9171148
  28.5683107  21.9211182  11.1448142  27.1787158  22.3489008  11.5666041
  35.3569799  20.8001117  15.4191870  35.3388274  21.6209998  14.9272140
  36.2789719  20.6755192  15.6442012  31.8142853  18.3145247  16.2615379
  32.3471190  17.5533535  16.0314687  31.2856934  18.0218898  17.0039533
  23.0498399  15.7438843   4.6097623  23.8873621  16.1535851   4.3931330
  23.2276666  14.8038285   4.5797817  32.5309942   8.2563624   5.3566694
  31.6751538   7.8670475   5.1772333  32.9436894   8.3355585   4.4966480
  34.0609089   5.7909968   9.7558254  33.5573884   5.7540103   8.9426059
  34.3539695   6.7002710   9.8154910  30.3051974   5.8748697   8.7624436
  31.1704971   5.6791506   8.4030325  30.3729483   5.6459049   9.6893792
  33.1795566  17.4431239   3.7734191  32.6516927  16.7083999   3.4607428
  32.6783069  18.2205915   3.5274159  38.1588412  15.6380260   8.8901237
  37.5012086  16.3279521   8.9781366  38.9628811  16.0276691   9.2335224
  27.9114294   8.1050905   6.1340802  28.4858045   7.8826087   5.4013995
  28.4985276   8.1739600   6.8869404  36.9693871  13.9924632   6.9405179
  37.4825752  14.6254624   7.4426889  37.6195095  13.3925828   6.5748539
  30.2136961   4.9792154   4.8615872  29.5601374   4.6641171   4.2372487
  30.1717435   4.3567895   5.5875695  33.4474702  11.4674088   9.1863519
  32.5297263  11.6889035   9.0285207  33.8634845  11.5420398   8.3275227
  34.2309749  12.8665503   4.3166200  34.9781568  13.3786901   4.0073322
  34.5001339  12.5449556   5.1770593  32.5036400  15.3624044   1.2993154
  31.5947619  15.0783077   1.3965624  32.5331483  15.7823123   0.4396461
  37.7355667  18.9730634   5.0684322  37.2817994  18.1321544   5.1249512
  37.1049634  19.6092032   5.4059102  36.1788606  20.8107130   6.0034140
  36.4711581  21.3712187   5.2846505  36.6887227  21.1035691   6.7587299
  23.0724570  13.0829558   5.2808356  22.8748970  12.4898919   4.5559423
  22.5171234  12.7781769   5.9984295  31.0521294  12.9752665   7.4002949
  31.1069903  12.0226501   7.3245426  30.2412496  13.1312104   7.8844248
  28.9913653  11.5929725   5.1593328  28.1781519  11.8923895   5.5658520
  29.4872648  11.1985413   5.8767810  31.1422231  21.5887481   7.0927593
  31.0998410  21.8148328   6.1636125  32.0584930  21.3550856   7.2413394
  34.5887865  12.0571549  13.9908222  34.9437253  12.2843022  14.8502688
  35.2359996  12.3889926  13.3685477  28.4827728   9.1648080  10.7754563
  29.1227108   9.0236839  10.0777526  27.6505259   8.8782593  10.3993165
  40.3454982  17.2466512   9.7068823  40.7791488  17.1541801  10.5551877
  41.0586562  17.2224012   9.0688839  29.2588032  18.4650510   6.8889556
  30.0528631  17.9700831   6.6872131  28.5479725  17.9368374   6.5257261
  34.0782877  20.8468606  11.2401923  34.1319899  21.4159542  12.0079639
  33.2097658  21.0170491  10.8755960  25.5670796  12.6093592   2.9649308
  24.6368384  12.5478048   3.1819270  25.6628268  12.0869545   2.1685950
  25.4856345   9.1348405   5.5527550  25.7463162  10.0493738   5.4436710
  26.3073517   8.6672848   5.7024163  26.9581270  10.5486162  12.7226374
  27.6304323  10.3403524  12.0739023  26.1311057  10.3508248  12.2831607
  41.2070531  17.2890213  12.2401708  41.4006421  18.1936023  12.4860983
  41.1071149  16.8297632  13.0740293  32.8606842   7.1748103  14.7392035
  32.2134757   7.8738053  14.6456512  33.6307857   7.6084247  15.1068284
  36.2685640  17.4396955  17.8142589  36.1171146  17.2107507  16.8972672
  36.2590319  18.3967557  17.8273934  33.0370976  15.0128868  12.7988855
  33.9663036  15.1640028  12.6257822  32.6162006  15.1012889  11.9437502
  31.8359308  19.0379532  10.5687393  31.6970394  18.6698317  11.4413331
  31.0473904  19.5527172  10.3971351  32.4307460  24.1388629   1.9112929
  32.6059216  23.6676672   2.7258552  31.7440248  24.7654395   2.1394190
  33.3864523  18.4161135   7.9576230  33.0514356  18.3761905   8.8533880
  32.8868469  17.7505851   7.4846641  27.3608767  13.8228765  13.4828812
  27.2228565  13.0909004  14.0840351  28.2713691  13.7337665  13.2012999
  29.9891068  13.5348725  12.9712491  30.6990686  12.8941917  12.9299110
  29.9460376  13.7861619  13.8938672  37.9777847  20.4716078  15.8919071
  37.9190393  19.7875298  15.2249654  38.3797365  21.2135068  15.4399696
  28.7020002  10.5213942  14.7908131  28.1657359  10.0704681  15.4429727
  28.1136710  10.6559851  14.0478595  26.9968545  27.2877992   8.6852789
  27.2365144  27.9196516   9.3631808  26.1537742  26.9366032   8.9718149
  37.9795254  18.4355662  14.1233050  37.0922033  18.0981584  14.2459449
  38.5493805  17.7038693  14.3601816  19.6324401  14.7679754   7.4476102
  20.3195441  14.4541484   6.8597117  19.4772530  15.6721118   7.1743353
  24.4359123   9.6569950  11.8761125  24.3517312   9.0495620  11.1411535
  23.6141830  10.1478968  11.8770622  31.5096407  23.0957114  11.0894293
  31.4366579  23.9012086  11.6013598  31.0673800  23.2949080  10.2642315
  31.2986187  22.3328884   4.5997115  30.5153709  22.8750564   4.6935339
  31.9978932  22.8502864   4.9991356  34.6082837   8.1423514   7.2431320
  35.1051537   7.3893476   6.9232391  33.8369818   8.1787830   6.6774530
  42.4612594  13.8463879   8.8849612  42.4502471  14.7288595   8.5143545
  41.5929974  13.4935430   8.6904149  33.9695091  22.9943948  13.2452452
  34.6823063  23.6291413  13.1728354  33.4785119  23.0907814  12.4292454
  35.6912618  16.8995201   4.8169744  34.7568896  17.0196663   4.6474448
  35.8689286  15.9967668   4.5529754  31.1917806  10.2840897   6.9703005
  30.8215593   9.7311937   7.6583910  31.6876898   9.6799030   6.4178005
  29.0207004  20.7438392  14.0658023  29.7216464  21.3774875  14.2187417
  28.5502119  21.0853123  13.3053662  37.1461400  19.0856341   2.3505930
  37.4221244  18.9712936   3.2599804  36.2765899  18.6873826   2.3118103
  37.0501832   5.1093107   9.3910679  36.1364912   5.3397334   9.5592886
  37.4794933   5.1931551  10.2424712  36.8208290  13.2982999  11.8910573
  36.1679741  13.5458907  11.2363026  37.1988670  12.4847137  11.5573051
  33.7815464  23.3342692   5.9938744  33.9637859  22.5164348   6.4566496
  34.6048450  23.5510385   5.5563634  34.1157630  22.2610877   3.2553792
  34.6445396  21.7503332   2.6423954  34.3785849  21.9453408   4.1199325
  32.8695863  14.0402810  18.3776610  32.1936500  13.9396939  19.0478986
  33.6923497  13.8842024  18.8412608  24.6174722  20.2774747  10.9989126
  25.2028159  19.5318435  11.1317030  24.4199561  20.5878703  11.8825789
  27.4713378  23.3125994   6.0151568  26.8023753  23.7972122   5.5315608
  27.3326247  23.5595215   6.9294946  19.2092377  12.8480347   9.7193569
  19.2476477  12.3143938  10.5130687  18.7032670  12.3215552   9.1004546
  31.6118646  25.3469738  12.6134226  32.1636954  25.5101359  13.3783312
  31.9524840  25.9374175  11.9414251  26.5883139   7.6944887  13.2156111
  26.6524466   8.5559718  12.8033509  26.5250260   7.0818889  12.4828470
  26.0635412   9.7668020  16.8629145  26.6907451   9.3845097  17.4766670
  25.2063331   9.5482222  17.2284838  36.4629520  20.1730995  18.4682881
  37.0069424  20.7860953  17.9737836  35.8816365  20.7310574  18.9849894
  22.8400955  11.5744449   2.7947500  23.1354396  10.6655127   2.7414554
  21.9388990  11.5532188   2.4728502  34.7487033  23.2951713   9.5997908
  34.6238173  22.4941453   9.0908854  35.4066125  23.7897906   9.1111878
  26.3695202   9.6500446   8.7775049  25.6481787  10.2636413   8.6382522
  27.1588457  10.1858210   8.6991695  36.8121942  21.0960733  11.2277459
  35.8652277  20.9766084  11.1555785  37.1604715  20.2083231  11.3103720
  29.1721515   6.9854872  15.0515700  29.6955917   7.2317169  15.8142010
  28.9533848   7.8174907  14.6318838  24.5688796   9.2558547   2.9186825
  24.2401502   8.3755926   2.7361931  24.9228167   9.2006215   3.8063214
  33.8168375  20.8913449   7.4281811  33.6693338  19.9630157   7.6089381
  34.6421869  20.9133540   6.9438886  27.6830619   9.5431517   3.2862303
  28.0226692  10.0717438   2.5640911  28.1302740   9.8811923   4.0620869
  37.4202497  21.7142008   8.5146684  38.3449044  21.5084869   8.3771135
  37.2517800  21.4658409   9.4236025  30.3774060   7.9268567  12.7365371
  30.0370881   7.1276380  13.1386051  29.6713067   8.2270278  12.1642204
  31.0290532   5.0117880  11.1892694  31.8516601   4.5378358  11.0671584
  31.2728596   5.7908363  11.6891380  28.5529111  11.7037000   8.9984673
  28.4073692  12.0177303   9.8908954  28.0754314  12.3221901   8.4455571
  30.4125494   8.6939548   9.0465562  30.3987062   7.7980642   8.7097860
  31.1297922   8.7010212   9.6803848  32.2651624   9.1276888  11.0918690
  32.0069402  10.0493959  11.0903020  31.7336665   8.7307323  11.7819154
  37.2097813  22.2327676   3.8708775  37.3834691  21.6674098   3.1182627
  37.7026704  23.0328570   3.6888265  23.0274773  14.2442345  11.9372334
  22.4828241  15.0202153  12.0692608  23.9054123  14.5913149  11.7791455
  29.8162390   7.5753929   4.3153132  29.9378301   6.6470575   4.5144020
  29.5264432   7.5892615   3.4031448  32.6853580   5.2608839   7.4519852
  32.7075277   5.3248172   6.4971832  33.1021639   4.4213348   7.6460358
  23.8140795  13.3712241  14.8302491  23.0722531  13.5194876  15.4167121
  23.4933539  13.6320507  13.9669240  31.7584457  22.9128219  14.6282881
  32.0671584  22.6677366  15.5005580  32.5559940  23.1174858  14.1401751
  31.7805070  25.0666129   6.8588257  31.3410060  24.5742508   7.5521114
  32.5313186  24.5239096   6.6180332  24.2597409  21.2577670   6.8612885
  25.0855428  20.9581442   6.4811529  23.9091461  20.4885292   7.3102674
  29.2278942  20.6104138   8.9310559  28.6058951  19.9474843   8.6312787
  29.8983809  20.6365270   8.2484207  22.4606014  19.1763996   7.8201819
  21.6237922  18.7486170   7.6385820  22.4329659  19.3696439   8.7572610
  29.3003469   9.0885926  18.5243065  29.3491625   9.9648049  18.1420835
  29.8425983   8.5463319  17.9514708  39.7858315  19.6327049  17.8044202
  38.9953859  19.6151188  17.2648701  39.5491669  20.1715343  18.5593239
  39.9056190  16.4819516  15.1176931  39.9554195  16.3169523  16.0592453
  39.7970113  15.6146775  14.7274811  28.7892449  19.1608061   2.4069019
  28.9380569  19.8443526   1.7535692  29.5958892  19.1413151   2.9218475
  37.1959952  12.4650444  16.4336237  38.0969815  12.3256908  16.1420235
  37.2707927  12.6304898  17.3734415  31.5302758   9.8417298  15.2789424
  30.6606067  10.1350864  15.0072012  31.7662238  10.4257743  15.9996687
  41.4074387  18.9016457  15.3618952  41.1159195  19.2646438  16.1982413
  40.7946518  18.1883465  15.1832284  39.6561575  14.0249072  13.8299010
  40.1315697  14.2176718  13.0217861  38.7327140  14.0808258  13.5842394
  26.5445082  15.1873239   3.4130088  26.2991124  14.2835569   3.6110298
  26.7140996  15.1890389   2.4709566  34.2341791   6.0596915  12.7954844
  34.7523735   6.7957942  12.4701333  33.8796924   6.3660909  13.6301603
  38.3563244  10.9014832  12.0627316  39.3080667  11.0012929  12.0839540
  38.1866694  10.1093100  12.5725400  36.3777623   7.9870415  12.2486717
  35.7827556   8.2675428  11.5533205  36.0927320   8.4764316  13.0203458
  40.8351322  14.1220951  11.1769615  40.8027642  13.1836952  11.3629299
  41.4451945  14.2004988  10.4435440  40.9845810  10.9131995  11.2227898
  40.4684859  10.1290452  11.0357827  41.8685759  10.5850712  11.3874418
  32.5573345  17.0434751  18.6797476  33.4776355  17.2213350  18.8737523
  32.5222928  16.0990796  18.5277176  21.7755510  12.2373344   7.6050751
  21.4558295  11.3838652   7.3125125  21.2288938  12.4521922   8.3608718
  25.5535418  14.9535785  11.3220257  25.7721427  15.8852893  11.3408291
  25.9661192  14.5943760  12.1075061  30.4263283  10.5268991  20.7123006
  30.3260010  11.4763348  20.6435098  30.2084825  10.1987230  19.8399077
  21.6443770  15.8576256   9.5743873  20.9507242  15.4430209   9.0613827
  22.3916761  15.8996792   8.9777291  30.2894553  13.9566130  19.5288068
  29.8061635  14.7566490  19.7351957  30.3755492  13.9674075  18.5755512
  23.5580513  15.7894510   7.4509887  23.5351201  15.8882197   6.4991771
  23.8681149  16.6359660   7.7727054  26.2167891  17.8470665  11.5656502
  27.1711144  17.8154607  11.4986433  26.0180414  17.3861288  12.3806728
  26.8067273  16.4171781  14.1327300  27.6260162  16.9115859  14.1562137
  27.0804080  15.5003749  14.1044867  24.5718119  23.3890284   8.5826700
  24.4372587  22.6290685   8.0164698  24.1550182  24.1131184   8.1155489
  27.7287245  24.2859601   8.7945142  27.6119629  25.2305034   8.6923833
  26.9079691  23.9833163   9.1830942  22.0602187  10.7509914  14.8319497
  22.7061051  10.2408868  15.3206722  21.8519338  11.4878596  15.4062922
  34.5855579  17.8190762  20.3311637  35.4546739  17.9931414  19.9698272
  34.1062331  18.6385179  20.2087366  28.7541759  24.9387863  12.0101071
  29.6569006  24.9711473  12.3267566  28.5279129  24.0088314  12.0247407
  30.5095361  23.6918849   8.6711149  29.5590992  23.6920711   8.5575522
  30.8127848  22.9451584   8.1547184  26.3999678   7.8977532  18.9294511
  27.2631139   7.5414336  19.1397835  25.8265089   7.5591426  19.6169915
  40.2564805  33.4178780  14.5783826  39.9654671  34.3224410  14.4630492
  40.8921790  33.4595307  15.2927896  41.1821012  30.7955628  11.1685186
  41.7784584  30.5711650  10.4542149  41.2395984  30.0540374  11.7710634
  38.6667172  29.5553992   7.6070324  37.7417668  29.4230206   7.8148016
  38.9151585  30.3348211   8.1040267  36.0275983  29.1987265   8.4414113
  36.1568364  29.4521744   9.3553525  35.3473434  29.7914973   8.1218768
  40.9439072  29.8497834  16.7583921  41.6853757  30.3882878  16.4818745
  40.2376058  30.4764123  16.9155473  39.6800436  27.0037482  17.5599231
  39.0499097  27.6853763  17.7934628  39.5736524  26.8920564  16.6152370
  34.9745408  26.6709278   8.4865155  34.1844462  26.9266807   8.0105266
  35.4656656  27.4857616   8.5917196  42.7565821  33.5598561  13.3931147
  42.8210254  34.0218968  14.2289319  42.0476745  32.9295926  13.5213457
  33.2583111  26.9239769  10.9180146  33.5091150  27.8086779  11.1837722
  33.7942660  26.7444370  10.1455238  38.9581179  21.3058248  19.9224482
  38.5648124  20.7524447  20.5972127  39.7747319  21.6168827  20.3131000
  41.8749140  22.7216127  17.5144739  42.6158853  23.3223280  17.4349201
  42.1067063  21.9793765  16.9562781  37.0190478  27.9072495  15.7922969
  36.9043993  27.0057752  16.0930068  36.1634995  28.1536191  15.4407785
  41.1445729  21.2040615   8.7624436  42.0098726  21.0083424   8.4030325
  41.2123238  20.9750967   9.6893792  38.7508048  23.4342823   6.1340802
  39.3251800  23.2118005   5.4013995  39.3379030  23.5031518   6.8869404
  41.0530716  20.3084072   4.8615872  40.3995128  19.9933089   4.2372487
  41.0111190  19.6859812   5.5875695  33.9118324  28.4121476   5.2808356
  33.7142724  27.8190837   4.5559423  33.3564988  28.1073686   5.9984295
  39.3221483  24.4939998  10.7754563  39.9620862  24.3528757  10.0777526
  38.4899013  24.2074511  10.3993165  36.3250099  24.4640323   5.5527550
  36.5856916  25.3785656   5.4436710  37.1467271  23.9964765   5.7024163
  37.7975024  25.8778080  12.7226374  38.4698078  25.6695442  12.0739023
  36.9704811  25.6800166  12.2831607  38.2002522  29.1520683  13.4828812
  38.0622320  28.4200922  14.0840351  39.1107445  29.0629583  13.2012999
  40.8284822  28.8640642  12.9712491  41.5384441  28.2233834  12.9299110
  40.7854131  29.1153537  13.8938672  39.5413756  25.8505860  14.7908131
  39.0051113  25.3996599  15.4429727  38.9530465  25.9851769  14.0478595
  30.4718155  30.0971671   7.4476102  31.1589195  29.7833401   6.8597117
  30.3166284  31.0013036   7.1743353  35.2752878  24.9861868  11.8761125
  35.1911066  24.3787537  11.1411535  34.4535584  25.4770886  11.8770622
  42.0311560  25.6132814   6.9703005  41.6609348  25.0603855   7.6583910
  42.5270653  25.0090948   6.4178005  39.8600759  36.0730309  14.0658023
  40.5610218  36.7066792  14.2187417  39.3895874  36.4145041  13.3053662
  35.4568477  35.6066664  10.9989126  36.0421914  34.8610352  11.1317030
  35.2593315  35.9170621  11.8825789  30.0486132  28.1772265   9.7193569
  30.0870231  27.6435855  10.5130687  29.5426424  27.6507470   9.1004546
  37.4276894  23.0236805  13.2156111  37.4918220  23.8851636  12.8033509
  37.3644014  22.4110807  12.4828470  36.9029166  25.0959938  16.8629145
  37.5301205  24.7137015  17.4766670  36.0457085  24.8774140  17.2284838
  37.2088956  24.9792363   8.7775049  36.4875542  25.5928331   8.6382522
  37.9982212  25.5150128   8.6991695  40.0115270  22.3146790  15.0515700
  40.5349672  22.5609086  15.8142010  39.7927603  23.1466825  14.6318838
  35.4082551  24.5850464   2.9186825  35.0795257  23.7047843   2.7361931
  35.7621921  24.5298133   3.8063214  41.2167815  23.2560485  12.7365371
  40.8764635  22.4568298  13.1386051  40.5106821  23.5562196  12.1642204
  41.8684287  20.3409797  11.1892694  42.6910356  19.8670276  11.0671584
  42.1122350  21.1200281  11.6891380  39.3922865  27.0328918   8.9984673
  39.2467446  27.3469221   9.8908954  38.9148069  27.6513818   8.4455571
  41.2519248  24.0231466   9.0465562  41.2380817  23.1272559   8.7097860
  41.9691676  24.0302130   9.6803848  33.8668527  29.5734262  11.9372334
  33.3221996  30.3494070  12.0692608  34.7447877  29.9205067  11.7791455
  34.6534549  28.7004159  14.8302491  33.9116285  28.8486794  15.4167121
  34.3327294  28.9612424  13.9669240  33.2999768  34.5055914   7.8201819
  32.4631676  34.0778088   7.6385820  33.2723413  34.6988357   8.7572610
  40.1397224  24.4177844  18.5243065  40.1885379  25.2939966  18.1420835
  40.6819738  23.8755237  17.9514708  42.3696512  25.1709216  15.2789424
  41.4999822  25.4642782  15.0072012  42.6055992  25.7549661  15.9996687
  32.6149265  27.5665262   7.6050751  32.2952049  26.7130570   7.3125125
  32.0682693  27.7813840   8.3608718  36.3929172  30.2827703  11.3220257
  36.6115182  31.2144811  11.3408291  36.8054946  29.9235677  12.1075061
  41.2657038  25.8560909  20.7123006  41.1653764  26.8055266  20.6435098
  41.0478580  25.5279148  19.8399077  32.4837525  31.1868173   9.5743873
  31.7900996  30.7722126   9.0613827  33.2310516  31.2288710   8.9777291
  41.1288308  29.2858048  19.5288068  40.6455389  30.0858408  19.7351957
  41.2149247  29.2965992  18.5755512  34.3974267  31.1186427   7.4509887
  34.3744955  31.2174114   6.4991771  34.7074904  31.9651578   7.7727054
  37.0561645  33.1762582  11.5656502  38.0104899  33.1446525  11.4986433
  36.8574169  32.7153206  12.3806728  37.6461027  31.7463698  14.1327300
  38.4653916  32.2407777  14.1562137  37.9197835  30.8295666  14.1044867
  32.8995941  26.0801832  14.8319497  33.5454805  25.5700786  15.3206722
  32.6913093  26.8170514  15.4062922  37.2393432  23.2269449  18.9294511
  38.1024894  22.8706254  19.1397835  36.6658843  22.8883344  19.6169915
   2.8846437  22.6907308  20.8610098   2.1310146  22.1214706  20.7054102
   3.0193979  22.6569973  21.8080733   3.2952852  22.8482918  23.5930342
   4.0256241  22.5868206  24.1538046   2.6859798  22.1111640  23.6332410
   1.3768150  20.9890781  24.1904794   0.6501313  20.8546746  23.5821285
   0.9615436  21.2967609  24.9961512   1.3017017  20.5168834  20.3181646
   0.7416575  20.5862023  21.0913208   0.6960521  20.3409818  19.5981143
   2.4414304  34.9176801  20.0864810   3.2277393  34.4996225  19.7355227
   2.7053008  35.8222894  20.2546459   7.8422731  34.8552035  20.9897789
   8.5747903  34.2851251  21.2235618   7.0862087  34.4673635  21.4304294
   5.3648152  28.5673609  25.4492397   5.0331476  29.4369020  25.2253612
   4.7693765  28.2509893  26.1286428   5.2576815  33.2868695  22.5285747
   4.3493692  33.2184103  22.2344508   5.2064411  33.7640640  23.3567573
   7.1238461  31.4885133  24.3063621   6.4812842  31.7817666  23.6603416
   6.6193390  31.3738054  25.1116818   4.7778625  35.2348307  14.9949480
   5.6896481  35.4675693  14.8197178   4.2688272  35.8185351  14.4324559
   2.5649908  32.2549909  27.6625504   2.3210840  33.0091970  27.1259779
   2.8409839  32.6335257  28.4972751   2.1214600  31.4106342  23.2439341
   1.2599079  31.7087596  23.5356079   2.1477034  31.6276741  22.3120374
  13.7240192  38.0199226  20.8610098  12.9703900  37.4506624  20.7054102
  13.8587733  37.9861890  21.8080733   2.4631283  26.4143190  25.0663711
   2.1195553  27.3044832  24.9902821   2.8310246  26.2244848  24.2033296
   2.4281566  36.4051801  13.5736146   1.9128190  37.1756406  13.8124533
   2.1558875  35.7316937  14.1969207   1.5427824  28.7847845  23.0312944
   1.0392619  28.7477980  22.2180749   1.8358431  29.6940588  23.0909601
   7.4015840  39.1584156  15.5089319   6.6245283  38.8195315  15.0644482
   8.0807321  39.1636779  14.8344285   2.2167869  34.2778893  15.3995927
   1.9118005  34.5925042  16.2506070   3.1698311  34.3560313  15.4423260
   4.4512606  36.9862510  20.2159869   4.9644488  37.6192501  20.7181579
   5.1013830  36.3863705  19.8503229   1.7128485  35.8603381  17.5920890
   2.4600304  36.3724778  17.2828012   1.9820074  35.5387434  18.4525284
   4.1607322  32.8960497  19.5739679   3.4230079  32.3837883  19.9049922
   4.4134095  32.4560879  18.7622956   4.2618949  25.6736749  20.1681449
   4.5677826  24.8134113  19.8807364   4.9871554  26.2654369  19.9680442
   2.0706600  35.0509426  27.2662912   2.4255988  35.2780900  28.1257378
   2.7178732  35.3827803  26.6440168   7.8004337  38.1727862  17.9712241
   7.6622236  38.3629458  17.0433431   7.4440556  38.9347245  18.4280293
   2.0901572  31.1361391  20.5186011   2.5870272  30.3831353  20.1987081
   1.3188554  31.1725708  19.9529220   9.9431330  36.8401757  22.1604302
   9.9321206  37.7226472  21.7898235   9.0748709  36.4873307  21.9658839
   6.5603904  35.7350398  18.6274468   7.0264357  36.5678389  18.5534771
   7.0111405  35.2695379  19.3319727   4.5320567  28.1030985  22.6665369
   3.6183647  28.3335211  22.8347576   4.9613669  28.1869429  23.5179402
   4.3027026  36.2920876  25.1665263   3.6498476  36.5396784  24.5117716
   4.6807405  35.4785015  24.8327741   1.2948625  31.7389164  15.6968618
   1.5112239  32.6213802  15.3957446   0.8142692  31.3475378  14.9674260
  10.5455940  37.9901976  18.7653765  10.9887086  37.2409301  18.3672888
   9.6682450  37.9812112  18.3827497   7.3874925  39.4757393  28.3931621
   7.4372930  39.3107400  29.3347144   7.2788849  38.6084652  28.0029502
   4.6778688  35.4588321  29.7090928   5.5788550  35.3194786  29.4174925
   4.7526662  35.6242776  30.6489105  10.0888804  39.4607214  21.1576213
  10.9235696  39.8997018  21.3213773  10.2247933  38.9845867  20.3384458
   7.1380310  37.0186949  27.1053700   7.6134432  37.2114595  26.2972552
   6.2145876  37.0746135  26.8597084   1.7160527  29.0534793  26.0709534
   2.2342471  29.7895820  25.7456023   1.3615660  29.3598786  26.9056293
   1.9673121  25.4735075  21.5910431   2.2474875  24.8058264  22.2170857
   2.7523728  25.6664171  21.0785095   5.8381979  33.8952709  25.3382006
   6.7899402  33.9950807  25.3594230   5.6685430  33.1030978  25.8480090
   3.8596359  30.9808292  25.5241407   3.2646291  31.2613305  24.8287895
   3.5746055  31.4702193  26.2958148   8.3170057  37.1158829  24.4524306
   8.2846377  36.1774830  24.6383989   8.9270681  37.1942866  23.7190130
   8.4664546  33.9069872  24.4982589   7.9503594  33.1228329  24.3112518
   9.3504494  33.5788589  24.6629108   6.1275272  27.6510888  20.4578401
   5.9300094  27.3425976  21.3421733   6.7374978  28.3772527  20.5876331
  14.1346607  38.1774836  23.5930342  14.8649995  37.9160124  24.1538046
  13.5253552  37.4403558  23.6332410  12.2161904  36.3182698  24.1904794
  11.4895068  36.1838663  23.5821285  11.8009191  36.6259527  24.9961512
   1.8848919  27.5319795  18.2074933   2.4379958  27.9515248  18.8664956
   2.1219005  26.6055543  18.2497889   5.2627726  29.6420320  17.7153597
   4.6826395  30.3005124  17.3331649   4.9963659  28.8197665  17.3041015
   3.7131293  29.0425378  19.9174917   4.2131071  29.1541912  19.1089236
   4.3566900  28.7386430  20.5575726   4.0452604  31.8020410  16.7709945
   3.1578459  32.0870061  16.5530140   4.4606593  31.6414174  15.9237222
   7.3967140  31.8266931  20.4864285   8.1727530  32.3163384  20.7588901
   6.6715274  32.2524985  20.9436154   9.8339699  32.5394551  21.5438225
  10.4284190  32.2990286  20.8331533   9.9066283  31.8201681  22.1711761
   4.0193628  37.3174946  16.9860235   3.9628829  37.7743498  16.1467868
   4.5721970  36.5565631  16.8083078   7.8298434  33.1064678  17.8110355
   7.5735368  32.7061314  18.6418563   7.2051302  33.8208472  17.6860494
  12.1410772  35.8460751  20.3181646  11.5810330  35.9153941  21.0913208
  11.5354275  35.6701736  19.5981143   1.8776652  24.6030613  18.1144020
   1.1109048  24.0489100  18.2600702   2.2887357  24.6752482  18.9758171
  15.1012704  41.0028667  20.1681449  15.4071580  40.1426030  19.8807364
  15.8265308  41.5946287  19.9680442  12.8066875  40.8026993  21.5910431
  13.0868629  40.1350182  22.2170857  13.5917482  40.9956088  21.0785095
  12.7170407  39.9322531  18.1144020  11.9502802  39.3781018  18.2600702
  13.1281112  40.0044400  18.9758171   2.8873037  14.1987470   9.7356909
   3.5251447  14.0794218   9.0320249   2.7693880  15.1468314   9.7944861
   7.8422733  11.8614157   7.7143095   8.5747904  11.2913374   7.9480925
   7.0862088  11.4735758   8.1549601   5.3648153   5.5735731  12.1737704
   5.0331478   6.4431142  11.9498919   4.7693766   5.2572015  12.8531734
   1.8579672  17.7748277  11.5733617   1.5580395  18.6773316  11.4649424
   1.5130732  17.5080461  12.4254770   7.1238463   8.4947256  11.0308928
   6.4812843   8.7879789  10.3848722   6.6193391   8.3800176  11.8362125
   3.0619394  16.6635057  15.3556080   3.4702750  16.2217467  14.6110712
   2.3396655  16.0887684  15.6090273   3.3848209  17.2236248   9.1108369
   2.7557071  17.3881962   8.4084436   2.9973871  17.6377857   9.8819333
   7.2637440  18.1590685   6.4652732   6.5788479  18.5389587   5.9149766
   7.3481290  18.7686012   7.1984680   2.5649909   9.2612032  14.3870810
   2.3210841  10.0154093  13.8505086   2.8409840   9.6397380  15.2218057
   4.5188372  15.8050644  13.0648076   4.7305267  16.4482404  12.3882457
   4.4718120  14.9712961  12.5970006   5.6334200  18.6822600  11.2370433
   6.4551644  18.2802787  10.9553115   5.6296603  18.5790834  12.1886549
  13.7240193  15.0261348   7.5855405  12.9703901  14.4568746   7.4299409
  13.8587734  14.9924013   8.5326039   2.8388536  20.8001117  15.4191867
   2.8207011  21.6209998  14.9272137   3.7608456  20.6755192  15.6442009
   5.6407148  15.6380260   8.8901234   4.9830823  16.3279521   8.9781363
   6.4447548  16.0276691   9.2335220   5.2174403  18.9730634   5.0684318
   4.7636731  18.1321544   5.1249509   4.5868370  19.6092032   5.4059099
   3.6607343  20.8107130   6.0034137   3.9530317  21.3712187   5.2846502
   4.1705963  21.1035691   6.7587296   2.0706602  12.0571549  13.9908219
   2.4255989  12.2843022  14.8502685   2.7178733  12.3889926  13.3685474
   7.8273718  17.2466512   9.7068820   8.2610225  17.1541801  10.5551874
   8.5405299  17.2224012   9.0688836   1.5601613  20.8468606  11.2401920
   1.6138635  21.4159542  12.0079636   0.6916395  21.0170491  10.8755957
   8.6889268  17.2890213  12.2401705   8.8825158  18.1936023  12.4860980
   8.5889886  16.8297632  13.0740290   3.7504376  17.4396955  17.8142586
   3.5989883  17.2107507  16.8972669   3.7409056  18.3967557  17.8273931
   5.4596583  20.4716078  15.8919067   5.4009129  19.7875298  15.2249650
   5.8616101  21.2135068  15.4399693   5.4613990  18.4355662  14.1233047
   4.5740769  18.0981584  14.2459446   6.0312541  17.7038693  14.3601812
   9.9431331  13.8463879   8.8849609   9.9321207  14.7288595   8.5143542
   9.0748710  13.4935430   8.6904146   1.4513827  22.9943948  13.2452449
   2.1641800  23.6291413  13.1728350   0.9603856  23.0907814  12.4292451
   4.3027027  13.2982999  11.8910570   3.6498477  13.5458907  11.2363023
   4.6807407  12.4847137  11.5573047   1.2634201  23.3342692   5.9938740
   1.4456595  22.5164348   6.4566493   2.0867187  23.5510385   5.5563630
   3.9448257  20.1730995  18.4682878   4.4888161  20.7860953  17.9737832
   3.3635102  20.7310574  18.9849891   2.2305770  23.2951713   9.5997905
   2.1056909  22.4941453   9.0908851   2.8884861  23.7897906   9.1111875
   4.2940678  21.0960733  11.2277455   3.3471014  20.9766084  11.1555782
   4.6423451  20.2083231  11.3103717   1.2987112  20.8913449   7.4281808
   1.1512074  19.9630157   7.6089378   2.1240605  20.9133540   6.9438883
   4.9021233  21.7142008   8.5146680   5.8267781  21.5084869   8.3771132
   4.7336537  21.4658409   9.4236022   4.6916550  22.2327676   3.8708772
   4.8653427  21.6674098   3.1182624   5.1845441  23.0328570   3.6888262
  10.5455941  14.9964099   5.4899072  10.9887087  14.2471424   5.0918195
   9.6682451  14.9874235   5.1072804   7.2677051  19.6327049  17.8044199
   6.4772595  19.6151188  17.2648698   7.0310406  20.1715343  18.5593235
   7.3874926  16.4819516  15.1176927   7.4372931  16.3169523  16.0592450
   7.2788850  15.6146775  14.7274808   4.6778689  12.4650444  16.4336234
   5.5788552  12.3256908  16.1420232   4.7526663  12.6304898  17.3734412
   8.8893123  18.9016457  15.3618949   8.5977932  19.2646438  16.1982410
   8.2765255  18.1883465  15.1832281  10.0888806  16.4669337   7.8821519
  10.9235697  16.9059141   8.0459080  10.2247934  15.9907990   7.0629765
   7.1380312  14.0249072  13.8299007   7.6134433  14.2176718  13.0217858
   6.2145877  14.0808258  13.5842391   5.8381981  10.9014832  12.0627313
   6.7899403  11.0012929  12.0839537   5.6685431  10.1093100  12.5725397
   3.8596360   7.9870415  12.2486713   3.2646292   8.2675428  11.5533202
   3.5746057   8.4764316  13.0203455   8.3170058  14.1220951  11.1769612
   8.2846378  13.1836952  11.3629296   8.9270682  14.2004988  10.4435437
   8.4664547  10.9131995  11.2227895   7.9503595  10.1290452  11.0357824
   9.3504495  10.5850712  11.3874415  14.1346608  15.1836958  10.3175649
  14.8649997  14.9222246  10.8783352  13.5253554  14.4465680  10.3577717
  12.2161905  13.3244821  10.9150100  11.4895069  13.1900786  10.3066592
  11.8009192  13.6321650  11.7206818   9.8339700   9.5456673   8.2683532
  10.4284191   9.3052409   7.5576840   9.9066284   8.8263804   8.8957068
  12.1410773  12.8522874   7.0426953  11.5810331  12.9216063   7.8158515
  11.5354276  12.6763859   6.3226449   2.0674316  17.8190762  20.3311634
   2.9365475  17.9931414  19.9698269   1.5881067  18.6385179  20.2087363
  13.7266791  29.5279388   9.7356909  14.3645201  29.4086135   9.0320249
  13.6087634  30.4760232   9.7944861  10.5356498  29.4806816   9.6718433
  10.1975009  29.3647881   8.7838968  11.4046266  29.0797981   9.6519440
  11.0176281  30.6341668  15.6304639  11.0064921  30.2394466  14.7585143
  11.1796920  29.9007740  16.2238410   3.9407745  32.8293484   8.4999545
   4.7329037  32.4884309   8.0845844   4.1804395  32.9388459   9.4201698
   7.7383542  33.4178780  14.5783823   7.4473408  34.3224410  14.4630489
   8.3740526  33.4595307  15.2927892   8.6639749  30.7955628  11.1685183
   9.2603321  30.5711650  10.4542146   8.7214720  30.0540374  11.7710630
  13.2808060  27.2530842   6.8110117  14.0671149  26.8350265   6.4600534
  13.5446764  28.1576934   6.9791765  13.4518137  32.6903692   1.5098774
  12.8163970  32.7638319   2.2219678  13.1215544  33.2797291   0.8317853
  18.6816487  27.1906075   7.7143095  19.4141659  26.6205292   7.9480925
  17.9255843  26.8027675   8.1549601  10.2992607  29.6133316   4.9106438
   9.9350814  29.0863937   5.6219359  11.1559723  29.2231785   4.7372923
  16.2041907  20.9027649  12.1737704  15.8725232  21.7723060  11.9498919
  15.6087521  20.5863933  12.8531734   9.9398094  24.6423216  -0.0932214
  10.1072496  25.5103453   0.2738257   9.7495263  24.8050498  -1.0170924
  12.6973427  33.1040195  11.5733617  12.3974150  34.0065234  11.4649424
  12.3524486  32.8372378  12.4254770   6.1485908  29.5553992   7.6070321
   5.2236405  29.4230206   7.8148013   6.3970322  30.3348211   8.1040263
  16.0970571  25.6222735   9.2531054  15.1887448  25.5538144   8.9589815
  16.0458166  26.0994680  10.0812879   9.9187315  27.0980874   0.8914453
   9.7986940  27.5437924   1.7299933   9.2239903  27.4466191   0.3327991
   3.5094719  29.1987265   8.4414110   3.6387101  29.4521744   9.3553522
   2.8292171  29.7914973   8.1218765  10.1711436  27.0412381  17.1965951
   9.3944771  27.6006301  17.1868816  10.8102000  27.5269164  17.7180821
  17.9632217  23.8239174  11.0308928  17.3206597  24.1171707  10.3848722
  17.4587146  23.7092094  11.8362125  15.6172381  27.5702347   1.7194787
  16.5290237  27.8029734   1.5442485  15.1082028  28.1539391   1.1569866
   8.4257809  29.8497834  16.7583918   9.1672493  30.3882878  16.4818742
   7.7194794  30.4764123  16.9155470  13.9013148  31.9926975  15.3556080
  14.3096504  31.5509385  14.6110712  13.1790410  31.4179602  15.6090273
  10.2544218  26.9299581  12.7289637  11.1005414  27.3538995  12.8724286
  10.1942856  26.2733206  13.4228200  14.2241963  32.5528165   9.1108369
  13.5950825  32.7173879   8.4084436  13.8367625  32.9669775   9.8819333
  18.1031195  33.4882603   6.4652732  17.4182233  33.8681504   5.9149766
  18.1875044  34.0977930   7.1984680  13.4043664  24.5903950  14.3870810
  13.1604596  25.3446010  13.8505086  13.6803594  24.9689297  15.2218057
  15.3582127  31.1342562  13.0648076  15.5699022  31.7774322  12.3882457
  15.3111875  30.3004879  12.5970006  12.9608356  23.7460383   9.9684648
  12.0992835  24.0441636  10.2601386  12.9870790  23.9630782   9.0365681
   9.7769925  32.2902573   6.3758454  10.2408270  32.5690276   5.5863076
   9.5126723  31.3886018   6.1931544   6.6694006  31.8374055   9.3138217
   7.2395363  32.2661323   8.6755701   7.2602118  31.5556640  10.0122403
   8.7138811  28.4125726   3.1848019   9.4162854  28.8646769   3.6521945
   8.3819439  27.7709545   3.8127912   7.1619173  27.0037482  17.5599228
   6.5317833  27.6853763  17.7934625   7.0555260  26.8920564  16.6152366
   2.4564145  26.6709278   8.4865152   1.6663199  26.9266807   8.0105263
   2.9475392  27.4857616   8.5917193  16.4727955  34.0114518  11.2370433
  17.2945398  33.6094705  10.9553115  16.4690357  33.9082752  12.1886549
   4.4078890  27.0353858   5.4448629   3.6110054  27.1472552   5.9632125
   4.1804483  27.3740510   4.5789520  10.2384558  33.5598561  13.3931144
  10.3028990  34.0218968  14.2289316   9.5295482  32.9295926  13.5213454
   0.7401848  26.9239769  10.9180143   0.9909886  27.8086779  11.1837719
   1.2761396  26.7444370  10.1455235  24.5633948  30.3553266   7.5855405
  23.8097656  29.7860664   7.4299409  24.6981489  30.3215931   8.5326039
   6.4399915  21.3058248  19.9224479   6.0466861  20.7524447  20.5972123
   7.2566056  21.6168827  20.3130997   9.3567876  22.7216127  17.5144736
  10.0977590  23.3223280  17.4349198   9.5885799  21.9793765  16.9562778
   4.5009214  27.9072495  15.7922966   4.3862729  27.0057752  16.0930064
   3.6453732  28.1536191  15.4407782  11.5801052  35.8490235  17.3910466
  11.1364906  35.0626613  17.0731371  12.2418266  36.0369385  16.7254357
   6.3388173  37.3786036  11.9171145   6.8895598  37.2503100  11.1448139
   5.4999649  37.6780925  11.5666037  13.6782290  36.1293035  15.4191867
  13.6600765  36.9501916  14.9272137  14.6002210  36.0047110  15.6442009
  10.1355344  33.6437164  16.2615376  10.6683681  32.8825452  16.0314684
   9.6069425  33.3510816  17.0039530  13.3025039  18.7497230  11.7909018
  12.9589309  19.6398872  11.7148128  13.6704002  18.5598888  10.9278603
  13.2675322  28.7405841   0.2981453  12.7521945  29.5110446   0.5369840
  12.9952630  28.0670977   0.9214514  10.8522433  23.5855542   5.3566691
   9.9964029  23.1962392   5.1772330  11.2649385  23.6647503   4.4966477
  12.3821580  21.1201885   9.7558251  11.8786375  21.0832021   8.9426056
  12.6752186  22.0294628   9.8154907   8.6264465  21.2040615   8.7624432
   9.4917462  21.0083424   8.4030322   8.6941974  20.9750967   9.6893789
  18.2409596  31.4938196   2.2334626  17.4639039  31.1549355   1.7889788
  18.9201077  31.4990819   1.5589591  13.0561625  26.6132933   2.1241234
  12.7511761  26.9279083   2.9751377  14.0092067  26.6914353   2.1668567
  11.5008057  32.7723157   3.7734188  10.9729418  32.0375916   3.4607425
  10.9995560  33.5497833   3.5274156  16.4800903  30.9672177   8.8901234
  15.8224577  31.6571439   8.9781363  17.2841302  31.3568609   9.2335220
   6.2326785  23.4342823   6.1340799   6.8070536  23.2118005   5.4013992
   6.8197767  23.5031518   6.8869401  15.2906362  29.3216550   6.9405176
  15.8038243  29.9546542   7.4426886  15.9407586  28.7217745   6.5748536
   8.5349452  20.3084072   4.8615869   7.8813865  19.9933089   4.2372483
   8.4929926  19.6859812   5.5875692  11.7687193  26.7966005   9.1863516
  10.8509754  27.0180952   9.0285204  12.1847336  26.8712316   8.3275224
  12.5522240  28.1957421   4.3166197  13.2994059  28.7078818   4.0073319
  12.8213830  27.8741474   5.1770590  16.0568158  34.3022551   5.0684318
  15.6030485  33.4613461   5.1249509  15.4262125  34.9383950   5.4059099
  15.0001078  25.2314537   6.2984986  14.2623834  24.7191924   6.6295228
  15.2527851  24.7914919   5.4868263  14.5001097  36.1399048   6.0034137
  14.7924072  36.7004105   5.2846502  15.0099718  36.4327609   6.7587296
  15.1012705  18.0090789   6.8926755  15.4071582  17.1488153   6.6052670
  15.8265310  18.6008410   6.6925749   9.3733785  28.3044582   7.4002946
   9.4282394  27.3518419   7.3245423   8.5624987  28.4604022   7.8844245
   7.3126144  26.9221642   5.1593325   6.4994010  27.2215813   5.5658517
   7.8085139  26.5277331   5.8767807   9.4634722  36.9179399   7.0927590
   9.4210901  37.1440245   6.1636122  10.3797421  36.6842774   7.2413391
  12.9100356  27.3863467  13.9908219  13.2649744  27.6134940  14.8502685
  13.5572487  27.7181843  13.3685474  18.6398093  30.5081903   4.6957548
  18.5015992  30.6983499   3.7678737  18.2834312  31.2701285   5.1525599
   6.8040219  24.4939998  10.7754560   7.4439599  24.3528757  10.0777523
   5.9717750  24.2074511  10.3993162  18.6667473  32.5758430   9.7068820
  19.1003979  32.4833719  10.5551874  19.3799053  32.5515930   9.0688836
   7.5800523  33.7942428   6.8889553   8.3741122  33.2992748   6.6872127
   6.8692216  33.2660291   6.5257258  12.3995368  36.1760524  11.2401920
  12.4532390  36.7451460  12.0079636  11.5310149  36.3462409  10.8755957
   3.8068836  24.4640323   5.5527547   4.0675653  25.3785656   5.4436707
   4.6286008  23.9964765   5.7024160   5.2793761  25.8778080  12.7226371
   5.9516814  25.6695442  12.0739020   4.4523548  25.6800166  12.2831604
  19.5283022  32.6182130  12.2401705  19.7218912  33.5227941  12.4860980
  19.4283640  32.1589549  13.0740290  11.1819333  22.5040021  14.7392032
  10.5347248  23.2029970  14.6456509  11.9520348  22.9376165  15.1068280
  14.5898131  32.7688873  17.8142586  14.4383637  32.5399425  16.8972669
  14.5802810  33.7259474  17.8273931  11.3583467  30.3420786  12.7988852
  12.2875527  30.4931945  12.6257819  10.9374497  30.4304807  11.9437499
  10.1571799  34.3671450  10.5687390  10.0182885  33.9990235  11.4413328
   9.3686395  34.8819090  10.3971347  11.7077014  33.7453053   7.9576227
  11.3726847  33.7053823   8.8533877  11.2080960  33.0797769   7.4846638
   5.6821258  29.1520683  13.4828809   5.5441056  28.4200922  14.0840348
   6.5926182  29.0629583  13.2012996   8.3103559  28.8640642  12.9712488
   9.0203177  28.2233834  12.9299107   8.2672867  29.1153537  13.8938669
  16.2990338  35.8007996  15.8919067  16.2402884  35.1167216  15.2249650
  16.7009856  36.5426986  15.4399693   7.0232493  25.8505860  14.7908128
   6.4869850  25.3996599  15.4429724   6.4349201  25.9851769  14.0478592
  16.3007745  33.7647579  14.1233047  15.4134524  33.4273501  14.2459446
  16.8706296  33.0330611  14.3601812   2.7571614  24.9861868  11.8761122
   2.6729803  24.3787537  11.1411532   1.9354321  25.4770886  11.8770619
   9.8308898  38.4249032  11.0894290   9.7579070  39.2304003  11.6013595
   9.3886291  38.6240998  10.2642312  12.9295328  23.4715431   7.2431317
  13.4264028  22.7185394   6.9232387  12.1582310  23.5079748   6.6774527
  20.7825085  29.1755797   8.8849609  20.7714962  30.0580512   8.5143542
  19.9142465  28.8227348   8.6904146  12.2907582  38.3235866  13.2452449
  13.0035554  38.9583331  13.1728350  11.7997610  38.4199732  12.4292451
  14.0125109  32.2287119   4.8169741  13.0781387  32.3488581   4.6474445
  14.1901777  31.3259585   4.5529750   9.5130297  25.6132814   6.9703002
   9.1428084  25.0603855   7.6583907  10.0089389  25.0090948   6.4178002
  17.3997660  28.0704438   5.3519775  17.8658112  28.9032429   5.2780077
  17.8505161  27.6049419   6.0565033   7.3419495  36.0730309  14.0658020
   8.0428955  36.7066792  14.2187414   6.8714610  36.4145041  13.3053659
  15.4673891  34.4148259   2.3505927  15.7433735  34.3004854   3.2599801
  14.5978390  34.0165744   2.3118100  15.3714323  20.4385025   9.3910676
  14.4577403  20.6689252   9.5592883  15.8007424  20.5223469  10.2424708
  15.1420781  28.6274917  11.8910570  14.4892232  28.8750824  11.2363023
  15.5201161  27.8139055  11.5573047  12.1027955  38.6634610   5.9938740
  12.2850350  37.8456266   6.4566493  12.9260941  38.8802302   5.5563630
  11.1908354  29.3694728  18.3776607  10.5148991  29.2688857  19.0478982
  12.0135988  29.2133942  18.8412604   2.9387213  35.6066664  10.9989122
   3.5240650  34.8610352  11.1317027   2.7412052  35.9170621  11.8825786
   4.9095630  23.0236805  13.2156108   4.9736957  23.8851636  12.8033506
   4.8462751  22.4110807  12.4828466   4.3847903  25.0959938  16.8629142
   5.0119942  24.7137015  17.4766666   3.5275822  24.8774140  17.2284835
  14.7842012  35.5022913  18.4682878  15.3281915  36.1152871  17.9737832
  14.2028856  36.0602491  18.9849891  13.0699524  38.6243631   9.5997905
  12.9450664  37.8233371   9.0908851  13.7278616  39.1189824   9.1111875
   4.6907693  24.9792363   8.7775046   3.9694278  25.5928331   8.6382519
   5.4800948  25.5150128   8.6991692  15.1334433  36.4252651  11.2277455
  14.1864768  36.3058002  11.1555782  15.4817206  35.5375149  11.3103717
   7.4934006  22.3146790  15.0515697   8.0168408  22.5609086  15.8142007
   7.2746339  23.1466825  14.6318835  12.1380866  36.2205367   7.4281808
  11.9905829  35.2922075   7.6089378  12.9634360  36.2425458   6.9438883
   6.0043110  24.8723434   3.2862300   6.3439183  25.4009355   2.5640908
   6.4515231  25.2103840   4.0620866  15.7414988  37.0433926   8.5146680
  16.6661535  36.8376787   8.3771132  15.5730291  36.7950327   9.4236022
   8.6986551  23.2560485  12.7365368   8.3583372  22.4568298  13.1386048
   7.9925558  23.5562196  12.1642201   9.3503023  20.3409797  11.1892691
  10.1729092  19.8670276  11.0671581   9.5941087  21.1200281  11.6891377
   7.9911258  23.3698056   1.4855593   8.7119620  23.7479309   0.9819309
   7.3676562  24.0886933   1.5890571  12.1342380  24.0743205   2.4213925
  12.3505995  24.9567843   2.1202753  11.6536448  23.6829418   1.6919567
   6.8741602  27.0328918   8.9984670   6.7286183  27.3469221   9.8908951
   6.3966805  27.6513818   8.4455568   8.7337985  24.0231466   9.0465559
   8.7199553  23.1272559   8.7097857   9.4510413  24.0302130   9.6803845
  10.5864115  24.4568806  11.0918687  10.3281893  25.3785877  11.0903017
  10.0549156  24.0599241  11.7819151  15.5310304  37.5619593   3.8708772
  15.7047182  36.9966016   3.1182624  16.0239195  38.3620488   3.6888262
   1.3487264  29.5734262  11.9372331   0.8040732  30.3494070  12.0692605
   2.2266614  29.9205067  11.7791452   8.1374881  22.9045846   4.3153129
   8.2590792  21.9762492   4.5144017   7.8476923  22.9184532   3.4031445
  11.0066071  20.5900757   7.4519849  11.0287768  20.6540090   6.4971829
  11.4234130  19.7505265   7.6460355  21.3849695  30.3256016   5.4899072
  21.8280841  29.5763341   5.0918195  20.5076206  30.3166153   5.1072804
   2.1353286  28.7004159  14.8302488   1.3935022  28.8486794  15.4167118
   1.8146030  28.9612424  13.9669237  10.0796949  38.2420137  14.6282878
  10.3884075  37.9969284  15.5005577  10.8772431  38.4466775  14.1401748
   7.5491433  35.9396056   8.9310556   6.9271442  35.2766761   8.6312784
   8.2196300  35.9657187   8.2484204   7.6215960  24.4177844  18.5243062
   7.6704116  25.2939966  18.1420831   8.1638474  23.8755237  17.9514705
  18.1070806  34.9618967  17.8044199  17.3166350  34.9443106  17.2648698
  17.8704160  35.5007261  18.5593235  18.2268681  31.8111433  15.1176927
  18.2766686  31.6461441  16.0592450  18.1182604  30.9438692  14.7274808
  15.5172443  27.7942361  16.4336234  16.4182306  27.6548826  16.1420232
  15.5920418  27.9596816  17.3734412   9.8515249  25.1709216  15.2789420
   8.9818558  25.4642782  15.0072009  10.0874729  25.7549661  15.9996684
  19.7286878  34.2308375  15.3618949  19.4371686  34.5938355  16.1982410
  19.1159009  33.5175383  15.1832281  20.9282560  31.7961255   7.8821519
  21.7629451  32.2351059   8.0459080  21.0641689  31.3199908   7.0629765
  17.9774066  29.3540989  13.8299007  18.4528188  29.5468636  13.0217858
  17.0539631  29.4100175  13.5842391  12.5554282  21.3888833  12.7954841
  13.0736226  22.1249860  12.4701329  12.2009415  21.6952826  13.6301600
  12.8066877  17.8089115   8.3155737  13.0868630  17.1412305   8.9416164
  13.5917484  18.0018211   7.8030401  16.6775735  26.2306749  12.0627313
  17.6293158  26.3304847  12.0839537  16.5079185  25.4385018  12.5725397
  14.6990114  23.3162333  12.2486713  14.1040047  23.5967345  11.5533202
  14.4139811  23.8056234  13.0203455  19.1563813  29.4512869  11.1769612
  19.1240133  28.5128870  11.3629296  19.7664436  29.5296906  10.4435437
  19.3058301  26.2423913  11.2227895  18.7897350  25.4582369  11.0357824
  20.1898250  25.9142629  11.3874415  16.9669028  19.9864928   7.1823708
  16.7693849  19.6780016   8.0667040  17.5768734  20.7126567   7.3121638
  24.9740363  30.5128876  10.3175649  25.7043751  30.2514164  10.8783352
  24.3647308  29.7757598  10.3577717  23.0555660  28.6536739  10.9150100
  22.3288823  28.5192704  10.3066592  22.6402947  28.9613567  11.7206818
  10.8785836  32.3726668  18.6797473  11.7988846  32.5505267  18.8737520
  10.8435419  31.4282714  18.5277173   3.8747909  30.2827703  11.3220254
   4.0933919  31.2144811  11.3408288   4.2873683  29.9235677  12.1075058
  10.7952127  20.7895788   3.3095943   9.9852855  20.4442873   3.6851189
  11.4836543  20.4803332   3.8983554  12.7242675  19.8673835   4.9320239
  13.2773713  20.2869288   5.5910263  12.9612761  18.9409583   4.9743195
   8.7475774  25.8560909  20.7123003   8.6472501  26.8055266  20.6435094
   8.5297316  25.5279148  19.8399073  16.1021482  21.9774360   4.4398904
  15.5220151  22.6359164   4.0576956  15.8357415  21.1551705   4.0286321
  14.5525048  21.3779418   6.6420224  15.0524827  21.4895952   5.8334543
  15.1960656  21.0740471   7.2821032   8.6107044  29.2858048  19.5288065
   8.1274126  30.0858408  19.7351954   8.6967983  29.2965992  18.5755509
   4.5380382  33.1762582  11.5656499   5.4923635  33.1446525  11.4986430
   4.3392905  32.7153206  12.3806725   5.1279764  31.7463698  14.1327296
   5.9472653  32.2407777  14.1562134   5.4016571  30.8295666  14.1044864
  14.8846360  24.1374451   3.4955252  13.9972215  24.4224101   3.2775447
  15.3000349  23.9768214   2.6482529  18.2360896  24.1620972   7.2109591
  19.0121286  24.6517424   7.4834208  17.5109030  24.5879026   7.6681461
  20.6733455  24.8748591   8.2683532  21.2677945  24.6344327   7.5576840
  20.7460038  24.1555721   8.8957068  14.8587384  29.6528987   3.7105542
  14.8022585  30.1097538   2.8713175  15.4115726  28.8919671   3.5328385
  18.6692190  25.4418718   4.5355662  18.4129124  25.0415354   5.3663869
  18.0445058  26.1562512   4.4105801  22.9804527  28.1814792   7.0426953
  22.4204085  28.2507981   7.8158515  22.3748031  28.0055776   6.3226449
  15.5922163  30.8433768   1.0058071  15.5370967  30.6778039   0.0646515
  14.9668218  31.5509801   1.1620261  12.9068070  33.1482680  20.3311634
  13.7759230  33.3223332  19.9698269  12.4274822  33.9677096  20.2087363
   8.8307852  39.0210767   8.6711146   7.8803483  39.0212629   8.5575519
   9.1340339  38.2743502   8.1547181  12.7170408  16.9384653   4.8389326
  11.9502804  16.3843140   4.9846009  13.1281113  17.0106522   5.7003478
   4.7212169  23.2269449  18.9294508   5.5843631  22.8706254  19.1397832
   4.1477580  22.8883344  19.6169912  27.0435662  36.2319567  12.1737704
  26.7118987  37.1014978  11.9498919  26.4481275  35.9155851  12.8531734
  26.9364325  40.9514653   9.2531054  26.0281203  40.8830061   8.9589815
  26.8851921  41.4286598  10.0812879  21.0105191  42.3704298  17.1965951
  20.2338525  42.9298219  17.1868816  21.6495754  42.8561081  17.7180821
  28.8025972  39.1531091  11.0308928  28.1600352  39.4463624  10.3848722
  28.2980900  39.0384012  11.8362125  21.0937973  42.2591499  12.7289637
  21.9399168  42.6830913  12.8724286  21.0336611  41.6025123  13.4228200
  24.2437418  39.9195867  14.3870810  23.9998350  40.6737928  13.8505086
  24.5197349  40.2981215  15.2218057  23.8002110  39.0752300   9.9684648
  22.9386589  39.3733554  10.2601386  23.8264545  39.2922699   9.0365681
  17.2793670  36.6350166  19.9224479  16.8860615  36.0816364  20.5972123
  18.0959810  36.9460744  20.3130997  20.1961631  38.0508045  17.5144736
  20.9371344  38.6515198  17.4349198  20.4279554  37.3085683  16.9562778
  24.1418794  34.0789148  11.7909018  23.7983063  34.9690790  11.7148128
  24.5097756  33.8890806  10.9278603  23.2215334  36.4493803   9.7558251
  22.7180130  36.4123938   8.9426056  23.5145941  37.3586546   9.8154907
  19.4658220  36.5332533   8.7624432  20.3311217  36.3375341   8.4030322
  19.5335729  36.3042885   9.6893789  17.0720539  38.7634741   6.1340799
  17.6464291  38.5409922   5.4013992  17.6591521  38.8323435   6.8869401
  19.3743207  35.6375990   4.8615869  18.7207619  35.3225007   4.2372483
  19.3323681  35.0151730   5.5875692  22.6080947  42.1257923   9.1863516
  21.6903508  42.3472870   9.0285204  23.0241091  42.2004234   8.3275224
  25.9406459  33.3382707   6.8926755  26.2465336  32.4780071   6.6052670
  26.6659064  33.9300327   6.6925749  23.7494111  42.7155384  13.9908219
  24.1043498  42.9426857  14.8502685  24.3966242  43.0473761  13.3685474
  17.6433974  39.8231915  10.7754560  18.2833353  39.6820675  10.0777523
  16.8111504  39.5366429  10.3993162  14.6462590  39.7932240   5.5527547
  14.9069407  40.7077574   5.4436707  15.4679762  39.3256683   5.7024160
  16.1187515  41.2069998  12.7226371  16.7910569  40.9987360  12.0739020
  15.2917302  41.0092084  12.2831604  22.0213088  37.8331938  14.7392032
  21.3741003  38.5321888  14.6456509  22.7914103  38.2668082  15.1068280
  17.8626247  41.1797778  14.7908128  17.3263604  40.7288516  15.4429724
  17.2742956  41.3143687  14.0478592  13.5965369  40.3153785  11.8761122
  13.5123557  39.7079455  11.1411532  12.7748075  40.8062804  11.8770619
  23.7689082  38.8007349   7.2431317  24.2657782  38.0477311   6.9232387
  22.9976064  38.8371666   6.6774527  20.3524051  40.9424732   6.9703002
  19.9821839  40.3895772   7.6583907  20.8483144  40.3382865   6.4178002
  26.2108077  35.7676942   9.3910676  25.2971157  35.9981169   9.5592883
  26.6401179  35.8515387  10.2424708  25.9814536  43.9566834  11.8910570
  25.3285986  44.2042742  11.2363023  26.3594916  43.1430973  11.5573047
  15.7489385  38.3528723  13.2156108  15.8130711  39.2143554  12.8033506
  15.6856505  37.7402724  12.4828466  15.2241657  40.4251855  16.8629142
  15.8513696  40.0428933  17.4766666  14.3669576  40.2066057  17.2284835
  15.5301447  40.3084281   8.7775046  14.8088033  40.9220249   8.6382519
  16.3194703  40.8442046   8.6991692  18.3327761  37.6438707  15.0515697
  18.8562163  37.8901004  15.8142007  18.1140094  38.4758742  14.6318835
  19.5380306  38.5852403  12.7365368  19.1977126  37.7860216  13.1386048
  18.8319312  38.8854113  12.1642201  20.1896778  35.6701715  11.1892691
  21.0122847  35.1962193  11.0671581  20.4334841  36.4492199  11.6891377
  19.5731739  39.3523384   9.0465559  19.5593308  38.4564477   8.7097857
  20.2904167  39.3594047   9.6803845  21.4257870  39.7860724  11.0918687
  21.1675648  40.7077794  11.0903017  20.8942910  39.3891158  11.7819151
  21.8459826  35.9192674   7.4519849  21.8681522  35.9832007   6.4971829
  22.2627885  35.0797183   7.6460355  18.4609715  39.7469761  18.5243062
  18.5097870  40.6231884  18.1420831  19.0032229  39.2047154  17.9514705
  26.3566198  43.1234279  16.4336234  27.2576061  42.9840744  16.1420232
  26.4314172  43.2888734  17.3734412  20.6909003  40.5001134  15.2789420
  19.8212313  40.7934700  15.0072009  20.9268483  41.0841579  15.9996684
  28.8167820  44.6832907  13.8299007  29.2921942  44.8760553  13.0217858
  27.8933386  44.7392093  13.5842391  23.3948037  36.7180751  12.7954841
  23.9129981  37.4541778  12.4701329  23.0403170  37.0244744  13.6301600
  23.6460631  33.1381033   8.3155737  23.9262385  32.4704222   8.9416164
  24.4311238  33.3310129   7.8030401  27.5169489  41.5598667  12.0627313
  28.4686912  41.6596765  12.0839537  27.3472940  40.7676936  12.5725397
  25.5383869  38.6454250  12.2486713  24.9433801  38.9259263  11.5533202
  25.2533566  39.1348151  13.0203455  30.1452056  41.5715830  11.2227895
  29.6291104  40.7874287  11.0357824  31.0292004  41.2434547  11.3874415
  27.8062783  35.3156846   7.1823708  27.6087604  35.0071934   8.0667040
  28.4162488  36.0418485   7.3121638  23.5636429  35.1965753   4.9320239
  24.1167468  35.6161206   5.5910263  23.8006516  34.2701501   4.9743195
  19.5869529  41.1852826  20.7123003  19.4866255  42.1347183  20.6435094
  19.3691071  40.8571065  19.8399073  23.5564162  32.2676571   4.8389326
  22.7896558  31.7135058   4.9846009  23.9674867  32.3398440   5.7003478
  15.5605923  38.5561367  18.9294508  16.4237385  38.1998172  19.1397832
  14.9871334  38.2175262  19.6169912  14.7842013  12.5085035   5.1928184
  15.3281917  13.1214994   4.6983139  14.2028858  13.0664614   5.7095197
  18.1070807  11.9681089   4.5289506  17.3166351  11.9505228   3.9894005
  17.8704162  12.5069383   5.2838542  12.9068071  10.1544802   7.0556941
  13.7759231  10.3285454   6.6943576  12.4274823  10.9739219   6.9332670
  21.8570036  22.9695708   2.3549946  21.8458677  22.5748506   1.4830449
  22.0190676  22.2361781   2.9483717  18.5777298  25.7532820   1.3029130
  18.2867164  26.6578451   1.1875796  19.2134282  25.7949347   2.0173199
  19.5033504  23.1309668  -2.1069511  20.0997077  22.9065691  -2.8212548
  19.5608476  22.3894414  -1.5044063  27.0435663  13.2381689  -1.1016989
  26.7118988  14.1077100  -1.3255775  26.4481276  12.9217973  -0.4222959
  21.0105192  19.3766421   3.9211258  20.2338526  19.9360341   3.9114122
  21.6495755  19.8623204   4.4426128  28.8025973  16.1593214  -2.2445766
  28.1600353  16.4525747  -2.8905971  28.2980901  16.0446134  -1.4392569
  19.2651565  22.1851874   3.4829225  20.0066249  22.7236918   3.2064048
  18.5588550  22.8118163   3.6400777  24.7406904  24.3281015   2.0801386
  25.1490260  23.8863425   1.3356019  24.0184166  23.7533642   2.3335579
  21.0937974  19.2653622  -0.5465057  21.9399169  19.6893035  -0.4030408
  21.0336612  18.6087246   0.1473506  24.2437420  16.9257990   1.1116117
  23.9998351  17.6800051   0.5750393  24.5197350  17.3043338   1.9463364
  26.1975882  23.4696602  -0.2106618  26.4092778  24.1128362  -0.8872236
  26.1505631  22.6358919  -0.6784687  18.0012928  19.3391523   4.2844535
  17.3711589  20.0207803   4.5179932  17.8949016  19.2274604   3.3397673
  21.0778314  25.8952601   0.1176450  21.1422746  26.3573008   0.9534622
  20.3689238  25.2649966   0.2458760  17.2793671  13.6412288   6.6469786
  16.8860617  13.0878487   7.3217430  18.0959811  13.9522867   7.0376303
  20.1961632  15.0570168   4.2390042  20.9371345  15.6577321   4.1594505
  20.4279555  14.3147805   3.6808085  15.3402970  20.2426535   2.5168272
  15.2256485  19.3411792   2.8175371  14.4847488  20.4890232   2.1653089
  22.4194808  28.1844275   4.1155773  21.9758662  27.3980654   3.7976677
  23.0812021  28.3723426   3.4499664  24.5176046  28.4647075   2.1437174
  24.4994521  29.2855956   1.6517443  25.4395966  28.3401150   2.3687315
  20.9749100  25.9791205   2.9860682  21.5077437  25.2179493   2.7559990
  20.4463181  25.6864856   3.7284837  23.7494112  19.7217507   0.7153526
  24.1043500  19.9488980   1.5747991  24.3966243  20.0535884   0.0930781
  22.0213089  14.8394061   1.4637339  21.3741004  15.5384011   1.3701815
  22.7914104  15.2730205   1.8313587  25.4291887  25.1042913   4.5387892
  25.2777393  24.8753465   3.6217976  25.4196566  26.0613515   4.5519237
  22.1977223  22.6774826  -0.4765841  23.1269283  22.8285986  -0.6496874
  21.7768253  22.7658847  -1.3317195  16.5215014  21.4874723   0.2074115
  16.3834812  20.7554962   0.8085654  17.4319937  21.3983623  -0.0741697
  19.1497315  21.1994682  -0.3042205  19.8596933  20.5587875  -0.3455587
  19.1066623  21.4507577   0.6183976  27.1384093  28.1362036   2.6164374
  27.0796640  27.4521256   1.9494957  27.5403612  28.8781026   2.1645000
  17.8626249  18.1859900   1.5153434  17.3263606  17.7350639   2.1675031
  17.2742957  18.3205809   0.7723899  27.1401501  26.1001620   0.8478354
  26.2528279  25.7627542   0.9704753  27.7100052  25.3684651   1.0847119
  18.1813251  28.4084350   0.7903326  18.8822711  29.0420833   0.9432721
  17.7108366  28.7499081   0.0298966  25.9814537  20.9628957  -1.3844123
  25.3285987  21.2104864  -2.0391670  26.3594917  20.1493095  -1.7181646
  22.0302110  21.7048768   5.1021914  21.3542747  21.6042897   5.7724289
  22.8529744  21.5487982   5.5657911  13.7780969  27.9420705  -2.2765571
  14.3634406  27.1964393  -2.1437667  13.5805808  28.2524661  -1.3928907
  15.2241659  17.4313978   3.5874449  15.8513698  17.0491055   4.2011973
  14.3669578  17.2128180   3.9530141  25.6235767  27.8376953   5.1928184
  26.1675671  28.4506911   4.6983139  25.0422612  28.3956531   5.7095197
  18.3327762  14.6500830   1.7761004  18.8562164  14.8963127   2.5387313
  18.1140095  15.4820865   1.3564141  12.9747042  21.0358199   1.5547794
  12.2328778  21.1840834   2.1412425  12.6539786  21.2966465   0.6914544
  20.9190704  30.5774177   1.3528184  21.2277831  30.3323324   2.2250884
  21.7166186  30.7820816   0.8647054  18.4609716  16.7531884   5.2488368
  18.5097871  17.6294007   4.8666138  19.0032230  16.2109277   4.6760012
  28.9464562  27.2973007   4.5289506  28.1560105  27.2797146   3.9894005
  28.7097916  27.8361301   5.2838542  29.0662437  24.1465474   1.8422234
  29.1160442  23.9815481   2.7837757  28.9576360  23.2792733   1.4520115
  26.3566199  20.1296402   3.1581541  27.2576062  19.9902866   2.8665539
  26.4314174  20.2950856   4.0979718  20.6909004  17.5063256   2.0034727
  19.8212314  17.7996822   1.7317316  20.9268485  18.0903701   2.7241991
  30.5680634  26.5662415   2.0864256  30.2765442  26.9292396   2.9227717
  29.9552765  25.8529423   1.9077588  28.8167822  21.6895030   0.5544314
  29.2921943  21.8822676  -0.2536835  27.8933387  21.7454215   0.3087697
  27.5169491  18.5660790  -1.2127381  28.4686914  18.6658887  -1.1915157
  27.3472941  17.7739058  -0.7029296  25.5383870  15.6516373  -1.0267980
  24.9433802  15.9321386  -1.7221491  25.2533567  16.1410274  -0.2551239
  30.1452057  18.5777953  -2.0526798  29.6291106  17.7936409  -2.2396869
  31.0292006  18.2496669  -1.8880278  21.7179592  24.7080709   5.4042780
  22.6382601  24.8859308   5.5982826  21.6829175  23.7636754   5.2522479
  19.5869530  18.1914949   7.4368310  19.4866257  19.1409306   7.3680401
  19.3691072  17.8633188   6.5644380  19.4500800  21.6212088   6.2533372
  18.9667882  22.4212448   6.4597261  19.5361739  21.6320033   5.3000816
  15.3774137  25.5116622  -1.7098195  16.3317391  25.4800565  -1.7768263
  15.1786661  25.0507246  -0.8947969  15.9673519  24.0817739   0.8572603
  16.7866408  24.5761817   0.8807440  16.2410327  23.1649707   0.8290171
  23.7461826  25.4836720   7.0556941  24.6152986  25.6577372   6.6943576
  23.2668577  26.3031137   6.9332670  15.5605925  15.5623489   5.6539814
  16.4237386  15.2060294   5.8643139  14.9871335  15.2237384   6.3415219
  28.1187425  28.9704206   6.6469786  27.7254371  28.4170405   7.3217430
  28.9353566  29.2814785   7.0376303  30.4263284  33.5206867   7.4368310
  30.3260011  34.4701224   7.3680401  30.2084826  33.1925106   6.5644380
  26.3999679  30.8915407   5.6539814  27.2631141  30.5352212   5.8643139
  25.8265090  30.5529302   6.3415219
  43.3220923  43.3220923  43.3220923 109.4712190 109.4712190 109.4712190
