# Supplementary material for: Broadening the Scope of Binding Free Energy Calculations Using a Separated Topologies Approach
Source: J Chem Theory Comput. 2023 Jul 24;19(15):5058–76. doi: 10.1021/acs.jctc.3c00282 (PMC10413862; doi:10.1021/acs.jctc.3c00282)
Supplement: Supplementary file 2 — ct3c00282_si_002.zip [file ct3c00282_si_002.zip › SI_paper/ERa/input_aux_restraints/2d/complex.rst7]

LIG
 27172
  41.1195821  35.0450840  34.6927219  40.9266618  35.0032622  33.3473411
  40.4380037  36.1432686  32.6909611  40.1996009  36.1091959  31.3110505
  40.4818889  34.9401987  30.5673187  40.2691851  34.9194181  29.0641853
  39.9353354  36.2214207  28.6145337  39.7209495  36.3706695  27.2764490
  39.9784671  37.6368104  26.7241693  39.7488964  37.8668253  25.3618303
  39.2224462  36.8425882  24.5558083  38.9613437  37.1068699  23.2463421
  38.9627914  35.5696404  25.1040758  39.2224849  35.3207279  26.4707154
  38.9234663  33.9538920  27.0823431  37.4443712  33.5495154  26.9197663
  36.9097744  33.2582338  28.3267749  35.4217396  33.5992220  28.5296954
  35.1888371  34.8924731  28.3087993  34.6783102  32.8765115  27.6920863
  35.0614411  33.3022660  29.7782178  37.8416823  34.0217097  29.2654980
  39.2147045  33.8917894  28.5982711  40.9935427  33.8045658  31.2267103
  41.2053525  33.8319785  32.6171308  41.4432309  34.2320708  35.0477361
  40.2473459  37.0492201  33.2481886  39.7984998  36.9826729  30.8164540
  41.2240642  34.6368024  28.6155502  40.3675800  38.4267124  27.3498985
  39.9787798  38.8307545  24.9314746  38.6069905  36.3654764  22.7805025
  38.5499682  34.7879861  24.4837132  39.5574050  33.2251269  26.5770867
  36.8773468  34.3821546  26.5005869  37.3152094  32.7035295  26.2437381
  37.0511354  32.1947460  28.5261530  37.5456942  35.0704270  29.3146119
  37.8274231  33.6228509  30.2800084  39.5993847  32.8953857  28.8216604
  41.2300404  32.9100880  30.6697144  41.5837724  32.9531047  33.1187584
  22.6900357  39.3301614  58.5769727  22.8640505  39.7289464  57.6654956
  21.8797453  39.7797789  58.9786864  22.7240981  38.3234703  58.5027284
  23.8265725  39.6979429  59.4678733  23.4597835  40.2704927  60.3197840
  24.5239110  38.4362121  59.9893101  25.1920237  38.8073827  60.7664568
  23.7511950  37.8145903  60.4416333  25.3243687  37.6037170  58.9831370
  26.0050478  38.2522937  58.4316617  26.1257984  36.5450710  59.7304200
  25.4457237  35.8957825  60.2818016  26.6969187  35.9504675  59.0174200
  26.8089083  37.0305348  60.4274037  24.3826979  36.9529416  57.9685767
  23.8331115  37.7273185  57.4334182  24.9635013  36.3639185  57.2587735
  23.6794740  36.3031741  58.4895156  24.8362799  40.5701263  58.7249392
  25.4187151  41.4930470  59.2984239  25.0306664  40.2751074  57.4442938
  24.5382495  39.5018008  57.0204756  25.9821547  41.0165804  56.6301183
  26.9880984  40.8956477  57.0320533  25.9611755  40.4839130  55.1986690
  24.9625192  40.6064882  54.7794303  26.6790977  41.0378004  54.5937749
  26.2269167  39.4268040  55.1998811  25.6589347  42.5113229  56.6478642
  26.5317156  43.3510328  56.4155372  24.4046341  42.8416211  56.9340860
  23.7128196  42.1249599  57.1010853  23.9753626  44.2342221  56.9533082
  24.4629177  44.7852326  56.1490840  22.4569220  44.3217885  56.7569533
  22.0363120  43.7544132  57.5871772  22.1725516  45.3696773  56.8526739
  21.9193358  43.7660126  55.4350174  22.1316277  42.6981974  55.3820686
  20.4168127  43.9889276  55.3482454  20.2037564  45.0566158  55.4006649
  20.0437393  43.5904021  54.4047972  19.9249672  43.4796939  56.1770212
  22.6329690  44.4456757  54.2731776  23.7035711  44.2523665  54.3405725
  22.2516847  44.0514053  53.3312252  22.4549486  45.5202140  54.3153119
  24.3678328  44.9597690  58.2372419  24.2002128  46.1725427  58.3436630
  24.8814371  44.2245675  59.2166848  24.9700086  43.2227766  59.1235744
  25.2876036  44.8420725  60.4782272  24.8034021  45.8123907  60.5883670
  24.8817372  43.9537217  61.6634346  25.0529156  44.5067875  62.5869688
  23.8215387  43.7171289  61.5734181  25.6330915  42.7525992  61.6863988
  25.3592946  42.2181689  62.4354110  26.7941393  45.0929846  60.5067085
  27.3050260  45.7701048  61.3997286  27.5001965  44.5438216  59.5239973
  27.0422638  43.9609307  58.8379688  28.9415816  44.7297159  59.4208348
  29.4316063  44.3510668  60.3178297  29.4845923  43.9679289  58.2077742
  28.8386919  44.2565515  57.3785523  30.4950838  44.3333310  58.0247764
  29.5081111  42.4470635  58.3281907  28.4974023  42.0807357  58.5081144
  30.0432864  41.8444166  57.0384879  31.0542050  42.2099440  56.8581215
  30.0602266  40.7579199  57.1241542  29.3995401  42.1328476  56.2075254
  30.3779284  42.0427605  59.5043552  29.9731314  42.4721157  60.4208119
  30.3935336  40.9561479  59.5887993  31.3927056  42.4092379  59.3493695
  29.2974977  46.2053750  59.2978717  28.5591745  46.9840388  58.7001164
  30.4270350  46.5871790  59.8778522  30.9729857  45.9369867  60.4249236
  30.9260770  47.9432940  59.7192075  30.0837269  48.6343240  59.6872221
  31.8481453  48.3467007  60.8797489  32.1593497  49.3823015  60.7426977
  31.1200856  48.2075996  62.2101402  30.8089596  47.1720987  62.3481188
  31.7872070  48.4972501  63.0220211  30.2422608  48.8537504  62.2138199
  32.9998209  47.4984636  60.8871023  33.5772731  47.7491934  61.6118670
  31.7321302  47.9933646  58.4332638  32.0235383  46.9527980  57.8421374
  32.0892376  49.2008164  58.0070098  31.7816574  50.0298852  58.4950044
  32.9020836  49.3657347  56.8112208  32.3601911  49.0294797  55.9272613
  33.2687992  50.8303065  56.6285380  33.8199681  51.1790512  57.5018593
  33.8894562  50.9418192  55.7394654  32.3601836  51.4212440  56.5131700
  34.1590054  48.5165026  56.9262043  34.4231603  47.6592151  56.0777862
  34.9173363  48.7391377  57.9953853  34.6609966  49.4567694  58.6582533
  36.1608879  48.0080819  58.2138414  36.8659628  48.2231334  57.4108960
  36.7892207  48.4276497  59.5400672  36.0618722  48.2581280  60.3339978
  37.6624456  47.7970872  59.7073074  37.2091698  49.8813037  59.5432015
  38.1056593  50.2349472  58.7505769  36.6398860  50.6703073  60.3292926
  35.9658302  46.4960270  58.1937314  36.8192808  45.7580513  57.7025697
  34.8401543  46.0332857  58.7215272  34.1726877  46.6586923  59.1498427
  34.5472057  44.6040986  58.7208923  35.4183737  44.0438085  59.0603633
  33.3878492  44.3117920  59.6561518  32.5222566  44.8544384  59.2761734
  33.1950708  43.2401631  59.6056743  33.6418267  44.7108669  61.0926822
  34.5067499  44.1662981  61.4714347  33.8423223  45.7816120  61.1302112
  32.4601689  44.4114387  61.9761350  31.3830381  44.9782347  61.8006538
  32.6493070  43.5104625  62.9321169  31.8900820  43.2713293  63.5538035
  33.5515956  43.0680931  63.0335369  34.2007502  44.1151443  57.3250989
  34.6429802  43.0440400  56.9010929  33.4079671  44.9101039  56.6128117
  33.0218248  45.7440447  57.0317819  33.0545826  44.6029899  55.2309845
  32.4638015  43.6879558  55.1886831  32.2261677  45.7478632  54.6418995
  31.3112804  45.8001396  55.2321093  32.8079017  46.6571679  54.7930631
  31.8704080  45.6115187  53.1630354  31.5253975  46.5900609  52.8290839
  32.7904116  45.3528542  52.6388329  30.5992930  44.3697305  52.7865373
  31.6246246  43.0440517  52.2787019  32.2908934  42.7659170  53.0952960
  31.0058355  42.1885586  52.0079025  32.2162593  43.3513540  51.4163593
  34.3382712  44.4069256  54.4384321  34.5464672  43.3639707  53.8034646
  35.2158177  45.4016902  54.5189889  34.9867974  46.2335009  55.0440985
  36.4958696  45.3521296  53.8290056  36.3518835  45.2669197  52.7519233
  37.3283235  46.6179621  54.1162383  37.4321833  46.7419941  55.1941662
  38.7078219  46.4895866  53.4853112  38.6047892  46.3659786  52.4072545
  39.2882648  47.3883598  53.6936217  39.2195335  45.6223714  53.9026728
  36.6104449  47.8407796  53.5690750  35.6354244  47.9345749  54.0472376
  37.2025785  48.7325633  53.7744996  36.4777590  47.7334081  52.4925219
  37.3218586  44.1298309  54.2090346  37.8576508  43.4423995  53.3402430
  37.4155913  43.8487523  55.5053011  36.9665419  44.4459879  56.1848330
  38.1778318  42.7016063  55.9886847  39.2312520  42.8263262  55.7379855
  38.0480553  42.5729997  57.5147032  37.0071410  42.3558217  57.7543497
  38.6765638  41.7459377  57.8449236  38.4467547  43.7625401  58.1758752
  38.3534641  43.6480451  59.1244465  37.7047926  41.4047272  55.3460872
  38.5041867  40.6427594  54.7998051  36.3996625  41.1584425  55.4232960
  35.7914702  41.8141111  55.8926574  35.8133755  39.9374851  54.8807026
  36.2147706  39.0710186  55.4062661  34.3038016  39.9606111  55.0638577
  33.8862715  40.8177323  54.5355473  33.8744752  39.0426552  54.6624400
  34.0671793  40.0380450  56.1250424  36.1573842  39.7810025  53.4049600
  36.5772044  38.7044907  52.9606916  35.9958991  40.8576523  52.6421622
  35.6466477  41.7247073  53.0247043  36.2623400  40.7916651  51.2112282
  35.6825812  39.9862612  50.7603363  35.8687772  42.1104720  50.5433039
  36.4046780  42.9017381  51.0675247  36.1705900  42.1001385  49.4959729
  34.3665057  42.3652538  50.6371154  34.0904879  42.4184547  51.6902463
  33.9771664  43.6588393  49.9466734  34.2524698  43.6062076  48.8933278
  32.9008935  43.8079061  50.0333716  34.4980122  44.4931237  50.4165559
  33.6504723  41.1824276  50.0084706  33.9120183  40.2710867  50.5461981
  32.5730935  41.3388623  50.0621767  33.9517223  41.0872859  48.9652566
  37.7241617  40.4702787  50.9508825  38.0490435  39.5982530  50.1429740
  38.6169037  41.1559367  51.6531814  38.3429277  41.9229511  52.2504462
  40.0373075  40.8530282  51.5248664  40.3591974  41.0056093  50.4947183
  40.8575458  41.7740216  52.4360372  40.3786619  41.7376229  53.4145282
  41.8782074  41.4002376  52.5174947  40.8825639  43.2192722  51.9342816
  39.8616471  43.5271638  51.7083778  41.4730575  44.1517871  52.9761987
  42.4941990  43.8447862  53.2022946  41.4776123  45.1714663  52.5910567
  40.8720112  44.1097209  53.8845347  41.6876752  43.2711501  50.6372995
  41.2191827  42.6280904  49.8922569  41.7148032  44.2958284  50.2666250
  42.7043958  42.9266042  50.8261545  40.3059282  39.3928549  51.8489186
  41.0163968  38.7049384  51.1157070  39.7029757  38.9066680  52.9266350
  39.1464591  39.5071802  53.5180516  39.8747650  37.5133594  53.3221698
  40.9336662  37.2877202  53.4483215  39.1558406  37.2556142  54.6548232
  38.2093805  37.7956734  54.6293564  38.9612650  36.1861463  54.7353139
  39.9675176  37.7137070  55.8536687  40.3811098  38.8917527  55.8898590
  40.1978700  36.8866293  56.7615218  39.3712176  36.5230931  52.2673638
  39.9127713  35.4229738  52.1365163  38.3389452  36.9060833  51.5162159
  37.9225516  37.8169037  51.6470668  37.7261832  35.9944553  50.5439397
  37.7510945  35.0059543  51.0025728  36.2822619  36.3845266  50.3138407
  36.2411942  37.3684666  49.8466409  35.8073081  35.6525833  49.6605582
  35.7567609  36.4138954  51.2683487  38.4521413  35.9063373  49.1936478
  38.1007446  35.0783203  48.3625075  39.4513984  36.7551973  48.9671552
  39.7182632  37.4288820  49.6707400  40.1543520  36.7744234  47.6897608
  39.4881629  37.1317120  46.9044989  41.3631384  37.7054860  47.7655035
  41.7939943  37.6027497  48.7614491  42.0843890  37.3672797  47.0215183
  41.0228507  39.1475748  47.5135471  40.2741599  39.4582484  48.2422754
  41.9304407  39.7349018  47.6529266  40.4851507  39.3712944  46.1074397
  41.2911259  39.4147385  45.1607747  39.2585340  39.4961384  45.9503556
  40.6101330  35.3854152  47.2630090  41.2213369  34.6477337  48.0374027
  40.3067897  35.0100914  46.0138630  39.5886143  35.8418331  45.0294530
  40.0463182  36.8300736  44.9848658  38.5445730  35.9386457  45.3272853
  39.7496893  35.0744652  43.7514083  40.6375574  35.4187036  43.2210413
  38.8723422  35.2161943  43.1203168  39.8827556  33.6407190  44.1686304
  40.4471250  33.1125597  43.4001032  38.9463154  33.1154733  44.3565031
  40.6982017  33.7179478  45.4458494  40.4567478  32.9328566  46.1623898
  42.1863452  33.6849173  45.1418695  42.8336279  34.7242418  45.0541439
  42.7432535  32.4841455  44.9592599  42.0963370  31.1698767  45.1456185
  41.1644185  31.1379290  44.5811652  41.8853511  31.0131134  46.2034509
  43.1255035  30.2073769  44.6170153  42.9412157  30.0143707  43.5601872
  43.0729380  29.2704218  45.1715001  44.4446357  30.8786770  44.8274328
  45.1724370  30.5208112  44.0991908  44.8389413  30.7377609  45.8337952
  44.1533015  32.3505299  44.5861374  44.7315174  32.9979880  45.2453510
  44.4285437  32.7256347  43.1404268  43.5318508  32.7423255  42.3066839
  45.6877381  32.9992958  42.8455912  46.3794603  33.0871758  43.5762738
  46.1066778  33.2094000  41.4736631  45.2731864  33.5218693  40.8445730
  47.2277290  34.2665359  41.4036867  48.0273183  33.9808419  42.0871604
  47.7791032  34.3646475  39.9936961  46.9801395  34.6507739  39.3096717
  48.5689201  35.1152238  39.9632793  48.1849511  33.3985343  39.6936764
  46.6914422  35.6188531  41.8924512  45.8297729  35.8682095  41.2732193
  46.3695266  35.4851824  42.9252154  47.7006666  36.7360658  41.8217421
  48.0227265  36.8706472  40.7891409  47.2476912  37.6590337  42.1837402
  48.5624818  36.4876187  42.4411358  46.5938669  31.8942364  40.8914427
  47.5736655  31.3209882  41.3722234  45.9045133  31.4204239  39.8612236
  45.1412349  31.9501733  39.4651541  46.2040757  30.1184917  39.2961840
  46.6397734  29.4747733  40.0603131  44.9243092  29.4569340  38.7693736
  44.6018267  30.0998148  37.9503447  45.2136698  28.4832489  38.3740157
  43.7745648  29.2821880  39.7630121  43.4305215  30.2575322  40.1071613
  42.6242336  28.5540868  39.0600727  42.9674088  27.5784014  38.7160269
  41.7968104  28.4225200  39.7573258  42.2889565  29.1426212  38.2060721
  44.2391559  28.4934362  40.9892648  45.0517656  29.0291087  41.4799989
  43.4077475  28.3791930  41.6848292  44.5893548  27.5093791  40.6776700
  47.2133342  30.2348597  38.1673652  47.4876061  31.3336842  37.6786661
  47.7619285  29.0963962  37.7568640  47.5190152  28.2370723  38.2287272
  48.7235998  29.0372610  36.6714972  49.0326648  30.0436174  36.3889643
  49.9653613  28.2491519  37.1173026  49.6028216  27.4398618  37.7511115
  50.4473182  27.8301292  36.2339921  50.9605379  29.0810737  37.8852679
  50.7172690  29.4592497  39.1989193  49.8021205  29.1226191  39.6860357
  51.6192562  30.2539055  39.8908256  51.4280707  30.5392698  40.9252903
  52.7722554  30.6698864  39.2638084  53.6734197  31.4721499  39.9230581
  53.4013486  31.6844689  40.8188805  53.0368397  30.3047361  37.9650561
  53.9521433  30.6344699  37.4735324  52.1341552  29.5153536  37.2837661
  52.3360267  29.2212417  36.2537923  48.1197577  28.3807812  35.4385605
  47.2345537  27.5378771  35.5376191  48.6045699  28.7787224  34.2704142
  49.2561679  29.5489298  34.2224558  48.2250209  28.1195024  33.0325651
  47.1403781  28.0272323  32.9765694  48.7057781  28.9311273  31.8401819
  48.2958586  29.9389251  31.9065803  49.7945139  28.9803631  31.8583542
  48.2814624  28.3284729  30.6328987  48.5911242  28.8500439  29.8888066
  48.8903224  26.7564961  33.0385419  49.9798388  26.6093978  33.5798229
  48.2542979  25.7485979  32.4630552  47.3318841  25.8369884  32.0612603
  48.8499632  24.4258324  32.5355562  49.7783347  24.4659777  33.1053050
  47.8945559  23.4569690  33.2274071  46.8740464  23.7164079  32.9457139
  48.1192188  22.4462967  32.8865729  48.0343187  23.5239948  34.7305664
  47.9154262  24.5608928  35.0449039  47.2390093  22.9192952  35.1663652
  49.4078518  22.9935705  35.2108504  49.7294866  21.8018997  34.9526922
  50.1678651  23.7689162  35.8364277  49.3213648  23.8803697  31.1995080
  48.5333387  23.6226833  30.2831230  50.6331694  23.7050364  31.1075080
  51.2141980  23.9376383  31.9002258  51.2780947  23.2036129  29.9026508
  50.7500489  22.3200088  29.5441670  51.2630952  24.2644260  28.7980823
  51.7214622  23.8285563  27.9103794  50.2141172  24.4807474  28.5957205
  51.9812246  25.5455719  29.1583658  53.3678938  25.5939518  29.2234351
  53.9343091  24.6838372  29.0260407  54.0298395  26.7660324  29.5312481
  55.1175586  26.7828616  29.5997007  53.3060867  27.9129946  29.7766304
  53.9698973  29.0882495  30.0546366  54.9248187  28.9897250  30.0504361
  51.9259897  27.8910859  29.7202263  51.3517409  28.7966867  29.9157407
  51.2734403  26.7115091  29.4136455  50.1846293  26.6866475  29.3692303
  52.7210224  22.8161336  30.1966739  53.2920291  23.2126432  31.2094782
  53.3005543  22.0516261  29.2818160  52.7642946  21.7944136  28.4655031
  54.6661775  21.5528476  29.3973411  54.9825421  21.5223263  30.4399729
  54.7056543  20.1259107  28.8304958  54.0910365  19.4987295  29.4762419
  54.2690193  20.1565439  27.8322416  56.1019504  19.5519094  28.7519856
  57.0651854  20.2138976  29.2004273  56.2227145  18.4209601  28.2313758
  55.6069618  22.4751721  28.6117869  55.7078071  22.3790405  27.3869971
  56.3032643  23.3875028  29.3140585  56.3140466  23.5206955  30.7838866
  56.4264282  22.5362638  31.2381607  55.3775691  23.9687842  31.1160393
  57.5036493  24.4166213  31.0388733  58.3895232  23.8071238  31.2173092
  57.3112814  25.0412486  31.9111901  57.6534861  25.2475172  29.8131103
  58.6993246  25.5324520  29.6985109  57.0310425  26.1423024  29.8083112
  57.2416498  24.3221790  28.6763139  56.7109174  24.8474519  27.8822674
  58.4532182  23.6093713  28.0907687  58.3771385  22.9648847  27.0468583
  59.5472682  24.3931750  28.2835517  59.5281958  25.1278760  28.9763359
  60.6606780  24.3531540  27.3536071  61.2998650  25.2074247  27.5766782
  61.5301038  23.1077323  27.2552423  61.8754898  22.8899359  28.2658725
  60.8344394  21.8662954  26.6730614  60.4891657  22.0831918  25.6621995
  61.5380986  21.0343106  26.6454220  59.9821786  21.6000517  27.2982545
  62.6742653  23.4325944  26.4797115  63.2391720  22.6601279  26.4037109
  60.0464911  24.8361349  26.0401404  59.8132540  26.0350644  25.8777535
  59.7533121  23.9221819  25.0765399  60.0846906  22.9734976  25.1779580
  58.9727928  24.2552002  23.9024639  59.2747193  25.2440114  23.5572220
  59.1553041  23.2553400  22.7492223  60.2084039  23.2563276  22.4680125
  58.8785144  22.2667453  23.1155120  58.3043381  23.6028387  21.5325249
  58.4180367  22.7956491  20.8089102  57.2658178  23.6531872  21.8596987
  58.6975744  24.9269525  20.8831236  58.9562767  25.6860940  21.6212810
  59.5209078  24.8107325  20.1783439  57.4939397  25.3777226  20.1386717
  56.8401297  24.7192262  19.7399055  57.2531137  26.7118309  19.9800404
  58.1857832  27.6310398  20.3630435  59.0589034  27.3222472  20.7660427
  57.9989097  28.6161751  20.2418556  56.0725690  27.1293869  19.4369058
  55.3815707  26.4490786  19.1544135  55.8952921  28.1168016  19.3199275
  57.4957339  24.2626848  24.2797687  57.0062808  23.3738564  24.9689689
  56.7609171  25.2510044  23.8448634  57.3872867  26.4565175  23.3377884
  58.0566014  26.1949756  22.5182068  57.9594919  26.9266311  24.1375843
  56.2053628  27.3185135  22.8803119  55.9499196  27.0988295  21.8436891
  56.4436906  28.3775851  22.9786404  55.0691497  26.9215176  23.8340520
  53.9936635  27.0497351  23.7116232  55.4318912  27.6092386  24.5979616
  55.3781993  25.4782060  24.2413039  55.5581150  25.6556250  25.3016110
  54.1270996  24.6227613  24.0750155  53.5055762  24.3700633  25.1022240
  53.6983955  24.1337525  22.8816403  54.2275642  24.0443561  22.0260189
  52.3420746  23.5991397  22.9147420  52.0060366  23.6074088  23.9516167
  51.3244801  24.3842759  22.0602247  51.5238526  24.2566787  20.9962375
  50.2963047  24.0924677  22.2742420  51.4203419  25.8489060  22.3404925
  50.7935238  26.4733393  23.3968008  50.1871000  25.8887940  24.0886511
  50.9314049  27.8333190  23.5802509  50.4356456  28.3143790  24.4234025
  51.6876186  28.5818189  22.7088786  51.7910946  29.6576333  22.8503565
  52.3136969  27.9654933  21.6564068  52.9229102  28.5413350  20.9597250
  52.1685190  26.6139571  21.4842024  52.6559378  26.1158707  20.6460897
  52.2888377  22.2275664  22.3123290  53.2565582  21.8134238  21.6757317
  51.1549406  21.4803912  22.5309942  50.4080302  21.7868251  23.1378899
  51.0444073  20.1644624  21.9070687  50.9734663  20.2702731  20.8245389
  52.2795112  19.3190152  22.2366114  53.1575311  19.8476842  21.8655462
  52.3434802  19.2256509  23.3207199  52.2237901  18.0128858  21.6471184
  53.0154501  17.5225118  21.8803728  49.7731658  19.4359062  22.3554791
  49.4564314  18.3595977  21.8563265  49.0491176  20.0315759  23.2997787
  49.3691606  20.8990505  23.7061769  47.8139392  19.4405657  23.8116599
  47.5362851  18.5764346  23.2080996  48.0098817  18.9827398  25.2618699
  48.8333004  18.2686648  25.2485398  48.3063438  19.8679111  25.8246150
  46.7704310  18.3312513  25.9367023  45.9630699  19.0622135  25.8923949
  46.5170077  17.4726265  25.3148989  46.9645197  17.8728597  27.3846224
  48.0657169  18.0492604  27.9553146  45.9524442  17.3475822  27.9171266
  46.6525146  20.4295730  23.7254540  45.4918585  20.0471102  23.8665125
  46.9721662  21.7005070  23.5003171  47.9439732  21.9730325  23.4626306
  45.9565681  22.7366227  23.3442440  45.1187554  22.3450776  22.7673024
  45.4432177  23.1747083  24.7145773  46.2691505  23.5775896  25.3007698
  44.6794212  23.9420872  24.5887012  45.0142427  22.3175039  25.2334996
  46.5176973  23.9407256  22.5859465  47.7326335  24.1031773  22.4714541
  45.6224288  24.7770446  22.0651982  44.6386804  24.5632076  22.1465136
  46.0081921  26.0189501  21.4019784  46.9905182  25.9069877  20.9430676
  44.9967653  26.3676073  20.3114078  45.4219686  27.1277070  19.6560073
  44.7708638  25.4731408  19.7308925  43.8044532  26.8633873  20.8987314
  43.1738012  27.0803067  20.2082070  45.9997682  27.1185531  22.4577677
  45.7332558  26.8518885  23.6298663  46.2864814  28.3500715  22.0476213
  46.5379646  28.5403669  21.0881198  46.2910554  29.4552082  22.9941338
  47.0217746  29.2662542  23.7805466  46.6602375  30.7598809  22.2873440
  47.5952865  30.5855785  21.7549895  45.8684219  30.9737007  21.5694240
  46.8270882  31.9559796  23.2363513  46.9993396  32.8315038  22.6103419
  45.8817909  32.0696850  23.7669981  48.1823121  31.8100406  24.4496324
  49.6101599  32.2624401  23.4561606  49.4820545  33.2756157  23.0751574
  50.5097406  32.2166764  24.0699690  49.7058409  31.5697765  22.6200007
  44.9322845  29.6038120  23.6801445  44.8495239  29.6827100  24.9080886
  43.8686070  29.6298230  22.8836475  43.9902296  29.5676956  21.8829240
  42.5144190  29.7875185  23.4082322  42.4385114  30.7140976  23.9772563
  41.5095644  29.8395199  22.2506835  41.8350009  30.6438751  21.5909843
  41.5874682  28.8867806  21.7269289  40.0495065  30.0773441  22.6660622
  39.4487454  30.0615872  21.7567005  39.7574055  29.2465078  23.3083161
  39.7605721  31.6486887  23.5489823  40.4679193  32.7966420  22.4394378
  39.9548441  32.7384470  21.4795074  40.3670043  33.8036163  22.8443076
  41.5240743  32.5654466  22.3009226  42.1584354  28.6433475  24.3585934
  41.3689499  28.8113664  25.2916369  42.7365525  27.4724058  24.1178172
  43.3328086  27.3250448  23.3160300  42.5155104  26.3622910  25.0230125
  41.4442082  26.2109079  25.1552778  42.9605015  25.4596739  24.6042470
  43.1431202  26.6408650  26.3702435  42.5326270  26.4151763  27.4167868
  44.3649293  27.1518081  26.3440202  44.8685326  27.2776156  25.4776165
  45.0282164  27.5034538  27.5796822  45.1228524  26.6217269  28.2134809
  46.4263163  28.0526390  27.2947311  46.2615438  28.9100882  26.6422511
  46.8334264  28.3939204  28.2465129  47.4191210  27.0874631  26.6302763
  47.1111809  26.8977014  25.6020428  48.8033357  27.7075891  26.6368790
  49.1121725  27.8972265  27.6648655  49.5102504  27.0246209  26.1657878
  48.7837277  28.6471919  26.0847354  47.4364832  25.7545532  27.3664962
  46.4406471  25.3120780  27.3414868  48.1448419  25.0813799  26.8836226
  47.7364052  25.9147759  28.4020996  44.1914753  28.5316437  28.3349907
  44.0702204  28.4591605  29.5563823  43.5948598  29.4704917  27.6043374
  43.7587114  29.5214358  26.6090200  42.7667147  30.4991044  28.2220053
  43.2844399  30.9327820  29.0775656  42.4756678  31.6122569  27.2100784
  42.0051339  31.1290358  26.3538106  41.7766111  32.3189850  27.6572418
  43.7284699  32.3575574  26.7493138  44.4480446  31.6356409  26.3631148
  43.3815510  33.3631466  25.6567802  42.6623222  34.0857155  26.0424003
  44.2855778  33.8840346  25.3413251  42.9484142  32.8395276  24.8045384
  44.3475298  33.0597701  27.9464046  44.6140026  32.3220251  28.7032560
  45.2427894  33.5956160  27.6309991  43.6304593  33.7660584  28.3648131
  41.4590817  29.9705241  28.8116221  41.1066100  30.2929129  29.9523355
  40.7329966  29.1596345  28.0503190  40.9991868  28.9322397  27.1029364
  39.4771790  28.6259829  28.5621190  38.8935085  29.4393172  28.9932978
  38.6378539  27.9495544  27.4518232  37.7363393  27.5263719  27.8948675
  38.2514392  28.9642330  26.3903295  39.1524978  29.3875390  25.9464770
  37.6614318  28.4739576  25.6159778  37.6626097  29.7606195  26.8454655
  39.3956240  26.9035055  26.8386648  38.8697674  26.4881294  26.1512509
  39.7217687  27.6350558  29.6915137  38.9935339  27.6339133  30.6857601
  40.7546235  26.8066224  29.5543458  41.3145561  26.7941587  28.7138581
  41.0880715  25.8615356  30.6266803  40.2468500  25.1889349  30.7941731
  42.3199113  25.0239358  30.2594972  42.1074212  24.4569165  29.3531661
  43.1548205  25.7004470  30.0768519  42.7156748  24.0480032  31.3636800
  43.4271345  24.4103603  32.3052763  42.2478823  22.8027590  31.2565200
  42.4800195  22.1170180  31.9607724  41.6638485  22.5517698  30.4716572
  41.3536311  26.6322123  31.9096271  40.8437606  26.2871391  32.9745113
  42.1445738  27.6916754  31.7984448  42.5897689  27.9146262  30.9196993
  42.4353449  28.5252439  32.9463101  42.9134053  27.9350825  33.7281458
  43.3823183  29.6536809  32.5380453  44.3200090  29.1689708  32.2662152
  42.9573743  30.1399452  31.6599396  43.6452987  30.7002132  33.6230451
  42.7024636  31.1484148  33.9365383  44.3031916  30.0312728  34.8077567
  45.2463758  29.5832068  34.4951238  44.4932326  30.7719215  35.5845609
  43.6451545  29.2555212  35.1992882  44.5371762  31.8040605  33.0754900
  44.0458273  32.2820658  32.2280311  44.7192765  32.5446237  33.8542755
  45.4864419  31.3776200  32.7512336  41.1520165  29.0951013  33.5518982
  40.9217231  29.0087132  34.7597533  40.3061649  29.6726225  32.7078903
  40.5444799  29.7953692  31.7341149  39.0335765  30.2068608  33.1812592
  39.2431025  30.9674220  33.9334193  38.2667280  30.8623963  32.0195041
  38.0416885  30.1112943  31.2623363  37.3367331  31.2908158  32.3932237
  38.8777456  31.6501270  31.5787808  38.1764487  29.1391016  33.8367545
  37.5455392  29.3906379  34.8631602  38.1435254  27.9392029  33.2562769
  38.6516026  27.7434053  32.4056182  37.3369169  26.8695120  33.8442736
  36.2867412  27.1614536  33.8437778  37.4845919  25.5681043  33.0439661
  38.5480553  25.3866740  32.8883129  37.0630841  24.7619694  33.6444475
  36.7769128  25.6207358  31.6976415  35.8957359  26.4953356  31.5084546
  37.1075123  24.7882319  30.8268653  37.7690193  26.6243357  35.2839628
  36.9333447  26.5081868  36.1900945  39.0805451  26.5467585  35.4990666
  39.7428620  26.6405561  34.7423383  39.5894459  26.2464551  36.8268764
  39.0706135  25.3778773  37.2324434  41.0963521  25.9380256  36.7722623
  41.5503546  26.6142211  36.0478724  41.5136444  26.1316156  37.7604375
  41.3887133  24.4851921  36.3691175  40.8822339  23.8361544  37.0834910
  40.9695853  24.3277309  35.3753168  42.8650934  24.1587165  36.3506626
  43.3132953  24.4995563  37.2839590  42.9864119  23.0790450  36.2629652
  43.5573179  24.7979022  35.2397370  43.2635909  24.5590890  34.3033652
  44.5543216  25.6603616  35.3899020  44.9780364  25.9786378  36.6076590
  44.5392005  25.5624312  37.4165441  45.7371568  26.6354308  36.7192777
  45.1178586  26.2146359  34.3233449  44.7852288  25.9775653  33.3996269
  45.8766401  26.8708512  34.4405237  39.3052990  27.3877904  37.7890055
  38.9230051  27.1529657  38.9356116  39.4597733  28.6270634  37.3307160
  39.8068148  28.8090711  36.3998376  39.1568360  29.7704948  38.1948679
  39.7535827  29.7134964  39.1052215  39.4803732  31.0830348  37.4798536
  39.0490089  31.0156786  36.4811107  38.9848118  31.8786473  38.0361986
  40.9556865  31.3885938  37.3711930  41.3558230  31.4683833  38.3819478
  41.4487129  30.5683076  36.8495084  41.2048825  32.6790169  36.6283715
  41.2303051  33.7472954  37.2736402  41.3628006  32.6227628  35.3960001
  37.6950257  29.7951889  38.6263235  37.3574152  30.2809353  39.7085354
  36.8286837  29.2798583  37.7623132  37.1606098  28.8861482  36.8934538
  35.3906546  29.2752760  38.0201648  35.0087211  30.2951125  38.0666345
  34.6801681  28.5392785  36.8862227  35.1186595  28.9724012  35.9872070
  34.9927984  27.4990670  36.9774494  33.1621097  28.6062420  36.7929084
  32.7214265  28.1005012  37.6520507  32.7198007  30.0641224  36.7803560
  33.1597443  30.5704395  35.9211753  31.6329948  30.1140601  36.7135732
  33.0497713  30.5523685  37.6973269  32.7087400  27.8898586  35.5154001
  33.0291938  26.8485683  35.5489144  31.6221853  27.9328438  35.4402173
  33.1520732  28.3781476  34.6475703  35.0846248  28.5859603  39.3513780
  34.3211748  29.0945920  40.1826914  35.6913185  27.4168675  39.5328932
  36.2957695  27.0602656  38.8065507  35.5394812  26.6354116  40.7476253
  34.5349871  26.2312090  40.8729693  36.5376138  25.4766617  40.7599110
  37.5516986  25.8750494  40.7918248  36.3004113  24.6081367  41.9709334
  35.2866118  24.2089847  41.9394832  37.0146087  23.7847200  41.9736702
  36.4284328  25.2024630  42.8756369  36.4249418  24.7007157  39.4558075
  36.6455106  25.3626290  38.6183577  37.1353465  23.8740419  39.4617513
  35.4131417  24.3088619  39.3518276  35.8190236  27.5207475  41.9332801
  35.0265148  27.5952350  42.8608708  36.9602679  28.1980023  41.8849033
  37.5777915  28.0837802  41.0938804  37.3839728  29.0721350  42.9718988
  37.3059183  28.5520968  43.9266589  38.8401726  29.4858035  42.7585481
  38.9606557  29.8409239  41.7350871  39.1444851  30.2692389  43.4526108
  39.8061257  28.3574462  42.9365497  40.2107447  27.9234374  44.1796177
  41.0359896  26.9014657  44.0399837  41.4689347  26.4143278  44.9136851
  41.1811396  26.6562224  42.7502189  41.7534419  25.9297857  42.3441897
  40.4231245  27.5540694  42.0367719  40.4123689  27.5139203  40.9475641
  36.5133384  30.3106808  43.1017638  36.3217287  30.8284105  44.1984956
  35.9912836  30.8000662  41.9833244  36.1755489  30.3856167  41.0808959
  35.1295338  31.9824311  42.0412674  35.6863633  32.8173408  42.4666683
  34.6424914  32.3796982  40.6464779  35.5149490  32.6565710  40.0546517
  34.1626807  31.5087912  40.1999326  33.6565856  33.5448227  40.6746876
  32.8010121  33.2481092  41.2813638  34.1535701  34.3960405  41.1400226
  33.0847455  34.0170603  39.0378676  34.5824406  34.3525337  38.2377106
  35.2031466  33.4565303  38.2367944  34.3854687  34.6585041  37.2102454
  35.1032134  35.1541317  38.7614831  33.9350876  31.6852602  42.9174841
  33.4936683  32.5175378  43.7173240  33.4073610  30.4793132  42.7735865
  33.7198113  29.8444265  42.0528972  32.2860442  30.0794138  43.6041857
  31.4555781  30.7802224  43.5187889  31.8110075  28.6768079  43.2190351
  32.6779896  28.0212017  43.1376542  30.8518879  28.1233387  44.2693828
  29.9843732  28.7782102  44.3510049  30.5267465  27.1253822  43.9753306
  31.3585990  28.0705944  45.2330015  31.1596103  28.7385895  41.8384230
  30.2875199  29.3877038  41.9172250  31.8829008  29.1840153  41.1553811
  30.7358137  27.3887060  41.3118587  30.0121224  26.9428314  41.9941832
  30.2813921  27.5081149  40.3283234  31.6075036  26.7391418  41.2323414
  32.5745926  30.1398587  45.1038081  31.7291598  30.5822262  45.8763689
  33.7690285  29.7108333  45.5166872  34.4381802  29.3347189  44.8602778
  34.1430059  29.7731277  46.9287854  33.3988532  29.2464316  47.5262192
  35.5032651  29.1264555  47.1642342  36.1826274  29.4220051  46.3647241
  35.8924214  29.4783839  48.1196419  35.4274871  27.6251464  47.1999353
  34.4121425  27.0533792  47.5954686  36.4999587  26.9697050  46.7783358
  36.5040557  25.9597158  46.7805719  37.3079778  27.4833693  46.4568473
  34.2179244  31.2051640  47.3904037  33.7970424  31.5326076  48.5048973
  34.7811249  32.0571126  46.5353173  35.2277930  31.7174998  45.6955257
  34.8255427  33.4834199  46.8108015  35.3442072  33.6655859  47.7520252
  35.5763694  34.2143521  45.6869766  36.6464240  34.0771455  45.8427223
  35.3036283  33.8466920  44.6977656  35.3328434  35.6787702  45.6778279
  35.9127754  36.6119688  46.4879348  36.6611488  36.2540199  47.1949777
  35.3988102  37.8559015  46.2185367  35.6632687  38.7131796  46.6824714
  34.4683345  37.7467021  45.2165903  33.6813156  38.7279482  44.6051549
  33.7825463  39.7599432  44.9410676  32.8265974  38.3258645  43.6151047
  32.1978193  39.0631214  43.1159151  32.7389768  36.9798409  43.2241863
  32.0559326  36.6693374  42.4335298  33.5203907  36.0028163  43.8334392
  33.4127212  34.9706453  43.5000760  34.4041411  36.3880113  44.8491390
  33.4270500  34.0693457  46.9794171  33.1557689  34.8136156  47.9331455
  32.5369872  33.7226666  46.0562629  32.7927228  33.0798058  45.3204446
  31.1858449  34.2813095  46.0500426  31.2304697  35.3626340  45.9202531
  30.3947660  33.6834706  44.8908800  30.3336094  32.6019063  45.0116218
  29.3895514  34.1048274  44.8807702  30.8950583  33.9158764  43.9507766
  30.4696013  34.0041852  47.3717752  29.8436071  34.8903172  47.9557499
  30.5671891  32.7629762  47.8374091  31.0257472  32.0532135  47.2841816
  29.9705260  32.3700904  49.1101443  28.8951483  32.5473881  49.0950612
  30.2173474  30.8763596  49.3492101  31.2898434  30.6995413  49.2680501
  29.8866594  30.6426352  50.3611975  29.4782444  29.9851046  48.3540888
  28.4157614  30.0126978  48.5958930  29.6333380  30.3896999  47.3539134
  29.9738239  28.5397814  48.4012038  29.2571123  27.9177694  47.8649907
  30.9399150  28.4958648  47.8983730  30.1217108  28.0264948  49.8350195
  30.4484093  26.9879586  49.7819997  30.8917566  28.6246557  50.3221871
  28.8542159  28.1100355  50.6221710  28.1406643  27.5554860  50.1711514
  29.0138205  27.7587401  51.5555616  28.5515469  29.0723396  50.6717829
  30.5028011  33.1889933  50.2870908  29.8102113  33.3966721  51.2816836
  31.7316281  33.6680087  50.1600094  32.2685714  33.4929956  49.3226554
  32.3583069  34.4200394  51.2368707  31.9919133  34.0634947  52.1995393
  33.8786883  34.2432244  51.1960423  34.2231734  34.6637356  50.2512675
  34.2892920  34.8232675  52.0225135  34.3468565  32.7968827  51.3088352
  33.4702962  32.1493301  51.2883773  34.9828622  32.5737258  50.4522141
  35.1253874  32.5560919  52.5949341  34.5099886  32.8549849  53.4434896
  35.3610620  31.4947894  52.6736352  36.3742905  33.3174976  52.6303263
  36.7230443  33.6662875  51.7489548  37.0718623  33.5719472  53.7347234
  36.6541706  33.1274203  54.9102604  35.8001910  32.5914223  54.9696323
  37.1915335  33.3264634  55.7419591  38.1889224  34.2773247  53.6644780
  38.5098681  34.6215069  52.7708156  38.7156031  34.4683817  54.5048371
  32.0133345  35.8958610  51.1520016  32.3508697  36.6666450  52.0482437
  31.3514544  36.2999418  50.0695763  31.1443073  35.6671654  49.3101136
  30.8987070  37.6832868  49.9607352  31.6950626  38.3579845  50.2749005
  30.4667451  38.0630597  48.5134472  29.7088898  37.3618128  48.1641516
  29.8943808  39.4710849  48.5084505  30.6518600  40.1730050  48.8572117
  29.5919124  39.7373036  47.4956618  29.0283181  39.5141387  49.1688923
  31.6460051  37.9792003  47.5637302  32.0377763  36.9620497  47.5590262
  31.3230938  38.2482799  46.5580344  32.4259827  38.6669080  47.8905237
  29.7060252  37.8939109  50.8620523  28.7011865  37.1991409  50.7383805
  29.7959274  38.8727191  51.7698195  30.9681805  39.7304918  52.0207648
  31.0449124  40.4835112  51.2364343  31.8720545  39.1213533  52.0285803
  30.6684264  40.3269205  53.3650956  31.1197349  41.3162367  53.4404162
  31.0662727  39.6858002  54.1517242  29.1722246  40.4003474  53.4398394
  28.7910505  41.2688282  52.9026742  28.7970248  40.4132419  54.4631470
  28.7257192  39.1154045  52.7356912  28.7159711  38.2816606  53.4377414
  27.3548090  39.2446360  52.0825072  27.1071631  40.1562103  51.2922434
  26.4657030  38.3143988  52.4185420  26.7316576  37.5283279  52.9942677
  25.0888635  38.4024863  51.9676721  24.4541012  38.1672915  52.8219902
  24.9156487  39.4337050  51.6599646  24.7321014  37.4763379  50.8166217
  23.5509557  37.2311616  50.5564825  25.7394855  36.9554288  50.1231939
  26.6921794  37.1878123  50.3650029  25.5099408  36.0850331  48.9750360
  24.8286210  36.5664712  48.2735235  26.8236108  35.8012592  48.2602342
  27.3796454  36.7194246  48.0707695  27.4257500  35.1328993  48.8757206
  26.6511533  35.1271091  46.9413904  26.2009706  35.8428079  45.8433627
  25.9490282  36.8966450  45.9619054  26.0698863  35.2353382  44.6081848
  25.7147452  35.8134924  43.7551238  26.3880094  33.8976020  44.4531507
  26.2871105  33.4143763  43.4813420  26.8390294  33.1694729  45.5478940
  27.0934708  32.1151937  45.4390131  26.9651042  33.7907290  46.7850319
  27.3153923  33.2227945  47.6469185  24.8494480  34.7550455  49.3413463
  23.8862112  34.3376482  48.6888034  25.3638943  34.0894066  50.3780372
  26.1560559  34.4614218  50.8822038  24.8331958  32.7888129  50.7831089
  24.6654300  32.1437445  49.9206469  25.7599971  32.0498383  51.7813923
  25.2550330  31.1528827  52.1399744  27.0584365  31.6611912  51.1030822
  27.5642313  32.5577264  50.7446171  27.7001998  31.1428859  51.8155428
  26.8460175  31.0030563  50.2605632  26.0147927  32.9190402  53.0080993
  25.0676238  33.1414413  53.4995370  26.6672266  32.3879483  53.7011874
  26.4919159  33.8499353  52.7016868  23.4563805  32.8654760  51.4198352
  22.8335973  31.8353627  51.6640662  22.9802728  34.0710926  51.7039672
  23.5419562  34.9001576  51.5725809  21.6485419  34.2226675  52.2708393
  21.4550617  33.4226485  52.9854260  21.5331376  35.5687443  52.9986120
  21.6887535  36.3632827  52.2688233  20.5238433  35.6409032  53.4038505
  22.5452735  35.7121109  54.1286412  22.5781180  34.8323404  55.0120172
  23.3134880  36.7022954  54.1328924  20.5735088  34.1073927  51.1834808
  19.3909911  33.9305381  51.4801039  20.9906289  34.1970176  49.9227076
  21.9747748  34.3270323  49.7365562  20.0737371  34.1203043  48.7851363
  19.1386688  34.6259861  49.0260355  20.6950644  34.7978001  47.5592502
  21.6049015  34.2222883  47.3887162  20.0086564  34.6466740  46.7261205
  21.0452997  36.2861445  47.6687733  21.5572205  36.4734592  48.6126754
  21.9540554  36.6712728  46.5156209  21.4426127  36.4846610  45.5713215
  22.2062607  37.7291687  46.5887608  22.8668106  36.0769464  46.5575083
  19.7784108  37.1214686  47.6766564  19.1599789  36.8364920  48.5277908
  20.0390146  38.1769706  47.7547742  19.2249608  36.9517943  46.7530750
  19.7683680  32.6633935  48.4411181  20.5141271  31.7662498  48.8254249
  18.6868774  32.4267635  47.7051471  18.0953154  33.1816021  47.3883311
  18.3434158  31.0593101  47.3039247  18.2775743  30.4298415  48.1913555
  17.0105358  30.9863908  46.5519795  16.7095968  29.9416400  46.4743164
  15.9232904  31.7770549  47.2831618  16.2233303  32.8220655  47.3608051
  14.9878460  31.7084571  46.7278805  15.7831832  31.3646096  48.2823412
  17.1897761  31.5245635  45.2389093  16.3588792  31.4829512  44.7598696
  19.4088017  30.5233129  46.3572083  20.1792773  31.2920287  45.7719372
  19.4409107  29.2038254  46.1999449  18.7957580  28.6140482  46.7059490
  20.4048400  28.5683208  45.3071065  21.4197533  28.8097619  45.6229488
  20.2318575  27.0513109  45.3384760  19.7292609  26.8557438  46.2857085
  19.5623805  26.8038493  44.5146657  21.4952234  26.1919680  45.2446121
  22.0649008  26.2725176  46.1703984  21.0917454  24.7404783  45.0219168
  20.5223868  24.6590542  44.0960120  21.9857746  24.1206636  44.9537835
  20.4778765  24.4013474  45.8563361  22.3792885  26.6701569  44.1089844
  22.6683571  27.7063752  44.2844563  23.2728234  26.0480889  44.0567532
  21.8330037  26.6001906  43.1683587  20.1736179  29.0857558  43.8969351
  21.1140371  29.4038132  43.1801644  18.9087499  29.1886024  43.5146624
  18.1753269  28.8964875  44.1446298  18.5324621  29.6658505  42.1903743
  18.9360748  29.0082879  41.4204344  16.9993515  29.6777101  42.0722005
  16.6274214  28.6579645  41.9727719  16.5555115  30.1415100  42.9531067
  16.4906485  30.4366294  40.8864097  16.4427179  31.8136130  40.8518715
  15.9601307  32.2079615  39.6869638  15.8465136  33.2686347  39.4629938
  15.6887123  31.1356137  38.9645428  15.3058759  31.1299917  38.0299281
  16.0120049  30.0144475  39.6907531  15.8598820  29.0242690  39.2612111
  19.0948938  31.0687843  41.8980967  19.6960423  31.3079119  40.8479380
  18.9048825  31.9958949  42.8290767  18.3768211  31.7912236  43.6653542
  19.3894563  33.3580135  42.6330606  19.1078483  33.7127093  41.6416036
  18.7819309  34.2915728  43.6755541  18.9303209  33.8497514  44.6608832
  19.3125037  35.2421328  43.6205251  17.3040167  34.5248826  43.4448850
  16.8191997  34.1931167  42.3423780  16.6184659  35.0320620  44.3615366
  20.9098158  33.4643944  42.6685871  21.4881961  34.2857124  41.9585709
  21.5566171  32.6373903  43.4908172  21.0528511  32.0069217  44.0981298
  23.0131872  32.6391223  43.5514340  23.3645963  33.6452484  43.7801720
  23.5299295  31.6779314  44.6391911  22.9439074  30.7626224  44.5562046
  24.5722264  31.4641209  44.4025429  23.4319223  32.2185147  46.0685012
  24.0781531  33.0922250  46.1528634  22.4001456  32.5100751  46.2647953
  23.8572066  31.1942680  47.1170487  24.8772518  30.5277087  46.9707870
  23.0663118  31.0679842  48.1767807  23.3003338  30.4046361  48.9015596
  22.2345750  31.6358947  48.2528917  23.5704645  32.2239485  42.2005810
  24.4841051  32.8564583  41.6719288  23.0087760  31.1610801  41.6343920
  22.2672185  30.6558587  42.0980115  23.4600794  30.6858509  40.3391887
  24.5338882  30.4998248  40.3598791  22.7379136  29.3747056  39.9367420
  21.6601292  29.5319489  39.9786278  23.1363805  28.9707495  38.5260856
  24.2140460  28.8128683  38.4835221  22.6235161  28.0484870  38.2531344
  22.8576366  29.7608988  37.8289001  23.0999201  28.2512315  40.9169167
  22.7928168  28.5338771  41.9238433  22.5873284  27.3346020  40.6251295
  24.1771657  28.0859255  40.8991218  23.1966627  31.7411800  39.2663355
  24.0319815  31.9785970  38.3986606  22.0346915  32.3719951  39.3262702
  21.3611253  32.1696961  40.0511722  21.6894853  33.3671324  38.3218378
  21.7156799  32.9184917  37.3287947  20.2806165  33.9072569  38.5774222
  19.5850648  33.0734250  38.4823887  20.1704500  34.3611869  39.5622628
  19.8514453  34.9396599  37.5789183  20.0129280  36.2931061  37.7885461
  19.6080863  36.9535026  36.7168215  19.6618861  38.0416595  36.6833678
  19.1815954  36.0785007  35.8227029  18.8122249  36.2943458  34.9077842
  19.3207219  34.8106419  36.3385893  19.0184268  33.9457687  35.7480699
  22.7013968  34.5195316  38.3594832  23.1553519  35.0021279  37.3216148
  23.0661223  34.9567315  39.5624277  22.6681808  34.5740650  40.4081867
  24.0187492  36.0543706  39.6816859  23.6611407  36.9151255  39.1166052
  24.1864022  36.4662182  41.1465173  24.4395363  35.5544644  41.6875601
  25.0161279  37.1699238  41.2132527  22.9299014  37.0964815  41.7656853
  22.1086170  36.3818302  41.7121480  23.1874661  37.4641635  43.2184214
  24.0083741  38.1791874  43.2727334  22.2892105  37.9098953  43.6456928
  23.4497157  36.5673593  43.7797303  22.5356541  38.3244933  40.9775038
  22.3275027  38.0429866  39.9452604  21.6439711  38.7694869  41.4190729
  23.3507804  39.0478235  40.9989867  25.3628735  35.6660963  39.0833367
  25.9435149  36.4286275  38.3165755  25.8554663  34.4794952  39.4213812
  25.3717572  33.8845257  40.0787519  27.1456897  34.0394554  38.9126479
  27.8881614  34.8234068  39.0618301  27.6099647  32.7806358  39.6465063
  26.7230056  32.1510374  39.7172775  28.3552741  32.2885533  39.0216312
  28.1905561  33.0086935  41.0538902  27.5260948  33.6670855  41.6134542
  28.3239875  31.6676558  41.7929165  28.9887142  31.0088531  41.2341534
  28.7355437  31.8396708  42.7874682  27.3424649  31.2020565  41.8819734
  29.5487509  33.6951896  40.9363318  29.4292991  34.6541732  40.4321679
  29.9617117  33.8576452  41.9319084  30.2265284  33.0646850  40.3608488
  27.1423779  33.7883640  37.4095620  28.0977929  34.1362898  36.7138863
  26.0789437  33.1821443  36.8974492  25.3114951  32.8631646  37.4713602
  26.0153894  32.9401581  35.4635945  26.8730397  32.3458763  35.1483736
  24.7289325  32.1727406  35.1107207  24.8697465  31.1390101  35.4264293
  23.9161313  32.6194664  35.6833378  24.3851291  32.2076154  33.6335941
  24.1069001  33.2308156  33.3811051  25.2809330  31.9278896  33.0791683
  23.2524689  31.2719085  33.2672206  22.2317372  31.2523416  33.9914298
  23.3936813  30.5567534  32.2456506  26.0506287  34.2861592  34.7426949
  26.5911805  34.4085020  33.6437986  25.4928138  35.3105132  35.3644092
  25.0320641  35.2121557  36.2577931  25.4772848  36.6095226  34.7228592
  25.3308160  36.4959542  33.6487325  24.3310751  37.4523744  35.2862510
  23.3911687  37.1522685  34.8229891  24.2654440  37.3104897  36.3649824
  24.5797547  38.8095155  35.0060022  23.8642989  39.3449859  35.3567077
  26.8065950  37.3725085  34.8705064  27.1742720  38.1545744  33.9791716
  27.5259067  37.1449386  35.9663310  27.2459010  36.4435388  36.6369536
  28.6937060  37.9703988  36.2729725  28.6453969  38.7957259  35.5626201
  28.5785776  38.5365314  37.6879963  28.6344589  37.7228365  38.4110993
  29.3938848  39.2375118  37.8668840  27.6251677  39.0535607  37.7965759
  30.0519729  37.2935958  36.1244368  31.0656970  37.9638146  36.2282017
  30.1014919  35.9904457  35.8656304  29.2692277  35.4530907  35.6689452
  31.3896473  35.2783524  35.9493982  31.7998247  35.3946683  36.9525554
  31.2275215  33.7783884  35.6559546  32.1750356  33.2766154  35.8522709
  30.4481766  33.3382610  36.2780555  30.8664059  33.4712977  34.2358360
  29.6156486  33.4149680  33.7133284  28.7888259  33.6344373  34.3888260
  29.6743305  33.0765908  32.3816309  28.8775761  32.9735763  31.7695279
  30.9812675  32.9077004  32.0185981  31.5382414  32.5674081  30.7831257
  30.8682174  32.3970166  29.9404317  32.9013905  32.4688754  30.7091932
  33.3731165  32.2020474  29.7634779  33.7091480  32.7044837  31.8277371
  34.7941545  32.6268055  31.7582645  33.1573957  33.0429829  33.0554947
  33.8311542  33.2126291  33.8953580  31.7675657  33.1497771  33.1607780
  32.4789124  35.8478772  35.0325323  33.6279428  35.9281026  35.4340993
  32.1582230  36.2344138  33.7996241  31.2205484  36.1770664  33.4287103
  33.2262315  36.6998557  32.9156356  34.0925415  36.0471913  33.0235033
  32.7851146  36.6909358  31.4442631  32.5233990  35.6560774  31.2236451
  31.8939539  37.3142108  31.3703659  33.8382201  37.1801256  30.4337126
  33.9571486  38.2583551  30.5403800  35.1792772  36.4934720  30.6819196
  35.0612394  35.4151740  30.5749651  35.9110828  36.8519232  29.9579900
  35.5241818  36.7224549  31.6902390  33.3641695  36.8846739  29.0196107
  32.4208978  37.3994681  28.8370592  34.1110092  37.2316993  28.3055343
  33.2202687  35.8107427  28.9010220  33.6940861  38.0992346  33.3148221
  34.8632042  38.4300756  33.1538997  32.7874388  38.9070627  33.8623644
  31.8271092  38.6071051  33.9512000  33.1489438  40.2375955  34.3607274
  33.6482935  40.7981774  33.5704761  31.9090645  41.0170401  34.8046851
  31.3904181  40.3838057  35.5244901  32.2738490  41.9132433  35.3065337
  30.9505761  41.4127904  33.6967430  31.4656537  42.1194130  33.0459893
  30.6903766  40.5196496  33.1286805  29.6968641  42.0481252  34.2337921
  29.7045594  43.2640600  34.4752486  28.7007984  41.3368731  34.4250161
  34.0730857  40.1233102  35.5592660  34.9724848  40.9256940  35.7417151
  33.7981321  39.1430925  36.4078900  32.9877996  38.5561229  36.2703137
  34.6204113  38.9161402  37.5809112  34.7970234  39.8468122  38.1201301
  33.9524209  37.8963746  38.5225511  33.6402854  37.0268018  37.9441783
  34.9335844  37.4600047  39.6073223  35.2458351  38.3290328  40.1864512
  34.4500428  36.7392489  40.2667155  35.8065309  36.9996746  39.1445482
  32.6924108  38.5094299  39.1343997  33.0036902  39.0815998  40.0083720
  32.2683608  39.1844550  38.3910140  31.6457762  37.4868755  39.5452225
  32.0689778  36.8117356  40.2889875  30.7829957  37.9998878  39.9701075
  31.3336500  36.9145889  38.6716293  36.0101245  38.4260809  37.1900287
  36.9996835  38.8944881  37.7265581  36.0842625  37.4953685  36.2458800
  35.2600733  37.0300527  35.8933283  37.3728581  37.0948259  35.7260868
  37.9972489  36.7309240  36.5420591  37.2261941  35.9833121  34.6913656
  36.5108712  36.3804414  33.9711568  38.2032097  35.8880984  34.2175779
  36.7552040  34.6051800  35.1725011  35.7424095  34.6697123  35.5702242
  36.7717415  33.6606729  33.9766245  37.7843664  33.5952631  33.5786154
  36.4405245  32.6707053  34.2902488  36.1021788  34.0395440  33.2044569
  37.6695430  34.0830510  36.2840836  37.6520149  34.7760948  37.1252034
  37.3200820  33.1043844  36.6130059  38.6883842  33.9964374  35.9065129
  38.1155830  38.2526640  35.0951022  39.3190761  38.3972821  35.2921175
  37.4007054  39.0787325  34.3391347  36.4092039  38.9391618  34.2066803
  38.0421326  40.1638134  33.6273345  38.9246330  39.7954690  33.1042527
  37.0751251  40.7655020  32.5955098  36.1147634  40.9033048  33.0923146
  37.4750718  41.7364564  32.3032936  36.8860746  39.9027174  31.3585358
  37.8665282  39.7280937  30.9154577  36.4552703  38.9519599  31.6724942
  35.8015653  40.6698624  30.1233038  36.1391721  39.6419619  28.6815451
  35.8803213  38.6067877  28.9040528  35.5438881  39.9915354  27.8380191
  37.1977493  39.7051123  28.4294983  38.5514489  41.2536954  34.5681386
  39.6492757  41.7711473  34.3721035  37.7740184  41.6220621  35.5860432
  36.8484762  41.2486046  35.7409641  38.2475382  42.6737679  36.4661250
  38.6335343  43.5019984  35.8718688  37.1330420  43.1963276  37.4231666
  36.2590653  43.4510883  36.8236985  36.7469544  42.1549520  38.4663978
  37.6203745  41.9000108  39.0666003  35.9678789  42.5589949  39.1128429
  36.3760368  41.2598584  37.9670715  37.6247962  44.4726639  38.1080931
  38.4686579  44.1914598  38.7381109  37.9674757  45.1448140  37.3214009
  36.5918449  45.1638949  38.9386696  36.2489981  44.4924802  39.7259169
  37.0244629  46.0581045  39.3873679  35.7478144  45.4458325  38.3092067
  39.4601314  42.1652672  37.2568903  40.3581868  42.9398011  37.5909856
  39.4975700  40.8546515  37.5049402  38.7293625  40.2550288  37.2395927
  40.6453255  40.2533860  38.1641124  40.8361161  40.7786537  39.0999500
  40.4292878  39.2057485  38.3735942  41.8754128  40.3366428  37.2948554
  42.9383487  40.7525074  37.7548269  41.7166495  39.9677055  36.0249051
  40.8397168  39.5703302  35.7196493  42.7990934  40.0827360  35.0537763
  43.6506384  39.4811668  35.3717147  42.3313575  39.5832308  33.6819149
  42.1142810  38.5273528  33.8434659  41.4047565  40.1153104  33.4665040
  43.2899277  39.7310423  32.5003325  43.5661433  40.7799618  32.3927521
  44.5554939  38.8896249  32.7365274  44.2801078  37.8404516  32.8437499
  45.2310257  39.0025905  31.8885909  45.0535496  39.2286591  33.6448758
  42.5874371  39.2830096  31.2215238  41.7054881  39.9015163  31.0550458
  43.2683249  39.3871328  30.3767449  42.2861023  38.2399634  31.3182240
  43.3050661  41.5161747  34.9215139  44.5028298  41.7560272  34.8074800
  42.3833189  42.4670370  34.9253841  41.4030238  42.2296896  34.9781768
  42.7496407  43.8772774  34.8136517  43.3969235  44.0251951  33.9492187
  41.4941062  44.7569900  34.6454703  40.7586028  44.4775965  35.3998397
  41.8528918  46.2153267  34.8083266  42.5880614  46.4955971  34.0539559
  40.9580763  46.8258786  34.6873637  42.2717921  46.3782718  35.8013387
  40.8981079  44.5360396  33.2584116  40.6240018  43.4873989  33.1429966
  40.0108559  45.1580840  33.1403257  41.6330845  44.8045628  32.4995930
  43.5333760  44.3289914  36.0471753  44.5166774  45.0568261  35.9373030
  43.0982108  43.8771912  37.2159464  42.2379699  43.3501747  37.2643046
  43.7935042  44.1765167  38.4565271  43.8859725  45.2557873  38.5778691
  43.0157054  43.6122109  39.6562278  42.0742859  44.1416323  39.8029988
  42.8145649  42.5542516  39.4878096  43.7713535  43.7059305  40.9590058
  44.4261999  42.6861356  41.6053042  44.3813984  41.7018856  41.1391020
  45.0214170  43.1533661  42.7509182  45.5621027  42.5995655  43.3998122
  44.7618827  44.4939003  42.8722399  45.1505342  45.3982772  43.8635403
  45.7541981  45.0344554  44.6949983  44.7427978  46.6987145  43.7243292
  45.0260951  47.4342040  44.4772553  43.9633077  47.1105967  42.6277608
  43.6461161  48.1484867  42.5264040  43.5760708  46.2137865  41.6465472
  42.9762291  46.5848366  40.8155162  43.9750701  44.8799045  41.7609165
  45.2306148  43.6405883  38.4696391  46.1585250  44.3608177  38.8405816
  45.4310952  42.3878631  38.0700455  44.6792383  41.7646496  37.8123335
  46.7855545  41.8525482  38.1206595  47.3063526  42.2796686  38.9776523
  46.7913834  40.3229317  38.2553758  47.7241050  39.9959627  37.7957881
  46.8269321  40.1274095  39.3271069  45.6425814  39.5694678  37.6469901
  44.7137135  39.9544507  38.0678147  45.6497208  39.7367925  36.5699322
  45.7479215  38.0626553  37.9317714  46.7857161  37.8059326  38.1443149
  45.1286042  37.8127237  38.7932119  45.2957497  37.2751292  36.7852870
  45.9832043  37.0120137  36.0937121  44.0353289  36.9001370  36.6004357
  43.1166749  37.2418729  37.4855219  43.3779304  37.7852010  38.2958553
  42.1571021  36.9583152  37.3479913  43.6975874  36.1760858  35.5412764
  44.4036380  35.9080047  34.8706609  42.7359750  35.8962933  35.4104459
  47.6497377  42.2819535  36.9380651  48.8583484  42.0514085  36.9318945
  47.0324561  42.9085191  35.9414388  46.0266167  43.0000649  35.9438522
  47.7683090  43.4188953  34.7960072  48.6766218  42.8356828  34.6445802
  46.9050936  43.3179082  33.5331976  45.9402120  43.7842784  33.7321988
  47.4058885  43.8509098  32.7249812  46.7071913  41.9657995  33.1557669
  46.1649385  41.9305825  32.3643622  48.2384793  44.8613953  34.9926962
  48.9606385  45.4135117  34.1528644  47.8390993  45.4679494  36.1024952
  47.2869605  44.9745894  36.7893998  48.1294229  46.8761529  36.3322890
  47.6543335  47.4840230  35.5622999  47.5961579  47.3086961  37.6917277
  47.6986273  46.4625403  38.3711536  48.2167273  48.1331440  38.0428394
  46.1502032  47.7489310  37.6500233  45.9962079  48.4131622  36.7996215
  45.5063440  46.8752126  37.5492087  45.7389301  48.6024706  39.1324826
  46.2729796  47.3744169  40.3175725  47.3381986  47.1829481  40.1881609
  46.0902179  47.7401749  41.3279784  45.7165093  46.4505108  40.1599668
  49.6141239  47.2232330  36.2463851  49.9808868  48.2684450  35.7074056
  50.4675803  46.3637703  36.7853025  50.1509161  45.5106076  37.2234082
  51.8992935  46.6601952  36.7993553  52.0566683  47.7383952  36.7707720
  52.5403412  46.1055139  38.0755989  52.4371941  45.0205482  38.0580096
  53.5977427  46.3697146  38.0614502  51.9003450  46.6528263  39.3345663
  51.9099146  47.7405834  39.2653293  50.8693750  46.3001775  39.3635295
  52.6167202  46.2213973  40.5971119  52.6351401  45.0043841  40.8876572
  53.1616764  47.1064314  41.2989513  52.5970512  46.0845588  35.5801039
  53.7998142  45.8273419  35.6088392  51.8374849  45.8797833  34.5096947
  50.8452853  46.0636515  34.5524948  52.3853544  45.3344710  33.2772160
  53.4630191  45.4945614  33.2439141  52.1113747  43.8275565  33.2044382
  51.0302483  43.6931568  33.2391022  52.5066871  43.3578015  32.3037948
  52.6748375  43.0688503  34.3659323  54.0178596  42.7983188  34.4866029
  54.2406656  42.1815627  35.6350903  55.2492720  41.8825077  35.9203590
  53.0869631  42.0412382  36.2596482  52.9498233  41.6057694  37.1605696
  52.0896079  42.5847089  35.4873146  51.0569850  42.5619705  35.8355591
  51.8184823  46.0325858  32.0530955  51.1538266  45.4119760  31.2221290
  52.1088520  47.3390915  31.9105674  52.8225659  48.1832834  32.8876480
  53.8795973  47.9172807  32.8928969  52.4030066  48.0223536  33.8807092
  52.5792381  49.5876162  32.3791720  53.4191676  50.2334718  32.6350783
  51.6646997  49.9932017  32.8118629  52.4428327  49.4267579  30.8833739
  53.4182779  49.3276690  30.4071521  51.8883921  50.2368347  30.4095903
  51.6646499  48.1153323  30.7530007  50.5953568  48.2972825  30.8607248
  51.9243665  47.4062569  29.4466399  53.0052671  46.8745630  29.2225968
  50.9050733  47.3750463  28.5982130  50.0197891  47.8054423  28.8243338
  51.0403585  46.7170511  27.3170845  50.3210331  47.1668152  26.6326998
  52.0512124  46.8997826  26.9525532  50.7989470  45.2204341  27.3734859
  50.7777571  44.5633109  26.3332407  50.6297828  44.6682906  28.5717985
  50.6572138  45.2359811  29.4067083  50.4849119  43.2157502  28.7225724
  50.1907505  42.7704262  27.7721752  51.8171263  42.5940767  29.1640833
  52.0723162  43.0156016  30.1363456  51.6634537  41.5195556  29.2635270
  52.9473642  42.8542306  28.1887201  52.6819542  42.4035754  27.2323895
  53.0492919  43.9324774  28.0658512  54.2610885  42.2749882  28.6722753
  54.5095696  42.7052376  29.6424514  54.1645758  41.1935820  28.7689467
  55.3672616  42.5988733  27.6748843  55.0920374  42.1394034  26.7255479
  55.3923688  43.6824815  27.5597230  56.7138338  42.1122833  28.0901786
  56.6908965  41.1081600  28.1965274  57.3936020  42.3608017  27.3857257
  56.9692360  42.5382478  28.9696233  49.3806043  42.7781880  29.6845230
  49.0046584  43.5116756  30.6103581  48.8582013  41.5768685  29.4364754
  49.1875595  41.0466976  28.6424091  47.7992241  41.0052399  30.2572829
  47.4900663  41.7216555  31.0183804  46.5860229  40.6606711  29.3877772
  46.9579228  40.0091942  28.5969753  45.8740773  40.1123946  30.0047264
  45.8907740  41.8762149  28.7633870  46.6087805  42.4311472  28.1595511
  44.7364093  41.4167117  27.8838128  44.0177099  40.8620635  28.4870833
  44.2466515  42.2850997  27.4431991  45.1171326  40.7734852  27.0904593
  45.3827356  42.7902664  29.8764552  46.2228787  43.1227235  30.4861529
  44.8872903  43.6565886  29.4381391  44.6749366  42.2447713  30.5005984
  48.2829774  39.7497109  30.9754324  48.6226098  38.7478029  30.3361507
  48.2928729  39.8137946  32.3010309  47.9792108  40.6644127  32.7461873
  48.7481600  38.7179435  33.1477676  49.5567947  38.1748147  32.6586662
  49.2674918  39.2761253  34.4790837  49.9457676  40.0760568  34.1821818
  48.3912122  39.7051388  34.9650687  49.9822550  38.3370722  35.4534624
  49.3283600  37.5004711  35.6996753  51.2505095  37.8139335  34.8087956
  51.9051537  38.6499825  34.5627026  51.7613020  37.1447524  35.5011744
  50.9983441  37.2703529  33.8982830  50.3212157  39.0975182  36.7393417
  49.4030485  39.4655577  37.1971792  50.8303449  38.4292304  37.4338056
  50.9717818  39.9396272  36.5033009  47.5875615  37.7631901  33.3995896
  46.9841360  37.7568529  34.4687605  47.2753984  36.9494027  32.4012839
  47.7331985  37.0129076  31.5032385  46.2322605  35.9486922  32.5750421
  45.2976347  36.4316280  32.8602557  46.0098689  35.1878374  31.2726259
  46.9625543  34.8355770  30.8771484  45.3507272  34.3365963  31.4429808
  45.3736763  36.0145937  30.1894486  43.9898171  36.1347956  30.1197617
  43.3724204  35.6213737  30.8568636  43.3984846  36.8917418  29.1341145
  42.3128529  36.9793494  29.0913415  44.1845824  37.5433997  28.1947822
  43.7164780  38.1418347  27.4132109  45.5682590  37.4331892  28.2503575
  46.1929447  37.9440348  27.5176196  46.1531206  36.6678260  29.2455063
  47.2379364  36.5731879  29.2936540  46.6448126  34.9866521  33.6835999
  45.8099692  34.5449023  34.4764691  47.9462038  34.7055070  33.7357853
  48.5506040  35.0868576  33.0220826  48.5431073  33.8768974  34.7769872
  48.0997969  34.0532471  35.7570259  48.3805071  32.3949868  34.4257521
  48.8277221  32.2009278  33.4508470  48.8773093  31.7855067  35.1806175
  47.3206090  32.1424031  34.3954738  50.0254304  34.2233719  34.8678430
  50.6124897  34.7157580  33.9084566  50.6571683  33.9423918  36.0119502
  50.0864192  33.4950343  37.2937578  49.8840598  32.4248423  37.2508617
  49.1582464  34.0322566  37.4886590  51.1721766  33.8412019  38.2870074
  51.1474058  33.1501320  39.1295677  51.0405608  34.8605722  38.6498610
  52.4490597  33.7103173  37.5078817  52.7744494  32.6735694  37.4220085
  53.2505397  34.3072746  37.9430498  52.0829615  34.2556950  36.1283802
  52.1780146  35.3415368  36.1316782  52.9334891  33.6744539  35.0012588
  53.9479725  34.2528752  34.6235576  52.4907823  32.5563907  34.4401586
  51.6641778  32.0971538  34.7950189  53.1996743  31.9393334  33.3238798
  54.1796298  32.4012998  33.2039907  53.3920341  30.4486298  33.5835800
  53.9771600  30.0205707  32.7696437  53.9306938  30.3229080  34.5228030
  52.0708514  29.7016367  33.6773851  51.1248204  30.1455859  34.3388445
  51.9986637  28.5585494  33.0107229  51.1467278  28.0165703  33.0344603
  52.7959172  28.2346329  32.4819830  52.4594883  32.1254313  32.0067107
  52.7049745  31.4134471  31.0313893  51.5396748  33.0780628  31.9806289
  51.3087576  33.6019323  32.8126970  50.8208412  33.3786386  30.7572036
  51.3909860  33.0357527  29.8938013  49.4692638  32.6699909  30.7617685
  49.6665180  31.6586225  31.1171892  48.8148133  33.1814260  31.4676218
  48.7929525  32.6057774  29.3970789  48.5578423  33.6125110  29.0516639
  49.7382544  31.9460860  28.4196119  49.9734767  30.9390749  28.7641375
  49.2677478  31.8930040  27.4378244  50.6562626  32.5297321  28.3509209
  47.4864747  31.8376578  29.4750273  46.8143244  32.3331480  30.1756005
  47.0235531  31.8060920  28.4887168  47.6818192  30.8212381  29.8168321
  50.6335804  34.8826350  30.6604091  49.5135042  35.3886127  30.6810193
  51.7550430  35.5882175  30.5765045  52.6475065  35.1194371  30.6385799
  51.7452591  37.0318027  30.4046671  50.8228729  37.4487908  30.8089242
  52.9288621  37.6575574  31.1426379  52.7804927  37.3645610  32.1819833
  53.8263116  37.1758844  30.7544685  53.0897473  39.1815077  31.0590814
  53.1178919  39.4829818  30.0119797  51.9225701  39.8654946  31.7516255
  51.8940477  39.5648489  32.7989543  52.0445329  40.9467642  31.6877367
  50.9908329  39.5761263  31.2655884  54.3961752  39.6013487  31.6991359
  55.2264012  39.1247020  31.1779525  54.5012990  40.6843659  31.6349173
  54.4026210  39.2976383  32.7459489  51.8370528  37.3443044  28.9268557
  52.8863914  37.1301758  28.3149543  50.7416009  37.8452969  28.3536117
  49.9255693  38.0523001  28.9115916  50.6748881  38.0832469  26.9159844
  51.5623255  37.6731588  26.4339245  49.4308816  37.4094801  26.3108340
  48.6035129  38.0182485  26.6754727  49.5166048  37.5236285  25.2302223
  49.1711450  35.9448471  26.6479884  49.0549776  35.8247479  27.7251059
  47.8966069  35.5117838  25.9513193  48.0121835  35.6311679  24.8740597
  47.6939583  34.4656502  26.1807507  47.0658020  36.1266579  26.2974313
  50.3414154  35.0853152  26.2159733  51.2436004  35.4126619  26.7326995
  50.1388762  34.0434759  26.4642675  50.4849923  35.1804846  25.1396707
  50.6290177  39.5745086  26.5895194  50.0982627  40.3815246  27.3504493
  51.1947692  39.9366864  25.4476562  51.7193483  39.2697739  24.8998025
  51.1102201  41.3072580  24.9692047  50.7069794  41.9482348  25.7531976
  52.4936087  41.8230042  24.5808350  52.3960299  42.8741371  24.3093627
  53.1398204  41.7322515  25.4539183  53.1015691  41.0541501  23.4186919
  52.4191913  40.8761927  22.3870346  54.2664102  40.6249977  23.5297745
  50.1705046  41.3765838  23.7782229  49.7116977  40.3510724  23.2780403
  49.8942916  42.5935397  23.3317425  50.3408836  43.3920032  23.7596573
  48.9317091  42.8300999  22.2677519  47.9232303  42.5986281  22.6105208
  48.9818189  44.2948302  21.8579090  48.8323064  44.8939855  22.7561061
  49.9746167  44.4901683  21.4525749  47.9428915  44.6586530  20.8347678
  48.1986806  44.1669684  19.8961949  46.9761660  44.2950703  21.1831233
  47.8702368  46.1530182  20.6169994  47.7898677  46.6675045  21.5745712
  48.7612669  46.4988288  20.0929958  46.7021713  46.4777635  19.8141815
  45.9524706  46.9903023  20.2561681  46.5742812  46.1453084  18.5364269
  47.5490033  45.4863380  17.9306250  48.3834470  45.2407080  18.4439179
  47.4539673  45.2320869  16.9577817  45.4739645  46.4610414  17.8665898
  44.7280879  46.9580089  18.3321984  45.3869987  46.2030543  16.8939756
  49.1718236  41.9527091  21.0380570  48.2436880  41.3487017  20.5066981
  50.4144565  41.8916153  20.5794842  51.1532690  42.4117140  21.0308741
  50.7415095  41.1210792  19.3831479  50.2096020  41.5205439  18.5196657
  52.2476745  41.2071018  19.1133385  52.4435498  42.1148380  18.5425960
  52.7749394  41.2566752  20.0660369  52.7731426  40.0185747  18.3295321
  52.8308408  38.9000421  18.8425719  53.1663364  40.2567230  17.0802607
  53.5245061  39.5009213  16.5140646  53.1046902  41.1921231  16.7043257
  50.3088931  39.6566047  19.5130379  49.8677841  39.0427696  18.5435255
  50.4232697  39.0982922  20.7125978  50.7813493  39.6253332  21.4962471
  50.0953246  37.6924379  20.9170772  50.4960172  37.0913583  20.1008370
  50.7044973  37.2039507  22.2263559  50.3259983  37.8344222  23.0309325
  50.3794286  36.1760839  22.3873534  52.2139328  37.2579687  22.2124782
  52.5771542  36.5709138  21.4481964  52.5273038  38.2726137  21.9667219
  52.8223341  36.8737188  23.5320042  52.7660143  37.6318551  24.4947536
  53.4163523  35.6879260  23.5868487  53.8419831  35.3791438  24.4491673
  53.4399686  35.0999070  22.7660093  48.5950882  37.4412838  20.9145625
  48.1530399  36.3159177  20.6927486  47.8147406  38.4881700  21.1579919
  48.2027525  39.3993049  21.3564338  46.3702774  38.3434370  21.1438630
  46.1120947  37.4088980  21.6419371  45.9342539  39.1789398  21.6915106
  45.8038049  38.3259054  19.7376733  44.6364231  38.0090804  19.5299461
  46.6413872  38.6681070  18.7662918  47.5794882  38.9696680  18.9879372
  46.2393142  38.6344939  17.3663602  45.2191072  39.0040545  17.2629109
  47.1612363  39.5135996  16.5355692  48.1739556  39.1333335  16.6693472
  46.8641296  39.3957202  15.4934886  47.1199629  40.9748316  16.9076105
  46.0854065  41.3168194  16.8786578  47.5129057  41.0926508  17.9174702
  47.9502020  41.7969795  15.9441393  49.0029311  41.5507471  16.0828117
  47.6525919  41.5559428  14.9236350  47.7415952  43.2697955  16.1937494
  46.6720786  43.4734704  16.1412963  48.1056585  43.4978515  17.1955217
  48.4558383  44.1161372  15.2029181  48.1183293  43.9052769  14.2746265
  48.2876754  45.0904708  15.4090615  49.4469385  43.9278711  15.2516568
  46.2947403  37.2120619  16.8392052  45.4650334  36.8051738  16.0244300
  47.2873677  36.4634232  17.3083842  47.9693865  36.8609822  17.9383815
  47.4260684  35.0653861  16.9357486  47.7378112  34.9875881  15.8941810
  48.4784577  34.3863884  17.8127371  48.1210929  34.3739132  18.8424138
  48.6171355  33.3629003  17.4643974  49.7147933  35.0783131  17.7501320
  50.3583865  34.6345873  18.3073527  46.0843706  34.3814075  17.1262351
  45.7032405  33.5039306  16.3532208  45.3645524  34.8037892  18.1583947
  45.7199700  35.5226692  18.7723892  44.0694316  34.2249379  18.4555200
  44.0117335  33.1833015  18.1396662  43.7726040  34.2986143  19.9628707
  43.5371771  35.3277251  20.2341720  42.5986324  33.4085898  20.2981812
  42.8335037  32.3791696  20.0275699  42.3930271  33.4648436  21.3671352
  41.7212214  33.7387519  19.7420836  45.0057454  33.8968612  20.7634715
  45.8279624  34.5729337  20.5289782  44.7821903  33.9532956  21.8288062
  45.2902311  32.8766279  20.5059976  42.9594986  34.9459299  17.6819974
  42.6165513  36.0940634  17.9725326  42.4046704  34.2421712  16.7023024
  42.7500396  33.3066436  16.5422790  41.3551827  34.7528202  15.8235031
  41.7873205  35.3543179  15.0237802  40.6057479  33.5750664  15.1988108
  39.7673965  33.3440664  15.8560058  40.2279134  33.9116777  14.2333917
  41.4595642  32.3219023  15.0027608  42.2719575  32.3534127  15.7287945
  40.8306226  31.4536709  15.1994990  42.0373977  32.2212422  13.6003653
  41.8580531  33.1836268  12.8191149  42.6669510  31.1838015  13.2836565
  40.3581972  35.6564239  16.5445476  39.6304122  35.2139948  17.4290901
  40.3122133  36.9189257  16.1314461  40.9742884  37.2563855  15.4474309
  39.3173610  37.8476554  16.6449788  39.4702518  38.7696665  16.0840695
  38.3546077  37.4139236  16.3746418  39.3161269  38.1691028  18.1400413
  38.2439928  38.4405720  18.6959658  40.4732433  38.1531256  18.8012035
  41.3375406  37.8731611  18.3599448  40.4927473  38.4608741  20.2252149
  39.4737458  38.5578055  20.5998338  41.1933982  37.3371286  20.9968018
  40.5725452  37.1202855  21.8660658  41.2109685  36.4690383  20.3378553
  42.5848792  37.6507925  21.4444364  43.1942212  37.8221260  20.5570538
  42.5498183  38.5617814  22.0419078  43.3311324  36.3115781  22.4354056
  43.0628139  36.9055319  24.0662738  41.9933150  37.0274965  24.2377258
  43.4663165  36.1917335  24.7844508  43.5620480  37.8665189  24.1902522
  41.1463204  39.8083245  20.5056535  41.0367969  40.3415036  21.6019868
  41.8073816  40.3704041  19.4992721  41.8332901  39.9168346  18.5972173
  42.5801411  41.5951851  19.6803335  43.2903265  41.5056677  20.5023569
  43.3546928  41.9850141  18.3975346  43.8669505  41.1035201  18.0119706
  42.4100886  42.5162858  17.3483734  41.8977663  43.3981236  17.7330667
  42.9729920  42.7848266  16.4544349  41.6759424  41.7503605  17.0983943
  44.4240080  42.9981036  18.7633211  45.1081640  42.5589291  19.4893779
  44.9778184  43.2817866  17.8683811  43.9550792  43.8821966  19.1952772
  41.7495018  42.8100256  20.1409059  42.2457142  43.6323905  20.9094807
  40.4907038  42.9292437  19.7064400  40.0927164  42.2550824  19.0683083
  39.6456856  44.0499444  20.1551816  40.1140278  44.9870384  19.8541672
  38.2361912  43.9929120  19.5574143  37.7516523  43.1188625  19.9925680
  37.7232505  44.8953245  19.8900457  38.1735014  43.9047588  18.0472991
  37.1508847  44.1272710  17.7425959  38.8479812  44.6501197  17.6258570
  38.5599756  42.5385120  17.5465711  38.1997819  41.5357516  18.2011953
  39.2329480  42.4715473  16.5034015  39.4934849  44.0326985  21.6604891
  39.7181149  45.0475419  22.3249439  39.1094499  42.8709247  22.1828546
  38.9837579  42.0760419  21.5725579  38.8888502  42.6866963  23.6118507
  38.1249714  43.3873192  23.9490687  38.4407730  41.2430099  23.9325410
  39.2786836  40.5625115  23.7811207  37.9735597  41.1586033  25.3806254
  37.1353071  41.8385324  25.5327095  37.6585348  40.1389713  25.6024600
  38.7921833  41.4378492  26.0439325  37.3054469  40.8199630  23.0054014
  37.6410227  40.9720729  21.9795592  37.1187576  39.7591564  23.1725419
  36.0618053  41.5795818  23.2332693  36.2476067  42.6405011  23.0658533
  35.2921223  41.2328082  22.5437511  35.7253428  41.4275861  24.2588375
  40.1918868  42.9370234  24.3615979  40.2080533  43.5798633  25.4068183
  41.2813865  42.4110306  23.8112581  41.1898049  41.8608618  22.9692210
  42.6129338  42.5766362  24.3889723  42.6876041  42.0445414  25.3373386
  43.6542233  41.9978675  23.4177412  43.2069245  41.1513756  22.8967090
  43.9732739  42.7442412  22.6902571  44.9041532  41.4827845  24.0833920
  45.8740334  42.3619556  24.5339401  45.7055202  43.4333498  24.4252309
  47.0494897  41.8979253  25.1180046  47.8026219  42.6044545  25.4668727
  47.2601293  40.5425335  25.2548003  48.1786854  40.1735196  25.7110713
  46.2981093  39.6468461  24.8093929  46.4598942  38.5742231  24.9161902
  45.1251573  40.1195186  24.2255331  44.3693909  39.4167677  23.8747365
  42.8794548  44.0744970  24.6420898  43.2339670  44.4803087  25.7514423
  42.6759967  44.8954945  23.6130850  42.3830821  44.5226786  22.7212842
  42.9153569  46.3340340  23.7181172  43.9364121  46.5171311  24.0528122
  42.7201094  47.0021149  22.3617012  41.7400151  46.7112072  21.9836972
  42.7465207  48.0818675  22.5084559  43.7882642  46.6015571  21.3591950
  44.9640727  46.4714721  21.7630888  43.4568175  46.4195206  20.1684629
  42.0045607  46.9934551  24.7489442  42.4374440  47.8591310  25.5091779
  40.7479743  46.5734796  24.7943879  40.3913675  45.9012200  24.1303111
  39.8329259  47.1125584  25.7893866  39.8022350  48.1996789  25.7164057
  38.4216473  46.5668988  25.5592077  38.4724374  45.4828970  25.6614806
  37.7840576  46.9757988  26.3430318  37.8390090  46.9224842  24.1918422
  38.0027241  47.9860161  24.0180657  38.3699593  46.3452274  23.4348955
  36.0754138  46.5681457  24.0782234  36.0578731  44.9677147  23.3313841
  36.5914856  44.2628154  23.9689371  35.0271953  44.6356879  23.2066358
  36.5440994  45.0155386  22.3570135  40.3110312  46.7618862  27.1973689
  40.2519362  47.5904442  28.1178918  40.8006355  45.5375620  27.3619861
  40.8440255  44.8819344  26.5949339  41.2535881  45.0948957  28.6772407
  40.4768037  45.2835737  29.4182574  41.5603970  43.5956105  28.6612386
  42.1353957  43.4436607  27.7477907  42.1751520  43.3386960  29.5238922
  40.3166832  42.7010069  28.6362089  39.5802932  43.1405296  27.9634159
  40.6724128  41.2866909  28.1521577  41.4084624  40.8463141  28.8247632
  39.7744592  40.6688852  28.1423462  41.0870168  41.3401893  27.1455089
  39.6871885  42.6742641  30.0210664  39.4025305  43.6857187  30.3109435
  38.8019867  42.0384207  30.0061518  40.4054230  42.2794669  30.7396576
  42.4912266  45.8967864  29.0659246  42.6188721  46.3309934  30.2130557
  43.3769988  46.1244239  28.0964960  43.2733289  45.6765808  27.1971694
  44.5556675  46.9622940  28.3227083  45.1433677  46.5566352  29.1462061
  45.4370024  47.0059504  27.0656181  44.7592631  47.2302067  26.2419204
  46.1717936  47.8056301  27.1588611  46.1575673  45.6792351  26.7881784
  45.4197493  44.8773312  26.7621857  46.8913396  45.7315257  25.4671841
  47.6297003  46.5329477  25.4925820  47.3941511  44.7803582  25.2923651
  46.1798910  45.9190218  24.6629537  47.1169526  45.3795454  27.9380436
  46.5559655  45.3032747  28.8694810  47.6317380  44.4380700  27.7464158
  47.8488522  46.1830957  28.0200739  44.1929418  48.3772194  28.7493864
  44.7463260  48.9047675  29.7117688  43.2478791  48.9857268  28.0404934
  42.8280973  48.5264710  27.2449013  42.8230155  50.3376921  28.3583463
  43.6751760  51.0162787  28.3203742  41.7623434  50.8198562  27.3436628
  40.8988682  50.1554542  27.3765362  41.4504023  51.8330329  27.5971699
  42.1883988  50.8117274  26.3404131  42.2640605  50.3866207  29.7743962
  42.5850309  51.2931399  30.5409019  41.4358875  49.4076222  30.1290458
  41.1572593  48.6922701  29.4727402  40.8890817  49.3581390  31.4770332
  40.3302898  50.2746474  31.6664086  39.9414635  48.1598567  31.6519651
  40.5327451  47.2456278  31.7036556  39.1273143  48.3062594  32.9199452
  38.5353745  49.2200920  32.8687896  38.4626784  47.4489494  33.0266120
  39.7968937  48.3552945  33.7786416  39.0508578  48.1075940  30.5381680
  38.4551848  47.3616014  30.6395044  42.0178866  49.2532594  32.4957647
  41.9702858  49.8873542  33.5471690  43.0435156  48.4682136  32.1834103
  43.0629467  47.9336545  31.3266907  44.1624364  48.3279215  33.1132077
  43.7938552  48.0020411  34.0858583  45.1641000  47.2942474  32.5991242
  44.6166272  46.4844491  32.1168387  45.8199600  47.7724693  31.8716275
  45.9433288  46.7693956  33.6661664  46.5643240  46.1235879  33.3213517
  44.8720936  49.6677061  33.3291730  45.2021017  50.0323044  34.4606843
  45.0943144  50.4030496  32.2426627  44.8459833  50.0424147  31.3325124
  45.7049607  51.7295709  32.3197757  46.6978299  51.6516554  32.7627645
  45.8381526  52.3438851  30.9299722  44.8604252  52.7032985  30.6090822
  46.5338385  53.1814630  30.9808094  46.3163356  51.3905537  30.0036276
  46.3927644  51.7966981  29.1371375  44.8854129  52.6741300  33.1761550
  45.4263197  53.3995203  34.0089273  43.5757414  52.6634078  32.9486102
  43.2104504  52.1043543  32.1909025  42.6431489  53.4691957  33.7237897
  42.8516664  54.5302592  33.5868089  41.2106606  53.1844577  33.2454354
  41.1734625  53.4855184  32.1984979  41.0740195  52.1054770  33.3177528
  40.1046595  53.8871123  34.0135441  39.1453240  53.5221778  33.6466668
  40.2075419  53.6384408  35.0698016  40.1725363  55.3930543  33.8398535
  41.1313048  55.7472230  34.2185705  40.0925411  55.6279471  32.7784744
  39.1014363  56.0858070  34.5550769  38.2870578  55.5477905  34.8147405
  39.1404008  57.3736771  34.8796570  40.1935696  58.1071714  34.5554800
  40.9664460  57.6848256  34.0611258  40.2193928  59.0857811  34.8039872
  38.1304203  57.9326398  35.5273554  37.3247986  57.3767985  35.7765825
  38.1700386  58.9124162  35.7693622  42.7833139  53.1758909  35.2221838
  42.9369842  54.0958378  36.0273596  42.7445782  51.8990631  35.5960505
  42.5667354  51.1716670  34.9182849  42.9307512  51.5128274  36.9963064
  42.1314787  51.9385913  37.6029264  42.9029484  49.9867222  37.1499589
  43.3757225  49.5128888  36.2896882  43.4302474  49.6971774  38.0589251
  41.5174919  49.4078674  37.2529516  40.4081584  50.2268142  37.2460674
  40.5421102  51.3061244  37.1736367  39.1308397  49.6900862  37.3301512
  38.2632292  50.3498539  37.3224457  38.9580204  48.3232609  37.4234202
  37.9550179  47.9013197  37.4870704  40.0549946  47.4938776  37.4359012
  39.9270642  46.4140546  37.5115073  41.3313417  48.0384147  37.3515483
  42.2041851  47.3856316  37.3624401  44.2481601  52.0266197  37.5658302
  44.2928681  52.5136970  38.6923673  45.3123682  51.8902958  36.7798646
  45.2038413  51.4397776  35.8824491  46.6460833  52.3547447  37.1667046
  46.9653126  51.8695719  38.0890924  47.6457902  52.0026274  36.0556701
  47.4733092  50.9535489  35.8152878  47.3756173  52.6202731  35.1991536
  49.1128934  52.2110472  36.3868533  49.3434896  53.2723936  36.2948204
  49.2873737  51.8895666  37.4136488  50.0144911  51.4080198  35.4395643
  51.0533605  51.6626268  35.6493849  49.8564011  50.3458529  35.6264025
  49.7409339  51.6812778  34.0305326  49.9640026  52.6060565  33.6912332
  49.2317688  50.7980289  33.1769968  48.9363017  49.5702217  33.5815222
  49.0990720  49.3055659  34.5425441  48.5498524  48.9053752  32.9267431
  49.0083223  51.1452471  31.9161264  49.2261334  52.0818760  31.6072823
  48.6214392  50.4713419  31.2709350  46.5952097  53.8658586  37.3822191
  46.9536436  54.3625855  38.4401707  46.1066046  54.5747271  36.3733210
  45.8418406  54.0855330  35.5302976  45.9882726  56.0235320  36.3955043
  46.9704585  56.4866406  36.4900579  45.3487634  56.4921998  35.0776878
  46.1327599  56.4489973  34.3216572  44.5718017  55.7667544  34.8365248
  44.7491571  57.8842260  35.1043756  43.8434595  57.8356768  35.7089048
  45.4732859  58.5400374  35.5877500  44.3342366  58.5596275  33.4492889
  42.7790098  57.6944136  33.0682790  42.0338810  57.9343982  33.8267574
  42.4164513  58.0113492  32.0904223  42.9539593  56.6185834  33.0591489
  45.1801291  56.5215816  37.5900924  45.4405873  57.6049484  38.1182135
  44.1980125  55.7396194  38.0311774  44.0153909  54.8336506  37.6237841
  43.3441640  56.1911965  39.1235825  43.2369543  57.2749904  39.0789048
  41.9567613  55.5592358  39.0303382  42.1010839  54.4795537  38.9908833
  41.4258459  55.8211037  39.9455726  41.1537113  55.9991604  37.8441620
  41.0347912  57.0826538  37.8431757  41.6361459  55.6862752  36.9181697
  39.5427715  55.2310919  37.9563436  38.7693244  56.2217867  39.2417662
  38.7305821  57.2637929  38.9242431  37.7571314  55.8592461  39.4210158
  39.3506505  56.1438369  40.1605073  43.9293912  55.8367629  40.4741561
  43.4146492  56.2753968  41.5013513  44.9738768  55.0167728  40.4879432
  45.4024580  54.6805975  39.6374119  45.5486555  54.6100973  41.7537605
  46.4809033  54.0689587  41.5919513  45.8439105  55.8501523  42.5931950
  45.7657083  56.7255226  41.9484388  45.1053392  55.9205610  43.3917281
  47.2166090  55.8274059  43.2085805  47.5561212  54.9164507  43.9675521
  48.0219339  56.8396276  42.8934805  48.9554049  56.8766392  43.2773579
  47.6957197  57.5658833  42.2720002  44.5087847  53.7534773  42.4626807
  44.2860931  53.9074503  43.6691987  43.8575322  52.8747812  41.7042734
  44.0410857  52.8187593  40.7126742  42.8585963  51.9827947  42.2721881
  42.0256493  52.5704561  42.6581319  42.3206908  51.0024090  41.2156808
  41.9184189  51.6052104  40.4014899  43.1426619  50.3913015  40.8428387
  41.2126934  50.0876571  41.7731399  41.5722130  49.5639494  42.6589032
  40.0208672  50.9481682  42.1441927  39.6604773  51.4718695  41.2587805
  39.2258158  50.3169247  42.5410878  40.3182361  51.6752492  42.8998549
  40.8021225  49.0350611  40.7663275  41.6639267  48.4172804  40.5138599
  40.0192859  48.4084855  41.1937279  40.4270166  49.5201950  39.8651951
  43.4757186  51.1877253  43.4184388  44.4606111  50.4779423  43.2261554
  42.8867033  51.3047989  44.6017987  42.0916854  51.9183730  44.7093757
  43.3735590  50.5914564  45.7769855  44.4574794  50.4869510  45.7290860
  43.0121249  51.3697403  47.0472807  41.9242323  51.4124637  47.0998516
  43.3941436  50.7991898  47.8938230  43.5771434  52.7807401  47.0911150
  43.2197827  53.3330039  46.2219782  43.2276013  53.2696005  48.0004763
  45.0942590  52.7958998  47.0849864  45.7283548  52.3854665  48.0574040
  45.6844446  53.2664806  45.9869610  46.6925234  53.2976834  45.9330646
  45.1210217  53.5898192  45.2135865  42.7821533  49.1812150  45.8578273
  41.6708921  48.9343504  45.3856214  43.5359338  48.2627175  46.4592716
  44.4553515  48.4936773  46.8077368  43.0562247  46.9026634  46.6307505
  42.9522166  46.4618269  45.6393149  43.8116005  46.3547319  47.1940247
  41.7299095  46.8017341  47.3569346  40.8962796  45.9701024  47.0136099
  41.5289058  47.6584496  48.3508883  42.2720460  48.2849561  48.6253545
  40.2837438  47.7022274  49.0926620  40.0583598  46.7167263  49.5002020
  40.3949682  48.7012033  50.2559338  40.7679843  49.6327925  49.8303758
  39.3832879  48.8535505  50.6319569  41.3110552  48.2627880  51.4122373
  41.0880466  48.9028766  52.2658500  41.0655959  47.2299287  51.6593216
  42.7981377  48.3656964  51.0733502  43.2222583  49.3930641  50.4932164
  43.5450931  47.4113823  51.3847796  39.1069188  48.0917072  48.1896707
  38.0056932  47.5491647  48.3239084  39.3412762  49.0358888  47.2780042
  40.2605053  49.4466242  47.1979185  38.2946317  49.4990541  46.3710763
  37.3895979  49.7161854  46.9384096  38.7301343  50.7736093  45.6359399
  39.6586008  50.5321107  45.1185158  37.9526382  50.9910663  44.9036065
  38.9460074  51.9913394  46.5228836  37.9884573  52.2605209  46.9686862
  39.6462928  51.7104857  47.3095352  39.4997534  53.1828308  45.7522802
  40.5094937  53.0102453  45.0433883  38.9284492  54.2900832  45.8482418
  38.0253921  48.4050312  45.3500411  36.8839368  48.1895436  44.9386364
  39.0852741  47.7096056  44.9581195  40.0029276  47.9577638  45.2993364
  38.9786762  46.6305893  43.9859972  38.5548866  47.0070639  43.0549932
  40.3647964  46.0504965  43.6931967  40.9014839  46.7146231  43.0157001
  40.9369613  45.9312325  44.6132529  40.3269661  44.6979807  43.0308050
  39.8682069  44.5653853  41.7352821  39.5496402  45.4580947  41.1970581
  39.8086347  43.3286854  41.1195269  39.4432940  43.2448721  40.0960025
  40.2165504  42.1883698  41.8094711  40.1724123  41.2090012  41.3330375
  40.6787659  42.3055065  43.1047047  40.9996888  41.4195138  43.6525417
  40.7349482  43.5606069  43.7129813  41.1023382  43.6550449  44.7348453
  38.0290799  45.5175178  44.4371342  37.1762539  45.0829849  43.6653738
  38.1702295  45.0509076  45.6779604  38.8746270  45.4187959  46.3013236
  37.3235611  43.9600216  46.1560163  37.2666560  43.1574378  45.4206794
  37.8138588  43.3632654  47.5061797  37.1224436  42.5821962  47.8223681
  39.1923662  42.7793708  47.3497485  39.8844822  43.5599989  47.0340013
  39.5224709  42.3654752  48.3025453  39.1698086  41.9892105  46.5992557
  37.7925107  44.4405084  48.6137667  36.7757629  44.8125363  48.7399455
  38.1385871  44.0053401  49.5512950  38.4481003  45.2646295  48.3324706
  35.8776371  44.4131746  46.3403697  34.9656182  43.6097010  46.2312932
  35.6601972  45.6876876  46.6382594  36.4239553  46.3215319  46.8253808
  34.2950893  46.2082826  46.7042770  33.7070945  45.5976761  47.3894930
  34.2766766  47.6529140  47.1994759  35.0754177  48.2152486  46.7158523
  33.3158947  48.1089220  46.9606142  34.5110110  47.8792631  48.9823731
  34.4285248  49.2066015  48.9660270  33.6556013  46.1662201  45.3217721
  32.4968051  45.7736210  45.1694848  34.4360189  46.5730343  44.3248090
  35.3861136  46.8581876  44.5148278  33.9599468  46.6351207  42.9554670
  33.0800545  47.2761928  42.9014728  35.0330991  47.2033429  42.0366826
  35.9278334  46.6223252  42.2602183  34.7154670  47.0013003  41.0137512
  35.3414309  48.6908961  42.1890598  35.7192691  48.8931923  43.1912651
  36.4014037  49.0705690  41.1602643  36.0240893  48.8689745  40.1577213
  36.6354675  50.1310604  41.2533929  37.3032726  48.4834012  41.3333737
  34.0654113  49.5302070  41.9889244  33.3219493  49.2451748  42.7333170
  34.3042200  50.5877906  42.1011236  33.6658370  49.3524170  40.9905106
  33.5808101  45.2589310  42.4704295  32.5614685  45.0878696  41.8111870
  34.4161025  44.2766424  42.7845072  35.2724133  44.4509480  43.2909149
  34.1350177  42.9161436  42.3524663  33.9750095  42.8911829  41.2745640
  35.3136452  42.0093131  42.6913637  36.2247818  42.5879958  42.5395228
  35.2260478  41.7400280  43.7439378  35.3695094  40.7568648  41.8559031
  34.3505358  40.4247018  41.6572543  35.8658518  40.9884218  40.9134979
  36.1272919  39.6591713  42.5678137  35.5632239  39.3702282  43.4546271
  36.2091257  38.8050264  41.8956238  37.4952323  40.1078559  42.9718909
  38.0703607  40.3760160  42.0856528  37.4182498  40.9733129  43.6300377
  38.1800748  38.9973505  43.6905552  38.2518948  38.1954434  43.0807301
  39.1051386  39.2946531  43.9661785  37.6475320  38.7490027  44.5120299
  32.8508711  42.3976063  43.0074936  32.0615015  41.6922743  42.3792155
  32.6304800  42.7645436  44.2617287  33.3118028  43.3113355  44.7685985
  31.4117537  42.3664272  44.9532659  31.2521087  41.2948274  44.8337392
  31.5175769  42.6817303  46.4483333  31.7296526  43.7442405  46.5674769
  30.5653291  42.4463006  46.9236197  32.5488214  41.9234729  47.0563222
  32.5953807  42.1381318  47.9908561  30.1954901  43.0744845  44.3851879
  29.0986596  42.5366385  44.3797631  30.3841744  44.2991725  43.9189641
  31.2676304  44.7791886  44.0148256  29.2793381  45.0098177  43.3098220
  28.4090373  44.9357158  43.9618838  29.6280981  46.5031163  43.0817370
  30.6316092  46.5743269  42.6622194  28.6230272  47.1439212  42.1147357
  27.6192753  47.0735032  42.5338111  28.8806202  48.1922940  41.9642003
  28.6544191  46.6216801  41.1585046  29.5886385  47.2439740  44.4259627
  28.5531585  47.2376277  44.7663178  30.2035475  46.6761491  45.1242186
  30.0940098  48.6863534  44.3583586  29.4792574  49.2549571  43.6605985
  30.0337112  49.1397673  45.3477418  31.1296464  48.6934785  44.0184969
  28.8887594  44.3466688  42.0015179  27.7048021  44.1647920  41.7267071
  29.8875333  43.9499087  41.2184470  30.8441996  44.1741182  41.4521543
  29.6298520  43.2429703  39.9766993  28.9952802  43.8258881  39.3091482
  30.9538861  42.8935278  39.2548816  31.6278692  42.4188362  39.9679841
  30.6955550  41.9217295  38.0550724  30.0219751  42.3959418  37.3412703
  31.6407816  41.6908938  37.5637860  30.2437801  41.0007462  38.4235672
  31.6382598  44.1922970  38.7957213  30.9452751  44.7014050  38.1258841
  31.7984725  44.8028035  39.6843794  32.9663072  43.9759390  38.0827583
  32.8068134  43.3658588  37.1936780  33.3840661  44.9396110  37.7913599
  33.6600104  43.4672549  38.7521731  28.8102513  41.9720270  40.2266506
  27.7918741  41.7502243  39.5630042  29.2480023  41.1554918  41.1858421
  30.1135579  41.3636574  41.6628954  28.5465256  39.9210849  41.5307134
  28.5206762  39.2539709  40.6690928  29.2720834  39.2042750  42.6873185
  30.2328362  38.8925570  42.2775806  29.4361655  39.9211302  43.4918654
  28.5289510  37.9785671  43.2380128  27.5164808  38.2629504  43.5245980
  28.4680986  36.8993668  42.1585904  29.4802670  36.6141184  41.8718025
  27.9411781  36.0271259  42.5454384  27.9393685  37.2857059  41.2872196
  29.2399895  37.4468346  44.5113163  29.2539460  38.2266573  45.2727500
  28.7031571  36.5778312  44.8917704  30.2628575  37.1621095  44.2647971
  27.0801039  40.1500407  41.9049599  26.1928852  39.4244302  41.4539284
  26.8179991  41.1659042  42.7212776  27.5542981  41.7790219  43.0407300
  25.4727610  41.3921181  43.2138288  24.9567136  40.4408546  43.3437977
  25.5262167  42.1100773  44.5688436  26.1071742  43.0188003  44.4113313
  24.5039331  42.3751962  44.8385624  26.1535311  41.2948315  45.6947957
  27.1601686  40.9849735  45.4141361  26.2196720  42.1598386  46.9346497
  25.2132963  42.4697265  47.2162100  26.6662134  41.5921212  47.7509821
  26.8272164  43.0416341  46.7311137  25.3186920  40.0489072  45.9640043
  25.2741916  39.4388135  45.0618376  25.7741182  39.4728088  46.7694848
  24.3097150  40.3425606  46.2535421  24.5990905  42.2086013  42.2551375
  23.3714495  42.1279600  42.3295718  25.2100461  42.9984443  41.3762954
  26.2158432  43.0140711  41.2855907  24.4285407  43.9198444  40.5616284
  23.4384691  44.0470640  40.9994326  25.1119542  45.2942989  40.4850134
  25.1569374  45.7236453  41.4858817  26.1236569  45.1572652  40.1032025
  24.3747538  46.2643134  39.5722460  24.7928663  46.4865587  38.4403634
  23.2805673  46.8361895  40.0552155  22.7601161  47.4864721  39.4839337
  22.9724584  46.6189518  40.9922200  24.1733102  43.4042234  39.1365623
  23.1424313  43.7092472  38.5480991  25.0937266  42.6230924  38.5782649
  25.8940990  42.3104162  39.1090539  25.0198524  42.2680319  37.1593002
  25.0275066  43.1684768  36.5451019  26.2238921  41.4089062  36.7806375
  26.3559803  40.6191006  37.5201367  26.0605175  40.9634772  35.7993110
  27.3831507  42.2182546  36.7435633  28.1416637  41.6800703  36.5056232
  23.7208923  41.5589171  36.7597845  23.1335332  41.8657032  35.7174887
  23.2639142  40.6182208  37.5804956  23.7215941  40.4115219  38.4567969
  22.0757572  39.8558015  37.2258498  21.8946001  40.0073990  36.1617541
  22.2940930  38.8039735  37.4104756  20.8283200  40.2448741  37.9998917
  19.7856655  39.6046924  37.8466212  20.9181377  41.2804178  38.8338816
  21.7585727  41.8385350  38.8815628  19.8023711  41.6292572  39.7152090
  19.4449930  40.7472432  40.2466518  20.1899308  42.7133730  40.7573200
  21.1540942  42.4545048  41.1948990  20.2835905  44.0807960  40.0978139
  19.3196061  44.3405741  39.6603777  20.5561668  44.8268640  40.8442622
  21.0422124  44.0562594  39.3155145  19.1740364  42.7329850  41.8688360
  19.1473603  41.7575921  42.3546334  19.4481474  43.4945452  42.5988969
  18.1902541  42.9610302  41.4586306  18.6309233  42.1570887  38.8946549
  17.4696874  41.9836124  39.2719109  18.9393602  42.7906869  37.7661009
  19.9050097  42.9121015  37.4961404  17.9046828  43.3784348  36.9195879
  17.1298520  43.8323395  37.5374122  18.5147067  44.4641909  36.0212392
  19.1877485  43.9792503  35.3141702  17.6930437  44.9311417  35.4781673
  19.2735290  45.5222751  36.7958516  18.6369080  46.2858827  37.7680683
  17.5763118  46.1177028  37.9550192  19.3227341  47.2432193  38.4912856
  18.8052542  47.8397852  39.2425680  20.6646404  47.4537552  38.2472729
  21.3431927  48.4004094  38.9877523  20.7860779  48.8419659  39.6329272
  21.3246174  46.7112188  37.2819487  22.3835204  46.8772534  37.0838139
  20.6274920  45.7505229  36.5652153  21.1392578  45.1587975  35.8062312
  17.1978078  42.3242473  36.0630896  16.2106489  42.6198625  35.4005046
  17.6971961  41.0940143  36.0692695  18.5301163  40.8630284  36.5917529
  17.0801270  40.0508229  35.2522045  16.1699883  40.4314228  34.7886417
  18.0354847  39.5616797  34.1375580  17.5344028  38.7908439  33.5520417
  18.4219600  40.7173338  33.2282382  18.9235420  41.4884150  33.8130022
  19.0941840  40.3581118  32.4490247  17.5256088  41.1351362  32.7698757
  19.2167692  38.9960841  34.7223429  19.8053850  38.6945316  34.0264996
  16.6064438  38.8314014  36.0417515  16.7158943  37.7019154  35.5635664
  16.0737642  39.0499076  37.2413504  16.0673113  39.9778548  37.6400628
  15.5248140  37.9525724  38.0328490  16.1710370  37.0787313  37.9498022
  15.4273402  38.3493313  39.5042454  15.2885937  39.4268541  39.5925245
  14.5893328  37.8357974  39.9755486  16.6500119  38.0057080  40.3090061
  17.3029247  36.7927302  40.1316064  16.9171935  36.0839464  39.3988465
  18.4300718  36.4789050  40.8713970  18.9339907  35.5239660  40.7222064
  18.9147361  37.3762097  41.7976318  19.8030451  37.1346914  42.3813062
  18.2721730  38.5843143  41.9857617  18.6527955  39.2936678  42.7206387
  17.1482585  38.8942438  41.2438797  16.6434414  39.8488315  41.3922777
  14.1474670  37.5251282  37.5359367  13.2146912  38.3290454  37.5033721
  14.0358752  36.2508503  37.1694099  14.8513647  35.6594957  37.2427307
  12.8114275  35.6759076  36.6227082  12.6953854  35.9532807  35.5749976
  12.8848834  34.1485349  36.7195888  13.7225512  33.8856011  36.0736183
  13.1321792  33.9030631  37.7523949  11.6454365  33.3619778  36.2918970
  10.8051972  33.6327217  36.9312691  11.3068931  33.6911536  34.8413079
  12.1465384  33.4202390  34.2012298  10.4232412  33.1299201  34.5375365
  11.1086619  34.7588385  34.7472141  11.8996986  31.8682957  36.4720847
  12.1168595  31.6599563  37.5197179  11.0152179  31.3092173  36.1667548
  12.7489115  31.5671718  35.8586837  11.5401888  36.1728121  37.3269306
  10.9527545  37.1861284  36.9403429  11.1204693  35.4495257  38.3616060
  11.6624691  34.6519568  38.6619715   9.8669977  35.7350190  39.0538868
   9.0376935  35.7193784  38.3467028   9.6105769  34.6755675  40.1337348
  10.4327447  34.6975414  40.8490365   8.6781684  34.9144811  40.6452373
   9.5169945  33.3801407  39.5604585   9.3567713  32.7346658  40.2527667
   9.8446784  37.1222699  39.6891400  10.8645820  37.8107894  39.7702797
   8.6581856  37.5222387  40.1320913   7.8585052  36.9224567  39.9876195
   8.4579744  38.7800458  40.8267392   9.4147965  39.1773450  41.1654779
   7.8165616  39.7905277  39.8914966   8.4538245  39.9101346  39.0153177
   6.8421850  39.4120892  39.5825069   7.6551631  41.0396961  40.5297802
   7.2488989  41.6603030  39.9203574   7.5340463  38.5117434  42.0061118
   6.6911409  39.3365126  42.3581164   7.6969636  37.3311705  42.5907891
   8.3876560  36.6948375  42.2191392   6.9290589  36.9131880  43.7498253
   5.8867279  37.2050434  43.6215062   6.9944973  35.3955776  43.9136717
   6.4389526  35.1084622  44.8064399   6.3909696  34.7100881  42.6998750
   6.9463154  34.9963756  41.8067176   6.4436211  33.6290301  42.8288738
   5.3492858  35.0122778  42.5918161   8.3650515  34.9924921  44.0421788
   8.4098644  34.0391037  44.1453421   7.5015910  37.5638262  44.9968886
   8.5449814  38.2142195  44.9347985   6.8147119  37.3830128  46.1238831
   5.9586072  36.8473047  46.1097074   7.2455028  37.9623099  47.3880303
   7.2088160  39.0502425  47.3318528   6.3197436  37.4978484  48.5225784
   5.3756645  37.2707216  48.0273742   6.7573703  36.5773937  48.9090317
   6.0680354  38.4682480  49.6801627   5.3436723  39.2235911  49.3754404
   5.5223843  37.6938316  50.8674159   6.2464438  36.9385564  51.1730236
   5.3406196  38.3784232  51.6959065   4.5879567  37.2079793  50.5865369
   7.3517544  39.1769207  50.0698543   7.7318960  39.7370728  49.2155584
   7.1532961  39.8622940  50.8938562   8.0936207  38.4412375  50.3805046
   8.6888769  37.5547889  47.6971243   9.4980825  38.3811247  48.0938476
   9.0063275  36.2809907  47.5084973   8.3201029  35.6348898  47.1455250
  10.3348859  35.7693466  47.8340764  10.5623807  35.9508596  48.8845041
  10.3800141  34.2677895  47.5784913   9.4606110  33.8543743  47.9930813
  10.3810965  34.1367949  46.4963918  11.5727697  33.5462938  48.1759083
  12.4936530  34.0094827  47.8216050  11.5297665  33.6097016  49.2632133
  11.5445576  32.0842186  47.7515885  10.5270737  31.7164271  47.8840834
  11.8131180  32.0363335  46.6962773  12.4975255  31.2281226  48.5528037
  13.5166672  31.5731263  48.3783811  12.2576340  31.3257740  49.6115839
  12.3807313  29.7954619  48.1462039  12.6033989  29.7046954  47.1652450
  13.0232775  29.2376374  48.6903235  11.4365548  29.4754553  48.3081470
  11.3943864  36.4713218  46.9850113  12.4660247  36.8215596  47.4711819
  11.0728251  36.6805305  45.7114576  10.1845718  36.3500611  45.3623225
  11.9753892  37.3497020  44.7818139  12.9598950  36.8830318  44.8144700
  11.4317386  37.2415452  43.3611943  11.3113413  36.1882559  43.1078458
  10.4629938  37.7389857  43.3144331  12.3183825  37.8491429  42.4413087
  11.9609850  37.7718760  41.5536733  12.1545716  38.8217339  45.1469574
  13.2671724  39.3599175  45.1015375  11.0507189  39.4703581  45.5026269
  10.1499675  39.0157180  45.4573660  11.1023062  40.8560288  45.9404357
  11.5483289  41.4724887  45.1599613   9.7013268  41.3785410  46.2324147
   9.2391564  40.5985238  46.8374527   9.8222591  42.2799244  46.8332335
   8.8085841  41.6851160  45.0268956   8.6858693  40.7816708  44.4295443
   7.4464024  42.1662003  45.5038273   7.5682695  43.0699402  46.1009047
   6.8149410  42.3829958  44.6422258   6.9786346  41.3908414  46.1105498
   9.4670717  42.7426373  44.1561162  10.4322845  42.3764952  43.8062541
   8.8284410  42.9578155  43.2994071   9.6133856  43.6530644  44.7373336
  11.9586936  40.9804430  47.1868272  12.7272344  41.9266109  47.3209107
  11.8284830  40.0150430  48.0914773  11.1589270  39.2710545  47.9562911
  12.6271693  40.0127612  49.3106344  12.4829280  40.9504725  49.8472825
  12.2108946  38.8557722  50.2256304  12.4229363  37.9280158  49.6942119
  12.8295846  38.9103610  51.1213664  10.7355556  38.8890094  50.6231304
  10.5606597  39.8400553  51.1261452  10.1445110  38.8484121  49.7081893
  10.3252061  37.7429838  51.5450326  10.7629865  36.5865338  51.3247649
   9.5511480  38.0077895  52.4923345  14.0960130  39.8795501  48.9339198
  14.9463936  40.5647517  49.4898278  14.3803307  39.0103847  47.9690483
  13.6419245  38.4671913  47.5450240  15.7474638  38.7848603  47.5214874
  16.3638827  38.4654045  48.3617701  15.7846337  37.6926388  46.4423490
  15.1231514  38.0264447  45.6429029  16.8099552  37.6578103  46.0741061
  15.3627526  36.3012205  46.9031672  14.5424255  36.4229249  47.6105230
  15.0095683  35.7550997  46.0284603  16.4870610  35.5265907  47.5621371
  17.3091804  34.9203859  46.8349504  16.5472747  35.5233853  48.8120899
  16.3586473  40.0724020  46.9710685  17.4818617  40.4284892  47.3218926
  15.6144089  40.7678181  46.1156782  14.7076164  40.4182372  45.8406876
  16.0893291  42.0113805  45.5130661  17.0585114  41.8501127  45.0410728
  15.1019704  42.4915077  44.4495768  14.1267120  42.5826300  44.9277682
  15.4353257  43.4739465  44.1152292  14.9943261  41.5581389  43.2523507
  15.9716205  41.5013807  42.7730023  14.7090610  40.5698015  43.6127881
  13.9605466  42.0489405  42.2425845  13.0076565  42.1754924  42.7564756
  14.2907215  43.0101020  41.8485635  13.7905772  41.0585872  41.0919883
  14.7346528  41.0061390  40.5497052  13.5624011  40.0817904  41.5184890
  12.6960020  41.4603140  40.1508264  12.9074535  42.3652196  39.7551829
  12.6217664  40.7779323  39.4099187  11.8210373  41.5085567  40.6530302
  16.3008584  43.1165899  46.5431223  17.2321050  43.9163893  46.4353421
  15.4247168  43.1658207  47.5376731  14.6448617  42.5246564  47.5665457
  15.5587989  44.1354446  48.6102091  15.5182770  45.1470044  48.2062242
  14.4180368  43.9647170  49.6174185  13.4802145  44.1181831  49.0835302
  14.4538007  42.9455864  50.0023780  14.5083037  44.9437252  50.7711467
  14.2556229  46.1459273  50.5472681  14.8380746  44.5141801  51.9012065
  16.8974147  43.8930676  49.2960911  17.6994801  44.8081892  49.4709696
  17.1324313  42.6392045  49.6601414  16.4243369  41.9315797  49.5260936
  18.3774997  42.2545579  50.3009983  18.4963200  42.7850554  51.2457486
  18.3626557  40.7513939  50.5830438  17.5687577  40.5060259  51.2884654
  18.2049251  40.2031850  49.6542338  19.6347221  40.2344425  51.1740254
  20.0481306  40.5584009  52.4489444  21.2039186  39.9716129  52.6966985
  21.6997056  40.1067981  53.6579576  21.5561477  39.2757665  51.6296626
  22.3961196  38.7239440  51.5294678  20.5891955  39.4214570  50.6645892
  20.6969198  38.9166195  49.7045706  19.5946668  42.6195169  49.4407359
  20.5483808  43.2390061  49.9239798  19.5611602  42.2435178  48.1676378
  18.7842201  41.7240110  47.7847850  20.6933349  42.5394513  47.2945393
  21.5969135  42.0742485  47.6885332  20.4425953  42.0389218  45.8564319
  19.4298330  42.3069651  45.5554906  21.4445659  42.6770111  44.8959132
  22.4576074  42.4090188  45.1959594  21.2586250  42.3169215  43.8840524
  21.3334070  43.7610281  44.9214070  20.5596811  40.5146813  45.8198298
  21.6064871  40.2684001  45.9977163  19.9516268  40.1259370  46.6366819
  20.1100419  39.8922488  44.5165280  20.7179871  40.2801873  43.6992115
  20.2245500  38.8096872  44.5717307  19.0631267  40.1377263  44.3381761
  20.9913766  44.0344051  47.2603922  22.1371430  44.4463506  47.3708472
  19.9546200  44.8452639  47.1321154  19.0230070  44.4794859  46.9964580
  20.1380541  46.2865897  47.1149121  20.8819064  46.5586324  46.3660626
  18.8242415  46.9781678  46.7700641  18.0215748  46.5303669  47.3559820
  18.8722632  48.0471009  46.9778526  18.4339544  46.8386981  45.3325895
  19.3084781  47.0932623  44.2970517  18.7010024  46.8624464  43.1444454
  19.2264643  47.0055544  42.2002480  17.4666873  46.4690495  43.3976236
  16.7702658  46.2215989  42.7092449  17.2728903  46.4477530  44.7572453
  16.3072802  46.1493961  45.1655118  20.6755724  46.8126999  48.4346238
  21.5243621  47.7000601  48.4527602  20.1891126  46.2614966  49.5423959
  19.4767693  45.5468186  49.4987874  20.6623192  46.6894590  50.8585017
  20.4872081  47.7585457  50.9788715  19.9294923  45.9469619  51.9719216
  19.8190457  44.9129439  51.6452604  20.5702162  45.9826360  52.8530006
  18.5739441  46.5135766  52.3131751  18.7041064  47.5059512  52.7448593
  17.9826639  46.5895771  51.4006436  17.8512338  45.6137834  53.3144584
  17.2011083  44.9300334  52.7686364  18.5921020  45.0418004  53.8730721
  17.0396959  46.3773498  54.2592878  17.2720320  46.2950106  55.2387466
  16.0308704  47.1717960  53.9106919  15.6998230  47.3189043  52.6343935
  16.2169669  46.8244929  51.9214983  14.9321863  47.9246294  52.3815485
  15.3438106  47.8149598  54.8399526  15.5874826  47.7009003  55.8134589
  14.5786361  48.4172008  54.5717879  22.1437023  46.4353089  51.0032950
  22.8765234  47.2772709  51.5086565  22.5819016  45.2664542  50.5590989
  21.9410924  44.5708661  50.2046697  23.9948936  44.9411422  50.6025924
  24.3935204  45.1191286  51.6013500  24.2552968  43.4700438  50.2232819
  23.8043610  43.2628294  49.2528086  25.7508497  43.2126319  50.1517177
  26.2024456  43.4192011  51.1220224  25.9283711  42.1712391  49.8832259
  26.1962734  43.8625100  49.3984861  23.6113967  42.5395416  51.2491398
  22.5361120  42.7160149  51.2760090  23.8021280  41.5031554  50.9705274
  24.0357753  42.7344590  52.2340311  24.7857278  45.8388921  49.6602068
  25.8934109  46.2591310  49.9889779  24.2151188  46.1433404  48.4970600
  23.3516159  45.7057895  48.2089430  24.8689406  47.0591417  47.5698654
  25.8860803  46.7181132  47.3769260  24.1135428  47.1250284  46.2379363
  23.0596784  47.1817264  46.5104330  24.4066411  48.0433460  45.7291277
  24.3363176  45.9275098  45.3013789  24.1828015  45.0017285  45.8558720
  23.3553271  45.9921762  44.1427802  23.5085564  46.9175328  43.5875011
  23.5169371  45.1410809  43.4812519  22.3357800  45.9643699  44.5272942
  25.7760145  45.9280760  44.7872557  26.4634116  45.8569969  45.6301865
  25.9258697  45.0761346  44.1240510  25.9667333  46.8515012  44.2404364
  25.0260948  48.4608240  48.1505841  26.0760007  49.0759174  47.9993567
  23.9992125  48.9603293  48.8284013  23.1251631  48.4601161  48.9053681
  24.1119073  50.2626764  49.4814449  24.3847135  51.0139746  48.7403465
  22.7965910  50.6785171  50.1365673  22.5042963  49.8723161  50.8093993
  22.9762850  51.5855596  50.7137016  21.6833812  50.9291660  49.1333957
  21.8888147  51.6560820  48.1341789  20.5800679  50.3986556  49.3567506
  25.1942824  50.1876804  50.5539653  25.9415172  51.1381489  50.7671220
  25.2816511  49.0395524  51.2158095  24.6313946  48.2886142  51.0331692
  26.2986216  48.8380504  52.2349684  26.1743240  49.5688381  53.0340920
  26.1771232  47.4395986  52.8303479  25.1146674  47.1979364  52.8601157
  26.6851964  46.7582641  52.1478927  26.7699552  47.2950144  54.2268606
  27.1246389  46.2727942  54.3586414  27.6067105  47.9856859  54.3313381
  25.7130223  47.6094218  55.2900397  25.3615370  48.6286250  55.1294715
  24.8830573  46.9147930  55.1606244  26.2670501  47.4804318  56.7031974
  25.4426980  47.6117335  57.4041283  26.6821263  46.4787548  56.8147950
  27.3239038  48.4893736  56.9862040  26.9393770  49.4176211  56.8832702
  27.6614590  48.3675585  57.9303002  28.0880501  48.3676039  56.3370880
  27.6826091  49.0193480  51.6260951  28.4894390  49.8041957  52.1131627
  27.9482745  48.2912223  50.5480251  27.2747181  47.6245272  50.1988279
  29.2316056  48.3990621  49.8654142  30.0381604  48.1744182  50.5633423
  29.3072198  47.4375612  48.6691427  28.4991304  47.6664249  47.9743669
  30.6447855  47.5893545  47.9588421  31.4534028  47.3601870  48.6529032
  30.6874256  46.9033472  47.1128654  30.7527732  48.6133886  47.6013621
  29.1309366  45.9929413  49.1482161  29.9872816  45.7551208  49.7792592
  28.2197466  45.9596056  49.7454774  29.0346370  44.9736130  48.0167567
  29.9457265  45.0060401  47.4192920  28.9111059  43.9751199  48.4361027
  28.1781923  45.2105265  47.3855085  29.5120251  49.8149491  49.3693982
  30.6652491  50.2390326  49.3109803  28.4626315  50.5473612  49.0095778
  27.5317536  50.1568357  48.9770882  28.6406915  51.9328453  48.6214098
  29.3647123  51.9802288  47.8079923  27.3200101  52.5799943  48.1454898
  26.5675272  52.4749612  48.9270509  27.5385338  54.0534252  47.8482616
  28.2906056  54.1592482  47.0664117  26.6021248  54.4999083  47.5137617
  27.8799132  54.5599846  48.7510120  26.8673370  51.9259438  46.9537725
  26.0471969  52.3288671  46.6594541  29.1919001  52.7545011  49.7875885
  30.0986405  53.5666792  49.6035705  28.6459622  52.5282927  50.9798278
  27.9209807  51.8333854  51.0875547  29.0780650  53.2662831  52.1622213
  28.9915578  54.3365654  51.9748404  28.2204454  52.9123662  53.3750055
  28.3621937  51.8503576  53.5753658  28.5818617  53.4930930  54.2236719
  26.7515207  53.1926265  53.1625804  26.3966224  54.1884183  52.4981711
  25.9391881  52.4012205  53.6790390  30.5205113  52.9184472  52.4787205
  31.2843964  53.7640474  52.9292111  30.8908837  51.6661976  52.2375582
  30.2315985  51.0042884  51.8537371  32.2442821  51.2048667  52.5288509
  32.4920997  51.4262165  53.5669694  32.3581637  49.6943138  52.3102258
  32.1907410  49.4814563  51.2544031  33.7201912  49.1860042  52.7157531
  33.8881567  49.3981019  53.7716422  33.7714125  48.1100227  52.5492014
  34.4860538  49.6822692  52.1197027  31.3669130  49.0304786  53.0981084
  31.4341978  48.0822147  52.9644349  33.2583274  51.9129360  51.6268642
  34.3601326  52.2614381  52.0615281  32.8786256  52.1211228  50.3700629
  31.9793517  51.7944244  50.0465293  33.7437835  52.8158972  49.4228900
  34.7267391  52.3450820  49.4077075  33.1533504  52.7589526  48.0148286
  32.0790583  52.8643279  48.1661288  33.5291297  53.6232715  47.4672496
  33.4312379  51.4928951  47.2165354  33.2877083  50.6237839  47.8585213
  32.4828976  51.4095070  46.0322689  32.6261754  52.2781073  45.3895373
  32.6874568  50.5011431  45.4655845  31.4537951  51.3893676  46.3909370
  34.8759475  51.5069577  46.7600900  35.5319377  51.5450279  47.6297606
  35.0852711  50.6037106  46.1870021  35.0514270  52.3822658  46.1346768
  33.8946653  54.2635900  49.8379203  34.9872873  54.7956700  49.8695756
  32.7771711  54.8982730  50.1430077  31.8860822  54.4294133  50.0640741
  32.7909039  56.2797840  50.5893448  33.2654936  56.9412711  49.8645699
  31.3709758  56.7727362  50.8760174  30.8396489  56.0177101  51.4554374
  31.4188670  58.0784922  51.6649685  31.9496768  58.8341908  51.0859511
  30.4033327  58.4208863  51.8638585  31.9378414  57.9141983  52.6093055
  30.5927767  56.9144691  49.5569120  30.5601480  55.9253175  49.1001679
  29.5816534  57.2273797  49.8173272  31.1900290  57.9026263  48.5777220
  32.2010556  57.5901073  48.3164617  30.5770925  57.9380698  47.6770823
  31.2225631  58.8921697  49.0336223  33.6244772  56.3929177  51.8583032
  34.3934155  57.3385622  52.0389224  33.4796755  55.4053439  52.7295853
  32.8408730  54.6453896  52.5438431  34.2060038  55.4015534  53.9841126
  33.9686887  56.2986684  54.5559214  33.8159835  54.1819494  54.8081631
  32.8078391  54.3129778  55.2013243  33.8550081  53.2751720  54.2045641
  34.7064398  53.9509065  55.9842089  35.7450075  53.0442118  55.9595733
  36.3652766  53.0614444  57.1257634  37.2209161  52.4114158  57.3086371
  35.7654928  53.9457767  57.9046991  36.0234442  54.1716174  58.8547290
  34.7256773  54.5163806  57.2146267  34.1066815  55.2761385  57.6918200
  35.7049199  55.3956263  53.7328429  36.4290473  56.2329390  54.2721572
  36.1684199  54.4541073  52.9124175  35.5391935  53.7659844  52.5242675
  37.5827967  54.3655094  52.5740177  38.1605079  54.1128650  53.4631295
  37.8129281  53.2825695  51.5171663  37.0729911  53.5090793  50.7495169
  38.8128667  53.4572228  51.1200277  37.6798397  51.8163084  51.9369197
  36.8100705  51.7027254  52.5839910  37.5111602  50.9447174  50.7052812
  38.3808143  51.0574211  50.0579031  37.4167299  49.9017883  51.0077424
  36.6146627  51.2483069  50.1647019  38.9097333  51.3916439  52.7235376
  39.0050526  52.0136242  53.6135681  38.8095930  50.3474285  53.0196583
  39.7975148  51.5090060  52.1021126  38.0920548  55.7064787  52.0505563
  39.1391966  56.1934612  52.4760489  37.3317840  56.3129307  51.1462746
  36.4743965  55.8828899  50.8299662  37.7269974  57.5836498  50.5530081
  38.7274270  57.4999472  50.1284689  36.7608380  57.9710628  49.4463486
  35.7539790  57.9293451  49.8617926  36.9910131  58.9959277  49.1551933
  36.8423773  57.0764982  48.2387885  37.8195142  57.2082705  47.7740945
  36.7320462  56.0421713  48.5645138  35.5668743  57.4557905  47.0435030
  35.4706512  55.8988244  46.2107518  35.1965582  55.1212067  46.9236914
  34.7172208  55.9524687  45.4248984  36.4387798  55.6616997  45.7696167
  37.7895436  58.7084323  51.5778742  38.6912340  59.5463393  51.5418174
  36.8192247  58.7324700  52.4823920  36.0576326  58.0713589  52.4275369
  36.8032087  59.7160780  53.5550782  36.8049642  60.7310531  53.1576848
  35.5531023  59.5326967  54.4264101  35.5419109  58.5238348  54.8389299
  35.5674893  60.2574001  55.2404729  34.6608313  59.6864332  53.8195191
  38.0608042  59.5527867  54.3944468  38.6935037  60.5400268  54.7689804
  38.4223506  58.3011205  54.6664354  37.8449034  57.5340215  54.3530457
  39.6133220  57.9951110  55.4434602  39.5857622  58.5364466  56.3891321
  39.6906444  56.4963654  55.7401971  39.2101343  55.9825642  54.9076002
  40.7477962  56.2322557  55.7680563  39.0313131  56.0784224  57.0397246
  39.3975747  56.7212818  57.8401526  37.9529021  56.2017266  56.9400859
  39.3495158  54.6161585  57.3730642  38.8127370  53.9763515  56.6726255
  40.4221522  54.4600704  57.2582293  38.9340798  54.2671219  58.8031175
  39.4927041  54.9161216  59.4775350  37.8685303  54.4760358  58.8982933
  39.1960236  52.8325549  59.1585662  40.1833915  52.6388772  59.0708543
  38.9027843  52.6625156  60.1099848  38.6781460  52.2310153  58.5340247
  40.8896290  58.4246990  54.7363989  41.8169339  58.9210563  55.3723226
  40.9380356  58.2246713  53.4246967  40.1572484  57.8017704  52.9434217
  42.1190446  58.5792824  52.6473592  43.0172310  58.1318619  53.0730061
  41.9675814  58.0952345  51.2138967  41.0773274  58.5419330  50.7711684
  42.8450959  58.3867798  50.6367747  41.8715893  57.0095087  51.2047103
  42.3028971  60.0910865  52.6783495  43.3551294  60.6101561  52.3074587
  41.2594806  60.7944724  53.1043228  40.3906774  60.3387438  53.3443057
  41.3389063  62.2365911  53.2366342  40.9001097  62.4834426  54.2033923
  42.3992838  62.4888565  53.2444446  40.6426548  63.0526494  52.1527538
  40.7650634  64.2797604  52.1409259  39.9198927  62.4077728  51.2398802
  39.8069896  61.4044141  51.2648512  39.2832213  63.1511525  50.1506120
  40.0240378  63.7812382  49.6583904  38.6783435  62.1940704  49.1054471
  37.8830012  61.6979565  49.6616852  38.2403888  62.8426069  48.3467007
  39.5603176  61.1421004  48.4294449  39.8650949  60.3874495  49.1545060
  38.7518484  60.4815154  47.3182041  38.4470879  61.2355187  46.5924640
  39.3630368  59.7271571  46.8227315  37.8666441  60.0089643  47.7438910
  40.8159674  61.7667014  47.8708564  41.3822059  62.2302230  48.6787061
  41.4248329  60.9973680  47.3959774  40.5488068  62.5241543  47.1339783
  38.1799239  64.0537243  50.6867816  37.6028894  63.7891417  51.7398648
  37.8799273  65.1203629  49.9551819  38.4362572  65.3655557  49.1486605
  36.7463869  65.9611391  50.2900367  36.7151150  66.1280158  51.3667323
  36.8347461  67.3193399  49.5864414  36.0102109  67.9498170  49.9192185
  38.1750070  68.0047354  49.9251901  39.0000672  67.3750204  49.5922719
  38.2282010  68.9693275  49.4203816  38.2448888  68.1547228  51.0025576
  36.7362410  67.1311170  48.1667270  36.7916658  67.9824131  47.7264732
  35.4516205  65.2887777  49.8605777  35.4680293  64.3633309  49.0583782
  34.3306025  65.7566122  50.3940292  34.3469953  66.5013964  51.0760314
  33.0415480  65.1769920  50.0339851  33.0078781  64.1316927  50.3410923
  31.9059531  65.9264260  50.7280269  32.1385121  66.9860641  50.6222792
  30.9739940  65.7058129  50.2075635  31.7548601  65.5834240  52.2111593
  32.6988383  65.7672968  52.7241864  30.6705878  66.4469589  52.8241088
  29.7261433  66.2632852  52.3118712  30.5639360  66.2016111  53.8807689
  30.9407805  67.4979076  52.7211376  31.4177450  64.1064556  52.3694466
  32.2175344  63.5027047  51.9405863  31.3115244  63.8688992  53.4279292
  30.4825941  63.8893425  51.8532551  32.8356859  65.2168268  48.5260597
  32.3916978  64.2388342  47.9244060  33.1793127  66.3469598  47.9188883
  33.5210378  67.1343987  48.4511131  33.0333009  66.4985629  46.4803227
  32.0129845  66.2567852  46.1826699  33.3338609  67.9387964  46.0681076
  32.6354192  68.5817735  46.6036998  34.3514509  68.1621060  46.3886437
  33.2078951  68.1870474  44.5785191  33.7898358  67.4333625  44.0480429
  32.1594603  68.1037117  44.2922646  33.7119905  69.5592475  44.1772951
  34.8193037  69.9589177  44.5533714  32.9044037  70.2902322  43.4159359
  33.1917390  71.2122312  43.1202034  32.0070338  69.9204046  43.1365504
  33.9598742  65.5387712  45.7393276  33.5686885  64.9463319  44.7310998
  35.1781432  65.3688433  46.2457722  35.4823379  65.8903246  47.0554772
  36.1195497  64.4457657  45.6247565  36.1469805  64.6201128  44.5491404
  37.5251462  64.6415503  46.1865980  37.4476233  64.5640934  47.2710747
  38.1360915  63.8225053  45.8071098  38.1689159  65.9636715  45.8196114
  38.3284713  65.9964209  44.7418497  37.4947443  66.7690069  46.1112096
  39.5066367  66.1728109  46.5160803  39.7223776  65.7047287  47.6344322
  40.4079989  66.8702349  45.8494449  41.3144893  67.0418045  46.2604685
  40.1868477  67.2289402  44.9315538  35.6944106  63.0037388  45.8439279
  35.9913880  62.1293722  45.0316758  35.0144461  62.7578531  46.9565075
  34.8419174  63.5000900  47.6193933  34.5306013  61.4215540  47.2748218
  35.3556310  60.7108936  47.2259627  33.9332993  61.3828629  48.6872269
  33.3420432  62.2911588  48.8034765  33.2757961  60.5144019  48.7267893
  34.9643163  61.2955052  49.8205382  35.4049883  60.2986096  49.8101341
  35.7443772  62.0387462  49.6556146  34.3432952  61.5379701  51.1870555
  33.3101747  60.9594772  51.5222167  34.9657640  62.4034250  51.9772773
  34.5951106  62.6009614  52.8958070  35.8073225  62.8606132  51.6565601
  33.4752230  60.9736983  46.2607000  33.5442670  59.8691033  45.7291599
  32.4998517  61.8304528  45.9792421  32.4060602  62.7241283  46.4403784
  31.4514827  61.4149634  45.0615014  31.2120294  60.3659149  45.2354514
  30.1735322  62.2507253  45.2594673  29.3193572  61.8568890  44.7086704
  29.9592623  62.2253428  46.3278980  30.2983708  63.6966423  44.8811152
  29.6676503  64.7002162  45.5866385  29.8843057  65.8607591  44.9900266
  29.4637496  66.7804685  45.3966789  30.6357453  65.6483532  43.9245018
  30.9600967  66.3508379  43.2753398  30.9117369  64.3039179  43.8349281
  31.5269763  63.9271048  43.0178641  31.9104373  61.4355348  43.6004995
  31.3819266  60.7015385  42.7742290  32.9100062  62.2511828  43.2823889
  33.2695839  62.9235611  43.9447413  33.4809614  62.2294446  41.9394326
  32.6824808  62.2964347  41.2004871  34.4403224  63.4135697  41.7349088
  35.1091421  63.4435303  42.5950726  35.0182301  63.2128027  40.8327916
  33.7341577  64.7512939  41.5961953  33.1414397  64.7354775  40.6815718
  33.0746911  64.8855643  42.4536201  34.6974795  65.9324406  41.5324423
  34.2890968  67.0590773  41.2497777  35.9739864  65.6812348  41.7925878
  36.6494392  66.4315477  41.7626628  36.2644115  64.7408460  42.0193556
  34.2127375  60.9210100  41.6763499  34.0957701  60.3410578  40.6015606
  34.9477179  60.4432831  42.6728066  35.0394231  60.9503589  43.5414628
  35.6932329  59.2071674  42.5152427  36.1869128  59.1990222  41.5434850
  36.7574119  59.0696852  43.6052664  37.3537355  59.9820976  43.6062891
  36.2443126  58.9705275  44.5618210  37.6667397  57.8708513  43.3919042
  37.0323378  56.9931656  43.2681993  38.2305137  58.0431495  42.4750758
  38.6387852  57.6382861  44.5524944  39.2896224  58.5062668  44.6579429
  38.0738138  57.4944129  45.4734761  39.4682739  56.4558193  44.3219907
  39.2792466  55.6375463  44.8830587  40.4501009  56.3985925  43.4272730
  40.7246777  57.4637905  42.6789296  40.1861380  58.3104395  42.7940839
  41.4703992  57.4208931  41.9991069  41.1541736  55.2785750  43.2767626
  40.9404361  54.4711866  43.8446891  41.8987619  55.2415031  42.5953577
  34.8052006  57.9669460  42.5252121  35.0807101  57.0081331  41.8036075
  33.7636991  57.9732483  43.3541753  33.6232043  58.7429223  43.9928947
  32.7943556  56.8663356  43.3717109  33.2992913  55.9375936  43.6373749
  31.6918700  57.1351871  44.3996109  32.2281147  57.1680003  45.3480118
  31.2804850  58.1206472  44.1811371  30.5518260  56.1152886  44.4927962
  30.0537475  56.0401777  43.5261643  31.1076849  54.7630579  44.8794950
  31.6055461  54.8372738  45.8463068  30.2942614  54.0404383  44.9447936
  31.8244581  54.4354444  44.1264970  29.5081712  56.5973832  45.5099134
  29.1068198  57.5593874  45.1912215  28.6990360  55.8698237  45.5736197
  29.9764966  56.7057655  46.4881893  32.1719000  56.7260428  41.9905129
  32.0745195  55.6233989  41.4438701  31.7859103  57.8665109  41.4264584
  31.8585761  58.7273535  41.9496879  31.2005973  57.9151196  40.1012841
  30.3094268  57.2875541  40.0925696  30.7920959  59.3456278  39.7707226
  31.6752233  59.9845094  39.7666905  30.3209714  59.3716598  38.7881421
  30.0875036  59.7053198  40.5205697  32.1481836  57.3752419  39.0399631
  31.7354788  56.5822896  38.1917117  33.4175277  57.7807876  39.1056680
  33.7079005  58.4320133  39.8209917  34.4032846  57.3352919  38.1407940
  34.0664606  57.5748736  37.1322061  35.7503125  58.0299639  38.3861769
  36.0690187  57.7447528  39.3887637  36.4478548  57.6228738  37.6541849
  35.7261881  59.5635581  38.2731505  35.6381573  59.8378167  37.2218972
  34.8595961  59.9363688  38.8191656  36.9865054  60.2207292  38.8469235
  37.0366332  61.4440782  39.0574362  38.0054910  59.4097278  39.1057881
  38.8625924  59.7859337  39.4851927  37.9187961  58.4203622  38.9221007
  34.5687106  55.8222456  38.2321720  34.6966944  55.1474193  37.2135324
  34.5576599  55.2872381  39.4497840  34.4415025  55.8706713  40.2660024
  34.7536969  53.8559972  39.6455259  35.6341134  53.5253813  39.0944733
  34.9591032  53.5390139  41.1353819  34.1150021  54.0116501  41.6375847
  34.8949337  52.4577929  41.2576252  36.2679837  54.0455135  41.7507323
  36.3886577  55.1044953  41.5224865  36.2349029  53.8534112  43.2552045
  36.1147072  52.7945483  43.4842489  37.1673823  54.2148283  43.6887487
  35.3988156  54.4126346  43.6751182  37.4465757  53.3008858  41.1338017
  37.4627268  53.4731443  40.0576207  38.3760259  53.6630423  41.5731948
  37.3448429  52.2333192  41.3288683  33.5672396  53.0579540  39.1131386
  33.7384007  52.0599082  38.4324263  32.3641266  53.5093656  39.4293168
  32.2679277  54.3384871  39.9980019  31.1500390  52.8038599  39.0213377
  31.2265581  51.7494031  39.2866017  29.9260849  53.3995837  39.7283734
  29.9347786  54.4604822  39.4783372  29.0358744  52.9343477  39.3050759
  29.9130864  53.2340198  41.2541390  30.8388852  53.6431068  41.6586701
  28.7220696  53.9621847  41.8729676  27.7958309  53.5533029  41.4692396
  28.7362708  53.8290979  42.9547194  28.7827218  55.0246748  41.6373055
  29.8561684  51.7463079  41.5939427  30.7297910  51.2444077  41.1780349
  29.8466328  51.6204825  42.6766145  28.9513970  51.3106274  41.1700673
  30.9687202  52.8615185  37.5109748  30.4314214  51.9373149  36.9231009
  31.4190434  53.9390016  36.8784686  31.7926231  54.7278303  37.3866879
  31.3107619  54.0398635  35.4253860  30.2917823  53.8101481  35.1139206
  31.6574477  55.4587510  34.9592659  32.5220557  55.7442162  35.5584837
  31.9481910  55.3936944  33.9107736  30.5537488  56.5133698  35.1193097
  30.2742898  56.5806427  36.1707267  31.0454459  57.8638088  34.6404794
  31.3246744  57.7974379  33.5889447  30.2529878  58.6026899  34.7594990
  31.9129804  58.1643886  35.2279622  29.3341268  56.0903578  34.3377042
  28.9762520  55.1314618  34.7125954  28.5508595  56.8397340  34.4518487
  29.5930904  55.9939035  33.2833165  32.1820278  53.0258733  34.6936445
  31.8637310  52.6033155  33.5844389  33.2888959  52.6308957  35.3070071
  33.5831295  53.0520673  36.1765705  34.1443251  51.6203537  34.7064575
  34.3754432  51.9152521  33.6828762  35.4642801  51.4713649  35.5127696
  35.2276151  51.1842288  36.5372904  36.3485122  50.4045748  34.8779045
  36.5859968  50.6912571  33.8534462  37.2708101  50.3082751  35.4507864
  35.8220006  49.4501771  34.8748006  36.2124554  52.8063705  35.5179328
  36.4647909  53.0398940  34.4835758  35.5260958  53.5604756  35.9030763
  37.4777752  52.7978503  36.3577942  38.1648618  52.0442584  35.9729422
  37.9517278  53.7783286  36.3116376  37.2261667  52.5648375  37.3924429
  33.4548051  50.2563740  34.5963321  33.7045132  49.4991723  33.6610801
  32.5839315  49.9442544  35.5501138  32.4218998  50.5801974  36.3178518
  31.8598257  48.6767558  35.5367367  32.5609398  47.8421743  35.5401879
  30.9791843  48.5774628  36.7746934  30.2190214  49.3515488  36.6696098
  30.5012392  47.5978466  36.7792289  31.7352988  48.7811995  38.0874722
  32.0736703  49.8154795  38.1496850  30.8266023  48.4747541  39.2643732
  30.4881749  47.4404375  39.2030965  31.3742544  48.6227721  40.1951087
  29.9640167  49.1407162  39.2411146  32.9548371  47.8739223  38.1060025
  33.6050502  48.1211600  37.2668386  33.4987257  48.0144590  39.0400987
  32.6364468  46.8346612  38.0243753  31.0029828  48.5636061  34.2844374
  30.7257766  47.4696810  33.7816546  30.5872196  49.7090744  33.7611571
  30.7309703  50.5901640  34.2335090  29.8537354  49.7110672  32.5137406
  29.0235944  49.0064426  32.5634313  29.2928022  51.1094154  32.2498971
  28.3785336  51.2375817  32.8293671  30.0285539  51.8495112  32.5645839
  29.0085790  51.2827929  30.8794156  28.6582267  52.1647294  30.7343599
  30.7347117  49.2542673  31.3539351  30.2752227  48.5399547  30.4594989
  32.0032980  49.6436388  31.3692236  32.3608291  50.3024806  32.0461271
  32.9099261  49.1497043  30.3397562  32.4182842  49.2116175  29.3689039
  34.1997376  49.9650009  30.2863549  33.9939299  51.0311077  30.1906547
  34.7746394  49.7866097  31.1950708  35.0892618  49.5944857  29.1358706
  34.6852702  49.7045835  27.8181550  35.6541035  49.2869217  27.0234364
  35.5272673  49.2934502  25.9408612  36.6753576  48.9111603  27.7751680
  37.5564819  48.5478563  27.4409077  36.3486023  49.0935793  29.0977746
  37.0674586  48.8396492  29.8767908  33.2473339  47.6834550  30.5624554
  33.4684930  46.9320441  29.6196260  33.2690674  47.2703467  31.8212351
  33.1715191  47.9169942  32.5909303  33.5327910  45.8726089  32.1242201
  34.3847922  45.4938227  31.5596724  33.8023225  45.7040884  33.6403400
  32.9820886  46.1574035  34.1969566  33.9121859  44.2105678  34.0120688
  34.7325601  43.7566451  33.4561543  34.1015604  44.1146940  35.0812022
  32.9801578  43.7038164  33.7618174  35.0886820  46.4758285  33.9926615
  35.8606601  46.1019613  33.3200741  34.8861272  47.5226414  33.7662681
  35.5604906  46.3534917  35.4126563  35.7637057  45.3069390  35.6396605
  36.4716263  46.9369712  35.5448783  34.7891713  46.7276172  36.0858550
  32.3828190  44.9818401  31.6454683  32.6063014  43.9059814  31.0743810
  31.1529220  45.4441588  31.8435082  30.9891969  46.2684608  32.4037043
  30.0044377  44.7449408  31.2957053  29.9645567  43.7336581  31.7004474
  28.7044500  45.4668621  31.6549278  28.6518099  45.5317230  32.7417218
  28.7565898  46.4708084  31.2336521  27.4513865  44.7530148  31.1233473
  26.5887097  45.4010467  31.2780868  27.5805909  44.5694524  30.0567109
  27.2250859  43.4178404  31.8486440  27.3278558  42.6001643  31.1352415
  27.9695930  43.3072057  32.6370402  25.8963498  43.3512865  32.4477632
  25.2348784  42.7036301  32.0439116  25.5152456  44.0775032  33.4896221
  26.3658368  44.9226201  34.0477781  27.3014926  45.0107837  33.6778113
  26.0758040  45.4759217  34.8414014  24.2865020  43.9721056  33.9680365
  23.6330669  43.3338636  33.5370262  24.0074279  44.5303606  34.7621194
  30.1261969  44.6179772  29.7733706  29.8846913  43.5518332  29.2046888
  30.5342717  45.6980511  29.1233328  30.7194815  46.5624512  29.6118092
  30.6764309  45.6798582  27.6737770  29.7313625  45.3960057  27.2107732
  31.0733369  47.0686717  27.1643846  30.3077850  47.7974920  27.4305626
  32.0275259  47.3706422  27.5961683  31.2345098  47.1402160  25.6750832
  30.2243015  46.8066883  24.8018401  30.6452755  46.9642902  23.5600210
  29.9865854  46.7491193  22.7186366  31.8938606  47.3897645  23.5952478
  32.4743852  47.5968916  22.7951295  32.2872327  47.5090006  24.9063932
  33.2946249  47.8505988  25.1442439  31.7144865  44.6379524  27.2427529
  31.4792992  43.8438958  26.3309771  32.8625474  44.6298773  27.9058004
  33.0623257  45.3196118  28.6160499  33.8978481  43.6570693  27.5761020
  34.1518502  43.7315778  26.5187323  35.1551330  43.9175368  28.3988147
  34.8614751  43.9564429  29.4477907  35.8322008  43.0777478  28.2425018
  35.8545791  45.2055639  28.0231256  35.9489689  45.2188580  26.9373012
  35.2137590  46.0277352  28.3416946  37.4922569  45.4062050  28.7648996
  37.0161752  45.6755840  30.4559307  36.4633951  44.8098320  30.8206316
  37.9076104  45.8203025  31.0662589  36.3851275  46.5620619  30.5194673
  33.4418277  42.2226717  27.7825793  33.7510750  41.3469394  26.9755793
  32.7156466  41.9808647  28.8682443  32.5801410  42.6916373  29.5729001
  32.1381479  40.6657598  29.0955600  32.9305941  39.9182426  29.1322489
  31.3737079  40.6318290  30.4171947  32.0832501  40.7004401  31.2417804
  30.6896251  41.4795600  30.4557040  30.6361515  39.4235088  30.5271708
  30.1604148  39.4137730  31.3609451  31.2025322  40.2302616  27.9705095
  31.2353025  39.0741007  27.5487655  30.3753590  41.1514141  27.4806692
  30.3638787  42.0929665  27.8459726  29.4318638  40.8086489  26.4255579
  28.8325309  39.9523648  26.7348745  28.4926171  41.9825035  26.1299733
  29.0817289  42.8850905  25.9675445  27.9269706  41.7511243  25.2274170
  27.5178903  42.2378449  27.2595402  27.0342766  41.3060327  27.8991695
  27.2347322  43.5024640  27.5187489  26.5902132  43.7303196  28.2622385
  27.6641655  44.2352141  26.9721547  30.1833803  40.4167767  25.1684819
  29.8532525  39.4277798  24.5275890  31.2075364  41.1834514  24.8194185
  31.4409431  42.0136906  25.3450834  31.9953890  40.8718792  23.6358041
  31.3354297  40.7298961  22.7800040  32.9632189  42.0107789  23.3220514
  33.7168503  42.0075714  24.1095339  33.4334141  41.7689089  22.3688907
  32.3241343  43.3910916  23.2368586  31.9398300  43.6537033  24.2224783
  33.0912124  44.1078698  22.9437336  31.1886712  43.4222802  22.2255640
  30.3917949  42.7675953  22.5783737  30.8146675  44.4436908  22.1552708
  31.6562023  42.9579418  20.8533929  32.4572967  43.6162984  20.5173647
  32.0358932  41.9399776  20.9410444  30.5389940  42.9885461  19.8632742
  30.1873059  43.9318076  19.7815862  30.8772446  42.6762986  18.9642814
  29.7967574  42.3782334  20.1742441  32.7659519  39.5693989  23.8289671
  32.9934581  38.8292984  22.8830087  33.1683986  39.2881168  25.0600828
  33.0346891  39.9338334  25.8251130  33.8200051  38.0240861  25.3343753
  34.6623611  37.9008905  24.6536710  34.1814731  38.0238479  26.3626944
  32.8636683  36.8669622  25.1485304  33.2376587  35.8339148  24.5926265
  31.6248328  37.0547569  25.5950007  31.3961833  37.9117808  26.0780419
  30.5761713  36.0574633  25.4234535  30.8293762  35.1562237  25.9818026
  29.2398813  36.5908043  25.9372613  29.0088192  37.4791484  25.3494226
  28.4957328  35.8198288  25.7374117  29.2199565  36.9403922  27.4060034
  30.2063719  37.3046907  27.6930088  28.4815772  37.7253585  27.5694842
  28.8041604  35.5291216  28.4057027  30.3430085  34.6122434  28.3379772
  31.1474209  35.2204184  28.7516714  30.2459760  33.6951163  28.9189792
  30.5726806  34.3628799  27.3020381  30.4103309  35.6757394  23.9641242
  30.4517848  34.4972761  23.6107337  30.2125328  36.6809497  23.1247839
  30.1522899  37.6280964  23.4703028  30.0526174  36.4568488  21.6994531
  29.1367581  35.8966554  21.5110802  29.9681840  37.7906613  20.9640313
  30.8696315  38.3519851  21.2098100  29.9577883  37.5702061  19.8966085
  28.7487560  38.6135698  21.3208648  27.8699686  38.0809122  20.9573963
  28.6973851  38.7001640  22.4062042  28.7904966  40.0003432  20.7042885
  29.2738557  40.1293375  19.5552848  28.3454132  40.9587752  21.3767957
  31.2110788  35.6510499  21.1414448  31.0086632  34.6484376  20.4655916
  32.4259152  36.0900709  21.4425861  32.5249145  36.9180125  22.0125081
  33.6344362  35.4313426  20.9658073  33.6657141  35.4507090  19.8764287
  34.8721453  36.1551556  21.5038628  34.8235874  37.2283765  21.3196392
  34.9366979  35.9737510  22.5767213  36.1614566  35.6762073  20.9098401
  37.3328716  35.6114126  21.6300057  38.3097763  35.1923120  20.8461398
  39.3223380  35.0759050  21.2324910  37.8123157  34.9801568  19.6409078
  38.3259973  34.6548648  18.8344240  36.4694515  35.2745407  19.6544015
  35.8773520  35.1604749  18.7463771  33.6752874  33.9847100  21.4089002
  34.1339354  33.1069945  20.6849454  33.1713006  33.7495863  22.6108666
  32.7873776  34.5162083  23.1447140  33.1558548  32.4222053  23.2024004
  34.1053328  31.9195267  23.0182672  32.9420062  32.5272205  24.7212995
  33.5247781  33.4040007  25.0036690  31.8809876  32.7386191  24.8541542
  33.3406807  31.3435471  25.6058683  32.8104650  30.4484998  25.2805032
  34.8337232  31.1154359  25.4906673  35.3646573  32.0099519  25.8163187
  35.1226537  30.2730379  26.1191460  35.0897633  30.8989388  24.4535208
  32.9508162  31.6345732  27.0527437  31.8734554  31.7877184  27.1155107
  33.2347582  30.7915702  27.6826834  33.4654514  32.5325375  27.3946642
  32.0254927  31.6191049  22.5734431  32.1827122  30.4428733  22.2532990
  30.8892508  32.2735631  22.3756861  30.8085144  33.2363295  22.6700698
  29.7328929  31.6418449  21.7564425  29.4652411  30.7345566  22.2980047
  28.5456155  32.5966475  21.7891428  28.6544224  33.2151788  22.6800296
  28.6123426  33.2248899  20.9009092  27.2041998  31.9067176  21.8171039
  26.7009558  31.2766424  20.6861713  27.2947329  31.2885287  19.7721763
  25.4718433  30.6423457  20.7042362  25.0902257  30.1528408  19.8082145
  24.7275887  30.6315622  21.8666831  23.5021978  29.9984802  21.8954098
  23.2659760  29.6001580  21.0544946  25.2039679  31.2531665  23.0048628
  24.6154107  31.2488155  23.9222950  26.4372936  31.8845355  22.9758126
  26.8201057  32.3742121  23.8712297  30.0493319  31.2694926  20.3179182
  29.7414746  30.1634990  19.8691341  30.6688307  32.1975773  19.5997691
  30.8749849  33.1010566  20.0014217  31.0511640  31.9537572  18.2158927
  30.1733585  32.0089020  17.5720637  32.0611399  33.0038466  17.7554517
  31.5508552  33.9625394  17.6626246  32.8489498  33.0832015  18.5045568
  32.6318071  32.6487244  16.5046963  33.2614415  33.3223305  16.2374601
  31.6609338  30.5657310  18.0865321  31.1095529  29.6918225  17.4185889
  32.7956835  30.3686878  18.7467729  33.2162978  31.1283018  19.2626893
  33.4807687  29.0831308  18.7289545  33.6859613  28.7791270  17.7025156
  34.8086932  29.1994187  19.4790016  34.5720836  29.4006079  20.5238165
  35.3091645  28.2343622  19.3996647  35.7240530  30.2891104  18.9486861
  36.0139355  30.0199339  17.9330027  35.1605715  31.2219778  18.9299966
  37.2061048  30.5124315  19.9479775  38.2977348  31.3312717  18.7549265
  37.8444708  32.2678708  18.4302221  39.2599028  31.5372442  19.2238708
  38.4462114  30.6818045  17.8922282  32.6173497  27.9994886  19.3698845
  32.0046493  27.1842010  18.6772732  32.2935699  28.2291727  20.6635575
  32.7694163  28.9905668  21.1261033  31.3743327  27.4321179  21.4317271
  31.6720435  27.5078167  22.4775460  29.8966548  27.8384058  21.3109832
  29.8376404  28.9189672  21.4413812  29.5607563  27.5751119  20.3080133
  28.9996534  27.1484099  22.3482624  29.0218926  26.0801052  22.1330155
  29.4417546  27.3304309  23.3278117  27.5496683  27.6393756  22.3440164
  27.2326650  27.7477804  23.3812513  27.5302102  28.6133320  21.8550073
  26.6004234  26.6864511  21.6185435  26.4040276  25.8182409  22.2476224
  25.6625430  27.1988823  21.4043154  27.2217743  26.2458789  20.3509220
  28.0906382  25.7706454  20.5492361  26.5955671  25.6159241  19.8701710
  27.4034495  27.0501928  19.7676790  31.4520297  25.9784701  21.0999451
  30.8073255  25.5055509  20.1648083  32.2561235  25.2260140  21.8676898
  32.7967817  25.6270412  22.6206607  32.3345841  23.8114763  21.6535845
  32.5721365  23.6418928  20.6033895  33.3937607  23.1057173  22.5172778
  33.4631640  22.0605466  22.2157804  34.3583632  23.5910371  22.3685940
  33.0332509  23.1795112  23.8901161  33.6998997  22.7366506  24.4202611
  31.0093805  23.2317764  22.0272428  30.0671808  23.9598095  22.3385441
  30.8914798  21.8919144  21.9615215  31.6821878  21.3134311  21.7160885
  29.6600271  21.2483403  22.3021363  28.9109729  21.5234003  21.5596008
  29.7682465  19.7138758  22.3464221  30.0712223  19.3877069  21.3514755
  30.5533027  19.4710885  23.0625514  28.4714506  18.9968727  22.7467234
  28.7471724  17.9716502  22.9936997  28.1026204  19.4988913  23.6411749
  27.3733571  18.9867871  21.6773773  27.1052353  20.0231326  21.4719565
  27.7940866  18.5358895  20.7786129  26.1217680  18.2098607  22.1004281
  26.4213306  17.3380096  22.6820108  25.4901725  18.8543175  22.7118704
  25.3678969  17.7704138  20.9069501  25.9528274  17.1728850  20.3404562
  24.5460358  17.2600022  21.1969919  25.0898531  18.5781646  20.3681278
  29.3053451  21.6818061  23.6752955  30.1790215  21.8501668  24.5256278
  28.0071641  21.9180483  23.9211444  27.2617725  21.8434666  23.2437019
  27.6675685  22.2434412  25.2659906  28.4412713  22.9046901  25.6561611
  26.3026553  22.9367642  25.4236868  26.2913096  23.8876612  24.8909903
  25.4867549  22.3097407  25.0641760  26.0908396  23.2077033  26.9082474
  25.0541786  22.8718901  27.4758630  27.1028687  23.8496249  27.5531642
  27.0190294  24.0563271  28.5382251  27.9332206  24.1164277  27.0438186
  27.5890152  20.9327180  25.9555955  26.5939856  20.2220215  25.8322840
  28.6566479  20.5509381  26.6773805  29.5032286  21.0925466  26.7776841
  28.5729278  19.2964925  27.3502780  28.2675531  18.4890395  26.6847968
  29.8488148  18.8956652  28.0383090  29.6949641  17.9774693  28.6051824
  30.9260490  18.6608998  26.9647855  31.0807939  19.5788541  26.3977627
  31.8602443  18.3689222  27.4445027  30.6012307  17.8683943  26.2905972
  30.2270357  19.9534555  29.0896803  29.4292235  20.0341426  29.8279806
  31.1519290  19.6590342  29.5856522  30.3682749  20.9176260  28.6012875
  27.5062772  19.4578143  28.3613194  26.6901204  18.5704249  28.5997608
  27.4986792  20.6450292  28.9764258  28.1726372  21.3568856  28.7332375
  26.5386832  20.9348246  30.0344600  25.5485446  20.5496191  29.7908589
  26.9968218  20.3104189  31.3821159  27.0334860  19.2257295  31.2811019
  28.3756461  20.8312126  31.7547638  28.3396686  21.9158662  31.8564161
  28.6885388  20.3883688  32.7003260  29.0887199  20.5633307  30.9751058
  25.9883653  20.6277455  32.4813159  25.0151396  20.2175938  32.2116691
  26.3215088  20.1845016  33.4197454  25.9066666  21.7082621  32.5992570
  26.3677088  22.4433595  30.2111526  27.3419954  23.1764485  30.3902701
  25.1131198  22.9220243  30.1775287  23.8857155  22.1113236  30.2504546
  24.0606211  21.2353879  30.8751505  23.5969515  21.7911765  29.2493451
  22.8969651  23.0595312  30.8538059  22.9268059  22.9801288  31.9404999
  21.8942380  22.8199463  30.4999149  23.3156146  24.4237745  30.3927097
  23.0047189  25.1529438  31.1408775  22.9206027  24.7124142  29.4186705
  24.8350716  24.3551861  30.3372476  25.2480067  24.8861066  29.4795144
  25.4521232  24.9008944  31.6152417  25.3214967  24.3110184  32.6942894
  26.1057334  26.0471832  31.4872344  26.1435088  26.4921674  30.5813308
  26.8171849  26.6715607  32.5929443  27.6899344  26.0764633  32.8617690
  27.2891316  28.0795985  32.1809445  27.6317216  27.9791966  31.1510655
  26.4209879  28.7379785  32.2119653  28.4049077  28.6712034  33.0311752
  27.9733328  29.2295476  33.8618952  29.2776844  27.5460290  33.5746752
  29.7100089  26.9874826  32.7444822  30.0772786  27.9676042  34.1837928
  28.6708061  26.8772029  34.1849790  29.2138121  29.6192427  32.1822693
  28.5694077  30.4169397  31.8127803  30.0165302  30.0493673  32.7812164
  29.6410558  29.0776979  31.3382960  25.9575146  26.7669646  33.8645217
  26.4690856  26.5942307  34.9717417  24.6583243  27.0256697  33.7069200
  24.2687404  27.1580939  32.7845386  23.7669409  27.1487922  34.8606333
  24.0916358  27.9747888  35.4934067  22.3360302  27.4203425  34.3994813
  22.3726772  28.3423200  33.8192109  22.0319833  26.5968331  33.7533484
  21.3362413  27.5729708  35.5262377  20.8256404  26.4596725  36.1805813
  21.1710855  25.4708366  35.8789678  19.8963649  26.5873071  37.1970326
  19.5039671  25.7016778  37.6968192  19.4634670  27.8395312  37.5739798
  18.5449172  27.9729049  38.5881908  18.2740873  27.1312005  38.9620682
  19.9480120  28.9646540  36.9443602  19.6028596  29.9554461  37.2398282
  20.8843115  28.8298491  35.9248672  21.2762366  29.7152281  35.4242688
  23.8113575  25.8640216  35.6809701  23.9497305  25.9041683  36.8997343
  23.7002621  24.7228213  35.0051634  23.5838216  24.7413162  34.0020688
  23.7071490  23.4251054  35.6782830  23.0054443  23.4356133  36.5123089
  23.2919691  22.3205467  34.7037606  23.8638899  22.4520035  33.7852156
  23.5458871  21.3614393  35.1551347  21.8102616  22.3521182  34.3849424
  20.9940744  22.2827510  35.3296839  21.4586859  22.4453061  33.1936097
  25.0860369  23.1099531  36.2473492  25.2156190  22.4986131  37.3062042
  26.1161047  23.5374706  35.5331495  25.9492260  24.0029813  34.6524960
  27.4990209  23.3389467  35.9605274  27.6746372  22.2916687  36.2064275
  28.4371897  23.7370911  34.8262018  27.9158995  23.3772753  33.9391346
  28.4331015  24.8270664  34.8322988  29.8809499  23.2331843  34.8081145
  29.8911048  22.1433719  34.7906031  30.5739959  23.7667891  33.5623335
  30.5646454  24.8566154  33.5793618  31.6047728  23.4131118  33.5397029
  30.0495511  23.4132879  32.6745863  30.6194111  23.6889912  36.0563180
  30.1180119  23.2945680  36.9401328  31.6451747  23.3215151  36.0267933
  30.6252740  24.7781678  36.0982597  27.7958480  24.1742721  37.2043731
  28.4800043  23.7246302  38.1254232  27.2746539  25.3943591  37.2240305
  26.7888976  25.7527351  36.4142733  27.4006392  26.2556903  38.3901408
  28.4416352  26.2988301  38.7103992  26.9344523  27.6720904  38.0516832
  25.8934076  27.5455763  37.7544976  26.9812399  28.2606012  38.9679615
  27.6984368  28.3982537  36.9389094  27.7488838  27.7578262  36.0583366
  26.9823036  29.6946006  36.5831002  26.9318739  30.3357866  37.4631207
  27.5292681  30.2070438  35.7916884  25.9725552  29.4699902  36.2395034
  29.1281197  28.6736346  37.3825423  29.6283324  27.7308645  37.6040630
  29.6633520  29.1898302  36.5855669  29.1179830  29.2976999  38.2761522
  26.5679889  25.7049748  39.5356878  27.0465490  25.5778171  40.6614307
  25.3175341  25.3749613  39.2303393  24.9810794  25.5063677  38.2871373
  24.4006687  24.8283820  40.2203205  24.1665408  25.5834578  40.9707496
  23.1011988  24.3935229  39.5429694  22.7224338  25.3025888  39.0758127
  23.3738984  23.6749366  38.7700730  22.0176874  23.7915887  40.4387278
  22.4035935  22.8926051  40.9193584  21.6138620  24.7993091  41.5006223
  21.2273972  25.6984459  41.0207299  20.8416918  24.3673587  42.1372326
  22.4822366  25.0564526  42.1071725  20.8198740  23.3974563  39.5877873
  21.1276920  22.6617071  38.8448063  20.0465150  22.9681759  40.2247609
  20.4259414  24.2796816  39.0832136  25.0552715  23.6341185  40.8880816
  25.0982738  23.5290713  42.1098741  25.5921969  22.7459393  40.0684025
  25.5167530  22.8737344  39.0693650  26.2616368  21.5540486  40.5619821
  25.5419734  20.8763833  41.0212788  26.9329908  20.8349531  39.3960535
  26.1563962  20.6230593  38.6611378  27.6581855  21.5271838  38.9682576
  27.6293809  19.5484503  39.7780792  28.4173246  19.7816969  40.4942088
  26.8966122  18.8911621  40.2461832  28.2296139  18.8579690  38.5770647
  27.8865141  19.2507318  37.4384963  29.0440187  17.9284551  38.7701153
  27.2963645  21.8869144  41.6321474  27.3735857  21.2137644  42.6582634
  28.0845695  22.9301504  41.3944298  27.9834975  23.4542624  40.5369973
  29.1461924  23.3098245  42.3137819  29.6150168  22.4200470  42.7340187
  30.2133072  24.1203023  41.5684385  29.7345501  25.0289706  41.2034553
  30.9856020  24.3824544  42.2915824  30.8437219  23.3758391  40.4013066
  31.1255674  22.3872083  40.7636228  30.0786164  23.2755960  39.6314579
  32.3057358  24.1908684  39.6888710  31.5409667  25.3829836  38.5837179
  30.9070041  26.0578019  39.1588793  32.3156572  25.9575311  38.0759280
  30.9355621  24.8579476  37.8448513  28.6311525  24.1048807  43.5143207
  29.1405739  23.9519804  44.6214383  27.6320661  24.9573178  43.3046609
  27.2485100  25.0905022  42.3798658  27.0765237  25.7456111  44.4069001
  27.8868796  26.1833223  44.9898507  26.1917079  26.8755340  43.8737207
  25.7153599  26.4436061  42.9935899  25.4383068  27.0630408  44.6387880
  26.8701176  28.1952784  43.4910684  27.7518621  27.9859603  42.8854171
  25.8965860  29.0644793  42.6910358  25.0147329  29.2746170  43.2962432
  26.3831327  30.0017668  42.4211000  25.5977029  28.5368477  41.7852907
  27.3210849  28.9161679  44.7445159  28.0277283  28.2905159  45.2897810
  27.8033959  29.8545921  44.4709514  26.4571242  29.1229106  45.3761236
  26.2506327  24.8642778  45.3391113  26.2482631  25.0542377  46.5566369
  25.5493163  23.8990173  44.7539818  25.6344979  23.7446730  43.7594864
  24.6404948  23.0422368  45.5127523  24.1767477  23.6110435  46.3186659
  23.5413482  22.5064566  44.5985836  23.0199649  23.3607027  44.1667014
  24.0151183  21.9307057  43.8035032  22.5459719  21.6261738  45.3371568
  22.3372736  21.8250890  46.5561805  21.9741675  20.7302268  44.6868256
  25.4159861  21.8752559  46.1047268  25.3816184  20.7644792  45.5702186
  26.1209604  22.1288007  47.2007342  26.1524582  23.0624348  47.5847064
  26.9048341  21.0854620  47.8536379  27.2224893  20.3488892  47.1156304
  28.1529168  21.7049600  48.4968446  27.8509553  22.4381630  49.2447300
  28.7430776  20.9223302  48.9736057  28.7524309  22.1950128  47.7296873
  26.0729493  20.3497789  48.9093159  25.0201516  20.8270414  49.3288723
  26.5445172  19.1780665  49.3205334  27.3578557  18.7765620  48.8762655
  25.8936380  18.4221994  50.3818302  24.8854530  18.8016840  50.5481243
  25.8015280  16.9411485  49.9868529  25.3472107  16.3902964  50.8104165
  25.1991191  16.8116451  49.0877242  27.1253284  16.2904714  49.7139045
  28.1822772  16.3468242  50.5985658  29.2022465  15.6659787  50.1087085
  30.1371711  15.5916807  50.6641315  28.8482115  15.1683388  48.9378064
  29.4255795  14.6025505  48.3323069  27.5540044  15.5450326  48.6671038
  27.0778519  15.2307731  47.7383299  26.6859467  18.5941610  51.6749033
  27.7960848  19.1239523  51.6475252  26.1151118  18.1700876  52.8003624
  25.1710927  17.8110443  52.7964586  26.8099656  18.2786878  54.0818655
  27.7756880  18.7639827  53.9405566  25.9794869  19.1152423  55.0689793
  26.5554284  19.1719156  55.9926561  25.8892716  20.1114637  54.6359619
  24.5953467  18.5666379  55.3686880  24.1040283  18.3562041  54.4187277
  24.7151704  17.6390761  55.9284858  23.7406098  19.5448103  56.1793084
  22.8095422  19.0508874  56.4572513  24.2860542  19.8244829  57.0806258
  23.4215262  20.7575233  55.4301317  23.9954771  20.9677868  54.6260987
  22.4284291  21.5882622  55.7358671  21.6489064  21.3396500  56.7794921
  21.8111306  20.5169692  57.3425017  20.8965774  21.9741280  57.0065127
  22.2194194  22.6726061  55.0000361  22.8162486  22.8645622  54.2081725
  21.4644743  23.3009667  55.2352373  27.1185293  16.8989901  54.6720628
  26.6438064  16.5480401  55.7553621  27.9186859  16.1224983  53.9431487
  28.2683018  16.4626027  53.0587296  28.2833129  14.7693511  54.3582460
  27.6806480  14.4664243  55.2144759  28.0356234  13.7846175  53.2128467
  28.7119361  14.1060030  52.4207534  28.3239196  12.7906731  53.5549867
  26.6044488  13.7430912  52.6750922  26.3131537  14.7385644  52.3400086
  26.5285049  12.7721085  51.5056020  26.8192341  11.7762542  51.8400412
  25.5084067  12.7428153  51.1226631  27.2034073  13.1008544  50.7153279
  25.6480311  13.3337530  53.7920202  25.7076854  14.0569407  54.6053716
  24.6290291  13.3049605  53.4061353  25.9234199  12.3466297  54.1632986
  29.7478766  14.6790585  54.7962864  30.0023381  14.1718017  55.9126205
  30.6445849  15.0909783  54.0637047  49.1892402  19.0155918  31.5283829
  25.3612941  17.2828767  44.0125749  17.0699304  35.9526035  53.2492942
  21.5597427  54.7208947  50.8036161  34.1914179  19.3025626  36.4479424
  48.1832343  51.0912310  52.5042535  40.5137332  36.3856689  37.0648487
  41.2186765  35.7381861  37.0721134  40.2360203  36.4483482  37.9787298
  44.5216134  24.8400311  39.6311149  45.2265568  24.1925483  39.6383796
  44.2439006  24.9027104  40.5449960  25.3164333  39.2302552  38.8356744
  26.0213767  38.5827724  38.8429391  25.0387204  39.2929345  39.7495555
  29.9907226  38.3339960  32.9451735  30.6956660  37.6865133  32.9524382
  29.7130097  38.3966753  33.8590547  38.5733103  37.1801529  39.1028821
  39.2782537  36.5326702  39.1101468  38.2955975  37.2428322  40.0167632
  49.3367812  24.7069624  38.1540771  50.0417246  24.0594796  38.1613418
  49.0590683  24.7696417  39.0679582  45.7074308  26.8920467  31.0326463
  46.4123741  26.2445640  31.0399110  45.4297179  26.9547260  31.9465275
  37.7507636  32.3700726  48.3357903  38.4557070  31.7225898  48.3430550
  37.4730507  32.4327519  49.2496714  45.9098952  33.7661582  37.0641123
  46.6148385  33.1186754  37.0713770  45.6321823  33.8288375  37.9779935
  20.2999125  41.9522581  35.3760048  21.0048559  41.3047753  35.3832695
  20.0221997  42.0149374  36.2898859  38.0308954  62.7484882  43.1563876
  38.7358388  62.1010055  43.1636523  37.7531826  62.8111675  44.0702687
   7.5576642  36.1228805  53.4294436   8.2626076  35.4753977  53.4367083
   7.2799514  36.1855598  54.3433248  36.9075945  36.5575402  42.7372635
  37.6125378  35.9100574  42.7445282  36.6298816  36.6202195  43.6511446
  48.2125862  46.0581727  31.5155923  48.9175296  45.4106900  31.5228570
  47.9348734  46.1208520  32.4294735  24.0584759  52.1784598  46.6158776
  24.7634192  51.5309770  46.6231423  23.7807630  52.2411390  47.5297588
  22.1089888  48.8328199  53.5493768  22.8139322  48.1853372  53.5566416
  21.8312760  48.8954992  54.4632580  40.0429957  38.6855460  41.2016726
  40.7479391  38.0380632  41.2089373  39.7652829  38.7482252  42.1155538
  46.4334458  48.2812502  46.9366212  47.1383891  47.6337675  46.9438859
  46.1557329  48.3439295  47.8505023  22.9417158  29.3630387  50.7430963
  23.6466591  28.7155560  50.7503610  22.6640029  29.4257180  51.6569774
  37.0035407  69.2781358  46.3827284  37.7084840  68.6306530  46.3899931
  36.7258278  69.3408151  47.2966095  35.8926130  56.2653155  34.8987839
  36.5975563  55.6178327  34.9060486  35.6149001  56.3279948  35.8126650
  27.3058849  45.3373575  37.2404551  28.0108283  44.6898747  37.2477198
  27.0281720  45.4000367  38.1543363  56.1678875  45.5458417  36.8714887
  56.8728308  44.8983590  36.8787534  55.8901746  45.6085210  37.7853698
  38.4187259  32.6002083  40.7913808  39.1236693  31.9527256  40.7986455
  38.1410131  32.6628876  41.7052619  33.4687735  39.7210977  20.2729415
  34.1737168  39.0736150  20.2802062  33.1910606  39.7837770  21.1868226
  28.0953800  39.3978833  29.5854561  28.8003234  38.7504006  29.5927208
  27.8176671  39.4605626  30.4993372  35.9952099  38.0314839  78.6124269
  35.0879161  37.8004093  78.8115418  36.4923131  37.2352459  78.7998251
  36.8716420  39.6736178  80.4736338  36.4335850  38.9572037  80.0141975
  37.6126861  39.9012293  79.9121429  37.3438586  35.7620394  79.0551924
  38.2897690  35.6326603  79.1240342  36.9652831  35.0235056  79.5321353
  38.3234315  19.4486855  69.5330204  37.6722295  20.0340935  69.1464218
  39.1178678  19.9793050  69.5925242  39.8009580  17.1377287  70.0699188
  39.1655413  17.2111913  70.7820093  39.4706987  17.7270886  69.3918268
  44.5901039  15.9411791  70.7935041  43.8130482  15.6022950  70.3490203
  45.2692520  15.9464414  70.1190006  35.9952100  15.0376962  65.3369576
  35.0879162  14.8066215  65.5360725  36.4923132  14.2414581  65.5243557
  38.9020179  23.7474469  68.2566262  38.2281878  24.0506166  68.8651220
  39.2886001  24.5503549  67.9071719  36.8716422  16.6798300  67.1981644
  36.4335851  15.9634159  66.7387282  37.6126862  16.9074415  66.6366736
  37.1011394  23.9154142  70.4713341  37.2763150  23.4442185  71.2858964
  36.4144182  24.5419908  70.6994602  40.9927649  15.5382682  66.7913702
  40.3756820  14.8129510  66.6946755  40.5244138  16.2992042  66.4480776
  41.8165334  18.8621854  70.9106342  42.0925178  18.7478449  71.8200216
  40.9469833  18.4639339  70.8718515  38.7861564  22.0376390  71.8154204
  39.3149330  21.5268845  71.2024366  39.0489783  21.7218920  72.6799737
  41.8801747  22.0093188  72.4309187  42.0538625  21.4439611  71.6783039
  42.3730639  22.8094083  72.2488677  42.8676920  21.3259953  69.5306085
  43.5627825  21.9466645  69.7493400  43.2100070  20.4755304  69.8058463
  44.7668343  18.7759658  71.0593416  45.2919667  19.1146931  70.3342736
  44.6790696  17.8406673  70.8756550  36.9591788  21.4321704  68.4381179
  36.3865755  22.0511891  67.9851650  37.5324582  21.9821066  68.9721101
  40.1789048  21.7158854  69.5689761  41.1119721  21.6504416  69.7722636
  40.0912261  22.5515121  69.1104294  42.8077065  21.0324725  66.5293708
  42.7290696  20.6984588  67.4229466  43.6286732  21.5246493  66.5285181
  37.3438587  12.7682517  65.7797231  38.2897692  12.6388725  65.8485649
  36.9652832  12.0297179  66.2566659  40.3781017  18.3492720  66.1503687
  41.0816867  18.5542723  66.7661342  39.6543665  18.9169482  66.4152770
  42.2867714  18.7875249  68.2002147  43.1213318  18.3556448  68.0179622
  42.1252057  18.6157263  69.1279041  41.9413606  15.2907363  69.5658486
  41.8862410  15.1251634  68.6246930  41.3159661  15.9983396  69.7220676
  50.9151989  29.3044900  78.2957324  51.5530399  29.1851648  77.5920664
  50.7972832  30.2525744  78.3545276  47.7241695  29.2572329  78.2318848
  47.3860207  29.1413393  77.3439383  48.5931464  28.8563494  78.2119854
  43.5828511  31.1107805  74.2215739  43.0193376  31.0197742  73.4532027
  43.4680906  30.2907709  74.7018232  41.1292943  32.6058997  77.0599960
  41.9214235  32.2649821  76.6446259  41.3689593  32.7153972  77.9802113
  49.1628070  34.7778773  69.5330204  48.5116050  35.3632853  69.1464218
  49.9572433  35.3084968  69.5925242  43.0883697  31.8667910  69.9317338
  43.8614573  31.3196897  69.7930214  43.4409096  32.7312159  70.1431800
  45.8524946  30.5721141  79.7285597  46.4488519  30.3477163  79.0142560
  45.9099918  29.8305886  80.3311045  45.4249975  28.0260576  67.5635788
  45.6775495  27.5042097  66.8019251  44.4874534  27.8626721  67.6662472
  50.4693258  27.0296354  75.3710532  51.2556347  26.6115778  75.0200949
  50.7331962  27.9342447  75.5392180  50.6403335  32.4669205  70.0699188
  50.0049168  32.5403831  70.7820093  50.3100741  33.0562803  69.3918268
  45.1446263  29.9288682  69.7660163  45.0282522  29.2533585  70.4341248
  45.2548523  29.4421056  68.9492316  47.4877804  29.3898829  73.4706853
  47.1236012  28.8629450  74.1819774  48.3444920  28.9997298  73.2973338
  47.1283291  24.4188729  68.4668201  47.2957694  25.2868965  68.8338672
  46.9380460  24.5816010  67.5429490  43.3371106  29.3319504  76.1670736
  42.4121603  29.1995719  76.3748428  43.5855519  30.1113724  76.6640678
  47.1072512  26.8746386  69.4514868  46.9872137  27.3203437  70.2900348
  46.4125101  27.2231704  68.8928406  40.6979917  28.9752778  77.0014525
  40.8272298  29.2287257  77.9153937  40.0177368  29.5680486  76.6819180
  44.8679404  39.6450028  73.1004999  44.7903434  40.5957853  73.1793480
  44.2641048  39.2995900  73.7579925  52.8057578  27.3467859  70.2795202
  53.7175435  27.5795246  70.1042899  52.2967225  27.9304904  69.7170281
  51.4127161  32.3293678  77.6708783  50.7836023  32.4939392  76.9684851
  51.0252823  32.7435287  78.4419747  55.2916393  33.2648116  75.0253147
  54.6067431  33.6447017  74.4750180  55.3760242  33.8743442  75.7585095
  46.9655123  32.0668086  74.9358869  47.4293468  32.3455789  74.1463491
  46.7011921  31.1651531  74.7531959  43.8579204  31.6139567  77.8738632
  44.4280561  32.0426836  77.2356116  44.4487316  31.3322152  78.5722817
  45.9024009  28.1891238  71.7448434  46.6048052  28.6412282  72.2122360
  45.5704637  27.5475057  72.3728327  41.5964088  26.8119370  74.0049044
  40.7995251  26.9238064  74.5232540  41.3689680  27.1506022  73.1389934
  47.1417773  35.0032181  71.8210539  47.0063448  35.8483717  72.2495387
  47.6827586  35.2051459  71.0576473  40.5947171  32.5207619  72.3938464
  41.1071691  33.3150869  72.5444029  41.2469883  31.8233909  72.3272065
  42.4042055  35.6373375  74.4761217  42.5808684  36.5591340  74.2882201
  43.1998889  35.3231794  74.9055597  38.5596087  30.8496273  73.1698034
  39.3971309  31.2593282  72.9531742  38.7374355  29.9095715  73.1398228
  50.4560520  28.5171354  68.8581867  49.9407143  29.2875959  69.0970255
  50.1837828  27.8436490  69.4814929  48.0407631  23.3621055  73.9167106
  47.1849227  22.9727905  73.7372745  48.4534582  23.4413016  73.0566891
  55.4294794  31.2703709  70.7935041  54.6524236  30.9314868  70.3490203
  56.1086275  31.2756332  70.1190006  50.2446823  26.3898446  70.6841649
  49.9396958  26.7044595  71.5351792  51.1977265  26.4679866  70.7268982
  48.6893255  32.5488669  72.3334603  48.1614616  31.8141429  72.0207840
  48.1880757  33.3263346  72.0874571  53.6686101  30.7437690  77.4501649
  53.0109775  31.4336951  77.5381778  54.4726500  31.1334122  77.7935635
  43.4211982  23.2108336  74.6941214  43.9955734  22.9883517  73.9614407
  44.0082965  23.2797030  75.4469815  52.4791559  29.0982063  75.5005591
  52.9923441  29.7312054  76.0027300  53.1292783  28.4983258  75.1348951
  43.7481569  25.2412797  68.7137099  42.9118882  25.5787483  69.0346374
  43.6086339  25.1061776  67.7764236  45.7234650  20.0849585  73.4216284
  45.0699062  19.7698602  72.7972898  45.6815124  19.4625325  74.1476106
  46.8345855  30.3668880  65.3369576  45.9272917  30.1358133  65.5360725
  47.3316887  29.5706499  65.5243557  49.7413934  39.0766387  68.2566262
  49.0675632  39.3798084  68.8651220  50.1279756  39.8795467  67.9071719
  48.9572390  26.5731518  77.7463931  48.0394952  26.7946465  77.5885619
  49.3732534  26.6477829  76.8875639  49.7407438  27.9722934  72.8766611
  50.4879257  28.4844331  72.5673733  50.0099028  27.6506986  73.7371005
  48.0134088  30.4681474  69.8593566  47.1045307  30.1840507  69.9566035
  48.0429172  30.8880553  68.9996873  53.2453356  34.0788064  73.6284733
  52.7915683  33.2378974  73.6849924  52.6147322  34.7149462  73.9659513
  52.1886275  25.0080050  74.8585401  51.4509032  24.4957436  75.1895643
  52.4413049  24.5680432  74.0468678  51.6886295  35.9164561  74.5634551
  51.9809269  36.4769618  73.8446917  52.1984915  36.2093122  75.3187711
  38.5822259  28.1886989  73.8408768  38.3846658  27.5956349  73.1159835
  38.0268923  27.8839199  74.5584707  46.5618982  28.0810095  75.9603361
  46.6167592  27.1283931  75.8845838  45.7510184  28.2369534  76.4444659
  47.7110176  32.0090218  67.1981644  47.2729606  31.2926077  66.7387282
  48.4520617  32.2366333  66.6366736  44.5011342  26.6987155  73.7193740
  43.6879208  26.9981325  74.1258932  44.9970336  26.3042844  74.4368222
  46.6519920  36.6944912  75.6528005  46.6096099  36.9205758  74.7236537
  47.5682619  36.4608286  75.8013806  55.8283291  30.2847415  73.2557963
  55.6901189  30.4749011  72.3279152  55.4719510  31.0466798  73.7126014
  44.7685721  33.5707941  75.4489967  45.5626319  33.0758261  75.2472542
  44.0577413  33.0425804  75.0857673  41.0768484  27.7151022  71.5249720
  40.1466072  27.6535478  71.7419682  41.1725956  27.1926975  70.7286361
  40.9954033  24.2405835  74.1127962  41.2560851  25.1551169  74.0037122
  41.8171206  23.7730278  74.2624575  47.9405149  39.2446059  70.4713341
  48.1156904  38.7734102  71.2858964  47.2537937  39.8711825  70.6994602
  48.8962212  33.5218565  76.5176642  48.5612045  33.4819335  77.4134292
  48.3966158  32.8563281  76.0447052  51.8321404  30.8674600  66.7913702
  51.2150574  30.1421428  66.6946755  51.3637892  31.6283960  66.4480776
  43.6219950  25.0860024  65.9135006  42.7449416  24.9648825  65.5497253
  44.0977703  24.2946102  65.6613895  35.1422090  29.8737184  76.0076513
  35.8293130  29.5598914  75.4197529  34.9870218  30.7778548  75.7343765
  46.8083876  37.4386314  73.1597527  46.0251397  37.9807995  73.2535751
  47.5076621  37.9560294  73.5591768  50.1180526  23.2480944  75.8031732
  50.6149225  22.4950906  75.4832802  49.3467507  23.2845261  75.2374941
  51.2010306  32.0052631  73.3770155  50.2666585  32.1254094  73.2074860
  51.3786975  31.1025098  73.1130165  46.7015494  25.3898327  75.5303417
  46.3313282  24.8369367  76.2184322  47.1974587  24.7856460  74.9778417
  54.5882858  27.8469950  73.9120190  55.0543310  28.6797942  73.8380492
  55.0390358  27.3814932  74.6165448  52.6559089  34.1913772  70.9106342
  52.9318933  34.0770366  71.8200216  51.7863588  33.7931257  70.8718515
  49.2913153  38.4400123  74.5539155  49.4735547  37.6221778  75.0166908
  50.1146139  38.6567815  74.1164045  49.6255318  37.3668308  71.8154204
  50.1543085  36.8560762  71.2024366  49.8883538  37.0510838  72.6799737
  40.1272411  35.3832177  79.5589537  40.7125848  34.6375865  79.6917441
  39.9297250  35.6936134  80.4426201  42.9811066  38.4183424  74.5751980
  42.3121442  38.9029552  74.0916020  42.8423936  38.6652645  75.4895358
  38.3498643  26.6801879  71.3547912  38.6452084  25.7712558  71.3014966
  37.4486679  26.6589619  71.0328914  40.0786485  24.3615977  71.4787237
  39.7499191  23.4813356  71.2962343  40.4325856  24.3063646  72.3663626
  49.3266064  35.9970880  75.9882223  49.1791026  35.0687587  76.1689793
  50.1519557  36.0190970  75.5039298  43.1928308  24.6488947  71.8462715
  43.5324381  25.1774868  71.1241323  43.6400429  24.9869353  72.6221281
  45.1796455  23.1463568  70.0456007  45.9004818  23.5244821  69.5419724
  44.5561759  23.8652445  70.1490985  49.3227578  23.8508717  70.9814340
  49.5391193  24.7333355  70.6803168  48.8421645  23.4594931  70.2519982
  44.0626800  26.8094431  77.5585084  43.9171380  27.1234734  78.4509366
  43.5852003  27.4279331  77.0055983  52.7195502  37.3385106  72.4309187
  52.8932379  36.7731528  71.6783039  53.2124393  38.1386001  72.2488677
  45.3260078  22.6811359  72.8753544  45.4475990  21.7528005  73.0744432
  45.0362121  22.6950045  71.9631859  48.1951269  20.3666269  76.0120264
  48.2172966  20.4305602  75.0572243  48.6119328  19.5270778  76.2060770
  58.5734893  30.1021529  74.0499486  59.0166039  29.3528854  73.6518610
  57.6961403  30.0931665  73.6673218  53.7070674  36.6551870  69.5306085
  54.4021579  37.2758563  69.7493400  54.0493825  35.8047222  69.8058463
  55.6062097  34.1051576  71.0593416  56.1313422  34.4438849  70.3342736
  55.5184450  33.1698591  70.8756550  47.2902758  40.1723559  75.4188669
  46.8507749  39.6799938  76.1121526  48.0410875  39.6296527  75.1780744
  39.7695097  36.3635100  75.4213297  40.5953117  36.0638872  75.0411941
  39.4189149  35.5942722  75.8703086  44.7376630  35.7161568  77.4910971
  44.1156640  35.0532273  77.1913198  45.4081497  35.7422700  76.8084618
  37.9703702  34.2821426  76.3802231  37.1335611  33.8543601  76.1986232
  37.9427348  34.4753870  77.3173022  44.2990137  34.2665492  70.9669431
  44.4478258  34.9500956  70.3136104  45.1056581  34.2470582  71.4818887
  42.0542770  30.2930669  71.9730500  41.8088812  29.3892999  72.1710710
  42.2238685  30.2947820  71.0309978  41.3238418  26.0259027  69.4716662
  40.6307663  26.1003382  68.8156698  41.0790170  25.2619370  69.9938178
  47.7985543  36.7613622  68.4381179  47.2259510  37.3803809  67.9851650
  48.3718336  37.3112984  68.9721101  51.0182803  37.0450772  69.5689761
  51.9513476  36.9796334  69.7722636  50.9306015  37.8807039  69.1104294
  53.6470819  36.3616642  66.5293708  53.5684451  36.0276506  67.4229466
  54.4680486  36.8538410  66.5285181  48.1832341  28.0974435  65.7797231
  49.1291446  27.9680643  65.8485649  47.8046586  27.3589097  66.2566659
  46.3675258  26.0224411  65.7152116  45.4606714  25.7257524  65.7914830
  46.6451239  25.7254229  64.8486403  47.9837324  20.5661301  71.8696358
  47.1738053  20.2208386  72.2451604  48.6721741  20.2568845  72.4583969
  49.9127872  19.6439348  73.4920654  50.4658911  20.0634801  74.1510677
  50.1497959  18.7175096  73.5343610  45.1374043  22.8811346  65.8564096
  45.9993207  23.2066245  66.1159913  45.3224387  22.0942842  65.3437161
  37.1541459  30.9633686  78.1344284  36.4604930  30.5487639  77.6214239
  37.9014450  31.0054223  77.5377703  53.2906680  21.7539873  72.9999319
  52.7105349  22.4124677  72.6177371  53.0242612  20.9317217  72.5886736
  39.0678201  30.8951940  76.0110299  39.0448889  30.9939627  75.0592182
  39.3778838  31.7417091  76.3327465  41.7265579  32.9528095  80.1256914
  42.6808833  32.9212037  80.0586845  41.5278103  32.4918719  80.9407140
  52.0731558  23.9139963  72.0555667  51.1857413  24.1989614  71.8375862
  52.4885547  23.7533727  71.2082944  40.0815808  38.4947714  77.1427111
  39.9470276  37.7348115  76.5765110  39.6647870  39.2188614  76.6755900
  51.2174771  33.6784638  66.1503687  51.9210621  33.8834640  66.7661342
  50.4937420  34.2461400  66.4152770  52.0472581  29.4294499  72.2705957
  51.9907783  29.8863051  71.4313589  52.6000924  28.6685184  72.0928800
  55.8577387  25.2184231  73.0956076  55.6014321  24.8180867  73.9264284
  55.2330255  25.9328025  72.9706216  43.2384934  39.3917031  77.3545554
  43.1217318  40.3362464  77.2524244  42.4177380  39.0890593  77.7431353
  53.1261468  34.1167167  68.2002147  53.9607072  33.6848366  68.0179622
  52.9645811  33.9449181  69.1279041  52.7807361  30.6199280  69.5658486
  52.7256164  30.4543552  68.6246930  52.1553416  31.3275313  69.7220676
  46.0903486  20.1207389  69.1443805  46.0782156  21.0649229  69.3012075
  46.9826908  19.9377535  68.8503266  46.0193050  38.7976280  77.2311561
  45.0688681  38.7978141  77.1175933  46.3225536  38.0509014  76.7147596
  49.9055606  16.7150166  73.3989741  49.1388001  16.1608653  73.5446424
  50.3166311  16.7872035  74.2603893  56.2643729  43.3552494  67.5635788
  56.5169250  42.8334015  66.8019251  55.3268288  43.1918639  67.6662472
  57.9677046  39.7480646  68.4668201  58.1351448  40.6160883  68.8338672
  57.7774215  39.9107928  67.5429490  57.9466267  42.2038304  69.4514868
  57.8265892  42.6495355  70.2900348  57.2518855  42.5523622  68.8928406
  54.5875324  40.5704714  68.7137099  53.7512636  40.9079401  69.0346374
  54.4480093  40.4353694  67.7764236  56.5628404  35.4141502  73.4216284
  55.9092817  35.0990519  72.7972898  56.5208879  34.7917243  74.1476106
  57.6739609  45.6960797  65.3369576  56.7666671  45.4650051  65.5360725
  58.1710641  44.8998417  65.5243557  58.5503930  47.3382136  67.1981644
  58.1123360  46.6217995  66.7387282  59.2914371  47.5658251  66.6366736
  51.9162239  43.0442940  71.5249720  50.9859827  42.9827396  71.7419682
  52.0119711  42.5218893  70.7286361  54.4613704  40.4151942  65.9135006
  53.5843170  40.2940743  65.5497253  54.9371457  39.6238020  65.6613895
  49.1892398  42.0093797  71.3547912  49.4845839  41.1004475  71.3014966
  48.2880434  41.9881536  71.0328914  50.9180239  39.6907895  71.4787237
  50.5892946  38.8105274  71.2962343  51.2719610  39.6355563  72.3663626
  54.0322063  39.9780864  71.8462715  54.3718135  40.5066786  71.1241323
  54.4794183  40.3161271  72.6221281  56.0190210  38.4755486  70.0456007
  56.7398572  38.8536739  69.5419724  55.3955514  39.1944363  70.1490985
  60.1621333  39.1800635  70.9814340  60.3784947  40.0625273  70.6803168
  59.6815400  38.7886848  70.2519982  56.1653833  38.0103277  72.8753544
  56.2869744  37.0819923  73.0744432  55.8755875  38.0241962  71.9631859
  52.1632172  41.3550944  69.4716662  51.4701417  41.4295299  68.8156698
  51.9183924  40.5911288  69.9938178  59.0226096  43.4266352  65.7797231
  59.9685201  43.2972561  65.8485649  58.6440341  42.6881014  66.2566659
  57.2069013  41.3516329  65.7152116  56.3000468  41.0549442  65.7914830
  57.4844994  41.0546147  64.8486403  58.8231079  35.8953219  71.8696358
  58.0131807  35.5500303  72.2451604  59.5115496  35.5860762  72.4583969
  55.9767798  38.2103264  65.8564096  56.8386962  38.5358162  66.1159913
  56.1618142  37.4234760  65.3437161  56.9297241  35.4499307  69.1443805
  56.9175910  36.3941147  69.3012075  57.8220662  35.2669452  68.8503266
  60.7449360  32.0442084  73.3989741  59.9781756  31.4900570  73.5446424
  61.1560065  32.1163952  74.2603893  38.9020180   0.7536592  54.9811568
  38.2281879   1.0568288  55.5896526  39.2886002   1.5565672  54.6317025
  37.1011396   0.9216264  57.1958648  37.2763151   0.4504307  58.0104270
  36.4144184   1.5482030  57.4239908  36.9591790  -1.5616173  55.1626485
  36.3865757  -0.9425986  54.7096957  37.5324583  -1.0116811  55.6966407
  50.9151990   6.3107023  65.0202630  51.5530400   6.1913770  64.3165970
  50.7972833   7.2587867  65.0790582  47.7241697   6.2634451  64.9564155
  47.3860208   6.1475516  64.0684690  48.5931465   5.8625616  64.9365161
  43.5828512   8.1169928  60.9461046  43.0193377   8.0259865  60.1777334
  43.4680907   7.2969832  61.4263538  41.1292944   9.6121119  63.7845266
  41.9214236   9.2711944  63.3691566  41.3689594   9.7216094  64.7047420
  49.1628071  11.7840895  56.2575511  48.5116051  12.3694976  55.8709525
  49.9572434  12.3147090  56.3170548  43.0883698   8.8730032  56.6562645
  43.8614574   8.3259020  56.5175521  43.4409097   9.7374282  56.8677106
  45.8524948   7.5783263  66.4530904  46.4488520   7.3539286  65.7387867
  45.9099919   6.8368009  67.0556352  45.4249976   5.0322699  54.2881095
  45.6775497   4.5104220  53.5264558  44.4874535   4.8688844  54.3907779
  50.4693259   4.0358477  62.0955838  51.2556348   3.6177900  61.7446255
  50.7331963   4.9404569  62.2637487  50.6403336   9.4731327  56.7944495
  50.0049169   9.5465954  57.5065400  50.3100743  10.0624926  56.1163574
  45.1446265   6.9350805  56.4905470  45.0282523   6.2595708  57.1586554
  45.2548525   6.4483178  55.6737623  47.4877806   6.3960952  60.1952159
  47.1236013   5.8691573  60.9065081  48.3444922   6.0059421  60.0218645
  49.8858626   9.8867830  66.8579338  49.5859349  10.7892869  66.7495145
  49.5409685   9.6200013  67.7100491  43.3371107   6.3381627  62.8916042
  42.4121604   6.2057841  63.0993734  43.5855521   7.1175846  63.3885985
  47.1072514   3.8808509  56.1760175  46.9872139   4.3265560  57.0145655
  46.4125102   4.2293827  55.6173713  40.6979918   5.9814901  63.7259832
  40.8272300   6.2349380  64.6399243  40.0177370   6.5742609  63.4064487
  44.8679406  16.6512151  59.8250306  44.7903435  17.6019976  59.9038786
  44.2641049  16.3058023  60.4825232  52.8057580   4.3529982  57.0040509
  53.7175436   4.5857369  56.8288206  52.2967227   4.9367026  56.4415587
  51.4127162   9.3355800  64.3954090  50.7836024   9.5001515  63.6930158
  51.0252824   9.7497410  65.1665054  55.2916394  10.2710238  61.7498454
  54.6067432  10.6509140  61.1995487  55.3760243  10.8805565  62.4830402
  46.9655124   9.0730209  61.6604175  47.4293469   9.3517912  60.8708798
  46.7011922   8.1713653  61.4777266  43.8579205   8.6201690  64.5983938
  44.4280562   9.0488958  63.9601423  44.4487317   8.3384275  65.2968124
  45.9024010   5.1953361  58.4693740  46.6048053   5.6474405  58.9367667
  45.5704638   4.5537180  59.0973633  53.6613153  10.7942153  66.5216155
  54.4830597  10.3922340  66.2398836  53.6575556  10.6910387  67.4732270
  41.5964089   3.8181493  60.7294351  40.7995253   3.9300187  61.2477846
  41.3689681   4.1568145  59.8635241  47.4269757  10.3426196  68.6776865
  47.4914189  10.8046603  69.5135037  46.7180681   9.7123561  68.8059175
  47.1417775  12.0094304  58.5455845  47.0063449  12.8545839  58.9740693
  47.6827587  12.2113581  57.7821779  40.5947172   9.5269742  59.1183771
  41.1071692  10.3212992  59.2689335  41.2469885   8.8296032  59.0517372
  42.4042057  12.6435498  61.2006524  42.5808685  13.5653463  61.0127508
  43.1998890  12.3293917  61.6300904  43.5273372  14.1613672  67.2016866
  44.0780797  14.0330735  66.4293860  42.6884848  14.4608561  66.8511759
  38.5596089   7.8558396  59.8943341  39.3971311   8.2655404  59.6777049
  38.7374356   6.9157838  59.8643535  50.4560521   5.5233477  55.5827174
  49.9407144   6.2938081  55.8215561  50.1837829   4.8498613  56.2060236
  55.4294795   8.2765831  57.5180348  54.6524238   7.9376991  57.0735510
  56.1086276   8.2818454  56.8435313  50.2446824   3.3960569  57.4086955
  49.9396960   3.7106718  58.2597098  51.1977266   3.4741989  57.4514288
  48.6893256   9.5550792  59.0579909  48.1614617   8.8203552  58.7453147
  48.1880759  10.3325468  58.8119878  53.6686102   7.7499812  64.1746956
  53.0109776   8.4399074  64.2627084  54.4726501   8.1396244  64.5180942
  52.4791561   6.1044185  62.2250897  52.9923442   6.7374177  62.7272607
  53.1292785   5.5045381  61.8594257  43.7481571   2.2474919  55.4382406
  42.9118883   2.5849606  55.7591681  43.6086340   2.1123899  54.5009543
  46.8345856   7.3731002  52.0614882  45.9272918   7.1420256  52.2606031
  47.3316888   6.5768621  52.2488864  49.7413935  16.0828509  54.9811568
  49.0675634  16.3860206  55.5896526  50.1279757  16.8857590  54.6317025
  48.9572392   3.5793641  64.4709238  48.0394953   3.8008588  64.3130926
  49.3732535   3.6539951  63.6120945  49.7407439   4.9785056  59.6011918
  50.4879258   5.4906454  59.2919040  50.0099029   4.6569109  60.4616312
  48.0134089   7.4743597  56.5838872  47.1045309   7.1902630  56.6811342
  48.0429173   7.8942676  55.7242179  53.2453357  11.0850187  60.3530040
  52.7915684  10.2441096  60.4095230  52.6147324  11.7211585  60.6904820
  51.6886296  12.9226683  61.2879858  51.9809270  13.4831740  60.5692224
  52.1984917  13.2155244  62.0433017  38.5822260   5.1949111  60.5654075
  38.3846660   4.6018472  59.8405141  38.0268924   4.8901321  61.2830013
  46.5618984   5.0872218  62.6848668  46.6167593   4.1346054  62.6091144
  45.7510186   5.2431657  63.1689966  47.7110177   9.0152341  53.9226951
  47.2729607   8.2988200  53.4632588  48.4520618   9.2428456  53.3612042
  44.5011343   3.7049277  60.4439047  43.6879209   4.0043448  60.8504239
  44.9970338   3.3104966  61.1613529  46.6519921  13.7007034  62.3773311
  46.6096100  13.9267881  61.4481843  47.5682620  13.4670409  62.5259112
  55.8283292   7.2909538  59.9803269  55.6901191   7.4811134  59.0524459
  55.4719511   8.0528921  60.4371321  44.7685722  10.5770063  62.1735274
  45.5626321  10.0820383  61.9717849  44.0577414  10.0487926  61.8102980
  49.5880567  12.9588159  66.5247642  49.6417589  13.5279095  67.2925358
  48.7195348  13.1290044  66.1601679  41.0768486   4.7213145  58.2495027
  40.1466074   4.6597601  58.4664989  41.1725958   4.1989098  57.4531668
  40.9954035   1.2467958  60.8373268  41.2560852   2.1613291  60.7282429
  41.8171207   0.7792400  60.9869881  48.5468666   7.1248421  68.0834573
  49.4760726   7.2759581  67.9103541  48.1259696   7.2132442  67.2283220
  47.3456998  11.1499085  65.8533111  47.2068084  10.7817870  66.7259049
  46.5571594  11.6646725  65.6817069  47.9405150  16.2508182  57.1958648
  48.1156906  15.7796225  58.0104270  47.2537938  16.8773948  57.4239908
  48.8962213  10.5280688  63.2421949  48.5612046  10.4881458  64.1379599
  48.3966159   9.8625404  62.7692359  51.8321405   7.8736722  53.5159009
  51.2150576   7.1483551  53.4192061  51.3637893   8.6346083  53.1726083
  42.5066235  19.3997545  63.9698508  42.7462834  20.0316069  64.6477526
  41.6635432  19.0485585  64.2563867  43.6219951   2.0922147  52.6380313
  42.7449417   1.9710947  52.2742559  44.0977704   1.3008225  52.3859201
  35.1422091   6.8799306  62.7321820  35.8293131   6.5661036  62.1442835
  34.9870220   7.7840671  62.4589071  47.0194097  15.2076667  66.3740012
  46.9464269  16.0131639  66.8859316  46.5771490  15.4068633  65.5488033
  46.8083877  14.4448437  59.8842833  46.0251399  14.9870117  59.9781058
  47.5076622  14.9622417  60.2837074  49.4792781  15.1063501  68.5298170
  50.1920753  15.7410966  68.4574072  48.9882809  15.2027367  67.7138172
  51.2010308   9.0114754  60.1015462  50.2666586   9.1316216  59.9320166
  51.3786976   8.1087221  59.8375472  44.5304694  12.8557945  69.3503741
  45.2314154  13.4894427  69.5033135  44.0599809  13.1972676  68.5899381
  52.6559090  11.1975894  57.6351648  52.9318934  11.0832489  58.5445522
  51.7863589  10.7993379  57.5963821  49.2913154  15.4462245  61.2784462
  49.4735549  14.6283901  61.7412214  50.1146140  15.6629937  60.8409352
  49.6255320  14.3730430  58.5399510  50.1543086  13.8622885  57.9269672
  49.8883539  14.0572960  59.4045043  40.1272412  12.3894300  66.2834844
  40.7125849  11.6437987  66.4162748  39.9297251  12.6998256  67.1671508
  42.9811068  15.4245547  61.2997286  42.3121443  15.9091675  60.8161326
  42.8423937  15.6714767  62.2140665  47.1216336  17.4589290  67.8979945
  47.6734644  17.6220912  68.6629030  47.4622530  18.0493728  67.2259970
  38.3498645   3.6864002  58.0793218  38.6452086   2.7774680  58.0260272
  37.4486680   3.6651741  57.7574221  50.2584723  15.4071266  64.8843627
  50.1335863  14.6061006  64.3754572  50.9163815  15.9017459  64.3957597
  52.3219632  13.2080286  66.5123177  51.3749967  13.0885637  66.4401504
  52.6702405  12.3202784  66.5949438  40.0786486   1.3678100  58.2032544
  39.7499192   0.4875479  58.0207650  40.4325857   1.3125768  59.0908933
  49.3266065  13.0033002  62.7127529  49.1791028  12.0749710  62.8935099
  50.1519559  13.0253093  62.2284604  43.1928309   1.6551069  58.5708021
  43.5324382   2.1836991  57.8486630  43.6400430   1.9931476  59.3466588
  52.9300187  13.8261561  63.7992402  53.8546734  13.6204422  63.6616853
  52.7615490  13.5777962  64.7081743  44.0626801   3.8156553  64.2830391
  43.9171381   4.1296856  65.1754672  43.5852004   4.4341454  63.7301290
  52.7195503  14.3447228  59.1554493  52.8932381  13.7793651  58.4028346
  53.2124394  15.1448123  58.9733983  58.5734894   7.1083651  60.7744793
  59.0166040   6.3590977  60.3763916  57.6961405   7.0993788  60.3918525
  53.7070676  13.6613993  56.2551392  54.4021580  14.2820686  56.4738706
  54.0493826  12.8109344  56.5303770  55.6062099  11.1113698  57.7838722
  56.1313423  11.4500971  57.0588042  55.5184451  10.1760714  57.6001857
  47.2682147  15.0247772  69.9128599  47.5769274  14.7796919  70.7851299
  48.0657629  15.2294411  69.4247469  47.2902759  17.1785682  62.1433976
  46.8507750  16.6862060  62.8366832  48.0410876  16.6358649  61.9026051
  39.7695098  13.3697223  62.1458604  40.5953118  13.0700994  61.7657247
  39.4189150  12.6004845  62.5948392  44.7376632  12.7223691  64.2156277
  44.1156641  12.0594396  63.9158505  45.4081499  12.7484823  63.5329925
  37.9703704  11.2883549  63.1047537  37.1335612  10.8605723  62.9231539
  37.9427349  11.4815992  64.0418328  44.2990139  11.2727614  57.6914738
  44.4478259  11.9563079  57.0381411  45.1056582  11.2532704  58.2064194
  42.0542772   7.2992792  58.6975807  41.8088813   6.3955122  58.8956017
  42.2238686   7.3009942  57.7555285  41.3238419   3.0321149  56.1961968
  40.6307664   3.1065504  55.5402004  41.0790171   2.2681493  56.7183485
  47.7985544  13.7675745  55.1626485  47.2259511  14.3865932  54.7096957
  48.3718338  14.3175106  55.6966407  51.0182804  14.0512895  56.2935067
  51.9513477  13.9858456  56.4967943  50.9306017  14.8869162  55.8349600
  53.6470821  13.3678765  53.2539015  53.5684452  13.0338629  54.1474773
  54.4680487  13.8600533  53.2530487  48.1832343   5.1036557  52.5042538
  49.1291447   4.9742765  52.5730956  47.8046588   4.3651219  52.9811966
  46.3675260   3.0286534  52.4397423  45.4606715   2.7319646  52.5160137
  46.6451241   2.7316352  51.5731709  37.1541460   7.9695809  64.8589591
  36.4604932   7.5549761  64.3459545  37.9014451   8.0116345  64.2623010
  39.0678203   7.9014062  62.7355606  39.0448891   8.0001750  61.7837489
  39.3778839   8.7479213  63.0572772  41.7265581   9.9590217  66.8502220
  42.6808834   9.9274160  66.7832152  41.5278104   9.4980841  67.6652446
  40.0815809  15.5009837  63.8672418  39.9470277  14.7410238  63.3010416
  39.6647872  16.2250737  63.4001207  51.2174772  10.6846760  52.8748993
  51.9210622  10.8896763  53.4906649  50.4937421  11.2523522  53.1398077
  52.0472583   6.4356622  58.9951264  51.9907784   6.8925173  58.1558896
  52.6000925   5.6747306  58.8174106  43.2384935  16.3979154  64.0790861
  43.1217319  17.3424586  63.9769551  42.4177381  16.0952715  64.4676660
  53.1261470  11.1229290  54.9247453  53.9607074  10.6910488  54.7424928
  52.9645813  10.9511303  55.8524348  52.7807362   7.6261403  56.2903793
  52.7256166   7.4605674  55.3492237  52.1553417   8.3337436  56.4465982
  44.2639449  17.0507416  67.2946789  45.1666696  17.0831026  67.6113284
  44.0376819  16.1207867  67.3093125  46.0193051  15.8038402  63.9556868
  45.0688682  15.8040264  63.8421240  46.3225537  15.0571137  63.4392902
  61.7545745  21.6398941  65.0202630  62.3924155  21.5205688  64.3165970
  61.6366588  22.5879785  65.0790582  58.5635451  21.5926369  64.9564155
  58.2253963  21.4767434  64.0684690  59.4325219  21.1917534  64.9365161
  54.4222267  23.4461845  60.9461046  53.8587132  23.3551782  60.1777334
  54.3074662  22.6261750  61.4263538  51.9686699  24.9413037  63.7845266
  52.7607991  24.6003862  63.3691566  52.2083349  25.0508012  64.7047420
  60.0021826  27.1132813  56.2575511  59.3509805  27.6986893  55.8709525
  60.7966188  27.6439008  56.3170548  53.9277453  24.2021950  56.6562645
  54.7008329  23.6550937  56.5175521  54.2802852  25.0666199  56.8677106
  55.7662495  25.5298332  69.8629544  55.4752361  26.4343963  69.7476211
  56.4019480  25.5714860  70.5773614  56.6918702  22.9075181  66.4530904
  57.2882274  22.6831203  65.7387867  56.7493674  22.1659926  67.0556352
  56.2643730  20.3614616  54.2881095  56.5169251  19.8396138  53.5264558
  55.3268290  20.1980762  54.3907779  61.3087013  19.3650395  62.0955838
  62.0950103  18.9469818  61.7446255  61.5725718  20.2696487  62.2637487
  61.4797091  24.8023245  56.7944495  60.8442924  24.8757871  57.5065400
  61.1494497  25.3916844  56.1163574  55.9840019  22.2642722  56.4905470
  55.8676277  21.5887626  57.1586554  56.0942279  21.7775096  55.6737623
  58.3271560  21.7252869  60.1952159  57.9629767  21.1983490  60.9065081
  59.1838676  21.3351338  60.0218645  57.9677047  16.7542769  55.1913508
  58.1351449  17.6223005  55.5583979  57.7774216  16.9170051  54.2674797
  60.7252380  25.2159748  66.8579338  60.4253103  26.1184787  66.7495145
  60.3803440  24.9491931  67.7100491  54.1764862  21.6673545  62.8916042
  53.2515358  21.5349759  63.0993734  54.4249275  22.4467764  63.3885985
  57.9466268  19.2100426  56.1760175  57.8265893  19.6557477  57.0145655
  57.2518856  19.5585744  55.6173713  51.5373673  21.3106818  63.7259832
  51.6666054  21.5641297  64.6399243  50.8571124  21.9034526  63.4064487
  55.7073160  31.9804068  59.8250306  55.6297190  32.9311893  59.9038786
  55.1034804  31.6349941  60.4825232  63.6451334  19.6821900  57.0040509
  64.5569190  19.9149286  56.8288206  63.1360981  20.2658944  56.4415587
  56.4536762  21.9617387  72.0429640  57.1951447  22.5002431  71.7664463
  55.7473748  22.5883676  72.2001191  58.2823172  19.0419134  68.0135358
  59.1284367  19.4658548  68.1570007  58.2221810  18.3852759  68.7073921
  62.2520916  24.6647718  64.3954090  61.6229779  24.8293432  63.6930158
  61.8646579  25.0789328  65.1665054  66.1310148  25.6002156  61.7498454
  65.4461187  25.9801057  61.1995487  66.2153998  26.2097483  62.4830402
  57.8048878  24.4022126  61.6604175  58.2687224  24.6809829  60.8708798
  57.5405676  23.5005571  61.4777266  54.6972959  23.9493608  64.5983938
  55.2674316  24.3780876  63.9601423  55.2881071  23.6676192  65.2968124
  56.7417764  20.5245279  58.4693740  57.4441808  20.9766322  58.9367667
  56.4098393  19.8829097  59.0973633  50.4843098  18.7828831  63.7710874
  49.6942152  19.0386360  63.2950984  50.9754346  19.5977169  63.8762914
  64.5006908  26.1234070  66.5216155  65.3224352  25.7214258  66.2398836
  64.4969311  26.0202305  67.4732270  52.4357844  19.1473411  60.7294351
  51.6389007  19.2592105  61.2477846  52.2083436  19.4860063  59.8635241
  58.2663511  25.6718114  68.6776865  58.3307944  26.1338521  69.5135037
  57.5574435  25.0415479  68.8059175  48.7680801  19.0359322  66.2025865
  49.0188840  19.9206332  66.4683441  49.3040350  18.8563923  65.4300956
  57.9811529  27.3386221  58.5455845  57.8457204  28.1837757  58.9740693
  58.5221342  27.5405499  57.7821779  51.4340926  24.8561659  59.1183771
  51.9465447  25.6504910  59.2689335  52.0863639  24.1587950  59.0517372
  53.2435811  27.9727416  61.2006524  53.4202439  28.8945380  61.0127508
  54.0392645  27.6585835  61.6300904  52.5288168  20.0192047  71.0768687
  52.4141683  19.1177305  71.3775786  51.6732685  20.2655744  70.7253504
  59.6080005  27.9609788  72.6756188  59.1643860  27.1746166  72.3577092
  60.2697219  28.1488938  72.0100078  54.3667127  29.4905589  67.2016866
  54.9174552  29.3622653  66.4293860  53.5278602  29.7900478  66.8511759
  58.1634298  25.7556717  71.5461097  58.6962634  24.9945005  71.3160405
  57.6348379  25.4630369  72.2885252  49.3989843  23.1850314  59.8943341
  50.2365065  23.5947322  59.6777049  49.5768111  22.2449756  59.8643535
  61.2954275  20.8525394  55.5827174  60.7800899  21.6229999  55.8215561
  61.0231584  20.1790530  56.2060236  58.8801386  15.6975095  60.6412412
  58.0242983  15.3081945  60.4618051  59.2928338  15.7767056  59.7812198
  56.6543419  13.3160168  64.0470154  57.5196416  13.1202977  63.6876043
  56.7220928  13.0870520  64.9739511  66.2688549  23.6057749  57.5180348
  65.4917992  23.2668908  57.0735510  66.9480030  23.6110372  56.8435313
  61.0840578  18.7252486  57.4086955  60.7790714  19.0398635  58.2597098
  62.0371021  18.8033906  57.4514288  59.5287010  24.8842710  59.0579909
  59.0008372  24.1495469  58.7453147  59.0274513  25.6617386  58.8119878
  64.5079856  23.0791730  64.1746956  63.8503531  23.7690991  64.2627084
  65.3120256  23.4688162  64.5180942  54.2605738  15.5462376  61.4186521
  54.8349490  15.3237557  60.6859714  54.8476720  15.6151070  62.1715122
  63.3185315  21.4336103  62.2250897  63.8317197  22.0666095  62.7272607
  63.9686539  20.8337298  61.8594257  54.5875325  17.5766837  55.4382406
  53.7512637  17.9141523  55.7591681  54.4480095  17.4415817  54.5009543
  56.5628406  12.4203625  60.1461590  55.9092818  12.1052642  59.5218205
  56.5208880  11.7979365  60.8721413  57.6739611  22.7022920  52.0614882
  56.7666672  22.4712173  52.2606031  58.1710642  21.9060539  52.2488864
  60.5807689  31.4120427  54.9811568  59.9069388  31.7152124  55.5896526
  60.9673511  32.2149507  54.6317025  59.7966146  18.9085558  64.4709238
  58.8788707  19.1300505  64.3130926  60.2126290  18.9831869  63.6120945
  60.5801194  20.3076974  59.6011918  61.3273013  20.8198371  59.2919040
  60.8492783  19.9861027  60.4616312  58.8527844  22.8035515  56.5838872
  57.9439063  22.5194548  56.6811342  58.8822928  23.2234593  55.7242179
  64.0847111  26.4142104  60.3530040  63.6309438  25.5733014  60.4095230
  63.4541078  27.0503503  60.6904820  63.0280031  17.3434090  61.5830707
  62.2902788  16.8311476  61.9140950  63.2806804  16.9034472  60.7713984
  62.5280051  28.2518601  61.2879858  62.8203025  28.8123658  60.5692224
  63.0378671  28.5447162  62.0433017  49.4216014  20.5241029  60.5654075
  49.2240414  19.9310390  59.8405141  48.8662678  20.2193239  61.2830013
  57.4012738  20.4164135  62.6848668  57.4561348  19.4637972  62.6091144
  56.5903940  20.5723574  63.1689966  58.5503932  24.3444258  53.9226951
  58.1123362  23.6280117  53.4632588  59.2914373  24.5720373  53.3612042
  55.3405098  19.0341195  60.4439047  54.5272963  19.3335366  60.8504239
  55.8364092  18.6396884  61.1613529  57.4913676  29.0298952  62.3773311
  57.4489855  29.2559798  61.4481843  58.4076375  28.7962327  62.5259112
  66.6677047  22.6201455  59.9803269  66.5294945  22.8103051  59.0524459
  66.3113265  23.3820838  60.4371321  54.8319173  16.6059551  66.0600282
  55.4718552  16.4648310  65.3623245  53.9996703  16.3194064  65.6838884
  55.6079477  25.9061981  62.1735274  56.4020075  25.4112301  61.9717849
  54.8971169  25.3779844  61.8102980  60.4274321  28.2880077  66.5247642
  60.4811343  28.8571013  67.2925358  59.5589102  28.4581962  66.1601679
  51.9162240  20.0505063  58.2495027  50.9859828  19.9889518  58.4664989
  52.0119712  19.5281016  57.4531668  51.8347789  16.5759876  60.8373268
  52.0954606  17.4905209  60.7282429  52.6564961  16.1084318  60.9869881
  53.3072714  17.9897633  68.0072093  53.9795768  17.7814995  67.3584742
  52.4802501  17.7919719  67.5677325  59.3862421  22.4540339  68.0834573
  60.3154481  22.6051498  67.9103541  58.9653451  22.5424359  67.2283220
  58.1850753  26.4791003  65.8533111  58.0461838  26.1109787  66.7259049
  57.3965349  26.9938642  65.6817069  58.7798905  31.5800099  57.1958648
  58.9550660  31.1088143  58.0104270  58.0931693  32.2065866  57.4239908
  59.7355968  25.8572606  63.2421949  59.4005800  25.8173376  64.1379599
  59.2359913  25.1917322  62.7692359  53.7100212  21.2640236  68.7674530
  53.5720010  20.5320475  69.3686069  54.6205135  21.1749136  68.4858718
  62.6715159  23.2028640  53.5159009  62.0544330  22.4775468  53.4192061
  62.2031648  23.9638000  53.1726083  56.3382512  20.9760195  68.2558210
  57.0482131  20.3353387  68.2144828  56.2951821  21.2273090  69.1784390
  55.0511446  17.9625413  70.0753849  54.5148803  17.5116151  70.7275445
  54.4628155  18.0971322  69.3324313  53.3459990  34.7289462  63.9698508
  53.5856588  35.3607986  64.6477526  52.5029186  34.3777502  64.2563867
  54.4613705  17.4214064  52.6380313  53.5843172  17.3002865  52.2742559
  54.9371458  16.6300143  52.3859201  45.9815845  22.2091224  62.7321820
  46.6686885  21.8952954  62.1442835  45.8263974  23.1132589  62.4589071
  50.7850568  17.0981421  67.1606844  50.7008756  16.4907090  66.4257254
  49.9633274  17.5890439  67.1616340  57.8587852  30.5368585  66.3740012
  57.7858023  31.3423556  66.8859316  57.4165245  30.7360551  65.5488033
  57.6477631  29.7740355  59.8842833  56.8645153  30.3162035  59.9781058
  58.3470376  30.2914334  60.2837074  60.9574281  15.5834984  62.5277039
  61.4542981  14.8304947  62.2078109  60.1861263  15.6199301  61.9620248
  60.3186535  30.4355419  68.5298170  61.0314507  31.0702884  68.4574072
  59.8276564  30.5319285  67.7138172  62.0404062  24.3406671  60.1015462
  61.1060341  24.4608134  59.9320166  62.2180731  23.4379138  59.8375472
  57.5409250  17.7252367  62.2548723  57.1707038  17.1723408  62.9429629
  58.0368343  17.1210501  61.7023723  65.4276613  20.1823991  60.6365496
  65.8937066  21.0151982  60.5625799  65.8784114  19.7168972  61.3410755
  55.3698449  28.1849862  69.3503741  56.0707908  28.8186345  69.5033135
  54.8993564  28.5264594  68.5899381  63.4952845  26.5267812  57.6351648
  63.7712688  26.4124407  58.5445522  62.6257343  26.1285297  57.5963821
  60.1306909  30.7754163  61.2784462  60.3129303  29.9575819  61.7412214
  60.9539895  30.9921855  60.8409352  60.4649074  29.7022348  58.5399510
  60.9936841  29.1914803  57.9269672  60.7277294  29.3864878  59.4045043
  50.9666167  27.7186217  66.2834844  51.5519604  26.9729905  66.4162748
  50.7691005  28.0290174  67.1671508  53.8204822  30.7537465  61.2997286
  53.1515197  31.2383592  60.8161326  53.6817692  31.0006685  62.2140665
  45.5583822  20.2891817  65.0039287  45.5967921  19.7555408  65.7976405
  45.0524114  19.7627023  64.3850264  57.9610091  32.7881208  67.8979945
  58.5128399  32.9512830  68.6629030  58.3016284  33.3785646  67.2259970
  52.9374584  15.1356358  68.5001829  53.0015910  15.9971189  68.0879227
  52.8741704  14.5230360  67.7674188  49.1892399  19.0155920  58.0793218
  49.4845840  18.1066598  58.0260272  48.2880435  18.9943659  57.7574221
  61.0978478  30.7363184  64.8843627  60.9729617  29.9352924  64.3754572
  61.7557569  31.2309377  64.3957597  52.7186646  17.0911916  64.0620767
  51.9973232  17.7047884  63.9228240  53.5079902  17.6269681  63.9837413
  63.1613386  28.5372204  66.5123177  62.2143722  28.4177555  66.4401504
  63.5096159  27.6494702  66.5949438  50.9180241  16.6970017  58.2032544
  50.5892947  15.8167396  58.0207650  51.2719611  16.6417686  59.0908933
  60.1659820  28.3324920  62.7127529  60.0184782  27.4041627  62.8935099
  60.9913313  28.3545011  62.2284604  54.0322064  16.9842987  58.5708021
  54.3718136  17.5128908  57.8486630  54.4794184  17.3223393  59.3466588
  63.7693941  29.1553479  63.7992402  64.6940489  28.9496340  63.6616853
  63.6009245  28.9069880  64.7081743  56.0190211  15.4817609  56.7701314
  56.7398574  15.8598861  56.2665031  55.3955515  16.2006485  56.8736292
  60.1621334  16.1862758  57.7059646  60.3784948  17.0687395  57.4048475
  59.6815401  15.7948971  56.9765288  54.9020555  19.1448471  64.2830391
  54.7565136  19.4588774  65.1754672  54.4245759  19.7633371  63.7301290
  56.7616938  16.1351019  64.3311281  56.7478507  15.2392112  63.9943578
  57.4789366  16.1421683  64.9649567  58.6143069  16.5688359  66.3764408
  58.3560847  17.4905430  66.3748738  58.0828109  16.1718794  67.0664872
  63.5589258  29.6739146  59.1554493  63.7326135  29.1085569  58.4028346
  64.0518149  30.4740041  58.9733983  49.3766217  21.6853815  67.2218052
  48.8319686  22.4613623  67.3538326  50.2545567  22.0324620  67.0637174
  56.1653834  15.0165399  59.5998851  56.2869745  14.0882045  59.7989738
  55.8755876  15.0304085  58.6877166  59.0345024  12.7020310  62.7365571
  59.0566721  12.7659643  61.7817550  59.4513083  11.8624818  62.9306077
  69.4128649  22.4375569  60.7744793  69.8559795  21.6882894  60.3763916
  68.5355159  22.4285705  60.3918525  64.5464430  28.9905911  56.2551392
  65.2415335  29.6112603  56.4738706  64.8887580  28.1401262  56.5303770
  50.1632239  20.8123712  70.1148209  49.4213975  20.9606347  70.7012839
  49.8424984  21.0731977  69.2514958  66.4455853  26.4405616  57.7838722
  66.9707177  26.7792889  57.0588042  66.3578206  25.5052631  57.6001857
  58.1075902  30.3539690  69.9128599  58.4163028  30.1088837  70.7851299
  58.9051384  30.5586328  69.4247469  58.1296514  32.5077599  62.1433976
  57.6901504  32.0153978  62.8366832  58.8804631  31.9650567  61.9026051
  50.6088853  28.6989140  62.1458604  51.4346873  28.3992912  61.7657247
  50.2582905  27.9296763  62.5948392  55.5770386  28.0515608  64.2156277
  54.9550395  27.3886313  63.9158505  56.2475253  28.0776740  63.5329925
  48.8097458  26.6175467  63.1047537  47.9729366  26.1897641  62.9231539
  48.7821103  26.8107910  64.0418328  55.1383893  26.6019532  57.6914738
  55.2872013  27.2854996  57.0381411  55.9450336  26.5824622  58.2064194
  52.8936526  22.6284709  58.6975807  52.6482568  21.7247039  58.8956017
  53.0632441  22.6301860  57.7555285  52.1632174  18.3613067  56.1961968
  51.4701418  18.4357422  55.5402004  51.9183925  17.5973411  56.7183485
  58.6379299  29.0967662  55.1626485  58.0653266  29.7157849  54.7096957
  59.2112092  29.6467024  55.6966407  61.8576558  29.3804812  56.2935067
  62.7907232  29.3150374  56.4967943  61.7699771  30.2161079  55.8349600
  64.4864575  28.6970683  53.2539015  64.4078207  28.3630546  54.1474773
  65.3074242  29.1892451  53.2530487  59.0226097  20.4328475  52.5042538
  59.9685202  20.3034683  52.5730956  58.6440342  19.6943137  52.9811966
  57.2069014  18.3578451  52.4397423  56.3000470  18.0611564  52.5160137
  57.4844995  18.0608269  51.5731709  48.1246955  19.6784815  62.8896469
  47.8049739  18.8250123  62.5970843  47.5780383  19.8933393  63.6454437
  51.9026862  22.3947256  66.6065976  52.1212872  23.3264364  66.6254010
  52.3152636  22.0355230  67.3920780  58.8231080  12.9015341  58.5941664
  58.0131808  12.5562426  58.9696910  59.5115497  12.5922885  59.1829276
  60.7521628  11.9793388  60.2165961  61.3052667  12.3988841  60.8755984
  60.9891715  11.0529136  60.2588917  55.9767799  15.2165387  52.5809402
  56.8386963  15.5420285  52.8405219  56.1618143  14.4296883  52.0682468
  47.9935215  23.2987726  64.8589591  47.2998686  22.8841679  64.3459545
  48.7408206  23.3408263  64.2623010  64.1300435  14.0893913  59.7244625
  63.5499104  14.7478717  59.3422678  63.8636368  13.2671258  59.3132043
  49.9071957  23.2305980  62.7355606  49.8842645  23.3293667  61.7837489
  50.2172594  24.0771131  63.0572772  52.5659335  25.2882135  66.8502220
  53.5202589  25.2566077  66.7832152  52.3671859  24.8272759  67.6652446
  53.1558717  23.8583251  69.4173018  53.9751606  24.3527330  69.4407855
  53.4295525  22.9415219  69.3890585  62.9125313  16.2494003  58.7800973
  62.0251168  16.5343654  58.5621168  63.3279302  16.0887767  57.9328250
  50.9209564  30.8301755  63.8672418  50.7864032  30.0702155  63.3010416
  50.5041626  31.5542654  63.4001207  62.0568527  26.0138678  52.8748993
  62.7604377  26.2188681  53.4906649  61.3331176  26.5815440  53.1398077
  62.8866337  21.7648539  58.9951264  62.8301538  22.2217091  58.1558896
  63.4394680  21.0039224  58.8174106  66.6971143  17.5538271  59.8201383
  66.4408077  17.1534907  60.6509591  66.0724011  18.2682065  59.6951522
  54.0778690  31.7271072  64.0790861  53.9611074  32.6716504  63.9769551
  53.2571136  31.4244633  64.4676660  63.9655224  26.4521207  54.9247453
  64.8000828  26.0202406  54.7424928  63.8039567  26.2803221  55.8524348
  63.6201116  22.9553321  56.2903793  63.5649920  22.7897592  55.3492237
  62.9947172  23.6629354  56.4465982  48.4093631  18.1921385  70.1165215
  49.0552495  17.6820339  70.6052440  48.2010782  18.9290067  70.6908640
  56.9297242  12.4561430  55.8689111  56.9175912  13.4003270  56.0257382
  57.8220664  12.2731575  55.5748572  55.1033204  32.3799333  67.2946789
  56.0060451  32.4122944  67.6113284  54.8770574  31.4499784  67.3093125
  56.8586806  31.1330320  63.9556868  55.9082437  31.1332182  63.8421240
  57.1619292  30.3863055  63.4392902  60.7449361   9.0504206  60.1235048
  59.9781757   8.4962693  60.2691730  61.1560066   9.1226075  60.9849200
  72.5939499  36.9690858  65.0202630  73.2317909  36.8497606  64.3165970
  72.4760342  37.9171702  65.0790582  69.4029206  36.9218287  64.9564155
  69.0647717  36.8059351  64.0684690  70.2718974  36.5209452  64.9365161
  65.2616021  38.7753763  60.9461046  64.6980886  38.6843700  60.1777334
  65.1468416  37.9553667  61.4263538  62.8080453  40.2704955  63.7845266
  63.6001745  39.9295779  63.3691566  63.0477103  40.3799930  64.7047420
  70.8415580  42.4424731  56.2575511  70.1903560  43.0278811  55.8709525
  71.6359943  42.9730926  56.3170548  64.7671207  39.5313868  56.6562645
  65.5402083  38.9842855  56.5175521  65.1196606  40.3958117  56.8677106
  67.5312457  38.2367099  66.4530904  68.1276029  38.0123121  65.7387867
  67.5887428  37.4951844  67.0556352  67.1037485  35.6906534  54.2881095
  67.3563006  35.1688055  53.5264558  66.1662044  35.5272679  54.3907779
  72.1480768  34.6942312  62.0955838  72.9343857  34.2761735  61.7446255
  72.4119472  35.5988404  62.2637487  72.3190845  40.1315163  56.7944495
  71.6836678  40.2049789  57.5065400  71.9888252  40.7208761  56.1163574
  66.8233774  37.5934640  56.4905470  66.7070032  36.9179543  57.1586554
  66.9336034  37.1067014  55.6737623  69.1665315  37.0544787  60.1952159
  68.8023522  36.5275408  60.9065081  70.0232431  36.6643256  60.0218645
  68.8070802  32.0834687  55.1913508  68.9745204  32.9514923  55.5583979
  68.6167971  32.2461968  54.2674797  65.0158616  36.9965462  62.8916042
  64.0909113  36.8641677  63.0993734  65.2643029  37.7759682  63.3885985
  68.7860022  34.5392344  56.1760175  68.6659648  34.9849395  57.0145655
  68.0912611  34.8877662  55.6173713  62.3767427  36.6398736  63.7259832
  62.5059808  36.8933215  64.6399243  61.6964879  37.2326444  63.4064487
  66.5466915  47.3095986  59.8250306  66.4690944  48.2603811  59.9038786
  65.9428558  46.9641858  60.4825232  69.1216926  34.3711052  68.0135358
  69.9678122  34.7950466  68.1570007  69.0615564  33.7144676  68.7073921
  73.0914671  39.9939636  64.3954090  72.4623533  40.1585350  63.6930158
  72.7040333  40.4081245  65.1665054  68.6442633  39.7314044  61.6604175
  69.1080978  40.0101747  60.8708798  68.3799431  38.8297488  61.4777266
  65.5366714  39.2785525  64.5983938  66.1068071  39.7072794  63.9601423
  66.1274826  38.9968110  65.2968124  67.5811519  35.8537196  58.4693740
  68.2835562  36.3058240  58.9367667  67.2492147  35.2121015  59.0973633
  61.3236853  34.1120749  63.7710874  60.5335907  34.3678277  63.2950984
  61.8148100  34.9269087  63.8762914  63.2751598  34.4765328  60.7294351
  62.4782762  34.5884022  61.2477846  63.0477190  34.8151980  59.8635241
  59.6074556  34.3651239  66.2025865  59.8582594  35.2498249  66.4683441
  60.1434104  34.1855841  65.4300956  68.8205284  42.6678139  58.5455845
  68.6850958  43.5129675  58.9740693  69.3615096  42.8697417  57.7821779
  62.2734681  40.1853577  59.1183771  62.7859201  40.9796827  59.2689335
  62.9257394  39.4879867  59.0517372  64.0829566  43.3019333  61.2006524
  64.2596194  44.2237298  61.0127508  64.8786399  42.9877752  61.6300904
  63.3681922  35.3483965  71.0768687  63.2535437  34.4469222  71.3775786
  62.5126440  35.5947662  70.7253504  60.2383598  38.5142231  59.8943341
  61.0758820  38.9239240  59.6777049  60.4161865  37.5741673  59.8643535
  72.1348030  36.1817312  55.5827174  71.6194653  36.9521917  55.8215561
  71.8625338  35.5082448  56.2060236  69.7195141  31.0267013  60.6412412
  68.8636737  30.6373863  60.4618051  70.1322093  31.1058973  59.7812198
  67.4937173  28.6452086  64.0470154  68.3590170  28.4494894  63.6876043
  67.5614682  28.4162437  64.9739511  71.9234333  34.0544404  57.4086955
  71.6184469  34.3690553  58.2597098  72.8764775  34.1325824  57.4514288
  70.3680765  40.2134627  59.0579909  69.8402126  39.4787387  58.7453147
  69.8668268  40.9909304  58.8119878  65.0999492  30.8754294  61.4186521
  65.6743244  30.6529475  60.6859714  65.6870475  30.9442988  62.1715122
  65.4269080  32.9058755  55.4382406  64.5906392  33.2433441  55.7591681
  65.2873849  32.7707734  54.5009543  67.4022160  27.7495542  60.1461590
  66.7486572  27.4344560  59.5218205  67.3602634  27.1271283  60.8721413
  68.5133365  38.0314838  52.0614882  67.6060427  37.8004091  52.2606031
  69.0104397  37.2352457  52.2488864  71.4201444  46.7412345  54.9811568
  70.7463143  47.0444041  55.5896526  71.8067266  47.5441425  54.6317025
  70.6359901  34.2377476  64.4709238  69.7182462  34.4592423  64.3130926
  71.0520044  34.3123786  63.6120945  71.4194948  35.6368892  59.6011918
  72.1666767  36.1490289  59.2919040  71.6886538  35.3152944  60.4616312
  69.6921598  38.1327432  56.5838872  68.7832818  37.8486465  56.6811342
  69.7216682  38.5526511  55.7242179  60.2609769  35.8532947  60.5654075
  60.0634169  35.2602307  59.8405141  59.7056433  35.5485157  61.2830013
  68.2406492  35.7456053  62.6848668  68.2955102  34.7929889  62.6091144
  67.4297695  35.9015492  63.1689966  69.3897686  39.6736176  53.9226951
  68.9517116  38.9572035  53.4632588  70.1308127  39.9012291  53.3612042
  66.1798852  34.3633113  60.4439047  65.3666718  34.6627283  60.8504239
  66.6757847  33.9688802  61.1613529  68.3307430  44.3590870  62.3773311
  68.2883609  44.5851716  61.4481843  69.2470129  44.1254244  62.5259112
  65.6712927  31.9351468  66.0600282  66.3112306  31.7940227  65.3623245
  64.8390458  31.6485982  65.6838884  66.4473231  41.2353899  62.1735274
  67.2413830  40.7404219  61.9717849  65.7364923  40.7071762  61.8102980
  62.7555995  35.3796980  58.2495027  61.8253583  35.3181436  58.4664989
  62.8513467  34.8572933  57.4531668  62.6741544  31.9051793  60.8373268
  62.9348361  32.8197127  60.7282429  63.4958716  31.4376236  60.9869881
  64.1466469  33.3189550  68.0072093  64.8189522  33.1106913  67.3584742
  63.3196255  33.1211636  67.5677325  69.6192659  46.9092017  57.1958648
  69.7944415  46.4380060  58.0104270  68.9325447  47.5357783  57.4239908
  70.5749722  41.1864523  63.2421949  70.2399555  41.1465293  64.1379599
  70.0753668  40.5209239  62.7692359  64.5493966  36.5932153  68.7674530
  64.4113764  35.8612392  69.3686069  65.4598890  36.5041054  68.4858718
  73.5108914  38.5320558  53.5159009  72.8938084  37.8067386  53.4192061
  73.0425402  39.2929918  53.1726083  67.1776267  36.3052113  68.2558210
  67.8875885  35.6645305  68.2144828  67.1345575  36.5565008  69.1784390
  65.8905201  33.2917331  70.0753849  65.3542558  32.8408069  70.7275445
  65.3021909  33.4263239  69.3324313  65.3007460  32.7505982  52.6380313
  64.4236926  32.6294783  52.2742559  65.7765213  31.9592060  52.3859201
  56.8209600  37.5383142  62.7321820  57.5080640  37.2244872  62.1442835
  56.6657729  38.4424506  62.4589071  61.6244322  32.4273338  67.1606844
  61.5402511  31.8199008  66.4257254  60.8027028  32.9182357  67.1616340
  68.4871386  45.1032272  59.8842833  67.7038908  45.6453953  59.9781058
  69.1864131  45.6206252  60.2837074  71.7968036  30.9126902  62.5277039
  72.2936735  30.1596864  62.2078109  71.0255017  30.9491219  61.9620248
  72.8797817  39.6698589  60.1015462  71.9454095  39.7900052  59.9320166
  73.0574485  38.7671056  59.8375472  68.3803005  33.0544285  62.2548723
  68.0100792  32.5015325  62.9429629  68.8762097  32.4502418  61.7023723
  70.9700663  46.1046080  61.2784462  71.1523058  45.2867736  61.7412214
  71.7933649  46.3213773  60.8409352  71.3042829  45.0314266  58.5399510
  71.8330595  44.5206720  57.9269672  71.5671048  44.7156796  59.4045043
  61.8059921  43.0478135  66.2834844  62.3913358  42.3021823  66.4162748
  61.6084760  43.3582092  67.1671508  64.6598577  46.0829382  61.2997286
  63.9908952  46.5675510  60.8161326  64.5211446  46.3298603  62.2140665
  56.3977576  35.6183735  65.0039287  56.4361676  35.0847326  65.7976405
  55.8917869  35.0918941  64.3850264  63.7768338  30.4648276  68.5001829
  63.8409665  31.3263107  68.0879227  63.7135459  29.8522277  67.7674188
  60.0286154  34.3447837  58.0793218  60.3239595  33.4358516  58.0260272
  59.1274189  34.3235577  57.7574221  63.5580401  32.4203834  64.0620767
  62.8366986  33.0339802  63.9228240  64.3473656  32.9561599  63.9837413
  61.7573995  32.0261935  58.2032544  61.4286701  31.1459314  58.0207650
  62.1113366  31.9709604  59.0908933  71.0053574  43.6616838  62.7127529
  70.8578536  42.7333545  62.8935099  71.8307068  43.6836928  62.2284604
  64.8715818  32.3134905  58.5708021  65.2111891  32.8420826  57.8486630
  65.3187939  32.6515311  59.3466588  66.8583965  30.8109526  56.7701314
  67.5792328  31.1890779  56.2665031  66.2349270  31.5298403  56.8736292
  71.0015088  31.5154675  57.7059646  71.2178703  32.3979313  57.4048475
  70.5209156  31.1240889  56.9765288  65.7414310  34.4740389  64.2830391
  65.5958890  34.7880692  65.1754672  65.2639513  35.0925289  63.7301290
  67.6010693  31.4642937  64.3311281  67.5872261  30.5684030  63.9943578
  68.3183121  31.4713600  64.9649567  69.4536823  31.8980277  66.3764408
  69.1954601  32.8197347  66.3748738  68.9221864  31.5010711  67.0664872
  60.2159972  37.0145733  67.2218052  59.6713440  37.7905541  67.3538326
  61.0939322  37.3616537  67.0637174  67.0047589  30.3457317  59.5998851
  67.1263500  29.4173963  59.7989738  66.7149631  30.3596003  58.6877166
  69.8738779  28.0312227  62.7365571  69.8960476  28.0951560  61.7817550
  70.2906838  27.1916736  62.9306077  61.0025994  36.1415629  70.1148209
  60.2607730  36.2898265  70.7012839  60.6818738  36.4023895  69.2514958
  68.9690268  47.8369517  62.1433976  68.5295259  47.3445896  62.8366832
  69.7198385  47.2942485  61.9026051  61.4482607  44.0281058  62.1458604
  62.2740627  43.7284830  61.7657247  61.0976659  43.2588680  62.5948392
  66.4164141  43.3807526  64.2156277  65.7944150  42.7178231  63.9158505
  67.0869008  43.4068658  63.5329925  59.6491213  41.9467384  63.1047537
  58.8123121  41.5189559  62.9231539  59.6214858  42.1399828  64.0418328
  65.9777648  41.9311449  57.6914738  66.1265768  42.6146914  57.0381411
  66.7844091  41.9116540  58.2064194  63.7330281  37.9576627  58.6975807
  63.4876322  37.0538957  58.8956017  63.9026195  37.9593778  57.7555285
  63.0025928  33.6904985  56.1961968  62.3095173  33.7649340  55.5402004
  62.7577680  32.9265328  56.7183485  69.4773053  44.4259580  55.1626485
  68.9047020  45.0449767  54.7096957  70.0505847  44.9758942  55.6966407
  72.6970313  44.7096730  56.2935067  73.6300986  44.6442292  56.4967943
  72.6093526  45.5452997  55.8349600  69.8619852  35.7620393  52.5042538
  70.8078956  35.6326601  52.5730956  69.4834097  35.0235055  52.9811966
  68.0462769  33.6870369  52.4397423  67.1394224  33.3903482  52.5160137
  68.3238750  33.3900187  51.5731709  58.9640709  35.0076732  62.8896469
  58.6443493  34.1542041  62.5970843  58.4174137  35.2225311  63.6454437
  62.7420617  37.7239173  66.6065976  62.9606626  38.6556281  66.6254010
  63.1546390  37.3647148  67.3920780  69.6624834  28.2307259  58.5941664
  68.8525563  27.8854344  58.9696910  70.3509251  27.9214803  59.1829276
  71.5915383  27.3085306  60.2165961  72.1446421  27.7280759  60.8755984
  71.8285469  26.3821054  60.2588917  66.8161553  30.5457304  52.5809402
  67.6780717  30.8712203  52.8405219  67.0011897  29.7588800  52.0682468
  58.8328969  38.6279644  64.8589591  58.1392441  38.2133597  64.3459545
  59.5801960  38.6700180  64.2623010  60.7465712  38.5597898  62.7355606
  60.7236400  38.6585585  61.7837489  61.0566348  39.4063049  63.0572772
  63.4053090  40.6174053  66.8502220  64.3596343  40.5857995  66.7832152
  63.2065613  40.1564677  67.6652446  61.7603318  46.1593672  63.8672418
  61.6257786  45.3994073  63.3010416  61.3435381  46.8834572  63.4001207
  72.8962281  41.3430596  52.8748993  73.5998131  41.5480598  53.4906649
  72.1724930  41.9107358  53.1398077  64.9172444  47.0562989  64.0790861
  64.8004828  48.0008422  63.9769551  64.0964890  46.7536551  64.4676660
  59.2487386  33.5213303  70.1165215  59.8946249  33.0112257  70.6052440
  59.0404537  34.2581984  70.6908640  67.7690996  27.7853347  55.8689111
  67.7569666  28.7295187  56.0257382  68.6614418  27.6023493  55.5748572
  67.6980560  46.4622238  63.9556868  66.7476191  46.4624099  63.8421240
  68.0013046  45.7154972  63.4392902  71.5843116  24.3796124  60.1235048
  70.8175512  23.8254611  60.2691730  71.9953821  24.4517993  60.9849200
  73.5949749  50.7088898  58.2495027  72.6647337  50.6473354  58.4664989
  73.6907221  50.1864851  57.4531668  70.8679908  49.6739755  58.0793218
  71.1633349  48.7650433  58.0260272  69.9667944  49.6527494  57.7574221
  72.5967750  47.3553853  58.2032544  72.2680456  46.4751232  58.0207650
  72.9507120  47.3001521  59.0908933  55.7073161   8.9866191  46.5495612
  55.6297191   9.9374016  46.6284093  55.1034805   8.6412063  47.2070539
  53.2435812   4.9789538  47.9251830  53.4202441   5.9007503  47.7372814
  54.0392646   4.6647957  48.3546210  54.3667128   6.4967712  53.9262173
  54.9174553   6.3684775  53.1539167  53.5278604   6.7962601  53.5757066
  60.5807691   8.4182550  41.7056875  59.9069389   8.7214246  42.3141833
  60.9673513   9.2211630  41.3562332  57.4913677   6.0361075  49.1018618
  57.4489856   6.2621921  48.1727150  58.4076376   5.8024449  49.2504419
  58.7798906   8.5862222  43.9203954  58.9550661   8.1150265  44.7349577
  58.0931694   9.2127988  44.1485215  53.3459991  11.7351585  50.6943814
  53.5856589  12.3670109  51.3722833  52.5029188  11.3839625  50.9809174
  57.8587853   7.5430707  53.0985318  57.7858024   8.3485679  53.6104623
  57.4165246   7.7422673  52.2733340  57.6477633   6.7802477  46.6088140
  56.8645154   7.3224158  46.7026364  58.3470378   7.2976457  47.0082381
  60.3186536   7.4417541  55.2543477  61.0314509   8.0765006  55.1819379
  59.8276565   7.5381407  54.4383479  55.3698450   5.1911985  56.0749048
  56.0707909   5.8248468  56.2278442  54.8993565   5.5326716  55.3144687
  60.1306910   7.7816285  48.0029769  60.3129304   6.9637941  48.4657521
  60.9539896   7.9983978  47.5654659  50.9666168   4.7248340  53.0080151
  51.5519605   3.9792028  53.1408055  50.7691007   5.0352297  53.8916814
  53.8204823   7.7599587  48.0242593  53.1515199   8.2445715  47.5406633
  53.6817693   8.0068808  48.9385971  57.9610092   9.7943331  54.6225251
  58.5128400   9.9574952  55.3874337  58.3016285  10.3847769  53.9505276
  61.0978479   7.7425306  51.6088933  60.9729619   6.9415046  51.0999879
  61.7557570   8.2371500  51.1202903  58.1075903   7.3601812  56.6373906
  58.4163030   7.1150959  57.5096605  58.9051385   7.5648451  56.1492776
  58.1296515   9.5139722  48.8679282  57.6901506   9.0216101  49.5612139
  58.8804632   8.9712690  48.6271357  50.6088854   5.7051263  48.8703910
  51.4346874   5.4055035  48.4902554  50.2582906   4.9358885  49.3193699
  48.8097459   3.6237589  49.8292844  47.9729368   3.1959764  49.6476845
  48.7821105   3.8170033  50.7663635  58.6379300   6.1029785  41.8871792
  58.0653267   6.7219972  41.4342264  59.2112094   6.6529147  42.4211714
  50.9209565   7.8363877  50.5917725  50.7864033   7.0764278  50.0255723
  50.5041627   8.5604777  50.1246514  54.0778691   8.7333194  50.8036167
  53.9611075   9.6778627  50.7014858  53.2571137   8.4306756  51.1921967
  55.1033205   9.3861456  54.0192096  56.0060452   9.4185066  54.3358591
  54.8770575   8.4561907  54.0338432  56.8586807   8.1392443  50.6802174
  55.9082438   8.1394304  50.5666547  57.1619293   7.3925177  50.1638209
  72.5939501  13.9752981  51.7447937  73.2317911  13.8559728  51.0411277
  72.4760343  14.9233825  51.8035889  69.4029207  13.9280409  51.6809462
  69.0647718  13.8121474  50.7929996  70.2718975  13.5271574  51.6610468
  65.2616023  15.7815886  47.6706352  64.6980888  15.6905822  46.9022640
  65.1468418  14.9615790  48.1508845  62.8080454  17.2767077  50.5090573
  63.6001746  16.9357902  50.0936872  63.0477105  17.3862052  51.4292726
  70.8415581  19.4486853  42.9820817  70.1903561  20.0340934  42.5954831
  71.6359944  19.9793048  43.0415855  64.7671208  16.5375990  43.3807952
  65.5402084  15.9904977  43.2420828  65.1196607  17.4020240  43.5922413
  66.6056251  17.8652373  56.5874851  66.3146117  18.7698004  56.4721517
  67.2413235  17.9068900  57.3018921  67.5312458  15.2429221  53.1776211
  68.1276030  15.0185244  52.4633174  67.5887429  14.5013967  53.7801659
  67.1037486  12.6968657  41.0126402  67.3563007  12.1750178  40.2509865
  66.1662045  12.5334802  41.1153085  72.1480769  11.7004435  48.8201145
  72.9343858  11.2823858  48.4691562  72.4119473  12.6050527  48.9882793
  72.3190846  17.1377285  43.5189802  71.6836679  17.2111912  44.2310706
  71.9888253  17.7270884  42.8408881  66.8233775  14.5996762  43.2150777
  66.7070033  13.9241666  43.8831861  66.9336035  14.1129136  42.3982930
  69.1665316  14.0606910  46.9197466  68.8023523  13.5337531  47.6310387
  70.0232432  13.6705379  46.7463951  71.5646136  17.5513788  53.5824645
  71.2646859  18.4538827  53.4740452  71.2197196  17.2845971  54.4345798
  65.0158618  14.0027585  49.6161349  64.0909114  13.8703799  49.8239041
  65.2643031  14.7821804  50.1131292  68.7860024  11.5454467  42.9005481
  68.6659649  11.9911518  43.7390961  68.0912612  11.8939784  42.3419019
  62.3767429  13.6460859  50.4505138  62.5059810  13.8995337  51.3644550
  61.6964880  14.2388567  50.1309793  66.5466916  24.3158109  46.5495612
  66.4690946  25.2665934  46.6284093  65.9428559  23.9703981  47.2070539
  67.2930518  14.2971427  58.7674946  68.0345202  14.8356471  58.4909770
  66.5867503  14.9237716  58.9246498  69.1216928  11.3773175  54.7380665
  69.9678123  11.8012588  54.8815314  69.0615565  10.7206799  55.4319228
  73.0914672  17.0001758  51.1199397  72.4623535  17.1647473  50.4175465
  72.7040334  17.4143368  51.8910361  68.6442634  16.7376166  48.3849482
  69.1080980  17.0163869  47.5954104  68.3799432  15.8359611  48.2022572
  65.5366715  16.2847648  51.3229245  66.1068072  16.7134916  50.6846730
  66.1274827  16.0030233  52.0213431  67.5811520  12.8599319  45.1939047
  68.2835563  13.3120363  45.6612973  67.2492149  12.2183138  45.8218940
  61.3236854  11.1182872  50.4956180  60.5335908  11.3740400  50.0196291
  61.8148101  11.9331209  50.6008221  63.2751599  11.4827451  47.4539657
  62.4782763  11.5946145  47.9723153  63.0477192  11.8214103  46.5880548
  69.1057267  18.0072154  55.4022172  69.1701700  18.4692561  56.2380344
  68.3968191  17.3769519  55.5304482  59.6074557  11.3713362  52.9271171
  59.8582596  12.2560372  53.1928747  60.1434105  11.1917964  52.1546263
  68.8205285  19.6740261  45.2701152  68.6850960  20.5191797  45.6986000
  69.3615097  19.8759539  44.5067086  62.2734682  17.1915700  45.8429077
  62.7859203  17.9858950  45.9934642  62.9257395  16.4941990  45.7762679
  64.0829567  20.3081456  47.9251830  64.2596195  21.2299420  47.7372814
  64.8786400  19.9939875  48.3546210  63.3681923  12.3546088  57.8013994
  63.2535439  11.4531345  58.1021093  62.5126441  12.6009784  57.4498810
  70.4473761  20.2963828  59.4001494  70.0037615  19.5100207  59.0822399
  71.1090975  20.4842978  58.7345385  65.2060882  21.8259630  53.9262173
  65.7568307  21.6976693  53.1539167  64.3672358  22.1254519  53.5757066
  69.0028053  18.0910757  58.2706404  69.5356390  17.3299046  58.0405712
  68.4742134  17.7984409  59.0130558  60.2383599  15.5204354  46.6188648
  61.0758821  15.9301362  46.4022355  60.4161867  14.5803796  46.5888842
  72.1348031  13.1879434  42.3072481  71.6194654  13.9584039  42.5460868
  71.8625340  12.5144571  42.9305542  71.9234334  11.0606527  44.1332262
  71.6184470  11.3752676  44.9842405  72.8764776  11.1387946  44.1759595
  70.3680766  17.2196750  45.7825216  69.8402128  16.4849509  45.4698453
  69.8668269  17.9971426  45.5365184  65.4269081   9.9120877  42.1627713
  64.5906393  10.2495564  42.4836987  65.2873850   9.7769857  41.2254850
  68.5133366  15.0376960  38.7860189  67.6060428  14.8066214  38.9851338
  69.0104398  14.2414579  38.9734170  71.4201445  23.7474467  41.7056875
  70.7463144  24.0506164  42.3141833  71.8067267  24.5503548  41.3562332
  70.6359902  11.2439599  51.1954544  69.7182463  11.4654546  51.0376233
  71.0520045  11.3185909  50.3366252  71.4194950  12.6431014  46.3257225
  72.1666768  13.1552412  46.0164347  71.6886539  12.3215067  47.1861618
  69.6921600  15.1389555  43.3084179  68.7832819  14.8548588  43.4056649
  69.7216684  15.5588634  42.4487486  60.2609770  12.8595069  47.2899381
  60.0634170  12.2664430  46.5650448  59.7056434  12.5547279  48.0075320
  68.2406494  12.7518176  49.4093974  68.2955104  11.7992012  49.3336451
  67.4297696  12.9077615  49.8935273  69.3897688  16.6798299  40.6472258
  68.9517117  15.9634158  40.1877895  70.1308128  16.9074414  40.0857349
  66.1798854  11.3695235  47.1684353  65.3666719  11.6689406  47.5749545
  66.6757848  10.9750924  47.8858835  68.3307432  21.3652992  49.1018618
  68.2883610  21.5913839  48.1727150  69.2470130  21.1316367  49.2504419
  65.6712928   8.9413591  52.7845588  66.3112308   8.8002350  52.0868551
  64.8390459   8.6548104  52.4084190  66.4473232  18.2416021  48.8980581
  67.2413831  17.7466341  48.6963156  65.7364925  17.7133884  48.5348286
  71.2668077  20.6234117  53.2492948  71.3205099  21.1925053  54.0170664
  70.3982858  20.7936002  52.8846985  62.7555996  12.3859103  44.9740333
  61.8253584  12.3243559  45.1910295  62.8513468  11.8635056  44.1776975
  62.6741545   8.9113916  47.5618575  62.9348362   9.8259249  47.4527735
  63.4958717   8.4438358  47.7115188  64.1466470  10.3251673  54.7317400
  64.8189524  10.1169035  54.0830048  63.3196257  10.1273759  54.2922632
  70.2256177  14.7894379  54.8079880  71.1548237  14.9405538  54.6348847
  69.8047207  14.8778400  53.9528527  69.0244508  18.8145043  52.5778418
  68.8855594  18.4463828  53.4504356  68.2359105  19.3292683  52.4062376
  69.6192660  23.9154140  43.9203954  69.7944416  23.4442183  44.7349577
  68.9325448  24.5419906  44.1485215  70.5749723  18.1926646  49.9667256
  70.2399556  18.1527416  50.8624905  70.0753669  17.5271362  49.4937666
  64.5493967  13.5994276  55.4919837  64.4113765  12.8674515  56.0931376
  65.4598891  13.5103176  55.2104024  73.5108915  15.5382680  40.2404315
  72.8938086  14.8129508  40.1437368  73.0425404  16.2992041  39.8971389
  67.1776268  13.3114235  54.9803516  67.8875887  12.6707428  54.9390135
  67.1345576  13.5627130  55.9029697  65.8905202  10.2979453  56.7999156
  65.3542559   9.8470192  57.4520752  65.3021911  10.4325362  56.0569620
  64.1853746  27.0643503  50.6943814  64.4250344  27.6962027  51.3722833
  63.3422942  26.7131543  50.9809174  65.3007461   9.7568105  39.3625619
  64.4236927   9.6356905  38.9987866  65.7765214   8.9654183  39.1104508
  56.8209601  14.5445264  49.4567127  57.5080641  14.2306994  48.8688142
  56.6657730  15.4486629  49.1834378  61.6244323   9.4335461  53.8852150
  61.5402512   8.8261130  53.1502560  60.8027030   9.9244479  53.8861647
  68.6981607  22.8722625  53.0985318  68.6251779  23.6777596  53.6104623
  68.2559001  23.0714591  52.2733340  68.4871387  22.1094395  46.6088140
  67.7038909  22.6516075  46.7026364  69.1864132  22.6268375  47.0082381
  71.1580291  22.7709459  55.2543477  71.8708263  23.4056924  55.1819379
  70.6670320  22.8673325  54.4383479  72.8797818  16.6760712  46.8260769
  71.9454097  16.7962174  46.6565473  73.0574486  15.7733178  46.5620779
  66.2092204  20.5203902  56.0749048  66.9101664  21.1540385  56.2278442
  65.7387319  20.8618634  55.3144687  70.9700664  23.1108203  48.0029769
  71.1523059  22.2929859  48.4657521  71.7933650  23.3275895  47.5654659
  71.3042830  22.0376388  45.2644817  71.8330596  21.5268843  44.6514979
  71.5671049  21.7218918  46.1290350  61.8059923  20.0540258  53.0080151
  62.3913359  19.3083945  53.1408055  61.6084761  20.3644214  53.8916814
  64.6598578  23.0891505  48.0242593  63.9908953  23.5737633  47.5406633
  64.5211447  23.3360725  48.9385971  56.3977577  12.6245858  51.7284594
  56.4361677  12.0909448  52.5221712  55.8917870  12.0981063  51.1095571
  68.8003846  25.1235248  54.6225251  69.3522154  25.2866870  55.3874337
  69.1410040  25.7139686  53.9505276  60.0286155  11.3509960  44.8038525
  60.3239596  10.4420638  44.7505579  59.1274191  11.3297699  44.4819527
  71.9372234  23.0717224  51.6088933  71.8123373  22.2706964  51.0999879
  72.5951325  23.5663417  51.1202903  63.5580402   9.4265956  50.7866074
  62.8366988  10.0401924  50.6473547  64.3473658   9.9623721  50.7082720
  61.7573996   9.0324058  44.9277850  61.4286703   8.1521436  44.7452956
  62.1113367   8.9771726  45.8154239  71.0053575  20.6678960  49.4372836
  70.8578538  19.7395668  49.6180406  71.8307069  20.6899051  48.9529911
  64.8715820   9.3197027  45.2953328  65.2111892   9.8482949  44.5731936
  65.3187940   9.6577433  46.0711894  65.7414311  11.4802511  51.0075698
  65.5958892  11.7942814  51.8999979  65.2639515  12.0987411  50.4546596
  60.2159973  14.0207856  53.9463359  59.6713441  14.7967663  54.0783633
  61.0939323  14.3678660  53.7882480  61.0025995  13.1477752  56.8393516
  60.2607731  13.2960387  57.4258146  60.6818739  13.4086017  55.9760265
  68.9469658  22.6893730  56.6373906  69.2556784  22.4442877  57.5096605
  69.7445140  22.8940368  56.1492776  68.9690270  24.8431640  48.8679282
  68.5295260  24.3508018  49.5612139  69.7198387  24.3004607  48.6271357
  61.4482609  21.0343180  48.8703910  62.2740629  20.7346952  48.4902554
  61.0976661  20.2650803  49.3193699  66.4164142  20.3869649  50.9401584
  65.7944151  19.7240354  50.6403812  67.0869009  20.4130781  50.2575232
  59.6491214  18.9529507  49.8292844  58.8123122  18.5251681  49.6476845
  59.6214859  19.1461950  50.7663635  65.9777649  18.9373572  44.4160044
  66.1265769  19.6209036  43.7626717  66.7844092  18.9178662  44.9309500
  63.7330282  14.9638750  45.4221113  63.4876324  14.0601080  45.6201323
  63.9026196  14.9655900  44.4800591  63.0025929  10.6967107  42.9207275
  62.3095174  10.7711462  42.2647311  62.7577681   9.9327451  43.4428792
  69.4773054  21.4321703  41.8871792  68.9047021  22.0511890  41.4342264
  70.0505848  21.9821064  42.4211714  72.6970314  21.7158853  43.0180374
  73.6300987  21.6504414  43.2213250  72.6093527  22.5515119  42.5594907
  69.8619853  12.7682515  39.2287844  70.8078958  12.6388723  39.2976262
  69.4834098  12.0297177  39.7057273  68.0462770  10.6932492  39.1642730
  67.1394225  10.3965604  39.2405443  68.3238751  10.3962310  38.2977016
  58.9640710  12.0138855  49.6141776  58.6443495  11.1604163  49.3216150
  58.4174139  12.2287433  50.3699743  62.7420618  14.7301296  53.3311283
  62.9606628  15.6618404  53.3499316  63.1546392  14.3709270  54.1166086
  58.8328970  15.6341767  51.5834898  58.1392442  15.2195719  51.0704852
  59.5801961  15.6762303  50.9868316  60.7465713  15.5660020  49.4600912
  60.7236401  15.6647708  48.5082796  61.0566349  16.4125171  49.7818079
  63.4053091  17.6236175  53.5747527  64.3596344  17.5920118  53.5077458
  63.2065614  17.1626799  54.3897753  63.9952473  16.1937291  56.1418325
  64.8145362  16.6881370  56.1653162  64.2689281  15.2769260  56.1135892
  61.7603320  23.1655795  50.5917725  61.6257787  22.4056196  50.0255723
  61.3435382  23.8896695  50.1246514  72.8962283  18.3492718  39.5994300
  73.5998133  18.5542721  40.2151956  72.1724931  18.9169480  39.8643384
  64.9172445  24.0625112  50.8036167  64.8004830  25.0070544  50.7014858
  64.0964892  23.7598673  51.1921967  59.2487387  10.5275425  56.8410522
  59.8946251  10.0174379  57.3297747  59.0404538  11.2644107  57.4153947
  65.9426960  24.7153374  54.0192096  66.8454206  24.7476984  54.3358591
  65.7164330  23.7853825  54.0338432  67.6980562  23.4684360  50.6802174
  66.7476193  23.4686222  50.5666547  68.0013048  22.7217095  50.1638209
  73.2161183  28.9752776  50.4505138  73.3453564  29.2287255  51.3644550
  72.5358634  29.5680484  50.1309793  72.1630609  26.4474789  50.4956180
  71.3729663  26.7032318  50.0196291  72.6541856  27.2623127  50.6008221
  70.4468312  26.7005280  52.9271171  70.6976350  27.5852290  53.1928747
  70.9827860  26.5209881  52.1546263  71.0777353  30.8496271  46.6188648
  71.9152575  31.2593280  46.4022355  71.2555621  29.9095714  46.5888842
  71.1003525  28.1886987  47.2899381  70.9027924  27.5956348  46.5650448
  70.5450189  27.8839197  48.0075320  73.5949750  27.7151021  44.9740333
  72.6647338  27.6535476  45.1910295  73.6907222  27.1926973  44.1776975
  67.6603356  29.8737182  49.4567127  68.3474395  29.5598912  48.8688142
  67.5051484  30.7778547  49.1834378  72.4638078  24.7627379  53.8852150
  72.3796267  24.1553048  53.1502560  71.6420784  25.2536397  53.8861647
  72.6453677  35.3832175  53.0080151  73.2307114  34.6375863  53.1408055
  72.4478515  35.6936132  53.8916814  67.2371332  27.9537775  51.7284594
  67.2755431  27.4201366  52.5221712  66.7311625  27.4272981  51.1095571
  70.8679909  26.6801878  44.8038525  71.1633350  25.7712556  44.7505579
  69.9667945  26.6589617  44.4819527  72.5967751  24.3615975  44.9277850
  72.2680457  23.4813354  44.7452956  72.9507122  24.3063644  45.8154239
  71.0553728  29.3499773  53.9463359  70.5107196  30.1259581  54.0783633
  71.9333078  29.6970578  53.7882480  71.8419750  28.4769669  56.8393516
  71.1001486  28.6252305  57.4258146  71.5212494  28.7377935  55.9760265
  72.2876363  36.3635098  48.8703910  73.1134383  36.0638870  48.4902554
  71.9370415  35.5942721  49.3193699  70.4884968  34.2821425  49.8292844
  69.6516877  33.8543599  49.6476845  70.4608614  34.4753868  50.7663635
  69.8034465  27.3430773  49.6141776  69.4837249  26.4896081  49.3216150
  69.2567893  27.5579351  50.3699743  69.6722725  30.9633684  51.5834898
  68.9786196  30.5487637  51.0704852  70.4195716  31.0054221  50.9868316
  71.5859467  30.8951938  49.4600912  71.5630155  30.9939625  48.5082796
  71.8960104  31.7417089  49.7818079  72.5997074  38.4947713  50.5917725
  72.4651542  37.7348113  50.0255723  72.1829136  39.2188612  50.1246514
  70.0881142  25.8567343  56.8410522  70.7340005  25.3466297  57.3297747
  69.8798293  26.5936025  57.4153947  72.6453678  12.3894298  39.7325457
  73.2307115  11.6437986  39.8653361  72.4478517  12.6998254  40.6162121
  72.2876364  13.3697221  35.5949217  73.1134384  13.0700993  35.2147860
  71.9370416  12.6004843  36.0439006  70.4884970  11.2883547  36.5538151
  69.6516878  10.8605722  36.3722152  70.4608615  11.4815991  37.4908942
  72.5997075  15.5009835  37.3163031  72.4651543  14.7410236  36.7501029
  72.1829138  16.2250735  36.8491820  16.6446806  34.7778773  69.5330201
  15.9934786  35.3632853  69.1464215  17.4391169  35.3084968  69.5925238
  18.1222071  32.4669205  70.0699185  17.4867904  32.5403831  70.7820090
  17.7919478  33.0562803  69.3918265  22.9113530  31.2703709  70.7935038
  22.1342973  30.9314868  70.3490200  23.5905011  31.2756332  70.1190003
  14.3164591  30.3668880  65.3369573  13.4091653  30.1358133  65.5360722
  14.8135623  29.5706499  65.5243554  17.2232670  39.0766387  68.2566259
  16.5494369  39.3798084  68.8651217  17.6098492  39.8795467  67.9071716
  15.1928913  32.0090218  67.1981641  14.7548342  31.2926077  66.7387279
  15.9339353  32.2366333  66.6366733  15.4223885  39.2446059  70.4713338
  15.5975641  38.7734102  71.2858961  14.7356673  39.8711825  70.6994599
  19.3140140  30.8674600  66.7913699  18.6969311  30.1421428  66.6946751
  18.8456629  31.6283960  66.4480773  20.1377825  34.1913772  70.9106339
  20.4137669  34.0770366  71.8200213  19.2682324  33.7931257  70.8718512
  17.1074055  37.3668308  71.8154201  17.6361821  36.8560762  71.2024363
  17.3702274  37.0510838  72.6799734  20.2014238  37.3385106  72.4309184
  20.3751116  36.7731528  71.6783036  20.6943130  38.1386001  72.2488674
  21.1889411  36.6551870  69.5306082  21.8840316  37.2758563  69.7493397
  21.5312561  35.8047222  69.8058460  23.0880834  34.1051576  71.0593413
  23.6132158  34.4438849  70.3342733  23.0003187  33.1698591  70.8756547
  15.2804279  36.7613622  68.4381176  14.7078246  37.3803809  67.9851647
  15.8537073  37.3112984  68.9721097  18.5001539  37.0450772  69.5689758
  19.4332212  36.9796334  69.7722633  18.4124752  37.8807039  69.1104290
  21.1289556  36.3616642  66.5293705  21.0503187  36.0276506  67.4229463
  21.9499223  36.8538410  66.5285178  15.6651078  28.0974435  65.7797228
  16.6110183  27.9680643  65.8485646  15.2865323  27.3589097  66.2566656
  18.6993508  33.6784638  66.1503684  19.4029358  33.8834640  66.7661339
  17.9756156  34.2461400  66.4152767  20.6080205  34.1167167  68.2002144
  21.4425809  33.6848366  68.0179619  20.4464548  33.9449181  69.1279038
  20.2626097  30.6199280  69.5658483  20.2074901  30.4543552  68.6246927
  19.6372152  31.3275313  69.7220673  29.2364480  44.6336818  78.2957320
  29.8742890  44.5143566  77.5920661  29.1185323  45.5817662  78.3545273
  26.0454186  44.5864246  78.2318845  25.7072698  44.4705311  77.3439380
  26.9143955  44.1855411  78.2119851  21.9041002  46.4399723  74.2215736
  21.3405867  46.3489660  73.4532024  21.7893397  45.6199627  74.7018229
  27.4840561  50.1070690  69.5330201  26.8328541  50.6924771  69.1464215
  28.2784924  50.6376885  69.5925238  21.4096188  47.1959828  69.9317335
  22.1827064  46.6488815  69.7930211  21.7621587  48.0604077  70.1431797
  24.1737437  45.9013058  79.7285594  24.7701010  45.6769081  79.0142557
  24.2312409  45.1597804  80.3311042  23.7462466  43.3552494  67.5635785
  23.9987986  42.8334015  66.8019248  22.8087025  43.1918639  67.6662469
  28.7905749  42.3588272  75.3710529  29.5768838  41.9407695  75.0200946
  29.0544453  43.2634364  75.5392177  28.9615826  47.7961122  70.0699185
  28.3261659  47.8695749  70.7820090  28.6313232  48.3854721  69.3918265
  34.1914176  42.2963505  76.2743507  34.9239348  41.7262722  76.5081337
  33.4353531  41.9085106  76.7150013  23.4658754  45.2580600  69.7660160
  23.3495013  44.5825503  70.4341245  23.5761014  44.7712974  68.9492313
  25.8090295  44.7190747  73.4706849  25.4448503  44.1921368  74.1819771
  26.6657411  44.3289216  73.2973335  25.4495782  39.7480646  68.4668198
  25.6170185  40.6160883  68.8338669  25.2592951  39.9107928  67.5429487
  21.6583597  44.6611422  76.1670733  20.7334094  44.5287636  76.3748425
  21.9068010  45.4405641  76.6640675  31.6068259  40.7280166  77.8131466
  30.6985137  40.6595574  77.5190227  31.5555855  41.2052110  78.6413291
  25.4285003  42.2038304  69.4514865  25.3084628  42.6495355  70.2900345
  24.7337592  42.5523622  68.8928403  19.0192408  44.3044696  77.0014522
  19.1484789  44.5579175  77.9153934  18.3389859  44.8972404  76.6819177
  23.1891895  54.9741946  73.1004996  23.1115925  55.9249771  73.1793477
  22.5853539  54.6287818  73.7579922  33.4729906  38.9296604  79.5909340
  32.8304286  39.2229137  78.9449134  32.9684834  38.8149524  80.3962536
  31.1270069  42.6759777  70.2795199  32.0387926  42.9087164  70.1042896
  30.6179717  43.2596821  69.7170277  29.7339652  47.6585596  77.6708780
  29.1048514  47.8231310  76.9684848  29.3465314  48.0727205  78.4419744
  33.6128884  48.5940033  75.0253144  32.9279922  48.9738935  74.4750177
  33.6972733  49.2035360  75.7585092  28.4706044  38.8517813  78.5285060
  27.6090523  39.1499067  78.8201797  28.4968479  39.0688212  77.5966092
  25.2867614  47.3960004  74.9358865  25.7505959  47.6747707  74.1463488
  25.0224412  46.4943448  74.7531956  22.1791695  46.9431485  77.8738629
  22.7493052  47.3718754  77.2356113  22.7699807  46.6614070  78.5722814
  24.2236500  43.5183156  71.7448431  24.9260543  43.9704200  72.2122357
  23.8917128  42.8766975  72.3728324  19.9176579  42.1411288  74.0049041
  19.1207742  42.2529982  74.5232537  19.6902171  42.4797940  73.1389931
  25.4630264  50.3324099  71.8210536  25.3275939  51.1775634  72.2495384
  26.0040077  50.5343376  71.0576470  18.9159662  47.8499537  72.3938461
  19.4284182  48.6442787  72.5444026  19.5682375  47.1525827  72.3272062
  20.7254546  50.9665293  74.4761214  20.9021175  51.8883258  74.2882198
  21.5211380  50.6523712  74.9055594  16.8808578  46.1788191  73.1698031
  17.7183800  46.5885199  72.9531739  17.0586846  45.2387633  73.1398225
  28.7773011  43.8463272  68.8581864  28.2619634  44.6167876  69.0970252
  28.5050319  43.1728408  69.4814926  26.3620122  38.6912972  73.9167103
  25.5061718  38.3019823  73.7372741  26.7747073  38.7704933  73.0566888
  33.7507285  46.5995626  70.7935038  32.9736727  46.2606786  70.3490200
  34.4298766  46.6048249  70.1190003  28.5659314  41.7190364  70.6841646
  28.2609449  42.0336513  71.5351789  29.5189756  41.7971784  70.7268979
  27.0105746  47.8780587  72.3334600  26.4827107  47.1433347  72.0207837
  26.5093248  48.6555263  72.0874568  31.9898592  46.0729608  77.4501646
  31.3322266  46.7628869  77.5381774  32.7938991  46.4626039  77.7935632
  21.7424473  38.5400253  74.6941211  22.3168225  38.3175435  73.9614404
  22.3295456  38.6088948  75.4469812  30.8004050  44.4273980  75.5005588
  31.3135932  45.0603972  76.0027297  31.4505274  43.8275176  75.1348948
  22.0694060  40.5704714  68.7137096  21.2331373  40.9079401  69.0346371
  21.9298830  40.4353694  67.7764233  24.0447141  35.4141502  73.4216280
  23.3911553  35.0990519  72.7972895  24.0027615  34.7917243  74.1476103
  28.0626425  54.4058304  68.2566259  27.3888123  54.7090001  68.8651217
  28.4492247  55.2087385  67.9071716  27.2784881  41.9023436  77.7463928
  26.3607443  42.1238383  77.5885616  27.6945025  41.9769746  76.8875635
  28.0619929  43.3014851  72.8766608  28.8091748  43.8136249  72.5673730
  28.3311519  42.9798904  73.7371002  26.3346579  45.7973392  69.8593563
  25.4257798  45.5132425  69.9566032  26.3641663  46.2172471  68.9996869
  31.5665847  49.4079982  73.6284730  31.1128174  48.5670892  73.6849921
  30.9359813  50.0441380  73.9659510  30.5098766  40.3371968  74.8585398
  29.7721523  39.8249354  75.1895640  30.7625540  39.8972349  74.0468675
  30.0098786  51.2456478  74.5634548  30.3021760  51.8061535  73.8446914
  30.5197406  51.5385039  75.3187707  30.6110394  33.1148220  75.4527167
  30.9169270  32.2545583  75.1653082  31.3362998  33.7065840  75.2526161
  16.9034750  43.5178906  73.8408765  16.7059149  42.9248267  73.1159831
  16.3481414  43.2131116  74.5584704  24.8831473  43.4102013  75.9603358
  24.9380083  42.4575849  75.8845835  24.0722675  43.5661452  76.4444656
  26.0322667  47.3382136  67.1981641  25.5942097  46.6217995  66.7387279
  26.7733108  47.5658251  66.6366733  22.8223833  42.0279072  73.7193737
  22.0091699  42.3273243  74.1258929  23.3182827  41.6334761  74.4368219
  24.9732411  52.0236829  75.6528002  24.9308590  52.2497676  74.7236534
  25.8895110  51.7900204  75.8013803  34.1495782  45.6139333  73.2557960
  34.0113680  45.8040929  72.3279149  33.7932001  46.3758716  73.7126011
  23.0898212  48.8999858  75.4489964  23.8838810  48.4050179  75.2472539
  22.3789904  48.3717722  75.0857670  19.3980975  43.0442940  71.5249717
  18.4678563  42.9827396  71.7419679  19.4938447  42.5218893  70.7286358
  19.3166524  39.5697753  74.1127959  19.5773342  40.4843086  74.0037119
  20.1383697  39.1022196  74.2624571  26.2617640  54.5737977  70.4713338
  26.4369396  54.1026020  71.2858961  25.5750428  55.2003743  70.6994599
  27.2174703  48.8510483  76.5176639  26.8824536  48.8111253  77.4134289
  26.7178649  48.1855199  76.0447049  30.1533895  46.1966517  66.7913699
  29.5363065  45.4713346  66.6946751  29.6850383  46.9575878  66.4480773
  21.9432441  40.4151942  65.9135003  21.0661907  40.2940743  65.5497250
  22.4190194  39.6238020  65.6613892  25.1296367  52.7678232  73.1597524
  24.3463888  53.3099912  73.2535748  25.8289112  53.2852212  73.5591765
  28.4393017  38.5772862  75.8031729  28.9361716  37.8242824  75.4832799
  27.6679998  38.6137178  75.2374938  36.2922774  44.2813227  77.4450020
  36.2812650  45.1637943  77.0743954  35.4240154  43.9284778  77.2504558
  29.5222797  47.3344549  73.3770152  28.5879076  47.4546011  73.2074857
  29.6999466  46.4317016  73.1130162  25.0227985  40.7190245  75.5303414
  24.6525773  40.1661285  76.2184319  25.5187078  40.1148378  74.9778414
  32.9095349  43.1761868  73.9120187  33.3755801  44.0089860  73.8380489
  33.3602849  42.7106850  74.6165445  30.9771580  49.5205689  70.9106339
  31.2531424  49.4062284  71.8200213  30.1076079  49.1223174  70.8718512
  30.6518470  43.7332347  80.4510982  29.9989920  43.9808254  79.7963435
  31.0298850  42.9196485  80.1173459  27.6125644  53.7692040  74.5539152
  27.7948038  52.9513696  75.0166905  28.4358630  53.9859732  74.1164042
  27.9467809  52.6960225  71.8154201  28.4755576  52.1852680  71.2024363
  28.2096029  52.3802756  72.6799734  16.6711134  42.0093797  71.3547909
  16.9664575  41.1004475  71.3014962  15.7699170  41.9881536  71.0328911
  18.3998976  39.6907895  71.4787234  18.0711682  38.8105274  71.2962340
  18.7538347  39.6355563  72.3663623  27.6478555  51.3262797  75.9882219
  27.5003517  50.3979505  76.1689789  28.4732048  51.3482888  75.5039295
  21.5140799  39.9780864  71.8462712  21.8536872  40.5066786  71.1241320
  21.9612920  40.3161271  72.6221278  23.5008946  38.4755486  70.0456004
  24.2217309  38.8536739  69.5419721  22.8774250  39.1944363  70.1490982
  27.6440069  39.1800635  70.9814337  27.8603684  40.0625273  70.6803165
  27.1634136  38.7886848  70.2519979  22.3839291  42.1386348  77.5585081
  22.2383871  42.4526651  78.4509363  21.9064494  42.7571249  77.0055980
  31.0407993  52.6677024  72.4309184  31.2144870  52.1023446  71.6783036
  31.5336884  53.4677918  72.2488674  23.6472569  38.0103277  72.8753541
  23.7688481  37.0819923  73.0744428  23.3574612  38.0241962  71.9631856
  26.5163760  35.6958187  76.0120261  26.5385457  35.7597520  75.0572240
  26.9331819  34.8562696  76.2060767  36.8947384  45.4313447  74.0499483
  37.3378530  44.6820772  73.6518607  36.0173894  45.4223583  73.6673215
  32.0283165  51.9843788  69.5306082  32.7234070  52.6050481  69.7493397
  32.3706316  51.1339139  69.8058460  33.9274589  49.4343493  71.0593413
  34.4525913  49.7730766  70.3342733  33.8396941  48.4990509  70.8756547
  25.6115249  55.5015477  75.4188666  25.1720240  55.0091855  76.1121523
  26.3623366  54.9588444  75.1780741  22.6202628  49.5957409  70.9669428
  22.7690749  50.2792874  70.3136101  23.4269072  49.5762499  71.4818884
  20.3755261  45.6222587  71.9730497  20.1301303  44.7184917  72.1710707
  20.5451176  45.6239737  71.0309975  19.6450909  41.3550944  69.4716658
  18.9520154  41.4295299  68.8156694  19.4002661  40.5911288  69.9938175
  26.1198034  52.0905540  68.4381176  25.5472001  52.7095727  67.9851647
  26.6930828  52.6404901  68.9721097  32.1873424  41.3364180  80.6227724
  33.1390847  41.4362277  80.6439948  32.0176874  40.5442448  81.1325809
  29.3395294  52.3742690  69.5689758  30.2725967  52.3088251  69.7722633
  29.2518506  53.2098957  69.1104290  31.9683310  51.6908560  66.5293705
  31.8896942  51.3568424  67.4229463  32.7892977  52.1830328  66.5285178
  26.5044832  43.4266352  65.7797228  27.4503937  43.2972561  65.8485646
  26.1259077  42.6881014  66.2566656  34.8155990  41.3481343  79.7828307
  34.2995039  40.5639799  79.5958236  35.6995938  41.0200059  79.9474827
  32.4766717  35.0922358  75.7424120  32.2791538  34.7837447  76.6267452
  33.0866422  35.8183997  75.8722050  24.6887749  41.3516329  65.7152113
  23.7819205  41.0549442  65.7914827  24.9663731  41.0546147  64.8486399
  26.3049815  35.8953219  71.8696355  25.4950544  35.5500303  72.2451601
  26.9934232  35.5860762  72.4583966  28.2340364  34.9731265  73.4920651
  28.7871402  35.3926719  74.1510674  28.4710450  34.0467013  73.5343607
  23.4586534  38.2103264  65.8564092  24.3205698  38.5358162  66.1159910
  23.6436878  37.4234760  65.3437158  31.6119171  37.0831790  72.9999315
  31.0317840  37.7416595  72.6177368  31.3455103  36.2609135  72.5886733
  30.0622737  36.4836848  75.2020636  30.5622515  36.5953383  74.3934955
  30.7058345  36.1797901  75.8421444  30.3944049  39.2431881  72.0555664
  29.5069904  39.5281531  71.8375858  30.8098038  39.0825644  71.2082941
  33.7458585  39.2678402  75.7710003  34.5218975  39.7574854  76.0434620
  33.0206719  39.6936456  76.2281872  36.1831143  39.9806021  76.8283944
  36.7775634  39.7401757  76.1177252  36.2557727  39.2613152  77.4557480
  29.5387262  49.0076556  66.1503684  30.2423112  49.2126558  66.7661339
  28.8149911  49.5753317  66.4152767  30.3685072  44.7586417  72.2705954
  30.3120274  45.2154968  71.4313586  30.9213415  43.9977101  72.0928797
  34.1789878  40.5476149  73.0956073  33.9226813  40.1472784  73.9264281
  33.5542746  41.2619943  72.9706213  38.4902216  43.2872222  75.6027365
  37.9301774  43.3565411  76.3758927  37.8845719  43.1113207  74.8826861
  31.4473959  49.4459085  68.2002144  32.2819563  49.0140283  68.0179619
  31.2858302  49.2741098  69.1279038  31.1019852  45.9491198  69.5658483
  31.0468655  45.7835469  68.6246927  30.4765907  46.6567231  69.7220673
  24.4115977  35.4499307  69.1443801  24.3994647  36.3941147  69.3012072
  25.3039399  35.2669452  68.8503263  28.2268097  32.0442084  73.3989738
  27.4600492  31.4900570  73.5446421  28.6378802  32.1163952  74.2603890
  34.5856220  58.6844411  67.5635785  34.8381741  58.1625933  66.8019248
  33.6480779  58.5210557  67.6662469  36.2889537  55.0772564  68.4668198
  36.4563939  55.9452800  68.8338669  36.0986706  55.2399846  67.5429487
  36.2678758  57.5330222  69.4514865  36.1478383  57.9787272  70.2900345
  35.5731346  57.8815539  68.8928403  32.9087815  55.8996632  68.7137096
  32.0725127  56.2371319  69.0346371  32.7692584  55.7645612  67.7764233
  34.8840895  50.7433420  73.4216280  34.2305308  50.4282437  72.7972895
  34.8421370  50.1209160  74.1476103  35.9952100  61.0252715  65.3369573
  35.0879162  60.7941968  65.5360722  36.4923132  60.2290334  65.5243554
  36.8716422  62.6674053  67.1981641  36.4335851  61.9509912  66.7387279
  37.6126862  62.8950168  66.6366733  30.2374730  58.3734858  71.5249717
  29.3072318  58.3119313  71.7419679  30.3332202  57.8510811  70.7286358
  32.7826195  55.7443859  65.9135003  31.9055661  55.6232660  65.5497250
  33.2583948  54.9529938  65.6613892  27.5104889  57.3385715  71.3547909
  27.8058330  56.4296393  71.3014962  26.6092925  57.3173454  71.0328911
  29.2392730  55.0199812  71.4787234  28.9105437  54.1397191  71.2962340
  29.5932101  54.9647481  72.3663623  32.3534554  55.3072782  71.8462712
  32.6930626  55.8358703  71.1241320  32.8006674  55.6453188  72.6221278
  34.3402701  53.8047404  70.0456004  35.0611063  54.1828657  69.5419721
  33.7168005  54.5236281  70.1490982  38.4833824  54.5092553  70.9814337
  38.6997438  55.3917191  70.6803165  38.0027891  54.1178766  70.2519979
  34.4866324  53.3395194  72.8753541  34.6082235  52.4111840  73.0744428
  34.1968366  53.3533880  71.9631856  30.4844663  56.6842862  69.4716658
  29.7913908  56.7587217  68.8156694  30.2396415  55.9203206  69.9938175
  37.3438587  58.7558270  65.7797228  38.2897692  58.6264478  65.8485646
  36.9652832  58.0172932  66.2566656  35.5281504  56.6808246  65.7152113
  34.6212959  56.3841359  65.7914827  35.8057485  56.3838065  64.8486399
  37.1443570  51.2245136  71.8696355  36.3344298  50.8792221  72.2451601
  37.8327987  50.9152680  72.4583966  34.2980289  53.5395182  65.8564092
  35.1599453  53.8650080  66.1159910  34.4830633  52.7526678  65.3437158
  35.2509732  50.7791225  69.1443801  35.2388401  51.7233065  69.3012072
  36.1433153  50.5961370  68.8503263  39.0661851  47.3734001  73.3989738
  38.2994247  46.8192488  73.5446421  39.4772556  47.4455870  74.2603890
  16.6446808  11.7840895  56.2575508  15.9934787  12.3694976  55.8709521
  17.4391170  12.3147090  56.3170545  18.1222073   9.4731327  56.7944492
  17.4867906   9.5465954  57.5065397  17.7919479  10.0624926  56.1163571
  22.9113531   8.2765831  57.5180344  22.1342974   7.9376991  57.0735507
  23.5905012   8.2818454  56.8435310  14.3164593   7.3731002  52.0614879
  13.4091654   7.1420256  52.2606028  14.8135625   6.5768621  52.2488861
  17.2232671  16.0828509  54.9811565  16.5494370  16.3860206  55.5896523
  17.6098493  16.8857590  54.6317022  15.1928914   9.0152341  53.9226948
  14.7548344   8.2988200  53.4632585  15.9339355   9.2428456  53.3612039
  15.4223887  16.2508182  57.1958645  15.5975642  15.7796225  58.0104267
  14.7356675  16.8773948  57.4239905  19.3140141   7.8736722  53.5159005
  18.6969312   7.1483551  53.4192058  18.8456630   8.6346083  53.1726080
  20.1377827  11.1975894  57.6351645  20.4137671  11.0832489  58.5445519
  19.2682325  10.7993379  57.5963818  17.1074056  14.3730430  58.5399507
  17.6361823  13.8622885  57.9269669  17.3702276  14.0572960  59.4045040
  20.2014240  14.3447228  59.1554490  20.3751117  13.7793651  58.4028343
  20.6943131  15.1448123  58.9733980  21.1889412  13.6613993  56.2551389
  21.8840317  14.2820686  56.4738703  21.5312562  12.8109344  56.5303766
  23.0880835  11.1113698  57.7838719  23.6132159  11.4500971  57.0588039
  23.0003188  10.1760714  57.6001854  15.2804281  13.7675745  55.1626482
  14.7078248  14.3865932  54.7096954  15.8537074  14.3175106  55.6966404
  18.5001540  14.0512895  56.2935064  19.4332214  13.9858456  56.4967940
  18.4124753  14.8869162  55.8349597  21.1289557  13.3678765  53.2539012
  21.0503189  13.0338629  54.1474770  21.9499224  13.8600533  53.2530484
  15.6651079   5.1036557  52.5042535  16.6110184   4.9742765  52.5730953
  15.2865324   4.3651219  52.9811963  18.6993509  10.6846760  52.8748990
  19.4029359  10.8896763  53.4906646  17.9756158  11.2523522  53.1398074
  20.6080206  11.1229290  54.9247450  21.4425810  10.6910488  54.7424925
  20.4464549  10.9511303  55.8524345  20.2626098   7.6261403  56.2903790
  20.2074902   7.4605674  55.3492234  19.6372154   8.3337436  56.4465979
  29.2364481  21.6398941  65.0202627  29.8742891  21.5205688  64.3165967
  29.1185324  22.5879785  65.0790579  26.0454188  21.5926369  64.9564152
  25.7072699  21.4767434  64.0684687  26.9143956  21.1917534  64.9365158
  21.9041003  23.4461845  60.9461043  21.3405868  23.3551782  60.1777331
  21.7893398  22.6261750  61.4263535  19.4505435  24.9413037  63.7845263
  20.2426727  24.6003862  63.3691563  19.6902085  25.0508012  64.7047417
  27.4840562  27.1132813  56.2575508  26.8328542  27.6986893  55.8709521
  28.2784925  27.6439008  56.3170545  24.1737439  22.9075181  66.4530901
  24.7701011  22.6831203  65.7387864  24.2312410  22.1659926  67.0556349
  28.7905750  19.3650395  62.0955835  29.5768839  18.9469818  61.7446252
  29.0544454  20.2696487  62.2637484  28.9615827  24.8023245  56.7944492
  28.3261660  24.8757871  57.5065397  28.6313234  25.3916844  56.1163571
  34.1914177  19.3025628  62.9988814  34.9239349  18.7324845  63.2326643
  33.4353533  18.9147228  63.4395319  25.8090297  21.7252869  60.1952156
  25.4448504  21.1983490  60.9065078  26.6657413  21.3351338  60.0218642
  28.2071117  25.2159748  66.8579335  27.9071840  26.1184787  66.7495142
  27.8622176  24.9491931  67.7100488  21.6583598  21.6673545  62.8916039
  20.7334095  21.5349759  63.0993731  21.9068012  22.4467764  63.3885982
  31.6068261  17.7342288  64.5376772  30.6985138  17.6657697  64.2435533
  31.5555856  18.2114233  65.3658598  19.0192409  21.3106818  63.7259828
  19.1484791  21.5641297  64.6399240  18.3389861  21.9034526  63.4064484
  23.1891897  31.9804068  59.8250303  23.1115926  32.9311893  59.9038783
  22.5853540  31.6349941  60.4825229  33.4729907  15.9358726  66.3154646
  32.8304287  16.2291260  65.6694441  32.9684836  15.8211647  67.1207843
  31.1270071  19.6821900  57.0040506  32.0387927  19.9149286  56.8288203
  30.6179718  20.2658944  56.4415584  29.7339653  24.6647718  64.3954087
  29.1048515  24.8293432  63.6930155  29.3465315  25.0789328  65.1665051
  33.6128885  25.6002156  61.7498451  32.9279923  25.9801057  61.1995484
  33.6972734  26.2097483  62.4830398  30.8679817  23.2462115  68.3493794
  31.0796712  23.8893875  67.6728175  30.8209565  22.4124432  67.8815724
  28.4706045  15.8579936  65.2530366  27.6090525  16.1561189  65.5447104
  28.4968480  16.0750335  64.3211399  25.2867615  24.4022126  61.6604172
  25.7505960  24.6809829  60.8708795  25.0224413  23.5005571  61.4777263
  22.1791696  23.9493608  64.5983935  22.7493053  24.3780876  63.9601420
  22.7699808  23.6676192  65.2968121  31.9825644  26.1234070  66.5216152
  32.8043088  25.7214258  66.2398833  31.9788047  26.0202305  67.4732267
  19.9176580  19.1473411  60.7294347  19.1207744  19.2592105  61.2477843
  19.6902172  19.4860063  59.8635238  25.7482248  25.6718114  68.6776862
  25.8126680  26.1338521  69.5135034  25.0393172  25.0415479  68.8059172
  40.0731638  22.4672819  62.8701123  39.3195346  21.8980217  62.7145127
  40.2079179  22.4335483  63.8171758  25.4630266  27.3386221  58.5455842
  25.3275940  28.1837757  58.9740690  26.0040078  27.5405499  57.7821776
  18.9159663  24.8561659  59.1183768  19.4284184  25.6504910  59.2689332
  19.5682376  24.1587950  59.0517369  20.7254548  27.9727416  61.2006521
  20.9021176  28.8945380  61.0127505  21.5211381  27.6585835  61.6300900
  21.8485863  29.4905589  67.2016863  22.3993288  29.3622653  66.4293857
  21.0097339  29.7900478  66.8511756  29.1879980  28.2412588  70.7037586
  29.1698455  29.0621469  70.2117855  30.1099900  28.1166663  70.9287727
  16.8808580  23.1850314  59.8943338  17.7183802  23.5947322  59.6777046
  17.0586847  22.2449756  59.8643532  26.3620123  15.6975095  60.6412409
  25.5061719  15.3081945  60.4618048  26.7747075  15.7767056  59.7812195
  33.7507286  23.6057749  57.5180344  32.9736729  23.2668908  57.0735507
  34.4298767  23.6110372  56.8435310  27.0105747  24.8842710  59.0579906
  26.4827108  24.1495469  58.7453144  26.5093250  25.6617386  58.8119874
  31.9898593  23.0791730  64.1746952  31.3322267  23.7690991  64.2627081
  32.7938992  23.4688162  64.5180939  21.7424474  15.5462376  61.4186518
  22.3168226  15.3237557  60.6859711  22.3295457  15.6151070  62.1715119
  30.8004052  21.4336103  62.2250894  31.3135933  22.0666095  62.7272604
  31.4505276  20.8337298  61.8594254  24.0447142  12.4203625  60.1461587
  23.3911555  12.1052642  59.5218202  24.0027616  11.7979365  60.8721410
  27.2784883  18.9085558  64.4709235  26.3607444  19.1300505  64.3130923
  27.6945026  18.9831869  63.6120942  28.0619930  20.3076974  59.6011915
  28.8091749  20.8198371  59.2919037  28.3311520  19.9861027  60.4616309
  26.3346580  22.8035515  56.5838869  25.4257800  22.5194548  56.6811339
  26.3641664  23.2234593  55.7242176  31.5665848  26.4142104  60.3530037
  31.1128175  25.5733014  60.4095227  30.9359815  27.0503503  60.6904817
  30.5098767  17.3434090  61.5830704  29.7721524  16.8311476  61.9140947
  30.7625541  16.9034472  60.7713981  30.0098787  28.2518601  61.2879855
  30.3021762  28.8123658  60.5692221  30.5197408  28.5447162  62.0433014
  30.6110395  10.1210342  62.1772474  30.9169272   9.2607706  61.8898389
  31.3363000  10.7127962  61.9771467  16.9034751  20.5241029  60.5654071
  16.7059151  19.9310390  59.8405138  16.3481415  20.2193239  61.2830010
  24.8831475  20.4164135  62.6848665  24.9380084  19.4637972  62.6091141
  24.0722677  20.5723574  63.1689963  26.0322668  24.3444258  53.9226948
  25.5942098  23.6280117  53.4632585  26.7733109  24.5720373  53.3612039
  22.8223834  19.0341195  60.4439043  22.0091700  19.3335366  60.8504236
  23.3182829  18.6396884  61.1613526  24.9732412  29.0298952  62.3773308
  24.9308591  29.2559798  61.4481840  25.8895111  28.7962327  62.5259109
  34.1495783  22.6201455  59.9803266  34.0113682  22.8103051  59.0524456
  33.7932002  23.3820838  60.4371318  34.1765163  24.6877982  64.9914538
  34.6101669  24.5953272  65.8397592  34.8896743  24.6635483  64.3534554
  23.0898213  25.9061981  62.1735271  23.8838812  25.4112301  61.9717846
  22.3789905  25.3779844  61.8102976  27.9093058  28.2880077  66.5247639
  27.9630080  28.8571013  67.2925354  27.0407839  28.4581962  66.1601676
  19.3166526  16.5759876  60.8373265  19.5773343  17.4905209  60.7282426
  20.1383698  16.1084318  60.9869878  35.0380712  24.7301683  67.5247423
  35.2316602  25.6347494  67.7706698  34.9381330  24.2709102  68.3586008
  26.8681157  22.4540339  68.0834570  27.7973217  22.6051498  67.9103538
  26.4472187  22.5424359  67.2283217  25.6669489  26.4791003  65.8533108
  25.5280575  26.1109787  66.7259046  24.8784085  26.9938642  65.6817066
  26.2617641  31.5800099  57.1958645  26.4369397  31.1088143  58.0104267
  25.5750429  32.2065866  57.4239905  27.2174704  25.8572606  63.2421946
  26.8824537  25.8173376  64.1379596  26.7178650  25.1917322  62.7692356
  30.1533896  23.2028640  53.5159005  29.5363067  22.4775468  53.4192058
  29.6850384  23.9638000  53.1726080  31.8088028  27.9127548  71.1764786
  31.7500574  27.2286769  70.5095369  32.2107546  28.6546538  70.7245412
  20.8278726  34.7289462  63.9698505  21.0675325  35.3607986  64.6477523
  19.9847923  34.3777502  64.2563864  31.8105435  25.8767132  69.4078765
  30.9232214  25.5393054  69.5305164  32.3803986  25.1450164  69.6447531
  13.4634582  22.2091224  62.7321817  14.1505622  21.8952954  62.1442832
  13.3082711  23.1132589  62.4589068  25.3406588  30.5368585  66.3740009
  25.2676760  31.3423556  66.8859313  24.8983981  30.7360551  65.5488030
  25.1296368  29.7740355  59.8842830  24.3463890  30.3162035  59.9781055
  25.8289113  30.2914334  60.2837071  28.4393018  15.5834984  62.5277036
  28.9361717  14.8304947  62.2078106  27.6679999  15.6199301  61.9620245
  36.2922775  21.2875350  64.1695327  36.2812652  22.1700065  63.7989260
  35.4240155  20.9346901  63.9749864  27.8005272  30.4355419  68.5298167
  28.5133244  31.0702884  68.4574069  27.3095300  30.5319285  67.7138169
  29.5222799  24.3406671  60.1015459  28.5879077  24.4608134  59.9320163
  29.6999467  23.4379138  59.8375469  25.0227987  17.7252367  62.2548720
  24.6525774  17.1723408  62.9429626  25.5187079  17.1210501  61.7023720
  32.9095350  20.1823991  60.6365493  33.3755802  21.0151982  60.5625796
  33.3602850  19.7168972  61.3410752  22.8517185  28.1849862  69.3503738
  23.5526645  28.8186345  69.5033132  22.3812300  28.5264594  68.5899377
  30.9771581  26.5267812  57.6351645  31.2531425  26.4124407  58.5445519
  30.1076080  26.1285297  57.5963818  30.6518471  20.7394470  67.1756289
  29.9989921  20.9870377  66.5208741  31.0298851  19.9258608  66.8418766
  27.6125645  30.7754163  61.2784459  27.7948040  29.9575819  61.7412211
  28.4358631  30.9921855  60.8409349  27.9467811  29.7022348  58.5399507
  28.4755577  29.1914803  57.9269669  28.2096030  29.3864878  59.4045040
  18.4484903  27.7186217  66.2834841  19.0338340  26.9729905  66.4162745
  18.2509742  28.0290174  67.1671505  21.3023559  30.7537465  61.2997283
  20.6333934  31.2383592  60.8161323  21.1636428  31.0006685  62.2140662
  25.4428827  32.7881208  67.8979942  25.9947135  32.9512830  68.6629027
  25.7835021  33.3785646  67.2259966  16.6711136  19.0155920  58.0793215
  16.9664577  18.1066598  58.0260269  15.7699171  18.9943659  57.7574218
  28.5797214  30.7363184  64.8843624  28.4548354  29.9352924  64.3754569
  29.2376306  31.2309377  64.3957594  30.6432123  28.5372204  66.5123174
  29.6962458  28.4177555  66.4401501  30.9914896  27.6494702  66.5949435
  18.3998977  16.6970017  58.2032541  18.0711683  15.8167396  58.0207646
  18.7538348  16.6417686  59.0908930  27.6478556  28.3324920  62.7127526
  27.5003519  27.4041627  62.8935096  28.4732050  28.3545011  62.2284601
  31.2512678  29.1553479  63.7992399  32.1759225  28.9496340  63.6616850
  31.0827981  28.9069880  64.7081740  22.3839292  19.1448471  64.2830388
  22.2383873  19.4588774  65.1754669  21.9064495  19.7633371  63.7301287
  31.0407994  29.6739146  59.1554490  31.2144872  29.1085569  58.4028343
  31.5336885  30.4740041  58.9733980  23.6472571  15.0165399  59.5998848
  23.7688482  14.0882045  59.7989735  23.3574613  15.0304085  58.6877163
  26.5163761  12.7020310  62.7365567  26.5385458  12.7659643  61.7817547
  26.9331820  11.8624818  62.9306074  36.8947385  22.4375569  60.7744790
  37.3378531  21.6882894  60.3763913  36.0173896  22.4285705  60.3918522
  32.0283167  28.9905911  56.2551389  32.7234071  29.6112603  56.4738703
  32.3706317  28.1401262  56.5303766  33.9274590  26.4405616  57.7838719
  34.4525914  26.7792889  57.0588039  33.8396942  25.5052631  57.6001854
  25.5894638  30.3539690  69.9128596  25.8981765  30.1088837  70.7851296
  26.3870120  30.5586328  69.4247466  25.6115251  32.5077599  62.1433973
  25.1720241  32.0153978  62.8366829  26.3623367  31.9650567  61.9026048
  18.0907589  28.6989140  62.1458601  18.9165609  28.3992912  61.7657244
  17.7401641  27.9296763  62.5948389  23.0589123  28.0515608  64.2156274
  22.4369132  27.3886313  63.9158502  23.7293990  28.0776740  63.5329922
  16.2916195  26.6175467  63.1047534  15.4548103  26.1897641  62.9231535
  16.2639840  26.8107910  64.0418325  33.6168496  27.0738520  73.0889917
  32.8264040  27.0562659  72.5494417  33.3801850  27.6126813  73.8438954
  33.7366371  23.9230986  70.4022646  33.7864376  23.7580994  71.3438169
  33.6280294  23.0558245  70.0120527  22.6202630  26.6019532  57.6914735
  22.7690750  27.2854996  57.0381407  23.4269073  26.5824622  58.2064190
  35.2384568  26.3427928  70.6464667  34.9469376  26.7057908  71.4828128
  34.6256699  25.6294936  70.4677999  36.4380250  23.9080807  63.1667238
  37.2727141  24.3470611  63.3304798  36.5739379  23.4319461  62.3475483
  33.4871756  21.4660542  69.1144725  33.9625878  21.6588189  68.3063577
  32.5637321  21.5219728  68.8688109  19.6450910  18.3613067  56.1961965
  18.9520155  18.4357422  55.5402001  19.4002662  17.5973411  56.7183482
  26.1198035  29.0967662  55.1626482  25.5472002  29.7157849  54.7096954
  26.6930829  29.6467024  55.6966404  32.1873425  18.3426302  67.3473031
  33.1390848  18.4424400  67.3685255  32.0176875  17.5504571  67.8571115
  29.3395295  29.3804812  56.2935064  30.2725968  29.3150374  56.4967940
  29.2518508  30.2161079  55.8349597  31.9683312  28.6970683  53.2539012
  31.8896943  28.3630546  54.1474770  32.7892978  29.1892451  53.2530484
  34.6661503  21.5632422  66.4615331  34.6337823  20.6248423  66.6475014
  35.2762126  21.6416459  65.7281155  34.8155991  18.3543465  66.5073614
  34.2995040  17.5701922  66.3203543  35.6995940  18.0262182  66.6720133
  32.4766718  12.0984481  62.4669426  32.2791539  11.7899569  63.3512758
  33.0866424  12.8246120  62.5967356  40.4838053  22.6248429  65.6021367
  41.2141441  22.3633717  66.1629071  39.8744998  21.8877151  65.6423435
  38.5653350  20.7656291  66.1995819  37.8386513  20.6312256  65.5912310
  38.1500637  21.0733120  67.0052537  26.3049816  12.9015341  58.5941661
  25.4950545  12.5562426  58.9696907  26.9934233  12.5922885  59.1829273
  28.2340365  11.9793388  60.2165958  28.7871403  12.3988841  60.8755981
  28.4710451  11.0529136  60.2588914  15.4753951  23.2987726  64.8589588
  14.7817423  22.8841679  64.3459542  16.2226942  23.3408263  64.2623007
  31.6119172  14.0893913  59.7244622  31.0317841  14.7478717  59.3422674
  31.3455105  13.2671258  59.3132040  30.0622738  13.4898971  61.9265942
  30.5622517  13.6015505  61.1180261  30.7058346  13.1860024  62.5666751
  17.3890694  23.2305980  62.7355603  17.3661382  23.3293667  61.7837486
  17.6991330  24.0771131  63.0572769  20.0478072  25.2882135  66.8502217
  21.0021325  25.2566077  66.7832149  19.8490595  24.8272759  67.6652443
  30.3944050  16.2494003  58.7800970  29.5069905  16.5343654  58.5621165
  30.8098039  16.0887767  57.9328247  33.7458586  16.2740524  62.4955310
  34.5218976  16.7636977  62.7679926  33.0206720  16.6998579  62.9527179
  36.1831145  16.9868144  63.5529250  36.7775635  16.7463880  62.8422558
  36.2557728  16.2675274  64.1802786  18.4028300  30.8301755  63.8672415
  18.2682768  30.0702155  63.3010413  17.9860363  31.5542654  63.4001204
  30.3685074  21.7648539  58.9951260  30.3120275  22.2217091  58.1558893
  30.9213416  21.0039224  58.8174103  34.1789880  17.5538271  59.8201380
  33.9226814  17.1534907  60.6509588  33.5542748  18.2682065  59.6951519
  38.4902217  20.2934344  62.3272671  37.9301775  20.3627534  63.1004233
  37.8845721  20.1175329  61.6072168  21.5597426  31.7271072  64.0790858
  21.4429810  32.6716504  63.9769548  20.7389872  31.4244633  64.4676657
  31.4473961  26.4521207  54.9247450  32.2819565  26.0202406  54.7424925
  31.2858304  26.2803221  55.8524345  31.1019853  22.9553321  56.2903790
  31.0468657  22.7897592  55.3492234  30.4765908  23.6629354  56.4465979
  22.5851940  32.3799333  67.2946786  23.4879187  32.4122944  67.6113281
  22.3589310  31.4499784  67.3093122  24.3405542  31.1330320  63.9556865
  23.3901173  31.1332182  63.8421237  24.6438028  30.3863055  63.4392899
  28.2268098   9.0504206  60.1235045  27.4600494   8.4962693  60.2691727
  28.6378803   9.1226075  60.9849196  40.0758236  36.9690858  65.0202627
  40.7136646  36.8497606  64.3165967  39.9579079  37.9171702  65.0790579
  36.8847942  36.9218287  64.9564152  36.5466454  36.8059351  64.0684687
  37.7537710  36.5209452  64.9365158  32.7434758  38.7753763  60.9461043
  32.1799623  38.6843700  60.1777331  32.6287153  37.9553667  61.4263535
  37.3667725  38.0753138  70.9150357  37.3556366  37.6805937  70.0430861
  37.5288365  37.3419211  71.5084129  30.2899190  40.2704955  63.7845263
  31.0820482  39.9295779  63.3691563  30.5295840  40.3799930  64.7047417
  34.0874986  40.8590250  69.8629541  33.7964852  41.7635881  69.7476208
  34.7231971  40.9006778  70.5773611  35.0131193  38.2367099  66.4530901
  35.6094765  38.0123121  65.7387864  35.0706165  37.4951844  67.0556349
  39.6299504  34.6942312  62.0955835  40.4162594  34.2761735  61.7446252
  39.8938209  35.5988404  62.2637484  45.0307931  34.6317545  62.9988814
  45.7633103  34.0616762  63.2326643  44.2747287  34.2439146  63.4395319
  36.6484051  37.0544787  60.1952156  36.2842258  36.5275408  60.9065078
  37.5051167  36.6643256  60.0218642  42.5533352  28.3439120  67.4583422
  42.2216677  29.2134531  67.2344637  41.9578965  28.0275404  68.1377453
  39.0464871  40.5451666  66.8579335  38.7465594  41.4476704  66.7495142
  38.7015931  40.2783849  67.7100488  32.4977353  36.9965462  62.8916039
  31.5727849  36.8641677  63.0993731  32.7461766  37.7759682  63.3885982
  42.4462015  33.0634206  64.5376772  41.5378892  32.9949614  64.2435533
  42.3949611  33.5406151  65.3658598  29.8586164  36.6398736  63.7259828
  29.9878545  36.8933215  64.6399240  29.1783615  37.2326444  63.4064484
  36.5202881  34.4823851  72.4811670  35.7436215  35.0417771  72.4714534
  37.1593444  34.9680634  73.0026540  44.3123662  31.2650644  66.3154646
  43.6698042  31.5583177  65.6694441  43.8078590  31.1503565  67.1207843
  34.7749253  37.2909305  72.0429637  35.5163938  37.8294349  71.7664460
  34.0686239  37.9175593  72.2001188  40.2504593  39.4338445  70.6401798
  40.6587949  38.9920856  69.8956430  39.5281854  38.8591073  70.8935991
  36.6035663  34.3711052  68.0135355  37.4496858  34.7950466  68.1570004
  36.5434301  33.7144676  68.7073918  40.5733407  39.9939636  64.3954087
  39.9442270  40.1585350  63.6930155  40.1859070  40.4081245  65.1665051
  44.4522639  40.9294074  61.7498451  43.7673678  41.3092975  61.1995484
  44.5366489  41.5389400  62.4830398  39.7535108  32.0315420  69.6716529
  39.5096040  32.7857481  69.1350804  40.0295039  32.4100768  70.5063776
  41.7073571  38.5754033  68.3493794  41.9190466  39.2185793  67.6728175
  41.6603319  37.7416349  67.8815724  39.3099800  31.1871853  65.2530366
  38.4484279  31.4853107  65.5447104  39.3362235  31.4042252  64.3211399
  36.1261369  39.7314044  61.6604172  36.5899715  40.0101747  60.8708795
  35.8618167  38.8297488  61.4777263  33.0185450  39.2785525  64.5983935
  33.5886808  39.7072794  63.9601420  33.6093562  38.9968110  65.2968121
  35.0630255  35.8537196  58.4693737  35.7654299  36.3058240  58.9367664
  34.7310884  35.2121015  59.0973630  33.5110617  34.4448953  72.8444947
  32.8809278  35.1265234  73.0780343  33.4046705  34.3332034  71.8998085
  28.8055589  34.1120749  63.7710871  28.0154643  34.3678277  63.2950981
  29.2966837  34.9269087  63.8762911  42.8219399  41.4525988  66.5216152
  43.6436843  41.0506175  66.2398833  42.8181802  41.3494222  67.4732267
  30.7570335  34.4765328  60.7294347  29.9601498  34.5884022  61.2477843
  30.5295927  34.8151980  59.8635238  36.5876002  41.0010031  68.6776862
  36.6520435  41.4630439  69.5135034  35.8786926  40.3707396  68.8059172
  27.0893292  34.3651239  66.2025862  27.3401331  35.2498249  66.4683438
  27.6252841  34.1855841  65.4300953  50.9125392  37.7964737  62.8701123
  50.1589100  37.2272135  62.7145127  51.0472933  37.7627401  63.8171758
  35.7059321  30.1627598  72.7990454  36.4469034  30.7634751  72.7194917
  35.9377244  29.4205236  72.2408497  30.8500659  35.3483965  71.0768684
  30.7354174  34.4469222  71.3775783  29.9945176  35.5947662  70.7253500
  37.9292496  43.2901705  72.6756185  37.4856351  42.5038084  72.3577089
  38.5909710  43.4780856  72.0100075  32.6879618  44.8197507  67.2016863
  33.2387043  44.6914570  66.4293857  31.8491094  45.1192396  66.8511756
  40.0273734  43.5704505  70.7037586  40.0092210  44.3913386  70.2117855
  40.9493655  43.4458581  70.9287727  36.4846789  41.0848635  71.5461094
  37.0175125  40.3236923  71.3160402  35.9560870  40.7922287  72.2885249
  39.6516484  26.1908701  67.0754736  39.3080753  27.0810342  66.9993846
  40.0195446  26.0010358  66.2124321  37.2013877  31.0267013  60.6412409
  36.3455474  30.6373863  60.4618048  37.6140829  31.1058973  59.7812195
  38.7313024  28.5613356  65.0403969  38.2277820  28.5243491  64.2271774
  39.0243631  29.4706099  65.1000626  34.9755910  28.6452086  64.0470151
  35.8408907  28.4494894  63.6876040  35.0433419  28.4162437  64.9739508
  44.5901040  38.9349667  57.5180344  43.8130483  38.5960826  57.0735507
  45.2692521  38.9402290  56.8435310  42.8292347  38.4083648  64.1746952
  42.1716022  39.0982909  64.2627081  43.6332747  38.7980080  64.5180939
  32.5818229  30.8754294  61.4186518  33.1561981  30.6529475  60.6859711
  33.1689211  30.9442988  62.1715119  41.6397806  36.7628020  62.2250894
  42.1529688  37.3958012  62.7272604  42.2899030  36.1629216  61.8594254
  34.8840897  27.7495542  60.1461587  34.2305309  27.4344560  59.5218202
  34.8421371  27.1271283  60.8721410  38.1178637  34.2377476  64.4709235
  37.2001198  34.4592423  64.3130923  38.5338781  34.3123786  63.6120942
  42.4059602  41.7434022  60.3530037  41.9521929  40.9024932  60.4095227
  41.7753569  42.3795420  60.6904817  41.3492522  32.6726008  61.5830704
  40.6115279  32.1603394  61.9140947  41.6019295  32.2326390  60.7713981
  40.8492542  43.5810519  61.2879855  41.1415516  44.1415576  60.5692221
  41.3591162  43.8739080  62.0433014  41.4504149  25.4502260  62.1772474
  41.7563026  24.5899623  61.8898389  42.1756754  26.0419880  61.9771467
  35.7225229  35.7456053  62.6848665  35.7773839  34.7929889  62.6091141
  34.9116431  35.9015492  63.1689963  33.6617589  34.3633113  60.4439043
  32.8485454  34.6627283  60.8504236  34.1576583  33.9688802  61.1613526
  39.2591801  34.8274937  69.2753937  39.6141188  35.0546410  70.1348403
  39.9063932  35.1593314  68.6531193  44.9889538  37.9493373  59.9803266
  44.8507436  38.1394969  59.0524456  44.6325756  38.7112756  60.4371318
  33.1531664  31.9351468  66.0600278  33.7931043  31.7940227  65.3623242
  32.3209194  31.6485982  65.6838880  45.0158917  40.0169900  64.9914538
  45.4495424  39.9245189  65.8397592  45.7290498  39.9927401  64.3534554
  38.7486812  43.6171994  66.5247639  38.8023834  44.1862931  67.2925354
  37.8801593  43.7873879  66.1601676  30.2374731  35.3796980  58.2495024
  29.3072319  35.3181436  58.4664986  30.3332203  34.8572933  57.4531665
  30.1560280  31.9051793  60.8373265  30.4167097  32.8197127  60.7282426
  30.9777452  31.4376236  60.9869878  31.6285205  33.3189550  68.0072090
  32.3008259  33.1106913  67.3584739  30.8014992  33.1211636  67.5677322
  45.8774467  40.0593601  67.5247423  46.0710357  40.9639411  67.7706698
  45.7775085  39.6001020  68.3586008  37.5310777  29.9451491  70.0237751
  36.8838692  30.6441441  69.9302227  38.3011793  30.3787635  70.3913999
  40.9389575  40.2100344  73.0988304  40.7875082  39.9810895  72.1818388
  40.9294255  41.1670945  73.1119649  37.7074912  37.7832256  68.0834570
  38.6366972  37.9343416  67.9103538  37.2865942  37.8716277  67.2283217
  36.5063244  41.8082921  65.8533108  36.3674329  41.4401705  66.7259046
  35.7177840  42.3230560  65.6817066  38.0568459  41.1864523  63.2421946
  37.7218291  41.1465293  64.1379596  37.5572404  40.5209239  62.7692356
  32.0312703  36.5932153  68.7674527  31.8932501  35.8612392  69.3686066
  32.9417626  36.5041054  68.4858715  34.6595003  36.3052113  68.2558207
  35.3694622  35.6645305  68.2144825  34.6164312  36.5565008  69.1784387
  42.6481782  43.2419466  71.1764786  42.5894328  42.5578686  70.5095369
  43.0501300  43.9838456  70.7245412  33.3723937  33.2917331  70.0753846
  32.8361294  32.8408069  70.7275442  32.7840646  33.4263239  69.3324310
  42.6499189  41.2059050  69.4078765  41.7625968  40.8684972  69.5305164
  43.2197740  40.4742081  69.6447531  29.1063059  32.4273338  67.1606841
  29.0221247  31.8199008  66.4257250  28.2845765  32.9182357  67.1616337
  36.1800343  45.8660502  66.3740009  36.1070514  46.6715474  66.8859313
  35.7377736  46.0652468  65.5488030  39.2786772  30.9126902  62.5277036
  39.7755472  30.1596864  62.2078106  38.5073754  30.9491219  61.9620245
  47.1316530  36.6167267  64.1695327  47.1206406  37.4991983  63.7989260
  46.2633909  36.2638818  63.9749864  38.6399026  45.7647336  68.5298167
  39.3526998  46.3994801  68.4574069  38.1489055  45.8611202  67.7138169
  40.3616553  39.6698589  60.1015459  39.4272832  39.7900052  59.9320163
  40.5393222  38.7671056  59.8375469  35.8621741  33.0544285  62.2548720
  35.4919529  32.5015325  62.9429626  36.3580834  32.4502418  61.7023720
  43.7489104  35.5115908  60.6365493  44.2149557  36.3443900  60.5625796
  44.1996605  35.0460890  61.3410752  33.6910940  43.5141780  69.3503738
  34.3920399  44.1478263  69.5033132  33.2206055  43.8556511  68.5899377
  41.7205767  27.8796495  64.6756394  40.8068847  28.1100722  64.8438601
  42.1498869  27.9634939  65.5270427  41.4912226  36.0686387  67.1756289
  40.8383676  36.3162295  66.5208741  41.8692606  35.2550526  66.8418766
  37.5399799  36.8106198  73.6622326  36.8640436  36.7100328  74.3324701
  38.3627433  36.6545412  74.1258323  29.2878658  43.0478135  66.2834841
  29.8732095  42.3021823  66.4162745  29.0903496  43.3582092  67.1671505
  23.8796313  35.6183735  65.0039284  23.9180412  35.0847326  65.7976402
  23.3736605  35.0918941  64.3850261  36.2822582  48.1173126  67.8979942
  36.8340890  48.2804747  68.6629027  36.6228775  48.7077564  67.2259966
  31.2587075  30.4648276  68.5001826  31.3228401  31.3263107  68.0879224
  31.1954195  29.8522277  67.7674185  30.7339347  32.5371408  72.1474861
  31.3611386  32.1548485  72.7612385  29.8767266  32.3185610  72.5130553
  41.1333456  42.9434383  73.7528596  41.6773360  43.5564342  73.2583551
  40.5520301  43.5013962  74.2695609  39.4190969  46.0655101  64.8843624
  39.2942108  45.2644841  64.3754569  40.0770060  46.5601295  64.3957594
  31.0399137  32.4203834  64.0620764  30.3185723  33.0339802  63.9228237
  31.8292393  32.9561599  63.9837410  41.4825877  43.8664121  66.5123174
  40.5356213  43.7469473  66.4401501  41.8308650  42.9786619  66.5949435
  33.8425451  29.7558260  70.3361416  34.3659852  30.0020557  71.0987725
  33.6237784  30.5878295  69.9164553  29.2392732  32.0261935  58.2032541
  28.9105438  31.1459314  58.0207646  29.5932102  31.9709604  59.0908930
  38.4872311  43.6616838  62.7127526  38.3397273  42.7333545  62.8935096
  39.3125804  43.6836928  62.2284601  32.3534555  32.3134905  58.5708018
  32.6930627  32.8420826  57.8486627  32.8006675  32.6515311  59.3466585
  42.0906432  44.4845396  63.7992399  43.0152980  44.2788258  63.6616850
  41.9221736  44.2361798  64.7081740  35.0477996  30.6971955  68.0211086
  34.7074816  29.8979769  68.4231766  34.3417002  30.9973666  67.4487919
  35.6994468  27.7821268  66.4738409  36.5220537  27.3081746  66.3517300
  35.9432531  28.5611752  66.9737096  34.3402702  30.8109526  56.7701311
  35.0611065  31.1890779  56.2665028  33.7168006  31.5298403  56.8736289
  38.4833825  31.5154675  57.7059643  38.6997439  32.3979313  57.4048471
  38.0027892  31.1240889  56.9765285  33.2233046  34.4740389  64.2830388
  33.0777627  34.7880692  65.1754669  32.7458250  35.0925289  63.7301287
  35.0829429  31.4642937  64.3311277  35.0690998  30.5684030  63.9943575
  35.8001857  31.4713600  64.9649564  36.9355560  31.8980277  66.3764405
  36.6773338  32.8197347  66.3748735  36.4040600  31.5010711  67.0664869
  41.8801749  45.0031064  59.1554490  42.0538626  44.4377486  58.4028343
  42.3730640  45.8031959  58.9733980  27.6978708  37.0145733  67.2218049
  27.1532177  37.7905541  67.3538323  28.5758058  37.3616537  67.0637171
  34.4866325  30.3457317  59.5998848  34.6082236  29.4173963  59.7989735
  34.1968367  30.3596003  58.6877163  37.3557515  28.0312227  62.7365567
  37.3779212  28.0951560  61.7817547  37.7725575  27.1916736  62.9306074
  47.7341140  37.7667487  60.7744790  48.1772286  37.0174812  60.3763913
  46.8567650  37.7577623  60.3918522  28.4844730  36.1415629  70.1148206
  27.7426466  36.2898265  70.7012836  28.1637475  36.4023895  69.2514955
  44.7668344  41.7697534  57.7838719  45.2919668  42.1084807  57.0588039
  44.6790697  40.8344549  57.6001854  36.4288393  45.6831607  69.9128596
  36.7375519  45.4380754  70.7851296  37.2263875  45.8878246  69.4247466
  33.9707405  31.8589314  73.8088780  34.0195560  32.7351437  73.4266550
  34.5129919  31.3166707  73.2360423  44.4562250  42.4030437  73.0889917
  43.6657794  42.3854576  72.5494417  44.2195605  42.9418731  73.8438954
  44.5760125  39.2522904  70.4022646  44.6258130  39.0872911  71.3438169
  44.4674049  38.3850163  70.0120527  41.8663888  35.2353832  71.7181953
  42.7673751  35.0960297  71.4265950  41.9411862  35.4008287  72.6580130
  36.2006693  32.6120687  70.5635139  35.3310002  32.9054253  70.2917727
  36.4366173  33.1961132  71.2842402  46.0778322  41.6719845  70.6464667
  45.7863131  42.0349826  71.4828128  45.4650453  40.9586854  70.4677999
  47.2774005  39.2372725  63.1667238  48.1120896  39.6762529  63.3304798
  47.4133133  38.7611378  62.3475483  44.3265510  36.7952460  69.1144725
  44.8019632  36.9880106  68.3063577  43.4031076  36.8511646  68.8688109
  38.9045727  28.8300303  68.0800559  39.4227671  29.5661330  67.7547048
  38.5500860  29.1364297  68.9147318  30.4844665  33.6904985  56.1961965
  29.7913910  33.7649340  55.5402001  30.2396416  32.9265328  56.7183482
  39.1558321  25.2500586  63.6001456  39.4360075  24.5823775  64.2261882
  39.9408928  25.4429682  63.0876120  43.0267179  33.6718220  67.3473031
  43.9784602  33.7716318  67.3685255  42.8570630  32.8796489  67.8571115
  41.0481559  30.7573803  67.5332432  40.4531491  31.0378816  66.8378920
  40.7631256  31.2467704  68.3049173  45.5055257  36.8924340  66.4615331
  45.4731577  35.9540340  66.6475014  46.1155881  36.9708376  65.7281155
  45.6549746  33.6835383  66.5073614  45.1388794  32.8993840  66.3203543
  46.5389694  33.3554100  66.6720133  43.3160473  27.4276399  62.4669426
  43.1185294  27.1191487  63.3512758  43.9260178  28.1538038  62.5967356
  51.3231807  37.9540347  65.6021367  52.0535196  37.6925635  66.1629071
  50.7138753  37.2169068  65.6423435  49.4047104  36.0948209  66.1995819
  48.6780268  35.9604174  65.5912310  48.9894391  36.4025038  67.0052537
  37.2277281  39.8138139  73.9643192  38.1480290  39.9916738  74.1583238
  37.1926864  38.8694184  73.8122891  30.2239353  37.7239173  66.6065973
  30.4425363  38.6556281  66.6254007  30.6365127  37.3647148  67.3920777
  37.1443571  28.2307259  58.5941661  36.3344299  27.8854344  58.9696907
  37.8327988  27.9214803  59.1829273  39.0734119  27.3085306  60.2165958
  39.6265158  27.7280759  60.8755981  39.3104206  26.3821054  60.2588914
  35.0967218  33.2972379  75.9968722  34.9963945  34.2466736  75.9280813
  34.8788761  32.9690618  75.1244792  26.3147706  38.6279644  64.8589588
  25.6211177  38.2133597  64.3459542  27.0620697  38.6700180  64.2623007
  42.4512926  29.4185831  59.7244622  41.8711595  30.0770635  59.3422674
  42.1848859  28.5963175  59.3132040  40.9016493  28.8190888  61.9265942
  41.4016271  28.9307423  61.1180261  41.5452101  28.5151941  62.5666751
  34.9598489  36.7269518  74.8133783  34.4765570  37.5269878  75.0197672
  35.0459428  36.7377463  73.8601227  30.8871826  40.6174053  66.8502217
  31.8415080  40.5857995  66.7832149  30.6884350  40.1564677  67.6652443
  31.4771208  39.1875169  69.4173015  32.2964097  39.6819247  69.4407852
  31.7508016  38.2707137  69.3890582  41.2337804  31.5785921  58.7800970
  40.3463659  31.8635572  58.5621165  41.6491793  31.4179685  57.9328247
  44.5852341  31.6032442  62.4955310  45.3612731  32.0928895  62.7679926
  43.8600475  32.0290496  62.9527179  47.0224899  32.3160061  63.5529250
  47.6169390  32.0755797  62.8422558  47.0951483  31.5967192  64.1802786
  45.0183634  32.8830189  59.8201380  44.7620568  32.4826825  60.6509588
  44.3936502  33.5973983  59.6951519  49.3295972  35.6226262  62.3272671
  48.7695530  35.6919451  63.1004233  48.7239475  35.4467247  61.6072168
  26.7306122  33.5213303  70.1165212  27.3764986  33.0112257  70.6052437
  26.5223274  34.2581984  70.6908637  39.2559515  40.5894150  75.6157352
  40.1250674  40.7634802  75.2543987  38.7766266  41.4088567  75.4933082
  35.2509733  27.7853347  55.8689108  35.2388403  28.7295187  56.0257379
  36.1433155  27.6023493  55.5748569  33.4245695  47.7091251  67.2946786
  34.3272942  47.7414861  67.6113281  33.1983065  46.7791702  67.3093122
  39.0661852  24.3796124  60.1235045  38.2994248  23.8254611  60.2691727
  39.4772557  24.4517993  60.9849196  31.0703613  30.6680920  74.2140226
  31.9335075  30.3117725  74.4243551  30.4969024  30.3294815  74.9015630
  50.9151990  52.2982776  65.0202627  51.5530400  52.1789523  64.3165967
  50.7972833  53.2463620  65.0790579  47.7241697  52.2510204  64.9564152
  47.3860208  52.1351269  64.0684687  48.5931465  51.8501369  64.9365158
  43.5828512  54.1045681  60.9461043  43.0193377  54.0135618  60.1777331
  43.4680907  53.2845585  61.4263535  41.1292944  55.5996872  63.7845263
  41.9214236  55.2587697  63.3691563  41.3689594  55.7091847  64.7047417
  49.1628071  57.7716648  56.2575508  48.5116051  58.3570729  55.8709521
  49.9572434  58.3022843  56.3170545  45.8524948  53.5659016  66.4530901
  46.4488520  53.3415039  65.7387864  45.9099919  52.8243762  67.0556349
  45.4249976  51.0198452  54.2881092  45.6775497  50.4979973  53.5264555
  44.4874535  50.8564597  54.3907776  50.4693259  50.0234230  62.0955835
  51.2556348  49.6053653  61.7446252  50.7331963  50.9280322  62.2637484
  50.6403336  55.4607080  56.7944492  50.0049169  55.5341707  57.5065397
  50.3100743  56.0500679  56.1163571  55.8701686  49.9609463  62.9988814
  56.6026858  49.3908680  63.2326643  55.1141042  49.5731064  63.4395319
  45.1446265  52.9226558  56.4905467  45.0282523  52.2471461  57.1586551
  45.2548525  52.4358931  55.6737620  47.4877806  52.3836705  60.1952156
  47.1236013  51.8567326  60.9065078  48.3444922  51.9935174  60.0218642
  53.3927106  43.6731037  67.4583422  53.0610431  44.5426448  67.2344637
  52.7972720  43.3567321  68.1377453  47.1283293  47.4126604  55.1913505
  47.2957695  48.2806841  55.5583976  46.9380462  47.5753886  54.2674794
  43.3371107  52.3257380  62.8916039  42.4121604  52.1933594  63.0993731
  43.5855521  53.1051599  63.3885982  53.2855770  48.3926123  64.5376772
  52.3772647  48.3241532  64.2435533  53.2343365  48.8698068  65.3658598
  47.1072514  49.8684262  56.1760171  46.9872139  50.3141313  57.0145652
  46.4125102  50.2169580  55.6173710  40.6979918  51.9690654  63.7259828
  40.8272300  52.2225133  64.6399240  40.0177370  52.5618362  63.4064484
  44.8679406  62.6387904  59.8250303  44.7903435  63.5895729  59.9038783
  44.2641049  62.2933776  60.4825229  55.1517416  46.5942562  66.3154646
  54.5091796  46.8875095  65.6694441  54.6472345  46.4795482  67.1207843
  52.8057580  50.3405735  57.0040506  53.7175436  50.5733122  56.8288203
  52.2967227  50.9242779  56.4415584  47.4429417  49.7002970  68.0135355
  48.2890613  50.1242383  68.1570004  47.3828055  49.0436594  68.7073918
  51.4127162  55.3231553  64.3954087  50.7836024  55.4877268  63.6930155
  51.0252824  55.7373163  65.1665051  55.2916394  56.2585991  61.7498451
  54.6067432  56.6384893  61.1995484  55.3760243  56.8681318  62.4830398
  50.1493554  46.5163771  65.2530366  49.2878033  46.8145025  65.5447104
  50.1755989  46.7334170  64.3211399  46.9655124  55.0605962  61.6604172
  47.4293469  55.3393665  60.8708795  46.7011922  54.1589406  61.4777263
  43.8579205  54.6077443  64.5983935  44.4280562  55.0364711  63.9601420
  44.4487317  54.3260028  65.2968121  45.9024010  51.1829114  58.4693737
  46.6048053  51.6350158  58.9367664  45.5704638  50.5412933  59.0973630
  39.6449344  49.4412667  63.7710871  38.8548398  49.6970195  63.2950981
  40.1360591  50.2561004  63.8762911  41.5964089  49.8057246  60.7294347
  40.7995253  49.9175940  61.2477843  41.3689681  50.1443898  59.8635238
  37.9287047  49.6943157  66.2025862  38.1795085  50.5790167  66.4683438
  38.4646595  49.5147759  65.4300953  47.1417775  57.9970057  58.5455842
  47.0063449  58.8421592  58.9740690  47.6827587  58.1989334  57.7821776
  42.4042057  58.6311251  61.2006521  42.5808685  59.5529216  61.0127505
  43.1998890  58.3169670  61.6300900  41.6894413  50.6775883  71.0768684
  41.5747928  49.7761140  71.3775783  40.8338931  50.9239580  70.7253500
  50.4910238  41.5200618  67.0754736  50.1474507  42.4102260  66.9993846
  50.8589201  41.3302276  66.2124321  50.4560521  51.5109230  55.5827171
  49.9407144  52.2813834  55.8215558  50.1837829  50.8374366  56.2060232
  48.0407632  46.3558930  60.6412409  47.1849228  45.9665781  60.4618048
  48.4534584  46.4350891  59.7812195  49.5706778  43.8905274  65.0403969
  49.0671574  43.8535409  64.2271774  49.8637385  44.7998016  65.1000626
  45.8149664  43.9744003  64.0470151  46.6802661  43.7786812  63.6876040
  45.8827173  43.7454355  64.9739508  55.4294795  54.2641584  57.5180344
  54.6524238  53.9252744  57.0735507  56.1086276  54.2694207  56.8435310
  50.2446824  49.3836322  57.4086952  49.9396960  49.6982471  58.2597095
  51.1977266  49.4617742  57.4514285  48.6893256  55.5426545  59.0579906
  48.1614617  54.8079305  58.7453144  48.1880759  56.3201221  58.8119874
  53.6686102  53.7375565  64.1746952  53.0109776  54.4274827  64.2627081
  54.4726501  54.1271997  64.5180939  43.4211983  46.2046211  61.4186518
  43.9955735  45.9821393  60.6859711  44.0082966  46.2734906  62.1715119
  52.4791561  52.0919938  62.2250894  52.9923442  52.7249930  62.7272604
  53.1292785  51.4921134  61.8594254  43.7481571  48.2350672  55.4382403
  42.9118883  48.5725359  55.7591678  43.6086340  48.0999652  54.5009540
  45.7234651  43.0787460  60.1461587  45.0699064  42.7636477  59.5218202
  45.6815125  42.4563201  60.8721410  46.8345856  53.3606755  52.0614879
  45.9272918  53.1296009  52.2606028  47.3316888  52.5644374  52.2488861
  49.7413935  62.0704262  54.9811565  49.0675634  62.3735959  55.5896523
  50.1279757  62.8733343  54.6317022  48.9572392  49.5669394  64.4709235
  48.0394953  49.7884341  64.3130923  49.3732535  49.6415704  63.6120942
  49.7407439  50.9660809  59.6011915  50.4879258  51.4782207  59.2919037
  50.0099029  50.6444862  60.4616309  48.0134089  53.4619350  56.5838869
  47.1045309  53.1778383  56.6811339  48.0429173  53.8818429  55.7242176
  53.2453357  57.0725940  60.3530037  52.7915684  56.2316849  60.4095227
  52.6147324  57.7087338  60.6904817  52.1886276  48.0017926  61.5830704
  51.4509033  47.4895312  61.9140947  52.4413050  47.5618307  60.7713981
  51.6886296  58.9102436  61.2879855  51.9809270  59.4707493  60.5692221
  52.1984917  59.2030997  62.0433014  52.2897904  40.7794178  62.1772474
  52.5956781  39.9191541  61.8898389  53.0150509  41.3711798  61.9771467
  46.5618984  51.0747971  62.6848665  46.6167593  50.1221807  62.6091141
  45.7510186  51.2307410  63.1689963  47.7110177  55.0028094  53.9226948
  47.2729607  54.2863953  53.4632585  48.4520618  55.2304209  53.3612039
  44.5011343  49.6925030  60.4439043  43.6879209  49.9919201  60.8504236
  44.9970338  49.2980719  61.1613526  46.6519921  59.6882787  62.3773308
  46.6096100  59.9143634  61.4481840  47.5682620  59.4546162  62.5259109
  55.8283292  53.2785291  59.9803266  55.6901191  53.4686887  59.0524456
  55.4719511  54.0404674  60.4371318  43.9925418  47.2643386  66.0600278
  44.6324798  47.1232145  65.3623242  43.1602949  46.9777899  65.6838880
  44.7685722  56.5645816  62.1735271  45.5626321  56.0696137  61.9717846
  44.0577414  56.0363680  61.8102976  40.9954035  47.2343711  60.8373265
  41.2560852  48.1489044  60.7282426  41.8171207  46.7668154  60.9869878
  42.4678960  48.6481468  68.0072090  43.1402013  48.4398830  67.3584739
  41.6408746  48.4503554  67.5677322  48.3704532  45.2743409  70.0237751
  47.7232447  45.9733359  69.9302227  49.1405547  45.7079553  70.3913999
  47.9405150  62.2383935  57.1958645  48.1156906  61.7671978  58.0104267
  47.2537938  62.8649701  57.4239905  48.8962213  56.5156441  63.2421946
  48.5612046  56.4757211  64.1379596  48.3966159  55.8501157  62.7692356
  42.8706457  51.9224071  68.7674527  42.7326255  51.1904310  69.3686066
  43.7811381  51.8332971  68.4858715  51.8321405  53.8612475  53.5159005
  51.2150576  53.1359304  53.4192058  51.3637893  54.6221836  53.1726080
  45.4988758  51.6344030  68.2558207  46.2088376  50.9937223  68.2144825
  45.4558066  51.8856925  69.1784387  44.2117692  48.6209248  70.0753846
  43.6755049  48.1699987  70.7275442  43.6234400  48.7555157  69.3324310
  35.1422091  52.8675059  62.7321817  35.8293131  52.5536789  62.1442832
  34.9870220  53.7716424  62.4589068  39.9456813  47.7565256  67.1606841
  39.8615002  47.1490926  66.4257250  39.1239519  48.2474274  67.1616337
  46.8083877  60.4324190  59.8842830  46.0251399  60.9745870  59.9781055
  47.5076622  60.9498170  60.2837071  50.1180527  46.2418820  62.5277036
  50.6149226  45.4888782  62.2078106  49.3467508  46.2783136  61.9620245
  57.9710284  51.9459185  64.1695327  57.9600161  52.8283900  63.7989260
  57.1027664  51.5930736  63.9749864  51.2010308  54.9990507  60.1015459
  50.2666586  55.1191969  59.9320163  51.3786976  54.0962974  59.8375469
  46.7015496  48.3836203  62.2548720  46.3313283  47.8307243  62.9429626
  47.1974588  47.7794336  61.7023720  54.5882859  50.8407826  60.6365493
  55.0543311  51.6735818  60.5625796  55.0390359  50.3752808  61.3410752
  52.6559090  57.1851647  57.6351645  52.9318934  57.0708242  58.5445519
  51.7863589  56.7869132  57.5963818  52.5599522  43.2088413  64.6756394
  51.6462602  43.4392640  64.8438601  52.9892623  43.2926857  65.5270427
  52.3305980  51.3978305  67.1756289  51.6777430  51.6454212  66.5208741
  52.7086360  50.5842443  66.8418766  49.2913154  61.4337998  61.2784459
  49.4735549  60.6159654  61.7412211  50.1146140  61.6505690  60.8409349
  49.6255320  60.3606183  58.5399507  50.1543086  59.8498638  57.9269669
  49.8883539  60.0448714  59.4045040  40.1272412  58.3770053  66.2834841
  40.7125849  57.6313740  66.4162745  39.9297251  58.6874009  67.1671505
  42.9811068  61.4121300  61.2997283  42.3121443  61.8967428  60.8161323
  42.8423937  61.6590520  62.2140662  34.7190067  50.9475653  65.0039284
  34.7574167  50.4139243  65.7976402  34.2130360  50.4210858  64.3850261
  42.0980829  45.7940193  68.5001826  42.1622156  46.6555024  68.0879224
  42.0347950  45.1814195  67.7674185  41.5733102  47.8663326  72.1474861
  42.2005141  47.4840403  72.7612385  40.7161021  47.6477528  72.5130553
  41.8792892  47.7495752  64.0620764  41.1579477  48.3631719  63.9228237
  42.6686147  48.2853516  63.9837410  44.6819205  45.0850178  70.3361416
  45.2053607  45.3312475  71.0987725  44.4631538  45.9170213  69.9164553
  49.3266065  58.9908755  62.7127526  49.1791028  58.0625463  62.8935096
  50.1519559  59.0128846  62.2284601  43.1928309  47.6426822  58.5708018
  43.5324382  48.1712744  57.8486627  43.6400430  47.9807229  59.3466585
  45.8871750  46.0263873  68.0211086  45.5468571  45.2271686  68.4231766
  45.1810756  46.3265584  67.4487919  46.5388222  43.1113186  66.4738409
  47.3614291  42.6373664  66.3517300  46.7826286  43.8903669  66.9737096
  45.1796457  46.1401444  56.7701311  45.9004819  46.5182697  56.2665028
  44.5561761  46.8590321  56.8736289  49.3227579  46.8446593  57.7059643
  49.5391194  47.7271231  57.4048471  48.8421647  46.4532806  56.9765285
  44.0626801  49.8032306  64.2830388  43.9171381  50.1172609  65.1754669
  43.5852004  50.4217207  63.7301287  45.9223184  46.7934854  64.3311277
  45.9084752  45.8975947  63.9943575  46.6395612  46.8005518  64.9649564
  47.7749314  47.2272194  66.3764405  47.5167092  48.1489265  66.3748735
  47.2434355  46.8302629  67.0664869  52.7195503  60.3322982  59.1554490
  52.8932381  59.7669404  58.4028343  53.2124394  61.1323876  58.9733980
  38.5372463  52.3437651  67.2218049  37.9925931  53.1197459  67.3538323
  39.4151813  52.6908455  67.0637171  45.3260080  45.6749234  59.5998848
  45.4475991  44.7465881  59.7989735  45.0362122  45.6887920  58.6877163
  48.1951270  43.3604145  62.7365567  48.2172967  43.4243478  61.7817547
  48.6119329  42.5208654  62.9306074  58.5734894  53.0959404  60.7744790
  59.0166040  52.3466730  60.3763913  57.6961405  53.0869541  60.3918522
  53.7070676  59.6489746  56.2551389  54.4021580  60.2696439  56.4738703
  54.0493826  58.7985097  56.5303766  39.3238485  51.4707547  70.1148206
  38.5820221  51.6190182  70.7012836  39.0031229  51.7315812  69.2514955
  55.6062099  57.0989451  57.7838719  56.1313423  57.4376724  57.0588039
  55.5184451  56.1636467  57.6001854  47.2902759  63.1661435  62.1433973
  46.8507750  62.6737813  62.8366829  48.0410876  62.6234402  61.9026048
  39.7695098  59.3572976  62.1458601  40.5953118  59.0576747  61.7657244
  39.4189150  58.5880598  62.5948389  44.7376632  58.7099444  64.2156274
  44.1156641  58.0470149  63.9158502  45.4081499  58.7360576  63.5329922
  37.9703704  57.2759302  63.1047534  37.1335612  56.8481476  62.9231535
  37.9427349  57.4691745  64.0418325  44.2990139  57.2603367  57.6914735
  44.4478259  57.9438832  57.0381407  45.1056582  57.2408457  58.2064190
  49.7439481  44.1592221  68.0800559  50.2621425  44.8953248  67.7547048
  49.3894614  44.4656214  68.9147318  41.3238419  49.0196902  56.1961965
  40.6307664  49.0941257  55.5402001  41.0790171  48.2557246  56.7183482
  49.9952076  40.5792504  63.6001456  50.2753829  39.9115693  64.2261882
  50.7802683  40.7721599  63.0876120  47.7985544  59.7551498  55.1626482
  47.2259511  60.3741685  54.7096954  48.3718338  60.3050859  55.6966404
  53.8660934  49.0010138  67.3473031  54.8178357  49.1008235  67.3685255
  53.6964384  48.2088406  67.8571115  51.8875313  46.0865721  67.5332432
  51.2925246  46.3670734  66.8378920  51.6025010  46.5759622  68.3049173
  51.0182804  60.0388648  56.2935064  51.9513477  59.9734209  56.4967940
  50.9306017  60.8744915  55.8349597  53.6470821  59.3554518  53.2539012
  53.5684452  59.0214382  54.1474770  54.4680487  59.8476286  53.2530484
  56.4943500  49.0127301  66.5073614  55.9782549  48.2285757  66.3203543
  57.3783449  48.6846017  66.6720133  54.1554227  42.7568316  62.4669426
  53.9579048  42.4483405  63.3512758  54.7653933  43.4829955  62.5967356
  41.0633108  53.0531091  66.6065973  41.2819117  53.9848199  66.6254007
  41.4758881  52.6939066  67.3920777  47.9837325  43.5599176  58.5941661
  47.1738054  43.2146261  58.9696907  48.6721742  43.2506720  59.1829273
  49.9127874  42.6377223  60.2165958  50.4658912  43.0572677  60.8755981
  50.1497960  41.7112971  60.2588914  37.1541460  53.9571562  64.8589588
  36.4604932  53.5425514  64.3459542  37.9014451  53.9992098  64.2623007
  53.2906681  44.7477748  59.7244622  52.7105350  45.4062552  59.3422674
  53.0242614  43.9255093  59.3132040  51.7410247  44.1482806  61.9265942
  52.2410026  44.2599341  61.1180261  52.3845855  43.8443859  62.5666751
  39.0678203  53.8889815  62.7355603  39.0448891  53.9877503  61.7837486
  39.3778839  54.7354966  63.0572769  41.7265581  55.9465970  66.8502217
  42.6808834  55.9149913  66.7832149  41.5278104  55.4856594  67.6652443
  52.0731559  46.9077839  58.7800970  51.1857414  47.1927489  58.5621165
  52.4885548  46.7471602  57.9328247  55.4246095  46.9324360  62.4955310
  56.2006485  47.4220812  62.7679926  54.6994229  47.3582414  62.9527179
  57.8618654  47.6451979  63.5529250  58.4563144  47.4047715  62.8422558
  57.9345237  46.9259110  64.1802786  40.0815809  61.4885590  63.8672415
  39.9470277  60.7285991  63.3010413  39.6647872  62.2126490  63.4001204
  51.2174772  56.6722513  52.8748990  51.9210622  56.8772516  53.4906646
  50.4937421  57.2399275  53.1398074  52.0472583  52.4232375  58.9951260
  51.9907784  52.8800926  58.1558893  52.6000925  51.6623059  58.8174103
  55.8577389  48.2122107  59.8201380  55.6014323  47.8118742  60.6509588
  55.2330257  48.9265901  59.6951519  60.1689726  50.9518180  62.3272671
  59.6089284  51.0211369  63.1004233  59.5633230  50.7759164  61.6072168
  43.2384935  62.3854907  64.0790858  43.1217319  63.3300339  63.9769548
  42.4177381  62.0828469  64.4676657  53.1261470  57.1105043  54.9247450
  53.9607074  56.6786241  54.7424925  52.9645813  56.9387056  55.8524345
  52.7807362  53.6137156  56.2903790  52.7256166  53.4481427  55.3492234
  52.1553417  54.3213189  56.4465979  37.5699877  48.8505220  70.1165212
  38.2158740  48.3404174  70.6052437  37.3617028  49.5873902  70.6908637
  46.0903487  43.1145265  55.8689108  46.0782157  44.0587105  56.0257379
  46.9826909  42.9315410  55.5748569  46.0193051  61.7914155  63.9556865
  45.0688682  61.7916017  63.8421237  46.3225537  61.0446890  63.4392899
  49.9055607  39.7088042  60.1235045  49.1388003  39.1546528  60.2691727
  50.3166312  39.7809910  60.9849196  41.9097368  45.9972837  74.2140226
  42.7728829  45.6409642  74.4243551  41.3362779  45.6586732  74.9015630
  56.2643730  66.3490369  54.2881092  56.5169251  65.8271891  53.5264555
  55.3268290  66.1856515  54.3907776  57.9677047  62.7418522  55.1913505
  58.1351449  63.6098758  55.5583976  57.7774216  62.9045804  54.2674794
  57.9466268  65.1976180  56.1760171  57.8265893  65.6433230  57.0145652
  57.2518856  65.5461497  55.6173710  54.5875325  63.5642590  55.4382403
  53.7512637  63.9017276  55.7591678  54.4480095  63.4291570  54.5009540
  56.5628406  58.4079378  60.1461587  55.9092818  58.0928395  59.5218202
  56.5208880  57.7855118  60.8721410  57.6739611  68.6898673  52.0614879
  56.7666672  68.4587926  52.2606028  58.1710642  67.8936292  52.2488861
  58.5503932  70.3320011  53.9226948  58.1123362  69.6155870  53.4632585
  59.2914373  70.5596126  53.3612039  51.9162240  66.0380816  58.2495024
  50.9859828  65.9765271  58.4664986  52.0119712  65.5156769  57.4531665
  54.4613705  63.4089817  52.6380310  53.5843172  63.2878618  52.2742556
  54.9371458  62.6175896  52.3859198  49.1892399  65.0031673  58.0793215
  49.4845840  64.0942351  58.0260269  48.2880435  64.9819412  57.7574218
  50.9180241  62.6845770  58.2032541  50.5892947  61.8043149  58.0207646
  51.2719611  62.6293439  59.0908930  54.0322064  62.9718740  58.5708018
  54.3718136  63.5004661  57.8486627  54.4794184  63.3099146  59.3466585
  56.0190211  61.4693362  56.7701311  56.7398574  61.8474614  56.2665028
  55.3955515  62.1882238  56.8736289  60.1621334  62.1738511  57.7059643
  60.3784948  63.0563149  57.4048471  59.6815401  61.7824724  56.9765285
  56.1653834  61.0041152  59.5998848  56.2869745  60.0757798  59.7989735
  55.8755876  61.0179838  58.6877163  52.1632174  64.3488820  56.1961965
  51.4701418  64.4233175  55.5402001  51.9183925  63.5849164  56.7183482
  59.0226097  66.4204228  52.5042535  59.9685202  66.2910436  52.5730953
  58.6440342  65.6818890  52.9811963  57.2069014  64.3454204  52.4397420
  56.3000470  64.0487317  52.5160133  57.4844995  64.0484023  51.5731706
  58.8231080  58.8891094  58.5941661  58.0131808  58.5438179  58.9696907
  59.5115497  58.5798638  59.1829273  55.9767799  61.2041140  52.5809399
  56.8386963  61.5296038  52.8405216  56.1618143  60.4172636  52.0682465
  56.9297242  58.4437183  55.8689108  56.9175912  59.3879023  56.0257379
  57.8220664  58.2607328  55.5748569  60.7449361  55.0379959  60.1235045
  59.9781757  54.4838446  60.2691727  61.1560066  55.1101828  60.9849196
  29.2364483  -1.3538937  51.7447934  29.8742893  -1.4732189  51.0411274
  29.1185325  -0.4058093  51.8035886  26.0454189  -1.4011509  51.6809458
  25.7072700  -1.5170444  50.7929993  26.9143957  -1.8020343  51.6610465
  21.9041005   0.4523968  47.6706349  21.3405870   0.3613905  46.9022637
  21.7893400  -0.3676128  48.1508842  19.4505437   1.9475159  50.5090570
  20.2426728   1.6065984  50.0936869  19.6902087   2.0570135  51.4292723
  27.4840563   4.1194936  42.9820814  26.8328543   4.7049016  42.5954828
  28.2784926   4.6501130  43.0415852  21.4096190   1.2084073  43.3807949
  22.1827066   0.6613060  43.2420824  21.7621589   2.0728322  43.5922410
  24.1737440  -0.0862696  53.1776208  24.7701012  -0.3106674  52.4633171
  24.2312411  -0.8277951  53.7801655  23.7462468  -2.6323261  41.0126399
  23.9987989  -3.1541740  40.2509862  22.8087027  -2.7957116  41.1153082
  28.7905751  -3.6287483  48.8201142  29.5768840  -4.0468060  48.4691559
  29.0544455  -2.7241391  48.9882790  28.9615828   1.8085368  43.5189799
  28.3261661   1.8819994  44.2310703  28.6313235   2.3978966  42.8408878
  23.4658757  -0.7295155  43.2150774  23.3495015  -1.4050252  43.8831858
  23.5761017  -1.2162781  42.3982927  25.8090298  -1.2685008  46.9197463
  25.4448505  -1.7954387  47.6310384  26.6657414  -1.6586539  46.7463948
  28.2071118   2.2221871  53.5824642  27.9071841   3.1246909  53.4740449
  27.8622178   1.9554054  54.4345795  21.6583600  -1.3264333  49.6161346
  20.7334096  -1.4588119  49.8239038  21.9068013  -0.5470113  50.1131288
  25.4285006  -3.7837451  42.9005478  25.3084631  -3.3380400  43.7390958
  24.7337594  -3.4352133  42.3419016  19.0192411  -1.6831059  50.4505135
  19.1484792  -1.4296580  51.3644547  18.3389862  -1.0903351  50.1309790
  23.1891898   8.9866191  46.5495609  23.1115928   9.9374016  46.6284090
  22.5853541   8.6412063  47.2070536  31.1270072  -3.3115978  43.7285812
  32.0387928  -3.0788591  43.5533510  30.6179719  -2.7278934  43.1660891
  29.7339654   1.6709841  51.1199394  29.1048517   1.8355555  50.4175461
  29.3465316   2.0851450  51.8910358  33.6128886   2.6064279  48.4743757
  32.9279924   2.9863180  47.9240791  33.6972735   3.2159605  49.2075705
  30.8679818   0.2524238  55.0739101  31.0796713   0.8955997  54.3973482
  30.8209566  -0.5813446  54.6061031  25.2867616   1.4084249  48.3849479
  25.7505962   1.6871952  47.5954101  25.0224414   0.5067693  48.2022569
  22.1791697   0.9555730  51.3229242  22.7493054   1.3842999  50.6846726
  22.7699809   0.6738315  52.0213428  24.2236502  -2.4692599  45.1939044
  24.9260546  -2.0171555  45.6612970  23.8917131  -3.1108780  45.8218937
  31.9825646   3.1296193  53.2461458  32.8043089   2.7276380  52.9644140
  31.9788049   3.0264427  54.1977574  25.7482249   2.6780236  55.4022169
  25.8126682   3.1400644  56.2380341  25.0393173   2.0477601  55.5304479
  25.4630267   4.3448344  45.2701149  25.3275942   5.1899880  45.6985997
  26.0040079   4.5467621  44.5067083  18.9159664   1.8623782  45.8429074
  19.4284185   2.6567032  45.9934639  19.5682377   1.1650072  45.7762676
  20.7254549   4.9789538  47.9251827  20.9021177   5.9007503  47.7372811
  21.5211382   4.6647957  48.3546207  21.8485864   6.4967712  53.9262170
  22.3993289   6.3684775  53.1539164  21.0097340   6.7962601  53.5757062
  29.1879981   5.2474710  57.4282892  29.1698457   6.0683591  56.9363162
  30.1099901   5.1228785  57.6533034  28.7773013  -2.1412483  42.3072478
  28.2619637  -1.3707879  42.5460865  28.5050322  -2.8147347  42.9305539
  33.7507287   0.6119871  44.2425651  32.9736730   0.2731031  43.7980813
  34.4298768   0.6172495  43.5680616  28.5659316  -4.2685391  44.1332259
  28.2609452  -3.9539242  44.9842402  29.5189758  -4.1903971  44.1759592
  27.0105748   1.8904832  45.7825213  26.4827110   1.1557592  45.4698450
  26.5093251   2.6679509  45.5365181  31.9898594   0.0853853  50.8992259
  31.3322269   0.7753114  50.9872388  32.7938993   0.4750285  51.2426245
  30.8004053  -1.5601775  48.9496201  31.3135935  -0.9271783  49.4517911
  31.4505277  -2.1600579  48.5839561  25.1558348  -0.2914958  38.7860186
  24.2485410  -0.5225704  38.9851335  25.6529380  -1.0877338  38.9734167
  28.0626427   8.4182550  41.7056872  27.3888126   8.7214246  42.3141830
  28.4492249   9.2211630  41.3562329  27.2784884  -4.0852319  51.1954541
  26.3607445  -3.8637372  51.0376229  27.6945027  -4.0106009  50.3366249
  28.0619932  -2.6860903  46.3257222  28.8091751  -2.1739506  46.0164344
  28.3311521  -3.0076851  47.1861615  26.3346582  -0.1902363  43.3084176
  25.4257801  -0.4743330  43.4056646  26.3641666   0.2296716  42.4487483
  31.5665849   3.4204227  47.0775343  31.1128176   2.5795137  47.1340534
  30.9359816   4.0565625  47.4150124  30.0098788   5.2580724  48.0125162
  30.3021763   5.8185781  47.2937527  30.5197409   5.5509285  48.7678321
  24.8831476  -2.5773742  49.4093971  24.9380086  -3.5299906  49.3336448
  24.0722678  -2.4214303  49.8935270  26.0322670   1.3506381  40.6472255
  25.5942099   0.6342240  40.1877892  26.7733110   1.5782496  40.0857346
  22.8223836  -3.9596682  47.1684350  22.0091701  -3.6602512  47.5749542
  23.3182830  -4.3540994  47.8858832  24.9732414   6.0361075  49.1018615
  24.9308592   6.2621921  48.1727147  25.8895112   5.8024449  49.2504416
  34.1495784  -0.3736422  46.7048573  34.0113683  -0.1834826  45.7769762
  33.7932003   0.3882961  47.1616624  34.1765164   1.6940105  51.7159845
  34.6101671   1.6015394  52.5642899  34.8896745   1.6697606  51.0779861
  23.0898214   2.9124104  48.8980578  23.8838813   2.4174424  48.6963153
  22.3789907   2.3841967  48.5348283  27.9093059   5.2942199  53.2492945
  27.9630081   5.8633135  54.0170661  27.0407840   5.4644084  52.8846982
  35.0380714   1.7363806  54.2492730  35.2316604   2.6409616  54.4952005
  34.9381332   1.2771225  55.0831315  26.8681159  -0.5397539  54.8079877
  27.7973219  -0.3886379  54.6348844  26.4472189  -0.4513518  53.9528524
  25.6669490   3.4853126  52.5778415  25.5280576   3.1171910  53.4504353
  24.8784087   4.0000765  52.4062372  26.2617642   8.5862222  43.9203951
  26.4369398   8.1150265  44.7349574  25.5750430   9.2127988  44.1485212
  27.2174706   2.8634728  49.9667252  26.8824538   2.8235498  50.8624902
  26.7178651   2.1979444  49.4937663  30.1533897   0.2090763  40.2404312
  29.5363068  -0.5162409  40.1437365  29.6850386   0.9700123  39.8971386
  31.8088029   4.9189671  57.9010092  31.7500575   4.2348891  57.2340675
  32.2107547   5.6608661  57.4490718  20.8278728  11.7351585  50.6943811
  21.0675326  12.3670109  51.3722830  19.9847924  11.3839625  50.9809171
  31.8105436   2.8829255  56.1324072  30.9232215   2.5455177  56.2550471
  32.3803987   2.1512286  56.3692838  25.3406589   7.5430707  53.0985315
  25.2676761   8.3485679  53.6104620  24.8983983   7.7422673  52.2733337
  25.1296369   6.7802477  46.6088137  24.3463891   7.3224158  46.7026361
  25.8289114   7.2976457  47.0082378  36.2922777  -1.7062528  50.8940634
  36.2812653  -0.8237812  50.5234567  35.4240156  -2.0590977  50.6995171
  27.8005273   7.4417541  55.2543474  28.5133245   8.0765006  55.1819375
  27.3095302   7.5381407  54.4383476  29.5222800   1.3468794  46.8260766
  28.5879079   1.4670256  46.6565470  29.6999468   0.4441261  46.5620775
  22.8517187   5.1911985  56.0749045  23.5526646   5.8248468  56.2278439
  22.3812302   5.5326716  55.3144684  30.9771582   3.5329935  44.3596952
  31.2531426   3.4186529  45.2690826  30.1076081   3.1347419  44.3209125
  30.6518473  -2.2543408  53.9001595  29.9989923  -2.0067500  53.2454048
  31.0298852  -3.0679270  53.5664072  27.6125646   7.7816285  48.0029765
  27.7948041   6.9637941  48.4657518  28.4358632   7.9983978  47.5654655
  27.9467812   6.7084471  45.2644814  28.4755578   6.1976925  44.6514976
  28.2096031   6.3927001  46.1290347  18.4484905   4.7248340  53.0080147
  19.0338341   3.9792028  53.1408052  18.2509743   5.0352297  53.8916811
  21.3023560   7.7599587  48.0242590  20.6333935   8.2445715  47.5406630
  21.1636430   8.0068808  48.9385968  28.5797216   7.7425306  51.6088930
  28.4548355   6.9415046  51.0999876  29.2376307   8.2371500  51.1202900
  30.6432124   5.5434326  53.2368480  29.6962460   5.4239678  53.1646807
  30.9914897   4.6556824  53.3194742  27.6478557   5.3387043  49.4372833
  27.5003520   4.4103750  49.6180403  28.4732051   5.3607133  48.9529908
  31.2512679   6.1615601  50.5237705  32.1759227   5.9558463  50.3862157
  31.0827983   5.9132002  51.4327047  22.3839293  -3.8489407  51.0075695
  22.2383874  -3.5349103  51.8999976  21.9064497  -3.2304506  50.4546593
  31.0407995   6.6801269  45.8799797  31.2144873   6.1147691  45.1273649
  31.5336887   7.4802164  45.6979287  36.8947387  -0.5562308  47.4990097
  37.3378533  -1.3054983  47.1009220  36.0173897  -0.5652172  47.1163829
  32.0283168   5.9968033  42.9796695  32.7234073   6.6174726  43.1984010
  32.3706318   5.1463384  43.2549073  33.9274591   3.4467739  44.5084026
  34.4525915   3.7855011  43.7833346  33.8396944   2.5114754  44.3247161
  25.5894640   7.3601812  56.6373903  25.8981766   7.1150959  57.5096602
  26.3870122   7.5648451  56.1492773  25.6115252   9.5139722  48.8679279
  25.1720242   9.0216101  49.5612136  26.3623369   8.9712690  48.6271354
  18.0907591   5.7051263  48.8703907  18.9165611   5.4055035  48.4902551
  17.7401643   4.9358885  49.3193696  23.0589124   5.0577731  50.9401581
  22.4369133   4.3948436  50.6403809  23.7293991   5.0838863  50.2575229
  16.2916196   3.6237589  49.8292841  15.4548104   3.1959764  49.6476842
  16.2639841   3.8170033  50.7663632  33.6168497   4.0800642  59.8135224
  32.8264041   4.0624781  59.2739723  33.3801852   4.6188936  60.5684261
  33.7366372   0.9293109  57.1267952  33.7864377   0.7643116  58.0683475
  33.6280295   0.0620368  56.7365833  22.6202631   3.6081654  44.4160041
  22.7690751   4.2917119  43.7626714  23.4269074   3.5886744  44.9309497
  35.2384569   3.3490050  57.3709974  34.9469377   3.7120031  58.2073435
  34.6256700   2.6357059  57.1923306  36.4380251   0.9142930  49.8912544
  37.2727143   1.3532734  50.0550105  36.5739380   0.4381583  49.0720790
  33.4871757  -1.5277335  55.8390032  33.9625879  -1.3349689  55.0308883
  32.5637323  -1.4718149  55.5933416  20.3755264  -0.3653168  45.4221110
  20.1301306  -1.2690838  45.6201320  20.5451178  -0.3636018  44.4800588
  26.1198036   6.1029785  41.8871789  25.5472003   6.7219972  41.4342261
  26.6930830   6.6529147  42.4211711  29.3395296   6.3866935  43.0180371
  30.2725969   6.3212497  43.2213247  29.2518509   7.2223202  42.5594904
  31.9683313   5.7032805  39.9784319  31.8896944   5.3692669  40.8720077
  32.7892980   6.1954573  39.9775791  34.6661504  -1.4305455  53.1860637
  34.6337824  -2.3689455  53.3720321  35.2762128  -1.3521419  52.4526462
  26.5044835  -2.5609402  39.2287841  27.4503940  -2.6903194  39.2976259
  26.1259080  -3.2994740  39.7057269  24.6887752  -4.6359426  39.1642727
  23.7819207  -4.9326313  39.2405440  24.9663733  -4.9329608  38.2977013
  17.3890695   0.2368103  49.4600909  17.3661383   0.3355790  48.5082792
  17.6991331   1.0833253  49.7818075  20.0478073   2.2944258  53.5747524
  21.0021326   2.2628200  53.5077455  19.8490596   1.8334881  54.3897750
  18.4028302   7.8363877  50.5917722  18.2682770   7.0764278  50.0255720
  17.9860364   8.5604777  50.1246511  29.5387265   3.0200801  39.5994297
  30.2423115   3.2250803  40.2151953  28.8149913   3.5877563  39.8643380
  30.3685075  -1.2289338  45.7196567  30.3120276  -0.7720787  44.8804200
  30.9213417  -1.9898653  45.5419410  21.5597427   8.7333194  50.8036164
  21.4429812   9.6778627  50.7014855  20.7389874   8.4306756  51.1921964
  31.4473962   3.4583330  41.6492757  32.2819566   3.0264528  41.4670232
  31.2858305   3.2865344  42.5769651  31.1019854  -0.0384557  43.0149096
  31.0468658  -0.2040285  42.0737540  30.4765909   0.6691476  43.1711286
  22.5851942   9.3861456  54.0192093  23.4879188   9.4185066  54.3358588
  22.3589312   8.4561907  54.0338429  24.3405544   8.1392443  50.6802171
  23.3901175   8.1394304  50.5666544  24.6438030   7.3925177  50.1638206
  40.0758237  13.9752981  51.7447934  40.7136647  13.8559728  51.0411274
  39.9579080  14.9233825  51.8035886  36.8847943  13.9280409  51.6809458
  36.5466455  13.8121474  50.7929993  37.7537712  13.5271574  51.6610465
  32.7434759  15.7815886  47.6706349  32.1799624  15.6905822  46.9022637
  32.6287154  14.9615790  48.1508842  37.3667726  15.0815261  57.6395664
  37.3556367  14.6868059  56.7676168  37.5288366  14.3481333  58.2329435
  38.3234318  19.4486853  42.9820814  37.6722298  20.0340934  42.5954828
  39.1178681  19.9793048  43.0415852  32.2489945  16.5375990  43.3807949
  33.0220821  15.9904977  43.2420824  32.6015344  17.4020240  43.5922410
  34.0874988  17.8652373  56.5874848  33.7964853  18.7698004  56.4721514
  34.7231972  17.9068900  57.3018918  35.0131194  15.2429221  53.1776208
  35.6094767  15.0185244  52.4633171  35.0706166  14.5013967  53.7801655
  34.5856223  12.6968657  41.0126399  34.8381743  12.1750178  40.2509862
  33.6480782  12.5334802  41.1153082  39.6299506  11.7004435  48.8201142
  40.4162595  11.2823858  48.4691559  39.8938210  12.6050527  48.9882790
  39.8009583  17.1377285  43.5189799  39.1655416  17.2111912  44.2310703
  39.4706989  17.7270884  42.8408878  45.0307933  11.6379668  49.7234120
  45.7633105  11.0678885  49.9571950  44.2747288  11.2501269  50.1640626
  34.3052512  14.5996762  43.2150774  34.1888770  13.9241666  43.8831858
  34.4154771  14.1129136  42.3982927  36.6484052  14.0606910  46.9197463
  36.2842260  13.5337531  47.6310384  37.5051168  13.6705379  46.7463948
  42.5533353   5.3501242  54.1828729  42.2216678   6.2196653  53.9589944
  41.9578966   5.0337526  54.8622759  36.2889539   9.0896809  41.9158811
  36.4563942   9.9577046  42.2829282  36.0986708   9.2524091  40.9920101
  39.0464873  17.5513788  53.5824642  38.7465596  18.4538827  53.4740449
  38.7015932  17.2845971  54.4345795  42.4462016  10.0696328  51.2622079
  41.5378894  10.0011737  50.9680840  42.3949612  10.5468273  52.0903904
  36.2678760  11.5454467  42.9005478  36.1478385  11.9911518  43.7390958
  35.5731349  11.8939784  42.3419016  36.5202882  11.4885974  59.2056976
  35.7436216  12.0479894  59.1959841  37.1593445  11.9742757  59.7271846
  44.3123663   8.2712767  53.0399953  43.6698043   8.5645300  52.3939747
  43.8078591   8.1565687  53.8453150  41.9663826  12.0175940  43.7285812
  42.8781683  12.2503327  43.5533510  41.4573474  12.6012984  43.1660891
  34.7749254  14.2971427  58.7674943  35.5163939  14.8356471  58.4909767
  34.0686240  14.9237716  58.9246495  40.2504594  16.4400568  57.3647105
  40.6587950  15.9982978  56.6201737  39.5281856  15.8653195  57.6181298
  36.6035664  11.3773175  54.7380662  37.4496859  11.8012588  54.8815311
  36.5434302  10.7206799  55.4319225  40.5733409  17.0001758  51.1199394
  39.9442271  17.1647473  50.4175461  40.1859071  17.4143368  51.8910358
  44.4522641  17.9356196  48.4743757  43.7673679  18.3155098  47.9240791
  44.5366490  18.5451523  49.2075705  39.7535109   9.0377543  56.3961835
  39.5096041   9.7919603  55.8596111  40.0295040   9.4162891  57.2309082
  41.7073572  15.5816155  55.0739101  41.9190467  16.2247915  54.3973482
  41.6603321  14.7478472  54.6061031  39.3099801   8.1933976  51.9775673
  38.4484280   8.4915229  52.2692411  39.3362236   8.4104375  51.0456706
  36.1261371  16.7376166  48.3849479  36.5899716  17.0163869  47.5954101
  35.8618169  15.8359611  48.2022569  35.0630257  12.8599319  45.1939044
  35.7654300  13.3120363  45.6612970  34.7310885  12.2183138  45.8218937
  33.5110618  11.4511075  59.5690253  32.8809279  12.1327356  59.8025650
  33.4046706  11.3394157  58.6243391  42.8219400  18.4588111  53.2461458
  43.6436844  18.0568298  52.9644140  42.8181803  18.3556345  54.1977574
  30.7570336  11.4827451  47.4539654  29.9601499  11.5946145  47.9723150
  30.5295928  11.8214103  46.5880545  36.5876004  18.0072154  55.4022169
  36.6520436  18.4692561  56.2380341  35.8786928  17.3769519  55.5304479
  50.9125393  14.8026859  49.5946430  50.1589102  14.2334257  49.4390434
  51.0472934  14.7689524  50.5417064  36.3024021  19.6740261  45.2701149
  36.1669696  20.5191797  45.6985997  36.8433834  19.8759539  44.5067083
  29.7553419  17.1915700  45.8429074  30.2677939  17.9858950  45.9934639
  30.4076132  16.4941990  45.7762676  35.7059322   7.1689720  59.5235761
  36.4469035   7.7696874  59.4440223  35.9377245   6.4267358  58.9653803
  37.9292498  20.2963828  59.4001491  37.4856352  19.5100207  59.0822396
  38.5909711  20.4842978  58.7345382  32.6879619  21.8259630  53.9262170
  33.2387044  21.6976693  53.1539164  31.8491095  22.1254519  53.5757062
  40.0273736  20.5766628  57.4282892  40.0092211  21.3975509  56.9363162
  40.9493656  20.4520703  57.6533034  36.4846790  18.0910757  58.2706401
  37.0175127  17.3299046  58.0405709  35.9560871  17.7984409  59.0130555
  39.6516485   3.1970823  53.8000043  39.3080754   4.0872465  53.7239153
  40.0195447   3.0072481  52.9369628  39.6166768  13.1879434  42.3072478
  39.1013391  13.9584039  42.5460865  39.3444076  12.5144571  42.9305539
  37.2013879   8.0329135  47.3657716  36.3455475   7.6435986  47.1863355
  37.6140830   8.1121096  46.5057502  38.7313025   5.5675479  51.7649276
  38.2277821   5.5305614  50.9517081  39.0243632   6.4768221  51.8245932
  34.9755911   5.6514208  50.7715458  35.8408908   5.4557017  50.4121347
  35.0433420   5.4224560  51.6984814  44.5901042  15.9411789  44.2425651
  43.8130484  15.6022949  43.7980813  45.2692523  15.9464412  43.5680616
  39.4053071  11.0606527  44.1332259  39.1003206  11.3752676  44.9842402
  40.3583513  11.1387946  44.1759592  37.8499503  17.2196750  45.7825213
  37.3220864  16.4849509  45.4698450  37.3487005  17.9971426  45.5365181
  42.8292349  15.4145770  50.8992259  42.1716023  16.1045032  50.9872388
  43.6332748  15.8042202  51.2426245  32.5818230   7.8816416  48.1431824
  33.1561982   7.6591598  47.4105017  33.1689213   7.9505111  48.8960426
  41.6397807  13.7690143  48.9496201  42.1529689  14.4020135  49.4517911
  42.2899031  13.1691339  48.5839561  32.9087817   9.9120877  42.1627710
  32.0725130  10.2495564  42.4836984  32.7692587   9.7769857  41.2254847
  34.8840898   4.7557665  46.8706894  34.2305310   4.4406682  46.2463509
  34.8421372   4.1333406  47.5966717  35.9952103  15.0376960  38.7860186
  35.0879165  14.8066214  38.9851335  36.4923135  14.2414579  38.9734167
  38.1178638  11.2439599  51.1954541  37.2001200  11.4654546  51.0376229
  38.5338782  11.3185909  50.3366249  38.9013686  12.6431014  46.3257222
  39.6485505  13.1552412  46.0164344  39.1705276  12.3215067  47.1861615
  37.1740336  15.1389555  43.3084176  36.2651555  14.8548588  43.4056646
  37.2035420  15.5588634  42.4487483  42.4059604  18.7496145  47.0775343
  41.9521931  17.9087054  47.1340534  41.7753570  19.3857543  47.4150124
  41.3492523   9.6788131  48.3076011  40.6115280   9.1665517  48.6386254
  41.6019297   9.2388512  47.4959288  40.8492543  20.5872641  48.0125162
  41.1415517  21.1477698  47.2937527  41.3591163  20.8801202  48.7678321
  41.4504151   2.4564383  48.9017780  41.7563027   1.5961746  48.6143695
  42.1756755   3.0482003  48.7016774  35.7225230  12.7518176  49.4093971
  35.7773840  11.7992012  49.3336448  34.9116432  12.9077615  49.8935270
  36.8716424  16.6798299  40.6472255  36.4335854  15.9634158  40.1877892
  37.6126865  16.9074414  40.0857346  33.6617590  11.3695235  47.1684350
  32.8485456  11.6689406  47.5749542  34.1576584  10.9750924  47.8858832
  35.8126168  21.3652992  49.1018615  35.7702347  21.5913839  48.1727147
  36.7288867  21.1316367  49.2504416  39.2591802  11.8337060  55.9999244
  39.6141190  12.0608533  56.8593710  39.9063933  12.1655437  55.3776499
  44.9889539  14.9555496  46.7048573  44.8507437  15.1457092  45.7769762
  44.6325758  15.7174879  47.1616624  33.1531665   8.9413591  52.7845585
  33.7931044   8.8002350  52.0868548  32.3209196   8.6548104  52.4084187
  45.0158918  17.0232023  51.7159845  45.4495425  16.9307312  52.5642899
  45.7290499  16.9989523  51.0779861  33.9291969  18.2416021  48.8980578
  34.7232567  17.7466341  48.6963153  33.2183661  17.7133884  48.5348283
  38.7486813  20.6234117  53.2492945  38.8023836  21.1925053  54.0170661
  37.8801595  20.7936002  52.8846982  30.2374732  12.3859103  44.9740330
  29.3072320  12.3243559  45.1910292  30.3332204  11.8635056  44.1776971
  30.1560281   8.9113916  47.5618572  30.4167099   9.8259249  47.4527732
  30.9777454   8.4438358  47.7115185  31.6285207  10.3251673  54.7317396
  32.3008260  10.1169035  54.0830045  30.8014993  10.1273759  54.2922629
  45.8774468  17.0655723  54.2492730  46.0710358  17.9701534  54.4952005
  45.7775086  16.6063142  55.0831315  37.5310779   6.9513614  56.7483057
  36.8838694   7.6503564  56.6547534  38.3011794   7.3849758  57.1159306
  40.9389577  17.2162466  59.8233611  40.7875083  16.9873018  58.9063694
  40.9294256  18.1733068  59.8364956  37.7074913  14.7894379  54.8079877
  38.6366973  14.9405538  54.6348844  37.2865943  14.8778400  53.9528524
  36.5063245  18.8145043  52.5778415  36.3674331  18.4463828  53.4504353
  35.7177841  19.3292683  52.4062372  38.0568460  18.1926646  49.9667252
  37.7218293  18.1527416  50.8624902  37.5572406  17.5271362  49.4937663
  40.9927652  15.5382680  40.2404312  40.3756822  14.8129508  40.1437365
  40.5244140  16.2992041  39.8971386  34.6595005  13.3114235  54.9803513
  35.3694623  12.6707428  54.9390132  34.6164313  13.5627130  55.9029694
  42.6481783  20.2481589  57.9010092  42.5894329  19.5640809  57.2340675
  43.0501302  20.9900579  57.4490718  33.3723939  10.2979453  56.7999153
  32.8361296   9.8470192  57.4520749  32.7840647  10.4325362  56.0569617
  32.7826198   9.7568105  39.3625616  31.9055664   9.6356905  38.9987863
  33.2583951   8.9654183  39.1104505  42.6499191  18.2121173  56.1324072
  41.7625969  17.8747094  56.2550471  43.2197742  17.4804204  56.3692838
  29.1063060   9.4335461  53.8852147  29.0221249   8.8261130  53.1502557
  28.2845766   9.9244479  53.8861644  36.1800344  22.8722625  53.0985315
  36.1070515  23.6777596  53.6104620  35.7377737  23.0714591  52.2733337
  35.9690124  22.1094395  46.6088137  35.1857645  22.6516075  46.7026361
  36.6682869  22.6268375  47.0082378  39.2786774   7.9189024  49.2522342
  39.7755473   7.1658987  48.9323412  38.5073755   7.9553341  48.6865552
  47.1316531  13.6229390  50.8940634  47.1206407  14.5054105  50.5234567
  46.2633911  13.2700941  50.6995171  38.6399027  22.7709459  55.2543474
  39.3527000  23.4056924  55.1819375  38.1489056  22.8673325  54.4383476
  40.3616554  16.6760712  46.8260766  39.4272833  16.7962174  46.6565470
  40.5393223  15.7733178  46.5620775  35.8621742  10.0606407  48.9794027
  35.4919530   9.5077448  49.6674932  36.3580835   9.4564541  48.4269027
  43.7489106  12.5178031  47.3610800  44.2149558  13.3506023  47.2871102
  44.1996606  12.0523013  48.0656058  33.6910941  20.5203902  56.0749045
  34.3920401  21.1540385  56.2278439  33.2206056  20.8618634  55.3144684
  41.8165337  18.8621852  44.3596952  42.0925181  18.7478447  45.2690826
  40.9469836  18.4639337  44.3209125  41.7205768   4.8858618  51.4001701
  40.8068848   5.1162845  51.5683908  42.1498870   4.9697062  52.2515733
  41.4912227  13.0748510  53.9001595  40.8383677  13.3224417  53.2454048
  41.8692607  12.2612648  53.5664072  38.4519401  23.1108203  48.0029765
  38.6341795  22.2929859  48.4657518  39.2752387  23.3275895  47.5654655
  38.7861566  22.0376388  45.2644814  39.3149333  21.5268843  44.6514976
  39.0489786  21.7218918  46.1290347  37.5399800  13.8168321  60.3867632
  36.8640437  13.7162450  61.0570007  38.3627434  13.6607535  60.8503629
  32.1417314  23.0891505  48.0242590  31.4727690  23.5737633  47.5406630
  32.0030184  23.3360725  48.9385968  36.2822583  25.1235248  54.6225248
  36.8340891  25.2866870  55.3874333  36.6228776  25.7139686  53.9505273
  31.2587076   7.4710398  55.2247133  31.3228403   8.3325229  54.8124531
  31.1954196   6.8584400  54.4919491  30.7339349   9.5433531  58.8720167
  31.3611387   9.1610608  59.4857692  29.8767268   9.3247733  59.2375860
  41.1333457  19.9496506  60.4773903  41.6773361  20.5626464  59.9828857
  40.5520302  20.5076084  60.9940916  27.5104891  11.3509960  44.8038522
  27.8058332  10.4420638  44.7505576  26.6092927  11.3297699  44.4819524
  39.4190970  23.0717224  51.6088930  39.2942110  22.2706964  51.0999876
  40.0770061  23.5663417  51.1202900  31.0399138   9.4265956  50.7866071
  30.3185724  10.0401924  50.6473544  31.8292394   9.9623721  50.7082717
  41.4825879  20.8726244  53.2368480  40.5356214  20.7531595  53.1646807
  41.8308652  19.9848742  53.3194742  33.8425452   6.7620383  57.0606722
  34.3659854   7.0082679  57.8233032  33.6237785   7.5940418  56.6409860
  29.2392733   9.0324058  44.9277847  28.9105439   8.1521436  44.7452953
  29.5932104   8.9771726  45.8154236  38.4872312  20.6678960  49.4372833
  38.3397274  19.7395668  49.6180403  39.3125805  20.6899051  48.9529908
  32.3534556   9.3197027  45.2953325  32.6930629   9.8482949  44.5731933
  32.8006677   9.6577433  46.0711891  42.0906434  21.4907519  50.5237705
  43.0152981  21.2850380  50.3862157  41.9221737  21.2423920  51.4327047
  35.0477997   7.7034078  54.7456393  34.7074817   6.9041891  55.1477073
  34.3417003   8.0035789  54.1733226  35.6994469   4.7883390  53.1983716
  36.5220538   4.3143869  53.0762606  35.9432532   5.5673874  53.6982402
  34.3402703   7.8171649  43.4946618  35.0611066   8.1952902  42.9910334
  33.7168007   8.5360526  43.5981596  38.4833826   8.5216798  44.4304950
  38.6997441   9.4041436  44.1293778  38.0027893   8.1303011  43.7010592
  33.2233048  11.4802511  51.0075695  33.0777628  11.7942814  51.8999976
  32.7458251  12.0987411  50.4546593  35.0829430   8.4705059  51.0556584
  35.0690999   7.5746152  50.7188882  35.8001859   8.4775723  51.6894870
  36.9355561   8.9042399  53.1009712  36.6773339   9.8259470  53.0994042
  36.4040602   8.5072834  53.7910176  41.8801750  22.0093186  45.8799797
  42.0538627  21.4439609  45.1273649  42.3730641  22.8094081  45.6979287
  34.4866326   7.3519439  46.3244154  34.6082238   6.4236086  46.5235042
  34.1968369   7.3658125  45.4122470  37.3557517   5.0374350  49.4610874
  37.3779214   5.1013683  48.5062854  37.7725576   4.1978858  49.6551380
  47.7341141  14.7729609  47.4990097  48.1772287  14.0236935  47.1009220
  46.8567651  14.7639746  47.1163829  42.8676922  21.3259951  42.9796695
  43.5627827  21.9466644  43.1984010  43.2100073  20.4755302  43.2549073
  44.7668346  18.7759656  44.5084026  45.2919670  19.1146929  43.7833346
  44.6790698  17.8406672  44.3247161  36.4288394  22.6893730  56.6373903
  36.7375521  22.4442877  57.5096602  37.2263876  22.8940368  56.1492773
  33.8982878  20.3869649  50.9401581  33.2762888  19.7240354  50.6403809
  34.5687745  20.4130781  50.2575229  33.9707406   8.8651437  60.5334087
  34.0195561   9.7413560  60.1511856  34.5129920   8.3228830  59.9605730
  44.4562252  19.4092560  59.8135224  43.6657795  19.3916699  59.2739723
  44.2195606  19.9480854  60.5684261  44.5760127  16.2585026  57.1267952
  44.6258132  16.0935034  58.0683475  44.4674050  15.3912285  56.7365833
  33.4596385  18.9373572  44.4160041  33.6084506  19.6209036  43.7626714
  34.2662829  18.9178662  44.9309497  41.8663889  12.2415954  58.4427259
  42.7673752  12.1022419  58.1511257  41.9411864  12.4070409  59.3825437
  36.2006694   9.6182809  57.2880445  35.3310004   9.9116375  57.0163034
  36.4366175  10.2023254  58.0087709  46.0778323  18.6781968  57.3709974
  45.7863132  19.0411948  58.2073435  45.4650455  17.9648976  57.1923306
  47.2774006  16.2434848  49.8912544  48.1120897  16.6824652  50.0550105
  47.4133135  15.7673501  49.0720790  44.3265512  13.8014583  55.8390032
  44.8019633  13.9942229  55.0308883  43.4031077  13.8573768  55.5933416
  31.2149018  14.9638750  45.4221110  30.9695060  14.0601080  45.6201320
  31.3844933  14.9655900  44.4800588  38.9045728   5.8362426  54.8045866
  39.4227672   6.5723453  54.4792354  38.5500861   6.1426419  55.6392625
  30.4844666  10.6967107  42.9207272  29.7913911  10.7711462  42.2647308
  30.2396418   9.9327451  43.4428789  39.1558322   2.2562709  50.3246762
  39.4360076   1.5885898  50.9507189  39.9408929   2.4491804  49.8121426
  43.0267181  10.6780343  54.0718338  43.9784604  10.7778440  54.0930562
  42.8570631   9.8858611  54.5816422  41.0481560   7.7635926  54.2577739
  40.4531492   8.0440939  53.5624227  40.7631257   8.2529827  55.0294480
  40.1789051  21.7158853  43.0180371  41.1119724  21.6504414  43.2213247
  40.0912263  22.5515119  42.5594904  42.8077067  21.0324723  39.9784319
  42.7290699  20.6984587  40.8720077  43.6286734  21.5246491  39.9775791
  45.5055258  13.8986462  53.1860637  45.4731579  12.9602463  53.3720321
  46.1155882  13.9770499  52.4526462  37.3438589  12.7682515  39.2287841
  38.2897694  12.6388723  39.2976259  36.9652834  12.0297177  39.7057269
  45.6549747  10.6897506  53.2318920  45.1388796   9.9055962  53.0448849
  46.5389695  10.3616222  53.3965440  43.3160474   4.4338521  49.1914733
  43.1185295   4.1253609  50.0758065  43.9260179   5.1600160  49.3212663
  51.3231808  14.9602469  52.3266674  52.0535197  14.6987757  52.8874377
  50.7138754  14.2231191  52.3668742  49.4047105  13.1010332  52.9241125
  48.6780269  12.9666297  52.3157617  48.9894392  13.4087160  53.7297843
  37.2277282  16.8200261  60.6888498  38.1480291  16.9978860  60.8828545
  37.1926865  15.8756307  60.5368198  35.5281507  10.6932492  39.1642727
  34.6212962  10.3965604  39.2405440  35.8057488  10.3962310  38.2977013
  37.1443572   5.2369381  45.3186968  36.3344301   4.8916466  45.6942214
  37.8327989   4.9276925  45.9074579  39.0734121   4.3147428  46.9411264
  39.6265159   4.7342882  47.6001288  39.3104207   3.3883176  46.9834220
  35.0967220  10.3034502  62.7214028  34.9963947  11.2528859  62.6526119
  34.8788762   9.9752741  61.8490098  34.2980291   7.5519427  39.3054706
  35.1599455   7.8774325  39.5650523  34.4830635   6.7650923  38.7927771
  42.4512928   6.4247953  46.4489929  41.8711597   7.0832757  46.0667981
  42.1848860   5.6025298  46.0377346  40.9016494   5.8253011  48.6511249
  41.4016272   5.9369546  47.8425568  41.5452102   5.5214064  49.2912057
  34.9598490  13.7331641  61.5379090  34.4765572  14.5332001  61.7442979
  35.0459429  13.7439586  60.5846534  41.2337806   8.5848044  45.5046277
  40.3463661   8.8697694  45.2866472  41.6491795   8.4241807  44.6573554
  44.5852342   8.6094565  49.2200616  45.3612732   9.0991017  49.4925233
  43.8600476   9.0352619  49.6772486  47.0224900   9.3222184  50.2774557
  47.6169391   9.0817920  49.5667865  47.0951484   8.6029314  50.9048093
  40.3781019  18.3492718  39.5994297  41.0816869  18.5542721  40.2151953
  39.6543668  18.9169480  39.8643380  41.2078829  14.1002580  45.7196567
  41.1514031  14.5571131  44.8804200  41.7607172  13.3393264  45.5419410
  45.0183635   9.8892312  46.5446687  44.7620570   9.4888947  47.3754894
  44.3936503  10.6036105  46.4196826  49.3295973  12.6288385  49.0517978
  48.7695531  12.6981574  49.8249540  48.7239476  12.4529369  48.3317474
  32.3991182  24.0625112  50.8036164  32.2823566  25.0070544  50.7014855
  31.5783628  23.7598673  51.1921964  42.2867716  18.7875248  41.6492757
  43.1213320  18.3556446  41.4670232  42.1252059  18.6157261  42.5769651
  41.9413609  15.2907361  43.0149096  41.8862412  15.1251632  42.0737540
  41.3159664  15.9983394  43.1711286  26.7306124  10.5275425  56.8410519
  27.3764987  10.0174379  57.3297744  26.5223275  11.2644107  57.4153944
  39.2559516  17.5956273  62.3402659  40.1250675  17.7696925  61.9789294
  38.7766267  18.4150690  62.2178388  35.2509734   4.7915470  42.5934415
  35.2388404   5.7357310  42.7502686  36.1433156   4.6085615  42.2993876
  33.4245696  24.7153374  54.0192093  34.3272943  24.7476984  54.3358588
  33.1983066  23.7853825  54.0338429  35.1799298  23.4684360  50.6802171
  34.2294929  23.4686222  50.5666544  35.4831784  22.7217095  50.1638206
  39.0661854   1.3858247  46.8480351  38.2994249   0.8316733  46.9937034
  39.4772559   1.4580115  47.7094503  31.0703615   7.6743042  60.9385533
  31.9335076   7.3179847  61.1488857  30.4969025   7.3356937  61.6260937
  50.9151992  29.3044899  51.7447934  51.5530402  29.1851646  51.0411274
  50.7972834  30.2525743  51.8035886  47.7241698  29.2572327  51.6809458
  47.3860209  29.1413392  50.7929993  48.5931466  28.8563492  51.6610465
  48.2061481  30.4107179  57.6395664  48.1950122  30.0159977  56.7676168
  48.3682120  29.6773251  58.2329435  44.9268742  33.1944290  56.5874848
  44.6358608  34.0989921  56.4721514  45.5625726  33.2360818  57.3018918
  45.8524949  30.5721139  53.1776208  46.4488521  30.3477161  52.4633171
  45.9099920  29.8305884  53.7801655  50.4693260  27.0296353  48.8201142
  51.2556349  26.6115776  48.4691559  50.7331964  27.9342445  48.9882790
  50.6403337  32.4669203  43.5189799  50.0049170  32.5403829  44.2310703
  50.3100744  33.0562802  42.8408878  55.8701687  26.9671586  49.7234120
  56.6026859  26.3970803  49.9571950  55.1141043  26.5793186  50.1640626
  53.3927108  20.6793160  54.1828729  53.0610432  21.5488571  53.9589944
  52.7972721  20.3629444  54.8622759  49.8858627  32.8805706  53.5824642
  49.5859350  33.7830745  53.4740449  49.5409687  32.6137889  54.4345795
  43.3371109  29.3319503  49.6161346  42.4121605  29.1995717  49.8239038
  43.5855522  30.1113722  50.1131288  53.2855771  25.3988246  51.2622079
  52.3772648  25.3303654  50.9680840  53.2343367  25.8760191  52.0903904
  40.6979920  28.9752776  50.4505135  40.8272301  29.2287255  51.3644547
  40.0177371  29.5680484  50.1309790  47.3596637  26.8177892  59.2056976
  46.5829971  27.3771812  59.1959841  47.9987200  27.3034675  59.7271846
  55.1517417  23.6004684  53.0399953  54.5091798  23.8937218  52.3939747
  54.6472346  23.4857605  53.8453150  52.8057581  27.3467858  43.7285812
  53.7175437  27.5795244  43.5533510  52.2967228  27.9304902  43.1660891
  45.6143009  29.6263345  58.7674943  46.3557693  30.1648389  58.4909767
  44.9079994  30.2529634  58.9246495  51.0898349  31.7692485  57.3647105
  51.4981705  31.3274896  56.6201737  50.3675610  31.1945113  57.6181298
  47.4429419  26.7065092  54.7380662  48.2890614  27.1304506  54.8815311
  47.3828056  26.0498717  55.4319225  51.4127163  32.3293676  51.1199394
  50.7836026  32.4939390  50.4175461  51.0252825  32.7435286  51.8910358
  55.2916395  33.2648114  48.4743757  54.6067433  33.6447015  47.9240791
  55.3760244  33.8743441  49.2075705  50.5928864  24.3669461  56.3961835
  50.3489796  25.1211521  55.8596111  50.8688794  24.7454808  57.2309082
  52.5467327  30.9108073  55.0739101  52.7584222  31.5539833  54.3973482
  52.4997075  30.0770390  54.6061031  50.1493556  23.5225894  51.9775673
  49.2878035  23.8207147  52.2692411  50.1755990  23.7396292  51.0456706
  46.9655125  32.0668084  48.3849479  47.4293471  32.3455787  47.5954101
  46.7011923  31.1651529  48.2022569  43.8579206  31.6139566  51.3229242
  44.4280563  32.0426834  50.6846726  44.4487318  31.3322150  52.0213428
  44.3504373  26.7802993  59.5690253  43.7203033  27.4619274  59.8025650
  44.2440461  26.6686075  58.6243391  39.6449345  26.4474789  50.4956177
  38.8548399  26.7032318  50.0196288  40.1360593  27.2623127  50.6008218
  53.6613155  33.7880028  53.2461458  54.4830598  33.3860216  52.9644140
  53.6575558  33.6848263  54.1977574  47.4269758  33.3364072  55.4022169
  47.4914191  33.7984479  56.2380341  46.7180682  32.7061437  55.5304479
  37.9287048  26.7005280  52.9271168  38.1795087  27.5852290  53.1928744
  38.4646597  26.5209881  52.1546260  61.7519148  30.1318777  49.5946430
  60.9982856  29.5626175  49.4390434  61.8866689  30.0981441  50.5417064
  43.6285115  21.0823759  61.9315504  43.2352061  20.5289958  62.6063149
  44.4451256  21.3934337  62.3222022  46.5453076  22.4981638  59.5235761
  47.2862790  23.0988791  59.4440223  46.7770999  21.7559276  58.9653803
  41.6894414  27.6838005  57.8013991  41.5747930  26.7823263  58.1021089
  40.8338932  27.9301702  57.4498807  48.7686252  35.6255746  59.4001491
  48.3250106  34.8392124  59.0822396  49.4303466  35.8134896  58.7345382
  50.8667490  35.9058546  57.4282892  50.8485966  36.7267427  56.9363162
  51.7887410  35.7812621  57.6533034  47.3240544  33.4202675  58.2706401
  47.8568881  32.6590963  58.0405709  46.7954625  33.1276327  59.0130555
  50.4910239  18.5262741  53.8000043  50.1474509  19.4164383  53.7239153
  50.8589202  18.3364399  52.9369628  48.0407633  23.3621053  47.3657716
  47.1849229  22.9727903  47.1863355  48.4534585  23.4413014  46.5057502
  49.5706780  20.8967396  51.7649276  49.0671575  20.8597531  50.9517081
  49.8637387  21.8060139  51.8245932  45.8149666  20.9806126  50.7715458
  46.6802662  20.7848935  50.4121347  45.8827175  20.7516478  51.6984814
  55.4294796  31.2703707  44.2425651  54.6524239  30.9314866  43.7980813
  56.1086277  31.2756330  43.5680616  50.2446825  26.3898444  44.1332259
  49.9396961  26.7044593  44.9842402  51.1977267  26.4679864  44.1759592
  48.6893257  32.5488668  45.7825213  48.1614619  31.8141427  45.4698450
  48.1880760  33.3263344  45.5365181  53.6686103  30.7437688  50.8992259
  53.0109778  31.4336949  50.9872388  54.4726502  31.1334120  51.2426245
  43.4211985  23.2108334  48.1431824  43.9955737  22.9883515  47.4105017
  44.0082967  23.2797028  48.8960426  52.4791562  29.0982061  48.9496201
  52.9923444  29.7312053  49.4517911  53.1292786  28.4983256  48.5839561
  45.7234652  20.0849583  46.8706894  45.0699065  19.7698600  46.2463509
  45.6815127  19.4625323  47.5966717  48.9572393  26.5731516  51.1954541
  48.0394954  26.7946463  51.0376229  49.3732536  26.6477827  50.3366249
  49.7407441  27.9722932  46.3257222  50.4879259  28.4844329  46.0164344
  50.0099030  27.6506985  47.1861615  53.2453358  34.0788062  47.0775343
  52.7915685  33.2378972  47.1340534  52.6147325  34.7149461  47.4150124
  52.1886278  25.0080048  48.3076011  51.4509034  24.4957434  48.6386254
  52.4413051  24.5680430  47.4959288  51.6886297  35.9164559  48.0125162
  51.9809272  36.4769616  47.2937527  52.1984918  36.2093120  48.7678321
  52.2897905  17.7856300  48.9017780  52.5956782  16.9253664  48.6143695
  53.0150510  18.3773920  48.7016774  46.5618985  28.0810093  49.4093971
  46.6167595  27.1283930  49.3336448  45.7510187  28.2369532  49.8935270
  44.5011345  26.6987153  47.1684350  43.6879210  26.9981324  47.5749542
  44.9970339  26.3042842  47.8858832  46.6519923  36.6944910  49.1018615
  46.6096101  36.9205756  48.1727147  47.5682621  36.4608285  49.2504416
  50.0985556  27.1628978  55.9999244  50.4534944  27.3900451  56.8593710
  50.7457688  27.4947354  55.3776499  55.8283293  30.2847413  46.7048573
  55.6901192  30.4749009  45.7769762  55.4719512  31.0466796  47.1616624
  43.9925419  24.2705509  52.7845585  44.6324799  24.1294268  52.0868548
  43.1602950  23.9840022  52.4084187  55.8552673  32.3523940  51.7159845
  56.2889180  32.2599230  52.5642899  56.5684254  32.3281441  51.0779861
  44.7685723  33.5707939  48.8980578  45.5626322  33.0758259  48.6963153
  44.0577416  33.0425802  48.5348283  49.5880568  35.9526035  53.2492945
  49.6417590  36.5216971  54.0170661  48.7195349  36.1227920  52.8846982
  40.9954036  24.2405834  47.5618572  41.2560853  25.1551167  47.4527732
  41.8171208  23.7730276  47.7115185  42.4678961  25.6543591  54.7317396
  43.1402015  25.4460953  54.0830045  41.6408748  25.4565677  54.2922629
  56.7168222  32.3947641  54.2492730  56.9104113  33.2993452  54.4952005
  56.6168841  31.9355060  55.0831315  48.3704533  22.2805532  56.7483057
  47.7232448  22.9795481  56.6547534  49.1405549  22.7141676  57.1159306
  51.7783331  32.5454384  59.8233611  51.6268838  32.3164936  58.9063694
  51.7688011  33.5024985  59.8364956  48.5468668  30.1186297  54.8079877
  49.4760728  30.2697456  54.6348844  48.1259698  30.2070317  53.9528524
  47.3456999  34.1436961  52.5778415  47.2068085  33.7755745  53.4504353
  46.5571596  34.6584600  52.4062372  48.8962214  33.5218564  49.9667252
  48.5612047  33.4819334  50.8624902  48.3966160  32.8563280  49.4937663
  42.8706458  28.9286194  55.4919834  42.7326256  28.1966433  56.0931373
  43.7811382  28.8395094  55.2104021  45.4988759  28.6406153  54.9803513
  46.2088378  27.9999345  54.9390132  45.4558067  28.8919048  55.9029694
  53.4875538  35.5773506  57.9010092  53.4288084  34.8932726  57.2340675
  53.8895056  36.3192496  57.4490718  44.2117693  25.6271371  56.7999153
  43.6755050  25.1762109  57.4520749  43.6234402  25.7617280  56.0569617
  53.4892945  33.5413090  56.1324072  52.6019724  33.2039012  56.2550471
  54.0591496  32.8096122  56.3692838  39.9456814  24.7627379  53.8852147
  39.8615003  24.1553048  53.1502557  39.1239521  25.2536397  53.8861644
  47.0194098  38.2014543  53.0985315  46.9464270  39.0069514  53.6104620
  46.5771492  38.4006508  52.2733337  46.8083878  37.4386313  46.6088137
  46.0251400  37.9807993  46.7026361  47.5076623  37.9560292  47.0082378
  50.1180528  23.2480942  49.2522342  50.6149228  22.4950904  48.9323412
  49.3467510  23.2845259  48.6865552  57.9710286  28.9521308  50.8940634
  57.9600162  29.8346023  50.5234567  57.1027665  28.5992858  50.6995171
  49.4792782  38.1001377  55.2543474  50.1920754  38.7348841  55.1819375
  48.9882811  38.1965243  54.4383476  51.2010309  32.0052629  46.8260766
  50.2666588  32.1254092  46.6565470  51.3786977  31.1025096  46.5620775
  46.7015497  25.3898325  48.9794027  46.3313284  24.8369366  49.6674932
  47.1974589  24.7856459  48.4269027  54.5882860  27.8469949  47.3610800
  55.0543312  28.6797940  47.2871102  55.0390361  27.3814930  48.0656058
  44.5304696  35.8495820  56.0749045  45.2314155  36.4832303  56.2278439
  44.0599811  36.1910552  55.3144684  52.6559091  34.1913770  44.3596952
  52.9318935  34.0770365  45.2690826  51.7863590  33.7931255  44.3209125
  52.5599523  20.2150536  51.4001701  51.6462603  20.4454762  51.5683908
  52.9892624  20.2988980  52.2515733  52.3305981  28.4040428  53.9001595
  51.6777432  28.6516335  53.2454048  52.7086361  27.5904566  53.5664072
  49.2913155  38.4400121  48.0029765  49.4735550  37.6221777  48.4657518
  50.1146141  38.6567813  47.5654655  48.3793555  29.1460239  60.3867632
  47.7034192  29.0454368  61.0570007  49.2021188  28.9899452  60.8503629
  34.7190068  27.9537775  51.7284591  34.7574168  27.4201366  52.5221709
  34.2130361  27.4272981  51.1095568  47.1216337  40.4527166  54.6225248
  47.6734645  40.6158788  55.3874333  47.4622531  41.0431604  53.9505273
  42.0980831  22.8002316  55.2247133  42.1622157  23.6617147  54.8124531
  42.0347951  22.1876318  54.4919491  41.5733103  24.8725448  58.8720167
  42.2005142  24.4902526  59.4857692  40.7161022  24.6539650  59.2375860
  51.9727212  35.2788424  60.4773903  52.5167116  35.8918382  59.9828857
  51.3914057  35.8368002  60.9940916  50.2584725  38.4009142  51.6088930
  50.1335864  37.5998881  51.0999876  50.9163816  38.8955335  51.1202900
  41.8792893  24.7557874  50.7866071  41.1579479  25.3693842  50.6473544
  42.6686149  25.2915639  50.7082717  52.3219633  36.2018162  53.2368480
  51.3749969  36.0823513  53.1646807  52.6702406  35.3140660  53.3194742
  44.6819206  22.0912301  57.0606722  45.2053608  22.3374597  57.8233032
  44.4631540  22.9232335  56.6409860  49.3266066  35.9970878  49.4372833
  49.1791029  35.0687585  49.6180403  50.1519560  36.0190969  48.9529908
  52.9300188  36.8199437  50.5237705  53.8546736  36.6142298  50.3862157
  52.7615492  36.5715838  51.4327047  45.8871751  23.0325996  54.7456393
  45.5468572  22.2333809  55.1477073  45.1810758  23.3327707  54.1733226
  46.5388223  20.1175308  53.1983716  47.3614293  19.6435786  53.0762606
  46.7826287  20.8965792  53.6982402  45.1796458  23.1463567  43.4946618
  45.9004820  23.5244819  42.9910334  44.5561762  23.8652443  43.5981596
  49.3227581  23.8508716  44.4304950  49.5391195  24.7333353  44.1293778
  48.8421648  23.4594929  43.7010592  44.0626802  26.8094429  51.0075695
  43.9171383  27.1234732  51.8999976  43.5852006  27.4279329  50.4546593
  45.9223185  23.7996977  51.0556584  45.9084754  22.9038070  50.7188882
  46.6395613  23.8067641  51.6894870  47.7749316  24.2334317  53.1009712
  47.5167093  25.1551388  53.0994042  47.2434356  23.8364752  53.7910176
  52.7195504  37.3385104  45.8799797  52.8932382  36.7731527  45.1273649
  53.2124396  38.1385999  45.6979287  38.5372464  29.3499773  53.9463356
  37.9925932  30.1259581  54.0783630  39.4151814  29.6970578  53.7882477
  45.3260081  22.6811357  46.3244154  45.4475992  21.7528003  46.5235042
  45.0362123  22.6950043  45.4122470  48.1951271  20.3666267  49.4610874
  48.2172968  20.4305601  48.5062854  48.6119330  19.5270776  49.6551380
  58.5734896  30.1021527  47.4990097  59.0166042  29.3528852  47.1009220
  57.6961406  30.0931663  47.1163829  53.7070677  36.6551869  42.9796695
  54.4021582  37.2758561  43.1984010  54.0493827  35.8047220  43.2549073
  39.3238486  28.4769669  56.8393513  38.5820222  28.6252305  57.4258143
  39.0031230  28.7377935  55.9760262  55.6062100  34.1051574  44.5084026
  56.1313424  34.4438847  43.7833346  55.5184453  33.1698589  44.3247161
  47.2682149  38.0185648  56.6373903  47.5769275  37.7734794  57.5096602
  48.0657631  38.2232286  56.1492773  47.2902761  40.1723557  48.8679279
  46.8507751  39.6799936  49.5612136  48.0410878  39.6296525  48.6271354
  44.7376633  35.7161566  50.9401581  44.1156642  35.0532271  50.6403809
  45.4081500  35.7422698  50.2575229  44.8101160  24.1943354  60.5334087
  44.8589316  25.0705477  60.1511856  45.3523675  23.6520747  59.9605730
  55.2956006  34.7384478  59.8135224  54.5051550  34.7208617  59.2739723
  55.0589361  35.2772771  60.5684261  55.4153881  31.5876944  57.1267952
  55.4651886  31.4226951  58.0683475  55.3067804  30.7204203  56.7365833
  52.7057644  27.5707872  58.4427259  53.6067506  27.4314337  58.1511257
  52.7805618  27.7362327  59.3825437  47.0400449  24.9474727  57.2880445
  46.1703758  25.2408293  57.0163034  47.2759929  25.5315172  58.0087709
  56.9172078  34.0073886  57.3709974  56.6256886  34.3703866  58.2073435
  56.3044209  33.2940894  57.1923306  58.1167760  31.5726765  49.8912544
  58.9514652  32.0116569  50.0550105  58.2526889  31.0965419  49.0720790
  55.1659266  29.1306500  55.8390032  55.6413388  29.3234147  55.0308883
  54.2424832  29.1865686  55.5933416  49.7439483  21.1654344  54.8045866
  50.2621427  21.9015371  54.4792354  49.3894615  21.4718337  55.6392625
  49.9952077  17.5854626  50.3246762  50.2753831  16.9177815  50.9507189
  50.7802684  17.7783722  49.8121426  53.8660935  26.0072260  54.0718338
  54.8178358  26.1070358  54.0930562  53.6964386  25.2150529  54.5816422
  51.8875315  23.0927843  54.2577739  51.2925247  23.3732856  53.5624227
  51.6025011  23.5821744  55.0294480  56.3449013  29.2278380  53.1860637
  56.3125333  28.2894381  53.3720321  56.9549637  29.3062417  52.4526462
  56.4943501  26.0189423  53.2318920  55.9782550  25.2347880  53.0448849
  57.3783450  25.6908140  53.3965440  54.1554228  19.7630439  49.1914733
  53.9579050  19.4545527  50.0758065  54.7653934  20.4892078  49.3212663
  62.1625563  30.2894387  52.3266674  62.8928951  30.0279675  52.8874377
  61.5532508  29.5523109  52.3668742  60.2440860  28.4302249  52.9241125
  59.5174024  28.2958214  52.3157617  59.8288147  28.7379078  53.7297843
  48.0671036  32.1492179  60.6888498  48.9874046  32.3270778  60.8828545
  48.0320619  31.2048224  60.5368198  41.0633109  30.0593214  53.3311279
  41.2819119  30.9910322  53.3499313  41.4758883  29.7001188  54.1166083
  47.9837327  20.5661299  45.3186968  47.1738055  20.2208384  45.6942214
  48.6721744  20.2568843  45.9074579  49.9127875  19.6439346  46.9411264
  50.4658914  20.0634799  47.6001288  50.1497961  18.7175094  46.9834220
  45.9360974  25.6326419  62.7214028  45.8357701  26.5820776  62.6526119
  45.7182516  25.3044658  61.8490098  53.2906682  21.7539871  46.4489929
  52.7105351  22.4124675  46.0667981  53.0242615  20.9317216  46.0377346
  51.7410248  21.1544929  48.6511249  52.2410027  21.2661463  47.8425568
  52.3845856  20.8505982  49.2912057  45.7992244  29.0623558  61.5379090
  45.3159326  29.8623918  61.7442979  45.8853183  29.0731503  60.5846534
  42.3164964  31.5229209  56.1418321  43.1357853  32.0173288  56.1653159
  42.5901772  30.6061177  56.1135889  52.0731560  23.9139961  45.5046277
  51.1857415  24.1989612  45.2866472  52.4885549  23.7533725  44.6573554
  55.4246096  23.9386482  49.2200616  56.2006486  24.4282935  49.4925233
  54.6994230  24.3644537  49.6772486  57.8618655  24.6514102  50.2774557
  58.4563146  24.4109838  49.5667865  57.9345239  23.9321232  50.9048093
  52.0472584  29.4294497  45.7196567  51.9907785  29.8863049  44.8804200
  52.6000926  28.6685182  45.5419410  55.8577390  25.2184229  46.5446687
  55.6014324  24.8180865  47.3754894  55.2330258  25.9328023  46.4196826
  60.1689728  27.9580302  49.0517978  59.6089286  28.0273492  49.8249540
  59.5633231  27.7821287  48.3317474  37.5699878  25.8567343  56.8410519
  38.2158742  25.3466297  57.3297744  37.3617029  26.5936025  57.4153944
  50.0953270  32.9248190  62.3402659  50.9644430  33.0988843  61.9789294
  49.6160022  33.7442607  62.2178388  46.0903489  20.1207388  42.5934415
  46.0782158  21.0649228  42.7502686  46.9826910  19.9377533  42.2993876
  46.0193053  38.7976278  50.6802171  45.0688684  38.7978140  50.5666544
  46.3225539  38.0509013  50.1638206  49.9055608  16.7150164  46.8480351
  49.1388004  16.1608651  46.9937034  50.3166313  16.7872033  47.7094503
  41.9097369  23.0034960  60.9385533  42.7728831  22.6471765  61.1488857
  41.3362780  22.6648855  61.6260937  61.7545746  44.6336816  51.7447934
  62.3924156  44.5143564  51.0411274  61.6366589  45.5817660  51.8035886
  58.5635452  44.5864244  51.6809458  58.2253964  44.4705309  50.7929993
  59.4325221  44.1855410  51.6610465  54.4222268  46.4399721  47.6706349
  53.8587133  46.3489658  46.9022637  54.3074663  45.6199625  48.1508842
  59.0455235  45.7399096  57.6395664  59.0343876  45.3451894  56.7676168
  59.2075875  45.0065169  58.2329435  51.9686700  47.9350912  50.5090570
  52.7607992  47.5941737  50.0936869  52.2083350  48.0445888  51.4292723
  60.0021827  50.1070689  42.9820814  59.3509807  50.6924769  42.5954828
  60.7966190  50.6376884  43.0415852  55.7662496  48.5236208  56.5874848
  55.4752362  49.4281839  56.4721514  56.4019481  48.5652736  57.3018918
  56.6918703  45.9013057  53.1776208  57.2882276  45.6769079  52.4633171
  56.7493675  45.1597802  53.7801655  56.2643732  43.3552492  41.0126399
  56.5169252  42.8334013  40.2509862  55.3268291  43.1918637  41.1153082
  61.3087015  42.3588270  48.8201142  62.0950104  41.9407693  48.4691559
  61.5725719  43.2634362  48.9882790  61.4797092  47.7961121  43.5189799
  60.8442925  47.8695747  44.2310703  61.1494498  48.3854719  42.8408878
  66.7095442  42.2963503  49.7234120  67.4420614  41.7262720  49.9571950
  65.9534797  41.9085104  50.1640626  55.9840020  45.2580598  43.2150774
  55.8676279  44.5825501  43.8831858  56.0942280  44.7712972  42.3982927
  58.3271561  44.7190745  46.9197463  57.9629769  44.1921366  47.6310384
  59.1838677  44.3289214  46.7463948  64.2320862  36.0085078  54.1828729
  63.9004187  36.8780489  53.9589944  63.6366475  35.6921362  54.8622759
  57.9677048  39.7480645  41.9158811  58.1351451  40.6160881  42.2829282
  57.7774217  39.9107926  40.9920101  60.7252382  48.2097624  53.5824642
  60.4253105  49.1122662  53.4740449  60.3803441  47.9429807  54.4345795
  54.1764863  44.6611420  49.6161346  53.2515360  44.5287634  49.8239038
  54.4249276  45.4405640  50.1131288  64.1249525  40.7280164  51.2622079
  63.2166403  40.6595572  50.9680840  64.0737121  41.2052109  52.0903904
  57.9466269  42.2038302  42.9005478  57.8265894  42.6495353  43.7390958
  57.2518858  42.5523620  42.3419016  51.5373674  44.3044694  50.4505135
  51.6666055  44.5579173  51.3644547  50.8571125  44.8972402  50.1309790
  55.7073161  54.9741944  46.5495609  55.6297191  55.9249769  46.6284090
  55.1034805  54.6287816  47.2070536  58.1990391  42.1469809  59.2056976
  57.4223725  42.7063729  59.1959841  58.8380954  42.6326592  59.7271846
  65.9911172  38.9296602  53.0399953  65.3485552  39.2229135  52.3939747
  65.4866100  38.8149522  53.8453150  63.6451335  42.6759775  43.7285812
  64.5569192  42.9087162  43.5533510  63.1360982  43.2596820  43.1660891
  56.4536763  44.9555263  58.7674943  57.1951448  45.4940307  58.4909767
  55.7473749  45.5821551  58.9246495  61.9292103  47.0984403  57.3647105
  62.3375459  46.6566814  56.6201737  61.2069365  46.5237031  57.6181298
  58.2823173  42.0357010  54.7380662  59.1284368  42.4596423  54.8815311
  58.2221811  41.3790634  55.4319225  62.2520918  47.6585594  51.1199394
  61.6229780  47.8231308  50.4175461  61.8646580  48.0727203  51.8910358
  66.1310150  48.5940032  48.4743757  65.4461188  48.9738933  47.9240791
  66.2153999  49.2035358  49.2075705  61.4322618  39.6961378  56.3961835
  61.1883550  40.4503439  55.8596111  61.7082549  40.0746726  57.2309082
  63.3861081  46.2399991  55.0739101  63.5977976  46.8831751  54.3973482
  63.3390829  45.4062307  54.6061031  60.9887310  38.8517811  51.9775673
  60.1271789  39.1499065  52.2692411  61.0149745  39.0688210  51.0456706
  57.8048880  47.3960002  48.3849479  58.2687225  47.6747705  47.5954101
  57.5405678  46.4943446  48.2022569  54.6972961  46.9431483  51.3229242
  55.2674318  47.3718752  50.6846726  55.2881073  46.6614068  52.0213428
  56.7417766  43.5183154  45.1939044  57.4441809  43.9704198  45.6612970
  56.4098394  42.8766973  45.8218937  55.1898127  42.1094911  59.5690253
  54.5596788  42.7911192  59.8025650  55.0834215  41.9977992  58.6243391
  50.4843100  41.7766707  50.4956177  49.6942154  42.0324235  50.0196288
  50.9754347  42.5915045  50.6008218  64.5006909  49.1171946  53.2461458
  65.3224353  48.7152133  52.9644140  64.4969312  49.0140180  54.1977574
  52.4357845  42.1411286  47.4539654  51.6389008  42.2529980  47.9723150
  52.2083437  42.4797938  46.5880545  58.2663513  48.6655989  55.4022169
  58.3307945  49.1276397  56.2380341  57.5574437  48.0353354  55.5304479
  48.7680803  42.0297197  52.9271168  49.0188841  42.9144207  53.1928744
  49.3040351  41.8501799  52.1546260  72.5912902  45.4610695  49.5946430
  71.8376611  44.8918093  49.4390434  72.7260443  45.4273359  50.5417064
  57.9811530  50.3324097  45.2701149  57.8457205  51.1775633  45.6985997
  58.5221343  50.5343374  44.5067083  54.4678870  36.4115677  61.9315504
  54.0745815  35.8581875  62.6063149  55.2845010  36.7226255  62.3222022
  51.4340928  47.8499535  45.8429074  51.9465448  48.6442785  45.9934639
  52.0863641  47.1525825  45.7762676  53.2435812  50.9665291  47.9251827
  53.4202441  51.8883256  47.7372811  54.0392646  50.6523710  48.3546207
  57.3846831  37.8273556  59.5235761  58.1256544  38.4280709  59.4440223
  57.6164754  37.0851194  58.9653803  52.5288169  43.0129923  57.8013991
  52.4141684  42.1115180  58.1021089  51.6732687  43.2593620  57.4498807
  59.6080007  50.9547663  59.4001491  59.1643861  50.1684042  59.0822396
  60.2697220  51.1426814  58.7345382  54.3667128  52.4843465  53.9262170
  54.9174553  52.3560528  53.1539164  53.5278604  52.7838354  53.5757062
  61.7061245  51.2350463  57.4282892  61.6879720  52.0559344  56.9363162
  62.6281165  51.1104538  57.6533034  58.1634299  48.7494593  58.2706401
  58.6962636  47.9882881  58.0405709  57.6348380  48.4568245  59.0130555
  61.3303994  33.8554659  53.8000043  60.9868263  34.7456300  53.7239153
  61.6982956  33.6656316  52.9369628  61.2954277  43.8463270  42.3072478
  60.7800900  44.6167874  42.5460865  61.0231585  43.1728406  42.9305539
  58.8801388  38.6912971  47.3657716  58.0242984  38.3019821  47.1863355
  59.2928339  38.7704931  46.5057502  60.4100534  36.2259314  51.7649276
  59.9065330  36.1889449  50.9517081  60.7031141  37.1352057  51.8245932
  56.6543420  36.3098044  50.7715458  57.5196417  36.1140852  50.4121347
  56.7220929  36.0808395  51.6984814  66.2688551  46.5995624  44.2425651
  65.4917993  46.2606784  43.7980813  66.9480032  46.6048248  43.5680616
  61.0840580  41.7190362  44.1332259  60.7790715  42.0336511  44.9842402
  62.0371022  41.7971782  44.1759592  59.5287012  47.8780585  45.7825213
  59.0008373  47.1433345  45.4698450  59.0274514  48.6555262  45.5365181
  64.5079858  46.0729606  50.8992259  63.8503532  46.7628867  50.9872388
  65.3120257  46.4626038  51.2426245  54.2605739  38.5400252  48.1431824
  54.8349491  38.3175433  47.4105017  54.8476722  38.6088946  48.8960426
  63.3185316  44.4273978  48.9496201  63.8317198  45.0603970  49.4517911
  63.9686540  43.8275174  48.5839561  54.5875326  40.5704713  42.1627710
  53.7512639  40.9079399  42.4836984  54.4480096  40.4353692  41.2254847
  56.5628407  35.4141500  46.8706894  55.9092819  35.0990518  46.2463509
  56.5208881  34.7917241  47.5966717  60.5807691  54.4058303  41.7056872
  59.9069389  54.7089999  42.3141830  60.9673513  55.2087383  41.3562329
  59.7966147  41.9023434  51.1954541  58.8788709  42.1238381  51.0376229
  60.2126291  41.9769744  50.3366249  60.5801195  43.3014850  46.3257222
  61.3273014  43.8136247  46.0164344  60.8492785  42.9798902  47.1861615
  58.8527845  45.7973390  43.3084176  57.9439064  45.5132423  43.4056646
  58.8822929  46.2172469  42.4487483  64.0847113  49.4079980  47.0775343
  63.6309440  48.5670890  47.1340534  63.4541079  50.0441378  47.4150124
  63.0280032  40.3371966  48.3076011  62.2902789  39.8249352  48.6386254
  63.2806806  39.8972348  47.4959288  62.5280052  51.2456477  48.0125162
  62.8203026  51.8061534  47.2937527  63.0378672  51.5385038  48.7678321
  63.1291660  33.1148218  48.9017780  63.4350536  32.2545581  48.6143695
  63.8544264  33.7065838  48.7016774  49.4216016  43.5178904  47.2899378
  49.2240415  42.9248265  46.5650445  48.8662680  43.2131115  48.0075317
  57.4012739  43.4102011  49.4093971  57.4561349  42.4575847  49.3336448
  56.5903941  43.5661450  49.8935270  58.5503933  47.3382134  40.6472255
  58.1123363  46.6217993  40.1877892  59.2914374  47.5658249  40.0857346
  55.3405099  42.0279071  47.1684350  54.5272965  42.3273241  47.5749542
  55.8364093  41.6334759  47.8858832  57.4913677  52.0236828  49.1018615
  57.4489856  52.2497674  48.1727147  58.4076376  51.7900202  49.2504416
  60.9379311  42.4920895  55.9999244  61.2928699  42.7192368  56.8593710
  61.5851442  42.8239272  55.3776499  66.6677048  45.6139331  46.7048573
  66.5294946  45.8040927  45.7769762  66.3113267  46.3758714  47.1616624
  54.8319174  39.5997426  52.7845585  55.4718553  39.4586185  52.0868548
  53.9996704  39.3131940  52.4084187  66.6946427  47.6815858  51.7159845
  67.1282934  47.5891147  52.5642899  67.4078008  47.6573359  51.0779861
  55.6079478  48.8999857  48.8980578  56.4020076  48.4050177  48.6963153
  54.8971170  48.3717720  48.5348283  60.4274322  51.2817952  53.2492945
  60.4811345  51.8508889  54.0170661  59.5589104  51.4519837  52.8846982
  51.9162241  43.0442938  44.9740330  50.9859829  42.9827394  45.1910292
  52.0119713  42.5218891  44.1776971  51.8347790  39.5697751  47.5618572
  52.0954608  40.4843084  47.4527732  52.6564963  39.1022194  47.7115185
  53.3072716  40.9835508  54.7317396  53.9795769  40.7752871  54.0830045
  52.4802502  40.7857594  54.2922629  67.5561977  47.7239559  54.2492730
  67.7497867  48.6285369  54.4952005  67.4562595  47.2646978  55.0831315
  59.2098288  37.6097449  56.7483057  58.5626203  38.3087399  56.6547534
  59.9799303  38.0433593  57.1159306  62.6177086  47.8746301  59.8233611
  62.4662592  47.6456853  58.9063694  62.6081765  48.8316903  59.8364956
  59.3862422  45.4478214  54.8079877  60.3154482  45.5989374  54.6348844
  58.9653452  45.5362235  53.9528524  58.1850754  49.4728879  52.5778415
  58.0461840  49.1047663  53.4504353  57.3965350  49.9876518  52.4062372
  58.7798906  54.5737975  43.9203951  58.9550661  54.1026018  44.7349574
  58.0931694  55.2003741  44.1485212  59.7355969  48.8510481  49.9667252
  59.4005802  48.8111251  50.8624902  59.2359915  48.1855197  49.4937663
  53.7100213  44.2578111  55.4919834  53.5720011  43.5258350  56.0931373
  54.6205136  44.1687011  55.2104021  62.6715161  46.1966516  40.2404312
  62.0544331  45.4713344  40.1437365  62.2031649  46.9575876  39.8971386
  56.3382514  43.9698071  54.9803513  57.0482132  43.3291263  54.9390132
  56.2951822  44.2210966  55.9029694  64.3269292  50.9065424  57.9010092
  64.2681838  50.2224644  57.2340675  64.7288811  51.6484414  57.4490718
  55.0511448  40.9563289  56.7999153  54.5148805  40.5054027  57.4520749
  54.4628156  41.0909197  56.0569617  53.3459991  57.7227338  50.6943811
  53.5856589  58.3545862  51.3722830  52.5029188  57.3715378  50.9809171
  54.4613707  40.4151940  39.3625616  53.5843173  40.2940741  38.9987863
  54.9371460  39.6238018  39.1104505  64.3286700  48.8705008  56.1324072
  63.4413478  48.5330930  56.2550471  64.8985251  48.1388039  56.3692838
  45.9815847  45.2029100  49.4567124  46.6686887  44.8890830  48.8688139
  45.8263975  46.1070464  49.1834375  50.7850569  40.0919296  53.8852147
  50.7008758  39.4844966  53.1502557  49.9633275  40.5828315  53.8861644
  57.8587853  53.5306460  53.0985315  57.7858024  54.3361432  53.6104620
  57.4165246  53.7298426  52.2733337  57.6477633  52.7678230  46.6088137
  56.8645154  53.3099911  46.7026361  58.3470378  53.2852210  47.0082378
  60.9574283  38.5772860  49.2522342  61.4542982  37.8242822  48.9323412
  60.1861264  38.6137176  48.6865552  68.8104040  44.2813225  50.8940634
  68.7993916  45.1637941  50.5234567  67.9421420  43.9284776  50.6995171
  60.3186536  53.4293294  55.2543474  61.0314509  54.0640759  55.1819375
  59.8276565  53.5257160  54.4383476  62.0404063  47.3344547  46.8260766
  61.1060342  47.4546009  46.6565470  62.2180732  46.4317014  46.5620775
  57.5409251  40.7190243  48.9794027  57.1707039  40.1661283  49.6674932
  58.0368344  40.1148376  48.4269027  65.4276615  43.1761866  47.3610800
  65.8937067  44.0089858  47.2871102  65.8784115  42.7106848  48.0656058
  55.3698450  51.1787738  56.0749045  56.0707909  51.8124221  56.2278439
  54.8993565  51.5202469  55.3144684  63.4952846  49.5205688  44.3596952
  63.7712690  49.4062282  45.2690826  62.6257345  49.1223172  44.3209125
  63.3993277  35.5442453  51.4001701  62.4856357  35.7746680  51.5683908
  63.8286379  35.6280897  52.2515733  63.1699736  43.7332345  53.9001595
  62.5171186  43.9808253  53.2454048  63.5480116  42.9196483  53.5664072
  60.1306910  53.7692038  48.0029765  60.3129304  52.9513694  48.4657518
  60.9539896  53.9859731  47.5654655  60.4649075  52.6960224  45.2644814
  60.9936842  52.1852678  44.6514976  60.7277295  52.3802754  46.1290347
  59.2187309  44.4752156  60.3867632  58.5427946  44.3746286  61.0570007
  60.0414943  44.3191370  60.8503629  50.9666168  50.7124093  53.0080147
  51.5519605  49.9667781  53.1408052  50.7691007  51.0228050  53.8916811
  53.8204823  53.7475340  48.0242590  53.1515199  54.2321468  47.5406630
  53.6817693  53.9944561  48.9385968  57.9610092  55.7819084  54.6225248
  58.5128400  55.9450705  55.3874333  58.3016285  56.3723522  53.9505273
  52.9374585  38.1294234  55.2247133  53.0015912  38.9909064  54.8124531
  52.8741705  37.5168235  54.4919491  52.4126858  40.2017366  58.8720167
  53.0398896  39.8194443  59.4857692  51.5554776  39.9831568  59.2375860
  62.8120966  50.6080341  60.4773903  63.3560870  51.2210300  59.9828857
  62.2307811  51.1659920  60.9940916  49.1892400  42.0093795  44.8038522
  49.4845841  41.1004474  44.7505576  48.2880436  41.9881535  44.4819524
  61.0978479  53.7301059  51.6088930  60.9729619  52.9290799  51.0999876
  61.7557570  54.2247253  51.1202900  52.7186647  40.0849792  50.7866071
  51.9973233  40.6985760  50.6473544  53.5079903  40.6207557  50.7082717
  63.1613388  51.5310079  53.2368480  62.2143723  51.4115431  53.1646807
  63.5096161  50.6432577  53.3194742  55.5212961  37.4204218  57.0606722
  56.0447363  37.6666515  57.8233032  55.3025294  38.2524253  56.6409860
  50.9180242  39.6907893  44.9277847  50.5892948  38.8105272  44.7452953
  51.2719613  39.6355562  45.8154236  60.1659821  51.3262796  49.4372833
  60.0184783  50.3979503  49.6180403  60.9913314  51.3482886  48.9529908
  54.0322065  39.9780863  45.2953325  54.3718138  40.5066784  44.5731933
  54.4794186  40.3161269  46.0711891  63.7693943  52.1491354  50.5237705
  64.6940490  51.9434216  50.3862157  63.6009246  51.9007755  51.4327047
  56.7265506  38.3617913  54.7456393  56.3862326  37.5625726  55.1477073
  56.0204512  38.6619624  54.1733226  57.3781978  35.4467226  53.1983716
  58.2008047  34.9727704  53.0762606  57.6220041  36.2257710  53.6982402
  56.0190212  38.4755484  43.4946618  56.7398575  38.8536737  42.9910334
  55.3955516  39.1944361  43.5981596  60.1621335  39.1800633  44.4304950
  60.3784950  40.0625271  44.1293778  59.6815402  38.7886847  43.7010592
  54.9020557  42.1386346  51.0075695  54.7565137  42.4526650  51.8999976
  54.4245760  42.7571247  50.4546593  56.7616939  39.1288894  51.0556584
  56.7478508  38.2329988  50.7188882  57.4789368  39.1359558  51.6894870
  58.6143070  39.5626235  53.1009712  58.3560848  40.4843305  53.0994042
  58.0828111  39.1656669  53.7910176  63.5589259  52.6677022  45.8799797
  63.7326136  52.1023444  45.1273649  64.0518150  53.4677917  45.6979287
  49.3766219  44.6791691  53.9463356  48.8319687  45.4551499  54.0783630
  50.2545569  45.0262495  53.7882477  56.1653835  38.0103275  46.3244154
  56.2869747  37.0819921  46.5235042  55.8755878  38.0241961  45.4122470
  59.0345026  35.6958185  49.4610874  59.0566723  35.7597518  48.5062854
  59.4513085  34.8562694  49.6551380  69.4128650  45.4313445  47.4990097
  69.8559796  44.6820770  47.1009220  68.5355160  45.4223581  47.1163829
  64.5464431  51.9843786  42.9796695  65.2415336  52.6050479  43.1984010
  64.8887582  51.1339137  43.2549073  50.1632241  43.8061587  56.8393513
  49.4213977  43.9544222  57.4258143  49.8424985  44.0669853  55.9760262
  66.4455854  49.4343492  44.5084026  66.9707179  49.7730764  43.7833346
  66.3578207  48.4990507  44.3247161  58.1075903  53.3477565  56.6373903
  58.4163030  53.1026712  57.5096602  58.9051385  53.5524204  56.1492773
  58.1296515  55.5015475  48.8679279  57.6901506  55.0091854  49.5612136
  58.8804632  54.9588443  48.6271354  50.6088854  51.6927016  48.8703907
  51.4346874  51.3930788  48.4902551  50.2582906  50.9234638  49.3193696
  55.5770387  51.0453484  50.9401581  54.9550397  50.3824189  50.6403809
  56.2475254  51.0714616  50.2575229  48.8097459  49.6113342  49.8292841
  47.9729368  49.1835517  49.6476842  48.7821105  49.8045786  50.7663632
  55.6494915  39.5235272  60.5334087  55.6983070  40.3997395  60.1511856
  56.1917429  38.9812665  59.9605730  66.1349761  50.0676395  59.8135224
  65.3445304  50.0500534  59.2739723  65.8983115  50.6064689  60.5684261
  66.2547636  46.9168862  57.1267952  66.3045641  46.7518869  58.0683475
  66.1461559  46.0496121  56.7365833  55.1383894  49.5957407  44.4160041
  55.2872015  50.2792872  43.7626714  55.9450338  49.5762497  44.9309497
  63.5451398  42.8999790  58.4427259  64.4461261  42.7606255  58.1511257
  63.6199373  43.0654245  59.3825437  57.8794203  40.2766645  57.2880445
  57.0097513  40.5700211  57.0163034  58.1153684  40.8607090  58.0087709
  67.7565832  49.3365803  57.3709974  67.4650641  49.6995784  58.2073435
  67.1437964  48.6232812  57.1923306  68.9561515  46.9018683  49.8912544
  69.7908406  47.3408487  50.0550105  69.0920644  46.4257336  49.0720790
  66.0053021  44.4598418  55.8390032  66.4807142  44.6526064  55.0308883
  65.0818586  44.5157604  55.5933416  52.8936527  45.6222585  45.4221110
  52.6482569  44.7184915  45.6201320  53.0632442  45.6239736  44.4800588
  60.5833237  36.4946261  54.8045866  61.1015181  37.2307288  54.4792354
  60.2288370  36.8010255  55.6392625  52.1632175  41.3550943  42.9207272
  51.4701420  41.4295298  42.2647308  51.9183927  40.5911286  43.4428789
  60.8345831  32.9146544  50.3246762  61.1147585  32.2469733  50.9507189
  61.6196438  33.1075640  49.8121426  58.6379300  52.0905538  41.8871789
  58.0653267  52.7095725  41.4342261  59.2112094  52.6404900  42.4211711
  64.7054690  41.3364178  54.0718338  65.6572113  41.4362276  54.0930562
  64.5358140  40.5442447  54.5816422  62.7269069  38.4219761  54.2577739
  62.1319001  38.7024774  53.5624227  62.4418766  38.9113662  55.0294480
  61.8576560  52.3742688  43.0180371  62.7907233  52.3088250  43.2213247
  61.7699772  53.2098955  42.5594904  64.4864576  51.6908558  39.9784319
  64.4078208  51.3568422  40.8720077  65.3074243  52.1830326  39.9775791
  67.1842767  44.5570298  53.1860637  67.1519088  43.6186298  53.3720321
  67.7943391  44.6354334  52.4526462  59.0226098  43.4266351  39.2287841
  59.9685203  43.2972559  39.2976259  58.6440343  42.6881013  39.7057269
  67.3337256  41.3481341  53.2318920  66.8176305  40.5639798  53.0448849
  68.2177204  41.0200058  53.3965440  64.9947983  35.0922357  49.1914733
  64.7972804  34.7837445  50.0758065  65.6047688  35.8183996  49.3212663
  73.0019317  45.6186304  52.3266674  73.7322706  45.3571593  52.8874377
  72.3926263  44.8815026  52.3668742  71.0834614  43.7594167  52.9241125
  70.3567778  43.6250132  52.3157617  70.6681901  44.0670996  53.7297843
  58.9064791  47.4784097  60.6888498  59.8267800  47.6562696  60.8828545
  58.8714374  46.5340142  60.5368198  57.2069015  41.3516327  39.1642727
  56.3000471  41.0549440  39.2405440  57.4844996  41.0546145  38.2977013
  48.1246956  42.6722690  49.6141773  47.8049740  41.8187999  49.3216147
  47.5780384  42.8871269  50.3699740  51.9026863  45.3885131  53.3311279
  52.1212873  46.3202239  53.3499313  52.3152637  45.0293106  54.1166083
  58.8231081  35.8953217  45.3186968  58.0131810  35.5500302  45.6942214
  59.5115498  35.5860760  45.9074579  60.7521629  34.9731264  46.9411264
  61.3052668  35.3926717  47.6001288  60.9891716  34.0467012  46.9834220
  56.7754729  40.9618337  62.7214028  56.6751456  41.9112694  62.6526119
  56.5576271  40.6336576  61.8490098  55.9767800  38.2103262  39.3054706
  56.8386964  38.5358161  39.5650523  56.1618144  37.4234758  38.7927771
  47.9935216  46.2925602  51.5834894  47.2998687  45.8779555  51.0704849
  48.7408207  46.3346138  50.9868313  64.1300437  37.0831789  46.4489929
  63.5499106  37.7416593  46.0667981  63.8636369  36.2609133  46.0377346
  62.5804003  36.4836846  48.6511249  63.0803781  36.5953381  47.8425568
  63.2239611  36.1797899  49.2912057  56.6385999  44.3915476  61.5379090
  56.1553080  45.1915836  61.7442979  56.7246938  44.4023421  60.5846534
  49.9071958  46.2243856  49.4600909  49.8842647  46.3231543  48.5082792
  50.2172595  47.0709006  49.7818075  52.5659336  48.2820011  53.5747524
  53.5202590  48.2503953  53.5077455  52.3671860  47.8210634  54.3897750
  53.1558718  46.8521127  56.1418321  53.9751607  47.3465205  56.1653159
  53.4295526  45.9353095  56.1135889  62.9125315  39.2431879  45.5046277
  62.0251170  39.5281530  45.2866472  63.3279304  39.0825642  44.6573554
  66.2639851  39.2678400  49.2200616  67.0400241  39.7574853  49.4925233
  65.5387985  39.6936454  49.6772486  68.7012409  39.9806019  50.2774557
  69.2956900  39.7401755  49.5667865  68.7738993  39.2613150  50.9048093
  50.9209565  53.8239630  50.5917722  50.7864033  53.0640031  50.0255720
  50.5041627  54.5480530  50.1246511  62.0568528  49.0076554  39.5994297
  62.7604378  49.2126556  40.2151953  61.3331177  49.5753316  39.8643380
  62.8866338  44.7586415  45.7196567  62.8301540  45.2154966  44.8804200
  63.4394681  43.9977100  45.5419410  66.6971144  40.5476147  46.5446687
  66.4408078  40.1472783  47.3754894  66.0724012  41.2619941  46.4196826
  71.0083482  43.2872220  49.0517978  70.4483040  43.3565409  49.8249540
  70.4026985  43.1113205  48.3317474  54.0778691  54.7208947  50.8036164
  53.9611075  55.6654380  50.7014855  53.2571137  54.4182509  51.1921964
  63.9655225  49.4459083  41.6492757  64.8000829  49.0140281  41.4670232
  63.8039568  49.2741097  42.5769651  63.6201118  45.9491196  43.0149096
  63.5649921  45.7835468  42.0737540  62.9947173  46.6567229  43.1711286
  48.4093633  41.1859261  56.8410519  49.0552496  40.6758215  57.3297744
  48.2010784  41.9227942  57.4153944  60.9347025  48.2540108  62.3402659
  61.8038184  48.4280760  61.9789294  60.4553776  49.0734525  62.2178388
  56.9297243  35.4499305  42.5934415  56.9175913  36.3941145  42.7502686
  57.8220665  35.2669451  42.2993876  55.1033205  55.3737209  54.0192093
  56.0060452  55.4060819  54.3358588  54.8770575  54.4437660  54.0338429
  56.8586807  54.1268196  50.6802171  55.9082438  54.1270057  50.5666544
  57.1619293  53.3800930  50.1638206  60.7449363  32.0442082  46.8480351
  59.9781758  31.4900569  46.9937034  61.1560068  32.1163951  47.7094503
  52.7491124  38.3326878  60.9385533  53.6122585  37.9763683  61.1488857
  52.1756534  37.9940773  61.6260937  72.5939501  59.9628734  51.7447934
  73.2317911  59.8435481  51.0411274  72.4760343  60.9109578  51.8035886
  69.4029207  59.9156162  51.6809458  69.0647718  59.7997227  50.7929993
  70.2718975  59.5147327  51.6610465  65.2616023  61.7691639  47.6706349
  64.6980888  61.6781576  46.9022637  65.1468418  60.9491543  48.1508842
  62.8080454  63.2642830  50.5090570  63.6001746  62.9233655  50.0936869
  63.0477105  63.3737805  51.4292723  64.7671208  62.5251743  43.3807949
  65.5402084  61.9780731  43.2420824  65.1196607  63.3895993  43.5922410
  67.5312458  61.2304974  53.1776208  68.1276030  61.0060997  52.4633171
  67.5887429  60.4889720  53.7801655  67.1037486  58.6844410  41.0126399
  67.3563007  58.1625931  40.2509862  66.1662045  58.5210555  41.1153082
  72.1480769  57.6880188  48.8201142  72.9343858  57.2699611  48.4691559
  72.4119473  58.5926280  48.9882790  72.3190846  63.1253038  43.5189799
  71.6836679  63.1987665  44.2310703  71.9888253  63.7146637  42.8408878
  66.8233775  60.5872516  43.2150774  66.7070033  59.9117419  43.8831858
  66.9336035  60.1004889  42.3982927  69.1665316  60.0482663  46.9197463
  68.8023523  59.5213284  47.6310384  70.0232432  59.6581132  46.7463948
  68.8070803  55.0772562  41.9158811  68.9745205  55.9452799  42.2829282
  68.6167972  55.2399844  40.9920101  65.0158618  59.9903338  49.6161346
  64.0909114  59.8579552  49.8239038  65.2643031  60.7697557  50.1131288
  68.7860024  57.5330220  42.9005478  68.6659649  57.9787271  43.7390958
  68.0912612  57.8815537  42.3419016  62.3767429  59.6336612  50.4505135
  62.5059810  59.8871091  51.3644547  61.6964880  60.2264320  50.1309790
  69.1216928  57.3648928  54.7380662  69.9678123  57.7888341  54.8815311
  69.0615565  56.7082552  55.4319225  73.0914672  62.9877511  51.1199394
  72.4623535  63.1523226  50.4175461  72.7040334  63.4019121  51.8910358
  71.8281065  54.1809729  51.9775673  70.9665544  54.4790983  52.2692411
  71.8543499  54.3980128  51.0456706  68.6442634  62.7251920  48.3849479
  69.1080980  63.0039623  47.5954101  68.3799432  61.8235364  48.2022569
  65.5366715  62.2723401  51.3229242  66.1068072  62.7010669  50.6846726
  66.1274827  61.9905986  52.0213428  67.5811520  58.8475072  45.1939044
  68.2835563  59.2996116  45.6612970  67.2492149  58.2058891  45.8218937
  61.3236854  57.1058625  50.4956177  60.5335908  57.3616153  50.0196288
  61.8148101  57.9206962  50.6008218  63.2751599  57.4703204  47.4539654
  62.4782763  57.5821898  47.9723150  63.0477192  57.8089856  46.5880545
  59.6074557  57.3589115  52.9271168  59.8582596  58.2436125  53.1928744
  60.1434105  57.1793717  52.1546260  68.8205285  65.6616015  45.2701149
  68.6850960  66.5067550  45.6985997  69.3615097  65.8635292  44.5067083
  62.2734682  63.1791453  45.8429074  62.7859203  63.9734703  45.9934639
  62.9257395  62.4817743  45.7762676  64.0829567  66.2957209  47.9251827
  64.2596195  67.2175174  47.7372811  64.8786400  65.9815628  48.3546207
  63.3681923  58.3421841  57.8013991  63.2535439  57.4407098  58.1021089
  62.5126441  58.5885537  57.4498807  72.1697748  49.1846576  53.8000043
  71.8262018  50.0748218  53.7239153  72.5376711  48.9948234  52.9369628
  60.2383599  61.5080107  46.6188645  61.0758821  61.9177115  46.4022352
  60.4161867  60.5679549  46.5888839  72.1348031  59.1755187  42.3072478
  71.6194654  59.9459792  42.5460865  71.8625340  58.5020324  42.9305539
  69.7195142  54.0204888  47.3657716  68.8636738  53.6311739  47.1863355
  70.1322094  54.0996849  46.5057502  71.2494289  51.5551232  51.7649276
  70.7459084  51.5181367  50.9517081  71.5424896  52.4643974  51.8245932
  67.4937175  51.6389961  50.7715458  68.3590171  51.4432770  50.4121347
  67.5614684  51.4100313  51.6984814  71.9234334  57.0482280  44.1332259
  71.6184470  57.3628429  44.9842402  72.8764776  57.1263699  44.1759592
  70.3680766  63.2072503  45.7825213  69.8402128  62.4725262  45.4698450
  69.8668269  63.9847179  45.5365181  65.0999494  53.8692169  48.1431824
  65.6743246  53.6467351  47.4105017  65.6870476  53.9380864  48.8960426
  65.4269081  55.8996630  42.1627710  64.5906393  56.2371317  42.4836984
  65.2873850  55.7645610  41.2254847  67.4022161  50.7433418  46.8706894
  66.7486574  50.4282435  46.2463509  67.3602636  50.1209159  47.5966717
  68.5133366  61.0252713  38.7860186  67.6060428  60.7941967  38.9851335
  69.0104398  60.2290332  38.9734167  70.6359902  57.2315352  51.1954541
  69.7182463  57.4530299  51.0376229  71.0520045  57.3061662  50.3366249
  71.4194950  58.6306767  46.3257222  72.1666768  59.1428165  46.0164344
  71.6886539  58.3090820  47.1861615  69.6921600  61.1265308  43.3084176
  68.7832819  60.8424341  43.4056646  69.7216684  61.5464387  42.4487483
  60.2609770  58.8470822  47.2899378  60.0634170  58.2540183  46.5650445
  59.7056434  58.5423032  48.0075317  68.2406494  58.7393929  49.4093971
  68.2955104  57.7867765  49.3336448  67.4297696  58.8953368  49.8935270
  69.3897688  62.6674052  40.6472255  68.9517117  61.9509911  40.1877892
  70.1308128  62.8950167  40.0857346  66.1798854  57.3570988  47.1684350
  65.3666719  57.6565159  47.5749542  66.6757848  56.9626677  47.8858832
  65.6712928  54.9289344  52.7845585  66.3112308  54.7878103  52.0868548
  64.8390459  54.6423857  52.4084187  66.4473232  64.2291774  48.8980578
  67.2413831  63.7342094  48.6963153  65.7364925  63.7009637  48.5348283
  62.7555996  58.3734856  44.9740330  61.8253584  58.3119312  45.1910292
  62.8513468  57.8510809  44.1776971  62.6741545  54.8989669  47.5618572
  62.9348362  55.8135002  47.4527732  63.4958717  54.4314111  47.7115185
  64.1466470  56.3127426  54.7317396  64.8189524  56.1044788  54.0830045
  63.3196257  56.1149512  54.2922629  70.0492042  52.9389367  56.7483057
  69.4019957  53.6379317  56.6547534  70.8193058  53.3725511  57.1159306
  70.5749723  64.1802399  49.9667252  70.2399556  64.1403169  50.8624902
  70.0753669  63.5147115  49.4937663  64.5493967  59.5870029  55.4919834
  64.4113765  58.8550268  56.0931373  65.4598891  59.4978929  55.2104021
  73.5108915  61.5258433  40.2404312  72.8938086  60.8005262  40.1437365
  73.0425404  62.2867794  39.8971386  67.1776268  59.2989988  54.9803513
  67.8875887  58.6583181  54.9390132  67.1345576  59.5502883  55.9029694
  65.8905202  56.2855206  56.7999153  65.3542559  55.8345945  57.4520749
  65.3021911  56.4201115  56.0569617  65.3007461  55.7443858  39.3625616
  64.4236927  55.6232658  38.9987863  65.7765214  54.9529936  39.1104505
  56.8209601  60.5321017  49.4567124  57.5080641  60.2182747  48.8688139
  56.6657730  61.4362382  49.1834375  61.6244323  55.4211214  53.8852147
  61.5402512  54.8136884  53.1502557  60.8027030  55.9120232  53.8861644
  71.7968037  53.9064777  49.2522342  72.2936737  53.1534740  48.9323412
  71.0255019  53.9429094  48.6865552  72.8797818  62.6636465  46.8260766
  71.9454097  62.7837927  46.6565470  73.0574486  61.7608931  46.5620775
  68.3803006  56.0482160  48.9794027  68.0100793  55.4953201  49.6674932
  68.8762098  55.4440294  48.4269027  61.8059923  66.0416011  53.0080147
  62.3913359  65.2959698  53.1408052  61.6084761  66.3519967  53.8916811
  64.6598578  69.0767258  48.0242590  63.9908953  69.5613386  47.5406630
  64.5211447  69.3236478  48.9385968  56.3977577  58.6121611  51.7284591
  56.4361677  58.0785201  52.5221709  55.8917870  58.0856816  51.1095568
  63.7768340  53.4586151  55.2247133  63.8409666  54.3200982  54.8124531
  63.7135460  52.8460153  54.4919491  63.2520612  55.5309284  58.8720167
  63.8792651  55.1486361  59.4857692  62.3948531  55.3123486  59.2375860
  60.0286155  57.3385713  44.8038522  60.3239596  56.4296391  44.7505576
  59.1274191  57.3173452  44.4819524  63.5580402  55.4141709  50.7866071
  62.8366988  56.0277677  50.6473544  64.3473658  55.9499474  50.7082717
  66.3606715  52.7496136  57.0606722  66.8841117  52.9958433  57.8233032
  66.1419049  53.5816171  56.6409860  61.7573996  55.0199811  44.9277847
  61.4286703  54.1397189  44.7452953  62.1113367  54.9647479  45.8154236
  64.8715820  55.3072780  45.2953325  65.2111892  55.8358702  44.5731933
  65.3187940  55.6453186  46.0711891  67.5659260  53.6909831  54.7456393
  67.2256081  52.8917644  55.1477073  66.8598267  53.9911542  54.1733226
  68.2175732  50.7759143  53.1983716  69.0401802  50.3019622  53.0762606
  68.4613796  51.5549627  53.6982402  66.8583967  53.8047402  43.4946618
  67.5792329  54.1828655  42.9910334  66.2349271  54.5236279  43.5981596
  71.0015090  54.5092551  44.4304950  71.2178704  55.3917189  44.1293778
  70.5209157  54.1178764  43.7010592  65.7414311  57.4678264  51.0075695
  65.5958892  57.7818567  51.8999976  65.2639515  58.0863164  50.4546593
  67.6010694  54.4580812  51.0556584  67.5872263  53.5621905  50.7188882
  68.3183122  54.4651476  51.6894870  69.4536825  54.8918152  53.1009712
  69.1954602  55.8135223  53.0994042  68.9221865  54.4948587  53.7910176
  60.2159973  60.0083609  53.9463356  59.6713441  60.7843417  54.0783630
  61.0939323  60.3554413  53.7882477  67.0047590  53.3395192  46.3244154
  67.1263501  52.4111839  46.5235042  66.7149632  53.3533878  45.4122470
  69.8738780  51.0250103  49.4610874  69.8960477  51.0889436  48.5062854
  70.2906839  50.1854611  49.6551380  61.0025995  59.1353505  56.8393513
  60.2607731  59.2836140  57.4258143  60.6818739  59.3961770  55.9760262
  61.4482609  67.0218934  48.8703907  62.2740629  66.7222705  48.4902551
  61.0976661  66.2526556  49.3193696  66.4164142  66.3745402  50.9401581
  65.7944151  65.7116107  50.6403809  67.0869009  66.4006534  50.2575229
  59.6491214  64.9405260  49.8292841  58.8123122  64.5127434  49.6476842
  59.6214859  65.1337703  50.7663632  65.9777649  64.9249325  44.4160041
  66.1265769  65.6084789  43.7626714  66.7844092  64.9054415  44.9309497
  63.7330282  60.9514503  45.4221110  63.4876324  60.0476833  45.6201320
  63.9026196  60.9531653  44.4800588  71.4226992  51.8238179  54.8045866
  71.9408936  52.5599206  54.4792354  71.0682124  52.1302172  55.6392625
  63.0025929  56.6842860  42.9207272  62.3095174  56.7587215  42.2647308
  62.7577681  55.9203204  43.4428789  71.6739586  48.2438462  50.3246762
  71.9541340  47.5761651  50.9507189  72.4590193  48.4367557  49.8121426
  73.5662824  53.7511679  54.2577739  72.9712756  54.0316692  53.5624227
  73.2812520  54.2405580  55.0294480  69.8619853  58.7558268  39.2287841
  70.8078958  58.6264476  39.2976259  69.4834098  58.0172930  39.7057269
  68.0462770  56.6808245  39.1642727  67.1394225  56.3841357  39.2405440
  68.3238751  56.3838063  38.2977013  58.9640710  58.0014608  49.6141773
  58.6443495  57.1479916  49.3216147  58.4174139  58.2163186  50.3699740
  62.7420618  60.7177049  53.3311279  62.9606628  61.6494157  53.3499313
  63.1546392  60.3585023  54.1166083  69.6624836  51.2245134  45.3186968
  68.8525564  50.8792219  45.6942214  70.3509253  50.9152678  45.9074579
  71.5915384  50.3023181  46.9411264  72.1446423  50.7218635  47.6001288
  71.8285470  49.3758929  46.9834220  66.8161555  53.5395180  39.3054706
  67.6780719  53.8650078  39.5650523  67.0011899  52.7526676  38.7927771
  58.8328970  61.6217520  51.5834894  58.1392442  61.2071472  51.0704849
  59.5801961  61.6638056  50.9868313  60.7465713  61.5535773  49.4600909
  60.7236401  61.6523461  48.5082792  61.0566349  62.4000924  49.7818075
  63.4053091  63.6111928  53.5747524  64.3596344  63.5795871  53.5077455
  63.2065614  63.1502552  54.3897750  61.7603320  69.1531548  50.5917722
  61.6257787  68.3931949  50.0255720  61.3435382  69.8772448  50.1246511
  59.2487387  56.5151178  56.8410519  59.8946251  56.0050132  57.3297744
  59.0404538  57.2519860  57.4153944  67.7690998  50.7791223  42.5934415
  67.7569667  51.7233063  42.7502686  68.6614419  50.5961368  42.2993876
  71.5843117  47.3734000  46.8480351  70.8175513  46.8192486  46.9937034
  71.9953822  47.4455868  47.7094503  63.5884878  53.6618795  60.9385533
  64.4516340  53.3055600  61.1488857  63.0150289  53.3232690  61.6260937
  34.0285654   1.3220231  33.2740916  33.9509683   2.2728056  33.3529397
  33.4247297   0.9766104  33.9315842  31.5648305  -2.6856422  34.6497134
  31.7414933  -1.7638457  34.4618118  32.3605138  -2.9998002  35.0791514
  32.6879620  -1.1678248  40.6507476  33.2387045  -1.2961184  39.8784470
  31.8491096  -0.8683359  40.3002369  38.9020183   0.7536590  28.4302179
  38.2281882   1.0568287  29.0387136  39.2886005   1.5565670  28.0807636
  35.8126169  -1.6284885  35.8263921  35.7702348  -1.4024039  34.8972453
  36.7288868  -1.8621511  35.9749723  37.1011398   0.9216262  30.6449258
  37.2763154   0.4504306  31.4594880  36.4144186   1.5482029  30.8730519
  31.6672483   4.0705625  37.4189118  31.9069082   4.7024149  38.0968137
  30.8241680   3.7193665  37.7054477  36.1800345  -0.1215252  39.8230622
  36.1070517   0.6839719  40.3349927  35.7377738   0.0776713  38.9978643
  35.9690125  -0.8843482  33.3333443  35.1857647  -0.3421802  33.4271668
  36.6682870  -0.3669503  33.7327685  38.6399029  -0.2228418  41.9788781
  39.3527001   0.4119046  41.9064682  38.1489057  -0.1264552  41.1628782
  33.6910942  -2.4733975  42.7994351  34.3920402  -1.8397492  42.9523746
  33.2206057  -2.1319243  42.0389991  38.4519402   0.1170326  34.7275072
  38.6341797  -0.7008018  35.1902824  39.2752388   0.3338018  34.2899962
  29.2878660  -2.9397620  39.7325454  29.8732097  -3.6853932  39.8653358
  29.0903499  -2.6293663  40.6162118  32.1417316   0.0953627  34.7487896
  31.4727691   0.5799755  34.2651937  32.0030185   0.3422848  35.6631275
  36.2822584   2.1297371  41.3470555  36.8340892   2.2928993  42.1119640
  36.6228778   2.7201809  40.6750580  39.4190971   0.0779347  38.3334237
  39.2942111  -0.7230914  37.8245183  40.0770063   0.5725540  37.8448207
  36.4288395  -0.3044147  43.3619209  36.7375522  -0.5495001  44.2341909
  37.2263877  -0.0997509  42.8738079  36.4509008   1.8493762  35.5924586
  36.0113998   1.3570141  36.2857442  37.2017124   1.3066730  35.3516661
  28.9301347  -1.9594697  35.5949214  29.7559366  -2.2590925  35.2147857
  28.5795398  -2.7287074  36.0439003  27.1309952  -4.0408370  36.5538147
  26.2941860  -4.4686196  36.3722149  27.1033597  -3.8475927  37.4908939
  36.9591792  -1.5616175  28.6117095  36.3865759  -0.9425988  28.1587567
  37.5324586  -1.0116813  29.1457017  29.2422057   0.1717917  37.3163028
  29.1076525  -0.5881682  36.7501026  28.8254120   0.8958817  36.8491817
  32.3991183   1.0687234  37.5281471  32.2823567   2.0132667  37.4260161
  31.5783629   0.7660796  37.9167270  33.4245697   1.7215496  40.7437399
  34.3272944   1.7539107  41.0603894  33.1983067   0.7915947  40.7583735
  35.1799299   0.4746483  37.4047478  34.2294930   0.4748345  37.2911850
  35.4831786  -0.2720783  36.8883513  50.9151993   6.3107021  38.4693240
  51.5530403   6.1913769  37.7656580  50.7972836   7.2587865  38.5281193
  47.7241699   6.2634449  38.4054765  47.3860211   6.1475514  37.5175300
  48.5931467   5.8625614  38.3855771  43.5828515   8.1169926  34.3951656
  43.0193380   8.0259863  33.6267944  43.4680910   7.2969830  34.8754149
  48.2061482   7.4169301  44.3640971  48.1950123   7.0222099  43.4921474
  48.3682122   6.6835374  44.9574742  41.1292947   9.6121117  37.2335876
  41.9214239   9.2711942  36.8182176  41.3689597   9.7216092  38.1538030
  49.1628074  11.7840894  29.7066121  48.5116053  12.3694974  29.3200135
  49.9572436  12.3147088  29.7661158  43.0883701   8.8730031  30.1053255
  43.8614577   8.3259018  29.9666131  43.4409100   9.7374280  30.3167717
  44.9268743  10.2006413  43.3120155  44.6358609  11.1052044  43.1966821
  45.5625728  10.2422941  44.0264224  45.8524950   7.5783261  39.9021514
  46.4488522   7.3539284  39.1878477  45.9099922   6.8368007  40.5046962
  45.4249979   5.0322697  27.7371705  45.6775499   4.5104218  26.9755168
  44.4874538   4.8688842  27.8398389  50.4693261   4.0358475  35.5446448
  51.2556351   3.6177898  35.1936865  50.7331966   4.9404567  35.7128097
  50.6403339   9.4731325  30.2435105  50.0049172   9.5465952  30.9556010
  50.3100745  10.0624924  29.5654184  45.1446267   6.9350803  29.9396080
  45.0282525   6.2595706  30.6077164  45.2548527   6.4483177  29.1228233
  47.4877808   6.3960950  33.6442769  47.1236015   5.8691571  34.3555691
  48.3444924   6.0059419  33.4709255  49.8858628   9.8867828  40.3069948
  49.5859351  10.7892867  40.1985755  49.5409688   9.6200012  41.1591101
  43.3371110   6.3381625  36.3406653  42.4121606   6.2057839  36.5484344
  43.5855523   7.1175845  36.8376595  47.1072516   3.8808507  29.6250785
  46.9872141   4.3265558  30.4636265  46.4125104   4.2293825  29.0664323
  40.6979921   5.9814899  37.1750442  40.8272302   6.2349378  38.0889853
  40.0177372   6.5742607  36.8555097  44.8679408  16.6512149  33.2740916
  44.7903438  17.6019974  33.3529397  44.2641052  16.3058021  33.9315842
  47.3596638   3.8240014  45.9302283  46.5829972   4.3833934  45.9205148
  47.9987201   4.3096797  46.4517153  52.8057582   4.3529980  30.4531119
  53.7175438   4.5857367  30.2778816  52.2967229   4.9367024  29.8906197
  45.6143010   6.6325468  45.4920250  46.3557695   7.1710512  45.2155073
  44.9079996   7.2591756  45.6491802  51.0898350   8.7754608  44.0892411
  51.4981706   8.3337019  43.3447044  50.3675611   8.2007236  44.3426604
  47.4429420   3.7127215  41.4625968  48.2890615   4.1366628  41.6060617
  47.3828058   3.0560839  42.1564531  51.4127165   9.3355799  37.8444700
  50.7836027   9.5001513  37.1420768  51.0252827   9.7497408  38.6155664
  55.2916396  10.2710237  35.1989064  54.6067435  10.6509138  34.6486097
  55.3760246  10.8805563  35.9321012  52.5467328   7.9170196  41.7984408
  52.7584223   8.5601955  41.1218789  52.4997076   7.0832512  41.3306338
  46.9655126   9.0730207  35.1094785  47.4293472   9.3517910  34.3199408
  46.7011924   8.1713651  34.9267876  43.8579207   8.6201688  38.0474549
  44.4280565   9.0488957  37.4092033  44.4487319   8.3384273  38.7458734
  45.9024012   5.1953359  31.9184350  46.6048056   5.6474403  32.3858277
  45.5704641   4.5537178  32.5464244  44.3504374   3.7865116  46.2935560
  43.7203035   4.4681397  46.5270957  44.2440462   3.6748197  45.3488698
  39.6449346   3.4536912  37.2201484  38.8548400   3.7094440  36.7441595
  40.1360594   4.2685250  37.3253525  53.6613156  10.7942151  39.9706765
  54.4830600  10.3922338  39.6889446  53.6575559  10.6910385  40.9222881
  41.5964092   3.8181491  34.1784961  40.7995255   3.9300185  34.6968456
  41.3689684   4.1568143  33.3125851  47.4269759  10.3426194  42.1267475
  47.4914192  10.8046602  42.9625647  46.7180683   9.7123559  42.2549785
  37.9287049   3.7067402  39.6516475  38.1795088   4.5914412  39.9174051
  38.4646598   3.5272004  38.8791567  47.1417777  12.0094302  31.9946456
  47.0063452  12.8545837  32.4231304  47.6827590  12.2113579  31.2312389
  40.5947174   9.5269740  32.5674381  41.1071695  10.3212990  32.7179945
  41.2469887   8.8296030  32.5007982  42.4042059  12.6435496  34.6497134
  42.5808687  13.5653461  34.4618118  43.1998893  12.3293915  35.0791514
  41.6894416   4.6900128  44.5259297  41.5747931   3.7885385  44.8266396
  40.8338933   4.9363825  44.1744114  48.7686253  12.6317868  46.1246798
  48.3250108  11.8454247  45.8067702  49.4303467  12.8197019  45.4590689
  43.5273375  14.1613670  40.6507476  44.0780800  14.0330733  39.8784470
  42.6884851  14.4608559  40.3002369  50.8667491  12.9120668  44.1528199
  50.8485967  13.7329549  43.6608468  51.7887412  12.7874743  44.3778340
  47.3240546  10.4264798  44.9951707  47.8568882   9.6653086  44.7651015
  46.7954627  10.1338449  45.7375862  38.5596091   7.8558394  33.3433951
  39.3971313   8.2655402  33.1267659  38.7374359   6.9157836  33.3134145
  50.4560523   5.5233475  29.0317784  49.9407147   6.2938079  29.2706172
  50.1837832   4.8498611  29.6550846  55.4294797   8.2765829  30.9670958
  54.6524240   7.9376989  30.5226120  56.1086278   8.2818453  30.2925923
  50.2446827   3.3960567  30.8577565  49.9396962   3.7106716  31.7087709
  51.1977269   3.4741987  30.9004898  48.6893258   9.5550790  32.5070519
  48.1614620   8.8203550  32.1943757  48.1880761  10.3325467  32.2610488
  53.6686104   7.7499811  37.6237566  53.0109779   8.4399072  37.7117694
  54.4726504   8.1396243  37.9671552  52.4791563   6.1044183  35.6741507
  52.9923445   6.7374175  36.1763217  53.1292787   5.5045379  35.3084867
  43.7481573   2.2474917  28.8873016  42.9118885   2.5849604  29.2082291
  43.6086343   2.1123897  27.9500153  46.8345859   7.3731000  25.5105492
  45.9272920   7.1420254  25.7096641  47.3316891   6.5768620  25.6979474
  48.9572394   3.5793639  37.9199848  48.0394955   3.8008586  37.7621536
  49.3732538   3.6539949  37.0611555  49.7407442   4.9785055  33.0502528
  50.4879261   5.4906452  32.7409650  50.0099031   4.6569107  33.9106922
  48.0134092   7.4743595  30.0329483  47.1045311   7.1902628  30.1301952
  48.0429176   7.8942674  29.1732789  53.2453359  11.0850185  33.8020650
  52.7915686  10.2441095  33.8585841  52.6147326  11.7211583  34.1395430
  51.6886299  12.9226681  34.7370468  51.9809273  13.4831739  34.0182834
  52.1984919  13.2155242  35.4923627  38.5822262   5.1949109  34.0144685
  38.3846662   4.6018470  33.2895751  38.0268926   4.8901320  34.7320624
  46.5618986   5.0872216  36.1339278  46.6167596   4.1346052  36.0581754
  45.7510188   5.2431655  36.6180576  47.7110180   9.0152339  27.3717561
  47.2729610   8.2988198  26.9123198  48.4520621   9.2428454  26.8102653
  44.5011346   3.7049276  33.8929657  43.6879211   4.0043446  34.2994849
  44.9970340   3.3104964  34.6104139  46.6519924  13.7007033  35.8263921
  46.6096103  13.9267879  34.8972453  47.5682623  13.4670407  35.9749723
  50.0985558   4.1691100  42.7244551  50.4534945   4.3962573  43.5839016
  50.7457689   4.5009477  42.1021806  55.8283295   7.2909536  33.4293880
  55.6901193   7.4811132  32.5015069  55.4719513   8.0528919  33.8861931
  43.9925421   1.2767631  39.5090892  44.6324800   1.1356390  38.8113855
  43.1602951   0.9902145  39.1329494  55.8552674   9.3586063  38.4405151
  56.2889181   9.2661352  39.2888205  56.5684255   9.3343563  37.8025167
  44.7685725  10.5770062  35.6225884  45.5626323  10.0820382  35.4208459
  44.0577417  10.0487925  35.2593590  49.5880569  12.9588157  39.9738252
  49.6417591  13.5279093  40.7415968  48.7195350  13.1290042  39.6092289
  41.0768488   4.7213143  31.6985637  40.1466076   4.6597599  31.9155599
  41.1725960   4.1989096  30.9022278  40.9954037   1.2467956  34.2863879
  41.2560854   2.1613289  34.1773039  41.8171209   0.7792399  34.4360491
  42.4678962   2.6605713  41.4562703  43.1402016   2.4523075  40.8075352
  41.6408749   2.4627799  41.0167935  56.7168224   9.4009764  40.9738037
  56.9104114  10.3055574  41.2197312  56.6168842   8.9417183  41.8076622
  51.7783332   9.5516506  46.5478917  51.6268839   9.3227058  45.6309001
  51.7688012  10.5087108  46.5610262  48.5468669   7.1248419  41.5325184
  49.4760729   7.2759579  41.3594151  48.1259699   7.2132440  40.6773830
  47.3457001  11.1499084  39.3023721  47.2068086  10.7817868  40.1749659
  46.5571597  11.6646723  39.1307679  48.8962216  10.5280686  36.6912559
  48.5612048  10.4881456  37.5870209  48.3966161   9.8625402  36.2182969
  42.8706460   5.9348316  42.2165140  42.7326258   5.2028555  42.8176679
  43.7811383   5.8457216  41.9349328  51.8321407   7.8736721  26.9649619
  51.2150578   7.1483549  26.8682671  51.3637896   8.6346081  26.6216693
  45.4988760   5.6468276  41.7048820  46.2088379   5.0061468  41.6635438
  45.4558069   5.8981170  42.6275001  53.4875539  12.5835629  44.6255399
  53.4288085  11.8994849  43.9585982  53.8895057  13.3254619  44.1736025
  44.2117694   2.6333493  43.5244459  43.6755051   2.1824232  44.1766056
  43.6234403   2.7679402  42.7814924  42.5066238  19.3997543  37.4189118
  42.7462836  20.0316067  38.0968137  41.6635434  19.0485583  37.7054477
  43.6219953   2.0922145  26.0870923  42.7449420   1.9710946  25.7233170
  44.0977706   1.3008223  25.8349812  53.4892946  10.5475213  42.8569379
  52.6019725  10.2101135  42.9795778  54.0591497   9.8158244  43.0938144
  35.1422093   6.8799305  36.1812430  35.8293133   6.5661035  35.5933445
  34.9870222   7.7840669  35.9079682  39.9456816   1.7689501  40.6097454
  39.8615004   1.1615171  39.8747864  39.1239522   2.2598520  40.6106950
  47.0194100  15.2076665  39.8230622  46.9464271  16.0131637  40.3349927
  46.5771493  15.4068631  38.9978643  46.8083879  14.4448435  33.3333443
  46.0251401  14.9870115  33.4271668  47.5076625  14.9622415  33.7327685
  57.9710287   5.9583430  37.6185940  57.9600163   6.8408146  37.2479873
  57.1027666   5.6054981  37.4240477  49.4792783  15.1063499  41.9788781
  50.1920755  15.7410964  41.9064682  48.9882812  15.2027365  41.1628782
  51.2010310   9.0114752  33.5506072  50.2666589   9.1316214  33.3810777
  51.3786979   8.1087219  33.2866082  44.5304697  12.8557943  42.7994351
  45.2314156  13.4894426  42.9523746  44.0599812  13.1972674  42.0389991
  52.6559093  11.1975893  31.0842258  52.9318937  11.0832487  31.9936133
  51.7863591  10.7993377  31.0454432  52.3305983   5.4102550  40.6246902
  51.6777433   5.6578458  39.9699355  52.7086363   4.5966688  40.2909379
  49.2913157  15.4462243  34.7275072  49.4735551  14.6283899  35.1902824
  50.1146143  15.6629936  34.2899962  49.6255322  14.3730428  31.9890121
  50.1543089  13.8622883  31.3760283  49.8883542  14.0572959  32.8535654
  48.3793556   6.1522361  47.1112939  47.7034193   6.0516491  47.7815314
  49.2021190   5.9961575  47.5748936  40.1272415  12.3894298  39.7325454
  40.7125852  11.6437986  39.8653358  39.9297253  12.6998254  40.6162118
  42.9811070  15.4245545  34.7487896  42.3121445  15.9091673  34.2651937
  42.8423940  15.6714766  35.6631275  34.7190070   4.9599898  38.4529897
  34.7574169   4.4263489  39.2467015  34.2130362   4.4335104  37.8340874
  47.1216339  17.4589289  41.3470555  47.6734647  17.6220910  42.1119640
  47.4622532  18.0493727  40.6750580  41.5733104   1.8787571  45.5965474
  42.2005143   1.4964648  46.2102998  40.7161023   1.6601773  45.9621166
  51.9727213  12.2850546  47.2019209  52.5167117  12.8980504  46.7074164
  51.3914058  12.8430125  47.7186222  38.3498647   3.6864000  31.5283829
  38.6452088   2.7774679  31.4750882  37.4486683   3.6651740  31.2064831
  50.2584726  15.4071264  38.3334237  50.1335865  14.6061004  37.8245183
  50.9163817  15.9017458  37.8448207  41.8792894   1.7619997  37.5111377
  41.1579480   2.3755964  37.3718851  42.6686150   2.2977762  37.4328023
  52.3219634  13.2080284  39.9613787  51.3749970  13.0885635  39.8892114
  52.6702407  12.3202782  40.0440049  40.0786489   1.3678098  31.6523154
  39.7499195   0.4875477  31.4698260  40.4325859   1.3125767  32.5399543
  49.3266068  13.0033001  36.1618139  49.1791030  12.0749708  36.3425709
  50.1519561  13.0253091  35.6775215  43.1928312   1.6551068  32.0198631
  43.5324384   2.1836989  31.2977240  43.6400432   1.9931474  32.7957198
  52.9300189  13.8261559  37.2483012  53.8546737  13.6204421  37.1107463
  52.7615493  13.5777960  38.1572354  44.0626803   3.8156551  37.7321001
  43.9171384   4.1296854  38.6245283  43.5852007   4.4341452  37.1791900
  52.7195506  14.3447227  32.6045104  52.8932383  13.7793649  31.8518956
  53.2124397  15.1448122  32.4224593  38.5372465   6.3561896  40.6708662
  37.9925934   7.1321704  40.8028937  39.4151815   6.7032700  40.5127784
  58.5734897   7.1083650  34.2235403  59.0166043   6.3590975  33.8254527
  57.6961407   7.0993786  33.8409135  53.7070678  13.6613991  29.7042002
  54.4021583  14.2820684  29.9229316  54.0493828  12.8109342  29.9794380
  39.3238487   5.4831792  43.5638819  38.5820223   5.6314427  44.1503450
  39.0031232   5.7440058  42.7005569  55.6062101  11.1113697  31.2329333
  56.1313425  11.4500969  30.5078653  55.5184454  10.1760712  31.0492467
  47.2682150  15.0247770  43.3619209  47.5769276  14.7796917  44.2341909
  48.0657632  15.2294409  42.8738079  47.2902762  17.1785680  35.5924586
  46.8507752  16.6862059  36.2857442  48.0410879  16.6358648  35.3516661
  39.7695101  13.3697221  35.5949214  40.5953121  13.0700993  35.2147857
  39.4189153  12.6004843  36.0439003  44.7376634  12.7223689  37.6646887
  44.1156643  12.0594394  37.3649115  45.4081501  12.7484821  36.9820535
  37.9703706  11.2883547  36.5538147  37.1335614  10.8605722  36.3722149
  37.9427351  11.4815991  37.4908939  55.2956007  11.7446600  46.5380531
  54.5051551  11.7270739  45.9985030  55.0589362  12.2834894  47.2929567
  55.4153882   8.5939067  43.8513259  55.4651887   8.4289074  44.7928782
  55.3067806   7.7266326  43.4611140  44.2990141  11.2727612  31.1405348
  44.4478261  11.9563077  30.4872021  45.1056585  11.2532702  31.6554804
  52.7057645   4.5769995  45.1672566  53.6067508   4.4376460  44.8756564
  52.7805619   4.7424450  46.1070743  47.0400450   1.9536849  44.0125752
  46.1703760   2.2470415  43.7408341  47.2759930   2.5377294  44.7333016
  56.9172079  11.0136008  44.0955281  56.6256888  11.3765989  44.9318742
  56.3044210  10.3003016  43.9168613  58.1167762   8.5788888  36.6157851
  58.9514653   9.0178692  36.7795411  58.2526890   8.1027541  35.7966097
  55.1659267   6.1368623  42.5635339  55.6413389   6.3296269  41.7554190
  54.2424833   6.1927809  42.3178722  42.0542774   7.2992790  32.1466417
  41.8088816   6.3955120  32.3446627  42.2238689   7.3009940  31.2045895
  41.3238422   3.0321148  29.6452578  40.6307667   3.1065503  28.9892614
  41.0790173   2.2681491  30.1674095  47.7985547  13.7675743  28.6117095
  47.2259514  14.3865930  28.1587567  48.3718340  14.3175104  29.1457017
  51.0182806  14.0512893  29.7425678  51.9513480  13.9858455  29.9458553
  50.9306019  14.8869160  29.2840210  53.6470823  13.3678763  26.7029625
  53.5684455  13.0338627  27.5965383  54.4680490  13.8600531  26.7021098
  56.3449014   6.2340503  39.9105944  56.3125334   5.2956503  40.0965628
  56.9549638   6.3124539  39.1771769  48.1832345   5.1036556  25.9533148
  49.1291450   4.9742764  26.0221566  47.8046590   4.3651217  26.4302576
  48.0671038   9.1554302  47.4133805  48.9874047   9.3332901  47.6073851
  48.0320621   8.2110347  47.2613504  46.3675262   3.0286532  25.8888033
  45.4606718   2.7319645  25.9650747  46.6451243   2.7316350  25.0222319
  37.2853203   4.3492895  36.3387080  36.9655987   3.4958204  36.0461454
  36.7386631   4.5641473  37.0945047  41.0633110   7.0655336  40.0556586
  41.2819120   7.9972444  40.0744620  41.4758884   6.7063311  40.8411390
  45.9360975   2.6388542  49.4459335  45.8357702   3.5882899  49.3771426
  45.7182518   2.3106781  48.5735405  37.1541463   7.9695807  38.3080201
  36.4604934   7.5549760  37.7950156  37.9014454   8.0116343  37.7113620
  45.7992246   6.0685681  48.2624397  45.3159327   6.8686041  48.4688286
  45.8853185   6.0793626  47.3091841  39.0678205   7.9014061  36.1846216
  39.0448893   8.0001748  35.2328099  39.3778842   8.7479211  36.5063382
  41.7265583   9.9590216  40.2992830  42.6808837   9.9274158  40.2322762
  41.5278107   9.4980839  41.1143056  42.3164965   8.5291332  42.8663628
[truncated: 591,885 more chars]
