# Supplementary material for: Broadening the Scope of Binding Free Energy Calculations Using a Separated Topologies Approach
Source: J Chem Theory Comput. 2023 Jul 24;19(15):5058–76. doi: 10.1021/acs.jctc.3c00282 (PMC10413862; doi:10.1021/acs.jctc.3c00282)
Supplement: Supplementary file 2 — ct3c00282_si_002.zip [file ct3c00282_si_002.zip › SI_paper/ERa/input_aux_restraints/3b/complex.rst7]

LIG
 27174
  36.1346539  32.4570060  29.9352615  36.9283194  32.9023401  29.1088920
  36.9487156  32.3942559  27.6674165  37.4948809  33.4734799  26.7199019
  38.9227199  33.9540845  27.0824179  39.2218593  35.3209560  26.4709288
  38.9620983  35.5700596  25.1043368  39.2218671  36.8430403  24.5561998
  38.9607030  37.1075067  23.2467831  39.7484980  37.8671198  25.3623041
  39.9781381  37.6369179  26.7245998  39.7205076  36.3707433  27.2767497
  39.9349710  36.2213121  28.6148016  40.2686962  34.9192167  29.0642770
  40.4815096  34.9397959  30.5673977  40.1994152  36.1087400  31.3112865
  40.4379204  36.1426225  32.6911840  40.9264883  35.0024805  33.3473957
  41.1195095  35.0441216  34.6927677  41.2049861  33.8312488  32.6170285
  40.9930739  33.8040243  31.2266199  39.2140588  33.8917694  28.5983178
  37.9386875  33.9898866  29.4753258  37.5653698  31.4965975  27.6163393
  35.9380990  32.1098685  27.3732686  37.4662902  33.1146832  25.6900167
  36.8098759  34.3231724  26.7551854  39.6283098  33.2712406  26.6071482
  38.5525300  34.7906825  24.4784493  38.7612339  36.3334954  22.7438044
  39.9837564  38.8309567  24.9356510  40.3695287  38.4304230  27.3429394
  41.2264977  34.6633328  28.6056338  39.7926727  36.9820901  30.8232495
  40.2420530  37.0500517  33.2450704  41.4201321  34.2238225  35.0514325
  41.5799146  32.9530336  33.1232920  41.2227304  32.9096463  30.6657359
  39.6516149  32.9097414  28.7895103  37.4683970  34.9651463  29.3546715
  38.1852222  33.8811307  30.5319297  22.6921814  39.3286198  58.5788338
  22.8661792  39.7274905  57.6673911  21.8819738  39.7782877  58.9806580
  22.7261174  38.3219333  58.5044694  23.8288259  39.6961604  59.4696965
  23.4621666  40.2686545  60.3217003  24.5260499  38.4342847  59.9909359
  25.1942626  38.8052841  60.7680784  23.7532913  37.8127029  60.4432415
  25.3263357  37.6018111  58.9846082  26.0070535  38.2503705  58.4331603
  26.1276914  36.5429813  59.7317103  25.4475779  35.8937101  60.2830643
  26.6986893  35.9483926  59.0185999  26.8109093  37.0282814  60.4287021
  24.3845144  36.9512677  57.9700389  23.8349829  37.7257733  57.4350103
  24.9651963  36.3622579  57.2601255  23.6812495  36.3015238  58.4909520
  24.8385853  40.5683093  58.7267925  25.4211724  41.4910928  59.3003436
  25.0328449  40.2734169  57.4460987  24.5403049  39.5002191  57.0222251
  25.9843644  41.0148708  56.6319421  26.9903222  40.8937701  57.0337912
  25.9632191  40.4823734  55.2004319  24.9645477  40.6051178  54.7812789
  26.6811647  41.0362452  54.5955515  26.2288333  39.4252324  55.2015014
  25.6613254  42.5096500  56.6498859  26.5341907  43.3492821  56.4175950
  24.4070849  42.8400655  56.9362359  23.7151962  42.1234680  57.1032006
  23.9779822  44.2327159  56.9556516  24.4655463  44.7837619  56.1514572
  22.4595382  44.3204878  56.7594152  22.0389192  43.7530660  57.5896028
  22.1753007  45.3683997  56.8552787  21.9217909  43.7649314  55.4374527
  22.1339507  42.6970968  55.3843638  20.4192885  43.9880371  55.3508139
  20.2063643  45.0557448  55.4033735  20.0460999  43.5896670  54.4073456
  19.9274408  43.4787656  56.1795652  22.6354230  44.4446446  54.2756416
  23.7060067  44.2511988  54.3429374  22.2540242  44.0505303  53.3336702
  22.4575349  45.5191993  54.3179143  24.3706313  44.9580653  58.2396423
  24.2031647  46.1708467  58.3462173  24.8842170  44.2226874  59.2189625
  24.9726614  43.2208968  59.1257286  25.2905476  44.8399959  60.4805482
  24.8064707  45.8103595  60.5908360  24.8846590  43.9515553  61.6656805
  25.0559696  44.5044924  62.5892672  23.8244256  43.7151005  61.5757120
  25.6358705  42.7503397  61.6884506  25.3620626  42.2158547  62.4374198
  26.7971156  45.0907235  60.5089514  27.3081473  45.7676778  61.4020143
  27.5030367  44.5415907  59.5261256  27.0449849  43.9588351  58.8400615
  28.9444367  44.7273237  59.4228821  29.4344798  44.3485108  60.3197977
  29.4872693  43.9656134  58.2096936  28.8413446  44.2544107  57.3805515
  30.4977917  44.3309155  58.0266665  29.5106138  42.4447311  58.3299304
  28.4998738  42.0785039  58.5098833  30.0456247  41.8421708  57.0401190
  31.0565744  42.2075977  56.8597233  30.0624404  40.7556621  57.1256570
  29.4018539  42.1307765  56.2092361  30.3804664  42.0401859  59.5059856
  29.9757863  42.4694825  60.4225214  30.3959469  40.9535616  59.5903014
  31.3952766  42.4065594  59.3509705  29.3005216  46.2029544  59.3000663
  28.5622493  46.9817770  58.7024548  30.4301460  46.5845547  59.8800109
  30.9760575  45.9342327  60.4269673  30.9293399  47.9406283  59.7214894
  30.0870706  48.6317633  59.6896449  31.8515394  48.3437882  60.8820122
  32.1628586  49.3793676  60.7450600  31.1235578  48.2046190  62.2124391
  30.8123171  47.1691393  62.3503187  31.7907719  48.4940942  63.0243063
  30.2458110  48.8508749  62.2162570  33.0031135  47.4954118  60.8891842
  33.5806475  47.7459873  61.6139371  31.7353074  47.9907524  58.4354941
  32.0265482  46.9502200  57.8442251  32.0925295  49.1982111  58.0093559
  31.7850839  50.0272598  58.4974694  32.9053101  49.3631716  56.8135282
  32.3633142  49.0270853  55.9295680  33.2721888  50.8277207  56.6309907
  33.8234620  51.1762970  57.5043134  33.8927958  50.9392629  55.7418869
  32.3636361  51.4187810  56.5157566  34.1621380  48.5137749  56.9283227
  34.4261293  47.6565550  56.0797854  34.9205719  48.7361937  57.9974756
  34.6643658  49.4537787  58.6604459  36.1640511  48.0049629  58.2157575
  36.8690947  48.2200235  57.4127870  36.7925289  48.4242998  59.5419876
  36.0652166  48.2547728  60.3359502  37.6656899  47.7936128  59.7090918
  37.2126531  49.8779029  59.5452621  38.1091286  50.2315315  58.7526149
  36.6435202  50.6668831  60.3314861  35.9688102  46.4929338  58.1954845
  36.8221370  45.7549129  57.7041756  34.8431163  46.0302661  58.7233064
  34.1757554  46.6557028  59.1517427  34.5499958  44.6011143  58.7225252
  35.4211206  44.0406798  59.0618685  33.3906708  44.3088377  59.6578331
  32.5251164  44.8516326  59.2779799  33.1977599  43.2372378  59.6072440
  33.6447987  44.7077139  61.0943921  34.5096835  44.1629968  61.4730191
  33.8454258  45.7784305  61.1320321  32.4631679  44.4083244  61.9778941
  31.3860928  44.9752704  61.8025560  32.6522658  43.5072135  62.9337571
  31.8930564  43.2680989  63.5554698  33.5545084  43.0647238  63.0350610
  34.2033820  44.1123650  57.3266993  34.6454529  43.0412571  56.9025363
  33.4106437  44.9075033  56.6145616  33.0246315  45.7414415  57.0336570
  33.0571238  44.6005936  55.2327236  32.4662296  43.6856354  55.1903573
  32.2288045  45.7456353  54.6438318  31.3139656  45.7979527  55.2341129
  32.8106587  46.6548524  54.7950603  31.8729230  45.6095067  53.1649771
  31.5280064  46.5881295  52.8311647  32.7928581  45.3507929  52.6406787
  30.6016319  44.3679155  52.7884243  31.6267678  43.0421728  52.2803606
  32.2930614  42.7638624  53.0968747  31.0078565  42.1867858  52.0095053
  32.2183780  43.3495049  51.4180118  34.3407323  44.4044676  54.4400568
  34.5487576  43.3615620  53.8049525  35.2184041  45.3991173  54.5206675
  34.9895212  46.2308940  55.0458908  36.4984009  45.3494835  53.8305871
  36.3543277  45.2644170  52.7535051  37.3310275  46.6151822  54.1179086
  37.4349790  46.7390756  55.1958436  38.7104654  46.4867147  53.4868680
  38.6073409  46.3632453  52.4088042  39.2910312  47.3853937  53.6952423
  39.2221024  45.6193892  53.9040917  36.6132569  47.8381501  53.5709396
  35.6382817  47.9320066  54.0491827  37.2055124  48.7298385  53.7764263
  36.4804813  47.7309206  52.4943834  37.3242699  44.1270410  54.2104141
  37.8599175  43.4396468  53.3415039  37.4180613  43.8457994  55.5066411
  36.9691321  44.4430095  56.1862749  38.1801982  42.6985053  55.9898361
  39.2336155  42.8231278  55.7390764  38.0505151  42.5697356  57.5158487
  37.0095918  42.3526548  57.7555441  38.6789477  41.7425594  57.8459275
  38.4494047  43.7591507  58.1771315  38.3561679  43.6445559  59.1256960
  37.7069573  41.4017583  55.3471206  38.5062208  40.6397582  54.8006923
  36.4018031  41.1556214  55.4243935  35.7937231  41.8113082  55.8938751
  35.8153306  39.9347980  54.8816991  36.2166590  39.0682218  55.4071325
  34.3057725  39.9580841  55.0649645  33.8883078  40.8153173  54.5367842
  33.8763071  39.0402269  54.6634701  34.0692352  40.0354223  56.1261752
  36.1592152  39.7784467  53.4059137  36.5788743  38.7019365  52.9614894
  35.9978052  40.8552053  52.6432533  35.6486854  41.7222575  53.0259219
  36.2641361  40.7893535  51.2122927  35.6842484  39.9840721  50.7613479
  35.8706844  42.1082859  50.5445508  36.4067177  42.8994262  51.0688260
  36.1724212  42.0980386  49.4971970  34.3684503  42.3632373  50.6384993
  34.0925139  42.4163482  51.6916560  33.9792172  43.6569505  49.9482363
  34.2544392  43.6044090  48.8948650  32.9029685  43.8061366  50.0350287
  34.5001968  44.4911172  50.4181794  33.6522297  41.1805708  50.0097671
  33.9137046  40.2691355  50.5473692  32.5748736  41.3371288  50.0635683
  33.9533939  41.0855150  48.9665205  37.7259007  40.4678218  50.9518051
  38.0506200  39.5958516  50.1437714  38.6187752  41.1532902  51.6541206
  38.3449340  41.9202677  52.2514947  40.0391334  40.8502260  51.5256689
  40.3609682  41.0028889  50.4955157  40.8595474  41.7710141  52.4368890
  40.3807289  41.7345585  53.4154099  41.8801699  41.3970978  52.5182300
  40.8847036  43.2163204  51.9353007  39.8638077  43.5243611  51.7095057
  41.4753836  44.1486423  52.9772848  42.4965042  43.8414922  53.2032719
  41.4800335  45.1683660  52.5922618  40.8743970  44.1065421  53.8856587
  41.6897286  43.2682532  50.6382672  41.2211056  42.6253371  49.8931828
  41.7169534  44.2929717  50.2677108  42.7064212  42.9235630  50.8270095
  40.3076016  39.3899825  51.8495310  41.0179352  38.7020664  51.1161882
  39.7046675  38.9037419  52.9272335  39.1482653  39.5042519  53.5187601
  39.8763174  37.5103665  53.3225930  40.9352005  37.2845852  53.4486428
  39.1574571  37.2525517  54.6552675  38.2110601  37.7927277  54.6299314
  38.9627585  36.1830978  54.7356469  39.9692746  37.7104066  55.8541087
  40.3830110  38.8883983  55.8904074  40.1995922  36.8831949  56.7618486
  39.3725758  36.5202841  52.2677070  39.9139878  35.4201150  52.1366922
  38.3402959  36.9034864  51.5166776  37.9240211  37.8143415  51.6476648
  37.7273549  35.9920459  50.5443383  37.7521800  35.0034882  51.0028540
  36.2834641  36.3823177  50.3143880  36.2424815  37.3663173  49.8473063
  35.8083757  35.6505079  49.6610537  35.7580347  36.4116380  51.2689369
  38.4532062  35.9039986  49.1939845  38.1016507  35.0761211  48.3627723
  39.4525492  36.7527649  48.9675199  39.7195451  37.4263351  49.6711645
  40.1554140  36.7720560  47.6900776  39.4892119  37.1295166  46.9049051
  41.3643177  37.7029643  47.7658431  41.7952323  37.6000597  48.7617460
  42.0854747  37.3647584  47.0217669  41.0241855  39.1451236  47.5140798
  40.2755840  39.4558019  48.2428977  41.9318561  39.7323251  47.6534633
  40.4864122  39.3690724  46.1080368  41.2923251  39.4125303  45.1613195
  39.2597993  39.4940823  45.9510548  40.6109975  35.3830430  47.2631308
  41.2221679  34.6451973  48.0373946  40.3075200  35.0079018  46.0139625
  39.5893745  35.8398451  45.0297011  40.0471940  36.8280358  44.9851969
  38.5453661  35.9367483  45.3276192  39.7502661  35.0726074  43.7515551
  40.6381378  35.4168011  43.2211651  38.8728911  35.2145158  43.1205428
  39.8831898  33.6387964  44.1685999  40.4474409  33.1106592  43.3999707
  38.9466997  33.1136413  44.3564779  40.6987362  33.7157776  45.4457698
  40.4572389  32.9306316  46.1622355  42.1868541  33.6826038  45.1416799
  42.8342554  34.7218607  45.0540298  42.7436048  32.4817864  44.9588901
  42.0965436  31.1675736  45.1451411  41.1645811  31.1358040  44.5807504
  41.8856143  31.0107118  46.2029701  43.1255567  30.2050119  44.6163518
  42.9411703  30.0121516  43.5595143  43.0729181  29.2679982  45.1707307
  44.4447846  30.8761288  44.8267538  45.1724909  30.5182607  44.0984181
  44.8391450  30.7350474  45.8330716  44.1536102  32.3480449  44.5856514
  44.7319510  32.9953564  45.2448996  44.4287945  32.7232858  43.1399651
  43.5320441  32.7401820  42.3062881  45.6880008  32.9968300  42.8450718
  46.3797855  33.0845413  43.5757153  46.1068678  33.2070444  41.4731384
  45.2733692  33.5196875  40.8441443  47.2280412  34.2640537  41.4032058
  48.0276449  33.9781835  42.0865890  47.7793266  34.3622640  39.9931873
  46.9803486  34.6485665  39.3092533  48.5692317  35.1127488  39.9628020
  48.1850370  33.3961371  39.6930256  46.6919518  35.6163781  41.8921667
  45.8302684  35.8659106  41.2730254  46.3700938  35.4826252  42.9249383
  47.7013056  36.7334777  41.8215164  48.0233081  36.8681413  40.7889080
  47.2484669  37.6564577  42.1836548  48.5631350  36.4848546  42.4408195
  46.5938573  31.8918904  40.8907293  47.5736212  31.3184681  41.3713731
  45.9043733  31.4182813  39.8605040  45.1411304  31.9481689  39.4645509
  46.2037389  30.1163792  39.2952906  46.6394136  29.4725191  40.0593134
  44.9238553  29.4550371  38.7684941  44.6013916  30.0980526  37.9495634
  45.2130706  28.4813635  38.3730016  43.7741606  29.2803130  39.7621941
  43.4302592  30.2556584  40.1064820  42.6236918  28.5524325  39.0592515
  42.9667251  27.5767461  38.7150670  41.7963025  28.4208836  39.7565482
  42.2884246  29.1411072  38.2053438  44.2387444  28.4913619  40.9883214
  45.0514535  29.0268792  41.4790601  43.4073718  28.3771373  41.6839317
  44.5888027  27.5072992  40.6765864  47.2129309  30.2327581  38.1664135
  47.4873000  31.3316067  37.6778234  47.7613589  29.0942766  37.7557400
  47.5183759  28.2349267  38.2275199  48.7229458  29.0351528  36.6702976
  49.0321117  30.0415051  36.3878605  49.9646443  28.2468422  37.1159223
  49.6020524  27.4375216  37.7496623  50.4464878  27.8278650  36.2325283
  50.9599757  29.0785544  37.8839140  50.7168459  29.4566060  39.1976270
  49.8016916  29.1200284  39.6847692  51.6189779  30.2510724  39.8895619
  51.4279005  30.5363386  40.9240736  52.7719825  30.6669880  39.2625111
  53.6732902  31.4690660  39.9217905  53.4013086  31.6813128  40.8176571
  53.0364303  30.3019579  37.9636973  53.9517385  30.6316390  37.4721470
  52.1336023  29.5127637  37.2823793  52.3353650  29.2187480  36.2523567
  48.1189368  28.3788899  35.4373272  47.2336385  27.5360807  35.5363503
  48.6037136  28.7769096  34.2691929  49.2554008  29.5470442  34.2212782
  48.2239970  28.1178801  33.0312937  47.1393392  28.0257470  32.9753645
  48.7047669  28.9295867  31.8389713  48.2949733  29.9374260  31.9055168
  49.7935099  28.9786895  31.8570716  48.2802926  28.3271246  30.6316478
  48.5899641  28.8487454  29.8875946  48.8891351  26.7547931  33.0370636
  49.9786724  26.6075004  33.5782497  48.2529484  25.7470387  32.4615043
  47.3305165  25.8355871  32.0597855  48.8484597  24.4241931  32.5338080
  49.7768767  24.4641601  33.1034954  47.8929852  23.4553637  33.2256137
  46.8724869  23.7149582  32.9440236  48.1175023  22.4447042  32.8846452
  48.0328632  23.5221967  34.7287709  47.9141179  24.5590722  35.0432381
  47.2375122  22.9175418  35.1645556  49.4063669  22.9915511  35.2088948
  49.7278399  21.7998718  34.9505742  50.1665180  23.7667321  35.8345086
  49.3197005  23.8788301  31.1976623  48.5315780  23.6213457  30.2813034
  50.6314775  23.7033499  31.1055483  51.2125905  23.9357891  31.8982519
  51.2762566  23.2019898  29.9005865  50.7480789  22.3184912  29.5420370
  51.2613058  24.2629339  28.7961432  51.7195572  23.8271131  27.9083566
  50.2123395  24.4794052  28.5938815  51.9796150  25.5439513  29.1565254
  53.3662946  25.5921568  29.2215015  53.9325864  24.6819972  29.0239602
  54.0284032  26.7641218  29.5294045  55.1161292  26.7808123  29.5977815
  53.3048058  27.9111424  29.7749726  53.9687776  29.0862849  30.0530690
  54.9236868  28.9876460  30.0487888  51.9247023  27.8894062  29.7186643
  51.3505762  28.7950532  29.9143257  51.2719891  26.7099438  29.4119920
  50.1831720  26.6852182  29.3676516  52.7191586  22.8143026  30.1944613
  53.2902852  23.2106250  31.2072713  53.2985333  22.0498325  29.2794726
  52.7621845  21.7927800  28.4631679  54.6641048  21.5508762  29.3948420
  54.9805400  21.5201949  30.4374477  54.7033696  20.1240009  28.8278269
  54.0887223  19.4968181  29.4735434  54.2666671  20.1548035  27.8296074
  56.0995910  19.5498410  28.7491500  57.0629376  20.2116608  29.1976005
  56.2201820  18.4189381  28.2283992  55.6049440  22.4731795  28.6093286
  55.7056904  22.3771792  27.3845205  56.3014063  23.3853443  29.3116574
  56.3123094  23.5183637  30.7815002  56.4246049  22.5338653  31.2356511
  55.3759094  23.9665261  31.1137721  57.5020380  24.4141166  31.0365070
  58.3878513  23.8044918  31.2148084  57.3098074  25.0386649  31.9089106
  57.6518872  25.2451380  29.8108305  58.6977518  25.5299604  29.6961899
  57.0295509  26.1399985  29.8061806  57.2398586  24.3199823  28.6739552
  56.7091329  24.8454119  27.8800080  58.4512996  23.6070975  28.0882403
  58.3750680  22.9627422  27.0442599  59.5454576  24.3907470  28.2810369
  59.5265229  25.1253693  28.9739085  60.6587963  24.3507010  27.3510083
  61.2981019  25.2048687  27.5741337  61.5280652  23.1051863  27.2524357
  61.8734971  22.8872300  28.2630159  60.8322101  21.8639012  26.6701591
  60.4868904  22.0809574  25.6593473  61.5357673  21.0318350  26.6423722
  59.9799618  21.5976868  27.2953818  62.6722105  23.4300016  26.4768614
  63.2370189  22.6574760  26.4007301  60.0445738  24.8339095  26.0376419
  59.8114693  26.0328860  25.8754120  59.7512162  23.9201045  25.0739554
  60.0824879  22.9713685  25.1752388  58.9706532  24.2533540  23.8999740
  59.2726741  25.2421693  23.5548263  59.1529620  23.2536069  22.7466024
  60.2060419  23.2545007  22.4653176  58.8760797  22.2650026  23.1127961
  58.3019511  23.6013504  21.5300064  58.4155011  22.7942317  20.8062890
  57.2634602  23.6517854  21.8572601  58.6953004  24.9254928  20.8807320
  58.9541465  25.6845168  21.6189597  59.5185696  24.8092563  20.1758800
  57.4916668  25.3764947  20.1364186  56.8377492  24.7181236  19.7376220
  57.2509900  26.7106505  19.9779606  58.1837973  27.6297025  20.3610049
  59.0569091  27.3207578  20.7639056  57.9970336  28.6148744  20.2399455
  56.0704568  27.1284121  19.4349591  55.3793565  26.4482199  19.1524365
  55.8932902  28.1158618  19.3181090  57.4936221  24.2609721  24.2773850
  57.0041113  23.3721220  24.9665161  56.7588932  25.2494310  23.8426478
  57.3853717  26.4549281  23.3356691  58.0545964  26.1934016  22.5160092
  57.9576904  26.9248793  24.1354792  56.2035187  27.3171197  22.8783779
  55.9479752  27.0975878  21.8417476  56.4419810  28.3761511  22.9768133
  55.0673259  26.9201488  23.8321525  53.9918465  27.0485100  23.7098154
  55.4302046  27.6077368  24.5961167  55.3762310  25.4767524  24.2392134
  55.5562436  25.6540257  25.2995284  54.1250166  24.6214777  24.0729141
  53.5035361  24.3687342  25.1001374  53.6961686  24.1326601  22.8795123
  54.2252656  24.0433002  22.0238427  52.3397858  23.5982065  22.9126481
  52.0038227  23.6063947  23.9495478  51.3222248  24.3835650  22.0582953
  51.5215061  24.2560684  20.9942790  50.2940296  24.0918555  22.2723518
  51.4182827  25.8481508  22.3387277  50.7916150  26.4725358  23.3951537
  50.1851703  25.8879825  24.0869789  50.9296727  27.8324775  23.5787531
  50.4340314  28.3134984  24.4219964  51.6859144  28.5809884  22.7074145
  51.7895297  29.6567738  22.8490109  52.3118434  27.9647107  21.6548260
  52.9210763  28.5405607  20.9581681  52.1664908  26.6132122  21.4824737
  52.6537899  26.1151652  20.6442681  52.2863410  22.2267101  22.3100784
  53.2539663  21.8125257  21.6733637  51.1523697  21.4796456  22.5287370
  50.4055394  21.7860984  23.1357219  51.0416336  20.1638033  21.9046654
  50.9706282  20.2697492  20.8221531  52.2766593  19.3181690  22.2340212
  53.1547163  19.8467758  21.8629552  52.3406944  19.2246701  23.3181141
  52.2207391  18.0121152  21.6443793  53.0123568  17.5216187  21.8775198
  49.7703365  19.4353474  22.3530812  49.4534371  18.3591354  21.8538253
  49.0464273  20.0309936  23.2975022  49.3666036  20.8983822  23.7039791
  47.8112143  19.4400720  23.8094022  47.5334133  18.5760450  23.2057607
  48.0072051  18.9820529  25.2595447  48.8305370  18.2678804  25.2460723
  48.3038138  19.8671226  25.8223723  46.7677242  18.3306344  25.9343892
  45.9604479  19.0616989  25.8902249  46.5141533  17.4721129  25.3125035
  46.9618610  17.8720501  27.3822419  48.0631201  18.0482515  27.9528762
  45.9497603  17.3468319  27.9147568  46.6499025  20.4292291  23.7233950
  45.4892104  20.0468893  23.8644915  46.9696908  21.7001510  23.4983839
  47.9415279  21.9725640  23.4606601  45.9542062  22.7364070  23.3425046
  45.1163054  22.3450302  22.7655769  45.4410062  23.1743940  24.7129257
  46.2670293  23.5771074  25.2991065  44.6772930  23.9418795  24.5871939
  45.0119652  22.3171805  25.2317783  46.5154262  23.9405312  22.5843080
  47.7303737  24.1028502  22.4697480  45.6202211  24.7770188  22.0637213
  44.6364528  24.5632906  22.1450819  46.0060865  26.0189555  21.4006194
  46.9883664  25.9069288  20.9416254  44.9946239  26.3678620  20.3101618
  45.4198718  27.1279872  19.6548198  44.7685734  25.4734906  19.7295578
  43.8024133  26.8637166  20.8976283  43.1717381  27.0807927  20.2071743
  45.9978701  27.1184360  22.4565380  45.7314092  26.8516662  23.6286244
  46.2847021  28.3499679  22.0465153  46.5361398  28.5403453  21.0870181
  46.2894766  29.4549933  22.9931568  47.0202291  29.2658594  23.7794953
  46.6587652  30.7597042  22.2864934  47.5937552  30.5853517  21.7540517
  45.8669241  30.9737033  21.5686548  46.8258273  31.9556718  23.2356286
  46.9981394  32.8312485  22.6097095  45.8805815  32.0694288  23.7663562
  48.1811201  31.8094278  24.4487960  49.6089515  32.2617720  23.4552754
  49.4809408  33.2750075  23.0743999  50.5085705  32.2158282  24.0690143
  49.7044896  31.5691946  22.6190276  44.9307725  29.6036801  23.6792817
  44.8481089  29.6824444  24.9072410  43.8670413  29.6299122  22.8828636
  43.9885851  29.5678873  21.8821242  42.5129097  29.7877092  23.4075633
  42.4371541  30.7142308  23.9767013  41.5079788  29.8399669  22.2500923
  41.8334650  30.6443602  21.5904641  41.5857306  28.8872795  21.7262207
  40.0479791  30.0779180  22.6656030  39.4471513  30.0623398  21.7562823
  39.7558240  29.2470417  23.3077805  39.7592966  31.6491940  23.5487277
  40.4667027  32.7971921  22.4392670  39.9535522  32.7391711  21.4793664
  40.3659378  33.8041312  22.8442618  41.5228201  32.5658859  22.3006494
  42.1568562  28.6434698  24.3578160  41.3674574  28.8114744  25.2909355
  42.7348153  27.4724868  24.1168615  43.3309965  27.3251479  23.3150146
  42.5137042  26.3622927  25.0219427  41.4423934  26.2110228  25.1542667
  42.9585570  25.4596711  24.6030398  43.1414436  26.6406334  26.3691616
  42.5309979  26.4148958  27.4157219  44.3633123  27.1514327  26.3429109
  44.8668690  27.2772810  25.4764860  45.0267297  27.5028541  27.5785668
  45.1213049  26.6210416  28.2122555  46.4248754  28.0519045  27.2935803
  46.2601595  28.9094499  26.6412124  46.8320944  28.3930255  28.2453729
  47.4175166  27.0866870  26.6289417  47.1094804  26.8970826  25.6007079
  48.8018063  27.7066457  26.6355182  49.1107393  27.8961257  27.6635049
  49.5086053  27.0236477  26.1642968  48.7822719  28.6463155  26.0834861
  47.4347711  25.7536888  27.3650043  46.4388799  25.3113363  27.3400142
  48.1430144  25.0804869  26.8820014  47.7347862  25.9137542  28.4006051
  44.1901661  28.5310561  28.3340553  44.0689896  28.4584446  29.5554470
  43.5936115  29.4700614  27.6035543  43.7573983  29.5211022  26.6082312
  42.7656341  30.4987013  28.2214017  43.2834725  30.9322165  29.0769758
  42.4746489  31.6120073  27.2096258  42.0039958  31.1289430  26.3533351
  41.7757091  32.3187671  27.6569218  43.7275079  32.3572110  26.7488591
  44.4469682  31.6352532  26.3625243  43.3806319  33.3629698  25.6564680
  42.6615175  34.0855801  26.0422238  44.2846989  33.8837861  25.3410093
  42.9473715  32.8395026  24.8041958  44.3467375  33.0592092  27.9459879
  44.6131755  32.3213436  28.7027340  45.2420390  33.5949844  27.6305813
  43.6297817  33.7655348  28.3645302  41.4579796  29.9702093  28.8110498
  41.1056280  30.2925070  29.9518261  40.7317427  29.1594961  28.0497036
  40.9978381  28.9321802  27.1022755  39.4758975  28.6259357  28.5615307
  38.8923555  29.4392897  28.9928463  38.6364119  27.9497380  27.4512157
  37.7348779  27.5266121  27.8942747  38.2500435  28.9645873  26.3898682
  39.1511214  29.3878369  25.9460010  37.6599220  28.4744735  25.6155013
  37.6613423  29.7609914  26.8451394  39.3940125  26.9036698  26.8378808
  38.8680569  26.4884374  26.1504558  39.7204485  27.6348470  29.6907920
  38.9922845  27.6336757  30.6850902  40.7531939  26.8063054  29.5534535
  41.3130650  26.7938727  28.7129245  41.0866047  25.8610530  30.6256536
  40.2453142  25.1885339  30.7931277  42.3183176  25.0233482  30.2582847
  42.1056947  24.4564604  29.3519023  43.1532951  25.6997803  30.0756590
  42.7140425  24.0472387  31.3623251  43.4256128  24.4094000  32.3039130
  42.2460926  22.8020634  31.2550527  42.4781975  22.1162120  31.9592082
  41.6619726  22.5512362  30.4702021  41.3523484  26.6315476  31.9086716
  40.8425123  26.2864111  32.9735519  42.1434106  27.6909286  31.7975569
  42.5885699  27.9139288  30.9188058  42.4343637  28.5243278  32.9454991
  42.9124089  27.9340175  33.7272316  43.3814438  29.6526987  32.5372988
  44.3190568  29.1679077  32.2653451  42.9564956  30.1391168  31.6592803
  43.6446273  30.6990724  33.6224023  42.7018685  31.1473507  33.9360152
  44.3025243  30.0299142  34.8069887  45.2456323  29.5817714  34.4942361
  44.4927097  30.7704491  35.5838660  43.6444218  29.2541959  35.1984764
  44.5365986  31.8028765  33.0749128  44.0452467  32.2810401  32.2275449
  44.7188434  32.5433267  33.8537720  45.4857898  31.3763598  32.7505388
  41.1511471  29.0942686  33.5512454  40.9209294  29.0077669  34.7591068
  40.3053048  29.6719903  32.7073654  40.5435651  29.7948224  31.7335874
  39.0328143  30.2063263  33.1808875  39.2424855  30.9667742  33.9331216
  38.2659619  30.8620899  32.0192639  38.0407781  30.1111036  31.2620242
  37.3360451  31.2905775  32.3930999  38.8770428  31.6497987  31.5785891
  38.1756049  29.1385934  33.8363190  37.5447988  29.3900855  34.8627991
  38.1424959  27.9387667  33.2557033  38.6504889  27.7430075  32.4049855
  37.3358008  26.8691039  33.8436323  36.2856601  27.1611719  33.8432456
  37.4832622  25.5677721  33.0431621  38.5466927  25.3862322  32.8874118
  37.0617003  24.7616177  33.6435791  36.7754934  25.6206464  31.6968940
  35.8944083  26.4953742  31.5078723  37.1059308  24.7882046  30.8259969
  37.7679762  26.6237072  35.2832621  36.9323523  26.5075527  36.1894397
  39.0795081  26.5459471  35.4982632  39.7417823  26.6397537  34.7414987
  39.5884674  26.2454272  36.8260016  39.0695595  25.3768642  37.2315040
  41.0953327  25.9368228  36.7712439  41.5493648  26.6130485  36.0469009
  41.5127186  26.1302470  37.7594120  41.3874904  24.4840014  36.3679083
  40.8809839  23.8349409  37.0822419  40.9682726  24.3267068  35.3741191
  42.8638298  24.1573503  36.3493099  43.3121393  24.4980271  37.2826142
  42.9850123  23.0776746  36.2614775  43.5560521  24.7965829  35.2384097
  43.2622296  24.5579145  34.3020310  44.5531701  25.6589048  35.3886046
  44.9770100  25.9769875  36.6063686  44.5381818  25.5607390  37.4152363
  45.7362174  26.6336762  36.7180100  45.1166978  26.2132362  34.3220722
  44.7839736  25.9763136  33.3983502  45.8755665  26.8693465  34.4392737
  39.3045264  27.3866840  37.7882845  38.9222860  27.1517710  38.9348904
  39.4591170  28.6259920  37.3301291  39.8061141  28.8080669  36.3992472
  39.1563788  29.7693587  38.1944364  39.7531836  29.7121820  39.1047407
  39.4800228  31.0819435  37.4795525  39.0485793  31.0147559  36.4808326
  38.9845969  31.8775504  38.0360260  40.9553652  31.3873377  37.3708225
  41.3555833  31.4669608  38.3815581  41.4482557  30.5670534  36.8490068
  41.2046634  32.6778178  36.6281343  41.2302604  33.7460177  37.2735262
  41.3624869  32.6216890  35.3957450  37.6946023  29.7941781  38.6259991
  37.3571273  30.2798384  39.7082919  36.8281367  29.2790528  37.7619902
  37.1599535  28.8854044  36.8930611  35.3901255  29.2746132  38.0199439
  35.0083179  30.2944902  38.0665601  34.6794696  28.5388339  36.8859663
  35.1179490  28.9720090  35.9869700  34.9919814  27.4985741  36.9770489
  33.1614126  28.6059908  36.7927681  32.7207299  28.1002024  37.6518826
  32.7192781  30.0639259  36.7804179  33.1592212  30.5702906  35.9212650
  31.6324734  30.1140020  36.7137183  33.0493727  30.5520250  37.6974223
  32.7078657  27.8898115  35.5152082  33.0281967  26.8484787  35.5485778
  31.6213108  27.9329361  35.4401079  33.1511958  28.3781487  34.6474040
  35.0841076  28.5851785  39.3510982  34.3207781  29.0938047  40.1825255
  35.6906737  27.4159915  39.5324333  36.2950301  27.0594020  38.8060059
  35.5388290  26.6344117  40.7470847  34.5342953  26.2303153  40.8724531
  36.5368232  25.4755404  40.7591637  37.5509581  25.8738024  40.7910518
  36.2996026  24.6069022  41.9701013  35.2857528  24.2078758  41.9386767
  37.0137012  23.7833993  41.9726909  36.4277601  25.2011072  42.8748652
  36.4239649  24.6997606  39.4549774  36.6445536  25.3617454  38.6175894
  37.1342706  23.8730007  39.4607738  35.4121102  24.3080406  39.3510239
  35.8185624  27.5195753  41.9328232  35.0261288  27.5940494  42.8604791
  36.9598848  28.1966985  41.8844443  37.5773382  28.0824947  41.0933640
  37.3837723  29.0706530  42.9715119  37.3057232  28.5505125  43.9262167
  38.8400066  29.4841714  42.7581058  38.9604594  29.8393971  41.7346777
  39.1444628  30.2674889  43.4522384  39.8058366  28.3556771  42.9359065
  40.2104921  27.9214742  44.1788947  41.0356041  26.8994196  44.0390823
  41.4685529  26.4121273  44.9126959  41.1806327  26.6543097  42.7492785
  41.7528187  25.9278518  42.3431235  40.4226747  27.5523314  42.0359906
  40.4118366  27.5123111  40.9467789  36.5132961  30.3092883  43.1015839
  36.3218268  30.8269126  44.1983899  35.9912204  30.7988674  41.9832390
  36.1753715  30.3845012  41.0807488  35.1296169  31.9813291  42.0413818
  35.6865772  32.8161220  42.4668407  34.6425228  32.3788179  40.6466736
  35.5149716  32.6556551  40.0548176  34.1625756  31.5080209  40.2000605
  33.6567592  33.5440576  40.6750899  32.8011933  33.2473761  41.2817923
  34.1538792  34.3951612  41.1404891  33.0848592  34.0165556  39.0383660
  34.5825375  34.3519425  38.2381415  35.2031357  33.4558646  38.2370761
  34.3855291  34.6580569  37.2107261  35.1034441  35.1534166  38.7619706
  33.9351974  31.6841992  42.9176489  33.4939352  32.5164363  43.7176177
  33.4073156  30.4783325  42.7736478  33.7196382  29.8434927  42.0528620
  32.2860099  30.0784708  43.6042802  31.4556220  30.7793892  43.5190246
  31.8107771  28.6759671  43.2189993  32.6776746  28.0202662  43.1374799
  30.8516658  28.1224903  44.2693506  29.9842356  28.7774566  44.3511112
  30.5263834  27.1246074  43.9752048  31.3584392  28.0695723  45.2329270
  31.1592889  28.7379886  41.8384409  30.2872822  29.3871986  41.9173811
  31.8825842  29.1834073  41.1553995  30.7352924  27.3882177  41.3117489
  30.0115962  26.9423503  41.9940727  30.2808150  27.5077963  40.3282599
  31.6068985  26.7385580  41.2320934  32.5746725  30.1387055  45.1038890
  31.7293479  30.5810842  45.8765619  33.7690862  29.7094882  45.5166328
  34.4381458  29.3333701  44.8601316  34.1431718  29.7715723  46.9287116
  33.3989984  29.2448958  47.5261368  35.5033699  29.1247090  47.1639877
  36.1827108  29.4202705  46.3644637  35.8926367  29.4764788  48.1194088
  35.4274140  27.6234048  47.1995185  34.4120288  27.0517135  47.5950573
  36.4997767  26.9678838  46.7777659  36.5037524  25.9578939  46.7798834
  37.3078347  27.4814886  46.4562799  34.2182954  31.2035455  47.3904921
  33.7975322  31.5309093  48.5050540  34.7815373  32.0555265  46.5354653
  35.2281048  31.7159583  45.6956021  34.8261464  33.4817962  46.8111133
  35.3448998  33.6637896  47.7523212  35.5769808  34.2127696  45.6873203
  36.6470300  34.0754161  45.8429736  35.3041250  33.8452581  44.6980858
  35.3336302  35.6772181  45.6783604  35.9137322  36.6102521  46.4885351
  36.6621129  36.2521305  47.1954828  35.3998974  37.8542781  46.2193192
  35.6644921  38.7114701  46.6833354  34.4693371  37.7453079  45.2174264
  33.6823927  38.7267202  44.6061620  33.7837714  39.7586637  44.9421882
  32.8275555  38.3248551  43.6161256  32.1988306  39.0622461  43.1170672
  32.7397452  36.9788878  43.2250560  32.0566073  36.6685590  42.4344119
  33.5210851  36.0016979  43.8341389  33.4132677  34.9695789  43.5006626
  34.4049542  36.3866678  44.8498207  33.4277362  34.0678704  46.9798971
  33.1566126  34.8120613  47.9337320  32.5375658  33.7214064  46.0567658
  32.7931717  33.0786009  45.3208540  31.1864903  34.2802125  46.0507072
  31.2312359  35.3615467  45.9210411  30.3952569  33.6826044  44.8915311
  30.3339788  32.6010333  45.0121507  29.3900922  34.1040832  44.8815422
  30.8955100  33.9150600  43.9514192  30.4703076  34.0030196  47.3724585
  29.8444616  34.8891585  47.9565815  30.5677793  32.7617444  47.8379401
  31.0262126  32.0519913  47.2845968  29.9711597  32.3687814  49.1106719
  28.8958023  32.5462101  49.0956862  30.2178185  30.8749929  49.3495453
  31.2902875  30.6980552  49.2682881  29.8871746  30.6411899  50.3615289
  29.4785374  29.9839433  48.3543724  28.4160750  30.0116360  48.5962556
  29.6336083  30.3886370  47.3542333  29.9739464  28.5385551  48.4012829
  29.2571219  27.9166919  47.8650481  30.9399964  28.4945811  47.8983781
  30.1218739  28.0250829  49.8350280  30.4484437  26.9865136  49.7818634
  30.8920263  28.6230941  50.3222107  28.8544452  28.1086838  50.6222797
  28.1407947  27.5542729  50.1712460  29.0140741  27.7572600  51.5556178
  28.5518954  29.0710185  50.6720258  30.5036172  33.1874826  50.2876763
  29.8111233  33.3951282  51.2823427  31.7324927  33.6663650  50.1605633
  32.2693553  33.4913854  49.3231506  32.3593387  34.4181944  51.2374679
  31.9929709  34.0615810  52.2001209  33.8796959  34.2412013  51.1965104
  34.2241643  34.6617817  50.2517602  34.2904283  34.8210983  52.0230202
  34.3476982  32.7947901  51.3091007  33.4710586  32.1473453  51.2886295
  34.9836161  32.5716570  50.4524081  35.1262919  32.5537552  52.5951159
  34.5109896  32.8526229  53.4437502  35.3618445  31.4924152  52.6736759
  36.3752890  33.3150065  52.6305081  36.7240219  33.6638577  51.7491525
  37.0729702  33.5692430  53.7348852  36.6553088  33.1246288  54.9104000
  35.8012690  32.5887265  54.9697701  37.1927550  33.3235099  55.7420836
  38.1901101  34.2744944  53.6646428  38.5110335  34.6187426  52.7709977
  38.7168737  34.4653898  54.5049866  32.0145377  35.8940673  51.1527961
  32.3522295  36.6647058  52.0491044  31.3526291  36.2983544  50.0704653
  31.1453518  35.6656918  49.3109434  30.9000403  37.6817665  49.9618184
  31.6964995  38.3563318  50.2760059  30.4680209  38.0617607  48.5146057
  29.7100564  37.3606459  48.1652820  29.8958256  39.4698554  48.5098146
  30.6534141  40.1716436  48.8586039  29.5933170  39.7362290  47.4970786
  29.0298151  39.5129360  49.1703231  31.6472031  37.9778707  47.5647948
  32.0388516  36.9606736  47.5599438  31.3242525  38.2471069  46.5591535
  32.4272867  38.6654464  47.8916132  29.7074481  37.8924286  50.8632452
  28.7025170  37.1977939  50.7395637  29.7975328  38.8711197  51.7711205
  30.9699069  39.7287221  52.0220826  31.0466734  40.4818241  51.2378348
  31.8737082  39.1194740  52.0297623  30.6703203  40.3250295  53.3665045
  31.1217531  41.3142825  53.4419088  31.0681456  39.6837693  54.1530297
  29.1741327  40.3986276  53.4413636  28.7930247  41.2672171  52.9043273
  28.7990074  40.4114474  54.4646995  28.7274226  39.1138207  52.7370969
  28.7176243  38.2799959  53.4390502  27.3564814  39.2432935  52.0840258
  27.1088888  40.1549901  51.2938864  26.4672875  38.3131239  52.4200151
  26.7331885  37.5269537  52.9956299  25.0904265  38.4014297  51.9692537
  24.4556968  38.1662113  52.8235895  24.9173137  39.4327053  51.6616792
  24.7334709  37.4754590  50.8181204  23.5522772  37.2304552  50.5580367
  25.7407429  36.9545099  50.1245598  26.6934820  37.1867505  50.3663281
  25.5110117  36.0842762  48.9763164  24.8296998  36.5658784  48.2749088
  26.8245965  35.8004280  48.2613878  27.3807281  36.7185487  48.0719908
  27.4266993  35.1319237  48.8767530  26.6519640  35.1264530  46.9424773
  26.2017891  35.8423345  45.8445655  25.9499818  36.8961879  45.9632495
  26.0705437  35.2350251  44.6093259  25.7154112  35.8133218  43.7563578
  26.3884948  33.8972688  44.4541126  26.2874686  33.4141689  43.4822545
  26.8395053  33.1689573  45.5487385  27.0938122  32.1146603  45.4397160
  26.9657430  33.7900535  46.7859401  27.3160243  33.2219760  47.6477352
  24.8503851  34.7543252  49.3425182  23.8870515  34.3371201  48.6899951
  25.3648252  34.0885031  50.3790945  26.1570675  34.4603641  50.8832481
  24.8339992  32.7879258  50.7840518  24.6660943  32.1429785  49.9215263
  25.7607828  32.0487229  51.7821826  25.2557364  31.1517861  52.1406957
  27.0591271  31.6599991  51.1037345  27.5650041  32.5565154  50.7453382
  27.7008788  31.1415333  51.8160887  26.8465689  31.0019884  50.2611536
  26.0157704  32.9177507  53.0089732  25.0686633  33.1402082  53.5005044
  26.6681898  32.3864992  53.7019525  26.4929837  33.8486242  52.7026356
  23.4572385  32.8646800  51.4208853  22.8343489  31.8346130  51.6650401
  22.9812961  34.0703206  51.7051923  23.5430698  34.8993334  51.5738630
  21.6496239  34.2219892  52.2721771  21.4560984  33.4219099  52.9866840
  21.5344333  35.5679947  53.0001156  21.6900927  36.3625998  52.2704087
  20.5251766  35.6402275  53.4054345  22.5466670  35.7111074  54.1300893
  22.5794687  34.8312296  55.0133600  23.3150009  36.7011990  54.1344016
  20.5744993  34.1069710  51.1848818  19.3919815  33.9302239  51.4815685
  20.9915404  34.1966932  49.9240893  21.9756886  34.3266114  49.7378830
  20.0745582  34.1202234  48.7865744  19.1395679  34.6259894  49.0275995
  20.6958796  34.7977879  47.5607233  21.6056353  34.2221867  47.3900571
  20.0093941  34.6468419  46.7276249  21.0463017  36.2860773  47.6703956
  21.5583123  36.4732200  48.6142831  21.9550214  36.6712313  46.5172235
  21.4434891  36.4847916  45.5729388  22.2073592  37.7290883  46.5904693
  22.8677081  36.0767903  46.5589763  19.7795138  37.1215528  47.6784669
  19.1611083  36.8365510  48.5296120  20.0402501  38.1770144  47.7566895
  19.2259776  36.9520532  46.7549050  19.7689894  32.6633895  48.4424075
  20.5146680  31.7661113  48.8265562  18.6874179  32.4269757  47.7064860
  18.0959241  33.1819225  47.3898005  18.3437633  31.0596106  47.3051280
  18.2779093  30.4300461  48.1924899  17.0108209  30.9869396  46.5532693
  16.7097507  29.9422340  46.4755054  15.9237227  31.7776489  47.2846217
  16.2238938  32.8226143  47.3623659  14.9882305  31.7092285  46.7293990
  15.7836371  31.3651034  48.2837628  17.1900322  31.5252444  45.2402494
  16.3590962  31.4837881  44.7612640  19.4090171  30.5235961  46.3582729
  20.1795435  31.2922878  45.7730369  19.4409563  29.2041232  46.2008528
  18.7957688  28.6143643  46.7068339  20.4047455  28.5686072  45.3078714
  21.4197103  28.8098893  45.6236695  20.2315828  27.0516144  45.3390756
  19.7290303  26.8559969  46.2863211  19.5620173  26.8043298  44.5152842
  21.4948387  26.1921306  45.2450211  22.0645918  26.2725034  46.1707762
  21.0911702  24.7407156  45.0221847  20.5217358  24.6594682  44.0963110
  21.9851201  24.1208013  44.9539151  20.4773201  24.4015607  45.8566081
  22.3788803  26.6703461  44.1093863  22.6680861  27.7065090  44.2849589
  23.2723367  26.0481768  44.0570186  21.8325201  26.6005556  43.1687914
  20.1734851  29.0862350  43.8977770  21.1138914  29.4042632  43.1809764
  18.9086022  29.1892785  43.5156065  18.1751891  28.8971781  44.1455920
  18.5322774  29.6667267  42.1914011  18.9357562  29.0092057  41.4213555
  16.9991598  29.6787846  42.0733380  16.6271000  28.6590953  41.9738166
  16.5554384  30.1425347  42.9543301  16.4904635  30.4379038  40.8876723
  16.4426960  31.8148972  40.8532986  15.9600732  32.2094401  39.6884716
  15.8465677  33.2701531  39.4646338  15.6884744  31.1372094  38.9659444
  15.3055707  31.1317428  38.0313564  16.0116839  30.0159194  39.6920005
  15.8594114  29.0258094  39.2623535  19.0948569  31.0696272  41.8992476
  19.6959594  31.3088054  40.8490740  18.9050236  31.9966517  42.8303496
  18.3769971  31.7919459  43.6666408  19.3897472  33.3587348  42.6344583
  19.1081112  33.7135806  41.6430629  18.7824083  34.2922452  43.6771045
  18.9308155  33.8502906  44.6623713  19.3130916  35.2427478  43.6221489
  17.3045058  34.5257597  43.4465681  16.8195703  34.1941811  42.3440568
  16.6190813  35.0329143  44.3633279  20.9101220  33.4649288  42.6698889
  21.4885504  34.2862603  41.9599276  21.5568824  32.6377507  43.4919761
  21.0530839  32.0072716  44.0992508  23.0134571  32.6393004  43.5524892
  23.3650034  33.6453575  43.7813199  23.5301614  31.6779201  44.6400970
  22.9440233  30.7626913  44.5570452  24.5724156  31.4640120  44.4033494
  23.4323210  32.2183479  46.0694773  24.0786629  33.0919706  46.1538957
  22.4005934  32.5100094  46.2658791  23.8575569  31.1939274  47.1178747
  24.8775115  30.5272625  46.9714622  23.0667225  31.0676146  48.1776482
  23.3007164  30.4041536  48.9023328  22.2350594  31.6356163  48.2538850
  23.5705881  32.2242177  42.2015479  24.4842671  32.8566795  41.6729046
  23.0087314  31.1614832  41.6352746  22.2671462  30.6562967  42.0988879
  23.4598854  30.6863513  40.3399836  24.5336733  30.5001936  40.3605755
  22.7375332  29.3753399  39.9374349  21.6597706  29.5327079  39.9794159
  23.1358510  28.9715010  38.5267028  24.2134944  28.8134953  38.4840439
  22.6228562  28.0493321  38.2536802  22.8571523  29.7617654  37.8296297
  23.0994744  28.2517076  40.9174523  22.7924770  28.5342723  41.9244338
  22.5867518  27.3351739  40.6255944  24.1766989  28.0862741  40.8995612
  23.1965191  31.7418376  39.2672726  24.0318046  31.9792557  38.3995659
  22.0346280  32.3727854  39.3273640  21.3610891  32.1704826  40.0522904
  21.6894698  33.3680818  38.3230727  21.7155397  32.9195541  37.3299753
  20.2806843  33.9083457  38.5788208  19.5850255  33.0746086  38.4837393
  20.1706425  34.3621737  39.5637223  19.8515660  34.9409172  37.5804683
  20.0132265  36.2943194  37.7902429  19.6083878  36.9548900  36.7186245
  19.6623160  38.0430444  36.6852943  19.1817279  36.0800441  35.8244339
  18.8123181  36.2960406  34.9095668  19.3207387  34.8121082  36.3401621
  19.0182975  33.9473405  35.7495629  22.7015226  34.5203548  38.3607807
  23.1554617  35.0030180  37.3229365  23.0663864  34.9573701  39.5637504
  22.6684593  34.5746525  40.4094930  24.0191538  36.0548806  39.6830692
  23.6616086  36.9157447  39.1181147  24.1869608  36.4665367  41.1479368
  24.4400239  35.5546891  41.6888548  25.0167759  37.1701347  41.2146954
  22.9305800  37.0968786  41.7672681  22.1092058  36.3823323  41.7137057
  23.1882924  37.4643596  43.2200289  24.0092903  38.1792784  43.2743660
  22.2901209  37.9101494  43.6474165  23.4504742  36.5674582  43.7812142
  22.5364241  38.3250300  40.9792585  22.3281653  38.0436692  39.9469970
  21.6448261  38.7700791  41.4209432  23.3516389  39.0482597  41.0007678
  25.3631888  35.6665148  39.0845787  25.9438672  36.4290659  38.3178653
  25.8556630  34.4798149  39.4224492  25.3719292  33.8848267  40.0797847
  27.1457972  34.0396795  38.9135724  27.8883738  34.8235241  39.0627933
  27.6099732  32.7807182  39.6472503  26.7229434  32.1512182  39.7180111
  28.3551787  32.2886193  39.0222645  28.1906922  33.0085414  41.0546195
  27.5263500  33.6669478  41.6143080  28.3240151  31.6674012  41.7934794
  28.9886227  31.0085840  41.2345918  28.7356629  31.8392503  42.7880219
  27.3424429  31.2019094  41.8825518  29.5489612  33.6948879  40.9370446
  29.4295888  34.6539448  40.4330015  29.9620126  33.8571773  41.9326107
  30.2266219  33.0643692  40.3614395  27.1423480  33.7887644  37.4104574
  28.0977553  34.1366568  36.7147543  26.0788045  33.1827326  36.8983495
  25.3113584  32.8637780  37.4722779  26.0151189  32.9409218  35.4644709
  26.8726752  32.3465737  35.1491193  24.7285445  32.1737003  35.1115991
  24.8692567  31.1399160  35.4271767  23.9158378  32.6204568  35.6843265
  24.3846399  32.2087893  33.6345011  24.1065160  33.2320525  33.3821517
  25.2803707  31.9290207  33.0799787  23.2518411  31.2732615  33.2680989
  22.2311587  31.2537326  33.9923786  23.3928947  30.5582090  32.2464352
  26.0504685  34.2870031  34.7437264  26.5909567  34.4094094  33.6448059
  25.4928212  35.3113513  35.3656003  25.0321234  35.2129447  36.2590056
  25.4774026  36.6104377  34.7242035  25.3308436  36.4970125  33.6500739
  24.3313345  37.4533613  35.2877757  23.3913590  37.1534227  34.8245456
  24.2657633  37.3113583  36.3664951  24.5801574  38.8105053  35.0076679
  23.8647910  39.3460207  35.3584871  26.8068152  37.3732465  34.8718451
  27.1745227  38.1553724  33.9805757  27.5261775  37.1454618  35.9675919
  27.2461354  36.4440172  36.6381523  28.6940980  37.9707457  36.2742467
  28.6458375  38.7961617  35.5639943  28.5791386  38.5367265  37.6893449
  28.6349735  37.7229402  38.4123486  29.3945428  39.2375879  37.8682565
  27.6257986  39.0538577  37.7980530  30.0522729  37.2937967  36.1255349
  31.0660850  37.9638814  36.2293059  30.1016168  35.9906710  35.8665724
  29.2692739  35.4534390  35.6698837  31.3896924  35.2784130  35.9501651
  31.7999553  35.3945621  36.9533066  31.2273654  33.7785029  35.6565575
  32.1748331  33.2765930  35.8527475  30.4480120  33.3383964  36.2786624
  30.8661116  33.4716218  34.2364287  29.6153103  33.4155036  33.7140037
  28.7885621  33.6349933  34.3895860  29.6738565  33.0772752  32.3822624
  28.8770461  32.9744282  31.7702043  30.9807473  32.9082702  32.0191167
  31.5375923  32.5680555  30.7835647  30.8674877  32.3978432  29.9408986
  32.9007242  32.4693675  30.7095235  33.3723507  32.2025935  29.7637434
  33.7085897  32.7047478  31.8280374  34.7935820  32.6269472  31.7584783
  33.1569657  33.0431696  33.0558740  33.8308045  33.2126365  33.8957090
  31.7671560  33.1501187  33.1612689  32.4789606  35.8479140  35.0332882
  33.6280293  35.9279543  35.4347826  32.1582299  36.2346336  33.8004481
  31.2205220  36.1774423  33.4295944  33.2262313  36.7000505  32.9164379
  34.0924705  36.0472693  33.0241674  32.7850085  36.6913558  31.4450958
  32.5231527  35.6565547  31.2243754  31.8939174  37.3147466  31.3713351
  33.8381007  37.1805372  30.4345275  33.9571665  38.2587400  30.5413126
  35.1790929  36.4936934  30.6825585  35.0609179  35.4154220  30.5754862
  35.9108900  36.8521413  29.9586186  35.5240969  36.7225168  31.6908801
  33.3639137  36.8853080  29.0204248  32.4206910  37.4002370  28.8380009
  34.1107442  37.2323272  28.3063358  33.2198754  35.8114080  28.9017207
  33.6942826  38.0993264  33.3157548  34.8634291  38.4300456  33.1547877
  32.7877715  38.9071994  33.8634562  31.8274122  38.6073469  33.9523252
  33.1494721  40.2376304  34.3619492  33.6488328  40.7982447  33.5717280
  31.9097182  41.0171721  34.8060865  31.3910469  40.3839158  35.5258544
  32.2746462  41.9132727  35.3080140  30.9511984  41.4131673  33.6982591
  31.4663146  42.1198041  33.0475513  30.6908510  40.5201243  33.1301106
  29.6976011  42.0485900  34.2354720  29.7054598  43.2644956  34.4770702
  28.7014635  41.3374353  34.4266838  34.0736856  40.1230937  35.5604085
  34.9731942  40.9253479  35.7428874  33.7986747  39.1428098  36.4089374
  32.9882619  38.5559537  36.2713502  34.6210103  38.9156213  37.5818734
  34.7977726  39.8462089  38.1211886  33.9529643  37.8958258  38.5234416
  33.6406830  37.0263583  37.9449893  34.9341527  37.4592110  39.6080917
  35.2465491  38.3281337  40.1873001  34.4505715  36.7384362  40.2674350
  35.8070108  36.9988301  39.1452015  32.6930716  38.5089610  39.1354518
  33.0044821  39.0809912  40.0094688  32.2690498  39.1841241  38.3921754
  31.6463433  37.4864844  39.5462295  32.0695168  36.8112065  40.2898853
  30.7836548  37.9995507  39.9712361  31.3340860  36.9143375  38.6725916
  36.0106366  38.4254407  37.1908345  37.0002902  38.8936660  37.7273481
  36.0845954  37.4948298  36.2465715  35.2603251  37.0296544  35.8940242
  37.3731058  37.0941931  35.7266396  37.9975109  36.7301207  36.5425248
  37.2262343  35.9828181  34.6917988  36.5109078  36.3801177  33.9716875
  38.2032047  35.8875424  34.2179303  36.7551128  34.6046863  35.1728066
  35.7423544  34.6692939  35.5706095  36.7714515  33.6603172  33.9768183
  37.7840401  33.5948322  33.5787293  36.4401377  32.6703527  34.2903504
  36.1018793  34.0393591  33.2047428  37.6694682  34.0823173  36.2842628
  37.6520835  34.7752647  37.1254649  37.3199130  33.1036542  36.6130955
  38.6882721  33.9956254  35.9066093  38.1159249  38.2520158  35.0957376
  39.3194494  38.3964660  35.2926839  37.4010927  39.0782586  34.3399177
  36.4095650  38.9388227  34.2075177  38.0425996  40.1633458  33.6281988
  38.9250185  39.7949565  33.1050109  37.0755910  40.7652714  32.5965134
  36.1152813  40.9031315  33.0934028  37.4756336  41.7362118  32.3043823
  36.8863485  39.9026543  31.3594519  37.8667495  39.7279645  30.9162835
  36.4554523  38.9519119  31.6733298  35.8018434  40.6700743  30.1243871
  36.1392238  39.6423019  28.6824840  35.8802644  38.6071328  28.9048890
  35.5439217  39.9920457  27.8390414  37.1977906  39.7053545  28.4303691
  38.5521141  41.2530563  34.5690940  39.6499891  41.7703992  34.3730412
  37.7748004  41.6213974  35.5870972  36.8492244  41.2480331  35.7420404
  38.2485095  42.6729432  36.4672683  38.6345628  43.5011969  35.8730815
  37.1341444  43.1955249  37.4244505  36.2601556  43.4504609  36.8250745
  36.7480060  42.1540737  38.4675874  37.6214381  41.8989572  39.0676978
  35.9690250  42.5581347  39.1141353  36.3769451  41.2590832  37.9681828
  37.6261009  44.4717220  38.1094913  38.4699736  44.1903426  38.7394161
  37.9688051  45.1439229  37.3228534  36.5932919  45.1629800  38.9402224
  36.2504206  44.4915144  39.7274155  37.0260494  46.0570850  39.3889945
  35.7492505  45.4450927  38.3108527  39.4610979  42.1642043  37.2578876
  40.3592703  42.9385910  37.5920096  39.4983965  40.8535550  37.5057815
  38.7300981  40.2540558  37.2404186  40.6461268  40.2520743  38.1648014
  40.8370473  40.7772095  39.1006869  40.4299780  39.2044383  38.3741761
  41.8761620  40.3352849  37.2954665  42.9391808  40.7509679  37.7554108
  41.7172639  39.9665154  36.0254844  40.8402616  39.5692813  35.7202446
  42.7996524  40.0815294  35.0542918  43.6511477  39.4798206  35.3720991
  42.3317586  39.5822409  33.6824054  42.1145666  38.5263702  33.8438483
  41.4052063  40.1144572  33.4671228  43.2902623  39.7300755  32.5007719
  43.5665964  40.7789744  32.3932946  44.5557441  38.8884783  32.7367781
  44.2802395  37.8393255  32.8438974  45.2312291  39.0014619  31.8888067
  45.0539054  39.2273463  33.6451306  42.5876267  39.2822770  31.2219609
  41.7057402  39.9009092  31.0556182  43.2684668  39.3864172  30.3771456
  42.2861733  38.2392557  31.3185605  43.3057880  41.5149227  34.9221611
  44.5035724  41.7546445  34.8080699  42.3841554  42.4658953  34.9262084
  41.4038355  42.2286597  34.9790431  42.7506388  43.8761048  34.8146149
  43.3978778  44.0240458  33.9501530  41.4951982  44.7559881  34.6466259
  40.7597149  44.4765946  35.4010150  41.8541708  46.2142625  34.8096273
  42.5893203  46.4945328  34.0552370  40.9594200  46.8249361  34.6887997
  42.2731614  46.3770410  35.8026286  40.8990744  44.5352716  33.2595838
  40.6248340  43.4866774  33.1440657  40.0118888  45.1574365  33.1416341
  41.6340291  44.8037952  32.5007443  43.5345164  44.3275801  36.0481354
  44.5178975  45.0553094  35.9382781  43.0993802  43.8756955  37.2168847
  42.2390794  43.3487768  37.2652425  43.7947981  44.1747922  38.4574507
  43.8874048  45.2540374  38.5789124  43.0170169  43.6104396  39.6571409
  42.0756716  44.1399570  39.8040410  42.8157372  42.5525242  39.4886132
  43.7727692  43.7039158  40.9598760  44.4275390  42.6839666  41.6060083
  44.3825859  41.6997765  41.1396941  45.0228939  43.1509913  42.7516345
  45.5635593  42.5970498  43.4004251  44.7635295  44.4915426  42.8731316
  45.1523605  45.3957567  43.8645101  45.7560398  45.0317650  44.6958825
  44.7447705  46.6962593  43.7254803  45.0282100  47.4316266  44.4784723
  43.9652518  47.1083635  42.6290157  43.6481778  48.1463036  42.5278030
  43.5778370  46.2117148  41.6477248  42.9779808  46.5829343  40.8167800
  43.9766841  44.8777714  41.7619095  45.2318451  43.6386895  38.4703976
  46.1598684  44.3587639  38.8413582  45.4321464  42.3859869  38.0706431
  44.6801962  41.7628940  37.8129117  46.7865449  41.8505032  38.1210979
  47.3074555  42.2774607  38.9781035  46.7921995  40.3208703  38.2556348
  47.7248490  39.9938429  37.7959423  46.8278010  40.1252185  39.3273404
  45.6432635  39.5676158  37.6472428  44.7144718  39.9526611  38.0681786
  45.6503462  39.7350656  36.5702040  45.7484427  38.0607573  37.9318402
  46.7862216  37.8038849  38.1442797  45.1291567  37.8107993  38.7932956
  45.2960945  37.2734198  36.7852959  45.9834681  37.0103025  36.0936413
  44.0356153  36.8986008  36.6004906  43.1170656  37.2403435  37.4856823
  43.3784442  37.7835453  38.2960606  42.1574489  36.9569173  37.3481870
  43.6977113  36.1747141  35.5412707  44.4036819  35.9066266  34.8705735
  42.7360560  35.8950525  35.4104760  47.6506954  42.2799430  36.9384921
  48.8592779  42.0492534  36.9322083  47.0334181  42.9066995  35.9419831
  46.0275899  42.9983660  35.9444789  47.7692507  43.4171213  34.7965588
  48.6774826  42.8338173  34.6449988  46.9059332  43.3163857  33.5337990
  45.9411218  43.7828486  33.7329236  47.4067345  43.8494217  32.7256092
  46.7078414  41.9643451  33.1562242  46.1655279  41.9292858  32.3648540
  48.2396085  44.8595417  34.9933831  48.9617743  45.4116696  34.1535644
  47.8403806  45.4660139  36.1032816  47.2882314  44.9726399  36.7901678
  48.1308899  46.8741556  36.3332194  47.6558187  47.4821729  35.5633354
  47.5977739  47.3066038  37.6927468  47.7001900  46.4603561  38.3720663
  48.2184674  48.1309360  38.0439107  46.1518691  47.7470174  37.6511970
  45.9978930  48.4113667  36.8008839  45.5078976  46.8733883  37.5503261
  45.7408043  48.6004330  39.1337855  46.2747907  47.3721764  40.3186936
  47.3399774  47.1805947  40.1891837  46.0921450  47.7378381  41.3291553
  45.7181980  46.4483557  40.1610195  49.6156265  47.2210672  36.2472503
  49.9824767  48.2662982  35.7083670  50.4690179  46.3614388  36.7860062
  50.1522824  45.5082630  37.2240347  51.9007678  46.6576899  36.7999917
  52.0582702  47.7358744  36.7715233  52.5418398  46.1027822  38.0761246
  52.4385610  45.0178310  38.0584157  53.5992720  46.3668574  38.0619314
  51.9019991  46.6500242  39.3352017  51.9116946  47.7377882  39.2660913
  50.8709888  46.2974959  39.3641971  52.6184125  46.2183613  40.5976458
  52.6367068  45.0013119  40.8880473  53.1635252  47.1032477  41.2995498
  52.5983693  46.0821123  35.5806232  53.8011034  45.8247474  35.6092426
  51.8387021  45.8775534  34.5102441  50.8465277  46.0615359  34.5531365
  52.3864181  45.3323196  33.2776626  53.4640997  45.4922842  33.2443026
  52.1122521  43.8254465  33.2047279  51.0311120  43.6911728  33.2394533
  52.5074437  43.3557494  32.3040014  52.6757064  43.0665366  34.3660931
  54.0187046  42.7958295  34.4866362  54.2415183  42.1789122  35.6350356
  55.2501091  41.8797025  35.9201974  53.0878435  42.0386534  36.2596593
  52.9507155  41.6030956  37.1605396  52.0904985  42.5823343  35.4874605
  51.0578977  42.5596794  35.8357759  51.8195428  46.0306457  32.0536642
  51.1547532  45.4102131  31.2226725  52.1100594  47.3371332  31.9112683
  52.8239445  48.1811249  32.8883968  53.8809442  47.9149945  32.8935392
  52.4044366  48.0201293  33.8814690  52.5807493  49.5855465  32.3801025
  53.4207747  50.2312711  32.6360245  51.6662906  49.9911913  32.8129061
  52.4442179  49.4248796  30.8842953  53.4196172  49.3257291  30.4079924
  51.8898409  50.2350785  30.4106461  51.6658681  48.1135628  30.7538241
  50.5966045  48.2956291  30.8616458  51.9254063  47.4046092  29.4473618
  53.0062270  46.8728115  29.2231794  50.9060489  47.3736204  28.5990039
  50.0208326  47.8040963  28.8252382  51.0411636  46.7157588  27.3177888
  50.3218435  47.1656896  26.6335081  52.0520135  46.8984115  26.9532068
  50.7995762  45.2191643  27.3740323  50.7782331  44.5621654  26.3337117
  50.6304310  44.6669009  28.5722923  50.6579898  45.2344904  29.4072666
  50.4853961  43.2143603  28.7229066  50.1911135  42.7691829  27.7724783
  51.8175673  42.5924750  29.1642497  52.0728772  43.0138554  30.1365432
  51.6637726  41.5179607  29.2635787  52.9477669  42.8526071  28.1888364
  52.6822346  42.4020957  27.2324720  53.0498155  43.9308560  28.0660864
  54.2614560  42.2731502  28.6722301  54.5100580  42.7032561  29.6424388
  54.1648201  41.1917443  28.7687819  55.3675969  42.5970189  27.6747982
  55.0922498  42.1376933  26.7254276  55.3928262  43.6806375  27.5597618
  56.7141403  42.1102184  28.0899395  56.6910897  41.1060855  28.1961725
  57.3938881  42.3587375  27.3854672  56.9696564  42.5360493  28.9694158
  49.3811045  42.7768183  29.6848848  49.0053129  43.5102428  30.6108325
  48.8585394  41.5755907  29.4367338  49.1877773  41.0454731  28.6425819
  47.7995520  41.0039934  30.2575499  47.4905346  41.7203571  31.0187533
  46.5862474  40.6596722  29.3880904  46.9580125  40.0082431  28.5971857
  45.8742798  40.1114091  30.0050262  45.8911002  41.8753727  28.7638920
  46.6091303  42.4302893  28.1600699  44.7366175  41.4161113  27.8843463
  44.0178944  40.8614789  28.4876032  44.2469327  42.2846097  27.4438692
  45.1172069  40.7729318  27.0908905  45.3832510  42.7893550  29.8771034
  46.2234775  43.1216397  30.4867801  44.8878786  43.6557881  29.4389240
  44.6754309  42.2438720  30.5012332  48.2832055  39.7483222  30.9755180
  48.6226718  38.7464482  30.3360948  48.2932032  39.8122495  32.3011232
  47.9796751  40.6628533  32.7464015  48.7484189  38.7162446  33.1476992
  49.5569534  38.1730758  32.6584766  49.2679127  39.2742081  34.4790436
  49.9462635  40.0740928  34.1821869  48.3917194  39.7032702  34.9651413
  49.9826324  38.3349551  35.4532614  49.3286544  37.4984038  35.6994230
  51.2507781  37.8117393  34.8084429  51.9055053  38.6477384  34.5624011
  51.7615394  37.1424158  35.5007071  50.9984824  37.2682956  33.8978847
  50.3217763  39.0952098  36.7392055  49.4036859  39.4633061  37.1971516
  50.8308746  38.4267796  37.4335550  50.9724268  39.9372682  36.5032169
  47.5877236  37.7616013  33.3994922  46.9843735  37.7552115  34.4687054
  47.2753914  36.9479683  32.4011136  47.7331351  37.0115232  31.5030430
  46.2321456  35.9473629  32.5748290  45.2975982  36.4303777  32.8601658
  46.0095696  35.1866873  31.2723397  46.9621844  34.8343587  30.8767530
  45.3503377  34.3355055  31.4426420  45.3733992  36.0136469  30.1893046
  43.9895495  36.1340233  30.1197303  43.3721436  35.6205894  30.8568162
  43.3982378  36.8911560  29.1342140  42.3126136  36.9788991  29.0915286
  44.1843470  37.5428293  28.1949019  43.7162588  38.1414120  27.4134340
  45.5680143  37.4324459  28.2503656  46.1927092  37.9433021  27.5176430
  46.1528548  36.6668959  29.2453831  47.2376626  36.5721217  29.2934424
  46.6446610  34.9851434  33.6832449  45.8098210  34.5434012  34.4761219
  47.9460221  34.7038358  33.7353046  48.5504173  35.0851972  33.0216034
  48.5429002  33.8750326  34.7763669  48.0996809  34.0513208  35.7564578
  48.3800967  32.3931827  34.4249700  48.8272189  32.1991840  33.4500103
  48.8768795  31.7835544  35.1797286  47.3201661  32.1407299  34.3947377
  50.0252714  34.2213181  34.8671575  50.6123216  34.7137459  33.9077869
  50.6570571  33.9401282  36.0111868  50.0863455  33.4926893  37.2929827
  49.8838545  32.4225267  37.2499759  49.1582513  34.0300005  37.4880130
  51.1722154  33.8386101  38.2861954  51.1474216  33.1474446  39.1286766
  51.0407481  34.8579538  38.6491777  52.4490272  33.7076632  37.5069633
  52.7742861  32.6708862  37.4209456  53.2506101  34.3044731  37.9421442
  52.0828962  34.2532464  36.1275518  52.1780801  35.3390763  36.1309701
  52.9332736  33.6720349  35.0003018  53.9477996  34.2503784  34.6225959
  52.4903923  32.5540906  34.4391023  51.6637579  32.0949115  34.7939678
  53.1991305  31.9370787  33.3227007  54.1791331  32.3989413  33.2027959
  53.3913296  30.4463216  33.5822128  53.9763460  30.0182874  32.7681846
  53.9300411  30.3204251  34.5213826  52.0700637  29.6994764  33.6760246
  51.1241334  30.1434620  34.3376035  51.9976911  28.5564759  33.0092338
  51.1456917  28.0145964  33.0329686  52.7948679  28.2325254  32.4803992
  52.4588730  32.1234198  32.0056062  52.7042041  31.4115202  31.0301840
  51.5391722  33.0761650  31.9797014  51.3083773  33.5999648  32.8118473
  50.8202876  33.3769704  30.7563626  51.3903295  33.0341170  29.8928796
  49.4686252  32.6684847  30.7609410  49.6657832  31.6570509  31.1162292
  48.8142867  33.1799158  31.4669008  48.7922090  32.6045122  29.3962921
  48.5571952  33.6113144  29.0510117  49.7373618  31.9448216  28.4186805
  49.9724876  30.9377419  28.7630715  49.2667789  31.8919110  27.4369203
  50.6554354  32.5283653  28.3499923  47.4856444  31.8365406  29.4742437
  46.8136036  32.3320296  30.1749229  47.0226486  31.8051459  28.4879625
  47.6808910  30.8200574  29.8159157  50.6332007  34.8810006  30.6597575
  49.5131868  35.3871105  30.6805068  51.7547422  35.5864580  30.5758555
  52.6471537  35.1175631  30.6378124  51.7451196  37.0300645  30.4041877
  50.8228124  37.4471161  30.8085594  52.9288505  37.6555905  31.1421473
  52.7805200  37.3624903  32.1814690  53.8262144  37.1738550  30.7538576
  53.0899130  39.1795311  31.0587577  53.1180192  39.4811244  30.0116892
  51.9228675  39.8635774  31.7514651  51.8943835  39.5628126  32.7987607
  52.0449557  40.9448398  31.6876941  50.9910608  39.5743780  31.2654606
  54.3964370  39.5991402  31.6987682  55.2265685  39.1224547  31.1774698
  54.5016864  40.6821522  31.6346688  54.4029209  39.2953065  32.7455451
  51.8368455  37.3427281  28.9264063  52.8861148  37.1285449  28.3144050
  50.7414130  37.8439194  28.3532991  49.9254461  38.0509554  28.9113614
  50.6746264  38.0820457  26.9157045  51.5619801  37.6719073  26.4335333
  49.4304957  37.4084993  26.3105639  48.6032262  38.0173245  26.6753328
  49.5161556  37.5227638  25.2299595  49.1706070  35.9438581  26.6475654
  49.0545019  35.8236468  27.7246771  47.8959672  35.5110296  25.9509365
  48.0114813  35.6305259  24.8736826  47.6932092  34.4648935  26.1802599
  47.0652609  36.1259630  26.2971797  50.3407433  35.0842361  26.2153663
  51.2430044  35.4114137  26.7320664  50.1380965  34.0423921  26.4635530
  50.4842548  35.1795142  25.1390645  50.6289120  39.5733511  26.5894172
  50.0983083  40.3803419  27.3504794  51.1946256  39.9355945  25.4475561
  51.7190855  39.2686830  24.8995869  51.1102073  41.3062323  24.9692710
  50.7070996  41.9471658  25.7533676  52.4936302  41.8218575  24.5808630
  52.3961584  42.8730339  24.3095207  53.1398932  41.7309249  25.4538896
  53.1014152  41.0530663  23.4185866  52.4189425  40.8753117  22.3869572
  54.2662126  40.6237608  23.5295359  50.1704152  41.3758104  23.7783643
  49.7114493  40.3504128  23.2780944  49.8943168  42.5928518  23.3320461
  50.3410352  43.3912114  23.7600225  48.9316868  42.8296522  22.2681518
  47.9232046  42.5982615  22.6109655  48.9819436  44.2944244  21.8584767
  48.8325671  44.8934926  22.7567546  49.9747359  44.4896906  21.4530947
  47.9429870  44.6584919  20.8354522  48.1986500  44.1668864  19.8968036
  46.9762426  44.2949847  21.1838341  47.8704964  46.1528913  20.6178639
  47.7902574  46.6672752  21.5755016  48.7615307  46.4986561  20.0938372
  46.7024128  46.4778710  19.8151673  45.9528052  46.9904482  20.2572673
  46.5743916  46.1455808  18.5373829  47.5489913  45.4865642  17.9314344
  48.3834420  45.2407737  18.4446390  47.4538553  45.2324383  16.9585681
  45.4740652  46.4615245  17.8676612  44.7282815  46.9585273  18.3333812
  45.3869989  46.2036617  16.8950230  49.1716082  41.9523765  21.0383371
  48.2433620  41.3485429  20.5069737  50.4142010  41.8911869  20.5796686
  51.1531082  42.4111439  21.0310666  50.7410760  41.1207515  19.3832188
  50.2091550  41.5203812  18.5198212  52.2472321  41.2066246  19.1133120
  52.4431759  42.1144040  18.5426618  52.7745709  41.2560231  20.0659786
  52.7725015  40.0181260  18.3293291  52.8301017  38.8995265  18.8422338
  53.1656348  40.2563733  17.0800575  53.5236732  39.5005948  16.5137474
  53.1040742  41.1918248  16.7042364  50.3082928  39.6563138  19.5129682
  49.8670409  39.0426452  18.5434154  50.4226877  39.0978472  20.7124546
  50.7808866  39.6247534  21.4961400  50.0945882  37.6920085  20.9167928
  50.4951503  37.0909762  20.1004538  50.7037955  37.2032948  22.2259710
  50.3254296  37.8337176  23.0306483  50.3786146  36.1754483  22.3868713
  52.2132365  37.2571329  22.2119919  52.5763207  36.5701238  21.4476038
  52.5267120  38.2717690  21.9663321  52.8216856  36.8726554  23.5314296
  52.7655256  37.6306858  24.4942717  53.4155652  35.6867848  23.5860930
  53.8412203  35.3778505  24.4483451  53.4390522  35.0988590  22.7651831
  48.5943214  37.4410351  20.9143557  48.1521220  36.3157480  20.6924417
  47.8141171  38.4879866  21.1579633  48.2022527  39.3990516  21.3564841
  46.3696355  38.3434289  21.1439204  46.1113760  37.4088627  21.6419036
  45.9337515  39.1789201  21.6916969  45.8030606  38.3261300  19.7377691
  44.6356259  38.0094697  19.5300881  46.6406148  38.6683446  18.7663679
  47.5787679  38.9697668  18.9879818  46.2384380  38.6349436  17.3664611
  45.2182680  39.0046391  17.2631278  47.1604066  39.5140358  16.5357073
  48.1730897  39.1336322  16.6693685  46.8632113  39.3963140  15.4936340
  47.1193354  40.9752291  16.9079225  46.0848180  41.3173447  16.8790836
  47.5123643  41.0928829  17.9177679  47.9496047  41.7973900  15.9444883
  49.0023140  41.5510147  16.0830568  47.6518928  41.5565085  14.9239771
  47.7411928  43.2702018  16.1942857  46.6716970  43.4740114  16.1419326
  48.1053549  43.4980968  17.1960586  48.4554670  44.1165735  15.2035025
  48.1178664  43.9058625  14.2752103  48.2874360  45.0909033  15.4097719
  49.4465480  43.9281826  15.2521485  46.2936554  37.2125667  16.8391357
  45.4638415  36.8058738  16.0243721  47.2862263  36.4637538  17.3081563
  47.9683377  36.8611570  17.9381515  47.4247323  35.0657436  16.9353472
  47.7363914  34.9880300  15.8937482  48.4771024  34.3865167  17.8121812
  48.1198095  34.3739640  18.8418819  48.6156323  33.3630527  17.4637118
  49.7135167  35.0783001  17.7495689  50.3570963  34.6344317  18.3066918
  46.0829658  34.3819041  17.1258494  45.7016751  33.5045634  16.3527596
  45.3632719  34.8042515  18.1581097  45.7188198  35.5230169  18.7721630
  44.0681028  34.2255212  18.4552596  44.0102569  33.1839287  18.1392880
  43.7713915  34.2990569  19.9626401  43.5361077  35.3281642  20.2340785
  42.5973368  33.4091343  20.2979302  42.8320650  32.3797176  20.0271816
  42.3918145  33.4652877  21.3669053  41.7199259  33.7394669  19.7419337
  45.0045416  33.8970618  20.7631059  45.8268232  34.5730629  20.5286331
  44.7810693  33.9533984  21.8284631  45.2888863  32.8768244  20.5054924
  42.9582013  34.9467372  17.6819005  42.6154128  36.0948779  17.9725945
  42.4032187  34.2431599  16.7021627  42.7484640  33.3076094  16.5420052
  41.3537297  34.7540379  15.8234980  41.7858828  35.3555772  15.0238148
  40.6041088  33.5764473  15.1987214  39.7657765  33.3454712  15.8559491
  40.2262459  33.9132171  14.2333687  41.4577604  32.3232036  15.0024638
  42.2702092  32.3545313  15.7284433  40.8287285  31.4550248  15.1991453
  42.0354817  32.2226380  13.6000154  41.8561972  33.1851357  12.8188903
  42.6648878  31.1851588  13.2831402  40.3569043  35.6576771  16.5447193
  39.6291292  35.2152320  17.4292620  40.3110428  36.9202327  16.1317689
  40.9731097  37.2576930  15.4477460  39.3163388  37.8490220  16.6454812
  39.4693005  38.7710803  16.0846690  38.3535140  37.4154376  16.3751621
  39.3152499  38.1702945  18.1405815  38.2431881  38.4418276  18.6966141
  40.4724115  38.1541008  18.8016593  41.3366437  37.8740840  18.3603061
  40.4920541  38.4616803  20.2257052  39.4730909  38.5586904  20.6004082
  41.1926249  37.3377603  20.9971107  40.5718078  37.1208901  21.8663935
  41.2100437  36.4697450  20.3380613  42.5841754  37.6512045  21.4446828
  43.1934748  37.8225685  20.5572768  42.5492667  38.5621276  22.0422632
  43.3303382  36.3117843  22.4354420  43.0622075  36.9055795  24.0663988
  41.9927355  37.0276526  24.2379414  43.4656754  36.1916486  24.7844635
  43.5615659  37.8664920  24.1904540  41.1458092  39.8090193  20.5062549
  41.0364280  40.3420832  21.6026584  41.8068663  40.3711372  19.4998922
  41.8326559  39.9176701  18.5977825  42.5797859  41.5958041  19.6810418
  43.2900191  41.5061051  20.5030041  43.3542931  41.9856900  18.3982333
  43.8664173  41.1041795  18.0125297  42.4096779  42.5171980  17.3492016
  41.8974891  43.3990524  17.7340347  42.9725499  42.7857758  16.4552544
  41.6754218  41.7513903  17.0991852  44.4237562  42.9986081  18.7640621
  45.1079111  42.5592664  19.4900187  44.9775368  43.2823292  17.8691158
  43.9549644  43.8827069  19.1961551  41.7493255  42.8106905  20.1418156
  42.2456916  43.6329057  20.9104512  40.4905109  42.9301108  19.7074534
  40.0923970  42.2560721  19.0692712  39.6456595  44.0508606  20.1563864
  40.1140930  44.9879335  19.8554483  38.2361156  43.9940676  19.5587130
  37.7515026  43.1200254  19.9937989  37.7233072  44.8965028  19.8914865
  38.1733076  43.9060987  18.0485919  37.1506959  44.1287696  17.7439877
  38.8478469  44.6514278  17.6271889  38.5595818  42.5398641  17.5476765
  38.1993141  41.5370703  18.2022090  39.2324718  42.4729406  16.5044510
  39.4935641  44.0334568  21.6617027  39.7183634  45.0481954  22.3262603
  39.1094266  42.8716681  22.1839597  38.9835955  42.0768718  21.5735789
  38.8889066  42.6872990  23.6129499  38.1251361  43.3879742  23.9503044
  38.4406787  41.2436289  23.9335032  39.2784966  40.5630475  23.7819436
  37.9735584  41.1591090  25.3816110  37.1353984  41.8391211  25.5338345
  37.6584267  40.1394889  25.6033488  38.7922629  41.4381788  26.0448924
  37.3052356  40.8208270  23.0063950  37.6407565  40.9730167  21.9805467
  37.1184307  39.7600233  23.1734248  36.0617016  41.5805687  23.2344405
  36.2476187  42.6414852  23.0671354  35.2919277  41.2339684  22.5449367
  35.7252940  41.4284935  24.2600149  40.1920267  42.9373816  24.3626335
  40.2083451  43.5800972  25.4079279  41.2814239  42.4113223  23.8121545
  41.1897161  41.8612630  22.9700595  42.6130323  42.5767000  24.3897930
  42.6877063  42.0444853  25.3380917  43.6541830  41.9979198  23.4184200
  43.2067452  41.1515427  22.8973207  43.9732714  42.7443403  22.6910005
  44.9040983  41.4826087  24.0839213  45.8741164  42.3616104  24.5345033
  45.7057243  43.4330375  24.4259314  47.0495585  41.8973704  25.1184296
  47.8028006  42.6037682  25.4673266  47.2600449  40.5419373  25.2550516
  48.1785892  40.1727595  25.7112140  46.2978855  39.6464177  24.8096080
  46.4595490  38.5737628  24.9162683  45.1249486  40.1192995  24.2258872
  44.3690728  39.4166806  23.8750622  42.8797515  44.0744992  24.6430669
  43.2343916  44.4801384  25.7524416  42.6763188  44.8956416  23.6141727
  42.3832957  44.5229653  22.7223491  42.9158594  46.3341400  23.7193561
  43.9369606  46.5170751  24.0539998  42.7205956  47.0024031  22.3630322
  41.7404394  46.7116575  21.9850641  42.7471472  48.0821353  22.5099114
  43.7886308  46.6018342  21.3604030  44.9644524  46.4715605  21.7641978
  43.4570773  46.4199769  20.1696733  42.0052161  46.9935499  24.7503252
  42.4382576  47.8590848  25.5106294  40.7485824  46.5737202  24.7958094
  40.3918474  45.9015813  24.1316794  39.8336697  47.1127926  25.7909364
  39.8031044  48.1999254  25.7180849  38.4223091  46.5673296  25.5607943
  38.4729762  45.4833098  25.6629367  37.7848245  46.9762146  26.3447117
  37.8396161  46.9231452  24.1935120  38.0034468  47.9866776  24.0198482
  38.3704431  46.3459131  23.4364599  36.0759702  46.5690320  24.0799774
  36.0581839  44.9686905  23.3329522  36.5917570  44.2636524  23.9703846
  35.0274572  44.6368023  23.2082385  36.5443464  45.0165700  22.3585524
  40.3118333  46.7618981  27.1988436  40.2529035  47.5903555  28.1194677
  40.8013021  45.5374958  27.3632826  40.8445585  44.8819528  26.5961506
  41.2542952  45.0946212  28.6784531  40.4775863  45.2833058  29.4195473
  41.5609226  43.5953009  28.6622536  42.1358379  43.4433889  27.7487470
  42.1757082  43.3382116  29.5248333  40.3170995  42.7008498  28.6372079
  39.5807144  43.1405398  27.9645189  40.6726245  41.2865477  28.1529658
  41.4086691  40.8460037  28.8254673  39.7745959  40.6688512  28.1431461
  41.0871631  41.3401141  27.1462937  39.6877003  42.6740206  30.0221072
  39.4031846  43.6854755  30.3121229  38.8024210  42.0382855  30.0071813
  40.4059386  42.2790530  30.7406009  42.4920579  45.8963175  29.0671426
  42.6198374  46.3303749  30.2143154  43.3777883  46.1239620  28.0976775
  43.2740005  45.6762366  27.1983058  44.5565739  46.9616638  28.3239038
  45.1442840  46.5558380  29.1473122  45.4378244  47.0053614  27.0667558
  44.7600534  47.2297956  26.2431327  46.1727184  47.8049418  27.1600400
  46.1582099  45.6785919  26.7891095  45.4202937  44.8767798  26.7630755
  46.8918943  45.7309489  25.4680690  47.6303532  46.5322792  25.4935080
  47.3945790  44.7797414  25.2931029  46.1804109  45.9186247  24.6639113
  47.1176411  45.3786523  27.9388712  46.5567113  45.3023400  28.8703397
  47.6322997  44.4371374  27.7470965  47.8496432  46.1821049  28.0209433
  44.1940488  48.3765829  28.7507732  44.7475649  48.9039518  29.7131780
  43.2490087  48.9852868  28.0420189  42.8291149  48.5261747  27.2464030
  42.8243303  50.3372661  28.3600603  43.6765697  51.0157546  28.3221069
  41.7636439  50.8196764  27.3455088  40.9000912  50.1553744  27.3783660
  41.4518427  51.8328610  27.5991568  42.1896267  50.8116138  26.3422278
  42.2654822  50.3860962  29.7761558  42.5866162  51.2924871  30.5427446
  41.4372167  49.4071558  30.1307499  41.1584558  48.6919139  29.4743805
  40.8905011  49.3575805  31.4787704  40.3318329  50.2741339  31.6682930
  39.9427513  48.1593917  31.6536297  40.5339266  47.2450857  31.7051710
  39.1287101  48.3057439  32.9216849  38.5368766  49.2196537  32.8706785
  38.4639787  47.4485014  33.0282989  39.7983566  48.3545980  33.7803394
  39.0520599  48.1073665  30.5398900  38.4563044  47.3614336  30.6411816
  42.0193660  49.2524459  32.4974092  41.9719164  49.8864234  33.5488910
  43.0448783  48.4673134  32.1848897  43.0641841  47.9328523  31.3281063
  44.1638485  48.3267779  33.1145910  43.7952975  48.0008280  34.0872297
  45.1653512  47.2930436  32.6003151  44.6177466  46.4833676  32.1179738
  45.8212168  47.7712718  31.8728275  45.9445929  46.7679732  33.6672403
  46.5654859  46.1221312  33.3223057  44.8736822  49.6664519  33.3306625
  45.2038149  50.0308781  34.4621928  45.0959139  50.4018959  32.2442223
  44.8474747  50.0413973  31.3340476  45.7067253  51.7283347  32.3214471
  46.6996167  51.6502479  32.7643559  45.8398920  52.3427955  30.9317059
  44.8621849  52.7023640  30.6109277  46.5356823  53.1802838  30.9825915
  46.3178943  51.3895150  30.0052157  46.3943102  51.7957516  29.1387677
  44.8873521  52.6728921  33.1779953  45.4284055  53.3981199  34.0108140
  43.5776631  52.6623540  32.9505427  43.2122509  52.1034331  32.1927956
  42.6452228  53.4681633  33.7258829  42.8538581  54.5292178  33.5890114
  41.2126662  53.1836535  33.2475975  41.1754296  53.4848412  32.2006979
  41.0759005  52.1046808  33.3197983  40.1068044  53.8863512  34.0158673
  39.1473988  53.5215750  33.6490156  40.2097322  53.6375438  35.0720883
  40.1748499  55.3923054  33.8423481  41.1336880  55.7463144  34.2210381
  40.0948073  55.6273320  32.7810022  39.1038842  56.0851032  34.5577289
  38.2894595  55.5471542  34.8173876  39.1430267  57.3729306  34.8824570
  40.1962605  58.1063361  34.5582906  40.9690510  57.6839553  34.0638320
  40.2222192  59.0849136  34.8069106  38.1331596  57.9319389  35.5302927
  37.3274888  57.3761653  35.7795122  38.1729130  58.9116822  35.7724114
  42.7854594  53.1746663  35.2242327  42.9392977  54.0945005  36.0295052
  42.7465968  51.8977994  35.5979527  42.5686182  51.1705040  34.9201148
  42.9328232  51.5113774  36.9981502  42.1336452  51.9371665  37.6048770
  42.9048478  49.9852576  37.1516261  43.3775036  49.5114681  36.2912662
  43.4321768  49.6955431  38.0605208  41.5193291  49.4065574  37.2546498
  40.4100936  50.2256383  37.2479406  40.5441700  51.3049409  37.1756266
  39.1327163  49.6890542  37.3320526  38.2651846  50.3489271  37.3244861
  38.9597393  48.3222388  37.4251740  37.9566906  47.9004107  37.4888463
  40.0566147  47.4927220  37.4374797  39.9285597  46.4129056  37.5129685
  41.3330212  48.0371155  37.3530995  42.2057869  47.3842262  37.3638526
  44.2503344  52.0249446  37.5676401  44.2951814  52.5118847  38.6942310
  45.3144701  51.8885847  36.7815827  45.2058251  51.4381847  35.8841222
  46.6482686  52.3528280  37.1683820  46.9675053  51.8675089  38.0906902
  47.6478539  52.0007206  36.0572350  47.4752296  50.9516909  35.8167422
  47.3776943  52.6184990  35.2008101  49.1150058  52.2089252  36.3883380
  49.3457231  53.2702546  36.2964128  49.2895207  51.8873034  37.4150833
  50.0164395  51.4059002  35.4408907  51.0553544  51.6603577  35.6506670
  49.8582350  50.3437305  35.6276159  49.7428146  51.6793560  34.0319105
  49.9659703  52.6041476  33.6927034  49.2334824  50.7962682  33.1783077
  48.9378966  49.5684493  33.5827104  49.1007036  49.3036615  34.5436897
  48.5513206  48.9037259  32.9278810  49.0099878  51.1436609  31.9174938
  49.2278896  52.0802997  31.6087438  48.6229777  50.4698777  31.2722511
  46.5975921  53.8639228  37.3840770  46.9561612  54.3604828  38.4420611
  46.1090004  54.5729682  36.3752966  45.8441174  54.0839046  35.5322348
  45.9908441  56.0217846  36.3976580  46.9730925  56.4847640  36.4921957
  45.3512974  56.4906835  35.0799418  46.1352348  56.4474753  34.3238503
  44.5742312  55.7653598  34.8387494  44.7518604  57.8827787  35.1068353
  43.8462000  57.8342677  35.7114234  45.4761025  58.5384465  35.5902349
  44.3369031  58.5584238  33.4518573  42.7815451  57.6934415  33.0708571
  42.0364993  57.9334269  33.8294167  42.4189550  58.0105351  32.0930633
  42.9563646  56.6175914  33.0615885  45.1828457  56.5197916  37.5923619
  45.4434719  57.6030653  38.1205912  44.2006665  55.7378959  38.0334254
  44.0179070  54.8319968  37.6259391  43.3469502  56.1894478  39.1259443
  43.2398677  57.2732598  39.0814010  41.9594649  55.5576649  39.0327249
  42.1036549  54.4779700  38.9931334  41.4286462  55.8194895  39.9480278
  41.1563832  55.9978248  37.8466575  41.0375934  57.0813326  37.8458064
  41.6387142  55.6849900  36.9205942  39.5453591  55.2299369  37.9588641
  38.7721227  56.2205742  39.2444578  38.7334831  57.2626223  38.9270593
  37.7598990  55.8581344  39.4237371  39.3535049  56.1424471  40.1631482
  43.9322311  55.8347858  40.4764346  43.4176150  56.2733613  41.5037178
  44.9766190  55.0146684  40.4900513  45.4050992  54.6785411  39.6394501
  45.5514391  54.6077757  41.7557800  46.4836103  54.0665440  41.5938410
  45.8469030  55.8476970  42.5953385  45.7687601  56.7231521  41.9506903
  45.1083972  55.9181010  43.3939326  47.2196427  55.8247135  43.2106235
  47.5590994  54.9136286  43.9694643  48.0250668  56.8368752  42.8955846
  48.9585696  56.8737297  43.2793997  47.6988957  57.5632428  42.2742125
  44.5115158  53.7511978  42.4646740  44.2889288  53.9050563  43.6712260
  43.8601036  52.8726688  41.7062105  44.0435797  52.8167408  40.7145916
  42.8611009  51.9807360  42.2740919  42.0282521  52.5684524  42.6601639
  42.3230022  51.0005386  41.2175083  41.9207447  51.6034836  40.4034166
  43.1448733  50.3893759  40.8445361  41.2149345  50.0858547  41.7749393
  41.5744544  49.5620002  42.6606157  40.0232383  50.9464656  42.1461778
  39.6628483  51.4703140  41.2608526  39.2281393  50.3152713  42.5430557
  40.3207485  51.6734225  42.9019039  40.8041653  49.0334259  40.7680330
  41.6658773  48.4155711  40.5154317  40.0212838  48.4068944  41.1954160
  40.4290535  49.5187104  39.8669842  43.4782094  51.1854582  43.4202056
  44.4630027  50.4755792  43.2277689  42.8892925  51.3024641  44.6036212
  42.0943561  51.9161212  44.7113267  43.3761461  50.5889256  45.7786898
  44.4600506  50.4842954  45.7307008  43.0148962  51.3671042  47.0491018
  41.9270125  51.4099523  47.1017553  43.3969067  50.7964088  47.8955501
  43.5800875  52.7780310  47.0930610  43.2227312  53.3304395  46.2240143
  43.2306691  53.2668269  48.0025044  45.0972045  52.7930089  47.0868259
  45.7313203  52.3823856  48.0591503  45.6873684  53.2636473  45.9888136
  46.6954471  53.2947352  45.9348489  45.1239293  53.5871442  45.2155170
  42.7845766  49.1787458  45.8594087  41.6732521  48.9320701  45.3872531
  43.5382895  48.2600873  46.4606917  44.4577598  48.4908958  46.8091185
  43.0584291  46.9000708  46.6320457  42.9542973  46.4593629  45.6405659
  43.8137792  46.3519826  47.1952019  41.7321536  46.7992161  47.3583126
  40.8983992  45.9677248  47.0149499  41.5313238  47.6558394  48.3523809
  42.2745588  48.2822243  48.6268674  40.2862200  47.6996801  49.0942485
  40.0607464  46.7141584  49.5016891  40.3976474  48.6985064  50.2576293
  40.7707452  49.6301006  49.8321536  39.3860122  48.8509313  50.6337422
  41.3137641  48.2598456  51.4138160  41.0908934  48.8998611  52.2675195
  41.0681982  47.2269870  51.6607970  42.8008348  48.3626149  51.0748350
  43.2250376  49.3899995  50.4947912  43.5476976  47.4081746  51.3860995
  39.1093774  48.0894071  48.1913866  38.0080961  47.5469813  48.3256394
  39.3437834  49.0336672  47.2798140  40.2630561  49.4443014  47.1997107
  38.2971299  49.4970644  46.3730149  37.3921627  49.7142382  46.9404381
  38.7327334  50.7716533  45.6379966  39.6611339  50.5301036  45.1204780
  37.9552112  50.9892895  44.9057441  38.9488162  51.9892537  46.5250674
  37.9913302  52.2584981  46.9709698  39.6491238  51.7082237  47.3116362
  39.5026505  53.1807686  45.7545639  40.5123195  53.0081447  45.0455799
  38.9314863  54.2880785  45.8506959  38.0276860  48.4031934  45.3518709
  36.8861754  48.1878913  44.9405224  39.0874564  47.7076863  44.9597923
  40.0051640  47.9556942  45.3009728  38.9806594  46.6287966  43.9875514
  38.5568487  47.0054311  43.0566217  40.3666889  46.0485714  43.6945841
  40.9034080  46.7127127  43.0171269  40.9389051  45.9291309  44.6145856
  40.3286488  44.6961377  43.0320368  39.8697813  44.5637491  41.7365312
  39.5512835  45.4565597  41.1984343  39.8100165  43.3271284  41.1206355
  39.4445927  43.2434789  40.0971273  40.2178442  42.1866830  41.8104172
  40.1735544  41.2073756  41.3338721  40.6801661  42.3036126  43.1056314
  41.0010216  41.4175171  43.6533420  40.7365427  43.5586351  43.7140510
  41.1040169  43.6529092  44.7358998  38.0309614  45.5157865  44.4386258
  37.1780282  45.0814464  43.6668754  38.1721433  45.0490141  45.6793873
  38.8766295  45.4167448  46.3027433  37.3253779  43.9581740  46.1573760
  37.2683238  43.1556831  45.4219492  37.8157001  43.3612008  47.5074345
  37.1242135  42.5801778  47.8235808  39.1941261  42.7771588  47.3508367
  39.8863134  43.5577406  47.0351315  39.5242490  42.3631120  48.3035615
  39.1714199  41.9870891  46.6002531  37.7945605  44.4383167  48.6151491
  36.7778664  44.8104521  48.7414439  38.1406514  44.0029971  49.5526018
  38.4502291  45.2623919  48.3339027  35.8795216  44.4114792  46.3418854
  34.9673982  43.6081281  46.2327800  35.6622561  45.6859836  46.6399398
  36.4261038  46.3197140  46.8270809  34.2972156  46.2067350  46.7061157
  33.7091962  45.5961189  47.3913021  34.2790119  47.6513106  47.2014850
  35.0777861  48.2136057  46.7178702  33.3182679  48.1074621  46.9627451
  34.5135007  47.8774229  48.9843919  34.4311728  49.2047730  48.9682070
  33.6576239  46.1649112  45.3236515  32.4987697  45.7724692  45.1714008
  34.4380194  46.5717482  44.3266803  35.3881619  46.8567650  44.5166647
  33.9618571  46.6340521  42.9573795  33.0820381  47.2752363  42.9035231
  35.0350122  47.2022528  42.0385851  35.9296926  46.6211014  42.2619890
  34.7172829  47.0003680  41.0156528  35.3435339  48.6897511  42.1911145
  35.7214678  48.8918845  43.1933165  36.4034789  49.0694169  41.1622878
  36.0260688  48.8679851  40.1597482  36.6376769  50.1298692  41.2555238
  37.3052895  48.4821204  41.3352642  34.0676009  49.5292388  41.9911683
  33.3241577  49.2442089  42.7355805  34.3065448  50.5867805  42.1034742
  33.6679340  49.3516137  40.9927622  33.5825204  45.2579648  42.4722080
  32.5631112  45.0871031  41.8130182  34.4177170  44.2755390  42.7861113
  35.2740849  44.4496823  43.2924782  34.1364378  42.9151246  42.3539312
  33.9763498  42.8903093  41.2760373  35.3149804  42.0081127  42.6926384
  36.2261758  42.5867036  42.5408003  35.2274257  41.7387149  43.7451873
  35.3706344  40.7557555  41.8570273  34.3516067  40.4237383  41.6584123
  35.8669375  40.9873631  40.9146138  36.1283357  39.6578876  42.5687553
  35.5642961  39.3689085  43.4555752  36.2100188  38.8038115  41.8964597
  37.4963588  40.1063604  42.9727875  38.0714563  40.3745550  42.0865398
  37.4195273  40.9717495  43.6310410  38.1811191  38.9956885  43.6912731
  38.2527991  38.1938442  43.0813490  39.1062382  39.2928476  43.9668651
  37.6486049  38.7473086  44.5127566  32.8522756  42.3966650  43.0089893
  32.0627764  41.6915015  42.3806850  32.6320180  42.7634820  44.2632831
  33.3134427  43.3101327  44.7701683  31.4132932  42.3654312  44.9548606
  31.2535108  41.2938647  44.8352199  31.5192608  42.6805466  46.4499573
  31.7314728  43.7430173  46.5692102  30.5670187  42.4451759  46.9252841
  32.5504575  41.9220941  47.0577840  32.5971093  42.1366380  47.9923397
  30.1970743  43.0737013  44.3869522  29.1001786  42.5359878  44.3815427
  30.3858726  44.2984211  43.9208583  31.2693931  44.7783198  44.0167129
  29.2810783  45.0092705  43.3118781  28.4108150  44.9351969  43.9639933
  29.6300016  46.5025538  43.0839430  30.6334913  46.5736928  42.6643621
  28.6249388  47.1435927  42.1170884  27.6212084  47.0732464  42.5362271
  28.8826472  48.1919522  41.9666573  28.6561998  46.6214597  41.1607939
  29.5907269  47.2432589  44.4282582  28.5552704  47.2369973  44.7686864
  30.2056175  46.6752784  45.1264038  30.0962669  48.6855855  44.3607869
  29.4815331  49.2543447  43.6631372  30.0360933  49.1388908  45.3502274
  31.1318801  48.6926258  44.0208521  28.8903265  44.3463216  42.0035243
  27.7063278  44.1646194  41.7287766  29.8889970  43.9495331  41.2203357
  30.8457069  44.1736002  41.4540010  29.6311421  43.2427710  39.9785237
  28.9965928  43.8258433  39.3110860  30.9550827  42.8932538  39.2565707
  31.6290595  42.4183978  39.9695695  30.6965492  41.9216270  38.0566662
  30.0229754  42.3960038  37.3429676  31.6417130  41.6907352  37.5652854
  30.2446898  41.0006549  38.4250854  31.6395799  44.1919944  38.7975136
  30.9466086  44.7012642  38.1277854  31.7999293  44.8023776  39.6862317
  32.9675504  43.9755601  38.0844306  32.8079199  43.3656032  37.1952902
  33.3854044  44.9392160  37.7931152  33.6612402  43.4667143  38.7537364
  28.8114063  41.9718970  40.2283847  27.7929552  41.7502945  39.5647850
  29.2491276  41.1551969  41.1874494  30.1147422  41.3632027  41.6644654
  28.5475270  39.9208341  41.5322262  28.5215360  39.2538241  40.6705295
  29.2730811  39.2038016  42.6886957  30.2337672  38.8920160  42.2788528
  29.4373068  39.9205429  43.4933148  28.5298406  37.9781186  43.2392996
  27.5174250  38.2625901  43.5259903  28.4687814  36.8990519  42.1597552
  29.4808951  36.6137154  41.8728618  27.9417836  36.0268292  42.5465388
  27.9400357  37.2855566  41.2884674  29.2409059  37.4461516  44.5124902
  29.2550104  38.2258835  45.2740141  28.7039961  36.5771682  44.8928809
  30.2637220  37.1613324  44.2658647  27.0811595  40.1499224  41.9066042
  26.1938214  39.4244714  41.4555510  26.8192351  41.1657219  42.7230594
  27.5556306  41.7787137  43.0425310  25.4740594  41.3920399  43.2157330
  24.9579068  40.4408232  43.3456274  25.5276980  42.1098341  44.5708280
  26.1087535  43.0185056  44.4133806  24.5054655  42.3750443  44.8406507
  26.1549946  41.2943811  45.6966399  27.1615748  40.9844348  45.4158723
  26.2213280  42.1592351  46.9365905  25.2150096  42.4692111  47.2182587
  26.6678592  41.5913685  47.7528246  26.8289639  43.0409814  46.7331143
  25.3200249  40.0485257  45.9657623  25.2753868  39.4385429  45.0635273
  25.7754393  39.4722782  46.7711429  24.3111039  40.3422665  46.2554063
  24.6004187  42.2087403  42.2571995  23.3727733  42.1282379  42.3317119
  25.2114066  42.9986127  41.3784063  26.2171991  43.0141291  41.2876317
  24.4299540  43.9202021  40.5639029  23.4399288  44.0474895  41.0017925
  25.1135273  45.2945833  40.4874000  25.1586335  45.7238072  41.4883153
  26.1251862  45.1574727  40.1055009  24.3763785  46.2647934  39.5747986
  24.7944370  46.4871209  38.4429123  23.2822951  46.8367445  40.0579131
  22.7618814  47.4871565  39.4867446  22.9742269  46.6194342  40.9949142
  24.1745599  43.4047786  39.1387947  23.1436756  43.7099953  38.5504407
  25.0948425  42.6236023  38.5803402  25.8952151  42.3107677  39.1110356
  25.0208244  42.2687168  37.1613393  25.0285432  43.1692326  36.5472457
  26.2247338  41.4094906  36.7824902  26.3567797  40.6195825  37.5218875
  26.0612357  40.9641961  35.8011232  27.3840871  42.2187039  36.7454280
  28.1425184  41.6804562  36.5073709  23.7217506  41.5598049  36.7618332
  23.1343541  41.8667836  35.7196152  23.2647179  40.6190675  37.5824667
  23.7224354  40.4122110  38.4587113  22.0764439  39.8568326  37.2278165
  21.8952292  40.0085764  36.1637515  22.2946664  38.8049567  37.4123037
  20.8291087  40.2459646  38.0019929  19.7863663  39.6059262  37.8487218
  20.9191104  41.2813998  38.8360976  21.7596159  41.8394104  38.8837842
  19.8034486  41.6302703  39.7175453  19.4460023  40.7482371  40.2489104
  20.1912130  42.7142175  40.7597555  21.1553765  42.4551821  41.1972355
  20.2849900  44.0817064  40.1004028  19.3210057  44.3416516  39.6630658
  20.5577093  44.8276543  40.8469190  21.0435533  44.0571702  39.3180465
  19.1754002  42.7338216  41.8713463  19.1486414  41.7583750  42.3570314
  19.4496548  43.4952633  42.6014768  18.1916160  42.9620331  41.4612377
  18.6320058  42.1583387  38.8971365  17.4707759  41.9849579  39.2744551
  18.9404384  42.7920318  37.7686347  19.9060833  42.9133619  37.4986195
  17.9057714  43.3800032  36.9222643  17.1310392  43.8339288  37.5401970
  18.5158617  44.4657912  36.0239991  19.1887948  43.9808523  35.3168254
  17.6942162  44.9329043  35.4810405  19.2748665  45.5236934  36.7986813
  18.6384067  46.2872637  37.7710327  17.5778036  46.1191895  37.9580395
  19.3243995  47.2444332  38.4943131  18.8070448  47.8409734  39.2457023
  20.6663137  47.4548363  38.2502294  21.3450326  48.4013223  38.9907711
  20.7880169  48.8428702  39.6360374  21.3261326  46.7123335  37.2847712
  22.3850414  46.8782640  37.0865803  20.6288405  45.7518054  36.5679751
  21.1404811  45.1601073  35.8088853  17.1987085  42.3260010  36.0656930
  16.2115379  42.6218125  35.4032130  17.6979493  41.0957072  36.0716934
  18.5308789  40.8645600  36.5940903  17.0806966  40.0526856  35.2545502
  16.1705706  40.4334493  34.7910969  18.0359159  39.5635581  34.1397784
  17.5346996  38.7928510  33.5542076  18.4224654  40.7192721  33.2305663
  18.9241818  41.4902245  33.8153847  19.0945906  40.3600604  32.4512629
  17.5261317  41.1372359  32.7723166  19.2171741  38.9977520  34.7244129
  19.8057040  38.6962102  34.0284923  16.6069230  38.8332287  36.0439883
  16.7162035  37.7037856  35.5656632  16.0743552  39.0516586  37.2436507
  16.0680423  39.9795599  37.6424722  15.5253294  37.9542968  38.0350601
  16.1714415  37.0803877  37.9518650  15.4280083  38.3508952  39.5065098
  15.2893977  39.4284243  39.5949250  14.5899728  37.8374069  39.9778127
  16.6506960  38.0070307  40.3111432  17.3034503  36.7939951  40.1335549
  16.9175816  36.0853436  39.4007396  18.4306123  36.4799478  40.8732284
  18.9344058  35.5249657  40.7238901  18.9154506  37.3770858  41.7995337
  19.8037722  37.1353924  42.3831165  18.2730462  38.5852457  41.9878508
  18.6538064  39.2944674  42.7227837  17.1491161  38.8953971  41.2460852
  16.6444244  39.8500281  41.3946309  14.1478957  37.5270764  37.5381960
  13.2152142  38.3311096  37.5057919  14.0361244  36.2528548  37.1715281
  14.8515481  35.6613936  37.2447214  12.8115687  35.6781233  36.6248464
  12.6954852  35.9556330  35.5771765  12.8848478  34.1507305  36.7215430
  13.7224379  33.8877716  36.0754820  13.1321877  33.9051081  37.7543027
  11.6452758  33.3643725  36.2938475  10.8051147  33.6351426  36.9333112
  11.3066686  33.6937587  34.8433211  12.1462356  33.4228181  34.2031514
  10.4229276  33.1326671  34.5395471  11.1085591  34.7614785  34.7493664
  11.8993711  31.8706388  36.4738423  12.1165817  31.6621507  37.5214356
  11.0148014  31.3117024  36.1685100  12.7485041  31.5694845  35.8603455
  11.5404400  36.1750983  37.3292175  10.9530999  37.1885304  36.9427903
  11.1207072  35.4517413  38.3638382  11.6626325  34.6540721  38.6640717
   9.8673194  35.7373042  39.0562418   9.0379629  35.7218462  38.3491151
   9.6108481  34.6777572  40.1359841  10.4330695  34.6995486  40.8512298
   8.6785049  34.9167231  40.6475811   9.5170691  33.3824087  39.5625629
   9.3568176  32.7368722  40.2548069   9.8452122  37.1244835  39.6916589
  10.8652043  37.8128708  39.7728065   8.6587991  37.5245431  40.1347416
   7.8590362  36.9248742  39.9902567   8.4587886  38.7822929  40.8295510
   9.4156827  39.1794374  41.1682680   7.8174306  39.7929615  39.8944724
   8.4546454  39.9125943  39.0182621   6.8429865  39.4146763  39.5855079
   7.6562279  41.0420745  40.5329137   7.2499948  41.6628016  39.9235925
   7.5349123  38.5139637  42.0089581   6.6921312  39.3387930  42.3611194
   7.6977293  37.3333027  42.5934856   8.3883188  36.6969302  42.2217120
   6.9298570  36.9152769  43.7525277   5.8875520  37.2072727  43.6243170
   6.9951246  35.3976395  43.9161918   6.4396090  35.1104865  44.8089660
   6.3914279  34.7123646  42.7023579   6.9467445  34.9986899  41.8091944
   6.4439586  33.6312853  42.8312265   5.3497728  35.0146923  42.5944086
   8.3656395  34.9943742  44.0445540   8.4103451  34.0409683  44.1476025
   7.5025563  37.5657004  44.9996263   8.5460204  38.2159754  44.9375379
   6.8157358  37.3848377  46.1266486   5.9595657  36.8492341  46.1124712
   7.2466865  37.9639349  47.3908328   7.2101265  39.0518785  47.3347853
   6.3209524  37.4994520  48.5253926   5.3768106  37.2724967  48.0302291
   6.7584959  36.5788995  48.9117070   6.0694434  38.4697464  49.6831084
   5.3451494  39.2252123  49.3785261   5.5237837  37.6952566  50.8703098
   6.2477742  36.9398587  51.1757775   5.3421604  38.3797731  51.6988935
   4.5892777  37.2095496  50.5894406   7.3532754  39.1782191  50.0727914
   7.7334234  39.7384255  49.2185340   7.1549582  39.8635198  50.8968876
   8.0950753  38.4424104  50.3833026   8.6900335  37.5562042  47.6997762
   9.4993668  38.3823963  48.0965385   9.0073175  36.2823899  47.5109775
   8.3209894  35.6364141  47.1479785  10.3358377  35.7705480  47.8364020
  10.5634292  35.9519108  48.8868347  10.3807671  34.2690154  47.5806379
   9.4613438  33.8556622  47.9952452  10.3817565  34.1381473  46.4985230
  11.5734784  33.5473064  48.1778855  12.4943922  34.0104260  47.8235707
  11.5305604  33.6105921  49.2652010  11.5450603  32.0852843  47.7533966
  10.5275416  31.7175996  47.8859210  11.8135396  32.0374904  46.6980606
  12.4979824  31.2289799  48.5544436  13.5171531  31.5738815  48.3799888
  12.2581781  31.3265362  49.6132523  12.3809869  29.7963809  48.1476845
  12.6035737  29.7057024  47.1666991  13.0235048  29.2384154  48.6916930
  11.4367835  29.4764689  48.3096574  11.3953620  36.4724951  46.9873435
  12.4670771  36.8225472  47.4734786  11.0737350  36.6818916  45.7138372
  10.1854171  36.3515698  45.3647267  11.9763134  37.3510634  44.7842074
  12.9607654  36.8842710  44.8167388  11.4325484  37.2431382  43.3636140
  11.3120064  36.1898930  43.1101508  10.4638602  37.7407006  43.3169801
  12.3191999  37.8507369  42.4437363  11.9617298  37.7736169  41.5561173
  12.1556988  38.8230310  45.1495104  13.2683611  39.3610860  45.1040742
  11.0519495  39.4717463  45.5053346  10.1511402  39.0172197  45.4600847
  11.1037346  40.8573595  45.9433018  11.5497758  41.4738571  45.1628678
   9.7028389  41.3800059  46.2354419   9.2406179  40.5999735  46.8404216
   9.8239224  42.2813045  46.8363576   8.8100472  41.6868294  45.0300224
   8.6871811  40.7834688  44.4325741   7.4479573  42.1680217  45.5071074
   7.5699756  43.0716771  46.1042819   6.8164606  42.3849940  44.6455764
   6.9801395  41.3926481  46.1137726   9.4685997  42.7443735  44.1593197
  10.4337436  42.3781562  43.8093459   8.8299338  42.9597287  43.3026814
   9.6150646  43.6547149  44.7406333  11.9602258  40.9815249  47.1896468
  12.7288900  41.9275846  47.3237863  11.8299636  40.0160346  48.0941933
  11.1603085  39.2721425  47.9589677  12.6287365  40.0135141  49.3132931
  12.4846462  40.9511799  49.8500612  12.2123880  38.8564681  50.2281834
  12.4242803  37.9287484  49.6966412  12.8311483  38.9108776  51.1238816
  10.7370814  38.8898361  50.6257924  10.5623357  39.8408442  51.1289311
  10.1459666  38.8494170  49.7108887  10.3266598  37.7437520  51.5475898
  10.7642854  36.5872752  51.3271555   9.5527010  38.0085399  52.4949779
  14.0975374  39.8801705  48.9364582  14.9480399  40.5652047  49.4923857
  14.3816818  39.0110838  47.9714647  13.6431801  38.4680289  47.5474295
  15.7487559  38.7854474  47.5237799  16.3651962  38.4658191  48.3639813
  15.7857175  37.6933478  46.4445110  15.1242183  38.0273267  45.6451512
  16.8110085  37.6584391  46.0761910  15.3637019  36.3019263  46.9051965
  14.5434398  36.4236465  47.6126251  15.0103895  35.7559503  46.0304509
  16.4879641  35.5270841  47.5639955  17.3099587  34.9208656  46.8366794
  16.5482665  35.5237252  48.8139437  16.3600549  40.0729801  46.9734682
  17.4833371  40.4288911  47.3242538  15.6158392  40.7685857  46.1182123
  14.7089850  40.4191460  45.8432455  16.0908660  42.0121616  45.5157119
  17.0599952  41.8508324  45.0436306  15.1034891  42.4925319  44.4523491
  14.1282758  42.5837155  44.9306208  15.4369387  43.4749697  44.1180927
  14.9956472  41.5593162  43.2550215  15.9729007  41.5024965  42.7755968
  14.7102890  40.5709709  43.6153636  13.9618548  42.0503603  42.2453865
  13.0090166  42.1769666  42.7593604  14.2921172  43.0115281  41.8514544
  13.7916843  41.0601620  41.0946865  14.7357149  41.0076638  40.5523299
  13.5634211  40.0833428  41.5210891  12.6970903  41.4621306  40.1536497
  12.9086224  42.3670571  39.7580970  12.6227198  40.7798446  39.4126674
  11.8221673  41.5104198  40.6559215  16.3026016  43.1172249  46.5458823
  17.2339367  43.9169249  46.4381293  15.4265368  43.1664447  47.5405013
  14.6466066  42.5253707  47.5693545  15.5608120  44.1359269  48.6131412
  15.5203830  45.1475389  48.2092776  14.4201011  43.9652185  49.6204120
  13.4822593  44.1188600  49.0866085  14.4557700  42.9460386  50.0052497
  14.5105681  44.9440809  50.7742483  14.2580159  46.1463395  50.5505284
  14.8403679  44.5143639  51.9042343  16.8994475  43.8933086  49.2988994
  17.7016354  44.8083133  49.4738278  17.1343393  42.6393747  49.6627862
  16.4261502  41.9318508  49.5287061  18.3794071  42.2545034  50.3035093
  18.4983586  42.7848761  51.2483132  18.3644025  40.7513082  50.5853800
  17.5705252  40.5059531  51.2908295  18.2065397  40.2032270  49.6565170
  19.6364488  40.2341346  51.1762104  20.0499872  40.5578941  52.4511378
  21.2057222  39.9709382  52.6987407  21.7015940  40.1059513  53.6599804
  21.5577916  39.2751743  51.6315983  22.3976900  38.7232626  51.5312791
  20.5907881  39.4210941  50.6666109  20.6983833  38.9163559  49.7065256
  19.5965567  42.6194167  49.4432029  20.5503797  43.2387347  49.9264512
  19.5629141  42.2435707  48.1700631  18.7858843  41.7242021  47.7872050
  20.6950621  42.5394701  47.2969186  21.5986129  42.0741126  47.6907936
  20.4441599  42.0391392  45.8587704  19.4314083  42.3073394  45.5579328
  21.4461387  42.6772203  44.8982550  22.4591693  42.4090711  45.1981975
  21.2600824  42.3172715  43.8863653  21.3351120  43.7612477  44.9238835
  20.5610597  40.5148889  45.8219816  21.6078488  40.2684610  45.9997647
  19.9530170  40.1261221  46.6388316  20.1112528  39.8926630  44.5186391
  20.7191863  40.2806240  43.7013247  20.2256347  38.8100812  44.5737069
  19.0643545  40.1382873  44.3403905  20.9932812  44.0343922  47.2629251
  22.1391050  44.4461870  47.3733467  19.9566131  44.8453906  47.1348171
  19.0249463  44.4797405  46.9991834  20.1402192  46.2866963  47.1177694
  20.8840509  46.5587372  46.3688987  18.8264652  46.9784728  46.7730961
  18.0237864  46.5306998  47.3590188  18.8746303  48.0473757  46.9810062
  18.4360589  46.8392182  45.3356330  19.3105393  47.0937985  44.3000627
  18.7029537  46.8631905  43.1474727  19.2283655  47.0063459  42.2032545
  17.4686094  46.4699124  43.4006928  16.7721090  46.2226262  42.7123348
  17.2749067  46.4484801  44.7603258  16.3092899  46.1501916  45.1686263
  20.6778948  46.8125874  48.4375044  21.5267926  47.6998434  48.4556841
  20.1914477  46.2613130  49.5452466  19.4790154  45.5467258  49.5016053
  20.6647997  46.6890644  50.8613688  20.4898257  47.7581581  50.9818761
  19.9319628  45.9465252  51.9747540  19.8213686  44.9125587  51.6479797
  20.5727538  45.9820191  52.8557915  18.5765071  46.5132629  52.3161705
  18.7068196  47.5055713  52.7479615  17.9851710  46.5894413  51.4036901
  17.8537601  45.6134395  53.3174000  17.2035134  44.9298315  52.7715444
  18.5945992  45.0413020  53.8758940  17.0423813  46.3769928  54.2623767
  17.2747773  46.2945111  55.2418093  16.0336264  47.1716012  53.9139457
  15.7025058  47.3188986  52.6376880  16.2195394  46.8245085  51.9246981
  14.9349239  47.9247457  52.3849687  15.3467103  47.8147388  54.8433306
  15.5904380  47.7005360  55.8168061  14.5815891  48.4171032  54.5752910
  22.1461624  46.4347192  51.0060267  22.8791209  47.2765340  51.5114344
  22.5841896  45.2658639  50.5616626  21.9432714  44.5703944  50.2071976
  23.9971456  44.9403769  50.6050172  24.3958649  45.1181984  51.6037672
  24.2573447  43.4692916  50.2255160  23.8063148  43.2622450  49.2550506
  25.7528616  43.2117082  50.1538150  26.2045516  43.4181096  51.1241117
  25.9302386  42.1703256  49.8851887  26.1983098  43.8616209  49.4006277
  23.6134059  42.5387468  51.2513109  22.5381443  42.7153463  51.2782774
  23.8039927  41.5023703  50.9725637  24.0378781  42.7334979  52.2361948
  24.7880205  45.8381420  49.6626804  25.8957776  46.2582092  49.9914216
  24.2173652  46.1427950  48.4996099  23.3537891  45.7053817  48.2115033
  24.8712310  47.0586262  47.5724758  25.8883159  46.7174979  47.3794239
  24.1157462  47.1247596  46.2406083  23.0619081  47.1815524  46.5131867
  24.4089186  48.0431015  45.7318863  24.3383102  45.9273239  45.3038948
  24.1847223  45.0014962  45.8582906  23.3572449  45.9922439  44.1453737
  23.5105458  46.9176469  43.5901919  23.5187054  45.1412065  43.4837343
  22.3377219  45.9645151  44.5299572  25.7779705  45.9277771  44.7896691
  26.4654192  45.8565167  45.6325426  25.9276760  45.0758953  44.1263540
  25.9687613  46.8512433  44.2429443  25.0285952  48.4602216  48.1533474
  26.0785642  49.0752065  48.0021171  24.0018212  48.9597710  48.8312962
  23.1277172  48.4596539  48.9082667  24.1147193  50.2620281  49.4844842
  24.3875630  51.0133803  48.7434542  22.7994996  50.6779504  50.1397490
  22.5071560  49.8717057  50.8125075  22.9793439  51.5849036  50.7169767
  21.6862485  50.9288505  49.1366862  21.8916981  51.6558587  48.1375398
  20.5828873  50.3984466  49.3600577  25.1971618  50.1867765  50.5569186
  25.9445261  51.1371302  50.7701332  25.2844396  49.0385606  51.2186222
  24.6340797  48.2877219  51.0359403  26.3014585  48.8368169  52.2376850
  26.1773057  49.5675261  53.0369030  26.1798344  47.4383101  52.8329095
  25.1173516  47.1967722  52.8627248  26.6877769  46.7569944  52.1503384
  26.7727486  47.2934912  54.2293630  27.1273187  46.2712129  54.3609989
  27.6095943  47.9840498  54.3338616  25.7159292  47.6079013  55.2926542
  25.3645551  48.6271655  55.1322304  24.8858715  46.9133874  55.1632169
  26.2700423  47.4786793  56.7057573  25.4457560  47.6099980  57.4067624
  26.6850060  46.4769393  56.8172081  27.3270375  48.4874608  56.9888067
  26.9426150  49.4157666  56.8860089  27.6646454  48.3654947  57.9328645
  28.0911229  48.3656752  56.3396219  27.6854244  49.0180195  51.6287342
  28.4923833  49.8027130  52.1158361  27.9509253  48.2899880  50.5505601
  27.2772639  47.6234147  50.2013329  29.2342208  48.3977533  49.8678703
  30.0407983  48.1729308  50.5657146  29.3096340  47.4363834  48.6714809
  28.5015227  47.6654255  47.9767895  30.6471673  47.5880989  47.9611027
  31.4558066  47.3587530  48.6550793  30.6896647  46.9021856  47.1150426
  30.7552527  48.6121619  47.6037348  29.1332113  45.9917286  49.1503978
  29.9895727  45.7537313  49.7813520  28.2220599  45.9584325  49.7477201
  29.0367084  44.9725443  48.0188260  29.9477593  45.0049318  47.4213001
  28.9130871  43.9740170  48.4380639  28.1802472  45.2096347  47.3876666
  29.5147752  49.8136646  49.3720000  30.6680459  50.2376163  49.3135495
  28.4654440  50.5462450  49.0123401  27.5345169  50.1558353  48.9798712
  28.6436430  51.9317531  48.6243216  29.3676114  51.9791447  47.8108580
  27.3230055  52.5791166  48.1485715  26.5705657  52.4740825  48.9301740
  27.5416852  54.0525560  47.8515001  28.2937139  54.1583801  47.0696090
  26.6053060  54.4991909  47.5171193  27.8831898  54.5589687  48.7542855
  26.8701687  51.9252601  46.9568100  26.0500560  52.3283164  46.6625972
  29.1950335  52.7532061  49.7905572  30.1018584  53.5652967  49.6065695
  28.6491534  52.5269238  50.9828089  27.9240960  51.8320912  51.0905061
  29.0814292  53.2647240  52.1652579  28.9950373  54.3350385  51.9780085
  28.2238535  52.9107682  53.3780618  28.3654884  51.8487191  53.5782877
  28.5854001  53.4913522  54.2267704  26.7549474  53.1912300  53.1657743
  26.4001214  54.1871422  52.5015068  25.9425565  52.3998613  53.6821982
  30.5238562  52.9166775  52.4816135  31.2878751  53.7621332  52.9321487
  30.8940608  51.6644116  52.2402783  30.2346687  51.0026266  51.8564268
  32.2474245  51.2028839  52.5314205  32.4953427  51.4240824  53.5695472
  32.3611089  49.6923429  52.3126105  32.1935853  49.4796291  51.2567748
  33.7231042  49.1838221  52.7179812  33.8911704  49.3957760  53.7738831
  33.7741842  48.1078540  52.5512999  34.4889839  49.6800648  52.1219342
  31.3698346  49.0285347  53.1004861  31.4369957  48.0802784  52.9666968
  33.2614907  51.9109368  51.6294444  34.3633687  52.2592555  52.0640705
  32.8817243  52.1193164  50.3726945  31.9823881  51.7927639  50.0491868
  33.7468982  52.8140976  49.4255412  34.7297961  52.3431660  49.4102335
  33.1563579  52.7573887  48.0175152  32.0820892  52.8628756  48.1689044
  33.5322021  53.6217266  47.4700107  33.4340362  51.4913913  47.2190541
  33.2904479  50.6222223  47.8609485  32.4856015  51.4082559  46.0348455
  32.6289379  52.2769141  45.3922053  32.6900110  50.4999336  45.4680402
  31.4565221  51.3881983  46.3935846  34.8787150  51.5053336  46.7625073
  35.5347717  51.5432232  47.6321356  35.0878890  50.6021284  46.1892989
  35.0542551  52.3806938  46.1371840  33.8979837  54.2617237  49.8407301
  34.9906719  54.7936685  49.8723699  32.7805876  54.8965053  50.1459715
  31.8894367  54.4277620  50.0670466  32.7945184  56.2779624  50.5924693
  33.2691359  56.9394773  49.8677380  31.3746700  56.7710518  50.8793008
  30.8432936  56.0160217  51.4586704  31.4227744  58.0767096  51.6684014
  31.9536338  58.8324122  51.0894346  30.4072955  58.4192026  51.8674038
  31.9417964  57.9122428  52.6126821  30.5963939  56.9130327  49.5602676
  30.5636136  55.9239384  49.1034100  29.5853267  57.2260344  49.8207915
  31.1936952  57.9012326  48.5811506  32.2046656  57.5886226  48.3197817
  30.5806987  57.9368552  47.6805588  31.2263808  58.8907187  49.0371644
  33.6281957  56.3908473  51.8613815  34.3972606  57.3363782  52.0420565
  33.4833373  55.4031890  52.7325583  32.8444302  54.6433333  52.5467728
  34.2097547  55.3991643  53.9870334  33.9725882  56.2962410  54.5589642
  33.8196464  54.1795108  54.8109690  32.8115458  54.3106144  55.2042175
  33.8585189  53.2727993  54.2072611  34.7101588  53.9482232  55.9869243
  35.7486156  53.0414065  55.9621085  36.3689700  53.0584281  57.1282564
  37.2245443  52.4082751  57.3109930  35.7693481  53.9427413  57.9073383
  36.0273943  54.1684398  58.8573763  34.7295520  54.5135510  57.2174069
  34.1106816  55.2733274  57.6947332  35.7086521  55.3930864  53.7356561
  36.4329186  56.2302489  54.2750168  36.1719803  54.4516077  52.9150875
  35.5426436  53.7636059  52.5269019  37.5863224  54.3628794  52.5765765
  38.1640665  54.1100615  53.4656175  37.8162482  53.2800355  51.5195820
  37.0762837  53.5067240  50.7520118  38.8161795  53.4546150  51.1223925
  37.6830134  51.8137413  51.9391732  36.8132767  51.7001871  52.5862933
  37.5141413  50.9423147  50.7074448  38.3837628  51.0549896  50.0600179
  37.4196071  49.8993616  51.0097906  36.6176417  51.2460753  50.1669650
  38.9129120  51.3888368  52.7256538  39.0083696  52.0107015  53.6157502
  38.8126673  50.3445989  53.0216594  39.8006633  51.5061649  52.1041792
  38.0957043  55.7038486  52.0532357  39.1429351  56.1906554  52.4787106
  37.3354420  56.3104979  51.1490793  36.4779803  55.8805972  50.8327816
  37.7307660  57.5812389  50.5559333  38.7311553  57.4974657  50.1313129
  36.7645743  57.9688976  49.4493880  35.7577399  57.9272523  49.8648989
  36.9948519  58.9937689  49.1583362  36.8459199  57.0744645  48.2417174
  37.8230395  57.2061737  47.7769691  36.7354876  56.0401128  48.5673295
  35.5703773  57.4540501  47.0465672  35.4739076  55.8971930  46.2136407
  35.1997719  55.1195249  46.9265088  34.7204277  55.9510198  45.4278473
  36.4419762  55.6600035  45.7724088  37.7935205  58.7058939  51.5809265
  38.6953091  59.5436967  51.5449034  36.8232689  58.7299424  52.4855163
  36.0615935  58.0689293  52.4306381  36.8074478  59.7134268  53.5583188
  36.8092969  60.7284482  53.1610440  35.5573814  59.5300938  54.4297183
  35.5460981  58.5211850  54.8421208  35.5719136  60.2547002  55.2438649
  34.6650856  59.6840087  53.8229089  38.0650834  59.5498861  54.3975785
  38.6979283  60.5370062  54.7721825  38.4264987  58.2981445  54.6693949
  37.8489369  57.5311516  54.3559566  39.6174887  57.9919009  55.4462989
  39.5900615  58.5331291  56.3920362  39.6946520  56.4931113  55.7428549
  39.2140208  55.9794653  54.9102322  40.7517740  56.2288712  55.7706079
  39.0353631  56.0750955  57.0423805  39.4017591  56.7178172  57.8428577
  37.9569598  56.1985410  56.9428332  39.3534138  54.6127543  57.3755263
  38.8165080  53.9730938  56.6750510  40.4260232  54.4565507  57.2605966
  38.9380377  54.2636004  58.8055684  39.4967881  54.9124539  59.4800220
  37.8725202  54.4726313  58.9008446  39.1998343  52.8289602  59.1608305
  40.1871726  52.6351741  59.0730255  38.9066425  52.6588449  60.1122501
  38.6818399  52.2275561  58.5362555  40.8937969  58.4214181  54.7391970
  41.8212069  58.9175896  55.3751126  40.9420859  58.2215382  53.4274679
  40.1612136  57.7987875  52.9461990  42.1230822  58.5760982  52.6500876
  43.0212451  58.1285199  53.0756181  41.9714585  58.0922363  51.2165794
  41.0812267  58.5390937  50.7739668  42.8489670  58.3837436  50.6394289
  41.8753352  57.0065232  51.2072727  42.3071187  60.0878766  52.6812417
  43.3593870  60.6068630  52.3103367  41.2638172  60.7913381  53.1073718
  40.3949763  60.3356859  53.3473633  41.3434257  62.2334317  53.2398463
  40.9047277  62.4802229  54.2066645  42.4038341  62.4855687  53.2476106
  40.6471951  63.0497006  52.1561110  40.7697504  64.2767982  52.1444180
  39.9242904  62.4050178  51.2432136  39.8112684  61.4016697  51.2680752
  39.2876307  63.1486014  50.1540778  40.0284878  63.7786556  49.6618770
  38.6825633  62.1917144  49.1088439  37.8872010  61.6956311  49.6650808
  38.2446325  62.8403924  48.3502047  39.5643626  61.1397175  48.4326557
  39.8691009  60.3849451  49.1576068  38.7557348  60.4793597  47.3213954
  38.4510132  61.2334847  46.5957652  39.3667972  59.7249860  46.8257909
  37.8705041  60.0068653  47.7470901  40.8200477  61.7642329  47.8740508
  41.3863996  62.2275919  48.6819143  41.4287869  60.9948819  47.3990384
  40.5529257  62.5218042  47.1372805  38.1844801  64.0512432  50.6904316
  37.6074888  63.7866067  51.7435250  37.8845595  65.1180035  49.9589781
  38.4408615  65.3632238  49.1524458  36.7511442  65.9588768  50.2940121
  36.7199691  66.1256312  51.3707295  36.8396165  67.3171493  49.5905695
  36.0151809  67.9476866  49.9234792  38.1799840  68.0023439  49.9293028
  39.0049447  67.3725687  49.5962522  38.2332580  68.9669887  49.4246034
  38.2499606  68.1521969  51.0066829  36.7409876  67.1291044  48.1708401
  36.7964834  67.9804453  47.7306820  35.4562663  65.2867213  49.8645668
  35.4725066  64.3613664  49.0622579  34.3353426  65.7546282  50.3981530
  34.3518736  66.4993306  51.0802412  33.0461927  65.1752052  50.0381330
  33.0124191  64.1298740  50.3451203  31.9107375  65.9246944  50.7323435
  32.1434163  66.9843170  50.6267032  30.9787148  65.7042543  50.2119207
  31.7597090  65.5815370  52.2154464  32.7037458  65.7652363  52.7284278
  30.6755843  66.4451305  52.8285743  29.7310811  66.2616304  52.3163826
  30.5689783  66.1996719  53.8852133  30.9458960  67.4960588  52.7257069
  31.4224275  64.1045907  52.3735850  32.2221138  63.5007938  51.9445970
  31.3162538  63.8669232  53.4320473  30.4872137  63.8876504  51.8574348
  32.8402280  65.2152411  48.5302269  32.3960793  64.2373724  47.9284905
  33.1839473  66.3454039  47.9231633  33.5258051  67.1327394  48.4554559
  33.0378512  66.4971929  46.4846258  32.0174845  66.2555727  46.1870175
  33.3385550  67.9374385  46.0725579  32.6402289  68.5804369  46.6082751
  34.3561947  68.1605882  46.3930475  33.2125129  68.1858790  44.5830074
  33.7943252  67.4321862  44.0524016  32.1640477  68.1027028  44.2968179
  33.7167447  69.5580654  44.1819081  34.8241327  69.9575584  44.5579522
  32.9091915  70.2892363  43.4206920  33.1966166  71.2112353  43.1250470
  32.0117572  69.9195493  43.1413272  33.9642563  65.5373765  45.7434524
  33.5729274  64.9451022  44.7351831  35.1825409  65.3672428  46.2497902
  35.4868560  65.8885928  47.0595345  36.1237922  64.4441248  45.6285993
  36.1511672  64.6185944  44.5530017  37.5294523  64.6396745  46.1903635
  37.4519973  64.5621001  47.2748367  38.1402720  63.8206005  45.8107360
  38.1733548  65.9617613  45.8234858  38.3328373  65.9946177  44.7457165
  37.4993008  66.7671436  46.1152263  39.5111503  66.1706583  46.5198838
  39.7269147  65.7024193  47.6381654  40.4125489  66.8680520  45.8532656
  41.3190892  67.0394645  46.2642447  40.1913754  67.2268913  44.9354323
  35.6984953  63.0021234  45.8476323  35.9953096  62.1278161  45.0352568
  35.0185805  62.7561892  46.9602317  34.8461883  63.4983693  47.6232166
  34.5345978  61.4199111  47.2784240  35.3595384  60.7091572  47.2294230
  33.9373917  61.3811265  48.6908672  33.3462531  62.2894799  48.8072653
  33.2797870  60.5127399  48.7303748  34.9684791  61.2935121  49.8240947
  35.4090305  60.2965648  49.8135426  35.7486175  62.0366787  49.6592024
  34.3475846  61.5358918  51.1906847  33.3144184  60.9574839  51.5258519
  34.9702137  62.4011793  51.9809633  34.5996496  62.5986529  52.8995426
  35.8118044  62.8583039  51.6602397  33.4790933  60.9723010  46.2643251
  33.5479665  59.8677599  45.7326509  32.5038049  61.8292056  45.9830371
  32.4101538  62.7228384  46.4442845  31.4553206  61.4139497  45.0653225
  31.2157535  60.3649097  45.2391668  30.1774847  62.2498421  45.2634773
  29.3232230  61.8561730  44.7126953  29.9632879  62.2243603  46.3319203
  30.3024702  63.6957884  44.8852855  29.6719207  64.6993555  45.5909712
  29.8886731  65.8599422  44.9944797  29.4682566  66.7796546  45.4012696
  30.6400112  65.6475706  43.9288764  30.9644008  66.3500923  43.2797735
  30.9158347  64.3031127  43.8391257  31.5309705  63.9263212  43.0219738
  31.9141735  61.4346369  43.6042903  31.3855156  60.7008009  42.7779716
  32.9138177  62.2502020  43.2862038  33.2735235  62.9224595  43.9486092
  33.4846746  62.2285523  41.9432043  32.6861494  62.2957249  41.2043236
  34.4441634  63.4125860  41.7387506  35.1130480  63.4423654  42.5988703
  35.0219827  63.2118550  40.8365688  33.7381497  64.7504113  41.6002440
  33.1453646  64.7347732  40.6856610  33.0787603  64.8846606  42.4577316
  34.7016090  65.9314496  41.5365606  34.2933416  67.0581685  41.2540569
  35.9781042  65.6800598  41.7965857  36.6536451  66.4302950  41.7667003
  36.2684324  64.7396096  42.0232227  34.2162746  60.9200605  41.6799163
  34.0991608  60.3402482  40.6050674  34.9512686  60.4421286  42.6762646
  35.0430967  60.9490917  43.5449736  35.6966237  59.2059417  42.5185029
  36.1902333  59.1978509  41.5467091  36.7608639  59.0682040  43.6084346
  37.3572972  59.9805446  43.6095216  36.2478208  58.9689960  44.5650142
  37.6700322  57.8692858  43.3948673  37.0355160  56.9916908  43.2711050
  38.2337616  58.0416235  42.4780189  38.6421326  57.6364678  44.5553610
  39.2930817  58.5043579  44.6608646  38.0772095  57.4925547  45.4763661
  39.4714626  56.4539283  44.3246597  39.2823769  55.6356123  44.8856455
  40.4532189  56.3966881  43.4298654  40.7278704  57.4619407  42.6816270
  40.1894408  58.3086409  42.7969188  41.4735383  57.4190332  42.0017462
  41.1571462  55.2766035  43.2791737  40.9433521  54.4691745  43.8470209
  41.9016814  55.2395219  42.5977113  34.8084430  57.9658259  42.5283906
  35.0837857  57.0070643  41.8066540  33.7670014  57.9721564  43.3574287
  33.6266446  58.7417726  43.9962482  32.7975260  56.8653583  43.3749039
  33.3023689  55.9365245  43.6404232  31.6951460  57.1342220  44.4029140
  32.2314623  57.1668598  45.3512805  31.2838639  58.1197571  44.1845849
  30.5549860  56.1144497  44.4960612  30.0568296  56.0395119  43.5294561
  31.1107099  54.7621069  44.8825621  31.6086489  54.8361498  45.8493471
  30.2972041  54.0395776  44.9478342  31.8273900  54.4344954  44.1294747
  29.5114618  56.5965508  45.5133093  29.1102033  57.5586405  45.1947586
  28.7022436  55.8690811  45.5769881  29.9798699  56.7047623  46.4915644
  32.1749550  56.7253020  41.9937339  32.0774029  55.6227338  41.4469690
  31.7890623  57.8658825  41.4298404  31.8618689  58.7266551  41.9531654
  31.2036606  57.9147167  40.1047135  30.3124141  57.2872594  40.0959891
  30.7953077  59.3453127  39.7743486  31.6785117  59.9840885  39.7703282
  30.3241163  59.3715163  38.7918047  30.0908122  59.7050016  40.5242880
  32.1511063  57.3748492  39.0432618  31.7382457  56.5820458  38.1949470
  33.4205039  57.7802346  39.1089236  33.7110060  58.4313417  39.8243028
  34.4061384  57.3347334  38.1439272  34.0692714  57.5744736  37.1353914
  35.7532673  58.0292147  38.3892954  36.0720107  57.7438478  39.3918260
  36.4507085  57.6221263  37.6572060  35.7293193  59.5628249  38.2764502
  35.6412466  59.8372171  37.2252352  34.8628110  59.9356760  38.8225706
  36.9897565  60.2197774  38.8502101  37.0400464  61.4430956  39.0608624
  38.0086631  59.4086231  39.1089072  38.8658367  59.7846815  39.4882947
  37.9218361  58.4192894  38.9251102  34.5713889  55.8216564  38.2351163
  34.6992190  55.1469340  37.2163886  34.5603607  55.2865078  39.4526665
  34.4443317  55.8698594  40.2689615  34.7562396  53.8552204  39.6482270
  35.6365770  53.5245631  39.0970728  34.9617140  53.5380381  41.1380312
  34.1177055  54.0107170  41.6403495  34.8974232  52.4568105  41.2601525
  36.2706992  54.0443082  41.7533475  36.3914843  55.1033022  41.5252170
  36.2377026  53.8520338  43.2577995  36.1173959  52.7931587  43.4867286
  37.1702564  54.2132881  43.6913196  35.4017125  54.4113086  43.6778383
  37.4491577  53.2996110  41.1362457  37.4652528  53.4719935  40.0600837
  38.3786828  53.6616044  41.5756149  37.3473105  52.2320339  41.3311947
  33.5696484  53.0573822  39.1158309  33.7406409  52.0593955  38.4349895
  32.3666122  53.5089015  39.4321477  32.2705535  54.3379679  40.0009366
  31.1524107  52.8035895  39.0241725  31.2288219  51.7490925  39.2893077
  29.9285787  53.3993777  39.7313653  29.9373821  54.4603044  39.4814526
  29.0382821  52.9342983  39.3080768  29.9156691  53.2336368  41.2571124
  30.8415458  53.6425651  41.6616253  28.7247840  53.9618725  41.8761111
  27.7984673  53.5531493  41.4724013  28.7390463  53.8286574  42.9578463
  28.7855471  55.0243829  41.6405690  29.8585963  51.7458920  41.5967460
  30.7321289  51.2439355  41.1807173  29.8491228  51.6199411  42.6794038
  28.9537424  51.3103700  41.1728842  30.9709911  52.8614467  37.5138294
  30.4335393  51.9373765  36.9258856  31.4213988  53.9389497  36.8814172
  31.7951096  54.7276739  37.3897021  31.3130259  54.0399946  35.4283541
  30.2939965  53.8104382  35.1169345  31.6598491  55.4588950  34.9623753
  32.5245341  55.7441861  35.5615649  31.9505098  55.3939261  33.9138547
  30.5562884  56.5136277  35.1226212  30.2769124  56.5808112  36.1740661
  31.0481137  57.8640636  34.6439139  31.3272593  57.7977822  33.5923516
  30.2557530  58.6030261  34.7630765  31.9157263  58.1644703  35.2313700
  29.3365599  56.0908539  34.3410532  28.9785964  55.1319570  34.7158578
  28.5533908  56.8403108  34.4553413  29.5954366  55.9944918  33.2866358
  32.1841177  53.0259853  34.6964318  31.8656909  52.6035956  33.5871995
  33.2909820  52.6308028  35.3096693  33.5853282  53.0518373  36.1792609
  34.1462468  51.6202283  34.7089404  34.3773274  51.9152186  33.6853772
  35.4662414  51.4709864  35.5151409  35.2296149  51.1837588  36.5396450
  36.3502999  50.4041643  34.8800880  36.5877460  50.6909379  33.8556462
  37.2726270  50.3076866  35.4528928  35.8236733  49.4498302  34.8769099
  36.2145776  52.8059014  35.5204070  36.4668674  53.0395156  34.4860594
  35.5283361  53.5600439  35.9056877  37.4799563  52.7971308  36.3601772
  38.1669248  52.0435013  35.9751880  37.9540235  53.7775575  36.3141015
  37.2283935  52.5640272  37.3948166  33.4565550  50.2563444  34.5987046
  33.7061053  49.4992221  33.6633461  32.5857118  49.9442179  35.5525118
  32.4238114  50.5800905  36.3203358  31.8614526  48.6768079  35.5390380
  32.5624667  47.8421417  35.5423415  30.9808876  48.5774760  36.7770459
  30.2208103  49.3516656  36.6721071  30.5028250  47.5979167  36.7815008
  31.7371201  48.7809681  38.0897946  32.0756205  49.8152001  38.1521043
  30.8284707  48.4744943  39.2667245  30.4899146  47.4402255  39.2053509
  31.3762070  48.6223375  40.1974383  29.9659636  49.1405628  39.2436054
  32.9565507  47.8735421  38.1081317  33.6067336  48.1207998  37.2689505
  33.5005228  48.0139041  39.0422057  32.6380296  46.8343289  38.0264056
  31.0045069  48.5639079  34.2867866  30.7271333  47.4700749  33.7838955
  30.5888441  49.7094874  33.7636700  30.7327344  50.5905043  34.2361147
  29.8552713  49.7117144  32.5163060  29.0250491  49.0071838  32.5659734
  29.2944874  51.1101609  32.2526662  28.3802756  51.2383693  32.8322164
  30.0303505  51.8501314  32.5673871  29.0101873  51.2837329  30.8822253
  28.6599308  52.1657285  30.7372977  30.7361099  49.2549443  31.3563843
  30.2764712  48.5407916  30.4618973  32.0047441  49.6441614  31.3716278
  32.3624027  50.3028810  32.0485830  32.9112394  49.1502383  30.3420380
  32.4195357  49.2123243  29.3712280  34.2011452  49.9653861  30.2886402
  33.9954588  51.0315289  30.1930794  34.7760903  49.7868194  31.1972942
  35.0905427  49.5948986  29.1380491  34.6864705  49.7051992  27.8203752
  35.6551968  49.2875139  27.0255386  35.5282843  49.2941844  25.9429733
  36.6764594  48.9115418  27.7771534  37.5575162  48.5481709  27.4427878
  36.3498203  49.0938453  29.0998047  37.0687016  48.8397375  29.8787399
  33.2484868  47.6839224  30.5645416  33.4694883  46.9325953  29.6216084
  33.2702603  47.2706643  31.8232714  33.1728447  47.9172334  32.5930492
  33.5338374  45.8728593  32.1260740  34.3857528  45.4940368  31.5614212
  33.8034568  45.7041289  33.6421549  32.9833171  46.1574776  34.1988831
  33.9131670  44.2105516  34.0137011  34.7334471  43.7565953  33.4576750
  34.1026063  44.1145300  35.0828098  32.9810602  43.7039416  33.7634568
  35.0899342  46.4756731  33.9944750  35.8618194  46.1017919  33.3217888
  34.8874892  47.5225368  33.7682186  35.5618293  46.3531134  35.4144219
  35.7649348  45.3065097  35.6412891  36.4730446  46.9364679  35.5466472
  34.7906030  46.7272528  36.0877193  32.3837242  44.9822848  31.6473000
  32.6070365  43.9064661  31.0760708  31.1538969  45.4447282  31.8454817
  30.9903109  46.2689843  32.4057859  30.0052895  44.7457124  31.2976789
  29.9653157  43.7343872  31.7023054  28.7054143  45.4677480  31.6570785
  28.6528594  45.5324880  32.7438839  28.7576447  46.4717373  31.2359166
  27.4522270  44.7541136  31.1255038  26.5896392  45.4022312  31.2803807
  27.5813333  44.5706605  30.0588368  27.2258176  43.4188816  31.8506604
  27.3284383  42.6012766  31.1371549  27.9703676  43.3080651  32.6389906
  25.8971161  43.3524174  32.4498666  25.2355381  42.7048877  32.0459863
  25.5161736  44.0785579  33.4918377  26.3669062  44.9235072  34.0500319
  27.3025462  45.0116016  33.6800087  26.0769965  45.4767508  34.8437406
  24.2874514  43.9732520  33.9703273  23.6339088  43.3351391  33.5392889
  24.0085011  44.5314477  34.7644954  30.1269249  44.6189124  29.7753206
  29.8852506  43.5528640  29.2065313  30.5350832  45.6990133  29.1253801
  30.7204319  46.5633339  29.6139445  30.6771369  45.6809729  27.6758121
  29.7320013  45.3972883  27.2128424  31.0741736  47.0697983  27.1665539
  30.3087284  47.7986795  27.4328717  32.0284297  47.3716035  27.5983048
  31.2352489  47.1414975  25.6772494  30.2249383  46.8081935  24.8040392
  30.6458427  46.9658901  23.5622086  29.9870667  46.7508969  22.7208460
  31.8944814  47.3912101  23.5973962  32.4749739  47.5983610  22.7972607
  32.2879614  47.5102455  24.9085274  33.2954115  47.8516947  25.1463463
  31.7150365  44.6389928  27.2445920  31.4796887  43.8450712  26.3327400
  32.8631437  44.6307020  27.9075567  33.0630555  45.3203294  28.6178726
  33.8983039  43.6578081  27.5776706  34.1522395  43.7324098  26.5202916
  35.1556788  43.9180282  28.4003242  34.8621003  43.9568468  29.4493256
  35.8326344  43.0781761  28.2438647  35.8552529  45.2060151  28.0247359
  35.9495670  45.2194249  26.9389064  35.2145544  46.0282261  28.3434468
  37.4930077  45.4063725  28.7664166  37.0170790  45.6756107  30.4575132
  36.4642208  44.8098826  30.8221522  37.9085751  45.8201506  31.0677947
  36.3861424  46.5621571  30.5211985  33.4421257  42.2234412  27.7840126
  33.7512102  41.3477662  26.9768880  32.7159930  41.9815944  28.8697010
  32.5806230  42.6923009  29.5744497  32.1383523  40.6665324  29.0969040
  32.9307113  39.9189156  29.1334490  31.3740025  40.6325389  30.4185892
  32.0836117  40.7009681  31.2431324  30.6900243  41.4803476  30.4572466
  30.6363086  39.4242945  30.5284765  30.1606302  39.4145184  31.3622836
  31.2026040  40.2312784  27.9718693  31.2352052  39.0751629  27.5499876
  30.3755067  41.1525877  27.4821958  30.3641657  42.0940987  27.8476102
  29.4318950  40.8100595  26.4271117  28.8324812  39.9538112  26.7363708
  28.4927684  41.9840615  26.1317314  29.0819772  42.8865967  25.9693662
  27.9270298  41.7528561  25.2291884  27.5181529  42.2393880  27.2613977
  27.0344727  41.3075590  27.9009524  27.2351654  43.5040108  27.5207745
  26.5907268  43.7318568  28.2643368  27.6646478  44.2367732  26.9742355
  30.1832748  40.4182440  25.1699362  29.8529824  39.4293618  24.5289512
  31.2074982  41.1848364  24.8208896  31.4410422  42.0149860  25.3466349
  31.9952289  40.8733080  23.6371825  31.3351916  40.7315044  22.7814129
  32.9631734  42.0121280  23.3234941  33.7168606  42.0087378  24.1109224
  33.4332716  41.7703131  22.3702715  32.3242487  43.3925275  23.2385084
  31.9400463  43.6550701  24.2241862  33.0913921  44.1092478  22.9454126
  31.1887173  43.4239710  22.2272984  30.3917874  42.7693406  22.5800883
  30.8148314  44.4454348  22.1571514  31.6560947  42.9597370  20.8550396
  32.4572444  43.6180365  20.5190313  32.0356694  41.9417169  20.9425449
  30.5388195  42.9905915  19.8650041  30.1872390  43.9339048  19.7834517
  30.8769685  42.6784085  18.9659507  29.7965317  42.3803317  20.1759556
  32.7656489  39.5707125  23.8301381  32.9929987  38.8306953  22.8840769
  33.1681496  39.2892378  25.0611922  33.0345723  39.9348810  25.8263075
  33.8196236  38.0250967  25.3352903  34.6619163  37.9018795  24.6545115
  34.1811650  38.0246947  26.3635836  32.8631345  36.8681096  25.1493781
  33.2369610  35.8350823  24.5933267  31.6243534  37.0560010  25.5959588
  31.3958414  37.9129958  26.0791165  30.5755597  36.0588536  25.4243696
  30.8286961  35.1575183  25.9825952  29.2393705  36.5922952  25.9383351
  29.0083733  37.4807358  25.3506169  28.4951151  35.8214325  25.7384484
  29.2195925  36.9417136  27.4071195  30.2060722  37.3058598  27.6940972
  28.4813192  37.7267495  27.5707449  28.8036979  35.5303759  28.4066834
  30.3424309  34.6133206  28.3387408  31.1469460  35.2213504  28.7524488
  30.2453295  33.6961372  28.9196424  30.5719992  34.3640508  27.3027562
  30.4095694  35.6773204  23.9650076  30.4508563  34.4988935  23.6114762
  30.2118323  36.6826527  23.1257990  30.1517280  37.6297662  23.4714330
  30.0517884  36.4587379  21.7004534  29.1358483  35.8986767  21.5120802
  29.9674629  37.7926465  20.9651937  30.8689954  38.3538332  21.2109738
  29.9569647  37.5723176  19.8977458  28.7481594  38.6156599  21.3222104
  27.8692820  38.0831505  20.9587423  28.6968763  38.7021332  22.4075636
  28.7900227  40.0025004  20.7057934  29.2733154  40.1315711  19.5567704
  28.3451026  40.9609072  21.3784445  31.2101130  35.6528650  21.1422681
  31.0075287  34.6503561  20.4663121  32.4250237  36.0917046  21.4433742
  32.5241633  36.9195677  22.0133860  33.6334315  35.4328869  20.9664321
  33.6646341  35.4523770  19.8770536  34.8712661  36.1564881  21.5044841
  34.8228240  37.2297363  21.3203896  34.9358733  35.9749501  22.5773168
  36.1604773  35.6774542  20.9103134  37.3319359  35.6124344  21.6303879
  38.3087343  35.1933080  20.8464033  39.3213095  35.0767341  21.2326687
  37.8111622  34.9813537  19.6411820  38.3247472  34.6560944  18.8346235
  36.4683345  35.2758975  19.6548058  35.8761565  35.1620092  18.7468103
  33.6741403  33.9861975  21.4093528  34.1326311  33.1085116  20.6852627
  33.1702110  33.7509937  22.6113276  32.7864182  34.5175995  23.1452921
  33.1546477  32.4235454  23.2027072  34.1040521  31.9207742  23.0184475
  32.9409200  32.5284086  24.7216338  33.5238175  33.4050856  25.0040644
  31.8799364  32.7399191  24.8545889  33.3395152  31.3445837  25.6060356
  32.8091687  30.4496382  25.2806037  34.8325221  31.1163064  25.4907015
  35.3635870  32.0107205  25.8164197  35.1213961  30.2738002  26.1190611
  35.0884622  30.8998999  24.4535114  32.9497889  31.6354873  27.0529729
  31.8724510  31.7887547  27.1158347  33.2336744  30.7923764  27.6827937
  33.4645565  32.5333497  27.3949618  32.0241442  31.6206546  22.5737365
  32.1811995  30.4444415  22.2534435  30.8879669  32.2752724  22.3761371
  30.8073673  33.2380141  22.6706393  29.7314889  31.6437658  21.7569020
  29.4637666  30.7364463  22.2983772  28.5443287  32.5987074  21.7897988
  28.6532734  33.2171213  22.6807502  28.6110680  33.2270457  20.9016339
  27.2028320  31.9089355  21.8177748  26.6994316  31.2790532  20.6868043
  27.2931450  31.2909750  19.7727684  25.4702442  30.6449022  20.7048826
  25.0885038  30.1555481  19.8088309  24.7260712  30.6340721  21.8673813
  23.5006061  30.0011341  21.8961214  23.2642765  29.6029387  21.0551764
  25.2026062  31.2554859  23.0055998  24.6141139  31.2510983  23.9230735
  26.4360058  31.8867099  22.9765356  26.8189406  32.3762357  23.8719827
  30.0477805  31.2715438  20.3183116  29.7397583  30.1656398  19.8694201
  30.6673397  32.1996380  19.6002270  30.8736312  33.1030456  20.0019706
  31.0495451  31.9559340  18.2162948  30.1717003  32.0112597  17.5725349
  32.0596145  33.0059558  17.7559047  31.5494384  33.9647208  17.6632262
  32.8474872  33.0851283  18.5049629  32.6301498  32.6509114  16.5050670
  33.2598461  33.3244730  16.2378648  31.6591387  30.5678496  18.0867283
  31.1076052  29.6940856  17.4187221  32.7939118  30.3705927  18.7468652
  33.2146543  31.1300957  19.2628404  33.4788411  29.0849554  18.7288474
  33.6839240  28.7810471  17.7023583  34.8068331  29.2009959  19.4788135
  34.5703221  29.4020912  20.5236687  35.3071827  28.2358884  19.3993279
  35.7222861  30.2906396  18.9485602  36.0120638  30.0215470  17.9328246
  35.1589155  31.2235768  18.9300201  37.2044360  30.5136654  19.9477720
  38.2960794  31.3325140  18.7547390  37.8429049  32.2692056  18.4301766
  39.2583056  31.5383159  19.2236388  38.4444164  30.6831299  17.8919542
  32.6153376  28.0013420  19.3697121  32.0024898  27.1862091  18.6770492
  32.2916776  28.2309137  20.6634351  32.7676485  28.9921964  21.1260361
  31.3723993  27.4338795  21.4315770  31.6701937  27.5094201  22.4773835
  29.8947616  27.8403592  21.3109860  29.8358865  28.9209124  21.4415146
  29.5587600  27.5772231  20.3080092  28.9977512  27.1503498  22.3482484
  29.0198466  26.0820676  22.1328749  29.4399442  27.3322030  23.3277875
  27.5478249  27.6414904  22.3441632  27.2309086  27.7498118  23.3814334
  27.5284491  28.6155063  21.8552695  26.5984137  26.6887649  21.6186465
  26.4019583  25.8205047  22.2476378  25.6605796  27.2013339  21.4045452
  27.2196213  26.2482663  20.3509292  28.0884421  25.7729052  20.5491257
  26.5933040  25.6184431  19.8701491  27.4013515  27.0526266  19.7677674
  31.4498979  25.9802613  21.0996193  30.8050701  25.5075290  20.1644732
  32.2539559  25.2276186  21.8672186  32.7947160  25.6284927  22.6201979
  32.3322311  23.8130965  21.6529422  32.5696882  23.6436074  20.6027104
  33.3913844  23.1071091  22.5164773  33.4606405  22.0619653  22.2148527
  34.3560346  23.5923303  22.3677816  33.0309814  23.1807857  23.8893500
  33.6976147  22.7377829  24.4193957  31.0069845  23.2335122  22.0266271
  30.0648945  23.9616222  22.3380808  30.8889180  21.8936721  21.9607575
  31.6795389  21.3151225  21.7152004  29.6574121  21.2502062  22.3013848
  28.9083381  21.5254432  21.5589349  29.7654502  19.7157235  22.3454833
  30.0683159  19.3896347  21.3504769  30.5505282  19.4727581  23.0615282
  28.4685966  18.9988295  22.7457931  28.7442127  17.9735451  22.9926298
  28.0998906  19.5007878  23.6403297  27.3704257  18.9890012  21.6765242
  27.1024138  20.0254029  21.4712437  27.7910369  18.5381582  20.7776770
  26.1187733  18.2121757  22.0995733  26.4182726  17.3402206  22.6810326
  25.4872989  18.8566369  22.7111360  25.3647643  17.7729592  20.9060976
  25.9495826  17.1754264  20.3394921  24.5428625  17.2626125  21.1961383
  25.0867792  18.5808065  20.3673897  29.3028802  21.6835540  23.6746199
  30.1766375  21.8517101  24.5249097  28.0047451  21.9199236  23.9205890
  27.2592962  21.8455107  23.2431910  27.6652846  22.2451999  25.2654975
  28.4390947  22.9063100  25.6556903  26.3004660  22.9386686  25.4233722
  26.2891966  23.8896292  24.8907878  25.4844645  22.3117852  25.0638463
  26.0887887  23.2094594  26.9079796  25.0521278  22.8737044  27.4756298
  27.1009410  23.8511838  27.5528993  27.0171968  24.0577807  28.5379904
  27.9312886  24.1179463  27.0435258  27.5866227  20.9344054  25.9549547
  26.5914989  20.2238430  25.8316309  28.6542610  20.5524127  26.6766188
  29.5009140  21.0939076  26.7769255  28.5704380  19.2978984  27.3493755
  28.2649188  18.4905601  26.6838216  29.8463259  18.8968372  28.0372686
  29.6924052  17.9785934  28.6040455  30.9234553  18.6620678  26.9636408
  31.0782702  19.5800699  26.3967145  31.8576497  18.3699218  27.4432573
  30.5984936  17.8696803  26.2893830  30.2247489  19.9544589  29.0887368
  29.4269991  20.0351555  29.8271034  31.1496422  19.6598683  29.5846082
  30.3660692  20.9186696  28.6004467  27.5038789  19.4592301  28.3605119
  26.6876324  18.5719110  28.5989075  27.4964676  20.6463740  28.9757577
  28.1704938  21.3581777  28.7326047  26.5365819  20.9361610  30.0338943
  25.5463796  20.5511030  29.7903187  26.9947414  20.3115424  31.3814444
  27.0312680  19.2268604  31.2803008  28.3736549  20.8321268  31.7540549
  28.3378151  21.9167728  31.8558367  28.6865618  20.3891346  32.6995430
  29.0866409  20.5642503  30.9743147  25.9864015  20.6288616  32.4807534
  25.0131073  20.2188586  32.2111281  26.3195585  20.1854679  33.4191073
  25.9048411  21.7093742  32.5988268  26.3658015  22.4446957  30.2107756
  27.3401890  23.1776466  30.3899094  25.1112677  22.9235152  30.1772972
  23.8837711  22.1129537  30.2502158  24.0586159  21.2369238  30.8747966
  23.5948972  21.7929585  29.2490894  22.8951777  23.0612095  30.8537485
  22.9250864  22.9816763  31.9404311  21.8923966  22.8217866  30.4999009
  23.3139583  24.4254565  30.3927821  23.0032037  25.1545756  31.1410574
  22.9189117  24.7142576  29.4188048  24.8334031  24.3566919  30.3372036
  25.2463409  24.8876630  29.4795031  25.4506115  24.9021764  31.6152175
  25.3199910  24.3121898  32.6942055  26.1043504  26.0484015  31.4872978
  26.1421148  26.4934872  30.5814436  26.8159558  26.6725640  32.5930301
  27.6886529  26.0773303  32.8617229  27.2880425  28.0805933  32.1811613
  27.6305470  27.9802708  31.1512462  26.4199802  28.7390741  32.2123211
  28.4039503  28.6719645  33.0313817  27.9725018  29.2302634  33.8621979
  29.2766305  27.5466215  33.5746878  29.7088286  26.9881203  32.7443986
  30.0763187  27.9680293  34.1837977  28.6697152  26.8777970  34.1849566
  29.2129081  29.6200059  32.1825291  28.5685734  30.4178236  31.8131794
  30.0157207  30.0499639  32.7814693  29.6400266  29.0785085  31.3384620
  25.9563877  26.7679224  33.8646799  26.4680169  26.5949975  34.9718432
  24.6572173  27.0268023  33.7072011  24.2675835  27.1593813  32.7848629
  23.7659309  27.1498970  34.8609923  24.0907702  27.9757804  35.4938392
  22.3350200  27.4216732  34.3999742  22.3717365  28.3437142  33.8198091
  22.0308280  26.5982760  33.7537666  21.3353298  27.5742899  35.5268197
  20.8246417  26.4609764  36.1810694  21.1699464  25.4721343  35.8793156
  19.8954540  26.5886038  37.1976020  19.5029853  25.7029632  37.6973129
  19.4627336  27.8408358  37.5747266  18.5442722  27.9742013  38.5890186
  18.2733677  27.1324857  38.9628169  19.9473690  28.9659740  36.9452041
  19.6023568  29.9567730  37.2408126  20.8835795  28.8311759  35.9256285
  21.2755755  29.7165663  35.4251058  23.8102515  25.8650250  35.6811757
  23.9487162  25.9050124  36.8999347  23.6989707  24.7239172  35.0052433
  23.5824609  24.7425434  34.0021592  23.7057495  23.4261216  35.6782105
  23.0041055  23.4366163  36.5122877  23.2903674  22.3217270  34.7035885
  23.8622385  22.4532225  33.7850181  23.5442021  21.3625362  35.1548323
  21.8086409  22.3535140  34.3848796  20.9925127  22.2841343  35.3296712
  21.4569915  22.4468836  33.1935830  25.0846400  23.1107369  36.2471415
  25.2142241  22.4992575  37.3059157  26.1147083  23.5382141  35.5329184
  25.9478228  24.0038480  34.6523313  27.4976312  23.3394740  35.9601744
  27.6731390  22.2921461  36.2059395  28.4357669  23.7376383  34.8258286
  27.9143702  23.3779890  33.9387564  28.4318102  24.8276134  34.8320534
  29.8794653  23.2335600  34.8075793  29.8894879  22.1437485  34.7899397
  30.5724865  23.7672272  33.5618114  30.5632683  24.8570527  33.5789679
  31.6032193  23.4134287  33.5390660  30.0479360  23.4138931  32.6740602
  30.6180703  23.6891321  36.0557835  30.1166866  23.2946657  36.9395879
  31.6437875  23.3215361  36.0261427  30.6240671  24.7783030  36.0978523
  27.7946473  24.1746181  37.2040968  28.4788152  23.7247861  38.1250454
  27.2736014  25.3947655  37.2239341  26.7878304  25.7532946  36.4142535
  27.3997734  26.2559451  38.3901362  28.4407974  26.2989222  38.7103254
  26.9337327  27.6724408  38.0518776  25.8926516  27.5460866  37.7547514
  26.9806564  28.2608387  38.9682214  27.6977252  28.3986425  36.9391343
  27.7480324  27.7583119  36.0584830  26.9817226  29.6951170  36.5835279
  26.9314327  30.3362061  37.4636270  27.5286922  30.2075871  35.7921371
  25.9719226  29.4706683  36.2399769  29.1274728  28.6737994  37.3826975
  29.6275880  27.7309434  37.6040722  29.6627103  29.1900240  36.5857443
  29.1174749  29.2977614  38.2763811  26.5671386  25.7051956  39.5356781
  27.0457636  25.5778486  40.6613721  25.3166223  25.3753681  39.2303801
  24.9801162  25.5069254  38.2872175  24.3997617  24.8287833  40.2203628
  24.1657782  25.5837994  40.9708970  23.1001913  24.3941597  39.5430534
  22.7215023  25.3033259  39.0760302  23.3727494  23.6756311  38.7700535
  22.0166713  23.7922510  40.4388187  22.4025036  22.8931648  40.9193166
  21.6130429  24.7998956  41.5008598  21.2266520  25.6991351  41.0211002
  20.8408662  24.3679636  42.1374747  22.4814916  25.0568638  42.1073782
  20.8187500  23.3983622  39.5879174  21.1264265  22.6626630  38.8448284
  20.0453847  22.9691002  40.2248959  20.4248875  24.2806939  39.0834751
  25.0542685  23.6343629  40.8879375  25.0973453  23.5291676  42.1097146
  25.5910287  22.7462152  40.0681162  25.5155290  22.8741362  39.0690990
  26.2603604  21.5541862  40.5615084  25.5406483  20.8765536  41.0207772
  26.9315448  20.8351464  39.3954479  26.1548724  20.6234320  38.6605627
  27.6567923  21.5273399  38.9676813  27.6278074  19.5485152  39.7772733
  28.4158303  19.7815832  40.4933740  26.8949931  18.8912603  40.2453526
  28.2278718  18.8581023  38.5761352  27.8847380  19.2510396  37.4376373
  29.0421786  17.9284678  38.7690190  27.2952045  21.8868023  41.6316389
  27.3724179  21.2135229  42.6576706  28.0835179  22.9299713  41.3939872
  27.9824478  23.4541958  40.5366233  29.1452521  23.3094102  42.3133080
  29.6139994  22.4195272  42.7334073  30.2124112  24.1198468  41.5679834
  29.7337373  25.0286154  41.2031407  30.9847891  24.3818214  42.2911029
  30.8426531  23.3754445  40.4007194  31.1244056  22.3867374  40.7628999
  30.0774807  23.2753834  39.6309135  32.3047143  24.1903813  39.6882750
  31.5400097  25.3827178  38.5833159  30.9061693  26.0575450  39.1586015
  32.3147331  25.9572316  38.0755381  30.9344893  24.8578411  37.8444311
  28.6303934  24.1043878  43.5139766  29.1398753  23.9512966  44.6210400
  27.6313945  24.9569696  43.3044878  27.2477885  25.0903083  42.3797356
  27.0760255  25.7452007  44.4068589  27.8864756  26.1827462  44.9898029
  26.1913075  26.8752923  43.8738747  25.7148449  26.4435247  42.9937274
  25.4379836  27.0628001  44.6390177  26.8698487  28.1949999  43.4913285
  27.7515249  27.9856467  42.8855899  25.8963646  29.0644115  42.6914671
  25.0145799  29.2745844  43.2967620  26.3830047  30.0016720  42.4216063
  25.5973535  28.5369218  41.7856816  27.3209921  28.9156885  44.7448283
  28.0275991  28.2898876  45.2899698  27.8033964  29.8540866  44.4713392
  26.4571013  29.1224612  45.3765218  26.2500950  24.8638576  45.3390258
  26.2478351  25.0536752  46.5565738  25.5486208  23.8987499  44.7538334
  25.6337130  23.7445117  43.7593138  24.6397504  23.0419898  45.5125684
  24.1761292  23.6107580  46.3185817  23.5404742  22.5064488  44.5984154
  23.0191629  23.3608082  44.1666703  24.0141183  21.9307340  43.8032338
  22.5450447  21.6261993  45.3369566  22.3364572  21.8249969  46.5560184
  21.9730862  20.7303972  44.6865612  25.4151436  21.8748465  46.1043510
  25.3806041  20.7641365  45.5697153  26.1202265  22.1281782  47.2003378
  26.1518639  23.0617636  47.5844170  26.9040213  21.0846688  47.8530635
  27.2215352  20.3481443  47.1149472  28.1522243  21.7039415  48.4962537
  27.8504043  22.4370933  49.2442465  28.7423250  20.9211850  48.9728812
  28.7517426  22.1940120  47.7291110  26.0721233  20.3489623  48.9087148
  25.0194129  20.8263022  49.3284020  26.5435795  19.1771451  49.3197614
  27.3568381  18.7755947  48.8753886  25.8926851  18.4212319  50.3810163
  24.8845576  18.8008183  50.5474266  25.8003689  16.9402384  49.9858722
  25.3460441  16.3893445  50.8094037  25.1978802  16.8109127  49.0867713
  27.1240716  16.2894341  49.7127533  28.1810902  16.3455563  50.5973458
  29.2009426  15.6646454  50.1073361  30.1358980  15.5901700  50.6626837
  28.8467643  15.1671851  48.9364010  29.4240212  14.6013983  48.3307941
  27.5525833  15.5440663  48.6658347  27.0763268  15.2299727  47.7370580
  26.6851067  18.5929469  51.6740530  27.7953066  19.1226080  51.6466577
  26.1143010  18.1688105  52.7995032  25.1702385  17.8098812  52.7956246
  26.8092592  18.2771771  54.0809694  27.7750299  18.7623725  53.9396484
  25.9789515  19.1137160  55.0682403  26.5549657  19.1702119  55.9918826
  25.8888252  20.1099989  54.6353459  24.5947668  18.5652430  55.3679835
  24.1033553  18.3549794  54.4180336  24.7145188  17.6376013  55.9276641
  23.7402053  19.5434233  56.1787793  22.8090981  19.0495798  56.4567308
  24.2857476  19.8229248  57.0800905  23.4212141  20.7562623  55.4297672
  23.9951330  20.9665509  54.6257180  22.4282388  21.5870849  55.7356707
  21.6487605  21.3384442  56.7793222  21.8109259  20.5156781  57.3422239
  20.8965240  21.9729861  57.0064706  22.2193070  22.6715400  54.9999815
  22.8161028  22.8635169  54.2080979  21.4644542  23.2999638  55.2353101
  27.1176991  16.8973733  54.6709832  26.6430112  16.5463536  55.7542752
  27.9177104  16.1208707  53.9419211  28.2673041  16.4610365  53.0575169
  28.2822042  14.7676310  54.3568342  27.6795639  14.4646765  55.2130715
  28.0343147  13.7830613  53.2113372  28.7106095  14.1044581  52.4192333
  28.3225157  12.7890422  53.5533404  26.6030968  13.7417699  52.6736799
  26.3118975  14.7373174  52.3387337  26.5269527  12.7709333  51.5040816
  26.8175860  11.7750049  51.8383835  25.5068237  12.7418076  51.1212120
  27.2018383  13.0996906  50.7137977  25.6467094  13.3324161  53.7906283
  25.7065087  14.0555014  54.6040600  24.6276765  13.3037913  53.4048126
  25.9220060  12.3452162  54.1617714  29.7467883  14.6771111  54.7947595
  30.0012684  14.1696930  55.9110161  30.6434939  15.0890087  54.0621621
  49.1888957  19.0152473  31.5280384  25.3609496  17.2825322  44.0122304
  17.0695859  35.9522590  53.2489497  21.5593982  54.7205502  50.8032716
  34.1910734  19.3022181  36.4475979  48.1828898  51.0908865  52.5039090
  40.5139909  36.3845018  37.0650945  41.2188569  35.7369334  37.0722331
  40.2363508  36.4471075  37.9790027  44.5206657  24.8380819  39.6297238
  45.2255317  24.1905135  39.6368625  44.2430255  24.9006876  40.5436320
  25.3171596  39.2307082  38.8373368  26.0220256  38.5831398  38.8444754
  25.0395194  39.2933139  39.7512450  29.9909211  38.3345764  32.9463978
  30.6957871  37.6870080  32.9535364  29.7132809  38.3971821  33.8603060
  38.5738090  37.1789806  39.1033593  39.2786750  36.5314122  39.1104979
  38.2961688  37.2415863  40.0172675  49.3357121  24.7046070  38.1523270
  50.0405781  24.0570386  38.1594657  49.0580720  24.7672127  39.0662353
  45.7061168  26.8909612  31.0314109  46.4109828  26.2433928  31.0385495
  45.4284766  26.9535669  31.9453191  37.7513420  32.3679187  48.3357631
  38.4562080  31.7203503  48.3429017  37.4737019  32.4305244  49.2496713
  45.9098378  33.7643423  37.0636668  46.6147038  33.1167739  37.0708055
  45.6321976  33.8269480  37.9775751  20.3007195  41.9537192  35.3783435
  21.0055855  41.3061508  35.3854821  20.0230793  42.0163249  36.2922517
  38.0347578  62.7469064  43.1598956  38.7396238  62.0993380  43.1670342
  37.7571176  62.8095121  44.0738038   7.5590574  36.1237610  53.4320086
   8.2639234  35.4761926  53.4391472   7.2814172  36.1863667  54.3459168
  36.9082773  36.5561428  42.7377865  37.6131433  35.9085744  42.7449252
  36.6306372  36.6187485  43.6516948  48.2136115  46.0567292  31.5164212
  48.9184775  45.4091608  31.5235598  47.9359713  46.1193349  32.4303294
  24.0613139  52.1781533  46.6191449  24.7661799  51.5305849  46.6262836
  23.7836737  52.2407590  47.5330532  22.1119188  48.8319365  53.5523916
  22.8167848  48.1843681  53.5595302  21.8342787  48.8945422  54.4662998
  40.0438250  38.6839512  41.2022211  40.7486910  38.0363829  41.2093598
  39.7661848  38.7465570  42.1161294  46.4358378  48.2782158  46.9378369
  47.1407038  47.6306474  46.9449756  46.1581976  48.3408215  47.8517452
  22.9421044  29.3623838  50.7437732  23.6469704  28.7148155  50.7509118
  22.6644642  29.4249896  51.6576814  37.0084183  69.2762998  46.3870737
  37.7132843  68.6287314  46.3942124  36.7307781  69.3389055  47.3009820
  35.8951070  56.2649573  34.9016857  36.5999730  55.6173889  34.9088243
  35.6174668  56.3275630  35.8155939  27.3072318  45.3377579  37.2426904
  28.0120978  44.6901895  37.2498290  27.0295916  45.4003636  38.1565986
  56.1692328  45.5428147  36.8716902  56.8740988  44.8952464  36.8788289
  55.8915927  45.6054205  37.7855985  38.4187942  32.5988570  40.7913330
  39.1236602  31.9512887  40.7984717  38.1411540  32.6614627  41.7052413
  33.4682353  39.7227429  20.2740801  34.1731013  39.0751745  20.2812188
  33.1905951  39.7853486  21.1879884  28.0954669  39.3990848  29.5869400
  28.8003329  38.7515164  29.5940787  27.8178267  39.4616905  30.5008483
  35.9948654  38.0311394  78.6120824  35.0875716  37.8000648  78.8111973
  36.4919686  37.2349014  78.7994806  36.8712975  39.6732733  80.4732893
  36.4332405  38.9568592  80.0138530  37.6123416  39.9008848  79.9117984
  37.3435141  35.7616949  79.0548479  38.2894245  35.6323158  79.1236897
  36.9649386  35.0231611  79.5317908  38.3230870  19.4483410  69.5326759
  37.6718850  20.0337490  69.1460773  39.1175233  19.9789605  69.5921797
  39.8006135  17.1373842  70.0695743  39.1651968  17.2108468  70.7816648
  39.4703542  17.7267441  69.3914823  44.5897594  15.9408346  70.7931596
  43.8127037  15.6019505  70.3486758  45.2689075  15.9460969  70.1186561
  35.9948655  15.0373517  65.3366131  35.0875717  14.8062770  65.5357280
  36.4919687  14.2411136  65.5240112  38.9016734  23.7471024  68.2562817
  38.2278433  24.0502721  68.8647775  39.2882556  24.5500104  67.9068274
  36.8712977  16.6794855  67.1978199  36.4332406  15.9630714  66.7383837
  37.6123417  16.9070970  66.6363291  37.1007949  23.9150697  70.4709896
  37.2759705  23.4438740  71.2855519  36.4140737  24.5416463  70.6991157
  40.9924204  15.5379237  66.7910257  40.3753375  14.8126065  66.6943310
  40.5240693  16.2988597  66.4477331  41.8161889  18.8618409  70.9102897
  42.0921733  18.7475004  71.8196771  40.9466388  18.4635894  70.8715070
  38.7858119  22.0372945  71.8150759  39.3145885  21.5265400  71.2020921
  39.0486338  21.7215475  72.6796292  41.8798302  22.0089743  72.4305742
  42.0535180  21.4436166  71.6779594  42.3727194  22.8090638  72.2485232
  42.8673475  21.3256508  69.5302640  43.5624380  21.9463200  69.7489955
  43.2096625  20.4751859  69.8055018  44.7664898  18.7756213  71.0589971
  45.2916222  19.1143486  70.3339291  44.6787251  17.8403228  70.8753105
  36.9588343  21.4318259  68.4377734  36.3862310  22.0508446  67.9848205
  37.5321137  21.9817621  68.9717656  40.1785603  21.7155409  69.5686316
  41.1116276  21.6500971  69.7719191  40.0908816  22.5511676  69.1100849
  42.8073620  21.0321280  66.5290263  42.7287251  20.6981143  67.4226021
  43.6283287  21.5243048  66.5281736  37.3435142  12.7679072  65.7793786
  38.2894247  12.6385280  65.8482204  36.9649387  12.0293734  66.2563214
  40.3777572  18.3489275  66.1500242  41.0813422  18.5539278  66.7657897
  39.6540220  18.9166037  66.4149325  42.2864269  18.7871804  68.1998702
  43.1209873  18.3553003  68.0176177  42.1248612  18.6153818  69.1275596
  41.9410161  15.2903918  69.5655041  41.8858965  15.1248189  68.6243485
  41.3156216  15.9979951  69.7217231  50.9148544  29.3041455  78.2953879
  51.5526954  29.1848203  77.5917219  50.7969387  30.2522299  78.3541831
  47.7238250  29.2568884  78.2315403  47.3856762  29.1409948  77.3435938
  48.5928019  28.8560049  78.2116409  43.5825066  31.1104360  74.2212294
  43.0189931  31.0194297  73.4528582  43.4677461  30.2904264  74.7014787
  41.1289498  32.6055552  77.0596515  41.9210790  32.2646376  76.6442814
  41.3686148  32.7150527  77.9798668  49.1624625  34.7775328  69.5326759
  48.5112605  35.3629408  69.1460773  49.9568988  35.3081523  69.5921797
  43.0880252  31.8664465  69.9313893  43.8611128  31.3193452  69.7926769
  43.4405651  32.7308714  70.1428355  45.8521501  30.5717696  79.7282152
  46.4485074  30.3473718  79.0139115  45.9096473  29.8302441  80.3307600
  45.4246530  28.0257131  67.5632343  45.6772050  27.5038652  66.8015806
  44.4871089  27.8623276  67.6659027  50.4689813  27.0292909  75.3707087
  51.2552902  26.6112333  75.0197504  50.7328517  27.9339002  75.5388735
  50.6399890  32.4665760  70.0695743  50.0045723  32.5400386  70.7816648
  50.3097296  33.0559358  69.3914823  45.1442818  29.9285237  69.7656718
  45.0279077  29.2530140  70.4337803  45.2545078  29.4417611  68.9488871
  47.4874359  29.3895384  73.4703408  47.1232567  28.8626005  74.1816329
  48.3441475  28.9993853  73.2969893  47.1279846  24.4185284  68.4664756
  47.2954249  25.2865520  68.8335227  46.9377015  24.5812565  67.5426045
  43.3367661  29.3316059  76.1667291  42.4118158  29.1992274  76.3744983
  43.5852074  30.1110279  76.6637233  47.1069067  26.8742941  69.4511423
  46.9868692  27.3199992  70.2896903  46.4121656  27.2228259  68.8924961
  40.6976472  28.9749333  77.0011080  40.8268853  29.2283812  77.9150492
  40.0173923  29.5677041  76.6815735  44.8675959  39.6446583  73.1001554
  44.7899989  40.5954408  73.1790035  44.2637603  39.2992455  73.7576480
  52.8054133  27.3464414  70.2791757  53.7171990  27.5791801  70.1039455
  52.2963780  27.9301459  69.7166836  51.4123716  32.3290233  77.6705338
  50.7832578  32.4935947  76.9681406  51.0249378  32.7431842  78.4416302
  55.2912948  33.2644671  75.0249702  54.6063986  33.6443572  74.4746735
  55.3756797  33.8739997  75.7581650  46.9651678  32.0664641  74.9355424
  47.4290023  32.3452344  74.1460046  46.7008476  31.1648086  74.7528514
  43.8575759  31.6136122  77.8735187  44.4277116  32.0423391  77.2352671
  44.4483871  31.3318707  78.5719372  45.9020564  28.1887793  71.7444989
  46.6044607  28.6408837  72.2118915  45.5701192  27.5471612  72.3724882
  41.5960643  26.8115925  74.0045599  40.7991806  26.9234619  74.5229095
  41.3686235  27.1502577  73.1386489  47.1414328  35.0028736  71.8207094
  47.0060003  35.8480272  72.2491942  47.6824141  35.2048014  71.0573028
  40.5943726  32.5204174  72.3935019  41.1068246  33.3147424  72.5440584
  41.2466439  31.8230464  72.3268620  42.4038610  35.6369930  74.4757772
  42.5805239  36.5587895  74.2878756  43.1995444  35.3228349  74.9052152
  38.5592642  30.8492828  73.1694589  39.3967864  31.2589837  72.9528297
  38.7370910  29.9092270  73.1394783  50.4557075  28.5167909  68.8578422
  49.9403698  29.2872514  69.0966810  50.1834383  27.8433045  69.4811484
  48.0404186  23.3617610  73.9163661  47.1845782  22.9724460  73.7369300
  48.4531137  23.4409571  73.0563446  55.4291349  31.2700264  70.7931596
  54.6520791  30.9311423  70.3486758  56.1082830  31.2752887  70.1186561
  50.2443378  26.3895001  70.6838204  49.9393513  26.7041150  71.5348347
  51.1973820  26.4676421  70.7265537  48.6889810  32.5485224  72.3331158
  48.1611171  31.8137984  72.0204395  48.1877312  33.3259901  72.0871126
  53.6682656  30.7434245  77.4498204  53.0106330  31.4333506  77.5378333
  54.4723055  31.1330677  77.7932190  43.4208537  23.2104891  74.6937769
  43.9952289  22.9880072  73.9610962  44.0079520  23.2793585  75.4466370
  52.4788114  29.0978618  75.5002146  52.9919996  29.7308609  76.0023855
  53.1289338  28.4979813  75.1345506  43.7478124  25.2409352  68.7133654
  42.9115437  25.5784038  69.0342929  43.6082894  25.1058331  67.7760791
  45.7231205  20.0846140  73.4212839  45.0695617  19.7695157  72.7969453
  45.6811679  19.4621880  74.1472661  46.8342410  30.3665435  65.3366131
  45.9269472  30.1354688  65.5357280  47.3313442  29.5703054  65.5240112
  49.7410489  39.0762942  68.2562817  49.0672187  39.3794639  68.8647775
  50.1276311  39.8792022  67.9068274  48.9568945  26.5728073  77.7460486
  48.0391507  26.7943020  77.5882174  49.3729089  26.6474384  76.8872194
  49.7403993  27.9719489  72.8763166  50.4875812  28.4840886  72.5670288
  50.0095583  27.6503541  73.7367560  48.0130643  30.4678029  69.8590121
  47.1041862  30.1837062  69.9562590  48.0425727  30.8877108  68.9993428
  53.2449911  34.0784619  73.6281288  52.7912238  33.2375529  73.6846479
  52.6143877  34.7146017  73.9656068  52.1882830  25.0076605  74.8581956
  51.4505587  24.4953991  75.1892198  52.4409604  24.5676987  74.0465233
  51.6882850  35.9161116  74.5631106  51.9805824  36.4766173  73.8443472
  52.1981470  36.2089677  75.3184266  38.5818814  28.1883544  73.8405323
  38.3843213  27.5952904  73.1156390  38.0265478  27.8835754  74.5581262
  46.5615537  28.0806650  75.9599916  46.6164147  27.1280486  75.8842393
  45.7506739  28.2366089  76.4441215  47.7106731  32.0086773  67.1978199
  47.2726161  31.2922632  66.7383837  48.4517172  32.2362888  66.6363291
  44.5007897  26.6983710  73.7190295  43.6875763  26.9977880  74.1255487
  44.9966891  26.3039399  74.4364777  46.6516475  36.6941467  75.6524560
  46.6092654  36.9202313  74.7233092  47.5679174  36.4604841  75.8010361
  55.8279846  30.2843970  73.2554518  55.6897744  30.4745566  72.3275707
  55.4716065  31.0463353  73.7122569  44.7682276  33.5704496  75.4486522
  45.5622874  33.0754816  75.2469097  44.0573968  33.0422359  75.0854228
  41.0765039  27.7147578  71.5246275  40.1462627  27.6532033  71.7416237
  41.1722511  27.1923530  70.7282916  40.9950588  24.2402390  74.1124517
  41.2557406  25.1547724  74.0033677  41.8167761  23.7726833  74.2621130
  47.9401704  39.2442614  70.4709896  48.1153459  38.7730657  71.2855519
  47.2534492  39.8708380  70.6991157  48.8958767  33.5215120  76.5173197
  48.5608600  33.4815890  77.4130847  48.3962713  32.8559836  76.0443607
  51.8317959  30.8671155  66.7910257  51.2147129  30.1417983  66.6943310
  51.3634447  31.6280515  66.4477331  43.6216505  25.0856579  65.9131561
  42.7445971  24.9645380  65.5493808  44.0974258  24.2942657  65.6610450
  35.1418645  29.8733739  76.0073068  35.8289685  29.5595469  75.4194084
  34.9866773  30.7775103  75.7340320  46.8080431  37.4382869  73.1594082
  46.0247952  37.9804550  73.2532306  47.5073176  37.9556849  73.5588323
  50.1177081  23.2477499  75.8028287  50.6145780  22.4947461  75.4829357
  49.3464062  23.2841816  75.2371496  51.2006861  32.0049186  73.3766710
  50.2663140  32.1250649  73.2071415  51.3783530  31.1021653  73.1126720
  46.7012049  25.3894882  75.5299972  46.3309837  24.8365922  76.2180877
  47.1971142  24.7853015  74.9774972  54.5879413  27.8466505  73.9116745
  55.0539865  28.6794497  73.8377047  55.0386913  27.3811487  74.6162003
  52.6555644  34.1910327  70.9102897  52.9315488  34.0766921  71.8196771
  51.7860143  33.7927812  70.8715070  49.2909708  38.4396678  74.5535710
  49.4732102  37.6218333  75.0163463  50.1142694  38.6564370  74.1160600
  49.6251873  37.3664863  71.8150759  50.1539640  36.8557317  71.2020921
  49.8880093  37.0507393  72.6796292  40.1268966  35.3828732  79.5586092
  40.7122403  34.6372420  79.6913997  39.9293805  35.6932689  80.4422756
  42.9807621  38.4179979  74.5748535  42.3117997  38.9026107  74.0912575
  42.8420491  38.6649200  75.4891913  38.3495198  26.6798434  71.3544467
  38.6448639  25.7709113  71.3011521  37.4483234  26.6586174  71.0325469
  40.0783040  24.3612532  71.4783792  39.7495746  23.4809911  71.2958898
  40.4322411  24.3060201  72.3660181  49.3262619  35.9967435  75.9878778
  49.1787581  35.0684142  76.1686348  50.1516112  36.0187525  75.5035853
  43.1924863  24.6485502  71.8459270  43.5320936  25.1771423  71.1237878
  43.6396984  24.9865908  72.6217836  45.1793010  23.1460123  70.0452562
  45.9001373  23.5241376  69.5416279  44.5558314  23.8649000  70.1487540
  49.3224133  23.8505272  70.9810895  49.5387748  24.7329910  70.6799723
  48.8418200  23.4591486  70.2516537  44.0623355  26.8090986  77.5581639
  43.9167935  27.1231289  78.4505921  43.5848558  27.4275886  77.0052538
  52.7192057  37.3381661  72.4305742  52.8928934  36.7728083  71.6779594
  53.2120948  38.1382556  72.2485232  45.3256633  22.6807914  72.8750099
  45.4472545  21.7524560  73.0740987  45.0358676  22.6946600  71.9628414
  48.1947824  20.3662824  76.0116819  48.2169521  20.4302157  75.0568798
  48.6115883  19.5267333  76.2057325  58.5731448  30.1018084  74.0496041
  59.0162594  29.3525409  73.6515165  57.6957958  30.0928220  73.6669773
  53.7067229  36.6548425  69.5302640  54.4018134  37.2755118  69.7489955
  54.0490380  35.8043777  69.8055018  55.6058653  34.1048131  71.0589971
  56.1309977  34.4435404  70.3339291  55.5181005  33.1695146  70.8753105
  47.2899313  40.1720114  75.4185224  46.8504304  39.6796493  76.1118081
  48.0407430  39.6293082  75.1777299  39.7691652  36.3631655  75.4209852
  40.5949672  36.0635427  75.0408496  39.4185704  35.5939277  75.8699641
  44.7373185  35.7158123  77.4907526  44.1153195  35.0528828  77.1909753
  45.4078052  35.7419255  76.8081173  37.9700257  34.2817981  76.3798786
  37.1332166  33.8540156  76.1982787  37.9423903  34.4750425  77.3169577
  44.2986692  34.2662047  70.9665986  44.4474813  34.9497511  70.3132659
  45.1053136  34.2467137  71.4815442  42.0539325  30.2927224  71.9727055
  41.8085367  29.3889554  72.1707265  42.2235240  30.2944375  71.0306533
  41.3234973  26.0255582  69.4713217  40.6304218  26.0999937  68.8153253
  41.0786725  25.2615925  69.9934733  47.7982098  36.7610177  68.4377734
  47.2256065  37.3800364  67.9848205  48.3714892  37.3109539  68.9717656
  51.0179358  37.0447327  69.5686316  51.9510031  36.9792889  69.7719191
  50.9302570  37.8803594  69.1100849  53.6467374  36.3613197  66.5290263
  53.5681006  36.0273061  67.4226021  54.4677041  36.8534965  66.5281736
  48.1828896  28.0970990  65.7793786  49.1288001  27.9677198  65.8482204
  47.8043141  27.3585652  66.2563214  46.3671813  26.0220966  65.7148671
  45.4603269  25.7254079  65.7911385  46.6447794  25.7250784  64.8482958
  47.9833879  20.5657856  71.8692913  47.1734608  20.2204941  72.2448159
  48.6718296  20.2565400  72.4580524  49.9124427  19.6435903  73.4917209
  50.4655466  20.0631356  74.1507232  50.1494514  18.7171651  73.5340165
  45.1370598  22.8807901  65.8560651  45.9989762  23.2062800  66.1156468
  45.3220942  22.0939397  65.3433716  37.1538014  30.9630241  78.1340839
  36.4601485  30.5484194  77.6210794  37.9011005  31.0050778  77.5374258
  53.2903235  21.7536428  72.9995874  52.7101904  22.4121232  72.6173926
  53.0239167  20.9313772  72.5883291  39.0674756  30.8948495  76.0106854
  39.0445445  30.9936182  75.0588737  39.3775393  31.7413646  76.3324020
  41.7262134  32.9524650  80.1253469  42.6805388  32.9208592  80.0583400
  41.5274658  32.4915274  80.9403695  52.0728113  23.9136518  72.0552222
  51.1853968  24.1986169  71.8372417  52.4882102  23.7530282  71.2079499
  40.0812363  38.4944269  77.1423666  39.9466831  37.7344670  76.5761665
  39.6644425  39.2185169  76.6752455  51.2171326  33.6781193  66.1500242
  51.9207176  33.8831195  66.7657897  50.4933975  34.2457955  66.4149325
  52.0469136  29.4291054  72.2702512  51.9904338  29.8859606  71.4310144
  52.5997479  28.6681739  72.0925355  55.8573942  25.2180786  73.0952631
  55.6010876  24.8177422  73.9260839  55.2326810  25.9324580  72.9702771
  43.2381489  39.3913586  77.3542109  43.1213873  40.3359019  77.2520799
  42.4173935  39.0887148  77.7427908  53.1258023  34.1163722  68.1998702
  53.9603627  33.6844921  68.0176177  52.9642366  33.9445736  69.1275596
  52.7803916  30.6195835  69.5655041  52.7252719  30.4540107  68.6243485
  52.1549971  31.3271868  69.7217231  46.0900041  20.1203944  69.1440360
  46.0778711  21.0645784  69.3008630  46.9823463  19.9374090  68.8499821
  46.0189605  38.7972835  77.2308116  45.0685236  38.7974696  77.1172488
  46.3222091  38.0505569  76.7144151  49.9052161  16.7146721  73.3986296
  49.1384556  16.1605208  73.5442979  50.3162866  16.7868590  74.2600448
  56.2640284  43.3549049  67.5632343  56.5165805  42.8330570  66.8015806
  55.3264843  43.1915194  67.6659027  57.9673601  39.7477201  68.4664756
  58.1348003  40.6157438  68.8335227  57.7770770  39.9104483  67.5426045
  57.9462822  42.2034859  69.4511423  57.8262447  42.6491910  70.2896903
  57.2515410  42.5520177  68.8924961  54.5871879  40.5701269  68.7133654
  53.7509191  40.9075956  69.0342929  54.4476648  40.4350249  67.7760791
  56.5624959  35.4138057  73.4212839  55.9089372  35.0987074  72.7969453
  56.5205434  34.7913798  74.1472661  57.6736164  45.6957352  65.3366131
  56.7663226  45.4646606  65.5357280  58.1707196  44.8994972  65.5240112
  58.5500486  47.3378691  67.1978199  58.1119915  46.6214550  66.7383837
  59.2910926  47.5654806  66.6363291  51.9158794  43.0439495  71.5246275
  50.9856382  42.9823951  71.7416237  52.0116266  42.5215448  70.7282916
  54.4610259  40.4148497  65.9131561  53.5839725  40.2937298  65.5493808
  54.9368012  39.6234575  65.6610450  49.1888953  42.0090352  71.3544467
  49.4842394  41.1001030  71.3011521  48.2876989  41.9878091  71.0325469
  50.9176794  39.6904450  71.4783792  50.5889501  38.8101829  71.2958898
  51.2716165  39.6352118  72.3660181  54.0318618  39.9777419  71.8459270
  54.3714690  40.5063341  71.1237878  54.4790738  40.3157826  72.6217836
  56.0186765  38.4752041  70.0452562  56.7395127  38.8533294  69.5416279
  55.3952069  39.1940918  70.1487540  60.1617888  39.1797190  70.9810895
  60.3781502  40.0621828  70.6799723  59.6811955  38.7883403  70.2516537
  56.1650388  38.0099832  72.8750099  56.2866299  37.0816478  73.0740987
  55.8752430  38.0238517  71.9628414  52.1628727  41.3547499  69.4713217
  51.4697972  41.4291854  68.8153253  51.9180479  40.5907843  69.9934733
  59.0222651  43.4262907  65.7793786  59.9681756  43.2969116  65.8482204
  58.6436896  42.6877569  66.2563214  57.2065568  41.3512884  65.7148671
  56.2997023  41.0545997  65.7911385  57.4841549  41.0542702  64.8482958
  58.8227634  35.8949774  71.8692913  58.0128362  35.5496858  72.2448159
  59.5112051  35.5857317  72.4580524  55.9764353  38.2099819  65.8560651
  56.8383517  38.5354717  66.1156468  56.1614697  37.4231315  65.3433716
  56.9293796  35.4495862  69.1440360  56.9172465  36.3937702  69.3008630
  57.8217217  35.2666007  68.8499821  60.7445915  32.0438639  73.3986296
  59.9778311  31.4897125  73.5442979  61.1556620  32.1160507  74.2600448
  38.9016735   0.7533147  54.9808123  38.2278434   1.0564843  55.5893081
  39.2882557   1.5562227  54.6313580  37.1007951   0.9212819  57.1955203
  37.2759706   0.4500862  58.0100825  36.4140739   1.5478585  57.4236463
  36.9588345  -1.5619618  55.1623040  36.3862312  -0.9429431  54.7093512
  37.5321138  -1.0120256  55.6962962  50.9148545   6.3103578  65.0199185
  51.5526955   6.1910325  64.3162525  50.7969388   7.2584422  65.0787137
  47.7238252   6.2631006  64.9560710  47.3856763   6.1472071  64.0681245
  48.5928020   5.8622171  64.9361716  43.5825067   8.1166483  60.9457601
  43.0189932   8.0256420  60.1773889  43.4677462   7.2966387  61.4260093
  41.1289499   9.6117674  63.7841821  41.9210791   9.2708499  63.3688121
  41.3686149   9.7212649  64.7043975  49.1624626  11.7837450  56.2572066
  48.5112606  12.3691531  55.8706080  49.9568989  12.3143645  56.3167103
  43.0880253   8.8726587  56.6559200  43.8611129   8.3255575  56.5172076
  43.4405652   9.7370837  56.8673661  45.8521503   7.5779818  66.4527459
  46.4485075   7.3535841  65.7384422  45.9096474   6.8364564  67.0552907
  45.4246531   5.0319254  54.2877650  45.6772052   4.5100775  53.5261113
  44.4871090   4.8685399  54.3904334  50.4689814   4.0355032  62.0952393
  51.2552903   3.6174455  61.7442810  50.7328518   4.9401124  62.2634042
  50.6399891   9.4727882  56.7941050  50.0045724   9.5462509  57.5061955
  50.3097298  10.0621481  56.1160129  45.1442820   6.9347360  56.4902025
  45.0279078   6.2592263  57.1583109  45.2545080   6.4479733  55.6734178
  47.4874361   6.3957507  60.1948714  47.1232568   5.8688128  60.9061636
  48.3441477   6.0055976  60.0215200  49.8855181   9.8864385  66.8575893
  49.5855904  10.7889424  66.7491700  49.5406240   9.6196568  67.7097046
  43.3367662   6.3378182  62.8912598  42.4118159   6.2054396  63.0990289
  43.5852076   7.1172401  63.3882540  47.1069069   3.8805064  56.1756730
  46.9868694   4.3262115  57.0142210  46.4121657   4.2290382  55.6170268
  40.6976473   5.9811456  63.7256387  40.8268855   6.2345935  64.6395798
  40.0173925   6.5739164  63.4061042  44.8675961  16.6508706  59.8246861
  44.7899990  17.6016531  59.9035341  44.2637604  16.3054578  60.4821787
  52.8054135   4.3526537  57.0037064  53.7171991   4.5853924  56.8284761
  52.2963782   4.9363581  56.4412142  51.4123717   9.3352355  64.3950645
  50.7832579   9.4998070  63.6926713  51.0249379   9.7493965  65.1661609
  55.2912949  10.2706793  61.7495009  54.6063987  10.6505695  61.1992042
  55.3756798  10.8802120  62.4826957  46.9651679   9.0726764  61.6600730
  47.4290024   9.3514467  60.8705353  46.7008477   8.1710208  61.4773821
  43.8575760   8.6198245  64.5980493  44.4277117   9.0485513  63.9597978
  44.4483872   8.3380830  65.2964679  45.9020565   5.1949916  58.4690295
  46.6044608   5.6470960  58.9364222  45.5701193   4.5533735  59.0970188
  53.6609708  10.7938708  66.5212710  54.4827152  10.3918895  66.2395391
  53.6572111  10.6906942  67.4728825  41.5960644   3.8178048  60.7290906
  40.7991808   3.9296742  61.2474401  41.3686236   4.1564700  59.8631796
  47.4266312  10.3422751  68.6773420  47.4910744  10.8043158  69.5131592
  46.7177236   9.7120116  68.8055730  47.1414330  12.0090859  58.5452400
  47.0060004  12.8542394  58.9737248  47.6824142  12.2110136  57.7818334
  40.5943727   9.5266297  59.1180326  41.1068248  10.3209547  59.2685890
  41.2466440   8.8292587  59.0513927  42.4038612  12.6432053  61.2003079
  42.5805240  13.5650018  61.0124063  43.1995445  12.3290472  61.6297459
  43.5269927  14.1610227  67.2013421  44.0777352  14.0327290  66.4290415
  42.6881403  14.4605116  66.8508314  38.5592644   7.8554951  59.8939896
  39.3967866   8.2651959  59.6773604  38.7370911   6.9154393  59.8640090
  50.4557076   5.5230032  55.5823729  49.9403699   6.2934636  55.8212116
  50.1834384   4.8495168  56.2056791  55.4291350   8.2762386  57.5176903
  54.6520793   7.9373546  57.0732065  56.1082831   8.2815009  56.8431868
  50.2443379   3.3957124  57.4083510  49.9393515   3.7103273  58.2593653
  51.1973821   3.4738544  57.4510843  48.6889811   9.5547347  59.0576464
  48.1611172   8.8200107  58.7449702  48.1877314  10.3322023  58.8116433
  53.6682657   7.7496367  64.1743511  53.0106331   8.4395629  64.2623639
  54.4723056   8.1392799  64.5177497  52.4788116   6.1040740  62.2247452
  52.9919997   6.7370732  62.7269162  53.1289340   5.5041936  61.8590812
  43.7478126   2.2471474  55.4378961  42.9115438   2.5846161  55.7588236
  43.6082895   2.1120454  54.5006098  46.8342411   7.3727557  52.0611437
  45.9269473   7.1416811  52.2602586  47.3313443   6.5765176  52.2485419
  49.7410490  16.0825064  54.9808123  49.0672189  16.3856761  55.5893081
  50.1276312  16.8854145  54.6313580  48.9568947   3.5790196  64.4705793
  48.0391508   3.8005143  64.3127481  49.3729090   3.6536506  63.6117500
  49.7403994   4.9781611  59.6008473  50.4875813   5.4903009  59.2915595
  50.0095584   4.6565664  60.4612867  48.0130644   7.4740152  56.5835427
  47.1041864   7.1899185  56.6807897  48.0425728   7.8939231  55.7238734
  53.2449912  11.0846742  60.3526595  52.7912239  10.2437651  60.4091785
  52.6143879  11.7208140  60.6901375  51.6882851  12.9223238  61.2876413
  51.9805826  13.4828295  60.5688779  52.1981472  13.2151799  62.0429572
  38.5818815   5.1945666  60.5650630  38.3843215   4.6015027  59.8401696
  38.0265479   4.8897876  61.2826568  46.5615539   5.0868773  62.6845223
  46.6164148   4.1342609  62.6087699  45.7506741   5.2428212  63.1686521
  47.7106732   9.0148896  53.9223506  47.2726162   8.2984755  53.4629143
  48.4517173   9.2425011  53.3608597  44.5007898   3.7045832  60.4435602
  43.6875764   4.0040003  60.8500794  44.9966893   3.3101521  61.1610084
  46.6516476  13.7003589  62.3769866  46.6092655  13.9264436  61.4478398
  47.5679175  13.4666964  62.5255667  55.8279847   7.2906093  59.9799825
  55.6897746   7.4807689  59.0521014  55.4716066   8.0525476  60.4367876
  44.7682277  10.5766618  62.1731829  45.5622876  10.0816939  61.9714404
  44.0573969  10.0484481  61.8099535  49.5877122  12.9584714  66.5244197
  49.6414144  13.5275650  67.2921913  48.7191903  13.1286599  66.1598234
  41.0765041   4.7209700  58.2491582  40.1462629   4.6594156  58.4661544
  41.1722513   4.1985653  57.4528223  40.9950590   1.2464513  60.8369823
  41.2557407   2.1609846  60.7278984  41.8167762   0.7788956  60.9866436
  48.5465221   7.1244976  68.0831128  49.4757281   7.2756136  67.9100096
  48.1256251   7.2128997  67.2279775  47.3453553  11.1495640  65.8529666
  47.2064639  10.7814425  66.7255604  46.5568149  11.6643280  65.6813624
  47.9401705  16.2504737  57.1955203  48.1153461  15.7792780  58.0100825
  47.2534493  16.8770503  57.4236463  48.8958768  10.5277243  63.2418504
  48.5608601  10.4878013  64.1376154  48.3962714   9.8621959  62.7688914
  51.8317960   7.8733277  53.5155564  51.2147131   7.1480106  53.4188616
  51.3634448   8.6342638  53.1722638  42.5062790  19.3994100  63.9695063
  42.7459389  20.0312624  64.6474081  41.6631987  19.0482140  64.2560422
  43.6216506   2.0918702  52.6376868  42.7445972   1.9707502  52.2739114
  44.0974259   1.3004780  52.3855756  35.1418646   6.8795861  62.7318375
  35.8289686   6.5657591  62.1439390  34.9866775   7.7837226  62.4585626
  47.0190652  15.2073222  66.3736567  46.9460824  16.0128194  66.8855871
  46.5768045  15.4065188  65.5484588  46.8080432  14.4444992  59.8839388
  46.0247954  14.9866672  59.9777613  47.5073177  14.9618972  60.2833629
  49.4789336  15.1060056  68.5294725  50.1917308  15.7407521  68.4570627
  48.9879364  15.2023922  67.7134727  51.2006863   9.0111309  60.1012017
  50.2663141   9.1312771  59.9316721  51.3783531   8.1083776  59.8372027
  44.5301249  12.8554500  69.3500296  45.2310709  13.4890982  69.5029690
  44.0596364  13.1969231  68.5895936  52.6555645  11.1972449  57.6348203
  52.9315489  11.0829044  58.5442077  51.7860144  10.7989934  57.5960376
  49.2909709  15.4458800  61.2781017  49.4732104  14.6280456  61.7408769
  50.1142695  15.6626492  60.8405907  49.6251875  14.3726985  58.5396065
  50.1539641  13.8619440  57.9266227  49.8880094  14.0569515  59.4041598
  40.1268967  12.3890855  66.2831399  40.7122404  11.6434542  66.4159303
  39.9293806  12.6994811  67.1668063  42.9807623  15.4242102  61.2993841
  42.3117998  15.9088230  60.8157881  42.8420492  15.6711322  62.2137220
  47.1212891  17.4585845  67.8976500  47.6731199  17.6217467  68.6625585
  47.4619085  18.0490283  67.2256525  38.3495200   3.6860557  58.0789773
  38.6448641   2.7771235  58.0256827  37.4483235   3.6648296  57.7570776
  50.2581278  15.4067821  64.8840182  50.1332418  14.6057561  64.3751127
  50.9160370  15.9014014  64.3954152  52.3216187  13.2076841  66.5119732
  51.3746522  13.0882192  66.4398059  52.6698960  12.3199339  66.5945993
  40.0783041   1.3674655  58.2029099  39.7495747   0.4872034  58.0204205
  40.4322412   1.3122323  59.0905488  49.3262620  13.0029557  62.7124084
  49.1787583  12.0746265  62.8931654  50.1516114  13.0249648  62.2281159
  43.1924864   1.6547624  58.5704576  43.5320937   2.1833546  57.8483185
  43.6396985   1.9928031  59.3463143  52.9296742  13.8258116  63.7988957
  53.8543289  13.6200977  63.6613408  52.7612045  13.5774517  64.7078298
  44.0623356   3.8153108  64.2826946  43.9167937   4.1293411  65.1751227
  43.5848559   4.4338009  63.7297845  52.7192058  14.3443783  59.1551048
  52.8928936  13.7790206  58.4024901  53.2120949  15.1444678  58.9730538
  58.5731449   7.1080206  60.7741348  59.0162595   6.3587532  60.3760471
  57.6957960   7.0990343  60.3915080  53.7067231  13.6610548  56.2547947
  54.4018135  14.2817241  56.4735261  54.0490381  12.8105899  56.5300325
  55.6058654  11.1110253  57.7835277  56.1309978  11.4497526  57.0584597
  55.5181006  10.1757269  57.5998412  47.2678702  15.0244327  69.9125154
  47.5765829  14.7793474  70.7847854  48.0654184  15.2290966  69.4244024
  47.2899315  17.1782237  62.1430531  46.8504305  16.6858615  62.8363387
  48.0407431  16.6355204  61.9022606  39.7691653  13.3693778  62.1455159
  40.5949673  13.0697549  61.7653802  39.4185705  12.6001400  62.5944947
  44.7373187  12.7220246  64.2152832  44.1153196  12.0590951  63.9155060
  45.4078054  12.7481378  63.5326480  37.9700259  11.2880104  63.1044092
  37.1332167  10.8602278  62.9228094  37.9423904  11.4812547  64.0414883
  44.2986694  11.2724169  57.6911293  44.4474814  11.9559634  57.0377966
  45.1053137  11.2529259  58.2060749  42.0539327   7.2989347  58.6972362
  41.8085368   6.3951677  58.8952572  42.2235241   7.3006497  57.7551840
  41.3234974   3.0317704  56.1958523  40.6304219   3.1062059  55.5398559
  41.0786726   2.2678048  56.7180040  47.7982099  13.7672300  55.1623040
  47.2256066  14.3862487  54.7093512  48.3714893  14.3171661  55.6962962
  51.0179359  14.0509450  56.2931623  51.9510032  13.9855011  56.4964498
  50.9302572  14.8865717  55.8346155  53.6467376  13.3675320  53.2535570
  53.5681007  13.0335184  54.1471328  54.4677042  13.8597088  53.2527042
  48.1828898   5.1033112  52.5039093  49.1288002   4.9739320  52.5727511
  47.8043143   4.3647774  52.9808521  46.3671815   3.0283089  52.4393978
  45.4603270   2.7316201  52.5156692  46.6447796   2.7312907  51.5728264
  37.1538015   7.9692364  64.8586146  36.4601487   7.5546316  64.3456100
  37.9011006   8.0112900  64.2619565  39.0674758   7.9010617  62.7352161
  39.0445446   7.9998305  61.7834044  39.3775394   8.7475768  63.0569327
  41.7262136   9.9586772  66.8498775  42.6805389   9.9270715  66.7828707
  41.5274659   9.4977396  67.6649001  40.0812364  15.5006392  63.8668973
  39.9466832  14.7406793  63.3006971  39.6644427  16.2247292  63.3997762
  51.2171327  10.6843315  52.8745548  51.9207177  10.8893318  53.4903204
  50.4933976  11.2520077  53.1394632  52.0469138   6.4353177  58.9947819
  51.9904339   6.8921728  58.1555451  52.5997480   5.6743861  58.8170661
  43.2381490  16.3975709  64.0787416  43.1213874  17.3421141  63.9766106
  42.4173936  16.0949270  64.4673215  53.1258025  11.1225845  54.9244008
  53.9603629  10.6907043  54.7421483  52.9642368  10.9507858  55.8520903
  52.7803917   7.6257958  56.2900348  52.7252721   7.4602229  55.3488792
  52.1549972   8.3333991  56.4462537  44.2636004  17.0503971  67.2943344
  45.1663251  17.0827581  67.6109839  44.0373374  16.1204422  67.3089680
  46.0189606  15.8034957  63.9553423  45.0685237  15.8036819  63.8417795
  46.3222092  15.0567692  63.4389457  61.7542300  21.6395496  65.0199185
  62.3920710  21.5202243  64.3162525  61.6363143  22.5876340  65.0787137
  58.5632006  21.5922924  64.9560710  58.2250518  21.4763989  64.0681245
  59.4321774  21.1914089  64.9361716  54.4218822  23.4458400  60.9457601
  53.8583687  23.3548337  60.1773889  54.3071217  22.6258305  61.4260093
  51.9683254  24.9409592  63.7841821  52.7604546  24.6000417  63.3688121
  52.2079904  25.0504567  64.7043975  60.0018381  27.1129368  56.2572066
  59.3506360  27.6983448  55.8706080  60.7962743  27.6435563  56.3167103
  53.9274008  24.2018505  56.6559200  54.7004884  23.6547492  56.5172076
  54.2799407  25.0662754  56.8673661  55.7659050  25.5294887  69.8626099
  55.4748916  26.4340518  69.7472766  56.4016035  25.5711415  70.5770169
  56.6915257  22.9071736  66.4527459  57.2878829  22.6827758  65.7384422
  56.7490229  22.1656481  67.0552907  56.2640285  20.3611171  54.2877650
  56.5165806  19.8392693  53.5261113  55.3264845  20.1977317  54.3904334
  61.3083568  19.3646950  62.0952393  62.0946658  18.9466373  61.7442810
  61.5722273  20.2693042  62.2634042  61.4793646  24.8019800  56.7941050
  60.8439479  24.8754426  57.5061955  61.1491052  25.3913399  56.1160129
  55.9836574  22.2639277  56.4902025  55.8672832  21.5884181  57.1583109
  56.0938834  21.7771651  55.6734178  58.3268115  21.7249424  60.1948714
  57.9626322  21.1980045  60.9061636  59.1835231  21.3347893  60.0215200
  57.9673602  16.7539324  55.1910063  58.1348004  17.6219560  55.5580534
  57.7770771  16.9166606  54.2671352  60.7248935  25.2156303  66.8575893
  60.4249658  26.1181342  66.7491700  60.3799995  24.9488486  67.7097046
  54.1761417  21.6670100  62.8912598  53.2511913  21.5346314  63.0990289
  54.4245830  22.4464319  63.3882540  57.9462823  19.2096982  56.1756730
  57.8262448  19.6554032  57.0142210  57.2515411  19.5582299  55.6170268
  51.5370228  21.3103373  63.7256387  51.6662609  21.5637852  64.6395798
  50.8567679  21.9031081  63.4061042  55.7069715  31.9800623  59.8246861
  55.6293745  32.9308448  59.9035341  55.1031359  31.6346496  60.4821787
  63.6447889  19.6818455  57.0037064  64.5565745  19.9145841  56.8284761
  63.1357536  20.2655499  56.4412142  56.4533317  21.9613942  72.0426195
  57.1948002  22.4998986  71.7661018  55.7470303  22.5880231  72.1997746
  58.2819727  19.0415689  68.0131913  59.1280922  19.4655103  68.1566562
  58.2218365  18.3849314  68.7070476  62.2517471  24.6644273  64.3950645
  61.6226334  24.8289987  63.6926713  61.8643134  25.0785883  65.1661609
  66.1306703  25.5998711  61.7495009  65.4457742  25.9797612  61.1992042
  66.2150553  26.2094038  62.4826957  57.8045433  24.4018681  61.6600730
  58.2683779  24.6806384  60.8705353  57.5402231  23.5002126  61.4773821
  54.6969514  23.9490163  64.5980493  55.2670871  24.3777431  63.9597978
  55.2877626  23.6672747  65.2964679  56.7414319  20.5241834  58.4690295
  57.4438363  20.9762877  58.9364222  56.4094948  19.8825652  59.0970188
  50.4839653  18.7825386  63.7707429  49.6938707  19.0382915  63.2947539
  50.9750901  19.5973724  63.8759469  64.5003463  26.1230625  66.5212710
  65.3220907  25.7210813  66.2395391  64.4965866  26.0198860  67.4728825
  52.4354399  19.1469966  60.7290906  51.6385562  19.2588660  61.2474401
  52.2079991  19.4856618  59.8631796  58.2660066  25.6714669  68.6773420
  58.3304499  26.1335076  69.5131592  57.5570990  25.0412034  68.8055730
  48.7677356  19.0355877  66.2022420  49.0185395  19.9202887  66.4679996
  49.3036905  18.8560478  65.4297511  57.9808084  27.3382776  58.5452400
  57.8453759  28.1834312  58.9737248  58.5217897  27.5402054  57.7818334
  51.4337481  24.8558214  59.1180326  51.9462002  25.6501465  59.2685890
  52.0860194  24.1584505  59.0513927  53.2432366  27.9723971  61.2003079
  53.4198994  28.8941935  61.0124063  54.0389200  27.6582390  61.6297459
  52.5284723  20.0188602  71.0765242  52.4138238  19.1173860  71.3772341
  51.6729240  20.2652299  70.7250059  59.6076560  27.9606343  72.6752743
  59.1640415  27.1742721  72.3573647  60.2693774  28.1485493  72.0096633
  54.3663682  29.4902144  67.2013421  54.9171107  29.3619208  66.4290415
  53.5275157  29.7897033  66.8508314  58.1630853  25.7553272  71.5457652
  58.6959189  24.9941560  71.3156960  57.6344934  25.4626924  72.2881807
  49.3986398  23.1846869  59.8939896  50.2361620  23.5943877  59.6773604
  49.5764666  22.2446311  59.8640090  61.2950830  20.8521949  55.5823729
  60.7797454  21.6226554  55.8212116  61.0228139  20.1787085  56.2056791
  58.8797941  15.6971650  60.6408967  58.0239538  15.3078500  60.4614606
  59.2924893  15.7763611  59.7808753  56.6539974  13.3156723  64.0466709
  57.5192971  13.1199532  63.6872598  56.7217483  13.0867075  64.9736066
  66.2685104  23.6054304  57.5176903  65.4914547  23.2665463  57.0732065
  66.9476585  23.6106927  56.8431868  61.0837133  18.7249041  57.4083510
  60.7787269  19.0395190  58.2593653  62.0367576  18.8030461  57.4510843
  59.5283565  24.8839265  59.0576464  59.0004927  24.1492024  58.7449702
  59.0271068  25.6613941  58.8116433  64.5076411  23.0788285  64.1743511
  63.8500086  23.7687547  64.2623639  65.3116811  23.4684717  64.5177497
  54.2602293  15.5458931  61.4183076  54.8346045  15.3234112  60.6856269
  54.8473275  15.6147625  62.1711677  63.3181870  21.4332658  62.2247452
  63.8313752  22.0662650  62.7269162  63.9683094  20.8333853  61.8590812
  54.5871880  17.5763392  55.4378961  53.7509192  17.9138078  55.7588236
  54.4476650  17.4412372  54.5006098  56.5624961  12.4200180  60.1458145
  55.9089373  12.1049197  59.5214760  56.5205435  11.7975920  60.8717968
  57.6736166  22.7019475  52.0611437  56.7663227  22.4708728  52.2602586
  58.1707198  21.9057094  52.2485419  60.5804244  31.4116982  54.9808123
  59.9065943  31.7148679  55.5893081  60.9670066  32.2146062  54.6313580
  59.7962701  18.9082113  64.4705793  58.8785262  19.1297060  64.3127481
  60.2122845  18.9828424  63.6117500  60.5797749  20.3073529  59.6008473
  61.3269568  20.8194926  59.2915595  60.8489338  19.9857582  60.4612867
  58.8524399  22.8032070  56.5835427  57.9435618  22.5191103  56.6807897
  58.8819483  23.2231148  55.7238734  64.0843666  26.4138659  60.3526595
  63.6305993  25.5729569  60.4091785  63.4537633  27.0500058  60.6901375
  63.0276586  17.3430645  61.5827262  62.2899343  16.8308031  61.9137505
  63.2803359  16.9031027  60.7710539  62.5276606  28.2515156  61.2876413
  62.8199580  28.8120213  60.5688779  63.0375226  28.5443717  62.0429572
  49.4212569  20.5237584  60.5650630  49.2236969  19.9306945  59.8401696
  48.8659233  20.2189794  61.2826568  57.4009293  20.4160690  62.6845223
  57.4557903  19.4634527  62.6087699  56.5900495  20.5720129  63.1686521
  58.5500487  24.3440813  53.9223506  58.1119917  23.6276672  53.4629143
  59.2910928  24.5716928  53.3608597  55.3401653  19.0337750  60.4435602
  54.5269518  19.3331921  60.8500794  55.8360647  18.6393439  61.1610084
  57.4910231  29.0295507  62.3769866  57.4486410  29.2556353  61.4478398
  58.4072930  28.7958882  62.5255667  66.6673602  22.6198010  59.9799825
  66.5291500  22.8099606  59.0521014  66.3109820  23.3817393  60.4367876
  54.8315728  16.6056106  66.0596837  55.4715107  16.4644865  65.3619800
  53.9993258  16.3190619  65.6835439  55.6076032  25.9058536  62.1731829
  56.4016630  25.4108856  61.9714404  54.8967724  25.3776399  61.8099535
  60.4270876  28.2876632  66.5244197  60.4807898  28.8567568  67.2921913
  59.5585657  28.4578517  66.1598234  51.9158795  20.0501618  58.2491582
  50.9856383  19.9886073  58.4661544  52.0116267  19.5277571  57.4528223
  51.8344344  16.5756431  60.8369823  52.0951161  17.4901764  60.7278984
  52.6561516  16.1080873  60.9866436  53.3069269  17.9894188  68.0068648
  53.9792323  17.7811550  67.3581297  52.4799056  17.7916274  67.5673880
  59.3858976  22.4536894  68.0831128  60.3151036  22.6048053  67.9100096
  58.9650006  22.5420914  67.2279775  58.1847308  26.4787558  65.8529666
  58.0458393  26.1106342  66.7255604  57.3961904  26.9935197  65.6813624
  58.7795460  31.5796654  57.1955203  58.9547215  31.1084698  58.0100825
  58.0928248  32.2062421  57.4236463  59.7352523  25.8569161  63.2418504
  59.4002355  25.8169931  64.1376154  59.2356468  25.1913877  62.7688914
  53.7096767  21.2636791  68.7671085  53.5716565  20.5317030  69.3682624
  54.6201690  21.1745691  68.4855273  62.6711714  23.2025195  53.5155564
  62.0540885  22.4772023  53.4188616  62.2028203  23.9634555  53.1722638
  56.3379067  20.9756750  68.2554765  57.0478686  20.3349942  68.2141383
  56.2948376  21.2269645  69.1780945  55.0508001  17.9621968  70.0750404
  54.5145358  17.5112706  70.7272000  54.4624710  18.0967877  69.3320869
  53.3456545  34.7286017  63.9695063  53.5853143  35.3604541  64.6474081
  52.5025741  34.3774057  64.2560422  54.4610260  17.4210619  52.6376868
  53.5839727  17.2999420  52.2739114  54.9368013  16.6296698  52.3855756
  45.9812400  22.2087779  62.7318375  46.6683440  21.8949509  62.1439390
  45.8260529  23.1129144  62.4585626  50.7847123  17.0977976  67.1603399
  50.7005311  16.4903645  66.4253809  49.9629829  17.5886994  67.1612895
  57.8584407  30.5365140  66.3736567  57.7854578  31.3420111  66.8855871
  57.4161800  30.7357106  65.5484588  57.6474186  29.7736910  59.8839388
  56.8641708  30.3158590  59.9777613  58.3466931  30.2910889  60.2833629
  60.9570836  15.5831539  62.5273594  61.4539536  14.8301502  62.2074664
  60.1857818  15.6195856  61.9616803  60.3183090  30.4351974  68.5294725
  61.0311062  31.0699439  68.4570627  59.8273119  30.5315840  67.7134727
  62.0400617  24.3403226  60.1012017  61.1056896  24.4604689  59.9316721
  62.2177286  23.4375693  59.8372027  57.5405805  17.7248922  62.2545278
  57.1703593  17.1719963  62.9426184  58.0364898  17.1207056  61.7020278
  65.4273168  20.1820546  60.6362051  65.8933621  21.0148537  60.5622354
  65.8780669  19.7165527  61.3407310  55.3695004  28.1846417  69.3500296
  56.0704463  28.8182900  69.5029690  54.8990119  28.5261149  68.5895936
  63.4949400  26.5264367  57.6348203  63.7709243  26.4120962  58.5442077
  62.6253898  26.1281852  57.5960376  60.1303464  30.7750718  61.2781017
  60.3125858  29.9572374  61.7408769  60.9536450  30.9918410  60.8405907
  60.4645629  29.7018903  58.5396065  60.9933396  29.1911358  57.9266227
  60.7273849  29.3861433  59.4041598  50.9662722  27.7182772  66.2831399
  51.5516159  26.9726460  66.4159303  50.7687560  28.0286729  67.1668063
  53.8201377  30.7534020  61.2993841  53.1511752  31.2380147  60.8157881
  53.6814247  31.0003240  62.2137220  45.5580377  20.2888372  65.0035842
  45.5964476  19.7551963  65.7972960  45.0520669  19.7623578  64.3846819
  57.9606646  32.7877763  67.8976500  58.5124954  32.9509385  68.6625585
  58.3012839  33.3782201  67.2256525  52.9371139  15.1352913  68.4998384
  53.0012465  15.9967744  68.0875782  52.8738259  14.5226915  67.7670743
  49.1888954  19.0152475  58.0789773  49.4842395  18.1063153  58.0256827
  48.2876990  18.9940214  57.7570776  61.0975033  30.7359739  64.8840182
  60.9726172  29.9349479  64.3751127  61.7554124  31.2305932  64.3954152
  52.7183201  17.0908471  64.0617322  51.9969787  17.7044439  63.9224795
  53.5076457  17.6266236  63.9833968  63.1609941  28.5368759  66.5119732
  62.2140277  28.4174110  66.4398059  63.5092714  27.6491257  66.5945993
  50.9176796  16.6966572  58.2029099  50.5889502  15.8163951  58.0204205
  51.2716166  16.6414241  59.0905488  60.1656375  28.3321475  62.7124084
  60.0181337  27.4038182  62.8931654  60.9909868  28.3541566  62.2281159
  54.0318619  16.9839542  58.5704576  54.3714691  17.5125463  57.8483185
  54.4790739  17.3219948  59.3463143  63.7690496  29.1550034  63.7988957
  64.6937044  28.9492895  63.6613408  63.6005800  28.9066435  64.7078298
  56.0186766  15.4814164  56.7697869  56.7395129  15.8595416  56.2661586
  55.3952070  16.2003040  56.8732847  60.1617889  16.1859313  57.7056201
  60.3781503  17.0683951  57.4045030  59.6811956  15.7945526  56.9761843
  54.9017110  19.1445026  64.2826946  54.7561691  19.4585329  65.1751227
  54.4242314  19.7629926  63.7297845  56.7613493  16.1347574  64.3307836
  56.7475062  15.2388667  63.9940133  57.4785921  16.1418238  64.9646122
  58.6139624  16.5684914  66.3760963  58.3557402  17.4901985  66.3745293
  58.0824664  16.1715349  67.0661427  63.5585813  29.6735701  59.1551048
  63.7322690  29.1082124  58.4024901  64.0514704  30.4736596  58.9730538
  49.3762772  21.6850370  67.2214607  48.8316241  22.4610178  67.3534881
  50.2542122  22.0321175  67.0633729  56.1650389  15.0161954  59.5995406
  56.2866300  14.0878600  59.7986293  55.8752431  15.0300640  58.6873721
  59.0341579  12.7016865  62.7362126  59.0563276  12.7656198  61.7814105
  59.4509638  11.8621373  62.9302632  69.4125204  22.4372124  60.7741348
  69.8556350  21.6879449  60.3760471  68.5351714  22.4282260  60.3915080
  64.5460985  28.9902466  56.2547947  65.2411890  29.6109158  56.4735261
  64.8884135  28.1397817  56.5300325  50.1628794  20.8120267  70.1144764
  49.4210530  20.9602902  70.7009394  49.8421539  21.0728532  69.2511513
  66.4452408  26.4402171  57.7835277  66.9703732  26.7789444  57.0584597
  66.3574761  25.5049186  57.5998412  58.1072457  30.3536245  69.9125154
  58.4159583  30.1085392  70.7847854  58.9047939  30.5582883  69.4244024
  58.1293069  32.5074154  62.1430531  57.6898059  32.0150533  62.8363387
  58.8801186  31.9647122  61.9022606  50.6085408  28.6985695  62.1455159
  51.4343428  28.3989467  61.7653802  50.2579460  27.9293318  62.5944947
  55.5766941  28.0512163  64.2152832  54.9546950  27.3882868  63.9155060
  56.2471808  28.0773295  63.5326480  48.8094013  26.6172022  63.1044092
  47.9725921  26.1894196  62.9228094  48.7817658  26.8104465  64.0414883
  55.1380448  26.6016087  57.6911293  55.2868568  27.2851551  57.0377966
  55.9446892  26.5821177  58.2060749  52.8933081  22.6281264  58.6972362
  52.6479123  21.7243594  58.8952572  53.0628996  22.6298415  57.7551840
  52.1628729  18.3609622  56.1958523  51.4697974  18.4353977  55.5398559
  51.9180480  17.5969966  56.7180040  58.6375854  29.0964217  55.1623040
  58.0649821  29.7154404  54.7093512  59.2108647  29.6463579  55.6962962
  61.8573113  29.3801367  56.2931623  62.7903787  29.3146929  56.4964498
  61.7696326  30.2157634  55.8346155  64.4861130  28.6967238  53.2535570
  64.4074762  28.3627101  54.1471328  65.3070797  29.1889006  53.2527042
  59.0222652  20.4325030  52.5039093  59.9681757  20.3031238  52.5727511
  58.6436897  19.6939692  52.9808521  57.2065569  18.3575006  52.4393978
  56.2997025  18.0608119  52.5156692  57.4841550  18.0604824  51.5728264
  48.1243510  19.6781370  62.8893024  47.8046294  18.8246678  62.5967398
  47.5776938  19.8929948  63.6450992  51.9023417  22.3943811  66.6062531
  52.1209427  23.3260919  66.6250565  52.3149191  22.0351785  67.3917335
  58.8227635  12.9011896  58.5938219  58.0128363  12.5558981  58.9693465
  59.5112052  12.5919440  59.1825831  60.7518183  11.9789943  60.2162516
  61.3049222  12.3985396  60.8752539  60.9888270  11.0525691  60.2585472
  55.9764354  15.2161942  52.5805957  56.8383518  15.5416840  52.8401774
  56.1614698  14.4293438  52.0679023  47.9931770  23.2984281  64.8586146
  47.2995241  22.8838234  64.3456100  48.7404761  23.3404818  64.2619565
  64.1296990  14.0890468  59.7241180  63.5495659  14.7475272  59.3419233
  63.8632923  13.2667813  59.3128598  49.9068512  23.2302535  62.7352161
  49.8839200  23.3290222  61.7834044  50.2169149  24.0767686  63.0569327
  52.5655890  25.2878690  66.8498775  53.5199144  25.2562632  66.7828707
  52.3668414  24.8269314  67.6649001  53.1555272  23.8579806  69.4169573
  53.9748161  24.3523885  69.4404410  53.4292080  22.9411774  69.3887140
  62.9121868  16.2490558  58.7797528  62.0247723  16.5340209  58.5617723
  63.3275857  16.0884322  57.9324805  50.9206119  30.8298310  63.8668973
  50.7860587  30.0698710  63.3006971  50.5038181  31.5539209  63.3997762
  62.0565082  26.0135233  52.8745548  62.7600932  26.2185236  53.4903204
  61.3327731  26.5811995  53.1394632  62.8862892  21.7645094  58.9947819
  62.8298093  22.2213646  58.1555451  63.4391235  21.0035779  58.8170661
  66.6967698  17.5534826  59.8197938  66.4404632  17.1531462  60.6506146
  66.0720566  18.2678620  59.6948077  54.0775245  31.7267627  64.0787416
  53.9607629  32.6713059  63.9766106  53.2567691  31.4241188  64.4673215
  63.9651779  26.4517762  54.9244008  64.7997383  26.0198961  54.7421483
  63.8036122  26.2799776  55.8520903  63.6197671  22.9549876  56.2900348
  63.5646475  22.7894147  55.3488792  62.9943727  23.6625909  56.4462537
  48.4090186  18.1917940  70.1161770  49.0549050  17.6816894  70.6048995
  48.2007338  18.9286622  70.6905195  56.9293797  12.4557985  55.8685666
  56.9172467  13.3999825  56.0253937  57.8217219  12.2728130  55.5745127
  55.1029759  32.3795889  67.2943344  56.0057006  32.4119499  67.6109839
  54.8767129  31.4496339  67.3089680  56.8583361  31.1326875  63.9553423
  55.9078992  31.1328737  63.8417795  57.1615847  30.3859610  63.4389457
  60.7445916   9.0500761  60.1231603  59.9778312   8.4959248  60.2688285
  61.1556621   9.1222630  60.9845755  72.5936054  36.9687413  65.0199185
  73.2314464  36.8494161  64.3162525  72.4756897  37.9168257  65.0787137
  69.4025761  36.9214842  64.9560710  69.0644272  36.8055906  64.0681245
  70.2715529  36.5206007  64.9361716  65.2612576  38.7750318  60.9457601
  64.6977441  38.6840255  60.1773889  65.1464971  37.9550222  61.4260093
  62.8077008  40.2701510  63.7841821  63.5998300  39.9292334  63.3688121
  63.0473658  40.3796485  64.7043975  70.8412135  42.4421286  56.2572066
  70.1900115  43.0275366  55.8706080  71.6356498  42.9727481  56.3167103
  64.7667762  39.5310423  56.6559200  65.5398638  38.9839410  56.5172076
  65.1193161  40.3954672  56.8673661  67.5309012  38.2363654  66.4527459
  68.1272584  38.0119676  65.7384422  67.5883983  37.4948399  67.0552907
  67.1034040  35.6903089  54.2877650  67.3559561  35.1684610  53.5261113
  66.1658599  35.5269234  54.3904334  72.1477323  34.6938867  62.0952393
  72.9340412  34.2758290  61.7442810  72.4116027  35.5984959  62.2634042
  72.3187400  40.1311718  56.7941050  71.6833233  40.2046344  57.5061955
  71.9884807  40.7205316  56.1160129  66.8230329  37.5931195  56.4902025
  66.7066587  36.9176098  57.1583109  66.9332589  37.1063569  55.6734178
  69.1661870  37.0541342  60.1948714  68.8020077  36.5271963  60.9061636
  70.0228986  36.6639811  60.0215200  68.8067357  32.0831242  55.1910063
  68.9741759  32.9511478  55.5580534  68.6164526  32.2458523  54.2671352
  65.0155171  36.9962017  62.8912598  64.0905668  36.8638232  63.0990289
  65.2639584  37.7756237  63.3882540  68.7856578  34.5388899  56.1756730
  68.6656203  34.9845950  57.0142210  68.0909166  34.8874217  55.6170268
  62.3763982  36.6395291  63.7256387  62.5056363  36.8929770  64.6395798
  61.6961434  37.2322999  63.4061042  66.5463470  47.3092541  59.8246861
  66.4687499  48.2600366  59.9035341  65.9425113  46.9638413  60.4821787
  69.1213481  34.3707607  68.0131913  69.9674677  34.7947021  68.1566562
  69.0612119  33.7141231  68.7070476  73.0911226  39.9936191  64.3950645
  72.4620088  40.1581905  63.6926713  72.7036888  40.4077800  65.1661609
  68.6439188  39.7310599  61.6600730  69.1077533  40.0098302  60.8705353
  68.3795986  38.8294043  61.4773821  65.5363269  39.2782080  64.5980493
  66.1064626  39.7069349  63.9597978  66.1271381  38.9964665  65.2964679
  67.5808074  35.8533751  58.4690295  68.2832117  36.3054795  58.9364222
  67.2488702  35.2117570  59.0970188  61.3233408  34.1117304  63.7707429
  60.5332462  34.3674832  63.2947539  61.8144655  34.9265642  63.8759469
  63.2748153  34.4761883  60.7290906  62.4779317  34.5880577  61.2474401
  63.0473745  34.8148535  59.8631796  59.6071111  34.3647794  66.2022420
  59.8579149  35.2494804  66.4679996  60.1430659  34.1852396  65.4297511
  68.8201839  42.6674694  58.5452400  68.6847513  43.5126230  58.9737248
  69.3611651  42.8693972  57.7818334  62.2731236  40.1850132  59.1180326
  62.7855756  40.9793382  59.2685890  62.9253949  39.4876422  59.0513927
  64.0826121  43.3015888  61.2003079  64.2592749  44.2233853  61.0124063
  64.8782954  42.9874307  61.6297459  63.3678477  35.3480520  71.0765242
  63.2531992  34.4465777  71.3772341  62.5122995  35.5944217  70.7250059
  60.2380153  38.5138786  59.8939896  61.0755375  38.9235795  59.6773604
  60.4158420  37.5738228  59.8640090  72.1344585  36.1813867  55.5823729
  71.6191208  36.9518472  55.8212116  71.8621893  35.5079003  56.2056791
  69.7191696  31.0263568  60.6408967  68.8633292  30.6370418  60.4614606
  70.1318648  31.1055528  59.7808753  67.4933728  28.6448641  64.0466709
  68.3586725  28.4491449  63.6872598  67.5611237  28.4158992  64.9736066
  71.9230888  34.0540959  57.4083510  71.6181024  34.3687108  58.2593653
  72.8761330  34.1322379  57.4510843  70.3677320  40.2131182  59.0576464
  69.8398681  39.4783942  58.7449702  69.8664823  40.9905859  58.8116433
  65.0996047  30.8750849  61.4183076  65.6739799  30.6526030  60.6856269
  65.6867030  30.9439543  62.1711677  65.4265635  32.9055310  55.4378961
  64.5902947  33.2429996  55.7588236  65.2870404  32.7704289  54.5006098
  67.4018715  27.7492097  60.1458145  66.7483127  27.4341115  59.5214760
  67.3599189  27.1267838  60.8717968  68.5129920  38.0311393  52.0611437
  67.6056982  37.8000646  52.2602586  69.0100952  37.2349012  52.2485419
  71.4197999  46.7408900  54.9808123  70.7459698  47.0440597  55.5893081
  71.8063821  47.5437980  54.6313580  70.6356456  34.2374031  64.4705793
  69.7179017  34.4588978  64.3127481  71.0516599  34.3120341  63.6117500
  71.4191503  35.6365447  59.6008473  72.1663322  36.1486844  59.2915595
  71.6883093  35.3149499  60.4612867  69.6918153  38.1323987  56.5835427
  68.7829373  37.8483020  56.6807897  69.7213237  38.5523066  55.7238734
  60.2606324  35.8529502  60.5650630  60.0630724  35.2598862  59.8401696
  59.7052988  35.5481712  61.2826568  68.2403047  35.7452608  62.6845223
  68.2951657  34.7926444  62.6087699  67.4294250  35.9012047  63.1686521
  69.3894241  39.6732731  53.9223506  68.9513671  38.9568590  53.4629143
  70.1304682  39.9008846  53.3608597  66.1795407  34.3629668  60.4435602
  65.3663273  34.6623838  60.8500794  66.6754402  33.9685357  61.1610084
  68.3303985  44.3587425  62.3769866  68.2880164  44.5848271  61.4478398
  69.2466684  44.1250799  62.5255667  65.6709482  31.9348023  66.0596837
  66.3108861  31.7936782  65.3619800  64.8387013  31.6482537  65.6835439
  66.4469786  41.2350454  62.1731829  67.2410385  40.7400774  61.9714404
  65.7361478  40.7068317  61.8099535  62.7552550  35.3793535  58.2491582
  61.8250138  35.3177991  58.4661544  62.8510022  34.8569488  57.4528223
  62.6738099  31.9048348  60.8369823  62.9344916  32.8193682  60.7278984
  63.4955271  31.4372791  60.9866436  64.1463024  33.3186105  68.0068648
  64.8186077  33.1103468  67.3581297  63.3192810  33.1208191  67.5673880
  69.6189214  46.9088572  57.1955203  69.7940970  46.4376615  58.0100825
  68.9322002  47.5354338  57.4236463  70.5746277  41.1861078  63.2418504
  70.2396110  41.1461848  64.1376154  70.0750223  40.5205794  62.7688914
  64.5490521  36.5928708  68.7671085  64.4110319  35.8608947  69.3682624
  65.4595445  36.5037609  68.4855273  73.5105469  38.5317113  53.5155564
  72.8934640  37.8063941  53.4188616  73.0421957  39.2926473  53.1722638
  67.1772822  36.3048668  68.2554765  67.8872440  35.6641860  68.2141383
  67.1342130  36.5561563  69.1780945  65.8901756  33.2913886  70.0750404
  65.3539113  32.8404624  70.7272000  65.3018464  33.4259794  69.3320869
  65.3004015  32.7502537  52.6376868  64.4233481  32.6291338  52.2739114
  65.7761768  31.9588615  52.3855756  56.8206155  37.5379697  62.7318375
  57.5077195  37.2241427  62.1439390  56.6654284  38.4421061  62.4585626
  61.6240877  32.4269893  67.1603399  61.5399066  31.8195563  66.4253809
  60.8023583  32.9178912  67.1612895  68.4867941  45.1028827  59.8839388
  67.7035463  45.6450508  59.9777613  69.1860686  45.6202807  60.2833629
  71.7964591  30.9123457  62.5273594  72.2933290  30.1593419  62.2074664
  71.0251572  30.9487774  61.9616803  72.8794372  39.6695144  60.1012017
  71.9450650  39.7896607  59.9316721  73.0571040  38.7667611  59.8372027
  68.3799560  33.0540840  62.2545278  68.0097347  32.5011880  62.9426184
  68.8758652  32.4498973  61.7020278  70.9697218  46.1042636  61.2781017
  71.1519613  45.2864291  61.7408769  71.7930204  46.3210328  60.8405907
  71.3039384  45.0310821  58.5396065  71.8327150  44.5203275  57.9266227
  71.5667603  44.7153351  59.4041598  61.8056476  43.0474690  66.2831399
  62.3909913  42.3018378  66.4159303  61.6081315  43.3578647  67.1668063
  64.6595132  46.0825937  61.2993841  63.9905507  46.5672065  60.8157881
  64.5208001  46.3295158  62.2137220  56.3974131  35.6180290  65.0035842
  56.4358231  35.0843881  65.7972960  55.8914424  35.0915496  64.3846819
  63.7764893  30.4644831  68.4998384  63.8406220  31.3259662  68.0875782
  63.7132014  29.8518832  67.7670743  60.0282709  34.3444392  58.0789773
  60.3236150  33.4355071  58.0256827  59.1270744  34.3232132  57.7570776
  63.5576956  32.4200389  64.0617322  62.8363541  33.0336357  63.9224795
  64.3470211  32.9558154  63.9833968  61.7570550  32.0258490  58.2029099
  61.4283256  31.1455869  58.0204205  62.1109921  31.9706159  59.0905488
  71.0050129  43.6613393  62.7124084  70.8575092  42.7330100  62.8931654
  71.8303623  43.6833483  62.2281159  64.8712373  32.3131460  58.5704576
  65.2108446  32.8417381  57.8483185  65.3184494  32.6511866  59.3463143
  66.8580521  30.8106081  56.7697869  67.5788883  31.1887334  56.2661586
  66.2345825  31.5294958  56.8732847  71.0011643  31.5151230  57.7056201
  71.2175258  32.3975868  57.4045030  70.5205711  31.1237444  56.9761843
  65.7410865  34.4736944  64.2826946  65.5955445  34.7877247  65.1751227
  65.2636068  35.0921844  63.7297845  67.6007248  31.4639492  64.3307836
  67.5868816  30.5680585  63.9940133  68.3179676  31.4710155  64.9646122
  69.4533378  31.8976832  66.3760963  69.1951156  32.8193902  66.3745293
  68.9218419  31.5007266  67.0661427  60.2156527  37.0142288  67.2214607
  59.6709995  37.7902096  67.3534881  61.0935877  37.3613092  67.0633729
  67.0044144  30.3453872  59.5995406  67.1260055  29.4170518  59.7986293
  66.7146186  30.3592558  58.6873721  69.8735334  28.0308782  62.7362126
  69.8957031  28.0948115  61.7814105  70.2903393  27.1913291  62.9302632
  61.0022549  36.1412184  70.1144764  60.2604285  36.2894820  70.7009394
  60.6815293  36.4020450  69.2511513  68.9686823  47.8366072  62.1430531
  68.5291814  47.3442451  62.8363387  69.7194940  47.2939040  61.9022606
  61.4479162  44.0277613  62.1455159  62.2737182  43.7281385  61.7653802
  61.0973214  43.2585235  62.5944947  66.4160696  43.3804081  64.2152832
  65.7940705  42.7174786  63.9155060  67.0865563  43.4065213  63.5326480
  59.6487768  41.9463939  63.1044092  58.8119676  41.5186114  62.9228094
  59.6211413  42.1396383  64.0414883  65.9774203  41.9308004  57.6911293
  66.1262323  42.6143469  57.0377966  66.7840646  41.9113095  58.2060749
  63.7326836  37.9573182  58.6972362  63.4872877  37.0535512  58.8952572
  63.9022750  37.9590333  57.7551840  63.0022483  33.6901540  56.1958523
  62.3091728  33.7645895  55.5398559  62.7574235  32.9261883  56.7180040
  69.4769608  44.4256135  55.1623040  68.9043575  45.0446322  54.7093512
  70.0502402  44.9755497  55.6962962  72.6966868  44.7093285  56.2931623
  73.6297541  44.6438847  56.4964498  72.6090081  45.5449552  55.8346155
  69.8616407  35.7616948  52.5039093  70.8075511  35.6323156  52.5727511
  69.4830652  35.0231610  52.9808521  68.0459324  33.6866924  52.4393978
  67.1390779  33.3900037  52.5156692  68.3235305  33.3896742  51.5728264
  58.9637264  35.0073287  62.8893024  58.6440048  34.1538596  62.5967398
  58.4170692  35.2221866  63.6450992  62.7417172  37.7235728  66.6062531
  62.9603181  38.6552836  66.6250565  63.1542945  37.3643703  67.3917335
  69.6621389  28.2303814  58.5938219  68.8522118  27.8850899  58.9693465
  70.3505806  27.9211358  59.1825831  71.5911938  27.3081861  60.2162516
  72.1442976  27.7277314  60.8752539  71.8282024  26.3817609  60.2585472
  66.8158108  30.5453859  52.5805957  67.6777272  30.8708758  52.8401774
  67.0008453  29.7585355  52.0679023  58.8325524  38.6276199  64.8586146
  58.1388996  38.2130152  64.3456100  59.5798515  38.6696735  64.2619565
  60.7462267  38.5594453  62.7352161  60.7232955  38.6582140  61.7834044
  61.0562903  39.4059604  63.0569327  63.4049645  40.6170608  66.8498775
  64.3592898  40.5854550  66.7828707  63.2062168  40.1561232  67.6649001
  61.7599873  46.1590227  63.8668973  61.6254341  45.3990628  63.3006971
  61.3431936  46.8831127  63.3997762  72.8958836  41.3427151  52.8745548
  73.5994686  41.5477153  53.4903204  72.1721485  41.9103913  53.1394632
  64.9168999  47.0559544  64.0787416  64.8001383  48.0004977  63.9766106
  64.0961445  46.7533106  64.4673215  59.2483941  33.5209858  70.1161770
  59.8942804  33.0108812  70.6048995  59.0401092  34.2578539  70.6905195
  67.7687551  27.7849902  55.8685666  67.7566221  28.7291742  56.0253937
  68.6610973  27.6020048  55.5745127  67.6977115  46.4618793  63.9553423
  66.7472746  46.4620654  63.8417795  68.0009601  45.7151527  63.4389457
  71.5839671  24.3792679  60.1231603  70.8172067  23.8251166  60.2688285
  71.9950376  24.4514548  60.9845755  73.5946304  50.7085453  58.2491582
  72.6643892  50.6469909  58.4661544  73.6903776  50.1861406  57.4528223
  70.8676463  49.6736310  58.0789773  71.1629904  48.7646988  58.0256827
  69.9664499  49.6524049  57.7570776  72.5964305  47.3550408  58.2029099
  72.2677011  46.4747787  58.0204205  72.9503675  47.2998076  59.0905488
  55.7069716   8.9862746  46.5492167  55.6293746   9.9370571  46.6280648
  55.1031360   8.6408618  47.2067094  53.2432367   4.9786093  47.9248385
  53.4198996   5.9004058  47.7369369  54.0389201   4.6644512  48.3542765
  54.3663683   6.4964267  53.9258728  54.9171108   6.3681330  53.1535722
  53.5275159   6.7959156  53.5753621  60.5804246   8.4179105  41.7053430
  59.9065944   8.7210801  42.3138388  60.9670068   9.2208185  41.3558887
  57.4910232   6.0357630  49.1015173  57.4486411   6.2618476  48.1723705
  58.4072931   5.8021004  49.2500974  58.7795461   8.5858777  43.9200509
  58.9547216   8.1146820  44.7346132  58.0928249   9.2124543  44.1481770
  53.3456546  11.7348140  50.6940369  53.5853144  12.3666664  51.3719388
  52.5025743  11.3836180  50.9805729  57.8584408   7.5427262  53.0981873
  57.7854579   8.3482234  53.6101178  57.4161801   7.7419228  52.2729895
  57.6474188   6.7799032  46.6084695  56.8641709   7.3220713  46.7022919
  58.3466933   7.2973012  47.0078936  60.3183091   7.4414096  55.2540032
  61.0311064   8.0761561  55.1815934  59.8273120   7.5377962  54.4380034
  55.3695005   5.1908540  56.0745603  56.0704465   5.8245023  56.2274997
  54.8990120   5.5323271  55.3141242  60.1303465   7.7812840  48.0026324
  60.3125859   6.9634496  48.4654076  60.9536451   7.9980533  47.5651214
  50.9662723   4.7244895  53.0076706  51.5516160   3.9788583  53.1404610
  50.7687562   5.0348852  53.8913369  53.8201378   7.7596142  48.0239148
  53.1511754   8.2442270  47.5403188  53.6814248   8.0065363  48.9382526
  57.9606647   9.7939886  54.6221806  58.5124955   9.9571507  55.3870892
  58.3012840  10.3844324  53.9501831  61.0975034   7.7421861  51.6085489
  60.9726174   6.9411601  51.0996434  61.7554125   8.2368055  51.1199458
  58.1072458   7.3598367  56.6370461  58.4159585   7.1147514  57.5093160
  58.9047940   7.5645006  56.1489331  58.1293070   9.5136277  48.8675837
  57.6898061   9.0212656  49.5608694  58.8801187   8.9709245  48.6267912
  50.6085409   5.7047818  48.8700465  51.4343429   5.4051590  48.4899109
  50.2579461   4.9355440  49.3190254  48.8094014   3.6234144  49.8289399
  47.9725923   3.1956319  49.6473400  48.7817660   3.8166588  50.7660190
  58.6375855   6.1026340  41.8868347  58.0649822   6.7216527  41.4338819
  59.2108649   6.6525702  42.4208269  50.9206120   7.8360432  50.5914280
  50.7860588   7.0760833  50.0252278  50.5038182   8.5601332  50.1243069
  54.0775246   8.7329749  50.8032722  53.9607630   9.6775182  50.7011413
  53.2567692   8.4303311  51.1918522  55.1029760   9.3858011  54.0188651
  56.0057007   9.4181621  54.3355146  54.8767130   8.4558462  54.0334987
  56.8583362   8.1388998  50.6798729  55.9078993   8.1390859  50.5663102
  57.1615848   7.3921732  50.1634764  72.5936056  13.9749536  51.7444492
  73.2314466  13.8556283  51.0407832  72.4756898  14.9230380  51.8032444
  69.4025762  13.9276964  51.6806017  69.0644273  13.8118029  50.7926551
  70.2715530  13.5268129  51.6607023  65.2612578  15.7812441  47.6702907
  64.6977443  15.6902377  46.9019195  65.1464973  14.9612345  48.1505400
  62.8077009  17.2763632  50.5087128  63.5998301  16.9354457  50.0933427
  63.0473660  17.3858607  51.4289281  70.8412136  19.4483408  42.9817372
  70.1900116  20.0337489  42.5951386  71.6356499  19.9789603  43.0412410
  64.7667763  16.5372545  43.3804507  65.5398639  15.9901532  43.2417383
  65.1193162  17.4016795  43.5918968  66.6052806  17.8648928  56.5871406
  66.3142672  18.7694559  56.4718072  67.2409790  17.9065455  57.3015476
  67.5309013  15.2425776  53.1772766  68.1272585  15.0181799  52.4629729
  67.5883984  14.5010522  53.7798214  67.1034041  12.6965212  41.0122957
  67.3559562  12.1746733  40.2506420  66.1658600  12.5331357  41.1149640
  72.1477324  11.7000990  48.8197700  72.9340413  11.2820413  48.4688117
  72.4116028  12.6047082  48.9879348  72.3187401  17.1373840  43.5186357
  71.6833234  17.2108467  44.2307261  71.9884808  17.7267439  42.8405436
  66.8230330  14.5993317  43.2147332  66.7066588  13.9238221  43.8828416
  66.9332590  14.1125691  42.3979485  69.1661871  14.0603465  46.9194021
  68.8020078  13.5334086  47.6306942  70.0228987  13.6701934  46.7460506
  71.5642691  17.5510343  53.5821200  71.2643414  18.4535382  53.4737007
  71.2193751  17.2842526  54.4342353  65.0155173  14.0024140  49.6157904
  64.0905669  13.8700354  49.8235596  65.2639586  14.7818359  50.1127847
  68.7856579  11.5451022  42.9002036  68.6656204  11.9908073  43.7387516
  68.0909167  11.8936339  42.3415574  62.3763984  13.6457414  50.4501693
  62.5056365  13.8991893  51.3641105  61.6961435  14.2385122  50.1306348
  66.5463471  24.3154664  46.5492167  66.4687501  25.2662489  46.6280648
  65.9425114  23.9700536  47.2067094  67.2927073  14.2967982  58.7671501
  68.0341757  14.8353026  58.4906325  66.5864058  14.9234271  58.9243053
  69.1213483  11.3769730  54.7377220  69.9674678  11.8009143  54.8811869
  69.0612120  10.7203354  55.4315783  73.0911227  16.9998313  51.1195952
  72.4620090  17.1644028  50.4172020  72.7036889  17.4139923  51.8906916
  68.6439189  16.7372722  48.3846037  69.1077535  17.0160424  47.5950659
  68.3795987  15.8356166  48.2019127  65.5363270  16.2844203  51.3225800
  66.1064627  16.7131471  50.6843285  66.1271382  16.0026788  52.0209986
  67.5808075  12.8595874  45.1935602  68.2832119  13.3116918  45.6609528
  67.2488704  12.2179693  45.8215495  61.3233409  11.1179427  50.4952735
  60.5332463  11.3736955  50.0192846  61.8144656  11.9327764  50.6004776
  63.2748155  11.4824006  47.4536212  62.4779318  11.5942700  47.9719708
  63.0473747  11.8210658  46.5877103  69.1053822  18.0068709  55.4018727
  69.1698255  18.4689116  56.2376899  68.3964746  17.3766074  55.5301037
  59.6071112  11.3709917  52.9267726  59.8579151  12.2556927  53.1925302
  60.1430661  11.1914519  52.1542818  68.8201840  19.6736816  45.2697707
  68.6847515  20.5188352  45.6982555  69.3611652  19.8756094  44.5063641
  62.2731237  17.1912255  45.8425632  62.7855758  17.9855505  45.9931197
  62.9253950  16.4938545  45.7759234  64.0826122  20.3078011  47.9248385
  64.2592750  21.2295976  47.7369369  64.8782955  19.9936430  48.3542765
  63.3678478  12.3542643  57.8010549  63.2531994  11.4527900  58.1017648
  62.5122996  12.6006339  57.4495365  70.4470316  20.2960383  59.3998049
  70.0034170  19.5096762  59.0818954  71.1087530  20.4839534  58.7341940
  65.2057437  21.8256185  53.9258728  65.7564862  21.6973248  53.1535722
  64.3668913  22.1251074  53.5753621  69.0024608  18.0907312  58.2702959
  69.5352945  17.3295601  58.0402267  68.4738689  17.7980964  59.0127113
  60.2380154  15.5200909  46.6185203  61.0755376  15.9297917  46.4018910
  60.4158422  14.5800351  46.5885397  72.1344586  13.1875989  42.3069036
  71.6191210  13.9580594  42.5457423  71.8621895  12.5141126  42.9302097
  71.9230889  11.0603082  44.1328817  71.6181025  11.3749231  44.9838960
  72.8761331  11.1384501  44.1756150  70.3677321  17.2193305  45.7821771
  69.8398683  16.4846064  45.4695008  69.8664824  17.9967981  45.5361739
  65.4265636   9.9117432  42.1624268  64.5902948  10.2492119  42.4833542
  65.2870405   9.7766412  41.2251405  68.5129921  15.0373515  38.7856744
  67.6056983  14.8062769  38.9847893  69.0100953  14.2411134  38.9730725
  71.4198000  23.7471022  41.7053430  70.7459699  24.0502719  42.3138388
  71.8063822  24.5500103  41.3558887  70.6356457  11.2436154  51.1951099
  69.7179018  11.4651101  51.0372788  71.0516600  11.3182464  50.3362807
  71.4191505  12.6427569  46.3253780  72.1663323  13.1548967  46.0160902
  71.6883094  12.3211622  47.1858173  69.6918155  15.1386110  43.3080734
  68.7829374  14.8545143  43.4053204  69.7213239  15.5585189  42.4484041
  60.2606325  12.8591624  47.2895936  60.0630725  12.2660985  46.5647003
  59.7052989  12.5543834  48.0071875  68.2403049  12.7514731  49.4090529
  68.2951659  11.7988567  49.3333006  67.4294251  12.9074170  49.8931828
  69.3894243  16.6794854  40.6468813  68.9513672  15.9630713  40.1874450
  70.1304683  16.9070969  40.0853904  66.1795409  11.3691790  47.1680908
  65.3663274  11.6685961  47.5746100  66.6754403  10.9747479  47.8855390
  68.3303987  21.3649547  49.1015173  68.2880165  21.5910394  48.1723705
  69.2466685  21.1312922  49.2500974  65.6709483   8.9410146  52.7842143
  66.3108863   8.7998905  52.0865107  64.8387014   8.6544659  52.4080745
  66.4469787  18.2412576  48.8977136  67.2410386  17.7462896  48.6959711
  65.7361480  17.7130439  48.5344841  71.2664632  20.6230672  53.2489503
  71.3201654  21.1921608  54.0167219  70.3979413  20.7932557  52.8843540
  62.7552551  12.3855658  44.9736888  61.8250139  12.3240114  45.1906850
  62.8510023  11.8631611  44.1773530  62.6738100   8.9110471  47.5615130
  62.9344917   9.8255804  47.4524290  63.4955272   8.4434913  47.7111743
  64.1463025  10.3248228  54.7313955  64.8186079  10.1165590  54.0826603
  63.3192812  10.1270314  54.2919187  70.2252732  14.7890934  54.8076435
  71.1544792  14.9402093  54.6345402  69.8043762  14.8774955  53.9525082
  69.0241063  18.8141598  52.5774973  68.8852149  18.4460383  53.4500911
  68.2355660  19.3289238  52.4058931  69.6189215  23.9150695  43.9200509
  69.7940971  23.4438738  44.7346132  68.9322003  24.5416461  44.1481770
  70.5746278  18.1923201  49.9663811  70.2396111  18.1523971  50.8621460
  70.0750224  17.5267917  49.4934221  64.5490522  13.5990831  55.4916392
  64.4110320  12.8671070  56.0927931  65.4595446  13.5099731  55.2100579
  73.5105470  15.5379235  40.2400870  72.8934641  14.8126064  40.1433923
  73.0421959  16.2988596  39.8967944  67.1772823  13.3110790  54.9800071
  67.8872442  12.6703983  54.9386690  67.1342131  13.5623685  55.9026252
  65.8901757  10.2976008  56.7995711  65.3539114   9.8466747  57.4517307
  65.3018466  10.4321917  56.0566175  64.1850301  27.0640058  50.6940369
  64.4246899  27.6958582  51.3719388  63.3419497  26.7128098  50.9805729
  65.3004016   9.7564660  39.3622174  64.4233482   9.6353460  38.9984421
  65.7761769   8.9650738  39.1101063  56.8206156  14.5441819  49.4563682
  57.5077196  14.2303549  48.8684697  56.6654285  15.4483184  49.1830933
  61.6240878   9.4332016  53.8848705  61.5399067   8.8257685  53.1499115
  60.8023585   9.9241034  53.8858202  68.6978162  22.8719180  53.0981873
  68.6248334  23.6774151  53.6101178  68.2555556  23.0711146  52.2729895
  68.4867942  22.1090950  46.6084695  67.7035464  22.6512630  46.7022919
  69.1860687  22.6264930  47.0078936  71.1576846  22.7706014  55.2540032
  71.8704818  23.4053479  55.1815934  70.6666875  22.8669880  54.4380034
  72.8794373  16.6757267  46.8257324  71.9450652  16.7958729  46.6562028
  73.0571041  15.7729733  46.5617334  66.2088760  20.5200457  56.0745603
  66.9098219  21.1536940  56.2274997  65.7383874  20.8615189  55.3141242
  70.9697219  23.1104758  48.0026324  71.1519614  22.2926414  48.4654076
  71.7930205  23.3272450  47.5651214  71.3039385  22.0372943  45.2641372
  71.8327151  21.5265398  44.6511534  71.5667604  21.7215473  46.1286905
  61.8056478  20.0536813  53.0076706  62.3909914  19.3080500  53.1404610
  61.6081316  20.3640769  53.8913369  64.6595133  23.0888060  48.0239148
  63.9905508  23.5734188  47.5403188  64.5208002  23.3357280  48.9382526
  56.3974132  12.6242413  51.7281149  56.4358232  12.0906003  52.5218267
  55.8914425  12.0977618  51.1092126  68.8000401  25.1231803  54.6221806
  69.3518709  25.2863425  55.3870892  69.1406595  25.7136241  53.9501831
  60.0282710  11.3506515  44.8035080  60.3236151  10.4417193  44.7502134
  59.1270746  11.3294254  44.4816082  71.9368789  23.0713779  51.6085489
  71.8119928  22.2703519  51.0996434  72.5947880  23.5659972  51.1199458
  63.5576957   9.4262511  50.7862629  62.8363543  10.0398479  50.6470102
  64.3470213   9.9620276  50.7079275  61.7570551   9.0320613  44.9274405
  61.4283258   8.1517991  44.7449511  62.1109922   8.9768281  45.8150795
  71.0050130  20.6675515  49.4369391  70.8575093  19.7392223  49.6176961
  71.8303624  20.6895606  48.9526466  64.8712375   9.3193582  45.2949883
  65.2108447   9.8479504  44.5728491  65.3184495   9.6573988  46.0708449
  65.7410866  11.4799066  51.0072253  65.5955447  11.7939369  51.8996534
  65.2636070  12.0983966  50.4543151  60.2156528  14.0204411  53.9459914
  59.6709996  14.7964218  54.0780188  61.0935878  14.3675215  53.7879035
  61.0022550  13.1474307  56.8390071  60.2604286  13.2956942  57.4254701
  60.6815294  13.4082572  55.9756820  68.9466213  22.6890285  56.6370461
  69.2553339  22.4439432  57.5093160  69.7441695  22.8936923  56.1489331
  68.9686825  24.8428195  48.8675837  68.5291815  24.3504573  49.5608694
  69.7194942  24.3001162  48.6267912  61.4479164  21.0339736  48.8700465
  62.2737184  20.7343507  48.4899109  61.0973216  20.2647358  49.3190254
  66.4160697  20.3866204  50.9398139  65.7940706  19.7236909  50.6400367
  67.0865564  20.4127336  50.2571787  59.6487769  18.9526062  49.8289399
  58.8119677  18.5248236  49.6473400  59.6211414  19.1458505  50.7660190
  65.9774204  18.9370127  44.4156599  66.1262324  19.6205591  43.7623272
  66.7840647  18.9175217  44.9306055  63.7326837  14.9635305  45.4217668
  63.4872879  14.0597635  45.6197879  63.9022751  14.9652455  44.4797146
  63.0022484  10.6963662  42.9203830  62.3091729  10.7708017  42.2643866
  62.7574236   9.9324006  43.4425347  69.4769609  21.4318258  41.8868347
  68.9043576  22.0508445  41.4338819  70.0502403  21.9817619  42.4208269
  72.6966869  21.7155408  43.0176929  73.6297542  21.6500969  43.2209805
  72.6090082  22.5511675  42.5591462  69.8616408  12.7679070  39.2284399
  70.8075513  12.6385278  39.2972817  69.4830653  12.0293732  39.7053828
  68.0459325  10.6929047  39.1639285  67.1390780  10.3962159  39.2401998
  68.3235306  10.3958865  38.2973571  58.9637265  12.0135410  49.6138331
  58.6440050  11.1600718  49.3212705  58.4170694  12.2283988  50.3696298
  62.7417173  14.7297851  53.3307838  62.9603183  15.6614959  53.3495871
  63.1542947  14.3705825  54.1162641  58.8325525  15.6338322  51.5831453
  58.1388997  15.2192274  51.0701407  59.5798516  15.6758858  50.9864871
  60.7462268  15.5656575  49.4597467  60.7232956  15.6644263  48.5079351
  61.0562904  16.4121726  49.7814634  63.4049646  17.6232730  53.5744082
  64.3592899  17.5916673  53.5074013  63.2062169  17.1623354  54.3894308
  63.9949028  16.1933846  56.1414880  64.8141917  16.6877925  56.1649717
  64.2685836  15.2765815  56.1132447  61.7599875  23.1652350  50.5914280
  61.6254342  22.4052751  50.0252278  61.3431937  23.8893250  50.1243069
  72.8958838  18.3489273  39.5990855  73.5994688  18.5539276  40.2148511
  72.1721486  18.9166035  39.8639939  64.9169000  24.0621667  50.8032722
  64.8001385  25.0067099  50.7011413  64.0961447  23.7595228  51.1918522
  59.2483942  10.5271980  56.8407077  59.8942806  10.0170934  57.3294302
  59.0401093  11.2640662  57.4150502  65.9423515  24.7149929  54.0188651
  66.8450761  24.7473539  54.3355146  65.7160885  23.7850380  54.0334987
  67.6977117  23.4680915  50.6798729  66.7472748  23.4682777  50.5663102
  68.0009603  22.7213650  50.1634764  73.2157738  28.9749331  50.4501693
  73.3450119  29.2283810  51.3641105  72.5355189  29.5677039  50.1306348
  72.1627164  26.4471344  50.4952735  71.3726218  26.7028873  50.0192846
  72.6538411  27.2619682  50.6004776  70.4464867  26.7001835  52.9267726
  70.6972905  27.5848845  53.1925302  70.9824415  26.5206436  52.1542818
  71.0773908  30.8492827  46.6185203  71.9149130  31.2589835  46.4018910
  71.2552176  29.9092269  46.5885397  71.1000080  28.1883542  47.2895936
  70.9024479  27.5952903  46.5647003  70.5446744  27.8835752  48.0071875
  73.5946305  27.7147576  44.9736888  72.6643893  27.6532031  45.1906850
  73.6903777  27.1923528  44.1773530  67.6599911  29.8733737  49.4563682
  68.3470950  29.5595467  48.8684697  67.5048039  30.7775102  49.1830933
  72.4634633  24.7623934  53.8848705  72.3792822  24.1549603  53.1499115
  71.6417339  25.2532952  53.8858202  72.6450232  35.3828730  53.0076706
  73.2303669  34.6372418  53.1404610  72.4475071  35.6932687  53.8913369
  67.2367887  27.9534330  51.7281149  67.2751986  27.4197921  52.5218267
  66.7308180  27.4269536  51.1092126  70.8676464  26.6798433  44.8035080
  71.1629905  25.7709111  44.7502134  69.9664500  26.6586172  44.4816082
  72.5964306  24.3612530  44.9274405  72.2677012  23.4809909  44.7449511
  72.9503677  24.3060199  45.8150795  71.0550283  29.3496328  53.9459914
  70.5103751  30.1256136  54.0780188  71.9329633  29.6967133  53.7879035
  71.8416305  28.4766224  56.8390071  71.0998041  28.6248860  57.4254701
  71.5209049  28.7374490  55.9756820  72.2872918  36.3631653  48.8700465
  73.1130938  36.0635425  48.4899109  71.9366970  35.5939276  49.3190254
  70.4881523  34.2817980  49.8289399  69.6513432  33.8540154  49.6473400
  70.4605169  34.4750423  50.7660190  69.8031020  27.3427328  49.6138331
  69.4833804  26.4892636  49.3212705  69.2564448  27.5575906  50.3696298
  69.6719280  30.9630239  51.5831453  68.9782751  30.5484192  51.0701407
  70.4192271  31.0050776  50.9864871  71.5856022  30.8948493  49.4597467
  71.5626710  30.9936180  48.5079351  71.8956659  31.7413644  49.7814634
  72.5993629  38.4944268  50.5914280  72.4648097  37.7344668  50.0252278
  72.1825691  39.2185167  50.1243069  70.0877697  25.8563898  56.8407077
  70.7336560  25.3462852  57.3294302  69.8794848  26.5932580  57.4150502
  72.6450233  12.3890853  39.7322012  73.2303670  11.6434541  39.8649916
  72.4475072  12.6994810  40.6158676  72.2872919  13.3693776  35.5945772
  73.1130939  13.0697548  35.2144415  71.9366971  12.6001398  36.0435561
  70.4881525  11.2880102  36.5534706  69.6513433  10.8602277  36.3718707
  70.4605170  11.4812546  37.4905497  72.5993630  15.5006390  37.3159586
  72.4648098  14.7406791  36.7497584  72.1825693  16.2247290  36.8488375
  16.6443361  34.7775328  69.5326756  15.9931341  35.3629408  69.1460770
  17.4387724  35.3081523  69.5921794  18.1218626  32.4665760  70.0695740
  17.4864459  32.5400386  70.7816645  17.7916033  33.0559358  69.3914820
  22.9110085  31.2700264  70.7931593  22.1339528  30.9311423  70.3486755
  23.5901566  31.2752887  70.1186558  14.3161146  30.3665435  65.3366128
  13.4088208  30.1354688  65.5357277  14.8132178  29.5703054  65.5240109
  17.2229225  39.0762942  68.2562814  16.5490924  39.3794639  68.8647772
  17.6095047  39.8792022  67.9068271  15.1925468  32.0086773  67.1978196
  14.7544897  31.2922632  66.7383834  15.9335908  32.2362888  66.6363288
  15.4220440  39.2442614  70.4709893  15.5972196  38.7730657  71.2855516
  14.7353228  39.8708380  70.6991154  19.3136695  30.8671155  66.7910254
  18.6965866  30.1417983  66.6943306  18.8453184  31.6280515  66.4477328
  20.1374380  34.1910327  70.9102894  20.4134224  34.0766921  71.8196768
  19.2678879  33.7927812  70.8715067  17.1070610  37.3664863  71.8150756
  17.6358376  36.8557317  71.2020918  17.3698829  37.0507393  72.6796289
  20.2010793  37.3381661  72.4305739  20.3747671  36.7728083  71.6779591
  20.6939685  38.1382556  72.2485229  21.1885966  36.6548425  69.5302637
  21.8836871  37.2755118  69.7489952  21.5309116  35.8043777  69.8055015
  23.0877389  34.1048131  71.0589968  23.6128713  34.4435404  70.3339288
  22.9999742  33.1695146  70.8753102  15.2800834  36.7610177  68.4377731
  14.7074801  37.3800364  67.9848202  15.8533628  37.3109539  68.9717652
  18.4998094  37.0447327  69.5686313  19.4328767  36.9792889  69.7719188
  18.4121307  37.8803594  69.1100845  21.1286111  36.3613197  66.5290260
  21.0499742  36.0273061  67.4226018  21.9495778  36.8534965  66.5281733
  15.6647633  28.0970990  65.7793783  16.6106738  27.9677198  65.8482201
  15.2861878  27.3585652  66.2563211  18.6990063  33.6781193  66.1500239
  19.4025913  33.8831195  66.7657894  17.9752711  34.2457955  66.4149322
  20.6076760  34.1163722  68.1998699  21.4422364  33.6844921  68.0176174
  20.4461103  33.9445736  69.1275593  20.2622652  30.6195835  69.5655038
  20.2071456  30.4540107  68.6243482  19.6368707  31.3271868  69.7217228
  29.2361035  44.6333373  78.2953875  29.8739445  44.5140121  77.5917216
  29.1181878  45.5814217  78.3541828  26.0450741  44.5860801  78.2315400
  25.7069253  44.4701866  77.3435935  26.9140510  44.1851966  78.2116406
  21.9037557  46.4396278  74.2212291  21.3402422  46.3486215  73.4528579
  21.7889952  45.6196182  74.7014784  27.4837116  50.1067245  69.5326756
  26.8325096  50.6921326  69.1460770  28.2781479  50.6373440  69.5921794
  21.4092743  47.1956383  69.9313890  22.1823619  46.6485370  69.7926766
  21.7618142  48.0600632  70.1428352  24.1733992  45.9009613  79.7282149
  24.7697565  45.6765636  79.0139112  24.2308964  45.1594359  80.3307597
  23.7459021  43.3549049  67.5632340  23.9984541  42.8330570  66.8015803
  22.8083580  43.1915194  67.6659024  28.7902304  42.3584827  75.3707084
  29.5765393  41.9404250  75.0197501  29.0541008  43.2630919  75.5388732
  28.9612381  47.7957677  70.0695740  28.3258214  47.8692304  70.7816645
  28.6309787  48.3851276  69.3914820  34.1910731  42.2960060  76.2740062
  34.9235903  41.7259277  76.5077892  33.4350086  41.9081661  76.7146568
  23.4655310  45.2577155  69.7656715  23.3491568  44.5822058  70.4337800
  23.5757569  44.7709529  68.9488868  25.8086850  44.7187302  73.4703404
  25.4445058  44.1917923  74.1816326  26.6653966  44.3285771  73.2969890
  25.4492337  39.7477201  68.4664753  25.6166740  40.6157438  68.8335224
  25.2589506  39.9104483  67.5426042  21.6580152  44.6607977  76.1667288
  20.7330649  44.5284191  76.3744980  21.9064565  45.4402196  76.6637230
  31.6064814  40.7276721  77.8128021  30.6981692  40.6592129  77.5186782
  31.5552410  41.2048665  78.6409846  25.4281558  42.2034859  69.4511420
  25.3081183  42.6491910  70.2896900  24.7334147  42.5520177  68.8924958
  19.0188963  44.3041251  77.0011077  19.1481344  44.5575730  77.9150489
  18.3386414  44.8968959  76.6815732  23.1888450  54.9738501  73.1001551
  23.1112480  55.9246326  73.1790032  22.5850094  54.6284373  73.7576477
  33.4726461  38.9293159  79.5905895  32.8300841  39.2225692  78.9445689
  32.9681389  38.8146079  80.3959091  31.1266624  42.6756332  70.2791754
  32.0384481  42.9083719  70.1039451  30.6176272  43.2593376  69.7166832
  29.7336207  47.6582151  77.6705335  29.1045069  47.8227865  76.9681403
  29.3461869  48.0723760  78.4416299  33.6125439  48.5936588  75.0249699
  32.9276477  48.9735490  74.4746732  33.6969288  49.2031915  75.7581647
  28.4702599  38.8514368  78.5281615  27.6087078  39.1495622  78.8198352
  28.4965034  39.0684767  77.5962647  25.2864169  47.3956559  74.9355420
  25.7502514  47.6744262  74.1460043  25.0220967  46.4940003  74.7528511
  22.1788250  46.9428040  77.8735184  22.7489607  47.3715309  77.2352668
  22.7696362  46.6610625  78.5719369  24.2233055  43.5179711  71.7444986
  24.9257098  43.9700755  72.2118912  23.8913683  42.8763530  72.3724879
  19.9173134  42.1407843  74.0045596  19.1204297  42.2526537  74.5229092
  19.6898726  42.4794495  73.1386486  25.4626819  50.3320654  71.8207091
  25.3272494  51.1772189  72.2491939  26.0036632  50.5339931  71.0573025
  18.9156217  47.8496092  72.3935016  19.4280737  48.6439342  72.5440581
  19.5678930  47.1522382  72.3268617  20.7251101  50.9661848  74.4757769
  20.9017730  51.8879813  74.2878753  21.5207935  50.6520267  74.9052149
  16.8805133  46.1784746  73.1694586  17.7180355  46.5881754  72.9528294
  17.0583401  45.2384188  73.1394780  28.7769566  43.8459827  68.8578419
  28.2616189  44.6164431  69.0966807  28.5046874  43.1724963  69.4811481
  26.3616677  38.6909527  73.9163658  25.5058273  38.3016378  73.7369296
  26.7743628  38.7701488  73.0563443  33.7503840  46.5992181  70.7931593
  32.9733282  46.2603341  70.3486755  34.4295321  46.6044804  70.1186558
  28.5655869  41.7186919  70.6838201  28.2606004  42.0333068  71.5348344
  29.5186311  41.7968339  70.7265534  27.0102301  47.8777142  72.3331155
  26.4823662  47.1429902  72.0204392  26.5089803  48.6551818  72.0871123
  31.9895147  46.0726163  77.4498201  31.3318821  46.7625424  77.5378329
  32.7935546  46.4622594  77.7932187  21.7421028  38.5396808  74.6937766
  22.3164780  38.3171990  73.9610959  22.3292011  38.6085503  75.4466367
  30.8000605  44.4270535  75.5002143  31.3132487  45.0600527  76.0023852
  31.4501829  43.8271731  75.1345503  22.0690615  40.5701269  68.7133651
  21.2327928  40.9075956  69.0342926  21.9295385  40.4350249  67.7760788
  24.0443696  35.4138057  73.4212835  23.3908108  35.0987074  72.7969450
  24.0024170  34.7913798  74.1472658  28.0622980  54.4054859  68.2562814
  27.3884678  54.7086556  68.8647772  28.4488802  55.2083940  67.9068271
  27.2781436  41.9019991  77.7460483  26.3603998  42.1234938  77.5882171
  27.6941580  41.9766301  76.8872190  28.0616484  43.3011406  72.8763163
  28.8088303  43.8132804  72.5670285  28.3308074  42.9795459  73.7367557
  26.3343134  45.7969947  69.8590118  25.4254353  45.5128980  69.9562587
  26.3638218  46.2169026  68.9993425  31.5662402  49.4076537  73.6281285
  31.1124729  48.5667447  73.6846476  30.9356368  50.0437935  73.9656065
  30.5095321  40.3368523  74.8581953  29.7718078  39.8245909  75.1892195
  30.7622095  39.8968904  74.0465230  30.0095341  51.2453033  74.5631103
  30.3018315  51.8058090  73.8443469  30.5193961  51.5381594  75.3184262
  30.6106949  33.1144775  75.4523722  30.9165825  32.2542138  75.1649637
  31.3359553  33.7062395  75.2522716  16.9031305  43.5175461  73.8405320
  16.7055704  42.9244822  73.1156386  16.3477969  43.2127671  74.5581259
  24.8828028  43.4098568  75.9599913  24.9376638  42.4572404  75.8842390
  24.0719230  43.5658007  76.4441211  26.0319222  47.3378691  67.1978196
  25.5938652  46.6214550  66.7383834  26.7729663  47.5654806  66.6363288
  22.8220388  42.0275627  73.7190292  22.0088254  42.3269798  74.1255484
  23.3179382  41.6331316  74.4364774  24.9728966  52.0233384  75.6524557
  24.9305145  52.2494231  74.7233089  25.8891665  51.7896759  75.8010358
  34.1492337  45.6135888  73.2554515  34.0110235  45.8037484  72.3275704
  33.7928556  46.3755271  73.7122566  23.0894767  48.8996413  75.4486519
  23.8835365  48.4046734  75.2469094  22.3786459  48.3714277  75.0854225
  19.3977530  43.0439495  71.5246272  18.4675118  42.9823951  71.7416234
  19.4935002  42.5215448  70.7282913  19.3163079  39.5694308  74.1124514
  19.5769897  40.4839641  74.0033674  20.1380252  39.1018751  74.2621126
  26.2614195  54.5734532  70.4709893  26.4365951  54.1022575  71.2855516
  25.5746983  55.2000298  70.6991154  27.2171258  48.8507038  76.5173194
  26.8821091  48.8107808  77.4130844  26.7175204  48.1851754  76.0443604
  30.1530450  46.1963072  66.7910254  29.5359620  45.4709901  66.6943306
  29.6846938  46.9572433  66.4477328  21.9428996  40.4148497  65.9131558
  21.0658462  40.2937298  65.5493805  22.4186749  39.6234575  65.6610447
  25.1292922  52.7674787  73.1594079  24.3460443  53.3096467  73.2532303
  25.8285667  53.2848767  73.5588320  28.4389572  38.5769417  75.8028284
  28.9358271  37.8239379  75.4829354  27.6676553  38.6133733  75.2371493
  36.2919329  44.2809782  77.4446575  36.2809205  45.1634498  77.0740509
  35.4236709  43.9281333  77.2501113  29.5219352  47.3341104  73.3766707
  28.5875631  47.4542566  73.2071412  29.6996021  46.4313571  73.1126717
  25.0224540  40.7186800  75.5299969  24.6522328  40.1657840  76.2180874
  25.5183633  40.1144933  74.9774969  32.9091904  43.1758423  73.9116742
  33.3752356  44.0086415  73.8377044  33.3599404  42.7103405  74.6162000
  30.9768135  49.5202244  70.9102894  31.2527979  49.4058839  71.8196768
  30.1072634  49.1219729  70.8715067  30.6515025  43.7328902  80.4507537
  29.9986475  43.9804809  79.7959990  31.0295405  42.9193040  80.1170014
  27.6122199  53.7688595  74.5535707  27.7944593  52.9510251  75.0163460
  28.4355185  53.9856287  74.1160597  27.9464364  52.6956780  71.8150756
  28.4752131  52.1849235  71.2020918  28.2092584  52.3799311  72.6796289
  16.6707689  42.0090352  71.3544464  16.9661130  41.1001030  71.3011517
  15.7695725  41.9878091  71.0325466  18.3995531  39.6904450  71.4783789
  18.0708237  38.8101829  71.2958895  18.7534902  39.6352118  72.3660178
  27.6475110  51.3259352  75.9878774  27.5000072  50.3976060  76.1686344
  28.4728603  51.3479443  75.5035850  21.5137354  39.9777419  71.8459267
  21.8533427  40.5063341  71.1237875  21.9609475  40.3157826  72.6217833
  23.5005501  38.4752041  70.0452559  24.2213864  38.8533294  69.5416276
  22.8770805  39.1940918  70.1487537  27.6436624  39.1797190  70.9810892
  27.8600239  40.0621828  70.6799720  27.1630691  38.7883403  70.2516534
  22.3835846  42.1382903  77.5581636  22.2380426  42.4523206  78.4505918
  21.9061049  42.7567804  77.0052535  31.0404548  52.6673579  72.4305739
  31.2141425  52.1020001  71.6779591  31.5333439  53.4674473  72.2485229
  23.6469124  38.0099832  72.8750096  23.7685036  37.0816478  73.0740983
  23.3571167  38.0238517  71.9628411  26.5160315  35.6954742  76.0116816
  26.5382012  35.7594075  75.0568795  26.9328374  34.8559251  76.2057322
  36.8943939  45.4310002  74.0496038  37.3375085  44.6817327  73.6515162
  36.0170449  45.4220138  73.6669770  32.0279720  51.9840343  69.5302637
  32.7230625  52.6047036  69.7489952  32.3702871  51.1335694  69.8055015
  33.9271144  49.4340049  71.0589968  34.4522468  49.7727321  70.3339288
  33.8393496  48.4987064  70.8753102  25.6111804  55.5012032  75.4185221
  25.1716795  55.0088410  76.1118078  26.3619921  54.9584999  75.1777296
  22.6199183  49.5953964  70.9665983  22.7687304  50.2789429  70.3132656
  23.4265627  49.5759054  71.4815439  20.3751816  45.6219142  71.9727052
  20.1297858  44.7181472  72.1707262  20.5447731  45.6236292  71.0306530
  19.6447464  41.3547499  69.4713213  18.9516709  41.4291854  68.8153249
  19.3999216  40.5907843  69.9934730  26.1194589  52.0902095  68.4377731
  25.5468556  52.7092282  67.9848202  26.6927383  52.6401456  68.9717652
  32.1869979  41.3360735  80.6224279  33.1387402  41.4358832  80.6436503
  32.0173429  40.5439003  81.1322364  29.3391849  52.3739245  69.5686313
  30.2722522  52.3084806  69.7719188  29.2515061  53.2095512  69.1100845
  31.9679865  51.6905115  66.5290260  31.8893497  51.3564979  67.4226018
  32.7889532  52.1826883  66.5281733  26.5041387  43.4262907  65.7793783
  27.4500492  43.2969116  65.8482201  26.1255632  42.6877569  66.2563211
  34.8152545  41.3477898  79.7824862  34.2991594  40.5636355  79.5954791
  35.6992493  41.0196614  79.9471382  32.4763272  35.0918913  75.7420675
  32.2788093  34.7834002  76.6264007  33.0862977  35.8180552  75.8718605
  24.6884305  41.3512884  65.7148668  23.7815760  41.0545997  65.7911382
  24.9660286  41.0542702  64.8482954  26.3046370  35.8949774  71.8692910
  25.4947099  35.5496858  72.2448156  26.9930787  35.5857317  72.4580521
  28.2336919  34.9727820  73.4917206  28.7867957  35.3923274  74.1507229
  28.4707005  34.0463568  73.5340162  23.4583089  38.2099819  65.8560647
  24.3202253  38.5354717  66.1156465  23.6433433  37.4231315  65.3433713
  31.6115726  37.0828345  72.9995870  31.0314395  37.7413150  72.6173923
  31.3451658  36.2605690  72.5883288  30.0619292  36.4833403  75.2017191
  30.5619070  36.5949938  74.3931510  30.7054900  36.1794456  75.8417999
  30.3940604  39.2428436  72.0552219  29.5066459  39.5278086  71.8372413
  30.8094593  39.0822199  71.2079496  33.7455140  39.2674957  75.7706558
  34.5215530  39.7571409  76.0431175  33.0203274  39.6933011  76.2278427
  36.1827698  39.9802576  76.8280499  36.7772189  39.7398312  76.1173807
  36.2554282  39.2609707  77.4554035  29.5383817  49.0073111  66.1500239
  30.2419667  49.2123113  66.7657894  28.8146466  49.5749872  66.4149322
  30.3681627  44.7582972  72.2702509  30.3116829  45.2151523  71.4310141
  30.9209970  43.9973656  72.0925352  34.1786433  40.5472704  73.0952628
  33.9223368  40.1469339  73.9260836  33.5539301  41.2616498  72.9702768
  38.4898771  43.2868777  75.6023920  37.9298329  43.3561966  76.3755482
  37.8842275  43.1109762  74.8823416  31.4470514  49.4455640  68.1998699
  32.2816118  49.0136838  68.0176174  31.2854857  49.2737653  69.1275593
  31.1016407  45.9487753  69.5655038  31.0465210  45.7832024  68.6243482
  30.4762462  46.6563786  69.7217228  24.4112532  35.4495862  69.1440356
  24.3991202  36.3937702  69.3008627  25.3035954  35.2666007  68.8499818
  28.2264652  32.0438639  73.3986293  27.4597047  31.4897125  73.5442976
  28.6375357  32.1160507  74.2600445  34.5852775  58.6840966  67.5632340
  34.8378296  58.1622488  66.8015803  33.6477334  58.5207112  67.6659024
  36.2886092  55.0769119  68.4664753  36.4560494  55.9449355  68.8335224
  36.0983261  55.2396401  67.5426042  36.2675313  57.5326777  69.4511420
  36.1474938  57.9783827  70.2896900  35.5727901  57.8812094  68.8924958
  32.9084370  55.8993187  68.7133651  32.0721682  56.2367874  69.0342926
  32.7689139  55.7642167  67.7760788  34.8837450  50.7429975  73.4212835
  34.2301863  50.4278992  72.7969450  34.8417925  50.1205715  74.1472658
  35.9948655  61.0249270  65.3366128  35.0875717  60.7938523  65.5357277
  36.4919687  60.2286889  65.5240109  36.8712977  62.6670609  67.1978196
  36.4332406  61.9506467  66.7383834  37.6123417  62.8946723  66.6363288
  30.2371285  58.3731413  71.5246272  29.3068873  58.3115868  71.7416234
  30.3328757  57.8507366  70.7282913  32.7822750  55.7440414  65.9131558
  31.9052216  55.6229215  65.5493805  33.2580503  54.9526493  65.6610447
  27.5101444  57.3382270  71.3544464  27.8054885  56.4292948  71.3011517
  26.6089480  57.3170009  71.0325466  29.2389285  55.0196367  71.4783789
  28.9101992  54.1393746  71.2958895  29.5928656  54.9644036  72.3660178
  32.3531109  55.3069337  71.8459267  32.6927181  55.8355258  71.1237875
  32.8003229  55.6449743  72.6217833  34.3399256  53.8043959  70.0452559
  35.0607618  54.1825212  69.5416276  33.7164560  54.5232836  70.1487537
  38.4830379  54.5089108  70.9810892  38.6993993  55.3913746  70.6799720
  38.0024446  54.1175321  70.2516534  34.4862879  53.3391749  72.8750096
  34.6078790  52.4108395  73.0740983  34.1964921  53.3530435  71.9628411
  30.4841218  56.6839417  69.4713213  29.7910463  56.7583772  68.8153249
  30.2392970  55.9199761  69.9934730  37.3435142  58.7554825  65.7793783
  38.2894247  58.6261033  65.8482201  36.9649387  58.0169487  66.2563211
  35.5278059  56.6804801  65.7148668  34.6209514  56.3837914  65.7911382
  35.8054040  56.3834620  64.8482954  37.1440125  51.2241691  71.8692910
  36.3340853  50.8788776  72.2448156  37.8324542  50.9149235  72.4580521
  34.2976844  53.5391737  65.8560647  35.1596008  53.8646635  66.1156465
  34.4827188  52.7523233  65.3433713  35.2506287  50.7787780  69.1440356
  35.2384956  51.7229620  69.3008627  36.1429708  50.5957925  68.8499818
  39.0658406  47.3730556  73.3986293  38.2990802  46.8189043  73.5442976
  39.4769111  47.4452425  74.2600445  16.6443363  11.7837450  56.2572063
  15.9931342  12.3691531  55.8706076  17.4387725  12.3143645  56.3167100
  18.1218628   9.4727882  56.7941047  17.4864461   9.5462509  57.5061952
  17.7916034  10.0621481  56.1160126  22.9110086   8.2762386  57.5176899
  22.1339529   7.9373546  57.0732062  23.5901567   8.2815009  56.8431865
  14.3161148   7.3727557  52.0611434  13.4088209   7.1416811  52.2602583
  14.8132180   6.5765176  52.2485416  17.2229226  16.0825064  54.9808120
  16.5490925  16.3856761  55.5893078  17.6095048  16.8854145  54.6313577
  15.1925469   9.0148896  53.9223503  14.7544899   8.2984755  53.4629140
  15.9335910   9.2425011  53.3608594  15.4220442  16.2504737  57.1955200
  15.5972197  15.7792780  58.0100822  14.7353230  16.8770503  57.4236460
  19.3136696   7.8733277  53.5155560  18.6965867   7.1480106  53.4188613
  18.8453185   8.6342638  53.1722635  20.1374382  11.1972449  57.6348200
  20.4134226  11.0829044  58.5442074  19.2678880  10.7989934  57.5960373
  17.1070611  14.3726985  58.5396062  17.6358378  13.8619440  57.9266224
  17.3698831  14.0569515  59.4041595  20.2010795  14.3443783  59.1551045
  20.3747672  13.7790206  58.4024898  20.6939686  15.1444678  58.9730535
  21.1885967  13.6610548  56.2547944  21.8836872  14.2817241  56.4735258
  21.5309117  12.8105899  56.5300321  23.0877390  11.1110253  57.7835274
  23.6128714  11.4497526  57.0584594  22.9999743  10.1757269  57.5998409
  15.2800836  13.7672300  55.1623037  14.7074803  14.3862487  54.7093509
  15.8533629  14.3171661  55.6962959  18.4998095  14.0509450  56.2931619
  19.4328769  13.9855011  56.4964495  18.4121308  14.8865717  55.8346152
  21.1286112  13.3675320  53.2535567  21.0499744  13.0335184  54.1471325
  21.9495779  13.8597088  53.2527039  15.6647634   5.1033112  52.5039090
  16.6106739   4.9739320  52.5727508  15.2861879   4.3647774  52.9808518
  18.6990064  10.6843315  52.8745545  19.4025914  10.8893318  53.4903201
  17.9752713  11.2520077  53.1394629  20.6076761  11.1225845  54.9244005
  21.4422365  10.6907043  54.7421480  20.4461104  10.9507858  55.8520900
  20.2622653   7.6257958  56.2900345  20.2071457   7.4602229  55.3488789
  19.6368709   8.3333991  56.4462534  29.2361036  21.6395496  65.0199182
  29.8739446  21.5202243  64.3162522  29.1181879  22.5876340  65.0787134
  26.0450743  21.5922924  64.9560707  25.7069254  21.4763989  64.0681242
  26.9140511  21.1914089  64.9361713  21.9037558  23.4458400  60.9457598
  21.3402423  23.3548337  60.1773886  21.7889953  22.6258305  61.4260090
  19.4501990  24.9409592  63.7841818  20.2423282  24.6000417  63.3688118
  19.6898640  25.0504567  64.7043972  27.4837117  27.1129368  56.2572063
  26.8325097  27.6983448  55.8706076  28.2781480  27.6435563  56.3167100
  24.1733994  22.9071736  66.4527456  24.7697566  22.6827758  65.7384419
  24.2308965  22.1656481  67.0552904  28.7902305  19.3646950  62.0952390
  29.5765394  18.9466373  61.7442807  29.0541009  20.2693042  62.2634039
  28.9612382  24.8019800  56.7941047  28.3258215  24.8754426  57.5061952
  28.6309789  25.3913399  56.1160126  34.1910732  19.3022183  62.9985369
  34.9235904  18.7321400  63.2323198  33.4350088  18.9143783  63.4391874
  25.8086852  21.7249424  60.1948711  25.4445059  21.1980045  60.9061633
  26.6653968  21.3347893  60.0215197  28.2067672  25.2156303  66.8575890
  27.9068395  26.1181342  66.7491697  27.8618731  24.9488486  67.7097043
  21.6580153  21.6670100  62.8912594  20.7330650  21.5346314  63.0990286
  21.9064567  22.4464319  63.3882537  31.6064816  17.7338843  64.5373327
  30.6981693  17.6654252  64.2432088  31.5552411  18.2110788  65.3655153
  19.0188964  21.3103373  63.7256384  19.1481346  21.5637852  64.6395795
  18.3386416  21.9031081  63.4061039  23.1888452  31.9800623  59.8246858
  23.1112481  32.9308448  59.9035338  22.5850095  31.6346496  60.4821784
  33.4726462  15.9355281  66.3151201  32.8300842  16.2287815  65.6690996
  32.9681391  15.8208202  67.1204398  31.1266626  19.6818455  57.0037061
  32.0384482  19.9145841  56.8284758  30.6176273  20.2655499  56.4412139
  29.7336208  24.6644273  64.3950642  29.1045070  24.8289987  63.6926710
  29.3461870  25.0785883  65.1661606  33.6125440  25.5998711  61.7495006
  32.9276478  25.9797612  61.1992039  33.6969289  26.2094038  62.4826953
  30.8676372  23.2458670  68.3490349  31.0793267  23.8890430  67.6724730
  30.8206120  22.4120987  67.8812279  28.4702600  15.8576491  65.2526921
  27.6087080  16.1557744  65.5443659  28.4965035  16.0746890  64.3207954
  25.2864170  24.4018681  61.6600727  25.7502515  24.6806384  60.8705350
  25.0220968  23.5002126  61.4773818  22.1788251  23.9490163  64.5980490
  22.7489608  24.3777431  63.9597975  22.7696363  23.6672747  65.2964676
  31.9822199  26.1230625  66.5212707  32.8039643  25.7210813  66.2395388
  31.9784602  26.0198860  67.4728822  19.9173135  19.1469966  60.7290902
  19.1204299  19.2588660  61.2474398  19.6898727  19.4856618  59.8631793
  25.7478803  25.6714669  68.6773417  25.8123235  26.1335076  69.5131589
  25.0389727  25.0412034  68.8055727  40.0728193  22.4669374  62.8697678
  39.3191901  21.8976772  62.7141683  40.2075734  22.4332038  63.8168313
  25.4626821  27.3382776  58.5452397  25.3272495  28.1834312  58.9737245
  26.0036633  27.5402054  57.7818331  18.9156218  24.8558214  59.1180323
  19.4280739  25.6501465  59.2685887  19.5678931  24.1584505  59.0513924
  20.7251103  27.9723971  61.2003076  20.9017731  28.8941935  61.0124060
  21.5207936  27.6582390  61.6297455  21.8482418  29.4902144  67.2013418
  22.3989843  29.3619208  66.4290412  21.0093894  29.7897033  66.8508311
  29.1876535  28.2409143  70.7034141  29.1695010  29.0618024  70.2114410
  30.1096455  28.1163218  70.9284282  16.8805135  23.1846869  59.8939893
  17.7180357  23.5943877  59.6773601  17.0583402  22.2446311  59.8640087
  26.3616678  15.6971650  60.6408964  25.5058274  15.3078500  60.4614603
  26.7743630  15.7763611  59.7808750  33.7503841  23.6054304  57.5176899
  32.9733284  23.2665463  57.0732062  34.4295322  23.6106927  56.8431865
  27.0102302  24.8839265  59.0576461  26.4823663  24.1492024  58.7449699
  26.5089805  25.6613941  58.8116429  31.9895148  23.0788285  64.1743507
  31.3318822  23.7687547  64.2623636  32.7935547  23.4684717  64.5177494
  21.7421029  15.5458931  61.4183073  22.3164781  15.3234112  60.6856266
  22.3292012  15.6147625  62.1711674  30.8000607  21.4332658  62.2247449
  31.3132488  22.0662650  62.7269159  31.4501831  20.8333853  61.8590809
  24.0443697  12.4200180  60.1458142  23.3908110  12.1049197  59.5214757
  24.0024171  11.7975920  60.8717965  27.2781438  18.9082113  64.4705790
  26.3603999  19.1297060  64.3127478  27.6941581  18.9828424  63.6117497
  28.0616485  20.3073529  59.6008470  28.8088304  20.8194926  59.2915592
  28.3308075  19.9857582  60.4612864  26.3343135  22.8032070  56.5835424
  25.4254355  22.5191103  56.6807894  26.3638219  23.2231148  55.7238731
  31.5662403  26.4138659  60.3526592  31.1124730  25.5729569  60.4091782
  30.9356370  27.0500058  60.6901372  30.5095322  17.3430645  61.5827259
  29.7718079  16.8308031  61.9137502  30.7622096  16.9031027  60.7710536
  30.0095342  28.2515156  61.2876410  30.3018317  28.8120213  60.5688776
  30.5193963  28.5443717  62.0429569  30.6106950  10.1206897  62.1769029
  30.9165827   9.2604261  61.8894944  31.3359555  10.7124517  61.9768022
  16.9031306  20.5237584  60.5650626  16.7055706  19.9306945  59.8401693
  16.3477970  20.2189794  61.2826565  24.8828030  20.4160690  62.6845220
  24.9376639  19.4634527  62.6087696  24.0719232  20.5720129  63.1686518
  26.0319223  24.3440813  53.9223503  25.5938653  23.6276672  53.4629140
  26.7729664  24.5716928  53.3608594  22.8220389  19.0337750  60.4435599
  22.0088255  19.3331921  60.8500791  23.3179384  18.6393439  61.1610081
  24.9728967  29.0295507  62.3769863  24.9305146  29.2556353  61.4478395
  25.8891666  28.7958882  62.5255664  34.1492338  22.6198010  59.9799821
  34.0110237  22.8099606  59.0521011  33.7928557  23.3817393  60.4367873
  34.1761718  24.6874537  64.9911093  34.6098224  24.5949827  65.8394147
  34.8893298  24.6632038  64.3531109  23.0894768  25.9058536  62.1731826
  23.8835367  25.4108856  61.9714401  22.3786461  25.3776399  61.8099531
  27.9089613  28.2876632  66.5244194  27.9626635  28.8567568  67.2921909
  27.0404394  28.4578517  66.1598231  19.3163081  16.5756431  60.8369820
  19.5769898  17.4901764  60.7278981  20.1380253  16.1080873  60.9866433
  35.0377267  24.7298238  67.5243978  35.2313157  25.6344049  67.7703253
  34.9377885  24.2705657  68.3582563  26.8677712  22.4536894  68.0831125
  27.7969772  22.6048053  67.9100093  26.4468742  22.5420914  67.2279772
  25.6666044  26.4787558  65.8529663  25.5277130  26.1106342  66.7255601
  24.8780640  26.9935197  65.6813621  26.2614196  31.5796654  57.1955200
  26.4365952  31.1084698  58.0100822  25.5746984  32.2062421  57.4236460
  27.2171259  25.8569161  63.2418501  26.8821092  25.8169931  64.1376151
  26.7175205  25.1913877  62.7688911  30.1530451  23.2025195  53.5155560
  29.5359622  22.4772023  53.4188613  29.6846939  23.9634555  53.1722635
  31.8084583  27.9124103  71.1761341  31.7497129  27.2283324  70.5091924
  32.2104101  28.6543093  70.7241967  20.8275281  34.7286017  63.9695060
  21.0671880  35.3604541  64.6474078  19.9844478  34.3774057  64.2560419
  31.8101990  25.8763687  69.4075320  30.9228769  25.5389609  69.5301719
  32.3800541  25.1446719  69.6444086  13.4631137  22.2087779  62.7318372
  14.1502177  21.8949509  62.1439387  13.3079266  23.1129144  62.4585623
  25.3403143  30.5365140  66.3736564  25.2673315  31.3420111  66.8855868
  24.8980536  30.7357106  65.5484585  25.1292923  29.7736910  59.8839385
  24.3460445  30.3158590  59.9777610  25.8285668  30.2910889  60.2833626
  28.4389573  15.5831539  62.5273591  28.9358273  14.8301502  62.2074661
  27.6676554  15.6195856  61.9616800  36.2919330  21.2871905  64.1691882
  36.2809207  22.1696620  63.7985815  35.4236710  20.9343456  63.9746419
  27.8001827  30.4351974  68.5294722  28.5129799  31.0699439  68.4570624
  27.3091855  30.5315840  67.7134724  29.5219354  24.3403226  60.1012014
  28.5875632  24.4604689  59.9316718  29.6996022  23.4375693  59.8372024
  25.0224542  17.7248922  62.2545275  24.6522329  17.1719963  62.9426181
  25.5183634  17.1207056  61.7020275  32.9091905  20.1820546  60.6362048
  33.3752357  21.0148537  60.5622351  33.3599406  19.7165527  61.3407307
  22.8513740  28.1846417  69.3500293  23.5523200  28.8182900  69.5029687
  22.3808855  28.5261149  68.5895932  30.9768136  26.5264367  57.6348200
  31.2527980  26.4120962  58.5442074  30.1072635  26.1281852  57.5960373
  30.6515026  20.7391025  67.1752844  29.9986476  20.9866932  66.5205296
  31.0295406  19.9255163  66.8415321  27.6122200  30.7750718  61.2781014
  27.7944595  29.9572374  61.7408766  28.4355186  30.9918410  60.8405904
  27.9464366  29.7018903  58.5396062  28.4752132  29.1911358  57.9266224
  28.2092585  29.3861433  59.4041595  18.4481458  27.7182772  66.2831396
  19.0334895  26.9726460  66.4159300  18.2506297  28.0286729  67.1668060
  21.3020114  30.7534020  61.2993838  20.6330489  31.2380147  60.8157878
  21.1632983  31.0003240  62.2137217  25.4425382  32.7877763  67.8976497
  25.9943690  32.9509385  68.6625582  25.7831576  33.3782201  67.2256521
  16.6707691  19.0152475  58.0789770  16.9661132  18.1063153  58.0256824
  15.7695726  18.9940214  57.7570773  28.5793769  30.7359739  64.8840179
  28.4544909  29.9349479  64.3751124  29.2372861  31.2305932  64.3954149
  30.6428678  28.5368759  66.5119729  29.6959013  28.4174110  66.4398056
  30.9911451  27.6491257  66.5945990  18.3995532  16.6966572  58.2029096
  18.0708238  15.8163951  58.0204201  18.7534903  16.6414241  59.0905485
  27.6475111  28.3321475  62.7124081  27.5000074  27.4038182  62.8931651
  28.4728605  28.3541566  62.2281156  31.2509233  29.1550034  63.7988954
  32.1755780  28.9492895  63.6613405  31.0824536  28.9066435  64.7078295
  22.3835847  19.1445026  64.2826943  22.2380428  19.4585329  65.1751224
  21.9061050  19.7629926  63.7297842  31.0404549  29.6735701  59.1551045
  31.2141427  29.1082124  58.4024898  31.5333440  30.4736596  58.9730535
  23.6469126  15.0161954  59.5995403  23.7685037  14.0878600  59.7986290
  23.3571168  15.0300640  58.6873718  26.5160316  12.7016865  62.7362122
  26.5382013  12.7656198  61.7814102  26.9328375  11.8621373  62.9302629
  36.8943940  22.4372124  60.7741345  37.3375086  21.6879449  60.3760468
  36.0170451  22.4282260  60.3915077  32.0279722  28.9902466  56.2547944
  32.7230626  29.6109158  56.4735258  32.3702872  28.1397817  56.5300321
  33.9271145  26.4402171  57.7835274  34.4522469  26.7789444  57.0584594
  33.8393497  25.5049186  57.5998409  25.5891193  30.3536245  69.9125151
  25.8978320  30.1085392  70.7847851  26.3866675  30.5582883  69.4244021
  25.6111806  32.5074154  62.1430528  25.1716796  32.0150533  62.8363384
  26.3619922  31.9647122  61.9022603  18.0904145  28.6985695  62.1455156
  18.9162164  28.3989467  61.7653799  17.7398196  27.9293318  62.5944944
  23.0585678  28.0512163  64.2152829  22.4365687  27.3882868  63.9155057
  23.7290545  28.0773295  63.5326477  16.2912750  26.6172022  63.1044089
  15.4544658  26.1894196  62.9228090  16.2636395  26.8104465  64.0414880
  33.6165051  27.0735075  73.0886472  32.8260595  27.0559214  72.5490972
  33.3798405  27.6123368  73.8435509  33.7362926  23.9227541  70.4019201
  33.7860931  23.7577549  71.3434724  33.6276849  23.0554800  70.0117082
  22.6199185  26.6016087  57.6911290  22.7687305  27.2851551  57.0377962
  23.4265628  26.5821177  58.2060745  35.2381123  26.3424483  70.6461222
  34.9465931  26.7054463  71.4824683  34.6253254  25.6291491  70.4674554
  36.4376805  23.9077362  63.1663793  37.2723696  24.3467166  63.3301353
  36.5735934  23.4316016  62.3472038  33.4868311  21.4657097  69.1141280
  33.9622433  21.6584744  68.3060132  32.5633876  21.5216283  68.8684664
  19.6447465  18.3609622  56.1958520  18.9516710  18.4353977  55.5398556
  19.3999217  17.5969966  56.7180037  26.1194590  29.0964217  55.1623037
  25.5468557  29.7154404  54.7093509  26.6927384  29.6463579  55.6962959
  32.1869980  18.3422857  67.3469586  33.1387403  18.4420955  67.3681810
  32.0173430  17.5501126  67.8567670  29.3391850  29.3801367  56.2931619
  30.2722523  29.3146929  56.4964495  29.2515063  30.2157634  55.8346152
  31.9679867  28.6967238  53.2535567  31.8893498  28.3627101  54.1471325
  32.7889533  29.1889006  53.2527039  34.6658058  21.5628977  66.4611886
  34.6334378  20.6244978  66.6471569  35.2758681  21.6413014  65.7277710
  34.8152546  18.3540020  66.5070169  34.2991595  17.5698477  66.3200098
  35.6992495  18.0258737  66.6716688  32.4763273  12.0981036  62.4665981
  32.2788094  11.7896124  63.3509313  33.0862979  12.8242675  62.5963911
  40.4834608  22.6244984  65.6017922  41.2137996  22.3630272  66.1625626
  39.8741553  21.8873706  65.6419990  38.5649905  20.7652846  66.1992374
  37.8383068  20.6308811  65.5908865  38.1497192  21.0729675  67.0049092
  26.3046371  12.9011896  58.5938216  25.4947100  12.5558981  58.9693462
  26.9930788  12.5919440  59.1825828  28.2336920  11.9789943  60.2162513
  28.7867958  12.3985396  60.8752536  28.4707006  11.0525691  60.2585469
  15.4750506  23.2984281  64.8586143  14.7813978  22.8838234  64.3456097
  16.2223497  23.3404818  64.2619562  31.6115727  14.0890468  59.7241177
  31.0314396  14.7475272  59.3419229  31.3451660  13.2667813  59.3128595
  30.0619293  13.4895526  61.9262497  30.5619072  13.6012060  61.1176816
  30.7054901  13.1856579  62.5663306  17.3887249  23.2302535  62.7352158
  17.3657937  23.3290222  61.7834041  17.6987885  24.0767686  63.0569324
  20.0474627  25.2878690  66.8498772  21.0017880  25.2562632  66.7828704
  19.8487150  24.8269314  67.6648998  30.3940605  16.2490558  58.7797525
  29.5066460  16.5340209  58.5617720  30.8094594  16.0884322  57.9324802
  33.7455141  16.2737079  62.4951865  34.5215531  16.7633532  62.7676481
  33.0203275  16.6995134  62.9523734  36.1827700  16.9864699  63.5525805
  36.7772190  16.7460435  62.8419113  36.2554283  16.2671829  64.1799341
  18.4024855  30.8298310  63.8668970  18.2679323  30.0698710  63.3006968
  17.9856918  31.5539209  63.3997759  30.3681629  21.7645094  58.9947815
  30.3116830  22.2213646  58.1555448  30.9209971  21.0035779  58.8170658
  34.1786435  17.5534826  59.8197935  33.9223369  17.1531462  60.6506143
  33.5539303  18.2678620  59.6948074  38.4898772  20.2930900  62.3269226
  37.9298330  20.3624089  63.1000788  37.8842276  20.1171884  61.6068723
  21.5593981  31.7267627  64.0787413  21.4426365  32.6713059  63.9766103
  20.7386427  31.4241188  64.4673212  31.4470516  26.4517762  54.9244005
  32.2816120  26.0198961  54.7421480  31.2854859  26.2799776  55.8520900
  31.1016408  22.9549876  56.2900345  31.0465212  22.7894147  55.3488789
  30.4762463  23.6625909  56.4462534  22.5848495  32.3795889  67.2943341
  23.4875742  32.4119499  67.6109836  22.3585865  31.4496339  67.3089677
  24.3402097  31.1326875  63.9553420  23.3897728  31.1328737  63.8417792
  24.6434584  30.3859610  63.4389454  28.2264653   9.0500761  60.1231600
  27.4597049   8.4959248  60.2688282  28.6375358   9.1222630  60.9845751
  40.0754791  36.9687413  65.0199182  40.7133201  36.8494161  64.3162522
  39.9575634  37.9168257  65.0787134  36.8844497  36.9214842  64.9560707
  36.5463009  36.8055906  64.0681242  37.7534265  36.5206007  64.9361713
  32.7431313  38.7750318  60.9457598  32.1796178  38.6840255  60.1773886
  32.6283708  37.9550222  61.4260090  37.3664280  38.0749693  70.9146912
  37.3552921  37.6802492  70.0427416  37.5284920  37.3415766  71.5080684
  30.2895745  40.2701510  63.7841818  31.0817037  39.9292334  63.3688118
  30.5292395  40.3796485  64.7043972  34.0871541  40.8586805  69.8626096
  33.7961407  41.7632436  69.7472763  34.7228526  40.9003333  70.5770166
  35.0127748  38.2363654  66.4527456  35.6091320  38.0119676  65.7384419
  35.0702720  37.4948399  67.0552904  39.6296059  34.6938867  62.0952390
  40.4159149  34.2758290  61.7442807  39.8934764  35.5984959  62.2634039
  45.0304486  34.6314100  62.9985369  45.7629658  34.0613317  63.2323198
  44.2743842  34.2435701  63.4391874  36.6480606  37.0541342  60.1948711
  36.2838813  36.5271963  60.9061633  37.5047722  36.6639811  60.0215197
  42.5529907  28.3435675  67.4579977  42.2213232  29.2131086  67.2341192
  41.9575520  28.0271959  68.1374008  39.0461426  40.5448221  66.8575890
  38.7462149  41.4473259  66.7491697  38.7012486  40.2780404  67.7097043
  32.4973908  36.9962017  62.8912594  31.5724404  36.8638232  63.0990286
  32.7458321  37.7756237  63.3882537  42.4458570  33.0630761  64.5373327
  41.5375447  32.9946169  64.2432088  42.3946166  33.5402706  65.3655153
  29.8582719  36.6395291  63.7256384  29.9875100  36.8929770  64.6395795
  29.1780170  37.2322999  63.4061039  36.5199436  34.4820406  72.4808225
  35.7432770  35.0414327  72.4711089  37.1589999  34.9677189  73.0023095
  44.3120217  31.2647199  66.3151201  43.6694597  31.5579732  65.6690996
  43.8075145  31.1500120  67.1204398  34.7745808  37.2905860  72.0426192
  35.5160493  37.8290904  71.7661015  34.0682794  37.9172148  72.1997743
  40.2501148  39.4335000  70.6398353  40.6584504  38.9917411  69.8952985
  39.5278409  38.8587628  70.8932546  36.6032218  34.3707607  68.0131910
  37.4493413  34.7947021  68.1566559  36.5430856  33.7141231  68.7070473
  40.5729963  39.9936191  64.3950642  39.9438825  40.1581905  63.6926710
  40.1855625  40.4077800  65.1661606  44.4519194  40.9290629  61.7495006
  43.7670233  41.3089530  61.1992039  44.5363044  41.5385955  62.4826953
  39.7531663  32.0311975  69.6713084  39.5092595  32.7854036  69.1347359
  40.0291594  32.4097323  70.5060331  41.7070126  38.5750588  68.3490349
  41.9187021  39.2182348  67.6724730  41.6599874  37.7412904  67.8812279
  39.3096355  31.1868408  65.2526921  38.4480834  31.4849662  65.5443659
  39.3358790  31.4038807  64.3207954  36.1257924  39.7310599  61.6600727
  36.5896270  40.0098302  60.8705350  35.8614722  38.8294043  61.4773818
  33.0182005  39.2782080  64.5980490  33.5883363  39.7069349  63.9597975
  33.6090117  38.9964665  65.2964676  35.0626810  35.8533751  58.4690292
  35.7650854  36.3054795  58.9364219  34.7307439  35.2117570  59.0970185
  33.5107172  34.4445508  72.8441502  32.8805833  35.1261789  73.0776898
  33.4043260  34.3328590  71.8994640  28.8052144  34.1117304  63.7707426
  28.0151198  34.3674832  63.2947536  29.2963392  34.9265642  63.8759466
  42.8215954  41.4522543  66.5212707  43.6433398  41.0502730  66.2395388
  42.8178357  41.3490777  67.4728822  30.7566890  34.4761883  60.7290902
  29.9598053  34.5880577  61.2474398  30.5292482  34.8148535  59.8631793
  36.5872557  41.0006586  68.6773417  36.6516990  41.4626994  69.5131589
  35.8783481  40.3703951  68.8055727  27.0889847  34.3647794  66.2022417
  27.3397886  35.2494804  66.4679993  27.6249396  34.1852396  65.4297508
  50.9121947  37.7961292  62.8697678  50.1585655  37.2268690  62.7141683
  51.0469488  37.7623956  63.8168313  35.7055876  30.1624153  72.7987009
  36.4465589  30.7631306  72.7191472  35.9373799  29.4201791  72.2405052
  30.8497214  35.3480520  71.0765239  30.7350729  34.4465777  71.3772338
  29.9941731  35.5944217  70.7250055  37.9289051  43.2898260  72.6752740
  37.4852906  42.5034639  72.3573644  38.5906265  43.4777411  72.0096630
  32.6876173  44.8194062  67.2013418  33.2383598  44.6911125  66.4290412
  31.8487649  45.1188951  66.8508311  40.0270290  43.5701060  70.7034141
  40.0088765  44.3909941  70.2114410  40.9490210  43.4455136  70.9284282
  36.4843344  41.0845190  71.5457649  37.0171680  40.3233478  71.3156957
  35.9557425  40.7918842  72.2881804  39.6513039  26.1905256  67.0751291
  39.3077308  27.0806897  66.9990401  40.0192001  26.0006913  66.2120876
  37.2010432  31.0263568  60.6408964  36.3452029  30.6370418  60.4614603
  37.6137384  31.1055528  59.7808750  38.7309579  28.5609911  65.0400524
  38.2274375  28.5240046  64.2268329  39.0240186  29.4702654  65.0997181
  34.9752465  28.6448641  64.0466706  35.8405462  28.4491449  63.6872595
  35.0429974  28.4158992  64.9736063  44.5897595  38.9346222  57.5176899
  43.8127038  38.5957381  57.0732062  45.2689076  38.9398845  56.8431865
  42.8288902  38.4080203  64.1743507  42.1712577  39.0979464  64.2623636
  43.6329302  38.7976635  64.5177494  32.5814784  30.8750849  61.4183073
  33.1558536  30.6526030  60.6856266  33.1685766  30.9439543  62.1711674
  41.6394361  36.7624575  62.2247449  42.1526243  37.3954567  62.7269159
  42.2895585  36.1625771  61.8590809  34.8837452  27.7492097  60.1458142
  34.2301864  27.4341115  59.5214757  34.8417926  27.1267838  60.8717965
  38.1175192  34.2374031  64.4705790  37.1997753  34.4588978  64.3127478
  38.5335336  34.3120341  63.6117497  42.4056157  41.7430577  60.3526592
  41.9518484  40.9021487  60.4091782  41.7750124  42.3791975  60.6901372
  41.3489077  32.6722563  61.5827259  40.6111834  32.1599949  61.9137502
  41.6015850  32.2322945  60.7710536  40.8489097  43.5807074  61.2876410
  41.1412071  44.1412131  60.5688776  41.3587717  43.8735635  62.0429569
  41.4500704  25.4498815  62.1769029  41.7559581  24.5896178  61.8894944
  42.1753309  26.0416435  61.9768022  35.7221784  35.7452608  62.6845220
  35.7770394  34.7926444  62.6087696  34.9112986  35.9012047  63.1686518
  33.6614144  34.3629668  60.4435599  32.8482009  34.6623838  60.8500791
  34.1573138  33.9685357  61.1610081  39.2588356  34.8271492  69.2750492
  39.6137743  35.0542965  70.1344958  39.9060487  35.1589869  68.6527748
  44.9886093  37.9489928  59.9799821  44.8503991  38.1391524  59.0521011
  44.6322311  38.7109311  60.4367873  33.1528219  31.9348023  66.0596833
  33.7927598  31.7936782  65.3619797  32.3205749  31.6482537  65.6835435
  45.0155472  40.0166455  64.9911093  45.4491979  39.9241744  65.8394147
  45.7287053  39.9923956  64.3531109  38.7483367  43.6168549  66.5244194
  38.8020389  44.1859486  67.2921909  37.8798148  43.7870434  66.1598231
  30.2371286  35.3793535  58.2491579  29.3068874  35.3177991  58.4661541
  30.3328758  34.8569488  57.4528220  30.1556835  31.9048348  60.8369820
  30.4163652  32.8193682  60.7278981  30.9774007  31.4372791  60.9866433
  31.6281760  33.3186105  68.0068645  32.3004814  33.1103468  67.3581294
  30.8011547  33.1208191  67.5673877  45.8771022  40.0590156  67.5243978
  46.0706912  40.9635966  67.7703253  45.7771640  39.5997575  68.3582563
  37.5307332  29.9448046  70.0234306  36.8835248  30.6437996  69.9298782
  38.3008348  30.3784190  70.3910554  40.9386130  40.2096899  73.0984859
  40.7871637  39.9807450  72.1814943  40.9290810  41.1667500  73.1116204
  37.7071467  37.7828811  68.0831125  38.6363527  37.9339971  67.9100093
  37.2862497  37.8712832  67.2279772  36.5059799  41.8079476  65.8529663
  36.3670884  41.4398260  66.7255601  35.7174395  42.3227115  65.6813621
  38.0565014  41.1861078  63.2418501  37.7214846  41.1461848  64.1376151
  37.5568959  40.5205794  62.7688911  32.0309258  36.5928708  68.7671082
  31.8929056  35.8608947  69.3682621  32.9414181  36.5037609  68.4855270
  34.6591558  36.3048668  68.2554762  35.3691177  35.6641860  68.2141380
  34.6160867  36.5561563  69.1780942  42.6478337  43.2416021  71.1761341
  42.5890883  42.5575241  70.5091924  43.0497855  43.9835011  70.7241967
  33.3720492  33.2913886  70.0750401  32.8357849  32.8404624  70.7271997
  32.7837201  33.4259794  69.3320865  42.6495744  41.2055605  69.4075320
  41.7622523  40.8681527  69.5301719  43.2194295  40.4738636  69.6444086
  29.1059614  32.4269893  67.1603396  29.0217802  31.8195563  66.4253806
  28.2842320  32.9178912  67.1612892  36.1796898  45.8657057  66.3736564
  36.1067069  46.6712029  66.8855868  35.7374291  46.0649023  65.5484585
  39.2783327  30.9123457  62.5273591  39.7752027  30.1593419  62.2074661
  38.5070309  30.9487774  61.9616800  47.1313085  36.6163822  64.1691882
  47.1202961  37.4988538  63.7985815  46.2630464  36.2635373  63.9746419
  38.6395581  45.7643891  68.5294722  39.3523553  46.3991356  68.4570624
  38.1485610  45.8607757  67.7134724  40.3613108  39.6695144  60.1012014
  39.4269387  39.7896607  59.9316718  40.5389777  38.7667611  59.8372024
  35.8618296  33.0540840  62.2545275  35.4916084  32.5011880  62.9426181
  36.3577389  32.4498973  61.7020275  43.7485659  35.5112463  60.6362048
  44.2146112  36.3440455  60.5622351  44.1993160  35.0457445  61.3407307
  33.6907495  43.5138335  69.3500293  34.3916954  44.1474818  69.5029687
  33.2202610  43.8553066  68.5895932  41.7202322  27.8793050  64.6752949
  40.8065402  28.1097277  64.8435156  42.1495424  27.9631494  65.5266982
  41.4908781  36.0682942  67.1752844  40.8380231  36.3158850  66.5205296
  41.8689161  35.2547081  66.8415321  37.5396354  36.8102753  73.6618881
  36.8636991  36.7096883  74.3321256  38.3623988  36.6541967  74.1254878
  29.2875213  43.0474690  66.2831396  29.8728650  42.3018378  66.4159300
  29.0900051  43.3578647  67.1668060  23.8792868  35.6180290  65.0035839
  23.9176967  35.0843881  65.7972957  23.3733160  35.0915496  64.3846816
  36.2819137  48.1169681  67.8976497  36.8337445  48.2801302  68.6625582
  36.6225330  48.7074119  67.2256521  31.2583630  30.4644831  68.4998381
  31.3224956  31.3259662  68.0875779  31.1950750  29.8518832  67.7670740
  30.7335902  32.5367963  72.1471416  31.3607941  32.1545040  72.7608940
  29.8763821  32.3182165  72.5127108  41.1330011  42.9430938  73.7525151
  41.6769915  43.5560897  73.2580106  40.5516856  43.5010517  74.2692164
  39.4187524  46.0651656  64.8840179  39.2938663  45.2641396  64.3751124
  40.0766615  46.5597850  64.3954149  31.0395692  32.4200389  64.0617319
  30.3182278  33.0336357  63.9224792  31.8288948  32.9558154  63.9833965
  41.4822432  43.8660676  66.5119729  40.5352768  43.7466028  66.4398056
  41.8305205  42.9783174  66.5945990  33.8422006  29.7554815  70.3357971
  34.3656407  30.0017112  71.0984280  33.6234339  30.5874850  69.9161108
  29.2389287  32.0258490  58.2029096  28.9101993  31.1455869  58.0204201
  29.5928657  31.9706159  59.0905485  38.4868866  43.6613393  62.7124081
  38.3393828  42.7330100  62.8931651  39.3122359  43.6833483  62.2281156
  32.3531110  32.3131460  58.5704573  32.6927182  32.8417381  57.8483182
  32.8003230  32.6511866  59.3463140  42.0902987  44.4841951  63.7988954
  43.0149535  44.2784813  63.6613405  41.9218291  44.2358353  64.7078295
  35.0474551  30.6968510  68.0207641  34.7071371  29.8976324  68.4228321
  34.3413557  30.9970221  67.4484474  35.6991023  27.7817823  66.4734964
  36.5217092  27.3078301  66.3513855  35.9429086  28.5608307  66.9733651
  34.3399257  30.8106081  56.7697866  35.0607620  31.1887334  56.2661583
  33.7164561  31.5294958  56.8732844  38.4830380  31.5151230  57.7056198
  38.6993994  32.3975868  57.4045026  38.0024447  31.1237444  56.9761840
  33.2229601  34.4736944  64.2826943  33.0774182  34.7877247  65.1751224
  32.7454805  35.0921844  63.7297842  35.0825984  31.4639492  64.3307832
  35.0687553  30.5680585  63.9940130  35.7998412  31.4710155  64.9646119
  36.9352115  31.8976832  66.3760960  36.6769893  32.8193902  66.3745290
  36.4037155  31.5007266  67.0661424  41.8798304  45.0027619  59.1551045
  42.0535181  44.4374041  58.4024898  42.3727195  45.8028514  58.9730535
  27.6975263  37.0142288  67.2214604  27.1528732  37.7902096  67.3534878
  28.5754613  37.3613092  67.0633726  34.4862880  30.3453872  59.5995403
  34.6078791  29.4170518  59.7986290  34.1964922  30.3592558  58.6873718
  37.3554071  28.0308782  62.7362122  37.3775767  28.0948115  61.7814102
  37.7722130  27.1913291  62.9302629  47.7337695  37.7664042  60.7741345
  48.1768841  37.0171367  60.3760468  46.8564205  37.7574178  60.3915077
  28.4841285  36.1412184  70.1144761  27.7423021  36.2894820  70.7009391
  28.1634030  36.4020450  69.2511510  44.7664899  41.7694089  57.7835274
  45.2916223  42.1081362  57.0584594  44.6787252  40.8341104  57.5998409
  36.4284948  45.6828162  69.9125151  36.7372074  45.4377309  70.7847851
  37.2260430  45.8874801  69.4244021  33.9703960  31.8585869  73.8085335
  34.0192115  32.7347992  73.4263105  34.5126474  31.3163262  73.2356978
  44.4558805  42.4026992  73.0886472  43.6654349  42.3851131  72.5490972
  44.2192160  42.9415286  73.8435509  44.5756680  39.2519459  70.4019201
  44.6254685  39.0869466  71.3434724  44.4670604  38.3846718  70.0117082
  41.8660443  35.2350387  71.7178508  42.7670306  35.0956852  71.4262505
  41.9408417  35.4004842  72.6576685  36.2003248  32.6117242  70.5631694
  35.3306558  32.9050808  70.2914282  36.4362728  33.1957687  71.2838957
  46.0774877  41.6716400  70.6461222  45.7859686  42.0346381  71.4824683
  45.4647008  40.9583409  70.4674554  47.2770560  39.2369280  63.1663793
  48.1117451  39.6759084  63.3301353  47.4129688  38.7607933  62.3472038
  44.3262065  36.7949015  69.1141280  44.8016187  36.9876661  68.3060132
  43.4027631  36.8508201  68.8684664  38.9042282  28.8296858  68.0797114
  39.4224226  29.5657885  67.7543603  38.5497415  29.1360852  68.9143873
  30.4841220  33.6901540  56.1958520  29.7910465  33.7645895  55.5398556
  30.2392971  32.9261883  56.7180037  39.1554876  25.2497141  63.5998011
  39.4356630  24.5820330  64.2258437  39.9405483  25.4426237  63.0872675
  43.0263734  33.6714775  67.3469586  43.9781157  33.7712873  67.3681810
  42.8567185  32.8793044  67.8567670  41.0478114  30.7570358  67.5328987
  40.4528046  31.0375371  66.8375476  40.7627811  31.2464259  68.3045728
  45.5051812  36.8920895  66.4611886  45.4728132  35.9536895  66.6471569
  46.1152436  36.9704931  65.7277710  45.6546301  33.6831938  66.5070169
  45.1385349  32.8990395  66.3200098  46.5386249  33.3550655  66.6716688
  43.3157028  27.4272954  62.4665981  43.1181849  27.1188042  63.3509313
  43.9256733  28.1534593  62.5963911  51.3228362  37.9536902  65.6017922
  52.0531751  37.6922190  66.1625626  50.7135308  37.2165623  65.6419990
  49.4043659  36.0944764  66.1992374  48.6776823  35.9600729  65.5908865
  48.9890946  36.4021593  67.0049092  37.2273836  39.8134694  73.9639747
  38.1476845  39.9913293  74.1579793  37.1923419  38.8690739  73.8119446
  30.2235908  37.7235728  66.6062528  30.4421918  38.6552836  66.6250562
  30.6361682  37.3643703  67.3917332  37.1440126  28.2303814  58.5938216
  36.3340854  27.8850899  58.9693462  37.8324543  27.9211358  59.1825828
  39.0730674  27.3081861  60.2162513  39.6261713  27.7277314  60.8752536
  39.3100761  26.3817609  60.2585469  35.0963773  33.2968934  75.9965277
  34.9960500  34.2463291  75.9277368  34.8785316  32.9687173  75.1241347
  26.3144261  38.6276199  64.8586143  25.6207732  38.2130152  64.3456097
  27.0617252  38.6696735  64.2619562  42.4509481  29.4182386  59.7241177
  41.8708150  30.0767190  59.3419229  42.1845414  28.5959730  59.3128595
  40.9013048  28.8187443  61.9262497  41.4012826  28.9303978  61.1176816
  41.5448656  28.5148496  62.5663306  34.9595044  36.7266073  74.8130338
  34.4762125  37.5266433  75.0194227  35.0455983  36.7374018  73.8597782
  30.8868381  40.6170608  66.8498772  31.8411635  40.5854550  66.7828704
  30.6880905  40.1561232  67.6648998  31.4767763  39.1871724  69.4169570
  32.2960652  39.6815802  69.4404407  31.7504571  38.2703692  69.3887137
  41.2334359  31.5782476  58.7797525  40.3460214  31.8632127  58.5617720
  41.6488348  31.4176240  57.9324802  44.5848896  31.6028997  62.4951865
  45.3609286  32.0925450  62.7676481  43.8597030  32.0287051  62.9523734
  47.0221454  32.3156616  63.5525805  47.6165945  32.0752352  62.8419113
  47.0948038  31.5963747  64.1799341  45.0180189  32.8826744  59.8197935
  44.7617123  32.4823380  60.6506143  44.3933057  33.5970538  59.6948074
  49.3292527  35.6222817  62.3269226  48.7692085  35.6916006  63.1000788
  48.7236030  35.4463802  61.6068723  26.7302677  33.5209858  70.1161767
  27.3761541  33.0108812  70.6048992  26.5219829  34.2578539  70.6905192
  39.2556070  40.5890705  75.6153907  40.1247229  40.7631357  75.2540542
  38.7762821  41.4085122  75.4929637  35.2506288  27.7849902  55.8685663
  35.2384958  28.7291742  56.0253934  36.1429710  27.6020048  55.5745124
  33.4242250  47.7087806  67.2943341  34.3269497  47.7411416  67.6109836
  33.1979620  46.7788257  67.3089677  39.0658407  24.3792679  60.1231600
  38.2990803  23.8251166  60.2688282  39.4769112  24.4514548  60.9845751
  31.0700168  30.6677475  74.2136781  31.9331630  30.3114280  74.4240106
  30.4965579  30.3291370  74.9012185  50.9148545  52.2979331  65.0199182
  51.5526955  52.1786078  64.3162522  50.7969388  53.2460175  65.0787134
  47.7238252  52.2506759  64.9560707  47.3856763  52.1347824  64.0681242
  48.5928020  51.8497924  64.9361713  43.5825067  54.1042236  60.9457598
  43.0189932  54.0132173  60.1773886  43.4677462  53.2842140  61.4260090
  41.1289499  55.5993427  63.7841818  41.9210791  55.2584252  63.3688118
  41.3686149  55.7088402  64.7043972  49.1624626  57.7713203  56.2572063
  48.5112606  58.3567284  55.8706076  49.9568989  58.3019398  56.3167100
  45.8521503  53.5655571  66.4527456  46.4485075  53.3411594  65.7384419
  45.9096474  52.8240317  67.0552904  45.4246531  51.0195007  54.2877647
  45.6772052  50.4976528  53.5261110  44.4871090  50.8561152  54.3904331
  50.4689814  50.0230785  62.0952390  51.2552903  49.6050208  61.7442807
  50.7328518  50.9276877  62.2634039  50.6399891  55.4603635  56.7941047
  50.0045724  55.5338262  57.5061952  50.3097298  56.0497234  56.1160126
  55.8698241  49.9606018  62.9985369  56.6023413  49.3905235  63.2323198
  55.1137597  49.5727619  63.4391874  45.1442820  52.9223113  56.4902022
  45.0279078  52.2468016  57.1583106  45.2545080  52.4355486  55.6734175
  47.4874361  52.3833260  60.1948711  47.1232568  51.8563881  60.9061633
  48.3441477  51.9931729  60.0215197  53.3923661  43.6727592  67.4579977
  53.0606986  44.5423003  67.2341192  52.7969275  43.3563876  68.1374008
  47.1279848  47.4123159  55.1910060  47.2954250  48.2803396  55.5580531
  46.9377017  47.5750441  54.2671349  43.3367662  52.3253935  62.8912594
  42.4118159  52.1930149  63.0990286  43.5852076  53.1048154  63.3882537
  53.2852325  48.3922678  64.5373327  52.3769202  48.3238087  64.2432088
  53.2339920  48.8694623  65.3655153  47.1069069  49.8680817  56.1756726
  46.9868694  50.3137868  57.0142207  46.4121657  50.2166135  55.6170265
  40.6976473  51.9687209  63.7256384  40.8268855  52.2221688  64.6395795
  40.0173925  52.5614917  63.4061039  44.8675961  62.6384459  59.8246858
  44.7899990  63.5892284  59.9035338  44.2637604  62.2930331  60.4821784
  55.1513971  46.5939117  66.3151201  54.5088351  46.8871650  65.6690996
  54.6468900  46.4792037  67.1204398  52.8054135  50.3402290  57.0037061
  53.7171991  50.5729677  56.8284758  52.2963782  50.9239334  56.4412139
  47.4425972  49.6999525  68.0131910  48.2887168  50.1238938  68.1566559
  47.3824610  49.0433149  68.7070473  51.4123717  55.3228108  64.3950642
  50.7832579  55.4873823  63.6926710  51.0249379  55.7369718  65.1661606
  55.2912949  56.2582546  61.7495006  54.6063987  56.6381448  61.1992039
  55.3756798  56.8677873  62.4826953  50.1490109  46.5160326  65.2526921
  49.2874588  46.8141580  65.5443659  50.1752544  46.7330725  64.3207954
  46.9651679  55.0602517  61.6600727  47.4290024  55.3390220  60.8705350
  46.7008477  54.1585961  61.4773818  43.8575760  54.6073998  64.5980490
  44.4277117  55.0361266  63.9597975  44.4483872  54.3256583  65.2964676
  45.9020565  51.1825669  58.4690292  46.6044608  51.6346713  58.9364219
  45.5701193  50.5409488  59.0970185  39.6445899  49.4409222  63.7707426
  38.8544953  49.6966750  63.2947536  40.1357146  50.2557559  63.8759466
  41.5960644  49.8053801  60.7290902  40.7991808  49.9172495  61.2474398
  41.3686236  50.1440453  59.8631793  37.9283602  49.6939712  66.2022417
  38.1791640  50.5786722  66.4679993  38.4643150  49.5144314  65.4297508
  47.1414330  57.9966612  58.5452397  47.0060004  58.8418147  58.9737245
  47.6824142  58.1985889  57.7818331  42.4038612  58.6307806  61.2003076
  42.5805240  59.5525771  61.0124060  43.1995445  58.3166225  61.6297455
  41.6890968  50.6772438  71.0765239  41.5744483  49.7757695  71.3772338
  40.8335486  50.9236135  70.7250055  50.4906793  41.5197173  67.0751291
  50.1471063  42.4098815  66.9990401  50.8585756  41.3298831  66.2120876
  50.4557076  51.5105785  55.5823726  49.9403699  52.2810389  55.8212113
  50.1834384  50.8370921  56.2056787  48.0404187  46.3555485  60.6408964
  47.1845783  45.9662336  60.4614603  48.4531139  46.4347446  59.7808750
  49.5703334  43.8901829  65.0400524  49.0668129  43.8531964  64.2268329
  49.8633940  44.7994571  65.0997181  45.8146219  43.9740558  64.0466706
  46.6799216  43.7783367  63.6872595  45.8823728  43.7450910  64.9736063
  55.4291350  54.2638139  57.5176899  54.6520793  53.9249299  57.0732062
  56.1082831  54.2690762  56.8431865  50.2443379  49.3832877  57.4083507
  49.9393515  49.6979026  58.2593650  51.1973821  49.4614297  57.4510840
  48.6889811  55.5423100  59.0576461  48.1611172  54.8075860  58.7449699
  48.1877314  56.3197776  58.8116429  53.6682657  53.7372120  64.1743507
  53.0106331  54.4271382  64.2623636  54.4723056  54.1268552  64.5177494
  43.4208538  46.2042766  61.4183073  43.9952290  45.9817948  60.6856266
  44.0079521  46.2731461  62.1711674  52.4788116  52.0916493  62.2247449
  52.9919997  52.7246485  62.7269159  53.1289340  51.4917689  61.8590809
  43.7478126  48.2347227  55.4378958  42.9115438  48.5721914  55.7588233
  43.6082895  48.0996207  54.5006095  45.7231206  43.0784015  60.1458142
  45.0695619  42.7633032  59.5214757  45.6811680  42.4559756  60.8717965
  46.8342411  53.3603310  52.0611434  45.9269473  53.1292564  52.2602583
  47.3313443  52.5640929  52.2485416  49.7410490  62.0700817  54.9808120
  49.0672189  62.3732514  55.5893078  50.1276312  62.8729898  54.6313577
  48.9568947  49.5665949  64.4705790  48.0391508  49.7880896  64.3127478
  49.3729090  49.6412259  63.6117497  49.7403994  50.9657364  59.6008470
  50.4875813  51.4778762  59.2915592  50.0095584  50.6441417  60.4612864
  48.0130644  53.4615905  56.5835424  47.1041864  53.1774938  56.6807894
  48.0425728  53.8814984  55.7238731  53.2449912  57.0722495  60.3526592
  52.7912239  56.2313404  60.4091782  52.6143879  57.7083893  60.6901372
  52.1882831  48.0014481  61.5827259  51.4505588  47.4891867  61.9137502
  52.4409605  47.5614862  60.7710536  51.6882851  58.9098991  61.2876410
  51.9805826  59.4704048  60.5688776  52.1981472  59.2027552  62.0429569
  52.2894459  40.7790733  62.1769029  52.5953336  39.9188096  61.8894944
  53.0147064  41.3708353  61.9768022  46.5615539  51.0744526  62.6845220
  46.6164148  50.1218362  62.6087696  45.7506741  51.2303965  63.1686518
  47.7106732  55.0024649  53.9223503  47.2726162  54.2860508  53.4629140
  48.4517173  55.2300764  53.3608594  44.5007898  49.6921585  60.4435599
  43.6875764  49.9915756  60.8500791  44.9966893  49.2977274  61.1610081
  46.6516476  59.6879342  62.3769863  46.6092655  59.9140189  61.4478395
  47.5679175  59.4542717  62.5255664  55.8279847  53.2781846  59.9799821
  55.6897746  53.4683442  59.0521011  55.4716066  54.0401229  60.4367873
  43.9921973  47.2639941  66.0596833  44.6321353  47.1228700  65.3619797
  43.1599504  46.9774454  65.6835435  44.7682277  56.5642371  62.1731826
  45.5622876  56.0692692  61.9714401  44.0573969  56.0360235  61.8099531
  40.9950590  47.2340266  60.8369820  41.2557407  48.1485599  60.7278981
  41.8167762  46.7664709  60.9866433  42.4675515  48.6478023  68.0068645
  43.1398568  48.4395385  67.3581294  41.6405301  48.4500109  67.5673877
  48.3701087  45.2739964  70.0234306  47.7229002  45.9729914  69.9298782
  49.1402102  45.7076108  70.3910554  47.9401705  62.2380490  57.1955200
  48.1153461  61.7668533  58.0100822  47.2534493  62.8646256  57.4236460
  48.8958768  56.5152996  63.2418501  48.5608601  56.4753766  64.1376151
  48.3962714  55.8497712  62.7688911  42.8703012  51.9220626  68.7671082
  42.7322810  51.1900865  69.3682621  43.7807936  51.8329526  68.4855270
  51.8317960  53.8609030  53.5155560  51.2147131  53.1355859  53.4188613
  51.3634448  54.6218391  53.1722635  45.4985313  51.6340585  68.2554762
  46.2084931  50.9933778  68.2141380  45.4554621  51.8853480  69.1780942
  44.2114247  48.6205803  70.0750401  43.6751604  48.1696542  70.7271997
  43.6230955  48.7551712  69.3320865  35.1418646  52.8671614  62.7318372
  35.8289686  52.5533344  62.1439387  34.9866775  53.7712979  62.4585623
  39.9453368  47.7561811  67.1603396  39.8611557  47.1487481  66.4253806
  39.1236074  48.2470829  67.1612892  46.8080432  60.4320745  59.8839385
  46.0247954  60.9742425  59.9777610  47.5073177  60.9494725  60.2833626
  50.1177082  46.2415375  62.5273591  50.6145781  45.4885337  62.2074661
  49.3464063  46.2779691  61.9616800  57.9706839  51.9455740  64.1691882
  57.9596716  52.8280456  63.7985815  57.1024219  51.5927291  63.9746419
  51.2006863  54.9987062  60.1012014  50.2663141  55.1188524  59.9316718
  51.3783531  54.0959529  59.8372024  46.7012051  48.3832758  62.2545275
  46.3309838  47.8303798  62.9426181  47.1971143  47.7790891  61.7020275
  54.5879414  50.8404381  60.6362048  55.0539866  51.6732373  60.5622351
  55.0386914  50.3749363  61.3407307  52.6555645  57.1848202  57.6348200
  52.9315489  57.0704797  58.5442074  51.7860144  56.7865687  57.5960373
  52.5596077  43.2084968  64.6752949  51.6459157  43.4389195  64.8435156
  52.9889178  43.2923412  65.5266982  52.3302535  51.3974860  67.1752844
  51.6773985  51.6450767  66.5205296  52.7082915  50.5838998  66.8415321
  49.2909709  61.4334553  61.2781014  49.4732104  60.6156209  61.7408766
  50.1142695  61.6502245  60.8405904  49.6251875  60.3602738  58.5396062
  50.1539641  59.8495193  57.9266224  49.8880094  60.0445269  59.4041595
  40.1268967  58.3766608  66.2831396  40.7122404  57.6310296  66.4159300
  39.9293806  58.6870564  67.1668060  42.9807623  61.4117855  61.2993838
  42.3117998  61.8963983  60.8157878  42.8420492  61.6587075  62.2137217
  34.7186622  50.9472208  65.0035839  34.7570722  50.4135799  65.7972957
  34.2126915  50.4207413  64.3846816  42.0977384  45.7936748  68.4998381
  42.1618711  46.6551579  68.0875779  42.0344505  45.1810750  67.7670740
  41.5729657  47.8659881  72.1471416  42.2001696  47.4836958  72.7608940
  40.7157576  47.6474083  72.5127108  41.8789447  47.7492307  64.0617319
  41.1576032  48.3628274  63.9224792  42.6682702  48.2850071  63.9833965
  44.6815760  45.0846733  70.3357971  45.2050162  45.3309030  71.0984280
  44.4628093  45.9166768  69.9161108  49.3262620  58.9905310  62.7124081
  49.1787583  58.0622018  62.8931651  50.1516114  59.0125401  62.2281156
  43.1924864  47.6423377  58.5704573  43.5320937  48.1709299  57.8483182
  43.6396985  47.9803784  59.3463140  45.8868305  46.0260428  68.0207641
  45.5465126  45.2268241  68.4228321  45.1807311  46.3262139  67.4484474
  46.5384777  43.1109741  66.4734964  47.3610846  42.6370219  66.3513855
  46.7822841  43.8900224  66.9733651  45.1793012  46.1397999  56.7697866
  45.9001374  46.5179252  56.2661583  44.5558316  46.8586876  56.8732844
  49.3224134  46.8443148  57.7056198  49.5387749  47.7267786  57.4045026
  48.8418202  46.4529361  56.9761840  44.0623356  49.8028861  64.2826943
  43.9167937  50.1169164  65.1751224  43.5848559  50.4213762  63.7297842
  45.9219739  46.7931409  64.3307832  45.9081307  45.8972503  63.9940130
  46.6392167  46.8002073  64.9646119  47.7745869  47.2268749  66.3760960
  47.5163647  48.1485820  66.3745290  47.2430910  46.8299184  67.0661424
  52.7192058  60.3319537  59.1551045  52.8928936  59.7665959  58.4024898
  53.2120949  61.1320431  58.9730535  38.5369018  52.3434206  67.2214604
  37.9922486  53.1194014  67.3534878  39.4148368  52.6905010  67.0633726
  45.3256635  45.6745789  59.5995403  45.4472546  44.7462436  59.7986290
  45.0358677  45.6884475  58.6873718  48.1947825  43.3600700  62.7362122
  48.2169522  43.4240033  61.7814102  48.6115884  42.5205209  62.9302629
  58.5731449  53.0955959  60.7741345  59.0162595  52.3463285  60.3760468
  57.6957960  53.0866096  60.3915077  53.7067231  59.6486301  56.2547944
  54.4018135  60.2692994  56.4735258  54.0490381  58.7981652  56.5300321
  39.3235040  51.4704102  70.1144761  38.5816776  51.6186737  70.7009391
  39.0027784  51.7312367  69.2511510  55.6058654  57.0986006  57.7835274
  56.1309978  57.4373279  57.0584594  55.5181006  56.1633022  57.5998409
  47.2899315  63.1657990  62.1430528  46.8504305  62.6734368  62.8363384
  48.0407431  62.6230957  61.9022603  39.7691653  59.3569531  62.1455156
  40.5949673  59.0573302  61.7653799  39.4185705  58.5877153  62.5944944
  44.7373187  58.7095999  64.2152829  44.1153196  58.0466704  63.9155057
  45.4078054  58.7357131  63.5326477  37.9700259  57.2755857  63.1044089
  37.1332167  56.8478031  62.9228090  37.9423904  57.4688300  64.0414880
  44.2986694  57.2599922  57.6911290  44.4474814  57.9435387  57.0377962
  45.1053137  57.2405012  58.2060745  49.7436036  44.1588776  68.0797114
  50.2617980  44.8949803  67.7543603  49.3891169  44.4652769  68.9143873
  41.3234974  49.0193457  56.1958520  40.6304219  49.0937812  55.5398556
  41.0786726  48.2553801  56.7180037  49.9948631  40.5789059  63.5998011
  50.2750384  39.9112248  64.2258437  50.7799238  40.7718154  63.0872675
  47.7982099  59.7548053  55.1623037  47.2256066  60.3738240  54.7093509
  48.3714893  60.3047414  55.6962959  53.8657489  49.0006693  67.3469586
  54.8174912  49.1004790  67.3681810  53.6960939  48.2084961  67.8567670
  51.8871868  46.0862276  67.5328987  51.2921801  46.3667289  66.8375476
  51.6021565  46.5756177  68.3045728  51.0179359  60.0385203  56.2931619
  51.9510032  59.9730764  56.4964495  50.9302572  60.8741470  55.8346152
  53.6467376  59.3551073  53.2535567  53.5681007  59.0210937  54.1471325
  54.4677042  59.8472841  53.2527039  56.4940055  49.0123856  66.5070169
  55.9779104  48.2282312  66.3200098  57.3780004  48.6842572  66.6716688
  54.1550782  42.7564871  62.4665981  53.9575603  42.4479960  63.3509313
  54.7650488  43.4826510  62.5963911  41.0629663  53.0527646  66.6062528
  41.2815672  53.9844754  66.6250562  41.4755436  52.6935621  67.3917332
  47.9833880  43.5595731  58.5938216  47.1734609  43.2142816  58.9693462
  48.6718297  43.2503275  59.1825828  49.9124429  42.6373778  60.2162513
  50.4655467  43.0569232  60.8752536  50.1494515  41.7109526  60.2585469
  37.1538015  53.9568117  64.8586143  36.4601487  53.5422069  64.3456097
  37.9011006  53.9988653  64.2619562  53.2903236  44.7474303  59.7241177
  52.7101905  45.4059107  59.3419229  53.0239169  43.9251648  59.3128595
  51.7406802  44.1479361  61.9262497  52.2406581  44.2595896  61.1176816
  52.3842410  43.8440414  62.5663306  39.0674758  53.8886370  62.7352158
  39.0445446  53.9874058  61.7834041  39.3775394  54.7351521  63.0569324
  41.7262136  55.9462525  66.8498772  42.6805389  55.9146468  66.7828704
  41.5274659  55.4853149  67.6648998  52.0728114  46.9074394  58.7797525
  51.1853969  47.1924044  58.5617720  52.4882103  46.7468157  57.9324802
  55.4242650  46.9320915  62.4951865  56.2003040  47.4217367  62.7676481
  54.6990784  47.3578969  62.9523734  57.8615209  47.6448534  63.5525805
  58.4559699  47.4044270  62.8419113  57.9341792  46.9255665  64.1799341
  40.0812364  61.4882145  63.8668970  39.9466832  60.7282546  63.3006968
  39.6644427  62.2123045  63.3997759  51.2171327  56.6719068  52.8745545
  51.9207177  56.8769071  53.4903201  50.4933976  57.2395830  53.1394629
  52.0469138  52.4228930  58.9947815  51.9904339  52.8797481  58.1555448
  52.5997480  51.6619614  58.8170658  55.8573944  48.2118662  59.8197935
  55.6010878  47.8115297  60.6506143  55.2326812  48.9262456  59.6948074
  60.1686281  50.9514735  62.3269226  59.6085839  51.0207924  63.1000788
  59.5629785  50.7755719  61.6068723  43.2381490  62.3851462  64.0787413
  43.1213874  63.3296894  63.9766103  42.4173936  62.0825024  64.4673212
  53.1258025  57.1101598  54.9244005  53.9603629  56.6782796  54.7421480
  52.9642368  56.9383611  55.8520900  52.7803917  53.6133711  56.2900345
  52.7252721  53.4477982  55.3488789  52.1549972  54.3209744  56.4462534
  37.5696432  48.8501775  70.1161767  38.2155296  48.3400729  70.6048992
  37.3613583  49.5870457  70.6905192  46.0900042  43.1141820  55.8685663
  46.0778712  44.0583660  56.0253934  46.9823464  42.9311965  55.5745124
  46.0189606  61.7910710  63.9553420  45.0685237  61.7912572  63.8417792
  46.3222092  61.0443445  63.4389454  49.9052162  39.7084597  60.1231600
  49.1384558  39.1543083  60.2688282  50.3162867  39.7806465  60.9845751
  41.9093923  45.9969392  74.2136781  42.7725384  45.6406197  74.4240106
  41.3359334  45.6583287  74.9012185  56.2640285  66.3486924  54.2877647
  56.5165806  65.8268446  53.5261110  55.3264845  66.1853070  54.3904331
  57.9673602  62.7415077  55.1910060  58.1348004  63.6095313  55.5580531
  57.7770771  62.9042359  54.2671349  57.9462823  65.1972735  56.1756726
  57.8262448  65.6429785  57.0142207  57.2515411  65.5458052  55.6170265
  54.5871880  63.5639145  55.4378958  53.7509192  63.9013831  55.7588233
  54.4476650  63.4288125  54.5006095  56.5624961  58.4075933  60.1458142
  55.9089373  58.0924950  59.5214757  56.5205435  57.7851673  60.8717965
  57.6736166  68.6895228  52.0611434  56.7663227  68.4584481  52.2602583
  58.1707198  67.8932847  52.2485416  58.5500487  70.3316566  53.9223503
  58.1119917  69.6152425  53.4629140  59.2910928  70.5592681  53.3608594
  51.9158795  66.0377371  58.2491579  50.9856383  65.9761826  58.4661541
  52.0116267  65.5153324  57.4528220  54.4610260  63.4086372  52.6376865
  53.5839727  63.2875173  52.2739111  54.9368013  62.6172451  52.3855753
  49.1888954  65.0028228  58.0789770  49.4842395  64.0938906  58.0256824
  48.2876990  64.9815967  57.7570773  50.9176796  62.6842325  58.2029096
  50.5889502  61.8039704  58.0204201  51.2716166  62.6289994  59.0905485
  54.0318619  62.9715295  58.5704573  54.3714691  63.5001216  57.8483182
  54.4790739  63.3095701  59.3463140  56.0186766  61.4689917  56.7697866
  56.7395129  61.8471169  56.2661583  55.3952070  62.1878793  56.8732844
  60.1617889  62.1735066  57.7056198  60.3781503  63.0559704  57.4045026
  59.6811956  61.7821279  56.9761840  56.1650389  61.0037707  59.5995403
  56.2866300  60.0754353  59.7986290  55.8752431  61.0176393  58.6873718
  52.1628729  64.3485375  56.1958520  51.4697974  64.4229730  55.5398556
  51.9180480  63.5845719  56.7180037  59.0222652  66.4200783  52.5039090
  59.9681757  66.2906991  52.5727508  58.6436897  65.6815445  52.9808518
  57.2065569  64.3450759  52.4393975  56.2997025  64.0483872  52.5156688
  57.4841550  64.0480578  51.5728261  58.8227635  58.8887649  58.5938216
  58.0128363  58.5434734  58.9693462  59.5112052  58.5795193  59.1825828
  55.9764354  61.2037695  52.5805954  56.8383518  61.5292593  52.8401771
  56.1614698  60.4169191  52.0679020  56.9293797  58.4433738  55.8685663
  56.9172467  59.3875578  56.0253934  57.8217219  58.2603883  55.5745124
  60.7445916  55.0376514  60.1231600  59.9778312  54.4835001  60.2688282
  61.1556621  55.1098383  60.9845751  29.2361038  -1.3542382  51.7444489
  29.8739448  -1.4735634  51.0407829  29.1181881  -0.4061538  51.8032441
  26.0450744  -1.4014954  51.6806013  25.7069255  -1.5173889  50.7926548
  26.9140512  -1.8023788  51.6607020  21.9037560   0.4520523  47.6702904
  21.3402425   0.3610460  46.9019192  21.7889955  -0.3679573  48.1505397
  19.4501992   1.9471714  50.5087125  20.2423283   1.6062539  50.0933424
  19.6898642   2.0566690  51.4289278  27.4837118   4.1191491  42.9817369
  26.8325098   4.7045571  42.5951383  28.2781481   4.6497685  43.0412407
  21.4092745   1.2080628  43.3804504  22.1823621   0.6609615  43.2417379
  21.7618144   2.0724877  43.5918965  24.1733995  -0.0866141  53.1772763
  24.7697567  -0.3110119  52.4629726  24.2308966  -0.8281396  53.7798210
  23.7459023  -2.6326706  41.0122954  23.9984544  -3.1545185  40.2506417
  22.8083582  -2.7960561  41.1149637  28.7902306  -3.6290928  48.8197697
  29.5765395  -4.0471505  48.4688114  29.0541010  -2.7244836  48.9879345
  28.9612383   1.8081923  43.5186354  28.3258216   1.8816549  44.2307258
  28.6309790   2.3975521  42.8405433  23.4655312  -0.7298600  43.2147329
  23.3491570  -1.4053697  43.8828413  23.5757572  -1.2166226  42.3979482
  25.8086853  -1.2688453  46.9194018  25.4445060  -1.7957832  47.6306939
  26.6653969  -1.6589984  46.7460503  28.2067673   2.2218426  53.5821197
  27.9068396   3.1243464  53.4737004  27.8618733   1.9550609  54.4342350
  21.6580155  -1.3267778  49.6157901  20.7330651  -1.4591564  49.8235593
  21.9064568  -0.5473558  50.1127843  25.4281561  -3.7840896  42.9002033
  25.3081186  -3.3383845  43.7387513  24.7334149  -3.4355578  42.3415571
  19.0188966  -1.6834504  50.4501690  19.1481347  -1.4300025  51.3641102
  18.3386417  -1.0906796  50.1306345  23.1888453   8.9862746  46.5492164
  23.1112483   9.9370571  46.6280645  22.5850097   8.6408618  47.2067091
  31.1266627  -3.3119423  43.7282367  32.0384483  -3.0792036  43.5530065
  30.6176274  -2.7282379  43.1657446  29.7336209   1.6706396  51.1195949
  29.1045072   1.8352110  50.4172016  29.3461871   2.0848005  51.8906913
  33.6125441   2.6060834  48.4740312  32.9276479   2.9859735  47.9237346
  33.6969290   3.2156160  49.2072260  30.8676373   0.2520793  55.0735656
  31.0793268   0.8952553  54.3970037  30.8206121  -0.5816891  54.6057586
  25.2864171   1.4080804  48.3846034  25.7502517   1.6868507  47.5950656
  25.0220969   0.5064248  48.2019124  22.1788252   0.9552285  51.3225797
  22.7489609   1.3839554  50.6843281  22.7696364   0.6734870  52.0209983
  24.2233057  -2.4696044  45.1935599  24.9257101  -2.0175000  45.6609525
  23.8913686  -3.1112225  45.8215492  31.9822201   3.1292748  53.2458013
  32.8039644   2.7272935  52.9640695  31.9784604   3.0260982  54.1974129
  25.7478804   2.6776791  55.4018724  25.8123237   3.1397199  56.2376896
  25.0389728   2.0474156  55.5301034  25.4626822   4.3444899  45.2697704
  25.3272497   5.1896435  45.6982552  26.0036634   4.5464176  44.5063638
  18.9156219   1.8620337  45.8425629  19.4280740   2.6563587  45.9931194
  19.5678932   1.1646627  45.7759231  20.7251104   4.9786093  47.9248382
  20.9017732   5.9004058  47.7369366  21.5207937   4.6644512  48.3542762
  21.8482419   6.4964267  53.9258725  22.3989845   6.3681330  53.1535719
  21.0093895   6.7959156  53.5753617  29.1876536   5.2471265  57.4279447
  29.1695012   6.0680146  56.9359717  30.1096456   5.1225340  57.6529589
  28.7769568  -2.1415928  42.3069033  28.2616192  -1.3711324  42.5457420
  28.5046877  -2.8150792  42.9302094  33.7503842   0.6116426  44.2422206
  32.9733285   0.2727586  43.7977368  34.4295323   0.6169050  43.5677171
  28.5655871  -4.2688836  44.1328814  28.2606007  -3.9542687  44.9838957
  29.5186313  -4.1907416  44.1756147  27.0102303   1.8901387  45.7821768
  26.4823665   1.1554147  45.4695005  26.5089806   2.6676064  45.5361736
  31.9895149   0.0850408  50.8988814  31.3318824   0.7749669  50.9868943
  32.7935548   0.4746840  51.2422800  30.8000608  -1.5605220  48.9492756
  31.3132490  -0.9275228  49.4514466  31.4501832  -2.1604024  48.5836116
  25.1554903  -0.2918403  38.7856741  24.2481965  -0.5229149  38.9847890
  25.6525935  -1.0880783  38.9730722  28.0622982   8.4179105  41.7053427
  27.3884681   8.7210801  42.3138385  28.4488804   9.2208185  41.3558884
  27.2781439  -4.0855764  51.1951096  26.3604000  -3.8640817  51.0372784
  27.6941582  -4.0109454  50.3362804  28.0616487  -2.6864348  46.3253777
  28.8088306  -2.1742951  46.0160899  28.3308076  -3.0080296  47.1858170
  26.3343137  -0.1905808  43.3080731  25.4254356  -0.4746775  43.4053201
  26.3638221   0.2293271  42.4484038  31.5662404   3.4200782  47.0771898
  31.1124731   2.5791692  47.1337089  30.9356371   4.0562180  47.4146679
  30.0095343   5.2577279  48.0121717  30.3018318   5.8182336  47.2934082
  30.5193964   5.5505840  48.7674876  24.8828031  -2.5777187  49.4090526
  24.9376641  -3.5303351  49.3333003  24.0719233  -2.4217748  49.8931825
  26.0319225   1.3502936  40.6468810  25.5938654   0.6338795  40.1874447
  26.7729665   1.5779051  40.0853901  22.8220391  -3.9600127  47.1680905
  22.0088256  -3.6605957  47.5746097  23.3179385  -4.3544439  47.8855387
  24.9728969   6.0357630  49.1015170  24.9305147   6.2618476  48.1723702
  25.8891667   5.8021004  49.2500971  34.1492339  -0.3739867  46.7045128
  34.0110238  -0.1838271  45.7766317  33.7928558   0.3879516  47.1613179
  34.1761719   1.6936660  51.7156400  34.6098226   1.6011949  52.5639454
  34.8893300   1.6694161  51.0776416  23.0894769   2.9120659  48.8977133
  23.8835368   2.4170979  48.6959708  22.3786462   2.3838522  48.5344838
  27.9089614   5.2938754  53.2489500  27.9626636   5.8629690  54.0167216
  27.0404395   5.4640639  52.8843537  35.0377269   1.7360361  54.2489285
  35.2313159   2.6406171  54.4948560  34.9377887   1.2767780  55.0827870
  26.8677714  -0.5400984  54.8076432  27.7969774  -0.3889824  54.6345399
  26.4468744  -0.4516963  53.9525079  25.6666045   3.4849681  52.5774970
  25.5277131   3.1168465  53.4500908  24.8780642   3.9997320  52.4058927
  26.2614197   8.5858777  43.9200506  26.4365953   8.1146820  44.7346129
  25.5746985   9.2124543  44.1481767  27.2171261   2.8631283  49.9663807
  26.8821093   2.8232053  50.8621457  26.7175206   2.1975999  49.4934218
  30.1530452   0.2087318  40.2400867  29.5359623  -0.5165854  40.1433920
  29.6846941   0.9696678  39.8967941  31.8084584   4.9186226  57.9006647
  31.7497130   4.2345446  57.2337230  32.2104102   5.6605216  57.4487273
  20.8275283  11.7348140  50.6940366  21.0671881  12.3666664  51.3719385
  19.9844479  11.3836180  50.9805726  31.8101991   2.8825810  56.1320627
  30.9228770   2.5451732  56.2547026  32.3800542   2.1508841  56.3689393
  25.3403144   7.5427262  53.0981870  25.2673316   8.3482234  53.6101175
  24.8980538   7.7419228  52.2729892  25.1292924   6.7799032  46.6084692
  24.3460446   7.3220713  46.7022916  25.8285669   7.2973012  47.0078933
  36.2919332  -1.7065973  50.8937189  36.2809208  -0.8241257  50.5231122
  35.4236711  -2.0594422  50.6991726  27.8001828   7.4414096  55.2540029
  28.5129800   8.0761561  55.1815930  27.3091857   7.5377962  54.4380031
  29.5219355   1.3465349  46.8257321  28.5875634   1.4666811  46.6562025
  29.6996023   0.4437816  46.5617330  22.8513742   5.1908540  56.0745600
  23.5523201   5.8245023  56.2274994  22.3808857   5.5323271  55.3141239
  30.9768137   3.5326490  44.3593507  31.2527981   3.4183084  45.2687381
  30.1072636   3.1343974  44.3205680  30.6515028  -2.2546853  53.8998150
  29.9986478  -2.0070945  53.2450603  31.0295407  -3.0682715  53.5660627
  27.6122201   7.7812840  48.0026320  27.7944596   6.9634496  48.4654073
  28.4355187   7.9980533  47.5651210  27.9464367   6.7081026  45.2641369
  28.4752133   6.1973480  44.6511531  28.2092586   6.3923556  46.1286902
  18.4481460   4.7244895  53.0076702  19.0334896   3.9788583  53.1404607
  18.2506298   5.0348852  53.8913366  21.3020115   7.7596142  48.0239145
  20.6330490   8.2442270  47.5403185  21.1632985   8.0065363  48.9382523
  28.5793771   7.7421861  51.6085485  28.4544910   6.9411601  51.0996431
  29.2372862   8.2368055  51.1199455  30.6428679   5.5430881  53.2365035
  29.6959015   5.4236233  53.1643362  30.9911452   4.6553379  53.3191297
  27.6475112   5.3383598  49.4369388  27.5000075   4.4100305  49.6176958
  28.4728606   5.3603688  48.9526463  31.2509234   6.1612156  50.5234260
  32.1755782   5.9555018  50.3858712  31.0824538   5.9128557  51.4323602
  22.3835848  -3.8492852  51.0072250  22.2380429  -3.5352548  51.8996531
  21.9061052  -3.2307951  50.4543148  31.0404550   6.6797824  45.8796352
  31.2141428   6.1144246  45.1270204  31.5333442   7.4798719  45.6975842
  36.8943942  -0.5565753  47.4986652  37.3375088  -1.3058428  47.1005775
  36.0170452  -0.5655617  47.1160384  32.0279723   5.9964588  42.9793250
  32.7230628   6.6171281  43.1980565  32.3702873   5.1459939  43.2545628
  33.9271146   3.4464294  44.5080581  34.4522470   3.7851566  43.7829901
  33.8393499   2.5111309  44.3243716  25.5891195   7.3598367  56.6370458
  25.8978321   7.1147514  57.5093157  26.3866677   7.5645006  56.1489328
  25.6111807   9.5136277  48.8675834  25.1716797   9.0212656  49.5608691
  26.3619924   8.9709245  48.6267909  18.0904146   5.7047818  48.8700462
  18.9162166   5.4051590  48.4899106  17.7398198   4.9355440  49.3190251
  23.0585679   5.0574286  50.9398136  22.4365688   4.3944991  50.6400364
  23.7290546   5.0835418  50.2571784  16.2912751   3.6234144  49.8289396
  15.4544659   3.1956319  49.6473397  16.2636396   3.8166588  50.7660187
  33.6165052   4.0797197  59.8131779  32.8260596   4.0621336  59.2736278
  33.3798407   4.6185491  60.5680816  33.7362927   0.9289664  57.1264507
  33.7860932   0.7639671  58.0680030  33.6276850   0.0616923  56.7362388
  22.6199186   3.6078209  44.4156596  22.7687306   4.2913674  43.7623269
  23.4265629   3.5883299  44.9306052  35.2381124   3.3486605  57.3706529
  34.9465932   3.7116586  58.2069990  34.6253255   2.6353614  57.1919861
  36.4376806   0.9139485  49.8909099  37.2723698   1.3529289  50.0546660
  36.5735935   0.4378138  49.0717345  33.4868312  -1.5280780  55.8386587
  33.9622434  -1.3353134  55.0305438  32.5633878  -1.4721594  55.5929971
  20.3751819  -0.3656613  45.4217665  20.1297861  -1.2694283  45.6197875
  20.5447733  -0.3639463  44.4797143  26.1194591   6.1026340  41.8868344
  25.5468558   6.7216527  41.4338816  26.6927385   6.6525702  42.4208266
  29.3391851   6.3863490  43.0176926  30.2722524   6.3209052  43.2209802
  29.2515064   7.2219757  42.5591459  31.9679868   5.7029360  39.9780874
  31.8893499   5.3689224  40.8716632  32.7889535   6.1951128  39.9772346
  34.6658059  -1.4308900  53.1857192  34.6334379  -2.3692900  53.3716876
  35.2758683  -1.3524864  52.4523017  26.5041390  -2.5612847  39.2284396
  27.4500495  -2.6906639  39.2972814  26.1255635  -3.2998185  39.7053824
  24.6884307  -4.6362871  39.1639282  23.7815762  -4.9329758  39.2401995
  24.9660288  -4.9333053  38.2973568  17.3887250   0.2364658  49.4597464
  17.3657938   0.3352345  48.5079347  17.6987886   1.0829808  49.7814630
  20.0474628   2.2940813  53.5744079  21.0017881   2.2624755  53.5074010
  19.8487151   1.8331436  54.3894305  18.4024857   7.8360432  50.5914277
  18.2679325   7.0760833  50.0252275  17.9856919   8.5601332  50.1243066
  29.5383820   3.0197356  39.5990852  30.2419670   3.2247358  40.2148508
  28.8146468   3.5874118  39.8639935  30.3681630  -1.2292783  45.7193122
  30.3116831  -0.7724232  44.8800755  30.9209972  -1.9902098  45.5415965
  21.5593982   8.7329749  50.8032719  21.4426367   9.6775182  50.7011410
  20.7386429   8.4303311  51.1918519  31.4470517   3.4579885  41.6489312
  32.2816121   3.0261083  41.4666787  31.2854860   3.2861899  42.5766206
  31.1016409  -0.0388002  43.0145651  31.0465213  -0.2043730  42.0734095
  30.4762464   0.6688031  43.1707841  22.5848497   9.3858011  54.0188648
  23.4875743   9.4181621  54.3355143  22.3585867   8.4558462  54.0334984
  24.3402099   8.1388998  50.6798726  23.3897730   8.1390859  50.5663099
  24.6434585   7.3921732  50.1634761  40.0754792  13.9749536  51.7444489
  40.7133202  13.8556283  51.0407829  39.9575635  14.9230380  51.8032441
  36.8844498  13.9276964  51.6806013  36.5463010  13.8118029  50.7926548
  37.7534267  13.5268129  51.6607020  32.7431314  15.7812441  47.6702904
  32.1796179  15.6902377  46.9019192  32.6283709  14.9612345  48.1505397
  37.3664281  15.0811816  57.6392219  37.3552922  14.6864614  56.7672723
  37.5284921  14.3477888  58.2325990  38.3230873  19.4483408  42.9817369
  37.6718853  20.0337489  42.5951383  39.1175236  19.9789603  43.0412407
  32.2486500  16.5372545  43.3804504  33.0217376  15.9901532  43.2417379
  32.6011899  17.4016795  43.5918965  34.0871543  17.8648928  56.5871403
  33.7961408  18.7694559  56.4718069  34.7228527  17.9065455  57.3015473
  35.0127749  15.2425776  53.1772763  35.6091322  15.0181799  52.4629726
  35.0702721  14.5010522  53.7798210  34.5852778  12.6965212  41.0122954
  34.8378298  12.1746733  40.2506417  33.6477337  12.5331357  41.1149637
  39.6296061  11.7000990  48.8197697  40.4159150  11.2820413  48.4688114
  39.8934765  12.6047082  48.9879345  39.8006138  17.1373840  43.5186354
  39.1651971  17.2108467  44.2307258  39.4703544  17.7267439  42.8405433
  45.0304488  11.6376223  49.7230675  45.7629660  11.0675440  49.9568505
  44.2743843  11.2497824  50.1637181  34.3049067  14.5993317  43.2147329
  34.1885325  13.9238221  43.8828413  34.4151326  14.1125691  42.3979482
  36.6480607  14.0603465  46.9194018  36.2838815  13.5334086  47.6306939
  37.5047723  13.6701934  46.7460503  42.5529908   5.3497797  54.1825284
  42.2213233   6.2193208  53.9586499  41.9575521   5.0334081  54.8619314
  36.2886094   9.0893364  41.9155366  36.4560497   9.9573601  42.2825837
  36.0983263   9.2520646  40.9916656  39.0461428  17.5510343  53.5821197
  38.7462151  18.4535382  53.4737004  38.7012487  17.2842526  54.4342350
  42.4458571  10.0692883  51.2618634  41.5375449  10.0008292  50.9677395
  42.3946167  10.5464828  52.0900459  36.2675315  11.5451022  42.9002033
  36.1474940  11.9908073  43.7387513  35.5727904  11.8936339  42.3415571
  36.5199437  11.4882529  59.2053531  35.7432771  12.0476449  59.1956396
  37.1590000  11.9739312  59.7268401  44.3120218   8.2709322  53.0396508
  43.6694598   8.5641855  52.3936302  43.8075146   8.1562242  53.8449705
  41.9660381  12.0172495  43.7282367  42.8778238  12.2499882  43.5530065
  41.4570029  12.6009539  43.1657446  34.7745809  14.2967982  58.7671498
  35.5160494  14.8353026  58.4906322  34.0682795  14.9234271  58.9243050
  40.2501149  16.4397123  57.3643660  40.6584505  15.9979533  56.6198292
  39.5278411  15.8649750  57.6177853  36.6032219  11.3769730  54.7377217
  37.4493414  11.8009143  54.8811866  36.5430857  10.7203354  55.4315780
  40.5729964  16.9998313  51.1195949  39.9438826  17.1644028  50.4172016
  40.1855626  17.4139923  51.8906913  44.4519196  17.9352751  48.4740312
  43.7670234  18.3151653  47.9237346  44.5363045  18.5448078  49.2072260
  39.7531664   9.0374098  56.3958390  39.5092596   9.7916158  55.8592666
  40.0291595   9.4159446  57.2305637  41.7070127  15.5812710  55.0735656
  41.9187023  16.2244470  54.3970037  41.6599876  14.7475027  54.6057586
  39.3096356   8.1930531  51.9772228  38.4480835   8.4911785  52.2688966
  39.3358791   8.4100930  51.0453261  36.1257926  16.7372722  48.3846034
  36.5896271  17.0160424  47.5950656  35.8614724  15.8356166  48.2019124
  35.0626812  12.8595874  45.1935599  35.7650855  13.3116918  45.6609525
  34.7307440  12.2179693  45.8215492  33.5107173  11.4507630  59.5686808
  32.8805834  12.1323911  59.8022205  33.4043261  11.3390712  58.6239946
  42.8215955  18.4584666  53.2458013  43.6433399  18.0564853  52.9640695
  42.8178358  18.3552900  54.1974129  30.7566891  11.4824006  47.4536209
  29.9598054  11.5942700  47.9719705  30.5292483  11.8210658  46.5877100
  36.5872559  18.0068709  55.4018724  36.6516991  18.4689116  56.2376896
  35.8783483  17.3766074  55.5301034  50.9121948  14.8023414  49.5942985
  50.1585657  14.2330812  49.4386989  51.0469489  14.7686079  50.5413619
  36.3020576  19.6736816  45.2697704  36.1666251  20.5188352  45.6982552
  36.8430389  19.8756094  44.5063638  29.7549974  17.1912255  45.8425629
  30.2674494  17.9855505  45.9931194  30.4072687  16.4938545  45.7759231
  35.7055877   7.1686275  59.5232316  36.4465590   7.7693429  59.4436778
  35.9373800   6.4263913  58.9650358  37.9289053  20.2960383  59.3998046
  37.4852907  19.5096762  59.0818951  38.5906266  20.4839534  58.7341937
  32.6876174  21.8256185  53.9258725  33.2383599  21.6973248  53.1535719
  31.8487650  22.1251074  53.5753617  40.0270291  20.5763183  57.4279447
  40.0088766  21.3972064  56.9359717  40.9490211  20.4517258  57.6529589
  36.4843345  18.0907312  58.2702956  37.0171682  17.3295601  58.0402264
  35.9557426  17.7980964  59.0127110  39.6513040   3.1967378  53.7996598
  39.3077309   4.0869020  53.7235708  40.0192002   3.0069036  52.9366183
  39.6163323  13.1875989  42.3069033  39.1009946  13.9580594  42.5457420
  39.3440631  12.5141126  42.9302094  37.2010434   8.0325690  47.3654271
  36.3452030   7.6432541  47.1859910  37.6137385   8.1117651  46.5054057
  38.7309580   5.5672034  51.7645831  38.2274376   5.5302169  50.9513636
  39.0240187   6.4764776  51.8242487  34.9752466   5.6510763  50.7712013
  35.8405463   5.4553572  50.4117902  35.0429975   5.4221115  51.6981369
  44.5897597  15.9408344  44.2422206  43.8127040  15.6019504  43.7977368
  45.2689078  15.9460967  43.5677171  39.4049626  11.0603082  44.1328814
  39.0999761  11.3749231  44.9838957  40.3580068  11.1384501  44.1756147
  37.8496058  17.2193305  45.7821768  37.3217419  16.4846064  45.4695005
  37.3483560  17.9967981  45.5361736  42.8288904  15.4142325  50.8988814
  42.1712578  16.1041587  50.9868943  43.6329303  15.8038757  51.2422800
  32.5814785   7.8812971  48.1428379  33.1558537   7.6588153  47.4101572
  33.1685768   7.9501666  48.8956981  41.6394362  13.7686698  48.9492756
  42.1526244  14.4016690  49.4514466  42.2895586  13.1687894  48.5836116
  32.9084372   9.9117432  42.1624265  32.0721685  10.2492119  42.4833539
  32.7689142   9.7766412  41.2251402  34.8837453   4.7554220  46.8703449
  34.2301865   4.4403237  46.2460064  34.8417927   4.1329961  47.5963272
  35.9948658  15.0373515  38.7856741  35.0875720  14.8062769  38.9847890
  36.4919690  14.2411134  38.9730722  38.1175193  11.2436154  51.1951096
  37.1997755  11.4651101  51.0372784  38.5335337  11.3182464  50.3362804
  38.9010241  12.6427569  46.3253777  39.6482060  13.1548967  46.0160899
  39.1701831  12.3211622  47.1858170  37.1736891  15.1386110  43.3080731
  36.2648111  14.8545143  43.4053201  37.2031975  15.5585189  42.4484038
  42.4056159  18.7492700  47.0771898  41.9518486  17.9083609  47.1337089
  41.7750125  19.3854098  47.4146679  41.3489078   9.6784686  48.3072566
  40.6111835   9.1662072  48.6382809  41.6015852   9.2385067  47.4955843
  40.8489098  20.5869196  48.0121717  41.1412072  21.1474253  47.2934082
  41.3587718  20.8797757  48.7674876  41.4500706   2.4560938  48.9014335
  41.7559582   1.5958301  48.6140250  42.1753310   3.0478558  48.7013329
  35.7221785  12.7514731  49.4090526  35.7770395  11.7988567  49.3333003
  34.9112987  12.9074170  49.8931825  36.8712979  16.6794854  40.6468810
  36.4332409  15.9630713  40.1874447  37.6123420  16.9070969  40.0853901
  33.6614145  11.3691790  47.1680905  32.8482011  11.6685961  47.5746097
  34.1573139  10.9747479  47.8855387  35.8122723  21.3649547  49.1015170
  35.7698902  21.5910394  48.1723702  36.7285422  21.1312922  49.2500971
  39.2588357  11.8333615  55.9995799  39.6137745  12.0605088  56.8590265
  39.9060488  12.1651992  55.3773054  44.9886094  14.9552051  46.7045128
  44.8503992  15.1453647  45.7766317  44.6322313  15.7171434  47.1613179
  33.1528220   8.9410146  52.7842140  33.7927599   8.7998905  52.0865103
  32.3205751   8.6544659  52.4080742  45.0155473  17.0228578  51.7156400
  45.4491980  16.9303867  52.5639454  45.7287054  16.9986078  51.0776416
  33.9288524  18.2412576  48.8977133  34.7229122  17.7462896  48.6959708
  33.2180216  17.7130439  48.5344838  38.7483368  20.6230672  53.2489500
  38.8020391  21.1921608  54.0167216  37.8798150  20.7932557  52.8843537
  30.2371287  12.3855658  44.9736885  29.3068875  12.3240114  45.1906847
  30.3328759  11.8631611  44.1773526  30.1556836   8.9110471  47.5615127
  30.4163654   9.8255804  47.4524287  30.9774009   8.4434913  47.7111740
  31.6281762  10.3248228  54.7313951  32.3004815  10.1165590  54.0826600
  30.8011548  10.1270314  54.2919184  45.8771023  17.0652278  54.2489285
  46.0706913  17.9698089  54.4948560  45.7771641  16.6059697  55.0827870
  37.5307334   6.9510169  56.7479612  36.8835249   7.6500119  56.6544089
  38.3008349   7.3846313  57.1155861  40.9386132  17.2159021  59.8230166
  40.7871638  16.9869573  58.9060249  40.9290811  18.1729623  59.8361511
  37.7071468  14.7890934  54.8076432  38.6363528  14.9402093  54.6345399
  37.2862498  14.8774955  53.9525079  36.5059800  18.8141598  52.5774970
  36.3670886  18.4460383  53.4500908  35.7174396  19.3289238  52.4058927
  38.0565015  18.1923201  49.9663807  37.7214848  18.1523971  50.8621457
  37.5568961  17.5267917  49.4934218  40.9924207  15.5379235  40.2400867
  40.3753377  14.8126064  40.1433920  40.5240695  16.2988596  39.8967941
  34.6591560  13.3110790  54.9800068  35.3691178  12.6703983  54.9386687
  34.6160868  13.5623685  55.9026249  42.6478338  20.2478144  57.9006647
  42.5890884  19.5637364  57.2337230  43.0497857  20.9897134  57.4487273
  33.3720494  10.2976008  56.7995708  32.8357851   9.8466747  57.4517304
  32.7837202  10.4321917  56.0566172  32.7822753   9.7564660  39.3622171
  31.9052219   9.6353460  38.9984418  33.2580506   8.9650738  39.1101060
  42.6495746  18.2117728  56.1320627  41.7622524  17.8743649  56.2547026
  43.2194297  17.4800759  56.3689393  29.1059615   9.4332016  53.8848702
  29.0217804   8.8257685  53.1499112  28.2842321   9.9241034  53.8858199
  36.1796899  22.8719180  53.0981870  36.1067070  23.6774151  53.6101175
  35.7374292  23.0711146  52.2729892  35.9686679  22.1090950  46.6084692
  35.1854200  22.6512630  46.7022916  36.6679424  22.6264930  47.0078933
  39.2783329   7.9185579  49.2518897  39.7752028   7.1655542  48.9319968
  38.5070310   7.9549896  48.6862107  47.1313086  13.6225945  50.8937189
  47.1202962  14.5050660  50.5231122  46.2630466  13.2697496  50.6991726
  38.6395583  22.7706014  55.2540029  39.3523555  23.4053479  55.1815930
  38.1485611  22.8669880  54.4380031  40.3613109  16.6757267  46.8257321
  39.4269388  16.7958729  46.6562025  40.5389778  15.7729733  46.5617330
  35.8618297  10.0602962  48.9790582  35.4916085   9.5074003  49.6671487
  36.3577390   9.4561096  48.4265582  43.7485661  12.5174586  47.3607355
  44.2146113  13.3502578  47.2867657  44.1993161  12.0519568  48.0652613
  33.6907496  20.5200457  56.0745600  34.3916956  21.1536940  56.2274994
  33.2202611  20.8615189  55.3141239  41.8161892  18.8618407  44.3593507
  42.0921736  18.7475002  45.2687381  40.9466391  18.4635892  44.3205680
  41.7202324   4.8855173  51.3998256  40.8065403   5.1159400  51.5680463
  42.1495425   4.9693617  52.2512289  41.4908782  13.0745065  53.8998150
  40.8380232  13.3220972  53.2450603  41.8689162  12.2609203  53.5660627
  38.4515956  23.1104758  48.0026320  38.6338350  22.2926414  48.4654073
  39.2748942  23.3272450  47.5651210  38.7858121  22.0372943  45.2641369
  39.3145888  21.5265398  44.6511531  39.0486341  21.7215473  46.1286902
  37.5396355  13.8164876  60.3864187  36.8636992  13.7159005  61.0566562
  38.3623989  13.6604090  60.8500184  32.1413869  23.0888060  48.0239145
  31.4724245  23.5734188  47.5403185  32.0026739  23.3357280  48.9382523
  36.2819138  25.1231803  54.6221803  36.8337446  25.2863425  55.3870888
  36.6225331  25.7136241  53.9501828  31.2583631   7.4706953  55.2243688
  31.3224958   8.3321784  54.8121086  31.1950751   6.8580955  54.4916046
  30.7335904   9.5430086  58.8716722  31.3607942   9.1607163  59.4854247
  29.8763823   9.3244288  59.2372415  41.1330012  19.9493061  60.4770458
  41.6769916  20.5623019  59.9825412  40.5516857  20.5072639  60.9937471
  27.5101446  11.3506515  44.8035077  27.8054887  10.4417193  44.7502131
  26.6089482  11.3294254  44.4816079  39.4187525  23.0713779  51.6085485
  39.2938665  22.2703519  51.0996431  40.0766616  23.5659972  51.1199455
  31.0395693   9.4262511  50.7862626  30.3182279  10.0398479  50.6470099
  31.8288949   9.9620276  50.7079272  41.4822434  20.8722799  53.2365035
  40.5352769  20.7528150  53.1643362  41.8305207  19.9845297  53.3191297
  33.8422007   6.7616938  57.0603277  34.3656409   7.0079234  57.8229587
  33.6234340   7.5936973  56.6406415  29.2389288   9.0320613  44.9274402
  28.9101994   8.1517991  44.7449508  29.5928659   8.9768281  45.8150791
  38.4868867  20.6675515  49.4369388  38.3393829  19.7392223  49.6176958
  39.3122360  20.6895606  48.9526463  32.3531111   9.3193582  45.2949880
  32.6927184   9.8479504  44.5728488  32.8003232   9.6573988  46.0708446
  42.0902989  21.4904074  50.5234260  43.0149536  21.2846935  50.3858712
  41.9218292  21.2420475  51.4323602  35.0474552   7.7030633  54.7452948
  34.7071372   6.9038446  55.1473628  34.3413558   8.0032344  54.1729781
  35.6991024   4.7879945  53.1980271  36.5217093   4.3140424  53.0759161
  35.9429087   5.5670429  53.6978957  34.3399258   7.8168204  43.4943173
  35.0607621   8.1949457  42.9906889  33.7164562   8.5357081  43.5978151
  38.4830381   8.5213353  44.4301505  38.6993996   9.4037991  44.1290333
  38.0024448   8.1299566  43.7007147  33.2229603  11.4799066  51.0072250
  33.0774183  11.7939369  51.8996531  32.7454806  12.0983966  50.4543148
  35.0825985   8.4701614  51.0553139  35.0687554   7.5742707  50.7185437
  35.7998414   8.4772278  51.6891425  36.9352116   8.9038954  53.1006267
  36.6769894   9.8256025  53.0990597  36.4037157   8.5069389  53.7906731
  41.8798305  22.0089741  45.8796352  42.0535182  21.4436164  45.1270204
  42.3727196  22.8090636  45.6975842  34.4862881   7.3515994  46.3240709
  34.6078793   6.4232641  46.5231597  34.1964924   7.3654680  45.4119025
  37.3554072   5.0370905  49.4607429  37.3775769   5.1010238  48.5059409
  37.7722131   4.1975413  49.6547935  47.7337696  14.7726164  47.4986652
  48.1768842  14.0233490  47.1005775  46.8564206  14.7636301  47.1160384
  42.8673477  21.3256506  42.9793250  43.5624382  21.9463199  43.1980565
  43.2096628  20.4751857  43.2545628  44.7664901  18.7756211  44.5080581
  45.2916225  19.1143484  43.7829901  44.6787253  17.8403227  44.3243716
  36.4284949  22.6890285  56.6370458  36.7372076  22.4439432  57.5093157
  37.2260431  22.8936923  56.1489328  33.8979433  20.3866204  50.9398136
  33.2759443  19.7236909  50.6400364  34.5684300  20.4127336  50.2571784
  33.9703961   8.8647992  60.5330642  34.0192116   9.7410115  60.1508411
  34.5126475   8.3225385  59.9602285  44.4558807  19.4089115  59.8131779
  43.6654350  19.3913254  59.2736278  44.2192161  19.9477409  60.5680816
  44.5756682  16.2581581  57.1264507  44.6254687  16.0931589  58.0680030
  44.4670605  15.3908840  56.7362388  33.4592940  18.9370127  44.4156596
  33.6081061  19.6205591  43.7623269  34.2659384  18.9175217  44.9306052
  41.8660444  12.2412509  58.4423814  42.7670307  12.1018974  58.1507812
  41.9408419  12.4066964  59.3821992  36.2003249   9.6179364  57.2877000
  35.3306559   9.9112930  57.0159589  36.4362730  10.2019809  58.0084264
  46.0774878  18.6778523  57.3706529  45.7859687  19.0408503  58.2069990
  45.4647010  17.9645531  57.1919861  47.2770561  16.2431403  49.8909099
  48.1117452  16.6821207  50.0546660  47.4129690  15.7670056  49.0717345
  44.3262067  13.8011138  55.8386587  44.8016188  13.9938784  55.0305438
  43.4027632  13.8570323  55.5929971  31.2145573  14.9635305  45.4217665
  30.9691615  14.0597635  45.6197875  31.3841488  14.9652455  44.4797143
  38.9042283   5.8358981  54.8042421  39.4224227   6.5720008  54.4788909
  38.5497416   6.1422974  55.6389180  30.4841221  10.6963662  42.9203827
  29.7910466  10.7708017  42.2643863  30.2392973   9.9324006  43.4425344
  39.1554877   2.2559264  50.3243317  39.4356631   1.5882453  50.9503744
  39.9405484   2.4488359  49.8117981  43.0263736  10.6776898  54.0714893
  43.9781159  10.7774995  54.0927117  42.8567186   9.8855166  54.5812977
  41.0478115   7.7632481  54.2574294  40.4528047   8.0437494  53.5620782
  40.7627812   8.2526382  55.0291035  40.1785606  21.7155408  43.0176926
  41.1116279  21.6500969  43.2209802  40.0908818  22.5511675  42.5591459
  42.8073622  21.0321278  39.9780874  42.7287254  20.6981142  40.8716632
  43.6283289  21.5243046  39.9772346  45.5051813  13.8983017  53.1857192
  45.4728134  12.9599018  53.3716876  46.1152437  13.9767054  52.4523017
  37.3435144  12.7679070  39.2284396  38.2894249  12.6385278  39.2972814
  36.9649389  12.0293732  39.7053824  45.6546302  10.6894061  53.2315475
  45.1385351   9.9052517  53.0445404  46.5386251  10.3612777  53.3961995
  43.3157029   4.4335076  49.1911288  43.1181850   4.1250164  50.0754620
  43.9256734   5.1596715  49.3209218  51.3228363  14.9599024  52.3263229
  52.0531752  14.6984312  52.8870932  50.7135309  14.2227746  52.3665297
  49.4043660  13.1006887  52.9237680  48.6776824  12.9662852  52.3154172
  48.9890947  13.4083715  53.7294398  37.2273837  16.8196816  60.6885053
  38.1476846  16.9975415  60.8825100  37.1923420  15.8752862  60.5364753
  35.5278062  10.6929047  39.1639282  34.6209517  10.3962159  39.2401995
  35.8054043  10.3958865  38.2973568  37.1440127   5.2365936  45.3183523
  36.3340856   4.8913021  45.6938769  37.8324544   4.9273480  45.9071134
  39.0730676   4.3143983  46.9407819  39.6261714   4.7339437  47.5997843
  39.3100762   3.3879731  46.9830775  35.0963775  10.3031057  62.7210583
  34.9960502  11.2525414  62.6522674  34.8785317   9.9749296  61.8486653
  34.2976846   7.5515982  39.3051261  35.1596010   7.8770880  39.5647078
  34.4827190   6.7647478  38.7924326  42.4509483   6.4244508  46.4486484
  41.8708152   7.0829312  46.0664536  42.1845415   5.6021853  46.0373901
  40.9013049   5.8249566  48.6507804  41.4012827   5.9366101  47.8422123
  41.5448657   5.5210619  49.2908612  34.9595045  13.7328196  61.5375645
  34.4762127  14.5328556  61.7439534  35.0455984  13.7436141  60.5843089
  41.2334361   8.5844599  45.5042832  40.3460216   8.8694249  45.2863027
  41.6488350   8.4238362  44.6570109  44.5848897   8.6091120  49.2197171
  45.3609287   9.0987572  49.4921788  43.8597031   9.0349174  49.6769041
  47.0221455   9.3218739  50.2771112  47.6165946   9.0814475  49.5664420
  47.0948039   8.6025869  50.9044648  40.3777574  18.3489273  39.5990852
  41.0813424  18.5539276  40.2148508  39.6540223  18.9166035  39.8639935
  41.2075384  14.0999135  45.7193122  41.1510586  14.5567686  44.8800755
  41.7603727  13.3389819  45.5415965  45.0180190   9.8888867  46.5443242
  44.7617125   9.4885502  47.3751449  44.3933058  10.6032660  46.4193381
  49.3292528  12.6284940  49.0514533  48.7692086  12.6978129  49.8246095
  48.7236032  12.4525924  48.3314029  32.3987737  24.0621667  50.8032719
  32.2820121  25.0067099  50.7011410  31.5780183  23.7595228  51.1918519
  42.2864272  18.7871803  41.6489312  43.1209875  18.3553001  41.4666787
  42.1248614  18.6153816  42.5766206  41.9410164  15.2903916  43.0145651
  41.8858967  15.1248187  42.0734095  41.3156219  15.9979949  43.1707841
  26.7302679  10.5271980  56.8407074  27.3761542  10.0170934  57.3294299
  26.5219830  11.2640662  57.4150499  39.2556071  17.5952828  62.3399214
  40.1247230  17.7693480  61.9785849  38.7762822  18.4147245  62.2174943
  35.2506289   4.7912025  42.5930970  35.2384959   5.7353865  42.7499241
  36.1429711   4.6082170  42.2990431  33.4242251  24.7149929  54.0188648
  34.3269498  24.7473539  54.3355143  33.1979621  23.7850380  54.0334984
  35.1795853  23.4680915  50.6798726  34.2291484  23.4682777  50.5663099
  35.4828339  22.7213650  50.1634761  39.0658409   1.3854802  46.8476907
  38.2990804   0.8313288  46.9933589  39.4769114   1.4576670  47.7091058
  31.0700170   7.6739597  60.9382088  31.9331631   7.3176402  61.1485412
  30.4965580   7.3353492  61.6257492  50.9148547  29.3041454  51.7444489
  51.5526957  29.1848201  51.0407829  50.7969389  30.2522298  51.8032441
  47.7238253  29.2568882  51.6806013  47.3856764  29.1409947  50.7926548
  48.5928021  28.8560047  51.6607020  48.2058036  30.4103734  57.6392219
  48.1946677  30.0156532  56.7672723  48.3678675  29.6769806  58.2325990
  44.9265297  33.1940845  56.5871403  44.6355163  34.0986476  56.4718069
  45.5622281  33.2357373  57.3015473  45.8521504  30.5717694  53.1772763
  46.4485076  30.3473716  52.4629726  45.9096475  29.8302439  53.7798210
  50.4689815  27.0292908  48.8197697  51.2552904  26.6112331  48.4688114
  50.7328519  27.9339000  48.9879345  50.6399892  32.4665758  43.5186354
  50.0045725  32.5400384  44.2307258  50.3097299  33.0559357  42.8405433
  55.8698242  26.9668141  49.7230675  56.6023414  26.3967358  49.9568505
  55.1137598  26.5789741  50.1637181  53.3923663  20.6789715  54.1825284
  53.0606987  21.5485126  53.9586499  52.7969276  20.3625999  54.8619314
  49.8855182  32.8802261  53.5821197  49.5855905  33.7827300  53.4737004
  49.5406242  32.6134444  54.4342350  43.3367664  29.3316058  49.6157901
  42.4118160  29.1992272  49.8235593  43.5852077  30.1110277  50.1127843
  53.2852326  25.3984801  51.2618634  52.3769203  25.3300209  50.9677395
  53.2339922  25.8756746  52.0900459  40.6976475  28.9749331  50.4501690
  40.8268856  29.2283810  51.3641102  40.0173926  29.5677039  50.1306345
  47.3593192  26.8174447  59.2053531  46.5826526  27.3768367  59.1956396
  47.9983755  27.3031230  59.7268401  55.1513972  23.6001239  53.0396508
  54.5088353  23.8933773  52.3936302  54.6468901  23.4854160  53.8449705
  52.8054136  27.3464413  43.7282367  53.7171992  27.5791799  43.5530065
  52.2963783  27.9301457  43.1657446  45.6139564  29.6259900  58.7671498
  46.3554248  30.1644944  58.4906322  44.9076549  30.2526189  58.9243050
  51.0894904  31.7689040  57.3643660  51.4978260  31.3271451  56.6198292
  50.3672165  31.1941668  57.6177853  47.4425974  26.7061647  54.7377217
  48.2887169  27.1301061  54.8811866  47.3824611  26.0495272  55.4315780
  51.4123718  32.3290231  51.1195949  50.7832581  32.4935945  50.4172016
  51.0249380  32.7431841  51.8906913  55.2912950  33.2644669  48.4740312
  54.6063988  33.6443570  47.9237346  55.3756799  33.8739996  49.2072260
  50.5925419  24.3666016  56.3958390  50.3486351  25.1208076  55.8592666
  50.8685349  24.7451363  57.2305637  52.5463882  30.9104628  55.0735656
  52.7580777  31.5536388  54.3970037  52.4993630  30.0766945  54.6057586
  50.1490111  23.5222449  51.9772228  49.2874590  23.8203702  52.2688966
  50.1752545  23.7392848  51.0453261  46.9651680  32.0664639  48.3846034
  47.4290026  32.3452342  47.5950656  46.7008478  31.1648084  48.2019124
  43.8575761  31.6136121  51.3225797  44.4277118  32.0423389  50.6843281
  44.4483873  31.3318705  52.0209983  44.3500928  26.7799548  59.5686808
  43.7199588  27.4615829  59.8022205  44.2437016  26.6682630  58.6239946
  39.6445900  26.4471344  50.4952732  38.8544954  26.7028873  50.0192843
  40.1357148  27.2619682  50.6004773  53.6609710  33.7876583  53.2458013
  54.4827153  33.3856771  52.9640695  53.6572113  33.6844818  54.1974129
  47.4266313  33.3360627  55.4018724  47.4910746  33.7981034  56.2376896
  46.7177237  32.7057992  55.5301034  37.9283603  26.7001835  52.9267723
  38.1791642  27.5848845  53.1925299  38.4643152  26.5206436  52.1542815
  61.7515703  30.1315332  49.5942985  60.9979411  29.5622730  49.4386989
  61.8863244  30.0977996  50.5413619  43.6281670  21.0820314  61.9312059
  43.2348616  20.5286513  62.6059704  44.4447811  21.3930892  62.3218577
  46.5449631  22.4978193  59.5232316  47.2859345  23.0985346  59.4436778
  46.7767554  21.7555831  58.9650358  41.6890969  27.6834560  57.8010546
  41.5744485  26.7819818  58.1017644  40.8335487  27.9298257  57.4495362
  48.7682807  35.6252301  59.3998046  48.3246661  34.8388679  59.0818951
  49.4300021  35.8131451  58.7341937  50.8664045  35.9055101  57.4279447
  50.8482521  36.7263982  56.9359717  51.7883965  35.7809176  57.6529589
  47.3237099  33.4199230  58.2702956  47.8565436  32.6587518  58.0402264
  46.7951181  33.1272882  59.0127110  50.4906794  18.5259296  53.7996598
  50.1471064  19.4160938  53.7235708  50.8585757  18.3360954  52.9366183
  48.0404188  23.3617608  47.3654271  47.1845784  22.9724458  47.1859910
  48.4531140  23.4409569  46.5054057  49.5703335  20.8963951  51.7645831
  49.0668130  20.8594086  50.9513636  49.8633942  21.8056694  51.8242487
  45.8146221  20.9802681  50.7712013  46.6799217  20.7845490  50.4117902
  45.8823730  20.7513033  51.6981369  55.4291351  31.2700262  44.2422206
  54.6520794  30.9311421  43.7977368  56.1082832  31.2752885  43.5677171
  50.2443380  26.3894999  44.1328814  49.9393516  26.7041148  44.9838957
  51.1973822  26.4676419  44.1756147  48.6889812  32.5485223  45.7821768
  48.1611174  31.8137982  45.4695005  48.1877315  33.3259899  45.5361736
  53.6682658  30.7434243  50.8988814  53.0106333  31.4333504  50.9868943
  54.4723057  31.1330675  51.2422800  43.4208540  23.2104889  48.1428379
  43.9952292  22.9880070  47.4101572  44.0079522  23.2793583  48.8956981
  52.4788117  29.0978616  48.9492756  52.9919999  29.7308608  49.4514466
  53.1289341  28.4979811  48.5836116  45.7231207  20.0846138  46.8703449
  45.0695620  19.7695155  46.2460064  45.6811682  19.4621878  47.5963272
  48.9568948  26.5728071  51.1951096  48.0391509  26.7943018  51.0372784
  49.3729091  26.6474382  50.3362804  49.7403996  27.9719487  46.3253777
  50.4875815  28.4840884  46.0160899  50.0095585  27.6503540  47.1858170
  53.2449913  34.0784617  47.0771898  52.7912240  33.2375527  47.1337089
  52.6143880  34.7146016  47.4146679  52.1882833  25.0076603  48.3072566
  51.4505590  24.4953989  48.6382809  52.4409606  24.5676985  47.4955843
  51.6882852  35.9161114  48.0121717  51.9805827  36.4766171  47.2934082
  52.1981473  36.2089675  48.7674876  52.2894460  17.7852855  48.9014335
  52.5953337  16.9250219  48.6140250  53.0147065  18.3770475  48.7013329
  46.5615540  28.0806648  49.4090526  46.6164150  27.1280485  49.3333003
  45.7506742  28.2366087  49.8931825  44.5007900  26.6983708  47.1680905
  43.6875765  26.9977879  47.5746097  44.9966894  26.3039397  47.8855387
  46.6516478  36.6941465  49.1015170  46.6092656  36.9202311  48.1723702
  47.5679176  36.4604840  49.2500971  50.0982111  27.1625533  55.9995799
  50.4531499  27.3897006  56.8590265  50.7454243  27.4943909  55.3773054
  55.8279848  30.2843968  46.7045128  55.6897747  30.4745564  45.7766317
  55.4716067  31.0463351  47.1613179  43.9921974  24.2702064  52.7842140
  44.6321354  24.1290823  52.0865103  43.1599505  23.9836577  52.4080742
  55.8549228  32.3520495  51.7156400  56.2885735  32.2595785  52.5639454
  56.5680809  32.3277996  51.0776416  44.7682278  33.5704494  48.8977133
  45.5622877  33.0754814  48.6959708  44.0573971  33.0422357  48.5344838
  49.5877123  35.9522590  53.2489500  49.6414145  36.5213526  54.0167216
  48.7191904  36.1224475  52.8843537  40.9950591  24.2402389  47.5615127
  41.2557408  25.1547722  47.4524287  41.8167763  23.7726831  47.7111740
  42.4675516  25.6540146  54.7313951  43.1398570  25.4457508  54.0826600
  41.6405303  25.4562232  54.2919184  56.7164777  32.3944196  54.2489285
  56.9100668  33.2990007  54.4948560  56.6165396  31.9351615  55.0827870
  48.3701088  22.2802087  56.7479612  47.7229003  22.9792036  56.6544089
  49.1402104  22.7138231  57.1155861  51.7779886  32.5450939  59.8230166
  51.6265393  32.3161491  58.9060249  51.7684566  33.5021540  59.8361511
  48.5465223  30.1182852  54.8076432  49.4757283  30.2694011  54.6345399
  48.1256253  30.2066872  53.9525079  47.3453554  34.1433516  52.5774970
  47.2064640  33.7752300  53.4500908  46.5568151  34.6581155  52.4058927
  48.8958769  33.5215119  49.9663807  48.5608602  33.4815889  50.8621457
  48.3962715  32.8559835  49.4934218  42.8703013  28.9282749  55.4916389
  42.7322811  28.1962988  56.0927928  43.7807937  28.8391649  55.2100576
  45.4985314  28.6402708  54.9800068  46.2084933  27.9995900  54.9386687
  45.4554622  28.8915603  55.9026249  53.4872093  35.5770061  57.9006647
  53.4284639  34.8929281  57.2337230  53.8891611  36.3189051  57.4487273
  44.2114248  25.6267926  56.7995708  43.6751605  25.1758664  57.4517304
  43.6230957  25.7613835  56.0566172  53.4889500  33.5409645  56.1320627
  52.6016279  33.2035567  56.2547026  54.0588051  32.8092677  56.3689393
  39.9453369  24.7623934  53.8848702  39.8611558  24.1549603  53.1499112
  39.1236076  25.2532952  53.8858199  47.0190653  38.2011098  53.0981870
  46.9460825  39.0066069  53.6101175  46.5768047  38.4003063  52.2729892
  46.8080433  37.4382868  46.6084692  46.0247955  37.9804548  46.7022916
  47.5073178  37.9556847  47.0078933  50.1177083  23.2477497  49.2518897
  50.6145783  22.4947459  48.9319968  49.3464065  23.2841814  48.6862107
  57.9706841  28.9517863  50.8937189  57.9596717  29.8342578  50.5231122
  57.1024220  28.5989414  50.6991726  49.4789337  38.0997932  55.2540029
  50.1917309  38.7345397  55.1815930  48.9879366  38.1961798  54.4380031
  51.2006864  32.0049184  46.8257321  50.2663143  32.1250647  46.6562025
  51.3783532  31.1021651  46.5617330  46.7012052  25.3894880  48.9790582
  46.3309839  24.8365921  49.6671487  47.1971144  24.7853014  48.4265582
  54.5879415  27.8466504  47.3607355  55.0539867  28.6794495  47.2867657
  55.0386916  27.3811485  48.0652613  44.5301251  35.8492375  56.0745600
  45.2310710  36.4828858  56.2274994  44.0596366  36.1907107  55.3141239
  52.6555646  34.1910325  44.3593507  52.9315490  34.0766920  45.2687381
  51.7860145  33.7927810  44.3205680  52.5596078  20.2147091  51.3998256
  51.6459158  20.4451317  51.5680463  52.9889179  20.2985535  52.2512289
  52.3302536  28.4036983  53.8998150  51.6773987  28.6512890  53.2450603
  52.7082916  27.5901121  53.5660627  49.2909710  38.4396676  48.0026320
  49.4732105  37.6218332  48.4654073  50.1142696  38.6564368  47.5651210
  48.3790110  29.1456794  60.3864187  47.7030747  29.0450923  61.0566562
  49.2017743  28.9896007  60.8500184  34.7186623  27.9534330  51.7281146
  34.7570723  27.4197921  52.5218264  34.2126916  27.4269536  51.1092123
  47.1212892  40.4523721  54.6221803  47.6731200  40.6155343  55.3870888
  47.4619086  41.0428159  53.9501828  42.0977386  22.7998871  55.2243688
  42.1618712  23.6613702  54.8121086  42.0344506  22.1872873  54.4916046
  41.5729658  24.8722003  58.8716722  42.2001697  24.4899081  59.4854247
  40.7157577  24.6536205  59.2372415  51.9723767  35.2784979  60.4770458
  52.5163671  35.8914937  59.9825412  51.3910612  35.8364557  60.9937471
  50.2581280  38.4005697  51.6085485  50.1332419  37.5995436  51.0996431
  50.9160371  38.8951890  51.1199455  41.8789448  24.7554429  50.7862626
  41.1576034  25.3690397  50.6470099  42.6682704  25.2912194  50.7079272
  52.3216188  36.2014717  53.2365035  51.3746524  36.0820068  53.1643362
  52.6698961  35.3137215  53.3191297  44.6815761  22.0908856  57.0603277
  45.2050163  22.3371152  57.8229587  44.4628095  22.9228890  56.6406415
  49.3262621  35.9967433  49.4369388  49.1787584  35.0684140  49.6176958
  50.1516115  36.0187524  48.9526463  52.9296743  36.8195992  50.5234260
  53.8543291  36.6138853  50.3858712  52.7612047  36.5712393  51.4323602
  45.8868306  23.0322551  54.7452948  45.5465127  22.2330364  55.1473628
  45.1807313  23.3324262  54.1729781  46.5384778  20.1171863  53.1980271
  47.3610848  19.6432341  53.0759161  46.7822842  20.8962347  53.6978957
  45.1793013  23.1460122  43.4943173  45.9001375  23.5241374  42.9906889
  44.5558317  23.8648998  43.5978151  49.3224136  23.8505271  44.4301505
  49.5387750  24.7329908  44.1290333  48.8418203  23.4591484  43.7007147
  44.0623357  26.8090984  51.0072250  43.9167938  27.1231287  51.8996531
  43.5848561  27.4275884  50.4543148  45.9219740  23.7993532  51.0553139
  45.9081309  22.9034625  50.7185437  46.6392168  23.8064196  51.6891425
  47.7745871  24.2330872  53.1006267  47.5163648  25.1547943  53.0990597
  47.2430911  23.8361307  53.7906731  52.7192059  37.3381659  45.8796352
  52.8928937  36.7728082  45.1270204  53.2120951  38.1382554  45.6975842
  38.5369019  29.3496328  53.9459911  37.9922487  30.1256136  54.0780185
  39.4148369  29.6967133  53.7879032  45.3256636  22.6807912  46.3240709
  45.4472547  21.7524558  46.5231597  45.0358678  22.6946598  45.4119025
  48.1947826  20.3662823  49.4607429  48.2169523  20.4302156  48.5059409
  48.6115885  19.5267331  49.6547935  58.5731451  30.1018082  47.4986652
  59.0162597  29.3525407  47.1005775  57.6957961  30.0928218  47.1160384
  53.7067232  36.6548424  42.9793250  54.4018137  37.2755116  43.1980565
  54.0490382  35.8043775  43.2545628  39.3235041  28.4766224  56.8390068
  38.5816777  28.6248860  57.4254698  39.0027785  28.7374490  55.9756817
  55.6058655  34.1048129  44.5080581  56.1309979  34.4435402  43.7829901
  55.5181008  33.1695144  44.3243716  47.2678704  38.0182203  56.6370458
  47.5765830  37.7731349  57.5093157  48.0654186  38.2228841  56.1489328
  47.2899316  40.1720112  48.8675834  46.8504306  39.6796491  49.5608691
  48.0407433  39.6293080  48.6267909  44.7373188  35.7158121  50.9398136
  44.1153197  35.0528826  50.6400364  45.4078055  35.7419253  50.2571784
  44.8097715  24.1939909  60.5330642  44.8585871  25.0702032  60.1508411
  45.3520230  23.6517302  59.9602285  55.2952561  34.7381033  59.8131779
  54.5048105  34.7205172  59.2736278  55.0585916  35.2769326  60.5680816
  55.4150436  31.5873499  57.1264507  55.4648441  31.4223507  58.0680030
  55.3064359  30.7200758  56.7362388  52.7054199  27.5704427  58.4423814
  53.6064061  27.4310892  58.1507812  52.7802173  27.7358882  59.3821992
  47.0397004  24.9471282  57.2877000  46.1700313  25.2404848  57.0159589
  47.2756484  25.5311727  58.0084264  56.9168633  34.0070441  57.3706529
  56.6253441  34.3700421  58.2069990  56.3040764  33.2937449  57.1919861
  58.1164315  31.5723320  49.8909099  58.9511207  32.0113124  50.0546660
  58.2523444  31.0961974  49.0717345  55.1655821  29.1303055  55.8386587
  55.6409943  29.3230702  55.0305438  54.2421387  29.1862241  55.5929971
  49.7436038  21.1650899  54.8042421  50.2617982  21.9011926  54.4788909
  49.3891170  21.4714892  55.6389180  49.9948632  17.5851181  50.3243317
  50.2750386  16.9174370  50.9503744  50.7799239  17.7780277  49.8117981
  53.8657490  26.0068815  54.0714893  54.8174913  26.1066913  54.0927117
  53.6960941  25.2147084  54.5812977  51.8871870  23.0924399  54.2574294
  51.2921802  23.3729411  53.5620782  51.6021566  23.5818299  55.0291035
  56.3445568  29.2274935  53.1857192  56.3121888  28.2890936  53.3716876
  56.9546192  29.3058972  52.4523017  56.4940056  26.0185978  53.2315475
  55.9779105  25.2344435  53.0445404  57.3780005  25.6904695  53.3961995
  54.1550783  19.7626994  49.1911288  53.9575605  19.4542082  50.0754620
  54.7650489  20.4888633  49.3209218  62.1622118  30.2890942  52.3263229
  62.8925506  30.0276230  52.8870932  61.5529063  29.5519664  52.3665297
  60.2437415  28.4298804  52.9237680  59.5170579  28.2954769  52.3154172
  59.8284702  28.7375633  53.7294398  48.0667591  32.1488734  60.6885053
  48.9870601  32.3267333  60.8825100  48.0317174  31.2044779  60.5364753
  41.0629664  30.0589769  53.3307834  41.2815674  30.9906877  53.3495868
  41.4755438  29.6997743  54.1162638  47.9833882  20.5657854  45.3183523
  47.1734610  20.2204939  45.6938769  48.6718299  20.2565398  45.9071134
  49.9124430  19.6435901  46.9407819  50.4655469  20.0631354  47.5997843
  50.1494516  18.7171649  46.9830775  45.9357529  25.6322975  62.7210583
  45.8354256  26.5817331  62.6522674  45.7179071  25.3041213  61.8486653
  53.2903237  21.7536426  46.4486484  52.7101906  22.4121230  46.0664536
  53.0239170  20.9313771  46.0373901  51.7406803  21.1541484  48.6507804
  52.2406582  21.2658018  47.8422123  52.3842411  20.8502537  49.2908612
  45.7988799  29.0620113  61.5375645  45.3155881  29.8620473  61.7439534
  45.8849738  29.0728058  60.5843089  42.3161519  31.5225764  56.1414876
  43.1354408  32.0169843  56.1649714  42.5898327  30.6057732  56.1132444
  52.0728115  23.9136516  45.5042832  51.1853970  24.1986167  45.2863027
  52.4882104  23.7530280  44.6570109  55.4242651  23.9383037  49.2197171
  56.2003041  24.4279490  49.4921788  54.6990785  24.3641092  49.6769041
  57.8615210  24.6510657  50.2771112  58.4559701  24.4106393  49.5664420
  57.9341794  23.9317787  50.9044648  52.0469139  29.4291052  45.7193122
  51.9904340  29.8859604  44.8800755  52.5997481  28.6681737  45.5415965
  55.8573945  25.2180784  46.5443242  55.6010879  24.8177420  47.3751449
  55.2326813  25.9324578  46.4193381  60.1686283  27.9576857  49.0514533
  59.6085841  28.0270047  49.8246095  59.5629786  27.7817842  48.3314029
  37.5696433  25.8563898  56.8407074  38.2155297  25.3462852  57.3294299
  37.3613584  26.5932580  57.4150499  50.0949825  32.9244745  62.3399214
  50.9640985  33.0985398  61.9785849  49.6156577  33.7439162  62.2174943
  46.0900044  20.1203943  42.5930970  46.0778713  21.0645783  42.7499241
  46.9823466  19.9374088  42.2990431  46.0189608  38.7972833  50.6798726
  45.0685239  38.7974695  50.5663099  46.3222094  38.0505568  50.1634761
  49.9052163  16.7146719  46.8476907  49.1384559  16.1605206  46.9933589
  50.3162868  16.7868588  47.7091058  41.9093924  23.0031515  60.9382088
  42.7725386  22.6468320  61.1485412  41.3359335  22.6645410  61.6257492
  61.7542301  44.6333371  51.7444489  62.3920711  44.5140119  51.0407829
  61.6363144  45.5814215  51.8032441  58.5632007  44.5860799  51.6806013
  58.2250519  44.4701864  50.7926548  59.4321776  44.1851965  51.6607020
  54.4218823  46.4396276  47.6702904  53.8583688  46.3486213  46.9019192
  54.3071218  45.6196180  48.1505397  59.0451790  45.7395651  57.6392219
  59.0340431  45.3448449  56.7672723  59.2072430  45.0061724  58.2325990
  51.9683255  47.9347468  50.5087125  52.7604547  47.5938292  50.0933424
  52.2079905  48.0442443  51.4289278  60.0018382  50.1067244  42.9817369
  59.3506362  50.6921324  42.5951383  60.7962745  50.6373439  43.0412407
  55.7659051  48.5232763  56.5871403  55.4748917  49.4278394  56.4718069
  56.4016036  48.5649291  57.3015473  56.6915258  45.9009612  53.1772763
  57.2878831  45.6765634  52.4629726  56.7490230  45.1594357  53.7798210
  56.2640287  43.3549047  41.0122954  56.5165807  42.8330568  40.2506417
  55.3264846  43.1915192  41.1149637  61.3083570  42.3584825  48.8197697
  62.0946659  41.9404248  48.4688114  61.5722274  43.2630917  48.9879345
  61.4793647  47.7957676  43.5186354  60.8439480  47.8692302  44.2307258
  61.1491053  48.3851274  42.8405433  66.7091997  42.2960058  49.7230675
  67.4417169  41.7259275  49.9568505  65.9531352  41.9081659  50.1637181
  55.9836575  45.2577153  43.2147329  55.8672834  44.5822056  43.8828413
  56.0938835  44.7709527  42.3979482  58.3268116  44.7187300  46.9194018
  57.9626324  44.1917921  47.6306939  59.1835232  44.3285769  46.7460503
  64.2317417  36.0081633  54.1825284  63.9000742  36.8777044  53.9586499
  63.6363030  35.6917917  54.8619314  57.9673603  39.7477200  41.9155366
  58.1348006  40.6157436  42.2825837  57.7770772  39.9104481  40.9916656
  60.7248937  48.2094179  53.5821197  60.4249660  49.1119217  53.4737004
  60.3799996  47.9426362  54.4342350  54.1761418  44.6607975  49.6157901
  53.2511915  44.5284189  49.8235593  54.4245831  45.4402195  50.1127843
  64.1246080  40.7276719  51.2618634  63.2162958  40.6592127  50.9677395
  64.0733676  41.2048664  52.0900459  57.9462824  42.2034857  42.9002033
  57.8262449  42.6491908  43.7387513  57.2515413  42.5520175  42.3415571
  51.5370229  44.3041249  50.4501690  51.6662610  44.5575728  51.3641102
  50.8567680  44.8968957  50.1306345  55.7069716  54.9738499  46.5492164
  55.6293746  55.9246324  46.6280645  55.1031360  54.6284371  47.2067091
  58.1986946  42.1466364  59.2053531  57.4220280  42.7060284  59.1956396
  58.8377509  42.6323147  59.7268401  65.9907727  38.9293157  53.0396508
  65.3482107  39.2225690  52.3936302  65.4862655  38.8146077  53.8449705
  63.6447890  42.6756330  43.7282367  64.5565747  42.9083717  43.5530065
  63.1357538  43.2593375  43.1657446  56.4533318  44.9551818  58.7671498
  57.1948003  45.4936862  58.4906322  55.7470304  45.5818106  58.9243050
  61.9288658  47.0980958  57.3643660  62.3372014  46.6563369  56.6198292
  61.2065920  46.5233586  57.6177853  58.2819728  42.0353565  54.7377217
  59.1280923  42.4592978  54.8811866  58.2218366  41.3787189  55.4315780
  62.2517473  47.6582149  51.1195949  61.6226335  47.8227863  50.4172016
  61.8643135  48.0723758  51.8906913  66.1306705  48.5936587  48.4740312
  65.4457743  48.9735488  47.9237346  66.2150554  49.2031913  49.2072260
  61.4319173  39.6957933  56.3958390  61.1880105  40.4499994  55.8592666
  61.7079104  40.0743281  57.2305637  63.3857636  46.2396546  55.0735656
  63.5974531  46.8828306  54.3970037  63.3387384  45.4058862  54.6057586
  60.9883865  38.8514366  51.9772228  60.1268344  39.1495620  52.2688966
  61.0146300  39.0684765  51.0453261  57.8045435  47.3956557  48.3846034
  58.2683780  47.6744260  47.5950656  57.5402233  46.4940001  48.2019124
  54.6969516  46.9428038  51.3225797  55.2670873  47.3715307  50.6843281
  55.2877628  46.6610623  52.0209983  56.7414321  43.5179709  45.1935599
  57.4438364  43.9700753  45.6609525  56.4094949  42.8763528  45.8215492
  55.1894682  42.1091466  59.5686808  54.5593343  42.7907747  59.8022205
  55.0830770  41.9974547  58.6239946  50.4839655  41.7763262  50.4952732
  49.6938709  42.0320790  50.0192843  50.9750902  42.5911600  50.6004773
  64.5003464  49.1168501  53.2458013  65.3220908  48.7148688  52.9640695
  64.4965867  49.0136735  54.1974129  52.4354400  42.1407841  47.4536209
  51.6385563  42.2526535  47.9719705  52.2079992  42.4794493  46.5877100
  58.2660068  48.6652544  55.4018724  58.3304500  49.1272952  56.2376896
  57.5570992  48.0349909  55.5301034  48.7677358  42.0293752  52.9267723
  49.0185396  42.9140762  53.1925299  49.3036906  41.8498354  52.1542815
  72.5909457  45.4607250  49.5942985  71.8373166  44.8914648  49.4386989
  72.7256998  45.4269914  50.5413619  57.9808085  50.3320652  45.2697704
  57.8453760  51.1772188  45.6982552  58.5217898  50.5339929  44.5063638
  54.4675425  36.4112232  61.9312059  54.0742370  35.8578430  62.6059704
  55.2841565  36.7222810  62.3218577  51.4337483  47.8496090  45.8425629
  51.9462003  48.6439340  45.9931194  52.0860196  47.1522380  45.7759231
  53.2432367  50.9661846  47.9248382  53.4198996  51.8879811  47.7369366
  54.0389201  50.6520265  48.3542762  57.3843386  37.8270111  59.5232316
  58.1253099  38.4277264  59.4436778  57.6161309  37.0847749  58.9650358
  52.5284724  43.0126478  57.8010546  52.4138239  42.1111735  58.1017644
  51.6729242  43.2590175  57.4495362  59.6076562  50.9544218  59.3998046
  59.1640416  50.1680597  59.0818951  60.2693775  51.1423369  58.7341937
  54.3663683  52.4840020  53.9258725  54.9171108  52.3557083  53.1535719
  53.5275159  52.7834909  53.5753617  61.7057800  51.2347018  57.4279447
  61.6876275  52.0555899  56.9359717  62.6277720  51.1101094  57.6529589
  58.1630854  48.7491148  58.2702956  58.6959191  47.9879436  58.0402264
  57.6344935  48.4564800  59.0127110  61.3300549  33.8551214  53.7996598
  60.9864818  34.7452855  53.7235708  61.6979511  33.6652871  52.9366183
  61.2950832  43.8459825  42.3069033  60.7797455  44.6164429  42.5457420
  61.0228140  43.1724961  42.9302094  58.8797943  38.6909526  47.3654271
  58.0239539  38.3016376  47.1859910  59.2924894  38.7701486  46.5054057
  60.4097089  36.2255869  51.7645831  59.9061885  36.1886004  50.9513636
  60.7027696  37.1348612  51.8242487  56.6539975  36.3094599  50.7712013
  57.5192972  36.1137407  50.4117902  56.7217484  36.0804950  51.6981369
  66.2685106  46.5992179  44.2422206  65.4914548  46.2603339  43.7977368
  66.9476587  46.6044803  43.5677171  61.0837135  41.7186917  44.1328814
  60.7787270  42.0333066  44.9838957  62.0367577  41.7968337  44.1756147
  59.5283567  47.8777140  45.7821768  59.0004928  47.1429900  45.4695005
  59.0271069  48.6551817  45.5361736  64.5076413  46.0726161  50.8988814
  63.8500087  46.7625422  50.9868943  65.3116812  46.4622593  51.2422800
  54.2602294  38.5396807  48.1428379  54.8346046  38.3171988  47.4101572
  54.8473277  38.6085501  48.8956981  63.3181871  44.4270533  48.9492756
  63.8313753  45.0600525  49.4514466  63.9683095  43.8271729  48.5836116
  54.5871881  40.5701268  42.1624265  53.7509194  40.9075954  42.4833539
  54.4476651  40.4350247  41.2251402  56.5624962  35.4138055  46.8703449
  55.9089374  35.0987073  46.2460064  56.5205436  34.7913796  47.5963272
  60.5804246  54.4054858  41.7053427  59.9065944  54.7086554  42.3138385
  60.9670068  55.2083938  41.3558884  59.7962702  41.9019989  51.1951096
  58.8785264  42.1234936  51.0372784  60.2122846  41.9766299  50.3362804
  60.5797750  43.3011405  46.3253777  61.3269569  43.8132802  46.0160899
  60.8489340  42.9795457  47.1858170  58.8524400  45.7969945  43.3080731
  57.9435619  45.5128978  43.4053201  58.8819484  46.2169024  42.4484038
  64.0843668  49.4076535  47.0771898  63.6305995  48.5667445  47.1337089
  63.4537634  50.0437933  47.4146679  63.0276587  40.3368521  48.3072566
  62.2899344  39.8245907  48.6382809  63.2803361  39.8968903  47.4955843
  62.5276607  51.2453032  48.0121717  62.8199581  51.8058089  47.2934082
  63.0375227  51.5381593  48.7674876  63.1288215  33.1144773  48.9014335
  63.4347091  32.2542136  48.6140250  63.8540819  33.7062393  48.7013329
  49.4212571  43.5175460  47.2895933  49.2236970  42.9244820  46.5647000
  48.8659235  43.2127670  48.0071872  57.4009294  43.4098566  49.4090526
  57.4557904  42.4572402  49.3333003  56.5900496  43.5658005  49.8931825
  58.5500488  47.3378689  40.6468810  58.1119918  46.6214548  40.1874447
  59.2910929  47.5654804  40.0853901  55.3401654  42.0275626  47.1680905
  54.5269520  42.3269796  47.5746097  55.8360648  41.6331314  47.8855387
  57.4910232  52.0233383  49.1015170  57.4486411  52.2494229  48.1723702
  58.4072931  51.7896757  49.2500971  60.9375866  42.4917450  55.9995799
  61.2925254  42.7188923  56.8590265  61.5847997  42.8235827  55.3773054
  66.6673603  45.6135886  46.7045128  66.5291501  45.8037482  45.7766317
  66.3109822  46.3755269  47.1613179  54.8315729  39.5993981  52.7842140
  55.4715108  39.4582740  52.0865103  53.9993259  39.3128495  52.4080742
  66.6942982  47.6812413  51.7156400  67.1279489  47.5887702  52.5639454
  67.4074563  47.6569914  51.0776416  55.6076033  48.8996412  48.8977133
  56.4016631  48.4046732  48.6959708  54.8967725  48.3714275  48.5344838
  60.4270877  51.2814507  53.2489500  60.4807900  51.8505444  54.0167216
  59.5585659  51.4516392  52.8843537  51.9158796  43.0439493  44.9736885
  50.9856384  42.9823949  45.1906847  52.0116268  42.5215446  44.1773526
  51.8344345  39.5694306  47.5615127  52.0951163  40.4839639  47.4524287
  52.6561518  39.1018749  47.7111740  53.3069271  40.9832063  54.7313951
  53.9792324  40.7749426  54.0826600  52.4799057  40.7854149  54.2919184
  67.5558532  47.7236114  54.2489285  67.7494422  48.6281924  54.4948560
  67.4559150  47.2643533  55.0827870  59.2094843  37.6094004  56.7479612
  58.5622758  38.3083954  56.6544089  59.9795858  38.0430148  57.1155861
  62.6173641  47.8742856  59.8230166  62.4659147  47.6453408  58.9060249
  62.6078320  48.8313458  59.8361511  59.3858977  45.4474769  54.8076432
  60.3151037  45.5985929  54.6345399  58.9650007  45.5358790  53.9525079
  58.1847309  49.4725434  52.5774970  58.0458395  49.1044218  53.4500908
  57.3961905  49.9873073  52.4058927  58.7795461  54.5734530  43.9200506
  58.9547216  54.1022573  44.7346129  58.0928249  55.2000296  44.1481767
  59.7352524  48.8507036  49.9663807  59.4002357  48.8107806  50.8621457
  59.2356470  48.1851752  49.4934218  53.7096768  44.2574666  55.4916389
  53.5716566  43.5254905  56.0927928  54.6201691  44.1683566  55.2100576
  62.6711716  46.1963071  40.2400867  62.0540886  45.4709899  40.1433920
  62.2028204  46.9572431  39.8967941  56.3379069  43.9694626  54.9800068
  57.0478687  43.3287818  54.9386687  56.2948377  44.2207521  55.9026249
  64.3265847  50.9061979  57.9006647  64.2678393  50.2221199  57.2337230
  64.7285366  51.6480969  57.4487273  55.0508003  40.9559844  56.7995708
  54.5145360  40.5050582  57.4517304  54.4624711  41.0905752  56.0566172
  53.3456546  57.7223893  50.6940366  53.5853144  58.3542417  51.3719385
  52.5025743  57.3711933  50.9805726  54.4610262  40.4148495  39.3622171
  53.5839728  40.2937296  38.9984418  54.9368015  39.6234573  39.1101060
  64.3283255  48.8701563  56.1320627  63.4410033  48.5327485  56.2547026
  64.8981806  48.1384594  56.3689393  45.9812402  45.2025655  49.4563679
  46.6683442  44.8887385  48.8684694  45.8260530  46.1067019  49.1830930
  50.7847124  40.0915851  53.8848702  50.7005313  39.4841521  53.1499112
  49.9629830  40.5824870  53.8858199  57.8584408  53.5303015  53.0981870
  57.7854579  54.3357987  53.6101175  57.4161801  53.7294981  52.2729892
  57.6474188  52.7674785  46.6084692  56.8641709  53.3096466  46.7022916
  58.3466933  53.2848765  47.0078933  60.9570838  38.5769415  49.2518897
  61.4539537  37.8239377  48.9319968  60.1857819  38.6133731  48.6862107
  68.8100595  44.2809780  50.8937189  68.7990471  45.1634496  50.5231122
  67.9417975  43.9281331  50.6991726  60.3183091  53.4289849  55.2540029
  61.0311064  54.0637314  55.1815930  59.8273120  53.5253715  54.4380031
  62.0400618  47.3341102  46.8257321  61.1056897  47.4542564  46.6562025
  62.2177287  46.4313569  46.5617330  57.5405806  40.7186798  48.9790582
  57.1703594  40.1657838  49.6671487  58.0364899  40.1144931  48.4265582
  65.4273170  43.1758421  47.3607355  65.8933622  44.0086413  47.2867657
  65.8780670  42.7103403  48.0652613  55.3695005  51.1784293  56.0745600
  56.0704465  51.8120776  56.2274994  54.8990120  51.5199024  55.3141239
  63.4949401  49.5202243  44.3593507  63.7709245  49.4058837  45.2687381
  62.6253900  49.1219727  44.3205680  63.3989832  35.5439008  51.3998256
  62.4852912  35.7743235  51.5680463  63.8282934  35.6277452  52.2512289
  63.1696291  43.7328900  53.8998150  62.5167741  43.9804808  53.2450603
  63.5476671  42.9193038  53.5660627  60.1303465  53.7688593  48.0026320
  60.3125859  52.9510249  48.4654073  60.9536451  53.9856286  47.5651210
  60.4645630  52.6956779  45.2641369  60.9933397  52.1849233  44.6511531
  60.7273850  52.3799309  46.1286902  59.2183864  44.4748711  60.3864187
  58.5424501  44.3742841  61.0566562  60.0411498  44.3187925  60.8500184
  50.9662723  50.7120648  53.0076702  51.5516160  49.9664336  53.1404607
  50.7687562  51.0224605  53.8913366  53.8201378  53.7471895  48.0239145
  53.1511754  54.2318023  47.5403185  53.6814248  53.9941116  48.9382523
  57.9606647  55.7815639  54.6221803  58.5124955  55.9447260  55.3870888
  58.3012840  56.3720077  53.9501828  52.9371140  38.1290789  55.2243688
  53.0012467  38.9905619  54.8121086  52.8738260  37.5164790  54.4916046
  52.4123413  40.2013921  58.8716722  53.0395451  39.8190998  59.4854247
  51.5551331  39.9828123  59.2372415  62.8117521  50.6076896  60.4770458
  63.3557425  51.2206855  59.9825412  62.2304366  51.1656475  60.9937471
  49.1888955  42.0090350  44.8035077  49.4842396  41.1001029  44.7502131
  48.2876991  41.9878090  44.4816079  61.0975034  53.7297614  51.6085485
  60.9726174  52.9287354  51.0996431  61.7554125  54.2243808  51.1199455
  52.7183202  40.0846347  50.7862626  51.9969788  40.6982315  50.6470099
  53.5076458  40.6204112  50.7079272  63.1609943  51.5306634  53.2365035
  62.2140278  51.4111986  53.1643362  63.5092716  50.6429132  53.3191297
  55.5209516  37.4200773  57.0603277  56.0443918  37.6663070  57.8229587
  55.3021849  38.2520808  56.6406415  50.9176797  39.6904448  44.9274402
  50.5889503  38.8101827  44.7449508  51.2716168  39.6352117  45.8150791
  60.1656376  51.3259351  49.4369388  60.0181338  50.3976058  49.6176958
  60.9909869  51.3479441  48.9526463  54.0318620  39.9777418  45.2949880
  54.3714693  40.5063339  44.5728488  54.4790741  40.3157824  46.0708446
  63.7690498  52.1487909  50.5234260  64.6937045  51.9430771  50.3858712
  63.6005801  51.9004311  51.4323602  56.7262061  38.3614468  54.7452948
  56.3858881  37.5622281  55.1473628  56.0201067  38.6616179  54.1729781
  57.3778533  35.4463781  53.1980271  58.2004602  34.9724259  53.0759161
  57.6216596  36.2254265  53.6978957  56.0186767  38.4752039  43.4943173
  56.7395130  38.8533292  42.9906889  55.3952071  39.1940916  43.5978151
  60.1617890  39.1797188  44.4301505  60.3781505  40.0621826  44.1290333
  59.6811957  38.7883402  43.7007147  54.9017112  42.1382901  51.0072250
  54.7561692  42.4523205  51.8996531  54.4242315  42.7567802  50.4543148
  56.7613494  39.1285449  51.0553139  56.7475063  38.2326543  50.7185437
  57.4785923  39.1356113  51.6891425  58.6139625  39.5622790  53.1006267
  58.3557403  40.4839860  53.0990597  58.0824666  39.1653224  53.7906731
  63.5585814  52.6673577  45.8796352  63.7322691  52.1019999  45.1270204
  64.0514705  53.4674472  45.6975842  49.3762774  44.6788246  53.9459911
  48.8316242  45.4548054  54.0780185  50.2542124  45.0259050  53.7879032
  56.1650390  38.0099830  46.3240709  56.2866302  37.0816476  46.5231597
  55.8752433  38.0238516  45.4119025  59.0341581  35.6954740  49.4607429
  59.0563278  35.7594073  48.5059409  59.4509640  34.8559249  49.6547935
  69.4125205  45.4310000  47.4986652  69.8556351  44.6817325  47.1005775
  68.5351715  45.4220136  47.1160384  64.5460986  51.9840341  42.9793250
  65.2411891  52.6047034  43.1980565  64.8884137  51.1335692  43.2545628
  50.1628796  43.8058142  56.8390068  49.4210532  43.9540778  57.4254698
  49.8421540  44.0666408  55.9756817  66.4452410  49.4340047  44.5080581
  66.9703734  49.7727319  43.7829901  66.3574762  48.4987062  44.3243716
  58.1072458  53.3474120  56.6370458  58.4159585  53.1023267  57.5093157
  58.9047940  53.5520759  56.1489328  58.1293070  55.5012030  48.8675834
  57.6898061  55.0088409  49.5608691  58.8801187  54.9584998  48.6267909
  50.6085409  51.6923571  48.8700462  51.4343429  51.3927343  48.4899106
  50.2579461  50.9231193  49.3190251  55.5766942  51.0450039  50.9398136
  54.9546952  50.3820744  50.6400364  56.2471809  51.0711171  50.2571784
  48.8094014  49.6109897  49.8289396  47.9725923  49.1832072  49.6473397
  48.7817660  49.8042341  50.7660187  55.6491470  39.5231827  60.5330642
  55.6979625  40.3993950  60.1508411  56.1913984  38.9809220  59.9602285
  66.1346316  50.0672950  59.8131779  65.3441859  50.0497089  59.2736278
  65.8979670  50.6061244  60.5680816  66.2544191  46.9165417  57.1264507
  66.3042196  46.7515424  58.0680030  66.1458114  46.0492676  56.7362388
  55.1380449  49.5953962  44.4156596  55.2868570  50.2789427  43.7623269
  55.9446893  49.5759052  44.9306052  63.5447953  42.8996345  58.4423814
  64.4457816  42.7602810  58.1507812  63.6195928  43.0650800  59.3821992
  57.8790758  40.2763200  57.2877000  57.0094068  40.5696766  57.0159589
  58.1150239  40.8603645  58.0084264  67.7562387  49.3362358  57.3706529
  67.4647196  49.6992339  58.2069990  67.1434519  48.6229367  57.1919861
  68.9558070  46.9015238  49.8909099  69.7904961  47.3405042  50.0546660
  69.0917199  46.4253891  49.0717345  66.0049576  44.4594973  55.8386587
  66.4803697  44.6522619  55.0305438  65.0815141  44.5154159  55.5929971
  52.8933082  45.6219140  45.4217665  52.6479124  44.7181470  45.6197875
  53.0628997  45.6236291  44.4797143  60.5829792  36.4942816  54.8042421
  61.1011736  37.2303843  54.4788909  60.2284925  36.8006810  55.6389180
  52.1628730  41.3547498  42.9203827  51.4697975  41.4291853  42.2643863
  51.9180482  40.5907841  43.4425344  60.8342386  32.9143099  50.3243317
  61.1144140  32.2466288  50.9503744  61.6192993  33.1072195  49.8117981
  58.6375855  52.0902093  41.8868344  58.0649822  52.7092280  41.4338816
  59.2108649  52.6401455  42.4208266  64.7051245  41.3360733  54.0714893
  65.6568668  41.4358831  54.0927117  64.5354695  40.5439002  54.5812977
  62.7265624  38.4216316  54.2574294  62.1315556  38.7021329  53.5620782
  62.4415321  38.9110217  55.0291035  61.8573115  52.3739243  43.0176926
  62.7903788  52.3084805  43.2209802  61.7696327  53.2095510  42.5591459
  64.4861131  51.6905113  39.9780874  64.4074763  51.3564977  40.8716632
  65.3070798  52.1826881  39.9772346  67.1839322  44.5566853  53.1857192
  67.1515643  43.6182853  53.3716876  67.7939946  44.6350889  52.4523017
  59.0222653  43.4262906  39.2284396  59.9681758  43.2969114  39.2972814
  58.6436898  42.6877568  39.7053824  67.3333811  41.3477896  53.2315475
  66.8172860  40.5636353  53.0445404  68.2173759  41.0196613  53.3961995
  64.9944538  35.0918912  49.1911288  64.7969359  34.7834000  50.0754620
  65.6044243  35.8180551  49.3209218  73.0015872  45.6182860  52.3263229
  73.7319261  45.3568148  52.8870932  72.3922818  44.8811581  52.3665297
  71.0831169  43.7590722  52.9237680  70.3564333  43.6246687  52.3154172
  70.6678456  44.0667551  53.7294398  58.9061346  47.4780652  60.6885053
  59.8264355  47.6559251  60.8825100  58.8710929  46.5336697  60.5364753
  57.2065570  41.3512882  39.1639282  56.2997026  41.0545995  39.2401995
  57.4841551  41.0542700  38.2973568  48.1243511  42.6719245  49.6138328
  47.8046295  41.8184554  49.3212702  47.5776939  42.8867824  50.3696295
  51.9023418  45.3881686  53.3307834  52.1209428  46.3198794  53.3495868
  52.3149192  45.0289661  54.1162638  58.8227636  35.8949772  45.3183523
  58.0128365  35.5496857  45.6938769  59.5112053  35.5857315  45.9071134
  60.7518185  34.9727819  46.9407819  61.3049223  35.3923272  47.5997843
  60.9888271  34.0463567  46.9830775  56.7751284  40.9614892  62.7210583
  56.6748011  41.9109249  62.6522674  56.5572826  40.6333131  61.8486653
  55.9764355  38.2099817  39.3051261  56.8383519  38.5354716  39.5647078
  56.1614699  37.4231313  38.7924326  47.9931771  46.2922157  51.5831449
  47.2995242  45.8776110  51.0701404  48.7404762  46.3342693  50.9864868
  64.1296992  37.0828344  46.4486484  63.5495661  37.7413148  46.0664536
  63.8632924  36.2605688  46.0373901  62.5800558  36.4833401  48.6507804
  63.0800336  36.5949936  47.8422123  63.2236166  36.1794454  49.2908612
  56.6382554  44.3912031  61.5375645  56.1549635  45.1912391  61.7439534
  56.7243493  44.4019976  60.5843089  49.9068513  46.2240411  49.4597464
  49.8839202  46.3228098  48.5079347  50.2169150  47.0705562  49.7814630
  52.5655891  48.2816566  53.5744079  53.5199145  48.2500508  53.5074010
  52.3668415  47.8207189  54.3894305  53.1555273  46.8517682  56.1414876
  53.9748162  47.3461760  56.1649714  53.4292081  45.9349650  56.1132444
  62.9121870  39.2428434  45.5042832  62.0247725  39.5278085  45.2863027
  63.3275859  39.0822197  44.6570109  66.2636406  39.2674955  49.2197171
  67.0396796  39.7571408  49.4921788  65.5384540  39.6933009  49.6769041
  68.7008964  39.9802574  50.2771112  69.2953455  39.7398310  49.5664420
  68.7735548  39.2609705  50.9044648  50.9206120  53.8236185  50.5914277
  50.7860588  53.0636586  50.0252275  50.5038182  54.5477085  50.1243066
  62.0565083  49.0073109  39.5990852  62.7600933  49.2123111  40.2148508
  61.3327732  49.5749871  39.8639935  62.8862893  44.7582970  45.7193122
  62.8298095  45.2151521  44.8800755  63.4391236  43.9973655  45.5415965
  66.6967699  40.5472702  46.5443242  66.4404633  40.1469338  47.3751449
  66.0720567  41.2616496  46.4193381  71.0080037  43.2868775  49.0514533
  70.4479595  43.3561964  49.8246095  70.4023540  43.1109760  48.3314029
  54.0775246  54.7205502  50.8032719  53.9607630  55.6650935  50.7011410
  53.2567692  54.4179064  51.1918519  63.9651780  49.4455638  41.6489312
  64.7997384  49.0136836  41.4666787  63.8036123  49.2737652  42.5766206
  63.6197673  45.9487751  43.0145651  63.5646476  45.7832023  42.0734095
  62.9943728  46.6563784  43.1707841  48.4090188  41.1855816  56.8407074
  49.0549051  40.6754770  57.3294299  48.2007339  41.9224497  57.4150499
  60.9343580  48.2536663  62.3399214  61.8034739  48.4277315  61.9785849
  60.4550331  49.0731080  62.2174943  56.9293798  35.4495860  42.5930970
  56.9172468  36.3937700  42.7499241  57.8217220  35.2666006  42.2990431
  55.1029760  55.3733764  54.0188648  56.0057007  55.4057374  54.3355143
  54.8767130  54.4434215  54.0334984  56.8583362  54.1264751  50.6798726
  55.9078993  54.1266612  50.5663099  57.1615848  53.3797485  50.1634761
  60.7445918  32.0438637  46.8476907  59.9778313  31.4897124  46.9933589
  61.1556623  32.1160506  47.7091058  52.7487679  38.3323433  60.9382088
  53.6119140  37.9760238  61.1485412  52.1753089  37.9937328  61.6257492
  72.5936056  59.9625289  51.7444489  73.2314466  59.8432036  51.0407829
  72.4756898  60.9106133  51.8032441  69.4025762  59.9152717  51.6806013
  69.0644273  59.7993782  50.7926548  70.2715530  59.5143882  51.6607020
  65.2612578  61.7688194  47.6702904  64.6977443  61.6778131  46.9019192
  65.1464973  60.9488098  48.1505397  62.8077009  63.2639385  50.5087125
  63.5998301  62.9230210  50.0933424  63.0473660  63.3734360  51.4289278
  64.7667763  62.5248298  43.3804504  65.5398639  61.9777286  43.2417379
  65.1193162  63.3892548  43.5918965  67.5309013  61.2301529  53.1772763
  68.1272585  61.0057552  52.4629726  67.5883984  60.4886275  53.7798210
  67.1034041  58.6840965  41.0122954  67.3559562  58.1622486  40.2506417
  66.1658600  58.5207110  41.1149637  72.1477324  57.6876743  48.8197697
  72.9340413  57.2696166  48.4688114  72.4116028  58.5922835  48.9879345
  72.3187401  63.1249593  43.5186354  71.6833234  63.1984220  44.2307258
  71.9884808  63.7143192  42.8405433  66.8230330  60.5869071  43.2147329
  66.7066588  59.9113974  43.8828413  66.9332590  60.1001444  42.3979482
  69.1661871  60.0479218  46.9194018  68.8020078  59.5209839  47.6306939
  70.0228987  59.6577687  46.7460503  68.8067358  55.0769117  41.9155366
  68.9741760  55.9449354  42.2825837  68.6164527  55.2396399  40.9916656
  65.0155173  59.9899893  49.6157901  64.0905669  59.8576107  49.8235593
  65.2639586  60.7694112  50.1127843  68.7856579  57.5326775  42.9002033
  68.6656204  57.9783826  43.7387513  68.0909167  57.8812092  42.3415571
  62.3763984  59.6333167  50.4501690  62.5056365  59.8867646  51.3641102
  61.6961435  60.2260875  50.1306345  69.1213483  57.3645483  54.7377217
  69.9674678  57.7884896  54.8811866  69.0612120  56.7079107  55.4315780
  73.0911227  62.9874066  51.1195949  72.4620090  63.1519781  50.4172016
  72.7036889  63.4015676  51.8906913  71.8277620  54.1806284  51.9772228
  70.9662099  54.4787538  52.2688966  71.8540054  54.3976683  51.0453261
  68.6439189  62.7248475  48.3846034  69.1077535  63.0036178  47.5950656
  68.3795987  61.8231919  48.2019124  65.5363270  62.2719956  51.3225797
  66.1064627  62.7007224  50.6843281  66.1271382  61.9902541  52.0209983
  67.5808075  58.8471627  45.1935599  68.2832119  59.2992671  45.6609525
  67.2488704  58.2055446  45.8215492  61.3233409  57.1055180  50.4952732
  60.5332463  57.3612708  50.0192843  61.8144656  57.9203517  50.6004773
  63.2748155  57.4699759  47.4536209  62.4779318  57.5818453  47.9719705
  63.0473747  57.8086411  46.5877100  59.6071112  57.3585670  52.9267723
  59.8579151  58.2432680  53.1925299  60.1430661  57.1790272  52.1542815
  68.8201840  65.6612570  45.2697704  68.6847515  66.5064105  45.6982552
  69.3611652  65.8631847  44.5063638  62.2731237  63.1788008  45.8425629
  62.7855758  63.9731258  45.9931194  62.9253950  62.4814298  45.7759231
  64.0826122  66.2953764  47.9248382  64.2592750  67.2171729  47.7369366
  64.8782955  65.9812183  48.3542762  63.3678478  58.3418396  57.8010546
  63.2531994  57.4403653  58.1017644  62.5122996  58.5882092  57.4495362
  72.1694303  49.1843131  53.7996598  71.8258573  50.0744773  53.7235708
  72.5373266  48.9944789  52.9366183  60.2380154  61.5076662  46.6185200
  61.0755376  61.9173670  46.4018907  60.4158422  60.5676104  46.5885394
  72.1344586  59.1751743  42.3069033  71.6191210  59.9456347  42.5457420
  71.8621895  58.5016879  42.9302094  69.7191697  54.0201443  47.3654271
  68.8633293  53.6308294  47.1859910  70.1318649  54.0993404  46.5054057
  71.2490844  51.5547787  51.7645831  70.7455639  51.5177922  50.9513636
  71.5421451  52.4640529  51.8242487  67.4933730  51.6386516  50.7712013
  68.3586726  51.4429325  50.4117902  67.5611239  51.4096868  51.6981369
  71.9230889  57.0478835  44.1328814  71.6181025  57.3624984  44.9838957
  72.8761331  57.1260254  44.1756147  70.3677321  63.2069058  45.7821768
  69.8398683  62.4721818  45.4695005  69.8664824  63.9843734  45.5361736
  65.0996049  53.8688724  48.1428379  65.6739801  53.6463906  47.4101572
  65.6867031  53.9377419  48.8956981  65.4265636  55.8993185  42.1624265
  64.5902948  56.2367872  42.4833539  65.2870405  55.7642165  41.2251402
  67.4018716  50.7429973  46.8703449  66.7483129  50.4278990  46.2460064
  67.3599191  50.1205714  47.5963272  68.5129921  61.0249268  38.7856741
  67.6056983  60.7938522  38.9847890  69.0100953  60.2286887  38.9730722
  70.6356457  57.2311907  51.1951096  69.7179018  57.4526854  51.0372784
  71.0516600  57.3058217  50.3362804  71.4191505  58.6303322  46.3253777
  72.1663323  59.1424720  46.0160899  71.6883094  58.3087375  47.1858170
  69.6918155  61.1261863  43.3080731  68.7829374  60.8420896  43.4053201
  69.7213239  61.5460942  42.4484038  60.2606325  58.8467377  47.2895933
  60.0630725  58.2536738  46.5647000  59.7052989  58.5419587  48.0071872
  68.2403049  58.7390484  49.4090526  68.2951659  57.7864320  49.3333003
  67.4294251  58.8949923  49.8931825  69.3894243  62.6670607  40.6468810
  68.9513672  61.9506466  40.1874447  70.1304683  62.8946722  40.0853901
  66.1795409  57.3567543  47.1680905  65.3663274  57.6561714  47.5746097
  66.6754403  56.9623232  47.8855387  65.6709483  54.9285899  52.7842140
  66.3108863  54.7874658  52.0865103  64.8387014  54.6420412  52.4080742
  66.4469787  64.2288329  48.8977133  67.2410386  63.7338649  48.6959708
  65.7361480  63.7006192  48.5344838  62.7552551  58.3731411  44.9736885
  61.8250139  58.3115867  45.1906847  62.8510023  57.8507364  44.1773526
  62.6738100  54.8986224  47.5615127  62.9344917  55.8131557  47.4524287
  63.4955272  54.4310666  47.7111740  64.1463025  56.3123981  54.7313951
  64.8186079  56.1041343  54.0826600  63.3192812  56.1146067  54.2919184
  70.0488597  52.9385922  56.7479612  69.4016512  53.6375872  56.6544089
  70.8189613  53.3722066  57.1155861  70.5746278  64.1798954  49.9663807
  70.2396111  64.1399724  50.8621457  70.0750224  63.5143670  49.4934218
  64.5490522  59.5866584  55.4916389  64.4110320  58.8546823  56.0927928
  65.4595446  59.4975484  55.2100576  73.5105470  61.5254988  40.2400867
  72.8934641  60.8001817  40.1433920  73.0421959  62.2864349  39.8967941
  67.1772823  59.2986543  54.9800068  67.8872442  58.6579736  54.9386687
  67.1342131  59.5499438  55.9026249  65.8901757  56.2851761  56.7995708
  65.3539114  55.8342500  57.4517304  65.3018466  56.4197670  56.0566172
  65.3004016  55.7440413  39.3622171  64.4233482  55.6229213  38.9984418
  65.7761769  54.9526491  39.1101060  56.8206156  60.5317572  49.4563679
  57.5077196  60.2179302  48.8684694  56.6654285  61.4358937  49.1830930
  61.6240878  55.4207769  53.8848702  61.5399067  54.8133439  53.1499112
  60.8023585  55.9116787  53.8858199  71.7964592  53.9061332  49.2518897
  72.2933292  53.1531295  48.9319968  71.0251574  53.9425649  48.6862107
  72.8794373  62.6633020  46.8257321  71.9450652  62.7834482  46.6562025
  73.0571041  61.7605486  46.5617330  68.3799561  56.0478715  48.9790582
  68.0097348  55.4949756  49.6671487  68.8758653  55.4436849  48.4265582
  61.8056478  66.0412566  53.0076702  62.3909914  65.2956253  53.1404607
  61.6081316  66.3516522  53.8913366  64.6595133  69.0763813  48.0239145
  63.9905508  69.5609941  47.5403185  64.5208002  69.3233033  48.9382523
  56.3974132  58.6118166  51.7281146  56.4358232  58.0781756  52.5218264
  55.8914425  58.0853371  51.1092123  63.7764895  53.4582706  55.2243688
  63.8406221  54.3197537  54.8121086  63.7132015  52.8456708  54.4916046
  63.2517167  55.5305839  58.8716722  63.8789206  55.1482916  59.4854247
  62.3945086  55.3120041  59.2372415  60.0282710  57.3382268  44.8035077
  60.3236151  56.4292946  44.7502131  59.1270746  57.3170007  44.4816079
  63.5576957  55.4138264  50.7862626  62.8363543  56.0274232  50.6470099
  64.3470213  55.9496029  50.7079272  66.3603270  52.7492691  57.0603277
  66.8837672  52.9954988  57.8229587  66.1415604  53.5812726  56.6406415
  61.7570551  55.0196366  44.9274402  61.4283258  54.1393744  44.7449508
  62.1109922  54.9644034  45.8150791  64.8712375  55.3069335  45.2949880
  65.2108447  55.8355257  44.5728488  65.3184495  55.6449741  46.0708446
  67.5655815  53.6906386  54.7452948  67.2252636  52.8914199  55.1473628
  66.8594822  53.9908097  54.1729781  68.2172287  50.7755699  53.1980271
  69.0398357  50.3016177  53.0759161  68.4610351  51.5546182  53.6978957
  66.8580522  53.8043957  43.4943173  67.5788884  54.1825210  42.9906889
  66.2345826  54.5232834  43.5978151  71.0011645  54.5089106  44.4301505
  71.2175259  55.3913744  44.1290333  70.5205712  54.1175319  43.7007147
  65.7410866  57.4674819  51.0072250  65.5955447  57.7815122  51.8996531
  65.2636070  58.0859719  50.4543148  67.6007249  54.4577367  51.0553139
  67.5868818  53.5618460  50.7185437  68.3179677  54.4648031  51.6891425
  69.4533380  54.8914707  53.1006267  69.1951157  55.8131778  53.0990597
  68.9218420  54.4945142  53.7906731  60.2156528  60.0080164  53.9459911
  59.6709996  60.7839972  54.0780185  61.0935878  60.3550968  53.7879032
  67.0044145  53.3391747  46.3240709  67.1260056  52.4108394  46.5231597
  66.7146187  53.3530433  45.4119025  69.8735335  51.0246658  49.4607429
  69.8957032  51.0885991  48.5059409  70.2903394  50.1851167  49.6547935
  61.0022550  59.1350060  56.8390068  60.2604286  59.2832695  57.4254698
  60.6815294  59.3958325  55.9756817  61.4479164  67.0215489  48.8700462
  62.2737184  66.7219260  48.4899106  61.0973216  66.2523111  49.3190251
  66.4160697  66.3741957  50.9398136  65.7940706  65.7112662  50.6400364
  67.0865564  66.4003089  50.2571784  59.6487769  64.9401815  49.8289396
  58.8119677  64.5123989  49.6473397  59.6211414  65.1334258  50.7660187
  65.9774204  64.9245880  44.4156596  66.1262324  65.6081344  43.7623269
  66.7840647  64.9050970  44.9306052  63.7326837  60.9511058  45.4217665
  63.4872879  60.0473388  45.6197875  63.9022751  60.9528208  44.4797143
  71.4223547  51.8234734  54.8042421  71.9405491  52.5595761  54.4788909
  71.0678679  52.1298727  55.6389180  63.0022484  56.6839415  42.9203827
  62.3091729  56.7583770  42.2643863  62.7574236  55.9199759  43.4425344
  71.6736141  48.2435017  50.3243317  71.9537895  47.5758206  50.9503744
  72.4586748  48.4364112  49.8117981  73.5659379  53.7508234  54.2574294
  72.9709311  54.0313247  53.5620782  73.2809075  54.2402135  55.0291035
  69.8616408  58.7554823  39.2284396  70.8075513  58.6261031  39.2972814
  69.4830653  58.0169485  39.7053824  68.0459325  56.6804800  39.1639282
  67.1390780  56.3837912  39.2401995  68.3235306  56.3834618  38.2973568
  58.9637265  58.0011163  49.6138328  58.6440050  57.1476471  49.3212702
  58.4170694  58.2159741  50.3696295  62.7417173  60.7173604  53.3307834
  62.9603183  61.6490712  53.3495868  63.1542947  60.3581579  54.1162638
  69.6621391  51.2241689  45.3183523  68.8522119  50.8788774  45.6938769
  70.3505808  50.9149233  45.9071134  71.5911939  50.3019736  46.9407819
  72.1442978  50.7215190  47.5997843  71.8282025  49.3755484  46.9830775
  66.8158110  53.5391735  39.3051261  67.6777274  53.8646633  39.5647078
  67.0008454  52.7523231  38.7924326  58.8325525  61.6214075  51.5831449
  58.1388997  61.2068027  51.0701404  59.5798516  61.6634611  50.9864868
  60.7462268  61.5532328  49.4597464  60.7232956  61.6520016  48.5079347
  61.0562904  62.3997479  49.7814630  63.4049646  63.6108483  53.5744079
  64.3592899  63.5792426  53.5074010  63.2062169  63.1499107  54.3894305
  61.7599875  69.1528103  50.5914277  61.6254342  68.3928504  50.0252275
  61.3431937  69.8769003  50.1243066  59.2483942  56.5147733  56.8407074
  59.8942806  56.0046687  57.3294299  59.0401093  57.2516415  57.4150499
  67.7687553  50.7787778  42.5930970  67.7566222  51.7229618  42.7499241
  68.6610974  50.5957923  42.2990431  71.5839672  47.3730555  46.8476907
  70.8172068  46.8189041  46.9933589  71.9950377  47.4452423  47.7091058
  63.5881433  53.6615350  60.9382088  64.4512895  53.3052155  61.1485412
  63.0146844  53.3229245  61.6257492  34.0282209   1.3216786  33.2737471
  33.9506238   2.2724611  33.3525952  33.4243852   0.9762659  33.9312397
  31.5644860  -2.6859867  34.6493689  31.7411488  -1.7641902  34.4614673
  32.3601693  -3.0001447  35.0788069  32.6876175  -1.1681693  40.6504031
  33.2383600  -1.2964629  39.8781025  31.8487651  -0.8686804  40.2998924
  38.9016738   0.7533145  28.4298734  38.2278437   1.0564842  29.0383691
  39.2882560   1.5562225  28.0804191  35.8122724  -1.6288330  35.8260476
  35.7698903  -1.4027484  34.8969008  36.7285423  -1.8624956  35.9746278
  37.1007953   0.9212817  30.6445813  37.2759709   0.4500861  31.4591435
  36.4140741   1.5478584  30.8727074  31.6669038   4.0702180  37.4185673
  31.9065637   4.7020704  38.0964692  30.8238235   3.7190220  37.7051032
  36.1796900  -0.1218697  39.8227177  36.1067072   0.6836274  40.3346482
  35.7374293   0.0773268  38.9975198  35.9686680  -0.8846927  33.3329999
  35.1854202  -0.3425247  33.4268223  36.6679425  -0.3672948  33.7324240
  38.6395584  -0.2231863  41.9785336  39.3523556   0.4115601  41.9061237
  38.1485612  -0.1267997  41.1625337  33.6907497  -2.4737420  42.7990906
  34.3916957  -1.8400937  42.9520301  33.2202612  -2.1322688  42.0386546
  38.4515957   0.1166881  34.7271627  38.6338352  -0.7011463  35.1899379
  39.2748943   0.3334573  34.2896517  29.2875215  -2.9401065  39.7322009
  29.8728652  -3.6857377  39.8649913  29.0900054  -2.6297108  40.6158673
  32.1413871   0.0950183  34.7484452  31.4724246   0.5796310  34.2648492
  32.0026740   0.3419403  35.6627830  36.2819139   2.1293926  41.3467110
  36.8337447   2.2925548  42.1116195  36.6225333   2.7198364  40.6747135
  39.4187526   0.0775902  38.3330792  39.2938666  -0.7234359  37.8241738
  40.0766618   0.5722095  37.8444762  36.4284950  -0.3047592  43.3615764
  36.7372077  -0.5498446  44.2338464  37.2260433  -0.1000954  42.8734634
  36.4505563   1.8490317  35.5921141  36.0110553   1.3566696  36.2853998
  37.2013679   1.3063285  35.3513216  28.9297902  -1.9598142  35.5945769
  29.7555921  -2.2594370  35.2144412  28.5791954  -2.7290519  36.0435558
  27.1306507  -4.0411815  36.5534702  26.2938415  -4.4689641  36.3718704
  27.1030152  -3.8479372  37.4905494  36.9588347  -1.5619620  28.6113650
  36.3862314  -0.9429433  28.1584122  37.5321141  -1.0120258  29.1453572
  29.2418612   0.1714472  37.3159583  29.1073080  -0.5885127  36.7497581
  28.8250675   0.8955372  36.8488372  32.3987738   1.0683789  37.5278026
  32.2820122   2.0129222  37.4256716  31.5780184   0.7657351  37.9163825
  33.4242252   1.7212051  40.7433954  34.3269499   1.7535662  41.0600449
  33.1979622   0.7912502  40.7580290  35.1795854   0.4743038  37.4044033
  34.2291485   0.4744900  37.2908405  35.4828341  -0.2724228  36.8880068
  50.9148548   6.3103576  38.4689795  51.5526958   6.1910324  37.7653135
  50.7969391   7.2584420  38.5277748  47.7238254   6.2631004  38.4051320
  47.3856766   6.1472069  37.5171855  48.5928022   5.8622170  38.3852326
  43.5825070   8.1166481  34.3948211  43.0189935   8.0256418  33.6264499
  43.4677465   7.2966385  34.8750704  48.2058037   7.4165856  44.3637526
  48.1946678   7.0218654  43.4918029  48.3678677   6.6831929  44.9571297
  41.1289502   9.6117672  37.2332431  41.9210794   9.2708497  36.8178731
  41.3686152   9.7212647  38.1534585  49.1624629  11.7837449  29.7062676
  48.5112608  12.3691529  29.3196690  49.9568991  12.3143643  29.7657713
  43.0880256   8.8726586  30.1049810  43.8611132   8.3255573  29.9662686
  43.4405655   9.7370835  30.3164272  44.9265298  10.2002968  43.3116710
  44.6355164  11.1048599  43.1963376  45.5622283  10.2419496  44.0260779
  45.8521505   7.5779816  39.9018069  46.4485077   7.3535839  39.1875032
  45.9096477   6.8364562  40.5043517  45.4246534   5.0319252  27.7368260
  45.6772054   4.5100773  26.9751723  44.4871093   4.8685397  27.8394944
  50.4689816   4.0355030  35.5443003  51.2552906   3.6174453  35.1933420
  50.7328521   4.9401122  35.7124652  50.6399894   9.4727880  30.2431660
  50.0045727   9.5462507  30.9552565  50.3097300  10.0621479  29.5650739
  45.1442822   6.9347358  29.9392635  45.0279080   6.2592261  30.6073719
  45.2545082   6.4479732  29.1224788  47.4874363   6.3957505  33.6439324
  47.1232570   5.8688126  34.3552246  48.3441479   6.0055974  33.4705810
  49.8855183   9.8864383  40.3066503  49.5855906  10.7889422  40.1982311
  49.5406243   9.6196567  41.1587656  43.3367665   6.3378180  36.3403208
  42.4118161   6.2054394  36.5480899  43.5852078   7.1172400  36.8373150
  47.1069071   3.8805062  29.6247340  46.9868696   4.3262113  30.4632820
  46.4121659   4.2290380  29.0660878  40.6976476   5.9811454  37.1746997
  40.8268857   6.2345933  38.0886408  40.0173927   6.5739162  36.8551652
  44.8675963  16.6508704  33.2737471  44.7899993  17.6016529  33.3525952
  44.2637607  16.3054576  33.9312397  47.3593193   3.8236569  45.9298838
  46.5826527   4.3830489  45.9201703  47.9983756   4.3093352  46.4513708
  52.8054137   4.3526535  30.4527674  53.7171993   4.5853922  30.2775371
  52.2963784   4.9363579  29.8902752  45.6139565   6.6322023  45.4916805
  46.3554250   7.1707067  45.2151628  44.9076551   7.2588311  45.6488357
  51.0894905   8.7751163  44.0888966  51.4978261   8.3333574  43.3443599
  50.3672166   8.2003791  44.3423159  47.4425975   3.7123770  41.4622523
  48.2887170   4.1363183  41.6057172  47.3824613   3.0557394  42.1561086
  51.4123720   9.3352354  37.8441255  50.7832582   9.4998068  37.1417323
  51.0249382   9.7493963  38.6152219  55.2912951  10.2706792  35.1985619
  54.6063990  10.6505693  34.6482652  55.3756801  10.8802118  35.9317567
  52.5463883   7.9166751  41.7980963  52.7580778   8.5598510  41.1215344
  52.4993631   7.0829067  41.3302893  46.9651681   9.0726762  35.1091340
  47.4290027   9.3514465  34.3195963  46.7008479   8.1710206  34.9264431
  43.8575762   8.6198243  38.0471104  44.4277120   9.0485512  37.4088588
  44.4483874   8.3380828  38.7455289  45.9020567   5.1949914  31.9180905
  46.6044611   5.6470958  32.3854832  45.5701196   4.5533733  32.5460799
  44.3500929   3.7861671  46.2932115  43.7199590   4.4677952  46.5267512
  44.2437017   3.6744752  45.3485253  39.6445901   3.4533467  37.2198039
  38.8544955   3.7090995  36.7438150  40.1357149   4.2681805  37.3250080
  53.6609711  10.7938706  39.9703320  54.4827155  10.3918893  39.6886002
  53.6572114  10.6906940  40.9219436  41.5960647   3.8178046  34.1781516
  40.7991810   3.9296740  34.6965011  41.3686239   4.1564698  33.3122406
  47.4266314  10.3422749  42.1264030  47.4910747  10.8043157  42.9622202
  46.7177238   9.7120114  42.2546340  37.9283604   3.7063957  39.6513030
  38.1791643   4.5910967  39.9170606  38.4643153   3.5268559  38.8788122
  47.1414332  12.0090857  31.9943011  47.0060007  12.8542392  32.4227859
  47.6824145  12.2110134  31.2308945  40.5943729   9.5266295  32.5670936
  41.1068250  10.3209545  32.7176500  41.2466442   8.8292585  32.5004537
  42.4038614  12.6432051  34.6493689  42.5805242  13.5650016  34.4614673
  43.1995448  12.3290470  35.0788069  41.6890971   4.6896683  44.5255852
  41.5744486   3.7881940  44.8262951  40.8335488   4.9360380  44.1740669
  48.7682808  12.6314423  46.1243353  48.3246663  11.8450802  45.8064257
  49.4300022  12.8193574  45.4587244  43.5269930  14.1610225  40.6504031
  44.0777355  14.0327288  39.8781025  42.6881406  14.4605114  40.2998924
  50.8664047  12.9117223  44.1524754  50.8482522  13.7326104  43.6605023
  51.7883967  12.7871298  44.3774895  47.3237101  10.4261353  44.9948262
  47.8565437   9.6649641  44.7647570  46.7951182  10.1335004  45.7372417
  38.5592646   7.8554949  33.3430506  39.3967868   8.2651957  33.1264214
  38.7370914   6.9154391  33.3130700  50.4557078   5.5230030  29.0314339
  49.9403702   6.2934634  29.2702727  50.1834387   4.8495166  29.6547401
  55.4291352   8.2762384  30.9667513  54.6520795   7.9373544  30.5222675
  56.1082833   8.2815008  30.2922478  50.2443382   3.3957122  30.8574120
  49.9393517   3.7103271  31.7084264  51.1973824   3.4738542  30.9001453
  48.6889813   9.5547345  32.5067074  48.1611175   8.8200105  32.1940312
  48.1877316  10.3322022  32.2607043  53.6682659   7.7496366  37.6234121
  53.0106334   8.4395627  37.7114249  54.4723059   8.1392798  37.9668107
  52.4788118   6.1040738  35.6738062  52.9920000   6.7370730  36.1759772
  53.1289342   5.5041934  35.3081423  43.7478128   2.2471472  28.8869571
  42.9115440   2.5846159  29.2078846  43.6082898   2.1120452  27.9496708
  46.8342414   7.3727555  25.5102047  45.9269475   7.1416809  25.7093196
  47.3313446   6.5765175  25.6976029  48.9568949   3.5790194  37.9196403
  48.0391510   3.8005141  37.7618091  49.3729093   3.6536504  37.0608110
  49.7403997   4.9781610  33.0499083  50.4875816   5.4903007  32.7406205
  50.0095586   4.6565662  33.9103477  48.0130647   7.4740150  30.0326038
  47.1041866   7.1899183  30.1298507  48.0425731   7.8939229  29.1729344
  53.2449914  11.0846740  33.8017205  52.7912242  10.2437650  33.8582396
  52.6143881  11.7208138  34.1391985  51.6882854  12.9223236  34.7367023
  51.9805828  13.4828294  34.0179389  52.1981474  13.2151797  35.4920182
  38.5818817   5.1945664  34.0141240  38.3843217   4.6015025  33.2892306
  38.0265481   4.8897875  34.7317179  46.5615541   5.0868771  36.1335833
  46.6164151   4.1342607  36.0578309  45.7506743   5.2428210  36.6177131
  47.7106735   9.0148894  27.3714116  47.2726165   8.2984753  26.9119753
  48.4517176   9.2425009  26.8099208  44.5007901   3.7045831  33.8926212
  43.6875766   4.0040001  34.2991404  44.9966895   3.3101519  34.6100694
  46.6516479  13.7003588  35.8260476  46.6092658  13.9264434  34.8969008
  47.5679178  13.4666962  35.9746278  50.0982113   4.1687655  42.7241106
  50.4531500   4.3959128  43.5835571  50.7454244   4.5006032  42.1018361
  55.8279850   7.2906091  33.4290435  55.6897748   7.4807687  32.5011624
  55.4716068   8.0525474  33.8858486  43.9921976   1.2764186  39.5087447
  44.6321355   1.1352945  38.8110410  43.1599506   0.9898700  39.1326049
  55.8549229   9.3582618  38.4401706  56.2885736   9.2657907  39.2884760
  56.5680810   9.3340118  37.8021722  44.7682280  10.5766617  35.6222439
  45.5622878  10.0816937  35.4205014  44.0573972  10.0484480  35.2590145
  49.5877124  12.9584712  39.9734807  49.6414146  13.5275648  40.7412523
  48.7191905  13.1286597  39.6088844  41.0765043   4.7209698  31.6982192
  40.1462631   4.6594154  31.9152154  41.1722515   4.1985651  30.9018833
  40.9950592   1.2464511  34.2860434  41.2557409   2.1609844  34.1769594
  41.8167764   0.7788954  34.4357046  42.4675517   2.6602268  41.4559258
  43.1398571   2.4519630  40.8071907  41.6405304   2.4624354  41.0164490
  56.7164779   9.4006319  40.9734592  56.9100669  10.3052129  41.2193867
  56.6165397   8.9413738  41.8073177  51.7779887   9.5513061  46.5475472
  51.6265394   9.3223613  45.6305556  51.7684567  10.5083663  46.5606817
  48.5465224   7.1244974  41.5321739  49.4757284   7.2756134  41.3590706
  48.1256254   7.2128995  40.6770385  47.3453556  11.1495639  39.3020276
  47.2064641  10.7814423  40.1746214  46.5568152  11.6643278  39.1304234
  48.8958771  10.5277241  36.6909114  48.5608603  10.4878011  37.5866764
  48.3962716   9.8621957  36.2179524  42.8703015   5.9344871  42.2161695
  42.7322813   5.2025110  42.8173234  43.7807938   5.8453771  41.9345883
  51.8317962   7.8733276  26.9646174  51.2147133   7.1480104  26.8679226
  51.3634451   8.6342636  26.6213248  45.4985315   5.6464831  41.7045375
  46.2084934   5.0058023  41.6631993  45.4554624   5.8977725  42.6271556
  53.4872094  12.5832184  44.6251954  53.4284640  11.8991404  43.9582537
  53.8891612  13.3251174  44.1732580  44.2114249   2.6330049  43.5241014
  43.6751606   2.1820787  44.1762611  43.6230958   2.7675957  42.7811479
  42.5062793  19.3994098  37.4185673  42.7459391  20.0312622  38.0964692
  41.6631989  19.0482138  37.7051032  43.6216508   2.0918700  26.0867478
  42.7445975   1.9707501  25.7229725  44.0974261   1.3004778  25.8346367
  53.4889501  10.5471768  42.8565934  52.6016280  10.2097690  42.9792333
  54.0588052   9.8154799  43.0934699  35.1418648   6.8795860  36.1808985
  35.8289688   6.5657590  35.5930000  34.9866777   7.7837224  35.9076237
  39.9453371   1.7686056  40.6094009  39.8611559   1.1611726  39.8744419
  39.1236077   2.2595075  40.6103505  47.0190655  15.2073220  39.8227177
  46.9460826  16.0128192  40.3346482  46.5768048  15.4065186  38.9975198
  46.8080434  14.4444990  33.3329999  46.0247956  14.9866670  33.4268223
  47.5073180  14.9618970  33.7324240  57.9706842   5.9579985  37.6182495
  57.9596718   6.8404701  37.2476428  57.1024221   5.6051536  37.4237032
  49.4789338  15.1060054  41.9785336  50.1917310  15.7407519  41.9061237
  48.9879367  15.2023920  41.1625337  51.2006865   9.0111307  33.5502627
  50.2663144   9.1312769  33.3807332  51.3783534   8.1083774  33.2862637
  44.5301252  12.8554498  42.7990906  45.2310711  13.4890981  42.9520301
  44.0596367  13.1969229  42.0386546  52.6555648  11.1972448  31.0838813
  52.9315492  11.0829042  31.9932688  51.7860146  10.7989932  31.0450987
  52.3302538   5.4099105  40.6243457  51.6773988   5.6575013  39.9695910
  52.7082918   4.5963243  40.2905934  49.2909712  15.4458798  34.7271627
  49.4732106  14.6280454  35.1899379  50.1142698  15.6626491  34.2896517
  49.6251877  14.3726984  31.9886676  50.1539644  13.8619438  31.3756838
  49.8880097  14.0569514  32.8532209  48.3790111   6.1518916  47.1109494
  47.7030748   6.0513046  47.7811869  49.2017745   5.9958130  47.5745491
  40.1268970  12.3890853  39.7322009  40.7122407  11.6434541  39.8649913
  39.9293808  12.6994810  40.6158673  42.9807625  15.4242100  34.7484452
  42.3118000  15.9088228  34.2648492  42.8420495  15.6711321  35.6627830
  34.7186625   4.9596453  38.4526452  34.7570724   4.4260044  39.2463570
  34.2126917   4.4331659  37.8337429  47.1212894  17.4585844  41.3467110
  47.6731202  17.6217465  42.1116195  47.4619087  18.0490282  40.6747135
  41.5729659   1.8784126  45.5962029  42.2001698   1.4961203  46.2099553
  40.7157578   1.6598328  45.9617721  51.9723768  12.2847101  47.2015764
  52.5163672  12.8977059  46.7070719  51.3910613  12.8426680  47.7182777
  38.3495202   3.6860555  31.5280384  38.6448643   2.7771234  31.4747437
  37.4483238   3.6648295  31.2061386  50.2581281  15.4067819  38.3330792
  50.1332420  14.6057559  37.8241738  50.9160372  15.9014013  37.8444762
  41.8789449   1.7616552  37.5107932  41.1576035   2.3752519  37.3715406
  42.6682705   2.2974317  37.4324578  52.3216189  13.2076839  39.9610342
  51.3746525  13.0882191  39.8888669  52.6698962  12.3199337  40.0436604
  40.0783044   1.3674653  31.6519709  39.7495750   0.4872032  31.4694815
  40.4322414   1.3122322  32.5396098  49.3262623  13.0029556  36.1614694
  49.1787585  12.0746263  36.3422264  50.1516116  13.0249646  35.6771770
  43.1924867   1.6547623  32.0195187  43.5320939   2.1833544  31.2973795
  43.6396987   1.9928029  32.7953753  52.9296744  13.8258114  37.2479567
  53.8543292  13.6200976  37.1104018  52.7612048  13.5774515  38.1568909
  44.0623358   3.8153106  37.7317556  43.9167939   4.1293409  38.6241838
  43.5848562   4.4338007  37.1788455  52.7192061  14.3443782  32.6041659
  52.8928938  13.7790204  31.8515511  53.2120952  15.1444677  32.4221149
  38.5369020   6.3558451  40.6705217  37.9922489   7.1318259  40.8025492
  39.4148370   6.7029255  40.5124339  58.5731452   7.1080205  34.2231958
  59.0162598   6.3587530  33.8251082  57.6957962   7.0990341  33.8405690
  53.7067233  13.6610546  29.7038557  54.4018138  14.2817239  29.9225871
  54.0490383  12.8105897  29.9790935  39.3235042   5.4828347  43.5635374
  38.5816778   5.6310982  44.1500005  39.0027787   5.7436613  42.7002124
  55.6058656  11.1110252  31.2325888  56.1309980  11.4497524  30.5075208
  55.5181009  10.1757267  31.0489022  47.2678705  15.0244325  43.3615764
  47.5765831  14.7793472  44.2338464  48.0654187  15.2290964  42.8734634
  47.2899317  17.1782235  35.5921141  46.8504307  16.6858614  36.2853998
  48.0407434  16.6355203  35.3513216  39.7691656  13.3693776  35.5945769
  40.5949676  13.0697548  35.2144412  39.4185708  12.6001398  36.0435558
  44.7373189  12.7220244  37.6643442  44.1153198  12.0590949  37.3645670
  45.4078056  12.7481376  36.9817090  37.9700261  11.2880102  36.5534702
  37.1332169  10.8602277  36.3718704  37.9423906  11.4812546  37.4905494
  55.2952562  11.7443155  46.5377086  54.5048106  11.7267294  45.9981585
  55.0585917  12.2831449  47.2926122  55.4150437   8.5935622  43.8509814
  55.4648442   8.4285629  44.7925337  55.3064361   7.7262881  43.4607695
  44.2986696  11.2724167  31.1401903  44.4474816  11.9559632  30.4868576
  45.1053140  11.2529257  31.6551359  52.7054200   4.5766550  45.1669121
  53.6064063   4.4373015  44.8753119  52.7802174   4.7421005  46.1067298
  47.0397005   1.9533404  44.0122307  46.1700315   2.2466970  43.7404896
  47.2756485   2.5373849  44.7329571  56.9168634  11.0132563  44.0951836
  56.6253443  11.3762544  44.9315297  56.3040765  10.2999571  43.9165168
  58.1164317   8.5785443  36.6154406  58.9511208   9.0175247  36.7791966
  58.2523445   8.1024096  35.7962652  55.1655822   6.1365178  42.5631894
  55.6409944   6.3292824  41.7550745  54.2421388   6.1924364  42.3175277
  42.0539329   7.2989345  32.1462972  41.8085371   6.3951675  32.3443182
  42.2235244   7.3006495  31.2042450  41.3234977   3.0317703  29.6449133
  40.6304222   3.1062058  28.9889169  41.0786728   2.2678046  30.1670650
  47.7982102  13.7672298  28.6113650  47.2256069  14.3862485  28.1584122
  48.3714895  14.3171659  29.1453572  51.0179361  14.0509448  29.7422233
  51.9510035  13.9855010  29.9455108  50.9302574  14.8865715  29.2836765
  53.6467378  13.3675318  26.7026180  53.5681010  13.0335182  27.5961938
  54.4677045  13.8597086  26.7017653  56.3445569   6.2337058  39.9102499
  56.3121889   5.2953058  40.0962183  56.9546193   6.3121094  39.1768324
  48.1828900   5.1033111  25.9529703  49.1288005   4.9739319  26.0218121
  47.8043145   4.3647772  26.4299131  48.0667593   9.1550857  47.4130360
  48.9870602   9.3329456  47.6070406  48.0317176   8.2106902  47.2610059
  46.3671817   3.0283087  25.8884588  45.4603273   2.7316200  25.9647302
  46.6447798   2.7312905  25.0218874  37.2849758   4.3489450  36.3383635
  36.9652542   3.4954759  36.0458009  36.7383186   4.5638028  37.0941602
  41.0629665   7.0651891  40.0553141  41.2815675   7.9968999  40.0741175
  41.4755439   6.7059866  40.8407945  45.9357530   2.6385097  49.4455890
  45.8354257   3.5879454  49.3767981  45.7179073   2.3103336  48.5731960
  37.1538018   7.9692362  38.3076756  36.4601489   7.5546315  37.7946711
  37.9011009   8.0112898  37.7110175  45.7988801   6.0682236  48.2620952
  45.3155882   6.8682596  48.4684841  45.8849740   6.0790181  47.3088396
  39.0674760   7.9010616  36.1842771  39.0445448   7.9998303  35.2324654
  39.3775397   8.7475766  36.5059937  41.7262138   9.9586771  40.2989385
  42.6805392   9.9270713  40.2319317  41.5274662   9.4977394  41.1139611
  42.3161520   8.5287887  42.8660183  43.1354409   9.0231965  42.8895020
[truncated: 591,958 more chars]
