# Supplementary material for: Broadening the Scope of Binding Free Energy Calculations Using a Separated Topologies Approach
Source: J Chem Theory Comput. 2023 Jul 24;19(15):5058–76. doi: 10.1021/acs.jctc.3c00282 (PMC10413862; doi:10.1021/acs.jctc.3c00282)
Supplement: Supplementary file 2 — ct3c00282_si_002.zip [file ct3c00282_si_002.zip › SI_paper/ERa/input_aux_restraints/3b/solvated.rst7]

LIG
  5273
  18.2483832  19.6449434  20.4188978  19.4709764  19.7728694  20.4150447
  20.3911937  18.6344408  19.9750474  21.7196512  19.1882722  19.4372033
  22.4883671  20.0622055  20.4601597  23.4960078  20.9755189  19.7657104
  24.3929805  20.4575939  18.8043074  25.3040375  21.3149311  18.1536447
  26.1628216  20.8379923  17.2114450  25.3316225  22.6856888  18.4637179
  24.4239674  23.2113828  19.3918263  23.5132116  22.3622157  20.0428871
  22.6357548  22.9411259  20.9110112  22.1624917  22.1302300  21.9727659
  21.2107709  22.9341707  22.8405170  20.8134629  24.2332790  22.4482901
  19.9710692  24.9926969  23.2703651  19.4897262  24.4522372  24.4726331
  18.6458597  25.1919486  25.2405741  19.8743203  23.1571577  24.8696689
  20.7429377  22.4035386  24.0594554  21.5541255  20.8182570  21.4308773
  20.1401970  21.0774697  20.8486771  20.5707375  17.9749327  20.8244443
  19.8896811  18.0444464  19.2074950  22.3510610  18.3697473  19.0885564
  21.4953283  19.7856190  18.5510261  23.0909492  19.3923968  21.0751924
  24.3754601  19.4064703  18.5558276  26.1899663  19.8946351  17.1766670
  26.0541926  23.3368579  17.9944287  24.4393859  24.2670438  19.6165996
  23.0291354  21.8804833  22.5890202  21.1510669  24.6479417  21.5099733
  19.6943428  25.9941739  22.9719554  18.3498597  24.7366998  26.0132562
  19.5020906  22.7409741  25.7950727  21.0496269  21.4164558  24.3738663
  21.4216892  20.1711099  22.3003888  20.1989178  21.7471789  19.9914121
  19.4984971  21.5580115  21.5878117  12.5289868  15.9999545  39.1968023
  11.8551567  16.3031242  39.8052981  12.9155690  16.8028625  38.8473480
  16.4346754  13.2849801  37.4695470  16.3560385  12.9509664  38.3631228
  17.2556421  13.7771569  37.4686942  14.0050706  10.6017796  37.0905448
  14.7086556  10.8067799  37.7063104  13.2813354  11.1694558  37.3554532
  17.2098200  23.3632881  45.1617501  16.6463065  23.2722818  44.3933788
  17.0950595  22.5432785  45.6419993  22.7897759  27.0303849  40.4731966
  22.1385739  27.6157929  40.0865979  23.5842122  27.5610043  40.5327003
  16.7153386  24.1192986  40.8719100  17.4884262  23.5721973  40.7331976
  17.0678785  24.9837235  41.0833561  19.0519664  20.2785652  38.5037550
  19.3045185  19.7567173  37.7421013  18.1144223  20.1151797  38.6064233
  24.0962947  19.2821430  46.3112293  24.8826036  18.8640853  45.9602710
  24.3601651  20.1867522  46.4793941  24.2673024  24.7194280  41.0100950
  23.6318857  24.7928907  41.7221855  23.9370430  25.3087879  40.3320029
  18.7715953  22.1813758  40.7061925  18.6552211  21.5058661  41.3743009
  18.8818212  21.6946132  39.8894078  21.1147494  21.6423905  44.4108614
  20.7505701  21.1154526  45.1221536  21.9714609  21.2522374  44.2375099
  20.7552981  16.6713805  39.4069963  20.9227383  17.5394041  39.7740434
  20.5650150  16.8341086  38.4831252  20.7342201  19.1271462  40.3916629
  20.6141827  19.5728513  41.2302110  20.0394790  19.4756780  39.8330168
  26.4327268  19.5992935  41.2196963  27.3445124  19.8320322  41.0444661
  25.9236915  20.1829979  40.6572042  20.5924812  24.3193162  45.8760630
  21.0563157  24.5980865  45.0865252  20.3281610  23.4176606  45.6933721
  19.5293698  20.4416314  42.6850195  20.2317741  20.8937358  43.1524121
  19.1974326  19.8000133  43.3130088  20.7687462  27.2557257  42.7612300
  20.6333137  28.1008793  43.1897148  21.3097275  27.4576534  41.9978234
  14.2216860  24.7732695  43.3340225  14.7341380  25.5675945  43.4845790
  14.8739573  24.0758985  43.2673827  24.0830209  20.7696430  39.7983629
  23.5676832  21.5401034  40.0372016  23.8107517  20.0961566  40.4216690
  29.0564483  23.5228784  41.7336802  28.2793926  23.1839944  41.2891964
  29.7355964  23.5281408  41.0591767  23.8716512  18.6423522  41.6243410
  23.5666647  18.9569671  42.4753553  24.8246954  18.7204942  41.6670743
  22.3162944  24.8013745  43.2736364  21.7884305  24.0666505  42.9609602
  21.8150446  25.5788422  43.0276332  17.3751258  17.4937872  39.6538861
  16.5388571  17.8312559  39.9748136  17.2356028  17.3586852  38.7165998
  20.4615544  22.6193955  36.2771337  19.5542606  22.3883209  36.4762486
  20.9586576  21.8231575  36.4645319  23.3683623  31.3291463  39.1968023
  22.6945322  31.6323159  39.8052981  23.7549445  32.1320543  38.8473480
  23.3677127  20.2248010  43.8168373  24.1148946  20.7369407  43.5075495
  23.6368717  19.9032062  44.6772766  21.6403777  22.7206550  40.7995327
  20.7314997  22.4365583  40.8967797  21.6698861  23.1405629  39.9398634
  21.3379865  24.2615294  38.1383406  20.8999295  23.5451153  37.6789043
  22.0790306  24.4891409  37.5768497  14.7038173  19.9676098  42.4651482
  13.7735762  19.9060554  42.6821444  14.7995645  19.4452051  41.6688123
  25.4591093  23.1199676  37.7315463  24.8420263  22.3946504  37.6348516
  24.9907581  23.8809036  37.3882538  17.2489639  17.3385100  36.8536768
  16.3719105  17.2173901  36.4899014  17.7247392  16.5471178  36.6015656
  24.8279995  24.2577707  44.3171917  23.8936274  24.3779169  44.1476621
  25.0056664  23.3550174  44.0531927  18.8066144  15.3988644  40.9857769
  19.5274507  15.7769897  40.4821486  18.1831449  16.1177521  41.0892747
  22.9497267  16.1033793  41.9216101  23.1660882  16.9858431  41.6204929
  22.4691334  15.7120007  41.1921743  17.9259826  26.5190567  41.9071193
  18.0747947  27.2026032  41.2537865  18.7326270  26.4995657  42.4220648
  15.6812459  22.5455745  42.9132262  15.4358501  21.6418075  43.1112472
  15.8508374  22.5472895  41.9711740  14.9508107  18.2784103  40.4118423
  14.2577352  18.3528458  39.7558459  14.7059859  17.5144446  40.9339940
  21.4255232  29.0138698  39.3782940  20.8529199  29.6328885  38.9253412
  21.9988026  29.5638060  39.9122862  24.6452492  29.2975848  40.5091522
  25.5783165  29.2321410  40.7124398  24.5575705  30.1332115  40.0506055
  27.2740508  28.6141718  37.4695470  27.1954140  28.2801582  38.3631228
  28.0950175  29.1063486  37.4686942  21.8102030  20.3499511  36.7198993
  22.7561135  20.2205719  36.7887411  21.4316275  19.6114172  37.1968421
  19.9944948  18.2749487  36.6553878  19.0876403  17.9782600  36.7316591
  20.2720929  17.9779305  35.7888164  18.7643732  15.1336422  36.7965857
  19.6262896  15.4591320  37.0561674  18.9494076  14.3467918  36.2838923
  26.9176369  14.0064949  43.9401080  26.3375038  14.6649753  43.5579132
  26.6512301  13.1842293  43.5288497  25.7001247  16.1665039  42.9957428
  24.8127102  16.4514690  42.7777623  26.1155236  16.0058802  42.1484705
  24.8444460  25.9309714  37.0905448  25.5480310  26.1359716  37.7063104
  24.1207109  26.4986476  37.3554532  25.6742270  21.6819575  43.2107718
  25.6177472  22.1388126  42.3715351  26.2270613  20.9210260  43.0330561
  29.4847076  17.4709307  44.0357838  29.2284011  17.0705942  44.8666046
  28.8599944  18.1853101  43.9107977  26.7531158  26.3692243  39.1403908
  27.5876762  25.9373441  38.9581383  26.5915500  26.1974257  40.0680803
  26.4077050  22.8724356  40.5060248  26.3525854  22.7068628  39.5648692
  25.7823105  23.5800389  40.6622437  19.7173175  12.3732465  40.0845566
  19.7051845  13.3174305  40.2413837  20.6096597  12.1902611  39.7905027
  28.0883393  32.6677018  36.8536768  27.2112859  32.5465818  36.4899014
  28.5641146  31.8763096  36.6015656  29.6037487  30.4628340  36.7965857
  30.4656651  30.7883238  37.0561674  29.7887831  29.6759836  36.2838923
  17.2098201   0.3695003  31.8862807  16.6463067   0.2784940  31.1179095
  17.0950596  -0.4505092  32.3665300  22.7897760   4.0365971  27.1977272
  22.1385740   4.6220052  26.8111286  23.5842123   4.5672166  27.2572310
  16.7153387   1.1255108  27.5964407  17.4884263   0.5784095  27.4577282
  17.0678786   1.9899358  27.8078868  24.2673025   1.7256403  27.7346257
  23.6318858   1.7991030  28.4467161  23.9370432   2.3150002  27.0565336
  18.7715954  -0.8124120  27.4307231  18.6552212  -1.4879216  28.0988316
  18.8818214  -1.2991746  26.6139384  18.4949095   8.9037226  30.7652067
  18.4173124   9.8545051  30.8440548  17.8910738   8.5583099  31.4226994
  25.0396851   1.5880876  35.3355852  24.4105714   1.7526590  34.6331919
  24.6522513   2.0022486  36.1066816  28.9186083   2.5235314  32.6900215
  28.2337121   2.9034216  32.1397249  29.0029932   3.1330641  33.4232163
  20.5924813   1.3255284  32.6005937  21.0563159   1.6042987  31.8110559
  20.3281611   0.4238729  32.4179027  27.2882843   3.0467229  37.4617916
  28.1100286   2.6447416  37.1800598  27.2845245   2.9435463  38.4134032
  20.7687464   4.2619379  29.4857607  20.6333138   5.1070915  29.9142455
  21.3097276   4.4638657  28.7223541  14.2216861   1.7794817  30.0585532
  14.7341382   2.5738068  30.2091097  14.8739574   1.0821108  29.9919134
  16.0311746   4.8960574  32.1408285  16.2078374   5.8178538  31.9529269
  16.8268579   4.5818993  32.5702665  22.3162945   1.8075868  29.9981671
  21.7884307   1.0728627  29.6854908  21.8150448   2.5850544  29.7521639
  23.3683624   8.3353585  25.9213330  22.6945323   8.6385282  26.5298288
  23.7549446   9.1382666  25.5718787  21.6403779  -0.2731327  27.5240634
  20.7314998  -0.5572294  27.6213104  21.6698862   0.1467751  26.6643941
  26.8723046   3.3375262  31.2931801  26.4185373   2.4966172  31.3496992
  26.2417013   3.9736661  31.6306582  25.3155985   5.1751759  32.2281620
  25.6078960   5.7356816  31.5093985  25.8254606   5.4680320  32.9834779
  21.3379866   1.2677417  24.8628712  20.8999296   0.5513276  24.4034350
  22.0790307   1.4953531  24.3013804  20.2789610   5.9532110  33.3175073
  20.2365789   6.1792956  32.3883605  21.1952309   5.7195485  33.4660874
  18.3955411   2.8295139  33.1137035  19.1896010   2.3345459  32.9119610
  17.6847104   2.3013002  32.7504741  23.2150256   5.2113235  37.4649403
  23.2687278   5.7804171  38.2327119  22.3465037   5.3815120  37.1003440
  21.5674839   8.5033258  28.1360409  21.7426595   8.0321301  28.9506032
  20.8807627   9.1299024  28.3641670  22.5231902   2.7805764  34.1823710
  22.1881735   2.7406534  35.0781360  22.0235848   2.1150480  33.7094121
  16.1335924  11.6522620  34.9100269  16.3732523  12.2841145  35.5879288
  15.2905121  11.3010660  35.1965629  20.6463786   7.4601743  37.3141773
  20.5733958   8.2656714  37.8261078  20.2041179   7.6593709  36.4889795
  20.4353566   6.6973513  30.8244595  19.6521088   7.2395193  30.9182819
  21.1346311   7.2147493  31.2238836  23.1062470   7.3588577  39.4699932
  23.8190442   7.9936042  39.3975833  22.6152498   7.4552443  38.6539934
  26.2828779   3.4500970  28.5753410  26.5588623   3.3357565  29.4847284
  25.4133278   3.0518455  28.5365583  22.9182843   7.6987321  32.2186223
  23.1005238   6.8808977  32.6813976  23.7415829   7.9155013  31.7811113
  23.2525009   6.6255506  29.4801272  23.7812775   6.1147961  28.8671434
  23.5153228   6.3098036  30.3446805  16.6080757   7.6770623  32.2399048
  15.9391132   8.1616750  31.7563088  16.4693626   7.9239843  33.1542426
  20.7486025   9.7114366  38.8381706  21.3004333   9.8745988  39.6030791
  21.0892219  10.3018804  38.1661731  23.8854413   7.6596342  35.8245388
  23.7605552   6.8586082  35.3156334  24.5433504   8.1542535  35.3359358
  25.9489321   5.4605362  37.4524938  25.0019656   5.3410713  37.3803265
  26.2972094   4.5727860  37.5351200  22.9535754   5.2558078  33.6529291
  22.8060717   4.3274786  33.8336861  23.7789248   5.2778169  33.1686366
  26.5569876   6.0786637  34.7394163  27.4816424   5.8729498  34.6018615
  26.3885179   5.8303038  35.6483505  26.3465192   6.5972304  30.0956255
  26.5202070   6.0318727  29.3430107  26.8394083   7.3973199  29.9135745
  27.3340365   5.9139069  27.1953153  28.0291269   6.5345761  27.4140468
  27.6763515   5.0634420  27.4705531  29.2331788   3.3638774  28.7240484
  29.7583112   3.7026047  27.9989804  29.1454140   2.4285790  28.5403619
  20.9172449   9.4310758  33.0835737  20.4777439   8.9387136  33.7768594
  21.6680566   8.8883725  32.8427812  13.3964788   5.6222298  33.0860365
  14.2222808   5.3226070  32.7059009  13.0458840   4.8529921  33.5350154
  18.3646321   4.9748767  35.1558039  17.7426330   4.3119472  34.8560267
  19.0351188   5.0009899  34.4731687  17.9259828   3.5252690  28.6316499
  18.0747948   4.2088154  27.9783172  18.7326271   3.5057780  29.1465955
  15.6812461  -0.4482132  29.6377568  15.4358503  -1.3519802  29.8357778
  15.8508375  -0.4464982  28.6957046  21.4255233   6.0200820  26.1028247
  20.8529200   6.6391008  25.6498719  21.9988027   6.5700182  26.6368169
  24.6452493   6.3037971  27.2336829  25.5783166   6.2383532  27.4369705
  24.5575706   7.1394237  26.7751362  27.2740510   5.6203841  24.1940777
  27.1954141   5.2863704  25.0876534  28.0950176   6.1125609  24.1932249
  13.7085498   7.7534913  34.8074180  13.5739966   6.9935314  34.2412178
  13.2917561   8.4775813  34.3402968  24.8444461   2.9371836  23.8150755
  25.5480312   3.1421839  24.4308410  24.1207110   3.5048598  24.0799838
  16.8654624   8.6504230  35.0192622  16.7487008   9.5949662  34.9171312
  16.0447071   8.3477791  35.4078421  26.7531159   3.3754365  25.8649215
  27.5876763   2.9435564  25.6826690  26.5915502   3.2036379  26.7926109
  19.6462740   8.0563478  34.8958629  18.6958371   8.0565340  34.7823002
  19.9495227   7.3096213  34.3794664  35.3815434  13.8924017  35.9604392
  36.0193844  13.7730764  35.2567732  35.2636277  14.8404861  36.0192344
  32.1905140  13.8451445  35.8965916  31.8523652  13.7292509  35.0086451
  33.0594908  13.4442610  35.8766923  28.0491956  15.6986921  31.8862807
  27.4856821  15.6076858  31.1179095  27.9344351  14.8786826  32.3665300
  25.5956388  17.1938113  34.7247028  26.3877680  16.8528937  34.3093327
  25.8353038  17.3033088  35.6449181  33.6291515  19.3657889  27.1977272
  32.9779494  19.9511969  26.8111286  34.4235877  19.8964084  27.2572310
  27.5547142  16.4547026  27.5964407  28.3278018  15.9076013  27.4577282
  27.9072541  17.3191275  27.8078868  29.3932184  17.7823408  40.8031306
  29.1022050  18.6869039  40.6877972  30.0289169  17.8239936  41.5175375
  30.3188391  15.1600257  37.3932666  30.9151963  14.9356279  36.6789628
  30.3763363  14.4185002  37.9958113  29.8913420  12.6139692  25.2282856
  30.1438940  12.0921213  24.4666319  28.9537979  12.4505838  25.3309540
  34.9356702  11.6175470  33.0357600  35.7219792  11.1994894  32.6848017
  35.1995407  12.5221563  33.2039248  35.1066780  17.0548321  27.7346257
  34.4712613  17.1282947  28.4467161  34.7764186  17.6441920  27.0565336
  29.6109708  14.5167798  27.4307231  29.4945966  13.8412701  28.0988316
  29.7211968  14.0300172  26.6139384  31.9541249  13.9777945  31.1353921
  31.5899456  13.4508566  31.8466842  32.8108365  13.5876414  30.9620406
  31.5946736   9.0067845  26.1315269  31.7621139   9.8748081  26.4985740
  31.4043905   9.1695127  25.2076558  34.3522069  17.4684824  37.7981100
  34.0522793  18.3709863  37.6896907  34.0073129  17.2017007  38.6502252
  27.8034551  13.9198621  33.8317804  26.8785047  13.7874835  34.0395496
  28.0518964  14.6992840  34.3287746  31.5735957  11.4625502  27.1161936
  31.4535582  11.9082553  27.9547416  30.8788546  11.8110820  26.5575474
  25.1643362  13.5631894  34.6661593  25.2935743  13.8166373  35.5801005
  24.4840813  14.1559602  34.3466248  29.3342849  24.2329144  30.7652067
  29.2566879  25.1836969  30.8440548  28.7304493  23.8875017  31.4226994
  37.2721023  11.9346976  27.9442270  38.1838879  12.1674362  27.7689968
  36.7630670  12.5184020  27.3817349  30.0806451  14.2142463  42.9831401
  30.8221136  14.7527507  42.7066225  29.3743437  14.8408752  43.1402953
  31.9092861  11.2944210  38.9537120  32.7554056  11.7183624  39.0971769
  31.8491499  10.6377834  39.6475683  35.8790606  16.9172794  35.3355852
  35.2499468  17.0818508  34.6331919  35.4916268  17.3314404  36.1066816
  39.7579837  17.8527232  32.6900215  39.0730876  18.2326133  32.1397249
  39.8423687  18.4622558  33.4232163  37.0130769  15.4987191  39.2895559
  37.2247664  16.1418951  38.6129940  36.9660517  14.6649507  38.8217489
  34.6156998   8.1105011  36.1932131  33.7541477   8.4086265  36.4848869
  34.6419433   8.3275410  35.2613164  31.4318567  16.6547202  32.6005937
  31.8956913  16.9334905  31.8110559  31.1675366  15.7530647  32.4179027
  28.3242649  16.2018684  35.5385700  28.8944006  16.6305952  34.9003184
  28.9150760  15.9201268  36.2369886  30.3687454  12.7770354  29.4095502
  31.0711497  13.2291398  29.8769428  30.0368082  12.1354173  30.0375395
  28.8167815  11.3682111  43.7846711  28.1866476  12.0498392  44.0182108
  28.7103903  11.2565193  42.8399849  24.1112787  11.0353907  34.7112635
  23.3211841  11.2911436  34.2352746  24.6024035  11.8502245  34.8164676
  38.1276597  18.3759146  37.4617916  38.9494041  17.9739334  37.1800598
  38.1239000  18.2727380  38.4134032  26.0627533  11.3998486  31.6696112
  25.2658696  11.5117181  32.1879608  25.8353125  11.7385139  30.8037003
  31.8933200  17.9243190  39.6178627  31.9577633  18.3863597  40.4536799
  31.1844124  17.2940554  39.7460937  22.3950490  11.2884398  37.1427626
  22.6458529  12.1731407  37.4085202  22.9310039  11.1088999  36.3702718
  31.6081218  19.5911297  29.4857607  31.4726893  20.4362833  29.9142455
  32.1491031  19.7930575  28.7223541  25.0610616  17.1086735  30.0585532
  25.5735136  17.9029985  30.2091097  25.7133328  16.4113026  29.9919134
  26.8705500  20.2252491  32.1408285  27.0472129  21.1470456  31.9529269
  27.6662334  19.9110911  32.5702665  26.1557857  12.2717123  42.0170448
  26.0411372  11.3702380  42.3177547  25.3002375  12.5180820  41.6655265
  27.9936816  21.7430665  38.1418628  28.5444241  21.6147729  37.3695622
  27.1548292  22.0425554  37.7913520  35.3330933  20.4937663  41.6439350
  35.3149408  21.3146545  41.1519620  36.2550853  20.3691739  41.8689492
  31.7903987  18.0081793  42.4862859  32.3232324  17.2470081  42.2562167
  31.2618068  17.7155445  43.2287013  23.0259532  15.4375389  30.8345103
  23.8634754  15.8472398  30.6178810  23.2037800  14.4974832  30.8045296
  34.9223964  13.1050470  26.5228936  34.4070588  13.8755075  26.7617323
  34.6501273  12.4315606  27.1461997  32.5071075   7.9500171  31.5814174
  31.6512672   7.5607021  31.4019813  32.9198027   8.0292132  30.7213959
  34.0370222   5.4846514  35.9805734  33.5335018   5.4476649  35.1673539
  34.3300829   6.3939257  36.0402390  30.2813108   5.5685244  34.9871915
  31.1466105   5.3728052  34.6277805  30.3490617   5.3395596  35.9141272
  39.8958239  15.8582825  28.4582109  39.1187681  15.5193984  28.0137271
  40.5749720  15.8635448  27.7837074  34.7110268  10.9777562  28.3488717
  34.4060403  11.2923711  29.1998860  35.6640710  11.0558982  28.3916050
  33.1556699  17.1367785  29.9981671  32.6278061  16.4020545  29.6854908
  32.6544202  17.9142462  29.7521639  38.1349545  15.3316806  35.1148717
  37.4773220  16.0216067  35.2028846  38.9389945  15.7213238  35.4582703
  27.8875427   7.7987452  32.3588282  28.4619179   7.5762633  31.6261475
  28.4746410   7.8676146  33.1116884  36.9455004  13.6861179  33.1652659
  37.4586886  14.3191170  33.6674369  37.5956228  13.0862374  32.7996019
  28.2145014   9.8291913  26.3784168  27.3782326  10.1666599  26.6993442
  28.0749784   9.6940893  25.4411304  30.1898095   4.6728701  31.0863352
  29.5362507   4.3577718  30.4619966  30.1478569   4.0504441  31.8123175
  31.3009300  14.9547996  23.0016644  30.3936361  14.7237249  23.2007793
  31.7980332  14.1585615  23.1890625  34.2077379  23.6645503  25.9213330
  33.5339077  23.9677200  26.5298288  34.5943200  24.4674583  25.5718787
  33.4235835  11.1610634  35.4110999  32.5058397  11.3825581  35.2532687
  33.8395979  11.2356945  34.5522707  34.2070883  12.5602050  30.5413680
  34.9542702  13.0723447  30.2320802  34.4762472  12.2386103  31.4018073
  32.4797533  15.0560591  27.5240634  31.5708752  14.7719623  27.6213104
  32.5092617  15.4759669  26.6643941  37.7116800  18.6667180  31.2931801
  37.2579128  17.8258090  31.3496992  37.0810767  19.3028578  31.6306582
  36.6549720   9.5959166  32.5232469  35.9172477   9.0836552  32.8542711
  36.9076494   9.1559548  31.7115746  36.1549740  20.5043677  32.2281620
  36.4472714  21.0648734  31.5093985  36.6648360  20.7972238  32.9834779
  23.0485703  12.7766105  31.5055836  22.8510103  12.1835465  30.7806903
  22.4932367  12.4718315  32.2231775  31.0282427  12.6689211  33.6250429
  31.0831037  11.7163048  33.5492906  30.2173629  12.8248650  34.1091728
  32.1773621  16.5969334  24.8628712  31.7393051  15.8805193  24.4034350
  32.9184062  16.8245449  24.3013804  28.9674787  11.2866271  31.3840808
  28.1542653  11.5860441  31.7906000  29.4633781  10.8921960  32.1015290
  31.1183365  21.2824028  33.3175073  31.0759544  21.5084874  32.3883605
  32.0346064  21.0487402  33.4660874  40.2946736  14.8726531  30.9205031
  40.1564634  15.0628127  29.9926220  39.9382954  15.6345914  31.3773082
  28.4588862   8.8584626  37.0002043  29.0988241   8.7173386  36.3025006
  27.6266392   8.5719140  36.6240645  40.3216115  16.9403058  35.9316303
  40.7552622  16.8478347  36.7799357  41.0347696  16.9160559  35.2936319
  29.2349166  18.1587057  33.1137035  30.0289764  17.6637377  32.9119610
  28.5240858  17.6304920  32.7504741  34.0544010  20.5405152  37.4649403
  34.1081032  21.1096089  38.2327119  33.1858792  20.7107037  37.1003440
  25.5431929  12.3030139  29.1896788  24.6129517  12.2414594  29.4066750
  25.6389401  11.7806091  28.3933429  25.4617478   8.8284951  31.7775030
  25.7224296   9.7430285  31.6684190  26.2834651   8.3609394  31.9271643
  26.9342404  10.2422709  38.9473854  27.6065457  10.0340071  38.2986503
  26.1072190  10.0444795  38.5079087  33.0132110  14.7065414  39.0236335
  33.9424170  14.8576574  38.8505302  32.5923140  14.7949435  38.1684981
  31.8120442  18.7316079  36.7934873  31.6731527  18.3634863  37.6660811
  31.0235038  19.2463718  36.6218830  32.4068594  23.8325175  28.1360409
  32.5820349  23.3613219  28.9506032  31.7201382  24.4590942  28.3641670
  33.3625657  18.1097682  34.1823710  33.0275489  18.0698452  35.0781360
  32.8629603  17.4442397  33.7094121  27.3369901  13.5165312  39.7076292
  27.1989699  12.7845550  40.3087831  28.2474824  13.4274212  39.4260479
  36.2984848  15.4553716  24.4560770  35.6814019  14.7300544  24.3593823
  35.8301337  16.2163076  24.1127844  29.9652201  13.2285271  39.1959971
  30.6751820  12.5878463  39.1546590  29.9221510  13.4798166  40.1186152
  28.6781135  10.2150489  41.0155611  28.1418492   9.7641227  41.6677207
  28.0897844  10.3496398  40.2726075  26.9729679  26.9814538  34.9100269
  27.2126277  27.6133062  35.5879288  26.1298875  26.6302578  35.1965629
  28.0883394   9.6739140  23.5782074  27.2112861   9.5527941  23.2144321
  28.5641147   8.8825219  23.3260963  19.6085535  14.4616300  33.6723581
  20.2956574  14.1478030  33.0844597  19.4533663  15.3657665  33.3990833
  24.4120257   9.3506496  38.1008605  24.3278445   8.7432166  37.3659015
  23.5902963   9.8415515  38.1018101  31.4857541  22.7893661  37.3141773
  31.4127712  23.5948632  37.8261078  31.0434934  22.9885626  36.4889795
  31.2747320  22.0265431  30.8244595  30.4914842  22.5687111  30.9182819
  31.9740066  22.5439410  31.2238836  34.5843971   7.8360060  33.4678800
  35.0812670   7.0830022  33.1479870  33.8130952   7.8724377  32.9022010
  33.9456224  22.6880495  39.4699932  34.6584197  23.3227959  39.3975833
  33.4546253  22.7844361  38.6539934  35.6673751  16.5931747  31.0417224
  34.7330030  16.7133210  30.8721928  35.8450420  15.6904214  30.7777233
  31.1678939   9.9777443  33.1950485  30.7976727   9.4248483  33.8831390
  31.6638032   9.3735576  32.6425485  39.0546303  12.4349067  31.5767258
  39.5206755  13.2677058  31.5027560  39.5053803  11.9694048  32.2812516
  28.9968138  20.4374938  40.2905503  29.6977597  21.0711421  40.4434897
  28.5263253  20.7789670  39.5301142  37.1222534  18.7792888  28.5753410
  37.3982378  18.6649482  29.4847284  36.2527032  18.3810373  28.5365583
  33.7576598  23.0279239  32.2186223  33.9398992  22.2100895  32.6813976
  34.5809584  23.2446931  31.7811113  34.0918763  21.9547424  29.4801272
  34.6206530  21.4439878  28.8671434  34.3546983  21.6389954  30.3446805
  24.5935856  19.9711293  37.2236605  25.1789293  19.2254981  37.3564510
  24.3960694  20.2815250  38.1073269  27.4474511  23.0062540  32.2399048
  26.7784886  23.4908668  31.7563088  27.3087381  23.2531761  33.1542426
  19.1853511  12.5416893  35.9441049  19.2237610  12.0080484  36.7378167
  18.6793803  12.0152099  35.3252026  31.5879780  25.0406284  38.8381706
  32.1398088  25.2037905  39.6030791  31.9285973  25.6310722  38.1661731
  26.5644273   7.3881434  39.4403591  26.6285599   8.2496265  39.0280989
  26.5011393   6.7755435  38.7075949  22.8162088  11.2680995  29.0194980
  23.1115529  10.3591674  28.9662034  21.9150124  11.2468735  28.6975982
  34.7248167  22.9888260  35.8245388  34.5999306  22.1877999  35.3156334
  35.3827258  23.4834453  35.3359358  26.3456335   9.3436992  35.0022529
  25.6242921   9.9572960  34.8630002  27.1349591   9.8794757  34.9239174
  36.7883075  20.7897280  37.4524938  35.8413411  20.6702631  37.3803265
  37.1365849  19.9019778  37.5351200  24.5449930   8.9495093  29.1434305
  24.2162636   8.0692472  28.9609411  24.8989301   8.8942762  30.0310694
  33.7929509  20.5849996  33.6529291  33.6454471  19.6566703  33.8336861
  34.6183002  20.6070087  33.1686366  27.6591753   9.2368063  29.5109783
  27.9987825   9.7653984  28.7888391  28.1063873   9.5748469  30.2868349
  37.3963631  21.4078555  34.7394163  38.3210178  21.2021416  34.6018615
  37.2278934  21.1594956  35.6483505  30.3535194   7.6205114  38.9612851
  30.0132014   6.8212927  39.3633531  29.6474200   7.9206824  38.3889684
  31.0051666   4.7054426  37.4140174  31.8277735   4.2314904  37.2919064
  31.2489729   5.4844910  37.9138860  29.6459900   7.7342684  27.7103076
  30.3668263   8.1123937  27.2066792  29.0225204   8.4531561  27.8138054
  33.7891023   8.4387833  28.6461408  34.0054637   9.3212471  28.3450236
  33.3085090   8.0474047  27.9167050  28.5290244  11.3973547  35.2232152
  28.3834825  11.7113850  36.1156434  28.0515448  12.0158447  34.6703051
  30.3886627   8.3876095  35.2713042  30.3748196   7.4917188  34.9345340
  31.1059055   8.3946758  35.9051328  32.2412758   8.8213435  37.3166169
  31.9830536   9.7430506  37.3150500  31.7097798   8.4243869  38.0066634
  37.1858947  21.9264222  30.0956255  37.3595824  21.3610644  29.3430107
  37.6787838  22.7265117  29.9135745  23.0035907  13.9378891  38.1619814
  22.4589375  14.7138699  38.2940088  23.8815256  14.2849696  38.0038935
  29.7923523   7.2690475  30.5400612  29.9139434   6.3407121  30.7391500
  29.5025566   7.2829161  29.6278928  32.6614714   4.9545385  33.6767332
  32.6836410   5.0184718  32.7219312  33.0782773   4.1149894  33.8707838
  38.1734119  21.2430986  27.1953153  38.8685024  21.8637679  27.4140468
  38.5157269  20.3926338  27.4705531  23.7901928  13.0648787  41.0549971
  23.0483664  13.2131423  41.6414601  23.4694673  13.3257053  40.1916720
  40.0725542  18.6930692  28.7240484  40.5976866  19.0317965  27.9989804
  39.9847895  17.7577707  28.5403619  31.7345591  22.6064766  40.8530361
  32.0432717  22.3613912  41.7253060  32.5321073  22.8111404  40.3649231
  31.7566203  24.7602675  33.0835737  31.3171193  24.2679054  33.7768594
  32.5074320  24.2175643  32.8427812  24.2358542  20.9514216  33.0860365
  25.0616562  20.6517988  32.7059009  23.8852594  20.1821839  33.5350154
  29.2040075  20.3040684  35.1558039  28.5820085  19.6411389  34.8560267
  29.8744942  20.3301816  34.4731687  22.4367147  18.8700543  34.0449299
  21.5999055  18.4422717  33.8633300  22.4090793  19.0632986  34.9820090
  28.7653582  18.8544608  28.6316499  28.9141703  19.5380072  27.9783172
  29.5720026  18.8349698  29.1465955  26.5206215  14.8809785  29.6377568
  26.2752257  13.9772115  29.8357778  26.6902130  14.8826936  28.6957046
  25.7901863  10.6138143  27.1363730  25.0971108  10.6882498  26.4803766
  25.5453615   9.8498486  27.6585247  32.2648988  21.3492738  26.1028247
  31.6922955  21.9682925  25.6498719  32.8381781  21.8992100  26.6368169
  35.4846247  21.6329888  27.2336829  36.4176921  21.5675450  27.4369705
  35.3969460  22.4686155  26.7751362  38.1134264  20.9495759  24.1940777
  38.0347896  20.6155622  25.0876534  38.9343931  21.4417526  24.1932249
  32.6495786  12.6853551  23.4444299  33.5954891  12.5559759  23.5132717
  32.2710031  11.9468213  23.9213727  30.8338703  10.6103527  23.3799184
  29.9270159  10.3136640  23.4561898  31.1114684  10.3133345  22.5133471
  21.7516644  11.9309891  33.8298231  21.4319428  11.0775199  33.5372605
  21.2050072  12.1458469  34.5856198  25.5296551  14.6472332  37.5467737
  25.7482561  15.5789439  37.5655771  25.9422325  14.2880306  38.3322541
  32.4500769   5.1540417  29.5343426  31.6401497   4.8087502  29.9098672
  33.1385186   4.8447961  30.1231037  29.6037488   7.4690462  23.5211164
  30.4656652   7.7945361  23.7806981  29.7887832   6.6821958  23.0084229
  21.6204904  15.5512802  35.7991352  20.9268375  15.1366755  35.2861307
  22.3677895  15.5933339  35.2024771  37.7570124   6.3418989  30.6646387
  37.1768793   7.0003793  30.2824439  37.4906057   5.5196334  30.2533804
  36.2073691   5.7424047  32.8667707  36.7073469   5.8540581  32.0582026
  36.8509299   5.4385099  33.5068515  23.5341646  15.4831056  33.6757367
  23.5112334  15.5818743  32.7239250  23.8442283  16.3296207  33.9974533
  26.1929024  17.5407211  37.7903982  27.1472278  17.5091153  37.7233913
  25.9941548  17.0797835  38.6054208  26.7828406  16.1108327  40.3574779
  27.6021295  16.6052406  40.3809617  27.0565214  15.1940295  40.3292347
  36.5395002   8.5019079  29.7202735  35.6520857   8.7868730  29.5022930
  36.9548992   8.3412843  28.8730012  24.5479253  23.0826830  34.8074180
  24.4133721  22.3227231  34.2412178  24.1311315  23.8067730  34.3402968
  35.6838216  18.2663754  23.8150755  36.3874066  18.4713756  24.4308410
  34.9600865  18.8340516  24.0799838  36.5136026  14.0173615  29.9353025
  36.4571228  14.4742167  29.0960657  37.0664369  13.2564300  29.7575868
  40.3240832   9.8063347  30.7603145  40.0677766   9.4059983  31.5911352
  39.6993700  10.5207141  30.6353284  27.7048379  23.9796147  35.0192622
  27.5880763  24.9241580  34.9171312  26.8840825  23.6769709  35.4078421
  37.5924913  18.7046283  25.8649215  38.4270517  18.2727482  25.6826690
  37.4309256  18.5328297  26.7926109  37.2470806  15.2078396  27.2305554
  37.1919609  15.0422668  26.2893998  36.6216861  15.9154429  27.3867744
  30.5566931   4.7086505  26.8090873  30.5445601   5.6528345  26.9659143
  31.4490353   4.5256651  26.5150334  28.7302893  24.6324409  38.2348551
  29.6330140  24.6648020  38.5515046  28.5040263  23.7024860  38.2494886
  30.4856495  23.3855396  34.8958629  29.5352126  23.3857257  34.7823002
  30.7888981  22.6388130  34.3794664  38.8885710  31.0278839  31.8862807
  38.3250576  30.9368776  31.1179095  38.7738105  30.2078743  32.3665300
  38.3940896  31.7838944  27.5964407  39.1671772  31.2367931  27.4577282
  38.7466295  32.6483193  27.8078868  40.7307174  27.9431610  25.2282856
  40.9832695  27.4213131  24.4666319  39.7931733  27.7797755  25.3309540
  40.4503463  29.8459716  27.4307231  40.3339721  29.1704619  28.0988316
  40.5605723  29.3592090  26.6139384  42.4340491  24.3359763  26.1315269
  42.6014893  25.2039999  26.4985740  42.2437660  24.4987044  25.2076558
  38.6428305  29.2490538  33.8317804  37.7178802  29.1166752  34.0395496
  38.8912719  30.0284758  34.3287746  42.4129712  26.7917420  27.1161936
  42.2929337  27.2374471  27.9547416  41.7182300  27.1402738  26.5575474
  36.0037116  28.8923812  34.6661593  36.1329498  29.1458291  35.5801005
  35.3234568  29.4851520  34.3466248  41.2081208  28.1062272  29.4095502
  41.9105251  28.5583316  29.8769428  40.8761837  27.4646091  30.0375395
  34.9506542  26.3645825  34.7112635  34.1605596  26.6203353  34.2352746
  35.4417789  27.1794163  34.8164676  36.9021287  26.7290404  31.6696112
  36.1052451  26.8409098  32.1879608  36.6746880  27.0677056  30.8037003
  33.2344245  26.6176315  37.1427626  33.4852283  27.5023325  37.4085202
  33.7703793  26.4380917  36.3702718  35.9004370  32.4378653  30.0585532
  36.4128891  33.2321903  30.2091097  36.5527083  31.7404943  29.9919134
  33.8653287  30.7667307  30.8345103  34.7028509  31.1764315  30.6178810
  34.0431555  29.8266749  30.8045296  41.1206862  20.8977161  34.9871915
  41.9859859  20.7019970  34.6277805  41.1884371  20.6687513  35.9141272
  38.7269182  23.1279369  32.3588282  39.3012933  22.9054551  31.6261475
  39.3140164  23.1968064  33.1116884  39.0538769  25.1583830  26.3784168
  38.2176081  25.4958517  26.6993442  38.9143538  25.0232810  25.4411304
  41.0291849  20.0020618  31.0863352  40.3756262  19.6869635  30.4619966
  40.9872323  19.3796359  31.8123175  42.1403054  30.2839913  23.0016644
  41.2330116  30.0529167  23.2007793  42.6374086  29.4877533  23.1890625
  33.8879458  28.1058022  31.5055836  33.6903858  27.5127383  30.7806903
  33.3326122  27.8010233  32.2231775  41.8676182  27.9981129  33.6250429
  41.9224791  27.0454965  33.5492906  41.0567384  28.1540568  34.1091728
  39.8068542  26.6158189  31.3840808  38.9936407  26.9152359  31.7906000
  40.3027536  26.2213877  32.1015290  39.2982616  24.1876544  37.0002043
  39.9381996  24.0465303  36.3025006  38.4660147  23.9011058  36.6240645
  36.3825684  27.6322056  29.1896788  35.4523272  27.5706512  29.4066750
  36.4783156  27.1098009  28.3933429  36.3011233  24.1576869  31.7775030
  36.5618050  25.0722202  31.6684190  37.1228405  23.6901312  31.9271643
  38.9277149  25.0031058  23.5782074  38.0506615  24.8819859  23.2144321
  39.4034902  24.2117136  23.3260963  30.4479289  29.7908218  33.6723581
  31.1350329  29.4769948  33.0844597  30.2927418  30.6949582  33.3990833
  35.2514011  24.6798414  38.1008605  35.1672200  24.0724084  37.3659015
  34.4296718  25.1707432  38.1018101  42.0072694  25.3069361  33.1950485
  41.6370481  24.7540401  33.8831390  42.5031786  24.7027494  32.6425485
  30.0247265  27.8708811  35.9441049  30.0631365  27.3372402  36.7378167
  29.5187558  27.3444016  35.3252026  37.4038027  22.7173351  39.4403591
  37.4679354  23.5788182  39.0280989  37.3405148  22.1047353  38.7075949
  33.6555843  26.5972913  29.0194980  33.9509284  25.6883592  28.9662034
  32.7543878  26.5760653  28.6975982  37.1850090  24.6728910  35.0022529
  36.4636675  25.2864877  34.8630002  37.9743345  25.2086675  34.9239174
  35.3843684  24.2787011  29.1434305  35.0556390  23.3984390  28.9609411
  35.7383055  24.2234679  30.0310694  38.4985507  24.5659981  29.5109783
  38.8381580  25.0945902  28.7888391  38.9457628  24.9040387  30.2868349
  41.8445420  20.0346344  37.4140174  42.6671489  19.5606822  37.2919064
  42.0883484  20.8136827  37.9138860  40.4853655  23.0634602  27.7103076
  41.2062017  23.4415855  27.2066792  39.8618959  23.7823479  27.8138054
  39.3683999  26.7265464  35.2232152  39.2228580  27.0405767  36.1156434
  38.8909203  27.3450365  34.6703051  41.2280382  23.7168012  35.2713042
  41.2141951  22.8209106  34.9345340  41.9452810  23.7238676  35.9051328
  40.6317278  22.5982393  30.5400612  40.7533189  21.6699039  30.7391500
  40.3419320  22.6121079  29.6278928  35.0752297  36.2806134  33.0860365
  35.9010316  35.9809906  32.7059009  34.7246349  35.5113756  33.5350154
  33.2760902  34.1992460  34.0449299  32.4392810  33.7714635  33.8633300
  33.2484547  34.3924904  34.9820090  39.6047337  34.1836525  28.6316499
  39.7535457  34.8671990  27.9783172  40.4113780  34.1641615  29.1465955
  37.3599970  30.2101703  29.6377568  37.1146012  29.3064033  29.8357778
  37.5295884  30.2118853  28.6957046  36.6295617  25.9430061  27.1363730
  35.9364862  26.0174416  26.4803766  36.3847369  25.1790404  27.6585247
  41.6732458  25.9395445  23.3799184  40.7663913  25.6428558  23.4561898
  41.9508439  25.6425263  22.5133471  32.5910398  27.2601808  33.8298231
  32.2713183  26.4067117  33.5372605  32.0443826  27.4750386  34.5856198
  40.4431242  22.7982380  23.5211164  41.3050406  23.1237278  23.7806981
  40.6281587  22.0113876  23.0084229  32.4598658  30.8804720  35.7991352
  31.7662130  30.4658673  35.2861307  33.2071649  30.9225256  35.2024771
  34.3735401  30.8122974  33.6757367  34.3506089  30.9110661  32.7239250
  34.6836037  31.6588124  33.9974533  41.3960685  20.0378423  26.8090873
  41.3839355  20.9820263  26.9659143  42.2884107  19.8548569  26.5150334
  26.9729680   3.9876661  21.6345576  27.2126278   4.6195185  22.3124594
  26.1298877   3.6364701  21.9210935  38.8885712   8.0340961  18.6108114
  38.3250577   7.9430898  17.8424402  38.7738107   7.2140866  19.0910606
  36.4350144   9.5292153  21.4492334  37.2271436   9.1882978  21.0338634
  36.6746794   9.6387128  22.3694488  38.3940898   8.7901066  14.3209713
  39.1671774   8.2430053  14.1822589  38.7466296   9.6545316  14.5324175
  40.2325940  10.1177449  27.5276613  39.9415806  11.0223079  27.4123279
  40.8682924  10.1593976  28.2420682  41.1582147   7.4954297  24.1177972
  41.7545719   7.2710319  23.4034935  41.2157118   6.7539043  24.7203420
  40.4503464   6.8521838  14.1552538  40.3339722   6.1766742  14.8233622
  40.5605724   6.3654212  13.3384691  38.6428307   6.2552661  20.5563111
  37.7178803   6.1228875  20.7640802  38.8912720   7.0346880  21.0533053
  36.0037118   5.8985934  21.3906900  36.1329499   6.1520413  22.3046311
  35.3234569   6.4913642  21.0711555  40.1736605  16.5683184  17.4897374
  40.0960635  17.5191009  17.5685854  39.5698249  16.2229057  18.1472300
  40.9200207   6.5496503  29.7076708  41.6614891   7.0881547  29.4311531
  40.2137193   7.1762792  29.8648260  39.1636404   8.5372724  22.2631007
  39.7337761   8.9659992  21.6248491  39.7544516   8.2555309  22.9615192
  35.9004371   9.4440775  16.7830839  36.4128892  10.2384026  16.9336403
  36.5527084   8.7467066  16.7164440  37.7099256  12.5606532  18.8653592
  37.8865884  13.4824496  18.6774576  38.5056090  12.2464951  19.2947972
  38.8330571  14.0784705  24.8663934  39.3837997  13.9501769  24.0940928
  37.9942047  14.3779594  24.5158827  33.8653288   7.7729430  17.5590409
  34.7028510   8.1826438  17.3424117  34.0431556   6.8328872  17.5290603
  33.8879459   5.1120145  18.2301143  33.6903859   4.5189506  17.5052209
  33.3326123   4.8072355  18.9477081  40.0742921  10.4941097  19.8382342
  40.8683520   9.9991417  19.6364917  39.3634614   9.9658960  19.4750048
  42.6514197  11.0670119  23.5180179  42.5125283  10.6988904  24.3906117
  41.8628794  11.5817759  23.3464137  37.8123435  19.3168578  21.6345576
  38.0520033  19.9487103  22.3124594  36.9692631  18.9656618  21.9210935
  30.4479290   6.7970340  20.3968888  31.1350330   6.4832070  19.8089903
  30.2927419   7.7011705  20.1236139  42.3251297  15.1247701  24.0387080
  42.2521468  15.9302672  24.5506384  41.8828690  15.3239667  23.2135101
  39.8361894  12.7728978  27.0150809  40.5371353  13.4065461  27.1680204
  39.3657009  13.1143710  26.2546449  35.4329612  12.3065333  23.9481912
  36.0183048  11.5609021  24.0809816  35.2354450  12.6169290  24.8318576
  38.2868267  15.3416581  18.9644354  37.6178642  15.8262708  18.4808394
  38.1481137  15.5885801  19.8787733  30.0247266   4.8770934  22.6686355
  30.0631366   4.3434524  23.4623473  29.5187559   4.3506139  22.0497332
  33.8429662   6.2732931  24.8865120  33.2983130   7.0492739  25.0185395
  34.7209012   6.6203736  24.7284242  34.6295684   5.4002828  27.7795277
  33.8877420   5.5485463  28.3659908  34.3088428   5.6611093  26.9162027
  35.0752298  13.2868256  19.8105672  35.9010318  12.9872028  19.4304315
  34.7246350  12.5175879  20.2595460  40.0433831  12.6394725  21.8803345
  39.4213840  11.9765430  21.5805573  40.7138698  12.6655856  21.1976993
  33.2760903  11.2054583  20.7694605  32.4392811  10.7776757  20.5878607
  33.2484548  11.3987026  21.7065397  39.6047338  11.1898648  15.3561806
  39.7535458  11.8734112  14.7028479  40.4113781  11.1703738  15.8711262
  37.3599971   7.2163826  16.3622875  37.1146013   6.3126156  16.5603085
  37.5295885   7.2180976  15.4202353  32.5910399   4.2663931  20.5543537
  32.2713184   3.4129239  20.2617911  32.0443828   4.4812509  21.3101505
  36.3690307   6.9826372  24.2713044  36.5876317   7.9143480  24.2901078
  36.7816081   6.6234346  25.0567848  32.4598659   7.8866842  22.5236659
  31.7662131   7.4720795  22.0106613  33.2071650   7.9287379  21.9270078
  34.3735402   7.8185096  20.4002674  34.3506090   7.9172783  19.4484557
  34.6836038   8.6650247  20.7219840  37.0322780   9.8761251  24.5149288
  37.9866033   9.8445194  24.4479220  36.8335303   9.4151875  25.3299514
  37.6222162   8.4462367  27.0820086  38.4415051   8.9406446  27.1054923
  37.8958970   7.5294335  27.0537654  35.3873009  15.4180871  21.5319486
  35.2527477  14.6581272  20.9657484  34.9705071  16.1421771  21.0648275
  38.5442135  16.3150188  21.7437929  38.4274519  17.2595620  21.6416619
  37.7234581  16.0123749  22.1323728  39.5696649  16.9678450  24.9593857
  40.4723895  17.0002060  25.2760352  39.3434019  16.0378901  24.9740193
  41.3250251  15.7209436  21.6203936  40.3745882  15.7211298  21.5068308
  41.6282737  14.9742171  21.1039971  41.2873045  22.1262258  20.3968888
  41.9744085  21.8123988  19.8089903  41.1321173  23.0303623  20.1236139
  40.8641021  20.2062851  22.6686355  40.9025120  19.6726442  23.4623473
  40.3581314  19.6798057  22.0497332   2.4175439  11.6175470  33.0357597
   3.2038528  11.1994894  32.6848014   2.6814143  12.5221563  33.2039245
   2.5885516  17.0548321  27.7346253   1.9531349  17.1282947  28.4467158
   2.2582923  17.6441920  27.0565333   7.8183866  11.5550704  33.9390575
   8.5509038  10.9849920  34.1728405   7.0623222  11.1672304  34.3797081
   4.7539760  11.9346976  27.9442267   5.6657616  12.1674362  27.7689965
   4.2449407  12.5184020  27.3817346   3.3609342  16.9172794  35.3355848
   2.7318205  17.0818508  34.6331916   2.9735004  17.3314404  36.1066812
   7.2398574  17.8527232  32.6900212   6.5549612  18.2326133  32.1397246
   7.3242423  18.4622558  33.4232160   5.6095334  18.3759146  37.4617913
   6.4312777  17.9739334  37.1800595   5.6057736  18.2727380  38.4134029
  13.7001327  14.7197895  33.8102885  12.9465035  14.1505293  33.6546889
  13.8348868  14.6860559  34.7573519   2.4042701  13.1050470  26.5228932
   1.8889324  13.8755075  26.7617320   2.1320009  12.4315606  27.1461994
   7.3776975  15.8582825  28.4582106   6.6006418  15.5193984  28.0137268
   8.0568456  15.8635448  27.7837071   2.1929004  10.9777562  28.3488714
   1.8879140  11.2923711  29.1998857   3.1459446  11.0558982  28.3916047
   5.6168282  15.3316806  35.1148714   4.9591956  16.0216067  35.2028843
   6.4208681  15.7213238  35.4582700   4.4273741  13.6861179  33.1652656
   4.9405623  14.3191170  33.6674365   5.0774965  13.0862374  32.7996016
   1.6896115  23.6645503  25.9213327   1.0157814  23.9677200  26.5298285
   2.0761937  24.4674583  25.5718784   1.6889619  12.5602050  30.5413676
   2.4361438  13.0723447  30.2320799   1.9581209  12.2386103  31.4018070
   5.1935537  18.6667180  31.2931798   4.7397864  17.8258090  31.3496989
   4.5629504  19.3028578  31.6306578   3.6368476  20.5043677  32.2281616
   3.9291451  21.0648734  31.5093982   4.1467097  20.7972238  32.9834776
   7.7765472  14.8726531  30.9205028   7.6383371  15.0628127  29.9926217
   7.4201691  15.6345914  31.3773079   7.8034852  16.9403058  35.9316299
   8.2371358  16.8478347  36.7799353   8.5166432  16.9160559  35.2936315
   1.5362747  20.5405152  37.4649400   1.5899769  21.1096089  38.2327116
   0.6677528  20.7107037  37.1003437   3.7803585  15.4553716  24.4560767
   3.1632756  14.7300544  24.3593820   3.3120073  16.2163076  24.1127841
   9.9192464  13.5400426  35.1097089   9.9082341  14.4225141  34.7391022
   9.0509844  13.1871976  34.9151626   3.1492488  16.5931747  31.0417221
   2.2148766  16.7133210  30.8721925   3.3269156  15.6904214  30.7777230
   6.5365039  12.4349067  31.5767255   7.0025491  13.2677058  31.5027557
   6.9872540  11.9694048  32.2812513   4.6041270  18.7792888  28.5753407
   4.8801114  18.6649482  29.4847281   3.7345769  18.3810373  28.5365580
   1.2395334  23.0279239  32.2186220   1.4217729  22.2100895  32.6813973
   2.0628320  23.2446931  31.7811110   1.5737500  21.9547424  29.4801269
   2.1025266  21.4439878  28.8671431   1.8365719  21.6389954  30.3446802
   2.2066904  22.9888260  35.8245385   2.0818043  22.1877999  35.3156331
   2.8645995  23.4834453  35.3359355   4.2701812  20.7897280  37.4524935
   3.3232147  20.6702631  37.3803262   4.6184585  19.9019778  37.5351197
   1.2748245  20.5849996  33.6529288   1.1273208  19.6566703  33.8336858
   2.1001739  20.6070087  33.1686363   4.8782367  21.4078555  34.7394160
   5.8028915  21.2021416  34.6018611   4.7097670  21.1594956  35.6483502
   1.2709760   8.4387833  28.6461405   1.4873374   9.3212471  28.3450233
   0.7903827   8.0474047  27.9167047   4.6677683  21.9264222  30.0956252
   4.8414561  21.3610644  29.3430104   5.1606575  22.7265117  29.9135742
  10.5217074  14.6900645  31.7146552  10.9648220  13.9407970  31.3165675
   9.6443585  14.6810781  31.3320283   5.6552856  21.2430986  27.1953150
   6.3503760  21.8637679  27.4140465   5.9976006  20.3926338  27.4705528
   7.5544279  18.6930692  28.7240481   8.0795603  19.0317965  27.9989801
   7.4666631  17.7577707  28.5403615  10.0649939  16.1605883  34.1068999
  10.8996831  16.5995687  34.2706559  10.2009068  15.6844536  33.2877245
   2.9664984  21.6329888  27.2336826   3.8995657  21.5675450  27.4369701
   2.8788197  22.4686155  26.7751359   5.5953001  20.9495759  24.1940773
   5.5166632  20.6155622  25.0876531   6.4162667  21.4417526  24.1932246
  14.1107742  14.8773505  36.5423129  14.8411130  14.6158793  37.1030832
  13.5014687  14.1402227  36.5825197  12.1923039  13.0181367  37.1397580
  11.4656202  12.8837332  36.5314072  11.7770326  13.3258196  37.9454298
   5.2388861   6.3418989  30.6646384   4.6587530   7.0003793  30.2824436
   4.9724794   5.5196334  30.2533801   4.0213739   8.5019079  29.7202732
   3.1339594   8.7868730  29.5022927   4.4367728   8.3412843  28.8730009
   3.1656952  18.2663754  23.8150752   3.8692803  18.4713756  24.4308407
   2.4419601  18.8340516  24.0799835   3.9954763  14.0173615  29.9353022
   3.9389964  14.4742167  29.0960654   4.5483105  13.2564300  29.7575865
   7.8059569   9.8063347  30.7603141   7.5496503   9.4059983  31.5911349
   7.1812437  10.5207141  30.6353281  12.1171906  12.5459420  33.2674433
  11.5571464  12.6152610  34.0405995  11.5115410  12.3700405  32.5473929
   5.0743650  18.7046283  25.8649212   5.9089254  18.2727482  25.6826687
   4.9127993  18.5328297  26.7926106   4.7289542  15.2078396  27.2305551
   4.6738346  15.0422668  26.2893995   4.1035597  15.9154429  27.3867741
  13.7027925  29.2215934  35.9604389  14.3406335  29.1022682  35.2567729
  13.5848768  30.1696778  36.0192341  10.5117631  29.1743362  35.8965913
  10.1736143  29.0584427  35.0086448  11.3807399  28.7734527  35.8766919
   6.3704447  31.0278839  31.8862804   5.8069312  30.9368776  31.1179092
   6.2556842  30.2078743  32.3665297  10.9937414  30.3278214  41.8552119
  10.9826055  29.9331012  40.9832622  11.1558054  29.5944287  42.4485890
  11.9504006  34.6949806  27.1977269  11.2991985  35.2803887  26.8111283
  12.7448368  35.2256001  27.2572307   5.8759633  31.7838944  27.5964403
   6.6490509  31.2367931  27.4577279   6.2285032  32.6483193  27.8078865
   8.6400882  30.4892174  37.3932662   9.2364454  30.2648197  36.6789625
   8.6975854  29.7476920  37.9958110   8.2125911  27.9431610  25.2282853
   8.4651431  27.4213131  24.4666316   7.2750470  27.7797755  25.3309537
  13.2569193  26.9467388  33.0357597  14.0432283  26.5286811  32.6848014
  13.5207898  27.8513480  33.2039245  13.4279271  32.3840238  27.7346253
  12.7925104  32.4574865  28.4467158  13.0976677  32.9733837  27.0565333
  18.6577621  26.8842621  33.9390575  19.3902793  26.3141838  34.1728405
  17.9016976  26.4964222  34.3797081   7.9322199  29.8459716  27.4307228
   7.8158457  29.1704619  28.0988313   8.0424459  29.3592090  26.6139381
  10.2753740  29.3069863  31.1353918   9.9111948  28.7800484  31.8466839
  11.1320856  28.9168332  30.9620403  16.1803041  20.5964195  38.3985184
  15.8486366  21.4659606  38.1746399  15.5848654  20.2800479  39.0779214
   9.9159227  24.3359763  26.1315266  10.0833630  25.2039999  26.4985737
   9.7256396  24.4987044  25.2076555  12.6734560  32.7976741  37.7981096
  12.3735284  33.7001780  37.6896904  12.3285620  32.5308925  38.6502249
   6.1247042  29.2490538  33.8317801   5.1997538  29.1166752  34.0395493
   6.3731455  30.0284758  34.3287743  16.0731704  25.3159282  35.4778534
  15.1648582  25.2474690  35.1837295  16.0219300  25.7931227  36.3060359
   9.8948448  26.7917420  27.1161933   9.7748073  27.2374471  27.9547413
   9.2001037  27.1402738  26.5575471   3.4855853  28.8923812  34.6661590
   3.6148234  29.1458291  35.5801002   2.8053304  29.4851520  34.3466245
  17.9393351  23.5175720  37.2556408  17.2967731  23.8108253  36.6096202
  17.4348279  23.4028640  38.0609604  15.5933514  27.2638893  27.9442267
  16.5051370  27.4966280  27.7689965  15.0843161  27.8475937  27.3817346
  13.8774282  31.6863521  41.5803560  14.2857638  31.2445932  40.8358192
  13.1551543  31.1116149  41.8337752  10.2305352  26.6236128  38.9537117
  11.0766547  27.0475541  39.0971766  10.1703990  25.9669752  39.6475680
  14.2003097  32.2464712  35.3355848  13.5711959  32.4110426  34.6331916
  13.8128759  32.6606321  36.1066812  18.0792329  33.1819149  32.6900212
  17.3943367  33.5618051  32.1397246  18.1636178  33.7914476  33.4232160
  13.3804797  24.2840496  40.6118290  13.1365729  25.0382557  40.0752566
  13.6564728  24.6625844  41.4465537  15.3343260  30.8279109  39.2895556
  15.5460155  31.4710868  38.6129937  15.2873008  29.9941425  38.8217486
  12.9369489  23.4396929  36.1932128  12.0753968  23.7378183  36.4848865
  12.9631924  23.6567328  35.2613161   9.7531058  31.9839120  32.6005934
  10.2169404  32.2626823  31.8110556   9.4887857  31.0822564  32.4179024
   6.6455140  31.5310601  35.5385697   7.2156497  31.9597870  34.9003181
   7.2363251  31.2493186  36.2369882   8.6899945  28.1062272  29.4095499
   9.3923988  28.5583316  29.8769425   8.3580573  27.4646091  30.0375392
   2.4325278  26.3645825  34.7112632   1.6424332  26.6203353  34.2352743
   2.9236526  27.1794163  34.8164673  16.4489088  33.7051064  37.4617913
  17.2706532  33.3031251  37.1800595  16.4451491  33.6019298  38.4134029
   4.3840024  26.7290404  31.6696109   3.5871187  26.8409098  32.1879605
   4.1565616  27.0677056  30.8036999  24.5395081  30.0489812  33.8102885
  23.7858789  29.4797210  33.6546889  24.6742622  30.0152477  34.7573519
   9.9293709  34.9203215  29.4857604   9.7939384  35.7654750  29.9142452
  10.4703522  35.1222492  28.7223538   3.3823107  32.4378653  30.0585529
   3.8947627  33.2321903  30.2091094   4.0345819  31.7404943  29.9919130
   5.1917991  35.5544409  32.1408282   5.3684620  36.4762374  31.9529266
   5.9874825  35.2402828  32.5702662  13.2786173  18.4433777  38.0156497
  12.9350442  19.3335418  37.9395608  13.6465135  18.2535434  37.1526082
   1.3472023  30.7667307  30.8345100   2.1847245  31.1764315  30.6178807
   1.5250291  29.8266749  30.8045293  13.2436455  28.4342388  26.5228932
  12.7283079  29.2046992  26.7617320  12.9713764  27.7607524  27.1461994
  10.8283566  23.2792088  31.5814171   9.9725163  22.8898939  31.4019810
  11.2410518  23.3584049  30.7213956  12.3582713  20.8138432  35.9805731
  11.8547509  20.7768567  35.1673536  12.6513320  21.7231174  36.0402387
   8.6025599  20.8977161  34.9871912   9.4678596  20.7019970  34.6277802
   8.6703108  20.6687513  35.9141269  18.2170730  31.1874742  28.4582106
  17.4400172  30.8485902  28.0137268  18.8962211  31.1927366  27.7837071
  13.0322759  26.3069480  28.3488714  12.7272894  26.6215629  29.1998857
  13.9853201  26.3850900  28.3916047  11.4769190  32.4659703  29.9981668
  10.9490552  31.7312463  29.6854905  10.9756693  33.2434379  29.7521636
  16.4562036  30.6608724  35.1148714  15.7985711  31.3507985  35.2028843
  17.2602436  31.0505156  35.4582700   6.2087918  23.1279369  32.3588279
   6.7831670  22.9054551  31.6261472   6.7958901  23.1968064  33.1116880
  15.2667495  29.0153096  33.1652656  15.7799377  29.6483088  33.6674365
  15.9168719  28.4154292  32.7996016   6.5357505  25.1583830  26.3784164
   5.6994817  25.4958517  26.6993439   6.3962275  25.0232810  25.4411301
   8.5110586  20.0020618  31.0863349   7.8574998  19.6869635  30.4619963
   8.4691060  19.3796359  31.8123172   9.6221791  30.2839913  23.0016641
   8.7148852  30.0529167  23.2007790  10.1192823  29.4877533  23.1890622
  12.5289870  38.9937421  25.9213327  11.8551568  39.2969117  26.5298285
  12.9155691  39.7966501  25.5718784  11.7448326  26.4902552  35.4110996
  10.8270888  26.7117499  35.2532684  12.1608470  26.5648862  34.5522704
  12.5283374  27.8893968  30.5413676  13.2755193  28.4015365  30.2320799
  12.7974963  27.5678020  31.4018070  10.8010024  30.3852508  27.5240631
   9.8921243  30.1011541  27.6213101  10.8305108  30.8051587  26.6643938
  16.0329292  33.9959098  31.2931798  15.5791619  33.1550008  31.3496989
  15.4023258  34.6320496  31.6306578  14.9762211  24.9251084  32.5232466
  14.2384968  24.4128470  32.8542708  15.2288985  24.4851465  31.7115743
  14.4762231  35.8335594  32.2281616  14.7685205  36.3940652  31.5093982
  14.9860851  36.1264155  32.9834776  15.0773838  17.7027336  33.1174235
  15.3832715  16.8424699  32.8300150  15.8026443  18.2944956  32.9173229
   1.3698194  28.1058022  31.5055833   1.1722594  27.5127383  30.7806900
   0.8144858  27.8010233  32.2231772   9.3494918  27.9981129  33.6250426
   9.4043528  27.0454965  33.5492903   8.5386120  28.1540568  34.1091725
  10.4986112  31.9261252  24.8628709  10.0605542  31.2097111  24.4034347
  11.2396553  32.1537367  24.3013801   7.2887278  26.6158189  31.3840805
   6.4755144  26.9152359  31.7905997   7.7846272  26.2213877  32.1015287
   9.4395856  36.6115946  33.3175070   9.3972035  36.8376792  32.3883602
  10.3558555  36.3779320  33.4660871  12.8861490  27.0800013  40.2155699
  13.2410877  27.3071486  41.0750165  13.5333621  27.4118390  39.5932954
  18.6159227  30.2018449  30.9205028  18.4777125  30.3920045  29.9926217
  18.2595445  30.9637832  31.3773079   6.7801353  24.1876544  37.0002040
   7.4200732  24.0465303  36.3025003   5.9478883  23.9011058  36.6240642
  18.6428606  32.2694976  35.9316299  19.0765113  32.1770265  36.7799353
  19.3560187  32.2452476  35.2936315   7.5561657  33.4878975  33.1137032
   8.3502255  32.9929295  32.9119607   6.8453349  32.9596838  32.7504738
  12.3756501  35.8697070  37.4649400  12.4293523  36.4388006  38.2327116
  11.5071283  36.0398955  37.1003437   3.8644420  27.6322056  29.1896785
   2.9342008  27.5706512  29.4066747   3.9601892  27.1098009  28.3933426
   3.7829969  24.1576869  31.7775027   4.0436787  25.0722202  31.6684187
   4.6047142  23.6901312  31.9271640   5.2554895  25.5714626  38.9473851
   5.9277948  25.3631988  38.2986500   4.4284681  25.3736712  38.5079084
  19.5044156  32.3118677  38.4649185  19.6980046  33.2164487  38.7108460
  19.4044774  31.8526096  39.2987770  11.1580467  22.1976567  40.9639512
  10.5108382  22.8966517  40.8703989  11.9281482  22.6312711  41.3315760
  11.3344601  30.0357332  39.0236332  12.2636661  30.1868492  38.8505299
  10.9135631  30.1241353  38.1684978  10.1332933  34.0607997  36.7934869
   9.9944018  33.6926781  37.6660808   9.3447529  34.5755636  36.6218827
  10.7281085  39.1617093  28.1360406  10.9032840  38.6905136  28.9506029
  10.0413873  39.7882859  28.3641667  11.6838148  33.4389599  34.1823707
  11.3487980  33.3990369  35.0781357  11.1842094  32.7734315  33.7094118
  14.6197340  30.7845634  24.4560767  14.0026510  30.0592462  24.3593820
  14.1513828  31.5454994  24.1127841   8.2864692  28.5577189  39.1959968
   8.9964311  27.9170381  39.1546587   8.2434001  28.8090083  40.1186149
   6.4095885  25.0031058  23.5782071   5.5325352  24.8819859  23.2144318
   6.8853638  24.2117136  23.3260960  16.2768878  33.4584126  40.3480527
  15.3895657  33.1210048  40.4706926  16.8467429  32.7267157  40.5849292
   9.5959811  37.3557348  30.8244592   8.8127333  37.8979028  30.9182816
  10.2952557  37.8731328  31.2238833  12.9056462  23.1651978  33.4678797
  13.4025161  22.4121940  33.1479867  12.1343443  23.2016294  32.9022006
  20.7586219  28.8692343  35.1097089  20.7476095  29.7517059  34.7391022
  19.8903598  28.5163894  34.9151626  13.9886242  31.9223665  31.0417221
  13.0542521  32.0425127  30.8721925  14.1662911  31.0196132  30.7777230
   9.4891430  25.3069361  33.1950482   9.1189218  24.7540401  33.8831387
   9.9850523  24.7027494  32.6425482  17.3758794  27.7640984  31.5767255
  17.8419246  28.5968976  31.5027557  17.8266294  27.2985966  32.2812513
  15.4435025  34.1084805  28.5753407  15.7194869  33.9941400  29.4847281
  14.5739523  33.7102290  28.5365580  15.3475456  20.1321571  35.6158156
  14.4338536  20.3625798  35.7840363  15.7768558  20.2160015  36.4672188
  15.1181915  28.3211463  38.1158050  14.4653365  28.5687371  37.4610503
  15.4962295  27.5075601  37.7820527  12.0789089  38.3571156  32.2186220
  12.2611483  37.5392812  32.6813973  12.9022075  38.5738849  31.7811110
  12.4131254  37.2839341  29.4801269  12.9419021  36.7731796  28.8671431
  12.6759474  36.9681872  30.3446802   4.8856764  22.7173351  39.4403588
   4.9498090  23.5788182  39.0280985   4.8223884  22.1047353  38.7075946
  13.0460658  38.3180177  35.8245385  12.9211797  37.5169917  35.3156331
  13.7039749  38.8126371  35.3359355   4.6668826  24.6728910  35.0022525
   3.9455412  25.2864877  34.8629999   5.4562082  25.2086675  34.9239171
  15.1095566  36.1189197  37.4524935  14.1625902  35.9994548  37.3803262
  15.4578340  35.2311695  37.5351197   2.8662421  24.2787011  29.1434302
   2.5375127  23.3984390  28.9609408   3.2201792  24.2234679  30.0310691
  12.1142000  35.9141913  33.6529288  11.9666962  34.9858621  33.8336858
  12.9395493  35.9362004  33.1686363   5.9804244  24.5659981  29.5109780
   6.3200317  25.0945902  28.7888388   6.4276364  24.9040387  30.2868346
  15.7176122  36.7370472  34.7394160  16.6422669  36.5313334  34.6018611
  15.5491425  36.4886873  35.6483502   8.6747685  22.9497031  38.9612848
   8.3344505  22.1504844  39.3633528   7.9686691  23.2498742  38.3889681
   9.3264157  20.0346344  37.4140171  10.1490226  19.5606822  37.2919061
   9.5702220  20.8136827  37.9138857   7.9672391  23.0634602  27.7103072
   8.6880754  23.4415855  27.2066789   7.3437695  23.7823479  27.8138050
  12.1103514  23.7679751  28.6461405  12.3267128  24.6504389  28.3450233
  11.6297581  23.3765965  27.9167047   6.8502735  26.7265464  35.2232149
   6.7047316  27.0405767  36.1156431   6.3727939  27.3450365  34.6703048
   8.7099118  23.7168012  35.2713039   8.6960687  22.8209106  34.9345337
   9.4271546  23.7238676  35.9051325  10.5625249  24.1505353  37.3166166
  10.3043027  25.0722423  37.3150497  10.0310289  23.7535787  38.0066631
  15.5071438  37.2556140  30.0956252  15.6808315  36.6902562  29.3430104
  16.0000329  38.0557035  29.9135742   8.1136014  22.5982393  30.5400609
   8.2351925  21.6699039  30.7391497   7.8238057  22.6121079  29.6278925
  10.9827205  20.2837303  33.6767329  11.0048901  20.3476636  32.7219308
  11.3995264  19.4441812  33.8707835  21.3610829  30.0192563  31.7146552
  21.8041975  29.2699888  31.3165675  20.4837339  30.0102699  31.3320283
  16.4946610  36.5722904  27.1953150  17.1897515  37.1929597  27.4140465
  16.8369760  35.7218255  27.4705528  18.3938033  34.0222610  28.7240481
  18.9189357  34.3609882  27.9989801  18.3060386  33.0869625  28.5403615
   7.5252566  35.6332602  35.1558036   6.9032576  34.9703307  34.8560264
   8.1957433  35.6593734  34.4731683  18.2029814  31.5047980  41.3424407
  18.2527819  31.3397987  42.2839930  18.0943738  30.6375239  40.9522288
   7.0866073  34.1836525  28.6316496   7.2354194  34.8671990  27.9783169
   7.8932517  34.1641615  29.1465952  15.4933577  27.4878908  42.6583714
  16.3943440  27.3485373  42.3667712  15.5681551  27.6533362  43.5981891
   9.8276382  24.8645762  41.5036900   8.9579692  25.1579328  41.2319489
  10.0635863  25.4486207  42.2244164  20.9043694  31.4897801  34.1068999
  21.7390585  31.9287605  34.2706559  21.0402822  31.0136454  33.2877245
  17.9535200  29.0477536  40.0546487  18.4289321  29.2405182  39.2465338
  17.0300765  29.1036722  39.8089871   4.8418706  30.2101703  29.6377565
   4.5964748  29.3064033  29.8357775   5.0114621  30.2118853  28.6957043
  12.5315416  21.0825379  39.0202321  13.0497360  21.8186406  38.6948809
  12.1770549  21.3889373  39.8549080   4.1114354  25.9430061  27.1363727
   3.4183599  26.0174416  26.4803763   3.8666106  25.1790404  27.6585244
  12.7828010  17.5025662  34.5403217  13.0629764  16.8348851  35.1663644
  13.5678617  17.6954757  34.0277881  10.5861479  36.6784656  26.1028244
  10.0135446  37.2974843  25.6498716  11.1594272  37.2284017  26.6368166
  16.6536869  25.9243296  38.2874792  17.6054291  26.0241394  38.3087016
  16.4840319  25.1321564  38.7972877  14.6751248  23.0098879  38.4734193
  14.0801180  23.2903892  37.7780682  14.3900945  23.4992780  39.2450934
  13.8058738  36.9621806  27.2336826  14.7389412  36.8967368  27.4369701
  13.7181951  37.7978073  26.7751359  16.4346755  36.2787676  24.1940773
  16.3560387  35.9447540  25.0876531  17.2556422  36.7709444  24.1932246
  19.1324946  29.1449416  37.4017092  19.1001266  28.2065416  37.5876776
  19.7425570  29.2233452  36.6682917  10.9708277  28.0145469  23.4444296
  11.9167382  27.8851677  23.5132714  10.5922522  27.2760130  23.9213724
  19.2819435  25.9360459  37.4475375  18.7658483  25.1518916  37.2605304
  20.1659383  25.6079176  37.6121895  16.9430162  19.6801475  33.4071188
  16.7454983  19.3716563  34.2914520  17.5529867  20.4063113  33.5369118
  24.9501496  30.2065422  36.5423129  25.6804885  29.9450711  37.1030832
  24.3408442  29.4694144  36.5825197  23.0316793  28.3473285  37.1397580
  22.3049957  28.2129250  36.5314072  22.6164080  28.6550114  37.9454298
   9.1551194  25.9395445  23.3799181   8.2482650  25.6428558  23.4561895
   9.4327175  25.6425263  22.5133468  10.7713260  20.4832335  29.5343423
   9.9613988  20.1379420  29.9098669  11.4597677  20.1739878  30.1231034
  12.7003808  19.5610381  31.1567719  13.2534847  19.9805835  31.8157742
  12.9373895  18.6346130  31.1990675   7.9249979  22.7982380  23.5211161
   8.7869143  23.1237278  23.7806978   8.1100323  22.0113876  23.0084226
  16.0782615  21.6710907  30.6646384  15.4981285  22.3295711  30.2824436
  15.8118548  20.8488251  30.2533801  14.5286182  21.0715964  32.8667704
  15.0285960  21.1832499  32.0582023  15.1721790  20.7677017  33.5068512
   1.8554137  30.8122974  33.6757364   1.8324825  30.9110661  32.7239247
   2.1654774  31.6588124  33.9974530  14.8607493  23.8310997  29.7202732
  13.9733349  24.1160648  29.5022927  15.2761483  23.6704760  28.8730009
  18.2122030  23.8557518  33.4357071  18.9882420  24.3453970  33.7081688
  17.4870164  24.2815572  33.8928941  20.6494588  24.5685137  34.4931012
  21.2439079  24.3280873  33.7824320  20.7221172  23.8492268  35.1204548
  14.0050707  33.5955672  23.8150752  14.7086557  33.8005674  24.4308407
  13.2813356  34.1632434  24.0799835  14.8348517  29.3465533  29.9353022
  14.7783719  29.8034084  29.0960654  15.3876860  28.5856217  29.7575865
  18.6453323  25.1355265  30.7603141  18.3890257  24.7351900  31.5911349
  18.0206191  25.8499059  30.6353281  22.9565661  27.8751338  33.2674433
  22.3965219  27.9444527  34.0405995  22.3509164  27.6992323  32.5473929
  15.9137404  34.0338201  25.8649212  16.7483008  33.6019399  25.6826687
  15.7521747  33.8620215  26.7926106  15.5683297  30.5370314  27.2305551
  15.5132100  30.3714586  26.2893995  14.9429352  31.2446347  27.3867741
   8.8779422  20.0378423  26.8090870   8.8658092  20.9820263  26.9659140
   9.7702844  19.8548569  26.5150331  12.6931541  16.6321200  31.0636806
  11.9263937  16.0779686  31.2093489  13.1042246  16.7043069  31.9250958
  24.0962948  42.2759306  33.0357597  24.8826037  41.8578729  32.6848014
  24.3601652  43.1805398  33.2039245  20.7552982  39.6651680  26.1315266
  20.9227384  40.5331917  26.4985737  20.5650151  39.8278962  25.2076555
  20.7342203  42.1209338  27.1161933  20.6141828  42.5666388  27.9547413
  20.0394791  42.4694655  26.5575471  26.4327269  42.5930811  27.9442267
  27.3445125  42.8258198  27.7689965  25.9236916  43.1767855  27.3817346
  23.7763244  38.7688847  36.1932128  22.9147723  39.0670100  36.4848865
  23.8025678  38.9859246  35.2613161  24.1179927  33.7725694  38.0156497
  23.7744197  34.6627336  37.9395608  24.4858890  33.5827352  37.1526082
  24.0830210  43.7634305  26.5228932  23.5676833  44.5338910  26.7617320
  23.8107518  43.0899442  27.1461994  21.6677321  38.6084006  31.5814171
  20.8118917  38.2190857  31.4019810  22.0804273  38.6875967  30.7213956
  23.1976468  36.1430349  35.9805731  22.6941263  36.1060485  35.1673536
  23.4907074  37.0523092  36.0402387  19.4419353  36.2269079  34.9871912
  20.3072350  36.0311888  34.6277802  19.5096862  35.9979431  35.9141269
  23.8716513  41.6361397  28.3488714  23.5666649  41.9507547  29.1998857
  24.8246955  41.7142817  28.3916047  17.0481673  38.4571287  32.3588279
  17.6225424  38.2346469  31.6261472  17.6352655  38.5259982  33.1116880
  17.3751260  40.4875748  26.3784164  16.5388572  40.8250435  26.6993439
  17.2356029  40.3524728  25.4411301  19.3504340  35.3312536  31.0863349
  18.6968753  35.0161553  30.4619963  19.3084814  34.7088276  31.8123172
  23.3677128  43.2185885  30.5413676  24.1148947  43.7307282  30.2320799
  23.6368718  42.8969938  31.4018070  25.8155966  40.2543001  32.5232466
  25.0778722  39.7420388  32.8542708  26.0682739  39.8143383  31.7115743
  25.9167593  33.0319253  33.1174235  26.2226470  32.1716617  32.8300150
  26.6420198  33.6236874  32.9173229  18.1281033  41.9450106  31.3840805
  17.3148898  42.2444277  31.7905997  18.6240027  41.5505795  32.1015287
  17.6195107  39.5168462  37.0002040  18.2594487  39.3757221  36.3025003
  16.7872638  39.2302975  36.6240642  14.6223724  39.4868787  31.7775027
  14.8830541  40.4014120  31.6684187  15.4440896  39.0193229  31.9271640
  17.2489640  40.3322976  23.5782071  16.3719106  40.2111776  23.2144318
  17.7247393  39.5409054  23.3260960  23.7450216  38.4943895  33.4678797
  24.2418916  37.7413858  33.1479867  22.9737198  38.5308212  32.9022006
  20.3285185  40.6361278  33.1950482  19.9582972  40.0832319  33.8831387
  20.8244277  40.0319412  32.6425482  26.1869211  35.4613489  35.6158156
  25.2732291  35.6917716  35.7840363  26.6162312  35.5451933  36.4672188
  15.7250518  38.0465269  39.4403588  15.7891845  38.9080100  39.0280985
  15.6617639  37.4339271  38.7075946  15.5062581  40.0020827  35.0022525
  14.7849167  40.6156795  34.8629999  16.2955837  40.5378592  34.9239171
  13.7056175  39.6078928  29.1434302  13.3768881  38.7276307  28.9609408
  14.0595546  39.5526597  30.0310691  16.8197998  39.8951898  29.5109780
  17.1594071  40.4237820  28.7888388  17.2670119  40.2332304  30.2868346
  20.1657911  35.3638261  37.4140171  20.9883980  34.8898740  37.2919061
  20.4095975  36.1428745  37.9138857  18.8066146  38.3926520  27.7103072
  19.5274508  38.7707773  27.2066789  18.1831450  39.1115397  27.8138050
  22.9497269  39.0971669  28.6461405  23.1660883  39.9796307  28.3450233
  22.4691336  38.7057882  27.9167047  19.5492873  39.0459930  35.2713039
  19.5354442  38.1501023  34.9345337  20.2665301  39.0530594  35.9051325
  18.9529769  37.9274310  30.5400609  19.0745680  36.9990956  30.7391497
  18.6631811  37.9412996  29.6278925  21.8220959  35.6129221  33.6767329
  21.8442656  35.6768554  32.7219308  22.2389018  34.7733729  33.8707835
  14.9508108  41.2721978  27.1363727  14.2577353  41.3466333  26.4803763
  14.7059860  40.5082322  27.6585244  23.6221765  32.8317580  34.5403217
  23.9023518  32.1640769  35.1663644  24.4072372  33.0246675  34.0277881
  21.8102032  43.3437386  23.4444296  22.7561136  43.2143594  23.5132714
  21.4316277  42.6052048  23.9213724  27.7823916  35.0093392  33.4071188
  27.5848737  34.7008480  34.2914520  28.3923622  35.7355031  33.5369118
  19.9944949  41.2687363  23.3799181  19.0876404  40.9720475  23.4561895
  20.2720930  40.9717181  22.5133468  21.6107015  35.8124252  29.5343423
  20.8007743  35.4671337  29.9098669  22.2991432  35.5031796  30.1231034
  23.5397563  34.8902299  31.1567719  24.0928601  35.3097753  31.8157742
  23.7767649  33.9638047  31.1990675  18.7643733  38.1274298  23.5211161
  19.6262897  38.4529196  23.7806978  18.9494078  37.3405794  23.0084226
  26.9176370  37.0002824  30.6646384  26.3375039  37.6587628  30.2824436
  26.6512303  36.1780169  30.2533801  25.3679936  36.4007882  32.8667704
  25.8679715  36.5124416  32.0582023  26.0115544  36.0968935  33.5068512
  25.7001248  39.1602915  29.7202732  24.8127103  39.4452565  29.5022927
  26.1155237  38.9996678  28.8730009  25.6742272  44.6757451  29.9353022
  25.6177473  45.1326002  29.0960654  26.2270614  43.9148135  29.7575865
  29.4847078  40.4647182  30.7603141  29.2284012  40.0643818  31.5911349
  28.8599946  41.1790976  30.6353281  19.7173176  35.3670341  26.8090870
  19.7051846  36.3112181  26.9659140  20.6096598  35.1840486  26.5150331
  23.5325296  31.9613117  31.0636806  22.7657692  31.4071604  31.2093489
  23.9436001  32.0334986  31.9250958  13.7027926   6.2278057  22.6849695
  14.3406336   6.1084804  21.9813035  13.5848769   7.1758901  22.7437647
  10.5117632   6.1805485  22.6211220  10.1736144   6.0646550  21.7331755
  11.3807401   5.7796650  22.6012226   6.3704448   8.0340961  18.6108111
   5.8069313   7.9430898  17.8424399   6.2556843   7.2140866  19.0910603
  10.9937415   7.3340337  28.5797425  10.9826056   6.9393135  27.7077929
  11.1558055   6.6006409  29.1731197   3.9168880   9.5292153  21.4492331
   4.7090172   9.1882978  21.0338631   4.1565530   9.6387128  22.3694485
  11.9504007  11.7011929  13.9222576  11.2991987  12.2866010  13.5356590
  12.7448370  12.2318124  13.9817613   5.8759634   8.7901066  14.3209710
   6.6490510   8.2430053  14.1822586   6.2285033   9.6545316  14.5324172
   7.7144677  10.1177449  27.5276609   7.4234543  11.0223079  27.4123276
   8.3501661  10.1593976  28.2420679   8.6400883   7.4954297  24.1177969
   9.2364456   7.2710319  23.4034932   8.6975855   6.7539043  24.7203417
   8.2125912   4.9493732  11.9528160   8.4651433   4.4275254  11.1911623
   7.2750471   4.7859878  12.0554844  13.2569195   3.9529511  19.7602903
  14.0432284   3.5348934  19.4093320  13.5207899   4.8575603  19.9284552
  13.4279272   9.3902361  14.4591560  12.7925105   9.4636988  15.1712465
  13.0976678   9.9795960  13.7810639  18.6577622   3.8904744  20.6635882
  19.3902794   3.3203961  20.8973711  17.9016978   3.5026344  21.1042387
   7.9322201   6.8521838  14.1552535   7.8158459   6.1766742  14.8233619
   8.0424461   6.3654212  13.3384688  10.2753742   6.3131985  17.8599224
   9.9111949   5.7862606  18.5712146  11.1320857   5.9230454  17.6865710
  16.1803042  -2.3973682  25.1230490  15.8486367  -1.5278271  24.8991705
  15.5848656  -2.7137398  25.8024521  12.6734562   9.8038864  24.5226403
  12.3735285  10.7063903  24.4142210  12.3285621   9.5371047  25.3747556
   6.1247043   6.2552661  20.5563108   5.1997540   6.1228875  20.7640799
   6.3731456   7.0346880  21.0533050  16.0731706   2.3221404  22.2023840
  15.1648583   2.2536813  21.9082601  16.0219301   2.7993349  23.0305666
   9.8948449   3.7979543  13.8407240   9.7748075   4.2436593  14.6792720
   9.2001038   4.1464860  13.2820778   3.4855854   5.8985934  21.3906897
   3.6148235   6.1520413  22.3046308   2.8053306   6.4913642  21.0711552
   7.6555342  16.5683184  17.4897371   7.5779371  17.5191009  17.5685851
   7.0516985  16.2229057  18.1472297  10.1472571   3.7411050  30.1458738
   9.3705905   4.3004970  30.1361602  10.7863134   4.2267833  30.6673608
  17.9393352   0.5237843  23.9801714  17.2967732   0.8170376  23.3341509
  17.4348280   0.4090763  24.7854911  15.5933516   4.2701016  14.6687574
  16.5051372   4.5028403  14.4935271  15.0843163   4.8538060  14.1062652
   8.4018944   6.5496503  29.7076705   9.1433628   7.0881547  29.4311528
   7.6955929   7.1762792  29.8648257  13.8774283   8.6925644  28.3048866
  14.2857639   8.2508054  27.5603499  13.1551545   8.1178271  28.5583059
  10.2305353   3.6298250  25.6782423  11.0766548   4.0537664  25.8217072
  10.1703991   2.9731875  26.3720986  14.2003098   9.2526834  22.0601155
  13.5711960   9.4172548  21.3577223  13.8128760   9.6668444  22.8312119
  18.0792330  10.1881272  19.4145519  17.3943368  10.5680173  18.8642552
  18.1636179  10.7976599  20.1477467  13.3804799   1.2902619  27.3363597
  13.1365730   2.0444679  26.7997872  13.6564729   1.6687966  28.1710844
  15.3343261   7.8341231  26.0140862  15.5460157   8.4772991  25.3375243
  15.2873010   7.0003548  25.5462792  12.9369490   0.4459052  22.9177435
  12.0753969   0.7440305  23.2094172  12.9631925   0.6629451  21.9858467
   9.7531060   8.9901242  19.3251240  10.2169405   9.2688945  18.5355863
   9.4887858   8.0884687  19.1424331   6.6455141   8.5372724  22.2631003
   7.2156498   8.9659992  21.6248488   7.2363253   8.2555309  22.9615189
   8.6899946   5.1124395  16.1340805   9.3923989   5.5645438  16.6014732
   8.3580574   4.4708214  16.7620698   7.1380307   3.7036151  30.5092015
   6.5078968   4.3852432  30.7427412   7.0316395   3.5919233  29.5645153
  16.4489089  10.7113187  24.1863220  17.2706533  10.3093374  23.9045901
  16.4451492  10.6081421  25.1379336  10.2145693  10.2597230  26.3423930
  10.2790125  10.7217637  27.1782102   9.5056617   9.6294595  26.4706240
  24.5395082   7.0551935  20.5348191  23.7858791   6.4859333  20.3792196
  24.6742624   7.0214600  21.4818826   9.9293710  11.9265337  16.2102911
   9.7939385  12.7716873  16.6387758  10.4703523  12.1284615  15.4468844
   3.3823108   9.4440775  16.7830836   3.8947628  10.2384026  16.9336400
   4.0345821   8.7467066  16.7164437   5.1917993  12.5606532  18.8653589
   5.3684621  13.4824496  18.6774573   5.9874826  12.2464951  19.2947969
  11.5562187  12.5488904  30.3403253  11.1126041  11.7625282  30.0224157
  12.2179400  12.7368054  29.6747143   6.3149308  14.0784705  24.8663931
   6.8656733  13.9501769  24.0940925   5.4760784  14.3779594  24.5158824
  13.6543425  12.8291704  28.3684654  13.6361900  13.6500585  27.8764923
  14.5763345  12.7045779  28.5934795  10.1116479  10.3435833  29.2108162
  10.6444816   9.5824121  28.9807470   9.5830560  10.0509485  29.9532317
   1.3472025   7.7729430  17.5590406   2.1847247   8.1826438  17.3424114
   1.5250292   6.8328872  17.5290600  13.2436457   5.4404510  13.2474239
  12.7283080   6.2109115  13.4862627  12.9713765   4.7669646  13.8707301
  18.2170731   8.1936865  15.1827413  17.4400174   7.8548024  14.7382575
  18.8962212   8.1989488  14.5082378  13.0322760   3.3131602  15.0734020
  12.7272895   3.6277752  15.9244163  13.9853202   3.3913022  15.1161353
  11.4769192   9.4721826  16.7226974  10.9490553   8.7374585  16.4100212
  10.9756694  10.2496502  16.4766943  16.4562038   7.6670846  21.8394021
  15.7985712   8.3570108  21.9274149  17.2602437   8.0567278  22.1828007
  15.2667497   6.0215219  19.8897962  15.7799378   6.6545211  20.3919672
  15.9168720   5.4216414  19.5241322   9.6221792   7.2902036   9.7261947
   8.7148854   7.0591289   9.9253096  10.1192824   6.4939655   9.9135929
  12.5289871  15.9999543  12.6458633  11.8551570  16.3031240  13.2543591
  12.9155693  16.8028624  12.2964091  11.7448327   3.4964674  22.1356303
  10.8270889   3.7179621  21.9777991  12.1608471   3.5710985  21.2768010
  12.5283375   4.8956090  17.2658983  13.2755194   5.4077487  16.9566105
  12.7974965   4.5740143  18.1263377  10.8010025   7.3914631  14.2485937
   9.8921245   7.1073664  14.3458407  10.8305109   7.8113709  13.3889244
  16.0329293  11.0021220  18.0177105  15.5791620  10.1612130  18.0742295
  15.4023259  11.6382619  18.3551885  14.9762212   1.9313206  19.2477772
  14.2384969   1.4190593  19.5788015  15.2288986   1.4913588  18.4361049
  14.4762232  12.8397717  18.9526923  14.7685206  13.4002774  18.2339289
  14.9860853  13.1326278  19.7080082   9.3494919   5.0043251  20.3495733
   9.4043529   4.0517088  20.2738209   8.5386121   5.1602691  20.8337031
  10.4986113   8.9323375  11.5874016  10.0605543   8.2159233  11.1279653
  11.2396554   9.1599489  11.0259107   7.2887279   3.6220311  18.1086112
   6.4755145   3.9214482  18.5151304   7.7846273   3.2276000  18.8260594
   9.4395857  13.6178068  20.0420376   9.3972036  13.8438914  19.1128908
  10.3558556  13.3841443  20.1906177  12.8861491   4.0862136  26.9401006
  13.2410879   4.3133609  27.7995471  13.5333622   4.4180512  26.3178261
  18.6159228   7.2080572  17.6450335  18.4777127   7.3982168  16.7171524
  18.2595447   7.9699954  18.1018386  18.6428608   9.2757099  22.6561606
  19.0765114   9.1832388  23.5044660  19.3560188   9.2514599  22.0181622
   7.5561658  10.4941097  19.8382339   8.3502256   9.9991417  19.6364914
   6.8453350   9.9658960  19.4750045  12.3756502  12.8759193  24.1894707
  12.4293525  13.4450129  24.9572423  11.5071284  13.0461078  23.8248744
  19.5044157   9.3180799  25.1894491  19.6980047  10.2226610  25.4353766
  19.4044775   8.8588218  26.0233076  14.5659266   9.4687542  30.7635372
  14.4144772   9.2398094  29.8465456  14.5563945  10.4258143  30.7766717
  11.3344602   7.0419455  25.7481639  12.2636662   7.1930614  25.5750606
  10.9135632   7.1303476  24.8930285  10.1332934  11.0670119  23.5180176
   9.9944020  10.6988904  24.3906114   9.3447530  11.5817759  23.3464134
  10.7281086  16.1679216  14.8605713  10.9032842  15.6967259  15.6751335
  10.0413874  16.7944982  15.0886973  11.6838149  10.4451722  20.9069014
  11.3487982  10.4052492  21.8026664  11.1842095   9.7796438  20.4339424
   5.6582393   5.8519352  26.4321595   5.5202191   5.1199591  27.0333134
   6.5687317   5.7628252  26.1505783  14.6197341   7.7907756  11.1806074
  14.0026511   7.0654584  11.0839126  14.1513829   8.5517116  10.8373148
   8.2864694   5.5639311  25.9205275   8.9964312   4.9232503  25.8791893
   8.2434002   5.8152206  26.8431456  16.2751472  12.5006665  28.8411854
  16.2164019  11.8165885  28.1742437  16.6770991  13.2425655  28.3892480
   5.2942171  19.3168578  21.6345573   5.5338769  19.9487103  22.3124591
   4.4511368  18.9656618  21.9210932  16.2768880  10.4646248  27.0725834
  15.3895658  10.1272170  27.1952232  16.8467431   9.7329280  27.3094599
   9.8070033  15.1247701  24.0387077   9.7340205  15.9302672  24.5506381
   9.3647426  15.3239667  23.2135098   9.5959813  14.3619471  17.5489898
   8.8127335  14.9041151  17.6428123  10.2952558  14.8793450  17.9484140
  12.9056463   0.1714100  20.1924104  13.4025162  -0.5815937  19.8725174
  12.1343444   0.2078417  19.6267313  20.7586220   5.8754466  21.8342395
  20.7476096   6.7579181  21.4636328  19.8903600   5.5226017  21.6396932
  12.2668717  15.0234535  26.1945235  12.9796689  15.6582000  26.1221137
  11.7758745  15.1198401  25.3785237  13.9886244   8.9285788  17.7662527
  13.0542522   9.0487250  17.5967231  14.1662912   8.0258254  17.5022537
   9.4891432   2.3131483  19.9195788   9.1189219   1.7602524  20.6076694
   9.9850524   1.7089617  19.3670788  17.3758795   4.7703107  18.3012561
  17.8419247   5.6031098  18.2272864  17.8266295   4.3048088  19.0057820
   7.3180630  12.7728978  27.0150806   8.0190090  13.4065461  27.1680201
   6.8475745  13.1143710  26.2546446  15.4435026  11.1146928  15.2998713
  15.7194870  11.0003523  16.2092587  14.5739525  10.7164413  15.2610886
  15.1181916   5.3273586  24.8403357  14.4653366   5.5749493  24.1855809
  15.4962296   4.5137724  24.5065834  12.0789090  15.3633279  18.9431527
  12.2611485  14.5454935  19.4059279  12.9022076  15.5800971  18.5056417
  12.4131255  14.2901464  16.2046575  12.9419022  13.7793919  15.5916738
  12.6759475  13.9743994  17.0692108  11.1669489   6.0693397  31.3269394
  10.4910126   5.9687526  31.9971769  11.9897123   5.9132611  31.7905391
   2.9148348  12.3065333  23.9481909   3.5001785  11.5609021  24.0809813
   2.7173187  12.6169290  24.8318573   5.7687003  15.3416581  18.9644351
   5.0997379  15.8262708  18.4808391   5.6299873  15.5885801  19.8787730
   9.9092272  17.3760324  25.5627010  10.4610580  17.5391946  26.3276095
  10.2498465  17.9664762  24.8907035  14.7603146  12.2021582  31.4175664
  15.3043050  12.8151540  30.9230619  14.1789991  12.7601160  31.9342677
  13.0460659  15.3242300  22.5490692  12.9211799  14.5232040  22.0401637
  13.7039750  15.8188493  22.0604662  15.1095568  13.1251320  24.1770242
  14.1625903  13.0056671  24.1048569  15.4578341  12.2373818  24.2596503
  12.1142001  12.9204036  20.3774594  11.9666963  11.9920744  20.5582164
  12.9395494  12.9424127  19.8931669  15.7176123  13.7432595  21.4639467
  16.6422670  13.5375456  21.3263918  15.5491426  13.4948996  22.3728808
  12.1103515   0.7741874  15.3706711  12.3267130   1.6566512  15.0695540
  11.6297582   0.3828087  14.6412353   6.8502737   3.7327587  21.9477456
   6.7047317   4.0467890  22.8401738   6.3727940   4.3512487  21.3948355
  10.5625250   1.1567475  24.0411473  10.3043028   2.0784546  24.0395803
  10.0310291   0.7597910  24.7311937  15.5071439  14.2618262  16.8201558
  15.6808317  13.6964685  16.0675411  16.0000330  15.0619157  16.6381048
   1.3248399   6.2732931  24.8865117   0.7801867   7.0492739  25.0185392
   2.2027749   6.6203736  24.7284239  21.3610830   7.0254685  18.4391858
  21.8041976   6.2762010  18.0410981  20.4837340   7.0164822  18.0565590
  16.4946612  13.5785027  13.9198457  17.1897516  14.1991719  14.1385771
  16.8369762  12.7280378  14.1950835  18.3938035  11.0284732  15.4485787
  18.9189359  11.3672005  14.7235107  18.3060387  10.0931748  15.2648922
  10.0558083  14.9418806  27.5775664  10.3645210  14.6967953  28.4498364
  10.8533565  15.1465444  27.0894534  10.0778695  17.0956715  19.8081041
   9.6383686  16.6033094  20.5013897  10.8286812  16.5529683  19.5673116
   2.5571034  13.2868256  19.8105669   3.3829054  12.9872028  19.4304312
   2.2065086  12.5175879  20.2595457   7.5252568  12.6394725  21.8803342
   6.9032577  11.9765430  21.5805570   8.1957434  12.6655856  21.1976990
  18.0831941  11.6617636  30.7536985  17.2927484  11.6441775  30.2141485
  17.8465295  12.2005930  31.5086022  18.2029816   8.5110102  28.0669714
  18.2527821   8.3460110  29.0085237  18.0943739   7.6437361  27.6767595
   7.0866074  11.1898648  15.3561803   7.2354195  11.8734112  14.7028476
   7.8932518  11.1703738  15.8711259  15.4933578   4.4941030  29.3829021
  16.3943441   4.3547495  29.0913018  15.5681553   4.6595485  30.3227198
   9.8276383   1.8707885  28.2282207   8.9579693   2.1641451  27.9564796
  10.0635864   2.4548330  28.9489471  19.7048013  10.9307044  28.3111735
  19.4132821  11.2937024  29.1475196  19.0920144  10.2174052  28.1325068
  20.9043695   8.4959924  20.8314306  21.7390586   8.9349728  20.9951866
  21.0402824   8.0198577  20.0122551  17.9535201   6.0539658  26.7791793
  18.4289322   6.2467305  25.9710645  17.0300766   6.1098844  26.5335177
   4.8418707   7.2163826  16.3622872   4.5964749   6.3126156  16.5603082
   5.0114622   7.2180976  15.4202350  10.5861480  13.6846778  12.8273550
  10.0135447  14.3036965  12.3744022  11.1594274  14.2346140  13.3613472
  16.6536870   2.9305418  25.0120099  17.6054293   3.0303516  25.0332323
  16.4840320   2.1383687  25.5218183  14.6751249   0.0161002  25.1979500
  14.0801181   0.2966014  24.5025989  14.3900946   0.5054903  25.9696241
  13.8058740  13.9683928  13.9582133  14.7389413  13.9029490  14.1615008
  13.7181953  14.8040195  13.4996665  16.4346756  13.2849799  10.9186080
  16.3560388  12.9509662  11.8121838  17.2556423  13.7771567  10.9177552
  19.1324948   6.1511538  24.1262399  19.1001268   5.2127539  24.3122083
  19.7425571   6.2295575  23.3928224  10.9708278   5.0207591  10.1689603
  11.9167383   4.8913799  10.2378021  10.5922523   4.2822253  10.6459031
  19.2819436   2.9422582  24.1720682  18.7658485   2.1581038  23.9850611
  20.1659385   2.6141298  24.3367201  24.9501497   7.2127545  23.2668436
  25.6804886   6.9512833  23.8276139  24.3408443   6.4756267  23.3070503
  23.0316795   5.3535408  23.8642887  22.3049958   5.2191373  23.2559378
  22.6164081   5.6612236  24.6699605  10.8546971   9.0725337  31.6290260
  11.7749980   9.2503936  31.8230306  10.8196554   8.1281383  31.4769959
   3.8509044   6.9826372  24.2713041   4.0695053   7.9143480  24.2901075
   4.2634817   6.6234346  25.0567845  16.0782617  -1.3226971  17.3891690
  15.4981286  -0.6642167  17.0069743  15.8118549  -2.1449626  16.9779108
  14.5286183  -1.9221913  19.5913011  15.0285961  -1.8105379  18.7827329
  15.1721791  -2.2260860  20.2313819   8.5868179   5.9856717  32.4780851
   8.1035261   6.7857077  32.6844741   8.6729118   5.9964661  31.5248295
   1.8554139   7.8185096  20.4002671   1.8324827   7.9172783  19.4484554
   2.1654775   8.6650247  20.7219837   4.5141516   9.8761251  24.5149285
   5.4684770   9.8445194  24.4479217   4.3154040   9.4151875  25.3299511
   5.1040899   8.4462367  27.0820083   5.9233788   8.9406446  27.1054920
   5.3777706   7.5294335  27.0537650  14.8607495   0.8373120  16.4448038
  13.9733350   1.1222770  16.2268233  15.2761484   0.6766883  15.5975315
  18.2122031   0.8619641  20.1602378  18.9882421   1.3516093  20.4326995
  17.4870165   1.2877695  20.6174247  20.6494589   1.5747260  21.2176318
  21.2439080   1.3342996  20.5069627  20.7221173   0.8554390  21.8449855
   2.8691745  15.4180871  21.5319483   2.7346213  14.6581272  20.9657481
   2.4523807  16.1421771  21.0648272  14.0050708  10.6017794  10.5396058
  14.7086558  10.8067797  11.1553714  13.2813357  11.1694556  10.8045142
  14.8348518   6.3527655  16.6598329  14.7783720   6.8096207  15.8205961
  15.3876861   5.5918340  16.4821171  18.6453324   2.1417387  17.4848448
  18.3890259   1.7414023  18.3156656  18.0206192   2.8561181  17.3598587
  22.9565662   4.8813461  19.9919740  22.3965220   4.9506650  20.7651302
  22.3509166   4.7054445  19.2719236   6.0260871  16.3150188  21.7437926
   5.9093255  17.2595620  21.6416616   5.2053317  16.0123749  22.1323725
  15.9137406  11.0400323  12.5894518  16.7483010  10.6081522  12.4071993
  15.7521749  10.8682337  13.5171413  15.5683298   7.5432437  13.9550858
  15.5132102   7.3776708  13.0139302  14.9429353   8.2508470  14.1113048
  12.8829205   9.8481349  33.2804421  13.7520365  10.0222001  32.9191055
  12.4035956  10.6675765  33.1580150   7.0515385  16.9678450  24.9593854
   7.9542632  17.0002060  25.2760349   6.8252755  16.0378901  24.9740190
   8.8068987  15.7209436  21.6203933   7.8564618  15.7211298  21.5068305
   9.1101473  14.9742171  21.1039967  17.2098203  23.3632879  18.6108111
  16.6463068  23.2722816  17.8424399  17.0950598  22.5432784  19.0910603
  21.8331170  22.6632254  28.5797425  21.8219811  22.2685053  27.7077929
  21.9951809  21.9298327  29.1731197  14.7562635  24.8584071  21.4492331
  15.5483927  24.5174895  21.0338631  14.9959285  24.9679046  22.3694485
  22.7897761  27.0303847  13.9222576  22.1385741  27.6157927  13.5356590
  23.5842124  27.5610042  13.9817613  16.7153389  24.1192984  14.3209710
  17.4884265  23.5721971  14.1822586  17.0678787  24.9837233  14.5324172
  19.0519666  20.2785650  11.9528160  19.3045187  19.7567171  11.1911623
  18.1144225  20.1151795  12.0554844  24.2673027  24.7194279  14.4591560
  23.6318860  24.7928905  15.1712465  23.9370433  25.3087878  13.7810639
  29.4971376  19.2196662  20.6635882  30.2296548  18.6495878  20.8973711
  28.7410732  18.8318262  21.1042387  18.7715955  22.1813756  14.1552535
  18.6552213  21.5058659  14.8233619  18.8818215  21.6946130  13.3384688
  27.0196797  12.9318236  25.1230490  26.6880121  13.8013647  24.8991705
  26.4242410  12.6154520  25.8024521  20.7552983  16.6713803  12.8560573
  20.9227385  17.5394039  13.2231044  20.5650152  16.8341084  11.9321862
  26.9125460  17.6513322  22.2023840  26.0042337  17.5828730  21.9082601
  26.8613056  18.1285267  23.0305666  20.7342204  19.1271460  13.8407240
  20.6141829  19.5728511  14.6792720  20.0394792  19.4756778  13.2820778
  14.3249609  21.2277852  21.3906897  14.4541990  21.4812331  22.3046308
  13.6447060  21.8205560  21.0711552  18.4949096  31.8975102  17.4897371
  18.4173126  32.8482927  17.5685851  17.8910740  31.5520975  18.1472297
  20.9866326  19.0702967  30.1458738  20.2099660  19.6296888  30.1361602
  21.6256889  19.5559750  30.6673608  28.7787106  15.8529760  23.9801714
  28.1361487  16.1462293  23.3341509  28.2742035  15.7382681  24.7854911
  19.2412698  21.8788421  29.7076705  19.9827382  22.4173465  29.4311528
  18.5349684  22.5054710  29.8648257  24.7168038  24.0217561  28.3048866
  25.1251394  23.5799972  27.5603499  23.9945299  23.4470189  28.5583059
  28.9186084  25.5173190  19.4145519  28.2337122  25.8972091  18.8642552
  29.0029934  26.1268516  20.1477467  24.2198553  16.6194536  27.3363597
  23.9759485  17.3736597  26.7997872  24.4958484  16.9979884  28.1710844
  26.1737016  23.1633149  26.0140862  26.3853911  23.8064909  25.3375243
  26.1266764  22.3295465  25.5462792  23.7763245  15.7750969  22.9177435
  22.9147724  16.0732223  23.2094172  23.8025679  15.9921368  21.9858467
  17.9774062  19.0328069  30.5092015  17.3472722  19.7144350  30.7427412
  17.8710150  18.9211151  29.5645153  13.2719034  18.6999865  21.4357939
  12.4818088  18.9557394  20.9598050  13.7630282  19.5148203  21.5409979
  27.2882844  26.0405104  24.1863220  28.1100288  25.6385291  23.9045901
  27.2845247  25.9373338  25.1379336  15.2233780  19.0644444  18.3941416
  14.4264943  19.1763139  18.9124911  14.9959372  19.4031097  17.5282306
  11.5556737  18.9530355  23.8672930  11.8064776  19.8377365  24.1330506
  12.0916286  18.7734957  23.0948022  35.3788837  22.3843853  20.5348191
  34.6252545  21.8151251  20.3792196  35.5136378  22.3506517  21.4818826
  20.7687465  27.2557255  16.2102911  20.6333140  28.1008791  16.6387758
  21.3097277  27.4576533  15.4468844  17.2554805  13.3348835  32.8717266
  16.8621750  12.7815033  33.5464910  18.0720945  13.6459413  33.2623783
  14.2216862  24.7732693  16.7830836  14.7341383  25.5675943  16.9336400
  14.8739575  24.0758983  16.7164437  16.0311747  27.8898449  18.8653589
  16.2078375  28.8116414  18.6774573  16.8268581  27.5756869  19.2947969
  20.1722766  14.7506714  30.4637522  20.9132479  15.3513867  30.3841985
  20.4040688  14.0084352  29.9055565  15.3164104  19.9363081  28.7415752
  15.2017619  19.0348338  29.0422851  14.4608621  20.1826778  28.3900569
  22.3955941  27.8780822  30.3403253  21.9519795  27.0917200  30.0224157
  23.0573155  28.0659972  29.6747143  17.1543062  29.4076623  24.8663931
  17.7050488  29.2793686  24.0940925  16.3154538  29.7071512  24.5158824
  24.4937179  28.1583621  28.3684654  24.4755655  28.9792502  27.8764923
  25.4157099  28.0337697  28.5934795  20.9510234  25.6727751  29.2108162
  21.4838570  24.9116039  28.9807470  20.4224315  25.3801403  29.9532317
  24.1179928  10.7787817  24.7401804  23.7744198  11.6689459  24.6640915
  24.4858891  10.5889475  23.8771389  12.1865779  23.1021347  17.5590406
  13.0241001  23.5118356  17.3424114  12.3644047  22.1620789  17.5290600
  24.0830211  20.7696428  13.2474239  23.5676835  21.5401033  13.4862627
  23.8107520  20.0961564  13.8707301  23.1976469  13.1492472  22.7051037
  22.6941264  13.1122607  21.8918843  23.4907076  14.0585215  22.7647694
  19.4419355  13.2331202  21.7117219  20.3072352  13.0374010  21.3523108
  19.5096864  13.0041554  22.6386576  29.0564485  23.5228783  15.1827413
  28.2793928  23.1839942  14.7382575  29.7355966  23.5281406  14.5082378
  23.8716514  18.6423520  15.0734020  23.5666650  18.9569669  15.9244163
  24.8246956  18.7204940  15.1161353  22.3162946  24.8013743  16.7226974
  21.7884308  24.0666503  16.4100212  21.8150449  25.5788420  16.4766943
  27.2955792  22.9962764  21.8394021  26.6379467  23.6862025  21.9274149
  28.0996191  23.3859196  22.1828007  17.0481674  15.4633410  19.0833586
  17.6225426  15.2408591  18.3506779  17.6352656  15.5322104  19.8362187
  17.3751261  17.4937871  13.1029471  16.5388573  17.8312557  13.4238746
  17.2356031  17.3586851  12.1656608  19.3504342  12.3374659  17.8108655
  18.6968754  12.0223676  17.1865270  19.3084816  11.7150399  18.5368478
  20.4615546  22.6193954   9.7261947  19.5542608  22.3883207   9.9253096
  20.9586578  21.8231573   9.9135929  23.3683625  31.3291461  12.6458633
  22.6945324  31.6323158  13.2543591  23.7549447  32.1320541  12.2964091
  21.6403780  22.7206549  14.2485937  20.7314999  22.4365581  14.3458407
  21.6698864  23.1405627  13.3889244  25.3155986  28.1689635  18.9526923
  25.6078961  28.7294692  18.2339289  25.8254607  28.4618196  19.7080082
  25.9167594  10.0381376  19.8419542  26.2226471   9.1778739  19.5545457
  26.6420199  10.6298996  19.6418536  12.2091950  20.4412063  18.2301140
  12.0116350  19.8481423  17.5052206  11.6538614  20.1364273  18.9477078
  21.3379868  24.2615292  11.5874016  20.8999298  23.5451151  11.1279653
  22.0790309  24.4891407  11.0259107  20.2789612  28.9469986  20.0420376
  20.2365790  29.1730832  19.1128908  21.1952311  28.7133360  20.1906177
  23.7255245  19.4154053  26.9401006  24.0804633  19.6425526  27.7995471
  24.3727377  19.7472430  26.3178261  29.4552982  22.5372489  17.6450335
  29.3170881  22.7274085  16.7171524  29.0989201  23.2991872  18.1018386
  17.6195109  16.5230584  23.7247347  18.2594488  16.3819343  23.0270310
  16.7872639  16.2365098  23.3485949  29.4822362  24.6049016  22.6561606
  29.9158869  24.5124305  23.5044660  30.1953943  24.5806517  22.0181622
  18.3955412  25.8233015  19.8382339  19.1896011  25.3283335  19.6364914
  17.6847105  25.2950878  19.4750045  23.2150257  28.2051110  24.1894707
  23.2687279  28.7742047  24.9572423  22.3465038  28.3752995  23.8248744
  14.7038176  19.9676097  15.9142092  13.7735764  19.9060552  16.1312054
  14.7995648  19.4452049  15.1178733  14.6223725  16.4930909  18.5020333
  14.8830542  17.4076243  18.3929494  15.4440897  16.0255352  18.6516946
  16.0948650  17.9068667  25.6719158  16.7671704  17.6986029  25.0231807
  15.2678437  17.7090753  25.2324390  30.3437912  24.6472717  25.1894491
  30.5373802  25.5518527  25.4353766  30.2438530  24.1880136  26.0233076
  21.9974222  14.5330607  27.6884819  21.3502137  15.2320557  27.5949295
  22.7675238  14.9666751  28.0561067  25.4053020  24.7979460  30.7635372
  25.2538527  24.5690011  29.8465456  25.3957700  25.7550061  30.7766717
  21.5674840  31.4971133  14.8605713  21.7426596  31.0259176  15.6751335
  20.8807628  32.1236899  15.0886973  16.4976148  21.1811270  26.4321595
  16.3595946  20.4491508  27.0333134  17.4081071  21.0920170  26.1505783
  25.4591095  23.1199674  11.1806074  24.8420266  22.3946502  11.0839126
  24.9907584  23.8809034  10.8373148  27.1145227  27.8298582  28.8411854
  27.0557773  27.1457802  28.1742437  27.5164745  28.5717572  28.3892480
  17.8387382  17.8796447  27.7400914  17.3024739  17.4287185  28.3922511
  17.2504091  18.0142356  26.9971379  16.1335926  34.6460496  21.6345573
  16.3732524  35.2779020  22.3124591  15.2905122  34.2948536  21.9210932
  17.2489641  17.3385098  10.3027378  16.3719107  17.2173899   9.9389625
  17.7247394  16.5471176  10.0506267  27.1162634  25.7938166  27.0725834
  26.2289413  25.4564088  27.1952232  27.6861185  25.0621197  27.3094599
   8.7691781  22.1262258  20.3968885   9.4562821  21.8123988  19.8089900
   8.6139910  23.0303623  20.1236136  13.5726503  17.0152454  24.8253909
  13.4884692  16.4078124  24.0904319  12.7509210  17.5061473  24.8263405
  20.6463788  30.4539618  24.0387077  20.5733959  31.2594590  24.5506381
  20.2041181  30.6531584  23.2135098  20.4353567  29.6911389  17.5489898
  19.6521089  30.2333069  17.6428123  21.1346312  30.2085368  17.9484140
  23.7450217  15.5006018  20.1924104  24.2418917  14.7475980  19.8725174
  22.9737199  15.5370335  19.6267313  31.5979975  21.2046383  21.8342395
  31.5869851  22.0871099  21.4636328  30.7297354  20.8517934  21.6396932
  23.1062471  30.3526453  26.1945235  23.8190443  30.9873917  26.1221137
  22.6152500  30.4490319  25.3785237  26.2828780  26.4438846  15.2998713
  26.5588624  26.3295440  16.2092587  25.4133279  26.0456331  15.2610886
  26.1869212  12.4675611  22.3403463  25.2732292  12.6979838  22.5085670
  26.6162314  12.5514056  23.1917495  25.9575671  20.6565503  24.8403357
  25.3047121  20.9041411  24.1855809  26.3356050  19.8429642  24.5065834
  22.9182844  30.6925197  18.9431527  23.1005239  29.8746853  19.4059279
  23.7415830  30.9092889  18.5056417  23.2525010  29.6193382  16.2046575
  23.7812776  29.1085836  15.5916738  23.5153230  29.3035912  17.0692108
  22.0063244  21.3985314  31.3269394  21.3303881  21.2979444  31.9971769
  22.8290878  21.2424528  31.7905391  13.7542103  27.6357251  23.9481909
  14.3395540  26.8900939  24.0809813  13.5566941  27.9461208  24.8318573
  16.6080758  30.6708498  18.9644351  15.9391133  31.1554626  18.4808391
  16.4693628  30.9177719  19.8787730   8.3459757  20.2062851  22.6686352
   8.3843857  19.6726442  23.4623470   7.8400050  19.6798057  22.0497329
  20.7486027  32.7052242  25.5627010  21.3004335  32.8683863  26.3276095
  21.0892220  33.2956680  24.8907035  15.7250520  15.0527392  26.1648894
  15.7891846  15.9142223  25.7526292  15.6617640  14.4401393  25.4321253
  15.2002792  17.1250524  29.8121929  15.8274831  16.7427602  30.4259453
  14.3430711  16.9064726  30.1777621  25.5996901  27.5313499  31.4175664
  26.1436805  28.1443458  30.9230619  25.0183746  28.0893078  31.9342677
  11.9768335  18.9326953  15.7440284  12.2721776  18.0237632  15.6907337
  11.0756371  18.9114693  15.4221286  23.8854414  30.6534217  22.5490692
  23.7605553  29.8523957  22.0401637  24.5433505  31.1480411  22.0604662
  15.5062582  17.0082950  21.7267832  14.7849168  17.6218918  21.5875305
  16.2955838  17.5440715  21.6484478  25.9489322  28.4543238  24.1770242
  25.0019658  28.3348589  24.1048569  26.2972095  27.5665736  24.2596503
  18.3088896  14.3437376  28.0008484  18.8323297  14.5899673  28.7634793
  18.0901229  15.1757411  27.5811621  13.7056177  16.6141051  15.8679609
  13.3768883  15.7338430  15.6854715  14.0595547  16.5588720  16.7555998
  22.9535755  28.2495954  20.3774594  22.8060718  27.3212661  20.5582164
  23.7789249  28.2716044  19.8931669  16.8198000  16.9014021  16.2355086
  17.1594072  17.4299942  15.5133695  17.2670120  17.2394427  17.0113653
  26.5569877  29.0724512  21.4639467  27.4816425  28.8667374  21.3263918
  26.3885181  28.8240914  22.3728808  19.5141441  15.2851072  25.6858154
  19.1738261  14.4858885  26.0878834  18.8080447  15.5852782  25.1134988
  20.1657912  12.3700384  24.1385477  20.9883982  11.8960862  24.0164368
  20.4095976  13.1490868  24.6384164  18.8066147  15.3988642  14.4348379
  19.5274509  15.7769895  13.9312096  18.1831451  16.1177519  14.5383357
  22.9497270  16.1033791  15.3706711  23.1660884  16.9858429  15.0695540
  22.4691337  15.7120005  14.6412353  21.4019005  16.4859393  24.0411473
  21.1436783  17.4076463  24.0395803  20.8704045  16.0889827  24.7311937
  26.3465194  29.5910180  16.8201558  26.5202071  29.0256602  16.0675411
  26.8394085  30.3911075  16.6381048  12.1642153  21.6024849  24.8865117
  11.6195621  22.3784657  25.0185392  13.0421503  21.9495654  24.7284239
  18.9529770  14.9336433  17.2645916  19.0745681  14.0053079  17.4636803
  18.6631812  14.9475119  16.3524231  21.8220960  12.6191343  20.4012636
  21.8442657  12.6830676  19.4464615  22.2389019  11.7795852  20.5953142
  32.2004585  22.3546603  18.4391858  32.6435731  21.6053928  18.0410981
  31.3231095  22.3456739  18.0565590  27.3340366  28.9076944  13.9198457
  28.0291271  29.5283637  14.1385771  27.6763516  28.0572296  14.1950835
  12.9508175  20.7294745  27.7795274  12.2089911  20.8777381  28.3659904
  12.6300919  20.9903011  26.9162023  29.2331789  26.3576650  15.4485787
  29.7583113  26.6963923  14.7235107  29.1454142  25.4223665  15.2648922
  20.8951838  30.2710724  27.5775664  21.2038964  30.0259870  28.4498364
  21.6927320  30.4757362  27.0894534  20.9172450  32.4248633  19.8081041
  20.4777440  31.9325012  20.5013897  21.6680567  31.8821601  19.5673116
  13.3964789  28.6160174  19.8105669  14.2222809  28.3163946  19.4304312
  13.0458841  27.8467796  20.2595457  11.5973394  26.5346500  20.7694602
  10.7605302  26.1068675  20.5878604  11.5697039  26.7278944  21.7065393
  18.4370850  16.4468430  31.4735848  18.4859005  17.3230553  31.0913618
  18.9793364  15.9045823  30.9007492  28.9225695  26.9909554  30.7536985
  28.1321239  26.9733692  30.2141485  28.6859050  27.5297847  31.5086022
  29.0423570  23.8402020  28.0669714  29.0921575  23.6752027  29.0085237
  28.9337494  22.9729279  27.6767595  17.9259829  26.5190566  15.3561803
  18.0747949  27.2026030  14.7028476  18.7326272  26.4995656  15.8711259
  26.3327333  19.8232948  29.3829021  27.2337195  19.6839413  29.0913018
  26.4075307  19.9887403  30.3227198  20.6670138  17.1999803  28.2282207
  19.7973447  17.4933369  27.9564796  20.9029618  17.7840248  28.9489471
  30.5441767  26.2598961  28.3111735  30.2526575  26.6228942  29.1475196
  29.9313898  25.5465970  28.1325068  31.7437449  23.8251841  20.8314306
  32.5784341  24.2641645  20.9951866  31.8796578  23.3490494  20.0122551
  28.7928955  21.3831576  26.7791793  29.2683077  21.5759222  25.9710645
  27.8694521  21.4390762  26.5335177  15.6812462  22.5455743  16.3622872
  15.4358504  21.6418073  16.5603082  15.8508376  22.5472894  15.4202350
  23.3709172  13.4179420  25.7447627  23.8891116  14.1540447  25.4194116
  23.0164305  13.7243413  26.5794386  14.9508109  18.2784101  13.8609033
  14.2577354  18.3528456  13.2049069  14.7059861  17.5144444  14.3830550
  23.6221766   9.8379702  21.2648524  23.9023520   9.1702891  21.8908950
  24.4072373  10.0308798  20.7523188  21.4255234  29.0138696  12.8273550
  20.8529202  29.6328883  12.3744022  21.9988028  29.5638058  13.3613472
  27.4930624  18.2597336  25.0120099  28.4448047  18.3595434  25.0332323
  27.3234075  17.4675605  25.5218183  25.5145004  15.3452919  25.1979500
  24.9194936  15.6257932  24.5025989  25.2294700  15.8346820  25.9696241
  24.6452494  29.2975846  13.9582133  25.5783167  29.2321408  14.1615008
  24.5575707  30.1332113  13.4996665  27.2740511  28.6141717  10.9186080
  27.1954142  28.2801580  11.8121838  28.0950178  29.1063484  10.9177552
  29.9718702  21.4803456  24.1262399  29.9395022  20.5419457  24.3122083
  30.5819326  21.5587493  23.3928224  21.8102033  20.3499509  10.1689603
  22.7561138  20.2205717  10.2378021  21.4316278  19.6114171  10.6459031
  30.1213191  18.2714499  24.1720682  29.6052239  17.4872956  23.9850611
  31.0053139  17.9433216  24.3367201  27.7823917  12.0155515  20.1316495
  27.5848739  11.7070603  21.0159827  28.3923623  12.7417154  20.2614424
  35.7895252  22.5419463  23.2668436  36.5198640  22.2804751  23.8276139
  35.1802197  21.8048185  23.3070503  33.8710549  20.6827325  23.8642887
  33.1443713  20.5483290  23.2559378  33.4557836  20.9904154  24.6699605
  21.6940725  24.4017255  31.6290260  22.6143735  24.5795854  31.8230306
  21.6590309  23.4573300  31.4769959  19.9944950  18.2749485  10.1044488
  19.0876405  17.9782598  10.1807202  20.2720931  17.9779303   9.2378774
  10.9122890  19.5955849  20.5543534  10.5925675  18.7421157  20.2617908
  10.3656319  19.8104427  21.3101502  14.6902798  22.3118290  24.2713041
  14.9088808  23.2435397  24.2901075  15.1028572  21.9526264  25.0567845
  21.6107016  12.8186375  16.2588729  20.8007744  12.4733460  16.6343975
  22.2991433  12.5093919  16.8476341  23.5397564  11.8964422  17.8813026
  24.0928603  12.3159875  18.5403049  23.7767650  10.9700170  17.9235982
  19.5630663  17.8851495  33.6615790  19.4627390  18.8345852  33.5927881
  19.3452205  17.5569734  32.7891860  18.7643735  15.1336420  10.2456467
  19.6262899  15.4591319  10.5052285  18.9494079  14.3467916   9.7329533
  10.7811150  23.2158760  22.5236656  10.0874622  22.8012713  22.0106610
  11.5284141  23.2579297  21.9270075  26.9176371  14.0064947  17.3891690
  26.3375040  14.6649751  17.0069743  26.6512304  13.1842291  16.9779108
  25.3679938  13.4070005  19.5913011  25.8679716  13.5186539  18.7827329
  26.0115545  13.1031057  20.2313819  19.4261933  21.3148634  32.4780851
  18.9429015  22.1148994  32.6844741  19.5122872  21.3256579  31.5248295
  12.6947893  23.1477014  20.4002671  12.6718581  23.2464701  19.4484554
  13.0048530  23.9942165  20.7219837  25.7001249  16.1665037  16.4448038
  24.8127104  16.4514688  16.2268233  26.1155238  16.0058801  15.5975315
  29.0515785  16.1911558  20.1602378  29.8276175  16.6808011  20.4326995
  28.3263920  16.6169612  20.6174247  31.4888344  16.9039177  21.2176318
  32.0832835  16.6634913  20.5069627  31.5614928  16.1846308  21.8449855
  13.7085500  30.7472788  21.5319483  13.5739968  29.9873189  20.9657481
  13.2917562  31.4713688  21.0648272  24.8444463  25.9309712  10.5396058
  25.5480313  26.1359714  11.1553714  24.1207111  26.4986474  10.8045142
  29.4847079  17.4709305  17.4848448  29.2284013  17.0705941  18.3156656
  28.8599947  18.1853099  17.3598587  33.7959417  20.2105378  19.9919740
  33.2358975  20.2798568  20.7651302  33.1902920  20.0346363  19.2719236
  16.8654626  31.6442105  21.7437926  16.7487010  32.5887538  21.6416616
  16.0447072  31.3415667  22.1323725  26.7531160  26.3692241  12.5894518
  27.5876764  25.9373440  12.4071993  26.5915503  26.1974255  13.5171413
  26.4077052  22.8724354  13.9550858  26.3525856  22.7068626  13.0139302
  25.7823108  23.5800387  14.1113048  11.1969567  18.1092419  27.7812280
  11.8428431  17.5991373  28.2699505  10.9886718  18.8461100  28.3555705
  23.7222959  25.1773266  33.2804421  24.5914119  25.3513919  32.9191055
  23.2429711  25.9967683  33.1580150  19.7173178  12.3732463  13.5336176
  19.7051848  13.3174303  13.6904447  20.6096600  12.1902609  13.2395637
  17.8909140  32.2970367  24.9593854  18.7936386  32.3293978  25.2760349
  17.6646510  31.3670818  24.9740190  19.6462742  31.0501354  21.6203933
  18.6958373  31.0503215  21.5068305  19.9495228  30.3034088  21.1039967
  23.5325297   8.9675240  17.7882113  22.7657693   8.4133727  17.9338795
  23.9436002   9.0397109  18.6496265  15.5367058  15.2560036  31.8787294
  16.3998520  14.8996841  32.0890619  14.9632469  14.9173931  32.5662698
  35.3815435  36.8861892  22.6849695  36.0193845  36.7668640  21.9813035
  35.2636278  37.8342736  22.7437647  32.1905141  36.8389320  22.6211220
  31.8523653  36.7230385  21.7331755  33.0594910  36.4380485  22.6012226
  28.0491957  38.6924797  18.6108111  27.4856822  38.6014734  17.8424399
  27.9344352  37.8724701  19.0910603  32.6724924  37.9924172  28.5797425
  32.6613565  37.5976970  27.7077929  32.8345564  37.2590245  29.1731197
  25.5956389  40.1875988  21.4492331  26.3877681  39.8466813  21.0338631
  25.8353039  40.2970963  22.3694485  27.5547143  39.4484902  14.3209710
  28.3278019  38.9013889  14.1822586  27.9072542  40.3129151  14.5324172
  29.3932186  40.7761284  27.5276609  29.1022052  41.6806915  27.4123276
  30.0289170  40.8177811  28.2420679  30.3188392  38.1538132  24.1177969
  30.9151965  37.9294155  23.4034932  30.3763364  37.4122878  24.7203417
  29.8913421  35.6077568  11.9528160  30.1438942  35.0859089  11.1911623
  28.9537980  35.4443713  12.0554844  34.9356704  34.6113346  19.7602903
  35.7219793  34.1932769  19.4093320  35.1995408  35.5159438  19.9284552
  35.1066781  40.0486196  14.4591560  34.4712614  40.1220823  15.1712465
  34.7764187  40.6379795  13.7810639  40.3365131  34.5488579  20.6635882
  41.0690303  33.9787796  20.8973711  39.5804487  34.1610180  21.1042387
  29.6109710  37.5105674  14.1552535  29.4945968  36.8350577  14.8233619
  29.7211969  37.0238048  13.3384688  31.9541251  36.9715821  17.8599224
  31.5899458  36.4446442  18.5712146  32.8108366  36.5814290  17.6865710
  37.8590551  28.2610153  25.1230490  37.5273876  29.1305564  24.8991705
  37.2636165  27.9446437  25.8024521  31.5946738  32.0005720  12.8560573
  31.7621140  32.8685957  13.2231044  31.4043907  32.1633002  11.9321862
  34.3522071  40.4622699  24.5226403  34.0522794  41.3647738  24.4142210
  34.0073130  40.1954883  25.3747556  27.8034552  36.9136496  20.5563108
  26.8785049  36.7812710  20.7640799  28.0518965  37.6930715  21.0533050
  37.7519214  32.9805240  22.2023840  36.8436092  32.9120648  21.9082601
  37.7006810  33.4577184  23.0305666  31.5735958  34.4563378  13.8407240
  31.4535584  34.9020429  14.6792720  30.8788547  34.8048696  13.2820778
  25.1643363  36.5569770  21.3906897  25.2935744  36.8104249  22.3046308
  24.4840815  37.1497478  21.0711552  31.8260080  34.3994885  30.1458738
  31.0493414  34.9588805  30.1361602  32.4650643  34.8851668  30.6673608
  39.6180861  31.1821678  23.9801714  38.9755241  31.4754211  23.3341509
  39.1135789  31.0674598  24.7854911  37.2721025  34.9284851  14.6687574
  38.1838881  35.1612238  14.4935271  36.7630672  35.5121895  14.1062652
  30.0806453  37.2080339  29.7076705  30.8221137  37.7465382  29.4311528
  29.3743438  37.8346627  29.8648257  35.5561792  39.3509479  28.3048866
  35.9645148  38.9091889  27.5603499  34.8339054  38.7762106  28.5583059
  31.9092862  34.2882086  25.6782423  32.7554057  34.7121499  25.8217072
  31.8491500  33.6315710  26.3720986  35.8790607  39.9110670  22.0601155
  35.2499469  40.0756384  21.3577223  35.4916269  40.3252279  22.8312119
  35.0592308  31.9486454  27.3363597  34.8153239  32.7028515  26.7997872
  35.3352238  32.3271802  28.1710844  37.0130770  38.4925066  26.0140862
  37.2247666  39.1356826  25.3375243  36.9660519  37.6587383  25.5462792
  34.6156999  31.1042887  22.9177435  33.7541478  31.4024141  23.2094172
  34.6419434  31.3213286  21.9858467  31.4318569  39.6485078  19.3251240
  31.8956914  39.9272781  18.5355863  31.1675367  38.7468522  19.1424331
  28.3242650  39.1956559  22.2631003  28.8944007  39.6243828  21.6248488
  28.9150762  38.9139144  22.9615189  30.3687455  35.7708230  16.1340805
  31.0711498  36.2229274  16.6014732  30.0368083  35.1292049  16.7620698
  28.8167816  34.3619987  30.5092015  28.1866477  35.0436268  30.7427412
  28.7103904  34.2503068  29.5645153  24.1112789  34.0291783  21.4357939
  23.3211843  34.2849311  20.9598050  24.6024036  34.8440121  21.5409979
  26.0627534  34.3936362  18.3941416  25.2658697  34.5055056  18.9124911
  25.8353126  34.7323014  17.5282306  31.8933202  40.9181065  26.3423930
  31.9577634  41.3801472  27.1782102  31.1844126  40.2878430  26.4706240
  22.3950492  34.2822273  23.8672930  22.6458530  35.1669283  24.1330506
  22.9310040  34.1026875  23.0948022  31.6081219  42.5849173  16.2102911
  31.4726894  43.4300708  16.6387758  32.1491032  42.7868450  15.4468844
  28.0948559  28.6640753  32.8717266  27.7015505  28.1106951  33.5464910
  28.9114699  28.9751331  33.2623783  25.0610617  40.1024611  16.7830836
  25.5735137  40.8967861  16.9336400  25.7133330  39.4050901  16.7164437
  26.8705501  43.2190367  18.8653589  27.0472130  44.1408332  18.6774573
  27.6662335  42.9048786  19.2947969  31.0116520  30.0798632  30.4637522
  31.7526233  30.6805785  30.3841985  31.2434443  29.3376269  29.9055565
  26.1557858  35.2654999  28.7415752  26.0411373  34.3640256  29.0422851
  25.3002376  35.5118696  28.3900569  27.9936817  44.7368541  24.8663931
  28.5444242  44.6085604  24.0940925  27.1548293  45.0363430  24.5158824
  31.7903988  41.0019669  29.2108162  32.3232325  40.2407957  28.9807470
  31.2618069  40.7093320  29.9532317  34.9573683  26.1079735  24.7401804
  34.6137952  26.9981376  24.6640915  35.3252646  25.9181392  23.8771389
  23.0259534  38.4313265  17.5590406  23.8634756  38.8410273  17.3424114
  23.2037801  37.4912707  17.5290600  34.9223966  36.0988346  13.2474239
  34.4070589  36.8692950  13.4862627  34.6501274  35.4253482  13.8707301
  32.5071077  30.9438046  18.3059478  31.6512673  30.5544897  18.1265116
  32.9198028  31.0230007  17.4459263  34.0370223  28.4784390  22.7051037
  33.5335019  28.4414525  21.8918843  34.3300830  29.3877132  22.7647694
  30.2813109  28.5623119  21.7117219  31.1466106  28.3665928  21.3523108
  30.3490618  28.3333471  22.6386576  34.7110269  33.9715438  15.0734020
  34.4060404  34.2861587  15.9244163  35.6640711  34.0496858  15.1161353
  33.1556701  40.1305661  16.7226974  32.6278062  39.3958421  16.4100212
  32.6544203  40.9080337  16.4766943  38.1349547  38.3254682  21.8394021
  37.4773221  39.0153943  21.9274149  38.9389946  38.7151114  22.1828007
  27.8875428  30.7925327  19.0833586  28.4619180  30.5700509  18.3506779
  28.4746411  30.8614022  19.8362187  36.9455006  36.6799054  19.8897962
  37.4586887  37.3129046  20.3919672  37.5956229  36.0800250  19.5241322
  28.2145015  32.8229788  13.1029471  27.3782328  33.1604475  13.4238746
  28.0749785  32.6878768  12.1656608  30.1898096  27.6666576  17.8108655
  29.5362508  27.3515593  17.1865270  30.1478570  27.0442317  18.5368478
  31.3009301  37.9485871   9.7261947  30.3936363  37.7175125   9.9253096
  31.7980333  37.1523491   9.9135929  33.4235836  34.1548510  22.1356303
  32.5058398  34.3763457  21.9777991  33.8395980  34.2294820  21.2768010
  34.2070884  35.5539925  17.2658983  34.9542703  36.0661323  16.9566105
  34.4762474  35.2323978  18.1263377  32.4797534  38.0498466  14.2485937
  31.5708754  37.7657499  14.3458407  32.5092618  38.4697545  13.3889244
  36.6549721  32.5897042  19.2477772  35.9172478  32.0774428  19.5788015
  36.9076495  32.1497423  18.4361049  36.7561349  25.3673294  19.8419542
  37.0620225  24.5070657  19.5545457  37.4813953  25.9590914  19.6418536
  23.0485705  35.7703980  18.2301140  22.8510105  35.1773341  17.5052206
  22.4932369  35.4656191  18.9477078  31.0282428  35.6627087  20.3495733
  31.0831038  34.7100923  20.2738209  30.2173630  35.8186526  20.8337031
  32.1773622  39.5907210  11.5874016  31.7393052  38.8743069  11.1279653
  32.9184063  39.8183325  11.0259107  28.9674788  34.2804147  18.1086112
  28.1542654  34.5798317  18.5151304  29.4633782  33.8859835  18.8260594
  31.1183366  44.2761903  20.0420376  31.0759545  44.5022750  19.1128908
  32.0346065  44.0425278  20.1906177  34.5649000  34.7445971  26.9401006
  34.9198388  34.9717444  27.7995471  35.2121131  35.0764348  26.3178261
  28.4588863  31.8522502  23.7247347  29.0988242  31.7111261  23.0270310
  27.6266394  31.5657015  23.3485949  29.2349167  41.1524932  19.8382339
  30.0289765  40.6575253  19.6364914  28.5240859  40.6242796  19.4750045
  25.5431930  35.2968014  15.9142092  24.6129519  35.2352470  16.1312054
  25.6389402  34.7743967  15.1178733  25.4617479  31.8222827  18.5020333
  25.7224297  32.7368160  18.3929494  26.2834652  31.3547270  18.6516946
  26.9342405  33.2360584  25.6719158  27.6065458  33.0277946  25.0231807
  26.1072191  33.0382670  25.2324390  32.8367977  29.8622525  27.6884819
  32.1895892  30.5612475  27.5949295  33.6068992  30.2958669  28.0561067
  33.0132111  37.7003290  25.7481639  33.9424171  37.8514450  25.5750606
  32.5923141  37.7887311  24.8930285  31.8120443  41.7253954  23.5180176
  31.6731529  41.3572739  24.3906114  31.0235039  42.2401594  23.3464134
  33.3625658  41.1035557  20.9069014  33.0275491  41.0636327  21.8026664
  32.8629604  40.4380273  20.4339424  27.3369902  36.5103187  26.4321595
  27.1989700  35.7783426  27.0333134  28.2474826  36.4212087  26.1505783
  29.9652203  36.2223147  25.9205275  30.6751821  35.5816339  25.8791893
  29.9221511  36.4736041  26.8431456  28.6781137  33.2088364  27.7400914
  28.1418494  32.7579103  28.3922511  28.0897845  33.3434273  26.9971379
  28.0883396  32.6677016  10.3027378  27.2112862  32.5465817   9.9389625
  28.5641149  31.8763094  10.0506267  19.6085536  37.4554176  20.3968885
  20.2956576  37.1415906  19.8089900  19.4533664  38.3595540  20.1236136
  24.4120258  32.3444372  24.8253909  24.3278447  31.7370042  24.0904319
  23.5902964  32.8353390  24.8263405  34.5843972  30.8297936  20.1924104
  35.0812671  30.0767898  19.8725174  33.8130953  30.8662252  19.6267313
  35.6673752  39.5869623  17.7662527  34.7330031  39.7071085  17.5967231
  35.8450421  38.6842090  17.5022537  31.1678941  32.9715319  19.9195788
  30.7976728  32.4186359  20.6076694  31.6638033  32.3673452  19.3670788
  39.0546304  35.4286942  18.3012561  39.5206756  36.2614934  18.2272864
  39.5053804  34.9631924  19.0057820  28.9968139  43.4312814  27.0150806
  29.6977599  44.0649297  27.1680201  28.5263254  43.7727545  26.2546446
  37.0262967  27.7967529  22.3403463  36.1126046  28.0271756  22.5085670
  37.4556068  27.8805973  23.1917495  36.7969425  35.9857421  24.8403357
  36.1440875  36.2333329  24.1855809  37.1749805  35.1721559  24.5065834
  32.8456998  36.7277232  31.3269394  32.1697635  36.6271361  31.9971769
  33.6684632  36.5716446  31.7905391  24.5935857  42.9649169  23.9481909
  25.1789294  42.2192857  24.0809813  24.3960696  43.2753125  24.8318573
  19.1853512  35.5354769  22.6686352  19.2237611  35.0018360  23.4623470
  18.6793805  35.0089974  22.0497329  26.5644274  30.3819309  26.1648894
  26.6285601  31.2434140  25.7526292  26.5011394  29.7693311  25.4321253
  26.0396547  32.4542442  29.8121929  26.6668586  32.0719519  30.4259453
  25.1824466  32.2356644  30.1777621  22.8162090  34.2618871  15.7440284
  23.1115531  33.3529549  15.6907337  21.9150125  34.2406611  15.4221286
  26.3456337  32.3374868  21.7267832  25.6242922  32.9510835  21.5875305
  27.1349592  32.8732632  21.6484478  29.1482650  29.6729294  28.0008484
  29.6717052  29.9191591  28.7634793  28.9294983  30.5049329  27.5811621
  24.5449931  31.9432969  15.8679609  24.2162637  31.0630348  15.6854715
  24.8989302  31.8880637  16.7555998  27.6591754  32.2305939  16.2355086
  27.9987827  32.7591860  15.5133695  28.1063875  32.5686345  17.0113653
  30.3535195  30.6142989  25.6858154  30.0132015  29.8150802  26.0878834
  29.6474201  30.9144700  25.1134988  31.0051667  27.6992302  24.1385477
  31.8277736  27.2252780  24.0164368  31.2489730  28.4782785  24.6384164
  29.6459901  30.7280560  14.4348379  30.3668264  31.1061813  13.9312096
  29.0225206  31.4469437  14.5383357  33.7891024  31.4325709  15.3706711
  34.0054639  32.3150347  15.0695540  33.3085091  31.0411922  14.6412353
  28.5290246  34.3911422  21.9477456  28.3834826  34.7051725  22.8401738
  28.0515449  35.0096323  21.3948355  30.3886629  31.3813970  21.9958346
  30.3748197  30.4855064  21.6590644  31.1059057  31.3884634  22.6296632
  32.2412759  31.8151311  24.0411473  31.9830537  32.7368381  24.0395803
  31.7097800  31.4181745  24.7311937  23.0035908  36.9316767  24.8865117
  22.4589376  37.7076575  25.0185392  23.8815258  37.2787571  24.7284239
  29.7923524  30.2628351  17.2645916  29.9139436  29.3344997  17.4636803
  29.5025567  30.2767037  16.3524231  32.6614715  27.9483261  20.4012636
  32.6836412  28.0122594  19.4464615  33.0782774  27.1087770  20.5953142
  23.7901930  36.0586663  27.7795274  23.0483666  36.2069298  28.3659904
  23.4694674  36.3194929  26.9162023  24.2358543  43.9452092  19.8105669
  25.0616563  43.6455864  19.4304312  23.8852595  43.1759714  20.2595457
  29.2040077  43.2978560  21.8803342  28.5820086  42.6349265  21.5805570
  29.8744943  43.3239692  21.1976990  22.4367148  41.8638418  20.7694602
  21.5999057  41.4360593  20.5878604  22.4090794  42.0570861  21.7065393
  29.2764604  31.7760348  31.4735848  29.3252759  32.6522471  31.0913618
  29.8187118  31.2337741  30.9007492  28.7653583  41.8482483  15.3561803
  28.9141704  42.5317948  14.7028476  29.5720027  41.8287573  15.8711259
  37.1721087  35.1524866  29.3829021  38.0730950  35.0131330  29.0913018
  37.2469062  35.3179320  30.3227198  31.5063892  32.5291720  28.2282207
  30.6367202  32.8225286  27.9564796  31.7423373  33.1132165  28.9489471
  39.6322710  36.7123494  26.7791793  40.1076831  36.9051140  25.9710645
  38.7088275  36.7682680  26.5335177  26.5206216  37.8747661  16.3622872
  26.2752258  36.9709991  16.5603082  26.6902131  37.8764811  15.4202350
  34.2102926  28.7471337  25.7447627  34.7284870  29.4832364  25.4194116
  33.8558059  29.0535331  26.5794386  25.7901864  33.6076018  13.8609033
  25.0971109  33.6820373  13.2049069  25.5453616  32.8436362  14.3830550
  34.4615520  25.1671620  21.2648524  34.7417274  24.4994809  21.8908950
  35.2466127  25.3600715  20.7523188  38.3324379  33.5889254  25.0120099
  39.2841802  33.6887351  25.0332323  38.1627829  32.7967522  25.5218183
  36.3538758  30.6744837  25.1979500  35.7588690  30.9549850  24.5025989
  36.0688455  31.1638738  25.9696241  40.8112457  36.8095373  24.1262399
  40.7788777  35.8711374  24.3122083  41.4213080  36.8879410  23.3928224
  32.6495787  35.6791426  10.1689603  33.5954892  35.5497635  10.2378021
  32.2710032  34.9406088  10.6459031  40.9606945  33.6006417  24.1720682
  40.4445994  32.8164874  23.9850611  41.8446894  33.2725134  24.3367201
  38.6217672  27.3447432  20.1316495  38.4242493  27.0362521  21.0159827
  39.2317378  28.0709071  20.2614424  30.8338705  33.6041403  10.1044488
  29.9270160  33.3074516  10.1807202  31.1114686  33.3071221   9.2378774
  21.7516645  34.9247766  20.5543534  21.4319429  34.0713074  20.2617908
  21.2050073  35.1396344  21.3101502  25.5296553  37.6410207  24.2713041
  25.7482562  38.5727315  24.2901075  25.9422326  37.2818182  25.0567845
  32.4500770  28.1478293  16.2588729  31.6401499  27.8025378  16.6343975
  33.1385187  27.8385836  16.8476341  34.3791319  27.2256339  17.8813026
  34.9322357  27.6451793  18.5403049  34.6161405  26.2992087  17.9235982
  30.4024418  33.2143413  33.6615790  30.3021145  34.1637770  33.5927881
  30.1845960  32.8861652  32.7891860  29.6037489  30.4628338  10.2456467
  30.4656653  30.7883236  10.5052285  29.7887833  29.6759834   9.7329533
  21.6204905  38.5450678  22.5236656  20.9268376  38.1304631  22.0106610
  22.3677896  38.5871214  21.9270075  37.7570126  29.3356865  17.3891690
  37.1768795  29.9941669  17.0069743  37.4906058  28.5134209  16.9779108
  36.2073692  28.7361922  19.5913011  36.7073470  28.8478457  18.7827329
  36.8509300  28.4322975  20.2313819  30.2655688  36.6440552  32.4780851
  29.7822770  37.4440912  32.6844741  30.3516627  36.6548497  31.5248295
  23.5341648  38.4768932  20.4002671  23.5112336  38.5756619  19.4484554
  23.8442284  39.3234082  20.7219837  26.1929025  40.5345087  24.5149285
  27.1472279  40.5029029  24.4479217  25.9941549  40.0735710  25.3299511
  26.7828408  39.1046203  27.0820083  27.6021297  39.5990281  27.1054920
  27.0565215  38.1878171  27.0537650  36.5395004  31.4956955  16.4448038
  35.6520859  31.7806606  16.2268233  36.9548993  31.3350718  15.5975315
  39.8909540  31.5203476  20.1602378  40.6669930  32.0099928  20.4326995
  39.1657674  31.9461530  20.6174247  36.5136027  37.0111491  16.6598329
  36.4571229  37.4680042  15.8205961  37.0664370  36.2502175  16.4821171
  40.3240833  32.8001223  17.4848448  40.0677768  32.3997858  18.3156656
  39.6993701  33.5145017  17.3598587  37.2470807  38.2016272  13.9550858
  37.1919611  38.0360544  13.0139302  36.6216862  38.9092305  14.1113048
  22.0363322  33.4384336  27.7812280  22.6822185  32.9283290  28.2699505
  21.8280473  34.1753018  28.3555705  30.5566932  27.7024381  13.5336176
  30.5445602  28.6466221  13.6904447  31.4490354  27.5194527  13.2395637
  34.3719052  24.2967158  17.7882113  33.6051447  23.7425644  17.9338795
  34.7829757  24.3689027  18.6496265  26.3760813  30.5851954  31.8787294
  27.2392274  30.2288758  32.0890619  25.8026223  30.2465848  32.5662698
  18.5538432   2.4531489  14.2521916  18.2628298   3.3577120  14.1368582
  19.1895417   2.4948016  14.9665986  19.4794639  -0.1691663  10.8423276
  20.0758211  -0.3935640  10.1280239  19.5369611  -0.9106917  11.4448724
  23.5128317   2.1392904  11.2471710  23.2129041   3.0417943  11.1387517
  23.1679377   1.8725088  12.0992863  18.4949097   8.9037225   4.2142677
  18.4173127   9.8545050   4.2931158  17.8910741   8.5583097   4.8717604
  19.2412699  -1.1149457  16.4322011  19.9827384  -0.5764413  16.1556835
  18.5349685  -0.4883168  16.5893563  24.7168039   1.0279684  15.0294173
  25.1251395   0.5862094  14.2848805  23.9945300   0.4532311  15.2828366
  25.0396854   1.5880875   8.7846462  24.4105716   1.7526589   8.0822530
  24.6522516   2.0022484   9.5557426  28.9186086   2.5235312   6.1390825
  28.2337124   2.9034214   5.5887859  29.0029935   3.1330639   6.8722773
  27.2882845   3.0467227  10.9108526  28.1100289   2.6447414  10.6291208
  27.2845248   2.9435461  11.8624642  21.0539449   2.5951270  13.0669237
  21.1183881   3.0571677  13.9027409  20.3450372   1.9648635  13.1951547
  22.3955943   4.8842944  17.0648559  21.9519797   4.0979323  16.7469464
  23.0573156   5.0722095  16.3992450  17.1543064   6.4138746  11.5909238
  17.7050489   6.2855809  10.8186232  16.3154540   6.7133635  11.2404131
  24.4937181   5.1645744  15.0929961  24.4755656   5.9854625  14.6010230
  25.4157101   5.0399819  15.3180102  20.9510235   2.6789874  15.9353469
  21.4838572   1.9178162  15.7052777  20.4224316   2.3863525  16.6777623
  26.8723049   3.3375261   4.7422412  26.4185376   2.4966171   4.7987602
  26.2417015   3.9736659   5.0797192  25.3155988   5.1751757   5.6772230
  25.6078962   5.7356814   4.9584595  25.8254608   5.4680318   6.4325389
  20.2789613   5.9532108   6.7665683  20.2365792   6.1792955   5.8374215
  21.1952312   5.7195483   6.9151484  23.2150258   5.2113233  10.9140013
  23.2687280   5.7804169  11.6817729  22.3465040   5.3815118  10.5494050
  25.4053022   1.8041582  17.4880679  25.2538528   1.5752134  16.5710762
  25.3957701   2.7612184  17.5012024  20.9726690   3.4024159  10.2425483
  20.8337775   3.0342944  11.1151421  20.1841286   3.9171799  10.0709441
  22.5231905   2.7805762   7.6314321  22.1881737   2.7406532   8.5271970
  22.0235851   2.1150478   7.1584731  27.1145228   4.8360705  15.5657161
  27.0557774   4.1519925  14.8987744  27.5164747   5.5779695  15.1137787
  16.1335927  11.6522619   8.3590879  16.3732525  12.2841143   9.0369898
  15.2905123  11.3010659   8.6456239  27.1162635   2.8000289  13.7971140
  26.2289414   2.4626211  13.9197539  27.6861186   2.0683320  14.0339906
  20.6463789   7.4601741  10.7632383  20.5733960   8.2656713  11.2751688
  20.2041182   7.6593707   9.9380405  23.1062472   7.3588575  12.9190542
  23.8190445   7.9936040  12.8466444  22.6152501   7.4552441  12.1030544
  18.1574386   5.1083019  13.7396113  18.8583845   5.7419502  13.8925507
  17.6869501   5.4497750  12.9791752  22.9182846   7.6987319   5.6676834
  23.1005240   6.8808975   6.1304586  23.7415832   7.9155011   5.2301724
  13.7542104   4.6419374  10.6727216  14.3395541   3.8963062  10.8055120
  13.5566942   4.9523330  11.5563880  20.7486028   9.7114365  12.2872316
  21.3004336   9.8745986  13.0521402  21.0892221  10.3018802  11.6152341
  25.5996902   4.5375622  18.1420971  26.1436806   5.1505580  17.6475926
  25.0183747   5.0955200  18.6587984  23.8854415   7.6596340   9.2735999
  23.7605554   6.8586080   8.7646944  24.5433506   8.1542533   8.7849968
  25.9489323   5.4605360  10.9015549  25.0019659   5.3410711  10.8293875
  26.2972097   4.5727858  10.9841810  22.9535757   5.2558076   7.1019901
  22.8060719   4.3274784   7.2827471  23.7789250   5.2778167   6.6176976
  26.5569879   6.0786635   8.1884774  27.4816426   5.8729496   8.0509225
  26.3885182   5.8303036   9.0974115  26.3465195   6.5972303   3.5446865
  26.5202072   6.0318725   2.7920718  26.8394086   7.3973197   3.3626355
  20.8951839   7.2772846  14.3020971  21.2038966   7.0321993  15.1743670
  21.6927321   7.4819485  13.8139841  20.9172451   9.4310756   6.5326347
  20.4777441   8.9387134   7.2259204  21.6680568   8.8883723   6.2918423
  18.3646323   4.9748765   8.6048649  17.7426333   4.3119470   8.3050877
  19.0351190   5.0009897   7.9222297  28.9225696   3.9971676  17.4782292
  28.1321240   3.9795815  16.9386791  28.6859051   4.5359970  18.2331329
  30.5441768   3.2661084  15.0357042  30.2526577   3.6291065  15.8720503
  29.9313900   2.5528092  14.8570374  21.6940727   1.4079378  18.3535566
  22.6143736   1.5857977  18.5475613  21.6590310   0.4635423  18.2015266
  15.3535272   2.2115291  11.2394592  16.3078526   2.1799234  11.1724523
  15.1547796   1.7505915  12.0544818  15.9434654   0.7816408  13.8065390
  16.7627543   1.2760486  13.8300227  16.2171462  -0.1351624  13.7782957
  13.7085501   7.7534911   8.2564790  13.5739969   6.9935312   7.6902788
  13.2917563   8.4775811   7.7893579  16.8654627   8.6504228   8.4683232
  16.7487011   9.5949660   8.3661923  16.0447073   8.3477790   8.8569032
  23.7222961   2.1835389  20.0049727  24.5914120   2.3576041  19.6436362
  23.2429712   3.0029806  19.8825457  17.8909141   9.3032490  11.6839161
  18.7936388   9.3356100  12.0005656  17.6646511   8.3732941  11.6985497
  19.6462743   8.0563476   8.3449239  18.6958374   8.0565338   8.2313612
  19.9495229   7.3096211   7.8285274  35.3815436  13.8924015   9.4095002
  36.0193846  13.7730762   8.7058342  35.2636279  14.8404859   9.4682954
  32.1905143  13.8451443   9.3456527  31.8523654  13.7292508   8.4577061
  33.0594911  13.4442608   9.3257533  28.0491958  15.6986919   5.3353418
  27.4856824  15.6076856   4.5669705  27.9344353  14.8786824   5.8155910
  32.6724926  14.9986295  15.3042732  32.6613566  14.6039093  14.4323236
  32.8345565  14.2652367  15.8976504  25.5956390  17.1938111   8.1737638
  26.3877682  16.8528936   7.7583937  25.8353041  17.3033086   9.0939791
  33.6291517  19.3657887   0.6467882  32.9779497  19.9511967   0.2601896
  34.4235880  19.8964082   0.7062920  27.5547144  16.4547024   1.0455017
  28.3278020  15.9076011   0.9067893  27.9072543  17.3191274   1.2569478
  29.3932187  17.7823406  14.2521916  29.1022053  18.6869037  14.1368582
  30.0289171  17.8239934  14.9665986  30.3188394  15.1600255  10.8423276
  30.9151966  14.9356277  10.1280239  30.3763365  14.4185000  11.4448724
  34.9356705  11.6175469   6.4848210  35.7219794  11.1994892   6.1338627
  35.1995409  12.5221561   6.6529858  35.1066782  17.0548319   1.1836867
  34.4712615  17.1282945   1.8957771  34.7764189  17.6441918   0.5055946
  29.6109711  14.5167796   0.8797842  29.4945969  13.8412700   1.5478926
  29.7211971  14.0300170   0.0629995  31.9541252  13.9777943   4.5844531
  31.5899459  13.4508564   5.2957452  32.8108368  13.5876412   4.4111016
  37.8590552   5.2672276  11.8475797  37.5273877   6.1367687  11.6237012
  37.2636166   4.9508560  12.5269827  34.3522072  17.4684822  11.2471710
  34.0522795  18.3709861  11.1387517  34.0073131  17.2017005  12.0992863
  27.8034553  13.9198619   7.2808414  26.8785050  13.7874833   7.4886106
  28.0518967  14.6992838   7.7778357  37.7519216   9.9867362   8.9269147
  36.8436093   9.9182771   8.6327908  37.7006812  10.4639307   9.7550973
  25.1643364  13.5631892   8.1152203  25.2935746  13.8166371   9.0291615
  24.4840816  14.1559600   7.7956858  29.3342852  24.2329142   4.2142677
  29.2566881  25.1836967   4.2931158  28.7304495  23.8875015   4.8717604
  31.8260082  11.4057008  16.8704044  31.0493416  11.9650928  16.8606909
  32.4650645  11.8913791  17.3918914  39.6180862   8.1883801  10.7047021
  38.9755242   8.4816334  10.0586816  39.1135791   8.0736721  11.5100218
  30.0806454  14.2142461  16.4322011  30.8221138  14.7527505  16.1556835
  29.3743439  14.8408750  16.5893563  35.5561793  16.3571602  15.0294173
  35.9645149  15.9154012  14.2848805  34.8339055  15.7824229  15.2828366
  31.9092864  11.2944208  12.4027730  32.7554059  11.7183622  12.5462379
  31.8491501  10.6377833  13.0966293  35.8790608  16.9172792   8.7846462
  35.2499471  17.0818506   8.0822530  35.4916270  17.3314402   9.5557426
  39.7579840  17.8527230   6.1390825  39.0730878  18.2326131   5.5887859
  39.8423689  18.4622557   6.8722773  35.0592309   8.9548577  14.0608903
  34.8153241   9.7090637  13.5243179  35.3352239   9.3333924  14.8956150
  37.0130772  15.4987189  12.7386169  37.2247667  16.1418949  12.0620550
  36.9660520  14.6649506  12.2708099  34.6157001   8.1105010   9.6422741
  33.7541480   8.4086263   9.9339479  34.6419435   8.3275409   8.7103774
  31.4318570  16.6547200   6.0496547  31.8956916  16.9334903   5.2601169
  31.1675368  15.7530645   5.8669638  28.3242651  16.2018682   8.9876310
  28.8944008  16.6305950   8.3493795  28.9150763  15.9201267   9.6860496
  30.3687456  12.7770353   2.8586112  31.0711499  13.2291396   3.3260038
  30.0368085  12.1354172   3.4866005  28.8167818  11.3682109  17.2337321
  28.1866478  12.0498390  17.4672718  28.7103905  11.2565191  16.2890460
  24.1112790  11.0353905   8.1603246  23.3211844  11.2911434   7.6843356
  24.6024037  11.8502243   8.2655286  38.1276600  18.3759144  10.9108526
  38.9494043  17.9739332  10.6291208  38.1239002  18.2727379  11.8624642
  26.0627535  11.3998485   5.1186722  25.2658699  11.5117179   5.6370218
  25.8353128  11.7385137   4.2527613  31.8933203  17.9243188  13.0669237
  31.9577636  18.3863595  13.9027409  31.1844127  17.2940553  13.1951547
  22.3950493  11.2884396  10.5918236  22.6458531  12.1731406  10.8575812
  22.9310041  11.1088997   9.8193328  31.6081221  19.5911295   2.9348217
  31.4726895  20.4362831   3.3633065  32.1491033  19.7930573   2.1714151
  28.0948560   5.6702875  19.5962572  27.7015506   5.1169074  20.2710217
  28.9114701   5.9813454  19.9869090  25.0610618  17.1086733   3.5076142
  25.5735139  17.9029984   3.6581707  25.7133331  16.4113024   3.4409744
  26.8705503  20.2252490   5.5898895  27.0472131  21.1470454   5.4019879
  27.6662336  19.9110909   6.0193275  31.0116521   7.0860754  17.1882829
  31.7526235   7.6867907  17.1087291  31.2434444   6.3438392  16.6300872
  26.1557859  12.2717121  15.4661059  26.0411374  11.3702379  15.7668158
  25.3002377  12.5180818  15.1145875  33.2349697  20.2134862  17.0648559
  32.7913551  19.4271240  16.7469464  33.8966911  20.4014012  16.3992450
  27.9936818  21.7430663  11.5909238  28.5444243  21.6147727  10.8186232
  27.1548294  22.0425552  11.2404131  35.3330935  20.4937662  15.0929961
  35.3149410  21.3146543  14.6010230  36.2550855  20.3691737  15.3180102
  31.7903989  18.0081791  15.9353469  32.3232326  17.2470079  15.7052777
  31.2618070  17.7155443  16.6777623  23.0259535  15.4375388   4.2835713
  23.8634757  15.8472396   4.0669421  23.2037803  14.4974830   4.2535907
  32.5071078   7.9500169   5.0304784  31.6512674   7.5607019   4.8510423
  32.9198030   8.0292130   4.1704570  34.0370225   5.4846512   9.4296344
  33.5335020   5.4476647   8.6164149  34.3300831   6.3939255   9.4893001
  30.2813110   5.5685242   8.4362526  31.1466107   5.3728051   8.0768415
  30.3490619   5.3395594   9.3631882  33.1556702  17.1367784   3.4472281
  32.6278064  16.4020543   3.1345518  32.6544205  17.9142460   3.2012249
  38.1349548  15.3316804   8.5639327  37.4773222  16.0216066   8.6519456
  38.9389947  15.7213236   8.9073314  27.8875430   7.7987450   5.8078892
  28.4619181   7.5762631   5.0752085  28.4746412   7.8676144   6.5607494
  36.9455007  13.6861177   6.6143269  37.4586889  14.3191169   7.1164979
  37.5956231  13.0862372   6.2486629  30.1898097   4.6728699   4.5353962
  29.5362510   4.3577716   3.9110577  30.1478571   4.0504439   5.2613785
  33.4235838  11.1610632   8.8601610  32.5058399  11.3825579   8.7023298
  33.8395981  11.2356943   8.0013317  34.2070885  12.5602048   3.9904290
  34.9542704  13.0723445   3.6811412  34.4762475  12.2386101   4.8508683
  32.4797536  15.0560589   0.9731244  31.5708755  14.7719622   1.0703714
  32.5092619  15.4759667   0.1134551  37.7116803  18.6667178   4.7422412
  37.2579130  17.8258088   4.7987602  37.0810770  19.3028577   5.0797192
  36.1549742  20.5043675   5.6772230  36.4472717  21.0648732   4.9584595
  36.6648363  20.7972236   6.4325389  23.0485706  12.7766103   4.9546446
  22.8510106  12.1835464   4.2297513  22.4932370  12.4718313   5.6722385
  31.0282430  12.6689209   7.0741039  31.0831039  11.7163046   6.9983516
  30.2173632  12.8248649   7.5582338  28.9674790  11.2866269   4.8331418
  28.1542655  11.5860440   5.2396610  29.4633784  10.8921958   5.5505901
  31.1183367  21.2824026   6.7665683  31.0759546  21.5084872   5.8374215
  32.0346066  21.0487401   6.9151484  34.5649001  11.7508094  13.6646312
  34.9198389  11.9779567  14.5240778  35.2121132  12.0826470  13.0423567
  28.4588864   8.8584625  10.4492653  29.0988244   8.7173384   9.7515617
  27.6266395   8.5719138  10.0731255  40.3216118  16.9403057   9.3806913
  40.7552624  16.8478346  10.2289967  41.0347698  16.9160557   8.7426929
  29.2349168  18.1587055   6.5627646  30.0289767  17.6637375   6.3610221
  28.5240861  17.6304918   6.1995351  34.0544013  20.5405151  10.9140013
  34.1081035  21.1096087  11.6817729  33.1858794  20.7107036  10.5494050
  25.5431932  12.3030137   2.6387398  24.6129520  12.2414592   2.8557360
  25.6389404  11.7806090   1.8424040  25.4617481   8.8284950   5.2265640
  25.7224298   9.7430283   5.1174800  26.2834653   8.3609392   5.3762253
  26.9342406  10.2422707  12.3964465  27.6065459  10.0340069  11.7477113
  26.1072193  10.0444793  11.9569697  41.1831667  16.9826757  11.9139798
  41.3767557  17.8872568  12.1599073  41.0832285  16.5234176  12.7478383
  32.8367978   6.8684648  14.4130125  32.1895893   7.5674597  14.3194602
  33.6068993   7.3020792  14.7806374  36.2446776  17.1333500  17.4880679
  36.0932282  16.9044052  16.5710762  36.2351455  18.0904101  17.5012024
  33.0132112  14.7065413  12.4726945  33.9424172  14.8576572  12.2995912
  32.5923142  14.7949433  11.6175592  31.8120444  18.7316077  10.2425483
  31.6731530  18.3634861  11.1151421  31.0235040  19.2463717  10.0709441
  32.4068596  23.8325174   1.5851019  32.5820352  23.3613217   2.3996642
  31.7201384  24.4590940   1.8132280  33.3625659  18.1097680   7.6314321
  33.0275492  18.0698450   8.5271970  32.8629605  17.4442396   7.1584731
  27.3369903  13.5165310  13.1566902  27.1989701  12.7845549  13.7578441
  28.2474827  13.4274210  12.8751089  29.9652204  13.2285269  12.6450581
  30.6751823  12.5878461  12.6037200  29.9221512  13.4798164  13.5676762
  37.9538983  20.1652622  15.5657161  37.8951529  19.4811843  14.8987744
  38.3558501  20.9071612  15.1137787  28.6781138  10.2150487  14.4646221
  28.1418495   9.7641225  15.1167817  28.0897846  10.3496396  13.7216685
  26.9729681  26.9814536   8.3590879  27.2126280  27.6133060   9.0369898
  26.1298878  26.6302576   8.6456239  37.9556390  18.1292206  13.7971140
  37.0683169  17.7918128  13.9197539  38.5254941  17.3975238  14.0339906
  19.6085537  14.4616298   7.1214192  20.2956577  14.1478028   6.5335207
  19.4533666  15.3657663   6.8481443  24.4120259   9.3506495  11.5499215
  24.3278448   8.7432164  10.8149625  23.5902966   9.8415513  11.5508712
  31.4857543  22.7893659  10.7632383  31.4127715  23.5948630  11.2751688
  31.0434936  22.9885625   9.9380405  31.2747323  22.0265429   4.2735205
  30.4914845  22.5687109   4.3673430  31.9740068  22.5439408   4.6729446
  34.5843973   7.8360058   6.9169410  35.0812673   7.0830021   6.5970481
  33.8130955   7.8724375   6.3512620  33.9456227  22.6880493  12.9190542
  34.6584199  23.3227958  12.8466444  33.4546255  22.7844359  12.1030544
  35.6673754  16.5931745   4.4907834  34.7330032  16.7133208   4.3212538
  35.8450422  15.6904212   4.2267844  31.1678942   9.9777441   6.6441095
  30.7976729   9.4248482   7.3322001  31.6638034   9.3735575   6.0916095
  28.9968140  20.4374936  13.7396113  29.6977600  21.0711419  13.8925507
  28.5263255  20.7789668  12.9791752  37.1222536  18.7792886   2.0244020
  37.3982380  18.6649481   2.9337894  36.2527035  18.3810371   1.9856193
  36.7969426  12.9919544  11.5648663  36.1440877  13.2395451  10.9101116
  37.1749806  12.1783682  11.2311141  33.7576600  23.0279237   5.6676834
  33.9398995  22.2100893   6.1304586  34.5809586  23.2446929   5.2301724
  34.0918766  21.9547422   2.9291882  34.6206532  21.4439877   2.3162044
  34.3546985  21.6389952   3.7937415  32.8456999  13.7339355  18.0514700
  32.1697636  13.6333484  18.7217076  33.6684633  13.5778568  18.5150698
  24.5935858  19.9711291  10.6727216  25.1789295  19.2254979  10.8055120
  24.3960697  20.2815248  11.5563880  27.4474514  23.0062539   5.6889658
  26.7784889  23.4908666   5.2053698  27.3087383  23.2531759   6.6033037
  19.1853513  12.5416892   9.3931659  19.2237613  12.0080482  10.1868777
  18.6793806  12.0152097   8.7742636  31.5879782  25.0406282  12.2872316
  32.1398090  25.2037904  13.0521402  31.9285976  25.6310720  11.6152341
  26.5644275   7.3881432  12.8894201  26.6285602   8.2496263  12.4771599
  26.5011396   6.7755434  12.1566560  26.0396548   9.4604565  16.5367235
  26.6668587   9.0781642  17.1504760  25.1824467   9.2418766  16.9022928
  36.4390657  19.8667540  18.1420971  36.9830561  20.4797498  17.6475926
  35.8577501  20.4247118  18.6587984  22.8162091  11.2680994   2.4685590
  23.1115532  10.3591672   2.4152644  21.9150127  11.2468733   2.1466593
  34.7248170  22.9888258   9.2735999  34.5999309  22.1877998   8.7646944
  35.3827261  23.4834451   8.7849968  26.3456338   9.3436990   8.4513139
  25.6242924   9.9572958   8.3120612  27.1349594   9.8794755   8.3729785
  36.7883078  20.7897278  10.9015549  35.8413413  20.6702629  10.8293875
  37.1365851  19.9019776  10.9841810  29.1482651   6.6791417  14.7253791
  29.6717053   6.9253713  15.4880100  28.9294985   7.5111452  14.3056928
  24.5449932   8.9495091   2.5924915  24.2162638   8.0692470   2.4100021
  24.8989303   8.8942760   3.4801305  33.7929511  20.5849994   7.1019901
  33.6454474  19.6566701   7.2827471  34.6183005  20.6070085   6.6176976
  27.6591755   9.2368061   2.9600393  27.9987828   9.7653982   2.2379001
  28.1063876   9.5748467   3.7358960  37.3963633  21.4078553   8.1884774
  38.3210181  21.2021414   8.0509225  37.2278936  21.1594954   9.0974115
  30.3535196   7.6205112  12.4103461  30.0132017   6.8212925  12.8124141
  29.6474203   7.9206823  11.8380294  31.0051668   4.7054424  10.8630784
  31.8277737   4.2314902  10.7409674  31.2489732   5.4844908  11.3629470
  28.5290247  11.3973545   8.6722763  28.3834828  11.7113848   9.5647044
  28.0515451  12.0158445   8.1193661  30.3886630   8.3876093   8.7203652
  30.3748199   7.4917186   8.3835950  31.1059058   8.3946757   9.3541938
  32.2412760   8.8213433  10.7656780  31.9830538   9.7430504  10.7641110
  31.7097801   8.4243868  11.4557244  37.1858949  21.9264220   3.5446865
  37.3595827  21.3610643   2.7920718  37.6787840  22.7265115   3.3626355
  23.0035909  13.9378889  11.6110424  22.4589377  14.7138697  11.7430698
  23.8815259  14.2849694  11.4529545  29.7923526   7.2690473   3.9891222
  29.9139437   6.3407119   4.1882110  29.5025568   7.2829159   3.0769538
  32.6614716   4.9545384   7.1257942  32.6836413   5.0184717   6.1709922
  33.0782775   4.1149892   7.3198448  23.7901931  13.0648786  14.5040581
  23.0483667  13.2131421  15.0905211  23.4694675  13.3257051  13.6407330
  31.7345594  22.6064764  14.3020971  32.0432720  22.3613911  15.1743670
  32.5321076  22.8111402  13.8139841  31.7566206  24.7602673   6.5326347
  31.3171196  24.2679052   7.2259204  32.5074323  24.2175641   6.2918423
  24.2358545  20.9514214   6.5350975  25.0616565  20.6517986   6.1549619
  23.8852597  20.1821837   6.9840764  29.2040078  20.3040683   8.6048649
  28.5820087  19.6411388   8.3050877  29.8744945  20.3301814   7.9222297
  22.4367150  18.8700541   7.4939909  21.5999058  18.4422715   7.3123910
  22.4090795  19.0632984   8.4310700  29.2764605   8.7822471  18.1981155
  29.3252761   9.6584593  17.8158925  29.8187119   8.2399864  17.6252798
  39.7619451  19.3263594  17.4782292  38.9714995  19.3087733  16.9386791
  39.5252806  19.8651887  18.2331329  39.8817326  16.1756060  14.7915021
  39.9315331  16.0106068  15.7330543  39.7731249  15.3083319  14.4012901
  28.7653585  18.8544606   2.0807110  28.9141705  19.5380070   1.4273782
  29.5720028  18.8349696   2.5956565  37.1721088  12.1586988  16.1074327
  38.0730951  12.0193453  15.8158325  37.2469063  12.3241443  17.0472505
  31.5063894   9.5353843  14.9527514  30.6367203   9.8287409  14.6810102
  31.7423374  10.1194288  15.6734777  41.3835523  18.5953002  15.0357042
  41.0920331  18.9582982  15.8720503  40.7707654  17.8820010  14.8570374
  39.6322711  13.7185616  13.5037100  40.1076833  13.9113263  12.6955952
  38.7088276  13.7744802  13.2580484  26.5206218  14.8809783   3.0868178
  26.2752260  13.9772113   3.2848389  26.6902132  14.8826934   2.1447656
  34.2102928   5.7533460  12.4692934  34.7284871   6.4894487  12.1439423
  33.8558060   6.0597453  13.3039693  38.3324380  10.5951376  11.7365406
  39.2841803  10.6949474  11.7577630  38.1627830   9.8029645  12.2463490
  36.3538760   7.6806960  11.9224807  35.7588692   7.9611972  11.2271295
  36.0688456   8.1700861  12.6941548  40.8112458  13.8157496  10.8507705
  40.7788778  12.8773497  11.0367389  41.4213081  13.8941533  10.1173530
  40.9606946  10.6068540  10.8965989  40.4445995   9.8226996  10.7095917
  41.8446895  10.2787256  11.0612508  32.5334481  16.7371295  18.3535566
  33.4537491  16.9149894  18.5475613  32.4984064  15.7927341  18.2015266
  21.7516646  11.9309889   7.2788841  21.4319431  11.0775197   6.9863215
  21.2050074  12.1458467   8.0346808  25.5296554  14.6472330  10.9958348
  25.7482564  15.5789438  11.0146381  25.9422328  14.2880304  11.7813151
  30.4024419  10.2205536  20.3861096  30.3021146  11.1699893  20.3173188
  30.1845961   9.8923775  19.5137167  21.6204906  15.5512800   9.2481963
  20.9268378  15.1366753   8.7351917  22.3677897  15.5933337   8.6515382
  30.2655689  13.6502674  19.2026158  29.7822771  14.4503035  19.4090047
  30.3516628  13.6610619  18.2493602  23.5341649  15.4831054   7.1247977
  23.5112337  15.5818741   6.1729861  23.8442285  16.3296205   7.4465144
  26.1929027  17.5407209  11.2394592  27.1472280  17.5091151  11.1724523
  25.9941550  17.0797833  12.0544818  26.7828409  16.1108325  13.8065390
  27.6021298  16.6052404  13.8300227  27.0565216  15.1940293  13.7782957
  24.5479255  23.0826829   8.2564790  24.4133723  22.3227230   7.6902788
  24.1311318  23.8067729   7.7893579  27.7048381  23.9796146   8.4683232
  27.5880765  24.9241578   8.3661923  26.8840828  23.6769707   8.8569032
  22.0363323  10.4446459  14.5057587  22.6822187   9.9345413  14.9944812
  21.8280474  11.1815141  15.0801012  34.5616715  17.5127307  20.0049727
  35.4307875  17.6867959  19.6436362  34.0823467  18.3321723  19.8825457
  28.7302895  24.6324408  11.6839161  29.6330142  24.6648018  12.0005656
  28.5040265  23.7024859  11.6985497  30.4856497  23.3855394   8.3449239
  29.5352128  23.3857256   8.2313612  30.7888984  22.6388129   7.8285274
  26.3760814   7.5914076  18.6032601  27.2392276   7.2350881  18.8135925
  25.8026225   7.2527971  19.2908005  40.2325941  33.1115324  14.2521916
  39.9415807  34.0160955  14.1368582  40.8682926  33.1531852  14.9665986
  41.1582148  30.4892173  10.8423276  41.7545720  30.2648195  10.1280239
  41.2157120  29.7476918  11.4448724  38.6428308  29.2490536   7.2808414
  37.7178804  29.1166751   7.4886106  38.8912721  30.0284756   7.7778357
  36.0037119  28.8923810   8.1152203  36.1329500  29.1458289   9.0291615
  35.3234570  29.4851518   7.7956858  40.9200208  29.5434379  16.4322011
  41.6614893  30.0819423  16.1556835  40.2137194  30.1700668  16.5893563
  39.6561572  26.6974027  17.2337321  39.0260233  27.3790308  17.4672718
  39.5497660  26.5857109  16.2890460  34.9506544  26.3645823   8.1603246
  34.1605598  26.6203352   7.6843356  35.4417792  27.1794161   8.2655286
  33.2344247  26.6176313  10.5918236  33.4852286  27.5023323  10.8575812
  33.7703796  26.4380915   9.8193328  38.9342315  20.9994793  19.5962572
  38.5409260  20.4460991  20.2710217  39.7508455  21.3105371  19.9869090
  41.8510276  22.4152672  17.1882829  42.5919989  23.0159825  17.1087291
  42.0828199  21.6730310  16.6300872  36.9951614  27.6009039  15.4661059
  36.8805129  26.6994296  15.7668158  36.1396132  27.8472736  15.1145875
  41.1206865  20.8977160   8.4362526  41.9859862  20.7019968   8.0768415
  41.1884374  20.6687511   9.3631882  38.7269184  23.1279368   5.8078892
  39.3012936  22.9054549   5.0752085  39.3140167  23.1968062   6.5607494
  41.0291852  20.0020617   4.5353962  40.3756264  19.6869634   3.9110577
  40.9872326  19.3796357   5.2613785  33.8879460  28.1058021   4.9546446
  33.6903860  27.5127381   4.2297513  33.3326124  27.8010231   5.6722385
  39.2982619  24.1876542  10.4492653  39.9381998  24.0465301   9.7515617
  38.4660149  23.9011056  10.0731255  36.3011235  24.1576867   5.2265640
  36.5618053  25.0722201   5.1174800  37.1228408  23.6901310   5.3762253
  37.7736161  25.5714625  12.3964465  38.4459214  25.3631987  11.7477113
  36.9465947  25.3736711  11.9569697  38.1763658  28.8457227  13.1566902
  38.0383456  28.1137466  13.7578441  39.0868581  28.7566128  12.8751089
  40.8045958  28.5577187  12.6450581  41.5145577  27.9170379  12.6037200
  40.7615267  28.8090082  13.5676762  39.5174892  25.5442405  14.4646221
  38.9812249  25.0933143  15.1167817  38.9291601  25.6788314  13.7216685
  30.4479292  29.7908216   7.1214192  31.1350331  29.4769946   6.5335207
  30.2927420  30.6949580   6.8481443  35.2514014  24.6798412  11.5499215
  35.1672202  24.0724082  10.8149625  34.4296720  25.1707431  11.5508712
  42.0072696  25.3069359   6.6441095  41.6370484  24.7540399   7.3322001
  42.5031789  24.7027492   6.0916095  39.8361895  35.7666854  13.7396113
  40.5371354  36.4003337  13.8925507  39.3657010  36.1081585  12.9791752
  35.4329613  35.3003209  10.6727216  36.0183050  34.5546897  10.8055120
  35.2354451  35.6107166  11.5563880  30.0247268  27.8708809   9.3931659
  30.0631367  27.3372400  10.1868777  29.5187560  27.3444015   8.7742636
  37.4038030  22.7173350  12.8894201  37.4679356  23.5788181  12.4771599
  37.3405150  22.1047351  12.1566560  36.8790302  24.7896482  16.5367235
  37.5062341  24.4073560  17.1504760  36.0218221  24.5710684  16.9022928
  37.1850092  24.6728908   8.4513139  36.4636678  25.2864876   8.3120612
  37.9743348  25.2086673   8.3729785  39.9876406  22.0083334  14.7253791
  40.5110808  22.2545631  15.4880100  39.7688739  22.8403369  14.3056928
  41.1928951  22.9497030  12.4103461  40.8525771  22.1504843  12.8124141
  40.4867957  23.2498740  11.8380294  41.8445423  20.0346342  10.8630784
  42.6671492  19.5606820  10.7409674  42.0883486  20.8136826  11.3629470
  39.3684001  26.7265463   8.6722763  39.2228582  27.0405766   9.5647044
  38.8909205  27.3450363   8.1193661  41.2280384  23.7168011   8.7203652
  41.2141953  22.8209104   8.3835950  41.9452812  23.7238674   9.3541938
  33.8429664  29.2670807  11.6110424  33.2983132  30.0430615  11.7430698
  34.7209013  29.6141611  11.4529545  34.6295685  28.3940703  14.5040581
  33.8877421  28.5423339  15.0905211  34.3088430  28.6548969  13.6407330
  33.2760904  34.1992458   7.4939909  32.4392812  33.7714633   7.3123910
  33.2484550  34.3924902   8.4310700  40.1158360  24.1114388  18.1981155
  40.1646515  24.9876511  17.8158925  40.6580874  23.5691781  17.6252798
  42.3457648  24.8645761  14.9527514  41.4760958  25.1579327  14.6810102
  42.5817129  25.4486206  15.6734777  32.5910401  27.2601807   7.2788841
  32.2713185  26.4067115   6.9863215  32.0443829  27.4750385   8.0346808
  36.3690308  29.9764248  10.9958348  36.5876318  30.9081355  11.0146381
  36.7816082  29.6172222  11.7813151  41.2418174  25.5497453  20.3861096
  41.1414900  26.4991810  20.3173188  41.0239716  25.2215692  19.5137167
  32.4598661  30.8804718   9.2481963  31.7662132  30.4658671   8.7351917
  33.2071652  30.9225255   8.6515382  41.1049444  28.9794592  19.2026158
  40.6216525  29.7794952  19.4090047  41.1910383  28.9902537  18.2493602
  34.3735403  30.8122972   7.1247977  34.3506091  30.9110659   6.1729861
  34.6836040  31.6588123   7.4465144  37.0322781  32.8699127  11.2394592
  37.9866035  32.8383069  11.1724523  36.8335305  32.4089751  12.0544818
  37.6222163  31.4400243  13.8065390  38.4415052  31.9344322  13.8300227
  37.8958971  30.5232211  13.7782957  32.8757078  25.7738377  14.5057587
  33.5215941  25.2637331  14.9944812  32.6674229  26.5107058  15.0801012
  37.2154568  22.9205994  18.6032601  38.0786030  22.5642799  18.8135925
  36.6419979  22.5819889  19.2908005   2.8607573  22.3843853  20.5348188
   2.1071282  21.8151251  20.3792193   2.9955115  22.3506517  21.4818823
   3.2713988  22.5419463  23.2668432   4.0017377  22.2804751  23.8276136
   2.6620934  21.8048185  23.3070500   1.3529286  20.6827325  23.8642884
   0.6262449  20.5483290  23.2559375   0.9376572  20.9904154  24.6699602
   1.2778153  20.2105378  19.9919736   0.7177711  20.2798568  20.7651298
   0.6721657  20.0346363  19.2719233   2.4175440  34.6113346  19.7602900
   3.2038529  34.1932769  19.4093317   2.6814145  35.5159438  19.9284549
   7.8183867  34.5488579  20.6635879   8.5509039  33.9787796  20.8973708
   7.0623223  34.1610180  21.1042384   5.3409288  28.2610153  25.1230487
   5.0092612  29.1305564  24.8991702   4.7454901  27.9446437  25.8024518
   5.2337951  32.9805240  22.2023837   4.3254828  32.9120648  21.9082598
   5.1825547  33.4577184  23.0305663   7.0999597  31.1821678  23.9801711
   6.4573978  31.4754211  23.3341506   6.5954526  31.0674598  24.7854908
   4.7539761  34.9284851  14.6687571   5.6657617  35.1612238  14.4935268
   4.2449408  35.5121895  14.1062649   2.5411044  31.9486454  27.3363594
   2.2971976  32.7028515  26.7997869   2.8170975  32.3271802  28.1710841
   2.0975736  31.1042887  22.9177431   1.2360215  31.4024141  23.2094169
   2.1238170  31.3213286  21.9858464  13.7001328  37.7135770  20.5348188
  12.9465036  37.1443168  20.3792193  13.8348869  37.6798435  21.4818823
   2.4392420  26.1079735  24.7401801   2.0956689  26.9981376  24.6640912
   2.8071382  25.9181392  23.8771386   2.4042702  36.0988346  13.2474236
   1.8889326  36.8692950  13.4862623   2.1320011  35.4253482  13.8707297
   1.5188960  28.4784390  22.7051034   1.0153755  28.4414525  21.8918839
   1.8119567  29.3877132  22.7647691   7.3776976  38.8520700  15.1827410
   6.6006419  38.5131860  14.7382572   8.0568457  38.8573323  14.5082375
   2.1929005  33.9715438  15.0734017   1.8879141  34.2861587  15.9244160
   3.1459448  34.0496858  15.1161350   4.4273742  36.6799054  19.8897959
   4.9405624  37.3129046  20.3919669   5.0774966  36.0800250  19.5241319
   1.6889621  35.5539925  17.2658980   2.4361440  36.0661323  16.9566102
   1.9581210  35.2323978  18.1263374   4.1368458  32.5897042  19.2477769
   3.3991215  32.0774428  19.5788012   4.3895231  32.1497423  18.4361046
   4.2380085  25.3673294  19.8419539   4.5438962  24.5070657  19.5545454
   4.9632690  25.9590914  19.6418533   2.0467737  34.7445971  26.9401002
   2.4017124  34.9717444  27.7995468   2.6939868  35.0764348  26.3178258
   7.7765473  37.8664407  17.6450331   7.6383372  38.0566003  16.7171521
   7.4201692  38.6283790  18.1018383   2.0662708  30.8297936  20.1924101
   2.5631408  30.0767898  19.8725171   1.2949690  30.8662252  19.6267310
   9.9192466  36.5338301  21.8342392   9.9082342  37.4163017  21.4636325
   9.0509845  36.1809852  21.6396929   6.5365040  35.4286942  18.3012558
   7.0025493  36.2614934  18.2272861   6.9872541  34.9631924  19.0057817
   4.5081703  27.7967529  22.3403460   3.5944783  28.0271756  22.5085666
   4.9374805  27.8805973  23.1917492   4.2788162  35.9857421  24.8403354
   3.6259612  36.2333329  24.1855806   4.6568542  35.1721559  24.5065831
   1.2709761  31.4325709  15.3706708   1.4873375  32.3150347  15.0695537
   0.7903828  31.0411922  14.6412350  10.5217076  37.6838521  18.4391855
  10.9648222  36.9345846  18.0410978   9.6443586  37.6748657  18.0565587
   4.6539824  35.1524866  29.3829018   5.5549686  35.0131330  29.0913015
   4.7287798  35.3179320  30.3227195  10.0649940  39.1543759  20.8314303
  10.8996832  39.5933563  20.9951863  10.2009069  38.6782412  20.0122548
   7.1141446  36.7123494  26.7791790   7.5895568  36.9051140  25.9710642
   6.1907012  36.7682680  26.5335174   1.6921663  28.7471337  25.7447624
   2.2103607  29.4832364  25.4194113   1.3376796  29.0535331  26.5794383
   1.9434257  25.1671620  21.2648521   2.2236011  24.4994809  21.8908947
   2.7284864  25.3600715  20.7523185   5.8143115  33.5889254  25.0120096
   6.7660538  33.6887351  25.0332320   5.6446566  32.7967522  25.5218180
   3.8357495  30.6744837  25.1979497   3.2407427  30.9549850  24.5025986
   3.5507191  31.1638738  25.9696238   8.2931193  36.8095373  24.1262396
   8.2607513  35.8711374  24.3122079   8.9031817  36.8879410  23.3928221
   8.4425682  33.6006417  24.1720679   7.9264730  32.8164874  23.9850608
   9.3265630  33.2725134  24.3367198   6.1036409  27.3447432  20.1316492
   5.9061230  27.0362521  21.0159823   6.7136114  28.0709071  20.2614421
  14.1107743  37.8711380  23.2668432  14.8411131  37.6096668  23.8276136
  13.5014688  37.1340102  23.3070500  12.1923040  36.0119243  23.8642884
  11.4656204  35.8775208  23.2559375  11.7770327  36.3196072  24.6699602
   1.8610055  27.2256339  17.8813023   2.4141094  27.6451793  18.5403046
   2.0980141  26.2992087  17.9235979   5.2388862  29.3356865  17.3891687
   4.6587531  29.9941669  17.0069740   4.9724795  28.5134209  16.9779105
   3.6892429  28.7361922  19.5913007   4.1892207  28.8478457  18.7827326
   4.3328037  28.4322975  20.2313816   4.0213740  31.4956955  16.4448035
   3.1339595  31.7806606  16.2268230   4.4367729  31.3350718  15.5975312
   7.3728276  31.5203476  20.1602375   8.1488666  32.0099928  20.4326991
   6.6476411  31.9461530  20.6174244   9.8100835  32.2331095  21.2176315
  10.4045326  31.9926831  20.5069623   9.8827419  31.5138226  21.8449852
   3.9954764  37.0111491  16.6598326   3.9389965  37.4680042  15.8205958
   4.5483106  36.2502175  16.4821168   7.8059570  32.8001223  17.4848445
   7.5496504  32.3997858  18.3156653   7.1812438  33.5145017  17.3598584
  12.1171908  35.5397296  19.9919736  11.5571466  35.6090485  20.7651298
  11.5115411  35.3638281  19.2719233   1.8537788  24.2967158  17.7882110
   1.0870184  23.7425644  17.9338792   2.2648493  24.3689027  18.6496262
  15.0773840  40.6965211  19.8419539  15.3832716  39.8362575  19.5545454
  15.8026444  41.2882832  19.6418533  12.7828011  40.4963537  21.2648521
  13.0629765  39.8286727  21.8908947  13.5678618  40.6892633  20.7523185
  12.6931543  39.6259075  17.7882110  11.9263939  39.0717562  17.9338792
  13.1042248  39.6980944  18.6496262   2.8634173  13.8924015   9.4094999
   3.5012583  13.7730762   8.7058339   2.7455016  14.8404859   9.4682951
   7.8183869  11.5550702   7.3881185   8.5509041  10.9849919   7.6219015
   7.0623224  11.1672302   7.8287691   5.3409289   5.2672276  11.8475794
   5.0092614   6.1367687  11.6237009   4.7454902   4.9508560  12.5269824
   1.8340808  17.4684822  11.2471707   1.5341532  18.3709861  11.1387514
   1.4891868  17.2017005  12.0992860   7.0999599   8.1883801  10.7047018
   6.4573979   8.4816334  10.0586813   6.5954527   8.0736721  11.5100215
   3.0380530  16.3571602  15.0294170   3.4463886  15.9154012  14.2848802
   2.3157791  15.7824229  15.2828363   3.3609345  16.9172792   8.7846459
   2.7318207  17.0818506   8.0822527   2.9735007  17.3314402   9.5557423
   7.2398577  17.8527230   6.1390822   6.5549615  18.2326131   5.5887856
   7.3242426  18.4622557   6.8722770   2.5411045   8.9548577  14.0608900
   2.2971977   9.7090637  13.5243176   2.8170976   9.3333924  14.8956147
   4.4949508  15.4987189  12.7386166   4.7066403  16.1418949  12.0620547
   4.4479256  14.6649506  12.2708096   5.6095336  18.3759144  10.9108523
   6.4312780  17.9739332  10.6291205   5.6057739  18.2727379  11.8624639
  13.7001329  14.7197893   7.2593495  12.9465038  14.1505291   7.1037499
  13.8348870  14.6860557   8.2064129   2.8149672  20.4937662  15.0929957
   2.7968147  21.3146543  14.6010227   3.7369592  20.3691737  15.3180099
   5.6168285  15.3316804   8.5639324   4.9591959  16.0216066   8.6519453
   6.4208684  15.7213236   8.9073311   5.1935540  18.6667178   4.7422409
   4.7397867  17.8258088   4.7987599   4.5629506  19.3028577   5.0797189
   3.6368479  20.5043675   5.6772227   3.9291453  21.0648732   4.9584592
   4.1467099  20.7972236   6.4325386   2.0467738  11.7508094  13.6646309
   2.4017125  11.9779567  14.5240775   2.6939869  12.0826470  13.0423564
   7.8034854  16.9403057   9.3806910   8.2371361  16.8478346  10.2289964
   8.5166435  16.9160557   8.7426926   1.5362749  20.5405151  10.9140010
   1.5899771  21.1096087  11.6817726   0.6677531  20.7107036  10.5494047
   8.6650404  16.9826757  11.9139795   8.8586294  17.8872568  12.1599070
   8.5651022  16.5234176  12.7478380   3.7265513  17.1333500  17.4880676
   3.5751019  16.9044052  16.5710759   3.7170192  18.0904101  17.5012021
   5.4357719  20.1652622  15.5657157   5.3770265  19.4811843  14.8987741
   5.8377238  20.9071612  15.1137783   5.4375126  18.1292206  13.7971137
   4.5501905  17.7918128  13.9197536   6.0073678  17.3975238  14.0339903
   9.9192467  13.5400424   8.5587699   9.9082343  14.4225139   8.1881632
   9.0509846  13.1871975   8.3642236   1.4274963  22.6880493  12.9190539
   2.1402936  23.3227958  12.8466440   0.9364992  22.7844359  12.1030541
   4.2788163  12.9919544  11.5648660   3.6259613  13.2395451  10.9101113
   4.6568543  12.1783682  11.2311137   1.2395337  23.0279237   5.6676831
   1.4217731  22.2100893   6.1304583   2.0628323  23.2446929   5.2301720
   3.9209393  19.8667540  18.1420968   4.4649297  20.4797498  17.6475923
   3.3396238  20.4247118  18.6587981   2.2066906  22.9888258   9.2735995
   2.0818046  22.1877998   8.7646941   2.8645997  23.4834451   8.7849965
   4.2701814  20.7897278  10.9015546   3.3232150  20.6702629  10.8293872
   4.6184588  19.9019776  10.9841807   1.2748248  20.5849994   7.1019898
   1.1273210  19.6566701   7.2827468   2.1001741  20.6070085   6.6176973
   4.8782370  21.4078553   8.1884771   5.8028917  21.2021414   8.0509222
   4.7097673  21.1594954   9.0974112   4.6677686  21.9264220   3.5446862
   4.8414563  21.3610643   2.7920714   5.1606577  22.7265115   3.3626352
  10.5217077  14.6900643   5.1637162  10.9648223  13.9407968   4.7656285
   9.6443587  14.6810780   4.7810894   7.2438187  19.3263594  17.4782289
   6.4533731  19.3087733  16.9386788   7.0071542  19.8651887  18.2331326
   7.3636063  16.1756060  14.7915018   7.4134067  16.0106068  15.7330540
   7.2549986  15.3083319  14.4012898   4.6539825  12.1586988  16.1074324
   5.5549688  12.0193453  15.8158322   4.7287799  12.3241443  17.0472502
   8.8654259  18.5953002  15.0357039   8.5739068  18.9582982  15.8720500
   8.2526391  17.8820010  14.8570371  10.0649942  16.1605881   7.5559609
  10.8996833  16.5995686   7.7197170  10.2009070  15.6844535   6.7367855
   7.1141448  13.7185616  13.5037097   7.5895569  13.9113263  12.6955948
   6.1907013  13.7744802  13.2580481   5.8143117  10.5951376  11.7365403
   6.7660539  10.6949474  11.7577627   5.6446567   9.8029645  12.2463487
   3.8357496   7.6806960  11.9224804   3.2407428   7.9611972  11.2271292
   3.5507193   8.1700861  12.6941545   8.2931194  13.8157496  10.8507702
   8.2607514  12.8773497  11.0367386   8.9031818  13.8941533  10.1173527
   8.4425683  10.6068540  10.8965985   7.9264731   9.8226996  10.7095914
   9.3265631  10.2787256  11.0612505  14.1107744  14.8773503   9.9913739
  14.8411133  14.6158791  10.5521442  13.5014690  14.1402225  10.0315807
  12.1923041  13.0181366  10.5888190  11.4656205  12.8837330   9.9804682
  11.7770328  13.3258194  11.3944908  12.1171909  12.5459419   6.7165043
  11.5571467  12.6152608   7.4896605  11.5115412  12.3700403   5.9964539
   2.0435452  17.5127307  20.0049724   2.9126611  17.6867959  19.6436359
   1.5642203  18.3321723  19.8825453  13.7027927  29.2215932   9.4094999
  14.3406337  29.1022680   8.7058339  13.5848770  30.1696776   9.4682951
  10.5117634  29.1743361   9.3456524  10.1736145  29.0584425   8.4577058
  11.3807402  28.7734526   9.3257530  10.9937417  30.3278212  15.3042729
  10.9826058  29.9331011  14.4323233  11.1558056  29.5944285  15.8976500
   3.9168881  32.5230029   8.1737635   4.7090173  32.1820853   7.7583934
   4.1565532  32.6325004   9.0939788   7.7144678  33.1115324  14.2521913
   7.4234544  34.0160955  14.1368579   8.3501662  33.1531852  14.9665983
   8.6400885  30.4892173  10.8423273   9.2364457  30.2648195  10.1280236
   8.6975856  29.7476918  11.4448721  13.2569196  26.9467386   6.4848207
  14.0432285  26.5286810   6.1338624  13.5207900  27.8513479   6.6529855
  13.4279273  32.3840237   1.1836864  12.7925106  32.4574863   1.8957768
  13.0976680  32.9733835   0.5055943  18.6577623  26.8842620   7.3881185
  19.3902795  26.3141836   7.6219015  17.9016979  26.4964220   7.8287691
  10.2753743  29.3069861   4.5844528   9.9111950  28.7800482   5.2957449
  11.1320859  28.9168330   4.4111013  16.1803043  20.5964194  11.8475794
  15.8486368  21.4659605  11.6237009  15.5848657  20.2800478  12.5269824
  12.6734563  32.7976740  11.2471707  12.3735286  33.7001778  11.1387514
  12.3285622  32.5308923  12.0992860   6.1247044  29.2490536   7.2808411
   5.1997541  29.1166751   7.4886103   6.3731458  30.0284756   7.7778354
  16.0731707  25.3159280   8.9269144  15.1648584  25.2474688   8.6327905
  16.0219303  25.7931225   9.7550969   3.4855855  28.8923810   8.1152200
   3.6148237  29.1458289   9.0291612   2.8053307  29.4851518   7.7956855
  10.1472573  26.7348925  16.8704041   9.3705907  27.2942846  16.8606906
  10.7863136  27.2205708  17.3918911  17.9393353  23.5175718  10.7047018
  17.2967733  23.8108251  10.0586813  17.4348282  23.4028639  11.5100215
  15.5933517  27.2638891   1.3932877  16.5051373  27.4966278   1.2180575
  15.0843164  27.8475936   0.8307956   8.4018945  29.5434379  16.4322008
   9.1433629  30.0819423  16.1556832   7.6955930  30.1700668  16.5893560
  13.8774284  31.6863519  15.0294170  14.2857641  31.2445930  14.2848802
  13.1551546  31.1116147  15.2828363  10.2305355  26.6236126  12.4027727
  11.0766550  27.0475540  12.5462376  10.1703992  25.9669750  13.0966290
  14.2003099  32.2464710   8.7846459  13.5711962  32.4110424   8.0822527
  13.8128761  32.6606319   9.5557423  18.0792331  33.1819148   6.1390822
  17.3943369  33.5618049   5.5887856  18.1636180  33.7914474   6.8722770
  13.3804800  24.2840494  14.0608900  13.1365732  25.0382555  13.5243176
  13.6564730  24.6625842  14.8956147  15.3343263  30.8279107  12.7386166
  15.5460158  31.4710867  12.0620547  15.2873011  29.9941423  12.2708096
  12.9369492  23.4396927   9.6422738  12.0753971  23.7378181   9.9339476
  12.9631926  23.6567326   8.7103771   9.7531061  31.9839118   6.0496544
  10.2169407  32.2626821   5.2601166   9.4887859  31.0822563   5.8669634
   6.6455142  31.5310599   8.9876307   7.2156499  31.9597868   8.3493792
   7.2363254  31.2493184   9.6860493   8.6899947  28.1062270   2.8586109
   9.3923990  28.5583314   3.3260035   8.3580576  27.4646089   3.4866002
   7.1380309  26.6974027  17.2337318   6.5078969  27.3790308  17.4672715
   7.0316396  26.5857109  16.2890457   2.4325281  26.3645823   8.1603242
   1.6424335  26.6203352   7.6843353   2.9236528  27.1794161   8.2655283
  16.4489091  33.7051062  10.9108523  17.2706534  33.3031249  10.6291205
  16.4451493  33.6019296  11.8624639   4.3840026  26.7290402   5.1186719
   3.5871190  26.8409096   5.6370215   4.1565619  27.0677054   4.2527610
  10.2145694  33.2535105  13.0669234  10.2790127  33.7155513  13.9027406
   9.5056618  32.6232470  13.1951544   0.7162984  26.6176313  10.5918233
   0.9671022  27.5023323  10.8575809   1.2522532  26.4380915   9.8193325
  24.5395084  30.0489811   7.2593495  23.7858792  29.4797209   7.1037499
  24.6742625  30.0152475   8.2064129   6.4161051  20.9994793  19.5962569
   6.0227997  20.4460991  20.2710214   7.2327192  21.3105371  19.9869087
   9.3329012  22.4152672  17.1882826  10.0738726  23.0159825  17.1087288
   9.5646935  21.6730310  16.6300868   4.4770350  27.6009039  15.4661056
   4.3623865  26.6994296  15.7668154   3.6214868  27.8472736  15.1145872
  11.5562188  35.5426779  17.0648556  11.1126042  34.7563158  16.7469461
  12.2179402  35.7305930  16.3992447   6.3149309  37.0722581  11.5909235
   6.8656734  36.9439644  10.8186229   5.4760785  37.3717470  11.2404128
  13.6543426  35.8229579  15.0929957  13.6361901  36.6438460  14.6010227
  14.5763346  35.6983655  15.3180099  10.1116480  33.3373709  15.9353466
  10.6444817  32.5761997  15.7052774   9.5830561  33.0447361  16.6777620
  13.2786175  18.4433775  11.4647108  12.9350445  19.3335417  11.3886218
  13.6465138  18.2535432  10.6016693  13.2436458  28.4342386  -0.0280457
  12.7283081  29.2046991   0.2107930  12.9713766  27.7607522   0.5952604
  10.8283569  23.2792087   5.0304781   9.9725165  22.8898937   4.8510420
  11.2410521  23.3584048   4.1704567  12.3582716  20.8138430   9.4296341
  11.8547511  20.7768565   8.6164146  12.6513322  21.7231173   9.4892997
   8.6025602  20.8977160   8.4362523   9.4678598  20.7019968   8.0768412
   8.6703110  20.6687511   9.3631879  18.2170732  31.1874741   1.9072716
  17.4400175  30.8485900   1.4627878  18.8962213  31.1927364   1.2327681
  13.0322761  26.3069478   1.7979324  12.7272897  26.6215627   2.6489467
  13.9853203  26.3850898   1.8406657  11.4769193  32.4659701   3.4472278
  10.9490555  31.7312461   3.1345515  10.9756696  33.2434378   3.2012246
  16.4562039  30.6608722   8.5639324  15.7985713  31.3507983   8.6519453
  17.2602438  31.0505154   8.9073311   6.2087921  23.1279368   5.8078889
   6.7831672  22.9054549   5.0752082   6.7958903  23.1968062   6.5607491
  15.2667498  29.0153095   6.6143266  15.7799380  29.6483086   7.1164976
  15.9168722  28.4154290   6.2486626   8.5110588  20.0020617   4.5353959
   7.8575001  19.6869634   3.9110574   8.4691062  19.3796357   5.2613782
  11.7448329  26.4902550   8.8601606  10.8270890  26.7117497   8.7023294
  12.1608472  26.5648861   8.0013314  12.5283376  27.8893966   3.9904287
  13.2755195  28.4015363   3.6811409  12.7974966  27.5678018   4.8508680
  16.0329294  33.9959096   4.7422409  15.5791621  33.1550006   4.7987599
  15.4023261  34.6320494   5.0797189  14.9762214  24.9251082   5.9723076
  14.2384970  24.4128468   6.3033319  15.2288987  24.4851464   5.1606353
  14.4762233  35.8335593   5.6772227  14.7685208  36.3940650   4.9584592
  14.9860854  36.1264154   6.4325386  15.0773841  17.7027334   6.5664845
  15.3832718  16.8424697   6.2790760  15.8026446  18.2944954   6.3663839
   9.3494921  27.9981127   7.0741036   9.4043530  27.0454963   6.9983513
   8.5386123  28.1540566   7.5582335   7.2887281  26.6158187   4.8331415
   6.4755146  26.9152357   5.2396607   7.7846275  26.2213876   5.5505897
   9.4395858  36.6115944   6.7665680   9.3972037  36.8376790   5.8374212
  10.3558557  36.3779318   6.9151481  12.8861492  27.0800011  13.6646309
  13.2410880  27.3071484  14.5240775  13.5333623  27.4118388  13.0423564
  18.6159229  30.2018447   4.3695638  18.4777128  30.3920043   3.4416827
  18.2595448  30.9637830   4.8263689   6.7801355  24.1876542  10.4492650
   7.4200735  24.0465301   9.7515613   5.9478886  23.9011056  10.0731252
  18.6428609  32.2694974   9.3806910  19.0765115  32.1770263  10.2289964
  19.3560189  32.2452475   8.7426926   7.5561659  33.4878973   6.5627643
   8.3502258  32.9929293   6.3610218   6.8453352  32.9596836   6.1995348
  12.3756504  35.8697068  10.9140010  12.4293526  36.4388005  11.6817726
  11.5071285  36.0398953  10.5494047   3.7829972  24.1576867   5.2265637
   4.0436789  25.0722201   5.1174797   4.6047144  23.6901310   5.3762250
   5.2554897  25.5714625  12.3964461   5.9277950  25.3631987  11.7477110
   4.4284684  25.3736711  11.9569694  19.5044158  32.3118675  11.9139795
  19.6980048  33.2164485  12.1599070  19.4044777  31.8526094  12.7478380
  11.1580469  22.1976565  14.4130122  10.5108384  22.8966515  14.3194599
  11.9281484  22.6312709  14.7806371  14.5659267  32.4625418  17.4880676
  14.4144773  32.2335969  16.5710759  14.5563947  33.4196019  17.5012021
  11.3344603  30.0357330  12.4726942  12.2636663  30.1868490  12.2995909
  10.9135633  30.1241351  11.6175589  10.1332935  34.0607995  10.2425480
   9.9944021  33.6926779  11.1151418   9.3447531  34.5755634  10.0709437
  11.6838150  33.4389597   7.6314317  11.3487983  33.3990367   8.5271967
  11.1842096  32.7734313   7.1584728   5.6582394  28.8457227  13.1566899
   5.5202192  28.1137466  13.7578438   6.5687318  28.7566128  12.8751086
   8.2864695  28.5577187  12.6450578   8.9964314  27.9170379  12.6037197
   8.2434003  28.8090082  13.5676759  16.2751474  35.4944540  15.5657157
  16.2164020  34.8103760  14.8987741  16.6770992  36.2363530  15.1137783
   6.9993629  25.5442405  14.4646218   6.4630986  25.0933143  15.1167814
   6.4110337  25.6788314  13.7216682  16.2768881  33.4584124  13.7971137
  15.3895660  33.1210046  13.9197536  16.8467432  32.7267155  14.0339903
   2.7332750  24.6798412  11.5499212   2.6490939  24.0724082  10.8149622
   1.9115457  25.1707431  11.5508709   9.8070034  38.1185576  10.7632380
   9.7340206  38.9240548  11.2751685   9.3647427  38.3177542   9.9380402
  12.9056464  23.1651976   6.9169407  13.4025164  22.4121938   6.5970478
  12.1343446  23.2016293   6.3512617  20.7586221  28.8692341   8.5587699
  20.7476098  29.7517057   8.1881632  19.8903601  28.5163892   8.3642236
  12.2668718  38.0172410  12.9190539  12.9796690  38.6519875  12.8466440
  11.7758747  38.1136276  12.1030541  13.9886245  31.9223663   4.4907831
  13.0542524  32.0425126   4.3212535  14.1662913  31.0196130   4.2267841
   9.4891433  25.3069359   6.6441092   9.1189220  24.7540399   7.3321997
   9.9850525  24.7027492   6.0916092  17.3758796  27.7640982   5.0257865
  17.8419248  28.5968974   4.9518168  17.8266297  27.2985964   5.7303123
   7.3180631  35.7666854  13.7396110   8.0190091  36.4003337  13.8925504
   6.8475746  36.1081585  12.9791749  15.4435027  34.1084804   2.0244017
  15.7194871  33.9941398   2.9337891  14.5739526  33.7102289   1.9856190
  15.3475459  20.1321569   9.0648766  14.4338539  20.3625796   9.2330973
  15.7768560  20.2160013   9.9162799  15.1181917  28.3211461  11.5648660
  14.4653368  28.5687369  10.9101113  15.4962297  27.5075600  11.2311137
  12.0789091  38.3571155   5.6676831  12.2611486  37.5392810   6.1304583
  12.9022077  38.5738847   5.2301720  11.1669490  29.0631272  18.0514697
  10.4910127  28.9625402  18.7217073  11.9897124  28.9070486  18.5150695
   2.9148349  35.3003209  10.6727213   3.5001786  34.5546897  10.8055117
   2.7173188  35.6107166  11.5563876   4.8856766  22.7173350  12.8894198
   4.9498093  23.5788181  12.4771596   4.8223887  22.1047351  12.1566557
   4.3609039  24.7896482  16.5367232   4.9881078  24.4073560  17.1504757
   3.5036958  24.5710684  16.9022925  14.7603148  35.1959457  18.1420968
  15.3043052  35.8089416  17.6475923  14.1789992  35.7539036  18.6587981
  13.0460661  38.3180175   9.2735995  12.9211800  37.5169915   8.7646941
  13.7039752  38.8126369   8.7849965   4.6668829  24.6728908   8.4513136
   3.9455415  25.2864876   8.3120609   5.4562085  25.2086673   8.3729782
  15.1095569  36.1189195  10.9015546  14.1625904  35.9994547  10.8293872
  15.4578342  35.2311694  10.9841807   7.4695142  22.0083334  14.7253787
   7.9929544  22.2545631  15.4880097   7.2507476  22.8403369  14.3056925
  12.1142002  35.9141912   7.1019898  11.9666965  34.9858619   7.2827468
  12.9395496  35.9362002   6.6176973   5.9804247  24.5659979   2.9600390
   6.3200319  25.0945900   2.2378998   6.4276367  24.9040385   3.7358956
  15.7176124  36.7370470   8.1884771  16.6422672  36.5313332   8.0509222
  15.5491427  36.4886872   9.0974112   8.6747687  22.9497030  12.4103458
   8.3344508  22.1504843  12.8124138   7.9686694  23.2498740  11.8380291
   9.3264159  20.0346342  10.8630781  10.1490228  19.5606820  10.7409671
   9.5702223  20.8136826  11.3629467   7.9672394  23.0634600   1.1593683
   8.6880756  23.4415853   0.6557400   7.3437698  23.7823477   1.2628661
  12.1103517  23.7679749   2.0952015  12.3267131  24.6504387   1.7940843
  11.6297584  23.3765963   1.3657657   6.8502738  26.7265463   8.6722760
   6.7047319  27.0405766   9.5647041   6.3727942  27.3450363   8.1193658
   8.7099121  23.7168011   8.7203649   8.6960690  22.8209104   8.3835947
   9.4271549  23.7238674   9.3541935  10.5625252  24.1505351  10.7656777
  10.3043029  25.0722421  10.7641107  10.0310292  23.7535785  11.4557241
  15.5071440  37.2556138   3.5446862  15.6808318  36.6902560   2.7920714
  16.0000332  38.0557033   3.3626352   1.3248400  29.2670807  11.6110421
   0.7801868  30.0430615  11.7430695   2.2027750  29.6141611  11.4529542
   8.1136017  22.5982391   3.9891219   8.2351928  21.6699037   4.1882107
   7.8238059  22.6121077   3.0769535  10.9827207  20.2837301   7.1257939
  11.0048904  20.3476634   6.1709919  11.3995266  19.4441810   7.3198445
  21.3610831  30.0192561   5.1637162  21.8041977  29.2699886   4.7656285
  20.4837342  30.0102697   4.7810894   2.1114422  28.3940703  14.5040578
   1.3696158  28.5423339  15.0905208   1.7907166  28.6548969  13.6407327
  10.0558085  37.9356681  14.3020968  10.3645211  37.6905828  15.1743667
  10.8533567  38.1403320  13.8139838   7.5252569  35.6332600   8.6048646
   6.9032578  34.9703305   8.3050874   8.1957436  35.6593732   7.9222294
   7.5977096  24.1114388  18.1981152   7.6465252  24.9876511  17.8158921
   8.1399610  23.5691781  17.6252795  18.0831942  34.6555511  17.4782289
  17.2927486  34.6379650  16.9386788  17.8465297  35.1943805  18.2331326
  18.2029817  31.5047978  14.7915018  18.2527822  31.3397985  15.7330540
  18.0943740  30.6375237  14.4012898  15.4933579  27.4878906  16.1074324
  16.3943442  27.3485371  15.8158322  15.5681554  27.6533361  17.0472502
   9.8276385  24.8645761  14.9527511   8.9579694  25.1579327  14.6810099
  10.0635865  25.4486206  15.6734774  19.7048014  33.9244919  15.0357039
  19.4132822  34.2874900  15.8720500  19.0920145  33.2111928  14.8570371
  20.9043696  31.4897799   7.5559609  21.7390588  31.9287603   7.7197170
  21.0402825  31.0136452   6.7367855  17.9535202  29.0477534  13.5037097
  18.4289324  29.2405180  12.6955948  17.0300767  29.1036720  13.2580481
  12.5315419  21.0825378  12.4692931  13.0497362  21.8186404  12.1439420
  12.1770551  21.3889371  13.3039690  12.7828013  17.5025660   7.9893828
  13.0629766  16.8348849   8.6154254  13.5678620  17.6954756   7.4768491
  16.6536871  25.9243294  11.7365403  17.6054294  26.0241392  11.7577627
  16.4840321  25.1321563  12.2463487  14.6751251  23.0098877  11.9224804
  14.0801183  23.2903890  11.2271292  14.3900947  23.4992778  12.6941545
  19.1324949  29.1449414  10.8507702  19.1001269  28.2065414  11.0367386
  19.7425573  29.2233450  10.1173527  19.2819437  25.9360457  10.8965985
  18.7658486  25.1518914  10.7095914  20.1659386  25.6079174  11.0612505
  16.9430164  19.6801473   6.8561798  16.7454985  19.3716561   7.7405130
  17.5529870  20.4063112   6.9859728  24.9501499  30.2065421   9.9913739
  25.6804887  29.9450709  10.5521442  24.3408444  29.4694143  10.0315807
  23.0316796  28.3473283  10.5888190  22.3049959  28.2129248   9.9804682
  22.6164083  28.6550112  11.3944908  10.8546972  32.0663213  18.3535563
  11.7749982  32.2441812  18.5475610  10.8196555  31.1219258  18.2015263
   3.8509045  29.9764248  10.9958344   4.0695055  30.9081355  11.0146378
   4.2634819  29.6172222  11.7813148  10.7713263  20.4832333   2.9834033
   9.9613991  20.1379418   3.3589279  11.4597680  20.1739877   3.5721644
  12.7003811  19.5610380   4.6058329  13.2534849  19.9805833   5.2648353
  12.9373897  18.6346128   4.6481286   8.7236910  25.5497453  20.3861093
   8.6233637  26.4991810  20.3173184   8.5058452  25.2215692  19.5137163
  16.0782618  21.6710905   4.1136994  15.4981287  22.3295709   3.7315046
  15.8118551  20.8488249   3.7024411  14.5286184  21.0715963   6.3158314
  15.0285963  21.1832497   5.5072633  15.1721792  20.7677015   6.9559123
   8.5868180  28.9794592  19.2026155   8.1035262  29.7794952  19.4090044
   8.6729119  28.9902537  18.2493599   4.5141518  32.8699127  11.2394589
   5.4684771  32.8383069  11.1724520   4.3154041  32.4089751  12.0544815
   5.1040900  31.4400243  13.8065387   5.9233789  31.9344322  13.8300224
   5.3777707  30.5232211  13.7782954  14.8607496  23.8310995   3.1693342
  13.9733351  24.1160646   2.9513537  15.2761485  23.6704759   2.3220619
  18.2122032  23.8557516   6.8847681  18.9882422  24.3453969   7.1572298
  17.4870166  24.2815570   7.3419551  20.6494591  24.5685135   7.9421622
  21.2439082  24.3280871   7.2314930  20.7221174  23.8492266   8.5695158
  14.8348520  29.3465531   3.3843632  14.7783721  29.8034083   2.5451265
  15.3876862  28.5856216   3.2066475  18.6453326  25.1355263   4.2093752
  18.3890260  24.7351899   5.0401959  18.0206194  25.8499057   4.0843891
  22.9565664  27.8751336   6.7165043  22.3965221  27.9444526   7.4896605
  22.3509167  27.6992321   5.9964539  15.5683299  30.5370312   0.6796161
  15.5132103  30.3714584  -0.2615395  14.9429354  31.2446345   0.8358351
  12.8829206  32.8419224  20.0049724  13.7520366  33.0159877  19.6436359
  12.4035958  33.6613641  19.8825453   8.8068988  38.7147312   8.3449236
   7.8564619  38.7149173   8.2313609   9.1101475  37.9680046   7.8285271
  12.6931544  16.6321198   4.5127417  11.9263940  16.0779685   4.6584099
  13.1042249  16.7043067   5.3741568   4.6973305  22.9205994  18.6032598
   5.5604767  22.5642799  18.8135922   4.1238716  22.5819889  19.2908002
  27.0196798  35.9256111  11.8475794  26.6880123  36.7951522  11.6237009
  26.4242411  35.6092395  12.5269824  26.9125461  40.6451198   8.9269144
  26.0042339  40.5766606   8.6327905  26.8613057  41.1223142   9.7550969
  20.9866327  42.0640843  16.8704041  20.2099661  42.6234763  16.8606906
  21.6256890  42.5497626  17.3918911  28.7787108  38.8467636  10.7047018
  28.1361488  39.1400169  10.0586813  28.2742036  38.7320556  11.5100215
  21.0699109  41.9528044  12.4027727  21.9160304  42.3767457  12.5462376
  21.0097747  41.2961668  13.0966290  24.2198554  39.6132412  14.0608900
  23.9759486  40.3674473  13.5243176  24.4958485  39.9917760  14.8956147
  23.7763246  38.7688845   9.6422738  22.9147725  39.0670099   9.9339476
  23.8025681  38.9859244   8.7103771  17.2554806  36.3286710  19.5962569
  16.8621751  35.7752909  20.2710214  18.0720946  36.6397289  19.9869087
  20.1722767  37.7444590  17.1882826  20.9132480  38.3451743  17.1087288
  20.4040690  37.0022227  16.6300868  24.1179930  33.7725693  11.4647108
  23.7744199  34.6627334  11.3886218  24.4858892  33.5827350  10.6016693
  23.1976470  36.1430348   9.4296341  22.6941266  36.1060483   8.6164146
  23.4907077  37.0523090   9.4892997  19.4419356  36.2269077   8.4362523
  20.3072353  36.0311886   8.0768412  19.5096865  35.9979429   9.3631879
  17.0481675  38.4571285   5.8078889  17.6225427  38.2346467   5.0752082
  17.6352658  38.5259980   6.5607491  19.3504343  35.3312534   4.5353959
  18.6968755  35.0161551   3.9110574  19.3084817  34.7088275   5.2613782
  22.5842083  41.8194468   8.8601606  21.6664645  42.0409415   8.7023294
  23.0002227  41.8940778   8.0013314  25.9167595  33.0319252   6.5664845
  26.2226472  32.1716615   6.2790760  26.6420200  33.6236872   6.3663839
  23.7255247  42.4091929  13.6646309  24.0804634  42.6363402  14.5240775
  24.3727378  42.7410306  13.0423564  17.6195110  39.5168460  10.4492650
  18.2594489  39.3757219   9.7515613  16.7872640  39.2302973  10.0731252
  14.6223726  39.4868785   5.2265637  14.8830544  40.4014118   5.1174797
  15.4440899  39.0193228   5.3762250  16.0948652  40.9006542  12.3964461
  16.7671705  40.6923904  11.7477110  15.2678438  40.7028628  11.9569694
  21.9974224  37.5268483  14.4130122  21.3502139  38.2258433  14.3194599
  22.7675239  37.9604627  14.7806371  17.8387383  40.8734322  14.4646218
  17.3024740  40.4225061  15.1167814  17.2504092  41.0080231  13.7216682
  13.5726505  40.0090330  11.5499212  13.4884693  39.4016000  10.8149622
  12.7509211  40.4999348  11.5508709  23.7450219  38.4943894   6.9169407
  24.2418918  37.7413856   6.5970478  22.9737200  38.5308210   6.3512617
  20.3285187  40.6361277   6.6441092  19.9582975  40.0832317   7.3321997
  20.8244280  40.0319410   6.0916092  26.1869213  35.4613487   9.0648766
  25.2732293  35.6917714   9.2330973  26.6162315  35.5451931   9.9162799
  25.9575672  43.6503379  11.5648660  25.3047122  43.8979287  10.9101113
  26.3356052  42.8367517  11.2311137  15.7250521  38.0465267  12.8894198
  15.7891847  38.9080098  12.4771596  15.6617641  37.4339269  12.1566557
  15.2002794  40.1188400  16.5367232  15.8274832  39.7365477  17.1504757
  14.3430712  39.9002602  16.9022925  15.5062583  40.0020826   8.4513136
  14.7849169  40.6156793   8.3120609  16.2955839  40.5378590   8.3729782
  18.3088897  37.3375252  14.7253787  18.8323299  37.5837549  15.4880097
  18.0901230  38.1695287  14.3056925  19.5141442  38.2788947  12.4103458
  19.1738262  37.4796760  12.8124138  18.8080448  38.5790658  11.8380291
  20.1657914  35.3638260  10.8630781  20.9883983  34.8898738  10.7409671
  20.4095977  36.1428743  11.3629467  19.5492875  39.0459928   8.7203649
  19.5354444  38.1501022   8.3835947  20.2665303  39.0530592   9.3541935
  21.4019006  39.4797268  10.7656777  21.1436784  40.4014339  10.7641107
  20.8704046  39.0827703  11.4557241  21.8220962  35.6129219   7.1257939
  21.8442658  35.6768552   6.1709919  22.2389021  34.7733728   7.3198445
  18.4370851  39.4406306  18.1981152  18.4859006  40.3168429  17.8158921
  18.9793365  38.8983699  17.6252795  26.3327334  42.8170824  16.1074324
  27.2337197  42.6777288  15.8158322  26.4075308  42.9825278  17.0472502
  20.6670139  40.1937678  14.9527511  19.7973449  40.4871244  14.6810099
  20.9029620  40.7778123  15.6734774  28.7928957  44.3769452  13.5037097
  29.2683078  44.5697098  12.6955948  27.8694522  44.4328637  13.2580481
  23.3709173  36.4117295  12.4692931  23.8891117  37.1478322  12.1439420
  23.0164306  36.7181289  13.3039690  23.6221767  32.8317578   7.9893828
  23.9023521  32.1640767   8.6154254  24.4072374  33.0246673   7.4768491
  27.4930626  41.2535212  11.7365403  28.4448048  41.3533309  11.7577627
  27.3234076  40.4613480  12.2463487  25.5145005  38.3390795  11.9224804
  24.9194937  38.6195808  11.2271292  25.2294702  38.8284696  12.6941545
  30.1213192  41.2652375  10.8965985  29.6052240  40.4810832  10.7095914
  31.0053140  40.9371091  11.0612505  27.7823919  35.0093390   6.8561798
  27.5848740  34.7008479   7.7405130  28.3923624  35.7355029   6.9859728
  23.5397565  34.8902297   4.6058329  24.0928604  35.3097751   5.2648353
  23.7767652  33.9638045   4.6481286  19.5630665  40.8789371  20.3861093
  19.4627392  41.8283728  20.3173184  19.3452207  40.5507610  19.5137163
  23.5325298  31.9613116   4.5127417  22.7657694  31.4071602   4.6584099
  23.9436003  32.0334984   5.3741568  15.5367060  38.2497911  18.6032598
  16.3998521  37.8934716  18.8135922  14.9632470  37.9111806  19.2908002
  14.7603149  12.2021580   4.8666274  15.3043053  12.8151538   4.3721229
  14.1789994  12.7601158   5.3833287  18.0831943  11.6617634   4.2027596
  17.2927487  11.6441773   3.6632095  17.8465298  12.2005928   4.9576632
  12.8829207   9.8481347   6.7295031  13.7520367  10.0221999   6.3681666
  12.4035959  10.6675764   6.6070760  21.8331172  22.6632253   2.0288036
  21.8219813  22.2685051   1.1568539  21.9951812  21.9298325   2.6221807
  18.5538434  25.4469364   0.9767220  18.2628300  26.3514995   0.8613886
  19.1895418  25.4885892   1.6911289  19.4794640  22.8246213  -2.4331421
  20.0758213  22.6002235  -3.1474458  19.5369612  22.0830958  -1.8305973
  27.0196799  12.9318234  -1.4278899  26.6880124  13.8013645  -1.6517684
  26.4242413  12.6154518  -0.7484869  20.9866328  19.0702966   3.5949348
  20.2099662  19.6296886   3.5852213  21.6256891  19.5559749   4.1164218
  28.7787109  15.8529758  -2.5707675  28.1361489  16.1462292  -3.2167881
  28.2742037  15.7382679  -1.7654479  19.2412701  21.8788419   3.1567315
  19.9827385  22.4173463   2.8802139  18.5349686  22.5054708   3.3138867
  24.7168040  24.0217560   1.7539476  25.1251396  23.5799970   1.0094109
  23.9945302  23.4470187   2.0073669  21.0699110  18.9590166  -0.8726967
  21.9160305  19.3829580  -0.7292318  21.0097748  18.3023791  -0.1788404
  24.2198556  16.6194535   0.7854207  23.9759487  17.3736595   0.2488483
  24.4958486  16.9979882   1.6201454  26.1737018  23.1633147  -0.5368527
  26.3853914  23.8064907  -1.2134146  26.1266767  22.3295464  -1.0046597
  17.9774064  19.0328067   3.9582625  17.3472725  19.7144348   4.1918022
  17.8710152  18.9211149   3.0135763  21.0539450  25.5889146  -0.2085460
  21.1183882  26.0509553   0.6272712  20.3450374  24.9586511  -0.0803150
  17.2554807  13.3348833   6.3207876  16.8621753  12.7815032   6.9955520
  18.0720947  13.6459412   6.7114393  20.1722768  14.7506712   3.9128133
  20.9132481  15.3513865   3.8332595  20.4040691  14.0084350   3.3546175
  15.3164106  19.9363079   2.1906362  15.2017621  19.0348337   2.4913461
  14.4608624  20.1826776   1.8391179  22.3955944  27.8780820   3.7893863
  21.9519798  27.0917198   3.4714767  23.0573157  28.0659970   3.1237754
  24.4937182  28.1583620   1.8175264  24.4755657  28.9792501   1.3255533
  25.4157102  28.0337695   2.0425405  20.9510236  25.6727749   2.6598772
  21.4838573  24.9116037   2.4298080  20.4224317  25.3801401   3.4022927
  23.7255248  19.4154052   0.3891616  24.0804636  19.6425525   1.2486081
  24.3727379  19.7472428  -0.2331129  21.9974225  14.5330606   1.1375429
  21.3502140  15.2320555   1.0439905  22.7675240  14.9666750   1.5051677
  25.4053023  24.7979458   4.2125982  25.2538529  24.5690010   3.2956066
  25.3957702  25.7550059   4.2257327  22.1738359  22.3711371  -0.8027751
  23.1030419  22.5222530  -0.9758784  21.7529389  22.4595391  -1.6579105
  16.4976150  21.1811268  -0.1187795  16.3595948  20.4491507   0.4823744
  17.4081074  21.0920168  -0.4003607  19.1258451  20.8931227  -0.6304115
  19.8358069  20.2524419  -0.6717497  19.0827759  21.1444122   0.2922066
  17.8387385  17.8796445   1.1891524  17.3024742  17.4287183   1.8413121
  17.2504093  18.0142354   0.4461989  27.1162637  25.7938164   0.5216444
  26.2289415  25.4564086   0.6442843  27.6861188  25.0621196   0.7585209
  18.1574387  28.1020894   0.4641416  18.8583847  28.7357377   0.6170811
  17.6869502  28.4435626  -0.2962944  25.9575673  20.6565502  -1.7106033
  25.3047123  20.9041409  -2.3653580  26.3356053  19.8429640  -2.0443556
  22.0063246  21.3985313   4.7760004  21.3303883  21.2979442   5.4462379
  22.8290880  21.2424526   5.2396001  13.7542105  27.6357249  -2.6027481
  14.3395542  26.8900937  -2.4699577  13.5566944  27.9461206  -1.7190817
  15.2002795  17.1250523   3.2612539  15.8274834  16.7427600   3.8750063
  14.3430714  16.9064724   3.6268231  25.5996903  27.5313498   4.8666274
  26.1436807  28.1443456   4.3721229  25.0183748  28.0893076   5.3833287
  18.3088898  14.3437375   1.4499094  18.8323300  14.5899671   2.2125403
  18.0901231  15.1757409   1.0302231  12.9508178  20.7294744   1.2285884
  12.2089914  20.8777379   1.8150515  12.6300922  20.9903009   0.3652634
  18.4370852  16.4468428   4.9226459  18.4859007  17.3230551   4.5404228
  18.9793366  15.9045822   4.3498102  28.9225698  26.9909552   4.2027596
  28.1321241  26.9733691   3.6632095  28.6859052  27.5297845   4.9576632
  29.0423573  23.8402018   1.5160324  29.0921578  23.6752026   2.4575847
  28.9337496  22.9729277   1.1258205  26.3327335  19.8232946   2.8319631
  27.2337198  19.6839411   2.5403629  26.4075310  19.9887401   3.7717808
  20.6670140  17.1999801   1.6772817  19.7973450  17.4933367   1.4055406
  20.9029621  17.7840246   2.3980081  28.7928958  21.3831574   0.2282404
  29.2683079  21.5759221  -0.5798745  27.8694523  21.4390760  -0.0174213
  27.4930627  18.2597334  -1.5389291  28.4448050  18.3595432  -1.5177067
  27.3234077  17.4675603  -1.0291206  25.5145006  15.3452918  -1.3529890
  24.9194938  15.6257930  -2.0483401  25.2294703  15.8346818  -0.5813149
  30.1213193  18.2714497  -2.3788708  29.6052242  17.4872954  -2.5658779
  31.0053142  17.9433214  -2.2142188  21.6940728  24.4017253   5.0780870
  22.6143737  24.5795852   5.2720916  21.6590311  23.4573298   4.9260569
  19.5630666  17.8851494   7.1106400  19.4627393  18.8345851   7.0418491
  19.3452208  17.5569732   6.2382470  19.4261936  21.3148632   5.9271462
  18.9429018  22.1148993   6.1335351  19.5122875  21.3256577   4.9738906
  15.3535273  25.2053167  -2.0360105  16.3078527  25.1737109  -2.1030173
  15.1547797  24.7443791  -1.2209879  15.9434656  23.7754283   0.5310693
  16.7627545  24.2698362   0.5545530  16.2171463  22.8586251   0.5028261
  23.7222962  25.1773264   6.7295031  24.5914122  25.3513917   6.3681666
  23.2429713  25.9967681   6.6070760  15.5367061  15.2560034   5.3277904
  16.3998522  14.8996839   5.5381229  14.9632471  14.9173929   6.0153309
  28.0948562  28.6640751   6.3207876  27.7015507  28.1106949   6.9955520
  28.9114702  28.9751329   6.7114393  30.4024420  33.2143411   7.1106400
  30.3021147  34.1637768   7.0418491  30.1845962  32.8861650   6.2382470
  26.3760815  30.5851952   5.3277904  27.2392277  30.2288757   5.5381229
  25.8026226  30.2465847   6.0153309
  43.0496056  43.0496056  43.0496056 109.4712190 109.4712190 109.4712190
