# Supplementary material for: Broadening the Scope of Binding Free Energy Calculations Using a Separated Topologies Approach
Source: J Chem Theory Comput. 2023 Jul 24;19(15):5058–76. doi: 10.1021/acs.jctc.3c00282 (PMC10413862; doi:10.1021/acs.jctc.3c00282)
Supplement: Supplementary file 2 — ct3c00282_si_002.zip [file ct3c00282_si_002.zip › SI_paper/ERa/input_spruce_prep/era_2e.sdf]

2e
                    3D
 Schrodinger Suite 2021-2.
 42 45  0  0  1  0            999 V2000
   65.9485   34.1216   75.5778 C   0  0  0  0  0  0
   67.2540   33.8416   74.8942 C   0  0  1  0  0  0
   67.4396   32.3619   74.5403 C   0  0  0  0  0  0
   68.2565   32.3181   73.2325 C   0  0  1  0  0  0
   67.5479   31.5335   72.1307 C   0  0  0  0  0  0
   67.1781   30.1853   72.3316 C   0  0  0  0  0  0
   66.5043   29.4781   71.3149 C   0  0  0  0  0  0
   66.1233   28.1842   71.4967 O   0  0  0  0  0  0
   66.2053   30.1067   70.0945 C   0  0  0  0  0  0
   66.5402   31.4531   69.8999 C   0  0  0  0  0  0
   67.2106   32.1629   70.9100 C   0  0  0  0  0  0
   67.4803   33.4781   70.6711 O   0  0  0  0  0  0
   68.6100   34.0255   71.3279 C   0  0  1  0  0  0
   68.7642   35.4857   70.9406 C   0  0  0  0  0  0
   69.9139   36.2038   71.3259 C   0  0  0  0  0  0
   70.0624   37.5518   70.9524 C   0  0  0  0  0  0
   69.0702   38.1781   70.1729 C   0  0  0  0  0  0
   69.1935   39.4818   69.8082 O   0  0  0  0  0  0
   67.9340   37.4601   69.7686 C   0  0  0  0  0  0
   67.7711   36.1255   70.1643 C   0  0  0  0  0  0
   68.5250   33.7907   72.8517 C   0  0  1  0  0  0
   67.4314   34.5855   73.5720 C   0  0  0  0  0  0
   65.1076   33.8481   74.9400 H   0  0  0  0  0  0
   65.8628   33.5513   76.5030 H   0  0  0  0  0  0
   65.8476   35.1783   75.8277 H   0  0  0  0  0  0
   68.0691   34.1272   75.5611 H   0  0  0  0  0  0
   67.9140   31.7921   75.3399 H   0  0  0  0  0  0
   66.4572   31.9179   74.3697 H   0  0  0  0  0  0
   69.2151   31.8318   73.4196 H   0  0  0  0  0  0
   67.3977   29.6997   73.2715 H   0  0  0  0  0  0
   66.6307   27.7358   72.1556 H   0  0  0  0  0  0
   65.7193   29.5568   69.3020 H   0  0  0  0  0  0
   66.2939   31.9379   68.9668 H   0  0  0  0  0  0
   69.4803   33.4888   70.9447 H   0  0  0  0  0  0
   70.6891   35.7243   71.9053 H   0  0  0  0  0  0
   70.9398   38.0992   71.2645 H   0  0  0  0  0  0
   69.9847   39.8852   70.1306 H   0  0  0  0  0  0
   67.1851   37.9342   69.1511 H   0  0  0  0  0  0
   66.8817   35.5867   69.8717 H   0  0  0  0  0  0
   69.4829   34.0722   73.2925 H   0  0  0  0  0  0
   66.5036   34.5531   72.9984 H   0  0  0  0  0  0
   67.6984   35.6331   73.7161 H   0  0  0  0  0  0
  1  2  1  0  0  0
  1 23  1  0  0  0
  1 24  1  0  0  0
  1 25  1  0  0  0
  2 22  1  0  0  0
  2  3  1  0  0  0
  2 26  1  0  0  0
  3  4  1  0  0  0
  3 27  1  0  0  0
  3 28  1  0  0  0
  4 21  1  0  0  0
  4  5  1  0  0  0
  4 29  1  0  0  0
  5 11  2  0  0  0
  5  6  1  0  0  0
  6  7  2  0  0  0
  6 30  1  0  0  0
  7  8  1  0  0  0
  7  9  1  0  0  0
  8 31  1  0  0  0
  9 10  2  0  0  0
  9 32  1  0  0  0
 10 11  1  0  0  0
 10 33  1  0  0  0
 11 12  1  0  0  0
 12 13  1  0  0  0
 13 14  1  0  0  0
 13 21  1  0  0  0
 13 34  1  0  0  0
 14 20  1  0  0  0
 14 15  2  0  0  0
 15 16  1  0  0  0
 15 35  1  0  0  0
 16 17  2  0  0  0
 16 36  1  0  0  0
 17 18  1  0  0  0
 17 19  1  0  0  0
 18 37  1  0  0  0
 19 20  2  0  0  0
 19 38  1  0  0  0
 20 39  1  0  0  0
 21 22  1  0  0  0
 21 40  1  0  0  0
 22 41  1  0  0  0
 22 42  1  0  0  0
M  END
> <i_m_stars>
3

> <s_m_entry_id>
3

> <s_m_entry_name>
fep_ring_sar_06958_era.10

> <s_m_Source_Path>
/Users/hannahbaumann/Google Drive/sep_top/schrodinger_2017_scaffoldhopp_inoutput

> <s_m_Source_File>
Era_2q70.mae

> <i_m_Source_File_Index>
3

> <s_fepmapper_entryid>
16

> <i_fepmapper_bias>
0

> <i_fepmapper_affinity>
1

> <r_user_dG_exp>
-11.54

> <r_m_Shape_Sim>
0.979109114319036

> <i_lp_mmshare_version>
29012

> <r_lp_tautomer_probability>
0.999999999997365

> <r_epik_Ionization_Penalty>
  0.0010

> <r_epik_Ionization_Penalty_Charging>
  0.0000

> <r_epik_Ionization_Penalty_Neutral>
  0.0010

> <r_epik_State_Penalty>
  0.0005

> <i_epik_Tot_Q>
0

> <r_fepmapper_exp_dG>
-11.54

> <i_fepmapper_unit>
1

> <b_mmod_Chiralities_Consistent-OPLS-2005>
1

> <r_mmod_Potential_Energy-OPLS-2005>
139.918060302734

> <b_mmod_Minimization_Converged-OPLS-2005>
1

> <r_mmod_RMS_Derivative-OPLS-2005>
0.0111755719408393

> <i_mmod_Times_Found-OPLS-2005>
1

> <r_mmod_Relative_Potential_Energy-OPLS-2005>
0

> <i_mmod_Conformation-OPLS-2005>
1

> <i_mmod_Serial_Number-OPLS-2005>
10

> <Target Source>
Human

> <Target Tissue>
None

> <Target Subtype>
None

> <delta G assoc(297 K kcal/mol)>
-12

> <Librarian Id>
6958

> <Citation Reference>
Bioorg Med Chem Lett 2007 17 4824 # 2e

> <affinity boolean>
1

> <affinity bin>
2

> <Affinity era>
0.0033

> <affinity>
0.0033

> <Affinity Type>
ki

> <s_m_subgroup_title>
Era_2q70

> <s_m_subgroupid>
Era_2q70

> <b_m_subgroup_collapsed>
0

$$$$
