# Supplementary material for: Broadening the Scope of Binding Free Energy Calculations Using a Separated Topologies Approach
Source: J Chem Theory Comput. 2023 Jul 24;19(15):5058–76. doi: 10.1021/acs.jctc.3c00282 (PMC10413862; doi:10.1021/acs.jctc.3c00282)
Supplement: Supplementary file 2 — ct3c00282_si_002.zip [file ct3c00282_si_002.zip › SI_paper/ERa/input_spruce_prep/era_2d.sdf]

2d
                    3D
 Schrodinger Suite 2021-2.
 42 45  0  0  1  0            999 V2000
   69.1935   39.4818   69.8082 O   0  0  0  0  0  0
   69.0702   38.1781   70.1729 C   0  0  0  0  0  0
   67.9340   37.4601   69.7686 C   0  0  0  0  0  0
   67.7711   36.1255   70.1643 C   0  0  0  0  0  0
   68.7642   35.4857   70.9406 C   0  0  0  0  0  0
   68.6100   34.0255   71.3279 C   0  0  2  0  0  0
   67.4803   33.4781   70.6711 O   0  0  0  0  0  0
   67.2106   32.1629   70.9100 C   0  0  0  0  0  0
   66.5402   31.4531   69.8999 C   0  0  0  0  0  0
   66.2053   30.1067   70.0945 C   0  0  0  0  0  0
   66.5043   29.4781   71.3149 C   0  0  0  0  0  0
   66.1233   28.1842   71.4967 O   0  0  0  0  0  0
   67.1781   30.1853   72.3316 C   0  0  0  0  0  0
   67.5479   31.5335   72.1307 C   0  0  0  0  0  0
   68.2565   32.3181   73.2325 C   0  0  2  0  0  0
   67.4396   32.3619   74.5403 C   0  0  0  0  0  0
   67.2540   33.8416   74.8942 C   0  0  2  0  0  0
   65.9294   34.1680   75.6082 C   0  0  0  0  0  0
   64.8807   33.8361   74.8545 F   0  0  0  0  0  0
   65.8644   33.4989   76.7589 F   0  0  0  0  0  0
   65.8741   35.4729   75.8737 F   0  0  0  0  0  0
   67.4314   34.5855   73.5720 C   0  0  0  0  0  0
   68.5250   33.7907   72.8517 C   0  0  2  0  0  0
   69.9139   36.2038   71.3259 C   0  0  0  0  0  0
   70.0624   37.5518   70.9524 C   0  0  0  0  0  0
   69.9847   39.8852   70.1305 H   0  0  0  0  0  0
   67.1851   37.9343   69.1511 H   0  0  0  0  0  0
   66.8814   35.5875   69.8714 H   0  0  0  0  0  0
   69.5011   33.5093   70.9649 H   0  0  0  0  0  0
   66.2967   31.9437   68.9690 H   0  0  0  0  0  0
   65.7193   29.5534   69.3042 H   0  0  0  0  0  0
   66.3600   27.8417   72.3448 H   0  0  0  0  0  0
   67.3983   29.7008   73.2718 H   0  0  0  0  0  0
   69.2132   31.8276   73.4184 H   0  0  0  0  0  0
   66.4557   31.9200   74.3758 H   0  0  0  0  0  0
   67.9118   31.7985   75.3456 H   0  0  0  0  0  0
   68.0790   34.1377   75.5444 H   0  0  0  0  0  0
   66.5042   34.5545   72.9980 H   0  0  0  0  0  0
   67.6985   35.6329   73.7168 H   0  0  0  0  0  0
   69.4838   34.0771   73.2875 H   0  0  0  0  0  0
   70.6892   35.7244   71.9053 H   0  0  0  0  0  0
   70.9389   38.1011   71.2634 H   0  0  0  0  0  0
  1  2  1  0  0  0
  1 26  1  0  0  0
  2 25  1  0  0  0
  2  3  2  0  0  0
  3  4  1  0  0  0
  3 27  1  0  0  0
  4  5  2  0  0  0
  4 28  1  0  0  0
  5  6  1  0  0  0
  5 24  1  0  0  0
  6 23  1  0  0  0
  6  7  1  0  0  0
  6 29  1  0  0  0
  7  8  1  0  0  0
  8 14  2  0  0  0
  8  9  1  0  0  0
  9 10  2  0  0  0
  9 30  1  0  0  0
 10 11  1  0  0  0
 10 31  1  0  0  0
 11 12  1  0  0  0
 11 13  2  0  0  0
 12 32  1  0  0  0
 13 14  1  0  0  0
 13 33  1  0  0  0
 14 15  1  0  0  0
 15 23  1  0  0  0
 15 16  1  0  0  0
 15 34  1  0  0  0
 16 17  1  0  0  0
 16 35  1  0  0  0
 16 36  1  0  0  0
 17 18  1  0  0  0
 17 22  1  0  0  0
 17 37  1  0  0  0
 18 19  1  0  0  0
 18 20  1  0  0  0
 18 21  1  0  0  0
 22 23  1  0  0  0
 22 38  1  0  0  0
 22 39  1  0  0  0
 23 40  1  0  0  0
 24 25  2  0  0  0
 24 41  1  0  0  0
 25 42  1  0  0  0
M  END
> <i_m_stars>
3

> <s_m_entry_id>
2

> <s_m_entry_name>
fep_ring_sar_06958_era.9

> <s_m_Source_Path>
/Users/hannahbaumann/Google Drive/sep_top/schrodinger_2017_scaffoldhopp_inoutput

> <s_m_Source_File>
Era_2q70.mae

> <i_m_Source_File_Index>
2

> <s_fepmapper_entryid>
15

> <i_fepmapper_bias>
0

> <i_fepmapper_affinity>
1

> <r_user_dG_exp>
-10.88

> <r_m_Shape_Sim>
0.932284436126628

> <i_lp_mmshare_version>
29012

> <r_lp_tautomer_probability>
1

> <r_epik_Ionization_Penalty>
  0.0011

> <r_epik_Ionization_Penalty_Charging>
  0.0000

> <r_epik_Ionization_Penalty_Neutral>
  0.0011

> <r_epik_State_Penalty>
  0.0000

> <i_epik_Tot_Q>
0

> <r_fepmapper_exp_dG>
-10.88

> <i_fepmapper_unit>
1

> <b_mmod_Chiralities_Consistent-OPLS-2005>
1

> <r_mmod_Potential_Energy-OPLS-2005>
146.247467041016

> <b_mmod_Minimization_Converged-OPLS-2005>
1

> <r_mmod_RMS_Derivative-OPLS-2005>
0.0478892177343369

> <i_mmod_Times_Found-OPLS-2005>
1

> <r_mmod_Relative_Potential_Energy-OPLS-2005>
0

> <i_mmod_Conformation-OPLS-2005>
1

> <i_mmod_Serial_Number-OPLS-2005>
9

> <Target Source>
Human

> <Target Tissue>
None

> <Target Subtype>
None

> <delta G assoc(297 K kcal/mol)>
-10.8

> <Librarian Id>
6958

> <Citation Reference>
Bioorg Med Chem Lett 2007 17 4824 # 2d

> <affinity boolean>
1

> <affinity bin>
2

> <Affinity era>
0.0124

> <affinity>
0.0124

> <Affinity Type>
ki

> <s_m_subgroup_title>
Era_2q70

> <s_m_subgroupid>
Era_2q70

> <b_m_subgroup_collapsed>
0

$$$$
