# Supplementary material for: Broadening the Scope of Binding Free Energy Calculations Using a Separated Topologies Approach
Source: J Chem Theory Comput. 2023 Jul 24;19(15):5058–76. doi: 10.1021/acs.jctc.3c00282 (PMC10413862; doi:10.1021/acs.jctc.3c00282)
Supplement: Supplementary file 2 — ct3c00282_si_002.zip [file ct3c00282_si_002.zip › SI_paper/ERa/input_spruce_prep/chainA_prep_aligned.pdb]

HETATM    1  O   HOH A   3      67.865  41.760  68.868  1.00  0.00           O  
HETATM    2  H1  HOH A   3      67.663  40.837  69.016  1.00  0.00           H  
HETATM    3  H2  HOH A   3      68.543  41.964  69.512  1.00  0.00           H  
HETATM    4  O   HOH A   4      78.647  45.093  74.235  1.00  0.00           O  
HETATM    5  H1  HOH A   4      78.195  45.935  74.297  1.00  0.00           H  
HETATM    6  H2  HOH A   4      79.388  45.174  74.836  1.00  0.00           H  
HETATM    7  O   HOH A   5      79.521  44.000  71.380  1.00  0.00           O  
HETATM    8  H1  HOH A   5      80.435  43.715  71.351  1.00  0.00           H  
HETATM    9  H2  HOH A   5      79.438  44.451  72.220  1.00  0.00           H  
HETATM   10  O   HOH A   6      54.755  44.849  76.670  1.00  0.00           O  
HETATM   11  H1  HOH A   6      54.939  45.704  76.281  1.00  0.00           H  
HETATM   12  H2  HOH A   6      55.617  44.493  76.886  1.00  0.00           H  
HETATM   13  O   HOH A   7      58.747  38.612  75.128  1.00  0.00           O  
HETATM   14  H1  HOH A   7      58.654  38.679  76.079  1.00  0.00           H  
HETATM   15  H2  HOH A   7      58.061  39.181  74.778  1.00  0.00           H  
HETATM   16  O   HOH A   8      65.903  43.888  69.275  1.00  0.00           O  
HETATM   17  H1  HOH A   8      65.078  43.402  69.280  1.00  0.00           H  
HETATM   18  H2  HOH A   8      66.580  43.212  69.307  1.00  0.00           H  
HETATM   19  O   HOH A  10      82.267  43.145  71.291  1.00  0.00           O  
HETATM   20  H1  HOH A  10      82.711  42.317  71.477  1.00  0.00           H  
HETATM   21  H2  HOH A  10      82.920  43.667  70.826  1.00  0.00           H  
HETATM   22  O   HOH A  11      78.055  36.262  73.249  1.00  0.00           O  
HETATM   23  H1  HOH A  11      78.354  35.992  72.380  1.00  0.00           H  
HETATM   24  H2  HOH A  11      77.178  35.887  73.329  1.00  0.00           H  
HETATM   25  O   HOH A  14      68.638  53.656  71.925  1.00  0.00           O  
HETATM   26  H1  HOH A  14      68.085  53.540  71.152  1.00  0.00           H  
HETATM   27  H2  HOH A  14      68.551  52.835  72.409  1.00  0.00           H  
HETATM   28  O   HOH A  17      73.611  41.453  67.183  1.00  0.00           O  
HETATM   29  H1  HOH A  17      74.519  41.678  67.383  1.00  0.00           H  
HETATM   30  H2  HOH A  17      73.475  40.603  67.602  1.00  0.00           H  
HETATM   31  O   HOH A  18      49.198  41.681  78.557  1.00  0.00           O  
HETATM   32  H1  HOH A  18      49.538  41.731  79.450  1.00  0.00           H  
HETATM   33  H2  HOH A  18      49.952  41.419  78.028  1.00  0.00           H  
HETATM   34  O   HOH A  19      59.394  44.548  44.674  1.00  0.00           O  
HETATM   35  H1  HOH A  19      59.044  45.409  44.441  1.00  0.00           H  
HETATM   36  H2  HOH A  19      58.944  43.940  44.088  1.00  0.00           H  
HETATM   37  O   HOH A  21      48.194  45.167  50.374  1.00  0.00           O  
HETATM   38  H1  HOH A  21      47.851  45.895  50.892  1.00  0.00           H  
HETATM   39  H2  HOH A  21      48.434  44.504  51.021  1.00  0.00           H  
HETATM   40  O   HOH A  22      43.774  61.590  88.350  1.00  0.00           O  
HETATM   41  H1  HOH A  22      43.876  61.107  87.531  1.00  0.00           H  
HETATM   42  H2  HOH A  22      44.658  61.634  88.715  1.00  0.00           H  
HETATM   43  O   HOH A  24      65.130  47.745  70.273  1.00  0.00           O  
HETATM   44  H1  HOH A  24      65.348  47.005  70.840  1.00  0.00           H  
HETATM   45  H2  HOH A  24      65.299  48.518  70.812  1.00  0.00           H  
HETATM   46  O   HOH A  25      66.967  34.370  57.540  1.00  0.00           O  
HETATM   47  H1  HOH A  25      67.302  35.254  57.392  1.00  0.00           H  
HETATM   48  H2  HOH A  25      67.663  33.928  58.027  1.00  0.00           H  
HETATM   49  O   HOH A  26      45.140  51.273  66.867  1.00  0.00           O  
HETATM   50  H1  HOH A  26      44.701  51.905  67.436  1.00  0.00           H  
HETATM   51  H2  HOH A  26      44.635  50.467  66.968  1.00  0.00           H  
HETATM   52  O   HOH A  29      45.996  58.699  69.557  1.00  0.00           O  
HETATM   53  H1  HOH A  29      46.571  58.010  69.891  1.00  0.00           H  
HETATM   54  H2  HOH A  29      46.222  58.770  68.629  1.00  0.00           H  
HETATM   55  O   HOH A  31      77.320  46.860  75.963  1.00  0.00           O  
HETATM   56  H1  HOH A  31      76.953  46.046  76.309  1.00  0.00           H  
HETATM   57  H2  HOH A  31      77.621  47.334  76.736  1.00  0.00           H  
HETATM   58  O   HOH A  32      65.991  45.640  66.880  1.00  0.00           O  
HETATM   59  H1  HOH A  32      65.963  45.075  67.653  1.00  0.00           H  
HETATM   60  H2  HOH A  32      66.894  45.956  66.848  1.00  0.00           H  
HETATM   61  O   HOH A  33      64.242  49.563  54.739  1.00  0.00           O  
HETATM   62  H1  HOH A  33      64.901  50.206  54.999  1.00  0.00           H  
HETATM   63  H2  HOH A  33      64.035  49.785  53.831  1.00  0.00           H  
HETATM   64  O   HOH A  34      59.790  57.930  83.611  1.00  0.00           O  
HETATM   65  H1  HOH A  34      59.152  58.171  82.939  1.00  0.00           H  
HETATM   66  H2  HOH A  34      59.717  58.621  84.270  1.00  0.00           H  
HETATM   67  O   HOH A  34A     63.360  61.052  91.262  1.00  0.00           O  
HETATM   68  H1  HOH A  34A     62.588  60.545  91.509  1.00  0.00           H  
HETATM   69  H2  HOH A  34A     63.941  60.989  92.021  1.00  0.00           H  
HETATM   70  O   HOH A  35      43.040  47.870  45.817  1.00  0.00           O  
HETATM   71  H1  HOH A  35      42.381  47.307  46.222  1.00  0.00           H  
HETATM   72  H2  HOH A  35      43.051  48.658  46.361  1.00  0.00           H  
HETATM   73  O   HOH A  36      51.011  37.971  57.801  1.00  0.00           O  
HETATM   74  H1  HOH A  36      51.010  37.363  58.540  1.00  0.00           H  
HETATM   75  H2  HOH A  36      50.969  38.838  58.205  1.00  0.00           H  
HETATM   76  O   HOH A  37      52.077  42.410  71.144  1.00  0.00           O  
HETATM   77  H1  HOH A  37      52.879  42.060  71.532  1.00  0.00           H  
HETATM   78  H2  HOH A  37      51.756  43.043  71.786  1.00  0.00           H  
HETATM   79  O   HOH A  38      72.770  38.858  51.307  1.00  0.00           O  
HETATM   80  H1  HOH A  38      72.238  38.503  52.020  1.00  0.00           H  
HETATM   81  H2  HOH A  38      72.256  39.590  50.966  1.00  0.00           H  
HETATM   82  O   HOH A  38A     72.097  33.153  53.066  1.00  0.00           O  
HETATM   83  H1  HOH A  38A     71.381  32.615  53.402  1.00  0.00           H  
HETATM   84  H2  HOH A  38A     72.178  32.898  52.147  1.00  0.00           H  
HETATM   85  O   HOH A  39      68.907  46.080  72.460  1.00  0.00           O  
HETATM   86  H1  HOH A  39      69.175  45.834  73.346  1.00  0.00           H  
HETATM   87  H2  HOH A  39      68.932  45.260  71.966  1.00  0.00           H  
HETATM   88  O   HOH A  41      60.303  25.571  73.735  1.00  0.00           O  
HETATM   89  H1  HOH A  41      60.393  26.505  73.925  1.00  0.00           H  
HETATM   90  H2  HOH A  41      61.195  25.228  73.786  1.00  0.00           H  
HETATM   91  O   HOH A  43      56.631  35.386  76.107  1.00  0.00           O  
HETATM   92  H1  HOH A  43      55.905  34.778  75.963  1.00  0.00           H  
HETATM   93  H2  HOH A  43      57.293  35.125  75.466  1.00  0.00           H  
HETATM   94  O   HOH A  44      57.829  51.996  49.768  1.00  0.00           O  
HETATM   95  H1  HOH A  44      58.539  51.615  50.285  1.00  0.00           H  
HETATM   96  H2  HOH A  44      58.183  52.828  49.453  1.00  0.00           H  
ATOM     97  C   ACE A 305      51.732  63.988  75.314  0.00 99.99           C  
ATOM     98  O   ACE A 305      51.067  63.951  74.302  0.00 99.99           O  
ATOM     99  CH3 ACE A 305      51.240  63.300  76.565  0.00 99.99           C  
ATOM    100 HH31 ACE A 305      50.269  62.824  76.365  0.00 20.00           H  
ATOM    101 HH32 ACE A 305      51.967  62.535  76.872  0.00 20.00           H  
ATOM    102 HH33 ACE A 305      51.126  64.042  77.370  0.00 20.00           H  
ATOM    103  N   LEU A 306      52.894  64.634  75.323  1.00 73.00           N  
ATOM    104  CA  LEU A 306      53.489  65.350  74.160  1.00 72.86           C  
ATOM    105  C   LEU A 306      53.638  64.412  72.965  1.00 72.00           C  
ATOM    106  O   LEU A 306      53.446  64.815  71.815  1.00 71.46           O  
ATOM    107  CB  LEU A 306      54.860  65.926  74.533  1.00 74.01           C  
ATOM    108  CG  LEU A 306      56.005  64.935  74.760  1.00 75.95           C  
ATOM    109  CD1 LEU A 306      57.316  65.701  74.881  1.00 76.31           C  
ATOM    110  CD2 LEU A 306      55.745  64.105  76.018  1.00 76.22           C  
ATOM    111  H   LEU A 306      53.410  64.639  76.180  1.00 20.00           H  
ATOM    112  HA  LEU A 306      52.828  66.181  73.873  1.00 20.00           H  
ATOM    113  HB2 LEU A 306      55.165  66.602  73.721  1.00 20.00           H  
ATOM    114  HB3 LEU A 306      54.733  66.502  75.462  1.00 20.00           H  
ATOM    115  HG  LEU A 306      56.065  64.259  73.894  1.00 20.00           H  
ATOM    116 HD11 LEU A 306      58.142  64.992  75.044  1.00 20.00           H  
ATOM    117 HD12 LEU A 306      57.497  66.268  73.956  1.00 20.00           H  
ATOM    118 HD13 LEU A 306      57.257  66.397  75.731  1.00 20.00           H  
ATOM    119 HD21 LEU A 306      56.574  63.399  76.169  1.00 20.00           H  
ATOM    120 HD22 LEU A 306      55.669  64.774  76.888  1.00 20.00           H  
ATOM    121 HD23 LEU A 306      54.804  63.547  75.901  1.00 20.00           H  
ATOM    122  N   ALA A 307      53.971  63.157  73.246  1.00 70.30           N  
ATOM    123  CA  ALA A 307      54.165  62.169  72.196  1.00 69.45           C  
ATOM    124  C   ALA A 307      52.915  62.059  71.320  1.00 68.33           C  
ATOM    125  O   ALA A 307      52.988  61.644  70.161  1.00 68.22           O  
ATOM    126  CB  ALA A 307      54.499  60.814  72.817  1.00 69.67           C  
ATOM    127  H   ALA A 307      54.091  62.885  74.201  1.00 20.00           H  
ATOM    128  HA  ALA A 307      55.008  62.475  71.559  1.00 20.00           H  
ATOM    129  HB1 ALA A 307      54.644  60.070  72.020  1.00 20.00           H  
ATOM    130  HB2 ALA A 307      55.421  60.901  73.411  1.00 20.00           H  
ATOM    131  HB3 ALA A 307      53.671  60.496  73.469  1.00 20.00           H  
ATOM    132  N   LEU A 308      51.770  62.443  71.873  1.00 66.85           N  
ATOM    133  CA  LEU A 308      50.512  62.358  71.142  1.00 65.51           C  
ATOM    134  C   LEU A 308      50.319  63.505  70.154  1.00 64.77           C  
ATOM    135  O   LEU A 308      49.376  63.498  69.366  1.00 65.39           O  
ATOM    136  CB  LEU A 308      49.334  62.321  72.122  1.00 65.38           C  
ATOM    137  CG  LEU A 308      49.304  61.133  73.089  1.00 65.88           C  
ATOM    138  CD1 LEU A 308      48.045  61.187  73.942  1.00 64.14           C  
ATOM    139  CD2 LEU A 308      49.361  59.833  72.295  1.00 65.61           C  
ATOM    140  H   LEU A 308      51.772  62.797  72.809  1.00 20.00           H  
ATOM    141  HA  LEU A 308      50.501  61.418  70.570  1.00 20.00           H  
ATOM    142  HB2 LEU A 308      49.364  63.243  72.721  1.00 20.00           H  
ATOM    143  HB3 LEU A 308      48.405  62.298  71.532  1.00 20.00           H  
ATOM    144  HG  LEU A 308      50.184  61.188  73.746  1.00 20.00           H  
ATOM    145 HD11 LEU A 308      48.032  60.331  74.633  1.00 20.00           H  
ATOM    146 HD12 LEU A 308      48.034  62.123  74.519  1.00 20.00           H  
ATOM    147 HD13 LEU A 308      47.160  61.147  73.292  1.00 20.00           H  
ATOM    148 HD21 LEU A 308      49.340  58.979  72.988  1.00 20.00           H  
ATOM    149 HD22 LEU A 308      48.495  59.779  71.619  1.00 20.00           H  
ATOM    150 HD23 LEU A 308      50.289  59.804  71.706  1.00 20.00           H  
ATOM    151  N   SER A 309      51.202  64.497  70.196  1.00 63.83           N  
ATOM    152  CA  SER A 309      51.093  65.633  69.282  1.00 63.57           C  
ATOM    153  C   SER A 309      52.033  65.469  68.089  1.00 62.40           C  
ATOM    154  O   SER A 309      51.958  66.223  67.117  1.00 62.48           O  
ATOM    155  CB  SER A 309      51.403  66.944  70.018  1.00 62.74           C  
ATOM    156  OG  SER A 309      52.769  67.015  70.388  1.00 62.00           O  
ATOM    157  H   SER A 309      51.950  64.466  70.859  1.00 20.00           H  
ATOM    158  HA  SER A 309      50.062  65.689  68.902  1.00 20.00           H  
ATOM    159  HB2 SER A 309      51.165  67.790  69.357  1.00 20.00           H  
ATOM    160  HB3 SER A 309      50.783  67.001  70.924  1.00 20.00           H  
ATOM    161  HG  SER A 309      53.003  66.242  70.888  1.00 20.00           H  
ATOM    162  N   LEU A 310      52.917  64.480  68.168  1.00 61.49           N  
ATOM    163  CA  LEU A 310      53.852  64.201  67.087  1.00 59.39           C  
ATOM    164  C   LEU A 310      53.115  63.881  65.792  1.00 57.88           C  
ATOM    165  O   LEU A 310      52.040  63.287  65.810  1.00 57.12           O  
ATOM    166  CB  LEU A 310      54.758  63.026  67.465  1.00 59.44           C  
ATOM    167  CG  LEU A 310      55.806  63.307  68.539  1.00 59.82           C  
ATOM    168  CD1 LEU A 310      56.598  62.040  68.819  1.00 60.28           C  
ATOM    169  CD2 LEU A 310      56.729  64.418  68.072  1.00 60.07           C  
ATOM    170  H   LEU A 310      52.942  63.913  68.992  1.00 20.00           H  
ATOM    171  HA  LEU A 310      54.485  65.085  66.916  1.00 20.00           H  
ATOM    172  HB2 LEU A 310      54.117  62.209  67.827  1.00 20.00           H  
ATOM    173  HB3 LEU A 310      55.286  62.703  66.557  1.00 20.00           H  
ATOM    174  HG  LEU A 310      55.298  63.624  69.461  1.00 20.00           H  
ATOM    175 HD11 LEU A 310      57.353  62.242  69.592  1.00 20.00           H  
ATOM    176 HD12 LEU A 310      55.916  61.251  69.169  1.00 20.00           H  
ATOM    177 HD13 LEU A 310      57.097  61.709  67.897  1.00 20.00           H  
ATOM    178 HD21 LEU A 310      57.483  64.619  68.848  1.00 20.00           H  
ATOM    179 HD22 LEU A 310      57.231  64.112  67.143  1.00 20.00           H  
ATOM    180 HD23 LEU A 310      56.140  65.330  67.888  1.00 20.00           H  
ATOM    181  N   THR A 311      53.693  64.290  64.671  1.00 56.47           N  
ATOM    182  CA  THR A 311      53.143  63.931  63.374  1.00 55.65           C  
ATOM    183  C   THR A 311      53.693  62.568  62.997  1.00 54.62           C  
ATOM    184  O   THR A 311      54.607  62.064  63.652  1.00 52.92           O  
ATOM    185  CB  THR A 311      53.557  64.934  62.287  1.00 55.22           C  
ATOM    186  CG2 THR A 311      53.124  66.344  62.670  1.00 57.87           C  
ATOM    187  OG1 THR A 311      54.979  64.908  62.135  1.00 55.13           O  
ATOM    188  H   THR A 311      54.518  64.852  64.718  1.00 20.00           H  
ATOM    189  HA  THR A 311      52.045  63.883  63.423  1.00 20.00           H  
ATOM    190  HB  THR A 311      53.068  64.655  61.342  1.00 20.00           H  
ATOM    191  HG1 THR A 311      55.207  65.124  61.239  1.00 20.00           H  
ATOM    192 HG21 THR A 311      53.428  67.049  61.882  1.00 20.00           H  
ATOM    193 HG22 THR A 311      52.030  66.372  62.786  1.00 20.00           H  
ATOM    194 HG23 THR A 311      53.600  66.628  63.620  1.00 20.00           H  
ATOM    195  N   ALA A 312      53.136  61.976  61.945  1.00 55.26           N  
ATOM    196  CA  ALA A 312      53.614  60.689  61.465  1.00 54.03           C  
ATOM    197  C   ALA A 312      55.116  60.757  61.228  1.00 54.47           C  
ATOM    198  O   ALA A 312      55.884  59.982  61.806  1.00 53.61           O  
ATOM    199  CB  ALA A 312      52.892  60.309  60.182  1.00 54.61           C  
ATOM    200  H   ALA A 312      52.375  62.425  61.475  1.00 20.00           H  
ATOM    201  HA  ALA A 312      53.414  59.918  62.223  1.00 20.00           H  
ATOM    202  HB1 ALA A 312      53.261  59.335  59.828  1.00 20.00           H  
ATOM    203  HB2 ALA A 312      51.812  60.244  60.375  1.00 20.00           H  
ATOM    204  HB3 ALA A 312      53.083  61.074  59.414  1.00 20.00           H  
ATOM    205  N   ASP A 313      55.531  61.707  60.395  1.00 55.05           N  
ATOM    206  CA  ASP A 313      56.943  61.867  60.064  1.00 55.74           C  
ATOM    207  C   ASP A 313      57.822  62.031  61.299  1.00 53.59           C  
ATOM    208  O   ASP A 313      58.946  61.533  61.342  1.00 52.95           O  
ATOM    209  CB  ASP A 313      57.131  63.063  59.135  1.00 59.42           C  
ATOM    210  CG  ASP A 313      56.458  62.863  57.795  1.00 62.21           C  
ATOM    211  OD1 ASP A 313      56.873  61.944  57.061  1.00 63.47           O  
ATOM    212  OD2 ASP A 313      55.510  63.616  57.479  1.00 65.18           O  
ATOM    213  H   ASP A 313      54.860  62.326  59.986  1.00 20.00           H  
ATOM    214  HA  ASP A 313      57.282  60.968  59.527  1.00 20.00           H  
ATOM    215  HB2 ASP A 313      56.702  63.955  59.616  1.00 20.00           H  
ATOM    216  HB3 ASP A 313      58.208  63.217  58.970  1.00 20.00           H  
ATOM    217  N   GLN A 314      57.310  62.726  62.306  1.00 53.12           N  
ATOM    218  CA  GLN A 314      58.061  62.912  63.543  1.00 51.94           C  
ATOM    219  C   GLN A 314      58.127  61.624  64.345  1.00 50.98           C  
ATOM    220  O   GLN A 314      59.174  61.273  64.895  1.00 50.66           O  
ATOM    221  CB  GLN A 314      57.411  63.995  64.386  1.00 53.49           C  
ATOM    222  CG  GLN A 314      57.339  65.342  63.706  1.00 55.05           C  
ATOM    223  CD  GLN A 314      56.677  66.377  64.577  1.00 53.97           C  
ATOM    224  NE2 GLN A 314      57.433  67.398  64.960  1.00 54.29           N  
ATOM    225  OE1 GLN A 314      55.500  66.260  64.910  1.00 55.41           O  
ATOM    226  H   GLN A 314      56.399  63.126  62.217  1.00 20.00           H  
ATOM    227  HA  GLN A 314      59.087  63.227  63.301  1.00 20.00           H  
ATOM    228  HB2 GLN A 314      56.387  63.675  64.632  1.00 20.00           H  
ATOM    229  HB3 GLN A 314      57.992  64.105  65.314  1.00 20.00           H  
ATOM    230  HG2 GLN A 314      58.360  65.677  63.470  1.00 20.00           H  
ATOM    231  HG3 GLN A 314      56.763  65.240  62.775  1.00 20.00           H  
ATOM    232 HE21 GLN A 314      57.049  68.113  65.544  1.00 20.00           H  
ATOM    233 HE22 GLN A 314      58.386  67.452  64.664  1.00 20.00           H  
ATOM    234  N   MET A 315      57.000  60.920  64.405  1.00 50.84           N  
ATOM    235  CA  MET A 315      56.937  59.626  65.076  1.00 50.49           C  
ATOM    236  C   MET A 315      58.010  58.725  64.483  1.00 49.64           C  
ATOM    237  O   MET A 315      58.864  58.187  65.202  1.00 48.53           O  
ATOM    238  CB  MET A 315      55.548  59.010  64.885  1.00 51.84           C  
ATOM    239  CG  MET A 315      55.368  57.603  65.450  1.00 54.44           C  
ATOM    240  SD  MET A 315      55.269  57.504  67.261  1.00 57.16           S  
ATOM    241  CE  MET A 315      56.917  57.034  67.620  1.00 58.82           C  
ATOM    242  H   MET A 315      56.173  61.286  63.978  1.00 20.00           H  
ATOM    243  HA  MET A 315      57.128  59.753  66.152  1.00 20.00           H  
ATOM    244  HB2 MET A 315      54.816  59.668  65.376  1.00 20.00           H  
ATOM    245  HB3 MET A 315      55.340  58.971  63.805  1.00 20.00           H  
ATOM    246  HG2 MET A 315      54.438  57.186  65.034  1.00 20.00           H  
ATOM    247  HG3 MET A 315      56.222  56.993  65.121  1.00 20.00           H  
ATOM    248  HE1 MET A 315      56.982  56.685  68.661  1.00 20.00           H  
ATOM    249  HE2 MET A 315      57.224  56.224  66.941  1.00 20.00           H  
ATOM    250  HE3 MET A 315      57.583  57.899  67.483  1.00 20.00           H  
ATOM    251  N   VAL A 316      57.983  58.601  63.161  1.00 48.95           N  
ATOM    252  CA  VAL A 316      58.955  57.785  62.448  1.00 48.81           C  
ATOM    253  C   VAL A 316      60.393  58.202  62.729  1.00 47.12           C  
ATOM    254  O   VAL A 316      61.246  57.360  63.005  1.00 48.12           O  
ATOM    255  CB  VAL A 316      58.714  57.840  60.927  1.00 50.83           C  
ATOM    256  CG1 VAL A 316      59.812  57.080  60.195  1.00 50.79           C  
ATOM    257  CG2 VAL A 316      57.354  57.246  60.598  1.00 50.81           C  
ATOM    258  H   VAL A 316      57.277  59.081  62.641  1.00 20.00           H  
ATOM    259  HA  VAL A 316      58.839  56.738  62.766  1.00 20.00           H  
ATOM    260  HB  VAL A 316      58.731  58.892  60.605  1.00 20.00           H  
ATOM    261 HG11 VAL A 316      59.631  57.126  59.111  1.00 20.00           H  
ATOM    262 HG12 VAL A 316      60.787  57.536  60.424  1.00 20.00           H  
ATOM    263 HG13 VAL A 316      59.812  56.030  60.524  1.00 20.00           H  
ATOM    264 HG21 VAL A 316      57.188  57.288  59.512  1.00 20.00           H  
ATOM    265 HG22 VAL A 316      57.322  56.199  60.933  1.00 20.00           H  
ATOM    266 HG23 VAL A 316      56.570  57.820  61.112  1.00 20.00           H  
ATOM    267  N   SER A 317      60.661  59.503  62.672  1.00 47.26           N  
ATOM    268  CA  SER A 317      62.002  60.023  62.925  1.00 46.42           C  
ATOM    269  C   SER A 317      62.526  59.580  64.284  1.00 44.55           C  
ATOM    270  O   SER A 317      63.626  59.035  64.389  1.00 43.19           O  
ATOM    271  CB  SER A 317      62.004  61.558  62.871  1.00 49.04           C  
ATOM    272  OG  SER A 317      61.498  62.040  61.637  1.00 52.84           O  
ATOM    273  H   SER A 317      59.925  60.143  62.450  1.00 20.00           H  
ATOM    274  HA  SER A 317      62.688  59.650  62.149  1.00 20.00           H  
ATOM    275  HB2 SER A 317      61.377  61.944  63.689  1.00 20.00           H  
ATOM    276  HB3 SER A 317      63.036  61.918  62.998  1.00 20.00           H  
ATOM    277  HG  SER A 317      60.573  61.835  61.572  1.00 20.00           H  
ATOM    278  N   ALA A 318      61.733  59.825  65.323  1.00 44.56           N  
ATOM    279  CA  ALA A 318      62.122  59.485  66.687  1.00 43.89           C  
ATOM    280  C   ALA A 318      62.471  58.006  66.798  1.00 45.22           C  
ATOM    281  O   ALA A 318      63.505  57.637  67.371  1.00 45.61           O  
ATOM    282  CB  ALA A 318      60.997  59.828  67.650  1.00 44.16           C  
ATOM    283  H   ALA A 318      60.843  60.255  65.164  1.00 20.00           H  
ATOM    284  HA  ALA A 318      63.009  60.072  66.967  1.00 20.00           H  
ATOM    285  HB1 ALA A 318      61.298  59.568  68.676  1.00 20.00           H  
ATOM    286  HB2 ALA A 318      60.781  60.905  67.592  1.00 20.00           H  
ATOM    287  HB3 ALA A 318      60.096  59.258  67.378  1.00 20.00           H  
ATOM    288  N   LEU A 319      61.618  57.153  66.238  1.00 44.31           N  
ATOM    289  CA  LEU A 319      61.849  55.717  66.329  1.00 43.18           C  
ATOM    290  C   LEU A 319      63.141  55.336  65.626  1.00 44.22           C  
ATOM    291  O   LEU A 319      63.965  54.596  66.169  1.00 43.54           O  
ATOM    292  CB  LEU A 319      60.662  54.958  65.733  1.00 41.86           C  
ATOM    293  CG  LEU A 319      59.384  55.187  66.536  1.00 39.78           C  
ATOM    294  CD1 LEU A 319      58.217  54.406  65.959  1.00 43.35           C  
ATOM    295  CD2 LEU A 319      59.653  54.771  67.972  1.00 39.78           C  
ATOM    296  H   LEU A 319      60.814  57.499  65.754  1.00 20.00           H  
ATOM    297  HA  LEU A 319      61.937  55.435  67.389  1.00 20.00           H  
ATOM    298  HB2 LEU A 319      60.501  55.301  64.701  1.00 20.00           H  
ATOM    299  HB3 LEU A 319      60.892  53.882  65.730  1.00 20.00           H  
ATOM    300  HG  LEU A 319      59.141  56.259  66.516  1.00 20.00           H  
ATOM    301 HD11 LEU A 319      57.317  54.595  66.562  1.00 20.00           H  
ATOM    302 HD12 LEU A 319      58.038  54.727  64.922  1.00 20.00           H  
ATOM    303 HD13 LEU A 319      58.451  53.332  65.976  1.00 20.00           H  
ATOM    304 HD21 LEU A 319      58.746  54.925  68.575  1.00 20.00           H  
ATOM    305 HD22 LEU A 319      59.934  53.708  67.999  1.00 20.00           H  
ATOM    306 HD23 LEU A 319      60.473  55.378  68.382  1.00 20.00           H  
ATOM    307  N   LEU A 320      63.340  55.857  64.423  1.00 46.16           N  
ATOM    308  CA  LEU A 320      64.589  55.609  63.716  1.00 47.44           C  
ATOM    309  C   LEU A 320      65.777  56.058  64.551  1.00 48.56           C  
ATOM    310  O   LEU A 320      66.761  55.331  64.690  1.00 49.52           O  
ATOM    311  CB  LEU A 320      64.578  56.320  62.357  1.00 47.49           C  
ATOM    312  CG  LEU A 320      63.614  55.665  61.364  1.00 47.81           C  
ATOM    313  CD1 LEU A 320      63.427  56.529  60.131  1.00 48.48           C  
ATOM    314  CD2 LEU A 320      64.163  54.290  60.988  1.00 44.98           C  
ATOM    315  H   LEU A 320      62.631  56.422  64.001  1.00 20.00           H  
ATOM    316  HA  LEU A 320      64.688  54.529  63.532  1.00 20.00           H  
ATOM    317  HB2 LEU A 320      64.272  57.366  62.509  1.00 20.00           H  
ATOM    318  HB3 LEU A 320      65.593  56.293  61.935  1.00 20.00           H  
ATOM    319  HG  LEU A 320      62.639  55.533  61.856  1.00 20.00           H  
ATOM    320 HD11 LEU A 320      62.731  56.033  59.438  1.00 20.00           H  
ATOM    321 HD12 LEU A 320      63.016  57.506  60.426  1.00 20.00           H  
ATOM    322 HD13 LEU A 320      64.397  56.674  59.634  1.00 20.00           H  
ATOM    323 HD21 LEU A 320      63.481  53.805  60.274  1.00 20.00           H  
ATOM    324 HD22 LEU A 320      65.156  54.405  60.527  1.00 20.00           H  
ATOM    325 HD23 LEU A 320      64.248  53.670  61.893  1.00 20.00           H  
ATOM    326  N   ASP A 321      65.670  57.242  65.141  1.00 50.35           N  
ATOM    327  CA  ASP A 321      66.742  57.764  65.981  1.00 51.92           C  
ATOM    328  C   ASP A 321      67.033  56.884  67.201  1.00 51.74           C  
ATOM    329  O   ASP A 321      68.175  56.815  67.661  1.00 52.21           O  
ATOM    330  CB  ASP A 321      66.396  59.187  66.444  1.00 56.25           C  
ATOM    331  CG  ASP A 321      66.693  60.234  65.384  1.00 59.15           C  
ATOM    332  OD1 ASP A 321      66.201  60.097  64.244  1.00 60.39           O  
ATOM    333  OD2 ASP A 321      67.428  61.195  65.694  1.00 62.25           O1-
ATOM    334  H   ASP A 321      64.841  57.784  65.009  1.00 20.00           H  
ATOM    335  HA  ASP A 321      67.662  57.822  65.382  1.00 20.00           H  
ATOM    336  HB2 ASP A 321      65.324  59.228  66.689  1.00 20.00           H  
ATOM    337  HB3 ASP A 321      66.986  59.419  67.343  1.00 20.00           H  
ATOM    338  N   ALA A 322      66.009  56.213  67.726  1.00 49.75           N  
ATOM    339  CA  ALA A 322      66.167  55.418  68.948  1.00 47.71           C  
ATOM    340  C   ALA A 322      66.752  54.014  68.735  1.00 47.08           C  
ATOM    341  O   ALA A 322      67.047  53.321  69.701  1.00 46.81           O  
ATOM    342  CB  ALA A 322      64.838  55.306  69.664  1.00 46.51           C  
ATOM    343  H   ALA A 322      65.115  56.253  67.278  1.00 20.00           H  
ATOM    344  HA  ALA A 322      66.855  55.957  69.617  1.00 20.00           H  
ATOM    345  HB1 ALA A 322      64.963  54.709  70.579  1.00 20.00           H  
ATOM    346  HB2 ALA A 322      64.478  56.311  69.927  1.00 20.00           H  
ATOM    347  HB3 ALA A 322      64.107  54.816  69.003  1.00 20.00           H  
ATOM    348  N   GLU A 323      66.912  53.589  67.484  1.00 46.09           N  
ATOM    349  CA  GLU A 323      67.408  52.249  67.198  1.00 45.79           C  
ATOM    350  C   GLU A 323      68.679  51.927  67.971  1.00 47.70           C  
ATOM    351  O   GLU A 323      69.635  52.706  67.982  1.00 48.12           O  
ATOM    352  CB  GLU A 323      67.668  52.090  65.700  1.00 45.54           C  
ATOM    353  CG  GLU A 323      66.440  51.723  64.915  1.00 45.43           C  
ATOM    354  CD  GLU A 323      65.884  50.368  65.328  1.00 45.38           C  
ATOM    355  OE1 GLU A 323      66.440  49.339  64.903  1.00 46.99           O  
ATOM    356  OE2 GLU A 323      64.894  50.333  66.080  1.00 44.93           O1-
ATOM    357  H   GLU A 323      66.687  54.201  66.726  1.00 20.00           H  
ATOM    358  HA  GLU A 323      66.639  51.516  67.488  1.00 20.00           H  
ATOM    359  HB2 GLU A 323      68.058  53.043  65.312  1.00 20.00           H  
ATOM    360  HB3 GLU A 323      68.421  51.301  65.559  1.00 20.00           H  
ATOM    361  HG2 GLU A 323      65.670  52.490  65.083  1.00 20.00           H  
ATOM    362  HG3 GLU A 323      66.699  51.690  63.847  1.00 20.00           H  
ATOM    363  N   PRO A 324      68.701  50.766  68.638  1.00 47.59           N  
ATOM    364  CA  PRO A 324      69.859  50.303  69.405  1.00 46.14           C  
ATOM    365  C   PRO A 324      70.975  49.844  68.483  1.00 45.69           C  
ATOM    366  O   PRO A 324      70.749  49.574  67.307  1.00 46.40           O  
ATOM    367  CB  PRO A 324      69.302  49.138  70.202  1.00 46.61           C  
ATOM    368  CG  PRO A 324      68.231  48.585  69.311  1.00 45.29           C  
ATOM    369  CD  PRO A 324      67.602  49.782  68.663  1.00 46.40           C  
ATOM    370  HA  PRO A 324      70.224  51.089  70.083  1.00 20.00           H  
ATOM    371  HB2 PRO A 324      70.081  48.386  70.395  1.00 20.00           H  
ATOM    372  HB3 PRO A 324      68.880  49.482  71.158  1.00 20.00           H  
ATOM    373  HG2 PRO A 324      68.667  47.919  68.552  1.00 20.00           H  
ATOM    374  HG3 PRO A 324      67.486  48.031  69.901  1.00 20.00           H  
ATOM    375  HD2 PRO A 324      66.754  50.153  69.256  1.00 20.00           H  
ATOM    376  HD3 PRO A 324      67.262  49.546  67.643  1.00 20.00           H  
ATOM    377  N   PRO A 325      72.196  49.733  69.013  1.00 45.41           N  
ATOM    378  CA  PRO A 325      73.323  49.225  68.227  1.00 45.76           C  
ATOM    379  C   PRO A 325      73.262  47.726  67.992  1.00 45.33           C  
ATOM    380  O   PRO A 325      72.584  46.997  68.707  1.00 45.75           O  
ATOM    381  CB  PRO A 325      74.535  49.591  69.068  1.00 45.27           C  
ATOM    382  CG  PRO A 325      74.016  49.599  70.470  1.00 45.43           C  
ATOM    383  CD  PRO A 325      72.611  50.130  70.374  1.00 45.66           C  
ATOM    384  HA  PRO A 325      73.377  49.746  67.260  1.00 20.00           H  
ATOM    385  HB2 PRO A 325      75.332  48.842  68.951  1.00 20.00           H  
ATOM    386  HB3 PRO A 325      74.920  50.583  68.788  1.00 20.00           H  
ATOM    387  HG2 PRO A 325      74.015  48.581  70.886  1.00 20.00           H  
ATOM    388  HG3 PRO A 325      74.632  50.254  71.104  1.00 20.00           H  
ATOM    389  HD2 PRO A 325      72.592  51.224  70.490  1.00 20.00           H  
ATOM    390  HD3 PRO A 325      71.962  49.671  71.135  1.00 20.00           H  
ATOM    391  N   ILE A 326      74.002  47.267  66.997  1.00 43.95           N  
ATOM    392  CA  ILE A 326      74.159  45.843  66.775  1.00 44.05           C  
ATOM    393  C   ILE A 326      75.403  45.357  67.497  1.00 44.17           C  
ATOM    394  O   ILE A 326      76.515  45.788  67.188  1.00 44.55           O  
ATOM    395  CB  ILE A 326      74.268  45.537  65.267  1.00 44.69           C  
ATOM    396  CG1 ILE A 326      72.962  45.932  64.565  1.00 45.70           C  
ATOM    397  CG2 ILE A 326      74.598  44.073  65.045  1.00 44.65           C  
ATOM    398  CD1 ILE A 326      72.949  45.631  63.088  1.00 47.56           C  
ATOM    399  H   ILE A 326      74.461  47.913  66.388  1.00 20.00           H  
ATOM    400  HA  ILE A 326      73.285  45.308  67.176  1.00 20.00           H  
ATOM    401  HB  ILE A 326      75.084  46.147  64.851  1.00 20.00           H  
ATOM    402 HG12 ILE A 326      72.135  45.382  65.038  1.00 20.00           H  
ATOM    403 HG13 ILE A 326      72.808  47.012  64.700  1.00 20.00           H  
ATOM    404 HG21 ILE A 326      74.673  43.874  63.966  1.00 20.00           H  
ATOM    405 HG22 ILE A 326      75.557  43.835  65.528  1.00 20.00           H  
ATOM    406 HG23 ILE A 326      73.804  43.448  65.478  1.00 20.00           H  
ATOM    407 HD11 ILE A 326      71.984  45.941  62.660  1.00 20.00           H  
ATOM    408 HD12 ILE A 326      73.763  46.182  62.595  1.00 20.00           H  
ATOM    409 HD13 ILE A 326      73.089  44.552  62.933  1.00 20.00           H  
ATOM    410  N   LEU A 327      75.208  44.466  68.461  1.00 41.07           N  
ATOM    411  CA  LEU A 327      76.305  44.016  69.296  1.00 42.14           C  
ATOM    412  C   LEU A 327      76.961  42.778  68.711  1.00 43.01           C  
ATOM    413  O   LEU A 327      76.417  42.146  67.802  1.00 44.14           O  
ATOM    414  CB  LEU A 327      75.806  43.706  70.714  1.00 40.22           C  
ATOM    415  CG  LEU A 327      75.085  44.832  71.455  1.00 41.61           C  
ATOM    416  CD1 LEU A 327      74.725  44.342  72.862  1.00 39.59           C  
ATOM    417  CD2 LEU A 327      75.969  46.079  71.532  1.00 41.83           C  
ATOM    418  H   LEU A 327      74.290  44.098  68.613  1.00 20.00           H  
ATOM    419  HA  LEU A 327      77.062  44.811  69.363  1.00 20.00           H  
ATOM    420  HB2 LEU A 327      75.111  42.856  70.643  1.00 20.00           H  
ATOM    421  HB3 LEU A 327      76.679  43.417  71.318  1.00 20.00           H  
ATOM    422  HG  LEU A 327      74.160  45.082  70.915  1.00 20.00           H  
ATOM    423 HD11 LEU A 327      74.205  45.143  73.408  1.00 20.00           H  
ATOM    424 HD12 LEU A 327      74.068  43.463  72.787  1.00 20.00           H  
ATOM    425 HD13 LEU A 327      75.644  44.068  73.401  1.00 20.00           H  
ATOM    426 HD21 LEU A 327      75.434  46.877  72.068  1.00 20.00           H  
ATOM    427 HD22 LEU A 327      76.898  45.837  72.068  1.00 20.00           H  
ATOM    428 HD23 LEU A 327      76.211  46.419  70.515  1.00 20.00           H  
ATOM    429  N   TYR A 328      78.133  42.435  69.237  1.00 42.67           N  
ATOM    430  CA  TYR A 328      78.874  41.265  68.805  1.00 44.14           C  
ATOM    431  C   TYR A 328      78.864  40.183  69.875  1.00 44.26           C  
ATOM    432  O   TYR A 328      78.783  40.469  71.065  1.00 45.51           O  
ATOM    433  CB  TYR A 328      80.324  41.654  68.482  1.00 46.41           C  
ATOM    434  CG  TYR A 328      80.499  42.215  67.093  1.00 46.67           C  
ATOM    435  CD1 TYR A 328      80.074  43.499  66.778  1.00 48.35           C  
ATOM    436  CD2 TYR A 328      81.066  41.446  66.086  1.00 48.83           C  
ATOM    437  CE1 TYR A 328      80.206  43.998  65.491  1.00 48.84           C  
ATOM    438  CE2 TYR A 328      81.202  41.935  64.804  1.00 48.20           C  
ATOM    439  CZ  TYR A 328      80.770  43.208  64.514  1.00 49.30           C  
ATOM    440  OH  TYR A 328      80.895  43.674  63.227  1.00 53.00           O  
ATOM    441  H   TYR A 328      78.519  43.008  69.960  1.00 20.00           H  
ATOM    442  HA  TYR A 328      78.414  40.856  67.893  1.00 20.00           H  
ATOM    443  HB2 TYR A 328      80.651  42.413  69.209  1.00 20.00           H  
ATOM    444  HB3 TYR A 328      80.956  40.759  68.579  1.00 20.00           H  
ATOM    445  HD1 TYR A 328      79.636  44.118  67.547  1.00 20.00           H  
ATOM    446  HD2 TYR A 328      81.406  40.446  66.311  1.00 20.00           H  
ATOM    447  HE1 TYR A 328      79.870  44.997  65.256  1.00 20.00           H  
ATOM    448  HE2 TYR A 328      81.646  41.323  64.032  1.00 20.00           H  
ATOM    449  HH  TYR A 328      80.378  44.464  63.124  1.00 20.00           H  
ATOM    450  N   SER A 329      78.944  38.933  69.442  1.00 43.68           N  
ATOM    451  CA  SER A 329      79.101  37.822  70.365  1.00 47.02           C  
ATOM    452  C   SER A 329      80.513  37.903  70.913  1.00 49.66           C  
ATOM    453  O   SER A 329      81.419  38.336  70.210  1.00 49.64           O  
ATOM    454  CB  SER A 329      78.898  36.504  69.636  1.00 47.59           C  
ATOM    455  OG  SER A 329      78.984  35.422  70.544  1.00 50.52           O  
ATOM    456  H   SER A 329      78.894  38.751  68.460  1.00 20.00           H  
ATOM    457  HA  SER A 329      78.379  37.902  71.192  1.00 20.00           H  
ATOM    458  HB2 SER A 329      77.905  36.501  69.162  1.00 20.00           H  
ATOM    459  HB3 SER A 329      79.673  36.393  68.864  1.00 20.00           H  
ATOM    460  HG  SER A 329      78.980  34.603  70.062  1.00 20.00           H  
ATOM    461  N   GLU A 330      80.722  37.513  72.160  1.00 51.86           N  
ATOM    462  CA  GLU A 330      82.056  37.663  72.715  1.00 56.09           C  
ATOM    463  C   GLU A 330      82.762  36.351  73.003  1.00 58.33           C  
ATOM    464  O   GLU A 330      82.350  35.560  73.857  1.00 59.10           O  
ATOM    465  CB  GLU A 330      82.013  38.556  73.953  1.00 58.05           C  
ATOM    466  CG  GLU A 330      82.081  40.018  73.580  1.00 61.58           C  
ATOM    467  CD  GLU A 330      83.455  40.401  72.975  1.00 63.60           C  
ATOM    468  OE1 GLU A 330      84.496  40.240  73.668  1.00 65.68           O  
ATOM    469  OE2 GLU A 330      83.495  40.852  71.807  1.00 62.40           O1-
ATOM    470  H   GLU A 330      79.981  37.125  72.707  1.00 20.00           H  
ATOM    471  HA  GLU A 330      82.666  38.193  71.968  1.00 20.00           H  
ATOM    472  HB2 GLU A 330      81.075  38.369  74.496  1.00 20.00           H  
ATOM    473  HB3 GLU A 330      82.867  38.312  74.601  1.00 20.00           H  
ATOM    474  HG2 GLU A 330      81.296  40.233  72.840  1.00 20.00           H  
ATOM    475  HG3 GLU A 330      81.910  40.623  74.483  1.00 20.00           H  
ATOM    476  N   TYR A 331      83.847  36.136  72.269  1.00 60.36           N  
ATOM    477  CA  TYR A 331      84.652  34.930  72.389  1.00 62.08           C  
ATOM    478  C   TYR A 331      85.979  35.105  71.663  1.00 62.85           C  
ATOM    479  O   TYR A 331      86.139  36.000  70.837  1.00 62.80           O  
ATOM    480  CB  TYR A 331      83.916  33.725  71.795  1.00 63.29           C  
ATOM    481  CG  TYR A 331      83.581  33.863  70.327  1.00 64.15           C  
ATOM    482  CD1 TYR A 331      84.570  33.771  69.356  1.00 65.54           C  
ATOM    483  CD2 TYR A 331      82.273  34.067  69.912  1.00 64.93           C  
ATOM    484  CE1 TYR A 331      84.267  33.877  68.014  1.00 66.10           C  
ATOM    485  CE2 TYR A 331      81.957  34.170  68.569  1.00 65.43           C  
ATOM    486  CZ  TYR A 331      82.959  34.073  67.623  1.00 66.43           C  
ATOM    487  OH  TYR A 331      82.656  34.148  66.281  1.00 66.35           O  
ATOM    488  H   TYR A 331      84.122  36.831  71.605  1.00 20.00           H  
ATOM    489  HA  TYR A 331      84.856  34.727  73.450  1.00 20.00           H  
ATOM    490  HB2 TYR A 331      84.553  32.836  71.921  1.00 20.00           H  
ATOM    491  HB3 TYR A 331      82.978  33.585  72.351  1.00 20.00           H  
ATOM    492  HD1 TYR A 331      85.595  33.615  69.657  1.00 20.00           H  
ATOM    493  HD2 TYR A 331      81.488  34.146  70.649  1.00 20.00           H  
ATOM    494  HE1 TYR A 331      85.050  33.805  67.273  1.00 20.00           H  
ATOM    495  HE2 TYR A 331      80.934  34.326  68.262  1.00 20.00           H  
ATOM    496  HH  TYR A 331      81.719  34.267  66.175  1.00 20.00           H  
ATOM    497  N   ASP A 332      86.921  34.184  72.044  1.00 64.39           N  
ATOM    498  CA  ASP A 332      88.217  34.148  71.431  1.00 66.11           C  
ATOM    499  C   ASP A 332      88.473  33.007  70.467  1.00 68.04           C  
ATOM    500  O   ASP A 332      88.233  31.832  70.789  1.00 68.22           O  
ATOM    501  CB  ASP A 332      89.149  35.282  71.723  1.00 65.28           C  
ATOM    502  CG  ASP A 332      90.508  34.692  71.933  1.00 65.17           C  
ATOM    503  OD1 ASP A 332      91.339  34.841  70.982  1.00 64.45           O  
ATOM    504  OD2 ASP A 332      90.727  34.147  73.060  1.00 64.52           O1-
ATOM    505  H   ASP A 332      86.698  33.524  72.761  1.00 20.00           H  
ATOM    506  HA  ASP A 332      88.626  33.564  72.270  1.00 20.00           H  
ATOM    507  HB2 ASP A 332      89.167  35.982  70.876  1.00 20.00           H  
ATOM    508  HB3 ASP A 332      88.824  35.813  72.630  1.00 20.00           H  
ATOM    509  N   PRO A 333      88.957  33.320  69.221  0.00 99.99           N  
ATOM    510  CA  PRO A 333      89.308  32.292  68.267  0.00 99.99           C  
ATOM    511  C   PRO A 333      90.501  31.403  68.646  0.00 99.99           C  
ATOM    512  O   PRO A 333      90.647  30.239  68.236  0.00 99.99           O  
ATOM    513  CB  PRO A 333      89.566  33.014  66.951  0.00 99.99           C  
ATOM    514  CG  PRO A 333      89.721  34.489  67.328  0.00 99.99           C  
ATOM    515  CD  PRO A 333      89.045  34.654  68.676  0.00 99.99           C  
ATOM    516  HA  PRO A 333      88.437  31.635  68.121  0.00 20.00           H  
ATOM    517  HB2 PRO A 333      90.486  32.639  66.479  0.00 20.00           H  
ATOM    518  HB3 PRO A 333      88.720  32.879  66.263  0.00 20.00           H  
ATOM    519  HG2 PRO A 333      90.786  34.754  67.401  0.00 20.00           H  
ATOM    520  HG3 PRO A 333      89.234  35.128  66.577  0.00 20.00           H  
ATOM    521  HD2 PRO A 333      89.646  35.300  69.333  0.00 20.00           H  
ATOM    522  HD3 PRO A 333      88.041  35.087  68.553  0.00 20.00           H  
ATOM    523  N   THR A 334      91.415  32.024  69.479  0.00 99.99           N  
ATOM    524  CA  THR A 334      92.456  31.278  70.148  0.00 99.99           C  
ATOM    525  C   THR A 334      92.157  30.395  71.332  0.00 99.99           C  
ATOM    526  O   THR A 334      92.989  29.689  71.903  0.00 99.99           O  
ATOM    527  CB  THR A 334      93.853  31.413  69.684  0.00 99.99           C  
ATOM    528  CG2 THR A 334      94.362  30.677  68.491  0.00 99.99           C  
ATOM    529  OG1 THR A 334      94.731  32.288  70.341  0.00 99.99           O  
ATOM    530  H   THR A 334      91.354  33.012  69.621  0.00 20.00           H  
ATOM    531  HA  THR A 334      92.301  30.430  69.465  0.00 20.00           H  
ATOM    532  HB  THR A 334      94.164  30.587  70.341  0.00 20.00           H  
ATOM    533  HG1 THR A 334      94.661  33.155  69.959  0.00 20.00           H  
ATOM    534 HG21 THR A 334      95.421  30.926  68.330  0.00 20.00           H  
ATOM    535 HG22 THR A 334      94.260  29.594  68.657  0.00 20.00           H  
ATOM    536 HG23 THR A 334      93.778  30.968  67.604  0.00 20.00           H  
ATOM    537  N   ARG A 335      90.847  30.476  71.731  0.00 99.99           N  
ATOM    538  CA  ARG A 335      90.319  29.756  72.837  0.00 99.99           C  
ATOM    539  C   ARG A 335      89.703  28.390  72.642  0.00 99.99           C  
ATOM    540  O   ARG A 335      89.058  28.103  71.627  0.00 99.99           O  
ATOM    541  CB  ARG A 335      90.173  30.443  74.174  0.00 99.99           C  
ATOM    542  CG  ARG A 335      91.281  31.467  74.405  0.00 99.99           C  
ATOM    543  CD  ARG A 335      91.302  31.919  75.846  0.00 99.99           C  
ATOM    544  NE  ARG A 335      92.570  32.591  76.120  0.00 99.99           N  
ATOM    545  CZ  ARG A 335      92.564  34.004  76.217  0.00 99.99           C  
ATOM    546  NH1 ARG A 335      91.379  34.726  76.129  0.00 99.99           N1+
ATOM    547  NH2 ARG A 335      93.760  34.669  76.412  0.00 99.99           N  
ATOM    548  H   ARG A 335      90.231  31.073  71.217  0.00 20.00           H  
ATOM    549  HA  ARG A 335      91.301  29.334  73.102  0.00 20.00           H  
ATOM    550  HB2 ARG A 335      89.200  30.956  74.207  0.00 20.00           H  
ATOM    551  HB3 ARG A 335      90.216  29.687  74.971  0.00 20.00           H  
ATOM    552  HG2 ARG A 335      92.250  31.012  74.155  0.00 20.00           H  
ATOM    553  HG3 ARG A 335      91.107  32.339  73.757  0.00 20.00           H  
ATOM    554  HD2 ARG A 335      90.470  32.615  76.024  0.00 20.00           H  
ATOM    555  HD3 ARG A 335      91.199  31.045  76.506  0.00 20.00           H  
ATOM    556  HE  ARG A 335      93.416  32.070  76.235  0.00 20.00           H  
ATOM    557 HH11 ARG A 335      91.394  35.723  76.206  0.00 20.00           H  
ATOM    558 HH12 ARG A 335      90.512  34.248  75.988  0.00 20.00           H  
ATOM    559 HH21 ARG A 335      93.771  35.667  76.489  0.00 20.00           H  
ATOM    560 HH22 ARG A 335      94.615  34.154  76.477  0.00 20.00           H  
ATOM    561  N   PRO A 336      89.849  27.484  73.663  0.00 99.99           N  
ATOM    562  CA  PRO A 336      89.091  26.252  73.704  0.00 99.99           C  
ATOM    563  C   PRO A 336      87.610  26.494  73.978  0.00 99.99           C  
ATOM    564  O   PRO A 336      87.109  27.622  74.101  0.00 99.99           O  
ATOM    565  CB  PRO A 336      89.739  25.443  74.834  0.00 99.99           C  
ATOM    566  CG  PRO A 336      90.445  26.456  75.707  0.00 99.99           C  
ATOM    567  CD  PRO A 336      90.724  27.644  74.804  0.00 99.99           C  
ATOM    568  HA  PRO A 336      89.201  25.702  72.757  0.00 20.00           H  
ATOM    569  HB2 PRO A 336      88.971  24.907  75.412  0.00 20.00           H  
ATOM    570  HB3 PRO A 336      90.460  24.720  74.425  0.00 20.00           H  
ATOM    571  HG2 PRO A 336      89.801  26.754  76.547  0.00 20.00           H  
ATOM    572  HG3 PRO A 336      91.385  26.039  76.095  0.00 20.00           H  
ATOM    573  HD2 PRO A 336      90.501  28.584  75.329  0.00 20.00           H  
ATOM    574  HD3 PRO A 336      91.775  27.642  74.483  0.00 20.00           H  
ATOM    575  N   PHE A 337      86.877  25.329  74.106  0.00 99.99           N  
ATOM    576  CA  PHE A 337      85.475  25.453  74.357  0.00 99.99           C  
ATOM    577  C   PHE A 337      84.979  26.101  75.616  0.00 99.99           C  
ATOM    578  O   PHE A 337      84.135  27.023  75.637  0.00 99.99           O  
ATOM    579  CB  PHE A 337      84.518  24.885  73.345  0.00 99.99           C  
ATOM    580  CG  PHE A 337      83.533  25.839  72.748  0.00 99.99           C  
ATOM    581  CD1 PHE A 337      83.914  27.116  72.318  0.00 99.99           C  
ATOM    582  CD2 PHE A 337      82.204  25.430  72.615  0.00 99.99           C  
ATOM    583  CE1 PHE A 337      82.947  27.993  71.811  0.00 99.99           C  
ATOM    584  CE2 PHE A 337      81.250  26.293  72.089  0.00 99.99           C  
ATOM    585  CZ  PHE A 337      81.620  27.573  71.706  0.00 99.99           C  
ATOM    586  H   PHE A 337      87.311  24.432  74.026  0.00 20.00           H  
ATOM    587  HA  PHE A 337      85.459  26.424  73.841  0.00 20.00           H  
ATOM    588  HB2 PHE A 337      85.114  24.463  72.522  0.00 20.00           H  
ATOM    589  HB3 PHE A 337      83.949  24.082  73.836  0.00 20.00           H  
ATOM    590  HD1 PHE A 337      84.949  27.423  72.377  0.00 20.00           H  
ATOM    591  HD2 PHE A 337      81.916  24.435  72.923  0.00 20.00           H  
ATOM    592  HE1 PHE A 337      83.227  28.989  71.503  0.00 20.00           H  
ATOM    593  HE2 PHE A 337      80.226  25.969  71.977  0.00 20.00           H  
ATOM    594  HZ  PHE A 337      80.874  28.254  71.323  0.00 20.00           H  
ATOM    595  N   SER A 338      85.634  25.688  76.769  0.00 99.99           N  
ATOM    596  CA  SER A 338      85.135  26.031  78.064  0.00 99.99           C  
ATOM    597  C   SER A 338      84.955  27.416  78.666  0.00 99.99           C  
ATOM    598  O   SER A 338      84.560  27.601  79.822  0.00 99.99           O  
ATOM    599  CB  SER A 338      84.725  24.895  78.952  0.00 99.99           C  
ATOM    600  OG  SER A 338      85.876  24.221  79.443  0.00 99.99           O  
ATOM    601  H   SER A 338      86.468  25.140  76.692  0.00 20.00           H  
ATOM    602  HA  SER A 338      86.156  25.985  78.472  0.00 20.00           H  
ATOM    603  HB2 SER A 338      84.143  25.286  79.798  0.00 20.00           H  
ATOM    604  HB3 SER A 338      84.108  24.188  78.377  0.00 20.00           H  
ATOM    605  HG  SER A 338      85.607  23.503  80.004  0.00 20.00           H  
ATOM    606  N   GLU A 339      85.157  28.469  77.782  1.00 57.41           N  
ATOM    607  CA  GLU A 339      84.666  29.783  78.109  1.00 57.53           C  
ATOM    608  C   GLU A 339      83.167  30.087  78.150  1.00 57.21           C  
ATOM    609  O   GLU A 339      82.679  31.030  78.788  1.00 57.46           O  
ATOM    610  CB  GLU A 339      85.674  30.849  78.440  0.00 99.99           C  
ATOM    611  CG  GLU A 339      85.474  32.098  77.612  0.00 99.99           C  
ATOM    612  CD  GLU A 339      85.914  31.924  76.189  0.00 99.99           C  
ATOM    613  OE1 GLU A 339      86.959  31.239  75.970  0.00 99.99           O  
ATOM    614  OE2 GLU A 339      85.200  32.506  75.314  0.00 99.99           O1-
ATOM    615  H   GLU A 339      85.642  28.316  76.921  1.00 20.00           H  
ATOM    616  HA  GLU A 339      84.702  30.068  77.048  1.00 20.00           H  
ATOM    617  HB2 GLU A 339      86.682  30.454  78.247  0.00 20.00           H  
ATOM    618  HB3 GLU A 339      85.578  31.109  79.503  0.00 20.00           H  
ATOM    619  HG2 GLU A 339      86.055  32.915  78.064  0.00 20.00           H  
ATOM    620  HG3 GLU A 339      84.406  32.360  77.622  0.00 20.00           H  
ATOM    621  N   ALA A 340      82.452  29.236  77.341  1.00 57.17           N  
ATOM    622  CA  ALA A 340      81.002  29.080  77.289  1.00 56.13           C  
ATOM    623  C   ALA A 340      80.595  28.139  76.153  1.00 55.44           C  
ATOM    624  O   ALA A 340      81.379  27.876  75.241  1.00 54.64           O  
ATOM    625  CB  ALA A 340      80.338  30.442  77.102  1.00 57.31           C  
ATOM    626  H   ALA A 340      82.983  28.659  76.720  1.00 20.00           H  
ATOM    627  HA  ALA A 340      80.649  28.650  78.237  1.00 20.00           H  
ATOM    628  HB1 ALA A 340      79.246  30.316  77.064  1.00 20.00           H  
ATOM    629  HB2 ALA A 340      80.602  31.098  77.945  1.00 20.00           H  
ATOM    630  HB3 ALA A 340      80.687  30.896  76.162  1.00 20.00           H  
ATOM    631  N   SER A 341      79.367  27.631  76.221  1.00 54.08           N  
ATOM    632  CA  SER A 341      78.806  26.799  75.161  1.00 53.05           C  
ATOM    633  C   SER A 341      78.064  27.724  74.203  1.00 52.29           C  
ATOM    634  O   SER A 341      78.056  28.941  74.395  1.00 50.93           O  
ATOM    635  CB  SER A 341      77.817  25.794  75.750  1.00 52.30           C  
ATOM    636  OG  SER A 341      76.608  26.451  76.094  1.00 52.13           O  
ATOM    637  H   SER A 341      78.809  27.827  77.027  1.00 20.00           H  
ATOM    638  HA  SER A 341      79.602  26.266  74.621  1.00 20.00           H  
ATOM    639  HB2 SER A 341      77.608  25.011  75.006  1.00 20.00           H  
ATOM    640  HB3 SER A 341      78.254  25.338  76.650  1.00 20.00           H  
ATOM    641  HG  SER A 341      76.489  26.421  77.037  1.00 20.00           H  
ATOM    642  N   MET A 342      77.439  27.154  73.178  1.00 51.39           N  
ATOM    643  CA  MET A 342      76.701  27.969  72.224  1.00 51.28           C  
ATOM    644  C   MET A 342      75.605  28.779  72.918  1.00 50.51           C  
ATOM    645  O   MET A 342      75.499  29.993  72.727  1.00 51.05           O  
ATOM    646  CB  MET A 342      76.086  27.090  71.135  1.00 52.29           C  
ATOM    647  CG  MET A 342      75.407  27.879  70.007  1.00 54.52           C  
ATOM    648  SD  MET A 342      76.512  28.947  69.023  1.00 57.48           S  
ATOM    649  CE  MET A 342      77.251  27.760  67.892  1.00 57.02           C  
ATOM    650  H   MET A 342      77.475  26.162  73.062  1.00 20.00           H  
ATOM    651  HA  MET A 342      77.394  28.675  71.743  1.00 20.00           H  
ATOM    652  HB2 MET A 342      76.884  26.474  70.696  1.00 20.00           H  
ATOM    653  HB3 MET A 342      75.334  26.437  71.602  1.00 20.00           H  
ATOM    654  HG2 MET A 342      74.936  27.157  69.324  1.00 20.00           H  
ATOM    655  HG3 MET A 342      74.632  28.517  70.458  1.00 20.00           H  
ATOM    656  HE1 MET A 342      77.914  28.285  67.190  1.00 20.00           H  
ATOM    657  HE2 MET A 342      77.833  27.022  68.464  1.00 20.00           H  
ATOM    658  HE3 MET A 342      76.456  27.245  67.331  1.00 20.00           H  
ATOM    659  N   MET A 343      74.798  28.105  73.731  1.00 49.13           N  
ATOM    660  CA  MET A 343      73.699  28.754  74.440  1.00 48.62           C  
ATOM    661  C   MET A 343      74.216  29.857  75.365  1.00 47.61           C  
ATOM    662  O   MET A 343      73.529  30.846  75.627  1.00 46.55           O  
ATOM    663  CB  MET A 343      72.915  27.715  75.250  1.00 50.93           C  
ATOM    664  CG  MET A 343      71.681  28.259  75.988  1.00 53.99           C  
ATOM    665  SD  MET A 343      70.412  28.993  74.901  1.00 57.59           S  
ATOM    666  CE  MET A 343      70.149  27.694  73.762  1.00 57.21           C  
ATOM    667  H   MET A 343      74.949  27.126  73.862  1.00 20.00           H  
ATOM    668  HA  MET A 343      73.015  29.209  73.709  1.00 20.00           H  
ATOM    669  HB2 MET A 343      72.579  26.927  74.560  1.00 20.00           H  
ATOM    670  HB3 MET A 343      73.595  27.281  75.997  1.00 20.00           H  
ATOM    671  HG2 MET A 343      71.220  27.429  76.544  1.00 20.00           H  
ATOM    672  HG3 MET A 343      72.018  29.032  76.694  1.00 20.00           H  
ATOM    673  HE1 MET A 343      69.080  27.640  73.509  1.00 20.00           H  
ATOM    674  HE2 MET A 343      70.733  27.883  72.850  1.00 20.00           H  
ATOM    675  HE3 MET A 343      70.468  26.742  74.213  1.00 20.00           H  
ATOM    676  N   GLY A 344      75.433  29.682  75.869  1.00 45.90           N  
ATOM    677  CA  GLY A 344      76.027  30.721  76.686  1.00 43.41           C  
ATOM    678  C   GLY A 344      76.311  31.953  75.857  1.00 41.17           C  
ATOM    679  O   GLY A 344      76.022  33.079  76.269  1.00 40.38           O  
ATOM    680  H   GLY A 344      75.936  28.838  75.686  1.00 20.00           H  
ATOM    681  HA2 GLY A 344      75.333  30.984  77.498  1.00 20.00           H  
ATOM    682  HA3 GLY A 344      76.969  30.349  77.115  1.00 20.00           H  
ATOM    683  N   LEU A 345      76.865  31.739  74.673  1.00 40.11           N  
ATOM    684  CA  LEU A 345      77.124  32.850  73.785  1.00 40.77           C  
ATOM    685  C   LEU A 345      75.818  33.576  73.479  1.00 40.59           C  
ATOM    686  O   LEU A 345      75.787  34.804  73.425  1.00 40.18           O  
ATOM    687  CB  LEU A 345      77.781  32.356  72.495  1.00 42.36           C  
ATOM    688  CG  LEU A 345      79.159  31.696  72.638  1.00 43.33           C  
ATOM    689  CD1 LEU A 345      79.760  31.484  71.261  1.00 46.68           C  
ATOM    690  CD2 LEU A 345      80.079  32.566  73.484  1.00 44.22           C  
ATOM    691  H   LEU A 345      77.104  30.809  74.394  1.00 20.00           H  
ATOM    692  HA  LEU A 345      77.809  33.558  74.274  1.00 20.00           H  
ATOM    693  HB2 LEU A 345      77.104  31.620  72.036  1.00 20.00           H  
ATOM    694  HB3 LEU A 345      77.892  33.221  71.825  1.00 20.00           H  
ATOM    695  HG  LEU A 345      79.036  30.720  73.130  1.00 20.00           H  
ATOM    696 HD11 LEU A 345      80.748  31.011  71.360  1.00 20.00           H  
ATOM    697 HD12 LEU A 345      79.099  30.833  70.670  1.00 20.00           H  
ATOM    698 HD13 LEU A 345      79.867  32.455  70.754  1.00 20.00           H  
ATOM    699 HD21 LEU A 345      81.062  32.080  73.577  1.00 20.00           H  
ATOM    700 HD22 LEU A 345      80.200  33.548  73.004  1.00 20.00           H  
ATOM    701 HD23 LEU A 345      79.640  32.699  74.484  1.00 20.00           H  
ATOM    702  N   LEU A 346      74.738  32.817  73.305  1.00 39.63           N  
ATOM    703  CA  LEU A 346      73.437  33.407  73.014  1.00 40.07           C  
ATOM    704  C   LEU A 346      72.835  34.189  74.182  1.00 38.88           C  
ATOM    705  O   LEU A 346      72.366  35.320  74.007  1.00 38.13           O  
ATOM    706  CB  LEU A 346      72.462  32.317  72.552  1.00 41.35           C  
ATOM    707  CG  LEU A 346      72.878  31.645  71.244  1.00 43.73           C  
ATOM    708  CD1 LEU A 346      71.934  30.494  70.910  1.00 44.62           C  
ATOM    709  CD2 LEU A 346      72.867  32.684  70.136  1.00 43.51           C  
ATOM    710  H   LEU A 346      74.822  31.823  73.375  1.00 20.00           H  
ATOM    711  HA  LEU A 346      73.559  34.110  72.177  1.00 20.00           H  
ATOM    712  HB2 LEU A 346      72.403  31.548  73.336  1.00 20.00           H  
ATOM    713  HB3 LEU A 346      71.472  32.774  72.411  1.00 20.00           H  
ATOM    714  HG  LEU A 346      73.898  31.249  71.354  1.00 20.00           H  
ATOM    715 HD11 LEU A 346      72.248  30.023  69.968  1.00 20.00           H  
ATOM    716 HD12 LEU A 346      71.964  29.749  71.720  1.00 20.00           H  
ATOM    717 HD13 LEU A 346      70.910  30.879  70.804  1.00 20.00           H  
ATOM    718 HD21 LEU A 346      73.165  32.213  69.187  1.00 20.00           H  
ATOM    719 HD22 LEU A 346      71.855  33.103  70.035  1.00 20.00           H  
ATOM    720 HD23 LEU A 346      73.575  33.490  70.383  1.00 20.00           H  
ATOM    721  N   THR A 347      72.844  33.604  75.374  1.00 38.94           N  
ATOM    722  CA  THR A 347      72.284  34.304  76.522  1.00 39.16           C  
ATOM    723  C   THR A 347      73.142  35.501  76.908  1.00 38.77           C  
ATOM    724  O   THR A 347      72.614  36.563  77.242  1.00 37.02           O  
ATOM    725  CB  THR A 347      72.115  33.372  77.746  1.00 40.10           C  
ATOM    726  CG2 THR A 347      71.136  32.255  77.428  1.00 37.23           C  
ATOM    727  OG1 THR A 347      73.376  32.796  78.096  1.00 42.43           O  
ATOM    728  H   THR A 347      73.232  32.689  75.483  1.00 20.00           H  
ATOM    729  HA  THR A 347      71.286  34.679  76.252  1.00 20.00           H  
ATOM    730  HB  THR A 347      71.721  33.964  78.586  1.00 20.00           H  
ATOM    731  HG1 THR A 347      73.900  33.438  78.560  1.00 20.00           H  
ATOM    732 HG21 THR A 347      71.027  31.601  78.307  1.00 20.00           H  
ATOM    733 HG22 THR A 347      70.158  32.687  77.168  1.00 20.00           H  
ATOM    734 HG23 THR A 347      71.514  31.667  76.579  1.00 20.00           H  
ATOM    735  N   ASN A 348      74.463  35.343  76.843  1.00 38.79           N  
ATOM    736  CA  ASN A 348      75.354  36.468  77.144  1.00 39.48           C  
ATOM    737  C   ASN A 348      75.039  37.624  76.209  1.00 36.39           C  
ATOM    738  O   ASN A 348      74.904  38.769  76.637  1.00 38.29           O  
ATOM    739  CB  ASN A 348      76.826  36.061  76.988  1.00 41.85           C  
ATOM    740  CG  ASN A 348      77.785  37.215  77.266  1.00 48.68           C  
ATOM    741  ND2 ASN A 348      78.283  37.295  78.501  1.00 51.93           N  
ATOM    742  OD1 ASN A 348      78.071  38.029  76.382  1.00 51.11           O  
ATOM    743  H   ASN A 348      74.847  34.455  76.589  1.00 20.00           H  
ATOM    744  HA  ASN A 348      75.190  36.798  78.180  1.00 20.00           H  
ATOM    745  HB2 ASN A 348      77.042  35.246  77.694  1.00 20.00           H  
ATOM    746  HB3 ASN A 348      76.987  35.708  75.959  1.00 20.00           H  
ATOM    747 HD21 ASN A 348      78.913  38.034  78.739  1.00 20.00           H  
ATOM    748 HD22 ASN A 348      78.026  36.616  79.188  1.00 20.00           H  
ATOM    749  N   LEU A 349      74.903  37.312  74.925  1.00 35.64           N  
ATOM    750  CA  LEU A 349      74.562  38.325  73.948  1.00 34.64           C  
ATOM    751  C   LEU A 349      73.236  39.001  74.296  1.00 33.88           C  
ATOM    752  O   LEU A 349      73.133  40.230  74.328  1.00 34.93           O  
ATOM    753  CB  LEU A 349      74.493  37.696  72.556  1.00 34.98           C  
ATOM    754  CG  LEU A 349      73.987  38.626  71.452  1.00 33.47           C  
ATOM    755  CD1 LEU A 349      74.932  39.798  71.318  1.00 37.47           C  
ATOM    756  CD2 LEU A 349      73.893  37.868  70.136  1.00 34.60           C  
ATOM    757  H   LEU A 349      75.038  36.367  74.630  1.00 20.00           H  
ATOM    758  HA  LEU A 349      75.347  39.096  73.937  1.00 20.00           H  
ATOM    759  HB2 LEU A 349      75.504  37.360  72.283  1.00 20.00           H  
ATOM    760  HB3 LEU A 349      73.819  36.827  72.607  1.00 20.00           H  
ATOM    761  HG  LEU A 349      72.988  38.996  71.726  1.00 20.00           H  
ATOM    762 HD11 LEU A 349      74.573  40.470  70.525  1.00 20.00           H  
ATOM    763 HD12 LEU A 349      74.974  40.344  72.272  1.00 20.00           H  
ATOM    764 HD13 LEU A 349      75.936  39.430  71.061  1.00 20.00           H  
ATOM    765 HD21 LEU A 349      73.528  38.543  69.348  1.00 20.00           H  
ATOM    766 HD22 LEU A 349      74.887  37.487  69.861  1.00 20.00           H  
ATOM    767 HD23 LEU A 349      73.195  37.025  70.248  1.00 20.00           H  
ATOM    768  N   ALA A 350      72.216  38.197  74.570  1.00 34.09           N  
ATOM    769  CA  ALA A 350      70.920  38.745  74.957  1.00 33.93           C  
ATOM    770  C   ALA A 350      71.016  39.602  76.207  1.00 33.32           C  
ATOM    771  O   ALA A 350      70.389  40.658  76.287  1.00 32.37           O  
ATOM    772  CB  ALA A 350      69.904  37.611  75.171  1.00 33.26           C  
ATOM    773  H   ALA A 350      72.336  37.206  74.510  1.00 20.00           H  
ATOM    774  HA  ALA A 350      70.547  39.380  74.139  1.00 20.00           H  
ATOM    775  HB1 ALA A 350      68.934  38.037  75.462  1.00 20.00           H  
ATOM    776  HB2 ALA A 350      69.790  37.042  74.236  1.00 20.00           H  
ATOM    777  HB3 ALA A 350      70.264  36.942  75.966  1.00 20.00           H  
ATOM    778  N   ASP A 351      71.799  39.163  77.192  1.00 35.29           N  
ATOM    779  CA  ASP A 351      71.934  39.947  78.420  1.00 36.08           C  
ATOM    780  C   ASP A 351      72.428  41.349  78.089  1.00 36.81           C  
ATOM    781  O   ASP A 351      71.897  42.348  78.592  1.00 35.24           O  
ATOM    782  CB  ASP A 351      72.917  39.282  79.393  1.00 40.92           C  
ATOM    783  CG  ASP A 351      72.350  38.023  80.033  1.00 45.39           C  
ATOM    784  OD1 ASP A 351      71.108  37.837  80.013  1.00 48.36           O  
ATOM    785  OD2 ASP A 351      73.150  37.216  80.553  1.00 48.04           O1-
ATOM    786  H   ASP A 351      72.294  38.299  77.093  1.00 20.00           H  
ATOM    787  HA  ASP A 351      70.954  40.027  78.914  1.00 20.00           H  
ATOM    788  HB2 ASP A 351      73.830  39.015  78.842  1.00 20.00           H  
ATOM    789  HB3 ASP A 351      73.165  40.000  80.188  1.00 20.00           H  
ATOM    790  N   ARG A 352      73.447  41.427  77.237  1.00 35.36           N  
ATOM    791  CA  ARG A 352      74.035  42.716  76.912  1.00 36.30           C  
ATOM    792  C   ARG A 352      73.061  43.574  76.123  1.00 35.39           C  
ATOM    793  O   ARG A 352      72.946  44.774  76.373  1.00 33.71           O  
ATOM    794  CB  ARG A 352      75.353  42.531  76.139  1.00 40.02           C  
ATOM    795  CG  ARG A 352      76.548  42.259  77.065  1.00 39.91           C  
ATOM    796  CD  ARG A 352      77.856  42.115  76.320  1.00 43.74           C  
ATOM    797  NE  ARG A 352      77.926  40.872  75.563  1.00 43.82           N  
ATOM    798  CZ  ARG A 352      78.077  40.818  74.245  1.00 45.44           C  
ATOM    799  NH1 ARG A 352      78.183  41.941  73.544  1.00 45.01           N1+
ATOM    800  NH2 ARG A 352      78.110  39.643  73.629  1.00 46.61           N  
ATOM    801  H   ARG A 352      73.811  40.595  76.817  1.00 20.00           H  
ATOM    802  HA  ARG A 352      74.269  43.244  77.848  1.00 20.00           H  
ATOM    803  HB2 ARG A 352      75.240  41.681  75.449  1.00 20.00           H  
ATOM    804  HB3 ARG A 352      75.554  43.446  75.563  1.00 20.00           H  
ATOM    805  HG2 ARG A 352      76.639  43.095  77.773  1.00 20.00           H  
ATOM    806  HG3 ARG A 352      76.357  41.328  77.619  1.00 20.00           H  
ATOM    807  HD2 ARG A 352      77.962  42.960  75.624  1.00 20.00           H  
ATOM    808  HD3 ARG A 352      78.682  42.133  77.047  1.00 20.00           H  
ATOM    809  HE  ARG A 352      77.855  40.010  76.065  1.00 20.00           H  
ATOM    810 HH11 ARG A 352      78.287  41.902  72.550  1.00 20.00           H  
ATOM    811 HH12 ARG A 352      78.158  42.825  74.010  1.00 20.00           H  
ATOM    812 HH21 ARG A 352      78.214  39.602  72.635  1.00 20.00           H  
ATOM    813 HH22 ARG A 352      78.030  38.799  74.159  1.00 20.00           H  
ATOM    814  N   GLU A 353      72.332  42.970  75.188  1.00 35.68           N  
ATOM    815  CA  GLU A 353      71.343  43.733  74.424  1.00 36.80           C  
ATOM    816  C   GLU A 353      70.252  44.317  75.315  1.00 35.87           C  
ATOM    817  O   GLU A 353      69.682  45.370  75.020  1.00 33.87           O  
ATOM    818  CB  GLU A 353      70.688  42.850  73.361  1.00 35.58           C  
ATOM    819  CG  GLU A 353      71.567  42.548  72.170  1.00 39.13           C  
ATOM    820  CD  GLU A 353      70.872  41.647  71.178  1.00 40.38           C  
ATOM    821  OE1 GLU A 353      71.018  40.419  71.303  1.00 38.57           O  
ATOM    822  OE2 GLU A 353      70.173  42.167  70.283  1.00 41.75           O1-
ATOM    823  H   GLU A 353      72.461  41.995  75.006  1.00 20.00           H  
ATOM    824  HA  GLU A 353      71.850  44.564  73.913  1.00 20.00           H  
ATOM    825  HB2 GLU A 353      70.408  41.896  73.832  1.00 20.00           H  
ATOM    826  HB3 GLU A 353      69.783  43.360  73.001  1.00 20.00           H  
ATOM    827  HG2 GLU A 353      71.829  43.493  71.672  1.00 20.00           H  
ATOM    828  HG3 GLU A 353      72.484  42.052  72.521  1.00 20.00           H  
ATOM    829  N   LEU A 354      69.956  43.613  76.402  1.00 36.67           N  
ATOM    830  CA  LEU A 354      68.902  44.026  77.325  1.00 40.62           C  
ATOM    831  C   LEU A 354      69.153  45.449  77.827  1.00 41.25           C  
ATOM    832  O   LEU A 354      68.252  46.298  77.839  1.00 39.46           O  
ATOM    833  CB  LEU A 354      68.869  43.061  78.510  1.00 43.52           C  
ATOM    834  CG  LEU A 354      67.705  43.128  79.489  1.00 47.27           C  
ATOM    835  CD1 LEU A 354      66.393  43.006  78.724  1.00 47.89           C  
ATOM    836  CD2 LEU A 354      67.846  41.993  80.509  1.00 47.18           C  
ATOM    837  H   LEU A 354      70.470  42.777  76.594  1.00 20.00           H  
ATOM    838  HA  LEU A 354      67.928  43.995  76.815  1.00 20.00           H  
ATOM    839  HB2 LEU A 354      68.883  42.042  78.096  1.00 20.00           H  
ATOM    840  HB3 LEU A 354      69.787  43.234  79.091  1.00 20.00           H  
ATOM    841  HG  LEU A 354      67.729  44.093  80.016  1.00 20.00           H  
ATOM    842 HD11 LEU A 354      65.551  43.053  79.430  1.00 20.00           H  
ATOM    843 HD12 LEU A 354      66.313  43.830  78.000  1.00 20.00           H  
ATOM    844 HD13 LEU A 354      66.368  42.045  78.189  1.00 20.00           H  
ATOM    845 HD21 LEU A 354      67.009  42.033  81.221  1.00 20.00           H  
ATOM    846 HD22 LEU A 354      67.836  41.026  79.986  1.00 20.00           H  
ATOM    847 HD23 LEU A 354      68.796  42.106  81.054  1.00 20.00           H  
ATOM    848  N   VAL A 355      70.392  45.689  78.246  1.00 40.16           N  
ATOM    849  CA  VAL A 355      70.817  46.990  78.731  1.00 39.78           C  
ATOM    850  C   VAL A 355      70.433  48.035  77.717  1.00 37.99           C  
ATOM    851  O   VAL A 355      69.805  49.030  78.049  1.00 39.14           O  
ATOM    852  CB  VAL A 355      72.336  47.019  78.906  1.00 41.17           C  
ATOM    853  CG1 VAL A 355      72.757  48.335  79.511  1.00 42.52           C  
ATOM    854  CG2 VAL A 355      72.768  45.826  79.748  1.00 41.56           C  
ATOM    855  H   VAL A 355      71.057  44.943  78.227  1.00 20.00           H  
ATOM    856  HA  VAL A 355      70.336  47.215  79.693  1.00 20.00           H  
ATOM    857  HB  VAL A 355      72.799  46.927  77.912  1.00 20.00           H  
ATOM    858 HG11 VAL A 355      73.850  48.349  79.634  1.00 20.00           H  
ATOM    859 HG12 VAL A 355      72.452  49.158  78.848  1.00 20.00           H  
ATOM    860 HG13 VAL A 355      72.275  48.458  80.492  1.00 20.00           H  
ATOM    861 HG21 VAL A 355      73.861  45.844  79.876  1.00 20.00           H  
ATOM    862 HG22 VAL A 355      72.282  45.878  80.733  1.00 20.00           H  
ATOM    863 HG23 VAL A 355      72.474  44.895  79.242  1.00 20.00           H  
ATOM    864  N   HIS A 356      70.814  47.789  76.469  1.00 38.61           N  
ATOM    865  CA  HIS A 356      70.543  48.723  75.383  1.00 38.94           C  
ATOM    866  C   HIS A 356      69.065  48.812  75.041  1.00 38.00           C  
ATOM    867  O   HIS A 356      68.582  49.860  74.624  1.00 37.92           O  
ATOM    868  CB  HIS A 356      71.335  48.308  74.142  1.00 37.90           C  
ATOM    869  CG  HIS A 356      72.810  48.501  74.292  1.00 40.90           C  
ATOM    870  CD2 HIS A 356      73.801  47.631  74.603  1.00 40.55           C  
ATOM    871  ND1 HIS A 356      73.411  49.733  74.146  1.00 40.58           N  
ATOM    872  CE1 HIS A 356      74.709  49.615  74.362  1.00 40.27           C  
ATOM    873  NE2 HIS A 356      74.972  48.352  74.642  1.00 44.22           N  
ATOM    874  H   HIS A 356      71.301  46.939  76.269  1.00 20.00           H  
ATOM    875  HA  HIS A 356      70.884  49.725  75.682  1.00 20.00           H  
ATOM    876  HB2 HIS A 356      71.140  47.245  73.942  1.00 20.00           H  
ATOM    877  HB3 HIS A 356      70.988  48.911  73.289  1.00 20.00           H  
ATOM    878  HD2 HIS A 356      73.692  46.573  74.786  1.00 20.00           H  
ATOM    879  HE1 HIS A 356      75.432  50.417  74.317  1.00 20.00           H  
ATOM    880  HE2 HIS A 356      75.877  47.979  74.849  1.00 20.00           H  
ATOM    881  N   MET A 357      68.341  47.711  75.206  1.00 37.17           N  
ATOM    882  CA  MET A 357      66.908  47.734  74.910  1.00 37.32           C  
ATOM    883  C   MET A 357      66.235  48.762  75.790  1.00 36.72           C  
ATOM    884  O   MET A 357      65.353  49.510  75.355  1.00 35.93           O  
ATOM    885  CB  MET A 357      66.270  46.366  75.160  1.00 34.96           C  
ATOM    886  CG  MET A 357      64.756  46.375  74.965  1.00 36.20           C  
ATOM    887  SD  MET A 357      64.004  44.769  75.254  1.00 32.55           S  
ATOM    888  CE  MET A 357      64.875  43.778  74.133  1.00 29.38           C  
ATOM    889  H   MET A 357      68.774  46.870  75.530  1.00 20.00           H  
ATOM    890  HA  MET A 357      66.753  48.008  73.857  1.00 20.00           H  
ATOM    891  HB2 MET A 357      66.711  45.640  74.460  1.00 20.00           H  
ATOM    892  HB3 MET A 357      66.489  46.059  76.193  1.00 20.00           H  
ATOM    893  HG2 MET A 357      64.317  47.099  75.665  1.00 20.00           H  
ATOM    894  HG3 MET A 357      64.537  46.684  73.932  1.00 20.00           H  
ATOM    895  HE1 MET A 357      64.243  42.933  73.822  1.00 20.00           H  
ATOM    896  HE2 MET A 357      65.147  44.376  73.251  1.00 20.00           H  
ATOM    897  HE3 MET A 357      65.787  43.396  74.613  1.00 20.00           H  
ATOM    898  N   ILE A 358      66.661  48.808  77.043  1.00 36.02           N  
ATOM    899  CA  ILE A 358      66.111  49.795  77.955  1.00 40.27           C  
ATOM    900  C   ILE A 358      66.294  51.238  77.488  1.00 40.70           C  
ATOM    901  O   ILE A 358      65.378  52.046  77.611  1.00 39.63           O  
ATOM    902  CB  ILE A 358      66.708  49.617  79.353  1.00 42.61           C  
ATOM    903  CG1 ILE A 358      66.176  48.317  79.955  1.00 43.00           C  
ATOM    904  CG2 ILE A 358      66.384  50.820  80.235  1.00 44.23           C  
ATOM    905  CD1 ILE A 358      66.774  47.990  81.302  1.00 49.17           C  
ATOM    906  H   ILE A 358      67.359  48.166  77.359  1.00 20.00           H  
ATOM    907  HA  ILE A 358      65.029  49.616  78.040  1.00 20.00           H  
ATOM    908  HB  ILE A 358      67.801  49.537  79.259  1.00 20.00           H  
ATOM    909 HG12 ILE A 358      65.086  48.407  80.070  1.00 20.00           H  
ATOM    910 HG13 ILE A 358      66.405  47.494  79.263  1.00 20.00           H  
ATOM    911 HG21 ILE A 358      66.821  50.673  81.233  1.00 20.00           H  
ATOM    912 HG22 ILE A 358      66.803  51.731  79.782  1.00 20.00           H  
ATOM    913 HG23 ILE A 358      65.292  50.924  80.325  1.00 20.00           H  
ATOM    914 HD11 ILE A 358      66.347  47.046  81.674  1.00 20.00           H  
ATOM    915 HD12 ILE A 358      67.865  47.886  81.204  1.00 20.00           H  
ATOM    916 HD13 ILE A 358      66.545  48.799  82.012  1.00 20.00           H  
ATOM    917  N   ASN A 359      67.467  51.562  76.940  1.00 41.73           N  
ATOM    918  CA  ASN A 359      67.711  52.910  76.428  1.00 40.87           C  
ATOM    919  C   ASN A 359      66.800  53.203  75.264  1.00 40.67           C  
ATOM    920  O   ASN A 359      66.276  54.315  75.135  1.00 40.60           O  
ATOM    921  CB  ASN A 359      69.152  53.064  75.955  1.00 43.68           C  
ATOM    922  CG  ASN A 359      70.111  53.270  77.094  1.00 45.41           C  
ATOM    923  ND2 ASN A 359      71.342  52.808  76.920  1.00 47.76           N  
ATOM    924  OD1 ASN A 359      69.753  53.834  78.128  1.00 47.31           O  
ATOM    925  H   ASN A 359      68.189  50.874  76.879  1.00 20.00           H  
ATOM    926  HA  ASN A 359      67.520  53.646  77.224  1.00 20.00           H  
ATOM    927  HB2 ASN A 359      69.443  52.156  75.408  1.00 20.00           H  
ATOM    928  HB3 ASN A 359      69.212  53.932  75.281  1.00 20.00           H  
ATOM    929 HD21 ASN A 359      72.022  52.911  77.646  1.00 20.00           H  
ATOM    930 HD22 ASN A 359      71.590  52.356  76.063  1.00 20.00           H  
ATOM    931  N   TRP A 360      66.632  52.204  74.399  1.00 39.09           N  
ATOM    932  CA  TRP A 360      65.702  52.318  73.287  1.00 38.15           C  
ATOM    933  C   TRP A 360      64.278  52.573  73.769  1.00 36.62           C  
ATOM    934  O   TRP A 360      63.581  53.464  73.260  1.00 35.01           O  
ATOM    935  CB  TRP A 360      65.753  51.046  72.426  1.00 37.44           C  
ATOM    936  CG  TRP A 360      64.583  50.905  71.523  1.00 38.20           C  
ATOM    937  CD1 TRP A 360      64.385  51.541  70.332  1.00 35.97           C  
ATOM    938  CD2 TRP A 360      63.413  50.110  71.754  1.00 36.55           C  
ATOM    939  CE2 TRP A 360      62.545  50.320  70.665  1.00 37.17           C  
ATOM    940  CE3 TRP A 360      63.016  49.244  72.780  1.00 37.76           C  
ATOM    941  NE1 TRP A 360      63.163  51.196  69.810  1.00 35.47           N  
ATOM    942  CZ2 TRP A 360      61.297  49.695  70.569  1.00 34.45           C  
ATOM    943  CZ3 TRP A 360      61.775  48.622  72.684  1.00 38.35           C  
ATOM    944  CH2 TRP A 360      60.932  48.853  71.585  1.00 35.85           C  
ATOM    945  H   TRP A 360      67.155  51.361  74.517  1.00 20.00           H  
ATOM    946  HA  TRP A 360      66.004  53.166  72.655  1.00 20.00           H  
ATOM    947  HB2 TRP A 360      66.666  51.074  71.813  1.00 20.00           H  
ATOM    948  HB3 TRP A 360      65.787  50.172  73.094  1.00 20.00           H  
ATOM    949  HD1 TRP A 360      65.087  52.218  69.869  1.00 20.00           H  
ATOM    950  HE1 TRP A 360      62.785  51.529  68.946  1.00 20.00           H  
ATOM    951  HE3 TRP A 360      63.660  49.063  73.628  1.00 20.00           H  
ATOM    952  HZ2 TRP A 360      60.646  49.870  69.725  1.00 20.00           H  
ATOM    953  HZ3 TRP A 360      61.456  47.950  73.467  1.00 20.00           H  
ATOM    954  HH2 TRP A 360      59.974  48.356  71.541  1.00 20.00           H  
ATOM    955  N   ALA A 361      63.850  51.795  74.757  1.00 35.83           N  
ATOM    956  CA  ALA A 361      62.477  51.876  75.253  1.00 36.70           C  
ATOM    957  C   ALA A 361      62.147  53.290  75.730  1.00 37.86           C  
ATOM    958  O   ALA A 361      61.090  53.840  75.412  1.00 38.28           O  
ATOM    959  CB  ALA A 361      62.290  50.882  76.394  1.00 36.62           C  
ATOM    960  H   ALA A 361      64.481  51.139  75.171  1.00 20.00           H  
ATOM    961  HA  ALA A 361      61.781  51.611  74.442  1.00 20.00           H  
ATOM    962  HB1 ALA A 361      61.257  50.942  76.769  1.00 20.00           H  
ATOM    963  HB2 ALA A 361      62.489  49.864  76.029  1.00 20.00           H  
ATOM    964  HB3 ALA A 361      62.989  51.123  77.208  1.00 20.00           H  
ATOM    965  N   LYS A 362      63.060  53.874  76.498  1.00 39.54           N  
ATOM    966  CA  LYS A 362      62.896  55.239  76.987  1.00 43.55           C  
ATOM    967  C   LYS A 362      62.743  56.256  75.854  1.00 44.84           C  
ATOM    968  O   LYS A 362      62.099  57.292  76.012  1.00 45.26           O  
ATOM    969  CB  LYS A 362      64.090  55.611  77.873  1.00 45.81           C  
ATOM    970  CG  LYS A 362      64.142  54.804  79.169  1.00 50.06           C  
ATOM    971  CD  LYS A 362      65.485  54.953  79.884  1.00 56.34           C  
ATOM    972  CE  LYS A 362      65.951  56.410  79.939  1.00 59.66           C  
ATOM    973  NZ  LYS A 362      64.967  57.316  80.604  1.00 62.77           N1+
ATOM    974  H   LYS A 362      63.884  53.364  76.748  1.00 20.00           H  
ATOM    975  HA  LYS A 362      61.989  55.286  77.606  1.00 20.00           H  
ATOM    976  HB2 LYS A 362      65.016  55.428  77.309  1.00 20.00           H  
ATOM    977  HB3 LYS A 362      64.019  56.679  78.127  1.00 20.00           H  
ATOM    978  HG2 LYS A 362      63.342  55.155  79.838  1.00 20.00           H  
ATOM    979  HG3 LYS A 362      63.982  53.742  78.932  1.00 20.00           H  
ATOM    980  HD2 LYS A 362      65.383  54.575  80.912  1.00 20.00           H  
ATOM    981  HD3 LYS A 362      66.239  54.359  79.347  1.00 20.00           H  
ATOM    982  HE2 LYS A 362      66.899  56.453  80.495  1.00 20.00           H  
ATOM    983  HE3 LYS A 362      66.114  56.764  78.910  1.00 20.00           H  
ATOM    984  HZ1 LYS A 362      65.454  58.070  81.045  1.00 20.00           H  
ATOM    985  HZ2 LYS A 362      64.336  57.682  79.920  1.00 20.00           H  
ATOM    986  HZ3 LYS A 362      64.454  56.803  81.292  1.00 20.00           H  
ATOM    987  N   ARG A 363      63.323  55.944  74.704  1.00 45.93           N  
ATOM    988  CA  ARG A 363      63.283  56.858  73.573  1.00 48.44           C  
ATOM    989  C   ARG A 363      62.031  56.652  72.741  1.00 47.77           C  
ATOM    990  O   ARG A 363      61.764  57.417  71.817  1.00 48.36           O  
ATOM    991  CB  ARG A 363      64.522  56.671  72.692  1.00 51.77           C  
ATOM    992  CG  ARG A 363      65.847  56.889  73.417  1.00 56.42           C  
ATOM    993  CD  ARG A 363      66.592  58.101  72.875  1.00 60.73           C  
ATOM    994  NE  ARG A 363      66.997  57.917  71.481  1.00 64.74           N  
ATOM    995  CZ  ARG A 363      67.347  58.904  70.661  1.00 65.01           C  
ATOM    996  NH1 ARG A 363      67.348  60.159  71.083  1.00 66.81           N1+
ATOM    997  NH2 ARG A 363      67.691  58.637  69.412  1.00 66.20           N  
ATOM    998  H   ARG A 363      63.795  55.067  74.612  1.00 20.00           H  
ATOM    999  HA  ARG A 363      63.283  57.893  73.947  1.00 20.00           H  
ATOM   1000  HB2 ARG A 363      64.511  55.645  72.296  1.00 20.00           H  
ATOM   1001  HB3 ARG A 363      64.463  57.387  71.859  1.00 20.00           H  
ATOM   1002  HG2 ARG A 363      65.647  57.042  74.487  1.00 20.00           H  
ATOM   1003  HG3 ARG A 363      66.476  55.995  73.286  1.00 20.00           H  
ATOM   1004  HD2 ARG A 363      65.935  58.980  72.939  1.00 20.00           H  
ATOM   1005  HD3 ARG A 363      67.490  58.268  73.487  1.00 20.00           H  
ATOM   1006  HE  ARG A 363      67.014  56.985  71.120  1.00 20.00           H  
ATOM   1007 HH11 ARG A 363      67.608  60.897  70.459  1.00 20.00           H  
ATOM   1008 HH12 ARG A 363      67.089  60.370  72.025  1.00 20.00           H  
ATOM   1009 HH21 ARG A 363      67.950  59.380  68.794  1.00 20.00           H  
ATOM   1010 HH22 ARG A 363      67.693  57.691  69.085  1.00 20.00           H  
ATOM   1011  N   VAL A 364      61.262  55.612  73.055  1.00 46.02           N  
ATOM   1012  CA  VAL A 364      59.992  55.403  72.366  1.00 43.52           C  
ATOM   1013  C   VAL A 364      58.978  56.401  72.870  1.00 43.39           C  
ATOM   1014  O   VAL A 364      58.706  56.464  74.066  1.00 44.49           O  
ATOM   1015  CB  VAL A 364      59.407  53.979  72.600  1.00 42.20           C  
ATOM   1016  CG1 VAL A 364      58.033  53.884  71.957  1.00 40.44           C  
ATOM   1017  CG2 VAL A 364      60.325  52.921  72.019  1.00 38.90           C  
ATOM   1018  H   VAL A 364      61.555  54.971  73.764  1.00 20.00           H  
ATOM   1019  HA  VAL A 364      60.130  55.548  71.284  1.00 20.00           H  
ATOM   1020  HB  VAL A 364      59.308  53.816  73.683  1.00 20.00           H  
ATOM   1021 HG11 VAL A 364      57.619  52.878  72.122  1.00 20.00           H  
ATOM   1022 HG12 VAL A 364      57.365  54.634  72.407  1.00 20.00           H  
ATOM   1023 HG13 VAL A 364      58.120  54.072  70.877  1.00 20.00           H  
ATOM   1024 HG21 VAL A 364      59.894  51.925  72.195  1.00 20.00           H  
ATOM   1025 HG22 VAL A 364      60.437  53.087  70.938  1.00 20.00           H  
ATOM   1026 HG23 VAL A 364      61.310  52.984  72.504  1.00 20.00           H  
ATOM   1027  N   PRO A 365      58.388  57.182  71.958  1.00 43.55           N  
ATOM   1028  CA  PRO A 365      57.443  58.227  72.347  1.00 43.58           C  
ATOM   1029  C   PRO A 365      56.341  57.717  73.268  1.00 43.60           C  
ATOM   1030  O   PRO A 365      55.536  56.865  72.890  1.00 44.66           O  
ATOM   1031  CB  PRO A 365      56.908  58.735  71.005  1.00 43.48           C  
ATOM   1032  CG  PRO A 365      58.058  58.506  70.071  1.00 44.15           C  
ATOM   1033  CD  PRO A 365      58.673  57.209  70.512  1.00 42.38           C  
ATOM   1034  HA  PRO A 365      57.979  59.046  72.849  1.00 20.00           H  
ATOM   1035  HB2 PRO A 365      56.023  58.161  70.690  1.00 20.00           H  
ATOM   1036  HB3 PRO A 365      56.651  59.803  71.060  1.00 20.00           H  
ATOM   1037  HG2 PRO A 365      57.702  58.430  69.033  1.00 20.00           H  
ATOM   1038  HG3 PRO A 365      58.788  59.325  70.151  1.00 20.00           H  
ATOM   1039  HD2 PRO A 365      58.205  56.355  70.001  1.00 20.00           H  
ATOM   1040  HD3 PRO A 365      59.756  57.200  70.322  1.00 20.00           H  
ATOM   1041  N   GLY A 366      56.318  58.247  74.488  1.00 42.40           N  
ATOM   1042  CA  GLY A 366      55.241  57.942  75.412  1.00 41.57           C  
ATOM   1043  C   GLY A 366      55.596  56.943  76.502  1.00 41.05           C  
ATOM   1044  O   GLY A 366      54.891  56.842  77.509  1.00 42.47           O  
ATOM   1045  H   GLY A 366      57.052  58.865  74.772  1.00 20.00           H  
ATOM   1046  HA2 GLY A 366      54.930  58.879  75.895  1.00 20.00           H  
ATOM   1047  HA3 GLY A 366      54.401  57.531  74.833  1.00 20.00           H  
ATOM   1048  N   PHE A 367      56.686  56.205  76.315  1.00 40.67           N  
ATOM   1049  CA  PHE A 367      57.098  55.190  77.279  1.00 39.02           C  
ATOM   1050  C   PHE A 367      57.513  55.768  78.633  1.00 41.08           C  
ATOM   1051  O   PHE A 367      57.082  55.273  79.680  1.00 40.75           O  
ATOM   1052  CB  PHE A 367      58.252  54.371  76.719  1.00 37.31           C  
ATOM   1053  CG  PHE A 367      58.571  53.159  77.527  1.00 36.03           C  
ATOM   1054  CD1 PHE A 367      57.748  52.047  77.475  1.00 35.25           C  
ATOM   1055  CD2 PHE A 367      59.705  53.115  78.315  1.00 34.90           C  
ATOM   1056  CE1 PHE A 367      58.053  50.906  78.195  1.00 35.84           C  
ATOM   1057  CE2 PHE A 367      60.024  51.975  79.042  1.00 35.62           C  
ATOM   1058  CZ  PHE A 367      59.192  50.863  78.980  1.00 34.28           C  
ATOM   1059  H   PHE A 367      57.238  56.350  75.495  1.00 20.00           H  
ATOM   1060  HA  PHE A 367      56.253  54.507  77.451  1.00 20.00           H  
ATOM   1061  HB2 PHE A 367      57.988  54.050  75.700  1.00 20.00           H  
ATOM   1062  HB3 PHE A 367      59.146  55.010  76.682  1.00 20.00           H  
ATOM   1063  HD1 PHE A 367      56.857  52.071  76.866  1.00 20.00           H  
ATOM   1064  HD2 PHE A 367      60.352  53.979  78.367  1.00 20.00           H  
ATOM   1065  HE1 PHE A 367      57.401  50.046  78.144  1.00 20.00           H  
ATOM   1066  HE2 PHE A 367      60.914  51.952  79.653  1.00 20.00           H  
ATOM   1067  HZ  PHE A 367      59.432  49.972  79.542  1.00 20.00           H  
ATOM   1068  N   VAL A 368      58.350  56.808  78.615  1.00 41.06           N  
ATOM   1069  CA  VAL A 368      58.842  57.408  79.855  1.00 42.24           C  
ATOM   1070  C   VAL A 368      57.781  58.179  80.620  1.00 42.95           C  
ATOM   1071  O   VAL A 368      58.020  58.600  81.749  1.00 43.88           O  
ATOM   1072  CB  VAL A 368      60.031  58.373  79.620  1.00 42.83           C  
ATOM   1073  CG1 VAL A 368      61.246  57.603  79.141  1.00 42.38           C  
ATOM   1074  CG2 VAL A 368      59.640  59.462  78.629  1.00 42.43           C  
ATOM   1075  H   VAL A 368      58.646  57.184  77.736  1.00 20.00           H  
ATOM   1076  HA  VAL A 368      59.202  56.600  80.509  1.00 20.00           H  
ATOM   1077  HB  VAL A 368      60.278  58.850  80.581  1.00 20.00           H  
ATOM   1078 HG11 VAL A 368      62.081  58.300  78.979  1.00 20.00           H  
ATOM   1079 HG12 VAL A 368      61.531  56.859  79.899  1.00 20.00           H  
ATOM   1080 HG13 VAL A 368      61.006  57.092  78.196  1.00 20.00           H  
ATOM   1081 HG21 VAL A 368      60.492  60.140  78.472  1.00 20.00           H  
ATOM   1082 HG22 VAL A 368      59.357  59.002  77.671  1.00 20.00           H  
ATOM   1083 HG23 VAL A 368      58.788  60.033  79.028  1.00 20.00           H  
ATOM   1084  N   ASP A 369      56.616  58.381  80.016  1.00 42.74           N  
ATOM   1085  CA  ASP A 369      55.537  59.070  80.707  1.00 43.23           C  
ATOM   1086  C   ASP A 369      54.815  58.125  81.676  1.00 43.40           C  
ATOM   1087  O   ASP A 369      54.066  58.566  82.549  1.00 42.82           O  
ATOM   1088  CB  ASP A 369      54.547  59.655  79.693  1.00 47.27           C  
ATOM   1089  CG  ASP A 369      55.203  60.646  78.739  1.00 50.98           C  
ATOM   1090  OD1 ASP A 369      55.828  61.610  79.222  1.00 52.11           O  
ATOM   1091  OD2 ASP A 369      55.099  60.459  77.503  1.00 54.83           O1-
ATOM   1092  H   ASP A 369      56.479  58.057  79.079  1.00 20.00           H  
ATOM   1093  HA  ASP A 369      55.958  59.901  81.292  1.00 20.00           H  
ATOM   1094  HB2 ASP A 369      54.117  58.831  79.104  1.00 20.00           H  
ATOM   1095  HB3 ASP A 369      53.745  60.171  80.241  1.00 20.00           H  
ATOM   1096  N   LEU A 370      55.052  56.824  81.525  1.00 41.51           N  
ATOM   1097  CA  LEU A 370      54.421  55.808  82.369  1.00 39.61           C  
ATOM   1098  C   LEU A 370      55.179  55.659  83.687  1.00 39.57           C  
ATOM   1099  O   LEU A 370      56.338  56.055  83.783  1.00 40.63           O  
ATOM   1100  CB  LEU A 370      54.412  54.455  81.649  1.00 36.66           C  
ATOM   1101  CG  LEU A 370      53.664  54.364  80.313  1.00 36.50           C  
ATOM   1102  CD1 LEU A 370      54.064  53.084  79.603  1.00 32.91           C  
ATOM   1103  CD2 LEU A 370      52.166  54.419  80.549  1.00 34.21           C  
ATOM   1104  H   LEU A 370      55.685  56.530  80.810  1.00 20.00           H  
ATOM   1105  HA  LEU A 370      53.383  56.100  82.587  1.00 20.00           H  
ATOM   1106  HB2 LEU A 370      55.459  54.177  81.458  1.00 20.00           H  
ATOM   1107  HB3 LEU A 370      53.956  53.722  82.331  1.00 20.00           H  
ATOM   1108  HG  LEU A 370      53.956  55.222  79.689  1.00 20.00           H  
ATOM   1109 HD11 LEU A 370      53.531  53.014  78.644  1.00 20.00           H  
ATOM   1110 HD12 LEU A 370      55.148  53.091  79.419  1.00 20.00           H  
ATOM   1111 HD13 LEU A 370      53.805  52.220  80.232  1.00 20.00           H  
ATOM   1112 HD21 LEU A 370      51.640  54.353  79.585  1.00 20.00           H  
ATOM   1113 HD22 LEU A 370      51.864  53.578  81.190  1.00 20.00           H  
ATOM   1114 HD23 LEU A 370      51.907  55.367  81.043  1.00 20.00           H  
ATOM   1115  N   THR A 371      54.538  55.075  84.694  1.00 38.94           N  
ATOM   1116  CA  THR A 371      55.207  54.864  85.981  1.00 40.12           C  
ATOM   1117  C   THR A 371      56.348  53.871  85.806  1.00 40.66           C  
ATOM   1118  O   THR A 371      56.390  53.125  84.821  1.00 37.65           O  
ATOM   1119  CB  THR A 371      54.269  54.275  87.039  1.00 41.13           C  
ATOM   1120  CG2 THR A 371      52.939  55.030  87.077  1.00 40.77           C  
ATOM   1121  OG1 THR A 371      54.028  52.899  86.729  1.00 42.74           O  
ATOM   1122  H   THR A 371      53.591  54.777  84.573  1.00 20.00           H  
ATOM   1123  HA  THR A 371      55.613  55.817  86.352  1.00 20.00           H  
ATOM   1124  HB  THR A 371      54.752  54.361  88.024  1.00 20.00           H  
ATOM   1125  HG1 THR A 371      53.307  52.835  86.113  1.00 20.00           H  
ATOM   1126 HG21 THR A 371      52.287  54.587  87.844  1.00 20.00           H  
ATOM   1127 HG22 THR A 371      53.124  56.087  87.319  1.00 20.00           H  
ATOM   1128 HG23 THR A 371      52.449  54.960  86.094  1.00 20.00           H  
ATOM   1129  N   LEU A 372      57.263  53.855  86.770  1.00 40.71           N  
ATOM   1130  CA  LEU A 372      58.395  52.937  86.726  1.00 42.22           C  
ATOM   1131  C   LEU A 372      57.865  51.512  86.720  1.00 40.28           C  
ATOM   1132  O   LEU A 372      58.337  50.666  85.970  1.00 40.03           O  
ATOM   1133  CB  LEU A 372      59.295  53.151  87.942  1.00 45.56           C  
ATOM   1134  CG  LEU A 372      60.805  53.013  87.739  1.00 49.33           C  
ATOM   1135  CD1 LEU A 372      61.488  52.994  89.101  1.00 51.87           C  
ATOM   1136  CD2 LEU A 372      61.126  51.743  86.975  1.00 51.17           C  
ATOM   1137  H   LEU A 372      57.173  54.485  87.541  1.00 20.00           H  
ATOM   1138  HA  LEU A 372      58.982  53.107  85.811  1.00 20.00           H  
ATOM   1139  HB2 LEU A 372      59.104  54.168  88.317  1.00 20.00           H  
ATOM   1140  HB3 LEU A 372      58.996  52.417  88.705  1.00 20.00           H  
ATOM   1141  HG  LEU A 372      61.169  53.879  87.167  1.00 20.00           H  
ATOM   1142 HD11 LEU A 372      62.575  52.894  88.965  1.00 20.00           H  
ATOM   1143 HD12 LEU A 372      61.270  53.930  89.633  1.00 20.00           H  
ATOM   1144 HD13 LEU A 372      61.113  52.142  89.687  1.00 20.00           H  
ATOM   1145 HD21 LEU A 372      62.214  51.661  86.839  1.00 20.00           H  
ATOM   1146 HD22 LEU A 372      60.760  50.873  87.540  1.00 20.00           H  
ATOM   1147 HD23 LEU A 372      60.634  51.774  85.991  1.00 20.00           H  
ATOM   1148  N   HIS A 373      56.862  51.262  87.549  1.00 39.66           N  
ATOM   1149  CA  HIS A 373      56.252  49.942  87.655  1.00 41.20           C  
ATOM   1150  C   HIS A 373      55.715  49.439  86.303  1.00 39.78           C  
ATOM   1151  O   HIS A 373      55.989  48.311  85.888  1.00 37.29           O  
ATOM   1152  CB  HIS A 373      55.114  49.991  88.688  1.00 46.78           C  
ATOM   1153  CG  HIS A 373      54.217  48.792  88.657  1.00 50.48           C  
ATOM   1154  CD2 HIS A 373      54.142  47.709  89.467  1.00 52.54           C  
ATOM   1155  ND1 HIS A 373      53.251  48.615  87.691  1.00 53.27           N  
ATOM   1156  CE1 HIS A 373      52.620  47.474  87.904  1.00 55.53           C  
ATOM   1157  NE2 HIS A 373      53.141  46.905  88.978  1.00 56.60           N  
ATOM   1158  H   HIS A 373      56.511  52.004  88.120  1.00 20.00           H  
ATOM   1159  HA  HIS A 373      57.006  49.225  88.012  1.00 20.00           H  
ATOM   1160  HB2 HIS A 373      55.560  50.066  89.691  1.00 20.00           H  
ATOM   1161  HB3 HIS A 373      54.504  50.885  88.491  1.00 20.00           H  
ATOM   1162  HD1 HIS A 373      53.057  49.251  86.944  1.00 20.00           H  
ATOM   1163  HD2 HIS A 373      54.754  47.513  90.335  1.00 20.00           H  
ATOM   1164  HE1 HIS A 373      51.817  47.074  87.304  1.00 20.00           H  
ATOM   1165  HE2 HIS A 373      52.853  46.032  89.371  1.00 20.00           H  
ATOM   1166  N   ASP A 374      54.955  50.280  85.611  1.00 39.41           N  
ATOM   1167  CA  ASP A 374      54.389  49.886  84.326  1.00 38.52           C  
ATOM   1168  C   ASP A 374      55.437  49.744  83.228  1.00 37.52           C  
ATOM   1169  O   ASP A 374      55.303  48.890  82.351  1.00 34.13           O  
ATOM   1170  CB  ASP A 374      53.318  50.881  83.891  1.00 39.98           C  
ATOM   1171  CG  ASP A 374      52.069  50.789  84.743  1.00 44.01           C  
ATOM   1172  OD1 ASP A 374      51.929  49.789  85.477  1.00 45.31           O  
ATOM   1173  OD2 ASP A 374      51.228  51.714  84.690  1.00 46.69           O1-
ATOM   1174  H   ASP A 374      54.768  51.193  85.974  1.00 20.00           H  
ATOM   1175  HA  ASP A 374      53.902  48.908  84.447  1.00 20.00           H  
ATOM   1176  HB2 ASP A 374      53.727  51.899  83.971  1.00 20.00           H  
ATOM   1177  HB3 ASP A 374      53.047  50.676  82.845  1.00 20.00           H  
ATOM   1178  N   GLN A 375      56.479  50.576  83.272  1.00 35.92           N  
ATOM   1179  CA  GLN A 375      57.550  50.476  82.289  1.00 35.09           C  
ATOM   1180  C   GLN A 375      58.233  49.126  82.427  1.00 32.89           C  
ATOM   1181  O   GLN A 375      58.473  48.435  81.437  1.00 33.79           O  
ATOM   1182  CB  GLN A 375      58.589  51.598  82.477  1.00 35.76           C  
ATOM   1183  CG  GLN A 375      58.162  52.963  81.929  1.00 35.61           C  
ATOM   1184  CD  GLN A 375      59.175  54.064  82.231  1.00 36.54           C  
ATOM   1185  NE2 GLN A 375      58.686  55.210  82.688  1.00 37.80           N  
ATOM   1186  OE1 GLN A 375      60.377  53.881  82.058  1.00 36.53           O  
ATOM   1187  H   GLN A 375      56.525  51.274  83.987  1.00 20.00           H  
ATOM   1188  HA  GLN A 375      57.129  50.558  81.276  1.00 20.00           H  
ATOM   1189  HB2 GLN A 375      58.785  51.707  83.554  1.00 20.00           H  
ATOM   1190  HB3 GLN A 375      59.515  51.298  81.965  1.00 20.00           H  
ATOM   1191  HG2 GLN A 375      58.044  52.883  80.838  1.00 20.00           H  
ATOM   1192  HG3 GLN A 375      57.198  53.239  82.383  1.00 20.00           H  
ATOM   1193 HE21 GLN A 375      59.303  55.966  82.905  1.00 20.00           H  
ATOM   1194 HE22 GLN A 375      57.700  55.319  82.814  1.00 20.00           H  
ATOM   1195  N   VAL A 376      58.533  48.743  83.662  1.00 31.46           N  
ATOM   1196  CA  VAL A 376      59.178  47.465  83.907  1.00 32.95           C  
ATOM   1197  C   VAL A 376      58.263  46.319  83.478  1.00 32.64           C  
ATOM   1198  O   VAL A 376      58.711  45.345  82.881  1.00 33.97           O  
ATOM   1199  CB  VAL A 376      59.531  47.288  85.406  1.00 36.01           C  
ATOM   1200  CG1 VAL A 376      60.086  45.895  85.650  1.00 33.34           C  
ATOM   1201  CG2 VAL A 376      60.564  48.339  85.832  1.00 39.18           C  
ATOM   1202  H   VAL A 376      58.314  49.341  84.433  1.00 20.00           H  
ATOM   1203  HA  VAL A 376      60.109  47.405  83.325  1.00 20.00           H  
ATOM   1204  HB  VAL A 376      58.616  47.422  86.004  1.00 20.00           H  
ATOM   1205 HG11 VAL A 376      60.333  45.779  86.716  1.00 20.00           H  
ATOM   1206 HG12 VAL A 376      59.333  45.145  85.365  1.00 20.00           H  
ATOM   1207 HG13 VAL A 376      60.994  45.750  85.046  1.00 20.00           H  
ATOM   1208 HG21 VAL A 376      60.807  48.204  86.896  1.00 20.00           H  
ATOM   1209 HG22 VAL A 376      61.476  48.221  85.230  1.00 20.00           H  
ATOM   1210 HG23 VAL A 376      60.148  49.345  85.675  1.00 20.00           H  
ATOM   1211  N   HIS A 377      56.981  46.437  83.786  1.00 30.54           N  
ATOM   1212  CA  HIS A 377      56.046  45.374  83.445  1.00 33.90           C  
ATOM   1213  C   HIS A 377      56.012  45.176  81.924  1.00 32.73           C  
ATOM   1214  O   HIS A 377      56.012  44.049  81.429  1.00 29.89           O  
ATOM   1215  CB  HIS A 377      54.644  45.721  83.953  1.00 34.94           C  
ATOM   1216  CG  HIS A 377      53.623  44.670  83.641  1.00 42.59           C  
ATOM   1217  CD2 HIS A 377      52.866  44.752  82.520  1.00 43.89           C  
ATOM   1218  ND1 HIS A 377      53.276  43.483  84.252  1.00 44.02           N  
ATOM   1219  CE1 HIS A 377      52.342  42.879  83.537  1.00 44.15           C  
ATOM   1220  NE2 HIS A 377      52.076  43.627  82.480  1.00 46.06           N  
ATOM   1221  H   HIS A 377      56.653  47.258  84.253  1.00 20.00           H  
ATOM   1222  HA  HIS A 377      56.368  44.433  83.915  1.00 20.00           H  
ATOM   1223  HB2 HIS A 377      54.690  45.851  85.044  1.00 20.00           H  
ATOM   1224  HB3 HIS A 377      54.327  46.666  83.485  1.00 20.00           H  
ATOM   1225  HD2 HIS A 377      52.881  45.551  81.794  1.00 20.00           H  
ATOM   1226  HE1 HIS A 377      51.877  41.934  83.775  1.00 20.00           H  
ATOM   1227  HE2 HIS A 377      51.409  43.410  81.768  1.00 20.00           H  
ATOM   1228  N   LEU A 378      55.994  46.277  81.177  1.00 32.39           N  
ATOM   1229  CA  LEU A 378      55.954  46.173  79.723  1.00 32.37           C  
ATOM   1230  C   LEU A 378      57.202  45.477  79.201  1.00 31.74           C  
ATOM   1231  O   LEU A 378      57.108  44.573  78.375  1.00 29.90           O  
ATOM   1232  CB  LEU A 378      55.809  47.558  79.087  1.00 33.80           C  
ATOM   1233  CG  LEU A 378      54.462  48.238  79.372  1.00 33.80           C  
ATOM   1234  CD1 LEU A 378      54.413  49.606  78.708  1.00 35.79           C  
ATOM   1235  CD2 LEU A 378      53.335  47.369  78.861  1.00 34.98           C  
ATOM   1236  H   LEU A 378      56.008  47.177  81.613  1.00 20.00           H  
ATOM   1237  HA  LEU A 378      55.080  45.572  79.433  1.00 20.00           H  
ATOM   1238  HB2 LEU A 378      56.611  48.203  79.475  1.00 20.00           H  
ATOM   1239  HB3 LEU A 378      55.919  47.451  77.998  1.00 20.00           H  
ATOM   1240  HG  LEU A 378      54.352  48.365  80.459  1.00 20.00           H  
ATOM   1241 HD11 LEU A 378      53.444  50.082  78.920  1.00 20.00           H  
ATOM   1242 HD12 LEU A 378      55.225  50.234  79.104  1.00 20.00           H  
ATOM   1243 HD13 LEU A 378      54.535  49.490  77.621  1.00 20.00           H  
ATOM   1244 HD21 LEU A 378      52.372  47.858  79.066  1.00 20.00           H  
ATOM   1245 HD22 LEU A 378      53.448  47.223  77.776  1.00 20.00           H  
ATOM   1246 HD23 LEU A 378      53.366  46.393  79.369  1.00 20.00           H  
ATOM   1247  N   LEU A 379      58.370  45.886  79.685  1.00 31.20           N  
ATOM   1248  CA  LEU A 379      59.614  45.290  79.222  1.00 30.85           C  
ATOM   1249  C   LEU A 379      59.770  43.833  79.638  1.00 31.18           C  
ATOM   1250  O   LEU A 379      60.234  43.003  78.853  1.00 29.72           O  
ATOM   1251  CB  LEU A 379      60.812  46.101  79.717  1.00 32.06           C  
ATOM   1252  CG  LEU A 379      61.096  47.404  78.946  1.00 34.02           C  
ATOM   1253  CD1 LEU A 379      62.106  48.264  79.721  1.00 32.30           C  
ATOM   1254  CD2 LEU A 379      61.631  47.065  77.558  1.00 33.91           C  
ATOM   1255  H   LEU A 379      58.395  46.611  80.373  1.00 20.00           H  
ATOM   1256  HA  LEU A 379      59.626  45.322  78.122  1.00 20.00           H  
ATOM   1257  HB2 LEU A 379      60.632  46.363  80.770  1.00 20.00           H  
ATOM   1258  HB3 LEU A 379      61.706  45.464  79.645  1.00 20.00           H  
ATOM   1259  HG  LEU A 379      60.157  47.967  78.841  1.00 20.00           H  
ATOM   1260 HD11 LEU A 379      62.303  49.192  79.163  1.00 20.00           H  
ATOM   1261 HD12 LEU A 379      61.694  48.511  80.710  1.00 20.00           H  
ATOM   1262 HD13 LEU A 379      63.046  47.705  79.844  1.00 20.00           H  
ATOM   1263 HD21 LEU A 379      61.834  47.995  77.006  1.00 20.00           H  
ATOM   1264 HD22 LEU A 379      62.561  46.485  77.654  1.00 20.00           H  
ATOM   1265 HD23 LEU A 379      60.883  46.471  77.012  1.00 20.00           H  
ATOM   1266  N   GLU A 380      59.394  43.508  80.868  1.00 31.54           N  
ATOM   1267  CA  GLU A 380      59.500  42.124  81.307  1.00 33.16           C  
ATOM   1268  C   GLU A 380      58.610  41.263  80.413  1.00 32.81           C  
ATOM   1269  O   GLU A 380      58.918  40.104  80.132  1.00 32.59           O  
ATOM   1270  CB  GLU A 380      59.070  42.000  82.779  1.00 38.43           C  
ATOM   1271  CG  GLU A 380      58.782  40.574  83.209  1.00 45.60           C  
ATOM   1272  CD  GLU A 380      58.578  40.436  84.704  1.00 50.11           C  
ATOM   1273  OE1 GLU A 380      57.845  41.266  85.288  1.00 50.75           O  
ATOM   1274  OE2 GLU A 380      59.158  39.489  85.288  1.00 52.93           O1-
ATOM   1275  H   GLU A 380      59.040  44.208  81.488  1.00 20.00           H  
ATOM   1276  HA  GLU A 380      60.541  41.781  81.213  1.00 20.00           H  
ATOM   1277  HB2 GLU A 380      59.876  42.398  83.412  1.00 20.00           H  
ATOM   1278  HB3 GLU A 380      58.159  42.598  82.926  1.00 20.00           H  
ATOM   1279  HG2 GLU A 380      57.871  40.230  82.698  1.00 20.00           H  
ATOM   1280  HG3 GLU A 380      59.631  39.940  82.912  1.00 20.00           H  
ATOM   1281  N   SER A 381      57.511  41.827  79.944  1.00 31.46           N  
ATOM   1282  CA  SER A 381      56.616  41.054  79.106  1.00 33.72           C  
ATOM   1283  C   SER A 381      57.080  40.972  77.641  1.00 33.38           C  
ATOM   1284  O   SER A 381      56.817  39.967  76.962  1.00 33.33           O  
ATOM   1285  CB  SER A 381      55.207  41.644  79.171  1.00 33.64           C  
ATOM   1286  OG  SER A 381      54.469  41.194  78.060  1.00 40.73           O  
ATOM   1287  H   SER A 381      57.299  42.778  80.165  1.00 20.00           H  
ATOM   1288  HA  SER A 381      56.567  40.027  79.497  1.00 20.00           H  
ATOM   1289  HB2 SER A 381      54.713  41.319  80.098  1.00 20.00           H  
ATOM   1290  HB3 SER A 381      55.266  42.742  79.153  1.00 20.00           H  
ATOM   1291  HG  SER A 381      54.332  40.256  78.130  1.00 20.00           H  
ATOM   1292  N   ALA A 382      57.773  42.001  77.158  1.00 33.03           N  
ATOM   1293  CA  ALA A 382      58.076  42.088  75.730  1.00 33.25           C  
ATOM   1294  C   ALA A 382      59.533  41.866  75.339  1.00 32.39           C  
ATOM   1295  O   ALA A 382      59.827  41.785  74.158  1.00 31.81           O  
ATOM   1296  CB  ALA A 382      57.619  43.437  75.177  1.00 32.08           C  
ATOM   1297  H   ALA A 382      58.087  42.721  77.777  1.00 20.00           H  
ATOM   1298  HA  ALA A 382      57.485  41.315  75.215  1.00 20.00           H  
ATOM   1299  HB1 ALA A 382      57.851  43.491  74.104  1.00 20.00           H  
ATOM   1300  HB2 ALA A 382      56.534  43.544  75.323  1.00 20.00           H  
ATOM   1301  HB3 ALA A 382      58.142  44.246  75.707  1.00 20.00           H  
ATOM   1302  N   TRP A 383      60.449  41.745  76.295  1.00 33.38           N  
ATOM   1303  CA  TRP A 383      61.880  41.766  75.941  1.00 32.99           C  
ATOM   1304  C   TRP A 383      62.291  40.679  74.940  1.00 32.35           C  
ATOM   1305  O   TRP A 383      63.086  40.942  74.052  1.00 30.00           O  
ATOM   1306  CB  TRP A 383      62.774  41.655  77.187  1.00 30.99           C  
ATOM   1307  CG  TRP A 383      62.705  40.325  77.870  1.00 31.54           C  
ATOM   1308  CD1 TRP A 383      61.818  39.951  78.826  1.00 30.42           C  
ATOM   1309  CD2 TRP A 383      63.578  39.199  77.667  1.00 32.99           C  
ATOM   1310  CE2 TRP A 383      63.155  38.182  78.544  1.00 31.30           C  
ATOM   1311  CE3 TRP A 383      64.673  38.955  76.833  1.00 29.57           C  
ATOM   1312  NE1 TRP A 383      62.080  38.665  79.238  1.00 30.73           N  
ATOM   1313  CZ2 TRP A 383      63.786  36.938  78.610  1.00 33.77           C  
ATOM   1314  CZ3 TRP A 383      65.300  37.718  76.901  1.00 33.24           C  
ATOM   1315  CH2 TRP A 383      64.857  36.727  77.783  1.00 34.05           C  
ATOM   1316  H   TRP A 383      60.169  41.642  77.249  1.00 20.00           H  
ATOM   1317  HA  TRP A 383      62.098  42.737  75.473  1.00 20.00           H  
ATOM   1318  HB2 TRP A 383      63.816  41.835  76.882  1.00 20.00           H  
ATOM   1319  HB3 TRP A 383      62.464  42.429  77.905  1.00 20.00           H  
ATOM   1320  HD1 TRP A 383      61.021  40.572  79.208  1.00 20.00           H  
ATOM   1321  HE1 TRP A 383      61.567  38.164  79.934  1.00 20.00           H  
ATOM   1322  HE3 TRP A 383      65.025  39.715  76.150  1.00 20.00           H  
ATOM   1323  HZ2 TRP A 383      63.443  36.172  79.289  1.00 20.00           H  
ATOM   1324  HZ3 TRP A 383      66.146  37.517  76.260  1.00 20.00           H  
ATOM   1325  HH2 TRP A 383      65.368  35.776  77.811  1.00 20.00           H  
ATOM   1326  N   LEU A 384      61.784  39.454  75.062  1.00 31.00           N  
ATOM   1327  CA  LEU A 384      62.250  38.413  74.145  1.00 31.68           C  
ATOM   1328  C   LEU A 384      61.651  38.606  72.752  1.00 32.72           C  
ATOM   1329  O   LEU A 384      62.286  38.282  71.755  1.00 32.93           O  
ATOM   1330  CB  LEU A 384      61.921  37.009  74.672  1.00 32.67           C  
ATOM   1331  CG  LEU A 384      62.358  35.842  73.767  1.00 31.05           C  
ATOM   1332  CD1 LEU A 384      63.812  36.016  73.334  1.00 34.43           C  
ATOM   1333  CD2 LEU A 384      62.198  34.528  74.517  1.00 32.83           C  
ATOM   1334  H   LEU A 384      61.101  39.250  75.763  1.00 20.00           H  
ATOM   1335  HA  LEU A 384      63.343  38.489  74.054  1.00 20.00           H  
ATOM   1336  HB2 LEU A 384      62.418  36.887  75.645  1.00 20.00           H  
ATOM   1337  HB3 LEU A 384      60.831  36.944  74.805  1.00 20.00           H  
ATOM   1338  HG  LEU A 384      61.717  35.826  72.873  1.00 20.00           H  
ATOM   1339 HD11 LEU A 384      64.106  35.175  72.690  1.00 20.00           H  
ATOM   1340 HD12 LEU A 384      63.919  36.959  72.778  1.00 20.00           H  
ATOM   1341 HD13 LEU A 384      64.459  36.039  74.224  1.00 20.00           H  
ATOM   1342 HD21 LEU A 384      62.511  33.696  73.869  1.00 20.00           H  
ATOM   1343 HD22 LEU A 384      62.824  34.544  75.422  1.00 20.00           H  
ATOM   1344 HD23 LEU A 384      61.145  34.395  74.802  1.00 20.00           H  
ATOM   1345  N   GLU A 385      60.440  39.157  72.685  1.00 32.07           N  
ATOM   1346  CA  GLU A 385      59.811  39.466  71.397  1.00 32.24           C  
ATOM   1347  C   GLU A 385      60.576  40.562  70.680  1.00 32.33           C  
ATOM   1348  O   GLU A 385      60.697  40.558  69.466  1.00 29.26           O  
ATOM   1349  CB  GLU A 385      58.373  39.956  71.589  1.00 31.88           C  
ATOM   1350  CG  GLU A 385      57.391  38.923  72.111  1.00 35.64           C  
ATOM   1351  CD  GLU A 385      56.042  39.522  72.402  1.00 34.04           C  
ATOM   1352  OE1 GLU A 385      55.227  39.627  71.475  1.00 40.21           O  
ATOM   1353  OE2 GLU A 385      55.791  39.896  73.556  1.00 39.66           O1-
ATOM   1354  H   GLU A 385      59.949  39.365  73.532  1.00 20.00           H  
ATOM   1355  HA  GLU A 385      59.798  38.566  70.765  1.00 20.00           H  
ATOM   1356  HB2 GLU A 385      58.394  40.794  72.302  1.00 20.00           H  
ATOM   1357  HB3 GLU A 385      58.004  40.312  70.615  1.00 20.00           H  
ATOM   1358  HG2 GLU A 385      57.273  38.133  71.354  1.00 20.00           H  
ATOM   1359  HG3 GLU A 385      57.794  38.487  73.036  1.00 20.00           H  
ATOM   1360  N   ILE A 386      61.044  41.537  71.448  1.00 32.31           N  
ATOM   1361  CA  ILE A 386      61.811  42.631  70.883  1.00 32.47           C  
ATOM   1362  C   ILE A 386      63.163  42.147  70.373  1.00 30.90           C  
ATOM   1363  O   ILE A 386      63.579  42.518  69.289  1.00 30.99           O  
ATOM   1364  CB  ILE A 386      62.016  43.745  71.928  1.00 34.61           C  
ATOM   1365  CG1 ILE A 386      60.677  44.420  72.229  1.00 32.93           C  
ATOM   1366  CG2 ILE A 386      63.040  44.757  71.424  1.00 30.97           C  
ATOM   1367  CD1 ILE A 386      60.601  45.051  73.609  1.00 38.05           C  
ATOM   1368  H   ILE A 386      60.864  41.518  72.432  1.00 20.00           H  
ATOM   1369  HA  ILE A 386      61.258  43.059  70.034  1.00 20.00           H  
ATOM   1370  HB  ILE A 386      62.396  43.290  72.855  1.00 20.00           H  
ATOM   1371 HG12 ILE A 386      60.510  45.208  71.478  1.00 20.00           H  
ATOM   1372 HG13 ILE A 386      59.882  43.664  72.149  1.00 20.00           H  
ATOM   1373 HG21 ILE A 386      63.178  45.547  72.178  1.00 20.00           H  
ATOM   1374 HG22 ILE A 386      64.000  44.249  71.246  1.00 20.00           H  
ATOM   1375 HG23 ILE A 386      62.682  45.204  70.485  1.00 20.00           H  
ATOM   1376 HD11 ILE A 386      59.613  45.513  73.748  1.00 20.00           H  
ATOM   1377 HD12 ILE A 386      60.754  44.276  74.375  1.00 20.00           H  
ATOM   1378 HD13 ILE A 386      61.382  45.819  73.705  1.00 20.00           H  
ATOM   1379  N   LEU A 387      63.841  41.306  71.147  1.00 28.02           N  
ATOM   1380  CA  LEU A 387      65.056  40.695  70.658  1.00 29.14           C  
ATOM   1381  C   LEU A 387      64.816  39.866  69.415  1.00 30.20           C  
ATOM   1382  O   LEU A 387      65.606  39.913  68.476  1.00 29.11           O  
ATOM   1383  CB  LEU A 387      65.693  39.810  71.725  1.00 29.18           C  
ATOM   1384  CG  LEU A 387      66.282  40.486  72.969  1.00 33.68           C  
ATOM   1385  CD1 LEU A 387      66.924  39.404  73.829  1.00 31.39           C  
ATOM   1386  CD2 LEU A 387      67.317  41.540  72.568  1.00 31.38           C  
ATOM   1387  H   LEU A 387      63.510  41.096  72.067  1.00 20.00           H  
ATOM   1388  HA  LEU A 387      65.776  41.487  70.404  1.00 20.00           H  
ATOM   1389  HB2 LEU A 387      64.919  39.108  72.070  1.00 20.00           H  
ATOM   1390  HB3 LEU A 387      66.506  39.250  71.241  1.00 20.00           H  
ATOM   1391  HG  LEU A 387      65.473  40.969  73.535  1.00 20.00           H  
ATOM   1392 HD11 LEU A 387      67.357  39.861  74.731  1.00 20.00           H  
ATOM   1393 HD12 LEU A 387      66.162  38.667  74.121  1.00 20.00           H  
ATOM   1394 HD13 LEU A 387      67.718  38.903  73.256  1.00 20.00           H  
ATOM   1395 HD21 LEU A 387      67.727  42.013  73.471  1.00 20.00           H  
ATOM   1396 HD22 LEU A 387      68.129  41.059  72.003  1.00 20.00           H  
ATOM   1397 HD23 LEU A 387      66.837  42.305  71.940  1.00 20.00           H  
ATOM   1398  N   MET A 388      63.726  39.107  69.407  1.00 28.09           N  
ATOM   1399  CA  MET A 388      63.458  38.217  68.298  1.00 28.95           C  
ATOM   1400  C   MET A 388      63.103  38.973  67.018  1.00 26.96           C  
ATOM   1401  O   MET A 388      63.561  38.603  65.939  1.00 26.54           O  
ATOM   1402  CB  MET A 388      62.332  37.237  68.663  1.00 28.65           C  
ATOM   1403  CG  MET A 388      62.768  36.129  69.608  1.00 31.93           C  
ATOM   1404  SD  MET A 388      61.441  34.943  69.963  1.00 33.46           S  
ATOM   1405  CE  MET A 388      62.375  33.593  70.707  1.00 28.15           C  
ATOM   1406  H   MET A 388      63.084  39.152  70.173  1.00 20.00           H  
ATOM   1407  HA  MET A 388      64.363  37.623  68.096  1.00 20.00           H  
ATOM   1408  HB2 MET A 388      61.522  37.804  69.143  1.00 20.00           H  
ATOM   1409  HB3 MET A 388      61.959  36.776  67.737  1.00 20.00           H  
ATOM   1410  HG2 MET A 388      63.610  35.588  69.150  1.00 20.00           H  
ATOM   1411  HG3 MET A 388      63.095  36.583  70.554  1.00 20.00           H  
ATOM   1412  HE1 MET A 388      61.794  33.155  71.533  1.00 20.00           H  
ATOM   1413  HE2 MET A 388      62.572  32.821  69.949  1.00 20.00           H  
ATOM   1414  HE3 MET A 388      63.330  33.978  71.095  1.00 20.00           H  
ATOM   1415  N   ILE A 389      62.289  40.023  67.113  1.00 27.15           N  
ATOM   1416  CA  ILE A 389      61.933  40.727  65.896  1.00 29.65           C  
ATOM   1417  C   ILE A 389      63.176  41.432  65.335  1.00 31.27           C  
ATOM   1418  O   ILE A 389      63.315  41.579  64.120  1.00 29.39           O  
ATOM   1419  CB  ILE A 389      60.765  41.738  66.112  1.00 28.88           C  
ATOM   1420  CG1 ILE A 389      60.269  42.222  64.749  1.00 30.38           C  
ATOM   1421  CG2 ILE A 389      61.192  42.923  66.968  1.00 30.42           C  
ATOM   1422  CD1 ILE A 389      59.047  43.082  64.807  1.00 32.51           C  
ATOM   1423  H   ILE A 389      61.933  40.318  68.000  1.00 20.00           H  
ATOM   1424  HA  ILE A 389      61.599  39.993  65.148  1.00 20.00           H  
ATOM   1425  HB  ILE A 389      59.942  41.212  66.620  1.00 20.00           H  
ATOM   1426 HG12 ILE A 389      61.075  42.802  64.275  1.00 20.00           H  
ATOM   1427 HG13 ILE A 389      60.041  41.340  64.133  1.00 20.00           H  
ATOM   1428 HG21 ILE A 389      60.343  43.609  67.096  1.00 20.00           H  
ATOM   1429 HG22 ILE A 389      61.524  42.563  67.954  1.00 20.00           H  
ATOM   1430 HG23 ILE A 389      62.020  43.453  66.474  1.00 20.00           H  
ATOM   1431 HD11 ILE A 389      58.762  43.383  63.789  1.00 20.00           H  
ATOM   1432 HD12 ILE A 389      58.222  42.516  65.266  1.00 20.00           H  
ATOM   1433 HD13 ILE A 389      59.257  43.978  65.409  1.00 20.00           H  
ATOM   1434  N   GLY A 390      64.091  41.815  66.226  1.00 31.97           N  
ATOM   1435  CA  GLY A 390      65.348  42.406  65.798  1.00 32.05           C  
ATOM   1436  C   GLY A 390      66.191  41.403  65.049  1.00 32.96           C  
ATOM   1437  O   GLY A 390      66.696  41.697  63.965  1.00 31.32           O  
ATOM   1438  H   GLY A 390      63.910  41.694  67.203  1.00 20.00           H  
ATOM   1439  HA2 GLY A 390      65.136  43.261  65.139  1.00 20.00           H  
ATOM   1440  HA3 GLY A 390      65.903  42.752  66.682  1.00 20.00           H  
ATOM   1441  N   LEU A 391      66.315  40.206  65.619  1.00 30.88           N  
ATOM   1442  CA  LEU A 391      67.027  39.116  64.961  1.00 33.54           C  
ATOM   1443  C   LEU A 391      66.430  38.775  63.600  1.00 32.16           C  
ATOM   1444  O   LEU A 391      67.149  38.506  62.643  1.00 31.85           O  
ATOM   1445  CB  LEU A 391      67.011  37.865  65.849  1.00 29.83           C  
ATOM   1446  CG  LEU A 391      67.608  36.577  65.282  1.00 32.72           C  
ATOM   1447  CD1 LEU A 391      69.111  36.764  65.014  1.00 30.33           C  
ATOM   1448  CD2 LEU A 391      67.385  35.439  66.274  1.00 29.47           C  
ATOM   1449  H   LEU A 391      65.911  40.051  66.520  1.00 20.00           H  
ATOM   1450  HA  LEU A 391      68.076  39.413  64.810  1.00 20.00           H  
ATOM   1451  HB2 LEU A 391      67.567  38.108  66.766  1.00 20.00           H  
ATOM   1452  HB3 LEU A 391      65.961  37.656  66.101  1.00 20.00           H  
ATOM   1453  HG  LEU A 391      67.104  36.333  64.335  1.00 20.00           H  
ATOM   1454 HD11 LEU A 391      69.531  35.832  64.607  1.00 20.00           H  
ATOM   1455 HD12 LEU A 391      69.256  37.578  64.288  1.00 20.00           H  
ATOM   1456 HD13 LEU A 391      69.623  37.016  65.954  1.00 20.00           H  
ATOM   1457 HD21 LEU A 391      67.814  34.509  65.869  1.00 20.00           H  
ATOM   1458 HD22 LEU A 391      67.874  35.683  67.228  1.00 20.00           H  
ATOM   1459 HD23 LEU A 391      66.306  35.303  66.438  1.00 20.00           H  
ATOM   1460  N   VAL A 392      65.108  38.776  63.522  1.00 34.49           N  
ATOM   1461  CA  VAL A 392      64.422  38.473  62.267  1.00 37.93           C  
ATOM   1462  C   VAL A 392      64.703  39.557  61.226  1.00 37.64           C  
ATOM   1463  O   VAL A 392      64.934  39.263  60.056  1.00 35.78           O  
ATOM   1464  CB  VAL A 392      62.902  38.349  62.490  1.00 38.31           C  
ATOM   1465  CG1 VAL A 392      62.181  38.313  61.163  1.00 41.90           C  
ATOM   1466  CG2 VAL A 392      62.602  37.067  63.262  1.00 40.74           C  
ATOM   1467  H   VAL A 392      64.568  38.989  64.337  1.00 20.00           H  
ATOM   1468  HA  VAL A 392      64.791  37.513  61.876  1.00 20.00           H  
ATOM   1469  HB  VAL A 392      62.553  39.214  63.073  1.00 20.00           H  
ATOM   1470 HG11 VAL A 392      61.098  38.225  61.336  1.00 20.00           H  
ATOM   1471 HG12 VAL A 392      62.389  39.239  60.607  1.00 20.00           H  
ATOM   1472 HG13 VAL A 392      62.530  37.449  60.579  1.00 20.00           H  
ATOM   1473 HG21 VAL A 392      61.517  36.979  63.420  1.00 20.00           H  
ATOM   1474 HG22 VAL A 392      62.959  36.200  62.686  1.00 20.00           H  
ATOM   1475 HG23 VAL A 392      63.114  37.097  64.235  1.00 20.00           H  
ATOM   1476  N   TRP A 393      64.696  40.809  61.666  1.00 37.92           N  
ATOM   1477  CA  TRP A 393      65.015  41.927  60.793  1.00 40.03           C  
ATOM   1478  C   TRP A 393      66.436  41.840  60.222  1.00 40.27           C  
ATOM   1479  O   TRP A 393      66.635  42.028  59.021  1.00 39.35           O  
ATOM   1480  CB  TRP A 393      64.832  43.258  61.539  1.00 38.96           C  
ATOM   1481  CG  TRP A 393      65.335  44.453  60.766  1.00 40.32           C  
ATOM   1482  CD1 TRP A 393      66.511  45.130  60.973  1.00 40.45           C  
ATOM   1483  CD2 TRP A 393      64.697  45.096  59.652  1.00 39.46           C  
ATOM   1484  CE2 TRP A 393      65.545  46.150  59.238  1.00 41.84           C  
ATOM   1485  CE3 TRP A 393      63.500  44.882  58.964  1.00 38.21           C  
ATOM   1486  NE1 TRP A 393      66.642  46.147  60.059  1.00 38.32           N  
ATOM   1487  CZ2 TRP A 393      65.227  46.989  58.167  1.00 39.57           C  
ATOM   1488  CZ3 TRP A 393      63.185  45.712  57.902  1.00 39.77           C  
ATOM   1489  CH2 TRP A 393      64.046  46.755  57.513  1.00 41.24           C  
ATOM   1490  H   TRP A 393      64.466  40.987  62.623  1.00 20.00           H  
ATOM   1491  HA  TRP A 393      64.314  41.922  59.945  1.00 20.00           H  
ATOM   1492  HB2 TRP A 393      63.761  43.400  61.743  1.00 20.00           H  
ATOM   1493  HB3 TRP A 393      65.382  43.202  62.490  1.00 20.00           H  
ATOM   1494  HD1 TRP A 393      67.230  44.897  61.744  1.00 20.00           H  
ATOM   1495  HE1 TRP A 393      67.413  46.781  60.002  1.00 20.00           H  
ATOM   1496  HE3 TRP A 393      62.833  44.085  59.255  1.00 20.00           H  
ATOM   1497  HZ2 TRP A 393      65.886  47.790  57.866  1.00 20.00           H  
ATOM   1498  HZ3 TRP A 393      62.262  45.556  57.362  1.00 20.00           H  
ATOM   1499  HH2 TRP A 393      63.770  47.385  56.680  1.00 20.00           H  
ATOM   1500  N   ARG A 394      67.428  41.559  61.062  1.00 39.05           N  
ATOM   1501  CA  ARG A 394      68.788  41.520  60.540  1.00 38.67           C  
ATOM   1502  C   ARG A 394      69.126  40.211  59.831  1.00 38.97           C  
ATOM   1503  O   ARG A 394      70.172  40.098  59.194  1.00 37.73           O  
ATOM   1504  CB  ARG A 394      69.828  41.818  61.629  1.00 38.11           C  
ATOM   1505  CG  ARG A 394      69.487  41.424  63.039  1.00 40.82           C  
ATOM   1506  CD  ARG A 394      70.586  41.857  64.022  1.00 38.29           C  
ATOM   1507  NE  ARG A 394      70.777  40.858  65.074  1.00 35.48           N  
ATOM   1508  CZ  ARG A 394      70.101  40.854  66.217  1.00 30.95           C  
ATOM   1509  NH1 ARG A 394      69.200  41.792  66.446  1.00 27.79           N1+
ATOM   1510  NH2 ARG A 394      70.335  39.923  67.133  1.00 28.80           N  
ATOM   1511  H   ARG A 394      67.246  41.380  62.029  1.00 20.00           H  
ATOM   1512  HA  ARG A 394      68.879  42.319  59.790  1.00 20.00           H  
ATOM   1513  HB2 ARG A 394      70.754  41.291  61.354  1.00 20.00           H  
ATOM   1514  HB3 ARG A 394      70.008  42.903  61.625  1.00 20.00           H  
ATOM   1515  HG2 ARG A 394      68.539  41.904  63.326  1.00 20.00           H  
ATOM   1516  HG3 ARG A 394      69.373  40.331  63.088  1.00 20.00           H  
ATOM   1517  HD2 ARG A 394      71.531  41.984  63.472  1.00 20.00           H  
ATOM   1518  HD3 ARG A 394      70.299  42.813  64.483  1.00 20.00           H  
ATOM   1519  HE  ARG A 394      71.455  40.138  64.924  1.00 20.00           H  
ATOM   1520 HH11 ARG A 394      68.694  41.800  67.309  1.00 20.00           H  
ATOM   1521 HH12 ARG A 394      69.024  42.494  65.756  1.00 20.00           H  
ATOM   1522 HH21 ARG A 394      69.829  39.932  67.995  1.00 20.00           H  
ATOM   1523 HH22 ARG A 394      71.016  39.212  66.961  1.00 20.00           H  
ATOM   1524  N   SER A 395      68.240  39.225  59.941  1.00 36.90           N  
ATOM   1525  CA  SER A 395      68.429  37.958  59.253  1.00 34.96           C  
ATOM   1526  C   SER A 395      67.801  37.944  57.859  1.00 35.20           C  
ATOM   1527  O   SER A 395      67.953  36.977  57.103  1.00 34.27           O  
ATOM   1528  CB  SER A 395      67.853  36.815  60.097  1.00 35.26           C  
ATOM   1529  OG  SER A 395      68.618  36.610  61.272  1.00 34.47           O  
ATOM   1530  H   SER A 395      67.426  39.358  60.508  1.00 20.00           H  
ATOM   1531  HA  SER A 395      69.508  37.777  59.137  1.00 20.00           H  
ATOM   1532  HB2 SER A 395      66.820  37.064  60.380  1.00 20.00           H  
ATOM   1533  HB3 SER A 395      67.857  35.891  59.500  1.00 20.00           H  
ATOM   1534  HG  SER A 395      68.301  37.182  61.961  1.00 20.00           H  
ATOM   1535  N   MET A 396      67.104  39.020  57.513  1.00 36.55           N  
ATOM   1536  CA  MET A 396      66.367  39.062  56.257  1.00 40.13           C  
ATOM   1537  C   MET A 396      67.225  38.778  55.027  1.00 42.27           C  
ATOM   1538  O   MET A 396      66.784  38.092  54.103  1.00 41.41           O  
ATOM   1539  CB  MET A 396      65.692  40.417  56.090  1.00 41.34           C  
ATOM   1540  CG  MET A 396      64.329  40.485  56.741  1.00 41.06           C  
ATOM   1541  SD  MET A 396      63.459  41.902  56.166  1.00 46.11           S  
ATOM   1542  CE  MET A 396      64.691  43.149  56.522  1.00 46.17           C  
ATOM   1543  H   MET A 396      67.085  39.811  58.122  1.00 20.00           H  
ATOM   1544  HA  MET A 396      65.576  38.299  56.293  1.00 20.00           H  
ATOM   1545  HB2 MET A 396      66.334  41.187  56.542  1.00 20.00           H  
ATOM   1546  HB3 MET A 396      65.576  40.620  55.015  1.00 20.00           H  
ATOM   1547  HG2 MET A 396      63.759  39.580  56.487  1.00 20.00           H  
ATOM   1548  HG3 MET A 396      64.449  40.549  57.833  1.00 20.00           H  
ATOM   1549  HE1 MET A 396      64.273  44.146  56.320  1.00 20.00           H  
ATOM   1550  HE2 MET A 396      64.985  43.082  57.580  1.00 20.00           H  
ATOM   1551  HE3 MET A 396      65.573  42.985  55.886  1.00 20.00           H  
ATOM   1552  N   GLU A 397      68.439  39.310  55.000  1.00 43.31           N  
ATOM   1553  CA  GLU A 397      69.293  39.136  53.826  1.00 47.24           C  
ATOM   1554  C   GLU A 397      70.187  37.918  53.967  1.00 45.30           C  
ATOM   1555  O   GLU A 397      71.247  37.842  53.347  1.00 47.36           O  
ATOM   1556  CB  GLU A 397      70.149  40.387  53.607  1.00 52.22           C  
ATOM   1557  CG  GLU A 397      69.317  41.642  53.442  1.00 58.58           C  
ATOM   1558  CD  GLU A 397      70.145  42.857  53.084  1.00 63.20           C  
ATOM   1559  OE1 GLU A 397      70.984  43.275  53.914  1.00 63.64           O  
ATOM   1560  OE2 GLU A 397      69.954  43.396  51.968  1.00 67.40           O1-
ATOM   1561  H   GLU A 397      68.772  39.832  55.786  1.00 20.00           H  
ATOM   1562  HA  GLU A 397      68.658  38.997  52.939  1.00 20.00           H  
ATOM   1563  HB2 GLU A 397      70.813  40.517  54.474  1.00 20.00           H  
ATOM   1564  HB3 GLU A 397      70.756  40.245  52.699  1.00 20.00           H  
ATOM   1565  HG2 GLU A 397      68.581  41.471  52.642  1.00 20.00           H  
ATOM   1566  HG3 GLU A 397      68.792  41.841  54.388  1.00 20.00           H  
ATOM   1567  N   HIS A 398      69.759  36.965  54.788  1.00 43.70           N  
ATOM   1568  CA  HIS A 398      70.523  35.747  55.009  1.00 40.64           C  
ATOM   1569  C   HIS A 398      69.624  34.523  55.067  1.00 40.37           C  
ATOM   1570  O   HIS A 398      69.548  33.842  56.090  1.00 37.75           O  
ATOM   1571  CB  HIS A 398      71.340  35.868  56.301  1.00 42.24           C  
ATOM   1572  CG  HIS A 398      72.276  37.036  56.298  1.00 42.77           C  
ATOM   1573  CD2 HIS A 398      72.181  38.260  56.870  1.00 42.73           C  
ATOM   1574  ND1 HIS A 398      73.449  37.038  55.581  1.00 44.87           N  
ATOM   1575  CE1 HIS A 398      74.038  38.215  55.705  1.00 43.62           C  
ATOM   1576  NE2 HIS A 398      73.288  38.974  56.482  1.00 44.76           N  
ATOM   1577  H   HIS A 398      68.890  37.089  55.267  1.00 20.00           H  
ATOM   1578  HA  HIS A 398      71.227  35.612  54.175  1.00 20.00           H  
ATOM   1579  HB2 HIS A 398      70.644  35.979  57.145  1.00 20.00           H  
ATOM   1580  HB3 HIS A 398      71.929  34.948  56.429  1.00 20.00           H  
ATOM   1581  HD1 HIS A 398      73.802  36.268  55.049  1.00 20.00           H  
ATOM   1582  HD2 HIS A 398      71.383  38.609  57.511  1.00 20.00           H  
ATOM   1583  HE1 HIS A 398      74.973  38.507  55.248  1.00 20.00           H  
ATOM   1584  HE2 HIS A 398      73.493  39.916  56.745  1.00 20.00           H  
ATOM   1585  N   PRO A 399      68.953  34.208  53.942  1.00 40.60           N  
ATOM   1586  CA  PRO A 399      68.093  33.029  53.851  1.00 39.20           C  
ATOM   1587  C   PRO A 399      68.755  31.787  54.395  1.00 39.05           C  
ATOM   1588  O   PRO A 399      69.908  31.506  54.096  1.00 38.49           O  
ATOM   1589  CB  PRO A 399      67.780  32.931  52.357  1.00 41.84           C  
ATOM   1590  CG  PRO A 399      67.782  34.377  51.918  1.00 41.18           C  
ATOM   1591  CD  PRO A 399      68.915  35.006  52.701  1.00 39.42           C  
ATOM   1592  HA  PRO A 399      67.157  33.208  54.400  1.00 20.00           H  
ATOM   1593  HB2 PRO A 399      68.553  32.355  51.826  1.00 20.00           H  
ATOM   1594  HB3 PRO A 399      66.796  32.468  52.187  1.00 20.00           H  
ATOM   1595  HG2 PRO A 399      67.966  34.456  50.837  1.00 20.00           H  
ATOM   1596  HG3 PRO A 399      66.824  34.860  52.163  1.00 20.00           H  
ATOM   1597  HD2 PRO A 399      69.865  34.926  52.152  1.00 20.00           H  
ATOM   1598  HD3 PRO A 399      68.704  36.063  52.919  1.00 20.00           H  
ATOM   1599  N   GLY A 400      68.018  31.064  55.228  1.00 38.06           N  
ATOM   1600  CA  GLY A 400      68.554  29.854  55.814  1.00 38.09           C  
ATOM   1601  C   GLY A 400      69.389  30.098  57.057  1.00 38.96           C  
ATOM   1602  O   GLY A 400      69.811  29.144  57.709  1.00 42.02           O  
ATOM   1603  H   GLY A 400      67.089  31.356  55.453  1.00 20.00           H  
ATOM   1604  HA2 GLY A 400      67.714  29.197  56.083  1.00 20.00           H  
ATOM   1605  HA3 GLY A 400      69.185  29.355  55.064  1.00 20.00           H  
ATOM   1606  N   LYS A 401      69.647  31.360  57.389  1.00 38.96           N  
ATOM   1607  CA  LYS A 401      70.523  31.682  58.520  1.00 39.04           C  
ATOM   1608  C   LYS A 401      70.013  32.800  59.429  1.00 37.89           C  
ATOM   1609  O   LYS A 401      69.246  33.678  59.003  1.00 36.57           O  
ATOM   1610  CB  LYS A 401      71.928  32.041  58.016  1.00 42.00           C  
ATOM   1611  CG  LYS A 401      72.577  30.925  57.221  1.00 44.75           C  
ATOM   1612  CD  LYS A 401      73.940  31.323  56.692  1.00 47.78           C  
ATOM   1613  CE  LYS A 401      74.529  30.182  55.871  1.00 51.67           C  
ATOM   1614  NZ  LYS A 401      75.853  30.497  55.263  1.00 53.80           N1+
ATOM   1615  H   LYS A 401      69.237  32.101  56.857  1.00 20.00           H  
ATOM   1616  HA  LYS A 401      70.622  30.779  59.140  1.00 20.00           H  
ATOM   1617  HB2 LYS A 401      71.854  32.931  57.374  1.00 20.00           H  
ATOM   1618  HB3 LYS A 401      72.564  32.268  58.884  1.00 20.00           H  
ATOM   1619  HG2 LYS A 401      72.692  30.045  57.871  1.00 20.00           H  
ATOM   1620  HG3 LYS A 401      71.927  30.670  56.371  1.00 20.00           H  
ATOM   1621  HD2 LYS A 401      73.839  32.216  56.057  1.00 20.00           H  
ATOM   1622  HD3 LYS A 401      74.608  31.547  57.536  1.00 20.00           H  
ATOM   1623  HE2 LYS A 401      74.649  29.308  56.528  1.00 20.00           H  
ATOM   1624  HE3 LYS A 401      73.825  29.938  55.062  1.00 20.00           H  
ATOM   1625  HZ1 LYS A 401      76.177  29.708  54.742  1.00 20.00           H  
ATOM   1626  HZ2 LYS A 401      75.760  31.284  54.653  1.00 20.00           H  
ATOM   1627  HZ3 LYS A 401      76.509  30.712  55.986  1.00 20.00           H  
ATOM   1628  N   LEU A 402      70.439  32.743  60.690  1.00 33.66           N  
ATOM   1629  CA  LEU A 402      70.052  33.731  61.688  1.00 34.42           C  
ATOM   1630  C   LEU A 402      71.262  34.524  62.169  1.00 35.36           C  
ATOM   1631  O   LEU A 402      72.185  33.964  62.770  1.00 37.92           O  
ATOM   1632  CB  LEU A 402      69.385  33.041  62.882  1.00 32.53           C  
ATOM   1633  CG  LEU A 402      68.046  32.369  62.557  1.00 32.68           C  
ATOM   1634  CD1 LEU A 402      67.500  31.675  63.797  1.00 31.86           C  
ATOM   1635  CD2 LEU A 402      67.062  33.425  62.059  1.00 29.35           C  
ATOM   1636  H   LEU A 402      71.045  31.996  60.961  1.00 20.00           H  
ATOM   1637  HA  LEU A 402      69.329  34.432  61.245  1.00 20.00           H  
ATOM   1638  HB2 LEU A 402      70.073  32.272  63.264  1.00 20.00           H  
ATOM   1639  HB3 LEU A 402      69.210  33.797  63.662  1.00 20.00           H  
ATOM   1640  HG  LEU A 402      68.203  31.621  61.764  1.00 20.00           H  
ATOM   1641 HD11 LEU A 402      66.541  31.196  63.557  1.00 20.00           H  
ATOM   1642 HD12 LEU A 402      68.217  30.913  64.136  1.00 20.00           H  
ATOM   1643 HD13 LEU A 402      67.350  32.417  64.596  1.00 20.00           H  
ATOM   1644 HD21 LEU A 402      66.099  32.949  61.824  1.00 20.00           H  
ATOM   1645 HD22 LEU A 402      66.914  34.185  62.842  1.00 20.00           H  
ATOM   1646 HD23 LEU A 402      67.465  33.905  61.155  1.00 20.00           H  
ATOM   1647  N   LEU A 403      71.236  35.826  61.913  1.00 34.98           N  
ATOM   1648  CA  LEU A 403      72.318  36.731  62.277  1.00 36.46           C  
ATOM   1649  C   LEU A 403      72.111  37.210  63.709  1.00 33.80           C  
ATOM   1650  O   LEU A 403      71.679  38.333  63.952  1.00 31.94           O  
ATOM   1651  CB  LEU A 403      72.332  37.930  61.319  1.00 39.69           C  
ATOM   1652  CG  LEU A 403      73.502  38.916  61.377  1.00 43.85           C  
ATOM   1653  CD1 LEU A 403      74.785  38.198  61.010  1.00 46.33           C  
ATOM   1654  CD2 LEU A 403      73.246  40.068  60.399  1.00 45.76           C  
ATOM   1655  H   LEU A 403      70.435  36.203  61.447  1.00 20.00           H  
ATOM   1656  HA  LEU A 403      73.284  36.208  62.209  1.00 20.00           H  
ATOM   1657  HB2 LEU A 403      72.302  37.525  60.297  1.00 20.00           H  
ATOM   1658  HB3 LEU A 403      71.415  38.507  61.513  1.00 20.00           H  
ATOM   1659  HG  LEU A 403      73.587  39.319  62.396  1.00 20.00           H  
ATOM   1660 HD11 LEU A 403      75.626  38.905  61.050  1.00 20.00           H  
ATOM   1661 HD12 LEU A 403      74.961  37.377  61.720  1.00 20.00           H  
ATOM   1662 HD13 LEU A 403      74.698  37.790  59.993  1.00 20.00           H  
ATOM   1663 HD21 LEU A 403      74.085  40.778  60.438  1.00 20.00           H  
ATOM   1664 HD22 LEU A 403      73.152  39.668  59.378  1.00 20.00           H  
ATOM   1665 HD23 LEU A 403      72.315  40.585  60.677  1.00 20.00           H  
ATOM   1666  N   PHE A 404      72.424  36.346  64.663  1.00 34.79           N  
ATOM   1667  CA  PHE A 404      72.334  36.740  66.061  1.00 34.93           C  
ATOM   1668  C   PHE A 404      73.297  37.894  66.317  1.00 35.99           C  
ATOM   1669  O   PHE A 404      72.986  38.817  67.075  1.00 35.55           O  
ATOM   1670  CB  PHE A 404      72.676  35.560  66.965  1.00 36.59           C  
ATOM   1671  CG  PHE A 404      71.641  34.469  66.953  1.00 37.60           C  
ATOM   1672  CD1 PHE A 404      70.539  34.538  67.801  1.00 38.44           C  
ATOM   1673  CD2 PHE A 404      71.765  33.381  66.102  1.00 37.65           C  
ATOM   1674  CE1 PHE A 404      69.585  33.547  67.795  1.00 38.84           C  
ATOM   1675  CE2 PHE A 404      70.810  32.378  66.088  1.00 37.50           C  
ATOM   1676  CZ  PHE A 404      69.716  32.462  66.939  1.00 38.75           C  
ATOM   1677  H   PHE A 404      72.723  35.422  64.422  1.00 20.00           H  
ATOM   1678  HA  PHE A 404      71.311  37.075  66.288  1.00 20.00           H  
ATOM   1679  HB2 PHE A 404      73.633  35.133  66.631  1.00 20.00           H  
ATOM   1680  HB3 PHE A 404      72.779  35.930  67.995  1.00 20.00           H  
ATOM   1681  HD1 PHE A 404      70.432  35.378  68.470  1.00 20.00           H  
ATOM   1682  HD2 PHE A 404      72.617  33.315  65.442  1.00 20.00           H  
ATOM   1683  HE1 PHE A 404      68.733  33.613  68.456  1.00 20.00           H  
ATOM   1684  HE2 PHE A 404      70.915  31.536  65.419  1.00 20.00           H  
ATOM   1685  HZ  PHE A 404      68.967  31.683  66.936  1.00 20.00           H  
ATOM   1686  N   ALA A 405      74.446  37.834  65.645  1.00 36.69           N  
ATOM   1687  CA  ALA A 405      75.454  38.888  65.691  1.00 39.84           C  
ATOM   1688  C   ALA A 405      76.311  38.778  64.434  1.00 41.08           C  
ATOM   1689  O   ALA A 405      76.404  37.713  63.831  1.00 41.43           O  
ATOM   1690  CB  ALA A 405      76.333  38.719  66.932  1.00 37.49           C  
ATOM   1691  H   ALA A 405      74.627  37.028  65.082  1.00 20.00           H  
ATOM   1692  HA  ALA A 405      74.971  39.876  65.719  1.00 20.00           H  
ATOM   1693  HB1 ALA A 405      77.090  39.517  66.958  1.00 20.00           H  
ATOM   1694  HB2 ALA A 405      75.708  38.777  67.835  1.00 20.00           H  
ATOM   1695  HB3 ALA A 405      76.835  37.741  66.896  1.00 20.00           H  
ATOM   1696  N   PRO A 406      76.975  39.870  64.042  1.00 42.73           N  
ATOM   1697  CA  PRO A 406      77.814  39.796  62.844  1.00 44.48           C  
ATOM   1698  C   PRO A 406      78.825  38.653  62.873  1.00 44.69           C  
ATOM   1699  O   PRO A 406      79.179  38.106  61.832  1.00 44.81           O  
ATOM   1700  CB  PRO A 406      78.462  41.178  62.785  1.00 44.06           C  
ATOM   1701  CG  PRO A 406      77.439  42.074  63.423  1.00 45.03           C  
ATOM   1702  CD  PRO A 406      76.866  41.248  64.552  1.00 44.33           C  
ATOM   1703  HA  PRO A 406      77.173  39.673  61.959  1.00 20.00           H  
ATOM   1704  HB2 PRO A 406      79.406  41.195  63.350  1.00 20.00           H  
ATOM   1705  HB3 PRO A 406      78.653  41.479  61.744  1.00 20.00           H  
ATOM   1706  HG2 PRO A 406      77.910  42.989  63.810  1.00 20.00           H  
ATOM   1707  HG3 PRO A 406      76.654  42.343  62.701  1.00 20.00           H  
ATOM   1708  HD2 PRO A 406      75.818  41.517  64.746  1.00 20.00           H  
ATOM   1709  HD3 PRO A 406      77.454  41.376  65.474  1.00 20.00           H  
ATOM   1710  N   ASN A 407      79.252  38.267  64.068  1.00 45.26           N  
ATOM   1711  CA  ASN A 407      80.183  37.154  64.216  1.00 45.00           C  
ATOM   1712  C   ASN A 407      79.503  35.914  64.778  1.00 45.92           C  
ATOM   1713  O   ASN A 407      80.158  35.000  65.281  1.00 45.23           O  
ATOM   1714  CB  ASN A 407      81.335  37.551  65.134  1.00 45.96           C  
ATOM   1715  CG  ASN A 407      80.868  37.869  66.546  1.00 47.23           C  
ATOM   1716  ND2 ASN A 407      81.583  37.342  67.529  1.00 46.75           N  
ATOM   1717  OD1 ASN A 407      79.875  38.577  66.753  1.00 45.38           O  
ATOM   1718  H   ASN A 407      78.928  38.749  64.883  1.00 20.00           H  
ATOM   1719  HA  ASN A 407      80.601  36.901  63.230  1.00 20.00           H  
ATOM   1720  HB2 ASN A 407      82.055  36.720  65.178  1.00 20.00           H  
ATOM   1721  HB3 ASN A 407      81.829  38.442  64.717  1.00 20.00           H  
ATOM   1722 HD21 ASN A 407      81.328  37.512  68.481  1.00 20.00           H  
ATOM   1723 HD22 ASN A 407      82.379  36.774  67.319  1.00 20.00           H  
ATOM   1724  N   LEU A 408      78.181  35.884  64.701  1.00 46.92           N  
ATOM   1725  CA  LEU A 408      77.440  34.722  65.150  1.00 46.87           C  
ATOM   1726  C   LEU A 408      76.284  34.484  64.195  1.00 47.32           C  
ATOM   1727  O   LEU A 408      75.116  34.571  64.570  1.00 46.49           O  
ATOM   1728  CB  LEU A 408      76.924  34.950  66.568  1.00 45.62           C  
ATOM   1729  CG  LEU A 408      76.459  33.682  67.276  1.00 44.40           C  
ATOM   1730  CD1 LEU A 408      77.594  32.685  67.275  1.00 45.76           C  
ATOM   1731  CD2 LEU A 408      76.017  33.985  68.695  1.00 45.15           C  
ATOM   1732  H   LEU A 408      77.688  36.673  64.331  1.00 20.00           H  
ATOM   1733  HA  LEU A 408      78.093  33.837  65.148  1.00 20.00           H  
ATOM   1734  HB2 LEU A 408      77.733  35.399  67.161  1.00 20.00           H  
ATOM   1735  HB3 LEU A 408      76.075  35.649  66.518  1.00 20.00           H  
ATOM   1736  HG  LEU A 408      75.609  33.257  66.721  1.00 20.00           H  
ATOM   1737 HD11 LEU A 408      77.274  31.763  67.783  1.00 20.00           H  
ATOM   1738 HD12 LEU A 408      77.878  32.452  66.238  1.00 20.00           H  
ATOM   1739 HD13 LEU A 408      78.458  33.113  67.804  1.00 20.00           H  
ATOM   1740 HD21 LEU A 408      75.687  33.056  69.183  1.00 20.00           H  
ATOM   1741 HD22 LEU A 408      76.859  34.415  69.257  1.00 20.00           H  
ATOM   1742 HD23 LEU A 408      75.185  34.704  68.675  1.00 20.00           H  
ATOM   1743  N   LEU A 409      76.632  34.201  62.944  1.00 47.88           N  
ATOM   1744  CA  LEU A 409      75.647  33.877  61.926  1.00 47.43           C  
ATOM   1745  C   LEU A 409      75.492  32.372  61.864  1.00 48.32           C  
ATOM   1746  O   LEU A 409      76.405  31.677  61.413  1.00 48.26           O  
ATOM   1747  CB  LEU A 409      76.100  34.409  60.566  1.00 48.35           C  
ATOM   1748  CG  LEU A 409      75.187  34.144  59.361  1.00 49.26           C  
ATOM   1749  CD1 LEU A 409      73.869  34.882  59.536  1.00 48.45           C  
ATOM   1750  CD2 LEU A 409      75.870  34.589  58.085  1.00 49.29           C  
ATOM   1751  H   LEU A 409      77.600  34.213  62.696  1.00 20.00           H  
ATOM   1752  HA  LEU A 409      74.678  34.329  62.181  1.00 20.00           H  
ATOM   1753  HB2 LEU A 409      76.215  35.499  60.660  1.00 20.00           H  
ATOM   1754  HB3 LEU A 409      77.078  33.956  60.345  1.00 20.00           H  
ATOM   1755  HG  LEU A 409      74.985  33.065  59.302  1.00 20.00           H  
ATOM   1756 HD11 LEU A 409      73.222  34.687  58.669  1.00 20.00           H  
ATOM   1757 HD12 LEU A 409      73.372  34.531  60.452  1.00 20.00           H  
ATOM   1758 HD13 LEU A 409      74.061  35.962  59.615  1.00 20.00           H  
ATOM   1759 HD21 LEU A 409      75.209  34.395  57.228  1.00 20.00           H  
ATOM   1760 HD22 LEU A 409      76.090  35.665  58.143  1.00 20.00           H  
ATOM   1761 HD23 LEU A 409      76.809  34.029  57.958  1.00 20.00           H  
ATOM   1762  N   LEU A 410      74.343  31.871  62.318  1.00 47.86           N  
ATOM   1763  CA  LEU A 410      74.122  30.433  62.410  1.00 48.89           C  
ATOM   1764  C   LEU A 410      73.078  29.953  61.404  1.00 50.44           C  
ATOM   1765  O   LEU A 410      72.146  30.676  61.054  1.00 49.68           O  
ATOM   1766  CB  LEU A 410      73.657  30.043  63.824  1.00 48.23           C  
ATOM   1767  CG  LEU A 410      74.459  30.563  65.012  1.00 46.76           C  
ATOM   1768  CD1 LEU A 410      73.808  30.061  66.286  1.00 46.84           C  
ATOM   1769  CD2 LEU A 410      75.899  30.102  64.924  1.00 46.69           C  
ATOM   1770  H   LEU A 410      73.616  32.496  62.603  1.00 20.00           H  
ATOM   1771  HA  LEU A 410      75.067  29.908  62.203  1.00 20.00           H  
ATOM   1772  HB2 LEU A 410      72.626  30.408  63.941  1.00 20.00           H  
ATOM   1773  HB3 LEU A 410      73.666  28.944  63.880  1.00 20.00           H  
ATOM   1774  HG  LEU A 410      74.433  31.663  65.006  1.00 20.00           H  
ATOM   1775 HD11 LEU A 410      74.373  30.426  67.155  1.00 20.00           H  
ATOM   1776 HD12 LEU A 410      72.774  30.430  66.339  1.00 20.00           H  
ATOM   1777 HD13 LEU A 410      73.805  28.961  66.287  1.00 20.00           H  
ATOM   1778 HD21 LEU A 410      76.461  30.486  65.788  1.00 20.00           H  
ATOM   1779 HD22 LEU A 410      75.933  29.002  64.924  1.00 20.00           H  
ATOM   1780 HD23 LEU A 410      76.349  30.482  63.995  1.00 20.00           H  
ATOM   1781  N   ASP A 411      73.241  28.724  60.937  1.00 52.84           N  
ATOM   1782  CA  ASP A 411      72.248  28.112  60.069  1.00 56.09           C  
ATOM   1783  C   ASP A 411      71.500  27.030  60.829  1.00 57.41           C  
ATOM   1784  O   ASP A 411      71.853  26.697  61.959  1.00 56.72           O  
ATOM   1785  CB  ASP A 411      72.916  27.521  58.829  1.00 57.26           C  
ATOM   1786  CG  ASP A 411      73.875  26.390  59.162  1.00 58.76           C  
ATOM   1787  OD1 ASP A 411      73.485  25.464  59.906  1.00 62.66           O  
ATOM   1788  OD2 ASP A 411      75.024  26.420  58.680  1.00 60.37           O1-
ATOM   1789  H   ASP A 411      74.060  28.208  61.187  1.00 20.00           H  
ATOM   1790  HA  ASP A 411      71.526  28.876  59.745  1.00 20.00           H  
ATOM   1791  HB2 ASP A 411      72.133  27.134  58.159  1.00 20.00           H  
ATOM   1792  HB3 ASP A 411      73.475  28.318  58.317  1.00 20.00           H  
ATOM   1793  N   ARG A 412      70.470  26.488  60.195  1.00 59.44           N  
ATOM   1794  CA  ARG A 412      69.595  25.515  60.829  1.00 60.89           C  
ATOM   1795  C   ARG A 412      70.355  24.369  61.496  1.00 61.42           C  
ATOM   1796  O   ARG A 412      70.076  24.011  62.638  1.00 62.06           O  
ATOM   1797  CB  ARG A 412      68.637  24.946  59.791  1.00 61.08           C  
ATOM   1798  CG  ARG A 412      67.619  24.009  60.377  1.00 61.29           C  
ATOM   1799  CD  ARG A 412      66.553  23.640  59.370  1.00 58.83           C  
ATOM   1800  NE  ARG A 412      65.467  22.939  60.037  1.00 58.88           N  
ATOM   1801  CZ  ARG A 412      65.589  21.727  60.560  1.00 59.48           C  
ATOM   1802  NH1 ARG A 412      66.748  21.093  60.483  1.00 59.92           N1+
ATOM   1803  NH2 ARG A 412      64.560  21.150  61.168  1.00 60.26           N  
ATOM   1804  H   ARG A 412      70.289  26.756  59.249  1.00 20.00           H  
ATOM   1805  HA  ARG A 412      68.998  26.022  61.601  1.00 20.00           H  
ATOM   1806  HB2 ARG A 412      68.107  25.781  59.309  1.00 20.00           H  
ATOM   1807  HB3 ARG A 412      69.223  24.400  59.037  1.00 20.00           H  
ATOM   1808  HG2 ARG A 412      68.129  23.093  60.710  1.00 20.00           H  
ATOM   1809  HG3 ARG A 412      67.141  24.497  61.239  1.00 20.00           H  
ATOM   1810  HD2 ARG A 412      66.163  24.554  58.899  1.00 20.00           H  
ATOM   1811  HD3 ARG A 412      66.990  22.988  58.599  1.00 20.00           H  
ATOM   1812  HE  ARG A 412      64.580  23.396  60.104  1.00 20.00           H  
ATOM   1813 HH11 ARG A 412      66.848  20.181  60.882  1.00 20.00           H  
ATOM   1814 HH12 ARG A 412      67.525  21.526  60.025  1.00 20.00           H  
ATOM   1815 HH21 ARG A 412      64.662  20.239  61.566  1.00 20.00           H  
ATOM   1816 HH22 ARG A 412      63.683  21.627  61.227  1.00 20.00           H  
ATOM   1817  N   ASN A 413      71.309  23.787  60.782  1.00 63.05           N  
ATOM   1818  CA  ASN A 413      72.062  22.652  61.308  1.00 64.31           C  
ATOM   1819  C   ASN A 413      72.735  22.987  62.645  1.00 64.26           C  
ATOM   1820  O   ASN A 413      72.819  22.143  63.535  1.00 63.76           O  
ATOM   1821  CB  ASN A 413      73.112  22.213  60.282  1.00 66.69           C  
ATOM   1822  CG  ASN A 413      74.297  21.509  60.917  1.00 69.26           C  
ATOM   1823  ND2 ASN A 413      75.107  22.259  61.659  1.00 69.84           N  
ATOM   1824  OD1 ASN A 413      74.479  20.302  60.747  1.00 71.76           O  
ATOM   1825  H   ASN A 413      71.517  24.131  59.867  1.00 20.00           H  
ATOM   1826  HA  ASN A 413      71.373  21.811  61.474  1.00 20.00           H  
ATOM   1827  HB2 ASN A 413      72.637  21.525  59.566  1.00 20.00           H  
ATOM   1828  HB3 ASN A 413      73.476  23.103  59.749  1.00 20.00           H  
ATOM   1829 HD21 ASN A 413      75.901  21.846  62.107  1.00 20.00           H  
ATOM   1830 HD22 ASN A 413      74.922  23.236  61.770  1.00 20.00           H  
ATOM   1831  N   GLN A 414      73.206  24.220  62.790  1.00 63.75           N  
ATOM   1832  CA  GLN A 414      73.916  24.611  64.002  1.00 63.93           C  
ATOM   1833  C   GLN A 414      72.982  24.798  65.187  1.00 63.66           C  
ATOM   1834  O   GLN A 414      73.415  24.749  66.337  1.00 63.71           O  
ATOM   1835  CB  GLN A 414      74.705  25.891  63.751  1.00 64.11           C  
ATOM   1836  CG  GLN A 414      75.780  25.706  62.705  1.00 64.84           C  
ATOM   1837  CD  GLN A 414      76.498  26.986  62.377  1.00 64.95           C  
ATOM   1838  NE2 GLN A 414      77.738  27.103  62.836  1.00 67.30           N  
ATOM   1839  OE1 GLN A 414      75.950  27.861  61.714  1.00 65.63           O  
ATOM   1840  H   GLN A 414      73.071  24.890  62.060  1.00 20.00           H  
ATOM   1841  HA  GLN A 414      74.633  23.818  64.261  1.00 20.00           H  
ATOM   1842  HB2 GLN A 414      74.011  26.673  63.409  1.00 20.00           H  
ATOM   1843  HB3 GLN A 414      75.178  26.205  64.693  1.00 20.00           H  
ATOM   1844  HG2 GLN A 414      76.514  24.978  63.080  1.00 20.00           H  
ATOM   1845  HG3 GLN A 414      75.315  25.319  61.787  1.00 20.00           H  
ATOM   1846 HE21 GLN A 414      78.265  27.931  62.645  1.00 20.00           H  
ATOM   1847 HE22 GLN A 414      78.144  26.364  63.372  1.00 20.00           H  
ATOM   1848  N   GLY A 415      71.700  25.011  64.908  1.00 63.73           N  
ATOM   1849  CA  GLY A 415      70.734  25.170  65.980  1.00 64.33           C  
ATOM   1850  C   GLY A 415      70.319  23.844  66.586  1.00 65.56           C  
ATOM   1851  O   GLY A 415      69.672  23.801  67.629  1.00 65.09           O  
ATOM   1852  H   GLY A 415      71.399  25.062  63.955  1.00 20.00           H  
ATOM   1853  HA2 GLY A 415      71.181  25.794  66.769  1.00 20.00           H  
ATOM   1854  HA3 GLY A 415      69.841  25.670  65.579  1.00 20.00           H  
ATOM   1855  N   LYS A 416      70.697  22.756  65.928  1.00 67.29           N  
ATOM   1856  CA  LYS A 416      70.414  21.421  66.435  1.00 68.30           C  
ATOM   1857  C   LYS A 416      71.414  21.047  67.516  1.00 68.63           C  
ATOM   1858  O   LYS A 416      71.071  20.377  68.491  1.00 68.98           O  
ATOM   1859  CB  LYS A 416      70.492  20.403  65.307  1.00 69.47           C  
ATOM   1860  CG  LYS A 416      69.476  20.617  64.213  1.00 71.14           C  
ATOM   1861  CD  LYS A 416      69.525  19.486  63.208  1.00 72.71           C  
ATOM   1862  CE  LYS A 416      68.376  19.596  62.235  1.00 74.23           C  
ATOM   1863  NZ  LYS A 416      68.324  18.448  61.294  1.00 77.10           N1+
ATOM   1864  H   LYS A 416      71.188  22.855  65.063  1.00 20.00           H  
ATOM   1865  HA  LYS A 416      69.402  21.395  66.865  1.00 20.00           H  
ATOM   1866  HB2 LYS A 416      71.497  20.458  64.862  1.00 20.00           H  
ATOM   1867  HB3 LYS A 416      70.335  19.401  65.735  1.00 20.00           H  
ATOM   1868  HG2 LYS A 416      68.472  20.663  64.657  1.00 20.00           H  
ATOM   1869  HG3 LYS A 416      69.693  21.566  63.700  1.00 20.00           H  
ATOM   1870  HD2 LYS A 416      70.474  19.534  62.654  1.00 20.00           H  
ATOM   1871  HD3 LYS A 416      69.458  18.526  63.740  1.00 20.00           H  
ATOM   1872  HE2 LYS A 416      67.434  19.632  62.803  1.00 20.00           H  
ATOM   1873  HE3 LYS A 416      68.491  20.523  61.655  1.00 20.00           H  
ATOM   1874  HZ1 LYS A 416      68.411  18.781  60.356  1.00 20.00           H  
ATOM   1875  HZ2 LYS A 416      69.074  17.817  61.496  1.00 20.00           H  
ATOM   1876  HZ3 LYS A 416      67.451  17.971  61.398  1.00 20.00           H  
ATOM   1877  N   SER A 417      72.654  21.484  67.326  1.00 68.66           N  
ATOM   1878  CA  SER A 417      73.699  21.252  68.309  1.00 69.36           C  
ATOM   1879  C   SER A 417      73.175  21.660  69.674  1.00 69.55           C  
ATOM   1880  O   SER A 417      73.482  21.033  70.686  1.00 70.00           O  
ATOM   1881  CB  SER A 417      74.940  22.077  67.967  1.00 70.22           C  
ATOM   1882  OG  SER A 417      75.382  21.806  66.647  1.00 70.93           O  
ATOM   1883  H   SER A 417      72.874  21.983  66.489  1.00 20.00           H  
ATOM   1884  HA  SER A 417      73.970  20.186  68.329  1.00 20.00           H  
ATOM   1885  HB2 SER A 417      74.697  23.146  68.052  1.00 20.00           H  
ATOM   1886  HB3 SER A 417      75.745  21.827  68.674  1.00 20.00           H  
ATOM   1887  HG  SER A 417      75.672  20.903  66.589  1.00 20.00           H  
ATOM   1888  N   VAL A 418      72.367  22.713  69.689  1.00 69.39           N  
ATOM   1889  CA  VAL A 418      71.806  23.210  70.930  1.00 69.18           C  
ATOM   1890  C   VAL A 418      70.496  22.489  71.264  1.00 69.09           C  
ATOM   1891  O   VAL A 418      69.469  22.689  70.611  1.00 69.18           O  
ATOM   1892  CB  VAL A 418      71.549  24.725  70.842  1.00 69.02           C  
ATOM   1893  CG1 VAL A 418      71.289  25.280  72.223  1.00 69.05           C  
ATOM   1894  CG2 VAL A 418      72.735  25.425  70.189  1.00 68.86           C  
ATOM   1895  H   VAL A 418      72.141  23.171  68.829  1.00 20.00           H  
ATOM   1896  HA  VAL A 418      72.518  23.030  71.749  1.00 20.00           H  
ATOM   1897  HB  VAL A 418      70.657  24.890  70.220  1.00 20.00           H  
ATOM   1898 HG11 VAL A 418      71.105  26.362  72.155  1.00 20.00           H  
ATOM   1899 HG12 VAL A 418      70.407  24.785  72.656  1.00 20.00           H  
ATOM   1900 HG13 VAL A 418      72.164  25.096  72.863  1.00 20.00           H  
ATOM   1901 HG21 VAL A 418      72.537  26.505  70.132  1.00 20.00           H  
ATOM   1902 HG22 VAL A 418      73.640  25.247  70.787  1.00 20.00           H  
ATOM   1903 HG23 VAL A 418      72.882  25.026  69.174  1.00 20.00           H  
ATOM   1904  N   GLU A 419      70.556  21.658  72.297  1.00 69.06           N  
ATOM   1905  CA  GLU A 419      69.432  20.849  72.761  1.00 69.47           C  
ATOM   1906  C   GLU A 419      68.091  21.572  72.658  1.00 67.97           C  
ATOM   1907  O   GLU A 419      67.861  22.574  73.330  1.00 67.03           O  
ATOM   1908  CB  GLU A 419      69.672  20.441  74.215  1.00 71.93           C  
ATOM   1909  CG  GLU A 419      71.146  20.289  74.588  1.00 76.04           C  
ATOM   1910  CD  GLU A 419      71.630  18.852  74.491  1.00 78.04           C  
ATOM   1911  OE1 GLU A 419      70.841  17.995  74.029  1.00 79.97           O  
ATOM   1912  OE2 GLU A 419      72.794  18.583  74.875  1.00 78.82           O1-
ATOM   1913  H   GLU A 419      71.424  21.581  72.788  1.00 20.00           H  
ATOM   1914  HA  GLU A 419      69.375  19.933  72.154  1.00 20.00           H  
ATOM   1915  HB2 GLU A 419      69.229  21.208  74.867  1.00 20.00           H  
ATOM   1916  HB3 GLU A 419      69.171  19.477  74.390  1.00 20.00           H  
ATOM   1917  HG2 GLU A 419      71.747  20.910  73.907  1.00 20.00           H  
ATOM   1918  HG3 GLU A 419      71.285  20.638  75.622  1.00 20.00           H  
ATOM   1919  N   GLY A 420      67.201  21.032  71.832  1.00 66.48           N  
ATOM   1920  CA  GLY A 420      65.843  21.547  71.740  1.00 64.40           C  
ATOM   1921  C   GLY A 420      65.635  22.990  71.278  1.00 62.26           C  
ATOM   1922  O   GLY A 420      64.667  23.626  71.710  1.00 61.53           O  
ATOM   1923  H   GLY A 420      67.469  20.255  71.261  1.00 20.00           H  
ATOM   1924  HA2 GLY A 420      65.298  20.900  71.036  1.00 20.00           H  
ATOM   1925  HA3 GLY A 420      65.395  21.460  72.740  1.00 20.00           H  
ATOM   1926  N   MET A 421      66.504  23.519  70.416  1.00 59.97           N  
ATOM   1927  CA  MET A 421      66.319  24.890  69.959  1.00 56.87           C  
ATOM   1928  C   MET A 421      65.891  24.950  68.499  1.00 54.76           C  
ATOM   1929  O   MET A 421      65.458  25.988  68.014  1.00 53.78           O  
ATOM   1930  CB  MET A 421      67.601  25.698  70.191  1.00 57.80           C  
ATOM   1931  CG  MET A 421      68.417  25.955  68.966  1.00 61.11           C  
ATOM   1932  SD  MET A 421      69.879  26.998  69.291  1.00 63.14           S  
ATOM   1933  CE  MET A 421      69.292  28.574  68.786  1.00 63.40           C  
ATOM   1934  H   MET A 421      67.277  22.978  70.084  1.00 20.00           H  
ATOM   1935  HA  MET A 421      65.523  25.353  70.559  1.00 20.00           H  
ATOM   1936  HB2 MET A 421      67.319  26.670  70.623  1.00 20.00           H  
ATOM   1937  HB3 MET A 421      68.227  25.147  70.909  1.00 20.00           H  
ATOM   1938  HG2 MET A 421      68.757  24.989  68.562  1.00 20.00           H  
ATOM   1939  HG3 MET A 421      67.784  26.460  68.223  1.00 20.00           H  
ATOM   1940  HE1 MET A 421      69.679  29.346  69.468  1.00 20.00           H  
ATOM   1941  HE2 MET A 421      69.637  28.784  67.763  1.00 20.00           H  
ATOM   1942  HE3 MET A 421      68.192  28.582  68.812  1.00 20.00           H  
ATOM   1943  N   VAL A 422      65.991  23.823  67.802  1.00 51.88           N  
ATOM   1944  CA  VAL A 422      65.733  23.785  66.366  1.00 50.45           C  
ATOM   1945  C   VAL A 422      64.302  24.199  65.965  1.00 49.90           C  
ATOM   1946  O   VAL A 422      64.118  24.815  64.916  1.00 49.67           O  
ATOM   1947  CB  VAL A 422      66.031  22.391  65.762  1.00 50.94           C  
ATOM   1948  CG1 VAL A 422      64.968  21.399  66.166  1.00 50.32           C  
ATOM   1949  CG2 VAL A 422      66.136  22.526  64.254  1.00 51.15           C  
ATOM   1950  H   VAL A 422      66.249  22.980  68.273  1.00 20.00           H  
ATOM   1951  HA  VAL A 422      66.419  24.495  65.882  1.00 20.00           H  
ATOM   1952  HB  VAL A 422      67.001  22.047  66.153  1.00 20.00           H  
ATOM   1953 HG11 VAL A 422      65.197  20.417  65.728  1.00 20.00           H  
ATOM   1954 HG12 VAL A 422      64.943  21.315  67.263  1.00 20.00           H  
ATOM   1955 HG13 VAL A 422      63.988  21.743  65.802  1.00 20.00           H  
ATOM   1956 HG21 VAL A 422      66.347  21.542  63.811  1.00 20.00           H  
ATOM   1957 HG22 VAL A 422      65.187  22.911  63.854  1.00 20.00           H  
ATOM   1958 HG23 VAL A 422      66.949  23.223  64.005  1.00 20.00           H  
ATOM   1959  N   GLU A 423      63.292  23.894  66.785  1.00 49.94           N  
ATOM   1960  CA  GLU A 423      61.915  24.309  66.464  1.00 49.07           C  
ATOM   1961  C   GLU A 423      61.825  25.814  66.347  1.00 46.56           C  
ATOM   1962  O   GLU A 423      61.309  26.336  65.356  1.00 45.69           O  
ATOM   1963  CB  GLU A 423      60.911  23.878  67.538  1.00 53.63           C  
ATOM   1964  CG  GLU A 423      60.914  22.402  67.876  1.00 59.87           C  
ATOM   1965  CD  GLU A 423      62.119  22.013  68.690  1.00 62.19           C  
ATOM   1966  OE1 GLU A 423      62.537  22.807  69.560  1.00 66.26           O  
ATOM   1967  OE2 GLU A 423      62.653  20.916  68.450  1.00 64.47           O1-
ATOM   1968  H   GLU A 423      63.471  23.379  67.623  1.00 20.00           H  
ATOM   1969  HA  GLU A 423      61.614  23.861  65.506  1.00 20.00           H  
ATOM   1970  HB2 GLU A 423      61.137  24.437  68.458  1.00 20.00           H  
ATOM   1971  HB3 GLU A 423      59.903  24.144  67.187  1.00 20.00           H  
ATOM   1972  HG2 GLU A 423      60.006  22.167  68.451  1.00 20.00           H  
ATOM   1973  HG3 GLU A 423      60.915  21.823  66.940  1.00 20.00           H  
ATOM   1974  N   ILE A 424      62.332  26.498  67.369  1.00 42.70           N  
ATOM   1975  CA  ILE A 424      62.305  27.954  67.432  1.00 41.59           C  
ATOM   1976  C   ILE A 424      63.100  28.526  66.264  1.00 39.00           C  
ATOM   1977  O   ILE A 424      62.684  29.488  65.625  1.00 37.55           O  
ATOM   1978  CB  ILE A 424      62.953  28.476  68.734  1.00 41.20           C  
ATOM   1979  CG1 ILE A 424      62.397  27.730  69.941  1.00 42.34           C  
ATOM   1980  CG2 ILE A 424      62.677  29.967  68.884  1.00 39.58           C  
ATOM   1981  CD1 ILE A 424      60.968  28.008  70.183  1.00 45.17           C  
ATOM   1982  H   ILE A 424      62.748  25.993  68.126  1.00 20.00           H  
ATOM   1983  HA  ILE A 424      61.268  28.317  67.378  1.00 20.00           H  
ATOM   1984  HB  ILE A 424      64.040  28.314  68.679  1.00 20.00           H  
ATOM   1985 HG12 ILE A 424      62.520  26.649  69.773  1.00 20.00           H  
ATOM   1986 HG13 ILE A 424      62.968  28.030  70.833  1.00 20.00           H  
ATOM   1987 HG21 ILE A 424      63.140  30.334  69.811  1.00 20.00           H  
ATOM   1988 HG22 ILE A 424      63.100  30.506  68.024  1.00 20.00           H  
ATOM   1989 HG23 ILE A 424      61.591  30.136  68.924  1.00 20.00           H  
ATOM   1990 HD11 ILE A 424      60.628  27.443  71.064  1.00 20.00           H  
ATOM   1991 HD12 ILE A 424      60.830  29.084  70.363  1.00 20.00           H  
ATOM   1992 HD13 ILE A 424      60.381  27.704  69.304  1.00 20.00           H  
ATOM   1993  N   PHE A 425      64.254  27.921  66.005  1.00 38.88           N  
ATOM   1994  CA  PHE A 425      65.127  28.328  64.906  1.00 39.75           C  
ATOM   1995  C   PHE A 425      64.312  28.387  63.598  1.00 39.00           C  
ATOM   1996  O   PHE A 425      64.307  29.401  62.896  1.00 34.80           O  
ATOM   1997  CB  PHE A 425      66.278  27.317  64.782  1.00 43.12           C  
ATOM   1998  CG  PHE A 425      67.552  27.894  64.220  1.00 44.54           C  
ATOM   1999  CD1 PHE A 425      67.675  28.139  62.863  1.00 46.55           C  
ATOM   2000  CD2 PHE A 425      68.638  28.159  65.044  1.00 45.94           C  
ATOM   2001  CE1 PHE A 425      68.859  28.638  62.327  1.00 46.61           C  
ATOM   2002  CE2 PHE A 425      69.826  28.659  64.516  1.00 45.92           C  
ATOM   2003  CZ  PHE A 425      69.932  28.897  63.153  1.00 46.44           C  
ATOM   2004  H   PHE A 425      64.537  27.156  66.584  1.00 20.00           H  
ATOM   2005  HA  PHE A 425      65.547  29.325  65.109  1.00 20.00           H  
ATOM   2006  HB2 PHE A 425      66.494  26.916  65.784  1.00 20.00           H  
ATOM   2007  HB3 PHE A 425      65.950  26.500  64.122  1.00 20.00           H  
ATOM   2008  HD1 PHE A 425      66.839  27.938  62.210  1.00 20.00           H  
ATOM   2009  HD2 PHE A 425      68.561  27.974  66.105  1.00 20.00           H  
ATOM   2010  HE1 PHE A 425      68.936  28.823  61.266  1.00 20.00           H  
ATOM   2011  HE2 PHE A 425      70.664  28.862  65.166  1.00 20.00           H  
ATOM   2012  HZ  PHE A 425      70.853  29.283  62.740  1.00 20.00           H  
ATOM   2013  N   ASP A 426      63.599  27.303  63.294  1.00 39.79           N  
ATOM   2014  CA  ASP A 426      62.804  27.225  62.070  1.00 39.37           C  
ATOM   2015  C   ASP A 426      61.694  28.272  62.039  1.00 38.41           C  
ATOM   2016  O   ASP A 426      61.433  28.881  61.003  1.00 36.75           O  
ATOM   2017  CB  ASP A 426      62.198  25.834  61.921  1.00 41.67           C  
ATOM   2018  CG  ASP A 426      63.248  24.770  61.654  1.00 46.69           C  
ATOM   2019  OD1 ASP A 426      64.205  25.055  60.902  1.00 47.00           O  
ATOM   2020  OD2 ASP A 426      63.119  23.649  62.191  1.00 47.93           O1-
ATOM   2021  H   ASP A 426      63.607  26.523  63.920  1.00 20.00           H  
ATOM   2022  HA  ASP A 426      63.463  27.403  61.207  1.00 20.00           H  
ATOM   2023  HB2 ASP A 426      61.667  25.579  62.850  1.00 20.00           H  
ATOM   2024  HB3 ASP A 426      61.486  25.846  61.083  1.00 20.00           H  
ATOM   2025  N   MET A 427      61.053  28.499  63.177  1.00 37.47           N  
ATOM   2026  CA  MET A 427      60.022  29.523  63.242  1.00 38.69           C  
ATOM   2027  C   MET A 427      60.621  30.901  62.962  1.00 38.11           C  
ATOM   2028  O   MET A 427      60.024  31.727  62.257  1.00 38.39           O  
ATOM   2029  CB  MET A 427      59.349  29.509  64.618  1.00 39.50           C  
ATOM   2030  CG  MET A 427      58.670  28.183  64.957  1.00 41.55           C  
ATOM   2031  SD  MET A 427      57.610  28.301  66.410  1.00 45.14           S  
ATOM   2032  CE  MET A 427      58.674  27.739  67.703  1.00 42.16           C  
ATOM   2033  H   MET A 427      61.278  27.965  63.991  1.00 20.00           H  
ATOM   2034  HA  MET A 427      59.256  29.318  62.481  1.00 20.00           H  
ATOM   2035  HB2 MET A 427      60.115  29.712  65.381  1.00 20.00           H  
ATOM   2036  HB3 MET A 427      58.590  30.304  64.640  1.00 20.00           H  
ATOM   2037  HG2 MET A 427      58.057  27.872  64.098  1.00 20.00           H  
ATOM   2038  HG3 MET A 427      59.446  27.428  65.147  1.00 20.00           H  
ATOM   2039  HE1 MET A 427      58.071  27.291  68.507  1.00 20.00           H  
ATOM   2040  HE2 MET A 427      59.370  26.986  67.304  1.00 20.00           H  
ATOM   2041  HE3 MET A 427      59.245  28.590  68.104  1.00 20.00           H  
ATOM   2042  N   LEU A 428      61.811  31.143  63.503  1.00 35.97           N  
ATOM   2043  CA  LEU A 428      62.453  32.440  63.321  1.00 35.68           C  
ATOM   2044  C   LEU A 428      62.825  32.603  61.851  1.00 34.44           C  
ATOM   2045  O   LEU A 428      62.633  33.675  61.273  1.00 33.67           O  
ATOM   2046  CB  LEU A 428      63.693  32.554  64.211  1.00 33.21           C  
ATOM   2047  CG  LEU A 428      63.382  32.761  65.697  1.00 31.95           C  
ATOM   2048  CD1 LEU A 428      64.597  32.398  66.564  1.00 28.93           C  
ATOM   2049  CD2 LEU A 428      62.946  34.202  65.923  1.00 30.52           C  
ATOM   2050  H   LEU A 428      62.268  30.433  64.037  1.00 20.00           H  
ATOM   2051  HA  LEU A 428      61.750  33.240  63.597  1.00 20.00           H  
ATOM   2052  HB2 LEU A 428      64.278  31.629  64.107  1.00 20.00           H  
ATOM   2053  HB3 LEU A 428      64.292  33.407  63.861  1.00 20.00           H  
ATOM   2054  HG  LEU A 428      62.550  32.097  65.973  1.00 20.00           H  
ATOM   2055 HD11 LEU A 428      64.352  32.554  67.624  1.00 20.00           H  
ATOM   2056 HD12 LEU A 428      64.862  31.343  66.400  1.00 20.00           H  
ATOM   2057 HD13 LEU A 428      65.449  33.037  66.287  1.00 20.00           H  
ATOM   2058 HD21 LEU A 428      62.722  34.354  66.990  1.00 20.00           H  
ATOM   2059 HD22 LEU A 428      63.755  34.882  65.618  1.00 20.00           H  
ATOM   2060 HD23 LEU A 428      62.046  34.411  65.326  1.00 20.00           H  
ATOM   2061  N   LEU A 429      63.317  31.524  61.242  1.00 33.40           N  
ATOM   2062  CA  LEU A 429      63.620  31.528  59.810  1.00 35.75           C  
ATOM   2063  C   LEU A 429      62.398  31.836  58.956  1.00 36.24           C  
ATOM   2064  O   LEU A 429      62.456  32.669  58.055  1.00 35.71           O  
ATOM   2065  CB  LEU A 429      64.230  30.185  59.383  1.00 36.50           C  
ATOM   2066  CG  LEU A 429      65.656  29.976  59.911  1.00 38.31           C  
ATOM   2067  CD1 LEU A 429      66.152  28.585  59.586  1.00 37.23           C  
ATOM   2068  CD2 LEU A 429      66.574  31.040  59.313  1.00 37.25           C  
ATOM   2069  H   LEU A 429      63.482  30.694  61.775  1.00 20.00           H  
ATOM   2070  HA  LEU A 429      64.369  32.310  59.616  1.00 20.00           H  
ATOM   2071  HB2 LEU A 429      63.594  29.374  59.765  1.00 20.00           H  
ATOM   2072  HB3 LEU A 429      64.255  30.146  58.284  1.00 20.00           H  
ATOM   2073  HG  LEU A 429      65.644  30.099  61.004  1.00 20.00           H  
ATOM   2074 HD11 LEU A 429      67.174  28.460  59.973  1.00 20.00           H  
ATOM   2075 HD12 LEU A 429      65.489  27.842  60.052  1.00 20.00           H  
ATOM   2076 HD13 LEU A 429      66.153  28.443  58.496  1.00 20.00           H  
ATOM   2077 HD21 LEU A 429      67.598  30.894  59.688  1.00 20.00           H  
ATOM   2078 HD22 LEU A 429      66.569  30.953  58.217  1.00 20.00           H  
ATOM   2079 HD23 LEU A 429      66.215  32.039  59.603  1.00 20.00           H  
ATOM   2080  N   ALA A 430      61.285  31.172  59.253  1.00 35.80           N  
ATOM   2081  CA  ALA A 430      60.060  31.387  58.503  1.00 36.85           C  
ATOM   2082  C   ALA A 430      59.626  32.841  58.623  1.00 36.56           C  
ATOM   2083  O   ALA A 430      59.254  33.465  57.630  1.00 39.00           O  
ATOM   2084  CB  ALA A 430      58.946  30.447  59.015  1.00 36.76           C  
ATOM   2085  H   ALA A 430      61.291  30.514  60.005  1.00 20.00           H  
ATOM   2086  HA  ALA A 430      60.238  31.162  57.441  1.00 20.00           H  
ATOM   2087  HB1 ALA A 430      58.025  30.621  58.438  1.00 20.00           H  
ATOM   2088  HB2 ALA A 430      59.264  29.401  58.893  1.00 20.00           H  
ATOM   2089  HB3 ALA A 430      58.756  30.650  60.079  1.00 20.00           H  
ATOM   2090  N   THR A 431      59.681  33.388  59.834  1.00 34.80           N  
ATOM   2091  CA  THR A 431      59.321  34.785  60.028  1.00 33.92           C  
ATOM   2092  C   THR A 431      60.230  35.681  59.195  1.00 33.56           C  
ATOM   2093  O   THR A 431      59.774  36.655  58.604  1.00 31.78           O  
ATOM   2094  CB  THR A 431      59.435  35.191  61.507  1.00 33.63           C  
ATOM   2095  CG2 THR A 431      58.745  36.517  61.749  1.00 32.44           C  
ATOM   2096  OG1 THR A 431      58.806  34.193  62.311  1.00 36.08           O  
ATOM   2097  H   THR A 431      59.970  32.836  60.616  1.00 20.00           H  
ATOM   2098  HA  THR A 431      58.282  34.944  59.705  1.00 20.00           H  
ATOM   2099  HB  THR A 431      60.498  35.283  61.771  1.00 20.00           H  
ATOM   2100  HG1 THR A 431      59.451  33.549  62.578  1.00 20.00           H  
ATOM   2101 HG21 THR A 431      58.837  36.790  62.811  1.00 20.00           H  
ATOM   2102 HG22 THR A 431      59.216  37.293  61.129  1.00 20.00           H  
ATOM   2103 HG23 THR A 431      57.681  36.431  61.483  1.00 20.00           H  
ATOM   2104  N   SER A 432      61.515  35.344  59.130  1.00 33.16           N  
ATOM   2105  CA  SER A 432      62.441  36.157  58.343  1.00 36.87           C  
ATOM   2106  C   SER A 432      62.058  36.147  56.859  1.00 38.04           C  
ATOM   2107  O   SER A 432      62.063  37.190  56.199  1.00 37.00           O  
ATOM   2108  CB  SER A 432      63.874  35.651  58.506  1.00 37.38           C  
ATOM   2109  OG  SER A 432      64.810  36.678  58.204  1.00 41.71           O  
ATOM   2110  H   SER A 432      61.848  34.537  59.619  1.00 20.00           H  
ATOM   2111  HA  SER A 432      62.400  37.196  58.700  1.00 20.00           H  
ATOM   2112  HB2 SER A 432      64.024  35.320  59.544  1.00 20.00           H  
ATOM   2113  HB3 SER A 432      64.036  34.803  57.824  1.00 20.00           H  
ATOM   2114  HG  SER A 432      64.790  37.337  58.888  1.00 20.00           H  
ATOM   2115  N   SER A 433      61.717  34.970  56.343  1.00 38.76           N  
ATOM   2116  CA  SER A 433      61.270  34.836  54.957  1.00 40.15           C  
ATOM   2117  C   SER A 433      60.034  35.669  54.684  1.00 39.31           C  
ATOM   2118  O   SER A 433      59.947  36.355  53.666  1.00 39.56           O  
ATOM   2119  CB  SER A 433      60.943  33.381  54.634  1.00 42.83           C  
ATOM   2120  OG  SER A 433      61.933  32.517  55.151  1.00 47.88           O  
ATOM   2121  H   SER A 433      61.768  34.153  56.918  1.00 20.00           H  
ATOM   2122  HA  SER A 433      62.073  35.170  54.282  1.00 20.00           H  
ATOM   2123  HB2 SER A 433      59.971  33.123  55.079  1.00 20.00           H  
ATOM   2124  HB3 SER A 433      60.891  33.257  53.542  1.00 20.00           H  
ATOM   2125  HG  SER A 433      61.713  32.280  56.044  1.00 20.00           H  
ATOM   2126  N   ARG A 434      59.074  35.588  55.601  1.00 38.88           N  
ATOM   2127  CA  ARG A 434      57.848  36.369  55.518  1.00 39.24           C  
ATOM   2128  C   ARG A 434      58.160  37.866  55.408  1.00 40.02           C  
ATOM   2129  O   ARG A 434      57.657  38.545  54.511  1.00 40.68           O  
ATOM   2130  CB  ARG A 434      56.982  36.083  56.754  1.00 41.06           C  
ATOM   2131  CG  ARG A 434      55.698  36.886  56.863  1.00 43.55           C  
ATOM   2132  CD  ARG A 434      54.728  36.545  55.747  1.00 47.17           C  
ATOM   2133  NE  ARG A 434      53.475  37.293  55.848  1.00 49.83           N  
ATOM   2134  CZ  ARG A 434      52.636  37.470  54.834  1.00 51.00           C  
ATOM   2135  NH1 ARG A 434      52.913  36.956  53.646  1.00 52.25           N1+
ATOM   2136  NH2 ARG A 434      51.519  38.160  55.002  1.00 53.56           N  
ATOM   2137  H   ARG A 434      59.199  34.969  56.376  1.00 20.00           H  
ATOM   2138  HA  ARG A 434      57.284  36.067  54.624  1.00 20.00           H  
ATOM   2139  HB2 ARG A 434      56.713  35.017  56.738  1.00 20.00           H  
ATOM   2140  HB3 ARG A 434      57.590  36.294  57.647  1.00 20.00           H  
ATOM   2141  HG2 ARG A 434      55.221  36.667  57.830  1.00 20.00           H  
ATOM   2142  HG3 ARG A 434      55.941  37.958  56.809  1.00 20.00           H  
ATOM   2143  HD2 ARG A 434      55.202  36.779  54.783  1.00 20.00           H  
ATOM   2144  HD3 ARG A 434      54.502  35.470  55.792  1.00 20.00           H  
ATOM   2145  HE  ARG A 434      53.237  37.694  56.733  1.00 20.00           H  
ATOM   2146 HH11 ARG A 434      52.281  37.089  52.883  1.00 20.00           H  
ATOM   2147 HH12 ARG A 434      53.756  36.433  53.512  1.00 20.00           H  
ATOM   2148 HH21 ARG A 434      50.891  38.289  54.234  1.00 20.00           H  
ATOM   2149 HH22 ARG A 434      51.302  38.552  55.896  1.00 20.00           H  
ATOM   2150  N   PHE A 435      58.998  38.378  56.306  1.00 37.47           N  
ATOM   2151  CA  PHE A 435      59.407  39.783  56.249  1.00 38.66           C  
ATOM   2152  C   PHE A 435      60.033  40.146  54.907  1.00 37.35           C  
ATOM   2153  O   PHE A 435      59.745  41.202  54.349  1.00 36.58           O  
ATOM   2154  CB  PHE A 435      60.420  40.103  57.355  1.00 37.98           C  
ATOM   2155  CG  PHE A 435      59.791  40.419  58.686  1.00 39.39           C  
ATOM   2156  CD1 PHE A 435      58.421  40.444  58.831  1.00 39.92           C  
ATOM   2157  CD2 PHE A 435      60.581  40.684  59.793  1.00 41.09           C  
ATOM   2158  CE1 PHE A 435      57.843  40.725  60.062  1.00 42.64           C  
ATOM   2159  CE2 PHE A 435      60.010  40.966  61.029  1.00 41.97           C  
ATOM   2160  CZ  PHE A 435      58.641  40.984  61.159  1.00 42.65           C  
ATOM   2161  H   PHE A 435      59.355  37.793  57.034  1.00 20.00           H  
ATOM   2162  HA  PHE A 435      58.523  40.420  56.399  1.00 20.00           H  
ATOM   2163  HB2 PHE A 435      61.080  39.232  57.482  1.00 20.00           H  
ATOM   2164  HB3 PHE A 435      61.015  40.973  57.038  1.00 20.00           H  
ATOM   2165  HD1 PHE A 435      57.789  40.243  57.978  1.00 20.00           H  
ATOM   2166  HD2 PHE A 435      61.657  40.671  59.694  1.00 20.00           H  
ATOM   2167  HE1 PHE A 435      56.768  40.740  60.162  1.00 20.00           H  
ATOM   2168  HE2 PHE A 435      60.639  41.171  61.883  1.00 20.00           H  
ATOM   2169  HZ  PHE A 435      58.192  41.199  62.117  1.00 20.00           H  
ATOM   2170  N   ARG A 436      60.904  39.269  54.416  1.00 36.77           N  
ATOM   2171  CA  ARG A 436      61.574  39.455  53.129  1.00 40.49           C  
ATOM   2172  C   ARG A 436      60.517  39.510  52.029  1.00 40.65           C  
ATOM   2173  O   ARG A 436      60.452  40.462  51.265  1.00 40.53           O  
ATOM   2174  CB  ARG A 436      62.541  38.287  52.888  1.00 41.22           C  
ATOM   2175  CG  ARG A 436      63.483  38.431  51.706  1.00 44.62           C  
ATOM   2176  CD  ARG A 436      64.684  37.484  51.835  1.00 44.98           C  
ATOM   2177  NE  ARG A 436      64.288  36.092  52.034  1.00 45.78           N  
ATOM   2178  CZ  ARG A 436      64.504  35.399  53.149  1.00 46.92           C  
ATOM   2179  NH1 ARG A 436      65.119  35.964  54.178  1.00 46.31           N1+
ATOM   2180  NH2 ARG A 436      64.095  34.140  53.238  1.00 47.34           N  
ATOM   2181  H   ARG A 436      61.109  38.448  54.949  1.00 20.00           H  
ATOM   2182  HA  ARG A 436      62.143  40.397  53.132  1.00 20.00           H  
ATOM   2183  HB2 ARG A 436      63.155  38.166  53.793  1.00 20.00           H  
ATOM   2184  HB3 ARG A 436      61.940  37.380  52.729  1.00 20.00           H  
ATOM   2185  HG2 ARG A 436      62.937  38.195  50.780  1.00 20.00           H  
ATOM   2186  HG3 ARG A 436      63.847  39.468  51.661  1.00 20.00           H  
ATOM   2187  HD2 ARG A 436      65.285  37.550  50.916  1.00 20.00           H  
ATOM   2188  HD3 ARG A 436      65.292  37.802  52.694  1.00 20.00           H  
ATOM   2189  HE  ARG A 436      63.822  35.628  51.281  1.00 20.00           H  
ATOM   2190 HH11 ARG A 436      65.273  35.442  55.017  1.00 20.00           H  
ATOM   2191 HH12 ARG A 436      65.429  36.913  54.116  1.00 20.00           H  
ATOM   2192 HH21 ARG A 436      64.252  33.622  54.079  1.00 20.00           H  
ATOM   2193 HH22 ARG A 436      63.630  33.708  52.465  1.00 20.00           H  
ATOM   2194  N   MET A 437      59.670  38.490  51.993  1.00 42.49           N  
ATOM   2195  CA  MET A 437      58.603  38.368  51.014  1.00 44.83           C  
ATOM   2196  C   MET A 437      57.680  39.582  51.007  1.00 45.37           C  
ATOM   2197  O   MET A 437      57.142  39.958  49.962  1.00 43.47           O  
ATOM   2198  CB  MET A 437      57.806  37.084  51.301  1.00 49.03           C  
ATOM   2199  CG  MET A 437      56.422  37.025  50.683  1.00 56.48           C  
ATOM   2200  SD  MET A 437      55.648  35.362  50.722  1.00 65.69           S  
ATOM   2201  CE  MET A 437      55.085  35.248  52.449  1.00 61.37           C  
ATOM   2202  H   MET A 437      59.772  37.766  52.677  1.00 20.00           H  
ATOM   2203  HA  MET A 437      59.047  38.272  50.012  1.00 20.00           H  
ATOM   2204  HB2 MET A 437      58.385  36.231  50.917  1.00 20.00           H  
ATOM   2205  HB3 MET A 437      57.695  36.990  52.391  1.00 20.00           H  
ATOM   2206  HG2 MET A 437      55.770  37.722  51.231  1.00 20.00           H  
ATOM   2207  HG3 MET A 437      56.500  37.344  49.633  1.00 20.00           H  
ATOM   2208  HE1 MET A 437      54.113  34.736  52.485  1.00 20.00           H  
ATOM   2209  HE2 MET A 437      55.821  34.680  53.037  1.00 20.00           H  
ATOM   2210  HE3 MET A 437      54.983  36.260  52.868  1.00 20.00           H  
ATOM   2211  N   MET A 438      57.489  40.209  52.164  1.00 44.24           N  
ATOM   2212  CA  MET A 438      56.562  41.333  52.238  1.00 45.04           C  
ATOM   2213  C   MET A 438      57.242  42.642  51.897  1.00 44.44           C  
ATOM   2214  O   MET A 438      56.574  43.666  51.764  1.00 44.11           O  
ATOM   2215  CB  MET A 438      55.967  41.461  53.639  1.00 46.48           C  
ATOM   2216  CG  MET A 438      55.070  40.328  54.037  1.00 49.13           C  
ATOM   2217  SD  MET A 438      54.403  40.698  55.654  1.00 51.56           S  
ATOM   2218  CE  MET A 438      53.172  41.945  55.251  1.00 47.99           C  
ATOM   2219  H   MET A 438      57.979  39.911  52.982  1.00 20.00           H  
ATOM   2220  HA  MET A 438      55.739  41.172  51.526  1.00 20.00           H  
ATOM   2221  HB2 MET A 438      56.795  41.514  54.361  1.00 20.00           H  
ATOM   2222  HB3 MET A 438      55.384  42.393  53.681  1.00 20.00           H  
ATOM   2223  HG2 MET A 438      54.251  40.227  53.309  1.00 20.00           H  
ATOM   2224  HG3 MET A 438      55.644  39.391  54.074  1.00 20.00           H  
ATOM   2225  HE1 MET A 438      52.440  42.016  56.069  1.00 20.00           H  
ATOM   2226  HE2 MET A 438      53.667  42.919  55.117  1.00 20.00           H  
ATOM   2227  HE3 MET A 438      52.657  41.664  54.322  1.00 20.00           H  
ATOM   2228  N   ASN A 439      58.566  42.631  51.796  1.00 43.64           N  
ATOM   2229  CA  ASN A 439      59.274  43.864  51.514  1.00 44.51           C  
ATOM   2230  C   ASN A 439      59.093  44.770  52.723  1.00 43.47           C  
ATOM   2231  O   ASN A 439      58.833  45.969  52.574  1.00 42.15           O  
ATOM   2232  CB  ASN A 439      58.658  44.526  50.285  1.00 48.80           C  
ATOM   2233  CG  ASN A 439      59.689  44.987  49.290  1.00 53.62           C  
ATOM   2234  ND2 ASN A 439      59.595  44.478  48.064  1.00 53.88           N  
ATOM   2235  OD1 ASN A 439      60.561  45.798  49.611  1.00 58.81           O  
ATOM   2236  H   ASN A 439      59.071  41.776  51.913  1.00 20.00           H  
ATOM   2237  HA  ASN A 439      60.344  43.674  51.342  1.00 20.00           H  
ATOM   2238  HB2 ASN A 439      57.994  43.802  49.791  1.00 20.00           H  
ATOM   2239  HB3 ASN A 439      58.072  45.398  50.612  1.00 20.00           H  
ATOM   2240 HD21 ASN A 439      60.249  44.751  47.358  1.00 20.00           H  
ATOM   2241 HD22 ASN A 439      58.872  43.823  47.849  1.00 20.00           H  
ATOM   2242  N   LEU A 440      59.202  44.186  53.915  1.00 42.31           N  
ATOM   2243  CA  LEU A 440      59.073  44.953  55.144  1.00 40.39           C  
ATOM   2244  C   LEU A 440      60.074  46.105  55.136  1.00 38.49           C  
ATOM   2245  O   LEU A 440      61.278  45.884  55.025  1.00 39.25           O  
ATOM   2246  CB  LEU A 440      59.333  44.074  56.380  1.00 39.20           C  
ATOM   2247  CG  LEU A 440      59.140  44.845  57.700  1.00 39.35           C  
ATOM   2248  CD1 LEU A 440      57.682  45.249  57.812  1.00 38.85           C  
ATOM   2249  CD2 LEU A 440      59.542  44.009  58.896  1.00 38.09           C  
ATOM   2250  H   LEU A 440      59.375  43.203  53.965  1.00 20.00           H  
ATOM   2251  HA  LEU A 440      58.057  45.369  55.217  1.00 20.00           H  
ATOM   2252  HB2 LEU A 440      58.634  43.224  56.362  1.00 20.00           H  
ATOM   2253  HB3 LEU A 440      60.367  43.700  56.337  1.00 20.00           H  
ATOM   2254  HG  LEU A 440      59.761  45.753  57.671  1.00 20.00           H  
ATOM   2255 HD11 LEU A 440      57.525  45.802  58.749  1.00 20.00           H  
ATOM   2256 HD12 LEU A 440      57.413  45.889  56.959  1.00 20.00           H  
ATOM   2257 HD13 LEU A 440      57.051  44.348  57.807  1.00 20.00           H  
ATOM   2258 HD21 LEU A 440      59.391  44.590  59.818  1.00 20.00           H  
ATOM   2259 HD22 LEU A 440      58.924  43.100  58.932  1.00 20.00           H  
ATOM   2260 HD23 LEU A 440      60.602  43.730  58.809  1.00 20.00           H  
ATOM   2261  N   GLN A 441      59.570  47.325  55.262  1.00 38.33           N  
ATOM   2262  CA  GLN A 441      60.419  48.511  55.276  1.00 40.64           C  
ATOM   2263  C   GLN A 441      60.938  48.808  56.686  1.00 40.60           C  
ATOM   2264  O   GLN A 441      60.282  48.489  57.680  1.00 37.65           O  
ATOM   2265  CB  GLN A 441      59.635  49.721  54.756  1.00 42.09           C  
ATOM   2266  CG  GLN A 441      59.098  49.551  53.344  1.00 44.15           C  
ATOM   2267  CD  GLN A 441      60.204  49.377  52.320  1.00 46.56           C  
ATOM   2268  NE2 GLN A 441      60.313  48.177  51.752  1.00 44.50           N  
ATOM   2269  OE1 GLN A 441      60.956  50.313  52.046  1.00 48.84           O  
ATOM   2270  H   GLN A 441      58.580  47.436  55.350  1.00 20.00           H  
ATOM   2271  HA  GLN A 441      61.283  48.348  54.615  1.00 20.00           H  
ATOM   2272  HB2 GLN A 441      58.784  49.897  55.430  1.00 20.00           H  
ATOM   2273  HB3 GLN A 441      60.301  50.596  54.769  1.00 20.00           H  
ATOM   2274  HG2 GLN A 441      58.450  48.662  53.317  1.00 20.00           H  
ATOM   2275  HG3 GLN A 441      58.509  50.442  53.080  1.00 20.00           H  
ATOM   2276 HE21 GLN A 441      61.027  48.007  51.074  1.00 20.00           H  
ATOM   2277 HE22 GLN A 441      59.680  47.445  52.005  1.00 20.00           H  
ATOM   2278  N   GLY A 442      62.118  49.420  56.759  1.00 39.02           N  
ATOM   2279  CA  GLY A 442      62.687  49.789  58.044  1.00 39.23           C  
ATOM   2280  C   GLY A 442      61.783  50.662  58.892  1.00 39.38           C  
ATOM   2281  O   GLY A 442      61.729  50.503  60.106  1.00 37.61           O  
ATOM   2282  H   GLY A 442      62.619  49.628  55.919  1.00 20.00           H  
ATOM   2283  HA2 GLY A 442      62.902  48.867  58.604  1.00 20.00           H  
ATOM   2284  HA3 GLY A 442      63.624  50.336  57.863  1.00 20.00           H  
ATOM   2285  N   GLU A 443      61.062  51.573  58.249  1.00 39.67           N  
ATOM   2286  CA  GLU A 443      60.121  52.437  58.935  1.00 42.37           C  
ATOM   2287  C   GLU A 443      58.985  51.631  59.575  1.00 42.78           C  
ATOM   2288  O   GLU A 443      58.542  51.942  60.685  1.00 41.32           O  
ATOM   2289  CB  GLU A 443      59.536  53.466  57.954  1.00 46.06           C  
ATOM   2290  CG  GLU A 443      60.515  54.556  57.484  1.00 51.38           C  
ATOM   2291  CD  GLU A 443      61.538  54.048  56.469  1.00 55.10           C  
ATOM   2292  OE1 GLU A 443      61.152  53.318  55.526  1.00 55.33           O  
ATOM   2293  OE2 GLU A 443      62.736  54.378  56.617  1.00 57.31           O1-
ATOM   2294  H   GLU A 443      61.172  51.667  57.259  1.00 20.00           H  
ATOM   2295  HA  GLU A 443      60.645  52.985  59.733  1.00 20.00           H  
ATOM   2296  HB2 GLU A 443      59.178  52.924  57.066  1.00 20.00           H  
ATOM   2297  HB3 GLU A 443      58.687  53.962  58.447  1.00 20.00           H  
ATOM   2298  HG2 GLU A 443      59.937  55.370  57.021  1.00 20.00           H  
ATOM   2299  HG3 GLU A 443      61.054  54.943  58.360  1.00 20.00           H  
ATOM   2300  N   GLU A 444      58.512  50.603  58.871  1.00 40.34           N  
ATOM   2301  CA  GLU A 444      57.421  49.770  59.371  1.00 39.06           C  
ATOM   2302  C   GLU A 444      57.955  48.909  60.505  1.00 37.82           C  
ATOM   2303  O   GLU A 444      57.258  48.650  61.487  1.00 36.42           O  
ATOM   2304  CB  GLU A 444      56.875  48.858  58.264  1.00 37.32           C  
ATOM   2305  CG  GLU A 444      56.217  49.579  57.097  1.00 37.59           C  
ATOM   2306  CD  GLU A 444      55.813  48.628  55.978  1.00 38.25           C  
ATOM   2307  OE1 GLU A 444      56.668  47.836  55.539  1.00 37.91           O  
ATOM   2308  OE2 GLU A 444      54.644  48.665  55.538  1.00 35.70           O1-
ATOM   2309  H   GLU A 444      58.914  50.396  57.979  1.00 20.00           H  
ATOM   2310  HA  GLU A 444      56.606  50.403  59.750  1.00 20.00           H  
ATOM   2311  HB2 GLU A 444      57.711  48.263  57.870  1.00 20.00           H  
ATOM   2312  HB3 GLU A 444      56.128  48.187  58.715  1.00 20.00           H  
ATOM   2313  HG2 GLU A 444      55.317  50.095  57.463  1.00 20.00           H  
ATOM   2314  HG3 GLU A 444      56.925  50.318  56.694  1.00 20.00           H  
ATOM   2315  N   PHE A 445      59.204  48.481  60.364  1.00 36.38           N  
ATOM   2316  CA  PHE A 445      59.848  47.650  61.371  1.00 36.56           C  
ATOM   2317  C   PHE A 445      59.905  48.319  62.746  1.00 37.74           C  
ATOM   2318  O   PHE A 445      59.565  47.697  63.751  1.00 37.08           O  
ATOM   2319  CB  PHE A 445      61.259  47.271  60.913  1.00 34.16           C  
ATOM   2320  CG  PHE A 445      62.142  46.768  62.025  1.00 34.18           C  
ATOM   2321  CD1 PHE A 445      61.884  45.552  62.626  1.00 32.84           C  
ATOM   2322  CD2 PHE A 445      63.217  47.521  62.476  1.00 33.40           C  
ATOM   2323  CE1 PHE A 445      62.673  45.084  63.662  1.00 32.90           C  
ATOM   2324  CE2 PHE A 445      64.020  47.061  63.521  1.00 36.40           C  
ATOM   2325  CZ  PHE A 445      63.749  45.844  64.114  1.00 35.46           C  
ATOM   2326  H   PHE A 445      59.717  48.738  59.544  1.00 20.00           H  
ATOM   2327  HA  PHE A 445      59.271  46.719  61.477  1.00 20.00           H  
ATOM   2328  HB2 PHE A 445      61.177  46.482  60.150  1.00 20.00           H  
ATOM   2329  HB3 PHE A 445      61.731  48.161  60.471  1.00 20.00           H  
ATOM   2330  HD1 PHE A 445      61.052  44.956  62.282  1.00 20.00           H  
ATOM   2331  HD2 PHE A 445      63.434  48.473  62.015  1.00 20.00           H  
ATOM   2332  HE1 PHE A 445      62.454  44.131  64.120  1.00 20.00           H  
ATOM   2333  HE2 PHE A 445      64.852  47.658  63.866  1.00 20.00           H  
ATOM   2334  HZ  PHE A 445      64.367  45.483  64.923  1.00 20.00           H  
ATOM   2335  N   VAL A 446      60.333  49.581  62.801  1.00 36.60           N  
ATOM   2336  CA  VAL A 446      60.452  50.263  64.087  1.00 35.56           C  
ATOM   2337  C   VAL A 446      59.081  50.555  64.695  1.00 36.33           C  
ATOM   2338  O   VAL A 446      58.952  50.633  65.905  1.00 38.57           O  
ATOM   2339  CB  VAL A 446      61.226  51.608  63.988  1.00 33.20           C  
ATOM   2340  CG1 VAL A 446      62.635  51.367  63.517  1.00 32.76           C  
ATOM   2341  CG2 VAL A 446      60.489  52.589  63.047  1.00 30.06           C  
ATOM   2342  H   VAL A 446      60.573  50.062  61.959  1.00 20.00           H  
ATOM   2343  HA  VAL A 446      61.000  49.613  64.785  1.00 20.00           H  
ATOM   2344  HB  VAL A 446      61.262  52.057  64.991  1.00 20.00           H  
ATOM   2345 HG11 VAL A 446      63.169  52.327  63.451  1.00 20.00           H  
ATOM   2346 HG12 VAL A 446      63.152  50.708  64.230  1.00 20.00           H  
ATOM   2347 HG13 VAL A 446      62.614  50.891  62.526  1.00 20.00           H  
ATOM   2348 HG21 VAL A 446      61.050  53.533  62.988  1.00 20.00           H  
ATOM   2349 HG22 VAL A 446      60.412  52.145  62.043  1.00 20.00           H  
ATOM   2350 HG23 VAL A 446      59.481  52.785  63.440  1.00 20.00           H  
ATOM   2351  N   CYS A 447      58.061  50.735  63.866  1.00 36.45           N  
ATOM   2352  CA  CYS A 447      56.704  50.892  64.387  1.00 38.16           C  
ATOM   2353  C   CYS A 447      56.252  49.601  65.057  1.00 38.35           C  
ATOM   2354  O   CYS A 447      55.663  49.619  66.140  1.00 38.26           O  
ATOM   2355  CB  CYS A 447      55.717  51.227  63.272  1.00 37.24           C  
ATOM   2356  SG  CYS A 447      55.749  52.938  62.676  1.00 43.59           S  
ATOM   2357  H   CYS A 447      58.220  50.763  62.879  1.00 20.00           H  
ATOM   2358  HA  CYS A 447      56.686  51.702  65.131  1.00 20.00           H  
ATOM   2359  HB2 CYS A 447      55.937  50.569  62.418  1.00 20.00           H  
ATOM   2360  HB3 CYS A 447      54.703  51.018  63.645  1.00 20.00           H  
ATOM   2361  HG  CYS A 447      56.751  52.918  61.849  1.00 20.00           H  
ATOM   2362  N   LEU A 448      56.544  48.486  64.393  1.00 37.05           N  
ATOM   2363  CA  LEU A 448      56.142  47.178  64.876  1.00 36.26           C  
ATOM   2364  C   LEU A 448      56.790  46.889  66.206  1.00 35.31           C  
ATOM   2365  O   LEU A 448      56.150  46.367  67.112  1.00 31.09           O  
ATOM   2366  CB  LEU A 448      56.541  46.091  63.887  1.00 32.97           C  
ATOM   2367  CG  LEU A 448      55.763  46.047  62.573  1.00 34.46           C  
ATOM   2368  CD1 LEU A 448      56.280  44.874  61.748  1.00 32.99           C  
ATOM   2369  CD2 LEU A 448      54.254  45.898  62.844  1.00 34.65           C  
ATOM   2370  H   LEU A 448      57.057  48.551  63.536  1.00 20.00           H  
ATOM   2371  HA  LEU A 448      55.050  47.153  65.002  1.00 20.00           H  
ATOM   2372  HB2 LEU A 448      57.604  46.235  63.642  1.00 20.00           H  
ATOM   2373  HB3 LEU A 448      56.409  45.120  64.386  1.00 20.00           H  
ATOM   2374  HG  LEU A 448      55.937  46.983  62.020  1.00 20.00           H  
ATOM   2375 HD11 LEU A 448      55.731  44.825  60.795  1.00 20.00           H  
ATOM   2376 HD12 LEU A 448      57.353  45.012  61.546  1.00 20.00           H  
ATOM   2377 HD13 LEU A 448      56.129  43.938  62.306  1.00 20.00           H  
ATOM   2378 HD21 LEU A 448      53.710  45.868  61.888  1.00 20.00           H  
ATOM   2379 HD22 LEU A 448      54.072  44.966  63.399  1.00 20.00           H  
ATOM   2380 HD23 LEU A 448      53.902  46.753  63.440  1.00 20.00           H  
ATOM   2381  N   LYS A 449      58.071  47.215  66.316  1.00 34.75           N  
ATOM   2382  CA  LYS A 449      58.782  46.966  67.561  1.00 36.20           C  
ATOM   2383  C   LYS A 449      58.192  47.809  68.696  1.00 35.95           C  
ATOM   2384  O   LYS A 449      58.083  47.351  69.832  1.00 34.83           O  
ATOM   2385  CB  LYS A 449      60.265  47.270  67.383  1.00 37.95           C  
ATOM   2386  CG  LYS A 449      61.148  46.574  68.386  1.00 40.70           C  
ATOM   2387  CD  LYS A 449      62.453  47.314  68.570  1.00 42.61           C  
ATOM   2388  CE  LYS A 449      63.160  47.516  67.268  1.00 42.96           C  
ATOM   2389  NZ  LYS A 449      64.421  48.271  67.510  1.00 41.10           N1+
ATOM   2390  H   LYS A 449      58.549  47.631  65.543  1.00 20.00           H  
ATOM   2391  HA  LYS A 449      58.678  45.905  67.832  1.00 20.00           H  
ATOM   2392  HB2 LYS A 449      60.567  46.953  66.374  1.00 20.00           H  
ATOM   2393  HB3 LYS A 449      60.413  48.355  67.485  1.00 20.00           H  
ATOM   2394  HG2 LYS A 449      60.623  46.524  69.352  1.00 20.00           H  
ATOM   2395  HG3 LYS A 449      61.361  45.555  68.030  1.00 20.00           H  
ATOM   2396  HD2 LYS A 449      62.246  48.296  69.020  1.00 20.00           H  
ATOM   2397  HD3 LYS A 449      63.102  46.732  69.242  1.00 20.00           H  
ATOM   2398  HE2 LYS A 449      63.397  46.538  66.822  1.00 20.00           H  
ATOM   2399  HE3 LYS A 449      62.515  48.086  66.583  1.00 20.00           H  
ATOM   2400  HZ1 LYS A 449      64.400  49.128  66.996  1.00 20.00           H  
ATOM   2401  HZ2 LYS A 449      64.507  48.471  68.486  1.00 20.00           H  
ATOM   2402  HZ3 LYS A 449      65.202  47.722  67.212  1.00 20.00           H  
ATOM   2403  N   SER A 450      57.790  49.032  68.383  1.00 33.81           N  
ATOM   2404  CA  SER A 450      57.166  49.892  69.380  1.00 35.88           C  
ATOM   2405  C   SER A 450      55.788  49.387  69.763  1.00 34.05           C  
ATOM   2406  O   SER A 450      55.344  49.559  70.888  1.00 34.89           O  
ATOM   2407  CB  SER A 450      57.042  51.324  68.851  1.00 38.82           C  
ATOM   2408  OG  SER A 450      58.319  51.894  68.621  1.00 45.24           O  
ATOM   2409  H   SER A 450      57.916  49.370  67.451  1.00 20.00           H  
ATOM   2410  HA  SER A 450      57.793  49.913  70.284  1.00 20.00           H  
ATOM   2411  HB2 SER A 450      56.479  51.310  67.905  1.00 20.00           H  
ATOM   2412  HB3 SER A 450      56.503  51.935  69.590  1.00 20.00           H  
ATOM   2413  HG  SER A 450      58.658  51.587  67.788  1.00 20.00           H  
ATOM   2414  N   ILE A 451      55.095  48.772  68.817  1.00 33.09           N  
ATOM   2415  CA  ILE A 451      53.796  48.215  69.131  1.00 31.18           C  
ATOM   2416  C   ILE A 451      53.948  47.036  70.075  1.00 29.91           C  
ATOM   2417  O   ILE A 451      53.197  46.913  71.040  1.00 29.52           O  
ATOM   2418  CB  ILE A 451      53.042  47.790  67.845  1.00 33.77           C  
ATOM   2419  CG1 ILE A 451      52.520  49.042  67.125  1.00 31.25           C  
ATOM   2420  CG2 ILE A 451      51.861  46.874  68.197  1.00 32.69           C  
ATOM   2421  CD1 ILE A 451      51.917  48.763  65.747  1.00 29.90           C  
ATOM   2422  H   ILE A 451      55.466  48.694  67.892  1.00 20.00           H  
ATOM   2423  HA  ILE A 451      53.190  48.981  69.635  1.00 20.00           H  
ATOM   2424  HB  ILE A 451      53.734  47.251  67.182  1.00 20.00           H  
ATOM   2425 HG12 ILE A 451      51.746  49.505  67.754  1.00 20.00           H  
ATOM   2426 HG13 ILE A 451      53.359  49.742  67.000  1.00 20.00           H  
ATOM   2427 HG21 ILE A 451      51.336  46.581  67.276  1.00 20.00           H  
ATOM   2428 HG22 ILE A 451      52.234  45.974  68.708  1.00 20.00           H  
ATOM   2429 HG23 ILE A 451      51.166  47.410  68.860  1.00 20.00           H  
ATOM   2430 HD11 ILE A 451      51.569  49.706  65.300  1.00 20.00           H  
ATOM   2431 HD12 ILE A 451      52.681  48.310  65.097  1.00 20.00           H  
ATOM   2432 HD13 ILE A 451      51.068  48.072  65.851  1.00 20.00           H  
ATOM   2433  N   ILE A 452      54.946  46.197  69.817  1.00 28.16           N  
ATOM   2434  CA  ILE A 452      55.225  45.074  70.695  1.00 28.63           C  
ATOM   2435  C   ILE A 452      55.483  45.548  72.130  1.00 31.11           C  
ATOM   2436  O   ILE A 452      54.879  45.028  73.074  1.00 29.45           O  
ATOM   2437  CB  ILE A 452      56.432  44.254  70.176  1.00 30.29           C  
ATOM   2438  CG1 ILE A 452      56.054  43.586  68.844  1.00 27.67           C  
ATOM   2439  CG2 ILE A 452      56.890  43.203  71.241  1.00 28.61           C  
ATOM   2440  CD1 ILE A 452      57.173  42.760  68.224  1.00 29.08           C  
ATOM   2441  H   ILE A 452      55.514  46.341  69.006  1.00 20.00           H  
ATOM   2442  HA  ILE A 452      54.351  44.408  70.711  1.00 20.00           H  
ATOM   2443  HB  ILE A 452      57.268  44.946  69.995  1.00 20.00           H  
ATOM   2444 HG12 ILE A 452      55.194  42.924  69.022  1.00 20.00           H  
ATOM   2445 HG13 ILE A 452      55.771  44.374  68.131  1.00 20.00           H  
ATOM   2446 HG21 ILE A 452      57.747  42.633  70.850  1.00 20.00           H  
ATOM   2447 HG22 ILE A 452      57.185  43.721  72.165  1.00 20.00           H  
ATOM   2448 HG23 ILE A 452      56.060  42.513  71.456  1.00 20.00           H  
ATOM   2449 HD11 ILE A 452      56.824  42.318  67.280  1.00 20.00           H  
ATOM   2450 HD12 ILE A 452      58.041  43.406  68.027  1.00 20.00           H  
ATOM   2451 HD13 ILE A 452      57.464  41.957  68.918  1.00 20.00           H  
ATOM   2452  N   LEU A 453      56.365  46.536  72.285  1.00 29.42           N  
ATOM   2453  CA  LEU A 453      56.686  47.087  73.600  1.00 29.06           C  
ATOM   2454  C   LEU A 453      55.454  47.593  74.354  1.00 28.76           C  
ATOM   2455  O   LEU A 453      55.288  47.322  75.545  1.00 27.46           O  
ATOM   2456  CB  LEU A 453      57.713  48.229  73.460  1.00 29.16           C  
ATOM   2457  CG  LEU A 453      57.999  48.987  74.765  1.00 31.91           C  
ATOM   2458  CD1 LEU A 453      58.676  48.044  75.757  1.00 29.79           C  
ATOM   2459  CD2 LEU A 453      58.891  50.225  74.482  1.00 30.86           C  
ATOM   2460  H   LEU A 453      56.821  46.912  71.478  1.00 20.00           H  
ATOM   2461  HA  LEU A 453      57.149  46.296  74.209  1.00 20.00           H  
ATOM   2462  HB2 LEU A 453      58.658  47.799  73.098  1.00 20.00           H  
ATOM   2463  HB3 LEU A 453      57.330  48.948  72.721  1.00 20.00           H  
ATOM   2464  HG  LEU A 453      57.046  49.331  75.193  1.00 20.00           H  
ATOM   2465 HD11 LEU A 453      58.884  48.582  76.693  1.00 20.00           H  
ATOM   2466 HD12 LEU A 453      58.012  47.191  75.964  1.00 20.00           H  
ATOM   2467 HD13 LEU A 453      59.621  47.677  75.329  1.00 20.00           H  
ATOM   2468 HD21 LEU A 453      59.089  50.759  75.423  1.00 20.00           H  
ATOM   2469 HD22 LEU A 453      59.844  49.897  74.040  1.00 20.00           H  
ATOM   2470 HD23 LEU A 453      58.375  50.897  73.780  1.00 20.00           H  
ATOM   2471  N   LEU A 454      54.579  48.317  73.664  1.00 29.88           N  
ATOM   2472  CA  LEU A 454      53.439  48.926  74.322  1.00 31.43           C  
ATOM   2473  C   LEU A 454      52.237  47.986  74.457  1.00 33.83           C  
ATOM   2474  O   LEU A 454      51.388  48.202  75.324  1.00 35.30           O  
ATOM   2475  CB  LEU A 454      53.002  50.182  73.555  1.00 34.61           C  
ATOM   2476  CG  LEU A 454      54.024  51.315  73.557  1.00 37.20           C  
ATOM   2477  CD1 LEU A 454      53.496  52.439  72.692  1.00 41.05           C  
ATOM   2478  CD2 LEU A 454      54.254  51.807  74.981  1.00 39.41           C  
ATOM   2479  H   LEU A 454      54.709  48.445  72.680  1.00 20.00           H  
ATOM   2480  HA  LEU A 454      53.738  49.238  75.334  1.00 20.00           H  
ATOM   2481  HB2 LEU A 454      52.809  49.895  72.511  1.00 20.00           H  
ATOM   2482  HB3 LEU A 454      52.074  50.556  74.010  1.00 20.00           H  
ATOM   2483  HG  LEU A 454      54.974  50.948  73.141  1.00 20.00           H  
ATOM   2484 HD11 LEU A 454      54.221  53.265  72.682  1.00 20.00           H  
ATOM   2485 HD12 LEU A 454      53.345  52.072  71.666  1.00 20.00           H  
ATOM   2486 HD13 LEU A 454      52.538  52.796  73.099  1.00 20.00           H  
ATOM   2487 HD21 LEU A 454      54.991  52.623  74.973  1.00 20.00           H  
ATOM   2488 HD22 LEU A 454      53.305  52.173  75.399  1.00 20.00           H  
ATOM   2489 HD23 LEU A 454      54.631  50.978  75.598  1.00 20.00           H  
ATOM   2490  N   ASN A 455      52.146  46.966  73.609  1.00 32.97           N  
ATOM   2491  CA  ASN A 455      50.942  46.146  73.585  1.00 35.36           C  
ATOM   2492  C   ASN A 455      51.092  44.822  74.349  1.00 36.85           C  
ATOM   2493  O   ASN A 455      50.122  44.320  74.906  1.00 37.83           O  
ATOM   2494  CB  ASN A 455      50.514  45.847  72.138  1.00 35.56           C  
ATOM   2495  CG  ASN A 455      49.309  44.920  72.065  1.00 36.14           C  
ATOM   2496  ND2 ASN A 455      48.119  45.455  72.304  1.00 34.83           N  
ATOM   2497  OD1 ASN A 455      49.459  43.732  71.797  1.00 38.91           O  
ATOM   2498  H   ASN A 455      52.902  46.762  72.988  1.00 20.00           H  
ATOM   2499  HA  ASN A 455      50.126  46.711  74.060  1.00 20.00           H  
ATOM   2500  HB2 ASN A 455      50.261  46.796  71.643  1.00 20.00           H  
ATOM   2501  HB3 ASN A 455      51.356  45.372  71.613  1.00 20.00           H  
ATOM   2502 HD21 ASN A 455      47.299  44.885  72.269  1.00 20.00           H  
ATOM   2503 HD22 ASN A 455      48.043  46.429  72.519  1.00 20.00           H  
ATOM   2504  N   SER A 456      52.294  44.254  74.390  1.00 38.51           N  
ATOM   2505  CA  SER A 456      52.470  42.898  74.915  1.00 39.95           C  
ATOM   2506  C   SER A 456      51.990  42.722  76.361  1.00 41.13           C  
ATOM   2507  O   SER A 456      51.342  41.723  76.690  1.00 39.99           O  
ATOM   2508  CB  SER A 456      53.935  42.486  74.796  1.00 41.89           C  
ATOM   2509  OG  SER A 456      54.241  42.235  73.437  1.00 44.22           O  
ATOM   2510  H   SER A 456      53.090  44.760  74.057  1.00 20.00           H  
ATOM   2511  HA  SER A 456      51.882  42.210  74.290  1.00 20.00           H  
ATOM   2512  HB2 SER A 456      54.576  43.296  75.174  1.00 20.00           H  
ATOM   2513  HB3 SER A 456      54.109  41.574  75.386  1.00 20.00           H  
ATOM   2514  HG  SER A 456      54.815  41.480  73.376  1.00 20.00           H  
ATOM   2515  N   GLY A 457      52.296  43.685  77.226  1.00 40.22           N  
ATOM   2516  CA  GLY A 457      51.933  43.546  78.628  1.00 40.32           C  
ATOM   2517  C   GLY A 457      50.757  44.405  79.058  1.00 41.73           C  
ATOM   2518  O   GLY A 457      50.422  44.436  80.245  1.00 42.22           O  
ATOM   2519  H   GLY A 457      52.775  44.505  76.912  1.00 20.00           H  
ATOM   2520  HA2 GLY A 457      51.677  42.493  78.815  1.00 20.00           H  
ATOM   2521  HA3 GLY A 457      52.805  43.825  79.238  1.00 20.00           H  
ATOM   2522  N   VAL A 458      50.129  45.108  78.116  1.00 42.76           N  
ATOM   2523  CA  VAL A 458      49.077  46.062  78.472  1.00 46.36           C  
ATOM   2524  C   VAL A 458      47.852  45.322  78.996  1.00 50.65           C  
ATOM   2525  O   VAL A 458      47.116  45.840  79.839  1.00 50.53           O  
ATOM   2526  CB  VAL A 458      48.637  46.932  77.263  1.00 45.14           C  
ATOM   2527  CG1 VAL A 458      47.777  46.122  76.306  1.00 46.81           C  
ATOM   2528  CG2 VAL A 458      47.883  48.139  77.757  1.00 45.64           C  
ATOM   2529  H   VAL A 458      50.378  44.982  77.156  1.00 20.00           H  
ATOM   2530  HA  VAL A 458      49.445  46.733  79.262  1.00 20.00           H  
ATOM   2531  HB  VAL A 458      49.539  47.267  76.731  1.00 20.00           H  
ATOM   2532 HG11 VAL A 458      47.476  46.755  75.458  1.00 20.00           H  
ATOM   2533 HG12 VAL A 458      48.352  45.262  75.934  1.00 20.00           H  
ATOM   2534 HG13 VAL A 458      46.880  45.764  76.834  1.00 20.00           H  
ATOM   2535 HG21 VAL A 458      47.572  48.753  76.899  1.00 20.00           H  
ATOM   2536 HG22 VAL A 458      46.994  47.813  78.315  1.00 20.00           H  
ATOM   2537 HG23 VAL A 458      48.533  48.733  78.417  1.00 20.00           H  
ATOM   2538  N   TYR A 459      47.642  44.105  78.501  1.00 54.07           N  
ATOM   2539  CA  TYR A 459      46.477  43.317  78.894  1.00 58.24           C  
ATOM   2540  C   TYR A 459      46.663  42.662  80.265  1.00 59.51           C  
ATOM   2541  O   TYR A 459      45.731  42.083  80.810  1.00 58.65           O  
ATOM   2542  CB  TYR A 459      46.185  42.245  77.833  1.00 59.60           C  
ATOM   2543  CG  TYR A 459      46.034  42.813  76.436  1.00 62.07           C  
ATOM   2544  CD1 TYR A 459      45.056  43.761  76.156  1.00 63.13           C  
ATOM   2545  CD2 TYR A 459      46.875  42.413  75.402  1.00 63.02           C  
ATOM   2546  CE1 TYR A 459      44.918  44.297  74.890  1.00 63.41           C  
ATOM   2547  CE2 TYR A 459      46.744  42.942  74.127  1.00 62.47           C  
ATOM   2548  CZ  TYR A 459      45.763  43.887  73.878  1.00 63.69           C  
ATOM   2549  OH  TYR A 459      45.627  44.442  72.621  1.00 62.31           O  
ATOM   2550  H   TYR A 459      48.295  43.721  77.848  1.00 20.00           H  
ATOM   2551  HA  TYR A 459      45.602  43.982  78.953  1.00 20.00           H  
ATOM   2552  HB2 TYR A 459      47.015  41.522  77.829  1.00 20.00           H  
ATOM   2553  HB3 TYR A 459      45.252  41.730  78.104  1.00 20.00           H  
ATOM   2554  HD1 TYR A 459      44.391  44.084  76.943  1.00 20.00           H  
ATOM   2555  HD2 TYR A 459      47.642  41.678  75.596  1.00 20.00           H  
ATOM   2556  HE1 TYR A 459      44.154  45.033  74.694  1.00 20.00           H  
ATOM   2557  HE2 TYR A 459      47.403  42.619  73.333  1.00 20.00           H  
ATOM   2558  HH  TYR A 459      45.681  43.758  71.965  1.00 20.00           H  
ATOM   2559  N   THR A 460      47.863  42.747  80.827  1.00 62.07           N  
ATOM   2560  CA  THR A 460      48.108  42.120  82.124  1.00 65.10           C  
ATOM   2561  C   THR A 460      48.590  43.084  83.208  1.00 67.08           C  
ATOM   2562  O   THR A 460      49.431  42.721  84.030  1.00 66.55           O  
ATOM   2563  CB  THR A 460      49.134  40.968  82.014  1.00 65.16           C  
ATOM   2564  CG2 THR A 460      48.631  39.902  81.054  1.00 66.10           C  
ATOM   2565  OG1 THR A 460      50.392  41.478  81.547  1.00 65.21           O  
ATOM   2566  H   THR A 460      48.599  43.240  80.363  1.00 20.00           H  
ATOM   2567  HA  THR A 460      47.163  41.680  82.475  1.00 20.00           H  
ATOM   2568  HB  THR A 460      49.259  40.517  83.009  1.00 20.00           H  
ATOM   2569  HG1 THR A 460      51.019  40.767  81.482  1.00 20.00           H  
ATOM   2570 HG21 THR A 460      49.370  39.091  80.986  1.00 20.00           H  
ATOM   2571 HG22 THR A 460      47.676  39.499  81.422  1.00 20.00           H  
ATOM   2572 HG23 THR A 460      48.483  40.346  80.059  1.00 20.00           H  
ATOM   2573  N   PHE A 461      48.058  44.303  83.219  1.00 69.80           N  
ATOM   2574  CA  PHE A 461      48.402  45.264  84.265  1.00 72.77           C  
ATOM   2575  C   PHE A 461      47.673  44.970  85.572  1.00 75.08           C  
ATOM   2576  O   PHE A 461      46.443  44.952  85.614  1.00 75.74           O  
ATOM   2577  CB  PHE A 461      48.072  46.686  83.814  1.00 72.74           C  
ATOM   2578  CG  PHE A 461      49.211  47.385  83.125  1.00 73.28           C  
ATOM   2579  CD1 PHE A 461      50.511  47.269  83.600  1.00 72.95           C  
ATOM   2580  CD2 PHE A 461      48.984  48.158  82.001  1.00 72.55           C  
ATOM   2581  CE1 PHE A 461      51.558  47.912  82.963  1.00 72.72           C  
ATOM   2582  CE2 PHE A 461      50.027  48.802  81.363  1.00 72.68           C  
ATOM   2583  CZ  PHE A 461      51.315  48.677  81.843  1.00 71.40           C  
ATOM   2584  H   PHE A 461      47.414  44.566  82.502  1.00 20.00           H  
ATOM   2585  HA  PHE A 461      49.484  45.210  84.457  1.00 20.00           H  
ATOM   2586  HB2 PHE A 461      47.221  46.641  83.119  1.00 20.00           H  
ATOM   2587  HB3 PHE A 461      47.791  47.274  84.700  1.00 20.00           H  
ATOM   2588  HD1 PHE A 461      50.707  46.671  84.477  1.00 20.00           H  
ATOM   2589  HD2 PHE A 461      47.980  48.260  81.617  1.00 20.00           H  
ATOM   2590  HE1 PHE A 461      52.565  47.813  83.343  1.00 20.00           H  
ATOM   2591  HE2 PHE A 461      49.833  49.404  80.487  1.00 20.00           H  
ATOM   2592  HZ  PHE A 461      52.131  49.178  81.343  1.00 20.00           H  
ATOM   2593  N   LEU A 462      48.451  44.758  86.631  1.00 76.96           N  
ATOM   2594  CA  LEU A 462      47.933  44.413  87.951  1.00 79.12           C  
ATOM   2595  C   LEU A 462      46.666  45.194  88.330  1.00 78.96           C  
ATOM   2596  O   LEU A 462      45.545  44.767  88.042  1.00 78.95           O  
ATOM   2597  CB  LEU A 462      49.021  44.667  89.000  1.00 81.16           C  
ATOM   2598  CG  LEU A 462      48.637  44.465  90.466  1.00 83.32           C  
ATOM   2599  CD1 LEU A 462      48.156  43.032  90.674  1.00 83.93           C  
ATOM   2600  CD2 LEU A 462      49.836  44.776  91.357  1.00 83.81           C  
ATOM   2601  H   LEU A 462      49.441  44.839  86.516  1.00 20.00           H  
ATOM   2602  HA  LEU A 462      47.688  43.342  87.969  1.00 20.00           H  
ATOM   2603  HB2 LEU A 462      49.858  43.987  88.780  1.00 20.00           H  
ATOM   2604  HB3 LEU A 462      49.356  45.708  88.885  1.00 20.00           H  
ATOM   2605  HG  LEU A 462      47.818  45.155  90.717  1.00 20.00           H  
ATOM   2606 HD11 LEU A 462      47.880  42.887  91.729  1.00 20.00           H  
ATOM   2607 HD12 LEU A 462      47.279  42.843  90.037  1.00 20.00           H  
ATOM   2608 HD13 LEU A 462      48.961  42.333  90.407  1.00 20.00           H  
ATOM   2609 HD21 LEU A 462      49.558  44.630  92.411  1.00 20.00           H  
ATOM   2610 HD22 LEU A 462      50.668  44.104  91.101  1.00 20.00           H  
ATOM   2611 HD23 LEU A 462      50.148  45.820  91.201  1.00 20.00           H  
ATOM   2612  N   SER A 463      46.854  46.341  88.977  1.00 78.83           N  
ATOM   2613  CA  SER A 463      45.742  47.131  89.500  1.00 77.06           C  
ATOM   2614  C   SER A 463      44.792  47.611  88.406  1.00 75.08           C  
ATOM   2615  O   SER A 463      45.078  47.505  87.212  1.00 74.95           O  
ATOM   2616  CB  SER A 463      46.278  48.340  90.278  1.00 78.20           C  
ATOM   2617  OG  SER A 463      47.081  47.925  91.371  1.00 79.81           O  
ATOM   2618  H   SER A 463      47.787  46.673  89.111  1.00 20.00           H  
ATOM   2619  HA  SER A 463      45.164  46.509  90.201  1.00 20.00           H  
ATOM   2620  HB2 SER A 463      46.885  48.962  89.602  1.00 20.00           H  
ATOM   2621  HB3 SER A 463      45.430  48.929  90.657  1.00 20.00           H  
ATOM   2622  HG  SER A 463      46.608  47.280  91.884  1.00 20.00           H  
ATOM   2623  N   SER A 464      43.651  48.134  88.840  1.00 72.73           N  
ATOM   2624  CA  SER A 464      42.657  48.706  87.950  1.00 70.06           C  
ATOM   2625  C   SER A 464      42.167  50.001  88.581  1.00 67.96           C  
ATOM   2626  O   SER A 464      40.991  50.351  88.489  1.00 67.21           O  
ATOM   2627  CB  SER A 464      41.495  47.742  87.786  1.00 70.99           C  
ATOM   2628  OG  SER A 464      40.536  48.255  86.886  1.00 71.78           O  
ATOM   2629  H   SER A 464      43.468  48.132  89.823  1.00 20.00           H  
ATOM   2630  HA  SER A 464      43.100  48.922  86.966  1.00 20.00           H  
ATOM   2631  HB2 SER A 464      41.874  46.784  87.400  1.00 20.00           H  
ATOM   2632  HB3 SER A 464      41.021  47.582  88.765  1.00 20.00           H  
ATOM   2633  HG  SER A 464      39.937  48.827  87.352  1.00 20.00           H  
ATOM   2634  N   THR A 465      43.090  50.689  89.243  1.00 65.31           N  
ATOM   2635  CA  THR A 465      42.815  51.963  89.882  1.00 62.22           C  
ATOM   2636  C   THR A 465      42.806  53.063  88.835  1.00 60.47           C  
ATOM   2637  O   THR A 465      43.134  52.817  87.674  1.00 59.13           O  
ATOM   2638  CB  THR A 465      43.891  52.283  90.919  1.00 62.65           C  
ATOM   2639  CG2 THR A 465      43.902  51.223  92.007  1.00 62.55           C  
ATOM   2640  OG1 THR A 465      45.174  52.304  90.278  1.00 63.14           O  
ATOM   2641  H   THR A 465      44.014  50.313  89.305  1.00 20.00           H  
ATOM   2642  HA  THR A 465      41.835  51.932  90.380  1.00 20.00           H  
ATOM   2643  HB  THR A 465      43.674  53.262  91.371  1.00 20.00           H  
ATOM   2644  HG1 THR A 465      45.842  52.529  90.914  1.00 20.00           H  
ATOM   2645 HG21 THR A 465      44.680  51.464  92.746  1.00 20.00           H  
ATOM   2646 HG22 THR A 465      42.921  51.198  92.503  1.00 20.00           H  
ATOM   2647 HG23 THR A 465      44.113  50.241  91.560  1.00 20.00           H  
ATOM   2648  N   LEU A 466      42.430  54.270  89.251  1.00 57.86           N  
ATOM   2649  CA  LEU A 466      42.365  55.410  88.348  1.00 56.09           C  
ATOM   2650  C   LEU A 466      43.705  55.602  87.634  1.00 53.59           C  
ATOM   2651  O   LEU A 466      43.745  55.817  86.431  1.00 51.88           O  
ATOM   2652  CB  LEU A 466      42.005  56.682  89.131  1.00 56.97           C  
ATOM   2653  CG  LEU A 466      41.172  57.748  88.414  1.00 58.01           C  
ATOM   2654  CD1 LEU A 466      41.302  59.065  89.160  1.00 59.59           C  
ATOM   2655  CD2 LEU A 466      41.640  57.917  86.980  1.00 60.26           C  
ATOM   2656  H   LEU A 466      42.186  54.399  90.213  1.00 20.00           H  
ATOM   2657  HA  LEU A 466      41.587  55.235  87.591  1.00 20.00           H  
ATOM   2658  HB2 LEU A 466      41.443  56.371  90.023  1.00 20.00           H  
ATOM   2659  HB3 LEU A 466      42.949  57.156  89.439  1.00 20.00           H  
ATOM   2660  HG  LEU A 466      40.117  57.437  88.414  1.00 20.00           H  
ATOM   2661 HD11 LEU A 466      40.706  59.836  88.651  1.00 20.00           H  
ATOM   2662 HD12 LEU A 466      40.937  58.940  90.190  1.00 20.00           H  
ATOM   2663 HD13 LEU A 466      42.359  59.372  89.180  1.00 20.00           H  
ATOM   2664 HD21 LEU A 466      41.031  58.686  86.483  1.00 20.00           H  
ATOM   2665 HD22 LEU A 466      42.696  58.226  86.973  1.00 20.00           H  
ATOM   2666 HD23 LEU A 466      41.534  56.961  86.445  1.00 20.00           H  
ATOM   2667  N   LYS A 467      44.799  55.519  88.379  1.00 53.02           N  
ATOM   2668  CA  LYS A 467      46.127  55.752  87.814  1.00 54.26           C  
ATOM   2669  C   LYS A 467      46.425  54.721  86.727  1.00 53.89           C  
ATOM   2670  O   LYS A 467      46.982  55.047  85.682  1.00 51.61           O  
ATOM   2671  CB  LYS A 467      47.174  55.657  88.918  1.00 56.06           C  
ATOM   2672  CG  LYS A 467      48.544  56.195  88.555  1.00 59.80           C  
ATOM   2673  CD  LYS A 467      49.509  55.937  89.704  1.00 61.51           C  
ATOM   2674  CE  LYS A 467      50.796  56.718  89.569  1.00 63.13           C  
ATOM   2675  NZ  LYS A 467      51.676  56.484  90.753  1.00 64.18           N1+
ATOM   2676  H   LYS A 467      44.714  55.293  89.349  1.00 20.00           H  
ATOM   2677  HA  LYS A 467      46.169  56.757  87.370  1.00 20.00           H  
ATOM   2678  HB2 LYS A 467      46.805  56.222  89.786  1.00 20.00           H  
ATOM   2679  HB3 LYS A 467      47.286  54.598  89.190  1.00 20.00           H  
ATOM   2680  HG2 LYS A 467      48.909  55.691  87.649  1.00 20.00           H  
ATOM   2681  HG3 LYS A 467      48.476  57.277  88.370  1.00 20.00           H  
ATOM   2682  HD2 LYS A 467      49.020  56.224  90.647  1.00 20.00           H  
ATOM   2683  HD3 LYS A 467      49.749  54.864  89.728  1.00 20.00           H  
ATOM   2684  HE2 LYS A 467      51.321  56.396  88.658  1.00 20.00           H  
ATOM   2685  HE3 LYS A 467      50.562  57.790  89.499  1.00 20.00           H  
ATOM   2686  HZ1 LYS A 467      52.523  57.007  90.648  1.00 20.00           H  
ATOM   2687  HZ2 LYS A 467      51.203  56.778  91.584  1.00 20.00           H  
ATOM   2688  HZ3 LYS A 467      51.893  55.510  90.820  1.00 20.00           H  
ATOM   2689  N   SER A 468      46.039  53.475  86.984  1.00 53.64           N  
ATOM   2690  CA  SER A 468      46.244  52.385  86.037  1.00 52.70           C  
ATOM   2691  C   SER A 468      45.383  52.567  84.789  1.00 51.22           C  
ATOM   2692  O   SER A 468      45.838  52.342  83.660  1.00 47.86           O  
ATOM   2693  CB  SER A 468      45.906  51.053  86.697  1.00 54.33           C  
ATOM   2694  OG  SER A 468      46.142  49.981  85.804  1.00 59.70           O  
ATOM   2695  H   SER A 468      45.592  53.278  87.857  1.00 20.00           H  
ATOM   2696  HA  SER A 468      47.300  52.364  85.730  1.00 20.00           H  
ATOM   2697  HB2 SER A 468      46.533  50.924  87.591  1.00 20.00           H  
ATOM   2698  HB3 SER A 468      44.847  51.053  86.989  1.00 20.00           H  
ATOM   2699  HG  SER A 468      47.075  49.814  85.749  1.00 20.00           H  
ATOM   2700  N   LEU A 469      44.133  52.969  84.999  1.00 49.04           N  
ATOM   2701  CA  LEU A 469      43.237  53.246  83.888  1.00 47.42           C  
ATOM   2702  C   LEU A 469      43.793  54.371  83.034  1.00 45.90           C  
ATOM   2703  O   LEU A 469      43.720  54.317  81.810  1.00 44.71           O  
ATOM   2704  CB  LEU A 469      41.854  53.631  84.397  1.00 49.02           C  
ATOM   2705  CG  LEU A 469      40.981  52.504  84.955  1.00 50.23           C  
ATOM   2706  CD1 LEU A 469      39.655  53.071  85.441  1.00 49.53           C  
ATOM   2707  CD2 LEU A 469      40.744  51.457  83.879  1.00 50.55           C  
ATOM   2708  H   LEU A 469      43.804  53.083  85.936  1.00 20.00           H  
ATOM   2709  HA  LEU A 469      43.141  52.346  83.263  1.00 20.00           H  
ATOM   2710  HB2 LEU A 469      41.989  54.373  85.197  1.00 20.00           H  
ATOM   2711  HB3 LEU A 469      41.308  54.090  83.559  1.00 20.00           H  
ATOM   2712  HG  LEU A 469      41.503  52.035  85.802  1.00 20.00           H  
ATOM   2713 HD11 LEU A 469      39.032  52.258  85.841  1.00 20.00           H  
ATOM   2714 HD12 LEU A 469      39.842  53.813  86.232  1.00 20.00           H  
ATOM   2715 HD13 LEU A 469      39.134  53.554  84.602  1.00 20.00           H  
ATOM   2716 HD21 LEU A 469      40.117  50.650  84.284  1.00 20.00           H  
ATOM   2717 HD22 LEU A 469      40.235  51.922  83.021  1.00 20.00           H  
ATOM   2718 HD23 LEU A 469      41.709  51.043  83.551  1.00 20.00           H  
ATOM   2719  N   GLU A 470      44.356  55.383  83.685  1.00 43.61           N  
ATOM   2720  CA  GLU A 470      44.955  56.501  82.967  1.00 43.54           C  
ATOM   2721  C   GLU A 470      46.124  55.983  82.141  1.00 43.22           C  
ATOM   2722  O   GLU A 470      46.291  56.365  80.989  1.00 40.97           O  
ATOM   2723  CB  GLU A 470      45.437  57.576  83.946  1.00 44.82           C  
ATOM   2724  CG  GLU A 470      44.331  58.126  84.847  1.00 48.07           C  
ATOM   2725  CD  GLU A 470      44.810  59.206  85.814  1.00 50.61           C  
ATOM   2726  OE1 GLU A 470      45.914  59.065  86.398  1.00 49.68           O  
ATOM   2727  OE2 GLU A 470      44.068  60.198  85.992  1.00 52.02           O1-
ATOM   2728  H   GLU A 470      44.370  55.378  84.685  1.00 20.00           H  
ATOM   2729  HA  GLU A 470      44.212  56.947  82.290  1.00 20.00           H  
ATOM   2730  HB2 GLU A 470      46.219  57.140  84.585  1.00 20.00           H  
ATOM   2731  HB3 GLU A 470      45.860  58.410  83.367  1.00 20.00           H  
ATOM   2732  HG2 GLU A 470      43.545  58.555  84.209  1.00 20.00           H  
ATOM   2733  HG3 GLU A 470      43.914  57.294  85.434  1.00 20.00           H  
ATOM   2734  N   GLU A 471      46.915  55.093  82.732  1.00 42.94           N  
ATOM   2735  CA  GLU A 471      48.071  54.526  82.053  1.00 43.43           C  
ATOM   2736  C   GLU A 471      47.646  53.776  80.791  1.00 43.76           C  
ATOM   2737  O   GLU A 471      48.235  53.961  79.727  1.00 43.19           O  
ATOM   2738  CB  GLU A 471      48.830  53.574  82.989  1.00 43.40           C  
ATOM   2739  CG  GLU A 471      49.463  54.226  84.213  1.00 43.78           C  
ATOM   2740  CD  GLU A 471      50.819  54.839  83.926  1.00 45.66           C  
ATOM   2741  OE1 GLU A 471      51.830  54.096  83.931  1.00 45.33           O  
ATOM   2742  OE2 GLU A 471      50.875  56.067  83.696  1.00 46.73           O1-
ATOM   2743  H   GLU A 471      46.710  54.805  83.668  1.00 20.00           H  
ATOM   2744  HA  GLU A 471      48.753  55.337  81.760  1.00 20.00           H  
ATOM   2745  HB2 GLU A 471      48.122  52.809  83.341  1.00 20.00           H  
ATOM   2746  HB3 GLU A 471      49.631  53.094  82.408  1.00 20.00           H  
ATOM   2747  HG2 GLU A 471      48.791  55.018  84.576  1.00 20.00           H  
ATOM   2748  HG3 GLU A 471      49.584  53.461  84.995  1.00 20.00           H  
ATOM   2749  N   LYS A 472      46.621  52.937  80.912  1.00 42.98           N  
ATOM   2750  CA  LYS A 472      46.126  52.155  79.782  1.00 45.02           C  
ATOM   2751  C   LYS A 472      45.541  53.030  78.677  1.00 44.50           C  
ATOM   2752  O   LYS A 472      45.686  52.735  77.489  1.00 41.75           O  
ATOM   2753  CB  LYS A 472      45.066  51.160  80.255  1.00 45.51           C  
ATOM   2754  CG  LYS A 472      45.609  50.089  81.190  1.00 48.49           C  
ATOM   2755  CD  LYS A 472      44.509  49.151  81.678  1.00 51.98           C  
ATOM   2756  CE  LYS A 472      45.045  48.140  82.690  1.00 55.78           C  
ATOM   2757  NZ  LYS A 472      43.961  47.286  83.272  1.00 56.51           N1+
ATOM   2758  H   LYS A 472      46.177  52.838  81.803  1.00 20.00           H  
ATOM   2759  HA  LYS A 472      46.962  51.581  79.354  1.00 20.00           H  
ATOM   2760  HB2 LYS A 472      44.278  51.716  80.783  1.00 20.00           H  
ATOM   2761  HB3 LYS A 472      44.635  50.664  79.372  1.00 20.00           H  
ATOM   2762  HG2 LYS A 472      46.368  49.500  80.655  1.00 20.00           H  
ATOM   2763  HG3 LYS A 472      46.072  50.578  82.060  1.00 20.00           H  
ATOM   2764  HD2 LYS A 472      43.716  49.747  82.154  1.00 20.00           H  
ATOM   2765  HD3 LYS A 472      44.092  48.608  80.816  1.00 20.00           H  
ATOM   2766  HE2 LYS A 472      45.775  47.490  82.186  1.00 20.00           H  
ATOM   2767  HE3 LYS A 472      45.542  48.686  83.505  1.00 20.00           H  
ATOM   2768  HZ1 LYS A 472      44.368  46.564  83.831  1.00 20.00           H  
ATOM   2769  HZ2 LYS A 472      43.362  47.850  83.841  1.00 20.00           H  
ATOM   2770  HZ3 LYS A 472      43.428  46.874  82.533  1.00 20.00           H  
ATOM   2771  N   ASP A 473      44.870  54.103  79.074  1.00 43.90           N  
ATOM   2772  CA  ASP A 473      44.321  55.043  78.113  1.00 44.56           C  
ATOM   2773  C   ASP A 473      45.475  55.601  77.291  1.00 43.35           C  
ATOM   2774  O   ASP A 473      45.448  55.587  76.062  1.00 43.50           O  
ATOM   2775  CB  ASP A 473      43.603  56.181  78.845  1.00 47.86           C  
ATOM   2776  CG  ASP A 473      43.016  57.205  77.894  1.00 50.36           C  
ATOM   2777  OD1 ASP A 473      42.015  56.881  77.221  1.00 52.55           O  
ATOM   2778  OD2 ASP A 473      43.557  58.332  77.814  1.00 52.74           O1-
ATOM   2779  H   ASP A 473      44.740  54.267  80.052  1.00 20.00           H  
ATOM   2780  HA  ASP A 473      43.610  54.535  77.445  1.00 20.00           H  
ATOM   2781  HB2 ASP A 473      42.789  55.753  79.448  1.00 20.00           H  
ATOM   2782  HB3 ASP A 473      44.323  56.685  79.506  1.00 20.00           H  
ATOM   2783  N   HIS A 474      46.499  56.071  77.992  1.00 40.82           N  
ATOM   2784  CA  HIS A 474      47.681  56.610  77.343  1.00 40.54           C  
ATOM   2785  C   HIS A 474      48.324  55.588  76.396  1.00 40.10           C  
ATOM   2786  O   HIS A 474      48.611  55.894  75.233  1.00 39.61           O  
ATOM   2787  CB  HIS A 474      48.689  57.053  78.404  1.00 38.71           C  
ATOM   2788  CG  HIS A 474      49.979  57.554  77.840  1.00 39.71           C  
ATOM   2789  CD2 HIS A 474      51.229  57.035  77.874  1.00 42.07           C  
ATOM   2790  ND1 HIS A 474      50.074  58.734  77.133  1.00 40.04           N  
ATOM   2791  CE1 HIS A 474      51.324  58.916  76.751  1.00 41.68           C  
ATOM   2792  NE2 HIS A 474      52.046  57.899  77.187  1.00 43.21           N  
ATOM   2793  H   HIS A 474      46.456  56.053  78.991  1.00 20.00           H  
ATOM   2794  HA  HIS A 474      47.397  57.492  76.750  1.00 20.00           H  
ATOM   2795  HB2 HIS A 474      48.235  57.859  78.998  1.00 20.00           H  
ATOM   2796  HB3 HIS A 474      48.906  56.193  79.055  1.00 20.00           H  
ATOM   2797  HD1 HIS A 474      49.314  59.355  76.939  1.00 20.00           H  
ATOM   2798  HD2 HIS A 474      51.527  56.113  78.351  1.00 20.00           H  
ATOM   2799  HE1 HIS A 474      51.693  59.754  76.179  1.00 20.00           H  
ATOM   2800  HE2 HIS A 474      53.028  57.779  77.040  1.00 20.00           H  
ATOM   2801  N   ILE A 475      48.545  54.374  76.887  1.00 37.64           N  
ATOM   2802  CA  ILE A 475      49.172  53.355  76.050  1.00 39.56           C  
ATOM   2803  C   ILE A 475      48.380  53.127  74.768  1.00 39.91           C  
ATOM   2804  O   ILE A 475      48.946  53.068  73.685  1.00 40.75           O  
ATOM   2805  CB  ILE A 475      49.316  52.016  76.803  1.00 39.05           C  
ATOM   2806  CG1 ILE A 475      50.433  52.132  77.841  1.00 39.07           C  
ATOM   2807  CG2 ILE A 475      49.616  50.889  75.817  1.00 37.46           C  
ATOM   2808  CD1 ILE A 475      50.513  50.961  78.794  1.00 41.80           C  
ATOM   2809  H   ILE A 475      48.283  54.159  77.828  1.00 20.00           H  
ATOM   2810  HA  ILE A 475      50.181  53.695  75.771  1.00 20.00           H  
ATOM   2811  HB  ILE A 475      48.370  51.797  77.319  1.00 20.00           H  
ATOM   2812 HG12 ILE A 475      51.393  52.211  77.309  1.00 20.00           H  
ATOM   2813 HG13 ILE A 475      50.264  53.046  78.430  1.00 20.00           H  
ATOM   2814 HG21 ILE A 475      49.716  49.939  76.363  1.00 20.00           H  
ATOM   2815 HG22 ILE A 475      48.793  50.809  75.091  1.00 20.00           H  
ATOM   2816 HG23 ILE A 475      50.554  51.107  75.285  1.00 20.00           H  
ATOM   2817 HD11 ILE A 475      51.337  51.121  79.504  1.00 20.00           H  
ATOM   2818 HD12 ILE A 475      49.566  50.871  79.346  1.00 20.00           H  
ATOM   2819 HD13 ILE A 475      50.695  50.037  78.225  1.00 20.00           H  
ATOM   2820  N   HIS A 476      47.067  53.026  74.888  1.00 41.21           N  
ATOM   2821  CA  HIS A 476      46.228  52.833  73.719  1.00 45.29           C  
ATOM   2822  C   HIS A 476      46.277  54.021  72.774  1.00 45.89           C  
ATOM   2823  O   HIS A 476      46.302  53.850  71.558  1.00 44.71           O  
ATOM   2824  CB  HIS A 476      44.789  52.561  74.145  1.00 46.62           C  
ATOM   2825  CG  HIS A 476      44.587  51.198  74.727  1.00 51.78           C  
ATOM   2826  CD2 HIS A 476      45.062  50.100  74.093  1.00 52.07           C  
ATOM   2827  ND1 HIS A 476      43.994  50.745  75.887  1.00 54.29           N  
ATOM   2828  CE1 HIS A 476      44.102  49.428  75.948  1.00 55.23           C  
ATOM   2829  NE2 HIS A 476      44.745  49.013  74.872  1.00 52.93           N  
ATOM   2830  H   HIS A 476      46.648  53.084  75.795  1.00 20.00           H  
ATOM   2831  HA  HIS A 476      46.587  51.950  73.169  1.00 20.00           H  
ATOM   2832  HB2 HIS A 476      44.503  53.308  74.899  1.00 20.00           H  
ATOM   2833  HB3 HIS A 476      44.140  52.663  73.263  1.00 20.00           H  
ATOM   2834  HD1 HIS A 476      43.552  51.321  76.574  1.00 20.00           H  
ATOM   2835  HD2 HIS A 476      45.590  50.082  73.151  1.00 20.00           H  
ATOM   2836  HE1 HIS A 476      43.729  48.799  76.743  1.00 20.00           H  
ATOM   2837  N   ARG A 477      46.300  55.229  73.330  1.00 46.34           N  
ATOM   2838  CA  ARG A 477      46.368  56.431  72.501  1.00 46.35           C  
ATOM   2839  C   ARG A 477      47.632  56.440  71.674  1.00 44.44           C  
ATOM   2840  O   ARG A 477      47.605  56.768  70.494  1.00 45.01           O  
ATOM   2841  CB  ARG A 477      46.339  57.692  73.359  1.00 49.88           C  
ATOM   2842  CG  ARG A 477      44.959  58.116  73.799  1.00 54.22           C  
ATOM   2843  CD  ARG A 477      45.042  59.281  74.784  1.00 59.43           C  
ATOM   2844  NE  ARG A 477      43.935  60.220  74.625  1.00 64.38           N  
ATOM   2845  CZ  ARG A 477      42.652  59.900  74.772  1.00 65.87           C  
ATOM   2846  NH1 ARG A 477      42.300  58.659  75.082  1.00 67.52           N1+
ATOM   2847  NH2 ARG A 477      41.718  60.824  74.620  1.00 67.89           N  
ATOM   2848  H   ARG A 477      46.270  55.315  74.325  1.00 20.00           H  
ATOM   2849  HA  ARG A 477      45.503  56.453  71.821  1.00 20.00           H  
ATOM   2850  HB2 ARG A 477      46.945  57.510  74.258  1.00 20.00           H  
ATOM   2851  HB3 ARG A 477      46.782  58.514  72.778  1.00 20.00           H  
ATOM   2852  HG2 ARG A 477      44.379  58.427  72.919  1.00 20.00           H  
ATOM   2853  HG3 ARG A 477      44.458  57.266  74.286  1.00 20.00           H  
ATOM   2854  HD2 ARG A 477      45.022  58.881  75.808  1.00 20.00           H  
ATOM   2855  HD3 ARG A 477      45.988  59.817  74.618  1.00 20.00           H  
ATOM   2856  HE  ARG A 477      44.156  61.166  74.389  1.00 20.00           H  
ATOM   2857 HH11 ARG A 477      41.334  58.428  75.199  1.00 20.00           H  
ATOM   2858 HH12 ARG A 477      43.000  57.954  75.199  1.00 20.00           H  
ATOM   2859 HH21 ARG A 477      40.754  60.585  74.738  1.00 20.00           H  
ATOM   2860 HH22 ARG A 477      41.975  61.761  74.386  1.00 20.00           H  
ATOM   2861  N   VAL A 478      48.742  56.080  72.301  1.00 42.84           N  
ATOM   2862  CA  VAL A 478      50.003  56.004  71.588  1.00 42.33           C  
ATOM   2863  C   VAL A 478      49.972  54.890  70.551  1.00 42.71           C  
ATOM   2864  O   VAL A 478      50.505  55.048  69.455  1.00 42.87           O  
ATOM   2865  CB  VAL A 478      51.187  55.760  72.545  1.00 41.74           C  
ATOM   2866  CG1 VAL A 478      52.462  55.555  71.745  1.00 40.26           C  
ATOM   2867  CG2 VAL A 478      51.350  56.945  73.495  1.00 40.71           C  
ATOM   2868  H   VAL A 478      48.710  55.859  73.276  1.00 20.00           H  
ATOM   2869  HA  VAL A 478      50.180  56.956  71.065  1.00 20.00           H  
ATOM   2870  HB  VAL A 478      50.984  54.855  73.135  1.00 20.00           H  
ATOM   2871 HG11 VAL A 478      53.303  55.382  72.433  1.00 20.00           H  
ATOM   2872 HG12 VAL A 478      52.344  54.684  71.084  1.00 20.00           H  
ATOM   2873 HG13 VAL A 478      52.663  56.451  71.139  1.00 20.00           H  
ATOM   2874 HG21 VAL A 478      52.197  56.759  74.171  1.00 20.00           H  
ATOM   2875 HG22 VAL A 478      51.540  57.858  72.912  1.00 20.00           H  
ATOM   2876 HG23 VAL A 478      50.430  57.070  74.085  1.00 20.00           H  
ATOM   2877  N   LEU A 479      49.337  53.770  70.889  1.00 40.60           N  
ATOM   2878  CA  LEU A 479      49.193  52.683  69.927  1.00 41.34           C  
ATOM   2879  C   LEU A 479      48.365  53.088  68.712  1.00 39.76           C  
ATOM   2880  O   LEU A 479      48.720  52.758  67.587  1.00 39.11           O  
ATOM   2881  CB  LEU A 479      48.582  51.442  70.588  1.00 39.35           C  
ATOM   2882  CG  LEU A 479      49.549  50.622  71.455  1.00 38.70           C  
ATOM   2883  CD1 LEU A 479      48.775  49.577  72.241  1.00 37.30           C  
ATOM   2884  CD2 LEU A 479      50.605  49.957  70.573  1.00 38.65           C  
ATOM   2885  H   LEU A 479      48.956  53.673  71.809  1.00 20.00           H  
ATOM   2886  HA  LEU A 479      50.194  52.404  69.568  1.00 20.00           H  
ATOM   2887  HB2 LEU A 479      47.748  51.771  71.226  1.00 20.00           H  
ATOM   2888  HB3 LEU A 479      48.198  50.786  69.792  1.00 20.00           H  
ATOM   2889  HG  LEU A 479      50.052  51.300  72.162  1.00 20.00           H  
ATOM   2890 HD11 LEU A 479      49.471  48.992  72.861  1.00 20.00           H  
ATOM   2891 HD12 LEU A 479      48.039  50.076  72.889  1.00 20.00           H  
ATOM   2892 HD13 LEU A 479      48.253  48.906  71.543  1.00 20.00           H  
ATOM   2893 HD21 LEU A 479      51.293  49.372  71.201  1.00 20.00           H  
ATOM   2894 HD22 LEU A 479      50.112  49.290  69.851  1.00 20.00           H  
ATOM   2895 HD23 LEU A 479      51.170  50.730  70.032  1.00 20.00           H  
ATOM   2896  N   ASP A 480      47.275  53.816  68.930  1.00 40.62           N  
ATOM   2897  CA  ASP A 480      46.482  54.308  67.805  1.00 43.01           C  
ATOM   2898  C   ASP A 480      47.337  55.257  66.973  1.00 43.29           C  
ATOM   2899  O   ASP A 480      47.247  55.283  65.749  1.00 42.92           O  
ATOM   2900  CB  ASP A 480      45.236  55.054  68.280  1.00 44.89           C  
ATOM   2901  CG  ASP A 480      44.239  54.156  68.995  1.00 48.86           C  
ATOM   2902  OD1 ASP A 480      43.892  53.067  68.481  1.00 50.40           O  
ATOM   2903  OD2 ASP A 480      43.787  54.555  70.083  1.00 52.25           O1-
ATOM   2904  H   ASP A 480      46.997  54.028  69.867  1.00 20.00           H  
ATOM   2905  HA  ASP A 480      46.171  53.463  67.174  1.00 20.00           H  
ATOM   2906  HB2 ASP A 480      45.548  55.851  68.971  1.00 20.00           H  
ATOM   2907  HB3 ASP A 480      44.741  55.500  67.406  1.00 20.00           H  
ATOM   2908  N   LYS A 481      48.182  56.026  67.650  1.00 43.97           N  
ATOM   2909  CA  LYS A 481      49.075  56.944  66.961  1.00 44.16           C  
ATOM   2910  C   LYS A 481      49.967  56.172  65.999  1.00 42.84           C  
ATOM   2911  O   LYS A 481      50.035  56.480  64.813  1.00 42.33           O  
ATOM   2912  CB  LYS A 481      49.936  57.697  67.970  1.00 48.19           C  
ATOM   2913  CG  LYS A 481      50.480  59.028  67.465  1.00 54.19           C  
ATOM   2914  CD  LYS A 481      49.497  60.159  67.779  1.00 59.34           C  
ATOM   2915  CE  LYS A 481      50.003  61.509  67.285  1.00 60.78           C  
ATOM   2916  NZ  LYS A 481      50.100  61.565  65.801  1.00 63.99           N1+
ATOM   2917  H   LYS A 481      48.205  55.972  68.648  1.00 20.00           H  
ATOM   2918  HA  LYS A 481      48.484  57.674  66.387  1.00 20.00           H  
ATOM   2919  HB2 LYS A 481      49.327  57.892  68.865  1.00 20.00           H  
ATOM   2920  HB3 LYS A 481      50.789  57.057  68.239  1.00 20.00           H  
ATOM   2921  HG2 LYS A 481      51.442  59.237  67.956  1.00 20.00           H  
ATOM   2922  HG3 LYS A 481      50.630  58.969  66.377  1.00 20.00           H  
ATOM   2923  HD2 LYS A 481      48.537  59.940  67.290  1.00 20.00           H  
ATOM   2924  HD3 LYS A 481      49.351  60.211  68.867  1.00 20.00           H  
ATOM   2925  HE2 LYS A 481      49.309  62.293  67.624  1.00 20.00           H  
ATOM   2926  HE3 LYS A 481      50.999  61.693  67.713  1.00 20.00           H  
ATOM   2927  HZ1 LYS A 481      50.548  62.416  65.528  1.00 20.00           H  
ATOM   2928  HZ2 LYS A 481      50.636  60.786  65.474  1.00 20.00           H  
ATOM   2929  HZ3 LYS A 481      49.183  61.528  65.405  1.00 20.00           H  
ATOM   2930  N   ILE A 482      50.648  55.156  66.517  1.00 41.20           N  
ATOM   2931  CA  ILE A 482      51.516  54.330  65.687  1.00 39.99           C  
ATOM   2932  C   ILE A 482      50.761  53.657  64.544  1.00 40.03           C  
ATOM   2933  O   ILE A 482      51.323  53.427  63.474  1.00 38.90           O  
ATOM   2934  CB  ILE A 482      52.213  53.244  66.521  1.00 40.01           C  
ATOM   2935  CG1 ILE A 482      53.063  53.894  67.617  1.00 40.82           C  
ATOM   2936  CG2 ILE A 482      53.090  52.380  65.626  1.00 37.77           C  
ATOM   2937  CD1 ILE A 482      53.674  52.896  68.598  1.00 41.38           C  
ATOM   2938  H   ILE A 482      50.563  54.955  67.492  1.00 20.00           H  
ATOM   2939  HA  ILE A 482      52.296  54.968  65.246  1.00 20.00           H  
ATOM   2940  HB  ILE A 482      51.447  52.611  66.992  1.00 20.00           H  
ATOM   2941 HG12 ILE A 482      53.881  54.451  67.136  1.00 20.00           H  
ATOM   2942 HG13 ILE A 482      52.427  54.589  68.183  1.00 20.00           H  
ATOM   2943 HG21 ILE A 482      53.585  51.607  66.232  1.00 20.00           H  
ATOM   2944 HG22 ILE A 482      52.468  51.901  64.855  1.00 20.00           H  
ATOM   2945 HG23 ILE A 482      53.853  53.009  65.142  1.00 20.00           H  
ATOM   2946 HD11 ILE A 482      54.267  53.438  69.350  1.00 20.00           H  
ATOM   2947 HD12 ILE A 482      52.871  52.335  69.098  1.00 20.00           H  
ATOM   2948 HD13 ILE A 482      54.325  52.198  68.051  1.00 20.00           H  
ATOM   2949  N   THR A 483      49.490  53.336  64.766  1.00 39.82           N  
ATOM   2950  CA  THR A 483      48.681  52.783  63.698  1.00 42.38           C  
ATOM   2951  C   THR A 483      48.539  53.786  62.552  1.00 42.99           C  
ATOM   2952  O   THR A 483      48.657  53.417  61.383  1.00 40.04           O  
ATOM   2953  CB  THR A 483      47.268  52.386  64.181  1.00 43.66           C  
ATOM   2954  CG2 THR A 483      46.429  51.910  63.007  1.00 41.57           C  
ATOM   2955  OG1 THR A 483      47.367  51.329  65.143  1.00 44.98           O  
ATOM   2956  H   THR A 483      49.090  53.476  65.673  1.00 20.00           H  
ATOM   2957  HA  THR A 483      49.170  51.880  63.304  1.00 20.00           H  
ATOM   2958  HB  THR A 483      46.788  53.268  64.632  1.00 20.00           H  
ATOM   2959  HG1 THR A 483      47.771  51.660  65.937  1.00 20.00           H  
ATOM   2960 HG21 THR A 483      45.426  51.630  63.362  1.00 20.00           H  
ATOM   2961 HG22 THR A 483      46.344  52.717  62.266  1.00 20.00           H  
ATOM   2962 HG23 THR A 483      46.911  51.036  62.544  1.00 20.00           H  
ATOM   2963  N   ASP A 484      48.299  55.049  62.898  1.00 42.95           N  
ATOM   2964  CA  ASP A 484      48.126  56.090  61.891  1.00 43.94           C  
ATOM   2965  C   ASP A 484      49.427  56.283  61.132  1.00 43.59           C  
ATOM   2966  O   ASP A 484      49.421  56.553  59.938  1.00 44.67           O  
ATOM   2967  CB  ASP A 484      47.743  57.419  62.534  1.00 46.83           C  
ATOM   2968  CG  ASP A 484      46.470  57.340  63.344  1.00 47.71           C  
ATOM   2969  OD1 ASP A 484      45.531  56.614  62.958  1.00 50.99           O  
ATOM   2970  OD2 ASP A 484      46.410  58.024  64.383  1.00 53.21           O1-
ATOM   2971  H   ASP A 484      48.236  55.288  63.867  1.00 20.00           H  
ATOM   2972  HA  ASP A 484      47.338  55.796  61.183  1.00 20.00           H  
ATOM   2973  HB2 ASP A 484      48.561  57.736  63.198  1.00 20.00           H  
ATOM   2974  HB3 ASP A 484      47.607  58.167  61.739  1.00 20.00           H  
ATOM   2975  N   THR A 485      50.545  56.140  61.835  1.00 42.85           N  
ATOM   2976  CA  THR A 485      51.856  56.330  61.222  1.00 43.22           C  
ATOM   2977  C   THR A 485      52.117  55.251  60.168  1.00 43.89           C  
ATOM   2978  O   THR A 485      52.696  55.523  59.112  1.00 42.66           O  
ATOM   2979  CB  THR A 485      52.960  56.265  62.280  1.00 42.04           C  
ATOM   2980  CG2 THR A 485      54.309  56.572  61.679  1.00 42.26           C  
ATOM   2981  OG1 THR A 485      52.684  57.223  63.304  1.00 44.46           O  
ATOM   2982  H   THR A 485      50.487  55.897  62.802  1.00 20.00           H  
ATOM   2983  HA  THR A 485      51.895  57.315  60.734  1.00 20.00           H  
ATOM   2984  HB  THR A 485      52.981  55.251  62.707  1.00 20.00           H  
ATOM   2985  HG1 THR A 485      51.746  57.291  63.431  1.00 20.00           H  
ATOM   2986 HG21 THR A 485      55.081  56.518  62.462  1.00 20.00           H  
ATOM   2987 HG22 THR A 485      54.534  55.839  60.890  1.00 20.00           H  
ATOM   2988 HG23 THR A 485      54.296  57.584  61.247  1.00 20.00           H  
ATOM   2989  N   LEU A 486      51.688  54.029  60.463  1.00 41.95           N  
ATOM   2990  CA  LEU A 486      51.848  52.923  59.525  1.00 41.32           C  
ATOM   2991  C   LEU A 486      50.983  53.160  58.306  1.00 39.72           C  
ATOM   2992  O   LEU A 486      51.428  53.015  57.183  1.00 40.28           O  
ATOM   2993  CB  LEU A 486      51.441  51.602  60.176  1.00 39.03           C  
ATOM   2994  CG  LEU A 486      52.497  50.920  61.036  1.00 38.13           C  
ATOM   2995  CD1 LEU A 486      51.846  49.862  61.911  1.00 39.13           C  
ATOM   2996  CD2 LEU A 486      53.548  50.310  60.131  1.00 38.96           C  
ATOM   2997  H   LEU A 486      51.246  53.863  61.344  1.00 20.00           H  
ATOM   2998  HA  LEU A 486      52.899  52.854  59.209  1.00 20.00           H  
ATOM   2999  HB2 LEU A 486      50.566  51.798  60.814  1.00 20.00           H  
ATOM   3000  HB3 LEU A 486      51.161  50.904  59.373  1.00 20.00           H  
ATOM   3001  HG  LEU A 486      52.973  51.673  61.681  1.00 20.00           H  
ATOM   3002 HD11 LEU A 486      52.614  49.373  62.529  1.00 20.00           H  
ATOM   3003 HD12 LEU A 486      51.098  50.335  62.563  1.00 20.00           H  
ATOM   3004 HD13 LEU A 486      51.355  49.111  61.275  1.00 20.00           H  
ATOM   3005 HD21 LEU A 486      54.316  49.814  60.742  1.00 20.00           H  
ATOM   3006 HD22 LEU A 486      53.075  49.573  59.466  1.00 20.00           H  
ATOM   3007 HD23 LEU A 486      54.015  51.102  59.526  1.00 20.00           H  
ATOM   3008  N   ILE A 487      49.732  53.514  58.542  1.00 42.23           N  
ATOM   3009  CA  ILE A 487      48.811  53.804  57.458  1.00 44.26           C  
ATOM   3010  C   ILE A 487      49.357  54.955  56.624  1.00 46.23           C  
ATOM   3011  O   ILE A 487      49.286  54.947  55.394  1.00 46.46           O  
ATOM   3012  CB  ILE A 487      47.434  54.189  58.003  1.00 44.27           C  
ATOM   3013  CG1 ILE A 487      46.756  52.955  58.622  1.00 44.50           C  
ATOM   3014  CG2 ILE A 487      46.592  54.822  56.898  1.00 43.38           C  
ATOM   3015  CD1 ILE A 487      46.520  51.815  57.653  1.00 42.17           C  
ATOM   3016  H   ILE A 487      49.413  53.585  59.488  1.00 20.00           H  
ATOM   3017  HA  ILE A 487      48.703  52.919  56.814  1.00 20.00           H  
ATOM   3018  HB  ILE A 487      47.576  54.935  58.798  1.00 20.00           H  
ATOM   3019 HG12 ILE A 487      47.395  52.586  59.439  1.00 20.00           H  
ATOM   3020 HG13 ILE A 487      45.783  53.267  59.029  1.00 20.00           H  
ATOM   3021 HG21 ILE A 487      45.606  55.094  57.299  1.00 20.00           H  
ATOM   3022 HG22 ILE A 487      47.098  55.724  56.524  1.00 20.00           H  
ATOM   3023 HG23 ILE A 487      46.468  54.103  56.075  1.00 20.00           H  
ATOM   3024 HD11 ILE A 487      46.034  50.980  58.180  1.00 20.00           H  
ATOM   3025 HD12 ILE A 487      45.871  52.159  56.833  1.00 20.00           H  
ATOM   3026 HD13 ILE A 487      47.483  51.477  57.242  1.00 20.00           H  
ATOM   3027  N   HIS A 488      49.925  55.938  57.307  1.00 47.17           N  
ATOM   3028  CA  HIS A 488      50.472  57.100  56.632  1.00 48.53           C  
ATOM   3029  C   HIS A 488      51.579  56.688  55.674  1.00 48.13           C  
ATOM   3030  O   HIS A 488      51.549  57.051  54.498  1.00 49.54           O  
ATOM   3031  CB  HIS A 488      51.016  58.088  57.654  1.00 48.03           C  
ATOM   3032  CG  HIS A 488      51.836  59.178  57.048  1.00 48.94           C  
ATOM   3033  CD2 HIS A 488      51.476  60.331  56.434  1.00 46.95           C  
ATOM   3034  ND1 HIS A 488      53.214  59.139  57.019  1.00 50.06           N  
ATOM   3035  CE1 HIS A 488      53.668  60.221  56.413  1.00 50.68           C  
ATOM   3036  NE2 HIS A 488      52.634  60.961  56.050  1.00 47.73           N  
ATOM   3037  H   HIS A 488      49.978  55.879  58.304  1.00 20.00           H  
ATOM   3038  HA  HIS A 488      49.677  57.596  56.055  1.00 20.00           H  
ATOM   3039  HB2 HIS A 488      50.167  58.545  58.183  1.00 20.00           H  
ATOM   3040  HB3 HIS A 488      51.643  57.538  58.371  1.00 20.00           H  
ATOM   3041  HD2 HIS A 488      50.469  60.687  56.277  1.00 20.00           H  
ATOM   3042  HE1 HIS A 488      54.707  60.462  56.244  1.00 20.00           H  
ATOM   3043  HE2 HIS A 488      52.686  61.838  55.572  1.00 20.00           H  
ATOM   3044  N   LEU A 489      52.550  55.929  56.176  1.00 47.68           N  
ATOM   3045  CA  LEU A 489      53.650  55.450  55.349  1.00 47.72           C  
ATOM   3046  C   LEU A 489      53.114  54.732  54.112  1.00 47.79           C  
ATOM   3047  O   LEU A 489      53.559  54.986  52.993  1.00 46.51           O  
ATOM   3048  CB  LEU A 489      54.544  54.498  56.147  1.00 49.39           C  
ATOM   3049  CG  LEU A 489      55.441  55.086  57.239  1.00 50.57           C  
ATOM   3050  CD1 LEU A 489      55.897  53.982  58.176  1.00 49.42           C  
ATOM   3051  CD2 LEU A 489      56.640  55.775  56.607  1.00 52.64           C  
ATOM   3052  H   LEU A 489      52.525  55.682  57.145  1.00 20.00           H  
ATOM   3053  HA  LEU A 489      54.259  56.305  55.019  1.00 20.00           H  
ATOM   3054  HB2 LEU A 489      53.886  53.760  56.628  1.00 20.00           H  
ATOM   3055  HB3 LEU A 489      55.201  53.988  55.426  1.00 20.00           H  
ATOM   3056  HG  LEU A 489      54.864  55.827  57.813  1.00 20.00           H  
ATOM   3057 HD11 LEU A 489      56.542  54.408  58.959  1.00 20.00           H  
ATOM   3058 HD12 LEU A 489      55.019  53.509  58.640  1.00 20.00           H  
ATOM   3059 HD13 LEU A 489      56.462  53.228  57.607  1.00 20.00           H  
ATOM   3060 HD21 LEU A 489      57.280  56.195  57.395  1.00 20.00           H  
ATOM   3061 HD22 LEU A 489      57.214  55.045  56.018  1.00 20.00           H  
ATOM   3062 HD23 LEU A 489      56.291  56.584  55.948  1.00 20.00           H  
ATOM   3063  N   MET A 490      52.137  53.855  54.317  1.00 46.39           N  
ATOM   3064  CA  MET A 490      51.565  53.089  53.218  1.00 46.18           C  
ATOM   3065  C   MET A 490      50.857  53.973  52.200  1.00 46.46           C  
ATOM   3066  O   MET A 490      50.954  53.748  50.993  1.00 43.75           O  
ATOM   3067  CB  MET A 490      50.583  52.059  53.751  1.00 43.82           C  
ATOM   3068  CG  MET A 490      51.240  50.954  54.534  1.00 46.33           C  
ATOM   3069  SD  MET A 490      50.035  49.871  55.292  1.00 46.71           S  
ATOM   3070  CE  MET A 490      51.012  49.227  56.619  1.00 45.73           C  
ATOM   3071  H   MET A 490      51.787  53.719  55.244  1.00 20.00           H  
ATOM   3072  HA  MET A 490      52.373  52.553  52.700  1.00 20.00           H  
ATOM   3073  HB2 MET A 490      49.864  52.570  54.408  1.00 20.00           H  
ATOM   3074  HB3 MET A 490      50.050  51.613  52.899  1.00 20.00           H  
ATOM   3075  HG2 MET A 490      51.871  50.363  53.854  1.00 20.00           H  
ATOM   3076  HG3 MET A 490      51.866  51.399  55.321  1.00 20.00           H  
ATOM   3077  HE1 MET A 490      50.357  48.725  57.347  1.00 20.00           H  
ATOM   3078  HE2 MET A 490      51.740  48.504  56.221  1.00 20.00           H  
ATOM   3079  HE3 MET A 490      51.547  50.051  57.113  1.00 20.00           H  
ATOM   3080  N   ALA A 491      50.132  54.969  52.691  1.00 47.70           N  
ATOM   3081  CA  ALA A 491      49.464  55.925  51.821  1.00 50.47           C  
ATOM   3082  C   ALA A 491      50.506  56.635  50.971  1.00 51.83           C  
ATOM   3083  O   ALA A 491      50.307  56.829  49.772  1.00 53.24           O  
ATOM   3084  CB  ALA A 491      48.673  56.942  52.655  1.00 51.12           C  
ATOM   3085  H   ALA A 491      50.044  55.066  53.682  1.00 20.00           H  
ATOM   3086  HA  ALA A 491      48.764  55.396  51.156  1.00 20.00           H  
ATOM   3087  HB1 ALA A 491      48.173  57.657  51.985  1.00 20.00           H  
ATOM   3088  HB2 ALA A 491      47.919  56.415  53.258  1.00 20.00           H  
ATOM   3089  HB3 ALA A 491      49.361  57.484  53.322  1.00 20.00           H  
ATOM   3090  N   LYS A 492      51.621  57.000  51.599  1.00 52.79           N  
ATOM   3091  CA  LYS A 492      52.711  57.671  50.908  1.00 53.82           C  
ATOM   3092  C   LYS A 492      53.355  56.787  49.852  1.00 52.94           C  
ATOM   3093  O   LYS A 492      53.707  57.260  48.774  1.00 52.62           O  
ATOM   3094  CB  LYS A 492      53.783  58.118  51.904  1.00 54.02           C  
ATOM   3095  CG  LYS A 492      53.590  59.519  52.448  1.00 59.60           C  
ATOM   3096  CD  LYS A 492      54.815  59.972  53.250  1.00 63.00           C  
ATOM   3097  CE  LYS A 492      54.756  61.468  53.562  1.00 65.32           C  
ATOM   3098  NZ  LYS A 492      55.921  61.946  54.378  1.00 65.91           N1+
ATOM   3099  H   LYS A 492      51.712  56.806  52.576  1.00 20.00           H  
ATOM   3100  HA  LYS A 492      52.318  58.568  50.408  1.00 20.00           H  
ATOM   3101  HB2 LYS A 492      53.780  57.416  52.751  1.00 20.00           H  
ATOM   3102  HB3 LYS A 492      54.759  58.078  51.398  1.00 20.00           H  
ATOM   3103  HG2 LYS A 492      53.433  60.213  51.609  1.00 20.00           H  
ATOM   3104  HG3 LYS A 492      52.707  59.531  53.104  1.00 20.00           H  
ATOM   3105  HD2 LYS A 492      54.852  59.410  54.196  1.00 20.00           H  
ATOM   3106  HD3 LYS A 492      55.723  59.764  52.664  1.00 20.00           H  
ATOM   3107  HE2 LYS A 492      54.744  62.023  52.612  1.00 20.00           H  
ATOM   3108  HE3 LYS A 492      53.831  61.673  54.119  1.00 20.00           H  
ATOM   3109  HZ1 LYS A 492      55.637  62.718  54.947  1.00 20.00           H  
ATOM   3110  HZ2 LYS A 492      56.245  61.202  54.964  1.00 20.00           H  
ATOM   3111  HZ3 LYS A 492      56.659  62.236  53.769  1.00 20.00           H  
ATOM   3112  N   ALA A 493      53.517  55.506  50.167  1.00 52.45           N  
ATOM   3113  CA  ALA A 493      54.141  54.571  49.240  1.00 50.45           C  
ATOM   3114  C   ALA A 493      53.254  54.418  48.011  1.00 49.30           C  
ATOM   3115  O   ALA A 493      53.675  53.881  46.986  1.00 50.74           O  
ATOM   3116  CB  ALA A 493      54.347  53.224  49.913  1.00 49.69           C  
ATOM   3117  H   ALA A 493      53.205  55.178  51.058  1.00 20.00           H  
ATOM   3118  HA  ALA A 493      55.119  54.962  48.923  1.00 20.00           H  
ATOM   3119  HB1 ALA A 493      54.818  52.527  49.204  1.00 20.00           H  
ATOM   3120  HB2 ALA A 493      54.998  53.348  50.791  1.00 20.00           H  
ATOM   3121  HB3 ALA A 493      53.374  52.821  50.231  1.00 20.00           H  
ATOM   3122  N   GLY A 494      52.013  54.877  48.129  1.00 48.23           N  
ATOM   3123  CA  GLY A 494      51.097  54.842  47.006  1.00 47.03           C  
ATOM   3124  C   GLY A 494      50.024  53.759  47.041  1.00 47.47           C  
ATOM   3125  O   GLY A 494      49.285  53.601  46.068  1.00 46.19           O  
ATOM   3126  H   GLY A 494      51.706  55.250  49.004  1.00 20.00           H  
ATOM   3127  HA2 GLY A 494      50.589  55.817  46.958  1.00 20.00           H  
ATOM   3128  HA3 GLY A 494      51.693  54.694  46.092  1.00 20.00           H  
ATOM   3129  N   LEU A 495      49.921  53.005  48.135  1.00 46.60           N  
ATOM   3130  CA  LEU A 495      48.943  51.919  48.185  1.00 46.20           C  
ATOM   3131  C   LEU A 495      47.523  52.471  48.182  1.00 45.61           C  
ATOM   3132  O   LEU A 495      47.285  53.603  48.598  1.00 46.50           O  
ATOM   3133  CB  LEU A 495      49.137  51.055  49.446  1.00 47.70           C  
ATOM   3134  CG  LEU A 495      50.493  50.405  49.728  1.00 47.55           C  
ATOM   3135  CD1 LEU A 495      50.336  49.467  50.919  1.00 46.79           C  
ATOM   3136  CD2 LEU A 495      50.991  49.649  48.520  1.00 48.97           C  
ATOM   3137  H   LEU A 495      50.513  53.182  48.921  1.00 20.00           H  
ATOM   3138  HA  LEU A 495      49.069  51.274  47.303  1.00 20.00           H  
ATOM   3139  HB2 LEU A 495      48.907  51.698  50.309  1.00 20.00           H  
ATOM   3140  HB3 LEU A 495      48.400  50.241  49.389  1.00 20.00           H  
ATOM   3141  HG  LEU A 495      51.217  51.191  49.985  1.00 20.00           H  
ATOM   3142 HD11 LEU A 495      51.302  48.987  51.139  1.00 20.00           H  
ATOM   3143 HD12 LEU A 495      50.004  50.041  51.797  1.00 20.00           H  
ATOM   3144 HD13 LEU A 495      49.589  48.694  50.682  1.00 20.00           H  
ATOM   3145 HD21 LEU A 495      51.965  49.193  48.749  1.00 20.00           H  
ATOM   3146 HD22 LEU A 495      50.270  48.861  48.258  1.00 20.00           H  
ATOM   3147 HD23 LEU A 495      51.100  50.341  47.673  1.00 20.00           H  
ATOM   3148  N   THR A 496      46.576  51.665  47.717  1.00 45.08           N  
ATOM   3149  CA  THR A 496      45.174  52.029  47.810  1.00 45.38           C  
ATOM   3150  C   THR A 496      44.673  51.818  49.230  1.00 45.42           C  
ATOM   3151  O   THR A 496      45.305  51.124  50.017  1.00 44.82           O  
ATOM   3152  CB  THR A 496      44.316  51.177  46.869  1.00 47.64           C  
ATOM   3153  CG2 THR A 496      44.842  51.291  45.424  1.00 48.69           C  
ATOM   3154  OG1 THR A 496      44.360  49.805  47.290  1.00 46.29           O  
ATOM   3155  H   THR A 496      46.832  50.794  47.298  1.00 20.00           H  
ATOM   3156  HA  THR A 496      45.046  53.088  47.541  1.00 20.00           H  
ATOM   3157  HB  THR A 496      43.280  51.548  46.898  1.00 20.00           H  
ATOM   3158  HG1 THR A 496      45.220  49.445  47.108  1.00 20.00           H  
ATOM   3159 HG21 THR A 496      44.219  50.676  44.757  1.00 20.00           H  
ATOM   3160 HG22 THR A 496      44.799  52.341  45.100  1.00 20.00           H  
ATOM   3161 HG23 THR A 496      45.883  50.937  45.383  1.00 20.00           H  
ATOM   3162  N   LEU A 497      43.534  52.416  49.556  1.00 45.60           N  
ATOM   3163  CA  LEU A 497      42.974  52.265  50.894  1.00 47.62           C  
ATOM   3164  C   LEU A 497      42.785  50.793  51.234  1.00 47.32           C  
ATOM   3165  O   LEU A 497      43.115  50.352  52.335  1.00 47.91           O  
ATOM   3166  CB  LEU A 497      41.636  52.993  51.000  1.00 47.98           C  
ATOM   3167  CG  LEU A 497      41.767  54.512  51.123  1.00 49.99           C  
ATOM   3168  CD1 LEU A 497      40.388  55.143  51.123  1.00 49.89           C  
ATOM   3169  CD2 LEU A 497      42.519  54.865  52.400  1.00 48.10           C  
ATOM   3170  H   LEU A 497      43.056  52.976  48.879  1.00 20.00           H  
ATOM   3171  HA  LEU A 497      43.665  52.703  51.628  1.00 20.00           H  
ATOM   3172  HB2 LEU A 497      41.046  52.768  50.099  1.00 20.00           H  
ATOM   3173  HB3 LEU A 497      41.106  52.618  51.889  1.00 20.00           H  
ATOM   3174  HG  LEU A 497      42.335  54.891  50.260  1.00 20.00           H  
ATOM   3175 HD11 LEU A 497      40.484  56.234  51.211  1.00 20.00           H  
ATOM   3176 HD12 LEU A 497      39.872  54.894  50.183  1.00 20.00           H  
ATOM   3177 HD13 LEU A 497      39.808  54.755  51.973  1.00 20.00           H  
ATOM   3178 HD21 LEU A 497      42.610  55.958  52.483  1.00 20.00           H  
ATOM   3179 HD22 LEU A 497      41.967  54.476  53.268  1.00 20.00           H  
ATOM   3180 HD23 LEU A 497      43.521  54.414  52.371  1.00 20.00           H  
ATOM   3181  N   GLN A 498      42.269  50.033  50.274  1.00 46.04           N  
ATOM   3182  CA  GLN A 498      42.049  48.610  50.482  1.00 45.87           C  
ATOM   3183  C   GLN A 498      43.375  47.882  50.677  1.00 44.30           C  
ATOM   3184  O   GLN A 498      43.480  46.992  51.524  1.00 44.11           O  
ATOM   3185  CB  GLN A 498      41.293  48.015  49.296  1.00 46.41           C  
ATOM   3186  CG  GLN A 498      41.021  46.529  49.428  1.00 48.25           C  
ATOM   3187  CD  GLN A 498      40.462  45.930  48.153  1.00 50.04           C  
ATOM   3188  NE2 GLN A 498      39.367  45.186  48.277  1.00 46.99           N  
ATOM   3189  OE1 GLN A 498      41.009  46.137  47.065  1.00 51.94           O  
ATOM   3190  H   GLN A 498      42.029  50.444  49.395  1.00 20.00           H  
ATOM   3191  HA  GLN A 498      41.440  48.467  51.386  1.00 20.00           H  
ATOM   3192  HB2 GLN A 498      40.330  48.537  49.202  1.00 20.00           H  
ATOM   3193  HB3 GLN A 498      41.891  48.179  48.387  1.00 20.00           H  
ATOM   3194  HG2 GLN A 498      41.963  46.018  49.675  1.00 20.00           H  
ATOM   3195  HG3 GLN A 498      40.296  46.373  50.239  1.00 20.00           H  
ATOM   3196 HE21 GLN A 498      38.953  44.767  47.468  1.00 20.00           H  
ATOM   3197 HE22 GLN A 498      38.958  45.045  49.178  1.00 20.00           H  
ATOM   3198  N   GLN A 499      44.391  48.268  49.910  1.00 42.28           N  
ATOM   3199  CA  GLN A 499      45.704  47.651  50.049  1.00 40.82           C  
ATOM   3200  C   GLN A 499      46.368  48.071  51.349  1.00 39.92           C  
ATOM   3201  O   GLN A 499      47.172  47.330  51.913  1.00 40.92           O  
ATOM   3202  CB  GLN A 499      46.611  48.032  48.882  1.00 42.20           C  
ATOM   3203  CG  GLN A 499      46.188  47.456  47.545  1.00 43.75           C  
ATOM   3204  CD  GLN A 499      47.037  47.975  46.393  1.00 43.97           C  
ATOM   3205  NE2 GLN A 499      47.224  47.143  45.385  1.00 43.03           N  
ATOM   3206  OE1 GLN A 499      47.521  49.108  46.417  1.00 43.90           O  
ATOM   3207  H   GLN A 499      44.252  48.988  49.231  1.00 20.00           H  
ATOM   3208  HA  GLN A 499      45.590  46.557  50.055  1.00 20.00           H  
ATOM   3209  HB2 GLN A 499      46.619  49.128  48.797  1.00 20.00           H  
ATOM   3210  HB3 GLN A 499      47.627  47.674  49.105  1.00 20.00           H  
ATOM   3211  HG2 GLN A 499      46.283  46.360  47.587  1.00 20.00           H  
ATOM   3212  HG3 GLN A 499      45.138  47.727  47.360  1.00 20.00           H  
ATOM   3213 HE21 GLN A 499      47.777  47.424  44.600  1.00 20.00           H  
ATOM   3214 HE22 GLN A 499      46.813  46.232  45.406  1.00 20.00           H  
ATOM   3215  N   GLN A 500      46.041  49.270  51.812  1.00 40.37           N  
ATOM   3216  CA  GLN A 500      46.591  49.782  53.059  1.00 41.11           C  
ATOM   3217  C   GLN A 500      46.110  48.944  54.246  1.00 41.85           C  
ATOM   3218  O   GLN A 500      46.904  48.531  55.086  1.00 40.61           O  
ATOM   3219  CB  GLN A 500      46.187  51.248  53.270  1.00 41.96           C  
ATOM   3220  CG  GLN A 500      47.014  52.264  52.471  1.00 43.03           C  
ATOM   3221  CD  GLN A 500      46.402  53.656  52.499  1.00 44.72           C  
ATOM   3222  NE2 GLN A 500      46.281  54.276  51.332  1.00 41.83           N  
ATOM   3223  OE1 GLN A 500      46.035  54.163  53.559  1.00 46.79           O  
ATOM   3224  H   GLN A 500      45.402  49.836  51.292  1.00 20.00           H  
ATOM   3225  HA  GLN A 500      47.690  49.730  53.021  1.00 20.00           H  
ATOM   3226  HB2 GLN A 500      45.133  51.358  52.976  1.00 20.00           H  
ATOM   3227  HB3 GLN A 500      46.296  51.482  54.339  1.00 20.00           H  
ATOM   3228  HG2 GLN A 500      48.025  52.314  52.902  1.00 20.00           H  
ATOM   3229  HG3 GLN A 500      47.076  51.926  51.426  1.00 20.00           H  
ATOM   3230 HE21 GLN A 500      45.879  55.190  51.291  1.00 20.00           H  
ATOM   3231 HE22 GLN A 500      46.592  53.828  50.494  1.00 20.00           H  
ATOM   3232  N   HIS A 501      44.810  48.680  54.317  1.00 42.22           N  
ATOM   3233  CA  HIS A 501      44.312  47.932  55.460  1.00 42.52           C  
ATOM   3234  C   HIS A 501      44.626  46.436  55.363  1.00 41.28           C  
ATOM   3235  O   HIS A 501      44.727  45.757  56.377  1.00 40.26           O  
ATOM   3236  CB  HIS A 501      42.807  48.177  55.674  1.00 44.76           C  
ATOM   3237  CG  HIS A 501      41.919  47.632  54.595  1.00 47.68           C  
ATOM   3238  CD2 HIS A 501      41.952  46.465  53.904  1.00 49.41           C  
ATOM   3239  ND1 HIS A 501      40.780  48.290  54.176  1.00 47.57           N  
ATOM   3240  CE1 HIS A 501      40.150  47.551  53.278  1.00 48.97           C  
ATOM   3241  NE2 HIS A 501      40.840  46.439  53.095  1.00 49.74           N  
ATOM   3242  H   HIS A 501      44.186  48.989  53.598  1.00 20.00           H  
ATOM   3243  HA  HIS A 501      44.826  48.307  56.357  1.00 20.00           H  
ATOM   3244  HB2 HIS A 501      42.516  47.707  56.625  1.00 20.00           H  
ATOM   3245  HB3 HIS A 501      42.642  49.263  55.736  1.00 20.00           H  
ATOM   3246  HD1 HIS A 501      40.478  49.186  54.502  1.00 20.00           H  
ATOM   3247  HD2 HIS A 501      42.710  45.699  53.975  1.00 20.00           H  
ATOM   3248  HE1 HIS A 501      39.228  47.812  52.780  1.00 20.00           H  
ATOM   3249  HE2 HIS A 501      40.594  45.699  52.469  1.00 20.00           H  
ATOM   3250  N   GLN A 502      44.808  45.924  54.150  1.00 38.07           N  
ATOM   3251  CA  GLN A 502      45.234  44.537  53.991  1.00 36.41           C  
ATOM   3252  C   GLN A 502      46.655  44.340  54.495  1.00 35.09           C  
ATOM   3253  O   GLN A 502      46.954  43.352  55.161  1.00 34.43           O  
ATOM   3254  CB  GLN A 502      45.137  44.103  52.519  1.00 37.42           C  
ATOM   3255  CG  GLN A 502      43.712  43.898  52.037  1.00 37.75           C  
ATOM   3256  CD  GLN A 502      43.622  43.601  50.544  1.00 40.48           C  
ATOM   3257  NE2 GLN A 502      42.438  43.222  50.078  1.00 37.35           N  
ATOM   3258  OE1 GLN A 502      44.612  43.714  49.821  1.00 42.05           O  
ATOM   3259  H   GLN A 502      44.654  46.493  53.341  1.00 20.00           H  
ATOM   3260  HA  GLN A 502      44.568  43.890  54.580  1.00 20.00           H  
ATOM   3261  HB2 GLN A 502      45.607  44.878  51.896  1.00 20.00           H  
ATOM   3262  HB3 GLN A 502      45.684  43.156  52.400  1.00 20.00           H  
ATOM   3263  HG2 GLN A 502      43.274  43.053  52.588  1.00 20.00           H  
ATOM   3264  HG3 GLN A 502      43.137  44.811  52.248  1.00 20.00           H  
ATOM   3265 HE21 GLN A 502      42.326  43.016  49.105  1.00 20.00           H  
ATOM   3266 HE22 GLN A 502      41.659  43.143  50.699  1.00 20.00           H  
ATOM   3267  N   ARG A 503      47.527  45.295  54.201  1.00 35.24           N  
ATOM   3268  CA  ARG A 503      48.912  45.193  54.627  1.00 34.00           C  
ATOM   3269  C   ARG A 503      49.096  45.433  56.122  1.00 34.25           C  
ATOM   3270  O   ARG A 503      49.942  44.795  56.748  1.00 33.62           O  
ATOM   3271  CB  ARG A 503      49.796  46.168  53.850  1.00 34.91           C  
ATOM   3272  CG  ARG A 503      51.275  45.989  54.148  1.00 35.31           C  
ATOM   3273  CD  ARG A 503      52.157  47.055  53.491  1.00 35.68           C  
ATOM   3274  NE  ARG A 503      53.566  46.864  53.835  1.00 34.28           N  
ATOM   3275  CZ  ARG A 503      54.321  45.879  53.358  1.00 36.22           C  
ATOM   3276  NH1 ARG A 503      53.797  44.994  52.513  1.00 33.77           N1+
ATOM   3277  NH2 ARG A 503      55.596  45.774  53.727  1.00 32.22           N  
ATOM   3278  H   ARG A 503      47.227  46.094  53.679  1.00 20.00           H  
ATOM   3279  HA  ARG A 503      49.269  44.176  54.408  1.00 20.00           H  
ATOM   3280  HB2 ARG A 503      49.632  46.010  52.774  1.00 20.00           H  
ATOM   3281  HB3 ARG A 503      49.506  47.195  54.118  1.00 20.00           H  
ATOM   3282  HG2 ARG A 503      51.421  46.038  55.237  1.00 20.00           H  
ATOM   3283  HG3 ARG A 503      51.588  45.000  53.781  1.00 20.00           H  
ATOM   3284  HD2 ARG A 503      52.043  46.991  52.399  1.00 20.00           H  
ATOM   3285  HD3 ARG A 503      51.835  48.048  53.835  1.00 20.00           H  
ATOM   3286  HE  ARG A 503      53.987  47.514  54.467  1.00 20.00           H  
ATOM   3287 HH11 ARG A 503      54.361  44.250  52.155  1.00 20.00           H  
ATOM   3288 HH12 ARG A 503      52.839  45.073  52.236  1.00 20.00           H  
ATOM   3289 HH21 ARG A 503      56.160  45.030  53.369  1.00 20.00           H  
ATOM   3290 HH22 ARG A 503      55.990  46.440  54.361  1.00 20.00           H  
ATOM   3291  N   LEU A 504      48.331  46.365  56.686  1.00 33.72           N  
ATOM   3292  CA  LEU A 504      48.366  46.609  58.136  1.00 33.74           C  
ATOM   3293  C   LEU A 504      47.992  45.327  58.866  1.00 32.04           C  
ATOM   3294  O   LEU A 504      48.663  44.917  59.818  1.00 32.32           O  
ATOM   3295  CB  LEU A 504      47.380  47.715  58.518  1.00 33.81           C  
ATOM   3296  CG  LEU A 504      47.230  48.042  60.008  1.00 34.16           C  
ATOM   3297  CD1 LEU A 504      48.557  48.510  60.564  1.00 32.20           C  
ATOM   3298  CD2 LEU A 504      46.143  49.109  60.198  1.00 35.56           C  
ATOM   3299  H   LEU A 504      47.719  46.911  56.113  1.00 20.00           H  
ATOM   3300  HA  LEU A 504      49.379  46.912  58.438  1.00 20.00           H  
ATOM   3301  HB2 LEU A 504      47.702  48.635  58.010  1.00 20.00           H  
ATOM   3302  HB3 LEU A 504      46.389  47.417  58.145  1.00 20.00           H  
ATOM   3303  HG  LEU A 504      46.923  47.129  60.540  1.00 20.00           H  
ATOM   3304 HD11 LEU A 504      48.445  48.743  61.633  1.00 20.00           H  
ATOM   3305 HD12 LEU A 504      49.307  47.716  60.438  1.00 20.00           H  
ATOM   3306 HD13 LEU A 504      48.883  49.411  60.023  1.00 20.00           H  
ATOM   3307 HD21 LEU A 504      46.038  49.341  61.269  1.00 20.00           H  
ATOM   3308 HD22 LEU A 504      46.425  50.021  59.652  1.00 20.00           H  
ATOM   3309 HD23 LEU A 504      45.186  48.730  59.811  1.00 20.00           H  
ATOM   3310  N   ALA A 505      46.933  44.688  58.379  1.00 30.50           N  
ATOM   3311  CA  ALA A 505      46.459  43.437  58.938  1.00 31.53           C  
ATOM   3312  C   ALA A 505      47.514  42.343  58.862  1.00 30.75           C  
ATOM   3313  O   ALA A 505      47.741  41.636  59.845  1.00 31.73           O  
ATOM   3314  CB  ALA A 505      45.188  43.000  58.219  1.00 31.87           C  
ATOM   3315  H   ALA A 505      46.446  45.083  57.601  1.00 20.00           H  
ATOM   3316  HA  ALA A 505      46.211  43.594  59.998  1.00 20.00           H  
ATOM   3317  HB1 ALA A 505      44.833  42.051  58.646  1.00 20.00           H  
ATOM   3318  HB2 ALA A 505      44.414  43.771  58.343  1.00 20.00           H  
ATOM   3319  HB3 ALA A 505      45.401  42.863  57.148  1.00 20.00           H  
ATOM   3320  N   GLN A 506      48.176  42.226  57.709  1.00 30.19           N  
ATOM   3321  CA  GLN A 506      49.196  41.213  57.524  1.00 31.74           C  
ATOM   3322  C   GLN A 506      50.342  41.449  58.502  1.00 31.56           C  
ATOM   3323  O   GLN A 506      50.886  40.502  59.064  1.00 31.57           O  
ATOM   3324  CB  GLN A 506      49.720  41.233  56.081  1.00 35.63           C  
ATOM   3325  CG  GLN A 506      48.664  40.958  54.996  1.00 39.03           C  
ATOM   3326  CD  GLN A 506      49.151  41.317  53.589  1.00 46.77           C  
ATOM   3327  NE2 GLN A 506      48.224  41.361  52.639  1.00 47.19           N  
ATOM   3328  OE1 GLN A 506      50.350  41.549  53.361  1.00 49.40           O  
ATOM   3329  H   GLN A 506      47.963  42.850  56.957  1.00 20.00           H  
ATOM   3330  HA  GLN A 506      48.768  40.220  57.723  1.00 20.00           H  
ATOM   3331  HB2 GLN A 506      50.153  42.226  55.889  1.00 20.00           H  
ATOM   3332  HB3 GLN A 506      50.504  40.468  55.993  1.00 20.00           H  
ATOM   3333  HG2 GLN A 506      48.408  39.889  55.018  1.00 20.00           H  
ATOM   3334  HG3 GLN A 506      47.767  41.554  55.220  1.00 20.00           H  
ATOM   3335 HE21 GLN A 506      48.481  41.587  51.700  1.00 20.00           H  
ATOM   3336 HE22 GLN A 506      47.269  41.167  52.863  1.00 20.00           H  
ATOM   3337  N   LEU A 507      50.704  42.712  58.712  1.00 30.34           N  
ATOM   3338  CA  LEU A 507      51.819  43.039  59.593  1.00 31.30           C  
ATOM   3339  C   LEU A 507      51.481  42.728  61.048  1.00 29.25           C  
ATOM   3340  O   LEU A 507      52.277  42.145  61.766  1.00 28.50           O  
ATOM   3341  CB  LEU A 507      52.195  44.523  59.459  1.00 33.34           C  
ATOM   3342  CG  LEU A 507      52.821  44.933  58.121  1.00 36.38           C  
ATOM   3343  CD1 LEU A 507      52.937  46.444  58.052  1.00 38.15           C  
ATOM   3344  CD2 LEU A 507      54.188  44.276  57.971  1.00 36.70           C  
ATOM   3345  H   LEU A 507      50.204  43.449  58.258  1.00 20.00           H  
ATOM   3346  HA  LEU A 507      52.694  42.438  59.307  1.00 20.00           H  
ATOM   3347  HB2 LEU A 507      51.280  45.118  59.600  1.00 20.00           H  
ATOM   3348  HB3 LEU A 507      52.915  44.763  60.256  1.00 20.00           H  
ATOM   3349  HG  LEU A 507      52.169  44.588  57.305  1.00 20.00           H  
ATOM   3350 HD11 LEU A 507      53.386  46.735  57.090  1.00 20.00           H  
ATOM   3351 HD12 LEU A 507      51.937  46.894  58.139  1.00 20.00           H  
ATOM   3352 HD13 LEU A 507      53.573  46.801  58.876  1.00 20.00           H  
ATOM   3353 HD21 LEU A 507      54.635  44.571  57.011  1.00 20.00           H  
ATOM   3354 HD22 LEU A 507      54.842  44.599  58.794  1.00 20.00           H  
ATOM   3355 HD23 LEU A 507      54.074  43.182  58.001  1.00 20.00           H  
ATOM   3356  N   LEU A 508      50.292  43.123  61.475  1.00 31.47           N  
ATOM   3357  CA  LEU A 508      49.872  42.929  62.861  1.00 32.40           C  
ATOM   3358  C   LEU A 508      49.688  41.450  63.172  1.00 30.43           C  
ATOM   3359  O   LEU A 508      49.913  41.028  64.295  1.00 32.09           O  
ATOM   3360  CB  LEU A 508      48.572  43.697  63.136  1.00 32.07           C  
ATOM   3361  CG  LEU A 508      48.685  45.224  63.031  1.00 36.12           C  
ATOM   3362  CD1 LEU A 508      47.320  45.886  63.201  1.00 32.81           C  
ATOM   3363  CD2 LEU A 508      49.652  45.726  64.101  1.00 34.34           C  
ATOM   3364  H   LEU A 508      49.665  43.565  60.833  1.00 20.00           H  
ATOM   3365  HA  LEU A 508      50.650  43.327  63.529  1.00 20.00           H  
ATOM   3366  HB2 LEU A 508      47.817  43.360  62.410  1.00 20.00           H  
ATOM   3367  HB3 LEU A 508      48.239  43.449  64.155  1.00 20.00           H  
ATOM   3368  HG  LEU A 508      49.085  45.482  62.040  1.00 20.00           H  
ATOM   3369 HD11 LEU A 508      47.430  46.978  63.121  1.00 20.00           H  
ATOM   3370 HD12 LEU A 508      46.639  45.527  62.415  1.00 20.00           H  
ATOM   3371 HD13 LEU A 508      46.909  45.630  64.188  1.00 20.00           H  
ATOM   3372 HD21 LEU A 508      49.739  46.821  64.032  1.00 20.00           H  
ATOM   3373 HD22 LEU A 508      49.274  45.450  65.096  1.00 20.00           H  
ATOM   3374 HD23 LEU A 508      50.641  45.270  63.945  1.00 20.00           H  
ATOM   3375  N   LEU A 509      49.287  40.659  62.184  1.00 29.22           N  
ATOM   3376  CA  LEU A 509      49.128  39.224  62.406  1.00 30.61           C  
ATOM   3377  C   LEU A 509      50.450  38.516  62.676  1.00 29.42           C  
ATOM   3378  O   LEU A 509      50.494  37.501  63.366  1.00 31.29           O  
ATOM   3379  CB  LEU A 509      48.420  38.572  61.213  1.00 29.14           C  
ATOM   3380  CG  LEU A 509      46.895  38.737  61.156  1.00 27.48           C  
ATOM   3381  CD1 LEU A 509      46.340  38.063  59.918  1.00 31.08           C  
ATOM   3382  CD2 LEU A 509      46.278  38.143  62.398  1.00 31.81           C  
ATOM   3383  H   LEU A 509      49.092  41.048  61.284  1.00 20.00           H  
ATOM   3384  HA  LEU A 509      48.488  39.079  63.289  1.00 20.00           H  
ATOM   3385  HB2 LEU A 509      48.839  39.009  60.294  1.00 20.00           H  
ATOM   3386  HB3 LEU A 509      48.640  37.495  61.240  1.00 20.00           H  
ATOM   3387  HG  LEU A 509      46.658  39.810  61.116  1.00 20.00           H  
ATOM   3388 HD11 LEU A 509      45.248  38.190  59.890  1.00 20.00           H  
ATOM   3389 HD12 LEU A 509      46.785  38.521  59.022  1.00 20.00           H  
ATOM   3390 HD13 LEU A 509      46.586  36.991  59.943  1.00 20.00           H  
ATOM   3391 HD21 LEU A 509      45.185  38.261  62.357  1.00 20.00           H  
ATOM   3392 HD22 LEU A 509      46.529  37.073  62.457  1.00 20.00           H  
ATOM   3393 HD23 LEU A 509      46.670  38.661  63.286  1.00 20.00           H  
ATOM   3394  N   ILE A 510      51.537  39.044  62.129  1.00 31.56           N  
ATOM   3395  CA  ILE A 510      52.847  38.466  62.387  1.00 32.18           C  
ATOM   3396  C   ILE A 510      53.260  38.581  63.858  1.00 30.74           C  
ATOM   3397  O   ILE A 510      53.950  37.712  64.386  1.00 32.97           O  
ATOM   3398  CB  ILE A 510      53.925  39.136  61.490  1.00 34.51           C  
ATOM   3399  CG1 ILE A 510      53.574  38.915  60.018  1.00 35.31           C  
ATOM   3400  CG2 ILE A 510      55.294  38.528  61.775  1.00 35.02           C  
ATOM   3401  CD1 ILE A 510      54.517  39.608  59.050  1.00 39.55           C  
ATOM   3402  H   ILE A 510      51.455  39.845  61.536  1.00 20.00           H  
ATOM   3403  HA  ILE A 510      52.818  37.398  62.129  1.00 20.00           H  
ATOM   3404  HB  ILE A 510      53.951  40.214  61.703  1.00 20.00           H  
ATOM   3405 HG12 ILE A 510      53.600  37.835  59.813  1.00 20.00           H  
ATOM   3406 HG13 ILE A 510      52.557  39.297  59.843  1.00 20.00           H  
ATOM   3407 HG21 ILE A 510      56.049  39.009  61.136  1.00 20.00           H  
ATOM   3408 HG22 ILE A 510      55.553  38.687  62.832  1.00 20.00           H  
ATOM   3409 HG23 ILE A 510      55.267  37.449  61.564  1.00 20.00           H  
ATOM   3410 HD11 ILE A 510      54.199  39.403  58.018  1.00 20.00           H  
ATOM   3411 HD12 ILE A 510      54.497  40.692  59.231  1.00 20.00           H  
ATOM   3412 HD13 ILE A 510      55.540  39.230  59.201  1.00 20.00           H  
ATOM   3413  N   LEU A 511      52.837  39.652  64.520  1.00 31.05           N  
ATOM   3414  CA  LEU A 511      53.161  39.855  65.929  1.00 30.74           C  
ATOM   3415  C   LEU A 511      52.597  38.723  66.776  1.00 33.79           C  
ATOM   3416  O   LEU A 511      53.130  38.376  67.836  1.00 33.30           O  
ATOM   3417  CB  LEU A 511      52.588  41.185  66.399  1.00 32.29           C  
ATOM   3418  CG  LEU A 511      53.017  42.378  65.545  1.00 34.26           C  
ATOM   3419  CD1 LEU A 511      52.563  43.673  66.194  1.00 36.21           C  
ATOM   3420  CD2 LEU A 511      54.529  42.362  65.389  1.00 35.45           C  
ATOM   3421  H   LEU A 511      52.284  40.335  64.043  1.00 20.00           H  
ATOM   3422  HA  LEU A 511      54.253  39.879  66.054  1.00 20.00           H  
ATOM   3423  HB2 LEU A 511      51.490  41.119  66.376  1.00 20.00           H  
ATOM   3424  HB3 LEU A 511      52.922  41.361  67.433  1.00 20.00           H  
ATOM   3425  HG  LEU A 511      52.552  42.292  64.552  1.00 20.00           H  
ATOM   3426 HD11 LEU A 511      52.876  44.525  65.572  1.00 20.00           H  
ATOM   3427 HD12 LEU A 511      51.467  43.672  66.289  1.00 20.00           H  
ATOM   3428 HD13 LEU A 511      53.017  43.762  67.193  1.00 20.00           H  
ATOM   3429 HD21 LEU A 511      54.844  43.218  64.774  1.00 20.00           H  
ATOM   3430 HD22 LEU A 511      55.001  42.428  66.380  1.00 20.00           H  
ATOM   3431 HD23 LEU A 511      54.836  41.426  64.898  1.00 20.00           H  
ATOM   3432  N   SER A 512      51.513  38.128  66.300  1.00 33.00           N  
ATOM   3433  CA  SER A 512      50.962  36.975  66.980  1.00 32.32           C  
ATOM   3434  C   SER A 512      51.911  35.783  66.902  1.00 30.25           C  
ATOM   3435  O   SER A 512      52.050  35.026  67.867  1.00 28.79           O  
ATOM   3436  CB  SER A 512      49.601  36.624  66.375  1.00 36.04           C  
ATOM   3437  OG  SER A 512      49.265  35.282  66.650  1.00 40.49           O  
ATOM   3438  H   SER A 512      51.076  38.476  65.470  1.00 20.00           H  
ATOM   3439  HA  SER A 512      50.810  37.221  68.040  1.00 20.00           H  
ATOM   3440  HB2 SER A 512      48.834  37.284  66.806  1.00 20.00           H  
ATOM   3441  HB3 SER A 512      49.641  36.770  65.286  1.00 20.00           H  
ATOM   3442  HG  SER A 512      48.572  35.255  67.300  1.00 20.00           H  
ATOM   3443  N   HIS A 513      52.583  35.617  65.769  1.00 28.05           N  
ATOM   3444  CA  HIS A 513      53.577  34.554  65.682  1.00 30.00           C  
ATOM   3445  C   HIS A 513      54.819  34.896  66.491  1.00 29.85           C  
ATOM   3446  O   HIS A 513      55.484  34.022  67.035  1.00 27.40           O  
ATOM   3447  CB  HIS A 513      53.975  34.272  64.235  1.00 34.32           C  
ATOM   3448  CG  HIS A 513      54.873  33.078  64.088  1.00 40.85           C  
ATOM   3449  CD2 HIS A 513      56.139  32.958  63.617  1.00 41.12           C  
ATOM   3450  ND1 HIS A 513      54.491  31.809  64.479  1.00 43.43           N  
ATOM   3451  CE1 HIS A 513      55.482  30.964  64.259  1.00 42.66           C  
ATOM   3452  NE2 HIS A 513      56.494  31.636  63.735  1.00 43.44           N  
ATOM   3453  H   HIS A 513      52.410  36.213  64.984  1.00 20.00           H  
ATOM   3454  HA  HIS A 513      53.145  33.633  66.099  1.00 20.00           H  
ATOM   3455  HB2 HIS A 513      53.060  34.096  63.649  1.00 20.00           H  
ATOM   3456  HB3 HIS A 513      54.500  35.154  63.839  1.00 20.00           H  
ATOM   3457  HD2 HIS A 513      56.754  33.754  63.223  1.00 20.00           H  
ATOM   3458  HE1 HIS A 513      55.469  29.904  64.472  1.00 20.00           H  
ATOM   3459  HE2 HIS A 513      57.374  31.245  63.468  1.00 20.00           H  
ATOM   3460  N   ILE A 514      55.123  36.183  66.584  1.00 30.22           N  
ATOM   3461  CA  ILE A 514      56.266  36.605  67.380  1.00 29.49           C  
ATOM   3462  C   ILE A 514      56.017  36.353  68.870  1.00 28.88           C  
ATOM   3463  O   ILE A 514      56.906  35.881  69.591  1.00 28.63           O  
ATOM   3464  CB  ILE A 514      56.588  38.091  67.089  1.00 31.30           C  
ATOM   3465  CG1 ILE A 514      57.017  38.215  65.614  1.00 33.16           C  
ATOM   3466  CG2 ILE A 514      57.682  38.608  68.047  1.00 29.64           C  
ATOM   3467  CD1 ILE A 514      57.457  39.581  65.171  1.00 36.12           C  
ATOM   3468  H   ILE A 514      54.567  36.864  66.107  1.00 20.00           H  
ATOM   3469  HA  ILE A 514      57.143  36.011  67.081  1.00 20.00           H  
ATOM   3470  HB  ILE A 514      55.675  38.685  67.243  1.00 20.00           H  
ATOM   3471 HG12 ILE A 514      57.853  37.521  65.447  1.00 20.00           H  
ATOM   3472 HG13 ILE A 514      56.162  37.917  64.989  1.00 20.00           H  
ATOM   3473 HG21 ILE A 514      57.896  39.664  67.824  1.00 20.00           H  
ATOM   3474 HG22 ILE A 514      57.333  38.517  69.086  1.00 20.00           H  
ATOM   3475 HG23 ILE A 514      58.597  38.013  67.913  1.00 20.00           H  
ATOM   3476 HD11 ILE A 514      57.737  39.549  64.108  1.00 20.00           H  
ATOM   3477 HD12 ILE A 514      56.632  40.295  65.312  1.00 20.00           H  
ATOM   3478 HD13 ILE A 514      58.324  39.899  65.769  1.00 20.00           H  
ATOM   3479  N   ARG A 515      54.800  36.633  69.323  1.00 27.91           N  
ATOM   3480  CA  ARG A 515      54.423  36.292  70.684  1.00 29.69           C  
ATOM   3481  C   ARG A 515      54.589  34.789  70.929  1.00 29.59           C  
ATOM   3482  O   ARG A 515      55.127  34.369  71.954  1.00 30.15           O  
ATOM   3483  CB  ARG A 515      52.980  36.711  70.971  1.00 28.08           C  
ATOM   3484  CG  ARG A 515      52.536  36.400  72.408  1.00 33.11           C  
ATOM   3485  CD  ARG A 515      53.278  37.286  73.421  1.00 35.76           C  
ATOM   3486  NE  ARG A 515      52.349  38.030  74.265  1.00 46.21           N  
ATOM   3487  CZ  ARG A 515      51.584  39.023  73.830  1.00 46.73           C  
ATOM   3488  NH1 ARG A 515      51.643  39.390  72.561  1.00 52.57           N1+
ATOM   3489  NH2 ARG A 515      50.754  39.640  74.654  1.00 46.69           N  
ATOM   3490  H   ARG A 515      54.139  37.082  68.723  1.00 20.00           H  
ATOM   3491  HA  ARG A 515      55.080  36.827  71.384  1.00 20.00           H  
ATOM   3492  HB2 ARG A 515      52.890  37.794  70.804  1.00 20.00           H  
ATOM   3493  HB3 ARG A 515      52.316  36.176  70.276  1.00 20.00           H  
ATOM   3494  HG2 ARG A 515      51.455  36.581  72.497  1.00 20.00           H  
ATOM   3495  HG3 ARG A 515      52.751  35.344  72.629  1.00 20.00           H  
ATOM   3496  HD2 ARG A 515      53.908  36.648  74.058  1.00 20.00           H  
ATOM   3497  HD3 ARG A 515      53.912  37.998  72.873  1.00 20.00           H  
ATOM   3498  HE  ARG A 515      52.285  37.776  75.229  1.00 20.00           H  
ATOM   3499 HH11 ARG A 515      51.062  40.132  72.227  1.00 20.00           H  
ATOM   3500 HH12 ARG A 515      52.269  38.925  71.935  1.00 20.00           H  
ATOM   3501 HH21 ARG A 515      50.174  40.382  74.316  1.00 20.00           H  
ATOM   3502 HH22 ARG A 515      50.706  39.365  75.615  1.00 20.00           H  
ATOM   3503  N   HIS A 516      54.154  33.986  69.969  1.00 31.22           N  
ATOM   3504  CA  HIS A 516      54.261  32.539  70.110  1.00 32.32           C  
ATOM   3505  C   HIS A 516      55.727  32.113  70.242  1.00 32.70           C  
ATOM   3506  O   HIS A 516      56.084  31.324  71.118  1.00 31.25           O  
ATOM   3507  CB  HIS A 516      53.610  31.842  68.912  1.00 35.32           C  
ATOM   3508  CG  HIS A 516      53.669  30.345  68.980  1.00 37.42           C  
ATOM   3509  CD2 HIS A 516      54.189  29.431  68.127  1.00 39.89           C  
ATOM   3510  ND1 HIS A 516      53.144  29.629  70.032  1.00 38.74           N  
ATOM   3511  CE1 HIS A 516      53.339  28.339  69.826  1.00 38.49           C  
ATOM   3512  NE2 HIS A 516      53.971  28.192  68.677  1.00 38.67           N  
ATOM   3513  H   HIS A 516      53.750  34.375  69.141  1.00 20.00           H  
ATOM   3514  HA  HIS A 516      53.729  32.225  71.020  1.00 20.00           H  
ATOM   3515  HB2 HIS A 516      52.554  32.146  68.864  1.00 20.00           H  
ATOM   3516  HB3 HIS A 516      54.126  32.169  67.997  1.00 20.00           H  
ATOM   3517  HD2 HIS A 516      54.683  29.638  67.189  1.00 20.00           H  
ATOM   3518  HE1 HIS A 516      53.033  27.540  70.486  1.00 20.00           H  
ATOM   3519  HE2 HIS A 516      54.247  27.319  68.274  1.00 20.00           H  
ATOM   3520  N   MET A 517      56.583  32.644  69.380  1.00 31.08           N  
ATOM   3521  CA  MET A 517      58.000  32.310  69.447  1.00 33.92           C  
ATOM   3522  C   MET A 517      58.636  32.720  70.766  1.00 32.15           C  
ATOM   3523  O   MET A 517      59.451  31.983  71.321  1.00 31.61           O  
ATOM   3524  CB  MET A 517      58.756  32.958  68.292  1.00 32.29           C  
ATOM   3525  CG  MET A 517      58.397  32.371  66.945  1.00 33.09           C  
ATOM   3526  SD  MET A 517      59.473  32.904  65.592  1.00 34.53           S  
ATOM   3527  CE  MET A 517      58.952  34.597  65.454  1.00 31.51           C  
ATOM   3528  H   MET A 517      56.253  33.277  68.679  1.00 20.00           H  
ATOM   3529  HA  MET A 517      58.108  31.220  69.348  1.00 20.00           H  
ATOM   3530  HB2 MET A 517      58.523  34.033  68.280  1.00 20.00           H  
ATOM   3531  HB3 MET A 517      59.835  32.819  68.458  1.00 20.00           H  
ATOM   3532  HG2 MET A 517      58.453  31.276  67.020  1.00 20.00           H  
ATOM   3533  HG3 MET A 517      57.366  32.669  66.703  1.00 20.00           H  
ATOM   3534  HE1 MET A 517      59.481  35.077  64.618  1.00 20.00           H  
ATOM   3535  HE2 MET A 517      57.868  34.634  65.271  1.00 20.00           H  
ATOM   3536  HE3 MET A 517      59.183  35.130  66.388  1.00 20.00           H  
ATOM   3537  N   SER A 518      58.273  33.898  71.259  1.00 31.76           N  
ATOM   3538  CA  SER A 518      58.738  34.328  72.569  1.00 33.42           C  
ATOM   3539  C   SER A 518      58.336  33.365  73.684  1.00 34.58           C  
ATOM   3540  O   SER A 518      59.139  33.070  74.569  1.00 31.70           O  
ATOM   3541  CB  SER A 518      58.208  35.720  72.901  1.00 33.68           C  
ATOM   3542  OG  SER A 518      58.483  36.041  74.257  1.00 37.83           O  
ATOM   3543  H   SER A 518      57.674  34.494  70.726  1.00 20.00           H  
ATOM   3544  HA  SER A 518      59.836  34.383  72.551  1.00 20.00           H  
ATOM   3545  HB2 SER A 518      58.694  36.460  72.247  1.00 20.00           H  
ATOM   3546  HB3 SER A 518      57.120  35.744  72.735  1.00 20.00           H  
ATOM   3547  HG  SER A 518      58.130  36.900  74.458  1.00 20.00           H  
ATOM   3548  N   ASN A 519      57.100  32.872  73.640  1.00 34.56           N  
ATOM   3549  CA  ASN A 519      56.630  31.969  74.681  1.00 36.01           C  
ATOM   3550  C   ASN A 519      57.439  30.688  74.658  1.00 35.41           C  
ATOM   3551  O   ASN A 519      57.860  30.197  75.697  1.00 37.48           O  
ATOM   3552  CB  ASN A 519      55.142  31.653  74.498  1.00 36.87           C  
ATOM   3553  CG  ASN A 519      54.259  32.847  74.790  1.00 39.76           C  
ATOM   3554  ND2 ASN A 519      53.197  32.997  74.017  1.00 40.25           N  
ATOM   3555  OD1 ASN A 519      54.538  33.633  75.693  1.00 43.23           O  
ATOM   3556  H   ASN A 519      56.491  33.124  72.888  1.00 20.00           H  
ATOM   3557  HA  ASN A 519      56.762  32.448  75.663  1.00 20.00           H  
ATOM   3558  HB2 ASN A 519      54.973  31.334  73.458  1.00 20.00           H  
ATOM   3559  HB3 ASN A 519      54.867  30.835  75.180  1.00 20.00           H  
ATOM   3560 HD21 ASN A 519      52.583  33.775  74.156  1.00 20.00           H  
ATOM   3561 HD22 ASN A 519      53.007  32.334  73.293  1.00 20.00           H  
ATOM   3562  N   LYS A 520      57.672  30.148  73.469  1.00 36.00           N  
ATOM   3563  CA  LYS A 520      58.455  28.926  73.352  1.00 39.14           C  
ATOM   3564  C   LYS A 520      59.905  29.174  73.757  1.00 39.53           C  
ATOM   3565  O   LYS A 520      60.566  28.295  74.289  1.00 39.75           O  
ATOM   3566  CB  LYS A 520      58.395  28.388  71.925  1.00 41.57           C  
ATOM   3567  CG  LYS A 520      56.990  28.224  71.358  1.00 46.07           C  
ATOM   3568  CD  LYS A 520      56.126  27.344  72.249  1.00 52.08           C  
ATOM   3569  CE  LYS A 520      56.775  25.988  72.486  1.00 54.65           C  
ATOM   3570  NZ  LYS A 520      55.924  25.128  73.361  1.00 59.98           N1+
ATOM   3571  H   LYS A 520      57.307  30.583  72.647  1.00 20.00           H  
ATOM   3572  HA  LYS A 520      58.035  28.163  74.025  1.00 20.00           H  
ATOM   3573  HB2 LYS A 520      58.947  29.082  71.274  1.00 20.00           H  
ATOM   3574  HB3 LYS A 520      58.887  27.403  71.910  1.00 20.00           H  
ATOM   3575  HG2 LYS A 520      56.521  29.215  71.274  1.00 20.00           H  
ATOM   3576  HG3 LYS A 520      57.059  27.764  70.361  1.00 20.00           H  
ATOM   3577  HD2 LYS A 520      55.982  27.847  73.217  1.00 20.00           H  
ATOM   3578  HD3 LYS A 520      55.149  27.194  71.766  1.00 20.00           H  
ATOM   3579  HE2 LYS A 520      56.918  25.485  71.518  1.00 20.00           H  
ATOM   3580  HE3 LYS A 520      57.751  26.137  72.969  1.00 20.00           H  
ATOM   3581  HZ1 LYS A 520      56.311  24.206  73.401  1.00 20.00           H  
ATOM   3582  HZ2 LYS A 520      55.894  25.516  74.282  1.00 20.00           H  
ATOM   3583  HZ3 LYS A 520      54.998  25.085  72.987  1.00 20.00           H  
ATOM   3584  N   GLY A 521      60.400  30.377  73.504  1.00 40.12           N  
ATOM   3585  CA  GLY A 521      61.737  30.714  73.948  1.00 39.59           C  
ATOM   3586  C   GLY A 521      61.814  30.760  75.458  1.00 42.58           C  
ATOM   3587  O   GLY A 521      62.785  30.281  76.046  1.00 41.60           O  
ATOM   3588  H   GLY A 521      59.852  31.051  73.008  1.00 20.00           H  
ATOM   3589  HA2 GLY A 521      62.440  29.956  73.575  1.00 20.00           H  
ATOM   3590  HA3 GLY A 521      62.012  31.699  73.544  1.00 20.00           H  
ATOM   3591  N   MET A 522      60.778  31.316  76.080  1.00 44.02           N  
ATOM   3592  CA  MET A 522      60.679  31.368  77.532  1.00 48.46           C  
ATOM   3593  C   MET A 522      60.805  29.987  78.146  1.00 50.00           C  
ATOM   3594  O   MET A 522      61.630  29.760  79.031  1.00 49.76           O  
ATOM   3595  CB  MET A 522      59.338  31.964  77.957  1.00 50.55           C  
ATOM   3596  CG  MET A 522      59.097  33.380  77.491  1.00 53.64           C  
ATOM   3597  SD  MET A 522      59.753  34.566  78.643  1.00 58.52           S  
ATOM   3598  CE  MET A 522      61.505  34.431  78.294  1.00 50.69           C  
ATOM   3599  H   MET A 522      60.041  31.711  75.531  1.00 20.00           H  
ATOM   3600  HA  MET A 522      61.484  32.004  77.931  1.00 20.00           H  
ATOM   3601  HB2 MET A 522      58.538  31.329  77.550  1.00 20.00           H  
ATOM   3602  HB3 MET A 522      59.291  31.953  79.056  1.00 20.00           H  
ATOM   3603  HG2 MET A 522      59.584  33.522  76.515  1.00 20.00           H  
ATOM   3604  HG3 MET A 522      58.015  33.543  77.387  1.00 20.00           H  
ATOM   3605  HE1 MET A 522      61.969  35.427  78.349  1.00 20.00           H  
ATOM   3606  HE2 MET A 522      61.977  33.766  79.033  1.00 20.00           H  
ATOM   3607  HE3 MET A 522      61.647  34.016  77.285  1.00 20.00           H  
ATOM   3608  N   GLU A 523      59.973  29.069  77.674  1.00 51.61           N  
ATOM   3609  CA  GLU A 523      59.996  27.703  78.162  1.00 55.02           C  
ATOM   3610  C   GLU A 523      61.391  27.112  78.062  1.00 55.63           C  
ATOM   3611  O   GLU A 523      61.915  26.576  79.032  1.00 55.87           O  
ATOM   3612  CB  GLU A 523      59.027  26.840  77.361  1.00 56.84           C  
ATOM   3613  CG  GLU A 523      57.574  27.237  77.520  1.00 61.42           C  
ATOM   3614  CD  GLU A 523      56.663  26.473  76.576  1.00 64.06           C  
ATOM   3615  OE1 GLU A 523      56.923  25.271  76.336  1.00 64.43           O  
ATOM   3616  OE2 GLU A 523      55.692  27.083  76.073  1.00 64.72           O1-
ATOM   3617  H   GLU A 523      59.314  29.325  76.967  1.00 20.00           H  
ATOM   3618  HA  GLU A 523      59.685  27.687  79.217  1.00 20.00           H  
ATOM   3619  HB2 GLU A 523      59.292  26.920  76.296  1.00 20.00           H  
ATOM   3620  HB3 GLU A 523      59.138  25.796  77.689  1.00 20.00           H  
ATOM   3621  HG2 GLU A 523      57.263  27.033  78.555  1.00 20.00           H  
ATOM   3622  HG3 GLU A 523      57.476  28.312  77.313  1.00 20.00           H  
ATOM   3623  N   HIS A 524      61.991  27.230  76.884  1.00 56.47           N  
ATOM   3624  CA  HIS A 524      63.323  26.699  76.631  1.00 58.66           C  
ATOM   3625  C   HIS A 524      64.334  27.288  77.590  1.00 60.40           C  
ATOM   3626  O   HIS A 524      65.261  26.618  78.034  1.00 60.22           O  
ATOM   3627  CB  HIS A 524      63.749  27.016  75.195  1.00 58.55           C  
ATOM   3628  CG  HIS A 524      65.018  26.341  74.774  1.00 59.40           C  
ATOM   3629  CD2 HIS A 524      65.508  25.111  75.054  1.00 60.44           C  
ATOM   3630  ND1 HIS A 524      65.930  26.932  73.929  1.00 60.51           N  
ATOM   3631  CE1 HIS A 524      66.927  26.096  73.702  1.00 60.82           C  
ATOM   3632  NE2 HIS A 524      66.696  24.983  74.374  1.00 61.12           N  
ATOM   3633  H   HIS A 524      61.511  27.700  76.144  1.00 20.00           H  
ATOM   3634  HA  HIS A 524      63.312  25.606  76.758  1.00 20.00           H  
ATOM   3635  HB2 HIS A 524      62.944  26.696  74.517  1.00 20.00           H  
ATOM   3636  HB3 HIS A 524      63.890  28.104  75.108  1.00 20.00           H  
ATOM   3637  HD1 HIS A 524      65.850  27.852  73.546  1.00 20.00           H  
ATOM   3638  HD2 HIS A 524      65.051  24.369  75.692  1.00 20.00           H  
ATOM   3639  HE1 HIS A 524      67.784  26.289  73.075  1.00 20.00           H  
ATOM   3640  HE2 HIS A 524      67.289  24.178  74.387  1.00 20.00           H  
ATOM   3641  N   LEU A 525      64.132  28.557  77.913  1.00 62.49           N  
ATOM   3642  CA  LEU A 525      65.022  29.286  78.800  1.00 64.78           C  
ATOM   3643  C   LEU A 525      64.728  28.876  80.236  1.00 66.85           C  
ATOM   3644  O   LEU A 525      65.638  28.669  81.037  1.00 67.26           O  
ATOM   3645  CB  LEU A 525      64.805  30.799  78.633  1.00 63.57           C  
ATOM   3646  CG  LEU A 525      65.904  31.758  79.093  1.00 62.38           C  
ATOM   3647  CD1 LEU A 525      67.157  31.506  78.280  1.00 60.66           C  
ATOM   3648  CD2 LEU A 525      65.431  33.199  78.919  1.00 61.43           C  
ATOM   3649  H   LEU A 525      63.337  29.030  77.532  1.00 20.00           H  
ATOM   3650  HA  LEU A 525      66.069  29.048  78.564  1.00 20.00           H  
ATOM   3651  HB2 LEU A 525      64.641  30.985  77.561  1.00 20.00           H  
ATOM   3652  HB3 LEU A 525      63.894  31.059  79.194  1.00 20.00           H  
ATOM   3653  HG  LEU A 525      66.119  31.576  80.156  1.00 20.00           H  
ATOM   3654 HD11 LEU A 525      67.952  32.193  78.606  1.00 20.00           H  
ATOM   3655 HD12 LEU A 525      67.487  30.467  78.428  1.00 20.00           H  
ATOM   3656 HD13 LEU A 525      66.943  31.674  77.214  1.00 20.00           H  
ATOM   3657 HD21 LEU A 525      66.223  33.888  79.250  1.00 20.00           H  
ATOM   3658 HD22 LEU A 525      65.204  33.384  77.859  1.00 20.00           H  
ATOM   3659 HD23 LEU A 525      64.527  33.363  79.522  1.00 20.00           H  
ATOM   3660  N   TYR A 526      63.447  28.732  80.548  1.00 70.18           N  
ATOM   3661  CA  TYR A 526      63.018  28.316  81.875  1.00 73.01           C  
ATOM   3662  C   TYR A 526      63.493  26.900  82.156  1.00 74.49           C  
ATOM   3663  O   TYR A 526      64.011  26.609  83.236  1.00 75.01           O  
ATOM   3664  CB  TYR A 526      61.498  28.374  81.967  1.00 74.84           C  
ATOM   3665  CG  TYR A 526      60.977  28.622  83.362  1.00 77.06           C  
ATOM   3666  CD1 TYR A 526      61.025  27.628  84.330  1.00 78.23           C  
ATOM   3667  CD2 TYR A 526      60.436  29.853  83.712  1.00 77.86           C  
ATOM   3668  CE1 TYR A 526      60.549  27.848  85.610  1.00 78.71           C  
ATOM   3669  CE2 TYR A 526      59.955  30.085  84.990  1.00 78.86           C  
ATOM   3670  CZ  TYR A 526      60.016  29.079  85.935  1.00 79.42           C  
ATOM   3671  OH  TYR A 526      59.542  29.310  87.211  1.00 80.24           O  
ATOM   3672  H   TYR A 526      62.755  28.916  79.849  1.00 20.00           H  
ATOM   3673  HA  TYR A 526      63.445  28.990  82.632  1.00 20.00           H  
ATOM   3674  HB2 TYR A 526      61.144  29.186  81.315  1.00 20.00           H  
ATOM   3675  HB3 TYR A 526      61.092  27.416  81.612  1.00 20.00           H  
ATOM   3676  HD1 TYR A 526      61.442  26.664  84.079  1.00 20.00           H  
ATOM   3677  HD2 TYR A 526      60.388  30.641  82.975  1.00 20.00           H  
ATOM   3678  HE1 TYR A 526      60.594  27.062  86.350  1.00 20.00           H  
ATOM   3679  HE2 TYR A 526      59.535  31.047  85.247  1.00 20.00           H  
ATOM   3680  HH  TYR A 526      59.654  28.527  87.738  1.00 20.00           H  
ATOM   3681  N   SER A 527      63.360  25.957  81.169  1.00 75.79           N  
ATOM   3682  CA  SER A 527      63.725  24.597  81.424  1.00 77.40           C  
ATOM   3683  C   SER A 527      65.076  24.111  81.890  1.00 78.68           C  
ATOM   3684  O   SER A 527      65.280  22.968  82.316  1.00 79.63           O  
ATOM   3685  CB  SER A 527      62.666  23.563  81.137  1.00 76.91           C  
ATOM   3686  OG  SER A 527      63.069  22.774  79.993  1.00 79.10           O  
ATOM   3687  H   SER A 527      63.008  26.219  80.270  1.00 20.00           H  
ATOM   3688  HA  SER A 527      63.380  24.684  82.465  1.00 20.00           H  
ATOM   3689  HB2 SER A 527      62.546  22.908  82.013  1.00 20.00           H  
ATOM   3690  HB3 SER A 527      61.711  24.064  80.921  1.00 20.00           H  
ATOM   3691  HG  SER A 527      63.122  21.858  80.242  1.00 20.00           H  
ATOM   3692  N   MET A 528      66.067  25.054  81.800  0.00 99.99           N  
ATOM   3693  CA  MET A 528      67.299  24.878  82.493  0.00 99.99           C  
ATOM   3694  C   MET A 528      67.339  25.082  83.985  0.00 99.99           C  
ATOM   3695  O   MET A 528      66.663  25.952  84.566  0.00 99.99           O  
ATOM   3696  CB  MET A 528      68.545  24.587  81.721  0.00 99.99           C  
ATOM   3697  CG  MET A 528      68.965  25.755  80.838  0.00 99.99           C  
ATOM   3698  SD  MET A 528      69.429  27.224  81.825  0.00 99.99           S  
ATOM   3699  CE  MET A 528      70.975  26.577  82.511  0.00 99.99           C  
ATOM   3700  H   MET A 528      65.923  25.873  81.244  0.00 20.00           H  
ATOM   3701  HA  MET A 528      67.101  23.804  82.622  0.00 20.00           H  
ATOM   3702  HB2 MET A 528      68.369  23.708  81.085  0.00 20.00           H  
ATOM   3703  HB3 MET A 528      69.357  24.370  82.431  0.00 20.00           H  
ATOM   3704  HG2 MET A 528      69.828  25.449  80.230  0.00 20.00           H  
ATOM   3705  HG3 MET A 528      68.126  26.022  80.178  0.00 20.00           H  
ATOM   3706  HE1 MET A 528      71.462  27.355  83.118  0.00 20.00           H  
ATOM   3707  HE2 MET A 528      70.759  25.702  83.142  0.00 20.00           H  
ATOM   3708  HE3 MET A 528      71.645  26.280  81.690  0.00 20.00           H  
ATOM   3709  N   LYS A 529      68.192  24.223  84.649  0.00 99.99           N  
ATOM   3710  CA  LYS A 529      68.263  24.318  86.078  0.00 99.99           C  
ATOM   3711  C   LYS A 529      69.051  25.387  86.787  0.00 99.99           C  
ATOM   3712  O   LYS A 529      68.810  25.759  87.945  0.00 99.99           O  
ATOM   3713  CB  LYS A 529      67.461  23.369  86.920  0.00 99.99           C  
ATOM   3714  CG  LYS A 529      65.981  23.400  86.553  0.00 99.99           C  
ATOM   3715  CD  LYS A 529      65.156  23.516  87.827  0.00 99.99           C  
ATOM   3716  CE  LYS A 529      63.717  23.774  87.458  0.00 99.99           C  
ATOM   3717  NZ  LYS A 529      62.962  23.795  88.724  0.00 99.99           N1+
ATOM   3718  H   LYS A 529      68.742  23.555  84.150  0.00 20.00           H  
ATOM   3719  HA  LYS A 529      69.127  23.639  86.101  0.00 20.00           H  
ATOM   3720  HB2 LYS A 529      67.572  23.651  87.978  0.00 20.00           H  
ATOM   3721  HB3 LYS A 529      67.845  22.349  86.772  0.00 20.00           H  
ATOM   3722  HG2 LYS A 529      65.713  22.473  86.024  0.00 20.00           H  
ATOM   3723  HG3 LYS A 529      65.780  24.264  85.903  0.00 20.00           H  
ATOM   3724  HD2 LYS A 529      65.229  22.581  88.399  0.00 20.00           H  
ATOM   3725  HD3 LYS A 529      65.536  24.350  88.436  0.00 20.00           H  
ATOM   3726  HE2 LYS A 529      63.624  24.741  86.943  0.00 20.00           H  
ATOM   3727  HE3 LYS A 529      63.342  22.973  86.805  0.00 20.00           H  
ATOM   3728  HZ1 LYS A 529      61.995  23.963  88.533  0.00 20.00           H  
ATOM   3729  HZ2 LYS A 529      63.061  22.914  89.186  0.00 20.00           H  
ATOM   3730  HZ3 LYS A 529      63.316  24.521  89.312  0.00 20.00           H  
ATOM   3731  N   SER A 530      70.099  25.902  86.042  0.00 99.99           N  
ATOM   3732  CA  SER A 530      70.947  26.881  86.654  0.00 99.99           C  
ATOM   3733  C   SER A 530      70.683  28.347  86.491  0.00 99.99           C  
ATOM   3734  O   SER A 530      70.604  28.898  85.385  0.00 99.99           O  
ATOM   3735  CB  SER A 530      72.053  26.444  87.566  0.00 99.99           C  
ATOM   3736  OG  SER A 530      73.005  25.679  86.824  0.00 99.99           O  
ATOM   3737  H   SER A 530      70.259  25.599  85.102  0.00 20.00           H  
ATOM   3738  HA  SER A 530      71.624  26.878  85.786  0.00 20.00           H  
ATOM   3739  HB2 SER A 530      72.547  27.328  87.995  0.00 20.00           H  
ATOM   3740  HB3 SER A 530      71.638  25.826  88.376  0.00 20.00           H  
ATOM   3741  HG  SER A 530      72.555  25.006  86.328  0.00 20.00           H  
ATOM   3742  N   LYS A 531      70.493  28.997  87.692  0.00 99.99           N  
ATOM   3743  CA  LYS A 531      70.236  30.394  87.726  0.00 99.99           C  
ATOM   3744  C   LYS A 531      71.328  31.358  88.086  0.00 99.99           C  
ATOM   3745  O   LYS A 531      71.982  31.280  89.126  0.00 99.99           O  
ATOM   3746  CB  LYS A 531      68.836  30.890  87.515  0.00 99.99           C  
ATOM   3747  CG  LYS A 531      68.431  30.872  86.063  0.00 99.99           C  
ATOM   3748  CD  LYS A 531      67.317  29.878  85.865  0.00 99.99           C  
ATOM   3749  CE  LYS A 531      67.205  29.526  84.396  0.00 99.99           C  
ATOM   3750  NZ  LYS A 531      66.023  28.673  84.242  0.00 99.99           N1+
ATOM   3751  H   LYS A 531      70.536  28.480  88.547  0.00 20.00           H  
ATOM   3752  HA  LYS A 531      70.463  30.494  86.655  0.00 20.00           H  
ATOM   3753  HB2 LYS A 531      68.767  31.923  87.888  0.00 20.00           H  
ATOM   3754  HB3 LYS A 531      68.145  30.249  88.082  0.00 20.00           H  
ATOM   3755  HG2 LYS A 531      69.295  30.584  85.445  0.00 20.00           H  
ATOM   3756  HG3 LYS A 531      68.087  31.874  85.765  0.00 20.00           H  
ATOM   3757  HD2 LYS A 531      67.532  28.968  86.445  0.00 20.00           H  
ATOM   3758  HD3 LYS A 531      66.369  30.317  86.209  0.00 20.00           H  
ATOM   3759  HE2 LYS A 531      67.090  30.441  83.796  0.00 20.00           H  
ATOM   3760  HE3 LYS A 531      68.105  28.985  84.068  0.00 20.00           H  
ATOM   3761  HZ1 LYS A 531      65.846  28.519  83.270  0.00 20.00           H  
ATOM   3762  HZ2 LYS A 531      66.185  27.795  84.693  0.00 20.00           H  
ATOM   3763  HZ3 LYS A 531      65.233  29.122  84.658  0.00 20.00           H  
ATOM   3764  N   ASN A 532      71.524  32.337  87.126  0.00 99.99           N  
ATOM   3765  CA  ASN A 532      72.399  33.438  87.403  0.00 99.99           C  
ATOM   3766  C   ASN A 532      71.754  34.772  87.635  0.00 99.99           C  
ATOM   3767  O   ASN A 532      71.053  35.335  86.781  0.00 99.99           O  
ATOM   3768  CB  ASN A 532      73.865  33.173  87.513  0.00 99.99           C  
ATOM   3769  CG  ASN A 532      74.666  34.415  87.633  0.00 99.99           C  
ATOM   3770  ND2 ASN A 532      75.057  34.913  86.406  0.00 99.99           N  
ATOM   3771  OD1 ASN A 532      74.941  34.931  88.727  0.00 99.99           O  
ATOM   3772  H   ASN A 532      71.058  32.277  86.244  0.00 20.00           H  
ATOM   3773  HA  ASN A 532      72.500  33.653  86.329  0.00 20.00           H  
ATOM   3774  HB2 ASN A 532      74.191  32.629  86.614  0.00 20.00           H  
ATOM   3775  HB3 ASN A 532      74.043  32.551  88.403  0.00 20.00           H  
ATOM   3776 HD21 ASN A 532      75.601  35.750  86.357  0.00 20.00           H  
ATOM   3777 HD22 ASN A 532      74.794  34.437  85.567  0.00 20.00           H  
ATOM   3778  N   VAL A 533      71.975  35.292  88.888  0.00 99.99           N  
ATOM   3779  CA  VAL A 533      71.392  36.533  89.282  0.00 99.99           C  
ATOM   3780  C   VAL A 533      70.051  36.529  89.965  0.00 99.99           C  
ATOM   3781  O   VAL A 533      69.361  35.516  90.095  0.00 99.99           O  
ATOM   3782  CB  VAL A 533      72.090  37.779  88.869  0.00 99.99           C  
ATOM   3783  CG1 VAL A 533      71.418  38.743  87.924  0.00 99.99           C  
ATOM   3784  CG2 VAL A 533      73.480  38.102  89.349  0.00 99.99           C  
ATOM   3785  H   VAL A 533      72.554  34.793  89.532  0.00 20.00           H  
ATOM   3786  HA  VAL A 533      71.921  36.516  90.246  0.00 20.00           H  
ATOM   3787  HB  VAL A 533      71.661  38.312  89.730  0.00 20.00           H  
ATOM   3788 HG11 VAL A 533      70.416  38.368  87.667  0.00 20.00           H  
ATOM   3789 HG12 VAL A 533      71.328  39.728  88.407  0.00 20.00           H  
ATOM   3790 HG13 VAL A 533      72.019  38.838  87.007  0.00 20.00           H  
ATOM   3791 HG21 VAL A 533      73.828  37.309  90.026  0.00 20.00           H  
ATOM   3792 HG22 VAL A 533      74.158  38.173  88.487  0.00 20.00           H  
ATOM   3793 HG23 VAL A 533      73.467  39.062  89.886  0.00 20.00           H  
ATOM   3794  N   VAL A 534      69.651  37.791  90.374  0.00 99.99           N  
ATOM   3795  CA  VAL A 534      68.294  38.008  90.790  0.00 99.99           C  
ATOM   3796  C   VAL A 534      67.258  37.981  89.669  0.00 99.99           C  
ATOM   3797  O   VAL A 534      67.607  38.047  88.470  0.00 99.99           O  
ATOM   3798  CB  VAL A 534      68.056  38.363  92.209  0.00 99.99           C  
ATOM   3799  CG1 VAL A 534      67.534  39.726  92.588  0.00 99.99           C  
ATOM   3800  CG2 VAL A 534      68.365  37.368  93.276  0.00 99.99           C  
ATOM   3801  H   VAL A 534      70.305  38.547  90.379  0.00 20.00           H  
ATOM   3802  HA  VAL A 534      68.148  36.938  90.996  0.00 20.00           H  
ATOM   3803  HB  VAL A 534      67.027  37.980  92.140  0.00 20.00           H  
ATOM   3804 HG11 VAL A 534      67.364  40.319  91.677  0.00 20.00           H  
ATOM   3805 HG12 VAL A 534      66.586  39.616  93.135  0.00 20.00           H  
ATOM   3806 HG13 VAL A 534      68.269  40.236  93.227  0.00 20.00           H  
ATOM   3807 HG21 VAL A 534      68.732  36.438  92.817  0.00 20.00           H  
ATOM   3808 HG22 VAL A 534      69.137  37.776  93.945  0.00 20.00           H  
ATOM   3809 HG23 VAL A 534      67.454  37.156  93.855  0.00 20.00           H  
ATOM   3810  N   PRO A 535      65.926  37.922  89.982  1.00 81.69           N  
ATOM   3811  CA  PRO A 535      64.918  37.919  88.942  1.00 80.65           C  
ATOM   3812  C   PRO A 535      64.884  39.149  88.061  1.00 79.93           C  
ATOM   3813  O   PRO A 535      65.405  40.230  88.362  1.00 79.64           O  
ATOM   3814  CB  PRO A 535      63.599  37.700  89.635  1.00 80.51           C  
ATOM   3815  CG  PRO A 535      63.844  38.076  91.089  1.00 81.10           C  
ATOM   3816  CD  PRO A 535      65.330  37.814  91.301  1.00 81.03           C  
ATOM   3817  HA  PRO A 535      65.098  37.052  88.290  1.00 20.00           H  
ATOM   3818  HB2 PRO A 535      62.822  38.342  89.195  1.00 20.00           H  
ATOM   3819  HB3 PRO A 535      63.292  36.646  89.555  1.00 20.00           H  
ATOM   3820  HG2 PRO A 535      63.607  39.136  91.262  1.00 20.00           H  
ATOM   3821  HG3 PRO A 535      63.239  37.450  91.760  1.00 20.00           H  
ATOM   3822  HD2 PRO A 535      65.760  38.563  91.981  1.00 20.00           H  
ATOM   3823  HD3 PRO A 535      65.489  36.807  91.715  1.00 20.00           H  
ATOM   3824  N   LEU A 536      64.201  38.932  86.879  1.00 78.14           N  
ATOM   3825  CA  LEU A 536      64.310  39.880  85.779  1.00 76.60           C  
ATOM   3826  C   LEU A 536      63.622  41.219  86.088  1.00 75.68           C  
ATOM   3827  O   LEU A 536      64.123  42.276  85.703  1.00 75.06           O  
ATOM   3828  CB  LEU A 536      63.703  39.268  84.502  1.00 76.91           C  
ATOM   3829  CG  LEU A 536      64.131  39.923  83.195  1.00 76.56           C  
ATOM   3830  CD1 LEU A 536      65.538  40.486  83.349  1.00 76.71           C  
ATOM   3831  CD2 LEU A 536      64.079  38.893  82.095  1.00 76.69           C  
ATOM   3832  H   LEU A 536      63.627  38.119  86.778  1.00 20.00           H  
ATOM   3833  HA  LEU A 536      65.374  40.081  85.585  1.00 20.00           H  
ATOM   3834  HB2 LEU A 536      63.994  38.208  84.462  1.00 20.00           H  
ATOM   3835  HB3 LEU A 536      62.608  39.345  84.578  1.00 20.00           H  
ATOM   3836  HG  LEU A 536      63.438  40.744  82.958  1.00 20.00           H  
ATOM   3837 HD11 LEU A 536      65.849  40.959  82.405  1.00 20.00           H  
ATOM   3838 HD12 LEU A 536      65.547  41.235  84.155  1.00 20.00           H  
ATOM   3839 HD13 LEU A 536      66.234  39.672  83.597  1.00 20.00           H  
ATOM   3840 HD21 LEU A 536      64.386  39.354  81.145  1.00 20.00           H  
ATOM   3841 HD22 LEU A 536      64.761  38.064  82.338  1.00 20.00           H  
ATOM   3842 HD23 LEU A 536      63.052  38.509  82.001  1.00 20.00           H  
ATOM   3843  N   TYR A 537      62.489  41.178  86.791  1.00 74.97           N  
ATOM   3844  CA  TYR A 537      61.758  42.401  87.120  1.00 74.47           C  
ATOM   3845  C   TYR A 537      62.665  43.346  87.900  1.00 73.21           C  
ATOM   3846  O   TYR A 537      62.748  44.530  87.591  1.00 73.06           O  
ATOM   3847  CB  TYR A 537      60.517  42.072  87.948  1.00 75.24           C  
ATOM   3848  CG  TYR A 537      59.685  43.278  88.331  1.00 77.03           C  
ATOM   3849  CD1 TYR A 537      60.067  44.101  89.383  1.00 77.17           C  
ATOM   3850  CD2 TYR A 537      58.504  43.585  87.656  1.00 77.84           C  
ATOM   3851  CE1 TYR A 537      59.303  45.193  89.754  1.00 78.53           C  
ATOM   3852  CE2 TYR A 537      57.731  44.680  88.026  1.00 78.88           C  
ATOM   3853  CZ  TYR A 537      58.140  45.476  89.073  1.00 78.84           C  
ATOM   3854  OH  TYR A 537      57.381  46.564  89.433  1.00 80.45           O  
ATOM   3855  H   TYR A 537      62.134  40.295  87.100  1.00 20.00           H  
ATOM   3856  HA  TYR A 537      61.441  42.901  86.192  1.00 20.00           H  
ATOM   3857  HB2 TYR A 537      59.884  41.388  87.363  1.00 20.00           H  
ATOM   3858  HB3 TYR A 537      60.841  41.571  88.872  1.00 20.00           H  
ATOM   3859  HD1 TYR A 537      60.977  43.883  89.921  1.00 20.00           H  
ATOM   3860  HD2 TYR A 537      58.185  42.962  86.833  1.00 20.00           H  
ATOM   3861  HE1 TYR A 537      59.618  45.820  90.574  1.00 20.00           H  
ATOM   3862  HE2 TYR A 537      56.817  44.905  87.497  1.00 20.00           H  
ATOM   3863  HH  TYR A 537      57.918  47.179  89.919  1.00 20.00           H  
ATOM   3864  N   ASP A 538      63.350  42.814  88.910  1.00 71.78           N  
ATOM   3865  CA  ASP A 538      64.238  43.619  89.747  1.00 70.35           C  
ATOM   3866  C   ASP A 538      65.471  44.065  88.969  1.00 68.63           C  
ATOM   3867  O   ASP A 538      65.987  45.163  89.165  1.00 69.77           O  
ATOM   3868  CB  ASP A 538      64.672  42.820  90.978  1.00 71.65           C  
ATOM   3869  CG  ASP A 538      63.557  42.664  91.993  1.00 72.25           C  
ATOM   3870  OD1 ASP A 538      63.010  43.694  92.443  1.00 72.72           O  
ATOM   3871  OD2 ASP A 538      63.227  41.515  92.343  1.00 73.60           O1-
ATOM   3872  H   ASP A 538      63.256  41.837  89.101  1.00 20.00           H  
ATOM   3873  HA  ASP A 538      63.700  44.516  90.088  1.00 20.00           H  
ATOM   3874  HB2 ASP A 538      64.996  41.821  90.653  1.00 20.00           H  
ATOM   3875  HB3 ASP A 538      65.515  43.341  91.457  1.00 20.00           H  
ATOM   3876  N   LEU A 539      65.935  43.200  88.079  1.00 66.13           N  
ATOM   3877  CA  LEU A 539      67.090  43.493  87.235  1.00 63.69           C  
ATOM   3878  C   LEU A 539      66.753  44.600  86.237  1.00 61.00           C  
ATOM   3879  O   LEU A 539      67.568  45.484  85.966  1.00 59.86           O  
ATOM   3880  CB  LEU A 539      67.505  42.227  86.492  1.00 65.82           C  
ATOM   3881  CG  LEU A 539      68.909  42.107  85.898  1.00 67.59           C  
ATOM   3882  CD1 LEU A 539      69.049  40.742  85.239  1.00 67.96           C  
ATOM   3883  CD2 LEU A 539      69.153  43.210  84.882  1.00 67.87           C  
ATOM   3884  H   LEU A 539      65.479  42.316  87.982  1.00 20.00           H  
ATOM   3885  HA  LEU A 539      67.930  43.826  87.861  1.00 20.00           H  
ATOM   3886  HB2 LEU A 539      67.388  41.393  87.200  1.00 20.00           H  
ATOM   3887  HB3 LEU A 539      66.797  42.103  85.659  1.00 20.00           H  
ATOM   3888  HG  LEU A 539      69.648  42.192  86.708  1.00 20.00           H  
ATOM   3889 HD11 LEU A 539      70.057  40.644  84.808  1.00 20.00           H  
ATOM   3890 HD12 LEU A 539      68.894  39.954  85.990  1.00 20.00           H  
ATOM   3891 HD13 LEU A 539      68.299  40.641  84.441  1.00 20.00           H  
ATOM   3892 HD21 LEU A 539      70.167  43.108  84.466  1.00 20.00           H  
ATOM   3893 HD22 LEU A 539      68.414  43.133  84.071  1.00 20.00           H  
ATOM   3894 HD23 LEU A 539      69.055  44.190  85.374  1.00 20.00           H  
ATOM   3895  N   LEU A 540      65.545  44.544  85.693  1.00 58.22           N  
ATOM   3896  CA  LEU A 540      65.062  45.589  84.802  1.00 55.08           C  
ATOM   3897  C   LEU A 540      64.830  46.871  85.584  1.00 53.64           C  
ATOM   3898  O   LEU A 540      65.277  47.946  85.184  1.00 51.70           O  
ATOM   3899  CB  LEU A 540      63.759  45.153  84.133  1.00 54.74           C  
ATOM   3900  CG  LEU A 540      63.823  43.891  83.266  1.00 55.25           C  
ATOM   3901  CD1 LEU A 540      62.416  43.476  82.854  1.00 55.57           C  
ATOM   3902  CD2 LEU A 540      64.692  44.143  82.042  1.00 52.54           C  
ATOM   3903  H   LEU A 540      64.951  43.765  85.899  1.00 20.00           H  
ATOM   3904  HA  LEU A 540      65.811  45.783  84.021  1.00 20.00           H  
ATOM   3905  HB2 LEU A 540      63.019  44.975  84.928  1.00 20.00           H  
ATOM   3906  HB3 LEU A 540      63.418  45.981  83.494  1.00 20.00           H  
ATOM   3907  HG  LEU A 540      64.272  43.079  83.858  1.00 20.00           H  
ATOM   3908 HD11 LEU A 540      62.467  42.570  82.232  1.00 20.00           H  
ATOM   3909 HD12 LEU A 540      61.818  43.270  83.753  1.00 20.00           H  
ATOM   3910 HD13 LEU A 540      61.947  44.290  82.280  1.00 20.00           H  
ATOM   3911 HD21 LEU A 540      64.733  43.233  81.426  1.00 20.00           H  
ATOM   3912 HD22 LEU A 540      64.264  44.967  81.452  1.00 20.00           H  
ATOM   3913 HD23 LEU A 540      65.709  44.414  82.364  1.00 20.00           H  
ATOM   3914  N   LEU A 541      64.131  46.741  86.706  1.00 53.68           N  
ATOM   3915  CA  LEU A 541      63.832  47.879  87.565  1.00 55.67           C  
ATOM   3916  C   LEU A 541      65.127  48.597  87.895  1.00 55.20           C  
ATOM   3917  O   LEU A 541      65.238  49.811  87.755  1.00 56.03           O  
ATOM   3918  CB  LEU A 541      63.164  47.399  88.853  1.00 56.39           C  
ATOM   3919  CG  LEU A 541      62.779  48.467  89.877  1.00 55.90           C  
ATOM   3920  CD1 LEU A 541      61.809  49.452  89.249  1.00 55.85           C  
ATOM   3921  CD2 LEU A 541      62.158  47.799  91.094  1.00 56.56           C  
ATOM   3922  H   LEU A 541      63.799  45.835  86.968  1.00 20.00           H  
ATOM   3923  HA  LEU A 541      63.155  48.574  87.046  1.00 20.00           H  
ATOM   3924  HB2 LEU A 541      62.245  46.865  88.570  1.00 20.00           H  
ATOM   3925  HB3 LEU A 541      63.857  46.701  89.345  1.00 20.00           H  
ATOM   3926  HG  LEU A 541      63.686  49.006  90.188  1.00 20.00           H  
ATOM   3927 HD11 LEU A 541      61.534  50.218  89.988  1.00 20.00           H  
ATOM   3928 HD12 LEU A 541      62.284  49.932  88.382  1.00 20.00           H  
ATOM   3929 HD13 LEU A 541      60.905  48.917  88.922  1.00 20.00           H  
ATOM   3930 HD21 LEU A 541      61.881  48.566  91.833  1.00 20.00           H  
ATOM   3931 HD22 LEU A 541      61.260  47.243  90.788  1.00 20.00           H  
ATOM   3932 HD23 LEU A 541      62.884  47.105  91.543  1.00 20.00           H  
ATOM   3933  N   GLU A 542      66.117  47.825  88.309  1.00 58.50           N  
ATOM   3934  CA  GLU A 542      67.419  48.368  88.655  1.00 60.47           C  
ATOM   3935  C   GLU A 542      67.965  49.277  87.558  1.00 59.55           C  
ATOM   3936  O   GLU A 542      68.483  50.356  87.839  1.00 60.30           O  
ATOM   3937  CB  GLU A 542      68.392  47.221  88.909  1.00 64.72           C  
ATOM   3938  CG  GLU A 542      69.778  47.662  89.323  1.00 70.99           C  
ATOM   3939  CD  GLU A 542      70.678  46.485  89.610  1.00 75.11           C  
ATOM   3940  OE1 GLU A 542      70.152  45.355  89.728  1.00 77.40           O  
ATOM   3941  OE2 GLU A 542      71.908  46.688  89.714  1.00 78.32           O1-
ATOM   3942  H   GLU A 542      65.965  46.839  88.386  1.00 20.00           H  
ATOM   3943  HA  GLU A 542      67.332  48.958  89.579  1.00 20.00           H  
ATOM   3944  HB2 GLU A 542      67.978  46.589  89.709  1.00 20.00           H  
ATOM   3945  HB3 GLU A 542      68.479  46.633  87.984  1.00 20.00           H  
ATOM   3946  HG2 GLU A 542      70.219  48.259  88.511  1.00 20.00           H  
ATOM   3947  HG3 GLU A 542      69.699  48.279  90.231  1.00 20.00           H  
ATOM   3948  N   MET A 543      67.837  48.844  86.307  1.00 57.90           N  
ATOM   3949  CA  MET A 543      68.369  49.595  85.182  1.00 55.86           C  
ATOM   3950  C   MET A 543      67.461  50.751  84.761  1.00 54.84           C  
ATOM   3951  O   MET A 543      67.947  51.806  84.362  1.00 55.14           O  
ATOM   3952  CB  MET A 543      68.602  48.654  83.993  1.00 57.09           C  
ATOM   3953  CG  MET A 543      69.561  47.513  84.293  1.00 57.68           C  
ATOM   3954  SD  MET A 543      70.081  46.561  82.833  1.00 62.22           S  
ATOM   3955  CE  MET A 543      68.704  45.423  82.645  1.00 59.95           C  
ATOM   3956  H   MET A 543      67.363  47.979  86.137  1.00 20.00           H  
ATOM   3957  HA  MET A 543      69.343  50.019  85.468  1.00 20.00           H  
ATOM   3958  HB2 MET A 543      67.634  48.224  83.695  1.00 20.00           H  
ATOM   3959  HB3 MET A 543      69.013  49.243  83.160  1.00 20.00           H  
ATOM   3960  HG2 MET A 543      70.460  47.934  84.767  1.00 20.00           H  
ATOM   3961  HG3 MET A 543      69.066  46.824  84.994  1.00 20.00           H  
ATOM   3962  HE1 MET A 543      69.081  44.438  82.333  1.00 20.00           H  
ATOM   3963  HE2 MET A 543      68.175  45.327  83.604  1.00 20.00           H  
ATOM   3964  HE3 MET A 543      68.012  45.809  81.882  1.00 20.00           H  
ATOM   3965  N   LEU A 544      66.147  50.560  84.839  1.00 53.24           N  
ATOM   3966  CA  LEU A 544      65.213  51.625  84.467  1.00 53.28           C  
ATOM   3967  C   LEU A 544      65.207  52.732  85.517  1.00 53.15           C  
ATOM   3968  O   LEU A 544      65.085  53.914  85.194  1.00 53.98           O  
ATOM   3969  CB  LEU A 544      63.792  51.072  84.316  1.00 52.34           C  
ATOM   3970  CG  LEU A 544      63.396  50.477  82.960  1.00 53.86           C  
ATOM   3971  CD1 LEU A 544      62.086  49.698  83.101  1.00 54.18           C  
ATOM   3972  CD2 LEU A 544      63.250  51.588  81.942  1.00 53.00           C  
ATOM   3973  H   LEU A 544      65.793  49.680  85.156  1.00 20.00           H  
ATOM   3974  HA  LEU A 544      65.521  52.059  83.504  1.00 20.00           H  
ATOM   3975  HB2 LEU A 544      63.666  50.282  85.071  1.00 20.00           H  
ATOM   3976  HB3 LEU A 544      63.095  51.896  84.529  1.00 20.00           H  
ATOM   3977  HG  LEU A 544      64.187  49.788  82.630  1.00 20.00           H  
ATOM   3978 HD11 LEU A 544      61.806  49.273  82.125  1.00 20.00           H  
ATOM   3979 HD12 LEU A 544      62.219  48.886  83.830  1.00 20.00           H  
ATOM   3980 HD13 LEU A 544      61.292  50.376  83.447  1.00 20.00           H  
ATOM   3981 HD21 LEU A 544      62.966  51.160  80.969  1.00 20.00           H  
ATOM   3982 HD22 LEU A 544      62.472  52.290  82.274  1.00 20.00           H  
ATOM   3983 HD23 LEU A 544      64.207  52.122  81.842  1.00 20.00           H  
ATOM   3984  N   ASP A 545      65.339  52.335  86.778  1.00 52.66           N  
ATOM   3985  CA  ASP A 545      65.254  53.276  87.893  1.00 53.13           C  
ATOM   3986  C   ASP A 545      66.619  53.903  88.134  1.00 54.20           C  
ATOM   3987  O   ASP A 545      67.341  53.499  89.049  1.00 55.39           O  
ATOM   3988  CB  ASP A 545      64.800  52.551  89.158  1.00 50.62           C  
ATOM   3989  CG  ASP A 545      64.668  53.484  90.350  1.00 49.37           C  
ATOM   3990  OD1 ASP A 545      64.389  54.691  90.157  1.00 47.83           O  
ATOM   3991  OD2 ASP A 545      64.848  53.001  91.484  1.00 47.34           O1-
ATOM   3992  H   ASP A 545      65.501  51.367  86.969  1.00 20.00           H  
ATOM   3993  HA  ASP A 545      64.531  54.070  87.657  1.00 20.00           H  
ATOM   3994  HB2 ASP A 545      63.823  52.085  88.965  1.00 20.00           H  
ATOM   3995  HB3 ASP A 545      65.538  51.771  89.400  1.00 20.00           H  
ATOM   3996  N   ALA A 546      66.975  54.881  87.311  1.00 55.39           N  
ATOM   3997  CA  ALA A 546      68.262  55.554  87.447  1.00 57.94           C  
ATOM   3998  C   ALA A 546      68.155  56.767  88.377  1.00 58.97           C  
ATOM   3999  O   ALA A 546      67.059  57.245  88.667  1.00 58.72           O  
ATOM   4000  CB  ALA A 546      68.767  55.986  86.064  1.00 57.11           C  
ATOM   4001  H   ALA A 546      66.349  55.163  86.584  1.00 20.00           H  
ATOM   4002  HA  ALA A 546      68.994  54.854  87.877  1.00 20.00           H  
ATOM   4003  HB1 ALA A 546      69.738  56.494  86.169  1.00 20.00           H  
ATOM   4004  HB2 ALA A 546      68.885  55.100  85.423  1.00 20.00           H  
ATOM   4005  HB3 ALA A 546      68.041  56.675  85.607  1.00 20.00           H  
ATOM   4006  N   HIS A 547      69.298  57.249  88.853  1.00 61.02           N  
ATOM   4007  CA  HIS A 547      69.338  58.451  89.674  1.00 63.55           C  
ATOM   4008  C   HIS A 547      69.814  59.624  88.822  1.00 65.35           C  
ATOM   4009  O   HIS A 547      70.273  59.418  87.699  1.00 65.99           O  
ATOM   4010  CB  HIS A 547      70.269  58.231  90.876  1.00 61.97           C  
ATOM   4011  CG  HIS A 547      71.681  57.887  90.508  1.00 62.04           C  
ATOM   4012  CD2 HIS A 547      72.494  56.887  90.925  1.00 60.82           C  
ATOM   4013  ND1 HIS A 547      72.428  58.640  89.625  1.00 61.79           N  
ATOM   4014  CE1 HIS A 547      73.636  58.119  89.515  1.00 61.24           C  
ATOM   4015  NE2 HIS A 547      73.704  57.054  90.294  1.00 60.62           N  
ATOM   4016  H   HIS A 547      70.152  56.776  88.641  1.00 20.00           H  
ATOM   4017  HA  HIS A 547      68.328  58.675  90.049  1.00 20.00           H  
ATOM   4018  HB2 HIS A 547      70.283  59.155  91.473  1.00 20.00           H  
ATOM   4019  HB3 HIS A 547      69.861  57.409  91.482  1.00 20.00           H  
ATOM   4020  HD2 HIS A 547      72.239  56.104  91.623  1.00 20.00           H  
ATOM   4021  HE1 HIS A 547      74.434  58.499  88.894  1.00 20.00           H  
ATOM   4022  HE2 HIS A 547      74.504  56.465  90.406  1.00 20.00           H  
ATOM   4023  N   ARG A 548      69.688  60.844  89.339  1.00 67.00           N  
ATOM   4024  CA  ARG A 548      70.136  62.023  88.600  1.00 69.71           C  
ATOM   4025  C   ARG A 548      71.300  62.722  89.308  1.00 71.09           C  
ATOM   4026  O   ARG A 548      71.196  63.882  89.715  1.00 71.64           O  
ATOM   4027  CB  ARG A 548      68.965  62.998  88.393  1.00 70.50           C  
ATOM   4028  CG  ARG A 548      68.319  63.505  89.671  1.00 73.18           C  
ATOM   4029  CD  ARG A 548      67.034  64.293  89.404  1.00 73.78           C  
ATOM   4030  NE  ARG A 548      65.973  63.456  88.849  1.00 74.48           N  
ATOM   4031  CZ  ARG A 548      64.682  63.776  88.860  1.00 75.06           C  
ATOM   4032  NH1 ARG A 548      64.283  64.920  89.401  1.00 75.01           N1+
ATOM   4033  NH2 ARG A 548      63.789  62.955  88.322  1.00 74.85           N  
ATOM   4034  H   ARG A 548      69.281  60.957  90.245  1.00 20.00           H  
ATOM   4035  HA  ARG A 548      70.488  61.704  87.607  1.00 20.00           H  
ATOM   4036  HB2 ARG A 548      69.341  63.867  87.832  1.00 20.00           H  
ATOM   4037  HB3 ARG A 548      68.194  62.484  87.801  1.00 20.00           H  
ATOM   4038  HG2 ARG A 548      68.078  62.643  90.310  1.00 20.00           H  
ATOM   4039  HG3 ARG A 548      69.032  64.160  90.192  1.00 20.00           H  
ATOM   4040  HD2 ARG A 548      66.682  64.727  90.352  1.00 20.00           H  
ATOM   4041  HD3 ARG A 548      67.256  65.101  88.693  1.00 20.00           H  
ATOM   4042  HE  ARG A 548      66.235  62.585  88.432  1.00 20.00           H  
ATOM   4043 HH11 ARG A 548      63.313  65.161  89.402  1.00 20.00           H  
ATOM   4044 HH12 ARG A 548      64.953  65.542  89.807  1.00 20.00           H  
ATOM   4045 HH21 ARG A 548      62.820  63.199  88.325  1.00 20.00           H  
ATOM   4046 HH22 ARG A 548      64.086  62.092  87.913  1.00 20.00           H  
ATOM   4047  N   LEU A 549      72.409  61.998  89.452  1.00 71.52           N  
ATOM   4048  CA  LEU A 549      73.597  62.515  90.130  1.00 73.46           C  
ATOM   4049  C   LEU A 549      74.740  62.799  89.151  1.00 74.02           C  
ATOM   4050  O   LEU A 549      75.272  63.918  89.178  1.00 74.73           O  
ATOM   4051  CB  LEU A 549      74.072  61.517  91.189  1.00 73.38           C  
ATOM   4052  CG  LEU A 549      73.042  61.147  92.257  1.00 74.16           C  
ATOM   4053  CD1 LEU A 549      73.634  60.104  93.195  1.00 72.91           C  
ATOM   4054  CD2 LEU A 549      72.623  62.399  93.022  1.00 73.95           C  
ATOM   4055  H   LEU A 549      72.430  61.069  89.082  1.00 20.00           H  
ATOM   4056  HA  LEU A 549      73.339  63.456  90.637  1.00 20.00           H  
ATOM   4057  HB2 LEU A 549      74.371  60.593  90.673  1.00 20.00           H  
ATOM   4058  HB3 LEU A 549      74.944  61.954  91.697  1.00 20.00           H  
ATOM   4059  HG  LEU A 549      72.157  60.719  91.763  1.00 20.00           H  
ATOM   4060 HD11 LEU A 549      72.894  59.838  93.963  1.00 20.00           H  
ATOM   4061 HD12 LEU A 549      73.906  59.207  92.620  1.00 20.00           H  
ATOM   4062 HD13 LEU A 549      74.532  60.515  93.678  1.00 20.00           H  
ATOM   4063 HD21 LEU A 549      71.882  62.129  93.790  1.00 20.00           H  
ATOM   4064 HD22 LEU A 549      73.504  62.846  93.505  1.00 20.00           H  
ATOM   4065 HD23 LEU A 549      72.179  63.124  92.324  1.00 20.00           H  
TER   
ATOM   4066  N   NME A 549A     75.150  61.869  88.293  0.00 99.99           N  
ATOM   4067  CH3 NME A 549A     76.256  62.164  87.355  0.00 99.99           C  
ATOM   4068  H   NME A 549A     74.712  60.970  88.281  0.00 20.00           H  
ATOM   4069 HH31 NME A 549A     76.452  61.280  86.730  0.00 20.00           H  
ATOM   4070 HH32 NME A 549A     75.976  63.012  86.714  0.00 20.00           H  
ATOM   4071 HH33 NME A 549A     77.163  62.418  87.926  0.00 20.00           H  
CONECT    1    2    3
CONECT    2    1
CONECT    3    1
CONECT    4    5    6
CONECT    5    4
CONECT    6    4
CONECT    7    8    9
CONECT    8    7
CONECT    9    7
CONECT   10   11   12
CONECT   11   10
CONECT   12   10
CONECT   13   14   15
CONECT   14   13
CONECT   15   13
CONECT   16   17   18
CONECT   17   16
CONECT   18   16
CONECT   19   20   21
CONECT   20   19
CONECT   21   19
CONECT   22   23   24
CONECT   23   22
CONECT   24   22
CONECT   25   26   27
CONECT   26   25
CONECT   27   25
CONECT   28   29   30
CONECT   29   28
CONECT   30   28
CONECT   31   32   33
CONECT   32   31
CONECT   33   31
CONECT   34   35   36
CONECT   35   34
CONECT   36   34
CONECT   37   38   39
CONECT   38   37
CONECT   39   37
CONECT   40   41   42
CONECT   41   40
CONECT   42   40
CONECT   43   44   45
CONECT   44   43
CONECT   45   43
CONECT   46   47   48
CONECT   47   46
CONECT   48   46
CONECT   49   50   51
CONECT   50   49
CONECT   51   49
CONECT   52   53   54
CONECT   53   52
CONECT   54   52
CONECT   55   56   57
CONECT   56   55
CONECT   57   55
CONECT   58   59   60
CONECT   59   58
CONECT   60   58
CONECT   61   62   63
CONECT   62   61
CONECT   63   61
CONECT   64   65   66
CONECT   65   64
CONECT   66   64
CONECT   67   68   69
CONECT   68   67
CONECT   69   67
CONECT   70   71   72
CONECT   71   70
CONECT   72   70
CONECT   73   74   75
CONECT   74   73
CONECT   75   73
CONECT   76   77   78
CONECT   77   76
CONECT   78   76
CONECT   79   80   81
CONECT   80   79
CONECT   81   79
CONECT   82   83   84
CONECT   83   82
CONECT   84   82
CONECT   85   86   87
CONECT   86   85
CONECT   87   85
CONECT   88   89   90
CONECT   89   88
CONECT   90   88
CONECT   91   92   93
CONECT   92   91
CONECT   93   91
CONECT   94   95   96
CONECT   95   94
CONECT   96   94
END
