# Supplementary material for: Broadening the Scope of Binding Free Energy Calculations Using a Separated Topologies Approach
Source: J Chem Theory Comput. 2023 Jul 24;19(15):5058–76. doi: 10.1021/acs.jctc.3c00282 (PMC10413862; doi:10.1021/acs.jctc.3c00282)
Supplement: Supplementary file 2 — ct3c00282_si_002.zip [file ct3c00282_si_002.zip › SI_paper/ERa/input_spruce_prep/era_3b.sdf]

3b
                    3D
 Schrodinger Suite 2021-2.
 41 44  0  0  1  0            999 V2000
   67.2383   35.6017   75.7487 O   0  0  0  0  0  0
   67.5146   34.6506   75.0213 C   0  0  0  0  0  0
   67.8626   33.2787   75.5977 C   0  0  0  0  0  0
   67.5275   32.1666   74.5920 C   0  0  0  0  0  0
   68.2565   32.3181   73.2325 C   0  0  1  0  0  0
   67.5479   31.5335   72.1307 C   0  0  0  0  0  0
   67.1781   30.1853   72.3316 C   0  0  0  0  0  0
   66.5043   29.4781   71.3149 C   0  0  0  0  0  0
   66.1233   28.1842   71.4967 O   0  0  0  0  0  0
   66.2053   30.1067   70.0945 C   0  0  0  0  0  0
   66.5402   31.4531   69.8999 C   0  0  0  0  0  0
   67.2106   32.1629   70.9100 C   0  0  0  0  0  0
   67.4803   33.4781   70.6711 O   0  0  0  0  0  0
   68.6100   34.0255   71.3279 C   0  0  1  0  0  0
   68.7642   35.4857   70.9406 C   0  0  0  0  0  0
   67.7711   36.1255   70.1643 C   0  0  0  0  0  0
   67.9340   37.4601   69.7686 C   0  0  0  0  0  0
   69.0702   38.1781   70.1729 C   0  0  0  0  0  0
   69.1935   39.4818   69.8082 O   0  0  0  0  0  0
   70.0624   37.5518   70.9524 C   0  0  0  0  0  0
   69.9139   36.2038   71.3259 C   0  0  0  0  0  0
   68.5250   33.7907   72.8517 C   0  0  1  0  0  0
   67.5264   34.7862   73.4980 C   0  0  0  0  0  0
   68.9235   33.2583   75.8477 H   0  0  0  0  0  0
   67.3089   33.1288   76.5248 H   0  0  0  0  0  0
   67.7421   31.1914   75.0298 H   0  0  0  0  0  0
   66.4488   32.1852   74.4250 H   0  0  0  0  0  0
   69.2346   31.8449   73.3319 H   0  0  0  0  0  0
   67.3989   29.6953   73.2685 H   0  0  0  0  0  0
   66.4956   27.7917   72.2713 H   0  0  0  0  0  0
   65.7234   29.5561   69.2999 H   0  0  0  0  0  0
   66.2958   31.9365   68.9655 H   0  0  0  0  0  0
   69.4847   33.4956   70.9447 H   0  0  0  0  0  0
   66.8768   35.5940   69.8736 H   0  0  0  0  0  0
   67.1805   37.9309   69.1542 H   0  0  0  0  0  0
   69.9730   39.8919   70.1502 H   0  0  0  0  0  0
   70.9357   38.1057   71.2644 H   0  0  0  0  0  0
   70.6838   35.7210   71.9100 H   0  0  0  0  0  0
   69.5128   34.0383   73.2455 H   0  0  0  0  0  0
   66.5186   34.6132   73.1199 H   0  0  0  0  0  0
   67.7890   35.8148   73.2511 H   0  0  0  0  0  0
  1  2  2  0  0  0
  2 23  1  0  0  0
  2  3  1  0  0  0
  3  4  1  0  0  0
  3 24  1  0  0  0
  3 25  1  0  0  0
  4  5  1  0  0  0
  4 26  1  0  0  0
  4 27  1  0  0  0
  5 22  1  0  0  0
  5  6  1  0  0  0
  5 28  1  0  0  0
  6 12  2  0  0  0
  6  7  1  0  0  0
  7  8  2  0  0  0
  7 29  1  0  0  0
  8  9  1  0  0  0
  8 10  1  0  0  0
  9 30  1  0  0  0
 10 11  2  0  0  0
 10 31  1  0  0  0
 11 12  1  0  0  0
 11 32  1  0  0  0
 12 13  1  0  0  0
 13 14  1  0  0  0
 14 15  1  0  0  0
 14 22  1  0  0  0
 14 33  1  0  0  0
 15 21  1  0  0  0
 15 16  2  0  0  0
 16 17  1  0  0  0
 16 34  1  0  0  0
 17 18  2  0  0  0
 17 35  1  0  0  0
 18 19  1  0  0  0
 18 20  1  0  0  0
 19 36  1  0  0  0
 20 21  2  0  0  0
 20 37  1  0  0  0
 21 38  1  0  0  0
 22 23  1  0  0  0
 22 39  1  0  0  0
 23 40  1  0  0  0
 23 41  1  0  0  0
M  END
> <i_m_stars>
3

> <s_m_entry_id>
4

> <s_m_entry_name>
fep_ring_sar_06958_era.4

> <s_m_Source_Path>
/Users/hannahbaumann/Google Drive/sep_top/schrodinger_2017_scaffoldhopp_inoutput

> <s_m_Source_File>
Era_2q70.mae

> <i_m_Source_File_Index>
4

> <s_fepmapper_entryid>
17

> <i_fepmapper_bias>
0

> <i_fepmapper_affinity>
1

> <r_user_dG_exp>
-9.1

> <r_m_Shape_Sim>
0.966966071239244

> <i_lp_mmshare_version>
29012

> <r_lp_tautomer_probability>
1

> <r_epik_Ionization_Penalty>
  0.0012

> <r_epik_Ionization_Penalty_Charging>
  0.0000

> <r_epik_Ionization_Penalty_Neutral>
  0.0012

> <r_epik_State_Penalty>
  0.0000

> <i_epik_Tot_Q>
0

> <r_fepmapper_exp_dG>
-9.1

> <i_fepmapper_unit>
1

> <b_mmod_Chiralities_Consistent-OPLS-2005>
1

> <r_mmod_Potential_Energy-OPLS-2005>
97.0582580566406

> <b_mmod_Minimization_Converged-OPLS-2005>
1

> <r_mmod_RMS_Derivative-OPLS-2005>
0.0401714779436588

> <i_mmod_Times_Found-OPLS-2005>
1

> <r_mmod_Relative_Potential_Energy-OPLS-2005>
0

> <i_mmod_Conformation-OPLS-2005>
1

> <i_mmod_Serial_Number-OPLS-2005>
4

> <Target Source>
Human

> <Target Tissue>
None

> <Target Subtype>
None

> <delta G assoc(297 K kcal/mol)>
-8.7

> <Librarian Id>
6958

> <Citation Reference>
Bioorg Med Chem Lett 2007 17 4824 # 3b

> <i_lp_ring_sampling_problem>
1

> <~Affinity era>
RS 0.41

> <~Affinity Type>
ki

> <s_m_subgroup_title>
Era_2q70

> <s_m_subgroupid>
Era_2q70

> <b_m_subgroup_collapsed>
0

$$$$
