# Supplementary material for: Broadening the Scope of Binding Free Energy Calculations Using a Separated Topologies Approach
Source: J Chem Theory Comput. 2023 Jul 24;19(15):5058–76. doi: 10.1021/acs.jctc.3c00282 (PMC10413862; doi:10.1021/acs.jctc.3c00282)
Supplement: Supplementary file 2 — ct3c00282_si_002.zip [file ct3c00282_si_002.zip › SI_paper/ERa/input_spruce_prep/2e/solvent.gro]

GROningen MAchine for Chemical Simulation
 2288
    1Na+     NA    1   2.749   0.941   2.746 -0.0542  0.1791 -0.2102
    2Cl-     CL    2   1.332   0.592   0.930  0.2890 -0.0862  0.0316
    3UNL     C1    3   0.445   2.345   1.236  1.1673 -0.6462 -0.1515
    3UNL     C2    4   0.566   2.436   1.221 -1.0877  0.0823 -0.4003
    3UNL     C3    5   0.655   2.405   1.346 -0.1876 -0.0430 -0.1847
    3UNL     C4    6   0.765   2.313   1.293 -1.0760  0.8187  0.0714
    3UNL     C5    7   0.756   2.156   1.302 -0.2494 -1.1551 -0.8104
    3UNL     C6    8   0.691   2.092   1.420 -0.0778  0.7065  0.2864
    3UNL     C7    9   0.688   1.953   1.424  0.7672 -0.2620 -0.4844
    3UNL     O1   10   0.637   1.885   1.536 -0.8879 -0.1585  0.0575
    3UNL     C8   11   0.727   1.883   1.311 -0.8134 -0.8161 -0.4540
    3UNL     C9   12   0.787   1.949   1.197  0.4460  0.5170  0.1596
    3UNL    C10   13   0.799   2.086   1.194  0.3027  0.9741 -0.0464
    3UNL     O2   14   0.850   2.141   1.082  0.0026  0.0604  0.3330
    3UNL    C11   15   0.876   2.280   1.079 -0.8508 -1.0820  0.5818
    3UNL    C12   16   0.896   2.325   0.933 -0.3056 -0.7021  0.3968
    3UNL    C13   17   0.799   2.297   0.835 -0.7078 -0.3858 -0.0069
    3UNL    C14   18   0.823   2.342   0.703  0.0442 -0.0904  0.0095
    3UNL    C15   19   0.948   2.395   0.668 -0.1496 -0.1068  1.1889
    3UNL     O3   20   0.967   2.439   0.542  0.5765  0.0742 -0.4305
    3UNL    C16   21   1.045   2.420   0.762 -0.4349  0.6027 -1.1347
    3UNL    C17   22   1.017   2.389   0.898  0.2015  0.0229 -0.2611
    3UNL    C18   23   0.778   2.368   1.143 -0.0501  0.4097 -0.9048
    3UNL    C19   24   0.639   2.398   1.093  0.3992  1.6551  0.1838
    3UNL     H1   25   0.473   2.240   1.244 -0.6333 -1.2600 -0.7690
    3UNL     H2   26   0.388   2.385   1.320 -0.6925 -0.6543 -1.3023
    3UNL     H3   27   0.372   2.357   1.155  0.7777  1.0218  0.3655
    3UNL     H4   28   0.538   2.541   1.211 -0.5616  0.1929 -0.8372
    3UNL     H5   29   0.702   2.497   1.382 -0.2955  0.4729 -1.2863
    3UNL     H6   30   0.606   2.355   1.430  0.5624 -0.1824  0.1924
    3UNL     H7   31   0.866   2.334   1.330 -0.9170  0.4417 -0.1399
    3UNL     H8   32   0.671   2.152   1.508  0.5416  0.6263  0.4947
    3UNL     H9   33   0.653   1.789   1.529  0.2982 -0.0325  0.5530
    3UNL    H10   34   0.723   1.775   1.309 -0.2243 -0.8556  0.0448
    3UNL    H11   35   0.809   1.878   1.117 -0.9183 -0.0815  0.2662
    3UNL    H12   36   0.972   2.295   1.128 -1.0256 -0.6509  0.8073
    3UNL    H13   37   0.702   2.254   0.855 -0.4364 -0.7148  0.6935
    3UNL    H14   38   0.743   2.337   0.630  1.1958  0.1801 -1.3654
    3UNL    H15   39   0.883   2.432   0.494  0.3929 -0.3664 -0.0656
    3UNL    H16   40   1.130   2.483   0.737  0.0680  0.8999  0.9958
    3UNL    H17   41   1.091   2.403   0.976  0.5627 -1.9573 -0.1530
    3UNL    H18   42   0.828   2.465   1.141 -0.4129  0.6230 -0.2011
    3UNL    H19   43   0.596   2.305   1.054 -0.3118  1.3904  1.4790
    3UNL    H20   44   0.617   2.472   1.015 -0.5364  0.0733 -1.2064
    4HOH      O   45   0.433   2.736   0.548  0.2792 -0.0832 -0.3745
    4HOH     H1   46   0.420   2.668   0.482  1.0435  0.2301 -0.8799
    4HOH     H2   47   0.527   2.754   0.546  0.2110  0.4354  0.3093
    5HOH      O   48   0.281   2.620   0.727  0.1555 -0.3866 -0.3433
    5HOH     H1   49   0.308   2.647   0.815  0.7006 -1.2641 -0.2137
    5HOH     H2   50   0.345   2.662   0.670  0.4134 -0.6035 -0.2239
    6HOH      O   51   1.256   2.001   0.318  0.9253  0.3706 -0.6352
    6HOH     H1   52   1.229   1.915   0.287  0.6783  0.1929  0.0358
    6HOH     H2   53   1.229   2.061   0.248  0.4201 -0.0091 -0.7830
    7HOH      O   54   1.507   1.349   1.557  0.4940 -0.5270  0.0420
    7HOH     H1   55   1.480   1.407   1.629 -0.0959  0.0717 -0.6351
    7HOH     H2   56   1.601   1.335   1.572  0.5030  0.0454  0.6104
    8HOH      O   57   0.117   2.094   0.197  0.6135 -0.1796  1.0229
    8HOH     H1   58   0.061   2.077   0.273  0.8466 -0.0865  1.2164
    8HOH     H2   59   0.162   2.011   0.181 -0.5198 -0.6826  0.0586
    9HOH      O   60   1.962   2.334   1.710  0.0071 -0.1833 -0.3330
    9HOH     H1   61   1.942   2.411   1.657 -0.5497 -0.2426 -0.2161
    9HOH     H2   62   1.879   2.310   1.751  0.3669 -0.3092  0.3506
   10HOH      O   63   0.871   1.233   2.731 -0.3544 -0.0488 -0.2319
   10HOH     H1   64   0.829   1.199   2.652 -0.3429  0.7679 -0.6024
   10HOH     H2   65   0.946   1.282   2.700 -1.2921  1.7720  0.0869
   11HOH      O   66   0.101   2.482   1.250 -0.1274  0.3687 -0.1156
   11HOH     H1   67   0.099   2.406   1.192 -1.2342  0.7114 -0.5887
   11HOH     H2   68   0.024   2.533   1.224  0.0216  1.1428  0.8634
   12HOH      O   69   2.768   1.805   2.088 -0.7236 -0.2323  0.2446
   12HOH     H1   70   2.707   1.805   2.014 -0.8868 -0.9585  0.3609
   12HOH     H2   71   2.812   1.720   2.083 -0.3164 -0.0550  0.6434
   13HOH      O   72   1.251   2.585   2.646 -0.1530  0.3677  0.0639
   13HOH     H1   73   1.255   2.637   2.726  0.2028  1.9461 -0.8837
   13HOH     H2   74   1.186   2.629   2.592  0.3072 -0.0443 -0.8851
   14HOH      O   75   1.653   2.217   1.061  0.5419  0.6980  0.0875
   14HOH     H1   76   1.718   2.154   1.030 -0.4340 -0.3074 -0.0290
   14HOH     H2   77   1.639   2.193   1.152 -1.1001 -0.4970 -0.3894
   15HOH      O   78   2.266   2.550   0.860 -0.3069  0.6413  0.7827
   15HOH     H1   79   2.187   2.604   0.852 -0.0729  0.8881 -0.0937
   15HOH     H2   80   2.263   2.492   0.783 -0.0890  0.0134  1.2273
   16HOH      O   81   0.401   1.573   1.626  0.7314  0.2269 -0.9011
   16HOH     H1   82   0.320   1.535   1.659  0.8214  0.5170 -0.3139
   16HOH     H2   83   0.470   1.514   1.658  0.8365  0.6263 -0.3651
   17HOH      O   84   1.547   2.792   0.264 -0.8737 -0.5309 -0.5495
   17HOH     H1   85   1.513   2.730   0.328  0.4356 -0.1867  0.5758
   17HOH     H2   86   1.525   2.878   0.300  0.5993 -0.3141 -0.0563
   18HOH      O   87   0.536   2.325   2.553  0.0627  0.4313 -0.0983
   18HOH     H1   88   0.508   2.253   2.610  0.2879  0.6602  0.3021
   18HOH     H2   89   0.491   2.308   2.470  0.9474 -0.8022 -0.3882
   19HOH      O   90   1.930   1.728   1.348  0.2915  0.1057  0.0672
   19HOH     H1   91   2.000   1.695   1.292  0.1608  0.3440 -0.2471
   19HOH     H2   92   1.936   1.824   1.340 -0.3406  0.1299 -0.3198
   20HOH      O   93   0.576   2.000   2.666  0.0947 -0.1397  1.2328
   20HOH     H1   94   0.540   1.911   2.670  0.5221 -0.5739 -1.2453
   20HOH     H2   95   0.665   1.991   2.699  0.3734 -0.8753  0.3922
   21HOH      O   96   2.522   1.207   2.409  0.0834 -0.8737 -0.6576
   21HOH     H1   97   2.549   1.298   2.398  0.6666 -0.9822 -0.1838
   21HOH     H2   98   2.561   1.162   2.335  0.5730 -0.8923 -0.3955
   22HOH      O   99   1.632   2.663   1.862 -0.2667  0.7691 -0.5213
   22HOH     H1  100   1.680   2.670   1.944 -0.5511  0.7745 -0.3548
   22HOH     H2  101   1.622   2.754   1.832  0.1320  0.7491 -0.7405
   23HOH      O  102   0.916   2.522   2.710  0.3278 -0.2973 -0.6263
   23HOH     H1  103   0.958   2.563   2.634  0.5272 -0.0599 -0.3915
   23HOH     H2  104   0.879   2.596   2.759  0.2290 -0.4454 -0.4773
   24HOH      O  105   0.650   2.581   1.878  0.3184 -0.0716 -0.5587
   24HOH     H1  106   0.560   2.611   1.866  0.1769 -0.1735  0.1500
   24HOH     H2  107   0.661   2.512   1.812 -0.5985 -1.0233  0.1943
   25HOH      O  108   0.069   2.260   1.862 -0.5066  0.0976  0.3502
   25HOH     H1  109   0.118   2.316   1.922 -0.4585  0.1923  0.2224
   25HOH     H2  110   0.088   2.295   1.775 -1.4065  0.6310  0.3369
   26HOH      O  111   1.493   2.602   0.456 -0.1846 -0.0846 -0.5591
   26HOH     H1  112   1.458   2.625   0.542  0.4139 -0.8634 -0.0806
   26HOH     H2  113   1.439   2.528   0.427  0.0726 -0.2825 -0.5316
   27HOH      O  114   1.341   0.958   0.600 -0.5024 -0.1330 -0.3059
   27HOH     H1  115   1.343   0.876   0.550 -0.3894  0.1370 -0.7554
   27HOH     H2  116   1.303   0.934   0.684 -1.2427 -0.4885 -0.7280
   28HOH      O  117   1.574   0.156   1.171 -0.4035  0.2682  0.0690
   28HOH     H1  118   1.567   0.154   1.076 -0.1875  0.2773  0.0506
   28HOH     H2  119   1.622   0.077   1.193 -1.2605 -0.2245  0.2555
   29HOH      O  120   0.986   1.084   0.076 -0.0605  0.3608 -0.5638
   29HOH     H1  121   0.990   1.127   0.161  0.7683  0.9378 -0.8625
   29HOH     H2  122   0.924   1.137   0.025 -0.0025  0.4560 -0.5365
   30HOH      O  123   0.140   0.902   0.644 -0.1540  0.0842 -0.1590
   30HOH     H1  124   0.179   0.896   0.731 -1.0107 -0.4315  0.2116
   30HOH     H2  125   0.083   0.979   0.649  1.3614  1.3858 -0.9709
   31HOH      O  126   0.168   0.770   1.646 -0.1375  0.1039  0.2287
   31HOH     H1  127   0.080   0.747   1.616 -0.2708 -0.3491  0.9298
   31HOH     H2  128   0.226   0.711   1.598  0.1030  1.8547 -2.0082
   32HOH      O  129   0.716   2.460   0.099 -0.2731  0.1256  0.1845
   32HOH     H1  130   0.659   2.386   0.078  0.5504 -0.2406 -0.9777
   32HOH     H2  131   0.681   2.532   0.047 -0.7681  0.4259  0.9181
   33HOH      O  132   0.276   0.132   0.574  0.1646  0.6709  0.1364
   33HOH     H1  133   0.336   0.063   0.546 -0.7422 -0.3073  0.4783
   33HOH     H2  134   0.256   0.110   0.665 -0.1458  1.3973  0.2530
   34HOH      O  135   1.937   1.365   2.026  0.4052 -0.1021  0.0904
   34HOH     H1  136   1.971   1.403   2.107 -0.5369 -0.4052  0.6634
   34HOH     H2  137   1.860   1.419   2.005 -0.2520 -0.9296  0.2637
   35HOH      O  138   1.179   0.986   0.825  0.7628  0.1166 -0.2355
   35HOH     H1  139   1.201   1.077   0.810 -0.7129  0.7399  0.8838
   35HOH     H2  140   1.089   0.977   0.793  0.8745 -0.9612 -0.3331
   36HOH      O  141   1.370   0.673   0.512  0.7246 -0.4999  0.3154
   36HOH     H1  142   1.400   0.696   0.425  0.3903  0.5591  0.4454
   36HOH     H2  143   1.275   0.685   0.509  0.7418 -0.1008  0.9025
   37HOH      O  144   2.280   2.451   1.763  0.1764 -0.3911  0.2025
   37HOH     H1  145   2.319   2.442   1.850  0.5165  0.3331  0.1441
   37HOH     H2  146   2.279   2.362   1.728  0.7831 -0.5873  0.6408
   38HOH      O  147   0.537   0.377   2.307  0.0279 -0.2366 -0.9677
   38HOH     H1  148   0.554   0.329   2.388 -0.3519  0.1138 -0.6679
   38HOH     H2  149   0.476   0.446   2.333  0.8642  0.6689 -1.2966
   39HOH      O  150   0.746   1.538   1.868  0.1167  1.0111 -0.3027
   39HOH     H1  151   0.670   1.484   1.849  0.8431 -0.0202 -0.4312
   39HOH     H2  152   0.710   1.625   1.885 -1.0915  0.5268 -0.1995
   40HOH      O  153   1.273   1.844   0.046 -0.7111  0.5799  0.8553
   40HOH     H1  154   1.236   1.931   0.032  0.5488  1.1103  0.5365
   40HOH     H2  155   1.309   1.820  -0.040  0.0021  0.2827  1.2221
   41HOH      O  156   0.819   1.323   0.681 -0.2772  0.0913 -0.5029
   41HOH     H1  157   0.902   1.280   0.662 -0.7631 -0.5853 -1.2020
   41HOH     H2  158   0.761   1.253   0.711 -1.1485  0.1700 -1.8496
   42HOH      O  159   0.685   1.454   2.818 -0.0454  0.3675 -1.1509
   42HOH     H1  160   0.769   1.408   2.812  0.1481  0.7682 -1.7225
   42HOH     H2  161   0.708   1.546   2.815 -0.4655  0.5055 -0.5567
   43HOH      O  162   1.918   2.672   2.509 -0.2006  0.8105 -0.4600
   43HOH     H1  163   1.826   2.646   2.519  0.0137 -0.0912 -0.6542
   43HOH     H2  164   1.937   2.655   2.417  0.7481 -1.1858  0.0078
   44HOH      O  165   1.751   1.775   1.123  0.0286 -0.3504 -0.0854
   44HOH     H1  166   1.741   1.753   1.215  0.6410 -0.2932  0.0084
   44HOH     H2  167   1.667   1.754   1.083 -0.1668 -0.5960  0.4412
   45HOH      O  168   2.483   2.728   1.276 -0.5486 -1.5077 -0.3755
   45HOH     H1  169   2.540   2.668   1.325  0.2848 -0.6257 -0.2149
   45HOH     H2  170   2.492   2.699   1.185  1.1513 -0.7044 -0.5446
   46HOH      O  171   0.255   0.881   0.928 -0.8806 -0.5520  0.0509
   46HOH     H1  172   0.270   0.967   0.967 -0.4070 -0.0264 -1.1824
   46HOH     H2  173   0.162   0.863   0.944 -1.2318  0.6291 -0.4438
   47HOH      O  174   2.554   2.275   2.419 -0.1121 -0.2178  0.2926
   47HOH     H1  175   2.476   2.270   2.363  0.2104 -0.0875 -0.1784
   47HOH     H2  176   2.519   2.299   2.505 -0.5751  0.0774  0.0355
   48HOH      O  177   2.006   1.913   1.586 -0.3873 -0.6295  0.4467
   48HOH     H1  178   2.083   1.878   1.540  0.3563  0.8843  0.4279
   48HOH     H2  179   2.031   1.912   1.678 -0.7370 -0.9945  0.5426
   49HOH      O  180   1.709   2.089   2.612 -0.2651 -0.5652  0.0306
   49HOH     H1  181   1.635   2.151   2.614 -0.5356 -0.8757  1.2492
   49HOH     H2  182   1.703   2.049   2.525 -1.0452 -0.0114 -0.2030
   50HOH      O  183   2.561   1.978   0.288  0.4015 -0.3338 -0.7289
   50HOH     H1  184   2.551   2.068   0.318 -0.2463 -0.4533 -0.5564
   50HOH     H2  185   2.567   1.985   0.192  0.1728 -0.1165 -0.7293
   51HOH      O  186   2.549   2.718   0.892  0.3695 -0.1192  0.7096
   51HOH     H1  187   2.510   2.803   0.875  0.8211  0.0236  0.3358
   51HOH     H2  188   2.475   2.661   0.914  0.0165  0.2575  0.5193
   52HOH      O  189   2.349   1.866   2.148 -0.0383  0.1749  0.1973
   52HOH     H1  190   2.384   1.824   2.227  0.6073 -0.9321 -0.6140
   52HOH     H2  191   2.405   1.942   2.135  0.2707  0.0018  0.4670
   53HOH      O  192   2.230   1.254   2.478 -0.0353  0.7910  0.1672
   53HOH     H1  193   2.201   1.300   2.557 -0.2052  0.4901  0.2867
   53HOH     H2  194   2.325   1.243   2.490 -0.1657  0.0749  0.7049
   54HOH      O  195   1.500   1.048   2.257 -0.2098 -0.3283  0.1648
   54HOH     H1  196   1.541   1.016   2.177 -1.0215 -1.1441  0.0399
   54HOH     H2  197   1.506   0.975   2.318  0.1305  0.1783  0.7612
   55HOH      O  198   0.395   0.834   2.613 -0.2253  0.0127  0.2655
   55HOH     H1  199   0.482   0.854   2.578 -0.1965  0.1345  0.4085
   55HOH     H2  200   0.361   0.918   2.645 -0.5823  0.0521 -0.2017
   56HOH      O  201   1.070   0.784   2.032 -0.8213 -0.2260  0.3157
   56HOH     H1  202   1.152   0.785   1.983 -0.6977  0.8275  0.5014
   56HOH     H2  203   1.018   0.855   1.994 -1.1628 -0.1114  0.9674
   57HOH      O  204   1.137   1.656   0.194 -0.3487  0.4670  0.5928
   57HOH     H1  205   1.221   1.624   0.225 -0.9221 -1.2039  0.6333
   57HOH     H2  206   1.159   1.712   0.120  0.8084  0.3417  0.7999
   58HOH      O  207   1.960   0.227   1.475 -0.2755 -0.6423 -0.1694
   58HOH     H1  208   1.960   0.167   1.400  1.0937  0.5874 -1.2564
   58HOH     H2  209   1.968   0.314   1.437 -0.1836  0.1139  1.4080
   59HOH      O  210   2.364   1.657   1.910  0.1958 -0.8109 -0.3151
   59HOH     H1  211   2.375   1.687   2.001 -0.4745 -0.1210 -0.4407
   59HOH     H2  212   2.452   1.633   1.882  0.3258 -1.7121  0.7235
   60HOH      O  213   0.624   0.966   2.063  0.7231 -0.0830  0.9946
   60HOH     H1  214   0.626   1.041   2.122 -1.3795  0.3192  0.6942
   60HOH     H2  215   0.594   0.893   2.117  0.4165 -0.1217  0.7725
   61HOH      O  216   0.917   1.244   1.688  0.1005  0.0515  0.4548
   61HOH     H1  217   0.924   1.298   1.609  0.5474 -0.5416  0.0763
   61HOH     H2  218   0.966   1.292   1.754  0.6702  0.0241  0.0672
   62HOH      O  219   2.439   2.556   1.571 -0.0359  1.2082  0.1941
   62HOH     H1  220   2.386   2.519   1.500  1.0031  0.2193 -0.1312
   62HOH     H2  221   2.392   2.534   1.651 -0.2060  0.4950 -0.0937
   63HOH      O  222   2.262   0.177   0.911 -0.7964 -0.0077  0.3642
   63HOH     H1  223   2.352   0.157   0.884 -0.8303 -0.4384  0.5616
   63HOH     H2  224   2.272   0.250   0.972 -0.6507  0.4460 -0.1840
   64HOH      O  225   0.420   2.060   0.313  0.1969 -0.2158  0.4747
   64HOH     H1  226   0.343   2.052   0.370 -0.4306  0.1814 -0.2847
   64HOH     H2  227   0.489   2.092   0.371 -0.1254 -0.8080  1.2280
   65HOH      O  228   0.271   2.517   0.060 -0.0424 -0.4013  0.1968
   65HOH     H1  229   0.328   2.468   0.121  0.4347 -0.8097 -0.5460
   65HOH     H2  230   0.231   2.449   0.006  0.5719  0.0008 -0.8063
   66HOH      O  231   1.757   0.199   0.213 -0.2179 -0.8503 -0.6459
   66HOH     H1  232   1.801   0.163   0.290  0.0029 -0.2574 -0.4838
   66HOH     H2  233   1.807   0.166   0.139  0.0781 -0.7576 -0.4935
   67HOH      O  234   1.671   2.358   1.856 -0.0443  0.3151  0.5361
   67HOH     H1  235   1.620   2.328   1.781 -0.3605  0.2182  0.7917
   67HOH     H2  236   1.656   2.453   1.858 -0.2051  0.2876  0.6072
   68HOH      O  237   2.483   0.889   1.675 -0.0075 -0.2770 -0.1766
   68HOH     H1  238   2.479   0.823   1.745 -0.5956  0.2739  0.3266
   68HOH     H2  239   2.571   0.925   1.681 -0.2168  0.1469  0.6657
   69HOH      O  240   2.105   2.743   0.316  0.0025 -0.2314 -0.0232
   69HOH     H1  241   2.059   2.713   0.237 -0.1678 -0.1742  0.0515
   69HOH     H2  242   2.198   2.731   0.296 -0.0636 -0.9597  0.0649
   70HOH      O  243   2.011   0.730   1.306  0.4118  0.2856  0.3121
   70HOH     H1  244   1.928   0.755   1.348  0.1103  0.9962 -0.6374
   70HOH     H2  245   1.988   0.713   1.215  1.1777 -0.4219  0.2214
   71HOH      O  246   1.644   0.438   0.896 -0.0267  0.1889 -0.0310
   71HOH     H1  247   1.567   0.481   0.932 -0.1447  0.6352 -0.7807
   71HOH     H2  248   1.619   0.346   0.888 -1.0574  0.5398 -1.6406
   72HOH      O  249   1.004   2.042   0.812 -0.1603 -0.0240 -0.6421
   72HOH     H1  250   0.911   2.039   0.834 -0.0553 -0.0417 -0.1793
   72HOH     H2  251   1.026   2.136   0.813 -0.0470 -0.0496 -0.1709
   73HOH      O  252   2.214   1.257   1.610  0.4032  0.1713  0.3582
   73HOH     H1  253   2.185   1.284   1.697  1.3690 -0.0944  0.7956
   73HOH     H2  254   2.179   1.323   1.551 -0.6454  0.1164  0.8759
   74HOH      O  255   0.504   0.902   0.632  0.2985  0.5610  0.4490
   74HOH     H1  256   0.481   0.811   0.649  1.6360  0.2270  0.6234
   74HOH     H2  257   0.483   0.915   0.539  0.8533 -0.1784  0.2094
   75HOH      O  258   0.360   2.086   1.824  0.4770 -0.8381 -0.0968
   75HOH     H1  259   0.348   2.011   1.766  0.8588 -0.4543 -0.6968
   75HOH     H2  260   0.391   2.156   1.766  0.4828 -0.3242  0.5093
   76HOH      O  261   0.301   1.584   2.777  0.1637 -0.7728 -0.9436
   76HOH     H1  262   0.365   1.564   2.846 -0.3796  1.3356  0.3760
   76HOH     H2  263   0.216   1.568   2.818 -0.1733 -0.3254 -1.4419
   77HOH      O  264   2.517   0.716   1.889 -0.0863 -0.0354 -0.0819
   77HOH     H1  265   2.446   0.699   1.951 -0.4742  1.2527 -0.1130
   77HOH     H2  266   2.574   0.639   1.896 -0.0981  0.0231  1.8641
   78HOH      O  267   0.988   1.635   1.216 -0.0353  0.1493  0.6091
   78HOH     H1  268   1.063   1.606   1.165 -0.5334 -0.7344  0.3346
   78HOH     H2  269   1.023   1.704   1.272  0.8299  0.2059  0.0433
   79HOH      O  270   1.930   1.898   2.252 -0.2681  0.3788  0.0594
   79HOH     H1  271   1.991   1.970   2.265  0.3569 -0.2253  0.6765
   79HOH     H2  272   1.852   1.923   2.302  0.0231  0.5502  0.4404
   80HOH      O  273   2.788   1.370   0.501  0.1713 -0.1345  0.8644
   80HOH     H1  274   2.720   1.332   0.555 -0.6405  0.0253  0.0069
   80HOH     H2  275   2.820   1.297   0.447 -0.9876  0.1932 -0.3736
   81HOH      O  276   1.941   2.211   0.730 -0.2749 -0.1419 -0.1203
   81HOH     H1  277   1.870   2.271   0.706  0.2310  0.3015 -0.5479
   81HOH     H2  278   2.011   2.229   0.667  0.5069 -0.0500  0.7236
   82HOH      O  279   1.692   0.698   2.319  0.2747 -0.5800  0.3427
   82HOH     H1  280   1.652   0.745   2.391 -0.5738 -0.1397 -0.3693
   82HOH     H2  281   1.779   0.737   2.309 -0.1332  0.3444  0.2374
   83HOH      O  282   0.049   1.993   1.833  0.0474  0.3256  0.6747
   83HOH     H1  283   0.061   2.087   1.824  0.1204  0.2987  0.4714
   83HOH     H2  284   0.100   1.969   1.910  0.3263  0.3972  0.5150
   84HOH      O  285   1.623   2.279   2.292 -0.2710  0.4986 -0.5700
   84HOH     H1  286   1.533   2.304   2.269 -0.2764  0.5354 -0.5098
   84HOH     H2  287   1.668   2.272   2.208 -0.7464 -1.1590 -0.7652
   85HOH      O  288   1.051   1.004   2.480 -0.0224  0.2518  0.4010
   85HOH     H1  289   1.057   0.982   2.387  0.4941 -1.1231  0.7131
   85HOH     H2  290   1.132   1.053   2.498  0.4204 -0.4332  0.3345
   86HOH      O  291   1.577   1.693   2.068 -0.1070 -0.2956 -0.3685
   86HOH     H1  292   1.573   1.636   2.145  1.1922 -0.4715 -0.3884
   86HOH     H2  293   1.486   1.702   2.041 -0.4456 -1.7646  0.0727
   87HOH      O  294   2.088   2.774   2.695  0.2885 -0.2823  0.2046
   87HOH     H1  295   2.093   2.865   2.666 -0.8224 -0.3514 -0.3222
   87HOH     H2  296   2.025   2.733   2.636  1.1657 -1.5582  0.0652
   88HOH      O  297   2.472   2.211   1.854 -0.1307  0.5785 -0.0150
   88HOH     H1  298   2.534   2.138   1.861 -0.6164  0.1678  0.1893
   88HOH     H2  299   2.527   2.289   1.857  0.4132  0.2275 -0.3158
   89HOH      O  300   0.241   1.588   2.126 -0.6097 -0.1343 -0.1441
   89HOH     H1  301   0.305   1.660   2.132 -0.6980 -0.0778  0.1719
   89HOH     H2  302   0.280   1.518   2.178 -0.3940 -0.4212 -0.6778
   90HOH      O  303   0.795   0.158   0.011  0.4262 -0.4342 -0.0079
   90HOH     H1  304   0.753   0.190  -0.069  1.4590 -0.0253 -0.4156
   90HOH     H2  305   0.812   0.237   0.062 -0.2903 -0.6995  0.6774
   91HOH      O  306   2.683   1.723   0.098 -0.3894  0.0621 -0.6678
   91HOH     H1  307   2.651   1.812   0.084  0.5179  0.4304 -0.5640
   91HOH     H2  308   2.613   1.679   0.146 -0.9892  0.6146 -1.0056
   92HOH      O  309   1.155   0.798   0.156  0.0935  0.5021  0.5119
   92HOH     H1  310   1.129   0.890   0.147 -0.4393  0.3892  0.8108
   92HOH     H2  311   1.127   0.757   0.074  0.3086  0.5995  0.3887
   93HOH      O  312   2.342   0.167   2.822 -0.2144  0.6671  0.1560
   93HOH     H1  313   2.279   0.139   2.755  0.2408  0.0401 -0.0269
   93HOH     H2  314   2.408   0.098   2.823  0.3243  1.1709  0.5463
   94HOH      O  315   1.520   1.104   0.731 -0.1779 -0.6521  0.4531
   94HOH     H1  316   1.594   1.047   0.713 -0.3280 -0.9822  0.8456
   94HOH     H2  317   1.446   1.065   0.683  0.1266  0.3471 -0.9562
   95HOH      O  318   0.764   2.506   2.120  0.0521 -0.3200 -0.2424
   95HOH     H1  319   0.725   2.556   2.191  0.9461 -0.2856  0.2537
   95HOH     H2  320   0.726   2.543   2.040 -0.4975  0.0607  0.1847
   96HOH      O  321   2.021   2.481   0.087  0.4638 -0.0616 -0.1069
   96HOH     H1  322   1.945   2.479   0.145 -0.2348 -0.7868 -0.9810
   96HOH     H2  323   2.025   2.570   0.054 -0.6608 -0.2422 -0.8180
   97HOH      O  324   0.107   0.493   2.713  0.1881  0.9220  0.1765
   97HOH     H1  325   0.144   0.531   2.793  0.5534  0.2359  0.3471
   97HOH     H2  326   0.132   0.554   2.644  0.9235  0.9018  0.4124
   98HOH      O  327   1.116   0.519   0.293 -0.4064 -0.4745  0.9597
   98HOH     H1  328   1.098   0.571   0.371 -0.1852 -0.8402  1.2572
   98HOH     H2  329   1.134   0.584   0.225 -0.7910 -0.1499  1.1602
   99HOH      O  330   0.106   1.778   1.695  0.1903 -0.6357  0.2685
   99HOH     H1  331   0.077   1.850   1.752  0.6254 -0.5239  0.3543
   99HOH     H2  332   0.198   1.798   1.676  0.3548 -1.2400  0.4013
  100HOH      O  333   0.277   2.057   2.471  0.3162 -0.5100 -0.1970
  100HOH     H1  334   0.197   2.090   2.430  0.3885  0.5297  0.4411
  100HOH     H2  335   0.261   2.065   2.565  1.0981 -0.4544 -0.0550
  101HOH      O  336   1.172   2.372   0.116  0.2481  0.1318 -0.5287
  101HOH     H1  337   1.122   2.446   0.151 -0.8935 -1.0724  0.6532
  101HOH     H2  338   1.119   2.341   0.042  0.5809  0.3211 -0.8499
  102HOH      O  339   0.384   0.787   1.280  0.4894  1.1563  0.0620
  102HOH     H1  340   0.421   0.768   1.194  0.0628  0.4582  0.0139
  102HOH     H2  341   0.422   0.721   1.338 -0.7436  0.2942 -0.0249
  103HOH      O  342   0.194   0.321   1.714  0.1940  0.2037  0.0654
  103HOH     H1  343   0.258   0.379   1.754 -0.2241  0.3276  0.5748
  103HOH     H2  344   0.137   0.293   1.786  0.1005 -0.4676 -0.2491
  104HOH      O  345   2.342   2.641   2.633  0.3147  0.8370  0.6314
  104HOH     H1  346   2.340   2.557   2.588  0.5427  0.1460  1.8207
  104HOH     H2  347   2.250   2.668   2.639 -0.0493 -0.4215  2.0528
  105HOH      O  348   1.975   2.382   2.279  0.1500 -0.6115 -0.4122
  105HOH     H1  349   1.966   2.329   2.358  0.5485  0.0300  0.0793
  105HOH     H2  350   1.910   2.346   2.219 -0.2816 -1.0009  0.2607
  106HOH      O  351   0.706   1.888   2.414 -0.6004 -0.4371 -1.0502
  106HOH     H1  352   0.717   1.803   2.457  0.7965 -0.1633 -0.7831
  106HOH     H2  353   0.636   1.930   2.463  0.5865 -0.3326  0.7544
  107HOH      O  354   0.327   1.124   2.096  0.2563 -0.3917  0.0019
  107HOH     H1  355   0.357   1.041   2.134 -0.0997 -0.3627  0.3471
  107HOH     H2  356   0.325   1.185   2.169 -0.5644 -0.3708 -0.0263
  108HOH      O  357   0.783   1.639   2.532 -0.0904 -0.6472 -0.2343
  108HOH     H1  358   0.870   1.610   2.560 -0.1980 -0.6034  0.1593
  108HOH     H2  359   0.732   1.645   2.613 -0.5605 -0.9991 -0.4914
  109HOH      O  360   2.715   1.461   2.567  0.1812 -0.1848 -0.2488
  109HOH     H1  361   2.648   1.472   2.499 -0.4346  0.1461  0.3842
  109HOH     H2  362   2.776   1.397   2.530  0.6082  0.9267 -1.6583
  110HOH      O  363   2.664   2.435   1.931 -0.2724 -0.7492 -0.5603
  110HOH     H1  364   2.731   2.470   1.874 -0.0695 -0.7345 -0.3169
  110HOH     H2  365   2.707   2.363   1.978 -0.0202  0.0567  0.5333
  111HOH      O  366   2.308   0.654   2.073  0.5315 -0.8013  0.7715
  111HOH     H1  367   2.255   0.580   2.043 -0.1000  0.4713 -1.9040
  111HOH     H2  368   2.244   0.715   2.110  0.2284  0.0067 -0.8752
  112HOH      O  369   0.453   2.260   1.613  0.8439 -0.4562 -0.6435
  112HOH     H1  370   0.518   2.300   1.670  1.1405 -0.6094 -0.8661
  112HOH     H2  371   0.403   2.333   1.577 -0.1792 -0.3931  0.7479
  113HOH      O  372   0.376   2.506   0.405  0.2440 -0.3629  0.4048
  113HOH     H1  373   0.421   2.467   0.330  0.4339  0.5890 -0.0075
  113HOH     H2  374   0.291   2.463   0.407  0.1802 -0.3208 -0.4583
  114HOH      O  375   2.830   2.012   0.400  0.0928 -0.3676 -0.5945
  114HOH     H1  376   2.838   1.924   0.362 -0.6213 -0.5956 -0.2425
  114HOH     H2  377   2.737   2.023   0.417  0.2999 -0.0339  0.5020
  115HOH      O  378   2.577   1.466   2.334  0.0292 -0.5637  0.6381
  115HOH     H1  379   2.497   1.516   2.320 -0.3728 -1.0562  1.1147
  115HOH     H2  380   2.647   1.525   2.307 -0.5160 -0.3376 -0.3576
  116HOH      O  381   1.279   2.290   2.677 -0.1700 -0.0689 -0.6015
  116HOH     H1  382   1.265   2.385   2.674 -0.5604 -0.0228  0.9738
  116HOH     H2  383   1.372   2.279   2.656  0.0177  0.7205 -0.2563
  117HOH      O  384   0.969   2.271   2.797 -0.6603 -0.3671  0.1259
  117HOH     H1  385   0.934   2.238   2.714  0.6026  0.0065 -0.5970
  117HOH     H2  386   0.966   2.366   2.789  0.1930 -0.3244  0.1672
  118HOH      O  387   1.928   1.098   1.397 -0.2476 -0.1729  0.6624
  118HOH     H1  388   1.878   1.085   1.478 -0.1593 -0.4546  0.6762
  118HOH     H2  389   1.875   1.057   1.329 -0.6408  0.6455  0.4581
  119HOH      O  390   2.330   0.464  -0.014 -0.3581  0.6861 -0.3956
  119HOH     H1  391   2.297   0.478   0.075  0.2315 -0.3706  0.0262
  119HOH     H2  392   2.299   0.377  -0.038  0.9449  0.2062 -0.4970
  120HOH      O  393   1.830   0.593   0.771 -0.0409 -0.3709  0.3482
  120HOH     H1  394   1.795   0.519   0.822 -0.7406 -0.2012  0.1374
  120HOH     H2  395   1.756   0.621   0.717  0.4525 -0.0224 -0.1593
  121HOH      O  396   0.178   1.567   1.839 -0.4173 -0.1198  0.2175
  121HOH     H1  397   0.182   1.609   1.924 -0.5937 -0.2104  0.2711
  121HOH     H2  398   0.130   1.629   1.784  0.1285  0.1685  0.0445
  122HOH      O  399   2.141   1.012   2.758  0.4544 -0.2818  0.3150
  122HOH     H1  400   2.092   1.082   2.801 -0.4475 -0.5315 -0.2603
  122HOH     H2  401   2.112   0.932   2.801  0.2652 -0.4448 -0.1074
  123HOH      O  402   0.717   0.949   2.642  0.3000  0.1945 -0.4079
  123HOH     H1  403   0.728   0.904   2.726  0.5018  0.4105 -0.3171
  123HOH     H2  404   0.763   0.892   2.579  0.6551  0.3253 -0.2744
  124HOH      O  405   0.765   2.713   2.380  0.0248 -0.3645  0.6538
  124HOH     H1  406   0.839   2.661   2.412  0.4668  0.2272  0.6247
  124HOH     H2  407   0.742   2.769   2.454 -0.3251 -0.4631  0.6222
  125HOH      O  408   0.135   2.727   0.406  0.0759  0.5697 -0.0053
  125HOH     H1  409   0.207   2.677   0.445 -0.4173 -0.2113 -0.0424
  125HOH     H2  410   0.177   2.804   0.368  0.7170  0.7737  1.0478
  126HOH      O  411   2.372   2.253   2.191  0.6382  0.0462  0.0742
  126HOH     H1  412   2.396   2.323   2.130 -0.1592 -0.3573 -0.7389
  126HOH     H2  413   2.389   2.172   2.142  0.0222 -0.2923  0.4039
  127HOH      O  414   0.145   1.319   1.007 -0.0402 -0.2230  0.3056
  127HOH     H1  415   0.162   1.391   0.946 -0.1929 -0.0017  0.5213
  127HOH     H2  416   0.164   1.240   0.957 -0.0915 -0.0400 -0.0057
  128HOH      O  417   0.123   1.026   1.568  0.2536 -0.0180 -0.0706
  128HOH     H1  418   0.149   0.945   1.613 -0.3214 -0.7983 -1.0675
  128HOH     H2  419   0.202   1.054   1.521  0.3681 -0.1563  0.0361
  129HOH      O  420   2.228   1.941   1.029  1.0143  0.7102  0.3198
  129HOH     H1  421   2.212   1.965   1.120 -0.3837  0.5273  0.1700
  129HOH     H2  422   2.230   2.025   0.982 -0.3198  0.7736  0.2850
  130HOH      O  423   1.929   2.705   1.402  0.5289  0.0106 -0.5560
  130HOH     H1  424   1.961   2.704   1.492 -0.0750 -0.8334 -0.3320
  130HOH     H2  425   1.979   2.636   1.358 -0.5267 -0.9642 -0.3307
  131HOH      O  426   1.106   1.578   2.116 -0.4988 -0.8967 -0.8512
  131HOH     H1  427   1.039   1.563   2.183 -0.7018  0.3024 -0.7388
  131HOH     H2  428   1.184   1.535   2.151 -0.3636  0.3399  0.6207
  132HOH      O  429   0.335   0.275   2.066  0.0158 -0.4498 -0.5292
  132HOH     H1  430   0.357   0.366   2.089  0.0596 -0.6315  0.1865
  132HOH     H2  431   0.241   0.277   2.048 -0.1551 -0.4085  0.3027
  133HOH      O  432   1.227   1.494   2.810  0.1687 -0.4827 -0.5000
  133HOH     H1  433   1.283   1.417   2.820  0.7211 -0.0055  0.3293
  133HOH     H2  434   1.219   1.529   2.899 -0.5109  0.1160 -0.7811
  134HOH      O  435   0.203   1.688   0.283 -0.0865  0.0471  0.1018
  134HOH     H1  436   0.269   1.658   0.345  0.4705  0.8068 -0.1097
  134HOH     H2  437   0.121   1.652   0.318  0.3363 -0.3694  0.7235
  135HOH      O  438   2.228   0.528   0.239  0.0621 -0.1376 -0.4630
  135HOH     H1  439   2.133   0.529   0.246  0.0295  1.0753 -0.6906
  135HOH     H2  440   2.258   0.498   0.325 -0.5133  0.0783 -0.1770
  136HOH      O  441   1.407   2.606   0.092  0.5423 -0.5606 -0.7355
  136HOH     H1  442   1.474   2.652   0.142 -0.4576  0.6857 -0.4219
  136HOH     H2  443   1.411   2.515   0.123  0.4619 -0.0181  1.1172
  137HOH      O  444   1.022   2.417   2.011  0.2151  0.5544  0.0297
  137HOH     H1  445   0.942   2.465   2.029  0.3959  0.8535  0.0429
  137HOH     H2  446   1.064   2.466   1.941 -0.4526 -0.5522 -1.2425
  138HOH      O  447   0.289   0.206   1.405  0.3624 -0.7967 -0.2682
  138HOH     H1  448   0.224   0.245   1.347  0.3004 -0.4999 -0.0086
  138HOH     H2  449   0.250   0.212   1.492  1.3477  0.8709  0.1516
  139HOH      O  450   0.860   1.101   2.100 -0.0167  0.0490  0.4969
  139HOH     H1  451   0.904   1.027   2.140  0.0545  0.1297  0.5704
  139HOH     H2  452   0.789   1.063   2.048  0.9615 -0.1936 -0.7491
  140HOH      O  453   1.897   1.890   0.204  0.4097  0.1434 -0.2402
  140HOH     H1  454   1.865   1.936   0.127  0.3314  0.0631 -0.2569
  140HOH     H2  455   1.891   1.797   0.180 -0.9224  0.0299  0.3454
  141HOH      O  456   1.355   0.526   0.025  0.3113  0.3093 -0.1181
  141HOH     H1  457   1.394   0.447   0.062  0.8369  0.8616  0.5567
  141HOH     H2  458   1.262   0.506   0.016  0.1733  0.0790  1.3726
  142HOH      O  459   1.759   0.439   2.301  0.9923 -0.1458  0.0158
  142HOH     H1  460   1.726   0.417   2.389  0.2773 -0.3837 -0.2929
  142HOH     H2  461   1.749   0.533   2.295 -1.8539 -0.3126 -0.8223
  143HOH      O  462   0.438   0.483   1.845  0.0542  1.0612  0.0219
  143HOH     H1  463   0.469   0.393   1.834 -0.1346  0.9353  0.5026
  143HOH     H2  464   0.517   0.533   1.867  0.0753  0.9216  0.2617
  144HOH      O  465   1.258   1.062   0.058 -0.1319  0.7391  0.1295
  144HOH     H1  466   1.262   1.091   0.149 -0.0792 -1.1205  0.8046
  144HOH     H2  467   1.166   1.065   0.035 -0.4577 -0.6752  1.0157
  145HOH      O  468   0.189   1.411   0.598  0.0805  0.0772  0.0454
  145HOH     H1  469   0.250   1.432   0.528  0.6170  0.6651  0.6622
  145HOH     H2  470   0.106   1.395   0.553  0.5450 -0.1686 -0.7614
  146HOH      O  471   1.141   1.132   2.067 -0.1065  0.9462 -0.4973
  146HOH     H1  472   1.215   1.133   2.006  0.2935 -0.1311 -0.0767
  146HOH     H2  473   1.077   1.074   2.026 -0.0541  0.6337 -0.1413
  147HOH      O  474   0.833   1.988   2.794 -0.0227  0.2649 -0.0666
  147HOH     H1  475   0.861   1.957   2.880 -0.9802 -1.0612 -0.1782
  147HOH     H2  476   0.877   1.930   2.732 -0.5951  0.1554 -0.3808
  148HOH      O  477   1.601   0.359   1.516 -0.2112  0.1196 -0.1466
  148HOH     H1  478   1.512   0.326   1.530  0.1667 -0.8484  0.1589
  148HOH     H2  479   1.611   0.358   1.421 -0.2513 -0.6310 -0.1601
  149HOH      O  480   0.936   1.509   0.265  0.4546  0.0771  0.8442
  149HOH     H1  481   0.995   1.579   0.237  0.0550 -0.1151 -0.7155
  149HOH     H2  482   0.990   1.430   0.262  0.2767 -0.0422 -0.2074
  150HOH      O  483   1.641   0.254   0.639  0.6686 -0.6506 -0.4554
  150HOH     H1  484   1.577   0.295   0.581  0.1179 -0.5524  0.1974
  150HOH     H2  485   1.622   0.290   0.725  1.3823 -0.8930 -0.1806
  151HOH      O  486   0.382   0.387   0.690  0.1273  0.1290  0.0123
  151HOH     H1  487   0.444   0.326   0.652 -0.3896 -0.6906  0.4313
  151HOH     H2  488   0.394   0.468   0.640  0.5781 -0.4175 -0.7977
  152HOH      O  489   0.918   2.402   1.624 -0.4774 -0.8829 -0.1101
  152HOH     H1  490   0.955   2.314   1.623  0.5263 -0.4859  0.1951
  152HOH     H2  491   0.993   2.460   1.610 -1.1735 -0.0821 -0.7581
  153HOH      O  492   2.762   2.276   1.340  0.0649  0.1321 -0.4341
  153HOH     H1  493   2.792   2.188   1.360  0.9851  0.2798 -1.0529
  153HOH     H2  494   2.764   2.281   1.244 -0.5250  0.6430 -0.4282
  154HOH      O  495   2.890   1.931   0.906 -0.0846  0.3623  0.4263
  154HOH     H1  496   2.812   1.881   0.881 -0.6299  0.8445  1.0882
  154HOH     H2  497   2.901   1.914   1.000  0.9612 -0.1403  0.2494
  155HOH      O  498   1.161   2.562   1.600  0.0468 -0.2921 -0.2819
  155HOH     H1  499   1.226   2.632   1.594  0.1064 -0.3799 -0.6522
  155HOH     H2  500   1.213   2.482   1.601 -0.0460 -0.3524 -0.3479
  156HOH      O  501   1.309   1.332   1.124  0.1119  0.9587 -0.3891
  156HOH     H1  502   1.373   1.261   1.118 -0.6598  0.1832  0.0834
  156HOH     H2  503   1.338   1.385   1.198  0.2230  0.6200 -0.1868
  157HOH      O  504   2.728   0.363   2.121 -0.8349 -0.1728  0.2168
  157HOH     H1  505   2.740   0.268   2.118 -0.6773 -0.1476 -0.0979
  157HOH     H2  506   2.756   0.388   2.209 -0.7245 -0.3978  0.2473
  158HOH      O  507   0.496   0.763   2.868  0.0787  0.7401 -0.7279
  158HOH     H1  508   0.434   0.829   2.898  0.0171  0.5755 -0.4914
  158HOH     H2  509   0.462   0.736   2.782 -0.7402 -0.0373 -0.2064
  159HOH      O  510   2.386   1.285   0.904 -0.6086  0.0807 -0.4161
  159HOH     H1  511   2.378   1.360   0.963  0.6599 -0.0274 -0.0572
  159HOH     H2  512   2.300   1.279   0.862 -0.6008  2.0881 -0.9058
  160HOH      O  513   0.125   1.422   0.152  0.5471  0.0475 -0.0569
  160HOH     H1  514   0.170   1.506   0.162  1.0659 -0.1356 -0.6895
  160HOH     H2  515   0.051   1.440   0.095  0.9040  0.0083 -0.5461
  161HOH      O  516   2.551   0.790   2.332 -0.3177  0.2738  0.4364
  161HOH     H1  517   2.523   0.718   2.275  0.4173  1.2296 -1.2768
  161HOH     H2  518   2.472   0.843   2.344 -0.3200  0.5151 -0.4859
  162HOH      O  519   0.916   0.074   1.931  0.3825 -1.2071 -0.0190
  162HOH     H1  520   0.851   0.058   1.863  0.5118 -0.3533 -0.3719
  162HOH     H2  521   0.869   0.062   2.013 -0.6121  0.5161 -0.2341
  163HOH      O  522   1.503   0.515   1.894  0.1157 -0.3322 -1.1096
  163HOH     H1  523   1.547   0.505   1.979 -0.2117 -0.1516 -0.9157
  163HOH     H2  524   1.574   0.506   1.830  0.2625 -1.1151 -0.8515
  164HOH      O  525   1.158   0.256   0.095  0.5250 -0.6944 -0.3972
  164HOH     H1  526   1.214   0.268   0.172 -0.0440  0.6182 -0.1274
  164HOH     H2  527   1.132   0.345   0.071 -1.0902 -1.1919 -0.7572
  165HOH      O  528   0.043   1.646   2.860  0.2850  0.5163  0.2825
  165HOH     H1  529  -0.045   1.666   2.893  0.3373  0.2644  0.5815
  165HOH     H2  530   0.041   1.675   2.769 -0.6474 -0.9361 -0.2193
  166HOH      O  531   2.616   0.224   1.287  0.1162 -0.3954  0.3291
  166HOH     H1  532   2.642   0.312   1.315 -0.8364 -0.1716  0.5856
  166HOH     H2  533   2.588   0.180   1.368  0.5797 -0.9477  0.2061
  167HOH      O  534   2.442   1.699   1.538  0.3564 -0.0781 -0.3413
  167HOH     H1  535   2.418   1.662   1.622  0.6687 -0.1088 -0.2632
  167HOH     H2  536   2.477   1.625   1.488 -0.2575 -0.1563 -0.6695
  168HOH      O  537   2.031   2.171   0.277 -0.0237 -0.6398  0.2313
  168HOH     H1  538   2.001   2.242   0.334  0.4380 -0.3367  0.0994
  168HOH     H2  539   1.950   2.130   0.248 -0.3760  0.5467 -0.6056
  169HOH      O  540   2.069   0.479   1.966  0.1372  0.7066 -0.3261
  169HOH     H1  541   2.029   0.432   1.892  0.9833  0.4971 -0.6867
  169HOH     H2  542   2.070   0.570   1.939  0.3228  0.6479 -0.5294
  170HOH      O  543   1.899   2.669   0.720 -0.4979 -0.0735 -0.1563
  170HOH     H1  544   1.814   2.627   0.714 -0.5822  0.1075 -0.2539
  170HOH     H2  545   1.899   2.712   0.805 -0.5431  0.0085 -0.1975
  171HOH      O  546   1.066   1.801   0.696 -0.8275 -0.0516 -0.9467
  171HOH     H1  547   1.064   1.895   0.717 -0.0279 -0.4844  1.8500
  171HOH     H2  548   0.999   1.762   0.751  0.2245 -1.2867 -0.4260
  172HOH      O  549   2.652   1.989   1.834 -0.1496  0.1895  0.1320
  172HOH     H1  550   2.634   1.903   1.794 -0.1021 -0.3256  1.1524
  172HOH     H2  551   2.745   1.986   1.855 -0.2236  0.3473  0.4882
  173HOH      O  552   1.520   2.268   1.645 -0.0265 -0.3373 -0.2872
  173HOH     H1  553   1.445   2.282   1.587  0.6981 -0.1770 -1.2289
  173HOH     H2  554   1.582   2.217   1.593  1.2162  0.9394 -0.1861
  174HOH      O  555   0.668   2.367   1.722 -0.4098  0.3404 -0.1800
  174HOH     H1  556   0.696   2.302   1.787 -0.8465  0.2426 -0.0778
  174HOH     H2  557   0.737   2.367   1.656 -0.3032 -0.0828 -0.0746
  175HOH      O  558   1.334   1.142   2.461  0.3521  0.7946 -0.8202
  175HOH     H1  559   1.384   1.102   2.390 -0.4491 -0.5261 -0.7313
  175HOH     H2  560   1.369   1.101   2.540 -0.5949  0.0614 -0.7378
  176HOH      O  561   1.148   0.846   1.068 -0.0394  0.5389 -0.1622
  176HOH     H1  562   1.189   0.912   1.012  0.5602 -0.0529 -0.4489
  176HOH     H2  563   1.204   0.769   1.060 -0.5568  0.0800  0.3906
  177HOH      O  564   2.600   1.041   0.086 -0.4381  0.0260  0.0324
  177HOH     H1  565   2.516   1.043   0.040 -0.3951  0.3097 -0.0402
  177HOH     H2  566   2.584   1.090   0.167 -0.3095  0.1974 -0.0439
  178HOH      O  567   1.500   2.765   2.735 -0.4590 -0.5261  0.0492
  178HOH     H1  568   1.510   2.682   2.782  0.1847  0.3694  1.6547
  178HOH     H2  569   1.423   2.806   2.775 -0.6285 -0.2351 -0.5538
  179HOH      O  570   2.087   1.995   1.281  0.0038  0.3990 -0.2451
  179HOH     H1  571   2.084   2.072   1.337 -0.4600  0.3943 -0.2597
  179HOH     H2  572   2.122   1.925   1.337 -0.2407  0.4498 -0.0276
  180HOH      O  573   2.524   1.482   1.362  0.3480  0.3408  0.1086
  180HOH     H1  574   2.602   1.460   1.413  0.6298  0.3360 -0.3169
  180HOH     H2  575   2.475   1.400   1.356  1.0193 -0.0246 -0.8242
  181HOH      O  576   0.222   0.056   0.253 -0.1162 -0.0571  0.5094
  181HOH     H1  577   0.317   0.064   0.264  0.0198 -0.9010  0.1322
  181HOH     H2  578   0.188   0.143   0.273  0.7556  0.3267  0.4238
  182HOH      O  579   1.630   0.345   2.555  0.2355  0.5627  0.3812
  182HOH     H1  580   1.591   0.258   2.554  0.3440  0.4664  1.4901
  182HOH     H2  581   1.564   0.399   2.599  0.2829  0.9879 -0.0570
  183HOH      O  582   1.517   2.072   0.136  0.4191  0.2108 -0.0496
  183HOH     H1  583   1.461   2.021   0.077  0.2723  0.4402 -0.1102
  183HOH     H2  584   1.497   2.037   0.223  0.2914  0.1884 -0.0870
  184HOH      O  585   0.829   1.073   1.032 -0.4457 -0.3028 -1.3285
  184HOH     H1  586   0.738   1.097   1.017 -0.2979  0.7593 -0.7152
  184HOH     H2  587   0.828   1.030   1.118 -0.2929  0.3817 -0.9681
  185HOH      O  588   0.460   1.495   0.100 -0.8819 -0.6317 -0.5731
  185HOH     H1  589   0.545   1.479   0.059 -0.5938  0.3503 -0.4013
  185HOH     H2  590   0.481   1.537   0.184 -1.5350 -0.4476 -0.4908
  186HOH      O  591   0.635   2.160   0.055  0.5493  0.5999  0.0484
  186HOH     H1  592   0.593   2.075   0.047  0.4859  0.6389 -0.0491
  186HOH     H2  593   0.709   2.156  -0.006  0.6352  0.5623  0.1544
  187HOH      O  594   2.287   2.510   0.106 -0.0363  0.3603  0.5178
  187HOH     H1  595   2.192   2.522   0.119  0.1063  0.7902  1.2885
  187HOH     H2  596   2.302   2.418   0.128 -0.3464  0.1425 -0.1397
  188HOH      O  597   0.016   1.117   2.012 -0.4219  0.7594  0.3089
  188HOH     H1  598   0.086   1.074   2.062  0.0938  0.3179 -0.7226
  188HOH     H2  599   0.060   1.193   1.972  0.1231 -0.5395 -1.9125
  189HOH      O  600   1.862   0.604   1.103  0.5228  0.4220 -0.1318
  189HOH     H1  601   1.887   0.578   1.015  1.1274 -0.6913  0.3328
  189HOH     H2  602   1.784   0.659   1.091  0.7173  0.4754 -1.3534
  190HOH      O  603   0.018   2.044   1.422 -0.0944  0.7638  0.2446
  190HOH     H1  604   0.100   2.063   1.468  0.3474 -0.8229  0.2188
  190HOH     H2  605  -0.014   1.964   1.462 -0.4637  0.1229 -1.1946
  191HOH      O  606   0.120   0.475   0.581  0.1983  0.0851 -0.2227
  191HOH     H1  607   0.211   0.448   0.594 -0.0334 -0.7605 -0.2418
  191HOH     H2  608   0.073   0.434   0.653 -0.1426  0.7455 -0.0496
  192HOH      O  609   2.248   0.536   0.730 -0.2887 -0.0973  0.1098
  192HOH     H1  610   2.325   0.513   0.782  0.2621 -0.3705 -0.7829
  192HOH     H2  611   2.209   0.451   0.707 -0.3129 -0.0052 -0.2079
  193HOH      O  612   0.704   2.856   1.776 -0.5136 -0.0479 -0.0318
  193HOH     H1  613   0.689   2.843   1.683  0.3009 -0.4463 -0.1264
  193HOH     H2  614   0.709   2.767   1.812  0.3558  0.0590  0.1697
  194HOH      O  615   2.824   2.472   2.773  0.2302 -0.2030  0.4463
  194HOH     H1  616   2.867   2.389   2.793 -0.0316 -0.6632 -0.7079
  194HOH     H2  617   2.731   2.452   2.774  0.1498  0.1467  0.4054
  195HOH      O  618   0.095   0.075   0.043  0.1636 -0.3195 -0.9887
  195HOH     H1  619   0.156   0.047   0.112  0.1077 -0.4680 -0.9973
  195HOH     H2  620   0.078  -0.006  -0.006  0.7597 -0.0840 -1.6181
  196HOH      O  621   0.396   0.066   1.211  0.2362 -0.1864  0.2764
  196HOH     H1  622   0.355   0.104   1.288 -0.8401 -1.2510  0.2858
  196HOH     H2  623   0.476   0.025   1.243 -0.1415 -0.5192  0.8193
  197HOH      O  624   0.372   1.049   1.474  0.2198 -0.1786 -0.8158
  197HOH     H1  625   0.377   0.960   1.439  0.0193 -0.3694 -0.3661
  197HOH     H2  626   0.451   1.059   1.527 -0.0738 -0.3199 -0.3431
  198HOH      O  627   1.714   0.600   0.485  0.1810 -0.0559  0.6473
  198HOH     H1  628   1.705   0.587   0.390  0.4255  1.1515  0.4146
  198HOH     H2  629   1.791   0.549   0.509  0.3412 -0.0845  0.1126
  199HOH      O  630   0.749   1.503   1.307  0.1443 -0.2902 -0.7716
  199HOH     H1  631   0.679   1.471   1.250 -0.5043  0.1954 -0.2675
  199HOH     H2  632   0.799   1.564   1.252 -0.6301  0.3774 -0.7683
  200HOH      O  633   1.490   1.650   1.019  0.6462  0.3080  0.2903
  200HOH     H1  634   1.531   1.564   1.029  0.8375  0.3479 -0.1010
  200HOH     H2  635   1.486   1.663   0.924 -0.9782 -0.0203  0.2676
  201HOH      O  636   0.512   2.740   1.539 -0.8236  0.1479  0.3494
  201HOH     H1  637   0.483   2.651   1.556 -0.4288  0.0429  0.5026
  201HOH     H2  638   0.433   2.794   1.548 -1.0992 -0.2040  0.0689
  202HOH      O  639   1.556   0.721   2.858  0.2929 -0.5497 -0.4709
  202HOH     H1  640   1.560   0.691   2.768 -0.4874  1.0357 -1.1065
  202HOH     H2  641   1.491   0.665   2.900  1.1148 -1.7100 -0.6628
  203HOH      O  642   1.109   2.204   2.472 -0.1469 -0.5408 -0.0598
  203HOH     H1  643   1.157   2.261   2.532 -0.5938  0.4764 -0.6114
  203HOH     H2  644   1.018   2.211   2.500 -0.3166 -0.3122 -0.6341
  204HOH      O  645   1.347   2.323   2.358 -0.4397  0.2609 -0.0779
  204HOH     H1  646   1.275   2.335   2.295 -0.2262  0.3653 -0.3083
  204HOH     H2  647   1.324   2.244   2.406  0.0869 -0.6751 -1.2602
  205HOH      O  648   1.373   0.594   1.500  0.0261  0.7303 -0.3296
  205HOH     H1  649   1.363   0.608   1.406  1.3857 -0.0774 -0.6403
  205HOH     H2  650   1.424   0.669   1.530  0.4375  0.5039 -0.4451
  206HOH      O  651   0.852   1.554   0.565 -0.7709  0.4905  0.4422
  206HOH     H1  652   0.888   1.471   0.597  0.4948  0.5848 -0.5958
  206HOH     H2  653   0.877   1.618   0.631  0.1995  0.3899  0.1924
  207HOH      O  654   0.566   1.468   0.655  0.1744 -0.5243  0.1206
  207HOH     H1  655   0.651   1.427   0.643  0.0467 -0.9919  0.7049
  207HOH     H2  656   0.574   1.515   0.738  0.1829  0.3216 -0.3305
  208HOH      O  657   1.098   2.407   2.272 -0.1390 -0.2111  0.1538
  208HOH     H1  658   1.054   2.387   2.190 -0.8123 -0.5143  0.5758
  208HOH     H2  659   1.064   2.343   2.334 -1.4495  1.4188  1.2696
  209HOH      O  660   0.919   1.324   1.102 -0.1398  0.0738 -0.8235
  209HOH     H1  661   0.833   1.365   1.092 -0.4006  0.0568  0.7706
  209HOH     H2  662   0.911   1.240   1.057 -0.9524  0.0980 -0.7556
  210HOH      O  663   1.276   0.393   1.834  0.3934 -0.2400 -0.2166
  210HOH     H1  664   1.212   0.414   1.903 -0.1706 -0.2612 -0.7183
  210HOH     H2  665   1.356   0.437   1.862  0.4949 -1.0582  0.9708
  211HOH      O  666   0.812   2.741   0.297 -0.4184  0.2753 -0.3375
  211HOH     H1  667   0.892   2.792   0.294  0.0074 -0.3291  0.1102
  211HOH     H2  668   0.752   2.785   0.237  0.2421  0.7475 -0.6706
  212HOH      O  669   1.032   1.013   0.505  0.2154 -0.0897  0.1082
  212HOH     H1  670   1.037   1.065   0.585  0.5173  0.3390 -0.1865
  212HOH     H2  671   0.939   1.018   0.480  0.2489  0.3533  0.0551
  213HOH      O  672   1.427   0.415   0.572  0.8268 -0.3773 -0.2678
  213HOH     H1  673   1.447   0.508   0.578  0.1866 -0.1940 -0.8782
  213HOH     H2  674   1.335   0.408   0.597  0.9018 -0.8666 -0.1046
  214HOH      O  675   2.873   1.116   0.700  0.3664  0.2121 -0.7446
  214HOH     H1  676   2.787   1.080   0.721 -0.0652  0.7385 -1.5216
  214HOH     H2  677   2.864   1.210   0.711  1.0616  0.2294 -0.1531
  215HOH      O  678   0.064   0.260   1.245 -0.2150  0.1054 -0.4062
  215HOH     H1  679  -0.024   0.228   1.263  0.2226 -1.0151 -0.0482
  215HOH     H2  680   0.054   0.354   1.232 -1.4658 -0.0092 -0.4820
  216HOH      O  681   2.685   0.487   1.313 -0.5081  0.0957  0.2405
  216HOH     H1  682   2.626   0.526   1.377 -1.1473  0.3001 -0.4480
  216HOH     H2  683   2.689   0.550   1.241 -0.5122 -0.5143 -0.3152
  217HOH      O  684   0.195   0.669   2.523  0.6637  0.2995 -0.5948
  217HOH     H1  685   0.276   0.718   2.542  0.5111  0.8785 -1.2974
  217HOH     H2  686   0.178   0.688   2.430 -0.0616 -0.1404 -0.5656
  218HOH      O  687   1.677   1.961   0.417 -0.0979  0.5367  0.0874
  218HOH     H1  688   1.748   1.989   0.359  0.0153 -0.3234 -0.2121
  218HOH     H2  689   1.666   1.868   0.398 -0.4378  0.3642  1.0573
  219HOH      O  690   2.790   0.735   0.007  0.8093 -0.1650  0.0980
  219HOH     H1  691   2.720   0.670  -0.002 -0.6960  1.1764  0.9101
  219HOH     H2  692   2.831   0.715   0.091 -0.1135  0.2723  0.6863
  220HOH      O  693   0.136   2.280   2.307 -0.0607  0.5001 -0.4266
  220HOH     H1  694   0.164   2.371   2.309  0.5467  0.3229 -0.0941
  220HOH     H2  695   0.180   2.243   2.230  1.6530 -0.0464  0.6797
  221HOH      O  696   0.870   0.417   0.135  0.6907 -0.3275  0.2637
  221HOH     H1  697   0.850   0.482   0.068  0.6420 -0.6194 -0.0114
  221HOH     H2  698   0.941   0.456   0.186  0.2083  0.2325  0.5378
  222HOH      O  699   1.544   0.812   1.580  0.1488  0.9439 -0.1616
  222HOH     H1  700   1.605   0.800   1.654 -0.4017 -0.0489  0.1679
  222HOH     H2  701   1.500   0.894   1.599 -0.2174  0.5547  0.8299
  223HOH      O  702   0.867   0.767   0.233 -0.2805  0.2195  0.1962
  223HOH     H1  703   0.954   0.740   0.262 -0.2591  0.5644  0.4675
  223HOH     H2  704   0.859   0.858   0.261 -0.5058  0.3763 -0.3393
  224HOH      O  705   2.390   0.811   0.343 -0.0202 -0.1805  0.2213
  224HOH     H1  706   2.448   0.883   0.368  0.0546 -0.3545  0.5635
  224HOH     H2  707   2.449   0.737   0.326  0.0639  0.2336 -1.7531
  225HOH      O  708   1.610   2.460   0.936  0.3269 -0.1086 -0.1257
  225HOH     H1  709   1.669   2.523   0.977  0.3362  0.0920 -0.4368
  225HOH     H2  710   1.615   2.382   0.992  1.0711 -0.1868 -0.2737
  226HOH      O  711   2.002   0.377   2.450 -1.0809 -0.3384 -0.4422
  226HOH     H1  712   2.083   0.407   2.407 -0.7370 -1.6982 -0.8537
  226HOH     H2  713   1.941   0.363   2.378 -1.1160 -0.8978 -0.3088
  227HOH      O  714   2.395   2.188   0.674  1.0925  0.6032  0.6388
  227HOH     H1  715   2.473   2.172   0.620 -0.0409 -1.1797 -0.7125
  227HOH     H2  716   2.344   2.251   0.623  0.9421  0.5245  0.6920
  228HOH      O  717   1.997   0.946   2.524  0.2146  0.3456 -0.5073
  228HOH     H1  718   2.053   0.964   2.599 -0.9426 -1.1370  0.8592
  228HOH     H2  719   1.934   1.018   2.524  0.3704  0.4868 -0.2113
  229HOH      O  720   1.858   2.026   1.097  0.4295  0.7330  0.2733
  229HOH     H1  721   1.949   2.030   1.128  0.7373 -0.2134 -0.4251
  229HOH     H2  722   1.827   1.940   1.123  0.0956  0.6308 -0.4180
  230HOH      O  723   0.991   1.433   1.898 -0.0289 -0.2677  0.4120
  230HOH     H1  724   0.920   1.493   1.873 -0.2563 -0.5118  0.4693
  230HOH     H2  725   1.041   1.482   1.963  0.4966  0.3323 -0.3880
  231HOH      O  726   0.218   0.757   1.916 -0.3732  0.5839 -0.1078
  231HOH     H1  727   0.200   0.728   1.827  0.4020 -0.7887  0.1289
  231HOH     H2  728   0.294   0.814   1.908  0.5216 -0.5647 -0.2411
  232HOH      O  729   1.107   0.030   2.460  0.0047  0.0958 -0.3718
  232HOH     H1  730   1.101   0.034   2.556  1.2284 -0.8651 -0.2033
  232HOH     H2  731   1.189   0.076   2.440 -0.4007  0.5657 -1.0115
  233HOH      O  732   1.465   1.446   1.315  0.4055  0.0110 -0.8038
  233HOH     H1  733   1.448   1.536   1.341  0.0976 -0.1294 -0.4939
  233HOH     H2  734   1.502   1.405   1.394  0.1013 -0.2509 -0.7927
  234HOH      O  735   0.904   0.238   2.378 -0.4685 -0.0297  0.2535
  234HOH     H1  736   0.848   0.198   2.312  0.4778 -0.6151 -0.2411
  234HOH     H2  737   0.923   0.168   2.440 -0.7581  0.3222  0.7566
  235HOH      O  738   0.120   1.510   1.475 -0.3643  0.4684 -0.4072
  235HOH     H1  739   0.183   1.438   1.479  0.2835  0.9858 -0.8849
  235HOH     H2  740   0.123   1.540   1.384 -1.4645  0.3815 -0.4938
  236HOH      O  741   2.839   1.988   2.690  0.7491 -0.7779  0.2326
  236HOH     H1  742   2.828   2.032   2.606 -0.5551 -0.0341  0.7441
  236HOH     H2  743   2.798   1.902   2.678  0.5529 -0.6678  0.1109
  237HOH      O  744   2.780   1.787   1.479 -0.1949 -0.4412 -0.2057
  237HOH     H1  745   2.742   1.756   1.396  0.8641 -0.8571 -0.5742
  237HOH     H2  746   2.857   1.730   1.492  0.1752  0.2098  0.6001
  238HOH      O  747   2.036   1.701   2.436 -0.2468  0.5232 -0.2032
  238HOH     H1  748   1.969   1.636   2.456 -0.1347  0.0286 -1.2805
  238HOH     H2  749   1.992   1.765   2.379  0.1901  0.1357 -1.0085
  239HOH      O  750   2.518   2.506   0.669  0.6439 -0.1660  0.8632
  239HOH     H1  751   2.528   2.584   0.723  0.1303 -0.0969  0.8641
  239HOH     H2  752   2.608   2.476   0.654  0.8367  0.3032  1.0352
  240HOH      O  753   1.159   1.389   0.899  0.3030 -0.6645 -0.2973
  240HOH     H1  754   1.079   1.404   0.949  0.0506 -0.7121 -0.6706
  240HOH     H2  755   1.227   1.375   0.964  0.1233 -0.0574  0.0412
  241HOH      O  756   2.094   0.772   0.033  0.4903 -1.0204  0.2640
  241HOH     H1  757   2.001   0.766   0.012  0.4045  0.8545 -0.1894
  241HOH     H2  758   2.097   0.759   0.128 -0.3447 -0.4679  0.3896
  242HOH      O  759   2.568   1.241   1.846  0.2001 -0.3690 -0.6959
  242HOH     H1  760   2.637   1.183   1.813  0.8014 -0.2759  0.2817
  242HOH     H2  761   2.507   1.182   1.891  0.3495 -0.3320 -0.4415
  243HOH      O  762   2.319   0.359   2.380 -0.4534 -0.6872  0.0763
  243HOH     H1  763   2.287   0.408   2.305 -0.6767 -0.8652  0.0520
  243HOH     H2  764   2.349   0.426   2.442 -0.4840 -0.5321 -0.0759
  244HOH      O  765   2.271   0.239   1.740  0.4235 -0.5137 -0.0412
  244HOH     H1  766   2.265   0.174   1.810  1.4087 -0.3405  0.2405
  244HOH     H2  767   2.181   0.270   1.728 -0.1465 -2.1040 -0.3997
  245HOH      O  768   2.626   0.746   1.159 -0.0083 -0.4124  0.3506
  245HOH     H1  769   2.610   0.832   1.197  1.4296  0.0356  0.0656
  245HOH     H2  770   2.582   0.748   1.074  1.0263  0.5679 -0.2125
  246HOH      O  771   1.076   0.502   2.817 -0.1064  0.0972  0.0915
  246HOH     H1  772   1.004   0.463   2.768 -0.5898  0.7293  0.2729
  246HOH     H2  773   1.095   0.584   2.771  1.1990 -0.4975 -0.5599
  247HOH      O  774   0.068   0.209   2.397  0.6567 -0.0853  0.0253
  247HOH     H1  775  -0.006   0.157   2.366  0.8726 -0.6595  0.4403
  247HOH     H2  776   0.054   0.216   2.492  0.7306  0.4676  0.0029
  248HOH      O  777   1.784   1.764   0.641 -0.1986 -0.4499 -0.0964
  248HOH     H1  778   1.861   1.732   0.594 -0.7013 -1.0344 -0.5574
  248HOH     H2  779   1.813   1.846   0.681  0.3730 -0.1261 -1.1028
  249HOH      O  780   2.290   2.386   1.379 -0.2578  0.2350 -0.7348
  249HOH     H1  781   2.274   2.372   1.472  0.4128  1.1283 -0.4550
  249HOH     H2  782   2.343   2.311   1.351 -0.9496 -0.3369 -0.5555
  250HOH      O  783   1.722   0.491   1.733 -0.7253 -0.5110  0.0566
  250HOH     H1  784   1.810   0.455   1.749 -0.6946 -0.7853 -0.6173
  250HOH     H2  785   1.695   0.448   1.651 -0.7601  0.8830 -0.7171
  251HOH      O  786   2.471   1.982   1.559  0.3894  0.0705 -0.0423
  251HOH     H1  787   2.533   2.012   1.625 -0.1576 -0.3188  0.6734
  251HOH     H2  788   2.474   1.886   1.565 -0.4322  0.0403  0.1786
  252HOH      O  789   1.416   0.832   0.273  0.4771 -0.4016  0.8349
  252HOH     H1  790   1.418   0.924   0.298  0.7555 -0.2078  0.1706
  252HOH     H2  791   1.326   0.816   0.245  0.9228  0.4566 -1.5877
  253HOH      O  792   2.019   0.580   1.596 -0.3959  0.2279  1.1091
  253HOH     H1  793   2.062   0.664   1.616 -0.5457  0.4415  0.5705
  253HOH     H2  794   1.955   0.602   1.529 -0.3973 -0.3344  0.9216
  254HOH      O  795   2.148   2.069   2.347  0.6245  0.8788  0.3435
  254HOH     H1  796   2.202   2.053   2.270  1.0761 -0.2571  0.8539
  254HOH     H2  797   2.212   2.076   2.419  0.1893  1.5035  0.6875
  255HOH      O  798   0.495   1.274   0.484 -1.3709  0.6573  0.0541
  255HOH     H1  799   0.562   1.298   0.420 -0.2437 -0.5178  0.7148
  255HOH     H2  800   0.506   1.336   0.556 -0.4983  0.0912  0.4435
  256HOH      O  801   1.038   0.605   0.738  0.1383 -0.2441 -0.1314
  256HOH     H1  802   1.112   0.596   0.799 -0.0311  0.5884  0.2261
  256HOH     H2  803   0.993   0.684   0.768 -0.7086 -0.5525 -0.5529
  257HOH      O  804   1.658   1.502   0.094  0.7511  0.7685  0.0645
  257HOH     H1  805   1.622   1.434   0.151 -0.2672  1.3328  0.1481
  257HOH     H2  806   1.730   1.540   0.144 -0.2439  1.3948  1.1317
  258HOH      O  807   2.085   0.699   0.577  0.7972 -0.0308  0.1421
  258HOH     H1  808   2.142   0.642   0.627 -0.9387 -0.7971  1.4713
  258HOH     H2  809   2.012   0.643   0.551 -0.2791  1.2331  0.2203
  259HOH      O  810   1.412   2.675   0.692 -0.3629 -0.5802 -0.6598
  259HOH     H1  811   1.417   2.630   0.777  0.0439 -0.3380 -0.5500
  259HOH     H2  812   1.363   2.755   0.710  0.9460  0.2024 -0.3037
  260HOH      O  813   0.190   1.061   2.427 -0.2637 -0.9473  0.4405
  260HOH     H1  814   0.273   1.036   2.387 -0.0342  0.3282  0.0326
  260HOH     H2  815   0.213   1.127   2.493 -0.9803  0.0528 -0.2472
  261HOH      O  816   2.142   1.622   2.766  0.4080  0.4148 -0.4165
  261HOH     H1  817   2.065   1.670   2.736 -0.1160 -0.5336 -0.6714
  261HOH     H2  818   2.168   1.666   2.847 -1.1519  0.0539  0.3645
  262HOH      O  819   2.492   2.487   0.288  0.1628  0.7248  0.0292
  262HOH     H1  820   2.422   2.501   0.225  0.6278 -0.4315 -0.8185
  262HOH     H2  821   2.565   2.540   0.255  0.3640  0.2212 -0.3665
  263HOH      O  822   2.351   2.465   2.368  0.0120 -0.0539 -0.6960
  263HOH     H1  823   2.327   2.407   2.295 -1.2913 -0.6353  0.1237
  263HOH     H2  824   2.317   2.421   2.446  0.9131  0.7863  0.2318
  264HOH      O  825   1.847   1.910   1.878 -0.0513  0.0351  0.1856
  264HOH     H1  826   1.844   1.851   1.953 -0.1723  0.3289  0.4210
  264HOH     H2  827   1.888   1.990   1.913 -0.7197  0.4249  0.1303
  265HOH      O  828   0.781   0.052   2.160 -0.2074  0.3255  0.2214
  265HOH     H1  829   0.756  -0.034   2.193 -0.5252  0.0860 -0.5933
  265HOH     H2  830   0.698   0.092   2.132  0.0436  0.4560 -0.3781
  266HOH      O  831   0.698   1.815   1.913  0.3232 -0.4304 -0.2109
  266HOH     H1  832   0.699   1.906   1.883 -0.2303 -0.0710  0.7430
  266HOH     H2  833   0.768   1.811   1.978 -0.0311 -0.5119  0.1732
  267HOH      O  834   1.392   1.275   2.788 -0.3623  0.6540  0.1216
  267HOH     H1  835   1.379   1.207   2.853  1.0581  0.7368  0.5500
  267HOH     H2  836   1.487   1.282   2.778 -0.4777  2.0015 -0.5141
  268HOH      O  837   1.274   0.046   0.730 -0.2791 -0.5232 -0.5684
  268HOH     H1  838   1.239   0.016   0.814  0.2450 -1.0873 -0.5411
  268HOH     H2  839   1.271   0.141   0.736 -0.2714 -0.5524  0.0826
  269HOH      O  840   2.782   1.721   2.626  0.3538 -0.8065  0.2008
  269HOH     H1  841   2.811   1.754   2.541 -0.3711  0.0891  0.2628
  269HOH     H2  842   2.754   1.632   2.609 -1.4425 -0.1386 -0.9673
  270HOH      O  843   1.252   1.354   2.210  0.0083 -0.4274  0.1386
  270HOH     H1  844   1.186   1.292   2.179 -0.2052 -0.8121  1.2504
  270HOH     H2  845   1.252   1.342   2.305  0.4927  0.7696  0.3194
  271HOH      O  846   1.881   1.401   0.921  0.6058 -0.2756  0.3798
  271HOH     H1  847   1.904   1.349   0.998 -0.3661 -0.2502  0.7107
  271HOH     H2  848   1.786   1.399   0.919  0.4314  2.1905  0.8940
  272HOH      O  849   0.724   0.193   0.333  0.3564  0.0194 -0.2490
  272HOH     H1  850   0.809   0.149   0.335  0.2227 -0.2254  0.4439
  272HOH     H2  851   0.745   0.286   0.319  0.7613  0.0043  0.2205
  273HOH      O  852   1.448   2.572   2.437  0.3541 -0.0241 -0.2053
  273HOH     H1  853   1.398   2.562   2.518  0.4406  0.9875 -0.0047
  273HOH     H2  854   1.437   2.488   2.392  0.3706 -0.6491  0.8796
  274HOH      O  855   0.850   0.682   1.060 -0.2672  0.0790  0.2866
  274HOH     H1  856   0.852   0.771   1.095  0.7023  0.0800  0.2629
  274HOH     H2  857   0.840   0.625   1.136  0.1748  0.1616  0.4087
  275HOH      O  858   0.467   1.714   2.291  0.3283 -0.4249 -0.1350
  275HOH     H1  859   0.547   1.662   2.283  0.6336  0.0503 -0.2380
  275HOH     H2  860   0.465   1.767   2.212  0.7641  0.7250  0.5703
  276HOH      O  861   1.280   2.825   1.631  0.5623  0.0056 -0.6613
  276HOH     H1  862   1.221   2.884   1.583 -1.1121 -1.2539 -0.3399
  276HOH     H2  863   1.283   2.861   1.720 -0.0311 -0.0757 -0.5982
  277HOH      O  864   2.541   1.048   0.966  0.1136  0.3471 -0.0178
  277HOH     H1  865   2.470   1.110   0.953  0.4341  0.6440 -0.4248
  277HOH     H2  866   2.588   1.081   1.043  0.2292  0.5674 -0.1785
  278HOH      O  867   2.591   1.277   0.664  0.1421 -0.5662  0.6770
  278HOH     H1  868   2.540   1.341   0.713 -0.5096 -0.5186 -0.0215
  278HOH     H2  869   2.551   1.192   0.686 -0.0436 -0.5609  0.3743
  279HOH      O  870   0.092   0.506   1.497  0.7215 -0.7728  0.4849
  279HOH     H1  871   0.049   0.443   1.554  0.6323 -1.1738 -0.0052
  279HOH     H2  872   0.185   0.486   1.503  0.7590 -0.5132  0.8326
  280HOH      O  873   0.891   0.049   0.888  0.4811  0.7483 -0.6719
  280HOH     H1  874   0.885   0.141   0.863 -0.6978  0.8907 -0.0103
  280HOH     H2  875   0.878   0.049   0.983 -0.8376 -0.1648 -0.7925
  281HOH      O  876   1.004   0.800   1.636 -0.0259  0.1853 -0.6757
  281HOH     H1  877   1.040   0.718   1.670  0.4488  0.4966 -0.4204
  281HOH     H2  878   1.020   0.795   1.541 -1.0218 -0.5142 -0.8429
  282HOH      O  879   2.202   2.770   1.576 -0.2139  0.3284 -0.7747
  282HOH     H1  880   2.267   2.703   1.598 -0.0142  0.3750 -1.1903
  282HOH     H2  881   2.176   2.807   1.660  0.5810  0.5638 -0.6084
  283HOH      O  882   2.523   0.109   0.793  0.8426  0.6835 -0.3211
  283HOH     H1  883   2.572   0.147   0.720  1.2647 -0.9103 -0.9520
  283HOH     H2  884   2.571   0.138   0.871  1.3363  1.1448 -0.7756
  284HOH      O  885   0.237   1.247   0.317  0.0946  0.2314 -0.1609
  284HOH     H1  886   0.328   1.270   0.337 -0.4038  1.1798  1.4568
  284HOH     H2  887   0.205   1.319   0.263  0.1585  0.1696 -0.2818
  285HOH      O  888   2.070   2.508   1.278  0.1412  0.2926 -0.0017
  285HOH     H1  889   2.145   2.462   1.316  0.2443 -0.2415 -0.7926
  285HOH     H2  890   2.009   2.438   1.256 -0.2207  0.6519 -0.1636
  286HOH      O  891   1.056   2.146   2.002  0.1602  0.2836 -0.0546
  286HOH     H1  892   1.050   2.241   1.994 -0.4547  0.2047 -0.8179
  286HOH     H2  893   0.983   2.122   2.059  0.6121  0.3018  0.5413
  287HOH      O  894   0.311   1.243   1.726 -0.1026 -0.6293 -0.5438
  287HOH     H1  895   0.256   1.235   1.647 -0.1559  0.9944 -0.7360
  287HOH     H2  896   0.250   1.231   1.799 -0.4867 -0.1238 -0.7646
  288HOH      O  897   0.782   0.942   1.271 -0.3139 -0.5448 -0.6363
  288HOH     H1  898   0.840   0.875   1.307 -0.1014 -0.1407 -0.1923
  288HOH     H2  899   0.734   0.975   1.348  0.1713  0.3675 -0.7016
  289HOH      O  900   2.789   2.329   0.233  0.2008  0.6861  0.4527
  289HOH     H1  901   2.736   2.289   0.164  0.1428 -0.1887  0.9761
  289HOH     H2  902   2.816   2.413   0.196  0.6284  0.0362 -0.8595
  290HOH      O  903   0.866   1.975   2.222  0.0663 -0.0912 -0.3149
  290HOH     H1  904   0.825   1.935   2.298  0.1886 -0.2344 -0.3222
  290HOH     H2  905   0.822   2.059   2.211  0.3924  0.1602  0.2251
  291HOH      O  906   1.299   1.578   2.460  0.0978 -0.1058 -0.5987
  291HOH     H1  907   1.213   1.538   2.450 -0.3035  0.8015 -0.9786
  291HOH     H2  908   1.284   1.652   2.519  0.6281  0.0403 -0.6357
  292HOH      O  909   0.270   0.911   0.066 -0.2534 -0.0023  0.9190
  292HOH     H1  910   0.186   0.932   0.024  0.2160  2.3756  0.8658
  292HOH     H2  911   0.249   0.909   0.160 -0.4638 -0.0180  0.8738
  293HOH      O  912   1.028   1.230   0.317  0.3979  0.0452 -0.5010
  293HOH     H1  913   1.107   1.262   0.360  0.2625  0.5726 -0.6320
  293HOH     H2  914   0.957   1.253   0.377  0.2851  0.0942 -0.6528
  294HOH      O  915   0.035   2.560   0.864 -0.8119 -0.1876  0.0157
  294HOH     H1  916   0.107   2.601   0.816 -0.3981  0.0369  0.7889
  294HOH     H2  917  -0.038   2.559   0.802 -0.3636  0.2715 -0.5429
  295HOH      O  918   2.886   2.731   2.728  0.2031 -0.3766  0.3819
  295HOH     H1  919   2.858   2.641   2.748 -0.0865 -0.4639 -0.3401
  295HOH     H2  920   2.839   2.752   2.647  0.5364  0.3039  0.3606
  296HOH      O  921   1.962   0.352   1.717 -0.7730  0.0751 -0.0511
  296HOH     H1  922   1.990   0.440   1.692 -0.0266 -0.0234  0.3785
  296HOH     H2  923   1.957   0.304   1.634  0.1755  0.1552 -0.1734
  297HOH      O  924   0.602   2.764   0.093 -0.1176  0.6927 -0.1986
  297HOH     H1  925   0.558   2.834   0.140  0.7001  0.2584  1.3520
  297HOH     H2  926   0.531   2.713   0.054 -0.8798  1.0259  0.6814
  298HOH      O  927   0.920   2.709   0.735 -0.3630 -0.4335 -0.5565
  298HOH     H1  928   0.957   2.640   0.790  0.2938 -1.0188 -1.6482
  298HOH     H2  929   0.934   2.790   0.784  0.4086 -0.8978  0.0356
  299HOH      O  930   2.270   2.366   0.548  0.1894 -0.2695  0.5160
  299HOH     H1  931   2.344   2.426   0.560 -0.6087  0.7831  0.4512
  299HOH     H2  932   2.194   2.424   0.535 -0.4645 -1.2970 -0.6349
  300HOH      O  933   1.457   0.260   2.131  0.4408  0.4168  0.4732
  300HOH     H1  934   1.553   0.261   2.125  0.4251  0.8796  0.1326
  300HOH     H2  935   1.434   0.167   2.135  0.9091  0.3051  0.7025
  301HOH      O  936   1.602   2.143   1.325  0.7564  0.5449  0.0797
  301HOH     H1  937   1.535   2.075   1.334  0.6031  0.6164 -0.4653
  301HOH     H2  938   1.674   2.114   1.382  0.4402  0.2466  0.3301
  302HOH      O  939   0.644   0.009   1.362 -0.3426  0.3528  0.0403
  302HOH     H1  940   0.609  -0.066   1.410  1.2869 -0.3299  0.2942
  302HOH     H2  941   0.691   0.060   1.427  0.4332  0.3685 -0.5015
  303HOH      O  942   1.239   2.900   0.462  0.2224 -0.3882 -0.1294
  303HOH     H1  943   1.185   2.823   0.445 -0.4808  0.1222 -0.3404
  303HOH     H2  944   1.276   2.885   0.549 -0.1241 -0.8465 -0.0534
  304HOH      O  945   1.067   1.457   2.406  0.1361  0.1370 -0.0628
  304HOH     H1  946   1.046   1.404   2.482  0.5445  0.7157  0.4766
  304HOH     H2  947   0.999   1.437   2.342 -0.0877 -0.5210  0.3708
  305HOH      O  948   2.203   1.448   0.670  0.1270  0.0101  0.1183
  305HOH     H1  949   2.168   1.373   0.719  0.0694 -0.3171 -0.4049
  305HOH     H2  950   2.217   1.516   0.736  0.0840 -0.4276  0.5887
  306HOH      O  951   1.373   0.954   2.719  0.4981  0.4313 -0.0941
  306HOH     H1  952   1.446   0.912   2.765  0.2062  0.1041  0.0789
  306HOH     H2  953   1.317   0.987   2.789  0.0040 -0.1467 -0.2012
  307HOH      O  954   2.160   1.318   1.216  0.5705  0.0540 -0.2261
  307HOH     H1  955   2.119   1.236   1.191  0.4197  0.2754 -0.7364
  307HOH     H2  956   2.093   1.365   1.266  0.6788 -0.1547  0.1203
  308HOH      O  957   1.757   1.995   1.525  0.1673 -0.2569 -0.0724
  308HOH     H1  958   1.845   1.959   1.536 -0.1655 -1.0297  0.1864
  308HOH     H2  959   1.700   1.934   1.572 -0.4577  0.5064  0.2084
  309HOH      O  960   0.095   1.630   1.196  0.1297 -0.1089 -0.1502
  309HOH     H1  961   0.028   1.616   1.129  0.8425 -0.4220 -0.8229
  309HOH     H2  962   0.101   1.726   1.203 -0.1573 -0.0756 -0.3175
  310HOH      O  963   1.348   2.398   0.358 -0.3039  0.4059  0.3644
  310HOH     H1  964   1.295   2.364   0.286  0.2390  0.9603 -0.3247
  310HOH     H2  965   1.334   2.336   0.430  0.2733 -1.0153 -0.6616
  311HOH      O  966   2.630   2.190   0.545 -0.2989  0.0288  0.6235
  311HOH     H1  967   2.704   2.149   0.589  0.6446 -0.2951 -1.1018
  311HOH     H2  968   2.660   2.278   0.523 -0.3876 -0.1061 -0.1001
  312HOH      O  969  -0.011   2.132   0.753  0.1572  0.1079  0.1045
  312HOH     H1  970   0.073   2.175   0.763 -0.2495  0.7047  1.3712
  312HOH     H2  971  -0.007   2.056   0.810  0.3312 -0.7573 -0.9817
  313HOH      O  972   2.275   0.685   2.705 -0.3272 -0.0757 -0.3580
  313HOH     H1  973   2.228   0.732   2.774 -1.2443  0.1156 -1.0716
  313HOH     H2  974   2.311   0.607   2.749 -0.9356  0.0052  0.3192
  314HOH      O  975   2.292   2.206   1.612 -0.3907  0.0951  0.4771
  314HOH     H1  976   2.218   2.186   1.556  0.2946 -0.7901 -0.1800
  314HOH     H2  977   2.347   2.128   1.608  0.7714  0.8443  0.6132
  315HOH      O  978   0.949   1.776   0.450  0.7247 -0.0647 -1.0668
  315HOH     H1  979   0.928   1.683   0.460  0.1644  0.1630  0.4262
  315HOH     H2  980   1.009   1.795   0.522 -0.0834  0.9547 -0.6014
  316HOH      O  981   0.108   2.842   1.713 -0.1962 -0.5745 -0.1405
  316HOH     H1  982   0.018   2.847   1.682 -0.3659 -0.4159  0.3579
  316HOH     H2  983   0.151   2.921   1.679 -0.4590 -0.2507  0.2641
  317HOH      O  984   1.717   2.807   1.217 -0.2485 -0.6512  0.0512
  317HOH     H1  985   1.649   2.756   1.261 -0.2669 -0.1161  0.6711
  317HOH     H2  986   1.778   2.832   1.287 -0.3345  0.3122 -0.1858
  318HOH      O  987   1.120   0.081   2.750  0.3349 -0.3327 -0.1652
  318HOH     H1  988   1.122  -0.005   2.792 -0.0192 -0.1563  0.2357
  318HOH     H2  989   1.148   0.142   2.819 -1.7806  0.1627  0.4069
  319HOH      O  990   0.600   2.813   0.869 -0.7305  0.0619 -0.0023
  319HOH     H1  991   0.636   2.899   0.845 -0.4687 -0.2777 -0.8831
  319HOH     H2  992   0.673   2.753   0.858 -1.0637 -0.3603  0.0613
  320HOH      O  993   2.835   1.215   0.264 -0.5231  0.1259 -0.0751
  320HOH     H1  994   2.928   1.231   0.281 -0.5618  0.4735 -0.1814
  320HOH     H2  995   2.811   1.280   0.198 -0.6505 -0.4724 -0.6398
  321HOH      O  996   1.939   0.065   2.189 -0.4436  0.2667  0.3837
  321HOH     H1  997   2.010   0.001   2.190 -0.7173 -0.0404  0.4094
  321HOH     H2  998   1.983   0.150   2.195 -0.0537  0.1011 -0.0123
  322HOH      O  999   0.618   1.997   0.820  0.2870  0.4026 -0.1024
  322HOH     H1 1000   0.569   1.987   0.739 -0.0310  1.3722 -0.0495
  322HOH     H2 1001   0.692   1.936   0.811 -0.6701 -0.8100 -0.3482
  323HOH      O 1002   0.091   2.845   1.231 -0.9950  0.5408 -0.0332
  323HOH     H1 1003   0.091   2.941   1.229 -0.9659  0.5462 -1.0840
  323HOH     H2 1004   0.030   2.819   1.162 -0.9104 -0.2002  0.1481
  324HOH      O 1005   2.227   1.931   1.871  0.1856  0.6301  0.2309
  324HOH     H1 1006   2.253   1.886   1.952 -0.2402 -0.2122 -0.0774
  324HOH     H2 1007   2.307   1.974   1.841  0.2588  1.3193  1.3031
  325HOH      O 1008   0.441   0.699   1.000 -0.6398 -0.3386 -0.1145
  325HOH     H1 1009   0.427   0.617   0.954  0.6300 -0.0349 -1.1710
  325HOH     H2 1010   0.372   0.757   0.969  0.4674  0.0336 -2.2680
  326HOH      O 1011   2.223   1.766   0.492  0.5115  0.1234 -0.3537
  326HOH     H1 1012   2.209   1.789   0.584  0.2111 -0.6990 -0.1827
  326HOH     H2 1013   2.207   1.848   0.445  0.2895  0.4665  0.2886
  327HOH      O 1014   2.034   0.323   2.182 -0.0307  0.2435 -0.3647
  327HOH     H1 1015   2.009   0.402   2.134 -0.4424  0.4221  0.1344
  327HOH     H2 1016   2.109   0.289   2.133 -0.3344  0.5034 -1.0460
  328HOH      O 1017   0.320   1.907   1.273 -0.1254  0.5712 -0.1986
  328HOH     H1 1018   0.398   1.957   1.248  0.1297  0.6797  0.7490
  328HOH     H2 1019   0.353   1.836   1.328 -0.6295  0.1436 -0.4227
  329HOH      O 1020   1.197   1.734   1.702  0.0461  0.5562 -0.0898
  329HOH     H1 1021   1.237   1.670   1.761  0.5724  1.2391  0.3240
  329HOH     H2 1022   1.145   1.681   1.641 -0.3447 -0.1918  0.8374
  330HOH      O 1023   2.305   0.289   2.103  0.4543  0.6830  0.0823
  330HOH     H1 1024   2.355   0.252   2.030  0.1105 -0.2443  0.2907
  330HOH     H2 1025   2.300   0.218   2.167 -0.0763  1.1630  0.5973
  331HOH      O 1026   2.718   0.177   0.625 -0.0090  0.5812 -0.0510
  331HOH     H1 1027   2.726   0.108   0.558 -1.1500  0.4200 -0.0630
  331HOH     H2 1028   2.707   0.258   0.575  0.4907  0.6598 -0.0407
  332HOH      O 1029   0.934   0.853   2.239 -0.6094  0.0120 -0.7858
  332HOH     H1 1030   0.991   0.817   2.172 -0.3222  0.1990 -0.6443
  332HOH     H2 1031   0.876   0.780   2.263  0.8530 -0.8264  0.5046
  333HOH      O 1032   1.176   2.720   0.016  0.3795  0.5409  0.6178
  333HOH     H1 1033   1.104   2.674   0.059  0.8754 -1.7394 -0.6396
  333HOH     H2 1034   1.255   2.685   0.057  0.7933  0.2551 -0.3619
  334HOH      O 1035   1.487   2.772   1.429 -0.3576  0.3212  0.2768
  334HOH     H1 1036   1.570   2.729   1.450 -0.7807 -0.6622  0.0594
  334HOH     H2 1037   1.440   2.774   1.512 -0.2235  0.6477  0.3476
  335HOH      O 1038   2.824   0.662   1.974 -0.3950 -0.7968 -0.4850
  335HOH     H1 1039   2.907   0.694   1.937  0.0700 -1.1855  0.1855
  335HOH     H2 1040   2.782   0.739   2.011 -0.1153 -0.6713 -0.4282
  336HOH      O 1041   1.158   0.593   1.687 -0.4786 -0.3755 -0.2039
  336HOH     H1 1042   1.189   0.523   1.745  0.4568  0.3506  0.2215
  336HOH     H2 1043   1.232   0.610   1.628 -0.3526  0.8158  0.2527
  337HOH      O 1044   2.812   0.740   1.433 -0.3119  0.1984  0.2604
  337HOH     H1 1045   2.891   0.685   1.426 -0.5879 -0.1251 -0.6961
  337HOH     H2 1046   2.746   0.682   1.470 -0.3806  0.1262  0.0317
  338HOH      O 1047   0.617   2.196   0.429 -0.6557 -1.0544  0.6470
  338HOH     H1 1048   0.669   2.277   0.429 -0.9150 -0.8458 -0.7951
  338HOH     H2 1049   0.682   2.127   0.441 -0.3119 -0.6952  0.9432
  339HOH      O 1050   1.800   1.155   1.876 -0.3760  1.2331 -0.1470
  339HOH     H1 1051   1.752   1.100   1.938 -0.4943  1.1321 -0.3253
  339HOH     H2 1052   1.845   1.219   1.931 -0.7793  1.3814  0.0160
  340HOH      O 1053   1.395   2.851   2.104 -0.2816  0.0458  0.4207
  340HOH     H1 1054   1.343   2.771   2.109 -0.1680 -0.0012  1.0721
  340HOH     H2 1055   1.469   2.835   2.163  0.1417  0.3528 -0.0062
  341HOH      O 1056   2.380   0.078   2.438  0.4701  0.2400  0.4823
  341HOH     H1 1057   2.371   0.167   2.405  0.6506  0.0826 -0.0214
  341HOH     H2 1058   2.439   0.085   2.513  0.1770  0.5902  0.6848
  342HOH      O 1059   0.421   1.614   0.425 -0.5131  0.5190  0.4384
  342HOH     H1 1060   0.452   1.599   0.514 -0.1755  0.3056  0.2861
  342HOH     H2 1061   0.500   1.627   0.373 -0.6552 -0.2202  0.0098
  343HOH      O 1062   0.500   1.992   1.075 -0.5015 -0.7107  0.4152
  343HOH     H1 1063   0.562   1.992   1.002 -0.4952 -0.8745  0.4196
  343HOH     H2 1064   0.525   2.068   1.127 -0.9585 -0.1678 -0.1320
  344HOH      O 1065   2.300   0.375   1.111 -0.2781  0.0496  0.6066
  344HOH     H1 1066   2.291   0.458   1.158  0.8728  0.2898  0.4721
  344HOH     H2 1067   2.352   0.320   1.169  0.1035 -0.0946  0.1423
  345HOH      O 1068   0.358   2.785   0.963  0.2208  0.3306  0.3793
  345HOH     H1 1069   0.364   2.827   1.048  0.9649 -0.4758  0.7578
  345HOH     H2 1070   0.447   2.794   0.926  0.1686 -0.1817  0.1182
  346HOH      O 1071   2.848   1.852   2.381 -0.0568 -0.7924  0.0008
  346HOH     H1 1072   2.852   1.947   2.392 -0.2248 -0.8267  0.3983
  346HOH     H2 1073   2.810   1.840   2.294 -0.3982 -0.4882  0.0988
  347HOH      O 1074   2.219   0.887   1.705 -0.4746  0.0508  0.3451
  347HOH     H1 1075   2.187   0.956   1.647 -0.6705 -0.0391  0.3443
  347HOH     H2 1076   2.313   0.882   1.687 -0.4025  0.5160  0.5541
  348HOH      O 1077   2.356   2.024   2.556  0.3951  0.2084  0.5104
  348HOH     H1 1078   2.309   1.949   2.592  1.6441 -0.6267  0.5455
  348HOH     H2 1079   2.365   2.084   2.630 -0.4955  0.3534  0.5201
  349HOH      O 1080   1.468   2.570   1.650  0.4935  0.0290  0.1233
  349HOH     H1 1081   1.518   2.600   1.726  0.8771 -0.0494 -0.0932
  349HOH     H2 1082   1.467   2.475   1.658 -0.7058  0.0566  0.7996
  350HOH      O 1083   1.537   1.510   2.316  0.1956  0.0271 -0.0420
  350HOH     H1 1084   1.467   1.483   2.256 -0.0108 -0.2138  0.2951
  350HOH     H2 1085   1.490   1.548   2.390  0.4535  0.4426 -0.0910
  351HOH      O 1086   2.835   1.605   0.365  0.1673 -0.7566 -0.2364
  351HOH     H1 1087   2.784   1.592   0.285 -0.1585  0.0843 -0.1835
  351HOH     H2 1088   2.801   1.539   0.426 -0.7502 -0.3311 -0.2574
  352HOH      O 1089   0.239   1.870   0.084  0.7378 -0.7277 -0.7817
  352HOH     H1 1090   0.175   1.841   0.019 -0.6956 -0.0751  0.2426
  352HOH     H2 1091   0.243   1.800   0.148  0.3356 -0.3911 -0.3767
  353HOH      O 1092   0.727   1.622   2.274 -0.6183  0.2822 -0.1906
  353HOH     H1 1093   0.745   1.625   2.368  0.4058  0.3398 -0.3606
  353HOH     H2 1094   0.744   1.711   2.244 -0.6725  0.1989 -0.4697
  354HOH      O 1095   0.291   1.047   1.148  0.4917  0.0178  0.1807
  354HOH     H1 1096   0.216   1.078   1.199 -0.8681 -1.0692 -0.9726
  354HOH     H2 1097   0.321   0.969   1.194  0.0294 -0.2983 -0.0424
  355HOH      O 1098   0.970   1.545   2.743 -0.0825 -0.0982 -0.3518
  355HOH     H1 1099   0.963   1.640   2.743 -1.2053 -0.1500  0.3281
  355HOH     H2 1100   1.061   1.528   2.770  0.2581  0.7528 -0.8715
  356HOH      O 1101   1.527   1.327   0.302  0.1990  0.3157 -0.1955
  356HOH     H1 1102   1.546   1.349   0.393  0.2821  0.0938 -0.1591
  356HOH     H2 1103   1.577   1.247   0.285  0.6647  0.6797 -0.6129
  357HOH      O 1104   1.754   1.501   0.341 -0.2955 -0.3402 -0.4992
  357HOH     H1 1105   1.800   1.488   0.423 -0.0916  0.6860 -0.4203
  357HOH     H2 1106   1.671   1.543   0.365 -0.0716  0.3158 -0.8302
  358HOH      O 1107   0.090   0.282   0.382  0.0827  0.3424 -0.1760
  358HOH     H1 1108   0.102   0.376   0.398  0.6637  0.2377  0.0469
  358HOH     H2 1109   0.129   0.239   0.459 -0.8097 -0.0719  0.0680
  359HOH      O 1110   2.628   2.539   2.285  0.3479  0.6862  0.4953
  359HOH     H1 1111   2.673   2.455   2.274  0.5207  0.8877 -0.6063
  359HOH     H2 1112   2.543   2.516   2.321 -0.0394 -0.1177 -0.8005
  360HOH      O 1113   1.351   2.183   0.525  0.4562  0.3385 -0.6050
  360HOH     H1 1114   1.323   2.109   0.471 -0.1434 -0.1402  0.3093
  360HOH     H2 1115   1.429   2.150   0.570 -0.1808 -0.0160  0.2983
  361HOH      O 1116   0.324   2.530   1.564  0.2139  0.1140 -0.2263
  361HOH     H1 1117   0.335   2.569   1.478  0.4850 -0.3957 -0.4264
  361HOH     H2 1118   0.237   2.489   1.561  0.3352 -0.1390 -0.3565
  362HOH      O 1119   2.229   0.665   2.416 -0.0119  0.3625 -0.2874
  362HOH     H1 1120   2.234   0.662   2.512 -0.8324  0.5470 -0.2207
  362HOH     H2 1121   2.260   0.753   2.394 -1.0455  0.8119 -0.0643
  363HOH      O 1122   1.962   0.752   2.344  0.0450 -0.1706 -0.4243
  363HOH     H1 1123   1.973   0.823   2.408 -1.9851 -1.4706  1.6873
  363HOH     H2 1124   2.034   0.692   2.362 -0.0100 -0.0984  0.0889
  364HOH      O 1125   1.867   1.750   2.749  0.2271  0.0074 -0.2271
  364HOH     H1 1126   1.796   1.768   2.687 -0.9461 -1.6699  0.4744
  364HOH     H2 1127   1.823   1.736   2.833  1.3154 -1.5086  0.1687
  365HOH      O 1128   1.151   0.139   1.486  0.2095 -0.3522 -0.1337
  365HOH     H1 1129   1.173   0.086   1.409  0.2210 -1.1127  0.3733
  365HOH     H2 1130   1.222   0.203   1.492  0.0551 -0.0798 -0.9158
  366HOH      O 1131   2.781   1.608   0.997  0.1241 -1.0668  0.2973
  366HOH     H1 1132   2.742   1.677   0.943  0.0306 -0.1887  1.4075
  366HOH     H2 1133   2.837   1.560   0.938  0.1909 -0.0278 -0.5391
  367HOH      O 1134   2.531   2.476   2.832  0.4451 -0.3599  0.2420
  367HOH     H1 1135   2.444   2.509   2.809  0.4624 -0.1688  0.4448
  367HOH     H2 1136   2.563   2.537   2.899  0.4932 -0.7691  0.6007
  368HOH      O 1137   1.411   2.050   0.882 -0.8895  0.3994 -0.4469
  368HOH     H1 1138   1.444   2.078   0.797  0.7366  0.1563  0.0353
  368HOH     H2 1139   1.447   2.114   0.944 -0.5956 -0.3744  0.2200
  369HOH      O 1140   0.587   0.587   0.588  0.1401  0.3567  0.0029
  369HOH     H1 1141   0.606   0.623   0.674  1.2767 -0.6450  0.2282
  369HOH     H2 1142   0.673   0.568   0.550 -0.3461  0.0888 -1.0524
  370HOH      O 1143   1.803   1.537   2.413 -0.1667 -0.1556  0.2963
  370HOH     H1 1144   1.766   1.506   2.495 -0.2485  0.1580  0.3828
  370HOH     H2 1145   1.730   1.538   2.351 -0.0437 -0.6681  0.1355
  371HOH      O 1146   0.923   0.333   0.854  0.5965 -0.4498  0.0603
  371HOH     H1 1147   0.924   0.386   0.934 -0.2075  0.3007 -0.3857
  371HOH     H2 1148   0.959   0.391   0.787 -0.7953 -0.2083 -0.5538
  372HOH      O 1149   2.076   1.951   2.765 -0.7447  0.0289 -0.3230
  372HOH     H1 1150   1.989   1.911   2.757 -0.5689 -0.4156 -0.0974
  372HOH     H2 1151   2.059   2.038   2.801 -1.1249  0.0937 -0.6463
  373HOH      O 1152   1.454   1.921   1.366 -0.5291 -0.1328  0.4557
  373HOH     H1 1153   1.501   1.884   1.441 -0.0092 -1.4595 -0.4642
  373HOH     H2 1154   1.390   1.854   1.342 -0.1166 -0.1243 -0.7805
  374HOH      O 1155   1.216   1.908   1.934 -0.2459 -0.8195 -0.2919
  374HOH     H1 1156   1.176   1.879   1.853 -0.8625  0.6013 -0.5578
  374HOH     H2 1157   1.165   1.985   1.961  1.7020  0.5982 -0.1814
  375HOH      O 1158   2.381   1.147   2.765 -0.1572 -0.4159  0.8617
  375HOH     H1 1159   2.326   1.081   2.724 -0.0511 -0.0055  0.0217
  375HOH     H2 1160   2.325   1.224   2.774 -0.0699 -0.3823  1.1606
  376HOH      O 1161   0.083   0.274   1.965 -0.0622  0.3241 -0.2686
  376HOH     H1 1162   0.032   0.355   1.957 -0.4104  0.0257 -1.8873
  376HOH     H2 1163   0.036   0.223   2.031  0.1151  1.3565  0.7236
  377HOH      O 1164   2.402   2.519   1.098 -0.2215  0.6978  0.0147
  377HOH     H1 1165   2.351   2.487   1.172  0.2392 -0.2669 -0.0538
  377HOH     H2 1166   2.342   2.516   1.023  0.0936 -1.3395 -0.2692
  378HOH      O 1167   1.078   0.825   1.320 -0.2954 -0.4899 -0.9674
  378HOH     H1 1168   1.114   0.902   1.364 -0.6744 -0.3668 -0.8646
  378HOH     H2 1169   1.116   0.828   1.232 -0.3185 -0.1740 -0.9698
  379HOH      O 1170   2.355   1.427   2.120  0.1347 -0.2333  0.7908
  379HOH     H1 1171   2.450   1.431   2.131  0.1102  0.1299  0.8972
  379HOH     H2 1172   2.341   1.441   2.027  0.2048 -0.7014  0.7060
  380HOH      O 1173   1.972   1.279   2.388  0.3666  0.0179 -0.1368
  380HOH     H1 1174   2.064   1.286   2.414  0.2223  0.7853  0.2110
  380HOH     H2 1175   1.944   1.369   2.372 -0.4365 -0.1616  0.1611
  381HOH      O 1176  -0.022   0.213   2.701 -0.3613 -0.0102  0.0462
  381HOH     H1 1177   0.016   0.163   2.773 -0.0939 -1.0855 -0.7821
  381HOH     H2 1178   0.008   0.303   2.715 -0.4246 -0.1472  1.3161
  382HOH      O 1179   2.254   2.725   2.307  0.0899 -0.2215  0.1321
  382HOH     H1 1180   2.273   2.634   2.331 -0.6711 -0.3404  0.3250
  382HOH     H2 1181   2.270   2.775   2.388  0.1957 -0.2263  0.1147
  383HOH      O 1182   1.855   2.321   1.260  0.4720  0.4589  0.4224
  383HOH     H1 1183   1.846   2.263   1.185 -0.4630 -0.0951  0.9290
  383HOH     H2 1184   1.770   2.363   1.268  0.3159 -0.0137  1.5640
  384HOH      O 1185   0.001   2.593   0.170  0.0463 -0.2928 -0.4851
  384HOH     H1 1186   0.037   2.669   0.216  0.6169 -0.3920 -0.7504
  384HOH     H2 1187   0.078   2.547   0.136 -0.2878 -1.0316 -0.2692
  385HOH      O 1188   1.577   1.355   0.562  0.2341  0.8561 -0.6135
  385HOH     H1 1189   1.669   1.375   0.544  0.3914  0.3616 -0.3762
  385HOH     H2 1190   1.580   1.288   0.630 -0.3000  0.7014 -0.7383
  386HOH      O 1191   2.140   1.339   1.859 -0.2916 -0.7205  0.2868
  386HOH     H1 1192   2.130   1.434   1.850 -0.5452 -0.7826 -0.1829
  386HOH     H2 1193   2.076   1.315   1.925  0.3509 -0.4672  1.0270
  387HOH      O 1194   1.725   2.810   0.058  0.2748  0.2796  0.5779
  387HOH     H1 1195   1.682   2.815  -0.028  1.3707  0.5055  0.0062
  387HOH     H2 1196   1.654   2.827   0.121 -0.4917  0.4760 -0.2868
  388HOH      O 1197   0.354   0.582   1.587 -0.7174  0.0934 -0.7873
  388HOH     H1 1198   0.383   0.550   1.673 -1.5143  0.9892 -0.1426
  388HOH     H2 1199   0.434   0.612   1.545 -0.3891  0.2803 -0.0613
  389HOH      O 1200   2.366   2.240   2.835 -0.1539  0.0118  0.6321
  389HOH     H1 1201   2.341   2.211   2.923  1.3257 -0.4475  0.9466
  389HOH     H2 1202   2.436   2.303   2.850  0.0377  0.0234 -0.2311
  390HOH      O 1203   0.355   0.917   2.269 -0.3684 -0.2559 -0.3285
  390HOH     H1 1204   0.286   0.851   2.262 -0.6026 -0.1774  0.8281
  390HOH     H2 1205   0.436   0.869   2.256 -0.5871 -0.5321 -0.7080
  391HOH      O 1206   0.826   0.567   2.673 -0.3872  0.0190 -0.5681
  391HOH     H1 1207   0.803   0.653   2.707  0.0458  0.1868 -0.6855
  391HOH     H2 1208   0.859   0.584   2.585  0.4354 -0.1628 -0.3126
  392HOH      O 1209   0.851   2.179   2.558  0.6745  0.1578  0.0430
  392HOH     H1 1210   0.765   2.193   2.519  0.6665  0.5429  0.1912
  392HOH     H2 1211   0.854   2.085   2.577  0.0025  0.2491  0.6913
  393HOH      O 1212   0.837   2.785   1.174 -0.4458 -0.5893 -0.6288
  393HOH     H1 1213   0.788   2.702   1.178 -0.7605 -0.3966 -0.4570
  393HOH     H2 1214   0.821   2.826   1.259 -1.1854  0.1515 -1.1060
  394HOH      O 1215   0.890   1.382   2.221 -0.2326  0.3772 -0.0930
  394HOH     H1 1216   0.917   1.326   2.148 -0.1524 -0.3164  0.4580
  394HOH     H2 1217   0.807   1.421   2.190 -0.7800 -0.7490 -0.1613
  395HOH      O 1218   2.325   1.927   2.823 -0.6542  0.5671  0.7152
  395HOH     H1 1219   2.325   1.869   2.900 -1.4729 -0.1710  0.1912
  395HOH     H2 1220   2.233   1.934   2.798 -0.4328  1.0524 -0.0137
  396HOH      O 1221   2.565   1.489   1.701  0.2231  0.9777  0.3277
  396HOH     H1 1222   2.534   1.413   1.750  0.3843  0.5485 -0.2142
  396HOH     H2 1223   2.606   1.452   1.623  0.2245  1.6281  0.0062
  397HOH      O 1224   1.803   2.251   2.078 -0.0314  0.5087  0.4038
  397HOH     H1 1225   1.745   2.297   2.016 -0.3199  0.0386  0.3162
  397HOH     H2 1226   1.866   2.206   2.022  0.0846  0.5772  0.4794
  398HOH      O 1227   2.023   0.432   0.918  0.1982  0.7207  0.4691
  398HOH     H1 1228   2.037   0.497   0.849 -0.2175  0.0601 -0.2687
  398HOH     H2 1229   2.109   0.421   0.959  0.8320  0.1005 -0.8981
  399HOH      O 1230   0.085   2.550   1.896 -0.7142  0.5663 -0.5136
  399HOH     H1 1231   0.086   2.564   1.990  0.8640 -0.5836 -0.2717
  399HOH     H2 1232   0.081   2.638   1.858 -0.9011  1.0722  0.6205
  400HOH      O 1233   0.162   1.315   1.933 -0.9868  0.6313  0.1793
  400HOH     H1 1234   0.182   1.403   1.901 -1.1519  0.5623 -0.1174
  400HOH     H2 1235   0.247   1.281   1.961 -0.7509  0.5327 -0.5944
  401HOH      O 1236   0.296   1.749   0.847 -0.3939  0.3332  0.4791
  401HOH     H1 1237   0.240   1.759   0.770 -0.2254 -0.1481  0.2895
  401HOH     H2 1238   0.265   1.817   0.908 -0.9992  0.2539  0.2727
  402HOH      O 1239   0.710   0.712   1.615 -0.2774  0.0202 -0.3990
  402HOH     H1 1240   0.668   0.692   1.699  0.1641 -1.5414 -0.4960
  402HOH     H2 1241   0.803   0.717   1.636 -0.1797 -0.2284 -0.7670
  403HOH      O 1242   2.763   0.913   0.305 -0.0986  0.8464  0.8615
  403HOH     H1 1243   2.855   0.937   0.316  0.0840  0.2351  0.7163
  403HOH     H2 1244   2.731   0.973   0.237  0.4509  0.4577  0.2343
  404HOH      O 1245   1.333   0.241   0.329  0.2798  0.2791  0.1267
  404HOH     H1 1246   1.351   0.294   0.407  1.0502 -0.4119  0.4537
  404HOH     H2 1247   1.301   0.158   0.364 -0.0521  0.2068 -0.3349
  405HOH      O 1248   2.708   2.435   1.097  0.6762 -0.4448 -0.0329
  405HOH     H1 1249   2.699   2.530   1.085  0.5390 -0.3213  0.9348
  405HOH     H2 1250   2.669   2.397   1.018 -1.1859  0.2583  0.4644
  406HOH      O 1251   2.275   2.355   2.589  0.1174 -0.4250 -0.4338
  406HOH     H1 1252   2.321   2.309   2.660 -0.4022  1.0269  0.9576
  406HOH     H2 1253   2.183   2.332   2.602 -0.1370  0.8309  0.2217
  407HOH      O 1254   0.920   1.783   2.048 -0.4902  0.5454  0.1618
  407HOH     H1 1255   0.915   1.864   2.099 -0.7127  1.0125 -0.5601
  407HOH     H2 1256   0.992   1.734   2.087 -0.0098  1.3273  0.3100
  408HOH      O 1257   2.478   0.238   1.535 -0.6039  0.2095 -0.6614
  408HOH     H1 1258   2.427   0.282   1.602 -0.8152  0.4394 -0.9670
  408HOH     H2 1259   2.418   0.174   1.496 -0.6025  0.3477 -0.8933
  409HOH      O 1260   1.347   2.537   0.986 -0.6266  0.0603  0.5962
  409HOH     H1 1261   1.340   2.511   1.078 -0.4418 -0.2842  0.5146
  409HOH     H2 1262   1.433   2.505   0.958 -0.7991 -0.0930  0.2244
  410HOH      O 1263   2.665   1.678   1.250  1.1326 -0.1475  0.0649
  410HOH     H1 1264   2.588   1.621   1.259  0.1166  0.9994 -0.6143
  410HOH     H2 1265   2.701   1.657   1.164  1.0782 -0.1421  0.0405
  411HOH      O 1266   1.360   1.829   2.643 -0.1897  0.0892  0.3903
  411HOH     H1 1267   1.420   1.775   2.693  0.1106  0.9142  0.9608
  411HOH     H2 1268   1.397   1.831   2.555  0.6498  0.5939  0.7343
  412HOH      O 1269   2.062   2.543   0.522 -1.3539  0.1369  0.0158
  412HOH     H1 1270   2.015   2.597   0.585 -0.1853  0.5738  0.5677
  412HOH     H2 1271   2.072   2.599   0.445 -1.0150  0.3669  0.2195
  413HOH      O 1272   1.750   0.770   1.776 -0.6514  0.1590  0.3772
  413HOH     H1 1273   1.734   0.686   1.735 -0.1767  0.0348  0.4255
  413HOH     H2 1274   1.830   0.756   1.828 -0.1251  0.8378 -0.2143
  414HOH      O 1275   0.186   1.455   2.582  0.2409 -0.0684 -0.1924
  414HOH     H1 1276   0.231   1.504   2.650  0.0829  0.1662 -0.2532
  414HOH     H2 1277   0.140   1.522   2.531  0.0223 -0.2803 -0.2777
  415HOH      O 1278   2.159   1.958   0.343 -0.2228 -0.0575  0.7222
  415HOH     H1 1279   2.130   2.048   0.330 -0.0735 -0.1726 -0.7297
  415HOH     H2 1280   2.094   1.906   0.295 -0.1713 -0.7234  1.3386
  416HOH      O 1281   2.590   2.043   0.968 -0.6693 -0.8571 -0.2929
  416HOH     H1 1282   2.497   2.062   0.980 -0.4145  0.1251  0.3973
  416HOH     H2 1283   2.628   2.127   0.943  0.3562 -0.6171  1.7058
  417HOH      O 1284   2.322   1.463   1.086  0.0232  0.0452  0.2958
  417HOH     H1 1285   2.401   1.463   1.140  0.3327  0.1386 -0.1520
  417HOH     H2 1286   2.259   1.412   1.137  0.2451  0.2842  0.8341
  418HOH      O 1287   1.311   0.043   1.282 -0.0282  0.8083  0.5120
  418HOH     H1 1288   1.354  -0.011   1.348 -0.7507  0.3495  0.6267
  418HOH     H2 1289   1.381   0.097   1.245  0.5148  0.5555  1.1434
  419HOH      O 1290   0.480   0.136   0.210  0.4017  0.2234 -0.9111
  419HOH     H1 1291   0.452   0.207   0.152 -0.0180  1.1052  0.2622
  419HOH     H2 1292   0.568   0.161   0.238  0.3660  0.1317 -0.7118
  420HOH      O 1293   1.126   0.352   0.512  0.5824 -0.1132 -0.2843
  420HOH     H1 1294   1.112   0.258   0.501 -0.4460  0.0360 -0.4620
  420HOH     H2 1295   1.103   0.390   0.427 -0.0578  0.3795  0.0913
  421HOH      O 1296   0.719   1.736  -0.004 -0.9312 -0.4831  0.4853
  421HOH     H1 1297   0.796   1.751   0.051  0.2730  0.5917 -1.3117
  421HOH     H2 1298   0.657   1.804   0.023  0.0173  0.6543 -0.0302
  422HOH      O 1299   0.785   0.412   2.012 -0.4517 -0.1650 -0.3313
  422HOH     H1 1300   0.804   0.382   1.924  0.9882 -1.6247  0.3799
  422HOH     H2 1301   0.727   0.345   2.049 -0.7787  0.2598 -0.0458
  423HOH      O 1302   1.353   0.500   2.185 -0.5097 -0.6885  0.6688
  423HOH     H1 1303   1.264   0.494   2.150 -0.4510 -0.8470  0.5467
  423HOH     H2 1304   1.397   0.421   2.154 -0.3185 -0.5994  0.7090
  424HOH      O 1305   0.605   1.373   1.070  0.1032 -0.3696  0.4475
  424HOH     H1 1306   0.535   1.434   1.096  0.8647  0.5397  0.4758
  424HOH     H2 1307   0.560   1.308   1.016 -0.7571  0.2309  0.3886
  425HOH      O 1308   1.209   1.909   0.979 -0.4292 -0.0250 -0.3889
  425HOH     H1 1309   1.296   1.926   0.943 -0.4748 -0.5596 -0.7709
  425HOH     H2 1310   1.150   1.966   0.929 -0.2191  0.9985  0.4532
  426HOH      O 1311   0.564   1.894   0.564  0.3523 -0.6440 -0.2518
  426HOH     H1 1312   0.631   1.933   0.507 -0.2724  0.8035 -0.0706
  426HOH     H2 1313   0.508   1.845   0.504  0.7601 -0.6983 -0.6004
  427HOH      O 1314   0.477   1.201   0.138  0.5683 -0.1963 -0.2833
  427HOH     H1 1315   0.386   1.226   0.123  0.3966 -0.2064  0.6065
  427HOH     H2 1316   0.515   1.191   0.051 -0.1967  0.1163 -0.6631
  428HOH      O 1317   2.122   1.101   2.216  0.0226  0.0318  0.6287
  428HOH     H1 1318   2.054   1.153   2.173  0.0863 -0.1426  0.3033
  428HOH     H2 1319   2.164   1.161   2.277 -0.6570  0.0505  1.1025
  429HOH      O 1320   2.753   0.424   0.154  0.4681 -1.0902  0.1626
  429HOH     H1 1321   2.663   0.414   0.185  0.0442 -0.6329 -0.8319
  429HOH     H2 1322   2.796   0.342   0.179 -0.2376 -1.3456  0.6036
  430HOH      O 1323   0.732   0.417   1.354 -0.4574  0.4749 -0.1319
  430HOH     H1 1324   0.753   0.353   1.286 -0.5657  0.0074  0.2699
  430HOH     H2 1325   0.812   0.470   1.362  0.1276 -0.4231  0.4221
  431HOH      O 1326   1.381   1.545   0.185 -0.4922 -0.0603 -0.0445
  431HOH     H1 1327   1.452   1.581   0.131 -0.5477  0.1272  0.0060
  431HOH     H2 1328   1.420   1.469   0.228 -0.4445 -0.2092 -0.3420
  432HOH      O 1329   2.328   0.061   1.389 -0.1633 -0.0858  0.1536
  432HOH     H1 1330   2.386   0.003   1.339 -0.1533 -0.2577  0.3590
  432HOH     H2 1331   2.289   0.004   1.455  0.0413  0.1951  0.5255
  433HOH      O 1332   2.305   1.646   2.498 -0.1457 -0.2764  0.2608
  433HOH     H1 1333   2.321   1.634   2.592 -0.0491 -0.7596  0.1870
  433HOH     H2 1334   2.210   1.656   2.491 -0.0579  1.1950  0.5509
  434HOH      O 1335   1.509   0.338   0.145  0.5361  0.0592 -0.1511
  434HOH     H1 1336   1.439   0.301   0.200  0.1673  1.0162  0.0764
  434HOH     H2 1337   1.589   0.296   0.177  0.2096 -0.1525  0.4400
  435HOH      O 1338   1.402   1.087   1.607  0.2657 -0.5455  0.5244
  435HOH     H1 1339   1.310   1.083   1.580  0.0420 -0.3930  1.2089
  435HOH     H2 1340   1.431   1.174   1.581  0.0288 -0.3698  0.8290
  436HOH      O 1341   1.333   1.093   0.354 -0.6660  0.5988 -0.2388
  436HOH     H1 1342   1.404   1.156   0.368  0.9651 -1.0561 -0.3049
  436HOH     H2 1343   1.309   1.063   0.441 -0.1444  0.0520 -0.2706
  437HOH      O 1344   1.027   2.655   2.492 -0.1724  0.1352  0.3263
  437HOH     H1 1345   1.060   2.737   2.456  0.0819 -0.1189 -0.0357
  437HOH     H2 1346   1.033   2.592   2.420  0.8048 -0.5155  0.9119
  438HOH      O 1347   0.095   1.760   0.665 -0.0600  0.7858  0.0027
  438HOH     H1 1348   0.048   1.716   0.593 -0.6323  0.3545  0.6187
  438HOH     H2 1349   0.028   1.809   0.711  0.1946  0.5999  0.5839
  439HOH      O 1350   2.506   1.795   2.395 -0.3620 -0.3351  0.6063
  439HOH     H1 1351   2.469   1.876   2.431 -0.0274  0.0864  0.0191
  439HOH     H2 1352   2.454   1.726   2.436 -0.8892  0.1854  0.8542
  440HOH      O 1353   1.890   1.542   1.682 -0.1686 -0.5002 -0.0341
  440HOH     H1 1354   1.963   1.602   1.692 -0.7066  0.2697 -0.4733
  440HOH     H2 1355   1.844   1.544   1.766 -0.3328 -0.0795 -0.1307
  441HOH      O 1356   1.716   1.305   1.284  0.6479 -0.5970  0.0195
  441HOH     H1 1357   1.680   1.260   1.360  0.1487 -0.3573 -0.0681
  441HOH     H2 1358   1.734   1.394   1.314 -0.6665 -0.1383 -0.4197
  442HOH      O 1359   1.100   0.407   2.463  0.4800  0.2378 -0.6840
  442HOH     H1 1360   1.028   0.356   2.426 -0.4927  0.8598  0.2343
  442HOH     H2 1361   1.174   0.347   2.465 -0.5738 -1.1640  0.2661
  443HOH      O 1362   0.668   2.828   2.595 -0.0244 -0.2388  0.2512
  443HOH     H1 1363   0.624   2.743   2.602  0.6061 -0.6699 -0.6113
  443HOH     H2 1364   0.731   2.829   2.668 -1.0166  0.1443  1.1511
  444HOH      O 1365   2.779   1.030   1.422  0.6049 -0.2510 -0.1734
  444HOH     H1 1366   2.863   1.051   1.464  0.8793 -0.3017 -0.6711
  444HOH     H2 1367   2.767   0.936   1.438  0.1478 -0.0577  0.7288
  445HOH      O 1368   1.733   0.934   0.683 -0.2240  0.1785 -0.4931
  445HOH     H1 1369   1.782   0.896   0.610  0.2257  0.8445 -0.5561
  445HOH     H2 1370   1.660   0.874   0.697 -0.0543 -0.2064 -1.1823
  446HOH      O 1371   2.006   1.207   0.527  0.2932  0.0849  0.0967
  446HOH     H1 1372   2.099   1.190   0.516  0.2584 -0.8974  0.9857
  446HOH     H2 1373   1.963   1.146   0.467  0.2156 -0.0703  0.3075
  447HOH      O 1374   0.570   1.205   2.756 -0.1222  0.3944  0.0986
  447HOH     H1 1375   0.611   1.139   2.700 -0.3534 -0.0439  0.4320
  447HOH     H2 1376   0.636   1.274   2.765  0.4198 -0.1497  0.3710
  448HOH      O 1377   2.384   1.250   1.384 -0.3458 -0.3177 -0.7179
  448HOH     H1 1378   2.373   1.215   1.473 -0.4302  0.5424 -0.3789
  448HOH     H2 1379   2.296   1.245   1.345 -0.5956  0.4676 -0.2978
  449HOH      O 1380   2.782   1.060   1.758 -0.3529  0.8046  0.1192
  449HOH     H1 1381   2.832   1.060   1.677  0.0500 -0.1189  0.3388
  449HOH     H2 1382   2.849   1.058   1.827 -0.6593 -0.2272  0.4217
  450HOH      O 1383   2.138   0.956   0.703  0.2143 -0.0542 -0.0173
  450HOH     H1 1384   2.155   0.876   0.654 -0.4744  0.7604 -1.7373
  450HOH     H2 1385   2.073   0.931   0.768  0.0560 -0.9033 -0.4817
  451HOH      O 1386   0.126   1.517   0.825  0.3422  0.1650  0.0105
  451HOH     H1 1387   0.180   1.596   0.812 -0.8070  1.0687  0.4002
  451HOH     H2 1388   0.146   1.463   0.749 -0.0808  1.6228 -1.2564
  452HOH      O 1389   2.751   2.795   0.415 -0.1529 -0.4352  0.4280
  452HOH     H1 1390   2.751   2.860   0.345  0.6722 -0.7682  0.0972
  452HOH     H2 1391   2.842   2.765   0.420 -0.2871 -0.7445  1.3436
  453HOH      O 1392   0.291   2.204   2.081 -0.3589  0.6805 -0.1494
  453HOH     H1 1393   0.348   2.280   2.071  0.2259  0.2766  0.0217
  453HOH     H2 1394   0.322   2.142   2.015 -0.5354  0.4130  0.0163
  454HOH      O 1395   2.679   2.831   2.328  0.4045 -0.2219  0.2312
  454HOH     H1 1396   2.685   2.735   2.335 -0.3445 -0.2917  0.1059
  454HOH     H2 1397   2.588   2.850   2.348  0.1921  0.3280 -1.0779
  455HOH      O 1398   0.142   2.349   0.409 -0.2496  0.2658  0.9033
  455HOH     H1 1399   0.071   2.355   0.345 -0.6014 -0.2373  1.2358
  455HOH     H2 1400   0.169   2.258   0.407  0.1162  0.3680  1.0687
  456HOH      O 1401   0.524   0.158   2.475 -0.0120  0.0339 -0.0312
  456HOH     H1 1402   0.446   0.177   2.526 -0.2604  1.2759 -0.8037
  456HOH     H2 1403   0.556   0.074   2.511 -1.5958 -0.4569  0.3938
  457HOH      O 1404   2.019   0.358   2.824  0.0182  0.2959  0.6566
  457HOH     H1 1405   2.048   0.399   2.905  0.0629  0.2077  0.6852
  457HOH     H2 1406   1.975   0.428   2.776 -0.7662  0.1540  1.1246
  458HOH      O 1407   0.010   1.308   2.305  0.5996  0.2906  0.3057
  458HOH     H1 1408  -0.040   1.237   2.264  1.0867  0.0590  0.1056
  458HOH     H2 1409   0.092   1.268   2.333  1.4472  0.9980 -0.9435
  459HOH      O 1410   1.950   0.116   0.386  0.7146  0.4815 -0.1149
  459HOH     H1 1411   1.984   0.131   0.474  0.7949 -0.4371  0.0275
  459HOH     H2 1412   1.991   0.034   0.357  0.4180  0.5786 -0.8704
  460HOH      O 1413   0.567   0.253   1.523 -0.2772  1.0414  0.4079
  460HOH     H1 1414   0.502   0.232   1.456  0.5797 -0.6919 -0.0116
  460HOH     H2 1415   0.618   0.325   1.486 -0.1567  0.4742 -0.6046
  461HOH      O 1416   0.575   1.384   2.432  0.1218  0.5324  0.5244
  461HOH     H1 1417   0.656   1.434   2.424  1.2452 -1.1727  0.0347
  461HOH     H2 1418   0.588   1.332   2.511 -0.7462  0.5978  0.7214
  462HOH      O 1419   1.676   0.554   0.228  0.1118 -0.3655 -0.3802
  462HOH     H1 1420   1.661   0.462   0.203 -0.6696 -0.5854  0.7349
  462HOH     H2 1421   1.611   0.603   0.176 -0.1660 -0.5761 -0.2405
  463HOH      O 1422   1.640   1.818   1.705  0.0868  1.1071  1.2660
  463HOH     H1 1423   1.607   1.732   1.729 -0.4691  1.0785  0.4715
  463HOH     H2 1424   1.683   1.851   1.785 -0.5371  0.5065  1.8726
  464HOH      O 1425   1.568   2.754   2.274 -0.2667 -0.6336 -0.2194
  464HOH     H1 1426   1.527   2.688   2.331 -0.3054 -0.7419 -0.3713
  464HOH     H2 1427   1.628   2.704   2.219  0.5769 -0.4037  0.4441
  465HOH      O 1428   0.329   1.385   2.327  0.0429 -0.3354  0.1558
  465HOH     H1 1429   0.276   1.414   2.402  1.0099  0.8364  0.4495
  465HOH     H2 1430   0.419   1.386   2.360  0.3541 -1.3834 -0.5834
  466HOH      O 1431   0.702   1.256   0.258 -0.4736 -0.4792  0.5650
  466HOH     H1 1432   0.617   1.242   0.216 -0.0660 -0.3558 -0.3332
  466HOH     H2 1433   0.727   1.345   0.232 -0.2144 -0.3877  1.1044
  467HOH      O 1434   1.706   2.396   0.693  0.6654 -0.6863 -0.0381
  467HOH     H1 1435   1.683   2.422   0.782 -0.2199 -0.5414 -0.2836
  467HOH     H2 1436   1.625   2.408   0.643  1.1346 -0.7785 -0.8609
  468HOH      O 1437   2.781   2.219   2.105 -0.1733 -0.2056  0.4995
  468HOH     H1 1438   2.812   2.242   2.193  0.6272 -0.3369  0.2658
  468HOH     H2 1439   2.859   2.188   2.060 -0.4977  0.2105 -0.3851
  469HOH      O 1440   1.394   2.035   2.143  0.1549 -0.0420  0.6561
  469HOH     H1 1441   1.451   2.094   2.093 -0.3836  0.6990  0.8916
  469HOH     H2 1442   1.348   1.985   2.076  0.4912 -0.0857  0.4496
  470HOH      O 1443   0.453   1.795   2.008 -0.5183 -0.2716  0.1214
  470HOH     H1 1444   0.540   1.776   1.973 -0.5375 -0.7853  0.3305
  470HOH     H2 1445   0.421   1.868   1.955  0.2535  0.2880  0.3903
  471HOH      O 1446   2.109   1.647   1.806 -0.2845 -0.0819  0.8912
  471HOH     H1 1447   2.201   1.643   1.830  0.1509  0.4402 -0.5118
  471HOH     H2 1448   2.077   1.729   1.844 -0.2480 -0.3369  1.5081
  472HOH      O 1449   1.178   2.769   0.933  0.1184 -0.0319  0.0223
  472HOH     H1 1450   1.147   2.793   1.020 -1.1175 -0.9938 -0.0886
  472HOH     H2 1451   1.255   2.715   0.949 -0.6572 -1.0403  0.6514
  473HOH      O 1452   0.165   0.734   2.235  0.0767  0.3326 -0.0100
  473HOH     H1 1453   0.140   0.641   2.233  0.0347  0.3536 -0.6679
  473HOH     H2 1454   0.083   0.781   2.224 -0.2114  0.5356  2.1496
  474HOH      O 1455   2.543   2.336   0.903  0.3864  0.0824 -0.1414
  474HOH     H1 1456   2.477   2.317   0.837  0.5046 -0.1285 -0.2000
  474HOH     H2 1457   2.495   2.381   0.973  0.3474  0.7412 -0.5712
  475HOH      O 1458   0.420   1.563   1.152 -0.3957  0.1957  1.3484
  475HOH     H1 1459   0.413   1.635   1.214 -0.1901  1.5155 -0.0471
  475HOH     H2 1460   0.329   1.544   1.127 -0.4474 -0.0114  1.6874
  476HOH      O 1461   2.817   0.774   0.924  0.2457 -0.2937  0.5820
  476HOH     H1 1462   2.774   0.763   1.009 -0.2219 -0.6931  0.3086
  476HOH     H2 1463   2.855   0.688   0.905 -0.4643 -0.4987 -0.0227
  477HOH      O 1464   1.684   0.882   0.387  0.1201  0.2253  0.3459
  477HOH     H1 1465   1.637   0.849   0.311 -0.0841  1.0701  0.0840
  477HOH     H2 1466   1.654   0.827   0.460 -0.7020  0.2542  0.0489
  478HOH      O 1467   2.449   1.003   2.111 -0.4399  0.1135 -0.4833
  478HOH     H1 1468   2.400   1.014   2.029 -0.5888  0.2941 -0.3709
  478HOH     H2 1469   2.388   0.958   2.169 -0.2480 -0.2439 -0.5483
  479HOH      O 1470  -0.021   1.526   2.142  0.7294  0.2041 -0.6849
  479HOH     H1 1471   0.064   1.516   2.098  0.3940 -1.1586 -1.0978
  479HOH     H2 1472  -0.025   1.452   2.203 -0.1046  0.3365 -0.5603
  480HOH      O 1473   0.891   0.316   1.786  0.2586  0.4376  0.1869
  480HOH     H1 1474   0.921   0.242   1.839 -0.4396  0.1118  0.1568
  480HOH     H2 1475   0.893   0.284   1.696 -0.6692  0.2027  0.2282
  481HOH      O 1476   0.069   1.205   1.247 -0.0529  0.1761 -0.5465
  481HOH     H1 1477  -0.024   1.187   1.237  0.0388 -0.3636 -0.4783
  481HOH     H2 1478   0.094   1.249   1.166 -0.4138  0.5468 -0.4621
  482HOH      O 1479   2.514   0.127   1.989 -0.0741 -0.3306 -0.2881
  482HOH     H1 1480   2.575   0.054   1.977  0.9103  0.2134  0.8896
  482HOH     H2 1481   2.560   0.186   2.048 -1.0578  0.9972 -0.7662
  483HOH      O 1482   0.823   2.756   2.815  0.6505 -0.0701  0.2784
  483HOH     H1 1483   0.861   2.844   2.809  0.9043 -0.2229 -0.5099
  483HOH     H2 1484   0.752   2.766   2.880 -0.0950  1.0150 -0.6134
  484HOH      O 1485   0.435   2.314   0.203 -0.9335 -0.6268  0.0294
  484HOH     H1 1486   0.439   2.267   0.287  0.2517 -0.5273  0.0483
  484HOH     H2 1487   0.486   2.260   0.143  0.5147  0.5858  0.0609
  485HOH      O 1488   1.641   0.401   1.269 -0.5963  0.2868 -0.2180
  485HOH     H1 1489   1.617   0.315   1.236  0.3066 -0.0153 -0.1591
  485HOH     H2 1490   1.734   0.410   1.245 -0.4268  0.8471  0.5849
  486HOH      O 1491   0.905   2.840   1.534 -0.1723 -0.3940 -0.2217
  486HOH     H1 1492   0.961   2.766   1.558 -0.4082 -0.5810 -0.2420
  486HOH     H2 1493   0.964   2.916   1.534  0.0495 -0.5648 -0.1007
  487HOH      O 1494   2.082   1.351   0.196 -0.1503 -0.3636  0.0228
  487HOH     H1 1495   2.156   1.291   0.210  0.4600  0.2968 -0.2221
  487HOH     H2 1496   2.056   1.378   0.284  0.2025 -0.2637  0.1009
  488HOH      O 1497   2.551   1.170   0.296 -0.1773 -0.5247  0.1270
  488HOH     H1 1498   2.487   1.195   0.362  0.5417 -0.3060  0.7829
  488HOH     H2 1499   2.636   1.187   0.338  0.3145 -1.1155 -0.5722
  489HOH      O 1500   2.125   0.285   0.636 -0.8659  0.2203 -0.2004
  489HOH     H1 1501   2.048   0.232   0.655 -0.5185 -0.5489 -0.8253
  489HOH     H2 1502   2.193   0.221   0.611 -0.2366  0.9172 -0.3561
  490HOH      O 1503   1.557   0.729   0.714  0.1647  0.3694  0.0148
  490HOH     H1 1504   1.552   0.671   0.790  0.8160  0.0082 -0.2055
  490HOH     H2 1505   1.475   0.714   0.667 -0.3561  0.7769  0.7571
  491HOH      O 1506   1.109   1.293   0.660  0.7088 -0.0362 -0.2335
  491HOH     H1 1507   1.111   1.325   0.750 -1.1184 -0.1933 -0.0542
  491HOH     H2 1508   1.161   1.357   0.611 -0.1887  1.4625  0.6054
  492HOH      O 1509   2.445   2.171   1.347 -0.5706  0.1548 -0.7135
  492HOH     H1 1510   2.446   2.091   1.401  0.6495  0.5188 -0.1239
  492HOH     H2 1511   2.538   2.192   1.333 -0.8593  1.1142 -1.4121
  493HOH      O 1512   2.697   0.052   1.647 -0.5253  0.1024  0.1249
  493HOH     H1 1513   2.643   0.126   1.620  0.6212  0.7257 -0.6198
  493HOH     H2 1514   2.724   0.011   1.565 -1.2618 -1.3044  0.5109
  494HOH      O 1515   0.032   0.906   2.579  0.5736 -0.5047  0.2056
  494HOH     H1 1516   0.089   0.966   2.530 -0.2091  0.0409 -0.0816
  494HOH     H2 1517   0.062   0.819   2.553 -0.2133 -0.2808 -1.8755
  495HOH      O 1518   0.407   0.329   0.030 -0.0091  0.1778 -0.0093
  495HOH     H1 1519   0.371   0.417   0.036 -0.8500 -0.1539  0.1687
  495HOH     H2 1520   0.487   0.338  -0.022  0.2710  1.1320  0.5458
  496HOH      O 1521   2.422   2.497   2.028 -0.0890  0.6703 -0.7712
  496HOH     H1 1522   2.412   2.591   2.038  0.3791  0.7202 -0.7237
  496HOH     H2 1523   2.516   2.484   2.013  0.0232  0.1219  0.2523
  497HOH      O 1524   1.754   0.971   1.218 -0.5464  0.9906  0.3340
  497HOH     H1 1525   1.661   0.947   1.227 -0.6222  0.4391 -1.2618
  497HOH     H2 1526   1.780   0.933   1.134  1.0250  1.5102  0.5285
  498HOH      O 1527   1.243   1.371   1.769  0.8634  0.0019  0.2723
  498HOH     H1 1528   1.310   1.373   1.837  0.9407 -0.8420  0.2406
  498HOH     H2 1529   1.160   1.361   1.817  0.8478  0.1396  0.2737
  499HOH      O 1530   0.145   2.290   1.002  0.4279  0.3091  0.4382
  499HOH     H1 1531   0.070   2.235   0.979 -0.2689  0.8857  1.2217
  499HOH     H2 1532   0.137   2.367   0.945  1.6438 -0.4876 -0.9708
  500HOH      O 1533   1.564   0.126   1.835 -0.2485  0.4314  0.2762
  500HOH     H1 1534   1.472   0.102   1.846 -0.0737  0.0177  0.9790
  500HOH     H2 1535   1.581   0.189   1.906 -0.1788  1.1094 -0.3205
  501HOH      O 1536   0.500   1.720   2.603 -0.3229 -0.6379  0.3157
  501HOH     H1 1537   0.434   1.695   2.668  0.6166 -0.6463  1.3060
  501HOH     H2 1538   0.456   1.705   2.519 -1.7850 -0.0836  0.9095
  502HOH      O 1539   1.764   1.545   1.403 -0.1590  0.6910  0.0743
  502HOH     H1 1540   1.778   1.539   1.498  0.3605 -0.3068 -0.0477
  502HOH     H2 1541   1.814   1.622   1.377  0.3908  0.4904  0.5000
  503HOH      O 1542   1.093   0.769   2.731  0.0884 -0.2751  0.3947
  503HOH     H1 1543   1.013   0.768   2.678  0.0945  0.0276  0.3771
  503HOH     H2 1544   1.146   0.840   2.694  0.5679 -0.7598  0.1134
  504HOH      O 1545   0.398   2.451   2.039  0.4190 -0.0046 -0.4110
  504HOH     H1 1546   0.365   2.517   1.978  0.3936 -0.0030 -0.3952
  504HOH     H2 1547   0.493   2.450   2.023  0.3342 -0.4622 -0.8978
  505HOH      O 1548   2.712   0.072   0.176  0.2243  0.7476  0.6378
  505HOH     H1 1549   2.655   0.146   0.156 -0.1665  0.4569  0.6530
  505HOH     H2 1550   2.788   0.084   0.119  0.0141  0.9793  0.4003
  506HOH      O 1551   2.174   2.734   1.181 -0.4317  0.4632  0.5082
  506HOH     H1 1552   2.145   2.649   1.215 -0.5489  0.5301  0.5756
  506HOH     H2 1553   2.233   2.768   1.249  1.6022 -0.6401 -0.5337
  507HOH      O 1554   2.029   2.187   1.455  0.3410  0.1909  0.4569
  507HOH     H1 1555   1.968   2.251   1.419  0.1216 -0.4483 -0.3617
  507HOH     H2 1556   1.994   2.166   1.542 -0.0459  0.5508  0.3904
  508HOH      O 1557   2.553   1.820   0.495  0.1508 -0.0919  0.1668
  508HOH     H1 1558   2.546   1.884   0.425  0.3893  0.3519  0.5371
  508HOH     H2 1559   2.463   1.806   0.524  0.0753 -0.1023 -0.0698
  509HOH      O 1560   2.764   0.102   2.139  0.3402 -0.1536 -0.5245
  509HOH     H1 1561   2.728   0.057   2.215  0.1091  1.1551  0.1941
  509HOH     H2 1562   2.765   0.036   2.070  0.3115 -1.3144  0.5342
  510HOH      O 1563   1.361   1.933   1.619  0.7592  0.2506 -0.0602
  510HOH     H1 1564   1.298   1.861   1.626 -0.0197  0.8374 -0.6027
  510HOH     H2 1565   1.429   1.912   1.683  0.0840 -0.4863  0.4615
  511HOH      O 1566   1.771   2.017   2.881 -0.4402 -0.3203 -0.2414
  511HOH     H1 1567   1.701   2.062   2.928 -0.5092  0.0760 -0.7079
  511HOH     H2 1568   1.755   2.038   2.789  0.4203 -0.0327 -0.3416
  512HOH      O 1569   2.626   2.684   0.115  0.4176  0.3750 -0.2313
  512HOH     H1 1570   2.719   2.664   0.128  0.3109  0.3192  0.5469
  512HOH     H2 1571   2.610   2.759   0.172 -0.2573 -0.3056  0.5198
  513HOH      O 1572   1.905   2.349   0.465 -0.4411  0.6192 -0.0393
  513HOH     H1 1573   1.831   2.386   0.514 -0.2025  0.1793  0.6783
  513HOH     H2 1574   1.976   2.412   0.478  0.1085 -0.2119  1.5745
  514HOH      O 1575   1.967   1.713   2.033 -0.1925 -0.5995  0.1613
  514HOH     H1 1576   1.944   1.771   2.106 -0.8398  0.0609 -0.5341
  514HOH     H2 1577   2.015   1.642   2.074  0.0940  0.1131  1.1381
  515HOH      O 1578   0.552   2.694   2.190  0.1782 -0.0490  0.5202
  515HOH     H1 1579   0.503   2.774   2.172  0.5596 -0.1130 -1.0011
  515HOH     H2 1580   0.598   2.712   2.272 -0.1962  1.0577  0.5101
  516HOH      O 1581   0.717   0.202   1.137  0.5992  0.4838  0.1567
  516HOH     H1 1582   0.696   0.232   1.049  0.1010 -0.0720  0.0785
  516HOH     H2 1583   0.699   0.108   1.136 -0.9454  0.6882  1.2675
  517HOH      O 1584   2.037   0.765   1.873  0.7842 -0.4882 -0.8438
  517HOH     H1 1585   2.092   0.804   1.805 -0.4818  1.2741 -0.9930
  517HOH     H2 1586   2.067   0.806   1.954  0.3760 -0.2724 -0.7941
  518HOH      O 1587   0.294   2.725   2.750  0.5848 -0.3212  0.0513
  518HOH     H1 1588   0.274   2.669   2.826 -0.3648  0.4592  0.4164
  518HOH     H2 1589   0.208   2.750   2.716  0.9809  0.5897 -0.3324
  519HOH      O 1590   0.223   2.792   2.007  0.5686  0.5375  0.2635
  519HOH     H1 1591   0.283   2.838   2.065  0.2796  0.3778  0.7000
  519HOH     H2 1592   0.196   2.858   1.943  0.0645  1.0378  0.9529
  520HOH      O 1593   2.606   0.581   1.546  0.2715  0.2967 -0.1387
  520HOH     H1 1594   2.525   0.628   1.566  0.4910  0.6252 -0.0045
  520HOH     H2 1595   2.614   0.517   1.617  0.1417  0.2782 -0.1401
  521HOH      O 1596   0.924   0.594   1.322 -0.3434  0.0832  0.6241
  521HOH     H1 1597   0.985   0.664   1.300 -0.8174  0.3173 -0.0299
  521HOH     H2 1598   0.955   0.560   1.406 -0.0209  0.9856  0.8942
  522HOH      O 1599   0.058   0.692   0.461  1.1250 -0.7119  0.2909
  522HOH     H1 1600   0.069   0.617   0.519  0.7483 -1.4369 -0.5315
  522HOH     H2 1601   0.062   0.768   0.519  0.3378 -1.4100  1.3316
  523HOH      O 1602   0.719   2.777   0.565 -0.1379 -1.0556 -0.0965
  523HOH     H1 1603   0.796   2.746   0.612 -0.1011 -1.1164 -0.1957
  523HOH     H2 1604   0.751   2.795   0.476  0.0365  0.0455  0.1506
  524HOH      O 1605   2.311   1.339   0.400  0.7724 -0.2718 -0.2461
  524HOH     H1 1606   2.282   1.404   0.463  0.0555 -0.7514 -0.0614
  524HOH     H2 1607   2.296   1.254   0.443 -1.7276 -0.7741 -1.6989
  525HOH      O 1608   0.544   1.356   1.831 -0.0068 -0.1743 -0.0385
  525HOH     H1 1609   0.570   1.275   1.874 -1.1100 -0.2573  0.5554
  525HOH     H2 1610   0.460   1.335   1.789 -0.1671  0.5737 -0.1210
  526HOH      O 1611   2.179   2.833   1.842  0.4022 -0.0151 -0.2682
  526HOH     H1 1612   2.124   2.761   1.872 -0.0232  0.2631 -0.3717
  526HOH     H2 1613   2.260   2.823   1.892 -0.0420  0.0484  0.4918
  527HOH      O 1614   0.585   1.630   0.882 -0.0385 -0.2817  0.3706
  527HOH     H1 1615   0.520   1.697   0.898  0.5332  0.1020  1.2251
  527HOH     H2 1616   0.580   1.572   0.959  0.3572 -0.4682  0.2644
  528HOH      O 1617   2.004   1.371   1.436  0.7890  0.3127 -0.0427
  528HOH     H1 1618   1.924   1.421   1.456  1.0052  0.4850  0.4266
  528HOH     H2 1619   1.975   1.280   1.438  0.7132  0.3389  0.7308
  529HOH      O 1620   0.156   0.461   2.307  0.0548  0.8559 -0.2031
  529HOH     H1 1621   0.167   0.373   2.342 -0.1049  0.7147 -0.4947
  529HOH     H2 1622   0.067   0.486   2.330 -0.1635  0.6360 -0.7590
  530HOH      O 1623   0.175   0.943   0.333  0.3214  0.0777  0.3268
  530HOH     H1 1624   0.210   1.031   0.349  0.8377 -0.0609  0.0069
  530HOH     H2 1625   0.167   0.904   0.420 -0.0056  0.4655  0.4811
  531HOH      O 1626   1.405   1.915   2.387 -0.1968 -0.5563  0.3405
  531HOH     H1 1627   1.318   1.939   2.418 -0.0995 -0.1056  0.2809
  531HOH     H2 1628   1.404   1.937   2.294  0.2111  0.1527  0.4887
  532HOH      O 1629   2.673   1.735   1.764  0.7617 -0.0552  0.2056
  532HOH     H1 1630   2.652   1.642   1.758  0.1829  0.0843 -0.1131
  532HOH     H2 1631   2.714   1.755   1.680  0.5966  0.0442  0.1484
  533HOH      O 1632   1.754   1.456   2.668 -0.3828 -0.5850  0.3707
  533HOH     H1 1633   1.746   1.365   2.698  0.3212 -0.7026  0.2366
  533HOH     H2 1634   1.753   1.508   2.748 -0.0935 -0.7726  0.4998
  534HOH      O 1635   2.341   0.117   0.579  0.1380  0.4159 -0.5448
  534HOH     H1 1636   2.401   0.120   0.654  0.5860 -0.7270 -0.8255
  534HOH     H2 1637   2.363   0.037   0.533 -1.2323  0.2375 -0.9933
  535HOH      O 1638   2.538   0.419   0.637 -0.0167  0.1649  0.0454
  535HOH     H1 1639   2.575   0.494   0.591  1.2047 -0.5754 -0.2575
  535HOH     H2 1640   2.575   0.424   0.726  0.5396 -0.3598 -0.1413
  536HOH      O 1641   0.989   0.096   0.263  0.0201  0.2680  0.3817
  536HOH     H1 1642   1.082   0.079   0.279 -0.0136  0.5755  0.9569
  536HOH     H2 1643   0.988   0.155   0.188  0.2280 -0.5878 -0.3220
  537HOH      O 1644   1.764   1.573   1.922 -0.1804  0.1889 -0.4898
  537HOH     H1 1645   1.848   1.619   1.932  0.0647 -0.1593 -0.8605
  537HOH     H2 1646   1.699   1.635   1.952  0.1711  0.6635 -0.6774
  538HOH      O 1647   0.076   1.925   1.168  0.4682 -0.0695  0.4589
  538HOH     H1 1648   0.170   1.937   1.184  0.6544 -0.1005 -0.4769
  538HOH     H2 1649   0.033   1.979   1.235  1.1950  1.4398 -0.1865
  539HOH      O 1650   0.666   0.670   0.845 -0.4631 -0.3321 -0.1454
  539HOH     H1 1651   0.607   0.678   0.920 -0.9521  0.0806 -0.5603
  539HOH     H2 1652   0.754   0.666   0.884 -0.7122 -0.2513  0.4503
  540HOH      O 1653   1.702   1.146   0.167 -0.6165 -0.1649 -0.2984
  540HOH     H1 1654   1.685   1.080   0.100 -0.4080 -0.8183  0.2661
  540HOH     H2 1655   1.779   1.113   0.213 -0.6295  0.3785  0.1259
  541HOH      O 1656   0.237   2.075   0.500  0.0032  0.4366  0.1618
  541HOH     H1 1657   0.293   2.062   0.576  0.0361  1.7856  0.4239
  541HOH     H2 1658   0.148   2.075   0.535 -0.1843 -1.0985 -0.1673
  542HOH      O 1659   1.920   1.015   0.335  0.0235  0.5435 -0.2755
  542HOH     H1 1660   1.861   0.940   0.343  0.5053  0.2011  0.2449
  542HOH     H2 1661   2.008   0.976   0.337  0.2795  1.1133 -0.1450
  543HOH      O 1662   1.998   0.788   0.877 -0.4567 -0.1844 -0.3040
  543HOH     H1 1663   2.064   0.732   0.920 -0.9542  0.2549  1.1271
  543HOH     H2 1664   1.933   0.726   0.844  0.1956 -0.5677 -0.9327
  544HOH      O 1665   2.606   1.135   1.215  0.1608  0.8338  0.0939
  544HOH     H1 1666   2.535   1.194   1.242  1.1333  2.1548 -0.0354
  544HOH     H2 1667   2.637   1.097   1.297 -0.9827 -0.1732  0.1047
  545HOH      O 1668   2.251   1.095   0.510  0.6494 -0.1550  0.6350
  545HOH     H1 1669   2.297   1.018   0.478  0.8550 -0.2016  1.0305
  545HOH     H2 1670   2.197   1.063   0.582 -0.4314 -0.1997 -0.1590
  546HOH      O 1671   1.133   2.659   0.467 -0.4865 -0.0485  0.1549
  546HOH     H1 1672   1.078   2.631   0.540 -0.2255 -0.3138  0.2516
  546HOH     H2 1673   1.218   2.617   0.483 -0.2143  0.4639  0.0744
  547HOH      O 1674   1.954   1.164   1.081 -0.1799  0.7881 -0.0991
  547HOH     H1 1675   1.903   1.106   1.024  0.1814  0.8541 -0.5017
  547HOH     H2 1676   1.903   1.170   1.161 -0.3950  0.1936 -0.1851
  548HOH      O 1677   2.314   0.959   2.367  0.7171 -0.1171 -0.2642
  548HOH     H1 1678   2.369   1.032   2.396  0.8677 -0.3762  0.1285
  548HOH     H2 1679   2.225   0.992   2.376  0.7968  0.2994 -0.8839
  549HOH      O 1680   2.202   1.808   1.432  0.1901 -0.2486 -0.7194
  549HOH     H1 1681   2.178   1.763   1.351  0.1257  0.1152 -0.9062
  549HOH     H2 1682   2.285   1.767   1.458 -0.0065 -0.6681 -0.7279
  550HOH      O 1683   2.539   0.560   2.198 -0.0378 -1.1444  0.4887
  550HOH     H1 1684   2.455   0.574   2.154  0.1998 -0.4709  0.2222
  550HOH     H2 1685   2.579   0.489   2.149  0.3161 -0.2675 -0.5765
  551HOH      O 1686   1.458   0.516   2.650 -0.3877  1.1886  0.4818
  551HOH     H1 1687   1.403   0.517   2.571 -0.4483 -0.2640  0.4460
  551HOH     H2 1688   1.400   0.547   2.719 -1.0399  0.4427  0.3051
  552HOH      O 1689   2.626   1.128   2.663  0.4745  0.0944  0.3154
  552HOH     H1 1690   2.537   1.133   2.698  0.8883  0.2873  1.4362
  552HOH     H2 1691   2.621   1.170   2.577 -0.5431 -0.0628  0.2774
  553HOH      O 1692   0.366   2.111   0.772 -0.7171  0.4197  0.0159
  553HOH     H1 1693   0.444   2.077   0.817 -1.2527 -0.8145  0.1102
  553HOH     H2 1694   0.310   2.144   0.842 -0.8937 -0.0713  0.1137
  554HOH      O 1695   2.759   2.838   1.033  0.2082  0.0992 -0.7626
  554HOH     H1 1696   2.705   2.794   0.968  1.1757 -0.8914 -0.9553
  554HOH     H2 1697   2.838   2.863   0.985  0.2705  0.8221 -0.3191
  555HOH      O 1698   1.729   0.931   2.857  0.2366  0.0488  0.3033
  555HOH     H1 1699   1.666   0.860   2.870 -0.3682  0.5290  0.0728
  555HOH     H2 1700   1.798   0.891   2.803 -0.2450 -0.2902 -0.0888
  556HOH      O 1701   2.813   2.412   0.613 -0.3161 -0.3574  0.2767
  556HOH     H1 1702   2.866   2.357   0.672 -0.2071  0.0507  0.5736
  556HOH     H2 1703   2.864   2.417   0.532 -0.6941 -1.3221 -0.0449
  557HOH      O 1704   2.789   0.866   2.240  0.6601 -0.0095  0.4031
  557HOH     H1 1705   2.771   0.959   2.228  0.3385 -0.1700 -0.5046
  557HOH     H2 1706   2.709   0.831   2.279 -0.2961 -0.3205 -1.5919
  558HOH      O 1707   0.383   0.596   2.210  0.2419 -0.3563  0.4687
  558HOH     H1 1708   0.339   0.643   2.139  0.4908  0.7115  0.9838
  558HOH     H2 1709   0.313   0.544   2.250 -0.3940  0.6604  0.7485
  559HOH      O 1710   2.610   0.507   2.785  0.6869  0.0537  0.0491
  559HOH     H1 1711   2.637   0.450   2.857  0.1984 -0.3924 -0.1129
  559HOH     H2 1712   2.517   0.525   2.803  0.6998  0.3719 -0.1891
  560HOH      O 1713   1.421   0.592   1.222  0.0929  0.1937 -0.2727
  560HOH     H1 1714   1.495   0.531   1.221  0.0258  0.1021 -1.0172
  560HOH     H2 1715   1.379   0.579   1.137 -1.5835 -0.7078  0.6114
  561HOH      O 1716   2.206   1.027   1.469  0.3852  0.2805  0.2256
  561HOH     H1 1717   2.129   1.020   1.413  0.5122  0.1729  0.0639
  561HOH     H2 1718   2.199   1.114   1.508  0.0133  0.1514  0.4609
  562HOH      O 1719   1.124   1.535   1.552  0.7415  0.4990  0.0549
  562HOH     H1 1720   1.046   1.496   1.511  0.9356 -0.0625  0.2067
  562HOH     H2 1721   1.171   1.461   1.590  0.5613  0.9975  1.3325
  563HOH      O 1722   2.353   0.777   1.450  0.0859  0.3271 -0.3950
  563HOH     H1 1723   2.416   0.821   1.507 -0.0673 -0.8443  0.8016
  563HOH     H2 1724   2.286   0.843   1.433 -0.0213  0.6934  1.0982
  564HOH      O 1725   1.311   0.601   2.435 -0.0778  0.1644  0.7306
  564HOH     H1 1726   1.332   0.568   2.348 -0.1521 -0.1468  0.8285
  564HOH     H2 1727   1.240   0.545   2.466  0.0442  0.1777  1.0469
  565HOH      O 1728   1.050   1.959   2.439 -0.0738  0.2628  0.3227
  565HOH     H1 1729   1.024   1.957   2.347  0.3706 -0.7959  0.1845
  565HOH     H2 1730   1.083   2.048   2.452 -0.6421  0.6017 -0.3815
  566HOH      O 1731   1.577   1.681   0.447 -0.1256 -0.5747  0.4312
  566HOH     H1 1732   1.629   1.719   0.518 -0.1431  0.3484 -0.0114
  566HOH     H2 1733   1.490   1.671   0.484 -0.0737 -0.3445  0.6236
  567HOH      O 1734   0.361   0.059   2.232  0.1744  0.1657  0.6281
  567HOH     H1 1735   0.358   0.136   2.175  1.2123 -0.0129  0.2856
  567HOH     H2 1736   0.402   0.092   2.313 -0.1082  0.1369  0.7853
  568HOH      O 1737   2.561   2.045   2.098 -0.1852 -0.3291 -0.2279
  568HOH     H1 1738   2.625   1.993   2.050  0.3859 -0.5041  0.6582
  568HOH     H2 1739   2.613   2.115   2.138 -0.2915 -1.0399  1.3404
  569HOH      O 1740   1.848   1.429   0.633  0.4047  0.3216  0.0744
  569HOH     H1 1741   1.870   1.336   0.626 -1.2161 -0.1033 -0.2286
  569HOH     H2 1742   1.873   1.454   0.722  0.4962 -0.5124  0.2915
  570HOH      O 1743   1.983   1.653   0.892 -0.0989 -0.6481 -0.8121
  570HOH     H1 1744   1.903   1.681   0.935  0.8062 -0.4036  0.9095
  570HOH     H2 1745   1.992   1.560   0.915  1.1807 -0.1652  1.1273
  571HOH      O 1746   0.771   1.771   0.737  0.0757  0.1978 -0.0162
  571HOH     H1 1747   0.709   1.797   0.668  0.1788 -1.8095 -1.0020
  571HOH     H2 1748   0.723   1.710   0.791  0.6883 -0.0438  0.2742
  572HOH      O 1749   1.654   1.154   2.719  0.1625 -0.2991  0.4093
  572HOH     H1 1750   1.683   1.134   2.630 -0.5730 -0.7203  0.2489
  572HOH     H2 1751   1.682   1.078   2.771  0.9237  0.1100  0.6387
  573HOH      O 1752   2.816   2.116   2.432 -0.0934 -0.4743 -1.3000
  573HOH     H1 1753   2.860   2.201   2.428 -0.4811 -0.2192 -0.4754
  573HOH     H2 1754   2.723   2.137   2.424 -0.1584 -0.8979 -1.7906
  574HOH      O 1755   0.746   2.072   1.751 -0.1185  0.2724 -0.4050
  574HOH     H1 1756   0.833   2.086   1.715 -0.3643 -0.2081 -1.2486
  574HOH     H2 1757   0.704   2.011   1.689 -0.8814  0.1138  0.2363
  575HOH      O 1758   1.230   2.655   2.220 -0.0664 -0.7348 -0.0917
  575HOH     H1 1759   1.253   2.642   2.311  0.4728 -0.8017 -0.2343
  575HOH     H2 1760   1.167   2.585   2.200 -0.3221 -0.6123  0.2683
  576HOH      O 1761   1.753   1.129   2.474 -0.5437 -0.0627  0.1614
  576HOH     H1 1762   1.694   1.129   2.398 -0.2726 -0.3091 -0.0557
  576HOH     H2 1763   1.826   1.185   2.448 -0.1242 -0.6784 -0.0305
  577HOH      O 1764   1.785   2.693   2.101 -0.6423  0.0476 -0.4236
  577HOH     H1 1765   1.864   2.641   2.090 -1.2229 -0.8060 -0.7859
  577HOH     H2 1766   1.815   2.776   2.139  0.4041 -0.2672 -0.5158
  578HOH      O 1767   1.361   1.107   1.888  0.0628 -0.9086 -0.1871
  578HOH     H1 1768   1.388   1.015   1.887  0.8334 -0.6918 -0.2873
  578HOH     H2 1769   1.335   1.125   1.797  0.9547 -0.7486 -0.4280
  579HOH      O 1770   1.448   0.884   1.176 -0.1341 -0.2390 -0.2486
  579HOH     H1 1771   1.439   0.891   1.271  0.3065 -1.7523 -0.0461
  579HOH     H2 1772   1.410   0.799   1.154 -0.7872  0.3265 -1.5433
  580HOH      O 1773   0.143   2.266   2.861  0.6889  0.4499  0.1737
  580HOH     H1 1774   0.120   2.216   2.940  0.2434  0.0912 -0.1703
  580HOH     H2 1775   0.179   2.200   2.802 -1.3199  0.1499 -0.8910
  581HOH      O 1776   1.859   1.005   1.651 -0.5464 -0.3978  0.6346
  581HOH     H1 1777   1.815   0.925   1.679  0.1298 -0.5490  1.3325
  581HOH     H2 1778   1.883   1.049   1.732  0.1434 -0.0885  0.2803
  582HOH      O 1779   2.030   2.239   2.530  0.6522 -0.5950  0.4002
  582HOH     H1 1780   2.060   2.176   2.465  0.0322 -0.6586  0.1623
  582HOH     H2 1781   1.967   2.191   2.583  0.2993 -0.2271  0.3232
  583HOH      O 1782   2.674   1.152   2.177 -0.0584  0.5122 -0.1396
  583HOH     H1 1783   2.731   1.149   2.101 -0.2070 -1.1636 -0.2663
  583HOH     H2 1784   2.597   1.101   2.151  0.1211 -0.6004  1.2617
  584HOH      O 1785   2.028   2.130   1.942 -0.5509 -0.0349 -0.5016
  584HOH     H1 1786   2.077   2.204   1.907  0.1290 -0.2850 -0.1125
  584HOH     H2 1787   2.086   2.055   1.930 -0.9941 -0.4108 -0.3658
  585HOH      O 1788   0.127   1.635   2.372  0.9024 -0.1973 -0.4801
  585HOH     H1 1789   0.178   1.635   2.291  0.3771  0.9271 -0.8438
  585HOH     H2 1790   0.087   1.722   2.376 -0.1751 -0.6804  0.2997
  586HOH      O 1791   1.757   2.570   0.172 -0.3702  0.1231  0.4176
  586HOH     H1 1792   1.740   2.596   0.263  0.2651  0.5452  0.4310
  586HOH     H2 1793   1.753   2.651   0.123 -0.4023 -0.0592  0.1160
  587HOH      O 1794   1.177   2.092   2.864  0.1233  0.1066  0.0655
  587HOH     H1 1795   1.089   2.120   2.839 -0.0322 -0.0305  0.4315
  587HOH     H2 1796   1.235   2.149   2.815 -0.1794  0.9343  0.6222
  588HOH      O 1797   0.613   0.154   0.618 -0.7398  0.1325 -0.3461
  588HOH     H1 1798   0.583   0.173   0.529  0.5849  0.7364 -0.7055
  588HOH     H2 1799   0.639   0.062   0.616 -0.2860  0.2645 -0.7316
  589HOH      O 1800   0.501   2.619   2.565 -0.3540  0.1777  0.2158
  589HOH     H1 1801   0.428   2.642   2.622 -0.3396 -0.0319  0.3172
  589HOH     H2 1802   0.502   2.524   2.562  0.8091  0.0940  1.3962
  590HOH      O 1803   1.314   0.242   2.429  0.2066  0.4564  0.3502
  590HOH     H1 1804   1.372   0.183   2.477 -0.2407  0.5687  1.0612
  590HOH     H2 1805   1.370   0.282   2.362  0.4678 -0.9577 -0.3409
  591HOH      O 1806   0.794   1.020   0.361 -0.1144  0.3420 -0.1099
  591HOH     H1 1807   0.805   1.089   0.295  0.6561  0.4453  0.1048
  591HOH     H2 1808   0.699   1.007   0.367 -0.2628  1.1821 -0.3690
  592HOH      O 1809   1.095   0.190   2.123  0.2097 -0.2180 -0.2957
  592HOH     H1 1810   1.069   0.166   2.212  0.0910  0.2421 -0.1990
  592HOH     H2 1811   1.048   0.129   2.067  1.0009 -1.1274 -0.0189
  593HOH      O 1812   1.534   2.315   2.581 -0.4944  0.3263 -0.7283
  593HOH     H1 1813   1.552   2.385   2.643 -2.2383  0.1677  0.0555
  593HOH     H2 1814   1.577   2.343   2.500  0.0985  1.5579 -0.0370
  594HOH      O 1815   0.230   2.028   2.746 -0.1281  0.1691  0.3865
  594HOH     H1 1816   0.247   2.002   2.837 -0.1169  0.2132  0.3973
  594HOH     H2 1817   0.147   1.985   2.724 -0.0946  0.1003  0.3936
  595HOH      O 1818   1.305   2.327   1.508  0.7026 -0.5294 -0.1439
  595HOH     H1 1819   1.297   2.363   1.420 -0.7082  0.0398  0.1531
  595HOH     H2 1820   1.264   2.241   1.503 -0.1842 -0.1462  0.0978
  596HOH      O 1821   0.528   1.894   0.123  0.2040 -1.3675  0.8683
  596HOH     H1 1822   0.495   1.939   0.201  1.2944 -0.0148  0.6296
  596HOH     H2 1823   0.449   1.874   0.072 -0.4193  1.0575  0.6355
  597HOH      O 1824   1.271   1.713   1.382  0.0838  0.1870 -0.2961
  597HOH     H1 1825   1.276   1.692   1.288  1.7937 -1.3863  0.0262
  597HOH     H2 1826   1.225   1.638   1.420  0.0673  0.4422  0.1920
  598HOH      O 1827   0.985   0.411   1.519  0.0637 -0.0043  0.4227
  598HOH     H1 1828   1.032   0.450   1.592  0.3510 -0.3282  0.4160
  598HOH     H2 1829   1.031   0.329   1.502 -0.8549 -0.6395  0.8031
  599HOH      O 1830   2.053   1.558   0.445 -0.5671  0.8032 -0.3531
  599HOH     H1 1831   2.026   1.526   0.531 -0.8018 -0.1689 -0.7662
  599HOH     H2 1832   2.129   1.613   0.463  0.1699 -0.3719  0.3872
  600HOH      O 1833   1.133   1.290   2.603 -0.5535  0.9278  0.2807
  600HOH     H1 1834   1.189   1.335   2.667 -0.4428  0.7728  0.2965
  600HOH     H2 1835   1.195   1.241   2.549 -0.7297 -0.4441  1.2114
  601HOH      O 1836   1.551   1.768   0.745 -0.3236  0.3482 -0.5457
  601HOH     H1 1837   1.637   1.742   0.712 -0.6995 -0.3410 -1.0147
  601HOH     H2 1838   1.561   1.861   0.765  0.3716  0.4156 -1.1150
  602HOH      O 1839   1.328   2.337   1.182 -0.5773  0.1930 -0.2592
  602HOH     H1 1840   1.307   2.245   1.167  0.1238 -0.0043 -0.1422
  602HOH     H2 1841   1.423   2.342   1.166 -0.2484  0.5126  1.4084
  603HOH      O 1842   2.662   1.789   0.798  0.1507 -0.8268  0.7197
  603HOH     H1 1843   2.619   1.860   0.846  1.6792  0.5711  0.1693
  603HOH     H2 1844   2.614   1.783   0.716  0.9978  0.8588  0.0210
  604HOH      O 1845   2.570   0.956   0.499 -0.1795 -0.3287  0.3241
  604HOH     H1 1846   2.639   0.949   0.434 -0.1885  0.6311  0.1736
  604HOH     H2 1847   2.614   0.948   0.583  0.2484  0.8871  0.2518
  605HOH      O 1848   0.454   2.198   2.321  1.1789 -0.6891 -0.1948
  605HOH     H1 1849   0.409   2.129   2.368  0.7962  0.3773  1.1318
  605HOH     H2 1850   0.392   2.226   2.253  0.7144 -0.6867  0.2170
  606HOH      O 1851   0.638   1.113   0.760 -0.2814  0.4108 -0.1311
  606HOH     H1 1852   0.559   1.131   0.810 -0.7408  0.0219 -0.6956
  606HOH     H2 1853   0.626   1.024   0.727  0.6459  0.1291  0.2332
  607HOH      O 1854   1.945   0.542   0.204 -0.2080 -0.4494 -0.5433
  607HOH     H1 1855   1.866   0.575   0.160 -0.4230  0.5982  0.5321
  607HOH     H2 1856   1.912   0.490   0.277  0.1001 -0.1594 -0.1946
  608HOH      O 1857   2.735   2.573   1.701  0.4836  0.4664 -0.5251
  608HOH     H1 1858   2.783   2.540   1.625 -0.7242 -1.5954 -0.5368
  608HOH     H2 1859   2.645   2.582   1.670 -0.0356 -0.3890  0.6117
  609HOH      O 1860   1.869   0.743   2.711  0.1936  0.1480 -0.2419
  609HOH     H1 1861   1.854   0.653   2.680 -0.9564  0.2901 -0.1637
  609HOH     H2 1862   1.920   0.784   2.641  1.5815 -0.7862  0.1185
  610HOH      O 1863   0.837   0.588   2.234 -0.2835  0.2413  0.1932
  610HOH     H1 1864   0.806   0.525   2.169 -0.2939 -0.0284  0.4516
  610HOH     H2 1865   0.906   0.541   2.281  0.2504  0.6991 -0.1202
  611HOH      O 1866   2.671   0.931   0.771  0.2884  1.1270  0.1289
  611HOH     H1 1867   2.628   0.964   0.850 -0.3162 -0.2217  0.4220
  611HOH     H2 1868   2.746   0.881   0.803 -0.1775  0.2485 -0.0899
  612HOH      O 1869   2.282   2.260   0.231 -0.5539 -0.9971 -0.5197
  612HOH     H1 1870   2.310   2.281   0.320  0.0488 -0.2793 -0.8587
  612HOH     H2 1871   2.194   2.223   0.242 -0.4655 -0.9919  0.3730
  613HOH      O 1872   2.592   1.969   2.883 -0.0456 -0.1061 -0.1167
  613HOH     H1 1873   2.507   1.982   2.840 -0.3845 -0.6109  0.3776
  613HOH     H2 1874   2.656   1.976   2.812 -0.6090 -1.2480 -0.7870
  614HOH      O 1875   1.835   1.988   0.805  0.2007 -0.1349  0.4124
  614HOH     H1 1876   1.883   2.069   0.791  0.5650 -0.4543 -0.2761
  614HOH     H2 1877   1.860   1.960   0.893  1.1956 -0.2268  0.1207
  615HOH      O 1878   2.196   0.694   1.046  0.1484 -0.4938 -0.5306
  615HOH     H1 1879   2.274   0.732   1.006  0.0949 -0.2831 -0.4358
  615HOH     H2 1880   2.226   0.667   1.134 -0.1592  0.6525 -0.0365
  616HOH      O 1881   1.101   1.271   1.284 -0.6214  0.1442  0.0665
  616HOH     H1 1882   1.156   1.289   1.208 -0.0834  0.2776  0.4829
  616HOH     H2 1883   1.011   1.279   1.250 -0.3964 -0.0771 -0.6187
  617HOH      O 1884   1.762   1.307   1.634  0.0939  0.2086 -0.2420
  617HOH     H1 1885   1.807   1.388   1.658 -0.8430  0.4039  1.0995
  617HOH     H2 1886   1.800   1.240   1.690 -0.4885  0.1474  0.0959
  618HOH      O 1887   0.523   0.247   1.789 -0.1206 -0.5613  0.5709
  618HOH     H1 1888   0.589   0.187   1.824 -0.3065 -1.1388 -0.0317
  618HOH     H2 1889   0.543   0.253   1.696  0.1872  0.7152  0.6875
  619HOH      O 1890   0.644   0.296   2.672  0.2378  0.0782  0.0548
  619HOH     H1 1891   0.616   0.224   2.616 -1.1570  1.3529 -1.0676
  619HOH     H2 1892   0.718   0.336   2.624  0.3169  0.0155  0.1252
  620HOH      O 1893   1.476   0.833   2.470 -0.3059  0.2931  0.4895
  620HOH     H1 1894   1.433   0.883   2.538 -1.5895  0.8610 -0.6453
  620HOH     H2 1895   1.424   0.753   2.461  0.5364 -0.3414  0.9141
  621HOH      O 1896   1.985   2.736   0.071  0.1684  0.6772  0.0249
  621HOH     H1 1897   2.023   2.774  -0.008  0.7742  0.3970  0.1665
  621HOH     H2 1898   1.893   2.758   0.066  0.2536  0.9474 -0.5973
  622HOH      O 1899   0.670   1.581   0.332 -0.2595  0.1076  0.0759
  622HOH     H1 1900   0.749   1.573   0.279 -0.2552  0.2815  0.0557
  622HOH     H2 1901   0.700   1.568   0.422 -0.3703 -0.8919 -0.0025
  623HOH      O 1902   2.154   1.670   1.149  0.1438  0.3383  0.1628
  623HOH     H1 1903   2.208   1.604   1.106  0.5473  0.6344  0.2059
  623HOH     H2 1904   2.163   1.748   1.095 -0.7728  0.2206 -0.1948
  624HOH      O 1905   0.421   0.957   1.857 -0.6926 -0.2981  0.2650
  624HOH     H1 1906   0.515   0.939   1.861 -0.7826 -0.8046  2.0936
  624HOH     H2 1907   0.413   1.045   1.893 -0.8800  0.2946 -1.1036
  625HOH      O 1908   1.983   0.446   1.331  0.2084 -0.0425 -0.0942
  625HOH     H1 1909   2.068   0.491   1.336 -0.0886  0.6383 -0.7767
  625HOH     H2 1910   1.952   0.465   1.243 -0.7546 -0.1005  0.2146
  626HOH      O 1911   1.634   2.504   2.770  0.1852  0.3303  0.2782
  626HOH     H1 1912   1.716   2.492   2.819  0.6851  0.0601 -0.5839
  626HOH     H2 1913   1.568   2.462   2.825  0.7866 -0.3283  0.5342
  627HOH      O 1914   1.937   1.630   0.147 -0.2726 -0.2685  0.2233
  627HOH     H1 1915   1.969   1.556   0.094 -0.7742  0.4600 -1.1935
  627HOH     H2 1916   1.949   1.601   0.238  0.1860 -1.8010 -0.2630
  628HOH      O 1917   0.293   0.236   2.685 -0.4258 -0.0410  0.1073
  628HOH     H1 1918   0.318   0.224   2.776  0.7369  2.0960  0.1903
  628HOH     H2 1919   0.205   0.274   2.689 -0.2156  0.4261  0.3799
  629HOH      O 1920   0.608   0.721   1.915  0.4760 -0.2754 -0.6183
  629HOH     H1 1921   0.636   0.810   1.939  0.1198 -0.2860 -0.1298
  629HOH     H2 1922   0.595   0.677   1.999  0.1791 -0.6420 -0.8508
  630HOH      O 1923   0.655   0.985   1.506  0.7172 -0.4480  0.5507
  630HOH     H1 1924   0.623   0.898   1.527  0.8804 -0.3654  1.1842
  630HOH     H2 1925   0.705   1.012   1.583  0.4373  0.3196  0.4837
  631HOH      O 1926   0.190   2.313   0.702  0.6785  0.1519  0.3350
  631HOH     H1 1927   0.272   2.272   0.729  0.8073  0.5583  0.5735
  631HOH     H2 1928   0.216   2.395   0.662  0.3940  0.2464  0.3401
  632HOH      O 1929   2.580   0.153   2.600 -0.3573  0.4491 -0.8235
  632HOH     H1 1930   2.563   0.077   2.656  0.3293  0.3729 -0.7088
  632HOH     H2 1931   2.641   0.207   2.649 -1.0927  1.2669 -0.7573
  633HOH      O 1932   1.019   1.811   2.664  0.0984  0.5001  0.3517
  633HOH     H1 1933   1.036   1.866   2.588 -0.2609  1.3969  0.8857
  633HOH     H2 1934   1.100   1.814   2.715  0.1615  0.3354  0.2603
  634HOH      O 1935   1.106   2.746   1.187 -0.2648  0.0838  0.6710
  634HOH     H1 1936   1.024   2.785   1.217 -0.0918  0.4064  0.7326
  634HOH     H2 1937   1.174   2.802   1.224 -0.0478  0.8507 -0.7550
  635HOH      O 1938   1.977   1.164   0.024 -0.3469 -0.3460  0.1676
  635HOH     H1 1939   1.906   1.118   0.069  1.0901 -1.4489  1.5598
  635HOH     H2 1940   2.005   1.232   0.086  0.3096 -0.4690  0.0245
  636HOH      O 1941   1.859   0.497   2.644 -0.1180  0.2455 -0.1565
  636HOH     H1 1942   1.921   0.457   2.582  0.4479 -0.6562  0.9257
  636HOH     H2 1943   1.777   0.451   2.629  0.0901 -0.1654 -0.0494
  637HOH      O 1944   2.389   0.324   0.416 -0.9537  0.4657  0.3504
  637HOH     H1 1945   2.367   0.235   0.443  1.3375 -0.1229  0.6564
  637HOH     H2 1946   2.420   0.367   0.496 -0.0178  0.7849 -0.1457
  638HOH      O 1947   1.759   0.679   1.460 -0.7520 -0.0665  0.2142
  638HOH     H1 1948   1.699   0.606   1.471 -0.6379 -0.3062 -0.6146
  638HOH     H2 1949   1.704   0.757   1.462 -1.1361 -0.2896 -0.6923
  639HOH      O 1950   2.513   2.817   2.766  0.1533 -0.2137 -0.3728
  639HOH     H1 1951   2.545   2.750   2.826  0.3910 -0.8435 -1.1705
  639HOH     H2 1952   2.454   2.771   2.708 -0.0756  0.3830 -0.6301
  640HOH      O 1953   0.611   1.149   2.262  0.5346  0.3720 -0.5802
  640HOH     H1 1954   0.561   1.227   2.287 -0.4546 -0.4922  0.3830
  640HOH     H2 1955   0.683   1.145   2.324 -0.3746 -0.3125  0.5169
  641HOH      O 1956   1.298   1.443   0.493  0.4472 -0.5676 -0.1883
  641HOH     H1 1957   1.379   1.399   0.518  0.2035  0.0662  2.2405
  641HOH     H2 1958   1.314   1.535   0.513 -0.5416 -0.2758 -0.6373
  642HOH      O 1959   2.599   1.486   1.997 -0.2423  0.1375 -0.4853
  642HOH     H1 1960   2.684   1.520   2.024 -0.3315  0.2256 -0.3174
  642HOH     H2 1961   2.620   1.405   1.950 -0.0846  0.0014 -0.1832
  643HOH      O 1962   1.306   2.062   1.178 -0.5745  0.0377  0.1919
  643HOH     H1 1963   1.387   2.023   1.210 -0.2100  0.3126 -0.3636
  643HOH     H2 1964   1.265   1.995   1.124 -0.2714  0.1924 -0.2383
  644HOH      O 1965   0.724   1.043   1.775 -0.0378 -0.0367  0.7790
  644HOH     H1 1966   0.768   1.128   1.779  0.1335 -0.0833  0.1125
  644HOH     H2 1967   0.772   0.988   1.838  0.1459  0.2308  0.8760
  645HOH      O 1968   2.172   1.340   2.724  0.7209  0.0638 -0.1622
  645HOH     H1 1969   2.148   1.432   2.729  0.7738  0.0853 -0.2845
  645HOH     H2 1970   2.106   1.295   2.777  0.7822  0.1860  0.0194
  646HOH      O 1971   2.096   0.849   2.122 -0.5331  0.2560  0.2395
  646HOH     H1 1972   2.032   0.807   2.181  0.1043 -0.4042  0.4886
  646HOH     H2 1973   2.100   0.940   2.153 -1.3493  0.3217  0.2084
  647HOH      O 1974   2.700   2.817   1.919 -1.2085 -0.3224 -0.0055
  647HOH     H1 1975   2.713   2.733   1.874  0.5277 -0.3034  0.2909
  647HOH     H2 1976   2.717   2.883   1.851 -0.2873 -0.2778  0.2387
  648HOH      O 1977   1.573   2.066   0.654  0.4838 -0.1787  0.3278
  648HOH     H1 1978   1.645   2.062   0.718  0.5855 -1.0579  0.1953
  648HOH     H2 1979   1.610   2.028   0.575 -0.2159 -1.0166  0.3685
  649HOH      O 1980   0.220   0.491   1.196  0.1581 -0.4706 -0.1990
  649HOH     H1 1981   0.222   0.565   1.257 -0.4263 -0.0467 -0.6723
  649HOH     H2 1982   0.307   0.490   1.156 -0.0161  0.3765 -0.6466
  650HOH      O 1983   0.735   2.448   0.380 -0.0139 -0.1685  0.0560
  650HOH     H1 1984   0.750   2.542   0.369 -0.6615 -0.0909 -0.3153
  650HOH     H2 1985   0.692   2.421   0.299 -1.2399 -0.4577  0.7407
  651HOH      O 1986   0.658   0.277   0.872 -0.0790 -0.5098 -0.2411
  651HOH     H1 1987   0.632   0.248   0.784  1.0573  1.0849 -1.1858
  651HOH     H2 1988   0.745   0.315   0.861  0.0827 -0.1619  1.5870
  652HOH      O 1989   2.111   2.808   0.932  0.4326  0.3839  0.1861
  652HOH     H1 1990   2.131   2.771   1.018 -0.2326 -0.4896 -0.0008
  652HOH     H2 1991   2.176   2.876   0.919  0.6902  0.3838  1.2832
  653HOH      O 1992   2.509   0.246   0.154  0.0624 -0.0717 -0.4335
  653HOH     H1 1993   2.450   0.285   0.218  0.5636 -0.1313  0.0717
  653HOH     H2 1994   2.454   0.230   0.077 -0.5775 -0.1440  0.0319
  654HOH      O 1995   2.069   2.603   2.144  0.5929  0.5187  0.2191
  654HOH     H1 1996   2.145   2.655   2.171 -0.1359  1.1187  1.2398
  654HOH     H2 1997   2.066   2.530   2.205 -0.2901  1.1447  0.9856
  655HOH      O 1998   1.390   1.350   1.981 -0.2950  0.0701 -0.2607
  655HOH     H1 1999   1.349   1.332   2.065 -0.5489 -0.5073 -0.5011
  655HOH     H2 2000   1.406   1.264   1.942  1.2444  0.2527 -0.1474
  656HOH      O 2001   1.502   1.657   2.784  0.0507  0.4717  0.1167
  656HOH     H1 2002   1.550   1.610   2.851 -0.1852  0.9835  0.6583
  656HOH     H2 2003   1.443   1.592   2.746 -0.2345  0.3057  0.8152
  657HOH      O 2004   2.647   0.680   0.490  0.9505  0.2132  0.9385
  657HOH     H1 2005   2.592   0.758   0.502  0.7829  0.1265  0.7552
  657HOH     H2 2006   2.718   0.710   0.433  0.1397 -0.0817 -0.3239
  658HOH      O 2007   2.566   0.788   2.641 -0.5132 -0.6467  0.3555
  658HOH     H1 2008   2.474   0.778   2.665 -0.9411 -0.2454 -0.9347
  658HOH     H2 2009   2.579   0.723   2.572  0.1175 -0.5625  0.3893
  659HOH      O 2010   0.303   0.554   0.059  0.5833  0.3515  0.0641
  659HOH     H1 2011   0.370   0.618   0.081  0.0781  0.8240  0.2685
  659HOH     H2 2012   0.229   0.575   0.117  0.0206  0.2474 -0.5950
  660HOH      O 2013   1.689   2.580   1.424  0.4013 -0.0182  0.4751
  660HOH     H1 2014   1.784   2.596   1.424  0.4406  0.0906 -1.1649
  660HOH     H2 2015   1.669   2.556   1.515  1.9417  0.2169  0.9396
  661HOH      O 2016   2.106   1.538   2.207 -0.2947  0.9135 -0.3998
  661HOH     H1 2017   2.106   1.587   2.289 -0.1263  0.4855 -0.1388
  661HOH     H2 2018   2.198   1.516   2.192 -0.4715 -0.3215  0.1057
  662HOH      O 2019   2.747   0.512   2.394  0.0786  0.2656  0.8920
  662HOH     H1 2020   2.694   0.450   2.444 -0.3844  0.2444  0.3907
  662HOH     H2 2021   2.685   0.578   2.363  0.0357 -0.4850 -0.8632
  663HOH      O 2022   2.660   0.472   1.871  0.6170 -0.9074 -0.0956
  663HOH     H1 2023   2.655   0.418   1.949  0.0123 -0.2010  0.3839
  663HOH     H2 2024   2.731   0.534   1.889  0.0620 -0.3297  0.1972
  664HOH      O 2025   0.872   2.184   0.210  0.3692  0.1404  0.0062
  664HOH     H1 2026   0.788   2.186   0.165  0.2572  0.1929  0.2152
  664HOH     H2 2027   0.920   2.259   0.175  0.2792  0.1866 -0.0192
  665HOH      O 2028   1.320   0.331   1.568 -0.0432 -0.3323  0.0035
  665HOH     H1 2029   1.352   0.420   1.553  0.1069 -0.4450 -0.3705
  665HOH     H2 2030   1.289   0.332   1.658 -1.0974  0.4190 -0.3220
  666HOH      O 2031   0.988   0.955   1.853 -0.2311 -0.2097 -0.7666
  666HOH     H1 2032   1.004   1.043   1.817  0.7168  0.4720  1.0534
  666HOH     H2 2033   1.014   0.895   1.782  0.4753  0.9763 -1.5928
  667HOH      O 2034   1.480   0.075   2.537 -0.1896 -0.3364  0.1531
  667HOH     H1 2035   1.495   0.016   2.610 -0.2949  0.0178  0.4651
  667HOH     H2 2036   1.512   0.027   2.460  0.4234 -0.4971  0.4956
  668HOH      O 2037   2.066   0.172   2.628  0.5169  0.9865  0.1845
  668HOH     H1 2038   2.035   0.217   2.549 -1.9382  0.1494  0.4858
  668HOH     H2 2039   2.029   0.224   2.700 -1.3342 -0.6269  0.5599
  669HOH      O 2040   2.227   1.752   0.798  0.2414  0.6161 -0.2979
  669HOH     H1 2041   2.248   1.810   0.871  0.0573 -0.1655  0.4060
  669HOH     H2 2042   2.134   1.732   0.810  0.2585  0.3266 -0.6368
  670HOH      O 2043   0.252   2.518   2.284  0.2302 -0.3973  0.3599
  670HOH     H1 2044   0.312   2.506   2.211 -0.1046  0.2415 -0.0410
  670HOH     H2 2045   0.251   2.613   2.299 -0.1382 -0.4665  0.8130
  671HOH      O 2046   0.590   0.244   2.087  0.1919 -0.6337  0.0116
  671HOH     H1 2047   0.508   0.242   2.037 -0.1473  0.4473  0.4621
  671HOH     H2 2048   0.566   0.284   2.171  1.1174 -0.5891  0.2771
  672HOH      O 2049   2.055   0.126   1.242  0.3311  0.3953 -0.6883
  672HOH     H1 2050   2.117   0.154   1.309 -0.4632 -1.0950  0.8189
  672HOH     H2 2051   2.087   0.039   1.215 -0.4318  0.1197 -0.7581
  673HOH      O 2052   2.652   2.524   1.408  0.7250  0.0719  0.3634
  673HOH     H1 2053   2.589   2.515   1.480  0.9685 -0.7489  0.4926
  673HOH     H2 2054   2.691   2.437   1.400  1.0552  0.2814 -0.4428
  674HOH      O 2055   0.027   0.288   0.777 -0.4481  0.3058 -0.0535
  674HOH     H1 2056   0.064   0.230   0.844 -0.3739  0.1680 -0.2143
  674HOH     H2 2057  -0.035   0.233   0.729 -1.1841  0.6342  0.4705
  675HOH      O 2058   0.328   1.128   0.729 -0.0219  0.0489  0.4127
  675HOH     H1 2059   0.375   1.059   0.683  1.4286  0.8165  0.6421
  675HOH     H2 2060   0.301   1.189   0.661  0.3845  0.2036  0.3892
  676HOH      O 2061   2.026   2.214  -0.015 -1.0578 -0.1099 -0.7313
  676HOH     H1 2062   1.986   2.282   0.040 -0.3779 -0.0561 -0.2797
  676HOH     H2 2063   2.118   2.238  -0.020 -0.8714 -0.8031 -0.8659
  677HOH      O 2064   0.388   1.852   1.682 -0.1961 -0.1627 -0.0511
  677HOH     H1 2065   0.407   1.758   1.689  0.1378 -0.0821  0.1591
  677HOH     H2 2066   0.443   1.882   1.609 -1.4615 -0.4197 -1.2050
  678HOH      O 2067   1.382   0.837   1.880  0.4054 -0.1727 -0.2033
  678HOH     H1 2068   1.340   0.760   1.841 -0.6205 -0.4189  1.2180
  678HOH     H2 2069   1.417   0.806   1.963  1.5065  0.5553 -0.3561
  679HOH      O 2070   0.290   1.204   2.653 -0.9799  0.7956 -1.1211
  679HOH     H1 2071   0.370   1.226   2.702 -0.8320  0.3678 -1.1634
  679HOH     H2 2072   0.243   1.287   2.647 -1.0835  0.8340 -0.1072
  680HOH      O 2073   0.059   1.076   2.858  0.4429  0.0848  0.3903
  680HOH     H1 2074   0.041   1.137   2.929  1.2031  0.9487 -0.1148
  680HOH     H2 2075   0.087   1.132   2.785 -1.0135 -0.6795 -0.8788
  681HOH      O 2076   1.806   2.579   1.090 -0.4153 -0.2656  0.0555
  681HOH     H1 2077   1.902   2.585   1.094 -0.4554  0.1693  1.1505
  681HOH     H2 2078   1.776   2.655   1.140 -1.3424 -0.2925 -0.4261
  682HOH      O 2079   0.082   2.405   1.520 -0.0355  0.1191 -0.5782
  682HOH     H1 2080  -0.006   2.368   1.514  0.0200 -0.2718  0.5709
  682HOH     H2 2081   0.121   2.386   1.434 -0.5340 -1.1575 -0.5732
  683HOH      O 2082   0.562   0.627   1.423 -0.0096 -0.3389  0.3140
  683HOH     H1 2083   0.625   0.663   1.485  1.1532 -1.1284 -0.3415
  683HOH     H2 2084   0.598   0.542   1.399 -1.7808 -1.2485  0.5383
  684HOH      O 2085   1.867   0.268   1.116 -0.0251 -0.8827  0.9213
  684HOH     H1 2086   1.946   0.236   1.159  0.5704 -0.2986  0.2943
  684HOH     H2 2087   1.897   0.336   1.056 -0.9874 -0.7354  0.5650
  685HOH      O 2088   1.444   1.113   1.027 -0.3070 -0.4528 -0.9172
  685HOH     H1 2089   1.458   1.082   0.938  0.4589 -1.4806 -0.4838
  685HOH     H2 2090   1.426   1.034   1.078 -1.4325  0.1670 -0.2431
  686HOH      O 2091   1.127   2.645   1.869  0.2134 -0.6259 -0.5590
  686HOH     H1 2092   1.149   2.636   1.777 -0.6365 -1.0305 -0.7494
  686HOH     H2 2093   1.139   2.738   1.889 -1.0845 -0.1820 -1.5268
  687HOH      O 2094   0.464   1.688   1.387  0.3971  0.1648  0.1918
  687HOH     H1 2095   0.436   1.655   1.472  0.4135  0.8944  0.5007
  687HOH     H2 2096   0.551   1.651   1.373  0.2024 -0.3282  0.2727
  688HOH      O 2097   0.304   2.653   1.314 -0.0587 -0.3770 -0.1602
  688HOH     H1 2098   0.248   2.718   1.271 -0.4265  0.2038  1.0879
  688HOH     H2 2099   0.261   2.570   1.298 -0.3943 -0.1324 -0.5657
  689HOH      O 2100   2.734   1.403   1.515  0.5432  0.2758  0.1669
  689HOH     H1 2101   2.740   1.315   1.478 -0.2772  0.6287 -0.9475
  689HOH     H2 2102   2.824   1.432   1.524  0.8074 -0.1714 -0.7955
  690HOH      O 2103   2.240   2.160   0.891 -0.0764  0.2621  0.3985
  690HOH     H1 2104   2.156   2.150   0.846 -0.0961  0.4912  0.3796
  690HOH     H2 2105   2.306   2.147   0.822 -0.0732 -0.5625  0.5364
  691HOH      O 2106   0.752   1.645   1.595  0.3111  0.1991  0.1954
  691HOH     H1 2107   0.771   1.581   1.527 -0.6977 -0.0833  0.1483
  691HOH     H2 2108   0.788   1.607   1.675  0.3732 -0.0650  0.0421
  692HOH      O 2109   1.106   0.742   0.461  0.4728  0.1109 -0.1188
  692HOH     H1 2110   1.075   0.732   0.552  0.4942  0.6302 -0.0463
  692HOH     H2 2111   1.085   0.833   0.439  1.1562  0.2162 -0.3718
  693HOH      O 2112   1.609   1.365   0.994 -0.1633 -0.5470 -0.4385
  693HOH     H1 2113   1.628   1.337   1.084  0.3120 -0.0432 -0.3721
  693HOH     H2 2114   1.523   1.327   0.975 -0.3311 -0.5551  0.2732
  694HOH      O 2115   1.716   0.239   2.095  0.1072  0.4440 -0.1046
  694HOH     H1 2116   1.739   0.301   2.164 -0.3102  0.3956  0.0816
  694HOH     H2 2117   1.777   0.166   2.106 -0.2730  0.2133  0.5229
  695HOH      O 2118   0.276   1.285   1.429 -0.0335  0.1458  0.0478
  695HOH     H1 2119   0.323   1.202   1.439 -0.3800  0.0090  0.6556
  695HOH     H2 2120   0.219   1.271   1.354  0.0086 -0.1227  0.0614
  696HOH      O 2121   1.328   1.680   0.612  0.3658  0.0812  0.2847
  696HOH     H1 2122   1.245   1.718   0.641 -0.0034  0.2665 -0.9127
  696HOH     H2 2123   1.391   1.705   0.680 -0.1859  1.4861  0.3423
  697HOH      O 2124   0.491   1.019   0.354  0.5915  0.3275 -0.5020
  697HOH     H1 2125   0.504   1.099   0.404 -0.9129  0.0182  0.5191
  697HOH     H2 2126   0.459   1.048   0.269 -0.1220  0.8443 -0.0779
  698HOH      O 2127   1.529   1.533   1.802 -0.1485 -0.3032  0.7131
  698HOH     H1 2128   1.466   1.567   1.865  0.6121  0.3181  1.1794
  698HOH     H2 2129   1.607   1.513   1.854  0.1054 -0.9190  0.1393
  699HOH      O 2130   0.410   0.437   2.533 -0.6177  0.9532 -0.1758
  699HOH     H1 2131   0.321   0.450   2.566 -0.6653  0.9191 -0.2918
  699HOH     H2 2132   0.457   0.399   2.608 -0.9828 -0.1036 -0.4420
  700HOH      O 2133   1.218   2.091   1.466  0.4946  0.1059  0.2703
  700HOH     H1 2134   1.230   2.082   1.371 -0.8484 -0.0707  0.0692
  700HOH     H2 2135   1.289   2.041   1.505  0.6708 -0.4141 -0.6646
  701HOH      O 2136   0.752   0.783  -0.013 -0.0541  0.2233  0.1880
  701HOH     H1 2137   0.661   0.763   0.009  0.0966  0.2273  0.8706
  701HOH     H2 2138   0.783   0.837   0.061  0.3821  0.5704 -0.2343
  702HOH      O 2139   2.444   1.473   0.152 -0.4122 -0.2623 -0.6293
  702HOH     H1 2140   2.392   1.439   0.224 -0.3034 -0.4556 -0.6417
  702HOH     H2 2141   2.452   1.400   0.091  0.2565 -0.3717 -0.4164
  703HOH      O 2142   1.278   0.114   1.869 -0.3224  0.0304 -0.2342
  703HOH     H1 2143   1.277   0.210   1.870  0.5567  0.0652  0.7421
  703HOH     H2 2144   1.269   0.089   1.961  0.2421 -0.7913 -0.3823
  704HOH      O 2145   2.488   2.754   0.415 -0.4285 -0.3986 -0.9321
  704HOH     H1 2146   2.469   2.661   0.419 -0.5618 -0.3654  0.9970
  704HOH     H2 2147   2.583   2.760   0.429 -0.5471 -0.2589 -0.0555
  705HOH      O 2148   1.931   0.440   0.491  0.2433  0.6735 -1.0759
  705HOH     H1 2149   1.903   0.358   0.450  0.3355  0.3644 -0.5415
  705HOH     H2 2150   2.008   0.416   0.543 -0.2670  0.9016 -0.1782
  706HOH      O 2151   2.615   0.177   1.024  0.1446  0.6585 -0.7807
  706HOH     H1 2152   2.678   0.105   1.023 -0.5805  0.0049 -0.7548
  706HOH     H2 2153   2.614   0.207   1.115 -1.2474 -0.8888 -0.1848
  707HOH      O 2154   0.041   0.518   0.968  0.1626 -0.2875  0.2120
  707HOH     H1 2155   0.043   0.439   0.915  0.3220  0.1559 -0.4718
  707HOH     H2 2156   0.108   0.504   1.035  1.2111 -0.1753 -0.7594
  708HOH      O 2157   2.115   0.805   0.331 -0.0521 -0.2959  0.3040
  708HOH     H1 2158   2.100   0.770   0.419  0.5053 -0.0568  0.5000
  708HOH     H2 2159   2.210   0.811   0.323 -0.1074  0.0555 -0.1707
  709HOH      O 2160   0.270   2.069   1.498  0.1362 -0.1071 -0.6279
  709HOH     H1 2161   0.340   2.116   1.544  0.1015 -0.6210 -0.0302
  709HOH     H2 2162   0.314   2.025   1.425  0.3768 -0.1398 -0.4650
  710HOH      O 2163   0.885   0.769   2.513  0.1562 -0.2038 -0.0483
  710HOH     H1 2164   0.878   0.740   2.423 -0.4959  0.2629 -0.1660
  710HOH     H2 2165   0.952   0.837   2.512 -0.0246 -0.0280 -0.2303
  711HOH      O 2166   0.432   1.201   0.967 -0.4615  0.3897 -0.2554
  711HOH     H1 2167   0.364   1.177   1.029 -0.2397  0.4740  0.0269
  711HOH     H2 2168   0.396   1.178   0.881 -0.4582 -0.4856 -0.0412
  712HOH      O 2169   1.574   2.419   1.260  0.4064  0.0302 -0.6254
  712HOH     H1 2170   1.558   2.343   1.316  0.0025  0.3859 -0.2438
  712HOH     H2 2171   1.595   2.490   1.322 -1.1074  0.7113 -0.8011
  713HOH      O 2172   1.889   2.610   1.658  0.3667 -0.3724 -0.0170
  713HOH     H1 2173   1.830   2.685   1.662  0.0460 -0.4522 -1.6897
  713HOH     H2 2174   1.935   2.610   1.742  0.2112  1.5344  0.1379
  714HOH      O 2175   0.954   2.107   1.566  0.2437 -0.1321 -0.4132
  714HOH     H1 2176   0.905   2.096   1.484 -0.8319  0.5612  0.0940
  714HOH     H2 2177   1.045   2.089   1.542 -0.2272 -1.5487 -1.3958
  715HOH      O 2178   0.822   1.204   2.440  0.1228 -0.0428 -0.1481
  715HOH     H1 2179   0.866   1.248   2.367  0.5479 -1.0784 -0.5574
  715HOH     H2 2180   0.879   1.131   2.462 -0.2794 -0.0836  0.8676
  716HOH      O 2181   1.528   0.176   0.895 -0.3532  0.4832 -1.4363
  716HOH     H1 2182   1.444   0.132   0.883 -0.0766 -0.8859  0.6500
  716HOH     H2 2183   1.591   0.120   0.849 -0.2810 -0.1511 -0.6115
  717HOH      O 2184   0.918   1.370   1.469  0.1336 -0.0305 -0.9199
  717HOH     H1 2185   0.971   1.350   1.392  0.0033  1.1375 -1.3511
  717HOH     H2 2186   0.838   1.408   1.434  0.2073  0.8247 -0.2144
  718HOH      O 2187   2.112   1.228   0.829 -0.2526  0.5669  0.2119
  718HOH     H1 2188   2.069   1.187   0.754  0.3278  0.2581  0.0366
  718HOH     H2 2189   2.061   1.199   0.905  0.2258 -0.6257  0.1083
  719HOH      O 2190   2.770   2.765   1.429  0.0474 -0.4994 -0.0935
  719HOH     H1 2191   2.734   2.677   1.416  1.1333 -0.9084 -0.5712
  719HOH     H2 2192   2.842   2.771   1.365  0.2088  0.6176  0.1567
  720HOH      O 2193   1.139   1.090   1.516 -0.4827  0.5215 -0.1027
  720HOH     H1 2194   1.062   1.113   1.568 -1.3845 -1.0766 -0.5859
  720HOH     H2 2195   1.152   1.165   1.458 -1.3623  1.0499  0.3374
  721HOH      O 2196   0.926   1.839   0.139 -0.1170  0.4196 -0.2532
  721HOH     H1 2197   0.889   1.876   0.219 -0.7253 -0.1069 -0.2744
  721HOH     H2 2198   1.002   1.789   0.169 -0.3218  0.2522 -0.0018
  722HOH      O 2199   2.360   2.770   2.054  0.4539 -0.6926 -0.4371
  722HOH     H1 2200   2.398   2.849   2.013  0.2173 -0.4356 -0.1691
  722HOH     H2 2201   2.355   2.792   2.147 -0.7941 -0.5230 -0.5123
  723HOH      O 2202   0.404   2.660   1.825  0.1904 -0.1784  0.7894
  723HOH     H1 2203   0.362   2.622   1.748  0.4675  0.7683  0.1467
  723HOH     H2 2204   0.332   2.699   1.875  0.1620  0.5386  0.2167
  724HOH      O 2205   0.135   0.120   0.963 -0.1479  0.2612  0.1659
  724HOH     H1 2206   0.206   0.181   0.984 -0.3907  0.1314  1.5761
  724HOH     H2 2207   0.163   0.037   1.001 -0.9049  0.1401  0.4979
  725HOH      O 2208   1.093   0.441   2.021  0.0691  1.0497 -0.5296
  725HOH     H1 2209   1.005   0.450   1.985  0.0139  0.1272 -0.6531
  725HOH     H2 2210   1.099   0.350   2.050  0.6080  1.3764  0.4892
  726HOH      O 2211   1.252   0.321   0.794 -0.4525  0.4749 -0.5206
  726HOH     H1 2212   1.293   0.390   0.846  0.1420  0.5428 -1.0632
  726HOH     H2 2213   1.172   0.360   0.759 -0.6806  0.5360  0.0478
  727HOH      O 2214   1.874   0.131   0.674  0.3479 -0.2995  0.1304
  727HOH     H1 2215   1.858   0.098   0.762  0.5564  0.3692  0.4335
  727HOH     H2 2216   1.790   0.170   0.648  0.4880  0.1508  0.3348
  728HOH      O 2217   2.318   1.096   1.879  0.2117 -0.1341 -0.4670
  728HOH     H1 2218   2.248   1.161   1.882  0.2762 -0.0810 -0.1476
  728HOH     H2 2219   2.284   1.028   1.820  0.5263  0.6181 -1.5714
  729HOH      O 2220   0.598   0.745   2.250 -0.1515 -0.3004  0.5740
  729HOH     H1 2221   0.673   0.687   2.235 -0.7572 -1.1404  0.7003
  729HOH     H2 2222   0.526   0.687   2.272 -1.0653  0.4192 -0.3122
  730HOH      O 2223   2.541   0.432   2.546 -0.3234  0.2879  0.6674
  730HOH     H1 2224   2.567   0.460   2.633 -0.5837 -0.8811  1.1640
  730HOH     H2 2225   2.530   0.337   2.554  0.5857 -0.0272 -0.8722
  731HOH      O 2226   2.443   0.797   0.933 -0.3117 -0.1636 -0.3575
  731HOH     H1 2227   2.456   0.778   0.840  0.8311  0.1765 -0.3084
  731HOH     H2 2228   2.474   0.888   0.942  1.4740 -0.7730  0.6363
  732HOH      O 2229   1.804   0.992   0.940  0.4940 -0.6149  0.1679
  732HOH     H1 2230   1.885   0.947   0.915  0.7344  0.3873 -1.0129
  732HOH     H2 2231   1.743   0.974   0.868  0.0266 -0.4358  0.5057
  733HOH      O 2232   2.599   0.444   0.901 -0.2383 -0.1632  0.0246
  733HOH     H1 2233   2.600   0.359   0.944 -1.1236  0.5891  1.7015
  733HOH     H2 2234   2.679   0.487   0.930 -0.1492 -0.1568 -0.2278
  734HOH      O 2235   0.915   0.998   0.755 -0.0782 -0.2804  0.3148
  734HOH     H1 2236   0.875   0.916   0.726  0.6675 -0.7456  0.5367
  734HOH     H2 2237   0.874   1.016   0.839  0.7632 -1.2343  0.9791
  735HOH      O 2238   1.673   0.925   1.993 -0.1864  0.0103  0.2428
  735HOH     H1 2239   1.687   0.865   1.919 -0.0420  0.3104  0.0184
  735HOH     H2 2240   1.636   0.871   2.062  0.3663 -0.4354  0.2064
  736HOH      O 2241   0.067   0.597   0.210  0.1033  0.3986  0.1793
  736HOH     H1 2242   0.053   0.627   0.300  0.4980 -0.0145  0.3865
  736HOH     H2 2243  -0.001   0.532   0.195  0.5032 -0.1037  0.4640
  737HOH      O 2244   0.786   1.998   0.412  0.0719  0.4799  0.3148
  737HOH     H1 2245   0.836   2.043   0.344  0.1897 -0.9379 -0.6255
  737HOH     H2 2246   0.846   1.933   0.448 -0.3303  0.4723  1.0247
  738HOH      O 2247   1.440   2.333   0.040 -0.0958  0.3563 -0.0300
  738HOH     H1 2248   1.475   2.257   0.087  0.6225  0.6859 -0.0118
  738HOH     H2 2249   1.348   2.336   0.065  0.0186 -0.1139  0.4977
  739HOH      O 2250   1.039   2.582   0.207 -0.2165  0.0888 -0.3081
  739HOH     H1 2251   1.053   2.594   0.301  0.9906 -0.2778 -0.4040
  739HOH     H2 2252   0.950   2.615   0.191 -0.5749 -0.1386  1.0054
  740HOH      O 2253   1.249   1.655   1.125  0.4086 -0.6119  0.4202
  740HOH     H1 2254   1.215   1.737   1.089 -1.6508 -1.3989  0.3090
  740HOH     H2 2255   1.318   1.629   1.064  0.1852  0.3670 -0.2972
  741HOH      O 2256   0.394   0.419   0.958 -0.2922 -0.4107 -0.4550
  741HOH     H1 2257   0.386   0.402   0.864 -0.5142  0.0469 -0.5230
  741HOH     H2 2258   0.455   0.352   0.989  0.4799 -0.0443 -1.0901
  742HOH      O 2259   2.787   1.357   2.857 -0.2136 -0.0337 -0.1929
  742HOH     H1 2260   2.743   1.277   2.828  0.3842 -0.3121 -0.3537
  742HOH     H2 2261   2.754   1.425   2.798 -0.0971 -0.3249 -0.6076
  743HOH      O 2262   1.312   1.668   1.981  0.0485  0.1594 -0.1702
  743HOH     H1 2263   1.296   1.750   1.936 -0.4050  0.3113  0.2569
  743HOH     H2 2264   1.233   1.652   2.033  0.2556 -0.3837 -0.0013
  744HOH      O 2265   2.231   0.573   1.298  0.0807  0.3798  0.6702
  744HOH     H1 2266   2.147   0.616   1.318 -0.1690  0.0728  0.3067
  744HOH     H2 2267   2.295   0.620   1.352 -0.1853  1.1984  0.3003
  745HOH      O 2268   1.665   2.022   2.367  0.0498  0.2814  0.0071
  745HOH     H1 2269   1.586   1.969   2.357  0.4717 -0.2121 -0.8798
  745HOH     H2 2270   1.643   2.105   2.323 -0.1148  0.3100  0.1388
  746HOH      O 2271   0.752   2.232   2.263 -0.4240  0.6384  0.0954
  746HOH     H1 2272   0.766   2.320   2.227  0.6866  0.3307 -0.3002
  746HOH     H2 2273   0.658   2.219   2.257 -0.4466  1.0663 -1.6664
  747HOH      O 2274   1.833  -0.001   0.931  0.3112 -0.4245 -0.2043
  747HOH     H1 2275   1.801   0.042   1.010 -0.6461 -0.9880 -0.2550
  747HOH     H2 2276   1.927  -0.013   0.946  0.3797  0.5610  0.3156
  748HOH      O 2277   2.052   2.568   1.868  0.2042 -0.3004 -0.6601
  748HOH     H1 2278   2.056   2.538   1.959  0.7945  0.9293 -0.2397
  748HOH     H2 2279   2.099   2.501   1.819  0.6270 -0.5618  0.0668
  749HOH      O 2280   1.499   0.759   2.132  0.6731 -0.0900 -0.1709
  749HOH     H1 2281   1.554   0.722   2.201 -0.1183 -1.5142 -0.2282
  749HOH     H2 2282   1.413   0.721   2.148  0.2286  0.3471 -1.3577
  750HOH      O 2283   1.744   0.006   1.663  0.0349 -0.2446 -0.1902
  750HOH     H1 2284   1.670   0.058   1.695 -0.3893 -0.7791 -0.2846
  750HOH     H2 2285   1.796   0.069   1.613  0.2124  0.3904  0.7259
  751HOH      O 2286   2.252   1.707   0.125  0.9798  0.2253  0.0005
  751HOH     H1 2287   2.218   1.689   0.213  0.8735 -0.9101 -0.2450
  751HOH     H2 2288   2.334   1.658   0.122  0.6061 -0.3902 -0.7752
   2.86998   2.86998   2.86998
