# Supplementary material for: Broadening the Scope of Binding Free Energy Calculations Using a Separated Topologies Approach
Source: J Chem Theory Comput. 2023 Jul 24;19(15):5058–76. doi: 10.1021/acs.jctc.3c00282 (PMC10413862; doi:10.1021/acs.jctc.3c00282)
Supplement: Supplementary file 2 — ct3c00282_si_002.zip [file ct3c00282_si_002.zip › SI_paper/ERa/input_spruce_prep/2e/solvent.top]

;
;   File 2e/solvent.top  was generated
;   By user: hannahbaumann (501)
;   On host: dhcp-204203.bio.uci.edu
;   At date: Fri. September  5 14:08:02 2021
;
;   This is a standalone topology file
;
;   Created by:
;   ParmEd:       extract_solvent.py, VERSION 3.2.0
;   Executable:   extract_solvent.py
;   Library dir:  /usr/local/gromacs/share/gromacs/top
;   Command line:
;     extract_solvent.py
;

[ defaults ]
; nbfunc        comb-rule       gen-pairs       fudgeLJ fudgeQQ
1               2               yes             0.5          0.8333

[ atomtypes ]
; name    at.num    mass    charge ptype  sigma      epsilon
Na1           11  22.989769  0.00000000  A     0.24392807     0.36584603
Cl1           17  35.453200  0.00000000  A      0.4477657     0.14891274
C1             6  12.010780  0.00000000  A     0.33996695      0.4577296
C2             6  12.010780  0.00000000  A     0.33996695       0.359824
O1             8  15.999430  0.00000000  A     0.30664734      0.8803136
O2             8  15.999430  0.00000000  A     0.30000123        0.71128
H1             1   1.007947  0.00000000  A     0.26495328      0.0656888
H2             1   1.007947  0.00000000  A     0.25996425        0.06276
H3             1   1.007947  0.00000000  A    0.053453923   0.0002204968
H4             1   1.007947  0.00000000  A      0.2471353      0.0656888
OW             8  15.999430  0.00000000  A     0.31507524       0.635968
HW             1   1.007947  0.00000000  A              1              0


[ moleculetype ]
; Name            nrexcl
Na+          3

[ atoms ]
;   nr       type  resnr residue  atom   cgnr    charge       mass  typeB    chargeB      massB
; residue    1 Na+ rtp Na+ q 1.0
    1        Na1      1    Na+     NA      1 1.00000000  22.989769   ; qtot 1.000000


[ moleculetype ]
; Name            nrexcl
Cl-          3

[ atoms ]
;   nr       type  resnr residue  atom   cgnr    charge       mass  typeB    chargeB      massB
; residue    1 Cl- rtp Cl- q -1.0
    1        Cl1      1    Cl-     CL      1 -1.00000000  35.453200   ; qtot -1.000000


[ moleculetype ]
; Name            nrexcl
UNL          3

[ atoms ]
;   nr       type  resnr residue  atom   cgnr    charge       mass  typeB    chargeB      massB
; residue    1 UNL rtp UNL q -0.0
    1         C1      1    UNL     C1      1 -0.08456000  12.010780   ; qtot -0.084560
    2         C1      1    UNL     C2      2 -0.07019000  12.010780   ; qtot -0.154750
    3         C1      1    UNL     C3      3 -0.07201000  12.010780   ; qtot -0.226760
    4         C1      1    UNL     C4      4 -0.01730000  12.010780   ; qtot -0.244060
    5         C2      1    UNL     C5      5 -0.09131000  12.010780   ; qtot -0.335370
    6         C2      1    UNL     C6      6 -0.13091999  12.010780   ; qtot -0.466290
    7         C2      1    UNL     C7      7 0.09896000  12.010780   ; qtot -0.367330
    8         O1      1    UNL     O1      8 -0.49946001  15.999430   ; qtot -0.866790
    9         C2      1    UNL     C8      9 -0.18949001  12.010780   ; qtot -1.056280
   10         C2      1    UNL     C9     10 -0.11097000  12.010780   ; qtot -1.167250
   11         C2      1    UNL    C10     11 0.08613000  12.010780   ; qtot -1.081120
   12         O2      1    UNL     O2     12 -0.32486001  15.999430   ; qtot -1.405980
   13         C1      1    UNL    C11     13 0.20198999  12.010780   ; qtot -1.203990
   14         C2      1    UNL    C12     14 -0.11976000  12.010780   ; qtot -1.323750
   15         C2      1    UNL    C13     15 -0.07622000  12.010780   ; qtot -1.399970
   16         C2      1    UNL    C14     16 -0.18742999  12.010780   ; qtot -1.587400
   17         C2      1    UNL    C15     17 0.12739000  12.010780   ; qtot -1.460010
   18         O1      1    UNL     O3     18 -0.49709001  15.999430   ; qtot -1.957100
   19         C2      1    UNL    C16     19 -0.18742999  12.010780   ; qtot -2.144530
   20         C2      1    UNL    C17     20 -0.07622000  12.010780   ; qtot -2.220750
   21         C1      1    UNL    C18     21 -0.08949000  12.010780   ; qtot -2.310240
   22         C1      1    UNL    C19     22 -0.07087000  12.010780   ; qtot -2.381110
   23         H1      1    UNL     H1     23 0.03598000   1.007947   ; qtot -2.345130
   24         H1      1    UNL     H2     24 0.03598000   1.007947   ; qtot -2.309150
   25         H1      1    UNL     H3     25 0.03598000   1.007947   ; qtot -2.273170
   26         H1      1    UNL     H4     26 0.04485000   1.007947   ; qtot -2.228320
   27         H1      1    UNL     H5     27 0.04995000   1.007947   ; qtot -2.178370
   28         H1      1    UNL     H6     28 0.04995000   1.007947   ; qtot -2.128420
   29         H1      1    UNL     H7     29 0.05952000   1.007947   ; qtot -2.068900
   30         H2      1    UNL     H8     30 0.15180001   1.007947   ; qtot -1.917100
   31         H3      1    UNL     H9     31 0.41738001   1.007947   ; qtot -1.499720
   32         H2      1    UNL    H10     32 0.13541999   1.007947   ; qtot -1.364300
   33         H2      1    UNL    H11     33 0.15053999   1.007947   ; qtot -1.213760
   34         H4      1    UNL    H12     34 0.05313000   1.007947   ; qtot -1.160630
   35         H2      1    UNL    H13     35 0.14235000   1.007947   ; qtot -1.018280
   36         H2      1    UNL    H14     36 0.14308000   1.007947   ; qtot -0.875200
   37         H3      1    UNL    H15     37 0.41920999   1.007947   ; qtot -0.455990
   38         H2      1    UNL    H16     38 0.14308000   1.007947   ; qtot -0.312910
   39         H2      1    UNL    H17     39 0.14235000   1.007947   ; qtot -0.170560
   40         H1      1    UNL    H18     40 0.05946000   1.007947   ; qtot -0.111100
   41         H1      1    UNL    H19     41 0.05555000   1.007947   ; qtot -0.055550
   42         H1      1    UNL    H20     42 0.05555000   1.007947   ; qtot -0.000000

[ bonds ]
;    ai     aj funct         c0         c1         c2         c3
      1      2     1   0.15210 216404.312761
      1     23     1   0.10939 315503.505216
      1     24     1   0.10939 315503.505216
      1     25     1   0.10939 315503.505216
      2     22     1   0.15210 216404.312761
      2      3     1   0.15210 216404.312761
      2     26     1   0.10939 315503.505216
      3      4     1   0.15210 216404.312761
      3     27     1   0.10939 315503.505216
      3     28     1   0.10939 315503.505216
      4     21     1   0.15210 216404.312761
      4      5     1   0.15010 251553.967119
      4     29     1   0.10939 315503.505216
      5     11     1   0.13905 288391.937460
      5      6     1   0.13905 288391.937460
      6      7     1   0.13905 288391.937460
      6     30     1   0.10856 338272.480284
      7      8     1   0.13695 330625.483437
      7      9     1   0.13905 288391.937460
      8     31     1   0.09713 464991.488317
      9     10     1   0.13905 288391.937460
      9     32     1   0.10856 338272.480284
     10     11     1   0.13905 288391.937460
     10     33     1   0.10856 338272.480284
     11     12     1   0.13692 346155.039335
     12     13     1   0.14289 308141.359986
     13     14     1   0.15010 251553.967119
     13     21     1   0.15210 216404.312761
     13     34     1   0.10939 315503.505216
     14     20     1   0.13905 288391.937460
     14     15     1   0.13905 288391.937460
     15     16     1   0.13905 288391.937460
     15     35     1   0.10856 338272.480284
     16     17     1   0.13905 288391.937460
     16     36     1   0.10856 338272.480284
     17     18     1   0.13695 330625.483437
     17     19     1   0.13905 288391.937460
     18     37     1   0.09713 464991.488317
     19     20     1   0.13905 288391.937460
     19     38     1   0.10856 338272.480284
     20     39     1   0.10856 338272.480284
     21     22     1   0.15210 216404.312761
     21     40     1   0.10939 315503.505216
     22     41     1   0.10939 315503.505216
     22     42     1   0.10939 315503.505216

[ pairs ]
;    ai     aj funct         c0         c1         c2         c3
      1      4     1
      2      5     1
      3      6     1
      4      7     1
      5      8     1
      5      9     1
      4     10     1
      6     10     1
      8     10     1
      3     11     1
      7     11     1
      4     12     1
      6     12     1
      9     12     1
      2     13     1
      3     13     1
      5     13     1
     10     13     1
      4     14     1
     11     14     1
     12     15     1
     13     16     1
     14     17     1
     15     18     1
     13     19     1
     15     19     1
     12     20     1
     16     20     1
     18     20     1
      1     21     1
      6     21     1
     11     21     1
     15     21     1
     20     21     1
      5     22     1
     12     22     1
     14     22     1
      3     23     1
     22     23     1
      3     24     1
     22     24     1
      3     25     1
     22     25     1
      4     26     1
     21     26     1
     23     26     1
     24     26     1
     25     26     1
      1     27     1
      5     27     1
     21     27     1
     22     27     1
     26     27     1
      1     28     1
      5     28     1
     21     28     1
     22     28     1
     26     28     1
      2     29     1
      6     29     1
     11     29     1
     13     29     1
     22     29     1
     27     29     1
     28     29     1
      4     30     1
      8     30     1
      9     30     1
     11     30     1
      6     31     1
      9     31     1
      6     32     1
      8     32     1
     11     32     1
      5     33     1
      7     33     1
     12     33     1
     32     33     1
      4     34     1
     11     34     1
     15     34     1
     20     34     1
     22     34     1
     13     35     1
     17     35     1
     20     35     1
     14     36     1
     18     36     1
     19     36     1
     35     36     1
     16     37     1
     19     37     1
     14     38     1
     16     38     1
     18     38     1
     13     39     1
     15     39     1
     17     39     1
     38     39     1
      2     40     1
      3     40     1
      5     40     1
     12     40     1
     14     40     1
     29     40     1
     34     40     1
      1     41     1
      3     41     1
      4     41     1
     13     41     1
     26     41     1
     40     41     1
      1     42     1
      3     42     1
      4     42     1
     13     42     1
     26     42     1
     40     42     1

[ angles ]
;    ai     aj     ak funct         c0         c1         c2         c3
      1      2      3     1   113.6569396 415.195031
      1      2     22     1   113.6569396 415.195031
      1      2     26     1   113.6569396 415.195031
      2      1     23     1   113.6569396 415.195031
      2      1     24     1   113.6569396 415.195031
      2      1     25     1   113.6569396 415.195031
      2      3      4     1   113.6569396 415.195031
      2      3     27     1   113.6569396 415.195031
      2      3     28     1   113.6569396 415.195031
      2     22     21     1   113.6569396 415.195031
      2     22     41     1   113.6569396 415.195031
      2     22     42     1   113.6569396 415.195031
      3      2     22     1   113.6569396 415.195031
      3      2     26     1   113.6569396 415.195031
      3      4      5     1   139.8741836 73.692153
      3      4     21     1   113.6569396 415.195031
      3      4     29     1   113.6569396 415.195031
      4      3     27     1   113.6569396 415.195031
      4      3     28     1   113.6569396 415.195031
      4      5      6     1   126.9451846 583.761810
      4      5     11     1   126.9451846 583.761810
      4     21     13     1   113.6569396 415.195031
      4     21     22     1   113.6569396 415.195031
      4     21     40     1   113.6569396 415.195031
      5      4     21     1   113.6569396 415.195031
      5      4     29     1   113.6569396 415.195031
      5      6      7     1   126.9451846 583.761810
      5      6     30     1   131.2812074 276.505179
      5     11     10     1   126.9451846 583.761810
      5     11     12     1   126.9451846 583.761810
      6      5     11     1   126.9451846 583.761810
      6      7      8     1   126.9451846 583.761810
      6      7      9     1   126.9451846 583.761810
      7      6     30     1   131.2812074 276.505179
      7      8     31     1   110.2898389 562.756275
      7      9     10     1   126.9451846 583.761810
      7      9     32     1   131.2812074 276.505179
      8      7      9     1   126.9451846 583.761810
      9     10     11     1   126.9451846 583.761810
      9     10     33     1   131.2812074 276.505179
     10      9     32     1   131.2812074 276.505179
     10     11     12     1   126.9451846 583.761810
     11     10     33     1   131.2812074 276.505179
     11     12     13     1   110.2898389 562.756275
     12     13     14     1   113.6569396 415.195031
     12     13     21     1   113.6569396 415.195031
     12     13     34     1   113.6569396 415.195031
     13     14     15     1   126.9451846 583.761810
     13     14     20     1   126.9451846 583.761810
     13     21     22     1   139.8741836 73.692153
     13     21     40     1   113.6569396 415.195031
     14     13     21     1   113.6569396 415.195031
     14     13     34     1   113.6569396 415.195031
     14     15     16     1   126.9451846 583.761810
     14     15     35     1   131.2812074 276.505179
     14     20     19     1   126.9451846 583.761810
     14     20     39     1   131.2812074 276.505179
     15     14     20     1   126.9451846 583.761810
     15     16     17     1   126.9451846 583.761810
     15     16     36     1   131.2812074 276.505179
     16     15     35     1   131.2812074 276.505179
     16     17     18     1   126.9451846 583.761810
     16     17     19     1   126.9451846 583.761810
     17     16     36     1   131.2812074 276.505179
     17     18     37     1   110.2898389 562.756275
     17     19     20     1   126.9451846 583.761810
     17     19     38     1   131.2812074 276.505179
     18     17     19     1   126.9451846 583.761810
     19     20     39     1   131.2812074 276.505179
     20     19     38     1   131.2812074 276.505179
     21      4     29     1   113.6569396 415.195031
     21     13     34     1   113.6569396 415.195031
     21     22     41     1   113.6569396 415.195031
     21     22     42     1   113.6569396 415.195031
     22      2     26     1   113.6569396 415.195031
     22     21     40     1   113.6569396 415.195031
     23      1     24     1   114.2940847 278.454799
     23      1     25     1   114.2940847 278.454799
     24      1     25     1   114.2940847 278.454799
     27      3     28     1   114.2940847 278.454799
     41     22     42     1   114.2940847 278.454799

[ dihedrals ]
;    ai     aj     ak     al funct         c0         c1         c2         c3         c4         c5
      5      4      6     11     1  180.0000000  1.5341333  2
      5      6     11      4     1  180.0000000  1.5341333  2
      5     11      4      6     1  180.0000000  1.5341333  2
      6      5      7     30     1  180.0000000  1.5341333  2
      6      7     30      5     1  180.0000000  1.5341333  2
      6     30      5      7     1  180.0000000  1.5341333  2
     11      5     10     12     1  180.0000000  1.5341333  2
     11     10     12      5     1  180.0000000  1.5341333  2
     11     12      5     10     1  180.0000000  1.5341333  2
      7      6      8      9     1  180.0000000  1.5341333  2
      7      8      9      6     1  180.0000000  1.5341333  2
      7      9      6      8     1  180.0000000  1.5341333  2
      9      7     10     32     1  180.0000000  1.5341333  2
      9     10     32      7     1  180.0000000  1.5341333  2
      9     32      7     10     1  180.0000000  1.5341333  2
     10      9     11     33     1  180.0000000  1.5341333  2
     10     11     33      9     1  180.0000000  1.5341333  2
     10     33      9     11     1  180.0000000  1.5341333  2
     14     13     15     20     1  180.0000000  1.5341333  2
     14     15     20     13     1  180.0000000  1.5341333  2
     14     20     13     15     1  180.0000000  1.5341333  2
     15     14     16     35     1  180.0000000  1.5341333  2
     15     16     35     14     1  180.0000000  1.5341333  2
     15     35     14     16     1  180.0000000  1.5341333  2
     20     14     19     39     1  180.0000000  1.5341333  2
     20     19     39     14     1  180.0000000  1.5341333  2
     20     39     14     19     1  180.0000000  1.5341333  2
     16     15     17     36     1  180.0000000  1.5341333  2
     16     17     36     15     1  180.0000000  1.5341333  2
     16     36     15     17     1  180.0000000  1.5341333  2
     17     16     18     19     1  180.0000000  1.5341333  2
     17     18     19     16     1  180.0000000  1.5341333  2
     17     19     16     18     1  180.0000000  1.5341333  2
     19     17     20     38     1  180.0000000  1.5341333  2
     19     20     38     17     1  180.0000000  1.5341333  2
     19     38     17     20     1  180.0000000  1.5341333  2
      1      2      3      4     1  0.0000000  0.4871633  3
      1      2      3      4     1  180.0000000  1.0423157  2
      1      2      3      4     1  180.0000000  1.2374494  1
      1      2      3     27     1  0.0000000  0.3520652  3
      1      2      3     28     1  0.0000000  0.3520652  3
      1      2     22     21     1  0.0000000  0.4871633  3
      1      2     22     21     1  180.0000000  1.0423157  2
      1      2     22     21     1  180.0000000  1.2374494  1
      1      2     22     41     1  0.0000000  0.3520652  3
      1      2     22     42     1  0.0000000  0.3520652  3
      2      3      4      5     1  0.0000000  1.5537669  3
      2      3      4     21     1  0.0000000  0.4871633  3
      2      3      4     21     1  180.0000000  1.0423157  2
      2      3      4     21     1  180.0000000  1.2374494  1
      2      3      4     29     1  0.0000000  0.3520652  3
      2     22     21      4     1  0.0000000  0.4871633  3
      2     22     21      4     1  180.0000000  1.0423157  2
      2     22     21      4     1  180.0000000  1.2374494  1
      2     22     21     13     1  0.0000000  0.4871633  3
      2     22     21     13     1  180.0000000  1.0423157  2
      2     22     21     13     1  180.0000000  1.2374494  1
      2     22     21     40     1  0.0000000  0.3520652  3
      3      2      1     23     1  0.0000000  0.3520652  3
      3      2      1     24     1  0.0000000  0.3520652  3
      3      2      1     25     1  0.0000000  0.3520652  3
      3      2     22     21     1  0.0000000  0.4871633  3
      3      2     22     21     1  180.0000000  1.0423157  2
      3      2     22     21     1  180.0000000  1.2374494  1
      3      2     22     41     1  0.0000000  0.3520652  3
      3      2     22     42     1  0.0000000  0.3520652  3
      3      4      5      6     1  0.0000000  -0.9391229  3
      3      4      5     11     1  0.0000000  -0.9391229  3
      3      4     21     13     1  0.0000000  0.4871633  3
      3      4     21     13     1  180.0000000  1.0423157  2
      3      4     21     13     1  180.0000000  1.2374494  1
      3      4     21     22     1  0.0000000  0.4871633  3
      3      4     21     22     1  180.0000000  1.0423157  2
      3      4     21     22     1  180.0000000  1.2374494  1
      3      4     21     40     1  0.0000000  0.3520652  3
      4      3      2     22     1  0.0000000  0.4871633  3
      4      3      2     22     1  180.0000000  1.0423157  2
      4      3      2     22     1  180.0000000  1.2374494  1
      4      3      2     26     1  0.0000000  0.3520652  3
      4      5      6      7     1  180.0000000  15.6448125  2
      4      5      6     30     1  180.0000000  15.6448125  2
      4      5     11     10     1  180.0000000  15.6448125  2
      4      5     11     12     1  180.0000000  15.6448125  2
      4     21     13     12     1  0.0000000  1.5537669  3
      4     21     13     14     1  0.0000000  1.5537669  3
      4     21     13     34     1  0.0000000  0.3520652  3
      4     21     22     41     1  0.0000000  0.3520652  3
      4     21     22     42     1  0.0000000  0.3520652  3
      5      4      3     27     1  0.0000000  1.5537669  3
      5      4      3     28     1  0.0000000  1.5537669  3
      5      4     21     13     1  0.0000000  1.5537669  3
      5      4     21     22     1  0.0000000  1.5537669  3
      5      4     21     40     1  0.0000000  1.5537669  3
      5      6      7      8     1  180.0000000  15.6448125  2
      5      6      7      9     1  180.0000000  15.6448125  2
      5     11     10      9     1  180.0000000  15.6448125  2
      5     11     10     33     1  180.0000000  15.6448125  2
      5     11     12     13     1  180.0000000  8.7330935  2
      6      5      4     21     1  0.0000000  -0.9391229  3
      6      5      4     29     1  0.0000000  -0.9391229  3
      6      5     11     10     1  180.0000000  15.6448125  2
      6      5     11     12     1  180.0000000  15.6448125  2
      6      7      8     31     1  180.0000000  3.6934561  2
      6      7      9     10     1  180.0000000  15.6448125  2
      6      7      9     32     1  180.0000000  15.6448125  2
      7      6      5     11     1  180.0000000  15.6448125  2
      7      9     10     11     1  180.0000000  15.6448125  2
      7      9     10     33     1  180.0000000  15.6448125  2
      8      7      6     30     1  180.0000000  15.6448125  2
      8      7      9     10     1  180.0000000  15.6448125  2
      8      7      9     32     1  180.0000000  15.6448125  2
      9      7      6     30     1  180.0000000  15.6448125  2
      9      7      8     31     1  180.0000000  3.6934561  2
      9     10     11     12     1  180.0000000  15.6448125  2
     10     11     12     13     1  180.0000000  8.7330935  2
     11      5      4     21     1  0.0000000  -0.9391229  3
     11      5      4     29     1  0.0000000  -0.9391229  3
     11      5      6     30     1  180.0000000  15.6448125  2
     11     10      9     32     1  180.0000000  15.6448125  2
     11     12     13     14     1  0.0000000  -0.2174768  3
     11     12     13     21     1  0.0000000  1.2281810  3
     11     12     13     21     1  180.0000000  2.4840112  1
     11     12     13     34     1  0.0000000  -0.2174768  3
     12     11     10     33     1  180.0000000  15.6448125  2
     12     13     14     15     1  0.0000000  -0.9391229  3
     12     13     14     20     1  0.0000000  -0.9391229  3
     12     13     21     22     1  0.0000000  1.5537669  3
     12     13     21     40     1  0.0000000  0.3696623  3
     12     13     21     40     1  0.0000000  1.3463719  1
     13     14     15     16     1  180.0000000  15.6448125  2
     13     14     15     35     1  180.0000000  15.6448125  2
     13     14     20     19     1  180.0000000  15.6448125  2
     13     14     20     39     1  180.0000000  15.6448125  2
     13     21      4     29     1  0.0000000  0.3520652  3
     13     21     22     41     1  0.0000000  0.3520652  3
     13     21     22     42     1  0.0000000  0.3520652  3
     14     13     21     22     1  0.0000000  1.5537669  3
     14     13     21     40     1  0.0000000  1.5537669  3
     14     15     16     17     1  180.0000000  15.6448125  2
     14     15     16     36     1  180.0000000  15.6448125  2
     14     20     19     17     1  180.0000000  15.6448125  2
     14     20     19     38     1  180.0000000  15.6448125  2
     15     14     13     21     1  0.0000000  -0.9391229  3
     15     14     13     34     1  0.0000000  -0.9391229  3
     15     14     20     19     1  180.0000000  15.6448125  2
     15     14     20     39     1  180.0000000  15.6448125  2
     15     16     17     18     1  180.0000000  15.6448125  2
     15     16     17     19     1  180.0000000  15.6448125  2
     16     15     14     20     1  180.0000000  15.6448125  2
     16     17     18     37     1  180.0000000  3.6934561  2
     16     17     19     20     1  180.0000000  15.6448125  2
     16     17     19     38     1  180.0000000  15.6448125  2
     17     16     15     35     1  180.0000000  15.6448125  2
     17     19     20     39     1  180.0000000  15.6448125  2
     18     17     16     36     1  180.0000000  15.6448125  2
     18     17     19     20     1  180.0000000  15.6448125  2
     18     17     19     38     1  180.0000000  15.6448125  2
     19     17     16     36     1  180.0000000  15.6448125  2
     19     17     18     37     1  180.0000000  3.6934561  2
     20     14     13     21     1  0.0000000  -0.9391229  3
     20     14     13     34     1  0.0000000  -0.9391229  3
     20     14     15     35     1  180.0000000  15.6448125  2
     21      4      3     27     1  0.0000000  0.3520652  3
     21      4      3     28     1  0.0000000  0.3520652  3
     21     22      2     26     1  0.0000000  0.3520652  3
     22      2      1     23     1  0.0000000  0.3520652  3
     22      2      1     24     1  0.0000000  0.3520652  3
     22      2      1     25     1  0.0000000  0.3520652  3
     22      2      3     27     1  0.0000000  0.3520652  3
     22      2      3     28     1  0.0000000  0.3520652  3
     22     21      4     29     1  0.0000000  0.3520652  3
     22     21     13     34     1  0.0000000  0.3520652  3
     23      1      2     26     1  0.0000000  0.8390570  3
     24      1      2     26     1  0.0000000  0.8390570  3
     25      1      2     26     1  0.0000000  0.8390570  3
     26      2      3     27     1  0.0000000  0.8390570  3
     26      2      3     28     1  0.0000000  0.8390570  3
     26      2     22     41     1  0.0000000  0.8390570  3
     26      2     22     42     1  0.0000000  0.8390570  3
     27      3      4     29     1  0.0000000  0.8390570  3
     28      3      4     29     1  0.0000000  0.8390570  3
     29      4     21     40     1  0.0000000  0.8390570  3
     32      9     10     33     1  180.0000000  15.6448125  2
     34     13     21     40     1  0.0000000  0.8390570  3
     35     15     16     36     1  180.0000000  15.6448125  2
     38     19     20     39     1  180.0000000  15.6448125  2
     40     21     22     41     1  0.0000000  0.8390570  3
     40     21     22     42     1  0.0000000  0.8390570  3


[ moleculetype ]
; Name            nrexcl
HOH          3

[ atoms ]
;   nr       type  resnr residue  atom   cgnr    charge       mass  typeB    chargeB      massB
; residue    1 HOH rtp HOH q 0.0
    1         OW      1    HOH      O      1 -0.83400000  15.999430   ; qtot -0.834000
    2         HW      1    HOH     H1      2 0.41700000   1.007947   ; qtot -0.417000
    3         HW      1    HOH     H2      3 0.41700000   1.007947   ; qtot 0.000000

#ifdef FLEXIBLE

[ bonds ]
;    ai     aj funct         c0         c1         c2         c3
      2      1     1   0.09572 462750.400000
      3      1     1   0.09572 462750.400000

[ angles ]
;    ai     aj     ak funct         c0         c1         c2         c3
      2      1      3     1   104.5200000 836.800000


#else

[ settles ]
; i     funct   doh     dhh
1     1   0.09572000   0.15139007

#endif

[ exclusions ]
1  2  3
2  1  3
3  1  2

[ system ]
; Name
Generic title

[ molecules ]
; Compound       #mols
Na+                  1
Cl-                  1
UNL                  1
HOH                748
