# Supplementary material for: Broadening the Scope of Binding Free Energy Calculations Using a Separated Topologies Approach
Source: J Chem Theory Comput. 2023 Jul 24;19(15):5058–76. doi: 10.1021/acs.jctc.3c00282 (PMC10413862; doi:10.1021/acs.jctc.3c00282)
Supplement: Supplementary file 2 — ct3c00282_si_002.zip [file ct3c00282_si_002.zip › SI_paper/ERa/input_spruce_prep/2e/complex.gro]

GROningen MAchine for Chemical Simulation
38543
    1ACE      C    1   2.688   6.320   3.248 -0.3003 -0.3877  0.1203
    1ACE      O    2   2.672   6.286   3.133 -0.3037  0.2451  0.2198
    1ACE    CH3    3   2.570   6.330   3.345  0.4009  1.7032  0.3735
    1ACE   HH31    4   2.486   6.325   3.275  0.4907 -0.8016  0.2729
    1ACE   HH32    5   2.568   6.243   3.411  0.0370  0.6944 -0.8673
    1ACE   HH33    6   2.570   6.424   3.399 -0.8127  1.1171  1.5081
    2LEU      N    7   2.813   6.342   3.297 -0.0578  0.2922 -0.6827
    2LEU     CA    8   2.939   6.318   3.224 -0.0370  0.5467  0.3508
    2LEU      C    9   2.946   6.171   3.169 -0.1711  0.0674 -0.3522
    2LEU      O   10   2.947   6.142   3.045  0.5783  0.7736 -0.9896
    2LEU     CB   11   3.060   6.383   3.294 -0.2030  0.3894  0.5346
    2LEU     CG   12   3.196   6.360   3.216  0.4489 -0.1897  0.2541
    2LEU    CD1   13   3.201   6.401   3.064 -0.1852 -1.2342 -0.9492
    2LEU    CD2   14   3.313   6.430   3.286  0.0136 -0.2104  0.2586
    2LEU      H   15   2.815   6.369   3.394 -0.2354 -1.6887 -0.0265
    2LEU     HA   16   2.927   6.372   3.130 -0.3239  1.0756  0.6802
    2LEU    HB2   17   3.029   6.487   3.289  0.3793  0.5679  0.4993
    2LEU    HB3   18   3.067   6.355   3.399 -0.1215  0.4582  0.5471
    2LEU     HG   19   3.213   6.254   3.237  0.9984  0.0464  1.0924
    2LEU   HD11   20   3.299   6.383   3.018  0.8967  1.3791 -0.0637
    2LEU   HD12   21   3.129   6.348   3.002 -0.1724 -1.6841 -0.5859
    2LEU   HD13   22   3.183   6.509   3.062  2.3220 -0.6551 -0.3162
    2LEU   HD21   23   3.398   6.446   3.220 -0.4097 -1.1027 -0.5512
    2LEU   HD22   24   3.282   6.533   3.306  0.3687 -0.0072 -0.2049
    2LEU   HD23   25   3.341   6.390   3.384  0.0892 -0.0038  0.3241
    3ALA      N   26   2.921   6.078   3.269  0.6244 -0.0527  0.8457
    3ALA     CA   27   2.904   5.930   3.235  0.5762 -1.2047 -0.1824
    3ALA      C   28   2.783   5.897   3.147 -0.2401 -0.0056  0.4361
    3ALA      O   29   2.780   5.791   3.083 -0.3120  0.3349 -0.3590
    3ALA     CB   30   2.894   5.843   3.368 -0.3496 -0.8971 -0.4970
    3ALA      H   31   2.896   6.103   3.363  0.6301  0.1480  0.7931
    3ALA     HA   32   3.002   5.907   3.193  1.1314  0.9769 -0.3252
    3ALA    HB1   33   2.898   5.737   3.344 -1.2147 -1.0521 -0.0571
    3ALA    HB2   34   2.976   5.871   3.433 -0.2186 -0.5399 -0.8104
    3ALA    HB3   35   2.802   5.861   3.423  0.3198  0.0840  0.3677
    4LEU      N   36   2.677   5.973   3.151  0.1201 -0.4353 -0.3225
    4LEU     CA   37   2.552   5.949   3.071 -0.1459  0.3310 -0.5967
    4LEU      C   38   2.562   5.994   2.925 -0.3212 -0.1862 -0.3941
    4LEU      O   39   2.477   5.956   2.850  0.0755  0.4405  0.6946
    4LEU     CB   40   2.438   6.005   3.154  1.3239  0.1817 -1.3641
    4LEU     CG   41   2.422   5.926   3.295 -1.0484 -0.4031  0.2625
    4LEU    CD1   42   2.331   5.995   3.402  0.5266  0.5799  0.9141
    4LEU    CD2   43   2.385   5.775   3.291  0.7884  0.0379 -0.9409
    4LEU      H   44   2.679   6.051   3.215 -0.9230  0.0389 -0.8282
    4LEU     HA   45   2.538   5.841   3.066 -0.4435  0.3873 -1.2687
    4LEU    HB2   46   2.459   6.110   3.174  1.2874 -0.1886  1.4283
    4LEU    HB3   47   2.338   6.010   3.111  0.6313 -0.3456  0.0277
    4LEU     HG   48   2.519   5.927   3.346 -0.7892  0.2323 -0.2126
    4LEU   HD11   49   2.359   5.947   3.497  0.7979  0.5598  0.8251
    4LEU   HD12   50   2.337   6.103   3.412  0.3029  0.8854 -1.3045
    4LEU   HD13   51   2.224   5.980   3.390  0.7160  0.0644 -0.3949
    4LEU   HD21   52   2.467   5.712   3.257  0.4287 -0.8741 -0.2044
    4LEU   HD22   53   2.358   5.741   3.391 -0.1284  0.6517 -0.9587
    4LEU   HD23   54   2.297   5.763   3.229  1.0519  0.2913 -1.3787
    5SER      N   55   2.670   6.071   2.879 -0.2413  1.1601 -0.9164
    5SER     CA   56   2.686   6.111   2.741  0.2819 -0.6933  0.0453
    5SER      C   57   2.746   5.998   2.659  0.3768 -0.0389  1.0349
    5SER      O   58   2.724   5.998   2.532  0.2323 -0.2991 -0.3360
    5SER     CB   59   2.768   6.245   2.743 -1.1494  0.5149 -0.4356
    5SER     OG   60   2.903   6.224   2.791  0.1224  0.3544  0.4755
    5SER      H   61   2.717   6.123   2.951 -0.0346  0.5352 -0.5918
    5SER     HA   62   2.592   6.141   2.697  0.7934  0.1520 -0.5242
    5SER    HB2   63   2.764   6.277   2.639 -0.6144 -0.5886 -0.8312
    5SER    HB3   64   2.723   6.325   2.802 -0.2181  0.0045  1.0845
    5SER     HG   65   2.900   6.190   2.880  0.5996 -0.0397  0.3506
    6LEU      N   66   2.815   5.899   2.716 -0.1305 -0.6569 -0.2498
    6LEU     CA   67   2.887   5.799   2.642 -0.3038  0.8639  0.1904
    6LEU      C   68   2.789   5.699   2.555 -0.1177 -0.5822 -0.6973
    6LEU      O   69   2.704   5.627   2.608  0.4838  0.2426  0.2581
    6LEU     CB   70   2.956   5.715   2.749 -0.0331  0.2162  0.2326
    6LEU     CG   71   3.055   5.780   2.848  0.0479  0.7552 -0.2986
    6LEU    CD1   72   3.077   5.689   2.969 -0.0599 -1.4708  0.0532
    6LEU    CD2   73   3.197   5.796   2.784 -0.6242 -0.9800 -0.2379
    6LEU      H   74   2.823   5.899   2.817  0.5107  0.3067 -0.2769
    6LEU     HA   75   2.960   5.840   2.573 -0.6058 -0.3693 -0.9503
    6LEU    HB2   76   2.867   5.678   2.799  0.3945 -0.7654  0.3145
    6LEU    HB3   77   3.007   5.630   2.702 -0.6628 -0.1335  0.1629
    6LEU     HG   78   3.020   5.877   2.884  0.1094  0.1986  1.4615
    6LEU   HD11   79   2.993   5.687   3.038 -0.3735  0.8903 -0.1198
    6LEU   HD12   80   3.097   5.587   2.936 -0.0030 -1.9648  1.4864
    6LEU   HD13   81   3.151   5.750   3.022 -0.2162 -0.1633 -1.1174
    6LEU   HD21   82   3.247   5.699   2.781  0.5160 -0.4522  0.2657
    6LEU   HD22   83   3.190   5.833   2.681 -0.6826  0.8797  0.3614
    6LEU   HD23   84   3.256   5.862   2.847 -0.0157 -1.6953 -0.0267
    7THR      N   85   2.812   5.697   2.423  0.4158 -0.0251 -0.0870
    7THR     CA   86   2.740   5.599   2.334 -0.1524 -0.0079 -0.6188
    7THR      C   87   2.762   5.455   2.375 -0.7894  0.2081 -0.6304
    7THR      O   88   2.855   5.428   2.455 -0.3499  0.1197 -0.9736
    7THR     CB   89   2.766   5.615   2.186 -0.6730 -0.1690  0.0154
    7THR    CG2   90   2.743   5.761   2.129 -0.7817  1.5420 -0.0509
    7THR    OG1   91   2.907   5.586   2.171  0.3787 -0.7179 -0.5591
    7THR      H   92   2.875   5.763   2.380 -1.0177  1.8532  0.4303
    7THR     HA   93   2.635   5.630   2.337  0.0999  1.0031 -1.1107
    7THR     HB   94   2.705   5.547   2.126 -0.4107 -0.5128  0.1341
    7THR    HG1   95   2.913   5.528   2.095  0.4047 -0.6083 -0.6411
    7THR   HG21   96   2.774   5.777   2.025 -0.2509  0.5575 -0.0650
    7THR   HG22   97   2.638   5.781   2.149 -0.7532  0.5288  1.3745
    7THR   HG23   98   2.804   5.831   2.187 -1.8472  0.8920  2.0209
    8ALA      N   99   2.689   5.355   2.326  0.4512  0.1277  0.3509
    8ALA     CA  100   2.709   5.219   2.356 -0.6522  1.2969  0.2349
    8ALA      C  101   2.854   5.173   2.323  0.4232 -0.4996  0.2920
    8ALA      O  102   2.916   5.106   2.404  0.3844 -0.3917  0.1586
    8ALA     CB  103   2.606   5.134   2.278 -0.0805  0.4347 -0.3922
    8ALA      H  104   2.618   5.374   2.256  0.9678  0.3613 -0.1260
    8ALA     HA  105   2.689   5.204   2.462  0.6866 -0.5457  0.3140
    8ALA    HB1  106   2.629   5.028   2.284  0.4828  0.5949  0.7971
    8ALA    HB2  107   2.510   5.138   2.330  0.3432 -0.1676  0.4801
    8ALA    HB3  108   2.615   5.173   2.176  0.7282  0.8077 -0.1967
    9ASP      N  109   2.911   5.219   2.210 -0.2254  0.8268 -0.4947
    9ASP     CA  110   3.045   5.185   2.162  0.0522 -0.1299 -0.1476
    9ASP      C  111   3.157   5.264   2.236  0.6984  0.2213  0.4529
    9ASP      O  112   3.269   5.224   2.225  0.0179 -0.1798  0.1601
    9ASP     CB  113   3.048   5.198   2.010  0.6091 -0.6084 -0.5917
    9ASP     CG  114   2.972   5.323   1.953 -0.1720 -0.1758 -0.7202
    9ASP    OD1  115   3.026   5.376   1.855 -0.2501 -0.1248 -0.3336
    9ASP    OD2  116   2.871   5.369   2.002  0.0413  0.0536 -0.2678
    9ASP      H  117   2.866   5.287   2.149 -0.2778  0.4881 -0.8420
    9ASP     HA  118   3.062   5.079   2.182 -0.2671 -0.1271  0.1447
    9ASP    HB2  119   3.151   5.193   1.977  0.8813 -0.5608  0.1958
    9ASP    HB3  120   2.991   5.115   1.969 -1.0546  0.1539 -0.0555
   10GLN      N  121   3.122   5.374   2.306  0.4085 -0.2808  0.4060
   10GLN     CA  122   3.219   5.436   2.394 -0.3132  0.9102 -0.5677
   10GLN      C  123   3.218   5.371   2.532 -1.3009 -0.0210  0.7358
   10GLN      O  124   3.319   5.356   2.599  0.6423  0.7314  0.7015
   10GLN     CB  125   3.186   5.582   2.419  0.8869 -0.6750 -0.7526
   10GLN     CG  126   3.198   5.673   2.300 -0.5580  0.0463  0.2906
   10GLN     CD  127   3.140   5.816   2.319  0.3694  0.4851 -0.5501
   10GLN    NE2  128   3.208   5.908   2.383 -0.0659  0.7124  0.2158
   10GLN    OE1  129   3.028   5.851   2.285  0.1005 -0.5021 -0.0612
   10GLN      H  130   3.030   5.414   2.297  0.6044  0.2052  0.4767
   10GLN     HA  131   3.322   5.433   2.357 -0.0728 -0.3446  0.0879
   10GLN    HB2  132   3.087   5.579   2.462  1.1971  0.1910  0.0875
   10GLN    HB3  133   3.257   5.625   2.490 -0.2901  0.2599 -0.0649
   10GLN    HG2  134   3.303   5.682   2.270 -1.1318  0.3772 -1.9129
   10GLN    HG3  135   3.137   5.635   2.219  0.2795  0.9013 -0.8124
   10GLN   HE21  136   3.161   5.997   2.393 -1.2093  0.1342  0.3497
   10GLN   HE22  137   3.306   5.889   2.400 -0.1534  0.5546  0.5675
   11MET      N  138   3.100   5.345   2.584  0.3465 -0.3180 -0.7944
   11MET     CA  139   3.086   5.293   2.723 -0.7704 -0.2017  1.0037
   11MET      C  140   3.151   5.157   2.727  0.5215  0.0038 -0.5239
   11MET      O  141   3.224   5.125   2.822  0.4568 -0.0874 -0.1642
   11MET     CB  142   2.939   5.288   2.769 -0.0733 -0.0246  0.4470
   11MET     CG  143   2.909   5.188   2.885 -0.2023 -0.3532 -0.2308
   11MET     SD  144   2.768   5.228   2.983  0.0272  0.1112  0.0564
   11MET     CE  145   2.800   5.389   3.057 -0.7899 -0.9221  0.1349
   11MET      H  146   3.018   5.364   2.528  0.4642 -0.5887 -1.0606
   11MET     HA  147   3.151   5.348   2.791 -0.0151  0.7535 -0.3849
   11MET    HB2  148   2.917   5.391   2.797  0.3230 -0.2457  1.6776
   11MET    HB3  149   2.872   5.266   2.686 -0.1463  0.6808  0.3050
   11MET    HG2  150   2.898   5.087   2.847  0.6390 -0.4516 -0.2533
   11MET    HG3  151   2.992   5.182   2.956  0.7006 -0.4367 -1.2349
   11MET    HE1  152   2.764   5.471   2.995 -0.8924 -0.6455  0.5520
   11MET    HE2  153   2.753   5.400   3.155  0.3110  0.2964  0.5840
   11MET    HE3  154   2.904   5.398   3.087 -0.8494 -0.1541  0.1581
   12VAL      N  155   3.133   5.065   2.631  0.5531 -0.2377  0.5118
   12VAL     CA  156   3.199   4.932   2.623  1.6377 -0.6025 -0.5023
   12VAL      C  157   3.346   4.939   2.605 -0.6840  0.5898  0.0034
   12VAL      O  158   3.413   4.869   2.676 -0.9859  0.0325 -0.2305
   12VAL     CB  159   3.133   4.851   2.512  0.4379  0.8420 -0.0144
   12VAL    CG1  160   3.191   4.885   2.370 -0.1808 -0.1082 -0.6559
   12VAL    CG2  161   3.146   4.696   2.541  0.5547 -0.9794  0.2983
   12VAL      H  162   3.068   5.089   2.558  0.0889  0.3416  1.0893
   12VAL     HA  163   3.174   4.880   2.715 -0.1844  0.2258 -0.4489
   12VAL     HB  164   3.027   4.875   2.505  0.3616  0.8215  0.8020
   12VAL   HG11  165   3.189   4.994   2.363  0.0144 -0.0180  0.3954
   12VAL   HG12  166   3.292   4.844   2.368 -0.2259 -0.3333  0.5635
   12VAL   HG13  167   3.128   4.843   2.291 -0.7064 -0.8758  0.1422
   12VAL   HG21  168   3.120   4.652   2.444  0.9335 -0.5941  0.0139
   12VAL   HG22  169   3.251   4.679   2.561  0.3732 -1.5501  0.8429
   12VAL   HG23  170   3.067   4.677   2.614  0.1609 -1.6771 -0.2752
   13SER      N  171   3.398   5.036   2.530  1.3492  1.1749 -0.9066
   13SER     CA  172   3.540   5.068   2.523 -1.4492 -0.5646 -0.3564
   13SER      C  173   3.601   5.116   2.655 -0.4374  0.3351  0.3058
   13SER      O  174   3.711   5.074   2.700  0.5917  0.0925  0.0603
   13SER     CB  175   3.557   5.179   2.417 -0.4219  0.2667  0.2290
   13SER     OG  176   3.508   5.140   2.288 -0.2011  0.5165 -0.2946
   13SER      H  177   3.330   5.093   2.481 -0.4308  0.5152  0.5787
   13SER     HA  178   3.603   4.981   2.504  0.5541  0.6528  0.1530
   13SER    HB2  179   3.501   5.264   2.454 -0.7477 -0.3912  1.3209
   13SER    HB3  180   3.664   5.198   2.404 -0.3554 -0.3404 -0.1975
   13SER     HG  181   3.420   5.177   2.277 -0.4459 -0.1763 -0.7512
   14ALA      N  182   3.545   5.206   2.728  0.2704 -1.3497 -0.8865
   14ALA     CA  183   3.587   5.245   2.867 -0.2007  0.6929  0.5467
   14ALA      C  184   3.586   5.124   2.961  0.2705 -0.7908  0.6216
   14ALA      O  185   3.672   5.122   3.048 -0.2206  0.4163  0.0345
   14ALA     CB  186   3.495   5.351   2.915  0.1884  0.1699 -0.0422
   14ALA      H  187   3.460   5.248   2.694  0.7322  0.3354 -0.1805
   14ALA     HA  188   3.688   5.286   2.867  0.2548 -0.3061 -0.5142
   14ALA    HB1  189   3.391   5.318   2.912  0.5522 -1.1133  0.2691
   14ALA    HB2  190   3.526   5.389   3.012 -1.0409  0.0053  0.4559
   14ALA    HB3  191   3.499   5.434   2.845 -0.6941  0.6856  0.4820
   15LEU      N  192   3.494   5.026   2.946  0.5016 -0.3353 -0.4334
   15LEU     CA  193   3.487   4.903   3.036 -0.3005 -0.7338  0.4467
   15LEU      C  194   3.591   4.797   2.995 -0.8229  0.8454 -0.4636
   15LEU      O  195   3.668   4.746   3.082  0.1469  0.5907  0.4594
   15LEU     CB  196   3.348   4.844   3.038  0.8297 -0.3020 -0.0850
   15LEU     CG  197   3.241   4.911   3.118  0.3100 -0.3679 -0.5053
   15LEU    CD1  198   3.110   4.847   3.091  0.2752  0.0604 -0.5530
   15LEU    CD2  199   3.268   4.901   3.268 -1.0096 -0.2686  0.6746
   15LEU      H  200   3.434   5.025   2.865 -0.4664 -1.2458  0.2515
   15LEU     HA  201   3.519   4.932   3.136 -0.3801 -1.5116  0.7060
   15LEU    HB2  202   3.302   4.831   2.940 -1.3870 -0.6909  0.8898
   15LEU    HB3  203   3.358   4.743   3.078  0.6990  0.2522  1.4946
   15LEU     HG  204   3.243   5.015   3.084 -0.9862 -0.6411 -1.5479
   15LEU   HD11  205   3.124   4.740   3.108  0.0106  0.0703 -0.2474
   15LEU   HD12  206   3.030   4.880   3.157  0.5045  0.1275 -0.3065
   15LEU   HD13  207   3.070   4.857   2.990 -0.0928 -0.6225 -0.4849
   15LEU   HD21  208   3.182   4.942   3.321 -0.2411  0.3853  1.4717
   15LEU   HD22  209   3.281   4.796   3.297 -0.2395 -0.0829  1.0500
   15LEU   HD23  210   3.360   4.954   3.292 -0.3846 -0.2938 -1.3008
   16LEU      N  211   3.607   4.767   2.866 -0.6969 -0.3445  0.3311
   16LEU     CA  212   3.720   4.686   2.807  0.2545 -0.2453 -0.2438
   16LEU      C  213   3.866   4.733   2.829  0.4438 -0.0540 -0.6865
   16LEU      O  214   3.957   4.648   2.816  0.1505  0.2755  0.1425
   16LEU     CB  215   3.687   4.659   2.665  0.3098  0.0877  0.8206
   16LEU     CG  216   3.565   4.570   2.655  1.2244  0.5721 -0.2651
   16LEU    CD1  217   3.516   4.562   2.505 -0.4568  0.5612 -0.8344
   16LEU    CD2  218   3.590   4.428   2.695 -0.4003 -0.3032 -0.2965
   16LEU      H  219   3.550   4.816   2.798  1.2103 -0.0877 -1.2601
   16LEU     HA  220   3.725   4.593   2.863 -0.8036  0.4165  1.0698
   16LEU    HB2  221   3.658   4.751   2.615 -0.2412  0.1039  1.1473
   16LEU    HB3  222   3.775   4.611   2.623 -0.7906 -1.6644  0.2673
   16LEU     HG  223   3.480   4.612   2.709 -0.1212  0.1266 -1.8558
   16LEU   HD11  224   3.599   4.522   2.447  0.6776 -0.0738  1.0680
   16LEU   HD12  225   3.439   4.484   2.503 -0.2836  0.3541 -0.0726
   16LEU   HD13  226   3.484   4.654   2.455  1.8472  0.9094 -1.9408
   16LEU   HD21  227   3.495   4.374   2.690 -1.2237  1.1114 -1.6252
   16LEU   HD22  228   3.658   4.382   2.623 -0.4161  0.6326 -0.9488
   16LEU   HD23  229   3.609   4.425   2.802 -0.7463  1.0548 -0.1681
   17ASP      N  230   3.888   4.864   2.858  0.1392  0.4051 -0.4372
   17ASP     CA  231   4.022   4.915   2.891 -0.4700  0.4870  0.2002
   17ASP      C  232   4.043   4.904   3.048 -0.0241  0.1920 -0.3839
   17ASP      O  233   4.154   4.890   3.095 -0.4996 -0.2439 -0.6952
   17ASP     CB  234   4.038   5.062   2.845 -1.1595  0.1238  0.1283
   17ASP     CG  235   4.186   5.113   2.862 -0.9979  0.2728  0.2117
   17ASP    OD1  236   4.225   5.167   2.969  0.1163  0.6358  0.2259
   17ASP    OD2  237   4.271   5.089   2.771  0.3376  0.1139  0.3120
   17ASP      H  238   3.806   4.922   2.843 -1.0886 -0.8017  1.0026
   17ASP     HA  239   4.090   4.853   2.833 -1.3376  0.6481 -1.0810
   17ASP    HB2  240   4.019   5.071   2.738  0.5704 -0.6245 -0.3157
   17ASP    HB3  241   3.964   5.117   2.903 -0.3979  0.9088  0.3938
   18ALA      N  242   3.936   4.910   3.123 -0.0602  0.4581  0.5305
   18ALA     CA  243   3.943   4.900   3.271  0.1980 -0.7730  0.2559
   18ALA      C  244   3.940   4.760   3.324  0.1535  0.8620  0.8428
   18ALA      O  245   3.985   4.731   3.435 -0.1291 -0.0409 -0.6743
   18ALA     CB  246   3.825   4.979   3.334 -0.2504  0.4598  0.5223
   18ALA      H  247   3.848   4.911   3.074  0.6151  0.1223 -0.7573
   18ALA     HA  248   4.035   4.942   3.311  0.0491 -0.2534  0.0766
   18ALA    HB1  249   3.817   5.083   3.302  1.1939  0.5160  0.2018
   18ALA    HB2  250   3.730   4.932   3.310  0.0081 -0.5009  1.2375
   18ALA    HB3  251   3.851   4.965   3.439  0.6804 -0.2295  0.2247
   19GLU      N  252   3.893   4.661   3.242 -0.0950  0.0196 -0.5636
   19GLU     CA  253   3.900   4.521   3.286  0.4648 -0.5330  0.4828
   19GLU      C  254   4.039   4.468   3.324 -0.2344  0.5862  0.2515
   19GLU      O  255   4.132   4.493   3.244  0.1291  0.0706  0.3372
   19GLU     CB  256   3.832   4.427   3.172 -1.2993 -0.8731 -0.1608
   19GLU     CG  257   3.683   4.408   3.181 -0.1887 -0.8559 -0.1029
   19GLU     CD  258   3.642   4.360   3.320 -0.2699 -0.6173  0.0381
   19GLU    OE1  259   3.688   4.256   3.366  0.5301 -0.1266  0.1679
   19GLU    OE2  260   3.552   4.416   3.383  0.4445 -0.3402 -0.1920
   19GLU      H  261   3.847   4.683   3.155 -0.9549  1.2133  0.1122
   19GLU     HA  262   3.822   4.516   3.362 -0.7946  0.7332 -0.6107
   19GLU    HB2  263   3.861   4.475   3.079 -0.9173 -0.4246  0.1829
   19GLU    HB3  264   3.879   4.328   3.173  0.0459 -0.2951  1.0151
   19GLU    HG2  265   3.638   4.502   3.151 -0.6208 -0.7377  0.8505
   19GLU    HG3  266   3.651   4.344   3.099  0.2818  0.5745 -1.4823
   20PRO      N  267   4.055   4.402   3.439 -0.1818  0.1520 -0.2528
   20PRO     CA  268   4.177   4.341   3.490 -1.1321  0.5867  1.1455
   20PRO      C  269   4.217   4.203   3.428  0.5318 -0.1774 -0.0915
   20PRO      O  270   4.131   4.132   3.373  0.0542 -0.2745 -0.4407
   20PRO     CB  271   4.152   4.314   3.638 -0.8968 -0.1867 -0.1206
   20PRO     CG  272   4.005   4.284   3.643  0.4659 -0.0902 -0.3482
   20PRO     CD  273   3.956   4.396   3.551  0.1377 -0.6970 -0.2533
   20PRO     HA  274   4.258   4.411   3.469  0.3525 -1.3075 -0.2403
   20PRO    HB2  275   4.231   4.251   3.679 -0.0571  1.1690  0.4806
   20PRO    HB3  276   4.152   4.408   3.694 -0.3666 -0.3788  0.2179
   20PRO    HG2  277   3.980   4.190   3.593 -0.9013  0.0742 -0.0293
   20PRO    HG3  278   3.978   4.300   3.747  0.6819  0.1678 -0.3274
   20PRO    HD2  279   3.951   4.495   3.596 -0.8465 -0.8121 -0.0636
   20PRO    HD3  280   3.852   4.378   3.524 -0.4222 -0.0392  1.2586
   21PRO      N  281   4.345   4.159   3.441 -0.1496  0.0027 -0.8687
   21PRO     CA  282   4.399   4.031   3.398  0.2438  0.5810  0.0231
   21PRO      C  283   4.363   3.918   3.488  0.4423  0.1770 -0.5815
   21PRO      O  284   4.310   3.934   3.600 -0.4786 -0.2025  0.2025
   21PRO     CB  285   4.551   4.044   3.403 -0.0183  0.5909  0.0626
   21PRO     CG  286   4.578   4.146   3.511  0.7844 -0.9864 -0.1082
   21PRO     CD  287   4.455   4.240   3.487 -0.0239 -1.1090 -0.4661
   21PRO     HA  288   4.366   4.001   3.299 -0.0705 -0.2754  0.3671
   21PRO    HB2  289   4.608   3.955   3.431 -0.6321  0.0692 -0.2804
   21PRO    HB3  290   4.586   4.075   3.305 -0.6907  0.1661 -0.3325
   21PRO    HG2  291   4.576   4.113   3.615 -1.3002  0.9201  0.6081
   21PRO    HG3  292   4.672   4.199   3.493 -0.0903  1.0596  0.7384
   21PRO    HD2  293   4.484   4.309   3.408 -0.2336 -0.6251 -0.1331
   21PRO    HD3  294   4.435   4.288   3.583  0.7915  0.5910 -1.0733
   22ILE      N  295   4.383   3.792   3.438 -0.0807 -0.3666  0.5981
   22ILE     CA  296   4.367   3.672   3.510 -1.4649  0.7348 -0.3053
   22ILE      C  297   4.503   3.636   3.578  0.3959  0.0461 -0.3940
   22ILE      O  298   4.607   3.620   3.515 -0.1536 -0.0642  0.0822
   22ILE     CB  299   4.312   3.562   3.422 -0.0089  0.4215 -0.8190
   22ILE    CG1  300   4.172   3.610   3.368  0.9954  0.6142  0.3455
   22ILE    CG2  301   4.297   3.436   3.501 -0.3967  0.1716 -1.0384
   22ILE    CD1  302   4.101   3.504   3.268 -1.7939 -1.0711 -0.3621
   22ILE      H  303   4.403   3.791   3.339 -0.1807  0.5054  0.5523
   22ILE     HA  304   4.296   3.683   3.591 -0.5691 -0.6160  0.7556
   22ILE     HB  305   4.379   3.541   3.339  0.6759 -1.3328  0.0702
   22ILE   HG12  306   4.092   3.624   3.442 -0.4961  0.0478 -1.0424
   22ILE   HG13  307   4.177   3.701   3.308  0.3064  0.6386  0.3040
   22ILE   HG21  308   4.260   3.359   3.434 -0.0734 -0.5439 -0.4276
   22ILE   HG22  309   4.398   3.405   3.527 -0.1480  1.6059 -0.0373
   22ILE   HG23  310   4.224   3.445   3.582  0.9910  0.0104  0.3276
   22ILE   HD11  311   4.006   3.551   3.242 -0.9338  1.5990  0.7050
   22ILE   HD12  312   4.154   3.496   3.173  0.4543  0.3408  0.6043
   22ILE   HD13  313   4.095   3.402   3.307  0.6223 -1.2777 -0.2439
   23LEU      N  314   4.501   3.622   3.710  0.4457 -0.0358  0.6919
   23LEU     CA  315   4.610   3.590   3.808  0.3377 -0.3647  0.7528
   23LEU      C  316   4.649   3.444   3.794 -0.8132  0.7581 -0.0867
   23LEU      O  317   4.566   3.363   3.764  0.7773  0.2703 -0.4061
   23LEU     CB  318   4.570   3.636   3.946 -0.3842 -0.0232 -0.0304
   23LEU     CG  319   4.582   3.788   3.957  0.3295 -0.9461  0.0624
   23LEU    CD1  320   4.483   3.833   4.064 -0.5092 -0.7439 -1.6608
   23LEU    CD2  321   4.720   3.847   3.972 -0.0344  1.1873 -0.5057
   23LEU      H  322   4.405   3.623   3.743 -0.0514  0.8726 -0.6288
   23LEU     HA  323   4.699   3.640   3.769 -0.0976 -0.5275 -0.5371
   23LEU    HB2  324   4.472   3.594   3.968 -0.1273 -0.4931  0.2739
   23LEU    HB3  325   4.635   3.587   4.019 -0.5322  0.1299  0.2055
   23LEU     HG  326   4.534   3.835   3.871 -0.9552 -0.8837  0.7578
   23LEU   HD11  327   4.488   3.941   4.078  0.3326 -0.8501 -1.0275
   23LEU   HD12  328   4.380   3.801   4.044 -0.6850 -0.7565 -0.7836
   23LEU   HD13  329   4.518   3.794   4.159  1.9563  1.3966 -1.4688
   23LEU   HD21  330   4.716   3.953   3.995  0.7892  1.1100  0.0808
   23LEU   HD22  331   4.749   3.804   4.068 -0.6258  0.9330 -0.4384
   23LEU   HD23  332   4.793   3.817   3.896 -1.0534 -0.7306 -0.8556
   24TYR      N  333   4.777   3.406   3.829 -0.2312 -0.0268  0.0827
   24TYR     CA  334   4.833   3.273   3.852 -0.4290 -0.3809 -0.1720
   24TYR      C  335   4.848   3.232   4.004 -0.2863 -0.4729 -0.5752
   24TYR      O  336   4.867   3.306   4.103  0.0498 -0.0927 -0.2185
   24TYR     CB  337   4.980   3.269   3.799 -0.0548  0.6273  1.1968
   24TYR     CG  338   4.973   3.275   3.649  0.4545  0.6028 -0.4652
   24TYR    CD1  339   5.004   3.153   3.579 -0.7763 -0.5402 -1.1514
   24TYR    CD2  340   4.946   3.394   3.579  0.1832 -0.3820  0.8339
   24TYR    CE1  341   5.003   3.150   3.440 -0.0233  0.0619  0.2284
   24TYR    CE2  342   4.943   3.382   3.438 -0.1798 -0.7757 -0.2704
   24TYR     CZ  343   4.971   3.268   3.365  0.0270  0.5783 -0.4417
   24TYR     OH  344   4.963   3.262   3.231  0.2463  0.3215  0.6534
   24TYR      H  345   4.846   3.472   3.864 -0.4453  0.0100  0.4484
   24TYR     HA  346   4.772   3.199   3.801  0.4622 -0.1164 -1.7758
   24TYR    HB2  347   5.022   3.365   3.830 -0.6753  1.3792 -0.1318
   24TYR    HB3  348   5.041   3.184   3.831  0.7931  0.8399  0.2237
   24TYR    HD1  349   5.027   3.064   3.637  1.0226  0.8402  0.5121
   24TYR    HD2  350   4.921   3.485   3.632  0.6114  0.0190  0.3718
   24TYR    HE1  351   5.023   3.060   3.384  0.0208 -0.0170  0.3702
   24TYR    HE2  352   4.908   3.470   3.387  0.2454 -0.3890  0.0890
   24TYR     HH  353   4.957   3.345   3.184  0.9195 -0.6020 -1.2809
   25SER      N  354   4.841   3.101   4.025  0.5398 -0.3134  0.0188
   25SER     CA  355   4.855   3.037   4.154 -1.1877  0.1233 -0.4469
   25SER      C  356   5.006   3.023   4.207  0.1399 -0.3556 -0.1679
   25SER      O  357   5.102   3.035   4.124  0.1261 -0.2732 -0.2873
   25SER     CB  358   4.791   2.895   4.155 -0.0346 -0.6246  0.5908
   25SER     OG  359   4.776   2.832   4.283 -0.5411 -0.3586 -0.2992
   25SER      H  360   4.835   3.033   3.951  0.6245 -0.3036  0.0028
   25SER     HA  361   4.809   3.091   4.237  0.1988 -0.6905  0.9763
   25SER    HB2  362   4.691   2.922   4.120 -0.0609 -0.0061  1.0901
   25SER    HB3  363   4.844   2.836   4.080 -0.2038  0.0528 -0.0890
   25SER     HG  364   4.746   2.901   4.343  0.0618 -0.0798 -0.3092
   26GLU      N  365   5.026   3.001   4.333 -0.3164  0.3616 -0.5574
   26GLU     CA  366   5.165   2.992   4.394 -0.4687  0.2617  0.7503
   26GLU      C  367   5.164   2.904   4.521 -0.3338  0.1939 -0.8381
   26GLU      O  368   5.077   2.920   4.609 -0.2148 -0.1913  0.5354
   26GLU     CB  369   5.214   3.132   4.418 -0.7781  0.4723 -0.4412
   26GLU     CG  370   5.115   3.209   4.505  0.3859  0.7735  0.4535
   26GLU     CD  371   5.178   3.325   4.583 -0.4130  0.1823 -0.3239
   26GLU    OE1  372   5.280   3.301   4.648 -0.3080 -0.1480 -0.3258
   26GLU    OE2  373   5.115   3.433   4.589 -0.2068 -0.0081  0.2571
   26GLU      H  374   4.946   2.978   4.389  0.0906  0.1172 -0.0560
   26GLU     HA  375   5.226   2.942   4.320 -0.6988  0.6273  0.3007
   26GLU    HB2  376   5.311   3.124   4.467 -0.5785 -0.4165 -0.9436
   26GLU    HB3  377   5.243   3.186   4.328  1.5070 -0.4044 -0.3781
   26GLU    HG2  378   5.033   3.242   4.441 -0.5536 -0.5121  0.9178
   26GLU    HG3  379   5.067   3.153   4.585 -0.0436 -0.1693 -0.4264
   27TYR      N  380   5.260   2.810   4.527 -0.0167  1.0525  0.2677
   27TYR     CA  381   5.274   2.696   4.620 -0.0668 -0.1266 -0.1240
   27TYR      C  382   5.416   2.643   4.605  0.2610 -0.6869 -0.6015
   27TYR      O  383   5.480   2.671   4.504  0.5666  0.3853 -0.0513
   27TYR     CB  384   5.164   2.600   4.586  0.1792  0.5396  0.0572
   27TYR     CG  385   5.140   2.544   4.447 -0.1283  0.1809  0.3342
   27TYR    CD1  386   5.231   2.451   4.403 -0.2599 -0.0641  0.1538
   27TYR    CD2  387   5.046   2.599   4.355 -0.1485 -0.5196  0.5335
   27TYR    CE1  388   5.233   2.407   4.271 -1.1659 -0.6322 -0.3172
   27TYR    CE2  389   5.040   2.547   4.221  0.3882 -0.2993  0.3220
   27TYR     CZ  390   5.135   2.449   4.176  0.3380 -0.7321 -0.1817
   27TYR     OH  391   5.128   2.398   4.048  0.6485 -0.1384  0.3377
   27TYR      H  392   5.324   2.808   4.449 -0.0114 -0.7666  0.2430
   27TYR     HA  393   5.262   2.719   4.726 -0.1951 -1.1856  0.1158
   27TYR    HB2  394   5.157   2.517   4.655 -0.1614  1.2502  0.9182
   27TYR    HB3  395   5.074   2.657   4.611  0.0053 -0.1486  1.1080
   27TYR    HD1  396   5.318   2.424   4.462  1.2362  0.5987 -1.5556
   27TYR    HD2  397   4.975   2.671   4.395  1.0199  0.1486  1.5358
   27TYR    HE1  398   5.315   2.344   4.238  0.6418  1.4511 -0.2665
   27TYR    HE2  399   4.959   2.569   4.153  0.3003 -0.4158  0.3861
   27TYR     HH  400   5.042   2.356   4.039  0.9944 -0.6774 -0.6637
   28ASP      N  401   5.458   2.558   4.699  0.3641  0.0772 -0.1622
   28ASP     CA  402   5.580   2.485   4.699 -0.2942 -0.5417  0.1122
   28ASP      C  403   5.626   2.407   4.570 -0.1448 -0.0897 -0.7771
   28ASP      O  404   5.571   2.301   4.555 -0.3457  0.8285  0.0492
   28ASP     CB  405   5.690   2.572   4.771  1.4453 -0.1681  1.3265
   28ASP     CG  406   5.819   2.510   4.798 -0.5803 -0.3900 -0.0498
   28ASP    OD1  407   5.855   2.404   4.746  0.6581 -0.0031  0.4474
   28ASP    OD2  408   5.900   2.575   4.869 -0.9252 -0.5330 -0.2461
   28ASP      H  409   5.396   2.539   4.776  0.5525  0.9204  0.2156
   28ASP     HA  410   5.565   2.411   4.777  0.0485  0.3599  1.0730
   28ASP    HB2  411   5.700   2.660   4.707  0.3066 -1.0169 -0.1187
   28ASP    HB3  412   5.643   2.601   4.865 -2.1027 -0.1770 -0.1732
   29PRO      N  413   5.717   2.444   4.481  0.3556 -0.4637  0.5895
   29PRO     CA  414   5.762   2.353   4.375  0.9163  0.2948  0.0792
   29PRO      C  415   5.865   2.249   4.417 -0.2359 -0.2202 -0.2383
   29PRO      O  416   5.882   2.162   4.335  0.6522  0.9719  0.4062
   29PRO     CB  417   5.816   2.440   4.269 -0.7723 -0.4534 -0.1145
   29PRO     CG  418   5.897   2.539   4.348  1.2338 -0.1810 -0.2134
   29PRO     CD  419   5.793   2.568   4.465 -0.6979  1.0143 -0.6364
   29PRO     HA  420   5.679   2.297   4.333  0.5610  0.0981  1.0004
   29PRO    HB2  421   5.892   2.393   4.207  0.2047 -0.9598  1.3752
   29PRO    HB3  422   5.731   2.488   4.218 -1.0595 -0.9019 -0.0673
   29PRO    HG2  423   5.987   2.498   4.395  0.1595 -1.5663  0.8220
   29PRO    HG3  424   5.896   2.637   4.299 -0.9712  0.3323  0.6242
   29PRO    HD2  425   5.854   2.596   4.551  0.3930  0.1066 -1.0582
   29PRO    HD3  426   5.729   2.644   4.421 -1.2265  0.7178 -0.3858
   30THR      N  427   5.928   2.257   4.530  0.4931  0.2206 -0.2510
   30THR     CA  428   6.009   2.149   4.587 -0.6800  0.3609 -0.5199
   30THR      C  429   5.929   2.033   4.649  0.4496  0.1581  0.1276
   30THR      O  430   5.981   1.923   4.665 -0.3547 -0.0061  0.3420
   30THR     CB  431   6.105   2.206   4.701  0.1318 -0.1042  0.0026
   30THR    CG2  432   6.165   2.331   4.641 -0.5594 -0.0205 -0.4738
   30THR    OG1  433   6.040   2.238   4.820  0.5051  0.9267  0.0414
   30THR      H  434   5.904   2.328   4.598  1.9670  0.4434  0.1090
   30THR     HA  435   6.068   2.103   4.508 -1.8164 -0.1965 -1.0925
   30THR     HB  436   6.175   2.130   4.734 -0.8930 -0.4553  1.5843
   30THR    HG1  437   5.977   2.307   4.798 -0.6790  0.3297  1.2379
   30THR   HG21  438   6.239   2.365   4.713  0.0624 -0.9179 -0.6516
   30THR   HG22  439   6.214   2.310   4.546  0.5120 -1.4461  0.3139
   30THR   HG23  440   6.093   2.413   4.635 -0.4822  0.0320 -0.6848
   31ARG      N  441   5.806   2.064   4.701 -0.4223 -0.1844  0.6657
   31ARG     CA  442   5.716   1.969   4.762 -0.4249 -0.0624  0.0762
   31ARG      C  443   5.605   1.921   4.667  0.4199  0.0519 -0.8387
   31ARG      O  444   5.555   1.995   4.583  0.4862 -0.9253 -0.1237
   31ARG     CB  445   5.646   2.038   4.879  0.1280  0.5710  0.0658
   31ARG     CG  446   5.726   2.117   4.983 -0.3183  0.6707  0.4320
   31ARG     CD  447   5.841   2.022   5.032  0.1266 -0.4490 -0.0440
   31ARG     NE  448   5.800   1.899   5.105 -0.3614 -0.4134  1.0494
   31ARG     CZ  449   5.876   1.799   5.123 -0.8065 -0.1328 -0.2075
   31ARG    NH1  450   6.004   1.810   5.104  0.0324 -0.5794  0.9392
   31ARG    NH2  451   5.833   1.691   5.172  0.3887 -0.1072 -0.1510
   31ARG      H  452   5.783   2.161   4.690  0.5834  0.0033 -0.0793
   31ARG     HA  453   5.779   1.885   4.792 -1.1102 -1.1453 -1.2755
   31ARG    HB2  454   5.567   2.105   4.844 -0.3295  0.0325  0.0446
   31ARG    HB3  455   5.589   1.965   4.936  0.5660  0.0861 -0.0987
   31ARG    HG2  456   5.760   2.209   4.935 -0.3717  0.2393 -0.4811
   31ARG    HG3  457   5.661   2.138   5.067 -0.4364 -0.2863  0.6018
   31ARG    HD2  458   5.903   1.992   4.947  0.1777  0.0099 -0.1770
   31ARG    HD3  459   5.903   2.080   5.101  0.1945  0.4876 -0.8368
   31ARG     HE  460   5.700   1.880   5.109 -0.3802 -1.0004 -0.6326
   31ARG   HH11  461   6.067   1.731   5.107  1.0478  0.0438 -0.8206
   31ARG   HH12  462   6.042   1.903   5.091  0.3466 -0.7262  0.7807
   31ARG   HH21  463   5.895   1.620   5.208  0.3434  0.0442  0.2348
   31ARG   HH22  464   5.734   1.687   5.190  0.4507 -0.3091  0.1626
   32PRO      N  465   5.557   1.797   4.671  0.6358  0.0802  0.2453
   32PRO     CA  466   5.443   1.753   4.586  0.4473  0.4666  0.3376
   32PRO      C  467   5.320   1.840   4.616 -0.1380 -0.7291 -0.1776
   32PRO      O  468   5.291   1.869   4.730  0.6077 -0.4456 -0.3190
   32PRO     CB  469   5.436   1.608   4.624  0.2071  0.4941  0.6475
   32PRO     CG  470   5.511   1.583   4.754  0.5986  1.0871 -0.2151
   32PRO     CD  471   5.616   1.692   4.749 -0.2687 -0.1864  0.1034
   32PRO     HA  472   5.461   1.745   4.479  0.9856 -0.9601  0.4967
   32PRO    HB2  473   5.339   1.561   4.612  0.4412  0.2507 -0.6720
   32PRO    HB3  474   5.493   1.557   4.546 -1.4037  0.5846 -0.6962
   32PRO    HG2  475   5.432   1.600   4.828  0.9052  0.1283  0.3643
   32PRO    HG3  476   5.558   1.486   4.769  0.9905  1.3710  0.5117
   32PRO    HD2  477   5.646   1.722   4.849  0.2117 -0.5598  0.0770
   32PRO    HD3  478   5.713   1.662   4.710  0.3565  1.5747  0.1324
   33PHE      N  479   5.250   1.885   4.507  0.0893  1.0296 -0.7216
   33PHE     CA  480   5.130   1.968   4.521 -0.0850 -0.2420  0.6099
   33PHE      C  481   5.029   1.907   4.616 -0.2134 -0.0063 -0.5422
   33PHE      O  482   4.948   1.979   4.674 -0.2228  0.3783 -0.2985
   33PHE     CB  483   5.073   1.989   4.380 -0.0452  0.3842  0.0896
   33PHE     CG  484   4.943   2.067   4.372 -0.7047  0.0873 -0.7178
   33PHE    CD1  485   4.827   1.996   4.370  0.6406  0.0250 -0.1241
   33PHE    CD2  486   4.942   2.206   4.382 -0.2993  0.7366  0.0183
   33PHE    CE1  487   4.705   2.068   4.377  0.8056 -0.5451  0.7788
   33PHE    CE2  488   4.827   2.281   4.389  0.3816  0.5691 -0.0005
   33PHE     CZ  489   4.705   2.209   4.383  0.1249 -0.9089 -0.7391
   33PHE      H  490   5.284   1.849   4.419  2.3293 -0.1250  0.4351
   33PHE     HA  491   5.148   2.067   4.562  0.8214 -0.1985  0.1451
   33PHE    HB2  492   5.143   2.034   4.310 -0.1275 -0.0354 -0.2762
   33PHE    HB3  493   5.059   1.895   4.327  1.0106  0.4078 -0.2673
   33PHE    HD1  494   4.820   1.888   4.368 -0.0739  0.0421  0.3044
   33PHE    HD2  495   5.035   2.255   4.407 -0.0407 -0.3954  1.5669
   33PHE    HE1  496   4.612   2.014   4.369 -0.3024  1.2669 -0.0442
   33PHE    HE2  497   4.831   2.388   4.388  1.8064  0.5817 -1.4751
   33PHE     HZ  498   4.612   2.264   4.385  0.4522 -0.3246 -1.1252
   34SER      N  499   5.019   1.776   4.630  0.3407  0.0571  0.3742
   34SER     CA  500   4.925   1.705   4.710 -0.1758 -0.1223 -0.4261
   34SER      C  501   4.923   1.734   4.861 -0.3636 -0.5623  0.0282
   34SER      O  502   4.826   1.731   4.931  0.0480 -0.2151  0.0959
   34SER     CB  503   4.789   1.709   4.643 -0.6146 -0.5220 -0.0358
   34SER     OG  504   4.796   1.632   4.515 -0.4275  0.1519 -0.8138
   34SER      H  505   5.064   1.715   4.563  0.8177  0.4246  0.3529
   34SER     HA  506   4.955   1.601   4.696  0.1268 -0.0314 -0.4641
   34SER    HB2  507   4.717   1.664   4.710 -0.3963 -0.9120 -0.0567
   34SER    HB3  508   4.743   1.806   4.624 -1.1776 -0.7737  0.0071
   34SER     HG  509   4.708   1.597   4.496 -0.7483  0.7416 -0.5058
   35GLU      N  510   5.038   1.777   4.917  0.3411 -0.7130  0.8071
   35GLU     CA  511   5.069   1.837   5.041  0.9119 -0.8084 -0.0534
   35GLU      C  512   4.991   1.970   5.069 -0.2472  0.1736 -0.5259
   35GLU      O  513   4.960   2.005   5.185 -0.2555  0.3172 -0.5307
   35GLU     CB  514   5.057   1.725   5.150  0.0169 -0.2158  0.9576
   35GLU     CG  515   5.173   1.625   5.147 -0.0153  0.0342 -0.4560
   35GLU     CD  516   5.272   1.659   5.254 -0.9601 -1.0606 -0.6021
   35GLU    OE1  517   5.309   1.588   5.350  0.2496 -0.2925 -0.0971
   35GLU    OE2  518   5.323   1.775   5.249  0.2091 -0.3373 -0.0691
   35GLU      H  519   5.112   1.764   4.849 -0.7679 -0.3090 -0.5722
   35GLU     HA  520   5.173   1.868   5.035  0.4763  0.7412 -0.6656
   35GLU    HB2  521   4.963   1.673   5.133 -0.4148  0.8441 -0.2629
   35GLU    HB3  522   5.043   1.766   5.250  0.1440 -0.4560  1.0751
   35GLU    HG2  523   5.227   1.618   5.053  0.9782 -1.3467  0.1503
   35GLU    HG3  524   5.134   1.527   5.172 -0.1911  0.3400  0.5867
   36ALA      N  525   4.973   2.053   4.966 -0.0560  0.5656  0.1445
   36ALA     CA  526   4.920   2.187   4.996 -0.7066  0.2771  0.5635
   36ALA      C  527   4.766   2.193   5.009  0.6967  0.1400  0.2741
   36ALA      O  528   4.690   2.111   4.950  0.3861 -0.2951  0.7914
   36ALA     CB  529   4.960   2.276   4.877 -0.9919 -0.0426  0.6060
   36ALA      H  530   4.976   2.018   4.872 -0.2516 -0.0280  0.3524
   36ALA     HA  531   4.970   2.228   5.084 -0.4465  0.9323  0.1223
   36ALA    HB1  532   4.922   2.238   4.783  0.4609 -0.5836  0.1742
   36ALA    HB2  533   4.941   2.382   4.892 -0.4457  0.2668 -0.5984
   36ALA    HB3  534   5.066   2.259   4.854 -1.4060 -1.7659 -0.4185
   37SER      N  535   4.716   2.291   5.089  0.2311 -0.6093  1.0125
   37SER     CA  536   4.575   2.326   5.128 -1.2917  0.6361 -0.7133
   37SER      C  537   4.508   2.397   5.016  1.2968  0.1635 -0.6095
   37SER      O  538   4.539   2.504   4.967 -0.1560 -0.0706 -0.0292
   37SER     CB  539   4.579   2.416   5.256  0.2046  1.7087  0.3983
   37SER     OG  540   4.448   2.449   5.288 -0.0238  0.0214  0.2620
   37SER      H  541   4.782   2.347   5.141  1.1134 -0.2268 -0.4113
   37SER     HA  542   4.522   2.234   5.154 -0.7905  0.7326  0.8010
   37SER    HB2  543   4.626   2.360   5.337 -0.8419 -1.1533 -0.7011
   37SER    HB3  544   4.634   2.503   5.222  0.9640  1.2515  0.4197
   37SER     HG  545   4.456   2.540   5.317  1.6382  0.2120 -0.5335
   38MET      N  546   4.400   2.333   4.972  0.2494 -0.0971 -0.3761
   38MET     CA  547   4.321   2.380   4.867  0.6453  0.3574  0.3748
   38MET      C  548   4.242   2.513   4.898  0.1189 -0.0806 -0.1236
   38MET      O  549   4.231   2.604   4.815 -0.5232  0.2726  0.0211
   38MET     CB  550   4.213   2.267   4.829  0.0093 -0.4095 -1.0685
   38MET     CG  551   4.129   2.296   4.712 -0.0892 -0.0827  0.5515
   38MET     SD  552   4.225   2.327   4.559  0.2645 -0.0463  0.3227
   38MET     CE  553   4.323   2.166   4.546  0.8653 -0.4279  0.8173
   38MET      H  554   4.393   2.236   4.998  0.3185 -0.0229 -0.0721
   38MET     HA  555   4.384   2.388   4.778 -0.3091 -0.2551 -0.3933
   38MET    HB2  556   4.264   2.171   4.824  0.6959 -0.1549  0.2012
   38MET    HB3  557   4.141   2.265   4.911  1.2659  1.0210  0.1955
   38MET    HG2  558   4.068   2.206   4.702  0.5679 -0.4830 -0.0690
   38MET    HG3  559   4.071   2.385   4.735  0.5030  0.4357  0.1275
   38MET    HE1  560   4.348   2.157   4.441 -0.4409  0.2382  0.4005
   38MET    HE2  561   4.413   2.166   4.607  0.9207  0.6467  0.7769
   38MET    HE3  562   4.258   2.082   4.569  0.7318 -0.9622 -1.1950
   39MET      N  563   4.188   2.533   5.022 -0.1864 -0.2309 -0.4551
   39MET     CA  564   4.124   2.662   5.066 -0.1980  0.5220  0.3058
   39MET      C  565   4.225   2.781   5.063  0.1810 -0.2742  0.0495
   39MET      O  566   4.186   2.902   5.042 -0.1352  0.2356  0.8199
   39MET     CB  567   4.060   2.637   5.203  0.9099  0.0862 -0.5204
   39MET     CG  568   3.976   2.756   5.251  0.2263  0.2888  0.0264
   39MET     SD  569   3.829   2.796   5.157  0.2747 -0.3880  0.0910
   39MET     CE  570   3.751   2.913   5.278 -0.2071 -0.3277  0.1075
   39MET      H  571   4.193   2.455   5.085  1.3239  0.5283  0.4697
   39MET     HA  572   4.049   2.688   4.991  0.4189 -0.4500 -0.7098
   39MET    HB2  573   4.005   2.543   5.194 -0.4125  0.6723  0.5882
   39MET    HB3  574   4.140   2.613   5.273 -0.0886  0.1322  0.7131
   39MET    HG2  575   3.937   2.736   5.351 -1.7730  0.5487 -0.6238
   39MET    HG3  576   4.031   2.850   5.243 -0.3301  0.5546 -1.0622
   39MET    HE1  577   3.672   2.974   5.233  0.6575 -0.4473 -1.7323
   39MET    HE2  578   3.705   2.868   5.366 -0.8442  1.5202  0.8300
   39MET    HE3  579   3.828   2.987   5.298  0.5269 -1.0534  0.0574
   40GLY      N  580   4.351   2.750   5.094 -0.1348 -0.2608 -0.9249
   40GLY     CA  581   4.461   2.849   5.098  0.3996  0.4089 -1.4313
   40GLY      C  582   4.486   2.908   4.968  0.6027 -0.3296  0.6990
   40GLY      O  583   4.503   3.029   4.966  0.2118 -0.2995  0.3865
   40GLY      H  584   4.377   2.656   5.118 -1.0625 -0.1743  0.8059
   40GLY    HA2  585   4.420   2.921   5.169 -0.9013 -0.4755 -1.2131
   40GLY    HA3  586   4.553   2.806   5.137 -0.2737  0.1439  0.0219
   41LEU      N  587   4.498   2.820   4.855 -0.9657 -0.5871 -0.8833
   41LEU     CA  588   4.524   2.867   4.716  0.0238  0.9485 -0.9073
   41LEU      C  589   4.407   2.940   4.661  0.1149 -0.4272  0.1322
   41LEU      O  590   4.422   3.041   4.588  0.0790  0.7231 -0.3238
   41LEU     CB  591   4.526   2.736   4.634 -0.3206  1.8207  1.2045
   41LEU     CG  592   4.642   2.629   4.654 -0.4089 -0.5009  0.1071
   41LEU    CD1  593   4.611   2.508   4.571  0.1903 -0.1355 -0.1926
   41LEU    CD2  594   4.773   2.688   4.611 -0.7100  0.0678  0.7951
   41LEU      H  595   4.488   2.723   4.878  0.2305 -0.6499 -0.5169
   41LEU     HA  596   4.616   2.925   4.704  0.0533  1.1681  0.1562
   41LEU    HB2  597   4.438   2.675   4.653 -0.2637  1.2807 -0.0235
   41LEU    HB3  598   4.540   2.767   4.530  0.0996  0.5232  0.8226
   41LEU     HG  599   4.645   2.606   4.761  0.7208 -0.4319  0.1188
   41LEU   HD11  600   4.515   2.458   4.587  0.0231 -0.1190 -1.0354
   41LEU   HD12  601   4.606   2.539   4.466 -1.1931 -1.0327 -0.4496
   41LEU   HD13  602   4.683   2.427   4.586  0.0540 -0.2870 -0.3457
   41LEU   HD21  603   4.824   2.758   4.677 -1.2045  0.7564  0.4760
   41LEU   HD22  604   4.840   2.607   4.582 -1.3172 -0.0402 -0.4529
   41LEU   HD23  605   4.759   2.731   4.512  1.4063 -1.3774 -0.2781
   42LEU      N  606   4.287   2.887   4.682 -1.4288  0.5192 -0.2959
   42LEU     CA  607   4.165   2.946   4.652  0.8388  0.4476  0.1833
   42LEU      C  608   4.155   3.084   4.710 -0.2159 -1.2945  0.0177
   42LEU      O  609   4.157   3.182   4.626  0.1269  0.1963 -0.5492
   42LEU     CB  610   4.054   2.845   4.689  1.1490  0.6392 -0.0587
   42LEU     CG  611   4.025   2.721   4.591 -0.0407  0.1835 -0.3767
   42LEU    CD1  612   3.905   2.647   4.654  0.1861 -0.4852  0.5303
   42LEU    CD2  613   3.992   2.757   4.444 -0.7123  0.2231 -1.6881
   42LEU      H  614   4.292   2.796   4.725  0.5489  0.1903 -1.0009
   42LEU     HA  615   4.156   2.961   4.544  0.7900 -0.2900  0.0681
   42LEU    HB2  616   4.067   2.812   4.792  0.5840 -1.1560 -0.4845
   42LEU    HB3  617   3.962   2.900   4.706  0.5776 -0.2209 -0.2204
   42LEU     HG  618   4.118   2.665   4.594 -0.2864 -0.2340 -0.3318
   42LEU   HD11  619   3.902   2.546   4.614 -0.2502 -0.5430  0.6982
   42LEU   HD12  620   3.919   2.646   4.762 -1.2648 -0.4908  0.7515
   42LEU   HD13  621   3.813   2.702   4.634  0.2081 -0.4292  0.5842
   42LEU   HD21  622   3.928   2.678   4.405 -0.7535  0.1010 -1.3746
   42LEU   HD22  623   3.933   2.849   4.451 -0.5884  0.3427  2.2256
   42LEU   HD23  624   4.082   2.773   4.384  0.7022  0.7105  0.3571
   43THR      N  625   4.158   3.103   4.844 -0.0989 -0.0939  0.3489
   43THR     CA  626   4.162   3.241   4.908  0.0651  0.8056  0.4203
   43THR      C  627   4.287   3.323   4.875  0.3014 -0.8195  0.2318
   43THR      O  628   4.265   3.449   4.865 -0.1431 -0.1292  0.0159
   43THR     CB  629   4.145   3.233   5.059 -0.0769  0.2377 -0.6174
   43THR    CG2  630   4.004   3.179   5.093 -0.3386  0.6401 -0.9420
   43THR    OG1  631   4.243   3.151   5.115  0.4101  0.2587  0.3981
   43THR      H  632   4.167   3.026   4.909 -0.6259  0.5418  1.2271
   43THR     HA  633   4.084   3.300   4.862 -0.2352 -0.4711 -0.8633
   43THR     HB  634   4.155   3.330   5.107  0.2574  0.2484 -0.7034
   43THR    HG1  635   4.222   3.062   5.084  1.7973  0.0580 -0.1239
   43THR   HG21  636   3.996   3.071   5.075 -0.8534  0.3291  0.7569
   43THR   HG22  637   3.977   3.192   5.198  0.2169  0.0132 -0.7036
   43THR   HG23  638   3.925   3.223   5.032 -0.6039  0.4860 -0.7182
   44ASN      N  639   4.409   3.270   4.858  0.1936  0.7673  0.5724
   44ASN     CA  640   4.527   3.344   4.811  0.1298 -0.5494 -0.1382
   44ASN      C  641   4.500   3.414   4.671  0.1151  0.0380 -0.3851
   44ASN      O  642   4.557   3.518   4.637  0.6686  0.0454  0.5740
   44ASN     CB  643   4.656   3.259   4.794 -0.1709 -0.0069  0.0707
   44ASN     CG  644   4.765   3.294   4.693  0.1465  0.0039 -0.9768
   44ASN    ND2  645   4.878   3.349   4.734 -0.5064  0.8034 -0.0482
   44ASN    OD1  646   4.743   3.272   4.576 -0.4303 -0.0141  0.3480
   44ASN      H  647   4.416   3.174   4.887 -1.0750  0.1148 -1.0047
   44ASN     HA  648   4.536   3.426   4.882 -0.2915 -0.6788  0.0678
   44ASN    HB2  649   4.708   3.257   4.890  0.3574 -0.2256 -0.2150
   44ASN    HB3  650   4.623   3.156   4.781 -0.1373  0.0502 -0.5062
   44ASN   HD21  651   4.955   3.376   4.675  0.2100  0.3357  0.6257
   44ASN   HD22  652   4.904   3.363   4.831 -0.0762  0.4417 -0.1046
   45LEU      N  653   4.412   3.360   4.586 -0.1295  0.4479  0.9577
   45LEU     CA  654   4.377   3.428   4.457  0.0797  0.2952  0.1249
   45LEU      C  655   4.268   3.536   4.480 -0.0431  1.0451 -0.2267
   45LEU      O  656   4.284   3.649   4.433  0.2244  0.4635  0.2565
   45LEU     CB  657   4.330   3.317   4.356  0.5823  0.0037 -0.5181
   45LEU     CG  658   4.445   3.232   4.292 -0.2012 -0.9144 -0.6269
   45LEU    CD1  659   4.397   3.102   4.245  0.7759 -0.1967  0.4781
   45LEU    CD2  660   4.515   3.299   4.177 -0.4723 -0.4322  0.3368
   45LEU      H  661   4.374   3.268   4.603 -0.0398 -0.0270 -0.9638
   45LEU     HA  662   4.466   3.469   4.409  0.4861  0.4431  0.9586
   45LEU    HB2  663   4.260   3.249   4.404  0.2045  0.1467 -0.8646
   45LEU    HB3  664   4.278   3.376   4.281  0.9596  0.7925 -0.1858
   45LEU     HG  665   4.519   3.221   4.371 -0.3799  0.3283 -0.2440
   45LEU   HD11  666   4.473   3.046   4.191  0.3714 -0.8419  0.5509
   45LEU   HD12  667   4.371   3.050   4.338 -1.5191  1.0562  0.6973
   45LEU   HD13  668   4.306   3.115   4.186  0.4091  0.5028  1.1507
   45LEU   HD21  669   4.585   3.381   4.196 -0.3187 -0.6930  0.9385
   45LEU   HD22  670   4.573   3.223   4.125  0.4734 -0.4214  1.3058
   45LEU   HD23  671   4.446   3.346   4.107  1.3905  0.5476 -1.0511
   46ALA      N  672   4.163   3.498   4.555 -0.4546 -0.9590  0.1003
   46ALA     CA  673   4.055   3.589   4.584  0.4534  0.0373  0.3854
   46ALA      C  674   4.101   3.721   4.646 -0.9114  0.5548  0.0065
   46ALA      O  675   4.044   3.828   4.625 -0.0263 -0.0040  0.4073
   46ALA     CB  676   3.953   3.511   4.681 -0.9983 -0.2737  0.2905
   46ALA      H  677   4.168   3.404   4.593  1.0956 -0.6820  0.7459
   46ALA     HA  678   4.006   3.628   4.495  0.6286  1.6661  0.9318
   46ALA    HB1  679   3.983   3.518   4.785 -1.3307  0.0329  0.3692
   46ALA    HB2  680   3.854   3.557   4.673 -0.5009  0.7311 -0.4815
   46ALA    HB3  681   3.963   3.407   4.649  0.5035 -0.2807  0.6602
   47ASP      N  682   4.200   3.717   4.732  0.1306  0.2299 -0.0668
   47ASP     CA  683   4.267   3.831   4.799 -0.6312 -0.1021  0.6259
   47ASP      C  684   4.352   3.927   4.707  0.6819  0.4630 -0.1064
   47ASP      O  685   4.395   4.031   4.743 -0.2883 -0.2590  0.4905
   47ASP     CB  686   4.359   3.776   4.913 -0.0193 -0.9245  0.8923
   47ASP     CG  687   4.297   3.733   5.039  0.5927 -0.1409  0.1143
   47ASP    OD1  688   4.174   3.750   5.054  0.0380  0.3723 -0.4726
   47ASP    OD2  689   4.367   3.695   5.132 -0.3765  0.1340 -0.1181
   47ASP      H  690   4.224   3.627   4.771  0.6097  0.2364 -0.3336
   47ASP     HA  691   4.199   3.901   4.849  0.3361  0.9386  0.5678
   47ASP    HB2  692   4.419   3.693   4.875  1.5225  0.4653  0.0186
   47ASP    HB3  693   4.428   3.858   4.935 -0.2702 -0.3646 -0.2390
   48ARG      N  694   4.381   3.880   4.580 -0.4598  0.0690 -0.7579
   48ARG     CA  695   4.453   3.957   4.480 -0.1711  0.2808 -0.7595
   48ARG      C  696   4.361   4.004   4.374  0.5333  0.2105 -0.0578
   48ARG      O  697   4.364   4.120   4.336 -0.5208 -0.0738  0.1676
   48ARG     CB  698   4.570   3.874   4.425 -0.1003 -0.2200 -0.2718
   48ARG     CG  699   4.671   3.837   4.538 -0.0109  0.2591 -1.3518
   48ARG     CD  700   4.797   3.767   4.496 -0.6408  0.2595 -0.1033
   48ARG     NE  701   4.775   3.626   4.467 -0.2398  0.7937 -0.1866
   48ARG     CZ  702   4.796   3.560   4.349  0.7429 -0.4048  0.1213
   48ARG    NH1  703   4.819   3.610   4.232 -0.2715 -0.4710 -0.2555
   48ARG    NH2  704   4.778   3.429   4.347  0.4351  0.0401  0.0008
   48ARG      H  705   4.350   3.785   4.564 -0.9077 -0.2254  1.2856
   48ARG     HA  706   4.495   4.044   4.530  2.0643 -0.7580 -0.6028
   48ARG    HB2  707   4.536   3.779   4.383  0.3360 -0.5140  0.0170
   48ARG    HB3  708   4.617   3.937   4.350 -0.6848  0.7762  0.1665
   48ARG    HG2  709   4.696   3.935   4.577 -0.1899  0.3813 -1.5427
   48ARG    HG3  710   4.620   3.774   4.611  0.3069  0.4618 -0.9488
   48ARG    HD2  711   4.831   3.812   4.403  0.2966  0.2400  0.2076
   48ARG    HD3  712   4.884   3.784   4.559 -0.1375 -0.2803 -0.6231
   48ARG     HE  713   4.761   3.572   4.551 -0.9805  0.5846 -0.4364
   48ARG   HH11  714   4.834   3.543   4.158  0.4023 -0.0670 -0.5003
   48ARG   HH12  715   4.854   3.704   4.223 -0.1357 -0.4022  0.7195
   48ARG   HH21  716   4.812   3.375   4.269  0.5554 -0.8718  0.6506
   48ARG   HH22  717   4.761   3.379   4.433 -1.2923  0.1098 -0.2354
   49GLU      N  718   4.264   3.917   4.348  0.8499  0.2337 -0.2495
   49GLU     CA  719   4.147   3.946   4.265  1.2833  0.3895  0.0508
   49GLU      C  720   4.058   4.068   4.317 -0.5536  0.8290  0.1164
   49GLU      O  721   4.008   4.149   4.245  0.2258 -0.4891  0.7856
   49GLU     CB  722   4.055   3.821   4.245 -0.2898  1.0449  0.1560
   49GLU     CG  723   4.114   3.717   4.146  0.1437 -0.6708 -0.1713
   49GLU     CD  724   4.014   3.629   4.074 -0.4926 -0.2431 -0.6958
   49GLU    OE1  725   3.996   3.514   4.114 -0.0272  0.9430  0.0014
   49GLU    OE2  726   3.962   3.680   3.975  0.3143 -0.0727  0.4250
   49GLU      H  727   4.265   3.828   4.395 -0.8876  0.3485  0.1280
   49GLU     HA  728   4.175   3.961   4.161 -0.1938  0.2239 -0.4273
   49GLU    HB2  729   4.039   3.770   4.341 -0.9205 -0.2917 -0.6041
   49GLU    HB3  730   3.958   3.848   4.204 -0.1865  0.6549 -0.3687
   49GLU    HG2  731   4.156   3.778   4.066 -0.1830  0.1636  0.2667
   49GLU    HG3  732   4.205   3.668   4.182  1.2256  0.7631 -0.7775
   50LEU      N  733   4.062   4.082   4.447  0.1860  0.6195  0.2794
   50LEU     CA  734   4.002   4.196   4.515 -0.0772 -0.1762  0.0327
   50LEU      C  735   4.075   4.328   4.502  0.2184 -0.4360  0.0736
   50LEU      O  736   4.011   4.436   4.481 -0.0120  0.1499  0.5442
   50LEU     CB  737   3.959   4.168   4.663  0.6614 -0.4347  0.2765
   50LEU     CG  738   3.866   4.276   4.730 -0.1561  0.0321  1.0989
   50LEU    CD1  739   3.726   4.296   4.674 -0.1807 -0.0021 -0.6832
   50LEU    CD2  740   3.866   4.234   4.871 -0.6345 -0.5315 -1.0181
   50LEU      H  741   4.097   4.002   4.498 -0.4056  0.0930 -0.1038
   50LEU     HA  742   3.912   4.219   4.458 -0.4847 -0.8878  0.3613
   50LEU    HB2  743   3.898   4.077   4.660 -0.4172  0.2683 -0.2898
   50LEU    HB3  744   4.054   4.160   4.716  0.5123  0.4861  0.7181
   50LEU     HG  745   3.904   4.378   4.734 -0.8131  0.3665 -0.1189
   50LEU   HD11  746   3.674   4.370   4.734  0.2472 -0.1398 -0.1211
   50LEU   HD12  747   3.745   4.335   4.574 -0.3799 -1.4209 -1.3206
   50LEU   HD13  748   3.664   4.207   4.666  0.3395 -0.4718  0.1574
   50LEU   HD21  749   3.963   4.228   4.919 -1.3167 -0.1957  0.5098
   50LEU   HD22  750   3.822   4.316   4.927  0.9105 -0.0281 -0.4444
   50LEU   HD23  751   3.817   4.137   4.884 -1.0198 -0.2343 -0.1699
   51VAL      N  752   4.208   4.340   4.510  0.3815  0.4765  0.8097
   51VAL     CA  753   4.281   4.462   4.461 -0.1512 -0.0195  0.7876
   51VAL      C  754   4.244   4.496   4.315  0.0145 -0.8333 -0.0673
   51VAL      O  755   4.211   4.619   4.298 -0.4967  0.1421 -0.3350
   51VAL     CB  756   4.438   4.441   4.470  0.1782  0.1923 -1.1960
   51VAL    CG1  757   4.512   4.554   4.416 -0.3299  0.1806 -0.4861
   51VAL    CG2  758   4.471   4.417   4.627  0.8667  0.6273  1.7364
   51VAL      H  759   4.249   4.248   4.519  0.4409  0.4402  0.2478
   51VAL     HA  760   4.244   4.545   4.521 -0.4153  0.9838 -0.6550
   51VAL     HB  761   4.457   4.357   4.404 -0.1383 -0.3656 -0.6007
   51VAL   HG11  762   4.477   4.651   4.451 -0.1881  0.1936 -0.3776
   51VAL   HG12  763   4.619   4.548   4.438 -0.5775 -0.0964  0.7997
   51VAL   HG13  764   4.504   4.554   4.308  0.0985 -1.2883 -0.5604
   51VAL   HG21  765   4.578   4.398   4.638  0.9240 -0.4094  0.0188
   51VAL   HG22  766   4.430   4.501   4.683 -1.7622  0.3288  0.5431
   51VAL   HG23  767   4.419   4.325   4.656 -1.1416  1.2793  0.5571
   52HIS      N  768   4.250   4.408   4.220  0.4235  0.2703  0.0807
   52HIS     CA  769   4.199   4.438   4.085  0.6713 -0.5691  1.1393
   52HIS      C  770   4.057   4.477   4.075  0.3399  0.1264 -0.1352
   52HIS      O  771   4.014   4.560   3.998  0.3224  0.1593 -0.1945
   52HIS     CB  772   4.226   4.321   3.994 -0.0600  0.1469  0.0855
   52HIS     CG  773   4.373   4.296   3.961 -0.2495 -0.3580  0.3806
   52HIS    CD2  774   4.465   4.261   4.052  0.2951  0.6733  0.4828
   52HIS    ND1  775   4.443   4.349   3.851  0.1064 -0.5177 -0.4217
   52HIS    CE1  776   4.574   4.330   3.864 -0.3155  0.4685 -0.5414
   52HIS    NE2  777   4.586   4.280   3.988 -0.4700  0.1234  0.4237
   52HIS      H  778   4.266   4.310   4.241 -0.3177  0.0581 -0.2740
   52HIS     HA  779   4.255   4.521   4.041 -0.3752 -0.6629 -0.5269
   52HIS    HB2  780   4.191   4.233   4.048  0.5629  0.2738  0.7215
   52HIS    HB3  781   4.174   4.325   3.898 -0.1217  0.5043  0.1311
   52HIS    HD2  782   4.439   4.225   4.151 -1.2019  0.9367  0.2271
   52HIS    HE1  783   4.647   4.343   3.786 -1.0948  0.9709 -1.2219
   52HIS    HE2  784   4.678   4.258   4.024 -0.0369  0.2663 -0.5424
   53MET      N  785   3.971   4.430   4.160 -0.0691 -0.2935 -0.1188
   53MET     CA  786   3.830   4.469   4.170  0.2437 -0.1845  0.0535
   53MET      C  787   3.806   4.602   4.226 -0.3051  0.1178  0.3305
   53MET      O  788   3.730   4.678   4.167 -0.6309  0.0038 -0.1970
   53MET     CB  789   3.756   4.368   4.260 -0.1454  0.7923 -0.1160
   53MET     CG  790   3.606   4.369   4.248  0.2924 -0.7752 -0.3149
   53MET     SD  791   3.524   4.305   4.388 -0.1494  0.1216 -0.4505
   53MET     CE  792   3.587   4.133   4.376  0.6914 -1.1973 -0.7906
   53MET      H  793   4.001   4.354   4.220  2.0660  0.0827 -0.5524
   53MET     HA  794   3.778   4.462   4.075 -0.2960  0.0381  0.3226
   53MET    HB2  795   3.785   4.266   4.235 -1.3086  0.2799  0.4546
   53MET    HB3  796   3.791   4.369   4.363 -0.5515 -0.1315  0.0472
   53MET    HG2  797   3.581   4.475   4.251  1.3919 -0.4950  0.1605
   53MET    HG3  798   3.565   4.343   4.150  0.8558  0.1916 -0.8320
   53MET    HE1  799   3.544   4.108   4.279 -1.6213  0.3264 -0.3169
   53MET    HE2  800   3.693   4.127   4.401  1.0167  0.6489 -1.4135
   53MET    HE3  801   3.530   4.092   4.460  0.1675  0.7979 -0.0602
   54ILE      N  802   3.876   4.642   4.331 -0.8147  0.2296  0.7128
   54ILE     CA  803   3.865   4.778   4.385 -0.4439  0.1296 -0.0672
   54ILE      C  804   3.911   4.878   4.279 -0.6340  0.2483 -0.1363
   54ILE      O  805   3.848   4.974   4.249  0.9768 -0.0608 -0.9513
   54ILE     CB  806   3.949   4.799   4.516 -0.4863 -0.5040 -0.0616
   54ILE    CG1  807   3.869   4.723   4.622  0.7927  0.1332 -0.2338
   54ILE    CG2  808   3.982   4.942   4.558 -0.3027  0.6164  1.1151
   54ILE    CD1  809   3.945   4.673   4.739  1.3226  0.4430  0.7790
   54ILE      H  810   3.949   4.584   4.369  0.7650  1.1040 -0.6851
   54ILE     HA  811   3.758   4.792   4.399 -0.4516  0.6933 -0.5911
   54ILE     HB  812   4.040   4.745   4.492  0.1419  0.7952 -0.7728
   54ILE   HG12  813   3.793   4.796   4.652  0.0834 -0.1558 -1.2095
   54ILE   HG13  814   3.823   4.631   4.587 -2.0259  0.6853  1.4287
   54ILE   HG21  815   4.015   4.940   4.662 -0.3199  0.1532  1.1198
   54ILE   HG22  816   4.064   4.974   4.494 -0.3686 -1.3807 -0.1311
   54ILE   HG23  817   3.893   5.002   4.542 -0.9144 -0.4970  0.0296
   54ILE   HD11  818   3.874   4.622   4.805 -0.3359  1.0296 -0.4130
   54ILE   HD12  819   4.002   4.587   4.704  0.9471  0.5115 -0.0440
   54ILE   HD13  820   4.003   4.746   4.796  0.1170  1.4474  0.7943
   55ASN      N  821   4.022   4.844   4.204 -0.1537  0.3327 -0.0434
   55ASN     CA  822   4.081   4.920   4.094  0.1441 -0.9416  0.7346
   55ASN      C  823   3.981   4.930   3.973 -0.3590 -0.4938 -0.2605
   55ASN      O  824   3.957   5.031   3.911 -0.2620  0.3539  0.2361
   55ASN     CB  825   4.211   4.856   4.052 -0.3176 -0.4787  0.0473
   55ASN     CG  826   4.311   4.948   3.976 -0.3914  0.4839 -0.3614
   55ASN    ND2  827   4.436   4.906   3.976 -0.0195 -0.2044  0.1411
   55ASN    OD1  828   4.284   5.053   3.924  0.4971 -0.0418  0.0556
   55ASN      H  829   4.081   4.766   4.230  0.7940  0.8504 -0.5536
   55ASN     HA  830   4.103   5.020   4.133 -0.0241 -0.2278 -0.8372
   55ASN    HB2  831   4.264   4.824   4.142 -0.2113  1.3332  0.7191
   55ASN    HB3  832   4.195   4.766   3.994 -0.1956  0.1276 -0.9763
   55ASN   HD21  833   4.502   4.964   3.926 -0.5516  0.1121 -0.2078
   55ASN   HD22  834   4.459   4.821   4.026 -0.8591 -0.1811  0.5998
   56TRP      N  835   3.924   4.819   3.933 -0.3038  0.1288 -0.1795
   56TRP     CA  836   3.825   4.807   3.825 -0.3009  0.7734  0.5913
   56TRP      C  837   3.706   4.893   3.861  0.9258  0.2856  0.3909
   56TRP      O  838   3.655   4.968   3.771 -0.8549  0.0845  0.2880
   56TRP     CB  839   3.779   4.665   3.811 -0.5270 -0.2642  0.2899
   56TRP     CG  840   3.658   4.651   3.732  0.4672 -0.5041  0.1058
   56TRP    CD1  841   3.650   4.656   3.601  0.0897 -0.5300  0.2870
   56TRP    CD2  842   3.521   4.628   3.778  0.3173 -0.2291  0.4674
   56TRP    CE2  843   3.439   4.617   3.664 -0.0074  0.0940  0.1995
   56TRP    CE3  844   3.463   4.607   3.904 -0.2754 -0.2403 -0.6825
   56TRP    NE1  845   3.520   4.637   3.554 -0.3088  0.0566  0.2149
   56TRP    CZ2  846   3.305   4.588   3.678  1.0039  0.7415  0.0309
   56TRP    CZ3  847   3.327   4.580   3.917 -0.2173 -0.2907 -0.5131
   56TRP    CH2  848   3.249   4.571   3.812 -0.4525  1.0366  1.2766
   56TRP      H  849   3.955   4.737   3.983  1.4199  0.4210 -0.6519
   56TRP     HA  850   3.861   4.848   3.730 -0.7578 -0.5201 -0.1949
   56TRP    HB2  851   3.863   4.605   3.773 -0.1867  0.2548  0.2107
   56TRP    HB3  852   3.760   4.624   3.910 -0.6639  0.0347  0.3885
   56TRP    HD1  853   3.734   4.675   3.536 -0.0923 -0.3569  0.0991
   56TRP    HE1  854   3.503   4.620   3.457 -0.3420 -0.1338  0.2540
   56TRP    HE3  855   3.536   4.611   3.984 -1.0561 -0.1999  0.0483
   56TRP    HZ2  856   3.232   4.579   3.598  0.1284 -0.8491  0.9115
   56TRP    HZ3  857   3.288   4.568   4.017  0.5781 -0.4118 -0.2011
   56TRP    HH2  858   3.146   4.542   3.825 -0.7975  0.5355 -1.3644
   57ALA      N  859   3.642   4.879   3.983 -1.0960 -0.3954 -0.7781
   57ALA     CA  860   3.529   4.962   4.011  0.5286  0.1957 -0.1178
   57ALA      C  861   3.549   5.112   4.010 -0.3187 -0.1943  0.4128
   57ALA      O  862   3.453   5.185   3.977 -0.4005 -0.0903 -0.2951
   57ALA     CB  863   3.489   4.926   4.154 -0.0234  0.3490 -0.3867
   57ALA      H  864   3.682   4.816   4.051  0.4901 -0.2796 -1.5027
   57ALA     HA  865   3.460   4.936   3.931  1.8337 -0.6713 -1.0431
   57ALA    HB1  866   3.399   4.981   4.182 -0.4569 -1.0206  1.2572
   57ALA    HB2  867   3.457   4.822   4.148 -0.8294  0.5829 -0.3862
   57ALA    HB3  868   3.578   4.929   4.217 -0.2707  0.9837 -0.0506
   58LYS      N  869   3.669   5.158   4.054 -0.0075  0.3982 -0.1076
   58LYS     CA  870   3.700   5.304   4.049 -0.4884  0.5866 -0.2622
   58LYS      C  871   3.691   5.356   3.912 -0.0821 -0.1174  0.3943
   58LYS      O  872   3.676   5.476   3.891  0.2232  0.3010  0.0026
   58LYS     CB  873   3.844   5.331   4.102 -0.3203 -0.2319 -0.6236
   58LYS     CG  874   3.845   5.330   4.254 -0.7870  0.6206 -0.8798
   58LYS     CD  875   3.992   5.327   4.307 -0.5084  0.2530  1.4045
   58LYS     CE  876   3.998   5.325   4.458  0.4405  0.1756 -1.5356
   58LYS     NZ  877   4.135   5.332   4.521  0.5647 -0.2729  0.1632
   58LYS      H  878   3.734   5.089   4.088 -0.5461  0.5367  1.3242
   58LYS     HA  879   3.627   5.358   4.109 -0.3685 -0.1288  0.5794
   58LYS    HB2  880   3.922   5.262   4.072 -0.3348 -0.1584 -0.8374
   58LYS    HB3  881   3.881   5.430   4.073 -1.4707  0.7491  0.9136
   58LYS    HG2  882   3.807   5.421   4.300  0.6933  0.6980  0.3392
   58LYS    HG3  883   3.792   5.242   4.292  0.1214  0.4037 -0.0365
   58LYS    HD2  884   4.043   5.241   4.266 -0.3565  0.5771  0.9025
   58LYS    HD3  885   4.040   5.417   4.269 -2.0422  0.0412 -1.6352
   58LYS    HE2  886   3.941   5.407   4.500  0.8435 -0.5942  0.8133
   58LYS    HE3  887   3.945   5.237   4.495  0.7775  0.5103 -0.1324
   58LYS    HZ1  888   4.120   5.341   4.620  0.1008 -0.0863  0.0793
   58LYS    HZ2  889   4.197   5.254   4.505  1.5963  0.7210 -1.1930
   58LYS    HZ3  890   4.177   5.416   4.486  1.1217 -0.5675  0.1066
   59ARG      N  891   3.702   5.265   3.811  0.3752  0.5752 -0.0299
   59ARG     CA  892   3.695   5.292   3.663 -0.1063  0.2427 -0.9572
   59ARG      C  893   3.561   5.259   3.596 -0.3986  0.0225  1.0383
   59ARG      O  894   3.540   5.301   3.481  0.6791 -0.2437 -0.7563
   59ARG     CB  895   3.820   5.224   3.608  0.2653 -1.1783  0.0681
   59ARG     CG  896   3.948   5.308   3.628  0.7729 -0.6366 -0.4762
   59ARG     CD  897   4.059   5.234   3.565  0.2180 -0.4589 -0.5191
   59ARG     NE  898   4.044   5.260   3.421 -0.5757 -0.3482  0.6492
   59ARG     CZ  899   4.119   5.208   3.321  0.7443  0.0143  0.3518
   59ARG    NH1  900   4.219   5.135   3.351  0.6042  0.0786  0.0939
   59ARG    NH2  901   4.081   5.224   3.199  0.2072  0.6585  0.1176
   59ARG      H  902   3.719   5.169   3.835 -0.6160  0.3980  0.0669
   59ARG     HA  903   3.696   5.397   3.636 -1.5043  0.1616 -1.4444
   59ARG    HB2  904   3.830   5.122   3.646 -0.6773 -1.0706  0.6856
   59ARG    HB3  905   3.803   5.220   3.501  0.5916 -1.2336  0.0160
   59ARG    HG2  906   3.943   5.410   3.588  1.2478 -0.4697 -0.1266
   59ARG    HG3  907   3.956   5.313   3.736 -0.5372 -0.1590 -0.3593
   59ARG    HD2  908   4.141   5.295   3.602 -1.2330  1.3019  0.0748
   59ARG    HD3  909   4.057   5.129   3.596  0.1426 -0.0583  0.9599
   59ARG     HE  910   3.995   5.342   3.387  0.9484  0.2659 -0.2861
   59ARG   HH11  911   4.265   5.085   3.277 -0.6751 -0.0149 -0.6993
   59ARG   HH12  912   4.252   5.117   3.445 -0.5218 -0.9055  0.3555
   59ARG   HH21  913   4.143   5.198   3.124 -0.8799  0.9494 -0.9409
   59ARG   HH22  914   3.999   5.279   3.177 -1.4876 -1.6897 -0.1935
   60VAL      N  915   3.472   5.185   3.660  0.1752 -0.9349 -0.2591
   60VAL     CA  916   3.337   5.179   3.597  0.5182  0.7094 -0.4138
   60VAL      C  917   3.264   5.314   3.585  0.0183  0.3413 -0.3512
   60VAL      O  918   3.263   5.394   3.679  0.2594  0.1059  0.1697
   60VAL     CB  919   3.246   5.074   3.677 -0.4371 -0.8748 -0.4793
   60VAL    CG1  920   3.105   5.073   3.629  0.5577 -0.1778  0.5678
   60VAL    CG2  921   3.300   4.930   3.673  0.0394 -0.5190 -0.4869
   60VAL      H  922   3.484   5.171   3.760 -0.0191  1.2642  0.1728
   60VAL     HA  923   3.348   5.128   3.501 -0.9934  0.1260 -0.3334
   60VAL     HB  924   3.244   5.106   3.781  0.8032  0.0627 -0.7009
   60VAL   HG11  925   3.106   5.046   3.524 -0.4737 -0.0374  0.5021
   60VAL   HG12  926   3.048   4.994   3.678  0.6644 -0.4588  0.2465
   60VAL   HG13  927   3.056   5.170   3.642  1.7842  0.7303 -0.8554
   60VAL   HG21  928   3.241   4.855   3.725 -0.8620 -0.0494 -0.7983
   60VAL   HG22  929   3.298   4.892   3.571  0.6002 -0.9825 -0.3331
   60VAL   HG23  930   3.406   4.936   3.700 -0.3512  0.8679  1.0751
   61PRO      N  931   3.205   5.342   3.465 -0.3758 -0.3105 -0.8444
   61PRO     CA  932   3.137   5.472   3.447 -0.0562  1.0680  0.3103
   61PRO      C  933   3.027   5.510   3.540  0.2321 -0.5008 -0.5511
   61PRO      O  934   2.930   5.434   3.587 -0.1361  0.1158  0.2736
   61PRO     CB  935   3.106   5.475   3.297 -0.2484 -0.6832  0.0922
   61PRO     CG  936   3.191   5.372   3.233  0.7359  0.2915  0.7654
   61PRO     CD  937   3.214   5.270   3.340 -0.6379  0.1168 -0.6879
   61PRO     HA  938   3.216   5.546   3.456  0.4730  0.4907  0.6581
   61PRO    HB2  939   3.004   5.447   3.272 -0.3194 -0.3559  0.0101
   61PRO    HB3  940   3.130   5.573   3.254  1.6430 -1.1785 -0.1625
   61PRO    HG2  941   3.136   5.320   3.154  1.6950 -1.5881  1.2237
   61PRO    HG3  942   3.280   5.424   3.198  0.4073  0.0814 -0.4638
   61PRO    HD2  943   3.150   5.182   3.346 -1.1337  0.4619 -0.7910
   61PRO    HD3  944   3.319   5.242   3.325 -0.5022 -0.1752  0.5822
   62GLY      N  945   3.035   5.636   3.578  0.4975 -0.4367 -0.3956
   62GLY     CA  946   2.946   5.698   3.673 -0.0262  0.0582 -1.0303
   62GLY      C  947   2.947   5.653   3.820  0.1638  0.3666  0.0199
   62GLY      O  948   2.886   5.729   3.899 -0.4783  0.1987 -0.5438
   62GLY      H  949   3.123   5.678   3.553  0.2386 -0.3431 -1.1913
   62GLY    HA2  950   2.960   5.806   3.673 -0.9963  0.2224  0.0395
   62GLY    HA3  951   2.846   5.667   3.644  0.4111 -0.8974 -1.6336
   63PHE      N  952   3.007   5.541   3.864 -0.0268 -0.3966  0.4157
   63PHE     CA  953   3.020   5.493   4.006 -0.1160 -0.8706  0.4825
   63PHE      C  954   3.099   5.580   4.104  0.4678  0.4742  0.2273
   63PHE      O  955   3.041   5.607   4.215 -0.1543  0.5432 -0.3555
   63PHE     CB  956   3.095   5.357   3.992  0.1263  1.0650 -0.0829
   63PHE     CG  957   3.114   5.285   4.129 -0.8874 -0.2005 -0.8044
   63PHE    CD1  958   3.010   5.210   4.181 -0.1809  0.7279 -0.3011
   63PHE    CD2  959   3.235   5.289   4.208 -0.7200 -1.0705  0.1024
   63PHE    CE1  960   3.028   5.135   4.301  0.6336 -0.4644  0.1353
   63PHE    CE2  961   3.249   5.222   4.329  0.4968 -0.3475  0.0274
   63PHE     CZ  962   3.135   5.151   4.382 -0.1608 -0.4052  0.2258
   63PHE      H  963   3.037   5.477   3.792 -0.5452  0.1248 -0.2860
   63PHE     HA  964   2.918   5.476   4.039 -0.1999 -1.6087 -0.0867
   63PHE    HB2  965   3.040   5.295   3.921 -0.4414  0.3524  0.9329
   63PHE    HB3  966   3.192   5.380   3.947  0.1623  0.5853 -0.2605
   63PHE    HD1  967   2.916   5.205   4.128 -0.8691  0.6586  0.8645
   63PHE    HD2  968   3.324   5.322   4.157 -0.5684 -1.2870  0.2255
   63PHE    HE1  969   2.948   5.069   4.334  0.5312 -0.0004  0.8436
   63PHE    HE2  970   3.348   5.218   4.372  0.4635  0.7671  0.2590
   63PHE     HZ  971   3.135   5.109   4.482 -2.0648  0.0930  0.5184
   64VAL      N  972   3.212   5.638   4.072 -0.8917  0.7355 -0.1273
   64VAL     CA  973   3.281   5.726   4.164 -0.2811  0.1164 -0.1260
   64VAL      C  974   3.234   5.874   4.189  0.3345  0.3855  1.0991
   64VAL      O  975   3.281   5.944   4.274 -0.6474 -0.0375 -0.2200
   64VAL     CB  976   3.436   5.732   4.136  0.2640  0.2055  0.1062
   64VAL    CG1  977   3.493   5.588   4.124  0.0004 -1.5766  0.4365
   64VAL    CG2  978   3.461   5.810   4.016 -1.0763  0.1782  1.4861
   64VAL      H  979   3.250   5.625   3.979 -0.3519  0.3572  0.1384
   64VAL     HA  980   3.276   5.678   4.261  0.1272  0.9983  0.3467
   64VAL     HB  981   3.489   5.781   4.218 -0.4673  0.7771  0.2574
   64VAL   HG11  982   3.457   5.521   4.203 -0.3232 -0.6935  1.0681
   64VAL   HG12  983   3.468   5.548   4.025 -0.1997 -0.5310  0.0421
   64VAL   HG13  984   3.601   5.595   4.133  0.0286  0.0292 -0.5401
   64VAL   HG21  985   3.394   5.775   3.937  0.9080 -0.8373  0.0673
   64VAL   HG22  986   3.454   5.916   4.042  0.5370  0.5351  0.7404
   64VAL   HG23  987   3.561   5.806   3.973 -1.4671 -0.9396  0.5912
   65ASP      N  988   3.122   5.907   4.114 -0.4791 -0.5067 -0.7105
   65ASP     CA  989   3.062   6.037   4.135  0.4746  0.3729 -0.2475
   65ASP      C  990   2.985   6.039   4.269  0.0091 -0.2322 -0.1879
   65ASP      O  991   2.962   6.144   4.329  0.1884  0.3112 -0.2162
   65ASP     CB  992   2.967   6.076   4.022  0.7689  0.2349  1.4694
   65ASP     CG  993   3.012   6.076   3.878 -0.4520  0.2220  0.1643
   65ASP    OD1  994   3.131   6.048   3.845  0.4100  0.4169 -0.6730
   65ASP    OD2  995   2.929   6.102   3.786  0.2091  0.4656  0.4281
   65ASP      H  996   3.084   5.846   4.044 -1.3444 -0.2679 -0.4706
   65ASP     HA  997   3.136   6.116   4.142  0.3937  0.3972  0.5862
   65ASP    HB2  998   2.878   6.012   4.020  0.4956  0.4545 -1.1525
   65ASP    HB3  999   2.932   6.178   4.040 -0.3616 -0.0641  1.1788
   66LEU      N 1000   2.944   5.926   4.320 -0.0569  0.3358  0.2494
   66LEU     CA 1001   2.867   5.912   4.440  0.1583 -0.0209 -0.0452
   66LEU      C 1002   2.964   5.934   4.565  0.1478  0.0793  0.7017
   66LEU      O 1003   3.085   5.898   4.546  0.3176  0.1127 -0.1387
   66LEU     CB 1004   2.811   5.770   4.459 -0.5864 -0.7656 -0.1035
   66LEU     CG 1005   2.726   5.721   4.344 -0.0040  0.0770 -0.3734
   66LEU    CD1 1006   2.720   5.568   4.335 -0.5924 -0.0837 -0.9639
   66LEU    CD2 1007   2.584   5.783   4.323 -0.3086  0.1112  0.0336
   66LEU      H 1008   2.976   5.840   4.279 -0.7692  0.4645 -0.6372
   66LEU     HA 1009   2.785   5.984   4.442 -0.2897 -0.5240  0.3015
   66LEU    HB2 1010   2.899   5.706   4.459 -0.2768 -0.3716 -0.8944
   66LEU    HB3 1011   2.761   5.762   4.556 -0.5183  1.1265  0.1647
   66LEU     HG 1012   2.778   5.744   4.251 -0.5817 -0.0636 -0.7402
   66LEU   HD11 1013   2.823   5.532   4.347 -0.4698  0.6471  0.5487
   66LEU   HD12 1014   2.663   5.523   4.415  0.0285 -0.5549 -0.7679
   66LEU   HD13 1015   2.676   5.529   4.243 -0.9910  0.1990 -0.8959
   66LEU   HD21 1016   2.541   5.768   4.224  0.4824  0.0325 -0.3135
   66LEU   HD22 1017   2.518   5.747   4.402  0.1288  0.4725  0.5734
   66LEU   HD23 1018   2.598   5.889   4.341 -0.1801  0.2191 -0.6527
   67THR      N 1019   2.915   5.966   4.683  0.5499 -0.5237 -0.5229
   67THR     CA 1020   2.992   5.968   4.809 -0.2018  0.3396  0.2087
   67THR      C 1021   3.073   5.841   4.835 -0.0697  0.1762  0.4312
   67THR      O 1022   3.033   5.728   4.806 -0.0211 -0.0565  0.1652
   67THR     CB 1023   2.909   5.996   4.940 -0.4775  0.0627  0.7034
   67THR    CG2 1024   2.849   6.134   4.917 -0.6835  0.0826  0.8930
   67THR    OG1 1025   2.807   5.899   4.963 -0.2121 -0.0564  0.2537
   67THR      H 1026   2.817   5.986   4.693  0.7807  0.7497 -0.4999
   67THR     HA 1027   3.069   6.046   4.803  0.1591 -0.0159  0.1768
   67THR     HB 1028   2.978   6.000   5.025 -0.2841  0.3344  0.5371
   67THR    HG1 1029   2.755   5.903   4.882  0.8084 -0.7375 -0.4747
   67THR   HG21 1030   2.913   6.206   4.866 -0.8362 -0.1006  0.4294
   67THR   HG22 1031   2.759   6.120   4.858 -0.4667 -0.3707  0.6587
   67THR   HG23 1032   2.831   6.180   5.014 -0.0812  0.4597  0.8424
   68LEU      N 1033   3.187   5.846   4.909  0.0177  0.6338 -0.4953
   68LEU     CA 1034   3.270   5.725   4.941  0.2663 -0.2409  0.5655
   68LEU      C 1035   3.183   5.618   5.003  0.5467  0.0436 -0.3856
   68LEU      O 1036   3.165   5.501   4.965 -0.8263 -0.0504 -0.1343
   68LEU     CB 1037   3.391   5.755   5.026 -0.5226  0.7090 -0.2752
   68LEU     CG 1038   3.461   5.617   5.062  0.0003 -0.1829 -1.2133
   68LEU    CD1 1039   3.502   5.530   4.946 -0.5835 -1.0058  1.1704
   68LEU    CD2 1040   3.588   5.645   5.147  1.4774  0.0085  1.4775
   68LEU      H 1041   3.239   5.932   4.920  1.5225 -0.2856  0.0824
   68LEU     HA 1042   3.304   5.693   4.843 -1.0543  1.1729 -0.4644
   68LEU    HB2 1043   3.469   5.810   4.974  0.2463  0.0026  0.0797
   68LEU    HB3 1044   3.351   5.796   5.118 -0.3217  0.2130  0.0450
   68LEU     HG 1045   3.393   5.558   5.125 -0.6103  0.5685 -1.1375
   68LEU   HD11 1046   3.579   5.460   4.977  0.6655 -1.1299 -1.6962
   68LEU   HD12 1047   3.415   5.485   4.898  0.2776 -1.2210 -0.2904
   68LEU   HD13 1048   3.547   5.595   4.872 -1.2686 -0.6139  1.0806
   68LEU   HD21 1049   3.547   5.689   5.238 -0.4631 -0.3381  0.8717
   68LEU   HD22 1050   3.653   5.560   5.167  1.2276 -0.3867  0.6976
   68LEU   HD23 1051   3.640   5.720   5.086 -0.4104 -0.0120 -0.4145
   69HIS      N 1052   3.115   5.666   5.109  0.3117 -0.1507 -0.1876
   69HIS     CA 1053   2.998   5.597   5.179  0.4445  0.3688 -0.0102
   69HIS      C 1054   2.911   5.506   5.090 -0.8668  0.3832  0.1541
   69HIS      O 1055   2.899   5.393   5.116  0.7598 -0.1723 -0.0010
   69HIS     CB 1056   2.908   5.705   5.248 -0.7906 -0.4686  0.1546
   69HIS     CG 1057   2.790   5.650   5.320  0.4013 -0.1911  0.3393
   69HIS    CD2 1058   2.788   5.625   5.454 -0.5026 -0.5462 -0.9991
   69HIS    ND1 1059   2.662   5.624   5.273  0.8307  0.4123 -0.0432
   69HIS    CE1 1060   2.590   5.575   5.379  0.8128 -0.2106 -0.0943
   69HIS    NE2 1061   2.667   5.581   5.485 -0.4077  0.4108  0.0503
   69HIS      H 1062   3.132   5.761   5.138  0.8209  0.0096 -0.9490
   69HIS     HA 1063   3.031   5.522   5.251 -0.7584 -0.3800 -0.1714
   69HIS    HB2 1064   2.964   5.771   5.314  1.4088 -1.2470 -0.7330
   69HIS    HB3 1065   2.875   5.770   5.167 -0.0447  0.3484  0.4839
   69HIS    HD1 1066   2.618   5.640   5.184 -0.7212  0.7911  0.7181
   69HIS    HD2 1067   2.870   5.645   5.522 -0.2951 -0.3998 -1.2878
   69HIS    HE1 1068   2.482   5.574   5.378  0.7833  0.2903  0.7056
   69HIS    HE2 1069   2.638   5.567   5.581  0.6070 -0.7907  0.2362
   70ASP      N 1070   2.845   5.565   4.995  0.5776  0.0911  0.9713
   70ASP     CA 1071   2.768   5.482   4.895 -0.4005 -0.4044  0.6453
   70ASP      C 1072   2.841   5.383   4.804 -0.1309  0.0925  0.3066
   70ASP      O 1073   2.794   5.275   4.777 -0.1349  0.1405 -0.0438
   70ASP     CB 1074   2.661   5.568   4.814 -1.3772  0.3243 -0.7179
   70ASP     CG 1075   2.566   5.646   4.907  1.1896  0.1001  0.1208
   70ASP    OD1 1076   2.552   5.596   5.024  0.2019 -0.3597  0.1403
   70ASP    OD2 1077   2.486   5.734   4.863  0.4398  0.3847 -0.1332
   70ASP      H 1078   2.880   5.657   4.975 -0.0068  0.1104 -0.0699
   70ASP     HA 1079   2.708   5.421   4.962 -0.9598 -0.0103  0.5141
   70ASP    HB2 1080   2.713   5.636   4.748  0.5013  0.7244  0.9643
   70ASP    HB3 1081   2.595   5.495   4.766 -0.6433 -0.2800 -0.8486
   71GLN      N 1082   2.958   5.420   4.754 -0.1217 -0.5090 -0.7725
   71GLN     CA 1083   3.046   5.332   4.680  0.2205 -0.9853  0.6083
   71GLN      C 1084   3.088   5.202   4.761  0.2134 -0.1508 -0.2467
   71GLN      O 1085   3.089   5.094   4.707 -0.1773 -0.0082  0.2466
   71GLN     CB 1086   3.181   5.409   4.642  1.3157  0.8791 -1.0480
   71GLN     CG 1087   3.148   5.506   4.537 -0.1589 -0.6098  0.3331
   71GLN     CD 1088   3.269   5.593   4.530 -1.0086  0.2657  0.6504
   71GLN    NE2 1089   3.272   5.714   4.571 -0.4380 -0.2651  0.3593
   71GLN    OE1 1090   3.377   5.547   4.484 -0.1251 -0.2175 -0.1021
   71GLN      H 1091   2.985   5.517   4.763 -0.6430 -0.4554  0.7937
   71GLN     HA 1092   3.006   5.314   4.580 -0.0913  0.4615  0.4212
   71GLN    HB2 1093   3.219   5.450   4.735  0.5929  1.2065 -0.8837
   71GLN    HB3 1094   3.251   5.336   4.602  0.2402 -0.9713  0.1364
   71GLN    HG2 1095   3.126   5.454   4.444  1.7344 -0.6264 -0.1917
   71GLN    HG3 1096   3.069   5.576   4.568  0.5346  0.1509  0.4659
   71GLN   HE21 1097   3.359   5.765   4.574  0.1945 -1.2286 -0.5088
   71GLN   HE22 1098   3.185   5.759   4.594 -0.1699  0.2585  0.3665
   72VAL      N 1099   3.122   5.223   4.888 -0.4156  0.0402 -0.3265
   72VAL     CA 1100   3.154   5.122   4.988  0.3567  0.3243 -0.2865
   72VAL      C 1101   3.042   5.023   5.002 -0.3817  0.4746 -0.3054
   72VAL      O 1102   3.063   4.901   5.003  0.2089 -0.3099 -0.2314
   72VAL     CB 1103   3.190   5.189   5.124 -0.6866 -0.6586  0.4720
   72VAL    CG1 1104   3.202   5.075   5.230 -0.7353 -0.9395  0.4893
   72VAL    CG2 1105   3.328   5.266   5.122  0.7912  1.2071 -0.3802
   72VAL      H 1106   3.128   5.319   4.919  0.1578 -0.0527 -0.1319
   72VAL     HA 1107   3.236   5.058   4.953  0.5941  1.3138 -1.7014
   72VAL     HB 1108   3.119   5.264   5.159 -0.0729  0.0158  0.3209
   72VAL   HG11 1109   3.102   5.038   5.255 -1.0189 -0.8303 -0.3864
   72VAL   HG12 1110   3.246   4.986   5.184 -0.5666 -0.7385  0.2563
   72VAL   HG13 1111   3.257   5.103   5.319 -0.8401 -0.2768  0.3577
   72VAL   HG21 1112   3.405   5.190   5.107  0.2811  0.6801 -0.4165
   72VAL   HG22 1113   3.335   5.341   5.043 -0.2151  0.7119 -0.9938
   72VAL   HG23 1114   3.346   5.316   5.217  1.0403  0.9724 -0.3033
   73HIS      N 1115   2.929   5.080   5.028  0.3820 -0.0610  0.4645
   73HIS     CA 1116   2.799   5.009   5.049 -1.0680  0.0604  0.4140
   73HIS      C 1117   2.763   4.921   4.923  0.4686 -0.7755  0.1724
   73HIS      O 1118   2.726   4.812   4.944 -0.6119  0.7475  0.4732
   73HIS     CB 1119   2.690   5.109   5.075  0.3456  0.3432 -0.5371
   73HIS     CG 1120   2.550   5.054   5.069  0.4652 -0.4093  1.0466
   73HIS    CD2 1121   2.473   5.048   4.953  1.0312 -0.0993  0.2034
   73HIS    ND1 1122   2.478   5.002   5.175 -0.0899  0.2373  0.2159
   73HIS    CE1 1123   2.358   4.963   5.130 -0.3646  0.2893  0.4853
   73HIS    NE2 1124   2.352   4.991   4.993 -0.9189 -0.1927  0.1536
   73HIS      H 1125   2.930   5.179   5.047  0.0738  0.2372 -0.8523
   73HIS     HA 1126   2.815   4.927   5.118 -0.5400 -0.4206 -0.2569
   73HIS    HB2 1127   2.702   5.163   5.170 -0.0828  0.9913 -0.8351
   73HIS    HB3 1128   2.710   5.195   5.011  0.0760  0.8927  0.0789
   73HIS    HD2 1129   2.488   5.092   4.855 -1.2554 -0.0517 -0.2354
   73HIS    HE1 1130   2.277   4.913   5.180  1.0880 -1.9528  0.8906
   73HIS    HE2 1131   2.279   4.980   4.925  0.0083  0.3868 -1.0084
   74LEU      N 1132   2.777   4.987   4.801 -0.0509  0.2536 -0.3193
   74LEU     CA 1133   2.751   4.909   4.679 -0.4385 -0.8081  0.0948
   74LEU      C 1134   2.854   4.803   4.657 -0.2825  0.8092  0.5087
   74LEU      O 1135   2.807   4.695   4.614  0.0392  0.8195  0.1310
   74LEU     CB 1136   2.748   5.004   4.548 -0.3717  0.3351  0.2268
   74LEU     CG 1137   2.633   5.107   4.533 -0.4635 -0.6063  0.2460
   74LEU    CD1 1138   2.643   5.186   4.393  0.3869 -0.8894  0.2433
   74LEU    CD2 1139   2.493   5.041   4.541 -0.3246 -0.4034 -0.8741
   74LEU      H 1140   2.813   5.081   4.798  1.4580 -0.2306  0.6118
   74LEU     HA 1141   2.653   4.864   4.695 -0.0966 -1.2882  0.9582
   74LEU    HB2 1142   2.837   5.066   4.537  0.4810 -0.8013  0.3591
   74LEU    HB3 1143   2.753   4.949   4.454 -1.0492 -1.1136  0.9613
   74LEU     HG 1144   2.634   5.179   4.615  0.0417  0.6815 -0.8098
   74LEU   HD11 1145   2.588   5.278   4.416  0.0685 -1.1848  0.7018
   74LEU   HD12 1146   2.738   5.223   4.355 -0.1593 -0.0847 -0.4230
   74LEU   HD13 1147   2.581   5.146   4.313 -0.1969  0.0861  0.1658
   74LEU   HD21 1148   2.473   4.985   4.450 -0.1777 -0.6613 -0.7514
   74LEU   HD22 1149   2.477   4.974   4.626 -0.2116  0.3647 -0.2258
   74LEU   HD23 1150   2.420   5.118   4.566 -0.6343 -0.9611  0.0473
   75LEU      N 1151   2.985   4.820   4.682 -0.0581 -0.3785 -0.1334
   75LEU     CA 1152   3.083   4.718   4.657  0.3192  0.0758  0.4854
   75LEU      C 1153   3.088   4.606   4.760 -0.2870  0.0065  0.2674
   75LEU      O 1154   3.074   4.487   4.733 -1.0899 -0.0880  0.0651
   75LEU     CB 1155   3.215   4.792   4.626 -0.7399  0.7007 -0.2419
   75LEU     CG 1156   3.334   4.694   4.591  0.1883  0.8470  0.5072
   75LEU    CD1 1157   3.314   4.608   4.461  0.5137  0.5768 -0.6722
   75LEU    CD2 1158   3.457   4.780   4.558 -0.5172  1.2681  0.6333
   75LEU      H 1159   3.018   4.911   4.709 -0.5123 -0.0916 -0.5232
   75LEU     HA 1160   3.060   4.669   4.562 -0.4896  0.4663  0.4685
   75LEU    HB2 1161   3.200   4.865   4.547  1.6886  1.2946 -0.3235
   75LEU    HB3 1162   3.250   4.861   4.704  0.0599 -0.4787  0.5080
   75LEU     HG 1163   3.363   4.635   4.679  0.9889 -0.3839 -0.5165
   75LEU   HD11 1164   3.412   4.576   4.426  0.4523 -0.0783 -0.2815
   75LEU   HD12 1165   3.257   4.517   4.479  0.6460  0.2927 -1.5838
   75LEU   HD13 1166   3.262   4.666   4.385 -1.8068  0.8912  0.9593
   75LEU   HD21 1167   3.545   4.728   4.521 -0.9996  0.2630  0.8415
   75LEU   HD22 1168   3.428   4.852   4.481  0.6495  0.4868 -0.6077
   75LEU   HD23 1169   3.492   4.842   4.641 -0.0561  1.3355  0.3956
   76GLU      N 1170   3.089   4.643   4.885  0.5354 -0.0005 -0.6283
   76GLU     CA 1171   3.067   4.542   4.996 -0.3542 -0.0192  1.1795
   76GLU      C 1172   2.922   4.467   4.993 -0.4660 -0.4752  0.3156
   76GLU      O 1173   2.903   4.359   5.053 -0.4702 -0.3755 -0.3276
   76GLU     CB 1174   3.097   4.608   5.129  0.1280  0.4500 -0.4624
   76GLU     CG 1175   3.123   4.511   5.241 -0.5575 -0.0142 -0.7266
   76GLU     CD 1176   3.012   4.479   5.336 -0.1217 -0.9290 -0.1485
   76GLU    OE1 1177   2.913   4.556   5.345 -0.8723 -0.3111  0.3058
   76GLU    OE2 1178   3.033   4.388   5.415 -0.5410 -0.2339 -0.1115
   76GLU      H 1179   3.101   4.740   4.910  1.1018 -0.3413  0.5975
   76GLU     HA 1180   3.138   4.463   4.971 -0.3233  0.3242  0.0793
   76GLU    HB2 1181   3.187   4.666   5.110  0.5704 -0.4164 -1.1504
   76GLU    HB3 1182   3.015   4.679   5.142 -0.9819 -0.6094 -1.2627
   76GLU    HG2 1183   3.161   4.415   5.208 -1.6710 -0.7277 -0.0690
   76GLU    HG3 1184   3.204   4.545   5.305 -1.9628  0.3490  1.0234
   77SER      N 1185   2.821   4.521   4.921  0.1215 -0.2239  0.1439
   77SER     CA 1186   2.694   4.456   4.880 -0.1153 -0.1977  0.1887
   77SER      C 1187   2.721   4.336   4.785 -0.4580 -0.0593  0.3598
   77SER      O 1188   2.638   4.250   4.760  0.0024  0.1906 -0.0687
   77SER     CB 1189   2.586   4.561   4.832 -0.0531  0.8236 -0.1736
   77SER     OG 1190   2.525   4.629   4.943 -0.1398 -0.4667 -0.8552
   77SER      H 1191   2.828   4.616   4.887 -0.1353 -0.2524  0.0030
   77SER     HA 1192   2.645   4.415   4.968  0.2213 -0.7803  0.1148
   77SER    HB2 1193   2.642   4.628   4.766 -0.0904  0.3590 -0.6840
   77SER    HB3 1194   2.505   4.512   4.779  1.4830 -1.1055 -1.0210
   77SER     HG 1195   2.569   4.713   4.955 -0.3510 -0.2326 -1.6235
   78ALA      N 1196   2.837   4.330   4.706 -0.0476 -0.2971 -0.4059
   78ALA     CA 1197   2.840   4.266   4.579  0.0800  0.2730 -0.2545
   78ALA      C 1198   2.973   4.192   4.549 -0.2514 -0.9709  0.1011
   78ALA      O 1199   2.983   4.122   4.448 -0.2288  0.8975  0.1988
   78ALA     CB 1200   2.805   4.364   4.461  0.1598 -0.0372 -0.8523
   78ALA      H 1201   2.908   4.401   4.719  0.2086 -0.5967 -0.1170
   78ALA     HA 1202   2.763   4.190   4.567  0.9617 -0.9595  1.3106
   78ALA    HB1 1203   2.720   4.424   4.492 -1.0132 -1.8175 -0.3310
   78ALA    HB2 1204   2.890   4.430   4.442  0.5680 -0.7790 -1.7408
   78ALA    HB3 1205   2.782   4.302   4.375 -0.0368 -0.2945 -0.6169
   79TRP      N 1206   3.078   4.219   4.620  0.4928  0.1817 -0.0035
   79TRP     CA 1207   3.210   4.165   4.589 -0.0667  0.1712 -0.1074
   79TRP      C 1208   3.219   4.015   4.554  0.3929  0.6349 -0.3137
   79TRP      O 1209   3.285   3.971   4.464 -0.1661 -0.6923  0.7655
   79TRP     CB 1210   3.295   4.198   4.717  0.1236 -0.1262  0.2169
   79TRP     CG 1211   3.262   4.119   4.839 -0.7013  0.1301 -0.6595
   79TRP    CD1 1212   3.164   4.149   4.929 -0.4881  0.6090 -0.1165
   79TRP    CD2 1213   3.326   3.991   4.889  0.3866  0.3602  0.2327
   79TRP    CE2 1214   3.255   3.950   5.006 -0.7916  0.2985 -0.1679
   79TRP    CE3 1215   3.427   3.904   4.843 -0.0450 -0.0422  0.3871
   79TRP    NE1 1216   3.159   4.042   5.021 -0.2148 -0.6230  0.2385
   79TRP    CZ2 1217   3.293   3.841   5.084  0.3435 -0.2888 -0.3253
   79TRP    CZ3 1218   3.455   3.785   4.913 -0.0831  0.2251 -0.9928
   79TRP    CH2 1219   3.383   3.745   5.032  0.4534 -0.2107  0.5589
   79TRP      H 1220   3.075   4.280   4.700  0.4710  0.8038 -0.4664
   79TRP     HA 1221   3.249   4.223   4.505 -0.7520 -0.8409 -1.1887
   79TRP    HB2 1222   3.394   4.165   4.684  0.0434 -0.0509 -0.1091
   79TRP    HB3 1223   3.304   4.303   4.743  0.1368 -0.2564  0.7551
   79TRP    HD1 1224   3.097   4.233   4.931 -0.2121  0.8644 -0.8449
   79TRP    HE1 1225   3.105   4.056   5.105  0.2521 -0.2058  0.4783
   79TRP    HE3 1226   3.464   3.928   4.745  0.2649  0.5788  0.6447
   79TRP    HZ2 1227   3.239   3.825   5.176  0.7941  0.7366  0.1491
   79TRP    HZ3 1228   3.525   3.716   4.867  0.6261  0.1581  0.1247
   79TRP    HH2 1229   3.404   3.653   5.085 -0.3440 -0.2825  0.7702
   80LEU      N 1230   3.152   3.932   4.635  0.3051 -0.2063 -0.1009
   80LEU     CA 1231   3.154   3.790   4.610  0.7419 -0.6259 -0.2299
   80LEU      C 1232   3.086   3.748   4.481  0.5737 -0.2876  0.1225
   80LEU      O 1233   3.141   3.670   4.410  0.1536  0.3813  0.5312
   80LEU     CB 1234   3.103   3.726   4.739  0.2329  0.1641  0.2613
   80LEU     CG 1235   3.086   3.571   4.741  0.5048  0.3277  0.2554
   80LEU    CD1 1236   3.214   3.481   4.725  0.0846 -1.0596 -1.2535
   80LEU    CD2 1237   3.028   3.521   4.877 -0.2521 -0.7630  0.8099
   80LEU      H 1238   3.097   3.967   4.712  0.6923 -0.3496  0.2457
   80LEU     HA 1239   3.257   3.754   4.607  1.0212  0.0391  0.5747
   80LEU    HB2 1240   3.166   3.747   4.825  0.4268 -0.1779  0.2052
   80LEU    HB3 1241   3.009   3.771   4.770  0.4854  0.8283  0.1066
   80LEU     HG 1242   3.018   3.546   4.659  0.3023  0.6803  0.3091
   80LEU   HD11 1243   3.299   3.511   4.787 -0.3099  0.4535 -1.3571
   80LEU   HD12 1244   3.188   3.376   4.735  0.5813 -1.1493 -0.7828
   80LEU   HD13 1245   3.251   3.483   4.622  1.1699  1.1290 -0.9309
   80LEU   HD21 1246   3.011   3.413   4.875  0.4582 -0.8842  0.7809
   80LEU   HD22 1247   3.090   3.565   4.955  0.3401 -0.0889  0.0025
   80LEU   HD23 1248   2.931   3.568   4.888 -0.3280 -0.6532 -0.1093
   81GLU      N 1249   2.964   3.802   4.441 -0.0989 -0.1214 -0.2873
   81GLU     CA 1250   2.910   3.787   4.308  0.4086  0.7876  0.2988
   81GLU      C 1251   3.002   3.828   4.201  0.0524  0.1952 -0.0487
   81GLU      O 1252   3.002   3.774   4.096  0.4531  0.3428  0.4962
   81GLU     CB 1253   2.775   3.857   4.290 -0.2162 -0.2698  0.2664
   81GLU     CG 1254   2.655   3.794   4.349 -0.4735  1.3537  0.1621
   81GLU     CD 1255   2.632   3.843   4.492  0.2057 -0.3062  0.3480
   81GLU    OE1 1256   2.729   3.866   4.572  0.1385 -0.3576 -0.3048
   81GLU    OE2 1257   2.514   3.874   4.521 -0.0299 -0.3248 -0.4078
   81GLU      H 1258   2.919   3.872   4.498 -0.3713 -0.1843 -0.4231
   81GLU     HA 1259   2.881   3.685   4.282 -0.2003  0.9430  0.3355
   81GLU    HB2 1260   2.783   3.959   4.327  0.2901 -0.5081  0.8382
   81GLU    HB3 1261   2.762   3.866   4.182  1.0217  0.1084  0.1211
   81GLU    HG2 1262   2.575   3.812   4.277  0.0692 -0.4604 -1.0322
   81GLU    HG3 1263   2.673   3.686   4.348 -0.1507  1.4056  0.1274
   82ILE      N 1264   3.080   3.939   4.222  0.6568  1.1745 -0.4926
   82ILE     CA 1265   3.168   3.993   4.124 -0.1658 -0.5018  0.5233
   82ILE      C 1266   3.295   3.906   4.106  1.3483 -0.1339 -0.3371
   82ILE      O 1267   3.343   3.886   4.001 -0.5050 -0.3403  0.5413
   82ILE     CB 1268   3.196   4.142   4.150 -0.3680 -0.2878  0.0612
   82ILE    CG1 1269   3.074   4.243   4.147  0.3771 -0.8475  0.0367
   82ILE    CG2 1270   3.305   4.194   4.049 -1.1123  0.6627 -0.2986
   82ILE    CD1 1271   3.107   4.388   4.186 -0.1830  0.5470 -0.1972
   82ILE      H 1272   3.079   3.977   4.315  1.5702  0.8806 -0.3409
   82ILE     HA 1273   3.124   3.993   4.025 -0.0368 -0.5404  0.4659
   82ILE     HB 1274   3.238   4.152   4.251  0.2352 -0.8508 -0.1216
   82ILE   HG12 1275   3.026   4.258   4.050 -0.2593 -0.6861  0.3676
   82ILE   HG13 1276   2.998   4.207   4.216 -0.1562 -0.5697 -0.3893
   82ILE   HG21 1277   3.348   4.287   4.086  0.4262  0.0095 -0.3071
   82ILE   HG22 1278   3.387   4.124   4.057 -1.4625  0.3592  1.3787
   82ILE   HG23 1279   3.266   4.208   3.948 -0.4763  0.5523 -0.5669
   82ILE   HD11 1280   3.182   4.391   4.265 -0.0122  0.8812 -0.3728
   82ILE   HD12 1281   3.148   4.440   4.100 -1.2944  0.8970 -0.5517
   82ILE   HD13 1282   3.015   4.438   4.217 -0.3780  1.8065 -2.4502
   83LEU      N 1283   3.335   3.833   4.212 -0.3663 -1.0743 -0.1781
   83LEU     CA 1284   3.432   3.718   4.195 -0.5164  0.3504  0.1457
   83LEU      C 1285   3.369   3.603   4.104 -0.9140 -0.2796  0.2466
   83LEU      O 1286   3.431   3.560   4.002 -0.3357  0.2575 -0.2809
   83LEU     CB 1287   3.471   3.662   4.333 -1.1458 -0.1056 -0.1936
   83LEU     CG 1288   3.551   3.760   4.420 -0.0497  0.0484 -0.6988
   83LEU    CD1 1289   3.574   3.699   4.561 -0.5182  0.9026  0.4337
   83LEU    CD2 1290   3.698   3.795   4.369  1.0725 -1.2411 -0.2412
   83LEU      H 1291   3.303   3.866   4.302 -0.0687  0.0568 -0.4513
   83LEU     HA 1292   3.522   3.754   4.146 -0.3780 -1.0899 -0.7919
   83LEU    HB2 1293   3.382   3.632   4.389 -0.8827 -0.0738  0.2580
   83LEU    HB3 1294   3.536   3.576   4.316 -0.3267  0.4371  0.0488
   83LEU     HG 1295   3.500   3.855   4.429 -0.1838  0.0607 -1.4156
   83LEU   HD11 1296   3.617   3.602   4.534 -0.2895  1.1416 -0.0902
   83LEU   HD12 1297   3.641   3.762   4.619  1.3348 -0.4384 -0.0633
   83LEU   HD13 1298   3.478   3.676   4.608 -0.5410  0.4749  0.1917
   83LEU   HD21 1299   3.760   3.844   4.444 -0.1473  0.0927 -0.0260
   83LEU   HD22 1300   3.754   3.710   4.329  0.8167 -1.0021 -1.1552
   83LEU   HD23 1301   3.680   3.860   4.284 -1.2819 -0.3902  0.7288
   84MET      N 1302   3.253   3.564   4.149 -0.2723 -0.2831  0.7587
   84MET     CA 1303   3.181   3.453   4.087  0.2147  0.1198  0.1874
   84MET      C 1304   3.151   3.470   3.934 -0.2356 -1.1050 -0.3254
   84MET      O 1305   3.175   3.374   3.856  0.5272 -0.6927 -0.0662
   84MET     CB 1306   3.045   3.429   4.164 -1.0062 -0.4964  0.1018
   84MET     CG 1307   3.041   3.401   4.315 -0.0930  0.0924  0.0525
   84MET     SD 1308   2.975   3.236   4.351  0.0445 -0.6282 -0.0632
   84MET     CE 1309   3.000   3.219   4.537  0.5854 -0.3586 -0.0520
   84MET      H 1310   3.214   3.609   4.230 -1.2088  0.0915  0.1343
   84MET     HA 1311   3.231   3.357   4.096 -2.2001 -1.2760  0.3496
   84MET    HB2 1312   2.990   3.521   4.140 -0.3524 -0.5015 -1.7890
   84MET    HB3 1313   3.001   3.349   4.106 -0.7427 -0.3866 -0.2606
   84MET    HG2 1314   3.142   3.408   4.356 -0.1901  0.7954  0.1974
   84MET    HG3 1315   2.981   3.475   4.366  1.7459  0.5321  1.8360
   84MET    HE1 1316   2.962   3.310   4.583  1.7951  0.6163 -0.8343
   84MET    HE2 1317   2.936   3.138   4.573  0.2413 -0.1046 -0.0844
   84MET    HE3 1318   3.103   3.189   4.558  0.5574 -1.0154 -0.7387
   85ILE      N 1319   3.101   3.591   3.888 -0.0273  0.2568  0.0527
   85ILE     CA 1320   3.075   3.610   3.742 -0.0716 -0.3501 -0.7383
   85ILE      C 1321   3.199   3.618   3.656 -0.1950 -0.3793 -0.3133
   85ILE      O 1322   3.197   3.564   3.551 -0.2449  0.2001 -0.2988
   85ILE     CB 1323   2.986   3.743   3.738 -1.2128 -0.5137 -0.0256
   85ILE    CG1 1324   2.908   3.739   3.605 -0.8019  0.1684 -1.2104
   85ILE    CG2 1325   3.073   3.867   3.746 -0.7468 -0.4443 -0.1523
   85ILE    CD1 1326   2.799   3.843   3.607  0.2016  0.0459  0.5086
   85ILE      H 1327   3.092   3.666   3.955  0.5907 -0.1890  0.6685
   85ILE     HA 1328   3.022   3.524   3.702 -0.3967 -0.2783 -0.4716
   85ILE     HB 1329   2.924   3.748   3.827  0.2929  0.1562  1.0780
   85ILE   HG12 1330   2.977   3.767   3.525  0.1652 -0.2180 -0.5492
   85ILE   HG13 1331   2.876   3.635   3.597 -0.0051 -0.0997 -1.0592
   85ILE   HG21 1332   3.145   3.871   3.664  0.4139 -0.0982  0.8357
   85ILE   HG22 1333   3.020   3.962   3.744  0.4271  0.2987  0.9344
   85ILE   HG23 1334   3.135   3.863   3.836 -0.0265 -0.2073 -0.6171
   85ILE   HD11 1335   2.734   3.843   3.695  0.0327  0.8990  0.4013
   85ILE   HD12 1336   2.852   3.938   3.600 -0.3688  0.4235  1.1124
   85ILE   HD13 1337   2.738   3.841   3.517  0.7024 -0.6563  0.1702
   86GLY      N 1338   3.313   3.667   3.711 -0.4179 -0.4795  0.0119
   86GLY     CA 1339   3.445   3.657   3.646 -0.0078  0.7226 -0.3541
   86GLY      C 1340   3.487   3.510   3.639 -0.2872 -0.4051 -0.2311
   86GLY      O 1341   3.518   3.454   3.535 -0.6243 -0.0237  0.6806
   86GLY      H 1342   3.296   3.713   3.800  0.1642 -0.2868  0.0316
   86GLY    HA2 1343   3.441   3.695   3.544  0.5181  0.0234 -0.6572
   86GLY    HA3 1344   3.528   3.697   3.705  0.3419 -0.4155 -0.0125
   87LEU      N 1345   3.489   3.443   3.755  0.2273  0.3103 -0.2858
   87LEU     CA 1346   3.520   3.296   3.759  0.1651  0.0432 -0.6457
   87LEU      C 1347   3.435   3.211   3.661  0.3886 -0.6159  0.7182
   87LEU      O 1348   3.486   3.121   3.585  0.3239 -0.1302  0.2631
   87LEU     CB 1349   3.503   3.250   3.909  0.6728 -0.5631 -0.1611
   87LEU     CG 1350   3.492   3.102   3.933 -0.5036  0.6572  0.3373
   87LEU    CD1 1351   3.609   3.016   3.874  0.2929  1.0420  0.1140
   87LEU    CD2 1352   3.485   3.071   4.085  0.4114  0.6601 -0.5274
   87LEU      H 1353   3.471   3.484   3.845 -0.2022  0.0115 -0.2294
   87LEU     HA 1354   3.625   3.274   3.745  0.4422  0.7348  0.1678
   87LEU    HB2 1355   3.575   3.292   3.978 -0.0084 -0.7452  0.6951
   87LEU    HB3 1356   3.402   3.285   3.933  0.7486  0.1022 -0.7290
   87LEU     HG 1357   3.408   3.054   3.883 -1.0648  1.2749  0.6552
   87LEU   HD11 1358   3.709   3.037   3.911  0.4186  0.5543  0.0623
   87LEU   HD12 1359   3.588   2.911   3.892 -0.3158  1.2003  0.3703
   87LEU   HD13 1360   3.602   3.021   3.766  0.2264  0.3497  0.0750
   87LEU   HD21 1361   3.575   3.108   4.134  0.3583  0.5697 -0.3607
   87LEU   HD22 1362   3.394   3.108   4.132  0.2784 -1.0252  0.6969
   87LEU   HD23 1363   3.480   2.964   4.106  0.1804  0.9605  1.2608
   88VAL      N 1364   3.304   3.236   3.653  0.0341  0.4435 -0.2233
   88VAL     CA 1365   3.219   3.170   3.551  0.5459 -0.0838 -0.1405
   88VAL      C 1366   3.262   3.212   3.410  0.7866  1.0706  0.0159
   88VAL      O 1367   3.292   3.119   3.332 -0.1957  0.0322  0.3332
   88VAL     CB 1368   3.065   3.192   3.581 -1.3125 -0.4204 -1.0634
   88VAL    CG1 1369   2.965   3.186   3.465 -0.3218  0.1112  0.3117
   88VAL    CG2 1370   3.026   3.090   3.694  0.5870 -0.3706  0.5802
   88VAL      H 1371   3.267   3.317   3.700 -0.3596  0.3086 -0.3003
   88VAL     HA 1372   3.225   3.062   3.554  0.2904 -0.1129 -0.5532
   88VAL     HB 1373   3.045   3.294   3.615  1.0020 -0.2285  0.1163
   88VAL   HG11 1374   2.871   3.236   3.488 -0.3411  0.4475 -0.4481
   88VAL   HG12 1375   2.992   3.240   3.374  0.0913  0.3793  0.5855
   88VAL   HG13 1376   2.942   3.085   3.433 -0.7507  0.2756  0.0950
   88VAL   HG21 1377   3.083   3.097   3.786 -0.5607 -0.1156  1.3143
   88VAL   HG22 1378   2.924   3.112   3.728  0.5779 -0.0896  0.3835
   88VAL   HG23 1379   3.017   2.989   3.655  0.7262  0.1172 -0.8714
   89TRP      N 1380   3.270   3.338   3.374 -0.3530 -0.9217  0.9560
   89TRP     CA 1381   3.318   3.387   3.245 -0.5119  0.5657 -0.1881
   89TRP      C 1382   3.452   3.313   3.197 -0.0188 -0.8224 -0.1762
   89TRP      O 1383   3.454   3.280   3.078 -0.2176 -0.0230 -0.1244
   89TRP     CB 1384   3.332   3.543   3.240  0.3391  0.8678 -1.4279
   89TRP     CG 1385   3.405   3.603   3.127 -0.0065  0.1976  0.9564
   89TRP    CD1 1386   3.531   3.635   3.121 -0.7711 -0.1697 -0.1379
   89TRP    CD2 1387   3.364   3.605   2.984 -0.1667 -0.0770 -0.2355
   89TRP    CE2 1388   3.470   3.654   2.908 -0.2494 -0.1484  0.2829
   89TRP    CE3 1389   3.244   3.579   2.914 -0.2990  0.2852  0.7367
   89TRP    NE1 1390   3.568   3.679   2.999 -0.0545 -0.3867 -0.5105
   89TRP    CZ2 1391   3.468   3.665   2.763  1.0523 -0.4405 -0.3284
   89TRP    CZ3 1392   3.240   3.582   2.770 -0.0164 -0.6700 -1.0514
   89TRP    CH2 1393   3.352   3.620   2.701  0.2401 -0.0825  0.2634
   89TRP      H 1394   3.241   3.409   3.440  0.8514 -0.0262  0.6030
   89TRP     HA 1395   3.250   3.370   3.161  0.3185  1.0174 -0.9867
   89TRP    HB2 1396   3.232   3.584   3.251  0.0358 -0.1990  0.3980
   89TRP    HB3 1397   3.380   3.587   3.327  0.2606 -0.0173 -0.9185
   89TRP    HD1 1398   3.600   3.633   3.204  0.4396 -1.6362 -1.0561
   89TRP    HE1 1399   3.641   3.744   2.971 -0.3892 -0.1033 -0.7518
   89TRP    HE3 1400   3.156   3.547   2.969 -0.6185 -0.0718  0.0429
   89TRP    HZ2 1401   3.554   3.691   2.703  0.9222  0.1069 -0.2899
   89TRP    HZ3 1402   3.149   3.550   2.720  0.2952 -0.0767 -2.0542
   89TRP    HH2 1403   3.350   3.616   2.593 -0.8600 -0.9220  0.2806
   90ARG      N 1404   3.539   3.286   3.295  0.5139 -0.0182  0.0167
   90ARG     CA 1405   3.670   3.224   3.265 -0.7379 -0.5317 -0.2792
   90ARG      C 1406   3.676   3.071   3.262  1.0939 -0.2486 -1.2555
   90ARG      O 1407   3.751   3.010   3.196 -0.8656  0.0316  0.1906
   90ARG     CB 1408   3.785   3.294   3.346  0.6277 -0.3893  0.7248
   90ARG     CG 1409   3.810   3.264   3.493  0.1025  0.1592  0.4957
   90ARG     CD 1410   3.929   3.344   3.546 -1.0421  0.5380 -0.9674
   90ARG     NE 1411   3.958   3.313   3.692  1.6706 -0.5754  1.1076
   90ARG     CZ 1412   3.926   3.390   3.794  0.6482 -0.0468 -0.4925
   90ARG    NH1 1413   3.867   3.507   3.792 -0.0160  0.0947  0.7652
   90ARG    NH2 1414   3.964   3.339   3.913  1.0070  0.1489  1.0219
   90ARG      H 1415   3.501   3.315   3.384 -0.8279  0.1833 -0.5767
   90ARG     HA 1416   3.695   3.260   3.165  0.2518 -0.0449  0.1038
   90ARG    HB2 1417   3.873   3.247   3.302 -0.1871 -1.0266 -0.3226
   90ARG    HB3 1418   3.790   3.402   3.336  0.5563 -0.4439  0.0259
   90ARG    HG2 1419   3.722   3.287   3.554 -0.1157 -0.2460  0.3375
   90ARG    HG3 1420   3.829   3.158   3.504 -0.8070 -0.0524  0.1466
   90ARG    HD2 1421   4.017   3.301   3.497  1.0265  0.6901  2.0402
   90ARG    HD3 1422   3.926   3.451   3.525  0.3736  0.6177 -0.9544
   90ARG     HE 1423   3.968   3.215   3.712 -0.1193 -1.3196 -0.9303
   90ARG   HH11 1424   3.890   3.579   3.859  0.4835  0.7128 -0.0319
   90ARG   HH12 1425   3.842   3.543   3.701  0.0554 -0.0335  0.6950
   90ARG   HH21 1426   3.942   3.399   3.992 -0.2191 -0.5537  1.2710
   90ARG   HH22 1427   4.046   3.282   3.901  0.0516 -1.0155 -1.3719
   91SER      N 1428   3.574   3.010   3.328 -0.2110  0.1828  0.0212
   91SER     CA 1429   3.541   2.867   3.317  0.1832  0.7381 -0.6573
   91SER      C 1430   3.448   2.814   3.206  1.2489 -0.1339  0.2457
   91SER      O 1431   3.448   2.701   3.173 -0.3908  0.4668  0.8649
   91SER     CB 1432   3.476   2.822   3.455  0.5791 -0.0263  1.7191
   91SER     OG 1433   3.548   2.866   3.564  0.8841 -0.2374  0.4903
   91SER      H 1434   3.501   3.068   3.367  0.2810  0.9175 -0.1192
   91SER     HA 1435   3.636   2.818   3.295  0.5843  1.4048 -0.5086
   91SER    HB2 1436   3.378   2.870   3.452  0.4266 -0.2575 -0.4399
   91SER    HB3 1437   3.466   2.714   3.441 -0.8694  0.2113  0.3200
   91SER     HG 1438   3.537   2.961   3.573 -0.6484 -0.1329 -1.2139
   92MET      N 1439   3.363   2.905   3.151 -0.5277  0.3028  0.5965
   92MET     CA 1440   3.261   2.883   3.046  0.0660  0.5612  1.0105
   92MET      C 1441   3.306   2.795   2.929  0.2418 -0.8364 -0.4515
   92MET      O 1442   3.231   2.705   2.886 -0.0804  0.0017 -0.4680
   92MET     CB 1443   3.224   3.011   2.981  0.3103 -0.3383  0.3120
   92MET     CG 1444   3.118   2.999   2.868 -0.4770  0.3680 -0.3461
   92MET     SD 1445   3.067   3.161   2.786  0.0140  0.1225 -0.3616
   92MET     CE 1446   3.217   3.214   2.708 -1.2566 -0.7459  0.6539
   92MET      H 1447   3.384   2.999   3.182  0.6647  0.2999 -0.0872
   92MET     HA 1448   3.167   2.843   3.084  0.1038 -0.2785  0.2850
   92MET    HB2 1449   3.188   3.079   3.058 -0.3356  0.2624 -0.4791
   92MET    HB3 1450   3.307   3.060   2.930 -0.7297  0.4543 -0.7622
   92MET    HG2 1451   3.168   2.942   2.790  0.1776 -1.2013  1.0884
   92MET    HG3 1452   3.032   2.942   2.902 -0.1691  0.1109  0.0218
   92MET    HE1 1453   3.206   3.308   2.654  0.8807  0.2601  1.7072
   92MET    HE2 1454   3.297   3.237   2.778 -1.0588 -0.1131  0.2333
   92MET    HE3 1455   3.258   3.131   2.651  0.1834  0.2030  0.2248
   93GLU      N 1456   3.432   2.818   2.881  0.6768  0.1349  0.9063
   93GLU     CA 1457   3.486   2.747   2.763  0.1227  0.9299  0.2647
   93GLU      C 1458   3.564   2.607   2.796  0.5290 -1.0022 -0.0168
   93GLU      O 1459   3.600   2.535   2.704  0.1732  0.1168  0.1662
   93GLU     CB 1460   3.586   2.840   2.690  0.6999 -0.0543 -0.2114
   93GLU     CG 1461   3.517   2.943   2.604  0.1949 -0.1510 -0.1998
   93GLU     CD 1462   3.606   3.012   2.500  0.5440  0.2503 -0.0775
   93GLU    OE1 1463   3.677   2.951   2.424 -0.2040  1.4696  0.4292
   93GLU    OE2 1464   3.599   3.136   2.491 -0.1528 -0.0927  0.0006
   93GLU      H 1465   3.471   2.905   2.912 -0.0766  0.6921  0.3902
   93GLU     HA 1466   3.406   2.708   2.700  0.3914 -0.2741  0.6084
   93GLU    HB2 1467   3.649   2.892   2.763 -0.2935  1.2604 -0.2208
   93GLU    HB3 1468   3.643   2.771   2.628 -0.7809 -0.2835 -1.4200
   93GLU    HG2 1469   3.449   2.879   2.548 -0.4502 -0.1406  0.5446
   93GLU    HG3 1470   3.456   3.011   2.663  0.0924 -0.3929 -0.0255
   94HIS      N 1471   3.568   2.571   2.930  0.1707  0.5248  0.7136
   94HIS     CA 1472   3.636   2.452   2.985  0.4489 -0.5090 -0.6860
   94HIS      C 1473   3.539   2.356   3.065  0.4794  0.0688  0.7955
   94HIS      O 1474   3.548   2.340   3.186  0.9096 -0.5462 -0.7427
   94HIS     CB 1475   3.754   2.503   3.070 -0.0433 -0.0679 -0.4854
   94HIS     CG 1476   3.839   2.610   2.998  0.1725  1.0157  0.1756
   94HIS    CD2 1477   3.846   2.741   3.026 -0.1287 -0.2441  0.1201
   94HIS    ND1 1478   3.899   2.587   2.878  0.3975  0.7661  0.8014
   94HIS    CE1 1479   3.947   2.698   2.837 -0.7375  0.0903  0.0633
   94HIS    NE2 1480   3.924   2.798   2.927 -1.1683  0.4836  0.6491
   94HIS      H 1481   3.507   2.621   2.993 -0.8565 -0.4672  0.5883
   94HIS     HA 1482   3.675   2.393   2.902  0.9776 -0.8328 -0.2152
   94HIS    HB2 1483   3.721   2.547   3.163  0.9679  0.2387 -0.2419
   94HIS    HB3 1484   3.828   2.428   3.099  0.6475  0.4895 -0.7355
   94HIS    HD1 1485   3.897   2.498   2.830  0.2914  1.0815  0.1976
   94HIS    HD2 1486   3.805   2.787   3.115 -0.8115 -0.3961 -0.1024
   94HIS    HE1 1487   4.009   2.698   2.749 -0.9608 -0.6589 -0.1144
   94HIS    HE2 1488   3.942   2.897   2.918  0.8867  0.0960 -0.9188
   95PRO      N 1489   3.450   2.284   2.991  0.2693 -0.0940  0.2888
   95PRO     CA 1490   3.343   2.202   3.050  0.0380  0.5565 -0.3205
   95PRO      C 1491   3.399   2.098   3.150  0.2400  0.3560 -0.0581
   95PRO      O 1492   3.510   2.049   3.135  0.3384 -0.4642  0.7295
   95PRO     CB 1493   3.269   2.132   2.934 -0.0419  1.0808 -0.4900
   95PRO     CG 1494   3.384   2.132   2.831 -0.3034  0.7150 -0.1672
   95PRO     CD 1495   3.452   2.264   2.849 -0.0121  0.6670  1.1254
   95PRO     HA 1496   3.273   2.264   3.106 -0.5300 -0.1675 -0.1937
   95PRO    HB2 1497   3.234   2.034   2.967  0.5418  1.3026  0.9724
   95PRO    HB3 1498   3.184   2.197   2.914 -1.1899 -0.0821  0.2332
   95PRO    HG2 1499   3.452   2.054   2.865  0.1863  0.4333 -1.6331
   95PRO    HG3 1500   3.346   2.107   2.732 -0.0228 -0.5450  0.0098
   95PRO    HD2 1501   3.551   2.258   2.805 -0.7418  0.2400 -0.6595
   95PRO    HD3 1502   3.389   2.340   2.802 -0.4804 -0.4214 -0.1425
   96GLY      N 1503   3.327   2.067   3.251  0.4749 -0.2784 -1.1865
   96GLY     CA 1504   3.367   1.971   3.363 -0.1020  0.2124 -0.1323
   96GLY      C 1505   3.476   2.016   3.464  0.0433 -0.4594  0.4867
   96GLY      O 1506   3.492   1.950   3.565  0.4019 -0.4333 -0.2855
   96GLY      H 1507   3.240   2.118   3.261  1.1781  0.7325  1.3614
   96GLY    HA2 1508   3.278   1.959   3.423  0.8982 -0.3325  1.3479
   96GLY    HA3 1509   3.396   1.876   3.317 -0.0514  0.0980  0.1358
   97LYS      N 1510   3.538   2.128   3.442 -0.2675 -0.4403  0.8871
   97LYS     CA 1511   3.644   2.190   3.527 -0.0958  1.3485  0.4248
   97LYS      C 1512   3.610   2.332   3.572 -0.7697  0.0869  0.5201
   97LYS      O 1513   3.527   2.393   3.506  0.8680 -0.6378 -0.3970
   97LYS     CB 1514   3.786   2.164   3.463  0.5501 -1.2469  0.4248
   97LYS     CG 1515   3.832   2.027   3.434 -1.6002  1.7388  1.5436
   97LYS     CD 1516   3.990   2.003   3.410  0.2583  0.0601 -0.5236
   97LYS     CE 1517   4.077   1.986   3.535  0.8196 -0.4046  0.1167
   97LYS     NZ 1518   4.218   1.970   3.493 -0.2683  0.7534 -0.5058
   97LYS      H 1519   3.513   2.185   3.362  0.0616  0.1044  1.1631
   97LYS     HA 1520   3.656   2.137   3.622  0.1766  0.7677  0.0816
   97LYS    HB2 1521   3.789   2.224   3.372 -0.5478 -0.7701  0.6777
   97LYS    HB3 1522   3.860   2.218   3.522 -0.5433  0.1096  0.6688
   97LYS    HG2 1523   3.793   1.955   3.505 -0.5705 -0.0278  0.4524
   97LYS    HG3 1524   3.794   1.984   3.342  1.0922 -0.4465  1.1976
   97LYS    HD2 1525   4.003   1.915   3.347 -0.0501 -0.7029  0.4138
   97LYS    HD3 1526   4.021   2.095   3.361  0.4352  0.3755  0.1600
   97LYS    HE2 1527   4.082   2.083   3.584  0.2352 -0.5634  0.5145
   97LYS    HE3 1528   4.040   1.912   3.605  0.0679 -0.4707 -0.3198
   97LYS    HZ1 1529   4.235   1.875   3.463 -0.9837  0.6166 -0.5142
   97LYS    HZ2 1530   4.247   2.032   3.418  0.0486 -1.1803 -2.1737
   97LYS    HZ3 1531   4.279   1.986   3.572 -1.2260  0.8575  0.2451
   98LEU      N 1532   3.682   2.396   3.669 -0.7723 -0.5792  0.5699
   98LEU     CA 1533   3.674   2.543   3.687  0.6369  1.0863 -0.7501
   98LEU      C 1534   3.805   2.608   3.688 -0.2344 -0.2631  0.1898
   98LEU      O 1535   3.903   2.562   3.747 -0.3101 -0.4196  0.1078
   98LEU     CB 1536   3.590   2.560   3.821 -1.5172 -0.0945  0.6194
   98LEU     CG 1537   3.448   2.520   3.829  0.5262 -0.5137 -0.0299
   98LEU    CD1 1538   3.416   2.548   3.980  0.1157 -0.2919  0.8869
   98LEU    CD2 1539   3.342   2.607   3.750 -0.3594  0.9888  0.0568
   98LEU      H 1540   3.758   2.348   3.714 -0.7106 -0.2016  0.8722
   98LEU     HA 1541   3.610   2.583   3.608 -0.6644 -0.5580 -0.6347
   98LEU    HB2 1542   3.653   2.524   3.902  0.1670  1.6704  0.2540
   98LEU    HB3 1543   3.587   2.669   3.823  0.8020  0.1121 -0.4986
   98LEU     HG 1544   3.428   2.416   3.806 -0.9141 -0.2899 -0.0048
   98LEU   HD11 1545   3.311   2.525   3.998 -0.2606  0.1294 -0.5105
   98LEU   HD12 1546   3.481   2.490   4.045  1.2492  0.3125  0.3564
   98LEU   HD13 1547   3.438   2.651   4.008  0.9880 -0.2461  0.1356
   98LEU   HD21 1548   3.346   2.711   3.783 -0.0165  0.8163  0.5874
   98LEU   HD22 1549   3.359   2.606   3.642 -0.0869  0.3432  0.1002
   98LEU   HD23 1550   3.246   2.561   3.772  0.3909 -0.9116 -0.2191
   99LEU      N 1551   3.810   2.728   3.625  0.3648  0.4119 -0.3216
   99LEU     CA 1552   3.940   2.792   3.583 -0.0237 -0.1594 -0.5250
   99LEU      C 1553   3.984   2.897   3.690  0.3455  1.2161 -0.1379
   99LEU      O 1554   3.983   3.018   3.668 -0.2053 -0.0598 -0.2234
   99LEU     CB 1555   3.930   2.859   3.443 -0.8820 -0.3901  0.0138
   99LEU     CG 1556   4.057   2.921   3.381 -0.1430  0.3312  0.5488
   99LEU    CD1 1557   4.170   2.809   3.358  0.2980  1.4402 -0.3486
   99LEU    CD2 1558   4.047   2.975   3.237  0.7279 -0.5933 -0.8540
   99LEU      H 1559   3.730   2.747   3.567  0.5322 -0.5499 -0.9046
   99LEU     HA 1560   4.008   2.707   3.586  0.1820  0.0039 -0.5162
   99LEU    HB2 1561   3.893   2.782   3.374  0.0256 -0.8376 -0.0036
   99LEU    HB3 1562   3.858   2.940   3.447 -0.2990  0.1362  1.8459
   99LEU     HG 1563   4.093   2.999   3.448 -0.9226  1.1962  0.0041
   99LEU   HD11 1564   4.204   2.764   3.451 -0.7945  0.3766 -0.4123
   99LEU   HD12 1565   4.129   2.722   3.306 -0.2129  0.8947  0.8738
   99LEU   HD13 1566   4.252   2.850   3.299  0.5927  1.4794  0.0814
   99LEU   HD21 1567   4.146   2.987   3.193  0.9796  0.6903 -0.0445
   99LEU   HD22 1568   3.994   2.907   3.171  0.0269 -0.2200 -0.6997
   99LEU   HD23 1569   4.002   3.075   3.243  0.7019 -0.6251 -0.4914
  100PHE      N 1570   4.020   2.854   3.810  0.2315  0.0268 -0.3876
  100PHE     CA 1571   4.059   2.940   3.923  0.1073  0.7635  0.4840
  100PHE      C 1572   4.182   3.029   3.903 -0.2744 -0.1540  0.2446
  100PHE      O 1573   4.180   3.147   3.935 -0.6030  0.1163  0.1970
  100PHE     CB 1574   4.071   2.862   4.051 -0.0063 -0.0517  0.4041
  100PHE     CG 1575   3.938   2.806   4.096  0.1495 -0.2883  0.0816
  100PHE    CD1 1576   3.849   2.896   4.170 -1.1735  0.4018 -0.3018
  100PHE    CD2 1577   3.888   2.679   4.053 -0.7765  0.0764  0.6167
  100PHE    CE1 1578   3.722   2.857   4.209  0.2572 -0.2137  0.0698
  100PHE    CE2 1579   3.766   2.646   4.100  0.3327 -0.0524  0.0906
  100PHE     CZ 1580   3.681   2.730   4.178  0.1520 -0.2497  0.2844
  100PHE      H 1581   4.029   2.755   3.825  2.1537  0.2550  0.6948
  100PHE     HA 1582   3.973   3.005   3.940  0.2358  0.8663  0.7512
  100PHE    HB2 1583   4.145   2.782   4.061  0.6932  0.6056  0.6182
  100PHE    HB3 1584   4.105   2.933   4.126  0.9483  0.4066 -0.4261
  100PHE    HD1 1585   3.890   2.992   4.198  0.6696 -0.4865  0.3560
  100PHE    HD2 1586   3.945   2.616   3.987 -1.0423  0.8123 -0.3609
  100PHE    HE1 1587   3.666   2.912   4.284  0.7984  0.3649  0.0668
  100PHE    HE2 1588   3.736   2.544   4.078  0.0360 -0.0506  0.4671
  100PHE     HZ 1589   3.593   2.687   4.224  0.0464 -1.2273 -0.7557
  101ALA      N 1590   4.290   2.974   3.831  0.7728 -0.3148  0.3365
  101ALA     CA 1591   4.407   3.034   3.777 -0.9501  0.1797 -0.1321
  101ALA      C 1592   4.449   2.959   3.650  0.6204  0.8534 -0.3270
  101ALA      O 1593   4.413   2.841   3.653  0.8550  0.0999 -0.5166
  101ALA     CB 1594   4.512   3.049   3.887 -0.3087  0.7008 -0.5772
  101ALA      H 1595   4.270   2.879   3.804 -0.7134 -0.1252  0.5683
  101ALA     HA 1596   4.391   3.134   3.738  1.8796  0.5902 -0.6810
  101ALA    HB1 1597   4.585   3.125   3.861  0.4357  0.2298  0.0680
  101ALA    HB2 1598   4.457   3.076   3.977 -0.7899 -1.6990 -0.0129
  101ALA    HB3 1599   4.546   2.952   3.922 -1.1425  0.5792 -0.0381
  102PRO      N 1600   4.524   3.012   3.552  0.1045  0.1138 -0.0587
  102PRO     CA 1601   4.558   2.934   3.438 -0.6585  0.1344  1.0669
  102PRO      C 1602   4.645   2.807   3.469 -0.5409  0.2465  0.9221
  102PRO      O 1603   4.642   2.706   3.398 -0.3250 -0.0908 -0.7721
  102PRO     CB 1604   4.624   3.039   3.342  0.1255 -0.7332  0.0832
  102PRO     CG 1605   4.578   3.176   3.389  0.2505  0.4948  0.0924
  102PRO     CD 1606   4.570   3.152   3.539  0.5251 -0.2553  0.3299
  102PRO     HA 1607   4.466   2.901   3.391  0.1840 -0.9657  0.0639
  102PRO    HB2 1608   4.733   3.033   3.345  0.1931  0.2401  0.4530
  102PRO    HB3 1609   4.593   3.026   3.239  0.1926 -1.0838  0.1033
  102PRO    HG2 1610   4.647   3.258   3.369  0.5060 -0.0201 -1.3550
  102PRO    HG3 1611   4.482   3.194   3.341  0.4499 -1.1880 -1.1094
  102PRO    HD2 1612   4.495   3.222   3.577  0.0136  0.2568 -1.4515
  102PRO    HD3 1613   4.665   3.170   3.589 -0.2994  0.7158  1.6854
  103ASN      N 1614   4.708   2.814   3.587  0.0715  1.1112 -0.5079
  103ASN     CA 1615   4.769   2.702   3.653 -0.5680  0.9116 -0.7709
  103ASN      C 1616   4.702   2.650   3.777  0.2785  0.4279 -0.5017
  103ASN      O 1617   4.765   2.579   3.857  0.0861 -0.1785  0.9667
  103ASN     CB 1618   4.914   2.746   3.684 -0.6733  1.4249  0.5557
  103ASN     CG 1619   4.921   2.859   3.784  0.1911 -0.3075  1.4879
  103ASN    ND2 1620   5.028   2.871   3.849 -0.7485  0.0664 -0.5574
  103ASN    OD1 1621   4.824   2.936   3.814 -0.0847  0.2067 -0.0197
  103ASN      H 1622   4.703   2.901   3.638 -1.1537  0.4507  0.6148
  103ASN     HA 1623   4.773   2.618   3.584 -0.3598  0.0121  0.2878
  103ASN    HB2 1624   4.971   2.659   3.719 -0.6616  0.6932 -1.0843
  103ASN    HB3 1625   4.969   2.771   3.593 -0.1367  0.0360  0.4409
  103ASN   HD21 1626   5.032   2.941   3.922  0.1006 -0.6531  0.1352
  103ASN   HD22 1627   5.117   2.830   3.823 -0.1187  0.3698  0.8968
  104LEU      N 1628   4.566   2.664   3.791 -0.4657 -0.5384 -0.5021
  104LEU     CA 1629   4.473   2.599   3.887 -0.0960 -1.0977  0.1807
  104LEU      C 1630   4.330   2.575   3.827  0.1912 -0.4041  0.3965
  104LEU      O 1631   4.232   2.631   3.870  0.2496 -0.1158 -0.0265
  104LEU     CB 1632   4.472   2.687   4.015 -0.9366 -0.5681 -0.5043
  104LEU     CG 1633   4.460   2.601   4.142  0.4371  0.0471 -0.0445
  104LEU    CD1 1634   4.580   2.520   4.185 -1.2847  0.4623  0.2030
  104LEU    CD2 1635   4.424   2.688   4.259  0.2898 -0.1812  0.0861
  104LEU      H 1636   4.520   2.728   3.728 -0.1932 -1.1168 -1.3104
  104LEU     HA 1637   4.517   2.502   3.914 -0.2030 -1.0409  0.5708
  104LEU    HB2 1638   4.566   2.739   4.030 -0.9074 -0.6067 -0.5529
  104LEU    HB3 1639   4.404   2.771   4.007  0.8279  1.1203  0.5251
  104LEU     HG 1640   4.372   2.537   4.133  0.1434  0.2539  1.0199
  104LEU   HD11 1641   4.658   2.590   4.215  0.6139 -0.6696 -1.5727
  104LEU   HD12 1642   4.555   2.451   4.266 -0.4537 -0.4667 -0.2850
  104LEU   HD13 1643   4.619   2.460   4.103  0.5504 -0.6094  1.7041
  104LEU   HD21 1644   4.323   2.728   4.244  0.1433 -0.4417  0.3534
  104LEU   HD22 1645   4.416   2.621   4.344 -0.8456  0.1670  0.2966
  104LEU   HD23 1646   4.498   2.768   4.260  0.4547 -0.3351  0.3120
  105LEU      N 1647   4.326   2.500   3.711 -1.0951  0.3183 -0.8958
  105LEU     CA 1648   4.210   2.458   3.640 -0.1236  0.5819 -0.2932
  105LEU      C 1649   4.171   2.325   3.707 -0.0434 -0.4298 -0.4964
  105LEU      O 1650   4.221   2.220   3.675 -0.3664 -0.0125 -0.2517
  105LEU     CB 1651   4.235   2.448   3.486 -0.4008  0.3092  0.0341
  105LEU     CG 1652   4.121   2.394   3.401  0.2376 -0.1967  0.9728
  105LEU    CD1 1653   3.986   2.452   3.432  1.4109 -0.2222 -0.5507
  105LEU    CD2 1654   4.142   2.418   3.254 -0.9006 -0.6148  0.9464
  105LEU      H 1655   4.416   2.463   3.684 -1.0196 -0.5615  0.3818
  105LEU     HA 1656   4.124   2.525   3.644 -0.4298  0.2005 -0.3011
  105LEU    HB2 1657   4.254   2.550   3.452  1.2503 -0.3446 -1.3487
  105LEU    HB3 1658   4.328   2.395   3.462 -0.4226  0.0039  0.5867
  105LEU     HG 1659   4.124   2.286   3.413  1.0864 -0.4121 -0.6014
  105LEU   HD11 1660   3.912   2.412   3.362  1.1652 -1.3955  0.3104
  105LEU   HD12 1661   3.952   2.430   3.533  0.3939  1.0286 -0.5745
  105LEU   HD13 1662   3.989   2.560   3.418 -0.3304 -0.0137  0.2587
  105LEU   HD21 1663   4.248   2.408   3.233 -0.6336  0.6033  1.5322
  105LEU   HD22 1664   4.093   2.346   3.188  1.1967  0.2029 -1.8968
  105LEU   HD23 1665   4.121   2.522   3.228  0.6392 -0.1248  1.4771
  106LEU      N 1666   4.089   2.330   3.811 -0.0661  0.0303 -0.3488
  106LEU     CA 1667   4.053   2.219   3.897  0.7000  0.0616 -0.6668
  106LEU      C 1668   3.940   2.130   3.850  0.4330 -0.7673  0.3321
  106LEU      O 1669   3.835   2.180   3.799 -0.3654  0.2515 -0.2325
  106LEU     CB 1670   4.018   2.294   4.037 -0.0310  0.2072  1.6103
  106LEU     CG 1671   4.137   2.365   4.103  0.3980 -0.5104  0.3273
  106LEU    CD1 1672   4.097   2.430   4.240 -0.6607  0.0537  0.7570
  106LEU    CD2 1673   4.234   2.262   4.134 -0.8118  0.7675 -0.6774
  106LEU      H 1674   4.049   2.423   3.817  0.7151  0.4890 -1.4685
  106LEU     HA 1675   4.140   2.156   3.915  0.0899 -0.4955  0.5043
  106LEU    HB2 1676   3.932   2.359   4.021 -0.2649 -0.3198  0.6343
  106LEU    HB3 1677   3.987   2.216   4.107 -0.9667 -0.1651  0.8164
  106LEU     HG 1678   4.176   2.441   4.036 -1.1509  0.3329  0.2943
  106LEU   HD11 1679   4.010   2.493   4.221 -0.0897  0.5893 -0.2776
  106LEU   HD12 1680   4.055   2.354   4.306 -0.0875  0.0156  1.0858
  106LEU   HD13 1681   4.177   2.488   4.286 -0.0718 -0.1086 -0.0124
  106LEU   HD21 1682   4.186   2.182   4.190 -0.3924  0.2608 -1.0289
  106LEU   HD22 1683   4.280   2.239   4.038 -0.0651 -0.1606 -0.1347
  106LEU   HD23 1684   4.313   2.311   4.191 -1.3546  1.9135 -0.8513
  107ASP      N 1685   3.950   2.007   3.888  0.4453 -0.9069  0.2132
  107ASP     CA 1686   3.840   1.909   3.880  0.4103 -1.0132 -0.6422
  107ASP      C 1687   3.754   1.907   4.010  0.0598 -0.5469  0.4995
  107ASP      O 1688   3.798   1.925   4.123 -0.0910  0.3507  0.8497
  107ASP     CB 1689   3.891   1.775   3.841 -0.2058  0.7327 -0.0116
  107ASP     CG 1690   3.784   1.683   3.774  0.6133 -0.2425 -0.2937
  107ASP    OD1 1691   3.666   1.715   3.772  0.8641 -0.7679 -0.0231
  107ASP    OD2 1692   3.812   1.564   3.743 -0.4203 -0.3242 -0.1779
  107ASP      H 1693   4.039   1.982   3.929  0.1552 -0.7561  0.9536
  107ASP     HA 1694   3.771   1.946   3.803  1.2050  0.0101 -0.9171
  107ASP    HB2 1695   3.960   1.783   3.757 -0.7043 -1.2671 -0.7127
  107ASP    HB3 1696   3.927   1.723   3.930 -0.6856  0.5187  0.0649
  108ARG      N 1697   3.629   1.876   3.994  0.4540 -0.4497 -0.1460
  108ARG     CA 1698   3.533   1.852   4.105  0.1436 -0.0536  0.0887
  108ARG      C 1699   3.588   1.761   4.227  0.0081 -0.4498  0.4772
  108ARG      O 1700   3.591   1.805   4.336  0.2185 -0.1823  0.1694
  108ARG     CB 1701   3.400   1.810   4.047  0.6671 -0.0457 -0.4162
  108ARG     CG 1702   3.276   1.793   4.148 -1.6656 -0.3311  0.8010
  108ARG     CD 1703   3.155   1.730   4.077 -0.4842 -0.5980  0.1581
  108ARG     NE 1704   3.034   1.742   4.158  0.0594  0.1452 -0.6633
  108ARG     CZ 1705   3.010   1.678   4.271 -0.4810 -0.2610 -0.3599
  108ARG    NH1 1706   3.082   1.578   4.319  0.9442 -0.7745 -0.0988
  108ARG    NH2 1707   2.907   1.712   4.349 -0.4333  0.1567  0.5667
  108ARG      H 1708   3.602   1.839   3.903 -0.7818 -0.5845  0.2404
  108ARG     HA 1709   3.508   1.950   4.147 -0.8666  0.2721 -1.1502
  108ARG    HB2 1710   3.376   1.884   3.971  0.8544  0.2589 -0.1846
  108ARG    HB3 1711   3.408   1.712   4.000 -0.3983 -1.0172  1.2115
  108ARG    HG2 1712   3.309   1.723   4.225 -0.3863 -0.7535 -0.0539
  108ARG    HG3 1713   3.251   1.884   4.202 -0.1154  0.3529  0.4855
  108ARG    HD2 1714   3.142   1.773   3.978  0.0196 -0.3730  0.1840
  108ARG    HD3 1715   3.183   1.626   4.064  0.0921 -0.4173 -0.0593
  108ARG     HE 1716   2.965   1.805   4.120  0.1186 -0.1241 -1.2416
  108ARG   HH11 1717   3.048   1.538   4.405  0.7248 -1.2950 -0.4208
  108ARG   HH12 1718   3.164   1.549   4.268  0.0459 -1.5602 -1.1966
  108ARG   HH21 1719   2.884   1.654   4.428 -0.4396  1.3107  1.4673
  108ARG   HH22 1720   2.830   1.766   4.313  0.1284  1.1270  0.7347
  109ASN      N 1721   3.637   1.640   4.197 -0.2450 -0.8161  0.1316
  109ASN     CA 1722   3.705   1.564   4.290 -0.3321  1.0136 -0.2896
  109ASN      C 1723   3.831   1.627   4.358 -0.6441 -0.4373 -0.1388
  109ASN      O 1724   3.851   1.592   4.470 -0.7123 -0.7567 -0.2630
  109ASN     CB 1725   3.740   1.431   4.230  0.1842 -0.2658  0.5986
  109ASN     CG 1726   3.809   1.437   4.095 -0.4571 -0.0059  0.6370
  109ASN    ND2 1727   3.747   1.383   3.997 -0.6057  0.4745  0.0594
  109ASN    OD1 1728   3.907   1.508   4.081  0.4884  0.1349  0.0108
  109ASN      H 1729   3.638   1.603   4.103 -0.7687  0.2033 -0.3134
  109ASN     HA 1730   3.635   1.538   4.370  0.4297  0.2446  0.1746
  109ASN    HB2 1731   3.825   1.395   4.289  0.6477  0.5211  0.4357
  109ASN    HB3 1732   3.655   1.363   4.233 -0.4061  0.3218 -1.0992
  109ASN   HD21 1733   3.787   1.395   3.905  0.0932 -0.9671  0.1134
  109ASN   HD22 1734   3.660   1.332   4.001 -0.0865 -0.5063 -0.3608
  110GLN      N 1735   3.903   1.727   4.305  0.1052  0.1790 -0.5759
  110GLN     CA 1736   4.005   1.816   4.376 -0.2093  0.3977  0.6364
  110GLN      C 1737   3.951   1.914   4.474 -0.2250 -0.0196 -0.6399
  110GLN      O 1738   3.990   1.929   4.590  0.5053  0.1186 -0.1540
  110GLN     CB 1739   4.090   1.891   4.273 -0.0799  0.5628  0.9406
  110GLN     CG 1740   4.151   1.798   4.164 -0.4745  0.5440 -0.9228
  110GLN     CD 1741   4.241   1.874   4.082 -0.7142 -0.5886  0.9994
  110GLN    NE2 1742   4.369   1.880   4.117  0.0520  0.3698 -0.0044
  110GLN    OE1 1743   4.213   1.928   3.976 -0.9576  0.5502  0.1323
  110GLN      H 1744   3.887   1.742   4.207  0.4190  0.6176 -0.5649
  110GLN     HA 1745   4.065   1.755   4.444 -0.0096 -0.1159  0.0248
  110GLN    HB2 1746   4.025   1.964   4.225  1.2385  1.0111 -0.3203
  110GLN    HB3 1747   4.177   1.935   4.321  1.1076 -1.5406  0.9478
  110GLN    HG2 1748   4.199   1.710   4.207 -0.6125  0.4960 -0.8674
  110GLN    HG3 1749   4.066   1.764   4.106 -0.7844  1.4589 -1.0444
  110GLN   HE21 1750   4.437   1.933   4.064  0.7093 -0.6543 -0.2398
  110GLN   HE22 1751   4.396   1.847   4.208 -1.3474 -1.1552 -0.0543
  111GLY      N 1752   3.848   1.979   4.424  0.4821 -0.3891  0.9394
  111GLY     CA 1753   3.767   2.084   4.484  0.3502 -0.1387 -0.5008
  111GLY      C 1754   3.701   2.036   4.613  0.2680 -0.1877  0.9928
  111GLY      O 1755   3.709   2.108   4.712  0.3691 -0.3719  0.4723
  111GLY      H 1756   3.814   1.954   4.332  1.4989 -0.4572  0.5553
  111GLY    HA2 1757   3.831   2.170   4.500  0.2003 -0.1152  0.0022
  111GLY    HA3 1758   3.684   2.119   4.422  0.1282  0.7217  0.2526
  112LYS      N 1759   3.631   1.923   4.615  0.0186 -0.2404 -0.7671
  112LYS     CA 1760   3.557   1.876   4.740 -0.2124 -0.1637  0.1193
  112LYS      C 1761   3.650   1.831   4.865  0.2653 -1.4925  0.3902
  112LYS      O 1762   3.603   1.787   4.967  0.5100  0.5619  0.0060
  112LYS     CB 1763   3.444   1.766   4.709  0.3963 -0.4116 -0.6475
  112LYS     CG 1764   3.506   1.630   4.684  0.5926  0.7699 -0.0458
  112LYS     CD 1765   3.398   1.525   4.692 -0.4627  0.7263 -0.6945
  112LYS     CE 1766   3.466   1.391   4.667  0.1400  0.5674 -0.3443
  112LYS     NZ 1767   3.374   1.269   4.697  0.3076 -0.3140 -0.9896
  112LYS      H 1768   3.622   1.864   4.533  0.9725 -0.4860 -0.7109
  112LYS     HA 1769   3.507   1.966   4.777  0.4684  0.7253 -0.9935
  112LYS    HB2 1770   3.384   1.765   4.799  0.1490  1.6914 -0.6957
  112LYS    HB3 1771   3.371   1.788   4.631 -0.0421 -0.0956 -0.1585
  112LYS    HG2 1772   3.557   1.618   4.588 -0.6414 -0.4107 -0.6220
  112LYS    HG3 1773   3.580   1.603   4.760  0.8536 -0.4279 -0.6755
  112LYS    HD2 1774   3.354   1.523   4.792  0.2655 -1.3441 -0.3354
  112LYS    HD3 1775   3.319   1.531   4.617 -0.0701 -0.2083 -1.2145
  112LYS    HE2 1776   3.492   1.388   4.561  1.4238 -0.1654 -0.0438
  112LYS    HE3 1777   3.551   1.388   4.735 -1.2002  0.1648  1.4785
  112LYS    HZ1 1778   3.421   1.182   4.716 -0.6516 -0.5049  1.0273
  112LYS    HZ2 1779   3.322   1.272   4.783  0.4404 -0.4148 -0.9056
  112LYS    HZ3 1780   3.303   1.249   4.628 -0.4559 -0.5742 -0.1664
  113SER      N 1781   3.784   1.846   4.850  0.1311  0.3928 -0.6705
  113SER     CA 1782   3.883   1.841   4.958 -0.1931 -0.8701 -0.4232
  113SER      C 1783   3.867   1.966   5.057  0.5654  0.8745  0.6330
  113SER      O 1784   3.906   1.953   5.168  0.1002 -0.1238 -0.1540
  113SER     CB 1785   4.024   1.836   4.900 -0.0611 -0.8396  1.3076
  113SER     OG 1786   4.072   1.961   4.843 -0.1169  0.1510 -1.1353
  113SER      H 1787   3.822   1.868   4.759  0.9166 -0.0527 -0.4740
  113SER     HA 1788   3.853   1.753   5.015 -0.2860 -0.2885  0.4683
  113SER    HB2 1789   4.098   1.808   4.975  0.4053  0.1941  1.2807
  113SER    HB3 1790   4.028   1.765   4.818 -1.6316 -0.0874  0.4937
  113SER     HG 1791   4.054   1.956   4.749 -0.6797  0.0107 -1.0275
  114VAL      N 1792   3.799   2.073   5.011 -0.0196 -0.9904 -0.7271
  114VAL     CA 1793   3.755   2.191   5.083  0.3868  0.1410 -0.4651
  114VAL      C 1794   3.627   2.163   5.160  0.6128  0.4285  0.1009
  114VAL      O 1795   3.527   2.121   5.102  0.5928 -0.0380 -0.4594
  114VAL     CB 1796   3.725   2.311   4.990  0.0179  0.4060 -0.4152
  114VAL    CG1 1797   3.664   2.429   5.075 -0.9577 -0.9826  0.2630
  114VAL    CG2 1798   3.860   2.363   4.929  1.6707  0.4306  0.0249
  114VAL      H 1799   3.759   2.066   4.919 -1.3812  0.6707 -0.3585
  114VAL     HA 1800   3.835   2.226   5.149  0.1075 -0.0430 -0.0213
  114VAL     HB 1801   3.652   2.274   4.918 -0.5222 -0.5497  0.5709
  114VAL   HG11 1802   3.724   2.451   5.163 -0.6006  1.0045 -0.3587
  114VAL   HG12 1803   3.661   2.520   5.014  0.5377 -0.7494  0.4690
  114VAL   HG13 1804   3.564   2.407   5.114 -0.9896  0.3497  1.0597
  114VAL   HG21 1805   3.889   2.281   4.864 -0.5954 -0.8289  0.3834
  114VAL   HG22 1806   3.825   2.442   4.862  0.2659 -0.4263 -0.3459
  114VAL   HG23 1807   3.934   2.398   5.000  0.5669  1.2998  0.8330
  115GLU      N 1808   3.622   2.178   5.291 -0.2358 -0.4444  0.1475
  115GLU     CA 1809   3.503   2.156   5.370  0.5336  0.4401  0.2373
  115GLU      C 1810   3.385   2.238   5.319  0.2480 -1.0785 -0.0620
  115GLU      O 1811   3.394   2.357   5.311  0.6289 -0.1885 -0.0405
  115GLU     CB 1812   3.535   2.167   5.520  0.0279 -0.6219  0.7478
  115GLU     CG 1813   3.414   2.160   5.619 -0.8253  0.1098  1.0934
  115GLU     CD 1814   3.325   2.041   5.595  1.4206 -0.0574  0.2374
  115GLU    OE1 1815   3.374   1.927   5.569 -0.4938  0.0240  0.2294
  115GLU    OE2 1816   3.196   2.051   5.606 -0.3968  0.0224 -0.1715
  115GLU      H 1817   3.709   2.197   5.338 -0.1759 -0.8660  0.2123
  115GLU     HA 1818   3.470   2.055   5.348  0.2980  0.5761 -0.0458
  115GLU    HB2 1819   3.603   2.085   5.542 -0.5910 -1.5506 -0.5195
  115GLU    HB3 1820   3.590   2.257   5.549  0.1890 -0.4610 -0.0155
  115GLU    HG2 1821   3.442   2.165   5.724 -0.1682  0.3044  0.9198
  115GLU    HG3 1822   3.364   2.256   5.610 -0.9609 -0.0703 -0.8730
  116GLY      N 1823   3.278   2.176   5.274  0.4948 -0.3828 -0.3959
  116GLY     CA 1824   3.145   2.227   5.233 -0.0007  0.2023 -0.3680
  116GLY      C 1825   3.133   2.300   5.095 -0.1080 -0.3012 -0.6655
  116GLY      O 1826   3.029   2.359   5.061 -0.0744  0.3364 -0.7434
  116GLY      H 1827   3.280   2.075   5.276 -0.3373 -0.4214 -0.7578
  116GLY    HA2 1828   3.072   2.147   5.231 -1.3462  1.3551 -0.4859
  116GLY    HA3 1829   3.111   2.291   5.314  0.9504 -0.0255  0.2478
  117MET      N 1830   3.242   2.301   5.020  0.2773  0.0731 -0.0420
  117MET     CA 1831   3.251   2.365   4.886  0.8726  0.4667 -0.3002
  117MET      C 1832   3.172   2.290   4.782 -0.0627 -0.4866  0.6748
  117MET      O 1833   3.121   2.350   4.688  0.3794  0.5738 -0.6388
  117MET     CB 1834   3.405   2.389   4.847  1.3071  0.6106 -1.0081
  117MET     CG 1835   3.416   2.486   4.726 -0.9199  0.7246  0.5629
  117MET     SD 1836   3.559   2.465   4.610  0.0398  0.7522  0.6672
  117MET     CE 1837   3.530   2.617   4.520  1.5061 -0.2343 -0.8764
  117MET      H 1838   3.322   2.255   5.061  0.3874  0.3812  0.0923
  117MET     HA 1839   3.194   2.457   4.897  0.7302  0.3490 -0.0464
  117MET    HB2 1840   3.439   2.448   4.932 -1.5513  0.1532  0.7426
  117MET    HB3 1841   3.448   2.290   4.836 -0.4853 -0.6958  1.5104
  117MET    HG2 1842   3.329   2.483   4.660 -0.6733 -0.0707  0.2403
  117MET    HG3 1843   3.426   2.588   4.763 -1.3096  0.6828  0.7915
  117MET    HE1 1844   3.560   2.605   4.416 -0.2409  0.2335 -1.5124
  117MET    HE2 1845   3.423   2.634   4.508  1.6550  0.8107 -0.8873
  117MET    HE3 1846   3.558   2.700   4.585 -0.6776  0.4534 -0.6333
  118VAL      N 1847   3.156   2.157   4.777  0.2979 -0.5952  0.0676
  118VAL     CA 1848   3.100   2.080   4.663  0.5528  0.6635 -0.0119
  118VAL      C 1849   2.966   2.129   4.596 -0.2435  1.0665 -0.7549
  118VAL      O 1850   2.954   2.130   4.478 -0.3682 -0.1051 -0.0319
  118VAL     CB 1851   3.071   1.938   4.715 -0.1164  0.4244 -0.0538
  118VAL    CG1 1852   2.970   1.926   4.835  0.2599 -0.7844  0.4889
  118VAL    CG2 1853   3.049   1.841   4.601  0.4956  0.0639  0.0307
  118VAL      H 1854   3.201   2.107   4.853 -0.4541 -0.4333  0.6414
  118VAL     HA 1855   3.170   2.081   4.579  0.2558 -1.0147 -0.3448
  118VAL     HB 1856   3.168   1.905   4.754 -0.3467 -0.0692  0.1136
  118VAL   HG11 1857   2.882   1.983   4.805  1.1844  0.7431  0.4779
  118VAL   HG12 1858   2.944   1.821   4.848 -0.7549 -0.5235  0.7978
  118VAL   HG13 1859   3.012   1.968   4.926 -1.7445  0.1731  1.0696
  118VAL   HG21 1860   3.142   1.835   4.545  0.9829  0.4215  0.7799
  118VAL   HG22 1861   3.042   1.738   4.638 -0.6572  0.0313 -0.1772
  118VAL   HG23 1862   2.962   1.862   4.538  1.2620  0.0425 -1.0804
  119GLU      N 1863   2.873   2.177   4.674 -0.4363 -1.2893 -0.2038
  119GLU     CA 1864   2.741   2.232   4.637 -0.1846  0.0989  1.5998
  119GLU      C 1865   2.754   2.359   4.551  1.0463  0.1522  0.6924
  119GLU      O 1866   2.667   2.395   4.469  0.2121  0.2512 -0.3099
  119GLU     CB 1867   2.655   2.254   4.754  0.0567 -0.1166 -0.8068
  119GLU     CG 1868   2.595   2.135   4.832  0.7207  0.5488 -0.1149
  119GLU     CD 1869   2.473   2.066   4.764  0.6357 -0.1060  0.4663
  119GLU    OE1 1870   2.361   2.063   4.825  0.0210 -0.6312 -0.8008
  119GLU    OE2 1871   2.469   2.039   4.641  0.4148 -0.4789 -0.4773
  119GLU      H 1872   2.879   2.149   4.771  0.0948 -2.0682 -0.4465
  119GLU     HA 1873   2.693   2.159   4.571 -0.5959  0.5116  1.4320
  119GLU    HB2 1874   2.718   2.308   4.824  0.2721 -0.2979 -0.8578
  119GLU    HB3 1875   2.573   2.324   4.737 -0.1742 -0.1529  0.0868
  119GLU    HG2 1876   2.670   2.057   4.839  0.4208  0.1235 -1.2241
  119GLU    HG3 1877   2.562   2.169   4.930  0.2282 -0.2727  0.0179
  120ILE      N 1878   2.858   2.439   4.579 -0.4904  0.5553  0.0988
  120ILE     CA 1879   2.882   2.569   4.511  0.4123  0.2204 -0.0420
  120ILE      C 1880   2.962   2.546   4.378  0.1009  0.1332 -0.6684
  120ILE      O 1881   2.956   2.630   4.288 -0.5017 -0.1670  0.2776
  120ILE     CB 1882   2.966   2.658   4.609  0.1784  0.8504  0.4427
  120ILE    CG1 1883   2.916   2.668   4.758 -0.5861  0.9800  1.5009
  120ILE    CG2 1884   2.974   2.790   4.539  0.6465 -1.4155  0.6996
  120ILE    CD1 1885   2.786   2.727   4.782  1.5528  0.0323 -0.0145
  120ILE      H 1886   2.925   2.400   4.643  0.3523  1.0993 -0.4191
  120ILE     HA 1887   2.788   2.622   4.492  0.0165 -0.1600  0.7777
  120ILE     HB 1888   3.068   2.620   4.618  0.1556  0.8269  0.6079
  120ILE   HG12 1889   2.911   2.566   4.796 -1.2441  0.9558  1.3734
  120ILE   HG13 1890   2.991   2.715   4.822  0.8750  0.1679  0.5115
  120ILE   HG21 1891   2.975   2.866   4.618 -0.4373 -0.2590 -0.3122
  120ILE   HG22 1892   3.064   2.795   4.477  0.3451 -1.0352  0.2847
  120ILE   HG23 1893   2.885   2.824   4.487  1.0079  1.4776  1.6048
  120ILE   HD11 1894   2.710   2.668   4.730  1.0377 -0.2853  1.0297
  120ILE   HD12 1895   2.755   2.725   4.887  0.6445 -0.8077 -0.2617
  120ILE   HD13 1896   2.787   2.827   4.740 -0.6205 -0.2769 -1.0670
  121PHE      N 1897   3.024   2.427   4.366 -0.7088 -0.2645 -0.2054
  121PHE     CA 1898   3.101   2.380   4.252 -0.7585 -0.6641 -0.2428
  121PHE      C 1899   3.002   2.317   4.146  0.0533  0.1321 -0.3723
  121PHE      O 1900   2.986   2.369   4.037 -0.3079  0.3650  0.5617
  121PHE     CB 1901   3.204   2.274   4.301 -0.6389  0.5835 -0.0490
  121PHE     CG 1902   3.328   2.256   4.205 -0.5197  0.0399 -0.0168
  121PHE    CD1 1903   3.314   2.215   4.072  0.8424  0.1461 -1.3623
  121PHE    CD2 1904   3.459   2.259   4.251  0.9506  0.1138 -0.4857
  121PHE    CE1 1905   3.417   2.194   3.986 -0.3020 -0.5655  0.1059
  121PHE    CE2 1906   3.570   2.230   4.171 -0.1621 -0.1000  0.5122
  121PHE     CZ 1907   3.550   2.197   4.034 -0.0822  0.0075 -0.8209
  121PHE      H 1908   3.015   2.368   4.447 -0.4857  0.7124  0.5777
  121PHE     HA 1909   3.159   2.461   4.210  0.5025 -0.4970  1.5946
  121PHE    HB2 1910   3.245   2.279   4.402 -0.4815  0.0382 -0.0776
  121PHE    HB3 1911   3.153   2.178   4.305  0.0451  0.2121  0.1108
  121PHE    HD1 1912   3.213   2.203   4.035  0.3270  1.4073 -0.5337
  121PHE    HD2 1913   3.470   2.296   4.352 -0.9266  1.0418 -0.5266
  121PHE    HE1 1914   3.408   2.167   3.882  0.8735 -0.0778 -0.1556
  121PHE    HE2 1915   3.670   2.247   4.207 -0.0245  1.1640 -0.3380
  121PHE     HZ 1916   3.635   2.184   3.969  0.8593 -0.8366  0.4662
  122ASP      N 1917   2.920   2.226   4.189  0.4083 -0.2106 -0.0880
  122ASP     CA 1918   2.793   2.191   4.123 -0.2891  0.6325 -0.1668
  122ASP      C 1919   2.715   2.308   4.068  0.7369  0.1675 -0.1580
  122ASP      O 1920   2.635   2.283   3.977  0.0897  0.5174  0.1065
  122ASP     CB 1921   2.715   2.102   4.228  0.7691 -0.2903 -0.3364
  122ASP     CG 1922   2.742   1.955   4.225  0.1948  0.4766  0.0626
  122ASP    OD1 1923   2.820   1.907   4.140  0.0600 -0.3674 -0.2137
  122ASP    OD2 1924   2.672   1.872   4.290 -0.1215 -0.1124 -0.1986
  122ASP      H 1925   2.923   2.187   4.282 -0.1816 -1.1574 -0.4353
  122ASP     HA 1926   2.816   2.131   4.035 -0.4142  1.9711 -1.1891
  122ASP    HB2 1927   2.732   2.136   4.330  0.7722 -1.3663  0.0369
  122ASP    HB3 1928   2.611   2.107   4.195  1.1725 -1.0367 -1.8742
  123MET      N 1929   2.726   2.432   4.117 -0.2304  0.9803 -0.0385
  123MET     CA 1930   2.651   2.551   4.074  0.3644  0.2220  0.0764
  123MET      C 1931   2.723   2.651   3.987 -0.0809 -0.2960 -1.1036
  123MET      O 1932   2.678   2.688   3.885 -0.2064 -0.3518  0.1040
  123MET     CB 1933   2.583   2.634   4.189 -1.2773  0.3295 -0.0320
  123MET     CG 1934   2.456   2.572   4.249 -1.2020 -0.1537 -1.0217
  123MET     SD 1935   2.374   2.689   4.372  0.6217  0.0486  0.1034
  123MET     CE 1936   2.459   2.633   4.517 -0.6483  0.0504  0.2610
  123MET      H 1937   2.806   2.444   4.179 -0.0396  0.2404 -0.1157
  123MET     HA 1938   2.568   2.522   4.009  0.1416 -0.3336  0.5819
  123MET    HB2 1939   2.658   2.660   4.264 -0.1759 -0.4106 -0.8086
  123MET    HB3 1940   2.540   2.730   4.159 -1.2382  0.4137  0.1794
  123MET    HG2 1941   2.389   2.560   4.164 -1.5348  1.0236 -0.9596
  123MET    HG3 1942   2.484   2.474   4.288  0.4215  0.6835  0.1472
  123MET    HE1 1943   2.445   2.525   4.518  0.0757 -0.0555  0.4490
  123MET    HE2 1944   2.565   2.656   4.503 -0.6301 -0.1411  0.0778
  123MET    HE3 1945   2.420   2.682   4.606  0.6128  0.0516  0.8580
  124LEU      N 1946   2.851   2.673   4.025 -0.9893  0.1709  0.5267
  124LEU     CA 1947   2.952   2.724   3.929 -0.3389 -0.5219  0.1186
  124LEU      C 1948   2.944   2.649   3.796 -0.4552  1.1349  0.1319
  124LEU      O 1949   2.938   2.706   3.687 -0.4726 -0.9364 -0.0572
  124LEU     CB 1950   3.095   2.729   3.978  0.3178 -0.9800 -0.8516
  124LEU     CG 1951   3.109   2.830   4.098 -0.1726  0.4255 -0.2228
  124LEU    CD1 1952   3.234   2.807   4.188  0.6239  0.2481  1.3160
  124LEU    CD2 1953   3.115   2.969   4.037 -0.3213 -1.2777  0.0521
  124LEU      H 1954   2.882   2.621   4.106 -0.5918 -1.1616 -0.4090
  124LEU     HA 1955   2.930   2.824   3.890  0.8960 -0.1498  0.2940
  124LEU    HB2 1956   3.107   2.628   4.017  1.1709 -0.4888  0.2790
  124LEU    HB3 1957   3.164   2.756   3.899 -0.2173  0.8143 -0.8001
  124LEU     HG 1958   3.023   2.812   4.163  0.5674 -1.2592  0.4283
  124LEU   HD11 1959   3.325   2.822   4.130 -0.3672 -0.4700 -0.6120
  124LEU   HD12 1960   3.235   2.871   4.276 -0.0943  0.0226  1.5035
  124LEU   HD13 1961   3.230   2.704   4.224  2.3320 -0.3169  0.1219
  124LEU   HD21 1962   3.201   2.979   3.970 -0.3222  0.4795  0.2296
  124LEU   HD22 1963   3.020   2.997   3.992  0.1445 -0.2018 -0.3257
  124LEU   HD23 1964   3.131   3.040   4.118  0.5398 -0.9798 -0.3553
  125LEU      N 1965   2.946   2.511   3.795  0.2070 -1.0798 -0.4906
  125LEU     CA 1966   2.947   2.429   3.677 -0.6316  1.0631 -0.3545
  125LEU      C 1967   2.815   2.439   3.596 -0.1489  0.4170  0.1306
  125LEU      O 1968   2.824   2.453   3.472  0.4185 -0.1098 -0.2201
  125LEU     CB 1969   2.978   2.281   3.716 -1.2330  0.4068 -0.4882
  125LEU     CG 1970   3.121   2.224   3.746  0.5669  0.3236 -0.5657
  125LEU    CD1 1971   3.109   2.075   3.800  0.2980 -1.4238 -0.2472
  125LEU    CD2 1972   3.196   2.233   3.622  0.1768 -0.1432 -0.8187
  125LEU      H 1973   2.951   2.469   3.887 -1.0583  0.4185  0.3654
  125LEU     HA 1974   3.025   2.455   3.605 -0.0893 -0.3325 -0.3298
  125LEU    HB2 1975   2.910   2.257   3.798  0.4364  0.0118  0.9225
  125LEU    HB3 1976   2.949   2.214   3.636 -0.0106 -0.5108 -0.2164
  125LEU     HG 1977   3.179   2.283   3.818  0.6848 -0.2761 -0.1549
  125LEU   HD11 1978   3.075   2.013   3.718  0.4125 -1.4075 -0.3080
  125LEU   HD12 1979   3.209   2.042   3.831  0.4333 -1.0278 -0.2496
  125LEU   HD13 1980   3.044   2.059   3.886  0.2039  0.2429  0.0637
  125LEU   HD21 1981   3.142   2.192   3.537 -0.6082 -0.1576 -0.3338
  125LEU   HD22 1982   3.217   2.338   3.602 -0.1056  0.3053  0.8734
  125LEU   HD23 1983   3.287   2.176   3.637  0.1427 -0.1244 -0.5170
  126ALA      N 1984   2.694   2.436   3.657  0.5629 -1.0523 -0.9766
  126ALA     CA 1985   2.576   2.465   3.581  0.9472  0.2952  1.0467
  126ALA      C 1986   2.565   2.605   3.527 -0.8647  0.3153 -0.2571
  126ALA      O 1987   2.509   2.629   3.420  0.1873  0.2258 -0.2870
  126ALA     CB 1988   2.452   2.436   3.672  0.1898 -0.2099  0.8648
  126ALA      H 1989   2.688   2.403   3.752 -0.0163  0.6289 -0.3607
  126ALA     HA 1990   2.573   2.395   3.498  0.1254  1.2199  0.2415
  126ALA    HB1 1991   2.364   2.450   3.609  0.3422 -1.2447  0.3820
  126ALA    HB2 1992   2.450   2.332   3.703  0.9089 -0.2480  0.8157
  126ALA    HB3 1993   2.442   2.499   3.760  0.0939  0.0042  0.7033
  127THR      N 1994   2.619   2.705   3.604  0.7478  1.1176  0.0098
  127THR     CA 1995   2.623   2.846   3.573  0.0152 -0.3327  0.4758
  127THR      C 1996   2.716   2.868   3.454  0.4152 -0.4811  0.6866
  127THR      O 1997   2.664   2.935   3.368 -0.2133 -0.2493  0.3918
  127THR     CB 1998   2.660   2.947   3.684 -0.2669  1.3052  0.9288
  127THR    CG2 1999   2.654   3.096   3.642 -0.0911  0.3181 -0.3101
  127THR    OG1 2000   2.580   2.917   3.794 -0.1595  0.2547  0.0271
  127THR      H 2001   2.634   2.676   3.700 -0.6969 -0.2263 -0.0882
  127THR     HA 2002   2.523   2.876   3.542  0.1241 -0.4133  0.0389
  127THR     HB 2003   2.756   2.913   3.721 -0.4737 -1.3669 -0.4958
  127THR    HG1 2004   2.596   2.830   3.831 -1.6395 -0.3341 -0.5611
  127THR   HG21 2005   2.548   3.120   3.640 -0.4397 -1.0229 -0.0146
  127THR   HG22 2006   2.706   3.153   3.718 -0.6518  0.5969 -0.1247
  127THR   HG23 2007   2.687   3.117   3.540 -0.2455 -2.5525 -1.1485
  128SER      N 2008   2.841   2.817   3.448  0.8943  0.4943 -0.0103
  128SER     CA 2009   2.936   2.811   3.324  0.5511  0.3583 -0.7377
  128SER      C 2010   2.879   2.730   3.207 -0.1699 -0.1794 -0.6336
  128SER      O 2011   2.865   2.785   3.096 -0.4654 -0.1402 -0.2338
  128SER     CB 2012   3.072   2.760   3.364 -0.6353  0.0916 -0.2080
  128SER     OG 2013   3.126   2.833   3.469  0.1840 -0.6838  0.6614
  128SER      H 2014   2.866   2.757   3.526 -0.2691 -0.7281 -0.4940
  128SER     HA 2015   2.946   2.912   3.285  0.1587  1.2522  1.2148
  128SER    HB2 2016   3.048   2.658   3.395 -1.2705 -0.2413 -1.6563
  128SER    HB3 2017   3.145   2.750   3.284 -0.1275 -1.1840  0.3541
  128SER     HG 2018   3.061   2.827   3.540 -0.5959 -0.3120  0.0108
  129SER      N 2019   2.810   2.624   3.239  1.0783  0.4207 -0.2637
  129SER     CA 2020   2.727   2.551   3.139 -0.4513 -1.0241 -0.2102
  129SER      C 2021   2.608   2.630   3.079 -0.4101 -1.2562  0.1945
  129SER      O 2022   2.594   2.620   2.957  0.5846 -0.0037  0.4358
  129SER     CB 2023   2.682   2.423   3.204  0.9298  0.0443  0.0394
  129SER     OG 2024   2.799   2.345   3.234  0.2403  0.1187  0.4226
  129SER      H 2025   2.812   2.590   3.334 -1.1925  1.4102  0.2826
  129SER     HA 2026   2.796   2.533   3.057  0.9396 -0.2356  0.6941
  129SER    HB2 2027   2.637   2.452   3.299 -0.2211  1.0517 -0.7427
  129SER    HB3 2028   2.620   2.362   3.140 -0.1680 -0.2931  1.3305
  129SER     HG 2029   2.834   2.365   3.321  0.5371  0.6054  0.2006
  130ARG      N 2030   2.532   2.707   3.155 -0.3480 -0.2935  0.8479
  130ARG     CA 2031   2.428   2.797   3.104  0.9326  0.0066 -0.6035
  130ARG      C 2032   2.491   2.910   3.017  0.8360  0.0284 -1.0576
  130ARG      O 2033   2.444   2.928   2.911  0.3289  0.4789  0.6492
  130ARG     CB 2034   2.350   2.872   3.216 -0.9869 -0.2731  0.9318
  130ARG     CG 2035   2.248   2.782   3.274 -0.3036  0.5409  0.5326
  130ARG     CD 2036   2.191   2.823   3.409 -0.0845  0.0200  0.4097
  130ARG     NE 2037   2.080   2.918   3.388  0.6498  0.1199  0.4161
  130ARG     CZ 2038   1.983   2.950   3.473  0.4430 -0.5747 -0.4656
  130ARG    NH1 2039   1.980   2.908   3.593 -0.1274  0.3812  0.4467
  130ARG    NH2 2040   1.893   3.037   3.442 -0.4593  0.3038 -0.1827
  130ARG      H 2041   2.544   2.703   3.255 -0.5544  1.3998  1.0053
  130ARG     HA 2042   2.353   2.762   3.034  0.3319  0.2433 -0.1023
  130ARG    HB2 2043   2.426   2.914   3.283 -0.4209 -0.5798  0.4949
  130ARG    HB3 2044   2.308   2.965   3.176  0.3678 -0.3052 -0.8149
  130ARG    HG2 2045   2.168   2.763   3.202  0.6909  0.7743 -0.7037
  130ARG    HG3 2046   2.299   2.688   3.294 -0.1935 -0.0724 -1.9337
  130ARG    HD2 2047   2.153   2.732   3.454 -0.1861 -0.0333  0.2196
  130ARG    HD3 2048   2.261   2.870   3.478  0.6908 -0.2557 -0.1607
  130ARG     HE 2049   2.069   2.941   3.290 -0.2325 -0.1735  0.4292
  130ARG   HH11 2050   1.894   2.929   3.642 -0.4182  0.7385 -0.1966
  130ARG   HH12 2051   2.031   2.821   3.602  0.1612  0.4925 -0.0470
  130ARG   HH21 2052   1.822   3.069   3.507 -0.2396  0.7338 -0.1436
  130ARG   HH22 2053   1.891   3.067   3.346  1.3975 -1.4954 -0.9077
  131PHE      N 2054   2.597   2.970   3.068 -0.0562 -0.5318 -0.4261
  131PHE     CA 2055   2.673   3.080   3.005  0.2774  0.4173  0.3404
  131PHE      C 2056   2.714   3.033   2.862  0.1106 -0.0947 -0.2106
  131PHE      O 2057   2.724   3.115   2.766  0.3649  0.1143 -0.7841
  131PHE     CB 2058   2.790   3.114   3.089 -0.4302 -0.3805 -0.9471
  131PHE     CG 2059   2.798   3.256   3.121 -0.5033 -0.9620  0.0084
  131PHE    CD1 2060   2.923   3.324   3.104  0.1102  0.6242  0.0918
  131PHE    CD2 2061   2.687   3.330   3.169  0.2031  0.4007 -0.2868
  131PHE    CE1 2062   2.932   3.457   3.149  0.5146 -0.4836  1.0706
  131PHE    CE2 2063   2.701   3.456   3.229  0.6042 -0.1456  0.3280
  131PHE     CZ 2064   2.822   3.521   3.211  0.4349  0.4139 -0.0562
  131PHE      H 2065   2.616   2.947   3.164 -1.2281 -1.6176 -0.3934
  131PHE     HA 2066   2.605   3.165   3.006  0.3775  0.5400 -0.8167
  131PHE    HB2 2067   2.796   3.055   3.180  1.3613  0.9026 -0.1244
  131PHE    HB3 2068   2.876   3.094   3.025  0.0511 -0.4551 -0.2894
  131PHE    HD1 2069   3.010   3.278   3.059 -0.2523 -0.0783  0.0855
  131PHE    HD2 2070   2.588   3.287   3.165  0.4680 -0.2075 -0.5260
  131PHE    HE1 2071   3.028   3.503   3.132 -0.2037  0.5272 -1.0702
  131PHE    HE2 2072   2.613   3.506   3.266 -0.0854 -1.0423 -0.0083
  131PHE     HZ 2073   2.828   3.624   3.245 -0.0236  0.4700 -0.1387
  132ARG      N 2074   2.752   2.906   2.854 -0.2477 -0.3278  0.0684
  132ARG     CA 2075   2.810   2.838   2.741 -0.4275 -0.3919  0.0789
  132ARG      C 2076   2.696   2.808   2.645 -0.1047 -0.4161 -0.9330
  132ARG      O 2077   2.703   2.828   2.527  0.7291 -0.6282  0.0265
  132ARG     CB 2078   2.886   2.707   2.783  0.7405 -0.1401 -0.0682
  132ARG     CG 2079   2.955   2.641   2.662 -0.4612  1.3176  0.3686
  132ARG     CD 2080   3.053   2.525   2.697  0.8635 -0.5487  0.7347
  132ARG     NE 2081   2.987   2.429   2.781  0.3177  0.3885 -0.0865
  132ARG     CZ 2082   3.011   2.412   2.909  0.3997  0.3401  0.6492
  132ARG    NH1 2083   3.106   2.464   2.971 -0.1412 -0.6461 -0.4003
  132ARG    NH2 2084   2.941   2.329   2.981 -0.3914 -0.4232  0.1613
  132ARG      H 2085   2.751   2.850   2.938 -1.5951 -1.2797 -0.5090
  132ARG     HA 2086   2.884   2.903   2.695  0.3736 -1.4245 -0.1770
  132ARG    HB2 2087   2.966   2.728   2.853  0.4760  0.2603  0.1246
  132ARG    HB3 2088   2.831   2.623   2.825 -0.3544 -0.1839 -1.4464
  132ARG    HG2 2089   2.882   2.606   2.589  1.3288  0.4652 -1.1944
  132ARG    HG3 2090   3.025   2.711   2.615  0.7306  0.0059  0.0382
  132ARG    HD2 2091   3.089   2.491   2.600  0.3636 -1.1218  0.7368
  132ARG    HD3 2092   3.137   2.561   2.756  0.2429  0.0388  1.2890
  132ARG     HE 2093   2.914   2.375   2.737  0.1307 -0.0946  0.7671
  132ARG   HH11 2094   3.125   2.445   3.068 -0.6010  0.2963 -0.0910
  132ARG   HH12 2095   3.164   2.533   2.925  0.1304  0.5889  1.5705
  132ARG   HH21 2096   2.944   2.339   3.081 -0.5192  0.1404  0.1176
  132ARG   HH22 2097   2.877   2.271   2.928  0.2937  0.1079 -1.3737
  133MET      N 2098   2.582   2.762   2.697 -0.1871  0.0496  0.6299
  133MET     CA 2099   2.460   2.741   2.617 -0.5731  0.1503 -0.5840
  133MET      C 2100   2.411   2.876   2.555 -0.2873 -0.7633  0.2507
  133MET      O 2101   2.380   2.883   2.437  0.2461 -0.2288  0.2698
  133MET     CB 2102   2.366   2.666   2.709  1.1847  0.1360 -0.5929
  133MET     CG 2103   2.237   2.623   2.633 -1.8550 -0.1011 -0.4176
  133MET     SD 2104   2.109   2.740   2.586 -0.0462  0.1596 -0.1244
  133MET     CE 2105   2.045   2.794   2.744  1.2857 -0.1816 -0.5679
  133MET      H 2106   2.575   2.754   2.798  0.3373  0.1014  0.6762
  133MET     HA 2107   2.491   2.675   2.536 -0.6123 -1.5712  0.6798
  133MET    HB2 2108   2.405   2.574   2.752 -1.1552 -0.8082 -0.1610
  133MET    HB3 2109   2.340   2.724   2.798  0.3642 -0.9526 -0.0716
  133MET    HG2 2110   2.275   2.584   2.539  0.8746  0.0109  0.4682
  133MET    HG3 2111   2.204   2.541   2.697  1.3970 -1.2796  0.1404
  133MET    HE1 2112   1.976   2.720   2.785  0.6560  0.4725 -0.4246
  133MET    HE2 2113   2.120   2.812   2.821  0.3450  0.8539  0.1552
  133MET    HE3 2114   1.981   2.881   2.731  0.0603 -1.1820 -1.7565
  134MET      N 2115   2.413   2.979   2.638  0.0783 -0.1952 -0.8370
  134MET     CA 2116   2.367   3.115   2.600 -0.6375  0.9174 -0.4820
  134MET      C 2117   2.483   3.188   2.525 -0.1592  0.5767  0.7550
  134MET      O 2118   2.457   3.305   2.470 -0.1413  0.2960 -0.2516
  134MET     CB 2119   2.332   3.196   2.717  0.6926 -0.6145 -0.8869
  134MET     CG 2120   2.201   3.158   2.790 -1.0215 -0.6634  0.1298
  134MET     SD 2121   2.055   3.188   2.683  0.1510  0.5067 -0.1353
  134MET     CE 2122   2.044   3.363   2.710 -0.3681 -1.5497  1.4886
  134MET      H 2123   2.444   2.963   2.732 -1.1398  0.6173 -0.2540
  134MET     HA 2124   2.290   3.097   2.525 -0.1960 -0.8182 -0.5978
  134MET    HB2 2125   2.414   3.193   2.788  1.1260  0.7153 -1.2642
  134MET    HB3 2126   2.339   3.296   2.675  0.9134 -0.3897 -0.3258
  134MET    HG2 2127   2.211   3.051   2.810 -0.7772 -0.6315  0.1832
  134MET    HG3 2128   2.195   3.206   2.887 -1.1868  0.1413 -0.2658
  134MET    HE1 2129   2.051   3.395   2.814 -1.3273  1.9353  0.7492
  134MET    HE2 2130   2.124   3.401   2.647 -1.5180 -0.6675  0.4569
  134MET    HE3 2131   1.944   3.396   2.680  0.4069 -0.8991 -0.7967
  135ASN      N 2132   2.600   3.132   2.514 -0.2560  0.2990  0.6551
  135ASN     CA 2133   2.693   3.182   2.411 -1.0224  0.3125 -0.7495
  135ASN      C 2134   2.744   3.325   2.436 -0.6395 -1.2378  0.1836
  135ASN      O 2135   2.774   3.404   2.337  0.4153  0.6044  0.1735
  135ASN     CB 2136   2.636   3.144   2.279 -0.7904 -0.3069  1.9265
  135ASN     CG 2137   2.724   3.174   2.154 -0.0322  0.6895 -0.7451
  135ASN    ND2 2138   2.832   3.095   2.133  0.8988 -1.0437 -0.3390
  135ASN    OD1 2139   2.698   3.267   2.080 -0.7096 -0.0455  0.3076
  135ASN      H 2140   2.617   3.041   2.555  0.8673  0.7414  1.2560
  135ASN     HA 2141   2.781   3.125   2.440 -0.8708  1.1740  0.7168
  135ASN    HB2 2142   2.614   3.037   2.279 -0.9279 -0.3439  0.1581
  135ASN    HB3 2143   2.546   3.201   2.254  0.1212  0.2848 -0.5856
  135ASN   HD21 2144   2.888   3.120   2.052  0.1281  1.5297 -0.2402
  135ASN   HD22 2145   2.844   3.006   2.180 -0.0545 -0.8679  0.2663
  136LEU      N 2146   2.764   3.374   2.564  0.6673  0.0377  0.5094
  136LEU     CA 2147   2.799   3.514   2.598 -0.9516 -0.4945  0.1522
  136LEU      C 2148   2.932   3.566   2.538  1.0236 -0.3729  0.5962
  136LEU      O 2149   3.019   3.486   2.521 -0.7832 -0.5865  0.2301
  136LEU     CB 2150   2.831   3.521   2.750 -0.3616 -0.3077 -0.9059
  136LEU     CG 2151   2.707   3.534   2.845 -0.7916 -2.2166  0.3649
  136LEU    CD1 2152   2.652   3.681   2.833  1.0428 -0.4293  0.6007
  136LEU    CD2 2153   2.591   3.449   2.824  1.1252  0.3526 -0.9021
  136LEU      H 2154   2.754   3.302   2.635  0.0505  0.3446  0.7473
  136LEU     HA 2155   2.719   3.585   2.577  0.0024  0.5717 -0.0998
  136LEU    HB2 2156   2.873   3.423   2.771 -0.6310 -0.2291  0.0901
  136LEU    HB3 2157   2.901   3.600   2.777 -0.6155  0.1475 -1.5143
  136LEU     HG 2158   2.747   3.527   2.946 -1.3076  0.4493  0.9228
  136LEU   HD11 2159   2.588   3.696   2.746  1.4794  0.7001  0.4372
  136LEU   HD12 2160   2.593   3.699   2.924 -1.2352 -2.4151 -0.2603
  136LEU   HD13 2161   2.727   3.759   2.817  0.4572 -0.1613 -1.3733
  136LEU   HD21 2162   2.519   3.462   2.904  0.7897  0.2670 -1.1870
  136LEU   HD22 2163   2.523   3.468   2.740 -1.0066 -1.4168  0.2313
  136LEU   HD23 2164   2.621   3.345   2.828  0.0938  0.0287  1.4739
  137GLN      N 2165   2.933   3.696   2.504 -0.6429 -0.1359 -0.1894
  137GLN     CA 2166   3.050   3.777   2.458  0.5956  0.7703 -0.5451
  137GLN      C 2167   3.113   3.829   2.588 -0.5514  0.4470  0.0443
  137GLN      O 2168   3.047   3.841   2.689  0.5593  0.9257  0.0388
  137GLN     CB 2169   2.992   3.890   2.368 -0.2244  0.9152 -0.3653
  137GLN     CG 2170   2.925   3.851   2.241  1.3716 -0.5855 -0.4081
  137GLN     CD 2171   2.830   3.965   2.201  0.2515  0.0601 -0.3826
  137GLN    NE2 2172   2.886   4.088   2.181  0.1379  0.7312 -0.2754
  137GLN    OE1 2173   2.712   3.947   2.181 -0.0975  0.0445 -0.3747
  137GLN      H 2174   2.846   3.748   2.498 -0.5448  0.0051 -0.4117
  137GLN     HA 2175   3.114   3.704   2.409 -0.7719 -0.7870 -0.2209
  137GLN    HB2 2176   2.919   3.945   2.428 -0.2732 -0.2238  0.7250
  137GLN    HB3 2177   3.085   3.940   2.342  1.3742 -1.5352 -0.0251
  137GLN    HG2 2178   2.992   3.833   2.157 -0.6245 -0.8966 -2.0721
  137GLN    HG3 2179   2.875   3.755   2.254 -0.7430  0.5219  0.5340
  137GLN   HE21 2180   2.828   4.157   2.136 -1.4567  0.2027  0.7800
  137GLN   HE22 2181   2.984   4.105   2.196  0.2406  0.9009 -1.0536
  138GLY      N 2182   3.244   3.849   2.571  0.8448  0.3017  0.3394
  138GLY     CA 2183   3.321   3.940   2.654 -0.1402  0.4907 -0.2681
  138GLY      C 2184   3.249   4.071   2.671  0.7946  0.1773  0.2897
  138GLY      O 2185   3.232   4.122   2.781  0.4000  0.5636 -0.3251
  138GLY      H 2186   3.276   3.828   2.478 -0.5502 -1.4658  0.1579
  138GLY    HA2 2187   3.342   3.902   2.754 -0.2202  0.2798 -0.3308
  138GLY    HA3 2188   3.417   3.953   2.606 -0.3539  0.1185 -0.8099
  139GLU      N 2189   3.214   4.132   2.560 -0.2234  0.2568 -0.0582
  139GLU     CA 2190   3.149   4.260   2.557  0.3842  0.1494  1.2660
  139GLU      C 2191   3.026   4.260   2.642 -0.0873  0.5043 -1.1882
  139GLU      O 2192   3.010   4.350   2.728 -0.1051 -0.2999  0.4256
  139GLU     CB 2193   3.103   4.311   2.416 -0.1592  1.0828 -0.1731
  139GLU     CG 2194   3.222   4.313   2.318  0.2056 -0.4255 -0.2569
  139GLU     CD 2195   3.250   4.178   2.251 -1.0522  0.9618 -0.7330
  139GLU    OE1 2196   3.335   4.105   2.309  0.3343 -0.3043 -0.0407
  139GLU    OE2 2197   3.193   4.144   2.146  0.6771 -0.2461  0.4038
  139GLU      H 2198   3.254   4.099   2.473  0.8241 -0.7586  0.7504
  139GLU     HA 2199   3.220   4.335   2.591  0.7204 -0.3600  1.7203
  139GLU    HB2 2200   3.027   4.244   2.376  0.7948  0.2683 -0.6941
  139GLU    HB3 2201   3.062   4.411   2.431 -0.5795  1.0190 -0.8432
  139GLU    HG2 2202   3.217   4.392   2.243  1.6347  0.9352  0.9396
  139GLU    HG3 2203   3.306   4.354   2.375 -0.4750  0.3375  0.2420
  140GLU      N 2204   2.943   4.160   2.618  0.0784 -0.1486 -0.0277
  140GLU     CA 2205   2.818   4.138   2.696  0.5011  0.0134  0.9134
  140GLU      C 2206   2.849   4.115   2.844 -0.2917 -0.6338  0.5221
  140GLU      O 2207   2.797   4.180   2.929 -0.0930  0.0077 -0.6579
  140GLU     CB 2208   2.731   4.017   2.652 -0.5363 -0.6052  0.3075
  140GLU     CG 2209   2.659   4.029   2.519  0.3816 -0.5591  0.9004
  140GLU     CD 2210   2.600   3.888   2.487  0.8482 -0.1351  0.0771
  140GLU    OE1 2211   2.671   3.792   2.463 -0.2293 -0.0616 -0.0690
  140GLU    OE2 2212   2.475   3.872   2.496 -0.2435  0.2404 -0.5500
  140GLU      H 2213   2.974   4.086   2.557  1.0233  0.3538 -0.1896
  140GLU     HA 2214   2.760   4.230   2.700 -0.7083 -0.6811  0.4688
  140GLU    HB2 2215   2.794   3.928   2.657  0.0924 -0.2022 -0.1387
  140GLU    HB3 2216   2.664   3.998   2.736 -0.7193 -1.7923 -0.0778
  140GLU    HG2 2217   2.583   4.107   2.526 -0.2304 -1.0614  0.2505
  140GLU    HG3 2218   2.726   4.049   2.436  0.3269 -0.3666  0.9024
  141PHE      N 2219   2.950   4.031   2.878  0.5580  0.2530  1.0800
  141PHE     CA 2220   2.987   3.994   3.011 -0.3162  1.0151  0.6933
  141PHE      C 2221   3.027   4.116   3.095 -0.1384  0.3567 -0.5623
  141PHE      O 2222   2.994   4.132   3.214  0.0475  0.3578 -0.3901
  141PHE     CB 2223   3.099   3.891   2.993  0.3773  0.2018  1.0386
  141PHE     CG 2224   3.202   3.891   3.104  0.8121 -0.2435 -0.6094
  141PHE    CD1 2225   3.171   3.844   3.237 -0.0638 -1.1971  0.7064
  141PHE    CD2 2226   3.324   3.959   3.081 -0.6115 -0.4753 -0.7582
  141PHE    CE1 2227   3.261   3.870   3.344 -0.1046  0.5603 -0.8222
  141PHE    CE2 2228   3.413   3.991   3.194  0.8789  0.7451  1.1568
  141PHE     CZ 2229   3.380   3.945   3.321  0.2085 -0.2467 -0.2216
  141PHE      H 2230   2.996   3.976   2.806 -0.4308  0.2123  0.4439
  141PHE     HA 2231   2.908   3.941   3.064  0.6178 -0.1876  0.9777
  141PHE    HB2 2232   3.044   3.797   2.994  1.8040 -0.7042  0.3836
  141PHE    HB3 2233   3.146   3.908   2.896 -1.4579  1.2835  0.2334
  141PHE    HD1 2234   3.070   3.806   3.246 -0.8290  0.6992  1.0787
  141PHE    HD2 2235   3.359   3.995   2.985 -0.5791  0.2561 -0.4840
  141PHE    HE1 2236   3.252   3.827   3.443  0.3803  0.9666 -0.5903
  141PHE    HE2 2237   3.502   4.050   3.175  0.4524  0.9892 -0.4067
  141PHE     HZ 2238   3.453   3.958   3.399  0.5442  0.6216 -0.6513
  142VAL      N 2239   3.114   4.206   3.051  0.2786 -0.0201  0.6261
  142VAL     CA 2240   3.160   4.318   3.126 -0.9603 -2.0907  0.1125
  142VAL      C 2241   3.049   4.419   3.159 -0.1138 -0.2166  0.4348
  142VAL      O 2242   3.053   4.480   3.266  0.0269  0.6081 -0.9934
  142VAL     CB 2243   3.278   4.401   3.054  0.8866 -0.4578  0.1200
  142VAL    CG1 2244   3.396   4.315   3.040  0.5944 -0.8869 -0.8591
  142VAL    CG2 2245   3.245   4.463   2.918  0.6946  0.3515  0.8132
  142VAL      H 2246   3.167   4.199   2.966  0.2130  0.0468  0.5799
  142VAL     HA 2247   3.210   4.284   3.216  0.6162 -1.0861 -0.2917
  142VAL     HB 2248   3.314   4.480   3.121 -1.6458  1.1637 -0.1732
  142VAL   HG11 2249   3.422   4.276   3.138  0.5297 -1.4590 -1.0662
  142VAL   HG12 2250   3.361   4.242   2.967  0.0459 -0.1995 -1.3099
  142VAL   HG13 2251   3.475   4.373   2.990  0.6072  0.3083  0.4163
  142VAL   HG21 2252   3.315   4.538   2.882  0.7198  0.3891  0.9399
  142VAL   HG22 2253   3.243   4.388   2.838  0.2312  1.1321  0.0682
  142VAL   HG23 2254   3.148   4.513   2.922  1.3172  1.7907 -0.4061
  143CYS      N 2255   2.945   4.419   3.081  0.8752 -1.1006  0.7331
  143CYS     CA 2256   2.819   4.501   3.097 -0.0476  0.8464 -0.3765
  143CYS      C 2257   2.731   4.441   3.216 -0.5004 -0.4942  0.8534
  143CYS      O 2258   2.693   4.513   3.308 -0.0708  0.3627  0.0295
  143CYS     CB 2259   2.751   4.510   2.963  0.0961 -0.8947 -1.1938
  143CYS     SG 2260   2.854   4.599   2.840 -0.1339 -0.5231  0.2457
  143CYS      H 2261   2.943   4.364   2.996 -1.5500 -0.3887  0.1634
  143CYS     HA 2262   2.847   4.598   3.137  0.2508  0.7836 -0.4297
  143CYS    HB2 2263   2.737   4.410   2.923 -0.6728 -1.1070 -0.4661
  143CYS    HB3 2264   2.656   4.564   2.972  1.0252  0.7383  0.0062
  143CYS     HG 2265   2.934   4.497   2.807  0.5184 -0.0761  0.4028
  144LEU      N 2266   2.721   4.308   3.218  0.2194  0.9438  0.5503
  144LEU     CA 2267   2.652   4.227   3.324 -0.6183  0.5404  0.0441
  144LEU      C 2268   2.725   4.233   3.459  1.0921 -0.2232 -0.3184
  144LEU      O 2269   2.662   4.264   3.557  0.2481 -0.4504  0.7246
  144LEU     CB 2270   2.638   4.081   3.266  0.9847 -0.8272 -0.5817
  144LEU     CG 2271   2.548   4.062   3.139  0.8410 -0.2667  0.4396
  144LEU    CD1 2272   2.577   3.922   3.091  0.7443 -0.0944  0.4111
  144LEU    CD2 2273   2.398   4.091   3.187 -0.4763  0.8044  0.8221
  144LEU      H 2274   2.777   4.254   3.154  0.1505 -0.2750  1.4389
  144LEU     HA 2275   2.548   4.260   3.328 -1.4161 -1.4606 -1.0689
  144LEU    HB2 2276   2.739   4.041   3.260  1.4809 -0.1631  1.5979
  144LEU    HB3 2277   2.598   4.016   3.343 -0.8717  0.4848 -0.3051
  144LEU     HG 2278   2.584   4.138   3.069  0.6033  0.4094  1.0251
  144LEU   HD11 2279   2.512   3.901   3.006  0.4549 -0.4568  0.7119
  144LEU   HD12 2280   2.680   3.912   3.055  0.7330 -1.1619  0.6134
  144LEU   HD13 2281   2.556   3.844   3.164 -0.2715 -0.3092 -0.0797
  144LEU   HD21 2282   2.370   4.023   3.267  0.0906 -0.8392 -0.2710
  144LEU   HD22 2283   2.389   4.199   3.201 -0.3289  1.0146 -0.4587
  144LEU   HD23 2284   2.336   4.053   3.105  0.7549 -0.3248  0.3247
  145LYS      N 2285   2.859   4.226   3.459  0.9648  0.4582 -0.5391
  145LYS     CA 2286   2.939   4.255   3.577  0.5043  0.0444 -0.5306
  145LYS      C 2287   2.925   4.399   3.634 -1.1158 -0.0854  1.0889
  145LYS      O 2288   2.929   4.420   3.754  0.8432  0.0972 -0.1571
  145LYS     CB 2289   3.081   4.239   3.524 -0.4990  0.0809  0.4284
  145LYS     CG 2290   3.204   4.233   3.625  1.4712 -0.1691  0.8819
  145LYS     CD 2291   3.343   4.241   3.563  0.3117 -0.1555 -0.0032
  145LYS     CE 2292   3.445   4.250   3.677 -0.4687 -0.4335 -0.1013
  145LYS     NZ 2293   3.575   4.290   3.621 -0.0045  0.4457 -0.1605
  145LYS      H 2294   2.908   4.196   3.376  1.4739 -0.8513  0.1784
  145LYS     HA 2295   2.925   4.182   3.657 -0.1895 -0.3980 -1.0346
  145LYS    HB2 2296   3.085   4.141   3.476 -0.7445  0.6068 -0.7395
  145LYS    HB3 2297   3.104   4.298   3.436  0.3204 -0.1064  0.4944
  145LYS    HG2 2298   3.183   4.317   3.691 -0.7422  0.0662  0.0579
  145LYS    HG3 2299   3.204   4.135   3.674 -0.1170 -1.1260 -0.7452
  145LYS    HD2 2300   3.359   4.157   3.495  1.0254 -0.7230  0.8216
  145LYS    HD3 2301   3.351   4.339   3.515 -0.1827  0.8621  1.8090
  145LYS    HE2 2302   3.418   4.327   3.749  0.0180 -0.0271 -0.3405
  145LYS    HE3 2303   3.460   4.150   3.718  0.0932 -1.0874 -1.7267
  145LYS    HZ1 2304   3.569   4.350   3.540  0.9396  0.7534 -0.0284
  145LYS    HZ2 2305   3.633   4.327   3.695 -0.0986 -1.2461  0.8659
  145LYS    HZ3 2306   3.621   4.210   3.580 -0.2281  0.4053 -0.3364
  146SER      N 2307   2.917   4.498   3.545 -0.5547 -0.2231  0.2274
  146SER     CA 2308   2.894   4.639   3.586 -0.0273  0.4723 -0.2201
  146SER      C 2309   2.750   4.665   3.636  0.2932  0.1745  1.4650
  146SER      O 2310   2.724   4.745   3.722  0.2924 -0.2829 -0.0832
  146SER     CB 2311   2.925   4.723   3.465 -0.5837  0.0313 -0.2735
  146SER     OG 2312   3.061   4.721   3.433  0.5560  0.5070 -0.0843
  146SER      H 2313   2.915   4.483   3.445 -0.3679  1.0018  0.0047
  146SER     HA 2314   2.958   4.674   3.667 -0.3923 -0.7652  0.6635
  146SER    HB2 2315   2.864   4.679   3.386 -0.1436  0.5827 -0.9430
  146SER    HB3 2316   2.901   4.827   3.487 -0.9073 -0.3709  1.5261
  146SER     HG 2317   3.070   4.637   3.388 -0.4043  0.0658  0.4979
  147ILE      N 2318   2.652   4.591   3.579 -0.2030 -0.4843 -0.3026
  147ILE     CA 2319   2.514   4.583   3.633  1.2037  0.6397  0.5010
  147ILE      C 2320   2.509   4.515   3.776 -0.5234 -0.4278  0.5358
  147ILE      O 2321   2.440   4.564   3.862 -0.2799 -0.2624  0.1495
  147ILE     CB 2322   2.410   4.532   3.526  0.5057  0.6335  0.2879
  147ILE    CG1 2323   2.383   4.637   3.416 -0.0222  0.4748  0.3134
  147ILE    CG2 2324   2.282   4.466   3.589 -1.0750 -0.9385  1.1234
  147ILE    CD1 2325   2.315   4.590   3.280  0.1799  0.2859 -1.1852
  147ILE      H 2326   2.682   4.532   3.502 -0.3283 -0.8602 -0.0666
  147ILE     HA 2327   2.483   4.687   3.643  0.0289  0.4510 -0.5908
  147ILE     HB 2328   2.457   4.452   3.469  1.0789  1.2002 -0.0673
  147ILE   HG12 2329   2.326   4.724   3.446  0.4503  0.8209  0.2318
  147ILE   HG13 2330   2.485   4.666   3.393 -0.2109  0.5710 -0.4416
  147ILE   HG21 2331   2.314   4.386   3.657  1.1801  0.2994  1.7147
  147ILE   HG22 2332   2.219   4.538   3.641 -1.4956 -0.3878 -0.0909
  147ILE   HG23 2333   2.226   4.420   3.508 -0.4636  0.7908 -0.4154
  147ILE   HD11 2334   2.304   4.669   3.205 -0.0808  0.1811 -1.2609
  147ILE   HD12 2335   2.356   4.498   3.239 -0.7331 -1.0939  0.6884
  147ILE   HD13 2336   2.214   4.549   3.292  0.4919 -0.4980 -1.1710
  148ILE      N 2337   2.585   4.402   3.795 -0.5325 -0.6126 -0.2248
  148ILE     CA 2338   2.593   4.346   3.940 -0.0981 -0.1555  0.1666
  148ILE      C 2339   2.630   4.449   4.053 -0.5606 -0.3426 -0.3332
  148ILE      O 2340   2.577   4.453   4.162  0.3064 -0.2096  0.2837
  148ILE     CB 2341   2.693   4.231   3.941 -0.3914 -1.0064 -0.4032
  148ILE    CG1 2342   2.650   4.115   3.854  0.2739  0.2300 -0.6437
  148ILE    CG2 2343   2.723   4.179   4.088  0.3520 -0.3471  0.5049
  148ILE    CD1 2344   2.563   4.015   3.920  1.1226  1.0070  0.2882
  148ILE      H 2345   2.633   4.354   3.720 -0.4675  0.7532 -1.1194
  148ILE     HA 2346   2.490   4.318   3.963 -0.0311 -0.2946  0.2964
  148ILE     HB 2347   2.786   4.263   3.895  0.0048 -0.7825  0.5150
  148ILE   HG12 2348   2.604   4.153   3.763 -0.0776  0.7278 -0.2712
  148ILE   HG13 2349   2.735   4.063   3.809  0.3808  0.4765 -0.7323
  148ILE   HG21 2350   2.769   4.081   4.097 -0.5757 -0.7588  1.0397
  148ILE   HG22 2351   2.774   4.257   4.145 -0.8035  0.1377  0.9489
  148ILE   HG23 2352   2.630   4.162   4.143  0.4371  0.4063  0.9165
  148ILE   HD11 2353   2.607   3.948   3.993  0.8345  0.0390 -0.3847
  148ILE   HD12 2354   2.479   4.070   3.963  0.1006  0.0784 -0.3749
  148ILE   HD13 2355   2.516   3.953   3.843 -0.9898  1.4829  1.0392
  149LEU      N 2356   2.737   4.526   4.015  0.0207 -0.9563  0.0890
  149LEU     CA 2357   2.792   4.635   4.089  0.0696  0.8816 -0.8623
  149LEU      C 2358   2.689   4.744   4.139 -0.2430 -0.3328  0.6415
  149LEU      O 2359   2.711   4.804   4.238 -0.2420 -0.2112  0.2147
  149LEU     CB 2360   2.915   4.689   4.018 -0.3219 -0.4394  1.2617
  149LEU     CG 2361   2.978   4.806   4.088  0.1923  0.8282 -0.0478
  149LEU    CD1 2362   3.043   4.764   4.220  0.1278  0.0943  0.6279
  149LEU    CD2 2363   3.102   4.854   4.007  1.2436  0.5839 -1.0937
  149LEU      H 2364   2.775   4.518   3.922  0.3477 -0.1068  0.1285
  149LEU     HA 2365   2.830   4.590   4.181 -0.2243  1.7945 -0.2702
  149LEU    HB2 2366   2.990   4.614   3.994  0.8704  0.9741  0.1673
  149LEU    HB3 2367   2.881   4.719   3.919 -1.1826 -1.2656  1.2753
  149LEU     HG 2368   2.909   4.889   4.105  0.0891  0.5822  0.8237
  149LEU   HD11 2369   3.099   4.850   4.254 -0.2350  0.4374  0.3792
  149LEU   HD12 2370   2.974   4.743   4.302 -1.4096 -1.7898 -0.9342
  149LEU   HD13 2371   3.112   4.680   4.215 -0.2927 -0.2703  0.8239
  149LEU   HD21 2372   3.136   4.955   4.032  0.1824  0.7637 -0.2068
  149LEU   HD22 2373   3.178   4.776   4.013 -0.0223 -0.6956 -0.1246
  149LEU   HD23 2374   3.069   4.858   3.903  0.0405 -0.1529 -0.7886
  150LEU      N 2375   2.583   4.765   4.066 -0.0451  0.7258  0.3291
  150LEU     CA 2376   2.487   4.870   4.094 -0.2593 -0.6282  0.2670
  150LEU      C 2377   2.359   4.807   4.148 -0.1352  0.0027  0.0152
  150LEU      O 2378   2.313   4.862   4.246 -0.4157  0.0338  0.3936
  150LEU     CB 2379   2.470   4.947   3.959 -0.2112  0.4746  0.2042
  150LEU     CG 2380   2.597   5.015   3.919  0.2376  0.0054 -0.2594
  150LEU    CD1 2381   2.582   5.043   3.777 -0.5319  0.0427  2.2282
  150LEU    CD2 2382   2.633   5.143   3.996 -0.4816 -0.6863  0.2883
  150LEU      H 2383   2.566   4.704   3.987 -0.3578 -0.6195  1.3592
  150LEU     HA 2384   2.528   4.939   4.167  0.0181 -0.0707 -0.3926
  150LEU    HB2 2385   2.437   4.877   3.881 -0.2001  0.0380  0.5819
  150LEU    HB3 2386   2.393   5.023   3.970 -0.0066  0.8355 -0.6893
  150LEU     HG 2387   2.683   4.948   3.924  0.2303 -0.0174 -0.4309
  150LEU   HD11 2388   2.670   5.098   3.743 -0.8149 -0.5351  0.3295
  150LEU   HD12 2389   2.573   4.954   3.716  0.7505  1.5711 -0.5734
  150LEU   HD13 2390   2.506   5.118   3.752 -1.2927 -1.0781  0.9369
  150LEU   HD21 2391   2.634   5.133   4.104  0.7646  0.1830  0.3860
  150LEU   HD22 2392   2.732   5.173   3.962 -0.7929 -0.2651 -0.2887
  150LEU   HD23 2393   2.561   5.222   3.973  1.1894  1.5145  1.8273
  151ASN      N 2394   2.300   4.706   4.080 -1.1365 -0.1155  0.3063
  151ASN     CA 2395   2.186   4.637   4.121  0.6690 -0.4642  0.1219
  151ASN      C 2396   2.180   4.581   4.266 -0.4363 -0.0233 -0.2800
  151ASN      O 2397   2.069   4.576   4.336 -1.0443  0.3465 -0.0507
  151ASN     CB 2398   2.135   4.537   4.014 -0.8911  0.1617  0.1904
  151ASN     CG 2399   2.185   4.398   4.001 -0.2112  0.4279 -0.7575
  151ASN    ND2 2400   2.156   4.339   3.893  0.1307  0.2274  1.2469
  151ASN    OD1 2401   2.258   4.346   4.091  0.7613 -0.7779  0.6453
  151ASN      H 2402   2.354   4.677   4.000  1.3216  1.0541  1.3304
  151ASN     HA 2403   2.100   4.704   4.121  0.1602 -0.9913 -1.8432
  151ASN    HB2 2404   2.026   4.532   4.015 -0.8721 -0.4823  1.1488
  151ASN    HB3 2405   2.150   4.584   3.916 -0.0448 -0.2780  0.0882
  151ASN   HD21 2406   2.203   4.252   3.869  0.1938  0.5712 -0.0385
  151ASN   HD22 2407   2.105   4.387   3.820  0.4966  0.4965  1.1606
  152SER      N 2408   2.292   4.533   4.316  0.4496 -0.3091 -0.9271
  152SER     CA 2409   2.289   4.454   4.438 -0.3174  0.3271 -0.4391
  152SER      C 2410   2.253   4.535   4.566 -0.2409  0.3399  0.3714
  152SER      O 2411   2.188   4.492   4.652 -0.0824  0.7315  0.1241
  152SER     CB 2412   2.430   4.406   4.477 -0.4146  0.9040 -0.0046
  152SER     OG 2413   2.482   4.312   4.381  0.6071  0.1050  0.2486
  152SER      H 2414   2.376   4.548   4.261  0.3306  0.2492 -0.9718
  152SER     HA 2415   2.225   4.367   4.426 -0.3112  0.1066  0.8409
  152SER    HB2 2416   2.500   4.489   4.480 -0.4055  0.8789  0.7820
  152SER    HB3 2417   2.432   4.366   4.578  0.8218 -1.1200 -0.7023
  152SER     HG 2418   2.487   4.362   4.299 -0.4337 -0.1156  0.0287
  153GLY      N 2419   2.314   4.654   4.576  0.2985 -0.1317 -0.0391
  153GLY     CA 2420   2.310   4.725   4.706  0.3785 -0.4235 -0.1989
  153GLY      C 2421   2.210   4.848   4.695 -0.2240 -0.8184  0.5519
  153GLY      O 2422   2.161   4.899   4.796  0.4249  0.0407  0.1899
  153GLY      H 2423   2.384   4.686   4.510 -0.2156 -0.2626 -0.6669
  153GLY    HA2 2424   2.283   4.658   4.788 -2.1270  0.1730 -0.3758
  153GLY    HA3 2425   2.411   4.761   4.723  0.6711 -0.8359 -0.9722
  154VAL      N 2426   2.178   4.897   4.571  0.3997  0.0416 -0.1255
  154VAL     CA 2427   2.088   5.015   4.554 -0.1052  0.2702 -0.4873
  154VAL      C 2428   1.944   4.990   4.609  0.7011 -0.3892 -0.0012
  154VAL      O 2429   1.880   5.079   4.662  0.1768 -0.3908  0.4296
  154VAL     CB 2430   2.080   5.059   4.403 -0.5059  0.4120 -0.6062
  154VAL    CG1 2431   2.010   4.950   4.319 -0.9847 -0.6238  0.2246
  154VAL    CG2 2432   2.015   5.200   4.386  0.1632 -0.4954  0.1624
  154VAL      H 2433   2.235   4.871   4.492  0.6529  1.6657 -0.5357
  154VAL     HA 2434   2.143   5.085   4.616 -0.5090 -0.0490  0.2489
  154VAL     HB 2435   2.184   5.066   4.372 -0.3447 -0.5323 -0.3398
  154VAL   HG11 2436   2.015   4.989   4.217  0.7092 -0.0075  0.4887
  154VAL   HG12 2437   2.071   4.860   4.323 -0.4804 -0.3543 -0.7303
  154VAL   HG13 2438   1.906   4.944   4.351 -1.2539  1.6315  0.1483
  154VAL   HG21 2439   2.027   5.236   4.284  0.6777  0.3573  0.5085
  154VAL   HG22 2440   1.916   5.192   4.431  0.1803 -0.4826  0.2022
  154VAL   HG23 2441   2.068   5.272   4.447  0.1360 -0.4373  0.1179
  155TYR      N 2442   1.901   4.863   4.618  0.9606  0.2063  0.1091
  155TYR     CA 2443   1.763   4.834   4.676 -0.5349 -0.4519 -0.5885
  155TYR      C 2444   1.761   4.817   4.828  0.6693  0.9013  0.2921
  155TYR      O 2445   1.648   4.786   4.876  0.1066  0.0905 -0.5030
  155TYR     CB 2446   1.703   4.732   4.597 -0.9187  0.6552  0.4859
  155TYR     CG 2447   1.707   4.758   4.447 -0.1519 -0.4687 -1.0373
  155TYR    CD1 2448   1.630   4.861   4.397  0.0994 -0.8678 -0.0763
  155TYR    CD2 2449   1.764   4.671   4.358 -0.8675  0.1178  0.3891
  155TYR    CE1 2450   1.629   4.889   4.255 -0.4376  0.3560 -0.5738
  155TYR    CE2 2451   1.764   4.693   4.219  0.3578 -0.0543  0.0385
  155TYR     CZ 2452   1.693   4.802   4.165 -0.6586  0.3417  0.4399
  155TYR     OH 2453   1.681   4.836   4.030  0.0884  0.1826 -0.4827
  155TYR      H 2454   1.949   4.791   4.566 -0.3967 -0.1095 -0.8114
  155TYR     HA 2455   1.699   4.922   4.668  0.0746  0.0360 -0.2585
  155TYR    HB2 2456   1.757   4.638   4.607  0.0954  1.0112 -1.0265
  155TYR    HB3 2457   1.598   4.712   4.622 -1.0620 -0.1102 -0.5587
  155TYR    HD1 2458   1.568   4.925   4.459 -0.7676  0.1744 -1.8590
  155TYR    HD2 2459   1.819   4.585   4.393 -0.4712  0.1776 -0.0663
  155TYR    HE1 2460   1.566   4.969   4.218 -0.9304 -0.1388 -0.8586
  155TYR    HE2 2461   1.815   4.638   4.142  0.1789  0.4903 -0.4914
  155TYR     HH 2462   1.664   4.930   4.017 -0.9023  0.0501 -0.3334
  156THR      N 2463   1.877   4.823   4.897 -0.0125 -0.1725 -0.0933
  156THR     CA 2464   1.892   4.787   5.041  0.3690 -0.3048  0.2914
  156THR      C 2465   1.956   4.906   5.123 -0.2375  0.2570  0.4963
  156THR      O 2466   2.008   4.881   5.231  0.0181  0.3648  0.1476
  156THR     CB 2467   1.984   4.661   5.051  0.6454  0.1020 -0.1834
  156THR    CG2 2468   1.928   4.552   4.961 -0.9674  0.6418 -1.9951
  156THR    OG1 2469   2.111   4.705   5.008 -0.0778 -0.3970 -1.0154
  156THR      H 2470   1.961   4.836   4.843 -0.8178  0.6857 -1.2283
  156THR     HA 2471   1.791   4.766   5.075 -0.1148  0.2081 -0.7236
  156THR     HB 2472   1.985   4.618   5.151 -1.5769 -0.2751 -0.2180
  156THR    HG1 2473   2.172   4.633   5.026  0.3291  0.1863  0.1363
  156THR   HG21 2474   1.920   4.586   4.858 -0.0690  1.3077 -1.8779
  156THR   HG22 2475   1.995   4.466   4.965 -0.9961  0.6305 -0.0099
  156THR   HG23 2476   1.831   4.512   4.989  0.1677 -0.9391  0.2487
  157PHE      N 2477   1.961   5.031   5.076 -0.1327 -0.2844 -0.1039
  157PHE     CA 2478   2.004   5.149   5.152  0.3979  0.5518  0.6448
  157PHE      C 2479   1.919   5.172   5.278 -0.4262  0.5056 -0.1396
  157PHE      O 2480   1.802   5.135   5.276 -0.0233  0.2091  0.0156
  157PHE     CB 2481   2.006   5.273   5.069 -0.0108 -0.0296  0.6533
  157PHE     CG 2482   2.111   5.298   4.960 -0.0768 -0.0964  0.0031
  157PHE    CD1 2483   2.068   5.305   4.825 -0.7130  0.5207 -0.9542
  157PHE    CD2 2484   2.243   5.319   4.999  0.1855 -0.2597  0.5886
  157PHE    CE1 2485   2.169   5.332   4.731 -0.1935 -0.6962 -0.1267
  157PHE    CE2 2486   2.345   5.346   4.902  0.7476  0.8029  0.2843
  157PHE     CZ 2487   2.302   5.354   4.765  0.0090  0.9952 -0.2713
  157PHE      H 2488   1.918   5.050   4.987  0.5495  0.6139 -0.2725
  157PHE     HA 2489   2.107   5.133   5.186  0.9301 -0.2339 -1.1137
  157PHE    HB2 2490   1.902   5.289   5.043 -0.1349 -0.8081  0.6169
  157PHE    HB3 2491   2.016   5.361   5.132 -0.4815  0.8936 -0.5131
  157PHE    HD1 2492   1.962   5.286   4.813 -0.8994 -1.3510  1.7008
  157PHE    HD2 2493   2.260   5.320   5.106  0.4002  0.4426  0.5593
  157PHE    HE1 2494   2.138   5.344   4.628 -0.4760 -1.5182 -0.1541
  157PHE    HE2 2495   2.448   5.338   4.931  0.6255  0.0022  0.5654
  157PHE     HZ 2496   2.370   5.377   4.683  1.0128 -0.6968 -0.0119
  158LEU      N 2497   1.979   5.221   5.388 -0.5211  0.5990  0.3850
  158LEU     CA 2498   1.914   5.245   5.512  0.4578 -0.3954  0.4819
  158LEU      C 2499   1.853   5.385   5.523  0.2237 -0.1597  1.0522
  158LEU      O 2500   1.751   5.404   5.585  0.5870  0.2336 -0.1771
  158LEU     CB 2501   2.013   5.220   5.629 -0.9520  0.6682 -0.0044
  158LEU     CG 2502   2.063   5.073   5.627  0.3568  0.0661 -0.5312
  158LEU    CD1 2503   2.155   5.041   5.745  0.2062 -0.0506  0.6588
  158LEU    CD2 2504   1.941   4.981   5.643  0.3033 -0.3928 -0.4997
  158LEU      H 2505   2.078   5.240   5.383 -0.5015  0.3352 -0.6595
  158LEU     HA 2506   1.830   5.177   5.524  0.1332 -0.0305  0.3161
  158LEU    HB2 2507   2.110   5.271   5.622 -0.0153 -0.8603  0.7185
  158LEU    HB3 2508   1.981   5.249   5.729  0.3790 -0.1749  0.7240
  158LEU     HG 2509   2.111   5.039   5.535  0.7378  0.0028 -0.3154
  158LEU   HD11 2510   2.249   5.092   5.723 -0.0011 -0.3279 -1.1682
  158LEU   HD12 2511   2.118   5.077   5.841  0.3268  0.8094  0.3975
  158LEU   HD13 2512   2.170   4.934   5.758 -0.5211 -0.3526 -0.6350
  158LEU   HD21 2513   1.889   5.009   5.735  1.1204  0.5407 -0.2865
  158LEU   HD22 2514   1.870   4.987   5.560 -0.0230 -0.2082 -0.2126
  158LEU   HD23 2515   1.959   4.874   5.654 -1.4774 -0.7688 -0.6409
  159SER      N 2516   1.913   5.490   5.462 -0.0936  0.6340 -1.1196
  159SER     CA 2517   1.874   5.626   5.487 -0.5328  0.5571 -0.1650
  159SER      C 2518   1.820   5.686   5.356 -0.4986 -0.4683  0.2338
  159SER      O 2519   1.866   5.640   5.249 -0.0810 -0.2970  0.0213
  159SER     CB 2520   1.984   5.710   5.553 -0.2744 -0.9455 -0.8857
  159SER     OG 2521   2.110   5.689   5.492  0.4396  0.0323 -0.5797
  159SER      H 2522   1.996   5.470   5.407  0.6893  0.4975  0.0457
  159SER     HA 2523   1.790   5.631   5.556 -0.2650  0.1048  0.2072
  159SER    HB2 2524   1.961   5.816   5.544  0.4012 -0.5857  0.8078
  159SER    HB3 2525   1.994   5.675   5.655  0.1461  0.4835 -0.3817
  159SER     HG 2526   2.128   5.599   5.522 -0.1127  0.0910 -0.0211
  160SER      N 2527   1.727   5.780   5.369 -0.4851 -0.1087 -0.0090
  160SER     CA 2528   1.654   5.843   5.256 -0.3158 -0.3677 -0.7548
  160SER      C 2529   1.637   5.995   5.274 -0.1800 -0.4493 -0.0694
  160SER      O 2530   1.575   6.046   5.359  0.0787  0.3545 -0.9333
  160SER     CB 2531   1.519   5.781   5.234  0.1243 -0.4066 -0.1033
  160SER     OG 2532   1.438   5.756   5.348  0.0202 -0.7337  0.0557
  160SER      H 2533   1.716   5.820   5.461  0.8539  0.0524  0.1189
  160SER     HA 2534   1.718   5.826   5.169  0.2559  0.2160 -0.4614
  160SER    HB2 2535   1.472   5.844   5.160 -0.0164 -0.0384  0.2954
  160SER    HB3 2536   1.538   5.687   5.182 -0.5299 -0.1204 -0.8917
  160SER     HG 2537   1.491   5.709   5.412 -0.4769 -1.4230 -0.0092
  161THR      N 2538   1.700   6.069   5.183 -0.8973  0.1343 -0.0631
  161THR     CA 2539   1.680   6.210   5.162 -0.8045 -0.6375  0.4162
  161THR      C 2540   1.658   6.235   5.010 -0.4052  0.1100  0.3027
  161THR      O 2541   1.692   6.148   4.921 -0.4055 -0.2989  0.0574
  161THR     CB 2542   1.795   6.294   5.216  0.0664  0.2496 -0.5102
  161THR    CG2 2543   1.834   6.270   5.367  0.2619  1.1760  0.2399
  161THR    OG1 2544   1.909   6.269   5.135  0.2188 -0.3513  0.0911
  161THR      H 2545   1.751   6.018   5.111  0.1982  0.5065  0.3992
  161THR     HA 2546   1.589   6.252   5.206 -0.8023 -0.2904  0.1012
  161THR     HB 2547   1.776   6.401   5.205  0.1332  0.1951 -1.2016
  161THR    HG1 2548   1.975   6.249   5.201 -0.6867 -0.5449  0.9898
  161THR   HG21 2549   1.752   6.291   5.436 -0.4503 -1.3413  0.3593
  161THR   HG22 2550   1.859   6.165   5.383 -0.1003  1.1116  0.4214
  161THR   HG23 2551   1.915   6.334   5.403  1.4402  0.1071 -0.3552
  162LEU      N 2552   1.606   6.349   4.974 -0.4642 -0.4776  0.5992
  162LEU     CA 2553   1.584   6.394   4.837 -1.3590  0.4321  0.3502
  162LEU      C 2554   1.726   6.401   4.776  0.1319  0.0992 -0.1849
  162LEU      O 2555   1.745   6.364   4.659  0.3131  0.3692 -0.2609
  162LEU     CB 2556   1.511   6.525   4.829  1.2525 -0.8440  0.7959
  162LEU     CG 2557   1.367   6.520   4.885 -0.3125  0.7275 -0.1685
  162LEU    CD1 2558   1.291   6.658   4.848 -1.5174 -0.0342  0.2946
  162LEU    CD2 2559   1.288   6.411   4.804  0.8152 -0.2544 -0.4487
  162LEU      H 2560   1.579   6.408   5.051  1.7429 -1.2992  2.2135
  162LEU     HA 2561   1.536   6.316   4.777 -0.0026 -0.1307 -0.0912
  162LEU    HB2 2562   1.570   6.605   4.874  0.6873  0.3792 -0.4799
  162LEU    HB3 2563   1.505   6.561   4.726 -0.3255  0.5110  1.2757
  162LEU     HG 2564   1.370   6.503   4.993  0.6833 -0.6825 -0.3675
  162LEU   HD11 2565   1.340   6.732   4.911 -1.0462 -0.1330  0.0499
  162LEU   HD12 2566   1.315   6.686   4.746  1.1927 -0.3952  0.6666
  162LEU   HD13 2567   1.189   6.643   4.883 -1.3183  0.4583  1.1557
  162LEU   HD21 2568   1.185   6.413   4.840  1.2478 -0.9160  0.9705
  162LEU   HD22 2569   1.283   6.435   4.698 -1.1394  0.8557 -0.2089
  162LEU   HD23 2570   1.325   6.312   4.829  0.9141 -0.0784  0.1401
  163LYS      N 2571   1.835   6.441   4.847 -0.1099  0.1553 -0.1358
  163LYS     CA 2572   1.976   6.427   4.798  0.5078 -0.6009  0.1538
  163LYS      C 2573   2.011   6.286   4.768 -0.3738  0.1103  0.1338
  163LYS      O 2574   2.055   6.264   4.654 -0.1093  0.6205  0.3481
  163LYS     CB 2575   2.059   6.490   4.900 -1.3750 -0.9502  0.2452
  163LYS     CG 2576   2.215   6.469   4.891  0.6387  0.0528 -0.2330
  163LYS     CD 2577   2.268   6.524   4.753 -0.4763 -0.0948 -0.7004
  163LYS     CE 2578   2.420   6.542   4.758 -0.7209  0.1669 -0.3013
  163LYS     NZ 2579   2.472   6.573   4.627 -0.1491 -0.4881 -0.2328
  163LYS      H 2580   1.820   6.488   4.936 -0.8069 -0.1688 -0.0679
  163LYS     HA 2581   1.978   6.485   4.706  0.4526  0.6116  0.8769
  163LYS    HB2 2582   2.041   6.598   4.904  0.8937 -0.4689  0.5904
  163LYS    HB3 2583   2.032   6.463   5.002 -0.9196  0.2909  0.7416
  163LYS    HG2 2584   2.266   6.522   4.971  0.7922  0.1865 -0.4185
  163LYS    HG3 2585   2.249   6.366   4.904 -0.3499 -0.2038  0.6421
  163LYS    HD2 2586   2.238   6.452   4.677  0.3744 -0.5159 -0.6495
  163LYS    HD3 2587   2.226   6.625   4.747  0.5234  0.4159  0.1839
  163LYS    HE2 2588   2.442   6.626   4.823 -0.4941 -0.5250  0.5451
  163LYS    HE3 2589   2.470   6.449   4.785  0.6256  0.7324 -0.6751
  163LYS    HZ1 2590   2.563   6.618   4.626 -0.0418 -0.6722  0.3798
  163LYS    HZ2 2591   2.471   6.494   4.564 -0.7519  0.1649 -1.0851
  163LYS    HZ3 2592   2.409   6.645   4.597  0.4042  0.7002  1.1727
  164SER      N 2593   1.987   6.196   4.865  0.4068 -0.5077  0.6684
  164SER     CA 2594   2.007   6.057   4.843  0.6582  0.9524 -0.1679
  164SER      C 2595   1.923   5.992   4.732  0.5460  1.3214 -0.1400
  164SER      O 2596   1.975   5.905   4.664 -0.1051 -0.2305 -0.3216
  164SER     CB 2597   1.977   5.988   4.977 -0.6626  1.2779 -0.2102
  164SER     OG 2598   1.973   5.848   4.970 -0.7841  0.5806  0.5347
  164SER      H 2599   1.947   6.232   4.951  0.2303  0.9693  0.0308
  164SER     HA 2600   2.110   6.029   4.820  0.4600 -0.9899  0.9166
  164SER    HB2 2601   2.051   6.017   5.052 -0.9243  0.3035  0.4743
  164SER    HB3 2602   1.876   6.015   5.010 -0.5947  0.4658  0.7830
  164SER     HG 2603   2.055   5.817   4.931 -0.9887  0.3351  0.2949
  165LEU      N 2604   1.804   6.040   4.697 -0.8247  0.3858 -0.3502
  165LEU     CA 2605   1.716   6.000   4.584 -0.5502 -1.6067  0.3284
  165LEU      C 2606   1.784   6.050   4.451 -0.1919 -0.1083  1.0219
  165LEU      O 2607   1.776   5.974   4.346 -0.0011  0.2572 -0.2171
  165LEU     CB 2608   1.584   6.061   4.605  2.0440 -0.8563 -0.0609
  165LEU     CG 2609   1.461   6.019   4.512 -1.0540 -0.2919 -0.2087
  165LEU    CD1 2610   1.429   5.870   4.514 -0.4595  0.5698 -0.4556
  165LEU    CD2 2611   1.339   6.100   4.547 -0.2549 -1.0316 -0.8874
  165LEU      H 2612   1.774   6.113   4.760  0.5409 -0.1750  1.0517
  165LEU     HA 2613   1.702   5.892   4.579 -1.0969 -1.5336  0.0998
  165LEU    HB2 2614   1.545   6.039   4.704  0.2459  1.2048 -0.1573
  165LEU    HB3 2615   1.583   6.170   4.600  1.6809 -0.8815 -0.7187
  165LEU     HG 2616   1.491   6.049   4.412 -0.3308 -0.0162  0.0808
  165LEU   HD11 2617   1.515   5.810   4.483 -0.5773 -0.3875  0.8932
  165LEU   HD12 2618   1.397   5.844   4.615 -1.1534  0.9189 -0.5671
  165LEU   HD13 2619   1.345   5.843   4.449  0.1708 -0.2945 -0.9493
  165LEU   HD21 2620   1.305   6.080   4.648  1.0558  0.1205 -0.1511
  165LEU   HD22 2621   1.366   6.205   4.536 -1.5893 -0.3054  1.4857
  165LEU   HD23 2622   1.260   6.073   4.477 -1.0298 -0.5896 -0.2084
  166GLU      N 2623   1.852   6.165   4.442  0.1178 -0.3457  0.2615
  166GLU     CA 2624   1.932   6.208   4.324  0.8877  0.9761  0.1447
  166GLU      C 2625   2.050   6.105   4.303  0.1132  0.1806 -0.5059
  166GLU      O 2626   2.073   6.062   4.193  0.2395  0.3747  0.2472
  166GLU     CB 2627   1.988   6.350   4.335 -0.3139  0.0722 -0.1830
  166GLU     CG 2628   2.051   6.407   4.208  0.2760 -0.1202  0.2569
  166GLU     CD 2629   2.089   6.555   4.231  0.1612  0.1310  0.0128
  166GLU    OE1 2630   2.002   6.641   4.229  0.0741 -0.8153  0.3946
  166GLU    OE2 2631   2.211   6.573   4.257 -0.1269  0.2043 -0.2370
  166GLU      H 2632   1.851   6.234   4.515  1.1237  0.5398 -0.5017
  166GLU     HA 2633   1.862   6.204   4.240  0.8998 -0.4604  0.1558
  166GLU    HB2 2634   1.909   6.412   4.378  0.5841  0.7381  0.5871
  166GLU    HB3 2635   2.071   6.347   4.405 -0.2337  0.9804 -0.2208
  166GLU    HG2 2636   2.139   6.352   4.173  0.5915  0.1541  0.6031
  166GLU    HG3 2637   1.990   6.409   4.118  1.1360  0.4593 -0.3540
  167GLU      N 2638   2.122   6.056   4.410 -0.2120  0.4711 -0.0608
  167GLU     CA 2639   2.220   5.951   4.404 -2.0337  0.9751 -0.2005
  167GLU      C 2640   2.172   5.811   4.354  0.1999  0.0525 -0.0406
  167GLU      O 2641   2.237   5.736   4.285 -0.3011  0.5984  0.6072
  167GLU     CB 2642   2.288   5.935   4.545  0.8099  0.3435  0.8712
  167GLU     CG 2643   2.360   6.054   4.610 -0.4627  0.0971  0.5181
  167GLU     CD 2644   2.466   6.126   4.521  0.2221  0.1310 -0.3719
  167GLU    OE1 2645   2.430   6.182   4.414  0.3962  0.4006  0.3027
  167GLU    OE2 2646   2.588   6.122   4.554  0.3795  0.1188 -0.2946
  167GLU      H 2647   2.112   6.083   4.506  0.1742 -0.2403  0.1947
  167GLU     HA 2648   2.296   5.977   4.330 -0.0162 -1.2248  0.8185
  167GLU    HB2 2649   2.206   5.917   4.615 -0.2920 -0.1325 -0.4501
  167GLU    HB3 2650   2.347   5.843   4.542  0.7146  0.2739 -1.1355
  167GLU    HG2 2651   2.275   6.119   4.631 -1.0507 -0.7548  0.8827
  167GLU    HG3 2652   2.399   6.027   4.708  1.3591  1.0839  0.1515
  168LYS      N 2653   2.061   5.772   4.403  1.4092  0.1940  0.6238
  168LYS     CA 2654   1.986   5.650   4.359  0.0673 -0.1556  0.2628
  168LYS      C 2655   1.943   5.654   4.215 -0.4445  0.0165  0.0220
  168LYS      O 2656   1.964   5.557   4.145 -0.5428  0.4505  0.3197
  168LYS     CB 2657   1.860   5.619   4.444  0.0135 -0.0943 -0.3564
  168LYS     CG 2658   1.910   5.588   4.588  0.2284 -0.6755 -0.8177
  168LYS     CD 2659   1.798   5.631   4.682 -0.2365  0.1345 -0.5450
  168LYS     CE 2660   1.825   5.574   4.822 -0.1689 -0.3737 -0.4620
  168LYS     NZ 2661   1.744   5.619   4.930  0.2980  0.0828 -1.0919
  168LYS      H 2662   2.012   5.838   4.461 -1.0240 -1.1244  0.3378
  168LYS     HA 2663   2.059   5.568   4.366 -0.0664 -0.4322 -1.0196
  168LYS    HB2 2664   1.793   5.706   4.445  0.3328  0.1741  0.7701
  168LYS    HB3 2665   1.815   5.530   4.400  1.3151 -0.7127 -0.5134
  168LYS    HG2 2666   1.938   5.485   4.609  0.2217 -0.4687  0.3550
  168LYS    HG3 2667   1.994   5.651   4.620 -0.7056  0.0925  0.2842
  168LYS    HD2 2668   1.789   5.738   4.698  0.2763  0.2084 -0.7375
  168LYS    HD3 2669   1.709   5.586   4.638  0.1068 -1.7028  0.4396
  168LYS    HE2 2670   1.809   5.467   4.809  1.6413 -0.7580  0.0011
  168LYS    HE3 2671   1.927   5.602   4.845 -0.5759  0.5796  0.3202
  168LYS    HZ1 2672   1.740   5.719   4.944  1.2597 -0.0195  0.3765
  168LYS    HZ2 2673   1.650   5.582   4.934  0.4932 -0.3896  0.2745
  168LYS    HZ3 2674   1.775   5.602   5.025  1.1914  1.1735 -1.1471
  169ASP      N 2675   1.901   5.775   4.165  0.1347  0.0748  0.4566
  169ASP     CA 2676   1.875   5.797   4.025 -0.8091 -0.3213  1.0101
  169ASP      C 2677   2.013   5.802   3.941  0.0599 -0.2027  0.0907
  169ASP      O 2678   2.008   5.761   3.827  0.2036  0.2456 -0.7890
  169ASP     CB 2679   1.801   5.928   4.018 -0.2522 -0.7857  0.4178
  169ASP     CG 2680   1.747   5.945   3.877 -0.0401  0.2013 -0.4361
  169ASP    OD1 2681   1.665   5.860   3.838  0.0944 -0.1311  0.3314
  169ASP    OD2 2682   1.784   6.041   3.803  0.5356  0.0351  0.3134
  169ASP      H 2683   1.887   5.853   4.228 -0.2600  0.2989  0.1034
  169ASP     HA 2684   1.816   5.723   3.970 -0.0997 -0.2082  0.0303
  169ASP    HB2 2685   1.725   5.932   4.095 -0.5503 -0.3784  0.1133
  169ASP    HB3 2686   1.874   6.007   4.038 -0.5271 -0.3638 -0.1759
  170HIS      N 2687   2.129   5.851   3.988  0.2549 -0.3203  0.2446
  170HIS     CA 2688   2.249   5.832   3.917 -1.0300  0.4422  0.5509
  170HIS      C 2689   2.290   5.687   3.890  0.0149  0.0079  0.0091
  170HIS      O 2690   2.329   5.648   3.779 -0.3910  0.6894 -0.2486
  170HIS     CB 2691   2.368   5.906   3.985  0.5451  0.4225  0.3885
  170HIS     CG 2692   2.469   5.969   3.899  0.7245  0.0706 -0.3329
  170HIS    CD2 2693   2.602   5.934   3.898 -0.2280 -0.0288 -0.3402
  170HIS    ND1 2694   2.451   6.074   3.814  0.2943  0.0469 -0.6708
  170HIS    CE1 2695   2.566   6.109   3.763 -0.0516  0.6069 -0.1185
  170HIS    NE2 2696   2.660   6.030   3.812 -0.2700 -0.4157 -0.5927
  170HIS      H 2697   2.124   5.905   4.073 -1.1351 -0.8112  0.5372
  170HIS     HA 2698   2.226   5.863   3.815 -1.0592 -1.2824 -0.0261
  170HIS    HB2 2699   2.334   5.986   4.051 -0.0235  0.1723  0.4113
  170HIS    HB3 2700   2.407   5.838   4.061  0.8441  0.1048 -0.0384
  170HIS    HD1 2701   2.366   6.129   3.808 -0.3798 -0.6988  0.8240
  170HIS    HD2 2702   2.655   5.855   3.950  0.8125  0.5405 -0.4845
  170HIS    HE1 2703   2.578   6.191   3.693 -0.9312 -0.3770 -1.5398
  170HIS    HE2 2704   2.759   6.047   3.810 -0.2930  0.2670  0.8183
  171ILE      N 2705   2.272   5.607   3.993 -0.0845  0.2457 -0.1336
  171ILE     CA 2706   2.308   5.463   3.988  0.7035  0.2711  1.4680
  171ILE      C 2707   2.212   5.395   3.881  0.4791 -0.4625  0.2446
  171ILE      O 2708   2.256   5.313   3.804  0.1935 -0.3289  0.1804
  171ILE     CB 2709   2.284   5.401   4.124 -0.6507 -0.6098 -0.2175
  171ILE    CG1 2710   2.384   5.460   4.225 -0.4084  0.4861  0.8681
  171ILE    CG2 2711   2.295   5.251   4.123  0.2893  1.3392 -0.9481
  171ILE    CD1 2712   2.355   5.429   4.374 -0.6039  0.1545  0.0681
  171ILE      H 2713   2.235   5.638   4.082  0.0012  0.0074 -0.0149
  171ILE     HA 2714   2.411   5.448   3.957  0.2963  0.2241 -0.0074
  171ILE     HB 2715   2.188   5.426   4.170 -0.1956  0.2062  0.3529
  171ILE   HG12 2716   2.482   5.417   4.203 -0.6153  0.6495 -0.6117
  171ILE   HG13 2717   2.407   5.565   4.206  0.6832  0.0247 -0.8442
  171ILE   HG21 2718   2.377   5.208   4.065  0.2689  0.3856 -0.3281
  171ILE   HG22 2719   2.297   5.205   4.222 -1.1032  1.3904 -0.8574
  171ILE   HG23 2720   2.206   5.215   4.071  0.5794 -0.3525 -0.4058
  171ILE   HD11 2721   2.410   5.495   4.442 -0.3579 -0.5056  0.5259
  171ILE   HD12 2722   2.249   5.441   4.394 -1.0457 -0.8570 -1.3668
  171ILE   HD13 2723   2.386   5.327   4.397  0.5758  0.5721  0.4824
  172HIS      N 2724   2.085   5.435   3.880  0.3031  0.4277  0.2909
  172HIS     CA 2725   1.979   5.370   3.798  0.4730 -0.4340 -0.4386
  172HIS      C 2726   1.979   5.423   3.651 -0.2885 -0.3120  0.3116
  172HIS      O 2727   1.972   5.340   3.558 -0.4298  0.0884 -0.2248
  172HIS     CB 2728   1.840   5.415   3.859 -1.2090  0.8027  0.8502
  172HIS     CG 2729   1.790   5.309   3.946  0.0365  0.2910 -1.2622
  172HIS    CD2 2730   1.714   5.205   3.910 -0.2588  0.0622  0.2904
  172HIS    ND1 2731   1.821   5.300   4.083  0.4191 -0.4613  0.5593
  172HIS    CE1 2732   1.772   5.187   4.125  0.2185  0.1261  0.1443
  172HIS    NE2 2733   1.699   5.122   4.027 -0.5144 -0.3248 -0.1968
  172HIS      H 2734   2.059   5.505   3.949 -0.0126  0.3405  0.2604
  172HIS     HA 2735   1.979   5.261   3.798 -0.3454 -0.4544 -0.0517
  172HIS    HB2 2736   1.860   5.498   3.927  0.8563  0.1637  1.1761
  172HIS    HB3 2737   1.768   5.440   3.782 -0.4716 -0.1777 -0.2123
  172HIS    HD1 2738   1.874   5.372   4.130 -0.9300  1.4103 -0.5373
  172HIS    HD2 2739   1.679   5.191   3.809  1.5174 -0.2757 -0.3517
  172HIS    HE1 2740   1.773   5.147   4.225 -0.7472  0.6351  0.3862
  173ARG      N 2741   2.009   5.551   3.631 -0.3380  0.4951  0.4689
  173ARG     CA 2742   2.042   5.600   3.496  0.5385  0.4563 -1.1952
  173ARG      C 2743   2.162   5.538   3.432  0.0112  0.3056 -0.3599
  173ARG      O 2744   2.151   5.512   3.312 -0.1858  0.0633 -0.1999
  173ARG     CB 2745   2.014   5.748   3.507  0.2170 -1.3943  0.1064
  173ARG     CG 2746   1.965   5.810   3.370  0.4525 -0.1340  0.3110
  173ARG     CD 2747   1.931   5.959   3.351 -1.0506 -0.3101  0.5161
  173ARG     NE 2748   1.836   6.006   3.455 -0.0860 -0.0169 -0.5038
  173ARG     CZ 2749   1.701   5.993   3.457  0.4375 -0.0488 -0.9054
  173ARG    NH1 2750   1.637   5.970   3.346 -0.0494  0.6991 -0.6864
  173ARG    NH2 2751   1.635   6.010   3.569  0.1497 -0.2761  0.2190
  173ARG      H 2752   2.039   5.604   3.712  0.4107 -0.0486  0.5740
  173ARG     HA 2753   1.961   5.564   3.432  0.5847 -1.2358 -0.4025
  173ARG    HB2 2754   1.930   5.759   3.575  0.1027  0.0629 -0.2061
  173ARG    HB3 2755   2.099   5.805   3.545 -0.2275 -0.7766  0.1949
  173ARG    HG2 2756   2.054   5.796   3.308  0.8728  0.0954  0.8441
  173ARG    HG3 2757   1.881   5.752   3.332  1.5115 -1.2152 -0.5648
  173ARG    HD2 2758   2.021   6.021   3.348 -0.7507 -0.7425  0.4254
  173ARG    HD3 2759   1.879   5.971   3.255 -0.4836  0.3715  0.2794
  173ARG     HE 2760   1.870   6.020   3.549  0.0488 -1.5941 -0.2592
  173ARG   HH11 2761   1.538   5.984   3.339 -0.4874 -1.3658 -0.1225
  173ARG   HH12 2762   1.685   5.952   3.259  0.3936  0.2594 -0.3660
  173ARG   HH21 2763   1.534   6.013   3.568  0.1273 -0.8711 -0.1829
  173ARG   HH22 2764   1.679   6.012   3.660 -0.0697  0.1873  0.3232
  174VAL      N 2765   2.263   5.505   3.507 -0.2739 -0.1023  0.0697
  174VAL     CA 2766   2.380   5.422   3.460 -0.1332 -0.4137 -0.7927
  174VAL      C 2767   2.340   5.276   3.437 -0.2900 -0.3158 -0.2017
  174VAL      O 2768   2.369   5.237   3.324  0.1333  0.1123 -0.5158
  174VAL     CB 2769   2.499   5.416   3.566  0.5652  0.3926 -0.3779
  174VAL    CG1 2770   2.617   5.320   3.528  0.9644 -0.2357 -0.6308
  174VAL    CG2 2771   2.568   5.556   3.585  0.7812  0.6378 -0.1562
  174VAL      H 2772   2.265   5.530   3.604 -0.1451 -0.9505  0.2973
  174VAL     HA 2773   2.411   5.473   3.369  0.9139  1.4439  0.4780
  174VAL     HB 2774   2.466   5.378   3.662 -0.2039 -1.1850 -1.1977
  174VAL   HG11 2775   2.661   5.355   3.435 -0.4712 -0.6961 -1.5641
  174VAL   HG12 2776   2.683   5.315   3.615  0.4467 -1.5177 -0.2587
  174VAL   HG13 2777   2.602   5.212   3.524 -0.0058 -0.1200 -0.5968
  174VAL   HG21 2778   2.491   5.627   3.616  0.2651 -0.6731  1.9242
  174VAL   HG22 2779   2.642   5.537   3.663  0.6647 -0.2343 -0.2467
  174VAL   HG23 2780   2.622   5.589   3.497  0.9797  1.6666  0.3143
  175LEU      N 2781   2.270   5.209   3.527  0.2267  0.7935 -0.1987
  175LEU     CA 2782   2.196   5.079   3.496 -0.5078 -0.5865 -0.9283
  175LEU      C 2783   2.132   5.087   3.362  0.0016  0.2045 -0.0579
  175LEU      O 2784   2.162   4.998   3.284  0.4422  0.9871  0.7874
  175LEU     CB 2785   2.106   5.039   3.602  0.0454  0.6293 -0.0280
  175LEU     CG 2786   2.163   4.986   3.736  0.2580  0.9937 -0.5201
  175LEU    CD1 2787   2.054   4.961   3.839  0.9080 -0.4565 -0.7490
  175LEU    CD2 2788   2.234   4.855   3.717  0.4564 -0.0042  0.9156
  175LEU      H 2789   2.257   5.254   3.617 -0.5915  0.2626 -0.0191
  175LEU     HA 2790   2.276   5.006   3.487 -0.3386 -0.6038  0.3706
  175LEU    HB2 2791   2.041   5.121   3.635 -0.8147 -0.0280 -0.0300
  175LEU    HB3 2792   2.041   4.960   3.565 -0.3381  0.3391  1.1747
  175LEU     HG 2793   2.233   5.061   3.770  0.5936  0.4407  0.0523
  175LEU   HD11 2794   2.103   4.931   3.931  0.4149  1.1707  0.1272
  175LEU   HD12 2795   2.011   5.059   3.859  0.7587 -0.6403 -0.1144
  175LEU   HD13 2796   1.970   4.895   3.812  0.3483  0.1212 -0.4630
  175LEU   HD21 2797   2.224   4.808   3.815  0.0833  0.0342  0.8979
  175LEU   HD22 2798   2.179   4.797   3.643  0.5708  0.1773  0.6878
  175LEU   HD23 2799   2.331   4.870   3.669  0.4581 -0.4129  0.7812
  176ASP      N 2800   2.050   5.191   3.329 -0.5781  0.5267 -0.0329
  176ASP     CA 2801   1.989   5.210   3.191  0.0407  0.6861  1.2212
  176ASP      C 2802   2.096   5.250   3.077  0.3613  0.2015 -0.4821
  176ASP      O 2803   2.071   5.220   2.964 -0.0925  0.5349  0.4541
  176ASP     CB 2804   1.880   5.318   3.197 -0.7620 -1.5065 -0.3457
  176ASP     CG 2805   1.745   5.294   3.261 -0.4347  0.4096  0.4281
  176ASP    OD1 2806   1.702   5.178   3.280  0.0342  0.8616  0.1648
  176ASP    OD2 2807   1.666   5.389   3.278 -0.0118 -0.6937 -0.4195
  176ASP      H 2808   2.045   5.273   3.389  0.7899  0.3783  0.3616
  176ASP     HA 2809   1.940   5.120   3.155  0.5143  0.8244  0.1520
  176ASP    HB2 2810   1.926   5.399   3.253 -1.0645 -1.4766 -0.1348
  176ASP    HB3 2811   1.861   5.365   3.101  0.5037  0.9245  0.4138
  177LYS      N 2812   2.215   5.310   3.102  0.0277 -0.1379  0.0561
  177LYS     CA 2813   2.317   5.332   3.002  0.3096 -0.1162 -0.7028
  177LYS      C 2814   2.387   5.200   2.959  0.4523 -0.6592 -1.1071
  177LYS      O 2815   2.398   5.173   2.842  0.7491 -0.0596 -0.0943
  177LYS     CB 2816   2.422   5.443   3.043 -0.0486 -0.2619 -0.7777
  177LYS     CG 2817   2.460   5.543   2.929 -0.3217  0.0887  0.3313
  177LYS     CD 2818   2.338   5.621   2.860 -0.5594 -0.2299 -0.3172
  177LYS     CE 2819   2.385   5.681   2.729  0.0565  0.1701 -0.1407
  177LYS     NZ 2820   2.278   5.741   2.654 -0.6498 -1.2786 -1.1593
  177LYS      H 2821   2.231   5.328   3.200 -0.8134 -0.3558  0.2408
  177LYS     HA 2822   2.267   5.373   2.914  0.1962  1.4882  0.0394
  177LYS    HB2 2823   2.380   5.510   3.119  0.9316  0.9142 -1.2123
  177LYS    HB3 2824   2.512   5.396   3.080  0.2967  1.0569  0.2193
  177LYS    HG2 2825   2.534   5.616   2.961  0.8479 -0.9161  0.0650
  177LYS    HG3 2826   2.510   5.483   2.853 -0.3682  0.1352  0.2641
  177LYS    HD2 2827   2.258   5.549   2.840 -0.3673 -0.6566  0.3615
  177LYS    HD3 2828   2.300   5.699   2.926 -0.8932  0.1986 -0.9943
  177LYS    HE2 2829   2.473   5.743   2.746  1.3448 -1.5414 -0.0027
  177LYS    HE3 2830   2.426   5.605   2.662  0.0899  0.4954 -0.4889
  177LYS    HZ1 2831   2.217   5.669   2.619 -0.2850 -2.2325  0.0297
  177LYS    HZ2 2832   2.238   5.806   2.721  0.7889 -0.1884 -1.2534
  177LYS    HZ3 2833   2.306   5.802   2.579  0.1106  0.6362  0.4895
  178ILE      N 2834   2.423   5.122   3.060 -0.4415  0.2382 -0.5947
  178ILE     CA 2835   2.474   4.982   3.040  1.1980  0.1848  0.6268
  178ILE      C 2836   2.368   4.888   2.978  0.6301 -0.0677  0.1819
  178ILE      O 2837   2.406   4.786   2.913 -0.2009 -1.1541 -0.2679
  178ILE     CB 2838   2.542   4.922   3.167  0.7147  0.1882  0.2239
  178ILE    CG1 2839   2.635   5.018   3.237 -1.2157 -1.1364 -0.5080
  178ILE    CG2 2840   2.615   4.789   3.137 -0.2349 -0.6001  1.0610
  178ILE    CD1 2841   2.653   4.984   3.393  0.1700  0.8400  0.8047
  178ILE      H 2842   2.411   5.159   3.154  1.7616  0.2555 -0.2206
  178ILE     HA 2843   2.545   4.985   2.958 -0.3237 -1.2190 -0.9212
  178ILE     HB 2844   2.462   4.886   3.231  0.3322 -0.0088 -0.3509
  178ILE   HG12 2845   2.730   5.029   3.187 -0.9232  1.1696  0.3247
  178ILE   HG13 2846   2.591   5.118   3.240  0.0520 -0.5535 -0.1548
  178ILE   HG21 2847   2.540   4.720   3.097 -0.1597  0.4129 -1.1088
  178ILE   HG22 2848   2.698   4.806   3.068 -1.0525  1.1354  0.3738
  178ILE   HG23 2849   2.653   4.744   3.229  0.7803 -0.2497  0.8375
  178ILE   HD11 2850   2.694   4.883   3.391  0.4697  0.9572  0.2811
  178ILE   HD12 2851   2.735   5.038   3.440  0.8976 -0.1959  0.8016
  178ILE   HD13 2852   2.563   4.985   3.453 -0.6068  0.3967 -0.2845
  179THR      N 2853   2.238   4.907   3.007  0.4239  0.2354  0.3666
  179THR     CA 2854   2.127   4.826   2.955 -0.2505 -0.1625 -0.4702
  179THR      C 2855   2.090   4.846   2.811  0.2115  0.9295 -0.1763
  179THR      O 2856   2.071   4.747   2.736  0.1015 -0.1191 -0.1084
  179THR     CB 2857   2.002   4.831   3.047 -0.0821 -0.3312 -0.7503
  179THR    CG2 2858   1.892   4.738   3.016  0.2440  0.6434  0.9054
  179THR    OG1 2859   2.038   4.784   3.179  0.1660 -0.8142 -0.7642
  179THR      H 2860   2.216   4.976   3.077  1.4910 -0.1663  1.1509
  179THR     HA 2861   2.165   4.724   2.950  1.0771  0.2767 -0.1306
  179THR     HB 2862   1.972   4.936   3.055 -0.0441 -0.3530 -0.2778
  179THR    HG1 2863   2.091   4.857   3.211 -0.7046 -0.3646 -0.3149
  179THR   HG21 2864   1.826   4.724   3.102  0.7123 -0.6780  1.0981
  179THR   HG22 2865   1.832   4.785   2.938  0.4031 -0.8852 -0.2279
  179THR   HG23 2866   1.926   4.641   2.979 -1.5359  0.0218  0.7009
  180ASP      N 2867   2.095   4.971   2.769  1.0395  0.5576  0.2147
  180ASP     CA 2868   2.087   5.000   2.626 -0.3187 -0.3738  0.2556
  180ASP      C 2869   2.215   4.957   2.556 -0.7845  0.1633  0.2815
  180ASP      O 2870   2.212   4.900   2.449 -0.6237 -0.2826 -0.1008
  180ASP     CB 2871   2.071   5.157   2.604  0.1597 -0.1400  0.5956
  180ASP     CG 2872   1.926   5.205   2.639 -0.7335  1.5019 -0.0344
  180ASP    OD1 2873   1.832   5.120   2.654 -0.2417  0.4165  0.1811
  180ASP    OD2 2874   1.910   5.322   2.651 -0.2057 -0.9677  0.1603
  180ASP      H 2875   2.104   5.048   2.833 -0.2108  0.7041  0.2698
  180ASP     HA 2876   2.009   4.940   2.581  0.4019  0.2044 -2.0279
  180ASP    HB2 2877   2.136   5.222   2.663  0.4230  0.8408 -0.6822
  180ASP    HB3 2878   2.090   5.183   2.500 -0.4636  0.2042  0.5566
  181THR      N 2879   2.335   4.971   2.620  0.4968  0.5649 -0.1906
  181THR     CA 2880   2.463   4.924   2.566  0.0818  0.3991 -0.2787
  181THR      C 2881   2.457   4.777   2.533  0.1272  0.0368 -0.5352
  181THR      O 2882   2.491   4.744   2.422  0.1523  0.2813 -0.1455
  181THR     CB 2883   2.579   4.962   2.652 -1.1579 -0.2381 -0.1690
  181THR    CG2 2884   2.722   4.924   2.589  1.3168 -1.2685 -1.0516
  181THR    OG1 2885   2.585   5.108   2.671 -0.3032 -0.1149 -0.0774
  181THR      H 2886   2.334   5.028   2.704 -1.4923  0.9375 -0.3915
  181THR     HA 2887   2.481   4.967   2.468 -0.0730  0.9180 -0.0859
  181THR     HB 2888   2.575   4.913   2.750  0.5136  0.1857  0.1809
  181THR    HG1 2889   2.530   5.124   2.748  0.8289 -0.0994  0.7738
  181THR   HG21 2890   2.804   4.981   2.633 -0.3616  1.1782 -0.7213
  181THR   HG22 2891   2.730   4.816   2.595  0.1661 -1.3466 -0.4599
  181THR   HG23 2892   2.717   4.947   2.482  0.7428  1.4879 -0.5714
  182LEU      N 2893   2.392   4.688   2.607  0.2811  0.8317 -0.7088
  182LEU     CA 2894   2.376   4.545   2.579 -0.6530  0.7570 -0.1633
  182LEU      C 2895   2.291   4.526   2.459  0.1330  0.1151 -0.0160
  182LEU      O 2896   2.315   4.452   2.365  0.2169 -0.2164 -0.1441
  182LEU     CB 2897   2.308   4.471   2.692  0.2243  0.4733 -0.9247
  182LEU     CG 2898   2.396   4.437   2.816 -0.1709 -0.0528  0.1274
  182LEU    CD1 2899   2.317   4.372   2.932 -0.6380 -0.9183 -0.3932
  182LEU    CD2 2900   2.516   4.348   2.762  1.9407 -1.3491 -1.5137
  182LEU      H 2901   2.368   4.716   2.701 -1.1380 -0.3332 -0.6663
  182LEU     HA 2902   2.472   4.499   2.554 -1.0238 -0.0748 -0.1302
  182LEU    HB2 2903   2.222   4.524   2.732 -0.4235 -1.3672  0.4348
  182LEU    HB3 2904   2.267   4.378   2.653  0.1712  0.2131 -0.2741
  182LEU     HG 2905   2.441   4.533   2.843 -0.0520  0.2026 -0.9055
  182LEU   HD11 2906   2.267   4.282   2.898 -0.1080 -1.2493 -0.3316
  182LEU   HD12 2907   2.391   4.343   3.007 -1.1172 -0.3864  0.3096
  182LEU   HD13 2908   2.245   4.446   2.967  0.2193 -0.0681 -0.3189
  182LEU   HD21 2909   2.559   4.307   2.853  1.0916  2.4433  1.0622
  182LEU   HD22 2910   2.467   4.265   2.710  0.0805 -0.9972 -0.5071
  182LEU   HD23 2911   2.591   4.411   2.714  0.9394  1.1652 -0.1295
  183ILE      N 2912   2.183   4.609   2.453 -0.9523  0.1595  0.2994
  183ILE     CA 2913   2.090   4.592   2.345 -0.2132  0.2123  0.6762
  183ILE      C 2914   2.157   4.631   2.209 -0.3563 -0.2536 -0.1663
  183ILE      O 2915   2.136   4.568   2.103  0.3800 -0.2420  0.0111
  183ILE     CB 2916   1.965   4.673   2.378  0.1040 -0.3769 -0.3518
  183ILE    CG1 2917   1.879   4.597   2.483 -0.1183 -1.2179 -0.6971
  183ILE    CG2 2918   1.879   4.723   2.259  1.3857  0.9294  1.3141
  183ILE    CD1 2919   1.839   4.460   2.449  0.6703  1.0389 -0.3676
  183ILE      H 2920   2.167   4.678   2.525 -0.6482  0.1865  0.3419
  183ILE     HA 2921   2.056   4.489   2.340  0.5878 -0.0645  0.7009
  183ILE     HB 2922   2.007   4.765   2.419  0.0220 -0.3383 -0.3544
  183ILE   HG12 2923   1.931   4.594   2.579 -2.0551  0.4484  0.5739
  183ILE   HG13 2924   1.799   4.669   2.502  1.3594  0.1709  0.9792
  183ILE   HG21 2925   1.792   4.777   2.297  1.1953  0.7492  1.1361
  183ILE   HG22 2926   1.932   4.795   2.196 -0.3854  0.8599 -0.4608
  183ILE   HG23 2927   1.834   4.645   2.198  0.8457  1.3461  1.1562
  183ILE   HD11 2928   1.750   4.458   2.511  0.8724  0.7213 -0.0802
  183ILE   HD12 2929   1.827   4.449   2.341  1.1510  0.3868 -0.3628
  183ILE   HD13 2930   1.914   4.389   2.483 -0.5447 -0.6565 -1.0097
  184HIS      N 2931   2.264   4.714   2.217  0.2398  0.4818  0.7816
  184HIS     CA 2932   2.348   4.740   2.099  0.4903 -0.6767  0.0252
  184HIS      C 2933   2.448   4.631   2.071 -0.3875 -0.5324 -0.1655
  184HIS      O 2934   2.485   4.601   1.957  0.1899  0.4277  0.5271
  184HIS     CB 2935   2.406   4.883   2.117  0.3532 -0.5526  0.6579
  184HIS     CG 2936   2.542   4.913   2.060 -0.3613  0.7069 -0.5311
  184HIS    CD2 2937   2.658   4.854   2.101  1.2740 -0.1329 -0.8851
  184HIS    ND1 2938   2.564   4.981   1.944 -0.3709 -0.2574  0.8188
  184HIS    CE1 2939   2.696   4.962   1.909 -0.8462  0.2669 -0.3204
  184HIS    NE2 2940   2.754   4.888   2.008  0.1349  0.5301  0.0922
  184HIS      H 2941   2.303   4.747   2.305 -0.8540  0.6475  1.2360
  184HIS     HA 2942   2.275   4.739   2.018  0.2730 -0.2073  0.2087
  184HIS    HB2 2943   2.346   4.947   2.053  0.7719  0.2528  1.0461
  184HIS    HB3 2944   2.385   4.914   2.219 -2.2527  0.3488 -0.0111
  184HIS    HD2 2945   2.678   4.785   2.182  1.3721  0.6292 -0.2371
  184HIS    HE1 2946   2.739   5.009   1.822 -0.5873 -0.5727 -0.6608
  184HIS    HE2 2947   2.851   4.859   2.007  0.1660  0.6258  0.1609
  185LEU      N 2948   2.504   4.562   2.174  0.9352 -0.9019  0.4317
  185LEU     CA 2949   2.594   4.453   2.139 -0.9089  0.2859  0.5561
  185LEU      C 2950   2.518   4.336   2.077  0.1144  0.6017  0.1306
  185LEU      O 2951   2.570   4.269   1.990 -0.1015  0.2482  0.2546
  185LEU     CB 2952   2.668   4.406   2.260 -0.1137 -0.5729 -0.8126
  185LEU     CG 2953   2.734   4.509   2.345 -0.7412 -0.5261 -0.3514
  185LEU    CD1 2954   2.790   4.435   2.469 -0.2403 -0.1310 -1.0928
  185LEU    CD2 2955   2.856   4.562   2.260 -0.1085  0.5340  0.4478
  185LEU      H 2956   2.484   4.602   2.265 -0.2950  1.8378 -0.8118
  185LEU     HA 2957   2.665   4.481   2.061 -0.2893 -1.4025  0.4421
  185LEU    HB2 2958   2.600   4.352   2.326 -0.0564 -0.1408 -0.3920
  185LEU    HB3 2959   2.743   4.333   2.231 -0.3415 -1.1467 -0.0448
  185LEU     HG 2960   2.673   4.593   2.377  0.7699  0.1961  0.9231
  185LEU   HD11 2961   2.717   4.416   2.548  0.5993  0.2014 -0.1985
  185LEU   HD12 2962   2.830   4.335   2.454 -1.1762 -1.1157  1.6614
  185LEU   HD13 2963   2.863   4.504   2.513 -0.5789 -0.6379  0.3810
  185LEU   HD21 2964   2.822   4.592   2.161  0.5111 -0.5702 -0.1319
  185LEU   HD22 2965   2.900   4.650   2.307  1.2092  0.3504 -0.3531
  185LEU   HD23 2966   2.931   4.484   2.248 -0.8726 -0.3254  0.9660
  186MET      N 2967   2.396   4.310   2.125  0.2904  0.1691  0.4192
  186MET     CA 2968   2.301   4.223   2.059 -0.1176  0.2408 -1.2589
  186MET      C 2969   2.266   4.260   1.914  0.6904  0.3584  0.4322
  186MET      O 2970   2.243   4.173   1.827 -0.1210  0.4426  0.5994
  186MET     CB 2971   2.167   4.217   2.138 -0.2318  0.1985  0.4856
  186MET     CG 2972   2.175   4.124   2.256 -0.0874  0.8196 -0.9867
  186MET     SD 2973   2.018   4.136   2.355  0.0919  0.2167 -0.1562
  186MET     CE 2974   2.080   4.191   2.510 -0.0397  0.3274 -0.6068
  186MET      H 2975   2.361   4.376   2.193  0.1750  0.1108  0.4168
  186MET     HA 2976   2.336   4.120   2.066 -0.6075  0.1228 -0.1968
  186MET    HB2 2977   2.131   4.313   2.174 -0.3021  0.2047  0.3985
  186MET    HB3 2978   2.090   4.168   2.079 -0.2299  0.2559  0.4355
  186MET    HG2 2979   2.182   4.022   2.217 -0.6083  0.8299 -1.1293
  186MET    HG3 2980   2.260   4.147   2.320  0.7911 -1.4750 -1.1337
  186MET    HE1 2981   2.120   4.292   2.502  1.2891 -0.1278 -0.2091
  186MET    HE2 2982   1.995   4.194   2.579 -0.1685 -0.2916 -0.7278
  186MET    HE3 2983   2.152   4.122   2.552  0.4886  0.8544 -0.6201
  187ALA      N 2984   2.249   4.390   1.889  0.9531  0.1550 -0.3369
  187ALA     CA 2985   2.208   4.445   1.763 -0.7612 -0.4869  0.3571
  187ALA      C 2986   2.333   4.422   1.667  0.0211  0.9811  0.1376
  187ALA      O 2987   2.318   4.371   1.557 -0.2502 -0.2144  0.4026
  187ALA     CB 2988   2.175   4.596   1.775 -0.1908  0.4040  0.5038
  187ALA      H 2989   2.272   4.453   1.965  0.6455  0.6661 -0.6495
  187ALA     HA 2990   2.124   4.389   1.723 -0.4099 -0.4230 -0.5233
  187ALA    HB1 2991   2.260   4.641   1.825  0.5623 -1.4013  1.0400
  187ALA    HB2 2992   2.167   4.634   1.673  0.8423  0.4333  0.4163
  187ALA    HB3 2993   2.081   4.611   1.829 -0.7869 -0.2732 -0.2738
  188LYS      N 2994   2.462   4.442   1.715  0.1343  0.0958  0.7823
  188LYS     CA 2995   2.574   4.397   1.634  0.1854  0.0756  0.2797
  188LYS      C 2996   2.591   4.246   1.609  0.0333 -0.9488 -0.0904
  188LYS      O 2997   2.628   4.213   1.497 -0.3479  0.4716 -0.2717
  188LYS     CB 2998   2.697   4.463   1.707 -0.4325 -1.4253 -0.0326
  188LYS     CG 2999   2.839   4.437   1.653 -0.8223 -0.3112 -0.4312
  188LYS     CD 3000   2.950   4.494   1.750 -0.9129  0.4065  0.9703
  188LYS     CE 3001   3.084   4.448   1.680 -0.6439 -0.3363  0.5641
  188LYS     NZ 3002   3.205   4.525   1.741  0.2047  0.5166 -0.7108
  188LYS      H 3003   2.495   4.490   1.798 -0.7025  1.7617  0.2353
  188LYS     HA 3004   2.552   4.440   1.536 -0.4232 -0.3296  0.2350
  188LYS    HB2 3005   2.680   4.570   1.710  1.0670 -1.1468  0.0960
  188LYS    HB3 3006   2.702   4.425   1.809 -0.2825 -0.2520  0.4328
  188LYS    HG2 3007   2.848   4.330   1.633 -0.7063 -0.2800 -0.5471
  188LYS    HG3 3008   2.862   4.477   1.554  0.1404 -0.3701 -0.2477
  188LYS    HD2 3009   2.942   4.603   1.746  0.9781  0.6165 -1.0789
  188LYS    HD3 3010   2.936   4.444   1.846  0.2273 -0.7936  0.5640
  188LYS    HE2 3011   3.090   4.339   1.691 -0.8826 -0.4253 -0.0783
  188LYS    HE3 3012   3.082   4.469   1.573  1.3142 -0.0718  0.5066
  188LYS    HZ1 3013   3.196   4.525   1.842 -0.0783  0.4402 -0.7337
  188LYS    HZ2 3014   3.294   4.481   1.724 -0.3047 -0.8920 -0.0250
  188LYS    HZ3 3015   3.222   4.621   1.715 -0.3039  0.5654 -0.8960
  189ALA      N 3016   2.553   4.167   1.712  0.0831 -0.3008  0.2138
  189ALA     CA 3017   2.515   4.026   1.681 -0.1447  0.5491 -0.2900
  189ALA      C 3018   2.404   3.987   1.585 -0.3621 -0.3003  0.9067
  189ALA      O 3019   2.383   3.873   1.549  0.5220  0.1297 -0.4388
  189ALA     CB 3020   2.509   3.942   1.817  0.8030  0.3178  0.6194
  189ALA      H 3021   2.523   4.210   1.799 -0.0333  0.2659 -0.0979
  189ALA     HA 3022   2.607   3.984   1.640 -0.6089 -0.4229 -0.3905
  189ALA    HB1 3023   2.417   3.977   1.865  0.7714  0.7852  0.2361
  189ALA    HB2 3024   2.515   3.835   1.798  0.3289  0.4552 -0.4254
  189ALA    HB3 3025   2.596   3.962   1.880  1.1130  0.6274  0.1050
  190GLY      N 3026   2.334   4.090   1.528 -0.3575  0.9683  0.2415
  190GLY     CA 3027   2.222   4.084   1.434  1.3217  0.1492  0.6781
  190GLY      C 3028   2.084   4.055   1.494  0.2967 -0.3302  0.1653
  190GLY      O 3029   1.987   4.025   1.418  0.0706  0.2074 -0.1530
  190GLY      H 3030   2.364   4.185   1.542  0.6873  0.7156 -0.0925
  190GLY    HA2 3031   2.203   4.173   1.374 -2.2426 -0.4493  0.4953
  190GLY    HA3 3032   2.228   4.000   1.364 -1.1957  0.0480  0.4219
  191LEU      N 3033   2.068   4.049   1.625  0.8302 -0.0209 -0.5956
  191LEU     CA 3034   1.945   3.998   1.683 -0.1815  0.9310 -0.4926
  191LEU      C 3035   1.815   4.064   1.651 -0.8220 -0.0960 -0.0774
  191LEU      O 3036   1.812   4.183   1.667 -0.2428  0.3498 -0.1228
  191LEU     CB 3037   1.952   3.986   1.839 -0.1599 -0.5545 -0.5503
  191LEU     CG 3038   2.030   3.865   1.893 -0.5860  0.0262 -0.5961
  191LEU    CD1 3039   2.178   3.876   1.890 -0.2885 -0.6822 -0.6833
  191LEU    CD2 3040   1.995   3.846   2.043 -0.5280  0.0236 -0.0395
  191LEU      H 3041   2.146   4.076   1.684 -0.1729 -0.2483  0.9497
  191LEU     HA 3042   1.938   3.896   1.644  1.2362  0.3782  0.5304
  191LEU    HB2 3043   2.001   4.076   1.876 -0.1072 -0.9921  0.5020
  191LEU    HB3 3044   1.850   3.982   1.879 -0.0009  0.5569  0.0623
  191LEU     HG 3045   1.997   3.778   1.837 -0.5115 -0.0713 -0.4889
  191LEU   HD11 3046   2.226   3.928   1.972  0.1972 -0.0697 -1.3266
  191LEU   HD12 3047   2.224   3.777   1.882 -0.1416 -0.7290  0.4704
  191LEU   HD13 3048   2.207   3.937   1.804 -1.4229  0.7781 -0.1030
  191LEU   HD21 3049   2.054   3.763   2.081  0.1326  0.3254 -0.3660
  191LEU   HD22 3050   2.015   3.945   2.085 -0.3460  0.8157 -1.8056
  191LEU   HD23 3051   1.890   3.824   2.065 -0.5844  0.1576 -0.1691
  192THR      N 3052   1.714   3.985   1.615 -0.1417 -0.8083 -0.2180
  192THR     CA 3053   1.578   4.042   1.597  0.5786 -0.4316  0.0865
  192THR      C 3054   1.517   4.108   1.723  0.3072 -0.8004 -1.0841
  192THR      O 3055   1.558   4.072   1.832  0.4942 -0.6072 -0.3188
  192THR     CB 3056   1.476   3.944   1.540  0.1800 -0.4406 -0.2544
  192THR    CG2 3057   1.535   3.859   1.430 -1.7426 -0.5919  0.2060
  192THR    OG1 3058   1.418   3.863   1.652  0.2214 -0.3282 -0.0922
  192THR      H 3059   1.728   3.885   1.612  0.2395 -0.7559 -0.4141
  192THR     HA 3060   1.584   4.120   1.521 -0.2714 -0.4091  0.0162
  192THR     HB 3061   1.391   4.002   1.503 -0.0173 -0.3921  0.2539
  192THR    HG1 3062   1.365   3.800   1.602 -1.2512  0.5015  0.2908
  192THR   HG21 3063   1.473   3.795   1.367 -0.1682 -1.1145 -0.9789
  192THR   HG22 3064   1.593   3.923   1.362 -1.1038 -1.0103  0.3336
  192THR   HG23 3065   1.611   3.791   1.470 -0.1819  1.1695  0.5130
  193LEU      N 3066   1.415   4.203   1.718  0.6329  0.1347 -0.1903
  193LEU     CA 3067   1.368   4.281   1.831 -0.3151 -0.3660  0.8275
  193LEU      C 3068   1.323   4.188   1.948 -0.0320 -0.3721 -0.1933
  193LEU      O 3069   1.360   4.219   2.062  0.0301 -0.3841  0.0889
  193LEU     CB 3070   1.257   4.372   1.778 -0.6577  0.1691  0.1172
  193LEU     CG 3071   1.300   4.468   1.659  0.1860  1.1560 -0.9518
  193LEU    CD1 3072   1.177   4.540   1.616 -0.1429 -0.4294  0.0902
  193LEU    CD2 3073   1.389   4.571   1.689 -1.8397 -2.0982  0.0076
  193LEU      H 3074   1.388   4.237   1.627  1.4566  0.1857 -0.4335
  193LEU     HA 3075   1.454   4.340   1.861 -0.2720  0.0412 -0.0526
  193LEU    HB2 3076   1.171   4.313   1.745 -0.0529 -0.5439 -0.2589
  193LEU    HB3 3077   1.238   4.431   1.868  0.4420  1.0364 -0.1817
  193LEU     HG 3078   1.340   4.398   1.586 -0.5469 -0.2538 -0.0950
  193LEU   HD11 3079   1.138   4.604   1.694  0.2921 -0.3246  0.2291
  193LEU   HD12 3080   1.186   4.594   1.522 -0.0566 -0.1509  0.2568
  193LEU   HD13 3081   1.099   4.466   1.595 -0.5789 -0.2853  1.1081
  193LEU   HD21 3082   1.392   4.633   1.600  0.6520 -0.8107  0.8050
  193LEU   HD22 3083   1.354   4.635   1.771 -0.6039  0.9176 -1.5041
  193LEU   HD23 3084   1.489   4.534   1.710 -0.8424  0.5103  0.6447
  194GLN      N 3085   1.244   4.084   1.915  0.8138  0.6045  0.1715
  194GLN     CA 3086   1.202   3.978   2.005  0.1275  0.7450  0.0773
  194GLN      C 3087   1.317   3.885   2.065  0.4012 -0.5850  0.5890
  194GLN      O 3088   1.315   3.848   2.183 -0.1225  0.4419  0.0799
  194GLN     CB 3089   1.073   3.912   1.941  0.2854 -0.3943  0.9332
  194GLN     CG 3090   1.003   3.809   2.015  1.1085  1.1263 -0.9077
  194GLN     CD 3091   0.936   3.856   2.142  0.3138 -0.8687 -0.1729
  194GLN    NE2 3092   0.844   3.780   2.188  0.5354  0.4684 -0.5441
  194GLN    OE1 3093   0.962   3.964   2.193  0.2107 -0.3608 -0.5436
  194GLN      H 3094   1.203   4.072   1.824  0.0163  1.4923  0.3821
  194GLN     HA 3095   1.163   4.027   2.094 -0.3297 -0.3620  0.5182
  194GLN    HB2 3096   0.997   3.989   1.925  1.0633  0.3337  0.5479
  194GLN    HB3 3097   1.103   3.871   1.844 -0.2393  0.3298  0.4452
  194GLN    HG2 3098   0.921   3.761   1.962  0.2580  0.3959  0.8869
  194GLN    HG3 3099   1.062   3.725   2.054 -1.0464 -0.1141  0.0282
  194GLN   HE21 3100   0.804   3.797   2.279 -0.5583 -1.3997 -0.5547
  194GLN   HE22 3101   0.814   3.694   2.143 -1.5361  0.4162  0.6642
  195GLN      N 3102   1.415   3.864   1.979 -0.1394  0.0859  0.1117
  195GLN     CA 3103   1.524   3.779   2.017 -0.7691 -0.0248  0.1892
  195GLN      C 3104   1.599   3.865   2.119  0.0431  0.1089  0.4707
  195GLN      O 3105   1.627   3.809   2.227 -0.0738  0.4161 -0.6719
  195GLN     CB 3106   1.633   3.750   1.911 -0.1526 -0.3228  0.3251
  195GLN     CG 3107   1.600   3.638   1.815 -0.6424  0.2245 -0.1650
  195GLN     CD 3108   1.694   3.625   1.688 -0.0997 -0.2143 -0.0418
  195GLN    NE2 3109   1.697   3.507   1.629 -0.9066  0.5354 -0.5390
  195GLN    OE1 3110   1.759   3.711   1.639 -0.3123  0.2734  0.2579
  195GLN      H 3111   1.402   3.876   1.880  1.1423 -0.3189 -0.1420
  195GLN     HA 3112   1.490   3.687   2.066  0.4715 -0.4656  0.2822
  195GLN    HB2 3113   1.641   3.847   1.861  0.1653 -0.5890 -0.1556
  195GLN    HB3 3114   1.728   3.737   1.962 -0.2374 -0.7219  0.3854
  195GLN    HG2 3115   1.618   3.541   1.861 -0.3998  0.0493 -0.6154
  195GLN    HG3 3116   1.495   3.636   1.787 -0.8257  0.4284  0.4788
  195GLN   HE21 3117   1.739   3.493   1.539  0.3716  0.2804  0.0477
  195GLN   HE22 3118   1.636   3.437   1.669  0.0868  0.0888  0.3206
  196GLN      N 3119   1.617   3.995   2.094 -0.1579  0.1247 -0.6270
  196GLN     CA 3120   1.686   4.084   2.191 -0.4927 -0.0456 -0.8675
  196GLN      C 3121   1.612   4.087   2.331 -0.4492  0.2400 -0.1739
  196GLN      O 3122   1.680   4.076   2.435 -0.5465 -0.3061  0.0587
  196GLN     CB 3123   1.696   4.232   2.141 -1.1396 -0.1974  0.9890
  196GLN     CG 3124   1.789   4.258   2.021  0.2445 -0.1523  0.0020
  196GLN     CD 3125   1.786   4.401   1.969  0.2057 -0.1695 -0.6618
  196GLN    NE2 3126   1.827   4.406   1.845  0.3545 -0.1437  0.4527
  196GLN    OE1 3127   1.738   4.504   2.019  0.5540  0.2346  0.0968
  196GLN      H 3128   1.607   4.028   1.999 -0.1830 -0.4667 -0.8419
  196GLN     HA 3129   1.788   4.046   2.199 -0.9080 -1.3487 -1.2445
  196GLN    HB2 3130   1.599   4.270   2.107 -0.0638  1.0539 -1.0880
  196GLN    HB3 3131   1.739   4.299   2.216  1.1324  0.4520 -0.6815
  196GLN    HG2 3132   1.894   4.235   2.042  0.2616 -0.1686 -0.0988
  196GLN    HG3 3133   1.755   4.193   1.941 -0.1567 -0.4063  0.3728
  196GLN   HE21 3134   1.845   4.494   1.798  0.0738 -0.7022 -0.7825
  196GLN   HE22 3135   1.840   4.326   1.785  0.1083  0.4013 -0.3599
  197HIS      N 3136   1.481   4.093   2.318  0.1860  0.5190 -0.4597
  197HIS     CA 3137   1.391   4.112   2.430 -0.1826 -0.8712 -0.4750
  197HIS      C 3138   1.384   3.988   2.520  0.1126 -0.4896  0.3851
  197HIS      O 3139   1.384   4.004   2.639  0.2481  0.2587  0.7016
  197HIS     CB 3140   1.259   4.143   2.371  0.6911  0.4779 -0.9569
  197HIS     CG 3141   1.140   4.126   2.464 -0.3869 -0.8620  0.2612
  197HIS    CD2 3142   1.120   4.187   2.582 -0.3737 -0.4386 -0.3318
  197HIS    ND1 3143   1.016   4.067   2.431  0.0778 -0.5446 -0.3648
  197HIS    CE1 3144   0.928   4.089   2.526 -0.1345 -0.4481 -0.9666
  197HIS    NE2 3145   0.991   4.162   2.621  0.3636  0.1708 -0.1096
  197HIS      H 3146   1.449   4.097   2.222  0.1180  1.1827 -0.4223
  197HIS     HA 3147   1.425   4.192   2.496  0.0954 -0.2147 -1.3859
  197HIS    HB2 3148   1.249   4.248   2.343 -0.1857  0.6856 -0.0162
  197HIS    HB3 3149   1.244   4.090   2.277  0.2318 -0.5509 -0.3376
  197HIS    HD1 3150   1.001   3.997   2.360 -0.5417 -0.8874  0.0893
  197HIS    HD2 3151   1.195   4.242   2.637 -0.7150  1.3512 -1.4856
  197HIS    HE1 3152   0.836   4.035   2.540  0.1437 -0.7905 -0.4268
  197HIS    HE2 3153   0.955   4.192   2.711 -0.1630 -0.8298  0.0425
  198GLN      N 3154   1.375   3.864   2.463 -0.3103 -0.8284  0.2802
  198GLN     CA 3155   1.390   3.738   2.544  0.7399 -0.0191 -0.8654
  198GLN      C 3156   1.531   3.726   2.603  0.4036 -0.7690  0.0318
  198GLN      O 3157   1.547   3.710   2.724  0.3638 -0.0229  0.1437
  198GLN     CB 3158   1.360   3.617   2.452 -0.2210 -0.8878 -1.1367
  198GLN     CG 3159   1.212   3.620   2.419 -0.0060 -0.2217 -0.2865
  198GLN     CD 3160   1.169   3.485   2.369  0.0491  0.8865 -0.4069
  198GLN    NE2 3161   1.048   3.444   2.387  0.0409 -0.0039 -0.6359
  198GLN    OE1 3162   1.241   3.399   2.316  0.1594 -0.2766 -0.3255
  198GLN      H 3163   1.363   3.867   2.363 -0.6776  0.4684  0.3122
  198GLN     HA 3164   1.321   3.737   2.628  1.1560 -0.2116 -0.5204
  198GLN    HB2 3165   1.419   3.624   2.360 -0.3708 -0.3756 -1.1969
  198GLN    HB3 3166   1.385   3.520   2.495 -0.6195 -0.3823  0.3390
  198GLN    HG2 3167   1.161   3.664   2.505  0.6708  0.3510 -0.1548
  198GLN    HG3 3168   1.206   3.704   2.349 -0.6477  0.9583  1.0712
  198GLN   HE21 3169   1.034   3.346   2.372 -0.3924 -0.0689  0.1032
  198GLN   HE22 3170   0.982   3.504   2.436  0.6811 -0.1668  0.5016
  199ARG      N 3171   1.629   3.755   2.518  0.2052  0.3565 -0.0571
  199ARG     CA 3172   1.765   3.755   2.557  0.6086  0.7163  0.3596
  199ARG      C 3173   1.800   3.840   2.677  0.2423  0.8195  0.7013
  199ARG      O 3174   1.848   3.782   2.777 -0.1094 -0.1348  0.2056
  199ARG     CB 3175   1.859   3.773   2.438 -0.1556  0.6681  0.3432
  199ARG     CG 3176   2.001   3.723   2.480 -0.4316 -0.0476 -0.5361
  199ARG     CD 3177   2.109   3.731   2.362 -0.7245  0.3038 -0.5043
  199ARG     NE 3178   2.248   3.715   2.409  0.2061 -0.8432  0.9593
  199ARG     CZ 3179   2.309   3.599   2.429 -0.2567  0.2518 -0.4238
  199ARG    NH1 3180   2.254   3.480   2.416 -0.2415  0.6071 -0.3315
  199ARG    NH2 3181   2.430   3.603   2.464  0.0530 -0.7989  0.1746
  199ARG      H 3182   1.605   3.775   2.422 -0.4348 -2.1190 -0.5374
  199ARG     HA 3183   1.774   3.653   2.595 -0.0611  0.6842  0.4556
  199ARG    HB2 3184   1.820   3.712   2.357 -1.2403 -0.8575  1.8647
  199ARG    HB3 3185   1.858   3.875   2.400 -0.6823  0.3335 -0.6080
  199ARG    HG2 3186   2.039   3.774   2.569  0.2036 -1.2510 -0.0754
  199ARG    HG3 3187   2.002   3.621   2.517 -0.1845  0.4650  1.0671
  199ARG    HD2 3188   2.084   3.650   2.294  0.1694 -0.0591 -0.4265
  199ARG    HD3 3189   2.098   3.828   2.315 -0.5896 -0.0055 -1.1970
  199ARG     HE 3190   2.300   3.801   2.412 -0.6607 -0.2192 -0.2286
  199ARG   HH11 3191   2.311   3.397   2.412 -0.3729  0.4888  0.1689
  199ARG   HH12 3192   2.161   3.467   2.379 -0.1041 -0.9712 -0.2698
  199ARG   HH21 3193   2.482   3.516   2.470  0.6927 -0.4391  0.0518
  199ARG   HH22 3194   2.479   3.691   2.459  1.4531 -1.5500 -0.7831
  200LEU      N 3195   1.765   3.967   2.680  0.7027  0.5844  0.2118
  200LEU     CA 3196   1.785   4.052   2.797 -0.3792 -0.9188 -0.6777
  200LEU      C 3197   1.725   3.993   2.927 -0.3996  0.1632  0.2561
  200LEU      O 3198   1.789   3.992   3.033  0.8826  0.1138  0.3023
  200LEU     CB 3199   1.717   4.190   2.765 -0.5921  1.0963  0.4889
  200LEU     CG 3200   1.723   4.295   2.872 -0.5180 -0.2469 -0.2036
  200LEU    CD1 3201   1.862   4.344   2.912  1.0182 -0.3315  0.9809
  200LEU    CD2 3202   1.631   4.404   2.812 -0.5580 -0.1123  1.0898
  200LEU      H 3203   1.718   4.002   2.598 -1.0885 -1.2911  0.2966
  200LEU     HA 3204   1.889   4.077   2.819 -0.7826 -0.3533  0.8053
  200LEU    HB2 3205   1.780   4.233   2.688 -0.6593  0.3306 -0.0216
  200LEU    HB3 3206   1.613   4.165   2.743 -0.1413 -0.0711 -0.5892
  200LEU     HG 3207   1.674   4.256   2.961 -0.2132 -0.4717 -0.1307
  200LEU   HD11 3208   1.919   4.272   2.973  0.4295 -0.6127  1.2115
  200LEU   HD12 3209   1.921   4.368   2.824 -0.0542  0.5660  0.4566
  200LEU   HD13 3210   1.840   4.435   2.969 -0.7528 -0.0162 -0.0885
  200LEU   HD21 3211   1.627   4.502   2.860 -0.2599  1.2089 -1.3002
  200LEU   HD22 3212   1.673   4.425   2.714  0.0871 -1.2420  1.0820
  200LEU   HD23 3213   1.530   4.365   2.814 -0.5033 -0.2789  0.7562
  201ALA      N 3214   1.608   3.943   2.922  1.2352  0.5953 -0.2357
  201ALA     CA 3215   1.545   3.878   3.037 -0.1706 -0.1037  0.6758
  201ALA      C 3216   1.612   3.751   3.084  0.5754  0.6148 -0.5277
  201ALA      O 3217   1.653   3.728   3.201  0.5160 -0.1483 -0.1082
  201ALA     CB 3218   1.396   3.855   3.001 -0.2120 -1.0593 -0.1570
  201ALA      H 3219   1.578   3.921   2.828  1.0568  0.0591 -0.0591
  201ALA     HA 3220   1.547   3.947   3.121 -0.8032  0.8753 -0.0736
  201ALA    HB1 3221   1.377   3.777   2.928  0.5648 -0.6430 -0.8320
  201ALA    HB2 3222   1.358   3.833   3.101  0.2496 -0.2836  0.2079
  201ALA    HB3 3223   1.350   3.951   2.974  0.3495 -0.8397 -0.3627
  202GLN      N 3224   1.657   3.675   2.990 -0.6213  0.3755  0.4579
  202GLN     CA 3225   1.728   3.548   3.013 -1.1345 -0.0038  0.0007
  202GLN      C 3226   1.864   3.582   3.090  1.2244  0.7807  0.5696
  202GLN      O 3227   1.889   3.520   3.193  0.2077 -0.4408  0.0106
  202GLN     CB 3228   1.758   3.477   2.885  0.0625  1.0539  0.2257
  202GLN     CG 3229   1.655   3.360   2.860 -0.9046 -0.3077 -0.6131
  202GLN     CD 3230   1.521   3.421   2.855  0.2460 -0.4983  0.9226
  202GLN    NE2 3231   1.469   3.441   2.733 -1.0111  0.2509  0.2239
  202GLN    OE1 3232   1.452   3.454   2.949  0.1467 -0.1121 -0.4438
  202GLN      H 3233   1.653   3.706   2.894 -0.6088 -0.8307  0.0293
  202GLN     HA 3234   1.671   3.490   3.086 -0.5595 -0.2642  0.2552
  202GLN    HB2 3235   1.781   3.544   2.802  0.9152  0.5122 -0.0023
  202GLN    HB3 3236   1.855   3.434   2.909  0.0555  1.0308  0.2127
  202GLN    HG2 3237   1.685   3.307   2.769 -0.5679  0.5638 -1.0312
  202GLN    HG3 3238   1.653   3.290   2.944 -0.3366 -0.7866 -0.9775
  202GLN   HE21 3239   1.388   3.499   2.719 -1.6739 -0.4489  0.9628
  202GLN   HE22 3240   1.527   3.419   2.653 -1.0496 -0.4384  0.3669
  203LEU      N 3241   1.943   3.676   3.040 -0.3957  0.9920  0.2343
  203LEU     CA 3242   2.057   3.734   3.107 -0.3830  0.2944  0.8200
  203LEU      C 3243   2.026   3.777   3.242  0.9544 -0.5984 -0.2046
  203LEU      O 3244   2.098   3.743   3.335 -0.3561 -0.3225 -0.0134
  203LEU     CB 3245   2.111   3.855   3.015  0.7582  0.6843 -0.3113
  203LEU     CG 3246   2.164   3.805   2.883 -0.8823  0.1529  0.6222
  203LEU    CD1 3247   2.206   3.928   2.795  0.0314  0.2214 -1.3736
  203LEU    CD2 3248   2.291   3.708   2.903 -0.2681 -0.6434  0.2936
  203LEU      H 3249   1.918   3.717   2.951 -1.7021  1.6964  0.8648
  203LEU     HA 3250   2.126   3.651   3.119  0.5792  1.2303  2.6706
  203LEU    HB2 3251   2.026   3.919   2.993 -0.4948 -0.7498 -0.0042
  203LEU    HB3 3252   2.189   3.916   3.060  0.0341  0.6120  1.1531
  203LEU     HG 3253   2.098   3.744   2.822  0.6222 -1.0086  0.0170
  203LEU   HD11 3254   2.118   3.978   2.755 -0.8377  0.6808  0.8268
  203LEU   HD12 3255   2.267   3.997   2.854 -1.2592  0.4897 -0.2642
  203LEU   HD13 3256   2.258   3.891   2.707 -0.0705 -0.0878 -1.3033
  203LEU   HD21 3257   2.363   3.757   2.969 -0.2482 -0.0900 -0.1252
  203LEU   HD22 3258   2.274   3.608   2.942  1.2549 -1.0468  0.0393
  203LEU   HD23 3259   2.348   3.691   2.812  0.2949  0.7371  0.3395
  204LEU      N 3260   1.930   3.870   3.258 -0.3028 -0.1652 -0.1650
  204LEU     CA 3261   1.904   3.922   3.394  0.4442  0.4594  0.2334
  204LEU      C 3262   1.860   3.816   3.500 -0.3318  0.0923  0.3270
  204LEU      O 3263   1.893   3.832   3.619 -0.3265  0.1945  0.3649
  204LEU     CB 3264   1.806   4.038   3.383 -0.1143 -0.5828  0.0147
  204LEU     CG 3265   1.873   4.161   3.308  0.0206  0.1624 -0.6133
  204LEU    CD1 3266   1.764   4.263   3.280 -0.8618  0.0839  0.5749
  204LEU    CD2 3267   1.970   4.228   3.409  0.4144  0.6246 -0.2421
  204LEU      H 3268   1.869   3.893   3.181 -1.1721 -0.1269  0.5026
  204LEU     HA 3269   1.998   3.964   3.429  0.1933  0.9488  0.3279
  204LEU    HB2 3270   1.713   4.010   3.334 -0.0860 -0.1778 -0.2866
  204LEU    HB3 3271   1.783   4.072   3.484  1.3189  0.9734 -0.0923
  204LEU     HG 3272   1.929   4.119   3.224  0.3887 -0.8437  0.0977
  204LEU   HD11 3273   1.805   4.349   3.226 -0.9684  0.2070  0.6903
  204LEU   HD12 3274   1.683   4.213   3.227 -1.1542  0.3690  0.7492
  204LEU   HD13 3275   1.728   4.305   3.373  1.5299  2.0991  0.8081
  204LEU   HD21 3276   2.066   4.176   3.413 -0.0449 -0.2497  1.4256
  204LEU   HD22 3277   1.986   4.330   3.375  0.8456  0.6352 -0.0185
  204LEU   HD23 3278   1.910   4.227   3.501  0.7346 -0.2294 -0.0280
  205LEU      N 3279   1.794   3.709   3.455 -0.9257 -1.2573  0.0662
  205LEU     CA 3280   1.766   3.601   3.546  0.1913 -0.0064  0.6866
  205LEU      C 3281   1.888   3.507   3.572  0.4244 -0.5180  0.5934
  205LEU      O 3282   1.884   3.442   3.673  0.1625 -0.0440 -0.1985
  205LEU     CB 3283   1.643   3.521   3.485 -0.0574 -0.4280  0.3237
  205LEU     CG 3284   1.512   3.604   3.471 -0.0455 -0.7455 -0.4775
  205LEU    CD1 3285   1.407   3.519   3.404 -0.8684  0.6711  0.4480
  205LEU    CD2 3286   1.451   3.636   3.608  0.2307 -0.4986 -0.3802
  205LEU      H 3287   1.758   3.716   3.361 -0.1586  1.1190 -0.1940
  205LEU     HA 3288   1.728   3.633   3.644 -0.8564 -0.2911  0.3995
  205LEU    HB2 3289   1.679   3.500   3.384 -0.5058 -0.1379  0.0989
  205LEU    HB3 3290   1.619   3.433   3.544  0.8416 -0.1603  1.1423
  205LEU     HG 3291   1.535   3.691   3.408 -0.9363 -0.2075 -0.0905
  205LEU   HD11 3292   1.322   3.580   3.374 -1.0873 -0.4662 -1.7188
  205LEU   HD12 3293   1.443   3.482   3.308 -1.9120 -0.3651  0.4196
  205LEU   HD13 3294   1.369   3.435   3.461 -0.5505 -0.0835 -0.4013
  205LEU   HD21 3295   1.528   3.685   3.668  0.1070 -0.0620 -0.5684
  205LEU   HD22 3296   1.364   3.701   3.603  0.8099  0.3307 -0.3103
  205LEU   HD23 3297   1.420   3.545   3.658 -1.0528 -0.1924 -0.5627
  206ILE      N 3298   1.994   3.513   3.491 -0.4905 -0.3031 -0.0998
  206ILE     CA 3299   2.122   3.442   3.529  0.2326  0.4300  0.6237
  206ILE      C 3300   2.198   3.522   3.634  0.2941 -0.7606 -0.8195
  206ILE      O 3301   2.269   3.463   3.713 -0.7835  0.4390 -0.4114
  206ILE     CB 3302   2.213   3.397   3.410 -0.1094 -0.3987 -0.3797
  206ILE    CG1 3303   2.139   3.290   3.329  0.0402 -0.6957 -0.1455
  206ILE    CG2 3304   2.352   3.344   3.460 -0.5891 -0.8747 -0.3495
  206ILE    CD1 3305   2.221   3.264   3.194  0.3348 -0.8901  0.1868
  206ILE      H 3306   1.981   3.558   3.402  0.2972  0.7990  0.2922
  206ILE     HA 3307   2.091   3.348   3.574  0.6894 -0.4064 -0.6727
  206ILE     HB 3308   2.229   3.489   3.355  1.3666 -0.6650 -0.4659
  206ILE   HG12 3309   2.136   3.198   3.386 -0.8826 -0.5491  0.0801
  206ILE   HG13 3310   2.042   3.322   3.291  0.2451  0.0549 -0.0753
  206ILE   HG21 3311   2.342   3.267   3.535  0.9397  0.2629  1.1670
  206ILE   HG22 3312   2.417   3.322   3.376  0.2044  0.3652 -0.1136
  206ILE   HG23 3313   2.413   3.422   3.505 -1.2774 -0.4863 -0.0516
  206ILE   HD11 3314   2.224   3.359   3.141 -0.3714  0.1113  1.7822
  206ILE   HD12 3315   2.325   3.237   3.213  0.8442  0.7255  0.0312
  206ILE   HD13 3316   2.164   3.200   3.128  0.2171 -0.8126  0.2124
  207LEU      N 3317   2.179   3.660   3.643 -0.4354  0.0283 -0.2022
  207LEU     CA 3318   2.239   3.746   3.749  0.5891 -0.1377 -0.2345
  207LEU      C 3319   2.181   3.704   3.891  0.4087 -0.0187  0.0778
  207LEU      O 3320   2.247   3.705   3.994 -0.1108 -0.1323 -0.2899
  207LEU     CB 3321   2.224   3.893   3.716 -0.1258 -0.4537  0.7114
  207LEU     CG 3322   2.272   3.949   3.574  0.5415 -0.3327 -0.9362
  207LEU    CD1 3323   2.269   4.100   3.572 -0.5705 -0.4988 -0.2585
  207LEU    CD2 3324   2.411   3.900   3.541 -0.3003  0.3429 -0.6597
  207LEU      H 3325   2.134   3.713   3.570 -1.2317  0.3342  0.4813
  207LEU     HA 3326   2.345   3.722   3.756  0.6724  0.3293  0.2057
  207LEU    HB2 3327   2.123   3.932   3.728  0.0151 -0.0957  0.7654
  207LEU    HB3 3328   2.277   3.950   3.793  0.3244 -0.1569  0.1931
  207LEU     HG 3329   2.203   3.905   3.502 -1.5090 -0.5529  0.9124
  207LEU   HD11 3330   2.344   4.133   3.644 -0.1801 -0.8854 -0.4721
  207LEU   HD12 3331   2.290   4.139   3.473  0.0160 -0.9569 -0.3284
  207LEU   HD13 3332   2.176   4.142   3.608  0.1518  0.5464  0.5009
  207LEU   HD21 3333   2.429   3.803   3.587 -1.1474  0.1293 -0.7435
  207LEU   HD22 3334   2.434   3.891   3.435  1.0235  0.6944 -0.4396
  207LEU   HD23 3335   2.485   3.976   3.568 -0.9683  0.8737 -0.2608
  208SER      N 3336   2.046   3.675   3.892 -0.9048 -0.5095  0.4208
  208SER     CA 3337   1.976   3.642   4.019 -0.7817 -0.4885  1.3165
  208SER      C 3338   2.010   3.499   4.051 -0.6267 -0.5399 -0.1465
  208SER      O 3339   2.014   3.459   4.166  0.4189 -0.4068  0.4724
  208SER     CB 3340   1.833   3.666   4.010  0.0676 -0.1854 -0.9021
  208SER     OG 3341   1.770   3.608   3.907 -0.2354 -0.0334  0.5105
  208SER      H 3342   1.993   3.699   3.810  0.2009 -0.1345 -0.2275
  208SER     HA 3343   2.029   3.706   4.091  1.7406 -0.2279 -0.4955
  208SER    HB2 3344   1.791   3.632   4.104  0.2193  0.4137 -0.6074
  208SER    HB3 3345   1.828   3.775   4.004 -1.8247 -0.1823 -0.4635
  208SER     HG 3346   1.679   3.636   3.906 -0.0962  0.4878 -0.5223
  209HIS      N 3347   2.037   3.415   3.949 -0.0071  0.1106  0.3136
  209HIS     CA 3348   2.091   3.282   3.982  0.1959 -0.3459 -1.7572
  209HIS      C 3349   2.226   3.303   4.057  0.1216  0.2953  0.6740
  209HIS      O 3350   2.251   3.233   4.151  0.0652 -0.1288 -0.0559
  209HIS     CB 3351   2.110   3.190   3.861  0.2796  0.1047 -0.2645
  209HIS     CG 3352   2.153   3.047   3.904  0.9439 -0.7530 -0.1070
  209HIS    CD2 3353   2.265   2.981   3.884 -0.4122 -0.3682  0.1247
  209HIS    ND1 3354   2.070   2.977   3.988  0.4882  0.0221 -0.3809
  209HIS    CE1 3355   2.130   2.862   4.013 -0.8191  0.8758 -0.1015
  209HIS    NE2 3356   2.249   2.859   3.955  0.1363  0.1405  0.2688
  209HIS      H 3357   2.031   3.437   3.851  0.8011 -0.0948  0.2053
  209HIS     HA 3358   2.029   3.228   4.054  0.9776  0.3018 -0.5229
  209HIS    HB2 3359   2.015   3.194   3.808 -0.6638  1.6562  1.3140
  209HIS    HB3 3360   2.192   3.229   3.802 -0.6916  0.5895 -1.3687
  209HIS    HD2 3361   2.342   3.020   3.819 -1.2262  1.9721  0.3706
  209HIS    HE1 3362   2.100   2.780   4.076  1.1139 -0.5917 -0.8992
  209HIS    HE2 3363   2.305   2.775   3.951 -1.6001 -1.1349  0.4383
  210ILE      N 3364   2.315   3.387   4.011 -0.1390  0.3072  0.3757
  210ILE     CA 3365   2.446   3.406   4.070  0.0834  0.0968 -0.4914
  210ILE      C 3366   2.415   3.471   4.210 -0.7970  0.1123  0.1528
  210ILE      O 3367   2.483   3.437   4.306  0.6616 -0.0676 -0.4522
  210ILE     CB 3368   2.541   3.486   3.978  1.2088  1.1815  1.2703
  210ILE    CG1 3369   2.587   3.391   3.857  0.0937 -0.4891  0.3181
  210ILE    CG2 3370   2.656   3.554   4.036 -0.6829  0.5756  0.3884
  210ILE    CD1 3371   2.644   3.468   3.741 -0.4109 -0.4915  0.1343
  210ILE      H 3372   2.301   3.426   3.919 -0.2207 -0.9010 -0.1602
  210ILE     HA 3373   2.480   3.303   4.077 -0.3645 -0.0299 -0.0247
  210ILE     HB 3374   2.475   3.561   3.934  1.7243  0.1639 -1.6837
  210ILE   HG12 3375   2.639   3.301   3.891 -1.9558 -1.1715  2.1066
  210ILE   HG13 3376   2.501   3.339   3.814 -0.1810  0.4635 -0.3491
  210ILE   HG21 3377   2.720   3.597   3.959 -0.2833  1.0393  0.9670
  210ILE   HG22 3378   2.622   3.633   4.103 -1.2015 -0.0389  0.8713
  210ILE   HG23 3379   2.720   3.479   4.082 -0.2900 -0.7235 -1.9311
  210ILE   HD11 3380   2.602   3.568   3.726  1.0806  0.1582 -0.0005
  210ILE   HD12 3381   2.750   3.481   3.763  0.0746  0.8555 -2.2485
  210ILE   HD13 3382   2.642   3.412   3.648  0.3747 -1.2025  0.5263
  211ARG      N 3383   2.317   3.563   4.219 -0.7377  0.1891  0.3905
  211ARG     CA 3384   2.287   3.630   4.346  1.0132 -0.2141 -0.5364
  211ARG      C 3385   2.255   3.527   4.456  1.0406 -0.2444  0.3773
  211ARG      O 3386   2.296   3.540   4.573  0.3586 -0.2057 -0.0061
  211ARG     CB 3387   2.171   3.733   4.332  0.0006 -0.9382 -1.3588
  211ARG     CG 3388   2.133   3.806   4.467  0.3232  0.9217  0.6205
  211ARG     CD 3389   2.030   3.912   4.433  0.8424 -0.2205 -1.1028
  211ARG     NE 3390   1.962   3.965   4.561 -0.2402  0.0720  0.7599
  211ARG     CZ 3391   2.021   4.053   4.647 -0.7382  0.0522  0.0601
  211ARG    NH1 3392   2.143   4.099   4.628  0.0913  0.5067 -0.0730
  211ARG    NH2 3393   1.951   4.082   4.754  0.1654 -0.5182 -0.1099
  211ARG      H 3394   2.272   3.595   4.134 -0.6069  0.1435  0.3031
  211ARG     HA 3395   2.377   3.679   4.383  0.4924 -0.2086  0.8373
  211ARG    HB2 3396   2.213   3.815   4.273  0.6377  0.7765  1.1553
  211ARG    HB3 3397   2.086   3.696   4.275 -1.7805  0.4813  0.1252
  211ARG    HG2 3398   2.084   3.735   4.533  0.2300 -0.4255 -0.7915
  211ARG    HG3 3399   2.220   3.853   4.512  1.0460  0.6902 -0.4540
  211ARG    HD2 3400   2.075   3.993   4.375 -0.0101  0.5401 -0.7553
  211ARG    HD3 3401   1.959   3.862   4.367  0.4139 -0.1637 -0.7002
  211ARG     HE 3402   1.872   3.930   4.590  0.2066 -1.6638  0.2604
  211ARG   HH11 3403   2.180   4.168   4.691 -0.6521  0.8506  0.0134
  211ARG   HH12 3404   2.196   4.070   4.547  0.2661  0.7657 -0.0520
  211ARG   HH21 3405   1.999   4.129   4.830  0.1940 -0.9785  0.1644
  211ARG   HH22 3406   1.858   4.047   4.774 -0.1326  0.1932 -0.1933
  212HIS      N 3407   2.190   3.417   4.421 -0.2671 -0.6857 -0.0173
  212HIS     CA 3408   2.159   3.304   4.498 -0.7094 -0.0189 -0.8732
  212HIS      C 3409   2.278   3.212   4.526  0.6029  0.2844 -1.5496
  212HIS      O 3410   2.304   3.183   4.646 -0.5910 -0.2101 -0.2352
  212HIS     CB 3411   2.042   3.230   4.431  0.4434  0.5918 -0.6555
  212HIS     CG 3412   2.020   3.082   4.468 -1.2248 -0.6716 -0.3514
  212HIS    CD2 3413   2.097   2.985   4.405 -0.5358 -1.2185  0.2306
  212HIS    ND1 3414   1.933   3.023   4.560  0.2297  0.3152  0.1637
  212HIS    CE1 3415   1.957   2.885   4.549  0.0881  0.0055 -0.4484
  212HIS    NE2 3416   2.046   2.866   4.448 -0.4111  0.8564 -0.0049
  212HIS      H 3417   2.142   3.431   4.333 -0.6250 -1.1433  0.1024
  212HIS     HA 3418   2.122   3.342   4.593  0.0377 -0.5704 -0.3335
  212HIS    HB2 3419   1.952   3.289   4.450 -0.4024 -0.7653 -0.1300
  212HIS    HB3 3420   2.056   3.214   4.324 -0.0911 -0.4104 -0.6004
  212HIS    HD2 3421   2.172   3.004   4.330 -0.7983 -0.7865  0.0733
  212HIS    HE1 3422   1.899   2.808   4.597 -0.8167  0.3865 -0.8848
  212HIS    HE2 3423   2.077   2.781   4.403  0.4722  0.9433  0.4164
  213MET      N 3424   2.353   3.174   4.427 -0.1993 -0.0205 -0.5657
  213MET     CA 3425   2.480   3.102   4.444  0.4242 -0.7822  0.1398
  213MET      C 3426   2.576   3.184   4.542 -0.1780  0.1879 -0.4639
  213MET      O 3427   2.625   3.123   4.643 -0.9076 -0.0609  0.2240
  213MET     CB 3428   2.546   3.076   4.311  0.1533 -0.8159 -0.7818
  213MET     CG 3429   2.688   3.015   4.320  0.1714  0.1035 -0.2953
  213MET     SD 3430   2.777   2.978   4.168 -0.4067 -0.0128  0.5454
  213MET     CE 3431   2.714   3.110   4.052 -0.0314  0.3389 -0.0458
  213MET      H 3432   2.326   3.200   4.333 -0.4002 -0.0723 -0.5237
  213MET     HA 3433   2.454   3.010   4.498 -1.2236 -0.1319  0.5853
  213MET    HB2 3434   2.489   3.014   4.241 -0.4526 -0.5779 -0.5201
  213MET    HB3 3435   2.552   3.176   4.269  0.1898 -0.2459  0.4860
  213MET    HG2 3436   2.746   3.090   4.374 -1.1557  0.9397  0.0609
  213MET    HG3 3437   2.691   2.929   4.386  0.4890 -0.1022 -0.5700
  213MET    HE1 3438   2.751   3.101   3.950  0.4148 -0.5152  0.1665
  213MET    HE2 3439   2.606   3.105   4.037  0.0641 -1.8290 -0.6902
  213MET    HE3 3440   2.747   3.204   4.096  0.8036 -0.2174  0.5832
  214SER      N 3441   2.588   3.315   4.533  0.2305 -0.5638 -0.5784
  214SER     CA 3442   2.662   3.400   4.624 -0.4756  0.1185 -0.8222
  214SER      C 3443   2.598   3.398   4.764 -0.1435 -0.3113 -0.4382
  214SER      O 3444   2.665   3.385   4.863 -0.6870  0.2327 -0.5285
  214SER     CB 3445   2.672   3.543   4.575 -0.9243 -0.1564 -0.4777
  214SER     OG 3446   2.751   3.624   4.669  0.1469 -0.3507  0.5051
  214SER      H 3447   2.551   3.361   4.451 -0.4064  0.4506  0.2207
  214SER     HA 3448   2.765   3.368   4.641 -1.0318 -1.1424  0.5527
  214SER    HB2 3449   2.729   3.543   4.482 -0.1022  0.2179 -0.0005
  214SER    HB3 3450   2.570   3.577   4.561 -0.5746  0.7854 -0.9327
  214SER     HG 3451   2.757   3.710   4.628 -0.6649 -0.8222 -0.6998
  215ASN      N 3452   2.471   3.410   4.770  1.3729  0.6175 -0.0034
  215ASN     CA 3453   2.399   3.398   4.898 -1.1046  1.1408  0.2310
  215ASN      C 3454   2.423   3.256   4.970 -0.2200 -0.1572 -0.2861
  215ASN      O 3455   2.431   3.257   5.089  0.3107 -0.3370 -0.4638
  215ASN     CB 3456   2.258   3.446   4.878  0.6497  0.3109  0.0424
  215ASN     CG 3457   2.163   3.446   5.003 -0.5632  0.5700  0.5221
  215ASN    ND2 3458   2.037   3.416   4.982 -0.3519  0.0837  0.1139
  215ASN    OD1 3459   2.202   3.460   5.116 -0.6461 -0.2206 -0.2165
  215ASN      H 3460   2.413   3.410   4.687  0.5508 -1.4097  0.4386
  215ASN     HA 3461   2.441   3.473   4.965  0.2688  1.2098 -0.6352
  215ASN    HB2 3462   2.252   3.552   4.854  0.0474  0.7116  1.7201
  215ASN    HB3 3463   2.207   3.381   4.806 -0.3113  1.4046 -0.3220
  215ASN   HD21 3464   1.976   3.436   5.060  0.0722 -1.4215  0.8990
  215ASN   HD22 3465   2.008   3.405   4.885 -0.1344  0.8073 -0.0404
  216LYS      N 3466   2.441   3.147   4.898 -0.7983  0.5891  0.3729
  216LYS     CA 3467   2.484   3.011   4.950 -0.1478 -0.1813  0.1097
  216LYS      C 3468   2.635   3.005   4.982  0.5050  0.8030 -0.7559
  216LYS      O 3469   2.675   2.937   5.071  0.0216  0.7268  0.5368
  216LYS     CB 3470   2.449   2.899   4.848  0.5445  1.0414 -0.4608
  216LYS     CG 3471   2.300   2.855   4.834  0.0856 -0.4386 -0.7352
  216LYS     CD 3472   2.245   2.776   4.960  0.7502 -1.0461  0.7601
  216LYS     CE 3473   2.098   2.745   4.939 -0.6423 -0.7810  0.7029
  216LYS     NZ 3474   2.050   2.647   5.034 -0.1876  0.3392  0.3040
  216LYS      H 3475   2.417   3.154   4.801  0.2127 -0.0717  0.0449
  216LYS     HA 3476   2.434   2.993   5.045 -0.1228  1.0964  0.4076
  216LYS    HB2 3477   2.496   2.924   4.753  0.3160  0.7112 -0.6619
  216LYS    HB3 3478   2.498   2.805   4.872 -1.1949  0.5329  1.6746
  216LYS    HG2 3479   2.243   2.947   4.834  0.6824 -0.0396  0.3252
  216LYS    HG3 3480   2.288   2.792   4.746 -0.1268 -0.2496 -0.8409
  216LYS    HD2 3481   2.297   2.680   4.961 -0.1507 -1.6400 -1.0610
  216LYS    HD3 3482   2.245   2.833   5.054  0.2840  0.5836 -0.1490
  216LYS    HE2 3483   2.032   2.831   4.950  0.3942  0.0173  0.9645
  216LYS    HE3 3484   2.081   2.716   4.836  2.0614  0.4349 -0.2859
  216LYS    HZ1 3485   2.122   2.577   5.031  1.1302  1.6175 -1.1180
  216LYS    HZ2 3486   2.038   2.681   5.128 -0.0713 -0.5320  0.6517
  216LYS    HZ3 3487   1.965   2.601   5.005 -0.3803  0.4471  0.6837
  217GLY      N 3488   2.714   3.080   4.911 -0.3229  0.0947 -0.4373
  217GLY     CA 3489   2.860   3.115   4.954  2.4918  0.3769  0.9200
  217GLY      C 3490   2.871   3.197   5.084 -0.1159  0.0493 -0.1230
  217GLY      O 3491   2.932   3.160   5.185 -0.7823 -0.3145 -0.3581
  217GLY      H 3492   2.678   3.130   4.831 -1.1481  1.5447  0.7466
  217GLY    HA2 3493   2.922   3.026   4.949 -0.2275 -1.7354 -0.5648
  217GLY    HA3 3494   2.887   3.189   4.878  0.6905  1.0657  0.8443
  218MET      N 3495   2.804   3.308   5.099  0.4805 -0.4954  0.7058
  218MET     CA 3496   2.804   3.406   5.211  0.1429  0.2416  0.6453
  218MET      C 3497   2.776   3.337   5.342 -0.1705  0.2103 -0.6288
  218MET      O 3498   2.852   3.342   5.441 -0.0703 -0.7214  0.1903
  218MET     CB 3499   2.712   3.523   5.171 -0.7903  0.5553 -0.6189
  218MET     CG 3500   2.732   3.632   5.281 -0.2654 -0.1946 -0.2220
  218MET     SD 3501   2.896   3.701   5.287  0.0766  0.0645  0.0701
  218MET     CE 3502   2.903   3.780   5.135 -0.4099  1.2238  1.0122
  218MET      H 3503   2.741   3.326   5.021  0.8283 -1.1356  0.2626
  218MET     HA 3504   2.908   3.439   5.212  0.5716 -1.0161  0.6310
  218MET    HB2 3505   2.748   3.553   5.073 -0.9445  0.4167 -0.7192
  218MET    HB3 3506   2.608   3.491   5.171 -1.1931  1.5768  1.0930
  218MET    HG2 3507   2.667   3.719   5.268  0.9272  0.7658 -0.0733
  218MET    HG3 3508   2.708   3.590   5.379 -1.0480  1.0556  0.1766
  218MET    HE1 3509   2.812   3.832   5.102 -0.5416  0.0710 -0.6569
  218MET    HE2 3510   2.991   3.844   5.128  0.3709  0.2210  1.2459
  218MET    HE3 3511   2.919   3.703   5.060 -0.2566  1.2518  1.0158
  219GLU      N 3512   2.667   3.260   5.359 -0.5253  0.4307  0.6513
  219GLU     CA 3513   2.632   3.184   5.479 -0.3045 -0.1254  0.1174
  219GLU      C 3514   2.736   3.089   5.529 -0.0804  0.6876 -0.6613
  219GLU      O 3515   2.736   3.054   5.647  0.0588 -0.3305 -0.1136
  219GLU     CB 3516   2.501   3.107   5.457 -0.7430 -0.1558  0.4845
  219GLU     CG 3517   2.518   2.997   5.349  0.8045 -0.0935 -1.2495
  219GLU     CD 3518   2.394   2.899   5.362 -0.6558 -0.1999  0.1400
  219GLU    OE1 3519   2.280   2.943   5.358 -0.0195 -0.9732 -0.5462
  219GLU    OE2 3520   2.419   2.775   5.382 -0.4037  0.0029 -0.0040
  219GLU      H 3521   2.599   3.262   5.284 -0.2263 -0.3559  0.3392
  219GLU     HA 3522   2.631   3.256   5.561  1.1800  0.2175 -0.0938
  219GLU    HB2 3523   2.482   3.058   5.552  1.0469 -1.2589  0.3631
  219GLU    HB3 3524   2.413   3.169   5.442  0.1318  1.3323  1.1174
  219GLU    HG2 3525   2.519   3.040   5.249  0.6072 -0.2184 -1.3064
  219GLU    HG3 3526   2.604   2.937   5.377 -0.2894 -0.7994  1.1600
  220HIS      N 3527   2.829   3.034   5.445  0.3575 -0.0831  0.1370
  220HIS     CA 3528   2.934   2.935   5.469  0.1586  0.2854  0.5626
  220HIS      C 3529   3.072   3.000   5.474  0.5617 -0.4249 -0.2663
  220HIS      O 3530   3.160   2.931   5.520  0.1775  0.8315  0.2882
  220HIS     CB 3531   2.916   2.818   5.365 -0.5018 -0.7247 -0.8804
  220HIS     CG 3532   3.020   2.705   5.372  0.6947 -0.2345  0.0098
  220HIS    CD2 3533   3.104   2.660   5.277  0.0227 -0.1203 -0.0535
  220HIS    ND1 3534   3.054   2.639   5.492  0.3089 -1.1606  1.0714
  220HIS    CE1 3535   3.156   2.562   5.466  0.5033  0.6535 -0.6917
  220HIS    NE2 3536   3.191   2.564   5.337 -0.3252 -0.5497 -0.0981
  220HIS      H 3537   2.824   3.075   5.353 -1.4622  0.4780  0.4012
  220HIS     HA 3538   2.926   2.898   5.571  0.3640  0.6969  0.7287
  220HIS    HB2 3539   2.817   2.783   5.395 -0.7603  1.1605  0.8693
  220HIS    HB3 3540   2.918   2.860   5.265  0.4150  1.7812  0.0445
  220HIS    HD1 3541   3.007   2.661   5.579 -0.0212  0.3911  0.5437
  220HIS    HD2 3542   3.118   2.701   5.178 -0.5007 -0.1091 -0.1304
  220HIS    HE1 3543   3.198   2.503   5.547  0.4459  0.8600 -0.5114
  220HIS    HE2 3544   3.279   2.535   5.296  0.3223  0.0722  0.7731
  221LEU      N 3545   3.088   3.129   5.447  0.1169 -0.3364 -0.3432
  221LEU     CA 3546   3.211   3.202   5.439 -0.1344 -0.2294 -0.6910
  221LEU      C 3547   3.218   3.327   5.536  0.0211  0.6919  0.0564
  221LEU      O 3548   3.326   3.369   5.583  0.1727  0.0460  0.5050
  221LEU     CB 3549   3.244   3.252   5.295 -0.7304 -0.3166 -0.6065
  221LEU     CG 3550   3.264   3.132   5.197 -0.3825  0.5427 -0.7360
  221LEU    CD1 3551   3.236   3.180   5.049 -0.5900 -0.0863 -0.9193
  221LEU    CD2 3552   3.400   3.078   5.219 -0.7015 -0.2449  0.4218
  221LEU      H 3553   3.010   3.185   5.417  0.1410 -0.3832 -0.4966
  221LEU     HA 3554   3.295   3.138   5.468  0.3522  0.6288 -0.1106
  221LEU    HB2 3555   3.159   3.306   5.254 -0.6427 -0.2906 -0.7570
  221LEU    HB3 3556   3.327   3.323   5.296  0.1032 -1.2182  0.8300
  221LEU     HG 3557   3.206   3.043   5.219  0.0790  0.2967 -0.4800
  221LEU   HD11 3558   3.268   3.284   5.047  1.0473 -0.3655  1.6532
  221LEU   HD12 3559   3.284   3.122   4.970  0.3674 -0.9672  0.2408
  221LEU   HD13 3560   3.129   3.176   5.029 -0.8379  0.2508  0.1987
  221LEU   HD21 3561   3.425   3.055   5.323 -0.2295 -1.1569  0.1351
  221LEU   HD22 3562   3.410   2.984   5.164  0.6207 -0.1605  0.4593
  221LEU   HD23 3563   3.474   3.153   5.191 -0.3126 -0.5070  0.7170
  222TYR      N 3564   3.105   3.386   5.583  0.0171  0.5361  0.4377
  222TYR     CA 3565   3.085   3.503   5.670 -0.7771 -0.8470  0.7057
  222TYR      C 3566   3.180   3.496   5.795  1.0720  0.2819  0.1134
  222TYR      O 3567   3.221   3.598   5.842 -0.5558 -0.2543  0.0402
  222TYR     CB 3568   2.942   3.522   5.702 -0.7283  0.1244 -0.6025
  222TYR     CG 3569   2.916   3.623   5.807  0.0462  0.5566 -0.4847
  222TYR    CD1 3570   2.869   3.577   5.936 -0.0591 -0.4241  0.4868
  222TYR    CD2 3571   2.937   3.758   5.790  0.0568 -0.2736 -0.0072
  222TYR    CE1 3572   2.859   3.667   6.041  0.9435  0.3833 -0.5284
  222TYR    CE2 3573   2.916   3.847   5.900  0.8012 -0.0059  0.5906
  222TYR     CZ 3574   2.876   3.804   6.028  0.1928  0.6784  1.0205
  222TYR     OH 3575   2.856   3.895   6.120  0.2046 -0.1900  0.0272
  222TYR      H 3576   3.021   3.333   5.563  0.7683 -0.8098  0.6190
  222TYR     HA 3577   3.120   3.588   5.612  0.1665  0.0149  2.3762
  222TYR    HB2 3578   2.896   3.549   5.607 -1.1600 -0.4875 -0.5789
  222TYR    HB3 3579   2.895   3.430   5.736 -0.5302  0.1593 -0.2185
  222TYR    HD1 3580   2.859   3.472   5.961 -0.1871 -0.8165 -1.0175
  222TYR    HD2 3581   2.975   3.796   5.696 -0.7664 -0.0450 -0.2597
  222TYR    HE1 3582   2.815   3.627   6.132  0.1310  0.8874 -0.6769
  222TYR    HE2 3583   2.923   3.954   5.883 -0.1187 -0.1019 -0.6519
  222TYR     HH 3584   2.792   3.870   6.187 -0.4862  0.4897 -0.3508
  223SER      N 3585   3.205   3.374   5.844 -0.3390 -0.3046 -0.5481
  223SER     CA 3586   3.297   3.351   5.959  0.4998 -0.2058 -0.5014
  223SER      C 3587   3.425   3.281   5.929 -0.1633  0.5289 -0.4098
  223SER      O 3588   3.485   3.221   6.017  0.1224 -0.4585  0.0090
  223SER     CB 3589   3.224   3.271   6.065  0.1578 -0.2766 -0.0327
  223SER     OG 3590   3.188   3.139   6.024 -0.4763  0.3096 -0.1128
  223SER      H 3591   3.166   3.292   5.799  0.4570 -0.8355 -0.3211
  223SER     HA 3592   3.328   3.442   6.009 -0.4539  0.0480 -0.3248
  223SER    HB2 3593   3.282   3.267   6.157  0.2285  0.2342 -0.0540
  223SER    HB3 3594   3.128   3.319   6.078 -0.0026 -0.7675  0.7707
  223SER     HG 3595   3.118   3.117   6.086  0.0531  0.4167  0.5510
  224MET      N 3596   3.474   3.281   5.808  0.3520 -0.0438  0.4580
  224MET     CA 3597   3.607   3.229   5.763 -0.0835 -0.2534 -0.6148
  224MET      C 3598   3.716   3.300   5.843  0.2404 -0.2096  0.1598
  224MET      O 3599   3.713   3.422   5.865 -0.3490 -0.1666  0.0862
  224MET     CB 3600   3.613   3.239   5.613 -0.7902  0.5201  0.3955
  224MET     CG 3601   3.676   3.366   5.561  0.4533  0.3294 -0.0374
  224MET     SD 3602   3.697   3.390   5.388 -0.3000 -0.3548  0.2631
  224MET     CE 3603   3.709   3.575   5.385 -0.2028 -0.2325 -0.6302
  224MET      H 3604   3.418   3.342   5.749  0.6362 -0.1695  0.0545
  224MET     HA 3605   3.611   3.125   5.795  0.0164 -0.0154  0.1787
  224MET    HB2 3606   3.520   3.219   5.560 -0.2333 -0.2893 -0.3437
  224MET    HB3 3607   3.677   3.156   5.583  0.0485  1.2150  0.2141
  224MET    HG2 3608   3.608   3.449   5.580  1.6130  1.7655 -1.5662
  224MET    HG3 3609   3.774   3.393   5.599  0.4340  0.4177 -0.0502
  224MET    HE1 3610   3.800   3.606   5.437 -1.0187 -0.2903  0.9526
  224MET    HE2 3611   3.705   3.606   5.280 -1.1341  0.5424 -0.3985
  224MET    HE3 3612   3.622   3.626   5.426 -0.8891 -1.3538 -0.6251
  225LYS      N 3613   3.822   3.225   5.872  0.0901  0.6940 -0.4422
  225LYS     CA 3614   3.938   3.274   5.954 -0.3233 -0.1177  0.2030
  225LYS      C 3615   4.018   3.394   5.901  0.1962 -0.4427 -0.7899
  225LYS      O 3616   4.070   3.473   5.978  0.3751  0.0352  0.2169
  225LYS     CB 3617   3.898   3.300   6.097  0.7436 -0.0641  0.0859
  225LYS     CG 3618   3.818   3.189   6.168 -0.4893 -1.0972 -0.2966
  225LYS     CD 3619   3.786   3.226   6.316 -0.9491  0.8729 -1.1303
  225LYS     CE 3620   3.684   3.331   6.340  1.4747  0.0665 -1.1126
  225LYS     NZ 3621   3.555   3.295   6.286 -0.8029 -0.3453 -0.2198
  225LYS      H 3622   3.826   3.133   5.832 -0.2269  0.1974  0.5945
  225LYS     HA 3623   4.008   3.190   5.954  0.0001  0.1479 -0.0684
  225LYS    HB2 3624   3.832   3.387   6.088  0.0547 -0.4891  0.7680
  225LYS    HB3 3625   3.988   3.328   6.151  1.3366 -0.0088 -0.8926
  225LYS    HG2 3626   3.886   3.104   6.169  1.9813  0.6537 -1.4419
  225LYS    HG3 3627   3.726   3.168   6.113 -1.1773 -0.0643  0.3745
  225LYS    HD2 3628   3.764   3.135   6.372  0.2027  0.5298 -1.1774
  225LYS    HD3 3629   3.880   3.262   6.359 -1.1104 -0.2426  0.3184
  225LYS    HE2 3630   3.672   3.343   6.447  0.9898 -0.1689 -1.1350
  225LYS    HE3 3631   3.724   3.428   6.310  0.8859  0.6584 -0.1185
  225LYS    HZ1 3632   3.510   3.215   6.329 -0.1101 -0.1665  0.9205
  225LYS    HZ2 3633   3.492   3.373   6.301 -0.4053 -0.1064  0.2825
  225LYS    HZ3 3634   3.563   3.279   6.187  1.2230 -0.6409 -0.0843
  226SER      N 3635   4.019   3.413   5.770 -0.1349  0.0058 -0.2655
  226SER     CA 3636   4.059   3.539   5.701 -0.1059  0.2255  0.8146
  226SER      C 3637   4.000   3.666   5.753 -0.2456 -0.2818  0.0029
  226SER      O 3638   4.069   3.767   5.767 -0.0856  0.8000  0.0638
  226SER     CB 3639   4.216   3.539   5.681  0.4753 -0.4674 -0.0682
  226SER     OG 3640   4.268   3.444   5.594  0.9750 -0.3071  0.5747
  226SER      H 3641   3.978   3.342   5.711  0.6669  0.0269 -0.8864
  226SER     HA 3642   4.025   3.523   5.598 -0.8471 -0.0473  1.0907
  226SER    HB2 3643   4.249   3.634   5.640 -0.7842 -0.1906 -0.5188
  226SER    HB3 3644   4.265   3.523   5.777  0.8510 -0.4510 -0.2556
  226SER     HG 3645   4.289   3.478   5.507  0.2018 -0.0340  0.4761
  227LYS      N 3646   3.879   3.663   5.802 -0.1575  0.4288 -0.5535
  227LYS     CA 3647   3.804   3.785   5.841  1.6871  0.2946 -1.0257
  227LYS      C 3648   3.827   3.845   5.989  0.4378 -0.0978  0.5279
  227LYS      O 3649   3.766   3.948   6.021  0.6244  0.4876  0.0458
  227LYS     CB 3650   3.650   3.758   5.812 -0.7800 -0.6320 -0.4181
  227LYS     CG 3651   3.613   3.729   5.672  0.6164  0.5254  0.8778
  227LYS     CD 3652   3.460   3.709   5.651 -0.6312 -0.4034  0.2843
  227LYS     CE 3653   3.383   3.844   5.678 -0.9074  0.3779 -0.2706
  227LYS     NZ 3654   3.413   3.954   5.576 -0.4987 -0.3211 -0.9011
  227LYS      H 3655   3.836   3.572   5.812  1.4634 -0.3545 -0.0530
  227LYS     HA 3656   3.830   3.869   5.777  1.2757  0.8494 -0.4934
  227LYS    HB2 3657   3.594   3.847   5.840 -0.7375 -0.6399 -0.3079
  227LYS    HB3 3658   3.615   3.686   5.886  0.2005 -0.6109  0.0898
  227LYS    HG2 3659   3.663   3.642   5.630  0.1881  0.8474 -0.3798
  227LYS    HG3 3660   3.646   3.809   5.605  0.7019 -1.0049 -1.0615
  227LYS    HD2 3661   3.450   3.688   5.545  0.2114  0.3678  0.0171
  227LYS    HD3 3662   3.430   3.635   5.725 -0.4079 -0.9206 -0.1325
  227LYS    HE2 3663   3.279   3.810   5.682 -0.4673 -1.0767  1.5853
  227LYS    HE3 3664   3.393   3.884   5.779 -1.8884 -0.4343  0.1894
  227LYS    HZ1 3665   3.425   3.913   5.485  1.2913 -0.2129 -0.7778
  227LYS    HZ2 3666   3.337   4.021   5.579 -0.3782 -0.1946  0.4811
  227LYS    HZ3 3667   3.495   4.008   5.599 -0.7690 -0.7603  1.6246
  228ASN      N 3668   3.915   3.786   6.068  1.6258  0.2984  0.4587
  228ASN     CA 3669   3.971   3.841   6.187  0.3374 -0.8507 -0.0116
  228ASN      C 3670   4.040   3.988   6.158  0.7147 -0.0205 -1.3720
  228ASN      O 3671   4.051   4.035   6.048 -0.0461 -0.0483 -1.0228
  228ASN     CB 3672   3.869   3.834   6.310  0.2567  0.0742  0.1781
  228ASN     CG 3673   3.842   3.697   6.354  0.1354  1.1087 -0.4691
  228ASN    ND2 3674   3.942   3.625   6.410  0.5420 -1.1073  0.8537
  228ASN    OD1 3675   3.729   3.653   6.336  0.1881  0.0330 -0.0434
  228ASN      H 3676   3.950   3.699   6.029 -0.8092 -1.2414  1.2676
  228ASN     HA 3677   4.059   3.783   6.215  0.5817 -0.0895  0.9223
  228ASN    HB2 3678   3.778   3.884   6.277  0.7856  0.3513 -0.9583
  228ASN    HB3 3679   3.895   3.900   6.392 -0.3209  0.2251  0.2514
  228ASN   HD21 3680   3.945   3.528   6.439  1.5168 -1.4703 -0.3104
  228ASN   HD22 3681   4.025   3.682   6.410 -0.0568 -0.1206 -0.3727
  229VAL      N 3682   4.084   4.047   6.271 -0.1942  0.9652 -0.0983
  229VAL     CA 3683   4.142   4.182   6.290  1.0539 -0.5405  0.0173
  229VAL      C 3684   4.044   4.300   6.267 -0.4953  0.0377  0.5543
  229VAL      O 3685   3.996   4.364   6.359 -0.4408  0.6552 -0.2652
  229VAL     CB 3686   4.282   4.202   6.226 -0.2775 -1.0427 -0.6896
  229VAL    CG1 3687   4.355   4.315   6.312  0.7923  0.5791  0.3570
  229VAL    CG2 3688   4.297   4.242   6.082  0.0322 -0.0666  0.1141
  229VAL      H 3689   4.081   3.981   6.348 -1.7556 -0.2847 -1.0754
  229VAL     HA 3690   4.153   4.195   6.397 -0.5077  0.8706  0.0967
  229VAL     HB 3691   4.340   4.112   6.249  0.0123 -0.6375  0.2787
  229VAL   HG11 3692   4.347   4.303   6.420  0.4838  0.3041  0.3046
  229VAL   HG12 3693   4.463   4.326   6.296  0.7850  0.5835  0.3111
  229VAL   HG13 3694   4.318   4.411   6.277 -0.2399  0.1300  0.1698
  229VAL   HG21 3695   4.401   4.271   6.069 -0.0039  0.1975  0.3892
  229VAL   HG22 3696   4.277   4.153   6.022  1.2374 -0.6680  0.5379
  229VAL   HG23 3697   4.248   4.334   6.052 -0.8887 -0.4085  0.4897
  230VAL      N 3698   3.996   4.331   6.143  0.9746 -0.1045 -0.2276
  230VAL     CA 3699   3.893   4.433   6.109 -0.4712  0.2862  0.0564
  230VAL      C 3700   3.786   4.386   6.005  0.2071  0.1365  0.0266
  230VAL      O 3701   3.817   4.302   5.921 -0.0533  0.0715 -1.0437
  230VAL     CB 3702   3.959   4.565   6.065 -1.3083  0.5580 -0.3680
  230VAL    CG1 3703   4.042   4.554   5.932  0.0004 -0.5499 -0.7459
  230VAL    CG2 3704   4.048   4.610   6.178 -0.7725 -1.4972  0.1628
  230VAL      H 3705   4.042   4.285   6.066  2.0243  0.6009 -0.0665
  230VAL     HA 3706   3.842   4.458   6.202  0.0120 -1.0141  0.7173
  230VAL     HB 3707   3.888   4.646   6.047 -0.3967  1.4140 -0.3118
  230VAL   HG11 3708   4.104   4.644   5.933 -0.4413 -0.2130  0.4645
  230VAL   HG12 3709   4.108   4.467   5.931 -0.7512 -1.1409 -0.7358
  230VAL   HG13 3710   3.966   4.534   5.858  0.3719 -0.2095 -1.2330
  230VAL   HG21 3711   4.144   4.560   6.176  0.1227  0.0958 -0.3794
  230VAL   HG22 3712   4.072   4.713   6.149 -0.5244 -1.5095  0.3234
  230VAL   HG23 3713   4.002   4.612   6.277 -0.2699  1.0653  0.4826
  231PRO      N 3714   3.669   4.449   5.996 -0.4126  0.4088 -0.3341
  231PRO     CA 3715   3.564   4.403   5.902 -0.9770 -0.6725  0.6490
  231PRO      C 3716   3.596   4.446   5.756 -0.5103 -0.2683  0.4184
  231PRO      O 3717   3.680   4.529   5.731 -0.2953  0.1800  0.3289
  231PRO     CB 3718   3.433   4.465   5.951 -0.2992  0.6133  0.2792
  231PRO     CG 3719   3.461   4.521   6.091  1.3992  0.5035 -0.1411
  231PRO     CD 3720   3.613   4.547   6.086  0.3914 -0.3083  0.8676
  231PRO     HA 3721   3.554   4.294   5.905 -2.0969 -0.5863  1.1859
  231PRO    HB2 3722   3.401   4.549   5.889 -0.6999  0.5967  0.4617
  231PRO    HB3 3723   3.360   4.384   5.953  0.3012  0.0653  1.1271
  231PRO    HG2 3724   3.408   4.616   6.084 -0.1948 -0.3336 -0.3084
  231PRO    HG3 3725   3.428   4.456   6.172  0.9942 -0.0714 -0.7393
  231PRO    HD2 3726   3.623   4.651   6.054  0.4833 -0.0694  1.6266
  231PRO    HD3 3727   3.663   4.551   6.183 -0.9427 -0.3955  1.6092
  232LEU      N 3728   3.527   4.394   5.658 -0.0659  0.0659  0.2965
  232LEU     CA 3729   3.540   4.429   5.516 -0.1003  0.4038  0.2378
  232LEU      C 3730   3.495   4.569   5.486 -0.0212  0.1276  0.7562
  232LEU      O 3731   3.552   4.641   5.410 -0.5489 -0.0940  0.2617
  232LEU     CB 3732   3.462   4.312   5.437 -0.4440 -0.4063 -0.8865
  232LEU     CG 3733   3.468   4.317   5.284  0.3394 -0.5914  0.0867
  232LEU    CD1 3734   3.606   4.332   5.229 -0.3806 -0.1310  1.4182
  232LEU    CD2 3735   3.410   4.192   5.211  0.2673 -0.1901 -0.1677
  232LEU      H 3736   3.460   4.325   5.688 -0.1205  0.0534  0.1477
  232LEU     HA 3737   3.646   4.418   5.498 -0.0570 -0.7647  0.9681
  232LEU    HB2 3738   3.509   4.221   5.475 -0.6002  0.0796  0.6245
  232LEU    HB3 3739   3.357   4.317   5.467 -0.2438 -1.0711  0.0254
  232LEU     HG 3740   3.406   4.398   5.245  1.0615  0.0615  0.2445
  232LEU   HD11 3741   3.645   4.428   5.265 -0.1526  0.3499  0.0106
  232LEU   HD12 3742   3.675   4.251   5.253  0.0710 -0.3609 -0.3600
  232LEU   HD13 3743   3.610   4.347   5.121 -0.0890  1.1631  1.5777
  232LEU   HD21 3744   3.401   4.212   5.104 -0.9340 -0.1089 -0.0817
  232LEU   HD22 3745   3.472   4.105   5.231 -1.0959 -1.1172  0.3396
  232LEU   HD23 3746   3.314   4.170   5.258 -0.6157  1.0992 -1.2007
  233TYR      N 3747   3.381   4.605   5.542 -0.0322 -1.0745 -0.2716
  233TYR     CA 3748   3.325   4.745   5.519 -0.5885  0.0615 -0.1335
  233TYR      C 3749   3.429   4.858   5.560 -0.3125 -0.2596  0.5277
  233TYR      O 3750   3.444   4.956   5.490 -0.5064 -0.3581  0.4471
  233TYR     CB 3751   3.200   4.764   5.608 -0.3233  1.1341 -0.6276
  233TYR     CG 3752   3.136   4.900   5.626  1.0055 -0.1560 -0.1809
  233TYR    CD1 3753   3.151   4.986   5.737  0.0213 -0.1221 -0.4724
  233TYR    CD2 3754   3.051   4.946   5.521 -0.2875  0.9190  0.0184
  233TYR    CE1 3755   3.079   5.106   5.750 -0.1697  0.0171 -0.6428
  233TYR    CE2 3756   2.974   5.064   5.540 -0.1455  0.2640  1.1057
  233TYR     CZ 3757   2.991   5.145   5.647 -0.0236 -0.4074  0.2481
  233TYR     OH 3758   2.919   5.263   5.653  0.5608  0.3912 -0.3176
  233TYR      H 3759   3.334   4.543   5.608 -0.7697 -0.2153  0.0498
  233TYR     HA 3760   3.302   4.753   5.413 -0.8177  0.9939 -0.0283
  233TYR    HB2 3761   3.119   4.703   5.568 -0.5569  0.9722  0.0626
  233TYR    HB3 3762   3.224   4.725   5.707 -1.0790 -0.0511 -0.8637
  233TYR    HD1 3763   3.223   4.953   5.810  0.2644  1.6436  0.1930
  233TYR    HD2 3764   3.048   4.877   5.438 -0.4774  1.1115 -0.1387
  233TYR    HE1 3765   3.090   5.180   5.828 -1.7286  0.2629 -0.5863
  233TYR    HE2 3766   2.912   5.099   5.459  0.5698 -1.8195 -0.5282
  233TYR     HH 3767   2.873   5.290   5.573 -1.4469  0.0533  0.5892
  234ASP      N 3768   3.505   4.837   5.672  0.4501 -0.3503 -0.0457
  234ASP     CA 3769   3.616   4.922   5.719  0.0699 -0.4042 -0.3614
  234ASP      C 3770   3.743   4.920   5.635  0.2545  0.6129 -0.4649
  234ASP      O 3771   3.817   5.014   5.628  0.0975 -0.9338 -0.0821
  234ASP     CB 3772   3.639   4.883   5.867 -0.0912  0.2049 -0.3069
  234ASP     CG 3773   3.514   4.927   5.939  0.4893  0.4204  0.8974
  234ASP    OD1 3774   3.502   5.041   5.976  0.4475  0.0502  0.1786
  234ASP    OD2 3775   3.421   4.847   5.968 -0.1911 -0.3043  0.3958
  234ASP      H 3776   3.475   4.766   5.737  0.0161 -0.2998 -0.1866
  234ASP     HA 3777   3.581   5.025   5.725  1.0322 -0.0734 -0.1060
  234ASP    HB2 3778   3.657   4.776   5.874 -0.6398 -0.0067 -1.5673
  234ASP    HB3 3779   3.723   4.938   5.911 -0.3371  0.4282 -0.1070
  235LEU      N 3780   3.769   4.809   5.568 -0.1967  0.1729  0.9476
  235LEU     CA 3781   3.864   4.794   5.460  0.8547 -0.1465  0.2970
  235LEU      C 3782   3.832   4.872   5.338  0.9012 -0.1942  0.3469
  235LEU      O 3783   3.917   4.933   5.276  0.2918  0.0594 -0.8438
  235LEU     CB 3784   3.894   4.643   5.434 -0.1529  0.4626  0.1223
  235LEU     CG 3785   3.998   4.587   5.533 -1.2429 -0.5728  0.1811
  235LEU    CD1 3786   3.999   4.439   5.561  0.2614  2.0181 -0.2185
  235LEU    CD2 3787   4.144   4.607   5.494 -0.3413  0.1546  0.8262
  235LEU      H 3788   3.706   4.732   5.584 -0.4562  0.1793  0.0623
  235LEU     HA 3789   3.955   4.838   5.501  0.3085  0.3648  1.0128
  235LEU    HB2 3790   3.805   4.580   5.440 -0.4285  0.9258  1.4235
  235LEU    HB3 3791   3.950   4.627   5.342  0.1226 -0.5500  0.4331
  235LEU     HG 3792   3.989   4.635   5.630  0.1724 -0.3527  0.2528
  235LEU   HD11 3793   3.973   4.402   5.462 -0.4127  0.5017  0.4651
  235LEU   HD12 3794   4.088   4.390   5.601 -1.2795 -0.8000  0.2656
  235LEU   HD13 3795   3.917   4.409   5.626  1.6790 -0.7585  0.6100
  235LEU   HD21 3796   4.209   4.573   5.575 -0.7703  0.8233  1.4847
  235LEU   HD22 3797   4.168   4.562   5.398  0.3854 -0.3141  1.2081
  235LEU   HD23 3798   4.157   4.716   5.490 -2.1472  0.4036  0.0080
  236LEU      N 3799   3.703   4.876   5.305  0.1885 -0.7110  0.6525
  236LEU     CA 3800   3.649   4.967   5.204 -0.0104  1.5921  0.2883
  236LEU      C 3801   3.648   5.115   5.234 -0.0845 -0.6423 -0.7848
  236LEU      O 3802   3.678   5.189   5.142  0.0047  0.0034 -0.2892
  236LEU     CB 3803   3.520   4.901   5.141 -0.0120 -0.2614  0.2918
  236LEU     CG 3804   3.539   4.777   5.043  0.0161 -0.2248 -0.9616
  236LEU    CD1 3805   3.414   4.781   4.943 -2.1422 -0.0389 -0.3190
  236LEU    CD2 3806   3.663   4.772   4.955 -0.0640 -0.3517 -0.8255
  236LEU      H 3807   3.639   4.830   5.368  0.2214 -0.0101  1.2270
  236LEU     HA 3808   3.713   4.965   5.116 -0.7782 -0.0048 -0.3087
  236LEU    HB2 3809   3.450   4.875   5.221  0.4119  0.5819  0.9740
  236LEU    HB3 3810   3.475   4.984   5.086 -0.8185 -0.5919  0.4287
  236LEU     HG 3811   3.539   4.686   5.102 -0.3589  0.3334 -0.0628
  236LEU   HD11 3812   3.324   4.787   5.004 -1.0813 -0.2985  1.4178
  236LEU   HD12 3813   3.421   4.870   4.880 -0.9691 -0.3749 -0.7229
  236LEU   HD13 3814   3.424   4.697   4.875 -0.7428 -0.1699 -0.0099
  236LEU   HD21 3815   3.745   4.771   5.027  0.0699 -0.6266 -0.9781
  236LEU   HD22 3816   3.671   4.684   4.891 -0.5057 -0.6860 -0.4365
  236LEU   HD23 3817   3.663   4.863   4.894 -0.3732 -0.1527 -0.5365
  237LEU      N 3818   3.634   5.158   5.365  0.1132  0.0141  0.4912
  237LEU     CA 3819   3.660   5.299   5.403  1.0784  0.0760 -0.9254
  237LEU      C 3820   3.807   5.343   5.393  0.0994 -1.0878  0.2921
  237LEU      O 3821   3.834   5.463   5.393  0.2454 -0.5607 -0.6984
  237LEU     CB 3822   3.600   5.318   5.544  0.5942 -0.1021 -0.0541
  237LEU     CG 3823   3.446   5.324   5.536 -0.6134  0.1937  0.2839
  237LEU    CD1 3824   3.390   5.314   5.673 -0.6240  0.3654 -0.8621
  237LEU    CD2 3825   3.402   5.449   5.462  0.6840 -0.7314 -0.3282
  237LEU      H 3826   3.594   5.094   5.432 -0.8104  0.5002  0.4324
  237LEU     HA 3827   3.615   5.374   5.339  0.1964  1.1893  0.8162
  237LEU    HB2 3828   3.634   5.236   5.607  0.0365  0.3569  0.8918
  237LEU    HB3 3829   3.619   5.418   5.584  0.4126 -0.0916  0.0059
  237LEU     HG 3830   3.398   5.239   5.488  0.2389 -0.8819  1.2357
  237LEU   HD11 3831   3.290   5.357   5.671 -0.2617  1.3236 -0.0498
  237LEU   HD12 3832   3.384   5.211   5.709  0.2835  0.2301 -1.0447
  237LEU   HD13 3833   3.454   5.368   5.743 -1.7460  0.7118 -0.0333
  237LEU   HD21 3834   3.294   5.453   5.466  0.6281 -1.2202 -1.0690
  237LEU   HD22 3835   3.436   5.540   5.511  0.3703 -0.2290 -1.0271
  237LEU   HD23 3836   3.430   5.456   5.357  0.8607  0.8003 -0.2216
  238GLU      N 3837   3.902   5.253   5.377 -0.3224  0.1879  0.3480
  238GLU     CA 3838   4.042   5.282   5.339  0.2805  0.1561  0.0551
  238GLU      C 3839   4.074   5.267   5.189 -0.6433 -0.3208 -0.3116
  238GLU      O 3840   4.115   5.363   5.124  0.8348  0.1928  0.1484
  238GLU     CB 3841   4.144   5.197   5.424  1.1538  0.2340  0.1160
  238GLU     CG 3842   4.287   5.199   5.400 -0.6262 -0.1686  0.7363
  238GLU     CD 3843   4.356   5.333   5.379  0.3089 -0.3761  0.7667
  238GLU    OE1 3844   4.442   5.351   5.288  0.0221 -0.2089 -0.1903
  238GLU    OE2 3845   4.308   5.429   5.441  0.3322 -0.4991  0.4707
  238GLU      H 3846   3.871   5.157   5.364  1.0596 -0.1474 -1.1929
  238GLU     HA 3847   4.064   5.384   5.369  1.7170 -0.0894 -0.0428
  238GLU    HB2 3848   4.115   5.230   5.524  0.2052  0.0034 -0.0644
  238GLU    HB3 3849   4.124   5.090   5.418  0.6739  0.3181  0.1356
  238GLU    HG2 3850   4.328   5.140   5.482  0.2519 -0.2559  0.2583
  238GLU    HG3 3851   4.318   5.137   5.315  0.4326  0.5172  0.5938
  239MET      N 3852   4.069   5.150   5.123  1.0140 -0.2725  0.2336
  239MET     CA 3853   4.123   5.117   4.982  0.1154  0.2604  0.4307
  239MET      C 3854   4.039   5.165   4.863  0.3663  0.2602 -0.6964
  239MET      O 3855   4.096   5.197   4.759 -0.0552 -0.2558 -0.3611
  239MET     CB 3856   4.136   4.964   4.971  1.3456  0.0503  0.2903
  239MET     CG 3857   4.235   4.919   5.072 -0.6313 -0.1047  0.7254
  239MET     SD 3858   4.296   4.746   5.053  0.2524 -0.0246 -0.3473
  239MET     CE 3859   4.140   4.665   5.102 -0.0319 -0.7796  0.2576
  239MET      H 3860   4.042   5.072   5.181  0.0325  0.7351  1.2263
  239MET     HA 3861   4.215   5.171   4.963 -0.5293  1.1561 -0.3332
  239MET    HB2 3862   4.038   4.921   4.992  1.2014  0.2136 -0.0322
  239MET    HB3 3863   4.159   4.934   4.869  0.3162  0.9069 -0.2358
  239MET    HG2 3864   4.316   4.991   5.059 -0.8202 -0.0621 -0.4757
  239MET    HG3 3865   4.205   4.930   5.176 -0.9914 -1.8275  0.8586
  239MET    HE1 3866   4.097   4.637   5.007  0.6278  0.0733 -0.3252
  239MET    HE2 3867   4.166   4.591   5.178 -0.9969  0.0061  1.4456
  239MET    HE3 3868   4.065   4.733   5.144  0.1670  0.0485 -0.6577
  240LEU      N 3869   3.906   5.189   4.886  0.1394  0.2381  0.3785
  240LEU     CA 3870   3.818   5.230   4.773  0.1539 -0.8845 -0.6364
  240LEU      C 3871   3.824   5.385   4.761 -1.0667 -0.0162 -0.4041
  240LEU      O 3872   3.783   5.443   4.664 -0.0367 -0.4890 -0.0439
  240LEU     CB 3873   3.672   5.180   4.786  0.1216  1.1473 -0.0737
  240LEU     CG 3874   3.579   5.203   4.666 -0.4462 -0.1042  0.1020
  240LEU    CD1 3875   3.628   5.130   4.538  0.4062 -0.2574 -0.7396
  240LEU    CD2 3876   3.441   5.148   4.697  0.2906 -1.0681  0.0668
  240LEU      H 3877   3.868   5.168   4.977 -0.5939 -0.6936 -0.1022
  240LEU     HA 3878   3.867   5.190   4.685  0.8168  0.2069 -0.8024
  240LEU    HB2 3879   3.684   5.073   4.801 -0.1451  1.0964 -0.2281
  240LEU    HB3 3880   3.623   5.223   4.873 -0.3225  0.0377  0.2525
  240LEU     HG 3881   3.572   5.311   4.649  0.5189 -0.0020  0.2775
  240LEU   HD11 3882   3.552   5.148   4.461  0.1232  0.7477 -0.2567
  240LEU   HD12 3883   3.720   5.178   4.506  1.1311 -0.9028  0.2730
  240LEU   HD13 3884   3.633   5.021   4.547  1.2266 -0.1446  0.5622
  240LEU   HD21 3885   3.428   5.045   4.729  0.3833 -0.6314  1.6980
  240LEU   HD22 3886   3.396   5.199   4.782 -1.3504 -1.6820 -0.3599
  240LEU   HD23 3887   3.382   5.171   4.608  1.0522  0.2493 -0.1495
  241ASP      N 3888   3.867   5.460   4.866 -0.1642 -0.8134  0.0347
  241ASP     CA 3889   3.886   5.609   4.860  0.4846  0.0502 -0.0050
  241ASP      C 3890   3.985   5.656   4.754 -0.4922  0.0030  0.0454
  241ASP      O 3891   4.065   5.576   4.692  0.0239 -0.1649 -0.3363
  241ASP     CB 3892   3.929   5.644   5.004 -0.5665 -0.1108  0.2741
  241ASP     CG 3893   3.925   5.795   5.047 -0.0179  0.1135  0.8191
  241ASP    OD1 3894   3.976   5.828   5.154  0.2999 -0.2448 -0.2889
  241ASP    OD2 3895   3.880   5.882   4.970 -0.1529 -0.5493 -0.4107
  241ASP      H 3896   3.900   5.409   4.946 -0.6266  0.5035  1.1458
  241ASP     HA 3897   3.794   5.658   4.829  1.0970  1.1275 -0.2647
  241ASP    HB2 3898   3.874   5.586   5.078 -0.7226  0.5854  0.7256
  241ASP    HB3 3899   4.032   5.608   5.004 -0.4386  0.1582 -1.1539
  242ALA      N 3900   3.984   5.780   4.727  0.7891  0.0286  0.3558
  242ALA     CA 3901   4.061   5.849   4.625 -0.5633  0.3670 -0.5193
  242ALA      C 3902   4.209   5.854   4.671  0.1385  0.1841 -0.5352
  242ALA      O 3903   4.232   5.883   4.795  0.1251 -0.1203 -0.0057
  242ALA     CB 3904   3.995   5.988   4.620 -0.2953  0.7747  1.3339
  242ALA      H 3905   3.915   5.840   4.770  0.0447  0.5163 -1.3677
  242ALA     HA 3906   4.062   5.799   4.528  0.9908  0.0669 -0.3984
  242ALA    HB1 3907   3.893   5.970   4.584  0.3488 -0.6908 -0.0412
  242ALA    HB2 3908   3.995   6.032   4.719  0.4125  1.1644  1.1736
  242ALA    HB3 3909   4.043   6.048   4.543  0.6550 -2.1142 -0.6831
  243HIS      N 3910   4.310   5.825   4.592  0.1344  0.1201 -0.1540
  243HIS     CA 3911   4.449   5.802   4.643  0.3584 -0.7390  0.6154
  243HIS      C 3912   4.502   5.911   4.738 -0.0646 -0.2665  0.5056
  243HIS      O 3913   4.519   6.025   4.695 -0.1744 -0.0755  0.6066
  243HIS     CB 3914   4.538   5.767   4.532 -0.5330  0.7670  0.7387
  243HIS     CG 3915   4.675   5.725   4.591  0.0914 -0.4391  0.3083
  243HIS    CD2 3916   4.795   5.796   4.578  0.0050  0.3143  0.1047
  243HIS    ND1 3917   4.696   5.609   4.655  0.4798  0.4982 -0.1363
  243HIS    CE1 3918   4.822   5.601   4.685 -0.0371  0.2953  0.4440
  243HIS    NE2 3919   4.888   5.708   4.641  0.0568 -0.0033 -0.7478
  243HIS      H 3920   4.294   5.794   4.497  0.8465 -1.3006  0.1198
  243HIS     HA 3921   4.441   5.709   4.699 -0.4496 -0.9939  0.1147
  243HIS    HB2 3922   4.501   5.683   4.473 -1.3769  1.1794  0.6399
  243HIS    HB3 3923   4.561   5.849   4.463  1.1686 -0.4441 -0.2948
  243HIS    HD2 3924   4.814   5.897   4.544  0.8950  0.8138  1.8599
  243HIS    HE1 3925   4.868   5.517   4.734 -1.3268 -0.4571  0.4545
  243HIS    HE2 3926   4.974   5.743   4.678 -0.8311  1.2254  0.3323
  244ARG      N 3927   4.526   5.875   4.866 -0.3314  0.7018 -0.0443
  244ARG     CA 3928   4.582   5.962   4.963 -0.6740 -0.1418 -0.3374
  244ARG      C 3929   4.705   5.916   5.038 -0.0970  0.3435 -0.5896
  244ARG      O 3930   4.782   5.996   5.092  0.2247 -0.3127 -0.3982
  244ARG     CB 3931   4.479   6.030   5.054  0.8485 -0.2330 -0.6069
  244ARG     CG 3932   4.401   5.935   5.151 -1.0154 -0.2511 -0.2050
  244ARG     CD 3933   4.291   6.008   5.233  1.2547 -0.2163  0.1235
  244ARG     NE 3934   4.164   6.027   5.155 -0.4380  0.5498 -0.2793
  244ARG     CZ 3935   4.124   6.138   5.099  0.5161  0.7489 -0.1726
  244ARG    NH1 3936   4.183   6.251   5.109  0.1215 -0.2936  0.3117
  244ARG    NH2 3937   4.012   6.124   5.034 -0.3430 -0.7676 -0.5097
  244ARG      H 3938   4.476   5.795   4.905  0.8938  0.4945  1.2835
  244ARG     HA 3939   4.630   6.041   4.905 -0.1337  0.2231  0.5496
  244ARG    HB2 3940   4.529   6.101   5.120 -0.0485 -0.2186  0.0961
  244ARG    HB3 3941   4.400   6.069   4.989 -0.0457  0.3221  0.7304
  244ARG    HG2 3942   4.351   5.864   5.087 -1.6523 -0.9102  0.9558
  244ARG    HG3 3943   4.469   5.889   5.223 -1.0693 -0.5642 -0.3526
  244ARG    HD2 3944   4.261   5.946   5.317  1.1780 -0.5185 -0.1248
  244ARG    HD3 3945   4.331   6.106   5.260  0.0000  0.4677 -0.3280
  244ARG     HE 3946   4.096   5.953   5.163 -0.4411  0.5762 -0.0622
  244ARG   HH11 3947   4.155   6.330   5.053  1.0364  0.4236  0.8210
  244ARG   HH12 3948   4.272   6.250   5.157  0.7186 -0.0226 -0.7317
  244ARG   HH21 3949   3.975   6.206   4.988  0.0431 -0.9205 -1.1230
  244ARG   HH22 3950   3.959   6.038   5.041 -0.8929 -0.3601  1.3152
  245LEU      N 3951   4.736   5.785   5.043 -0.4814  0.3111  0.3604
  245LEU     CA 3952   4.855   5.725   5.104 -0.4338 -0.5596 -0.8090
  245LEU      C 3953   4.986   5.753   5.024  0.0490 -0.5388  0.1224
  245LEU      O 3954   4.995   5.704   4.909 -0.8686 -0.8075  0.5241
  245LEU     CB 3955   4.835   5.573   5.126 -0.5199  0.3801  0.4956
  245LEU     CG 3956   4.964   5.501   5.175  0.2047 -0.0327  0.1397
  245LEU    CD1 3957   5.014   5.547   5.307  0.5755  0.2724 -0.3380
  245LEU    CD2 3958   4.935   5.358   5.166  0.0956  0.2974 -0.8808
  245LEU      H 3959   4.677   5.721   4.990  0.5928 -0.0281 -0.4974
  245LEU     HA 3960   4.876   5.772   5.200  1.0885 -1.1473 -0.7977
  245LEU    HB2 3961   4.759   5.552   5.202 -0.4593 -1.2356  0.1934
  245LEU    HB3 3962   4.806   5.534   5.028  2.3681 -0.1165 -0.3423
  245LEU     HG 3963   5.043   5.520   5.102 -0.2055  1.0250 -0.0569
  245LEU   HD11 3964   5.102   5.489   5.333 -0.1434 -0.8883 -0.3469
  245LEU   HD12 3965   5.025   5.656   5.304 -0.8535  0.4651 -0.0896
  245LEU   HD13 3966   4.931   5.522   5.373  0.5068  1.0438 -0.1140
  245LEU   HD21 3967   4.923   5.332   5.060 -0.5428 -0.4745 -0.6386
  245LEU   HD22 3968   5.017   5.298   5.206 -0.3000  0.7244  0.6886
  245LEU   HD23 3969   4.850   5.326   5.225  0.3836  0.2254 -0.4996
  246NME      N 3970   5.061   5.851   5.078  0.3617 -0.0203 -0.1030
  246NME    CH3 3971   5.177   5.909   5.006  0.4105 -0.5890 -0.6445
  246NME      H 3972   5.028   5.899   5.160  1.5387  0.3028  0.2182
  246NME   HH31 3973   5.169   5.887   4.899 -0.8596  0.9785 -0.9457
  246NME   HH32 3974   5.172   6.016   5.024 -1.0912 -0.7192  0.0606
  246NME   HH33 3975   5.271   5.867   5.041  0.2920 -0.6036 -0.3393
  247LIG     C1 3976   3.530   3.406   4.934 -0.6306  0.3470 -0.0755
  247LIG     C2 3977   3.637   3.305   4.889  0.6467 -0.5497  0.3709
  247LIG     C3 3978   3.615   3.162   4.950  0.5488  0.4034 -0.6458
  247LIG     C4 3979   3.640   3.057   4.841  0.0784  0.8715  0.4083
  247LIG     C5 3980   3.516   2.971   4.820 -0.5070  0.2395  0.2057
  247LIG     C6 3981   3.471   2.895   4.921  0.7179  0.4122  0.0138
  247LIG     C7 3982   3.346   2.822   4.905 -0.3664 -0.1005 -0.2822
  247LIG     O1 3983   3.301   2.759   5.019  0.5536  0.4534 -0.2611
  247LIG     C8 3984   3.278   2.825   4.782 -0.6177  0.4461  0.6489
  247LIG     C9 3985   3.330   2.902   4.674  0.0784  0.2664  0.3498
  247LIG    C10 3986   3.452   2.973   4.691  0.5075  1.0461  0.3040
  247LIG     O2 3987   3.504   3.035   4.582 -0.7140 -0.5549 -0.6516
  247LIG    C11 3988   3.646   3.082   4.576  0.4910 -1.0591  0.7895
  247LIG    C12 3989   3.665   3.184   4.451 -0.2495 -0.4885 -0.7207
  247LIG    C13 3990   3.798   3.218   4.419  0.2566 -0.0057  0.0812
  247LIG    C14 3991   3.817   3.309   4.315 -0.0164 -0.4020 -0.4861
  247LIG    C15 3992   3.713   3.369   4.242 -0.8667  0.8386 -0.9088
  247LIG     O3 3993   3.731   3.464   4.143 -0.4468 -0.6039 -0.4214
  247LIG    C16 3994   3.584   3.332   4.282 -0.3214 -0.3239  0.4443
  247LIG    C17 3995   3.556   3.244   4.385  1.0873  0.5847  1.2583
  247LIG    C18 3996   3.681   3.142   4.718  0.2663  0.2765 -0.3170
  247LIG    C19 3997   3.619   3.282   4.741 -0.2153  0.6856  0.7499
  247LIG     H1 3998   3.536   3.505   4.886  0.3792  0.1335 -0.4267
  247LIG     H2 3999   3.434   3.355   4.916  0.1785 -1.4058  0.2269
  247LIG     H3 4000   3.527   3.418   5.044 -1.5246 -0.0956 -0.0336
  247LIG     H4 4001   3.736   3.352   4.899  0.0190  0.8777  0.4240
  247LIG     H5 4002   3.674   3.142   5.040 -0.2858  0.0480 -0.1539
  247LIG     H6 4003   3.509   3.150   4.975  0.7352  0.3485  0.1490
  247LIG     H7 4004   3.720   2.987   4.869  0.2026  1.0626  0.5374
  247LIG     H8 4005   3.527   2.873   5.011  0.1665 -0.8814  0.0940
  247LIG     H9 4006   3.368   2.730   5.083 -0.3612 -0.5258  0.3248
  247LIG    H10 4007   3.189   2.765   4.764 -0.3326  0.0573  0.5183
  247LIG    H11 4008   3.281   2.899   4.577 -0.4320 -1.0877  0.6115
  247LIG    H12 4009   3.717   3.000   4.560  0.9574 -0.4551 -0.5215
  247LIG    H13 4010   3.871   3.162   4.476 -1.0732 -0.8425  1.0896
  247LIG    H14 4011   3.922   3.327   4.293 -0.1421 -0.4623 -1.2136
  247LIG    H15 4012   3.826   3.487   4.151 -0.7438  0.7529 -0.2059
  247LIG    H16 4013   3.501   3.368   4.222  0.3650  1.1345  0.2718
  247LIG    H17 4014   3.451   3.221   4.396  1.1292 -0.0406  0.5341
  247LIG    H18 4015   3.787   3.166   4.729  0.1129  0.5675  0.7802
  247LIG    H19 4016   3.516   3.273   4.705  0.4938  0.5705 -1.5773
  247LIG    H20 4017   3.677   3.352   4.679  0.1519 -0.4464 -0.2603
  248Na+     NA 4018   2.873   1.120   6.357 -0.6591  0.1104  0.0899
  249Na+     NA 4019   6.837   4.876   3.629 -0.3015 -0.0548  0.1980
  250Na+     NA 4020   3.478   1.517   0.485 -0.1177  0.2445 -0.3363
  251Na+     NA 4021   2.866   6.740   1.279  0.2155 -0.1556 -0.0339
  252Na+     NA 4022   1.524   5.060   3.301  0.1632 -0.0743  0.3328
  253Na+     NA 4023   0.111   2.512   0.599  0.3494 -0.1740  0.0597
  254Na+     NA 4024   5.786   1.733   0.860 -0.1429 -0.1224 -0.4330
  255Na+     NA 4025   0.934   6.672   3.990 -0.6226  0.4057 -0.1016
  256Na+     NA 4026   6.456   6.952   7.022  0.2701  0.1082 -0.0101
  257Na+     NA 4027   6.897   3.260   4.008  0.2889 -0.2949  0.4326
  258Na+     NA 4028   5.090   1.302   1.915  0.0858 -0.2239 -0.2360
  259Na+     NA 4029   3.846   6.264   0.709  0.1611  0.3532  0.6981
  260Cl-     CL 4030   6.172   0.198   5.774  0.3331  0.0537  0.1249
  261Cl-     CL 4031   7.051   1.754   3.455 -0.0642  0.2432  0.2046
  262Cl-     CL 4032   5.453   0.844   5.241 -0.2330 -0.0508 -0.3423
  263Cl-     CL 4033   1.947   4.922   6.565 -0.3432  0.5008 -0.3744
  264Cl-     CL 4034   0.778   2.773   2.804  0.1636 -0.0911  0.0300
  265Cl-     CL 4035   6.578   7.066   2.397 -0.0470  0.3894 -0.2325
  266Cl-     CL 4036   4.345   7.210   6.479 -0.0885  0.2227  0.3166
  267Cl-     CL 4037   1.207   0.975   3.483 -0.4849 -0.3142  0.2424
  268Cl-     CL 4038   4.052   1.998   0.816 -0.0264  0.1854  0.3715
  269Cl-     CL 4039   6.656   0.670   5.949 -0.2234 -0.4628 -0.2422
  270Cl-     CL 4040   6.998   3.815   1.355  0.1081  0.4040  0.0813
  271HOH      O 4041   3.514   0.178   3.755  0.0771 -0.1199  0.3745
  271HOH     H1 4042   3.544   0.087   3.755 -0.5747 -0.3444  0.5861
  271HOH     H2 4043   3.452   0.183   3.828 -0.6664  0.2290 -0.2625
  272HOH      O 4044   1.821   1.915   3.898 -0.1371  0.4360 -0.4508
  272HOH     H1 4045   1.866   1.997   3.877 -1.0992  0.9043 -0.8043
  272HOH     H2 4046   1.797   1.923   3.990  0.0018  0.4340 -0.4145
  273HOH      O 4047   6.767   5.371   3.344 -0.8020  0.0818 -0.9982
  273HOH     H1 4048   6.826   5.443   3.365  0.1946 -0.8885 -0.1697
  273HOH     H2 4049   6.766   5.368   3.248 -0.2840  0.7470 -1.0402
  274HOH      O 4050   2.592   4.734   4.456 -0.0465 -0.3832  0.0727
  274HOH     H1 4051   2.622   4.793   4.387 -1.2010  0.0735 -0.0802
  274HOH     H2 4052   2.671   4.715   4.507  0.6199  0.1719 -0.7022
  275HOH      O 4053   0.597   4.188   5.139  0.1253 -0.3793 -0.0277
  275HOH     H1 4054   0.645   4.125   5.085 -0.5487 -0.3697 -0.6697
  275HOH     H2 4055   0.615   4.273   5.100 -0.8966 -0.4354 -0.7010
  276HOH      O 4056   3.953   3.927   3.865 -0.0962 -0.0019 -0.2208
  276HOH     H1 4057   4.042   3.961   3.875 -0.4387  0.9413 -0.2374
  276HOH     H2 4058   3.957   3.839   3.903  0.7916  0.0958 -0.0433
  277HOH      O 4059   4.427   0.965   5.705  0.2970  0.1284  0.0877
  277HOH     H1 4060   4.366   0.990   5.636  0.3440  0.5615  0.1946
  277HOH     H2 4061   4.508   0.941   5.659 -0.0320 -0.7489 -0.0754
  278HOH      O 4062   4.682   3.034   4.461 -0.2725  0.0288 -0.0724
  278HOH     H1 4063   4.713   3.098   4.526 -0.9205 -0.6356  0.9466
  278HOH     H2 4064   4.594   3.012   4.490  0.1628 -1.8544  0.0757
  279HOH      O 4065   5.778   4.740   6.470  0.0599  0.1092  0.8943
  279HOH     H1 4066   5.841   4.785   6.413  0.4211 -0.0623  1.1461
  279HOH     H2 4067   5.794   4.778   6.557 -0.2253  0.1028  0.9508
  280HOH      O 4068   4.214   3.665   3.829  0.0613 -0.6716 -0.0142
  280HOH     H1 4069   4.148   3.712   3.879  0.5867  0.4753 -0.3207
  280HOH     H2 4070   4.217   3.578   3.869 -0.2923 -0.1575  1.2458
  281HOH      O 4071   3.434   6.858   2.493 -0.0609 -0.4337  0.5278
  281HOH     H1 4072   3.429   6.765   2.514 -0.1022 -0.4518  0.4398
  281HOH     H2 4073   3.346   6.892   2.512 -0.2303 -0.5381 -0.0219
  282HOH      O 4074   6.698   0.768   1.086  0.2353 -0.3715 -0.0118
  282HOH     H1 4075   6.763   0.827   1.123 -0.0012 -0.7769  1.1279
  282HOH     H2 4076   6.614   0.813   1.099  0.1931 -0.2579 -0.6255
  283HOH      O 4077   4.963   0.733   2.766 -0.4489  0.0791  0.2490
  283HOH     H1 4078   5.043   0.768   2.804 -0.2722  0.5551 -0.5173
  283HOH     H2 4079   4.894   0.792   2.798 -0.3669  0.1967  0.2119
  284HOH      O 4080   7.261   2.311   0.638 -0.4569 -0.1404 -0.3080
  284HOH     H1 4081   7.170   2.280   0.640 -0.1492 -1.1145  0.8399
  284HOH     H2 4082   7.291   2.301   0.728  1.0311 -0.5755 -0.8036
  285HOH      O 4083   3.829   3.680   3.569 -0.9737  0.2523 -0.0953
  285HOH     H1 4084   3.871   3.766   3.565 -0.8742  0.1890 -0.5144
  285HOH     H2 4085   3.767   3.681   3.496 -1.4474  0.2078  0.2953
  286HOH      O 4086   3.329   2.482   3.338 -0.6230 -0.3662  0.4520
  286HOH     H1 4087   3.398   2.446   3.393 -0.5507  0.0327  0.6289
  286HOH     H2 4088   3.370   2.557   3.294 -0.6912 -0.6528 -0.1155
  287HOH      O 4089   0.241   1.800   2.845 -0.0416  0.1330  0.7284
  287HOH     H1 4090   0.196   1.717   2.829  0.1283  0.1171  0.3068
  287HOH     H2 4091   0.193   1.839   2.918 -0.9254  0.2434  0.1284
  288HOH      O 4092   5.867   2.245   0.316  0.1230  0.2894 -0.4378
  288HOH     H1 4093   5.843   2.166   0.366  0.1677  0.3833 -0.2638
  288HOH     H2 4094   5.787   2.268   0.268 -0.1188  0.5455  0.0629
  289HOH      O 4095   2.250  -0.035   5.871 -0.5678 -0.2229 -0.0553
  289HOH     H1 4096   2.177   0.016   5.837 -0.6772  0.3578  0.9937
  289HOH     H2 4097   2.320   0.028   5.885 -0.1805 -0.6184 -0.1440
  290HOH      O 4098   4.914   1.675   3.427  0.4416  0.2068  0.5003
  290HOH     H1 4099   4.834   1.727   3.418  0.3062 -0.1673 -1.1053
  290HOH     H2 4100   4.898   1.619   3.503 -0.7202  0.3431  0.3933
  291HOH      O 4101   2.455   2.605   0.636 -0.1328 -0.5381  0.2174
  291HOH     H1 4102   2.428   2.547   0.707 -0.8952 -0.3263  0.1211
  291HOH     H2 4103   2.472   2.546   0.562 -1.0561 -0.6621  0.0713
  292HOH      O 4104   2.345   2.750   0.966  0.2773  0.4913  0.1063
  292HOH     H1 4105   2.312   2.798   0.890  0.9504  1.2945  0.2965
  292HOH     H2 4106   2.322   2.659   0.949 -1.3701  0.8832 -0.1059
  293HOH      O 4107   7.053   4.400   5.196 -0.0462 -0.4654  0.6266
  293HOH     H1 4108   7.033   4.434   5.109 -0.6215  0.0650  0.9478
  293HOH     H2 4109   7.089   4.476   5.243 -0.4379 -0.5441  1.0665
  294HOH      O 4110   1.676   0.880   3.667  0.3372  0.0849 -0.3936
  294HOH     H1 4111   1.594   0.838   3.641 -0.0649  0.7715 -0.2944
  294HOH     H2 4112   1.695   0.844   3.753 -0.2798  0.4690 -0.0801
  295HOH      O 4113   6.363   4.433   5.179 -0.0177 -0.1527 -0.6111
  295HOH     H1 4114   6.327   4.359   5.130 -0.8332 -0.2053  0.0357
  295HOH     H2 4115   6.287   4.479   5.214  0.4706  0.9171 -0.8590
  296HOH      O 4116   3.376   6.154   6.231  0.1300 -1.2074 -0.1581
  296HOH     H1 4117   3.291   6.129   6.266 -0.2212 -0.5875 -0.5297
  296HOH     H2 4118   3.355   6.211   6.156  0.8631 -0.2599  0.3189
  297HOH      O 4119   6.784   3.719   6.947  0.3112  1.2983 -0.1349
  297HOH     H1 4120   6.779   3.748   6.856 -0.5061 -0.0284 -0.5738
  297HOH     H2 4121   6.693   3.723   6.978  0.4241  0.7998  0.2878
  298HOH      O 4122   2.695   4.191   7.021  0.3077 -0.3900  0.4415
  298HOH     H1 4123   2.725   4.141   7.097 -0.1309 -1.2426  0.0848
  298HOH     H2 4124   2.646   4.264   7.058  0.0879 -0.8006  0.9895
  299HOH      O 4125   5.483   4.282   5.358 -0.0653  0.8633  0.4424
  299HOH     H1 4126   5.483   4.324   5.272 -1.0518  1.1352  0.5516
  299HOH     H2 4127   5.533   4.201   5.345 -0.4232  0.7647 -0.4609
  300HOH      O 4128   6.879   1.855   6.649  0.1357  0.0135 -0.3019
  300HOH     H1 4129   6.790   1.882   6.625  0.4021  0.7900 -0.4657
  300HOH     H2 4130   6.878   1.854   6.744 -0.1290 -0.2886 -0.3022
  301HOH      O 4131   0.511   5.761   5.950 -0.4315 -0.6645 -0.1152
  301HOH     H1 4132   0.572   5.705   5.999  0.8674  0.3968 -0.4205
  301HOH     H2 4133   0.541   5.756   5.859 -0.6639  0.0576 -0.2437
  302HOH      O 4134   2.254   1.676   4.512  0.7727  0.0595 -0.1114
  302HOH     H1 4135   2.303   1.652   4.591 -0.1526  0.3337  0.5720
  302HOH     H2 4136   2.204   1.753   4.537  0.2961  0.0268 -0.9026
  303HOH      O 4137   2.090   0.945   0.409 -0.4958  0.0272  1.4826
  303HOH     H1 4138   2.138   1.022   0.440 -1.2348  0.9285  0.5547
  303HOH     H2 4139   2.158   0.882   0.385  0.2217  1.0016  0.8023
  304HOH      O 4140   1.199   0.884   4.111 -0.2420  0.7417  0.2441
  304HOH     H1 4141   1.150   0.802   4.099 -0.0457  0.5868  0.4668
  304HOH     H2 4142   1.132   0.952   4.113 -0.4813  0.5019  0.8423
  305HOH      O 4143   2.166   1.665   0.493 -0.0943 -0.6009  0.1525
  305HOH     H1 4144   2.079   1.662   0.531  0.2500  0.2097  1.0968
  305HOH     H2 4145   2.168   1.747   0.442  0.1783 -0.4829  0.3435
  306HOH      O 4146   1.856   5.972   2.070  0.0997 -0.6577  0.7032
  306HOH     H1 4147   1.880   6.041   2.132 -0.3631 -0.6434  0.8719
  306HOH     H2 4148   1.771   5.998   2.036  1.0773  0.2900 -1.3321
  307HOH      O 4149   0.298   2.591   3.049  0.6461  0.0528  0.7798
  307HOH     H1 4150   0.230   2.600   3.115  0.1756 -1.2900  0.5290
  307HOH     H2 4151   0.339   2.678   3.045 -0.3351  0.6026  1.6963
  308HOH      O 4152   1.791   2.286   0.223  0.5804  0.1115 -0.5304
  308HOH     H1 4153   1.714   2.340   0.238  0.8130  0.4444 -0.4845
  308HOH     H2 4154   1.862   2.350   0.212  0.7930 -0.1768 -0.8817
  309HOH      O 4155   0.716   6.742   1.779 -0.8338  0.0298 -0.1038
  309HOH     H1 4156   0.674   6.693   1.850  0.6017  0.5317  1.2046
  309HOH     H2 4157   0.767   6.677   1.732 -1.0523 -0.1557 -0.0888
  310HOH      O 4158   6.822   4.048   0.644 -0.6676 -0.0709 -0.3321
  310HOH     H1 4159   6.737   4.075   0.679 -0.4434  0.1332  0.0716
  310HOH     H2 4160   6.881   4.053   0.719 -0.3953 -0.6610 -0.4992
  311HOH      O 4161   5.369   1.020   4.600  0.0765 -0.0327 -0.2429
  311HOH     H1 4162   5.412   0.958   4.658 -0.4548 -0.7898 -0.6131
  311HOH     H2 4163   5.299   1.059   4.653  0.9099  0.8870  0.2322
  312HOH      O 4164   4.285   0.283   1.141  0.1142 -0.2559 -0.4572
  312HOH     H1 4165   4.262   0.342   1.069 -0.1087  0.2367 -0.0030
  312HOH     H2 4166   4.203   0.239   1.163  0.1377 -0.2697 -0.3946
  313HOH      O 4167   2.176   6.089   0.707  0.1540  0.1690 -0.2086
  313HOH     H1 4168   2.090   6.110   0.672 -0.0709  0.0407  0.2481
  313HOH     H2 4169   2.159   6.059   0.796  0.6650  0.0696 -0.1367
  314HOH      O 4170   6.802   4.029   6.988 -0.2959  0.2930 -0.2438
  314HOH     H1 4171   6.867   4.057   6.925  0.2251 -0.1596  0.0698
  314HOH     H2 4172   6.795   3.934   6.975 -0.4794  0.2550  0.0975
  315HOH      O 4173   1.139   7.106   2.656 -0.5532 -0.1358  0.5462
  315HOH     H1 4174   1.073   7.150   2.710  0.0287  0.2285  0.9886
  315HOH     H2 4175   1.089   7.047   2.600 -1.3011  0.5845  0.4223
  316HOH      O 4176   2.272   6.718   4.502 -0.1111 -0.0004  0.0968
  316HOH     H1 4177   2.183   6.746   4.519  0.0229  0.7370 -0.3426
  316HOH     H2 4178   2.269   6.679   4.415  0.1297  0.7371 -0.2553
  317HOH      O 4179   4.273   4.799   1.620 -0.3714  0.5994  0.1231
  317HOH     H1 4180   4.244   4.724   1.672  0.4242  0.6356  0.6561
  317HOH     H2 4181   4.233   4.875   1.663 -0.6639  0.5321 -0.0306
  318HOH      O 4182   4.511   7.142   3.296  0.3006 -0.6433  0.6379
  318HOH     H1 4183   4.529   7.161   3.387 -1.3783  0.6306  0.8148
  318HOH     H2 4184   4.415   7.144   3.290  0.2435  1.8439 -1.4910
  319HOH      O 4185   6.305   2.879   6.955  0.2498  0.6644  0.4335
  319HOH     H1 4186   6.214   2.854   6.935  0.6784 -0.5599 -0.2596
  319HOH     H2 4187   6.322   2.839   7.040  0.4135 -0.0118  0.1023
  320HOH      O 4188   4.738   2.988   1.070  0.1612  0.1895 -0.0531
  320HOH     H1 4189   4.721   3.071   1.115  0.7939  0.1972  0.1953
  320HOH     H2 4190   4.657   2.970   1.022  0.0327  0.9729 -0.1578
  321HOH      O 4191   6.944   5.705   6.765 -0.4022 -0.0167 -0.0601
  321HOH     H1 4192   6.865   5.737   6.810 -0.3080 -0.4736  0.4533
  321HOH     H2 4193   7.013   5.711   6.831 -0.2516 -0.6736 -0.1476
  322HOH      O 4194   0.260   6.265   2.349  0.4761 -0.7847 -0.5335
  322HOH     H1 4195   0.253   6.218   2.265  0.5954 -0.7919 -0.5402
  322HOH     H2 4196   0.196   6.222   2.406  0.8434 -1.2059 -0.4224
  323HOH      O 4197   1.339   2.648   0.119  0.3707  0.2580 -0.0175
  323HOH     H1 4198   1.349   2.740   0.145 -0.7602  0.3256  0.2883
  323HOH     H2 4199   1.248   2.626   0.142  0.9129 -1.2798  0.9898
  324HOH      O 4200   1.023   3.585   6.210  0.8046  0.5501  0.9004
  324HOH     H1 4201   1.028   3.490   6.215  0.2578  0.5115  0.8094
  324HOH     H2 4202   0.949   3.609   6.266 -0.5304  0.7141 -0.7720
  325HOH      O 4203   5.470   4.535   2.651  0.5875  0.1114 -0.2616
  325HOH     H1 4204   5.541   4.523   2.714 -0.2303  0.7185  0.8508
  325HOH     H2 4205   5.393   4.497   2.693  0.1103 -0.0129 -1.1775
  326HOH      O 4206   6.121   4.846   6.626  0.1558  0.1108  0.0512
  326HOH     H1 4207   6.093   4.905   6.696 -0.1935  0.0032  0.0089
  326HOH     H2 4208   6.184   4.897   6.575  0.3346  0.2269  0.3786
  327HOH      O 4209   5.788   0.516   6.115 -0.0317  0.1429 -0.0226
  327HOH     H1 4210   5.759   0.433   6.153 -0.0346 -0.3379 -1.0070
  327HOH     H2 4211   5.815   0.569   6.190 -0.5802 -0.5253  0.6755
  328HOH      O 4212   3.479   1.538   1.909  0.3232  0.5235  0.4292
  328HOH     H1 4213   3.519   1.625   1.899  0.4740  0.4321  0.2360
  328HOH     H2 4214   3.550   1.477   1.891  0.0574  0.3586 -0.1027
  329HOH      O 4215   3.300   1.461   2.104 -0.7539  0.2012 -0.2297
  329HOH     H1 4216   3.221   1.502   2.070 -0.2242  1.3944 -0.0982
  329HOH     H2 4217   3.371   1.499   2.054 -0.1733 -0.0588  0.3630
  330HOH      O 4218   3.021   4.791   1.966 -0.3449  0.0444 -0.0542
  330HOH     H1 4219   3.092   4.729   1.982 -0.4442  0.0844  0.6106
  330HOH     H2 4220   3.035   4.822   1.877  0.7863  0.4520  0.2340
  331HOH      O 4221   6.444   2.690   4.328  0.5981 -0.1273 -0.2214
  331HOH     H1 4222   6.521   2.633   4.333  0.3161 -0.5414 -0.5376
  331HOH     H2 4223   6.402   2.682   4.413  0.2135 -0.8939 -0.4701
  332HOH      O 4224   0.621   2.788   3.057 -0.6085 -0.0564 -0.0333
  332HOH     H1 4225   0.636   2.883   3.055  0.4400 -0.1897  0.1766
  332HOH     H2 4226   0.682   2.753   2.992 -0.4132 -0.6427  0.4526
  333HOH      O 4227   5.253   6.889   6.965 -0.2100 -0.7878  0.0388
  333HOH     H1 4228   5.225   6.798   6.955 -0.5673 -0.7522  0.6213
  333HOH     H2 4229   5.349   6.886   6.961 -0.0948 -1.4614  1.8307
  334HOH      O 4230   2.269   6.303   0.269 -0.3116 -0.4477 -0.5130
  334HOH     H1 4231   2.291   6.309   0.176  0.9087 -1.1703 -0.3046
  334HOH     H2 4232   2.238   6.213   0.281 -1.5665 -0.0460 -0.3889
  335HOH      O 4233   0.084   1.213   3.509  0.1234 -0.5952  0.3696
  335HOH     H1 4234   0.111   1.131   3.468  0.4426 -0.2054 -0.2365
  335HOH     H2 4235   0.001   1.235   3.468  0.1150 -0.5342  0.4185
  336HOH      O 4236   6.494   6.174   6.049  0.0690  0.0087 -0.5127
  336HOH     H1 4237   6.583   6.151   6.023  0.3218  0.3034  0.0657
  336HOH     H2 4238   6.463   6.232   5.979 -0.2281 -1.2282 -1.4827
  337HOH      O 4239   2.873   6.739   1.037  0.7749  0.5990 -0.0021
  337HOH     H1 4240   2.929   6.809   1.005  0.9804  0.3547 -0.1929
  337HOH     H2 4241   2.911   6.659   1.000 -0.3011  0.5078 -1.0324
  338HOH      O 4242   4.477   4.836   1.401 -0.3455  0.0343 -0.3858
  338HOH     H1 4243   4.563   4.843   1.441 -0.0159 -1.0911 -0.8201
  338HOH     H2 4244   4.425   4.786   1.464 -0.2386 -0.5270 -0.7279
  339HOH      O 4245   2.721   6.752   6.734  0.6064 -0.0019  0.2537
  339HOH     H1 4246   2.740   6.713   6.648 -0.4334 -0.2114  0.0822
  339HOH     H2 4247   2.711   6.677   6.793 -1.0331 -0.0692  0.0018
  340HOH      O 4248   2.141   3.170   1.466  0.1920  0.1507 -0.4831
  340HOH     H1 4249   2.230   3.179   1.500  0.2297 -2.3415  0.4650
  340HOH     H2 4250   2.152   3.167   1.371  0.8785  1.2697 -0.4777
  341HOH      O 4251   7.082   7.038   4.970 -0.2742  0.5322  0.7613
  341HOH     H1 4252   7.004   7.053   5.023 -0.0637  0.0633  1.2250
  341HOH     H2 4253   7.138   7.114   4.989 -0.9509  1.3508 -0.2732
  342HOH      O 4254   3.659   2.008   0.607  0.4552  0.2832  0.1427
  342HOH     H1 4255   3.709   1.926   0.609 -0.1813 -0.1524 -0.6670
  342HOH     H2 4256   3.660   2.035   0.515  0.6153  1.1835  0.3842
  343HOH      O 4257   1.084   0.733   1.772  0.0089 -0.4130 -0.0679
  343HOH     H1 4258   1.160   0.763   1.722  0.2929 -1.3320 -0.2129
  343HOH     H2 4259   1.051   0.813   1.814  0.6469  0.1205 -0.5336
  344HOH      O 4260   0.542   0.954   3.477 -0.1900 -0.2503  0.5193
  344HOH     H1 4261   0.467   0.902   3.508 -0.0830 -0.2690  0.7519
  344HOH     H2 4262   0.616   0.893   3.481 -0.0966 -0.1290  0.6232
  345HOH      O 4263   6.000   4.325   5.022 -0.0330 -0.1108 -0.0135
  345HOH     H1 4264   6.034   4.407   5.056 -0.1692 -0.0098 -0.1153
  345HOH     H2 4265   6.054   4.257   5.063 -0.1578  0.0079  0.3591
  346HOH      O 4266   4.181   7.092   5.439 -0.5882 -0.3773 -0.6187
  346HOH     H1 4267   4.222   7.022   5.489 -0.4651 -0.3881 -0.7321
  346HOH     H2 4268   4.196   7.068   5.347  0.6396  0.4562 -0.6804
  347HOH      O 4269   7.099   3.488   1.693  0.7446  1.0740  0.6396
  347HOH     H1 4270   7.112   3.562   1.634  0.1844  0.3556 -0.4534
  347HOH     H2 4271   7.177   3.433   1.680 -0.1038  0.0522 -0.8713
  348HOH      O 4272   7.074   5.116   0.617 -0.6163  0.0874  0.4383
  348HOH     H1 4273   7.157   5.146   0.654 -0.3158 -0.9076  0.6192
  348HOH     H2 4274   7.019   5.100   0.694 -0.6221 -0.2259  0.3700
  349HOH      O 4275   5.593   2.896   7.124  0.8018  0.2673  0.7333
  349HOH     H1 4276   5.624   2.920   7.036  0.7617 -0.2904  0.5626
  349HOH     H2 4277   5.602   2.977   7.175  0.2644  0.7725  0.0708
  350HOH      O 4278   4.556   3.513   6.025 -0.4719 -0.0567 -0.0285
  350HOH     H1 4279   4.486   3.571   6.054 -0.2231  0.1259  0.2191
  350HOH     H2 4280   4.514   3.428   6.015 -0.7419  0.0630  0.0529
  351HOH      O 4281   3.362   3.747   6.013 -0.3349 -0.3700  0.7881
  351HOH     H1 4282   3.303   3.813   6.050 -0.3621  0.0306  0.0722
  351HOH     H2 4283   3.304   3.690   5.961 -0.0986  0.1296 -0.0654
  352HOH      O 4284   0.811   1.439   5.272 -0.2090 -0.2203 -0.4214
  352HOH     H1 4285   0.900   1.408   5.291 -0.1647  0.1074 -0.0816
  352HOH     H2 4286   0.813   1.533   5.291 -0.5309 -0.1351 -0.7705
  353HOH      O 4287   5.750   2.840   4.150 -0.7277 -0.0382  0.1410
  353HOH     H1 4288   5.797   2.780   4.092 -1.1287 -0.2148 -0.0047
  353HOH     H2 4289   5.716   2.908   4.091  0.3720  0.7931  0.3812
  354HOH      O 4290   6.715   6.693   2.726 -0.0010 -0.2299 -0.4678
  354HOH     H1 4291   6.763   6.681   2.808 -1.1337 -0.9058  0.1590
  354HOH     H2 4292   6.769   6.650   2.660  0.6985 -0.1229  0.0164
  355HOH      O 4293   6.458   4.581   6.354  0.4094 -0.0520  0.6488
  355HOH     H1 4294   6.496   4.656   6.398 -0.1474  0.3195  0.5055
  355HOH     H2 4295   6.413   4.532   6.423  0.6831 -0.2103  0.7221
  356HOH      O 4296   3.242   1.839   5.338 -0.0797  0.5354  0.1559
  356HOH     H1 4297   3.162   1.887   5.361 -1.1346 -0.8907 -0.2494
  356HOH     H2 4298   3.287   1.826   5.422 -0.2083  1.4246  0.3838
  357HOH      O 4299   0.856   0.405   6.245 -0.6570  0.0459  0.5985
  357HOH     H1 4300   0.834   0.495   6.218  0.6070  0.0509 -0.6688
  357HOH     H2 4301   0.939   0.415   6.293  0.0305 -0.4840 -0.4137
  358HOH      O 4302   3.909   0.841   3.714  0.3803  0.6062 -0.0152
  358HOH     H1 4303   3.893   0.874   3.625 -0.0380 -0.9024 -0.5709
  358HOH     H2 4304   3.823   0.847   3.757 -0.0469 -0.8018 -0.5546
  359HOH      O 4305   1.080   4.080   0.527 -0.1146  0.6785  0.2219
  359HOH     H1 4306   0.985   4.074   0.542 -0.0495 -0.0749  0.4572
  359HOH     H2 4307   1.097   4.018   0.456  0.1707  0.9955  0.0109
  360HOH      O 4308   4.967   4.150   0.278 -0.0665 -0.3211 -0.3340
  360HOH     H1 4309   5.046   4.183   0.320  0.0479 -0.8265 -0.1407
  360HOH     H2 4310   4.923   4.098   0.346 -0.7225  0.1883 -0.3422
  361HOH      O 4311   6.588   2.473   1.419 -0.1573 -0.1616 -0.2759
  361HOH     H1 4312   6.547   2.452   1.503  0.4487 -0.3026 -0.0078
  361HOH     H2 4313   6.537   2.547   1.386 -0.4622 -0.1642  0.1685
  362HOH      O 4314   4.905   5.588   0.624  0.2160 -0.6375 -0.1962
  362HOH     H1 4315   4.960   5.548   0.692  0.5636 -0.3585 -0.3082
  362HOH     H2 4316   4.920   5.682   0.633  0.7398 -0.6192 -1.0470
  363HOH      O 4317   5.993   6.671   6.502  0.3756 -0.9071  0.7615
  363HOH     H1 4318   5.925   6.697   6.440  0.5914 -0.4676  0.7011
  363HOH     H2 4319   5.963   6.706   6.586  0.8631 -0.0708  0.6090
  364HOH      O 4320   6.810   2.909   1.480 -0.0087  0.5971 -0.5685
  364HOH     H1 4321   6.730   2.963   1.476 -1.1286 -0.9065 -0.3925
  364HOH     H2 4322   6.843   2.924   1.569 -0.5240  0.7022 -0.3821
  365HOH      O 4323   5.225   6.167   1.349  0.3258 -0.4448  0.3011
  365HOH     H1 4324   5.139   6.141   1.384 -0.3367 -0.0899 -0.9560
  365HOH     H2 4325   5.205   6.219   1.272  1.6894  0.1644  0.3074
  366HOH      O 4326   6.662   0.588   5.230  0.0717  0.0552  0.1376
  366HOH     H1 4327   6.607   0.657   5.194 -0.0555 -0.1352 -0.0373
  366HOH     H2 4328   6.618   0.562   5.311  0.2553  0.3515  0.3349
  367HOH      O 4329   2.034   5.532   6.861 -0.1353 -0.4020 -0.0149
  367HOH     H1 4330   2.106   5.594   6.869 -0.1670 -0.3853  0.1537
  367HOH     H2 4331   1.964   5.569   6.916  0.2559 -1.1685  1.0817
  368HOH      O 4332   1.583   5.617   2.517  0.2558  0.3477 -0.1818
  368HOH     H1 4333   1.655   5.584   2.570  0.1133  1.0079  0.4571
  368HOH     H2 4334   1.505   5.572   2.551  0.2200  0.4607 -0.1131
  369HOH      O 4335   1.506   5.181   5.228  0.0531 -0.2273  0.2986
  369HOH     H1 4336   1.512   5.118   5.156  1.2755  0.2437 -0.0561
  369HOH     H2 4337   1.596   5.194   5.257 -0.0904  1.5548  0.1686
  370HOH      O 4338   1.379   1.815   5.146 -0.2269  0.4534 -0.2790
  370HOH     H1 4339   1.330   1.756   5.089  0.6765 -0.8501  0.1959
  370HOH     H2 4340   1.311   1.859   5.198 -0.9554 -0.3796 -0.4669
  371HOH      O 4341   2.536   1.769   4.072 -0.4964 -0.3329 -0.3883
  371HOH     H1 4342   2.528   1.753   4.166 -0.5067 -0.7680 -0.4600
  371HOH     H2 4343   2.610   1.830   4.064 -0.3463 -0.4790 -0.1152
  372HOH      O 4344   3.624   2.460   6.871  1.0122 -0.4818  0.1079
  372HOH     H1 4345   3.590   2.374   6.847  0.2155  0.0240 -0.7266
  372HOH     H2 4346   3.568   2.490   6.942  1.3302 -0.6648  0.4426
  373HOH      O 4347   7.038   0.364   2.139  0.1608  0.5780  1.1426
  373HOH     H1 4348   7.030   0.451   2.178 -0.5751  0.4010  1.4136
  373HOH     H2 4349   6.948   0.334   2.128  0.3411  0.4076 -0.2444
  374HOH      O 4350   5.137   0.784   1.959  0.0503 -0.3915 -0.1675
  374HOH     H1 4351   5.052   0.742   1.976 -0.0374 -0.3506 -0.4913
  374HOH     H2 4352   5.174   0.798   2.046 -0.7489  0.5662  0.0607
  375HOH      O 4353   6.522   1.833   3.933  0.0618 -0.4476  0.1774
  375HOH     H1 4354   6.514   1.893   4.007  1.1961 -0.4583  0.3427
  375HOH     H2 4355   6.572   1.882   3.867  0.3574 -0.9374  0.0204
  376HOH      O 4356   0.656   3.745   1.946 -0.3187  0.0274 -0.1622
  376HOH     H1 4357   0.604   3.821   1.974 -1.3870 -0.5893 -0.3635
  376HOH     H2 4358   0.645   3.743   1.851 -0.7150 -0.6473 -0.1117
  377HOH      O 4359   4.931   6.231   1.363  0.0749 -0.1009  0.0561
  377HOH     H1 4360   4.946   6.303   1.424  0.6418 -0.2021  0.0429
  377HOH     H2 4361   4.866   6.266   1.301 -0.5280 -0.0078  0.7097
  378HOH      O 4362   4.287   3.945   1.169 -0.1289  0.3101  0.1504
  378HOH     H1 4363   4.245   4.013   1.222 -0.0020  0.5645 -0.0713
  378HOH     H2 4364   4.380   3.968   1.169 -0.1139  0.2596 -0.1069
  379HOH      O 4365   6.699   3.399   6.795  0.2612  0.2215  0.6620
  379HOH     H1 4366   6.663   3.422   6.881  1.0992  0.2871  1.0153
  379HOH     H2 4367   6.706   3.304   6.796  1.0104  0.2613  1.0065
  380HOH      O 4368   1.971   6.608   6.732 -0.1186 -0.1524  0.2478
  380HOH     H1 4369   1.892   6.644   6.772  0.2286  0.5684  0.3149
  380HOH     H2 4370   1.967   6.638   6.641 -0.1877 -0.5710  0.1099
  381HOH      O 4371   4.945   2.322   2.967  0.0343  0.3704  0.4173
  381HOH     H1 4372   4.913   2.339   2.878 -0.1792  0.5424  0.5254
  381HOH     H2 4373   5.003   2.246   2.957  1.0678  1.1756 -0.0895
  382HOH      O 4374   2.444   4.729   7.021 -0.5109 -0.5824 -0.1981
  382HOH     H1 4375   2.477   4.801   7.075 -1.5309  0.1226 -0.4711
  382HOH     H2 4376   2.423   4.660   7.083  0.8944 -0.8727  0.0341
  383HOH      O 4377   4.724   0.506   5.292 -0.4167 -0.3041 -0.0676
  383HOH     H1 4378   4.782   0.434   5.317  0.1472  0.1680  0.0310
  383HOH     H2 4379   4.780   0.564   5.240 -0.9479 -0.0946 -0.4156
  384HOH      O 4380   4.670   5.209   2.663 -0.0896 -0.4741 -0.2100
  384HOH     H1 4381   4.730   5.275   2.629  0.7759 -1.1063  0.0264
  384HOH     H2 4382   4.599   5.260   2.703  0.6358  0.3258  0.1304
  385HOH      O 4383   1.662   6.888   3.453  0.1919  0.8665 -0.1354
  385HOH     H1 4384   1.623   6.925   3.374 -1.0612  0.9386  0.4654
  385HOH     H2 4385   1.625   6.940   3.524  0.7733  0.3812  0.5504
  386HOH      O 4386   5.947   6.572   4.008  0.7336  0.8856  0.2762
  386HOH     H1 4387   6.039   6.564   3.982  0.4397  0.4053 -0.7204
  386HOH     H2 4388   5.920   6.657   3.973  0.5489  0.5868 -0.3353
  387HOH      O 4389   0.225   6.325   4.890 -0.0784  0.3767  0.6275
  387HOH     H1 4390   0.141   6.283   4.871  0.4116 -0.0773 -0.7580
  387HOH     H2 4391   0.281   6.254   4.921  0.3591  0.2052 -0.4460
  388HOH      O 4392   3.894   6.371   3.598  0.1794 -0.0642 -0.0877
  388HOH     H1 4393   3.899   6.276   3.588 -0.0514 -0.1178  0.2912
  388HOH     H2 4394   3.807   6.394   3.566 -0.2505 -0.1391  0.9490
  389HOH      O 4395   3.538   0.441   3.637 -0.1162 -0.0946  0.3671
  389HOH     H1 4396   3.540   0.350   3.668 -0.2662 -0.5652 -0.8916
  389HOH     H2 4397   3.466   0.481   3.686 -0.1837 -0.7140  0.7984
  390HOH      O 4398   5.384   2.056   5.956  0.3661 -0.1555  0.0371
  390HOH     H1 4399   5.370   2.149   5.974  0.9432 -0.0683  0.0530
  390HOH     H2 4400   5.342   2.042   5.871  0.4975  0.1746 -0.0851
  391HOH      O 4401   5.887   6.794   6.730  0.2556  0.3826  0.1529
  391HOH     H1 4402   5.835   6.873   6.742 -0.3764  0.1166 -0.6559
  391HOH     H2 4403   5.861   6.737   6.803 -0.5118  0.3128 -0.1498
  392HOH      O 4404   1.467   4.145   6.365  0.1186  0.1234 -0.1328
  392HOH     H1 4405   1.561   4.162   6.366 -0.0209  1.0288  0.6489
  392HOH     H2 4406   1.427   4.232   6.363 -0.7322 -0.2379 -1.1759
  393HOH      O 4407   4.888   0.672   1.936 -0.3106 -0.9929  0.1061
  393HOH     H1 4408   4.862   0.722   1.859  0.2674  0.0352  0.5344
  393HOH     H2 4409   4.826   0.700   2.005  0.4328 -0.2801  0.5272
  394HOH      O 4410   6.974   1.534   4.883  0.4389  0.3844 -0.6747
  394HOH     H1 4411   7.032   1.474   4.929  0.4865  0.6779 -0.3406
  394HOH     H2 4412   7.010   1.539   4.794  0.0492 -0.5808 -0.9056
  395HOH      O 4413   1.146   2.348   1.945 -0.6020 -0.0544 -0.6012
  395HOH     H1 4414   1.187   2.343   1.859  0.0661 -0.1979 -0.2918
  395HOH     H2 4415   1.152   2.259   1.980  0.7394  0.3239  0.2770
  396HOH      O 4416   7.272   1.783   1.618 -0.3514  0.0555  0.5423
  396HOH     H1 4417   7.244   1.781   1.526 -0.1434  0.2337  0.4735
  396HOH     H2 4418   7.258   1.694   1.649 -0.7338  0.0740  0.4320
  397HOH      O 4419   4.301   1.103   3.997 -0.6767 -0.0746  0.1529
  397HOH     H1 4420   4.325   1.193   4.020 -0.4917  0.1677 -0.8981
  397HOH     H2 4421   4.376   1.051   4.025 -0.5286  0.1811  0.2421
  398HOH      O 4422   1.294   4.399   6.424  0.4396  0.5352 -0.1106
  398HOH     H1 4423   1.298   4.421   6.517  0.4936  0.1836 -0.0245
  398HOH     H2 4424   1.224   4.453   6.389  0.1064  0.3304  0.2311
  399HOH      O 4425   0.660   5.724   3.034  0.2916 -0.5165 -0.5624
  399HOH     H1 4426   0.739   5.776   3.051 -0.1799 -0.0285  0.2502
  399HOH     H2 4427   0.691   5.653   2.978  1.4844 -0.7813  0.3330
  400HOH      O 4428   7.137   3.350   5.954 -0.0491  0.7598 -0.7629
  400HOH     H1 4429   7.207   3.403   5.993  0.7882  0.4189 -1.6913
  400HOH     H2 4430   7.075   3.334   6.025  0.8813  0.9873  0.1446
  401HOH      O 4431   5.789   4.695   0.075  0.5720 -0.2322 -0.0214
  401HOH     H1 4432   5.843   4.657   0.145  0.8302  0.4469  0.1654
  401HOH     H2 4433   5.713   4.731   0.121  0.3774 -0.4298 -0.1849
  402HOH      O 4434   4.951   0.123   5.158  0.5520  0.0005  0.8533
  402HOH     H1 4435   4.992   0.191   5.104  0.2734 -0.2600  0.3075
  402HOH     H2 4436   5.005   0.045   5.144 -0.0395 -0.3149  0.2184
  403HOH      O 4437   3.429   3.854   1.833  0.1744  0.1945 -0.5215
  403HOH     H1 4438   3.360   3.884   1.774 -0.2115 -0.4294 -0.4052
  403HOH     H2 4439   3.466   3.777   1.788 -0.5957 -0.7308  0.3329
  404HOH      O 4440   3.755   6.231   6.009 -0.1876  1.0437 -0.6353
  404HOH     H1 4441   3.673   6.200   5.971  0.0775  0.2767 -0.6125
  404HOH     H2 4442   3.747   6.326   6.008 -1.0332  0.9902 -0.7285
  405HOH      O 4443   5.536   3.188   4.616  0.3082  1.0206  0.2112
  405HOH     H1 4444   5.535   3.174   4.711  0.1023 -0.6527  0.0305
  405HOH     H2 4445   5.454   3.234   4.598 -0.0586  0.6184  0.7817
  406HOH      O 4446   6.826   1.071   6.610 -0.1152  0.7783  0.1331
  406HOH     H1 4447   6.865   1.055   6.524 -0.0711  0.1116  0.2706
  406HOH     H2 4448   6.831   0.987   6.656 -0.9214  0.8975  0.4797
  407HOH      O 4449   6.285   5.219   5.338 -0.5111 -0.1667 -0.2060
  407HOH     H1 4450   6.203   5.220   5.288 -0.1756 -0.2256 -0.7790
  407HOH     H2 4451   6.313   5.127   5.334 -0.7079 -0.2654  0.4913
  408HOH      O 4452   0.146   2.275   2.901 -0.2778 -0.2867 -0.2165
  408HOH     H1 4453   0.141   2.268   2.997 -0.0131  0.0165 -0.1780
  408HOH     H2 4454   0.097   2.354   2.881  0.2210  0.0122 -0.2718
  409HOH      O 4455   4.871   6.736   6.438  0.0934 -0.4097  0.1717
  409HOH     H1 4456   4.844   6.828   6.442 -0.4644 -0.5874  1.3474
  409HOH     H2 4457   4.849   6.709   6.349 -0.3125  0.4296 -0.0113
  410HOH      O 4458   1.540   7.153   3.526 -0.0400 -0.2203  0.0834
  410HOH     H1 4459   1.496   7.164   3.441  0.1245  0.1586  0.0432
  410HOH     H2 4460   1.600   7.228   3.532 -0.5730  0.1731  0.8569
  411HOH      O 4461   3.304   0.509   7.118  0.6816 -0.2063  0.5857
  411HOH     H1 4462   3.221   0.501   7.071  0.7593 -1.3489  0.5890
  411HOH     H2 4463   3.305   0.600   7.150  0.6527  0.6829 -1.6307
  412HOH      O 4464   6.464   3.857   0.580  0.0929  0.5238 -0.6103
  412HOH     H1 4465   6.484   3.865   0.673 -0.5460 -0.6834 -0.3430
  412HOH     H2 4466   6.410   3.934   0.561  0.2275  0.7836 -0.0024
  413HOH      O 4467   4.574   4.021   2.113  0.1001 -0.4013 -0.2450
  413HOH     H1 4468   4.608   3.935   2.139  0.8525 -0.1433 -0.3290
  413HOH     H2 4469   4.570   4.070   2.195  0.4338 -0.2699 -0.3030
  414HOH      O 4470   1.192   1.478   2.786  0.5620 -0.6185 -0.0156
  414HOH     H1 4471   1.097   1.471   2.794  0.4417  1.1385  1.7462
  414HOH     H2 4472   1.226   1.409   2.842  0.2456 -0.4434  0.4015
  415HOH      O 4473   2.281   4.559   7.207  0.4650  0.6701  0.2638
  415HOH     H1 4474   2.274   4.565   7.303 -0.2870  0.8449  0.2091
  415HOH     H2 4475   2.294   4.466   7.190 -0.9923  0.3839  0.4775
  416HOH      O 4476   6.561   6.454   0.874 -0.6515 -0.3374  0.2303
  416HOH     H1 4477   6.598   6.457   0.786 -0.3453 -0.1520  0.3610
  416HOH     H2 4478   6.635   6.428   0.930 -0.8315 -0.4062  0.4378
  417HOH      O 4479   6.061   7.013   2.065 -0.4565 -0.3367  0.0281
  417HOH     H1 4480   6.157   7.008   2.060 -0.4443  0.1934 -0.5373
  417HOH     H2 4481   6.042   7.014   2.158  0.1346  0.0623  0.1571
  418HOH      O 4482   6.425   1.640   3.385 -0.3234 -0.4880  0.5730
  418HOH     H1 4483   6.376   1.643   3.467 -1.0112 -0.7295  0.1876
  418HOH     H2 4484   6.498   1.701   3.399 -0.3959 -0.5590  1.3714
  419HOH      O 4485   0.371   6.423   3.771 -0.0119 -0.2743 -0.3449
  419HOH     H1 4486   0.432   6.381   3.710 -0.2009 -1.6074  0.3090
  419HOH     H2 4487   0.284   6.404   3.736 -0.1276  0.9225 -0.8306
  420HOH      O 4488   1.492   4.011   6.972  0.5139 -1.0931 -0.2931
  420HOH     H1 4489   1.500   3.923   7.006 -0.4057 -1.2102 -0.3199
  420HOH     H2 4490   1.431   4.003   6.898 -0.4871 -0.3050  0.3849
  421HOH      O 4491   4.014   4.811   0.050  0.1631  0.0356 -0.4608
  421HOH     H1 4492   3.952   4.739   0.041 -0.0056  0.1544 -0.2664
  421HOH     H2 4493   4.099   4.769   0.059  0.1836 -0.1237 -1.2250
  422HOH      O 4494   5.996   5.420   4.176  0.7430 -0.3426  0.1730
  422HOH     H1 4495   6.054   5.496   4.169  0.8387 -0.4008  0.3134
  422HOH     H2 4496   5.930   5.447   4.240  0.4076 -0.1479 -0.2453
  423HOH      O 4497   1.150   3.625   7.187  0.2731  0.5521 -0.6501
  423HOH     H1 4498   1.184   3.535   7.183 -0.3967  0.2474  0.0134
  423HOH     H2 4499   1.219   3.675   7.230 -0.0361 -0.0445  0.6370
  424HOH      O 4500   3.900   2.288   1.751 -0.1442  0.0607 -0.2572
  424HOH     H1 4501   3.966   2.242   1.802 -0.5100 -0.5077 -0.2838
  424HOH     H2 4502   3.927   2.276   1.660  0.0780  0.4115 -0.2449
  425HOH      O 4503   6.632   6.755   4.408 -0.0073 -0.4439 -0.8165
  425HOH     H1 4504   6.666   6.672   4.442  0.2553 -0.1365 -0.2987
  425HOH     H2 4505   6.537   6.746   4.413 -0.0102 -0.1039  0.8879
  426HOH      O 4506   2.419   4.271   6.484  0.3308  0.0085 -0.0492
  426HOH     H1 4507   2.364   4.207   6.439 -0.7543  0.2466  0.8546
  426HOH     H2 4508   2.471   4.219   6.546  1.1707 -0.2134 -0.8880
  427HOH      O 4509   2.551   3.190   6.697  0.1966  0.5384  0.1755
  427HOH     H1 4510   2.603   3.245   6.755 -0.1700  1.2719 -0.1698
  427HOH     H2 4511   2.462   3.223   6.704  0.1271  0.5883 -0.7170
  428HOH      O 4512   4.470   2.697   5.392  0.5279  0.0830  0.7544
  428HOH     H1 4513   4.402   2.757   5.421 -0.1887 -0.8850  1.1751
  428HOH     H2 4514   4.552   2.746   5.403 -0.0579  1.1915  0.4610
  429HOH      O 4515   6.663   6.939   7.120 -0.3410  0.2925 -0.4325
  429HOH     H1 4516   6.713   7.016   7.150 -0.2016  0.1619 -0.3265
  429HOH     H2 4517   6.714   6.864   7.151  0.0446  0.1430 -1.3523
  430HOH      O 4518   0.227   2.734   3.816  0.3650  0.0320 -0.1892
  430HOH     H1 4519   0.211   2.640   3.803 -0.4490  0.2713 -1.1607
  430HOH     H2 4520   0.315   2.748   3.782  0.4128 -0.3415 -0.2285
  431HOH      O 4521   5.959   4.033   5.837 -0.4268  0.6146  0.4454
  431HOH     H1 4522   6.030   3.971   5.854 -0.7995 -0.3029 -1.0154
  431HOH     H2 4523   5.888   4.005   5.895 -0.8279 -0.8549 -0.6321
  432HOH      O 4524   3.714   3.680   7.221  0.2559  0.0693  0.0009
  432HOH     H1 4525   3.744   3.665   7.311  0.4243  0.0983 -0.0497
  432HOH     H2 4526   3.703   3.775   7.216 -0.4294  0.0096  0.2017
  433HOH      O 4527   3.312   6.594   4.418  0.1166  0.6271 -0.0586
  433HOH     H1 4528   3.403   6.604   4.389  0.3872 -0.4120  0.3604
  433HOH     H2 4529   3.307   6.647   4.498  0.6715 -0.0995  0.4892
  434HOH      O 4530   0.830   6.155   5.008 -0.0273  0.4886  0.1970
  434HOH     H1 4531   0.893   6.169   4.937  0.9615  0.4418  1.0118
  434HOH     H2 4532   0.812   6.061   5.006  1.2296  0.1800  0.9200
  435HOH      O 4533   0.276   6.733   3.310 -0.2667 -0.3277 -0.5926
  435HOH     H1 4534   0.206   6.775   3.359 -0.3544 -0.1991 -0.8225
  435HOH     H2 4535   0.253   6.748   3.218  0.0829 -0.2487 -0.6711
  436HOH      O 4536   5.729   2.422   6.781  0.4606  0.9047  0.6613
  436HOH     H1 4537   5.745   2.336   6.820  0.5740  1.0888  1.0273
  436HOH     H2 4538   5.642   2.414   6.742  0.5976  0.5266  0.4147
  437HOH      O 4539   4.849   6.724   2.574  0.1558  0.2961 -0.1979
  437HOH     H1 4540   4.913   6.655   2.590 -1.0284 -0.9100 -0.3073
  437HOH     H2 4541   4.840   6.768   2.658 -0.0797 -0.6325  0.2861
  438HOH      O 4542   5.596   6.103   6.143 -0.1951 -0.1724  0.3177
  438HOH     H1 4543   5.652   6.138   6.212  1.0191  0.0807 -0.7261
  438HOH     H2 4544   5.515   6.154   6.149  0.0541  0.1500  1.2439
  439HOH      O 4545   2.586   5.172   6.552 -0.1159 -0.3406 -0.2957
  439HOH     H1 4546   2.651   5.115   6.511  0.8214  0.6791 -0.3309
  439HOH     H2 4547   2.583   5.143   6.643  1.1411  0.1632 -0.0499
  440HOH      O 4548   6.734   4.333   0.709  0.8364 -0.1104 -0.0708
  440HOH     H1 4549   6.685   4.394   0.763  0.0749  0.5807 -1.4374
  440HOH     H2 4550   6.757   4.261   0.768 -1.2827 -0.1847  0.8257
  441HOH      O 4551   1.854   6.804   1.824 -0.5284 -0.0346 -0.4553
  441HOH     H1 4552   1.875   6.891   1.859 -0.0791 -0.3051 -0.0246
  441HOH     H2 4553   1.784   6.771   1.881  0.1312 -0.4321  0.1673
  442HOH      O 4554   6.133   0.916   7.096  0.0305 -0.2281 -0.3644
  442HOH     H1 4555   6.057   0.920   7.038 -0.9400  0.4467  0.8804
  442HOH     H2 4556   6.099   0.886   7.180  0.9565  0.9126  0.4880
  443HOH      O 4557   0.759   7.057   2.282  0.1560  0.0359  0.0593
  443HOH     H1 4558   0.668   7.029   2.293 -0.1659  0.8247 -0.3756
  443HOH     H2 4559   0.791   7.071   2.371 -0.5795  0.9680  0.2068
  444HOH      O 4560   0.212   1.267   0.715 -1.1029 -0.8408 -0.0296
  444HOH     H1 4561   0.301   1.233   0.725 -0.9336 -0.8545 -1.2058
  444HOH     H2 4562   0.163   1.229   0.788  0.1276  0.3276  1.5343
  445HOH      O 4563   7.234   1.489   1.244 -0.6288  0.0021  0.1114
  445HOH     H1 4564   7.324   1.520   1.236 -0.2568 -0.8537  0.6915
  445HOH     H2 4565   7.189   1.559   1.292  0.1955 -0.2945  1.4299
  446HOH      O 4566   2.972   1.932   5.330 -0.2024 -0.6409 -0.1138
  446HOH     H1 4567   2.932   2.018   5.338  0.0639 -0.5308  0.0582
  446HOH     H2 4568   2.926   1.891   5.257 -0.1614 -0.2597 -0.3592
  447HOH      O 4569   6.068   1.223   2.779  0.4032 -0.3508  0.4440
  447HOH     H1 4570   6.123   1.279   2.833  0.3991 -0.9248  1.0623
  447HOH     H2 4571   6.116   1.140   2.773  0.3380 -0.3532 -0.3229
  448HOH      O 4572   6.764   2.447   5.120  0.2557 -0.1717 -0.1427
  448HOH     H1 4573   6.702   2.451   5.047  0.7343 -0.5516 -0.5913
  448HOH     H2 4574   6.833   2.509   5.096 -0.3117  0.8511  0.7332
  449HOH      O 4575   5.578   0.056   1.257  0.7801  0.2690  0.2684
  449HOH     H1 4576   5.644   0.032   1.322 -0.1430 -0.5475  0.9573
  449HOH     H2 4577   5.543  -0.027   1.226  0.6948  0.6648 -0.7690
  450HOH      O 4578   1.403   5.544   4.589 -0.4316 -0.4645 -0.4290
  450HOH     H1 4579   1.466   5.532   4.518  0.5806 -1.5360  0.5635
  450HOH     H2 4580   1.355   5.461   4.591 -0.3817 -0.4844  0.1694
  451HOH      O 4581   5.054   1.096   4.402  0.1235 -0.8468  0.1599
  451HOH     H1 4582   5.139   1.117   4.364 -0.0033  0.1355  0.3687
  451HOH     H2 4583   5.075   1.049   4.483  0.4517 -0.8889  0.0532
  452HOH      O 4584   4.492   0.381   5.287  0.4002 -0.0305 -0.3230
  452HOH     H1 4585   4.491   0.300   5.237 -0.8962  0.0012 -0.4018
  452HOH     H2 4586   4.580   0.417   5.273  0.6067 -0.8303 -1.2414
  453HOH      O 4587   4.492   4.618   6.200 -0.5433 -0.3819 -0.1746
  453HOH     H1 4588   4.466   4.694   6.149 -0.0172 -0.6527 -0.8822
  453HOH     H2 4589   4.426   4.611   6.269 -0.3384  0.9847  0.2088
  454HOH      O 4590   2.032   6.875   6.575 -0.1948 -0.0793 -0.2612
  454HOH     H1 4591   2.118   6.886   6.535  0.8843 -0.9592  1.5321
  454HOH     H2 4592   1.982   6.824   6.512  1.0584 -0.6413 -0.8677
  455HOH      O 4593   1.554   5.679   2.867  0.1259 -0.4286  0.2843
  455HOH     H1 4594   1.603   5.629   2.802  0.5202 -0.6175  0.7167
  455HOH     H2 4595   1.552   5.768   2.832  0.7502 -0.4233  0.2404
  456HOH      O 4596   3.810   1.061   3.926  0.2777  0.0372 -0.1312
  456HOH     H1 4597   3.903   1.081   3.932  0.1259  1.2547 -1.0421
  456HOH     H2 4598   3.801   0.974   3.965  1.8091 -0.1932 -0.1889
  457HOH      O 4599   5.811   4.930   1.689 -0.8581  0.7817  0.4395
  457HOH     H1 4600   5.889   4.984   1.703  0.2870 -0.7273  0.4932
  457HOH     H2 4601   5.795   4.888   1.773 -1.0944  0.2986  0.1626
  458HOH      O 4602   0.378   3.927   6.096 -0.0060 -0.6365  0.3533
  458HOH     H1 4603   0.388   3.906   6.003  0.0442 -0.0355  0.2139
  458HOH     H2 4604   0.427   3.858   6.141  0.1258 -0.8308 -0.0735
  459HOH      O 4605   5.498   5.587   3.777 -0.2649 -0.1476 -0.4796
  459HOH     H1 4606   5.460   5.520   3.721 -1.0739 -0.0390 -0.0900
  459HOH     H2 4607   5.481   5.556   3.866 -0.5504  0.5001 -0.2945
  460HOH      O 4608   3.231   0.736   2.487  0.5091 -0.8837 -0.3348
  460HOH     H1 4609   3.224   0.678   2.563 -0.3320 -0.9934 -0.4764
  460HOH     H2 4610   3.246   0.677   2.413 -0.4154 -0.9578 -0.4891
  461HOH      O 4611   4.472   6.906   6.936  0.2314 -0.3800  0.0427
  461HOH     H1 4612   4.457   6.995   6.904 -1.0863 -0.6685 -0.3086
  461HOH     H2 4613   4.500   6.857   6.858  0.3310 -0.3998  0.0910
  462HOH      O 4614   4.109   3.405   1.304 -0.1841  0.3674 -0.0502
  462HOH     H1 4615   4.024   3.363   1.317 -0.0077  0.3729  1.6935
  462HOH     H2 4616   4.151   3.356   1.234 -1.5188  0.2291 -0.8052
  463HOH      O 4617   4.673   1.228   6.093  0.2586  0.0654  0.3707
  463HOH     H1 4618   4.655   1.170   6.019 -1.8238  0.4535  0.4690
  463HOH     H2 4619   4.684   1.170   6.167 -0.7596 -0.2809  0.2792
  464HOH      O 4620   6.807   1.357   0.093  0.3743  0.6817  0.5058
  464HOH     H1 4621   6.737   1.325   0.036 -0.2666  0.4296  1.3929
  464HOH     H2 4622   6.846   1.278   0.129  1.1045  0.8239  0.0578
  465HOH      O 4623   6.059   3.455   3.824  0.3225  0.0274 -0.5523
  465HOH     H1 4624   6.005   3.377   3.810 -0.5466  0.4809  0.0364
  465HOH     H2 4625   6.128   3.427   3.883 -1.0976  0.0524  1.3106
  466HOH      O 4626   2.506   0.232   5.543  0.9349 -0.2478 -0.4353
  466HOH     H1 4627   2.452   0.156   5.561 -0.0888  0.1882 -1.4336
  466HOH     H2 4628   2.595   0.205   5.568  0.3607 -1.1129  0.9357
  467HOH      O 4629   4.397   0.775   2.882 -0.1973  1.0763 -0.2234
  467HOH     H1 4630   4.314   0.798   2.922 -0.4970  0.3660 -0.4066
  467HOH     H2 4631   4.382   0.784   2.788 -0.2704  0.3509 -0.2902
  468HOH      O 4632   3.207   2.563   0.517 -0.7024 -0.6186  0.8044
  468HOH     H1 4633   3.197   2.569   0.422  0.8711 -0.1379  0.6163
  468HOH     H2 4634   3.175   2.647   0.550 -0.7573 -0.5775  0.6465
  469HOH      O 4635   0.214   0.100   6.239 -0.5378 -0.3051 -0.1578
  469HOH     H1 4636   0.199   0.006   6.244 -0.5433 -0.2780  0.6390
  469HOH     H2 4637   0.159   0.130   6.166 -1.2075 -0.7902  0.1298
  470HOH      O 4638   7.107   0.193   7.096 -0.1330 -0.1686 -0.2518
  470HOH     H1 4639   7.096   0.281   7.058  0.0619 -0.1334 -0.2293
  470HOH     H2 4640   7.156   0.145   7.029 -0.1818 -0.2419 -0.2348
  471HOH      O 4641   4.149   6.748   0.655  0.7720  0.3491 -0.5927
  471HOH     H1 4642   4.211   6.675   0.656  0.2322 -0.1339  0.2304
  471HOH     H2 4643   4.203   6.825   0.675  1.0622 -0.1435  0.8118
  472HOH      O 4644   3.925   5.793   0.743  0.0822 -0.1543  0.6312
  472HOH     H1 4645   3.907   5.866   0.802  0.2341  0.2227  0.2205
  472HOH     H2 4646   4.020   5.783   0.745  0.0547 -0.3882  0.7449
  473HOH      O 4647   0.568   6.868   6.725  0.1606 -0.2476 -0.0859
  473HOH     H1 4648   0.498   6.804   6.739  0.2811 -0.2984  0.3032
  473HOH     H2 4649   0.526   6.953   6.744  0.4762 -0.3584  1.2547
  474HOH      O 4650   2.381   1.603   6.875  0.2806  0.2809  0.0341
  474HOH     H1 4651   2.289   1.598   6.902  0.3389  1.3368  0.5145
  474HOH     H2 4652   2.377   1.614   6.780 -0.0776  0.1769  0.0330
  475HOH      O 4653   0.506   7.166   5.433  0.5324  0.2066 -0.0057
  475HOH     H1 4654   0.586   7.156   5.382  0.2406  0.1515 -0.4663
  475HOH     H2 4655   0.442   7.200   5.371 -0.1348 -0.9012  0.0203
  476HOH      O 4656   1.659   3.178   6.860 -0.1825 -0.2431  0.3845
  476HOH     H1 4657   1.741   3.166   6.908 -0.2384  0.0138  0.5460
  476HOH     H2 4658   1.685   3.222   6.779 -0.0538 -0.9008  0.0500
  477HOH      O 4659   6.563   0.775   1.391  0.5222  0.2424  0.0449
  477HOH     H1 4660   6.488   0.733   1.433  1.1270 -0.1008  0.8372
  477HOH     H2 4661   6.528   0.857   1.355 -0.4079 -0.3348 -0.4172
  478HOH      O 4662   2.340   2.612   1.786  0.0426  0.0974 -0.5159
  478HOH     H1 4663   2.391   2.532   1.795  0.7262  0.5324 -0.3882
  478HOH     H2 4664   2.286   2.598   1.708 -0.3789 -0.7546 -0.1025
  479HOH      O 4665   5.502   0.494   5.868 -0.3708  0.1654  0.5911
  479HOH     H1 4666   5.492   0.415   5.815  0.0035  0.1351  0.5597
  479HOH     H2 4667   5.572   0.472   5.930 -0.0377  0.5830  0.3674
  480HOH      O 4668   2.679   0.328   4.987  0.1436  0.0824 -0.1428
  480HOH     H1 4669   2.686   0.276   5.067  0.8549 -0.1206 -0.3266
  480HOH     H2 4670   2.744   0.290   4.928 -0.3431  0.2495 -0.8107
  481HOH      O 4671   0.228   3.590   4.335 -0.3643 -0.1744  0.6134
  481HOH     H1 4672   0.274   3.529   4.393 -0.5725 -1.4532 -0.4711
  481HOH     H2 4673   0.286   3.600   4.260 -0.8420  0.0464  0.2614
  482HOH      O 4674   4.698   6.068   4.233 -0.1362  0.0690 -0.8067
  482HOH     H1 4675   4.653   6.011   4.170 -0.9026 -0.7198  0.3861
  482HOH     H2 4676   4.779   6.021   4.253  0.0966  0.3091 -1.1499
  483HOH      O 4677   4.528   2.971   6.578 -0.0461 -0.3745  0.2035
  483HOH     H1 4678   4.432   2.974   6.582 -0.0204 -0.2338  1.4826
  483HOH     H2 4679   4.547   2.890   6.532 -0.7959 -0.8299  0.6414
  484HOH      O 4680   1.149   6.995   0.790  0.1171 -0.0538  0.4362
  484HOH     H1 4681   1.220   7.041   0.835  0.2567  0.8281 -0.6181
  484HOH     H2 4682   1.166   6.902   0.808  1.8998  0.0729 -0.2305
  485HOH      O 4683   2.920   6.117   6.830  0.4615  0.1123  0.5799
  485HOH     H1 4684   2.848   6.105   6.769  0.6662  0.3328  0.2896
  485HOH     H2 4685   2.902   6.055   6.901  0.4927 -0.5266  0.0484
  486HOH      O 4686   3.442   6.451   4.005  0.7717  0.1597 -0.2601
  486HOH     H1 4687   3.404   6.365   3.989 -0.0487  0.2967  0.7163
  486HOH     H2 4688   3.367   6.507   4.025  1.2934  1.0853 -0.7413
  487HOH      O 4689   1.081   4.368   4.377  0.6396 -0.5632 -0.0979
  487HOH     H1 4690   1.108   4.319   4.455  0.5740  0.3156  0.5117
  487HOH     H2 4691   1.155   4.361   4.318  1.3275 -0.0444  0.6495
  488HOH      O 4692   2.339   3.910   0.824  0.0310 -0.3780  0.0467
  488HOH     H1 4693   2.316   3.896   0.915  0.2183  1.1489  0.3759
  488HOH     H2 4694   2.362   4.003   0.818 -0.2129 -0.3581 -1.6114
  489HOH      O 4695   7.279   7.178   1.851 -0.0433 -0.1325  0.2300
  489HOH     H1 4696   7.216   7.228   1.799 -0.0248 -0.1990  0.1430
  489HOH     H2 4697   7.226   7.138   1.920  0.0087  0.3555  0.5595
  490HOH      O 4698   3.892   2.559   1.715  0.0055 -0.4854 -0.9727
  490HOH     H1 4699   3.977   2.577   1.675  0.4609 -0.9643 -0.2531
  490HOH     H2 4700   3.888   2.464   1.721  0.1959 -0.4405  0.5619
  491HOH      O 4701   6.509   0.639   2.047  0.0779  0.9602 -0.6077
  491HOH     H1 4702   6.427   0.597   2.022  0.3279  0.2968 -0.3580
  491HOH     H2 4703   6.505   0.645   2.143  0.8940 -0.3879 -0.4388
  492HOH      O 4704   2.533   4.677   5.432 -0.2892 -0.0457  0.1467
  492HOH     H1 4705   2.620   4.674   5.471 -0.0998  0.6737 -0.1945
  492HOH     H2 4706   2.548   4.672   5.338 -0.7067 -1.1619  0.1079
  493HOH      O 4707   4.664   4.806   0.761  0.7513  0.3113 -0.3676
  493HOH     H1 4708   4.680   4.891   0.803 -0.3103  0.1021  0.5674
  493HOH     H2 4709   4.571   4.790   0.775  0.6851 -0.5146 -1.5201
  494HOH      O 4710   3.302   5.177   1.043  0.8748  0.0517  0.4235
  494HOH     H1 4711   3.290   5.178   0.948 -0.5569  0.0887  0.5646
  494HOH     H2 4712   3.385   5.221   1.057  1.2691 -0.2086 -0.8200
  495HOH      O 4713   1.298   1.107   6.713 -0.6147  0.5306 -0.2839
  495HOH     H1 4714   1.241   1.077   6.783 -0.5662  0.9763 -0.0474
  495HOH     H2 4715   1.386   1.109   6.753 -0.4551  0.0240 -0.5905
  496HOH      O 4716   3.855   0.563   4.784 -0.0930  0.3248 -0.0971
  496HOH     H1 4717   3.905   0.548   4.704 -0.5249  1.1202 -0.5418
  496HOH     H2 4718   3.899   0.637   4.826 -0.3039  0.3876  0.0173
  497HOH      O 4719   7.183   1.155   0.448 -0.2477  0.6931  0.2009
  497HOH     H1 4720   7.275   1.167   0.424 -0.2967  1.2310  0.2507
  497HOH     H2 4721   7.186   1.101   0.527 -0.0230 -0.0035 -0.2700
  498HOH      O 4722   3.288   6.886   0.842 -0.2414 -0.0678 -0.0188
  498HOH     H1 4723   3.335   6.969   0.833  0.6098 -0.5315 -0.0554
  498HOH     H2 4724   3.309   6.838   0.762 -0.5781 -0.3828  0.0778
  499HOH      O 4725   0.959   6.583   0.854 -0.4993  0.1196 -0.0976
  499HOH     H1 4726   0.964   6.488   0.844 -0.3779  0.0489  0.5404
  499HOH     H2 4727   0.875   6.607   0.815 -0.9402 -0.3721  0.5038
  500HOH      O 4728   3.995   6.598   2.851 -0.2662 -0.1244 -0.6134
  500HOH     H1 4729   4.009   6.691   2.838 -0.6691 -0.0360 -0.4537
  500HOH     H2 4730   3.962   6.591   2.941 -1.3874 -0.2765 -0.9999
  501HOH      O 4731   5.661   7.194   6.363 -0.3821  0.1187  0.3507
  501HOH     H1 4732   5.571   7.204   6.394 -0.8570  0.1261 -0.9315
  501HOH     H2 4733   5.686   7.281   6.334 -0.3705 -0.0824 -0.2778
  502HOH      O 4734   4.106   5.723   3.698  0.1144 -0.1443  0.2879
  502HOH     H1 4735   4.186   5.770   3.677  0.6590 -0.9001  0.5883
  502HOH     H2 4736   4.123   5.682   3.783 -0.5474 -0.4159  0.3053
  503HOH      O 4737   4.915   1.902   5.425 -0.6241 -0.7209  0.6290
  503HOH     H1 4738   4.906   1.903   5.330 -0.1274 -0.5182  0.5795
  503HOH     H2 4739   4.992   1.955   5.443 -1.2093 -0.0044  1.2023
  504HOH      O 4740   0.881   0.751   3.849 -0.1676 -0.4672  0.3305
  504HOH     H1 4741   0.886   0.787   3.761  0.5429 -0.7747  0.2362
  504HOH     H2 4742   0.788   0.754   3.871 -0.2675  0.2885 -0.1409
  505HOH      O 4743   4.242   6.961   5.176 -0.2307 -0.6613  0.4095
  505HOH     H1 4744   4.338   6.961   5.177 -0.1951  0.6073  0.7486
  505HOH     H2 4745   4.218   6.875   5.143  1.0384 -0.6277 -0.7796
  506HOH      O 4746   1.435   2.464   5.346 -0.0358 -0.4184 -0.4376
  506HOH     H1 4747   1.466   2.373   5.345 -0.3860 -0.5401 -0.4731
  506HOH     H2 4748   1.485   2.507   5.277  0.2559 -0.5424 -0.3063
  507HOH      O 4749   5.912   3.853   1.475 -0.6115 -0.2141 -0.4870
  507HOH     H1 4750   5.895   3.763   1.503 -0.4458  0.0693  0.6213
  507HOH     H2 4751   6.000   3.872   1.506 -1.2954  0.9084  1.0573
  508HOH      O 4752   0.164   6.514   5.384 -0.5457  0.3695  0.1910
  508HOH     H1 4753   0.187   6.448   5.318 -0.4266  0.2094  0.3875
  508HOH     H2 4754   0.190   6.597   5.345  0.3405  0.2040  0.3715
  509HOH      O 4755   4.717   6.630   0.303  0.1139 -0.1611  0.1146
  509HOH     H1 4756   4.785   6.592   0.247 -0.3089 -0.7300 -0.0369
  509HOH     H2 4757   4.729   6.725   0.295  1.2026 -0.2349  0.4896
  510HOH      O 4758   4.825   2.509   6.708 -0.3891  0.3042 -0.0454
  510HOH     H1 4759   4.796   2.479   6.622 -0.5987  0.0184  0.1206
  510HOH     H2 4760   4.853   2.599   6.694  0.6759 -0.0845 -0.6564
  511HOH      O 4761   0.326   0.569   3.451  0.0180  0.0949 -0.1086
  511HOH     H1 4762   0.266   0.515   3.400  0.1496  0.8639 -1.1402
  511HOH     H2 4763   0.403   0.513   3.465  0.3701  0.1267 -1.5918
  512HOH      O 4764   6.405   0.939   4.962 -0.3169  0.5024 -0.4418
  512HOH     H1 4765   6.310   0.928   4.955 -0.3406 -0.0575  0.4606
  512HOH     H2 4766   6.420   1.032   4.946 -1.1163  0.7669  0.2042
  513HOH      O 4767   2.222   0.328   7.010 -0.4430  0.2574 -0.7374
  513HOH     H1 4768   2.217   0.336   7.105 -0.5013  0.4225 -0.7542
  513HOH     H2 4769   2.191   0.240   6.992  0.3896 -0.0994 -0.5354
  514HOH      O 4770   0.294   1.181   3.726  0.1657 -1.1746 -0.3067
  514HOH     H1 4771   0.234   1.165   3.653 -0.1772 -1.3222  0.0011
  514HOH     H2 4772   0.244   1.238   3.785  0.2115 -1.5437  0.0972
  515HOH      O 4773   2.789   2.447   5.359  0.1135  0.2419 -0.0481
  515HOH     H1 4774   2.796   2.498   5.439  0.7246  0.5337 -0.2690
  515HOH     H2 4775   2.797   2.512   5.289  1.1789 -0.1600 -0.3379
  516HOH      O 4776   0.467   3.730   5.514  0.1429 -0.2550  0.0636
  516HOH     H1 4777   0.502   3.811   5.552  0.6254 -0.0541 -0.7708
  516HOH     H2 4778   0.376   3.752   5.492  0.1283 -0.0944  0.2802
  517HOH      O 4779   2.639   6.513   2.383 -0.3585  0.0681 -0.4141
  517HOH     H1 4780   2.709   6.531   2.321  0.4386 -0.4407  0.2904
  517HOH     H2 4781   2.616   6.599   2.418  0.2864  0.2012 -0.2891
  518HOH      O 4782   3.275   4.443   0.671  0.4077 -0.2656 -0.4081
  518HOH     H1 4783   3.193   4.440   0.621 -0.6312 -1.3864  1.1920
  518HOH     H2 4784   3.287   4.536   0.690 -0.2621 -0.0300 -1.0214
  519HOH      O 4785   0.224   1.426   6.170  0.4595  0.1970  0.1633
  519HOH     H1 4786   0.259   1.408   6.258  0.3354  0.0302  0.1777
  519HOH     H2 4787   0.251   1.351   6.117  0.0559  0.0247  0.1934
  520HOH      O 4788   0.621   6.930   0.073  0.1446  0.1748 -0.0013
  520HOH     H1 4789   0.662   6.902   0.155  1.2781 -0.5490 -0.7426
  520HOH     H2 4790   0.556   6.862   0.054  0.3051  0.0098  0.0228
  521HOH      O 4791   6.250   0.580   2.001  0.1473  0.6607 -0.3152
  521HOH     H1 4792   6.236   0.565   1.908 -0.4912  0.5298 -0.2108
  521HOH     H2 4793   6.163   0.565   2.041  0.4452  0.5418  0.3170
  522HOH      O 4794   3.952   7.051   3.683  0.4945  0.2767 -1.0380
  522HOH     H1 4795   3.947   7.145   3.667  0.3560  0.4039 -0.2998
  522HOH     H2 4796   3.940   7.041   3.777 -0.6216 -0.5582 -1.2172
  523HOH      O 4797   1.369   6.812   1.068  0.2338  0.3202  0.1061
  523HOH     H1 4798   1.394   6.769   1.150  1.2218 -0.2186 -0.4392
  523HOH     H2 4799   1.401   6.753   1.000 -0.0241  1.0464 -0.6741
  524HOH      O 4800   6.590   5.149   0.823  0.4480 -0.4765 -0.4915
  524HOH     H1 4801   6.520   5.110   0.770 -0.3009  0.7650 -0.5100
  524HOH     H2 4802   6.548   5.224   0.866  2.0195  1.0579 -1.4056
  525HOH      O 4803   5.042   6.249   3.872  0.0957 -0.0988  0.3916
  525HOH     H1 4804   4.987   6.282   3.801  0.2505 -0.7130 -0.0272
  525HOH     H2 4805   4.980   6.215   3.936 -0.0417 -1.0554 -0.2083
  526HOH      O 4806   0.635   0.343   6.045 -0.1991  0.3064 -0.4859
  526HOH     H1 4807   0.564   0.282   6.029  0.1173 -0.2359  0.1124
  526HOH     H2 4808   0.647   0.342   6.140  0.2176  0.8379 -0.5238
  527HOH      O 4809   5.695   5.760   6.636 -0.4415  0.2097 -0.2570
  527HOH     H1 4810   5.609   5.801   6.623 -0.4875  0.2543  0.1559
  527HOH     H2 4811   5.677   5.687   6.696 -0.1468  0.3940  0.0586
  528HOH      O 4812   4.883   4.065   3.759 -0.7035  0.4166 -0.5475
  528HOH     H1 4813   4.867   4.130   3.691 -0.7839 -0.3566 -1.3068
  528HOH     H2 4814   4.849   3.983   3.723  0.7536 -0.3803 -0.3106
  529HOH      O 4815   5.411   2.262   0.333  0.0733 -0.2567  0.0857
  529HOH     H1 4816   5.455   2.346   0.342  0.2908 -0.3058 -0.4586
  529HOH     H2 4817   5.373   2.264   0.246  0.2534 -0.8026 -0.0141
  530HOH      O 4818   5.968   0.961   3.425  1.2275  0.1043  0.3315
  530HOH     H1 4819   5.993   0.978   3.334 -2.4391 -1.2441 -1.3289
  530HOH     H2 4820   5.960   0.865   3.430 -0.7654  0.2203  1.2146
  531HOH      O 4821   5.033   6.644   3.589 -1.0074  0.2636 -0.2592
  531HOH     H1 4822   5.004   6.717   3.644 -1.0303 -0.0779  0.1897
  531HOH     H2 4823   5.104   6.681   3.536  0.4882  0.1124  1.4566
  532HOH      O 4824   0.841   0.311   5.891 -0.5347  0.4862 -0.1028
  532HOH     H1 4825   0.770   0.352   5.939 -0.0100  2.0076 -0.4950
  532HOH     H2 4826   0.803   0.287   5.806 -0.9142 -0.1141  0.2263
  533HOH      O 4827   2.471   4.355   0.149 -0.2631 -0.8406  0.4540
  533HOH     H1 4828   2.440   4.271   0.115 -2.2334  0.0446 -0.2380
  533HOH     H2 4829   2.409   4.377   0.218 -0.2512  0.3551  0.1169
  534HOH      O 4830   0.184   5.197   2.530 -0.2193 -0.0161  0.2202
  534HOH     H1 4831   0.227   5.191   2.614 -0.3871  0.4978  0.3516
  534HOH     H2 4832   0.248   5.163   2.467 -0.3063 -0.9523  0.6052
  535HOH      O 4833   1.212   3.577   5.411  0.3078  0.6190  0.2263
  535HOH     H1 4834   1.264   3.603   5.487 -0.2204  0.3486  0.6972
  535HOH     H2 4835   1.205   3.482   5.419  1.0154  0.4654 -0.6809
  536HOH      O 4836   0.889   2.753   1.254 -0.0344 -0.4669 -0.0955
  536HOH     H1 4837   0.820   2.796   1.205 -0.0075 -0.1173  0.1709
  536HOH     H2 4838   0.963   2.814   1.251  0.1090 -0.6310  0.0178
  537HOH      O 4839   0.245   6.136   3.892  0.1945 -0.3528  0.6392
  537HOH     H1 4840   0.220   6.084   3.968  0.9744 -0.5611  0.7771
  537HOH     H2 4841   0.286   6.214   3.928 -0.3924  0.0640  0.4265
  538HOH      O 4842   0.190   6.206   4.534  0.3555  0.1619 -0.0505
  538HOH     H1 4843   0.140   6.287   4.524 -0.8601 -0.4846  0.3919
  538HOH     H2 4844   0.281   6.235   4.547  0.0320  1.4172 -0.3322
  539HOH      O 4845   0.511   1.456   6.843  0.8759  0.4767 -0.9792
  539HOH     H1 4846   0.527   1.399   6.918 -2.2024 -0.7613 -0.9753
  539HOH     H2 4847   0.557   1.414   6.770  1.4288 -0.0199 -0.3668
  540HOH      O 4848   5.267   0.221   6.012  0.4086 -0.2694  0.2680
  540HOH     H1 4849   5.212   0.202   5.936 -0.4739  0.0946  0.7849
  540HOH     H2 4850   5.269   0.317   6.016  1.5036 -0.2501 -0.0047
  541HOH      O 4851   2.821   4.284   0.765 -0.6292 -0.3063  0.5839
  541HOH     H1 4852   2.893   4.248   0.817 -0.5591  0.4643  1.0580
  541HOH     H2 4853   2.748   4.292   0.827 -0.7319  0.0743  0.4206
  542HOH      O 4854   5.697   0.507   5.237  0.0124  0.4430  0.2555
  542HOH     H1 4855   5.789   0.535   5.234  0.4472 -0.6846  1.2517
  542HOH     H2 4856   5.697   0.432   5.297 -1.2270 -0.8972 -1.2478
  543HOH      O 4857   0.944   1.073   2.753  0.2318  0.3440  0.2738
  543HOH     H1 4858   0.996   1.095   2.676  0.4444 -1.4736 -0.1844
  543HOH     H2 4859   0.994   1.110   2.826  0.7298  0.9490 -0.3374
  544HOH      O 4860   6.146   4.512   2.582 -0.1239 -0.3392 -0.2266
  544HOH     H1 4861   6.195   4.451   2.527  0.3863 -0.5333  0.4280
  544HOH     H2 4862   6.079   4.458   2.623  0.1741 -0.4175  0.1648
  545HOH      O 4863   0.721   5.603   3.425  0.5657  0.1035  0.2593
  545HOH     H1 4864   0.771   5.684   3.417  0.6943  0.0491  0.4898
  545HOH     H2 4865   0.660   5.619   3.497 -0.0765  0.3320 -0.3196
  546HOH      O 4866   6.113   2.803   0.741 -0.0468 -0.3516 -0.1536
  546HOH     H1 4867   6.158   2.730   0.784  0.1359 -0.5874 -0.7337
  546HOH     H2 4868   6.107   2.870   0.809  1.5284 -0.1573 -0.1394
  547HOH      O 4869   0.906   4.246   1.505  0.2977 -0.4936  0.0493
  547HOH     H1 4870   0.882   4.335   1.529 -0.1764 -0.7288  0.4849
  547HOH     H2 4871   0.961   4.256   1.428 -0.0496  0.1516 -0.1290
  548HOH      O 4872   4.176   0.544   4.959 -0.1455  0.2855 -0.3769
  548HOH     H1 4873   4.104   0.588   5.005 -0.4152 -1.4235  1.0675
  548HOH     H2 4874   4.133   0.478   4.905  0.3096  0.5171 -1.0562
  549HOH      O 4875   1.975   0.107   2.057 -0.8396 -0.1841  0.6778
  549HOH     H1 4876   2.016   0.130   1.974 -0.5850 -0.5009  0.7098
  549HOH     H2 4877   1.925   0.184   2.082 -1.1223 -0.1691  0.1046
  550HOH      O 4878   6.511   6.963   5.754  0.6463  0.3923 -0.6737
  550HOH     H1 4879   6.443   6.935   5.815  1.0785  0.8581  0.0427
  550HOH     H2 4880   6.471   6.952   5.668  0.1540 -0.6391 -0.3443
  551HOH      O 4881   6.672   6.183   4.526  0.6583 -0.2892 -0.7111
  551HOH     H1 4882   6.619   6.111   4.561  1.6070 -0.6203  0.1266
  551HOH     H2 4883   6.608   6.240   4.483 -0.5145 -0.2697  0.8753
  552HOH      O 4884   0.755   0.281   0.699  0.8755 -0.3790 -0.8002
  552HOH     H1 4885   0.796   0.230   0.769  0.6598  0.0531 -0.3377
  552HOH     H2 4886   0.757   0.371   0.732 -0.8129 -0.3782 -0.5398
  553HOH      O 4887   2.507   4.856   1.647 -0.7582 -0.2543 -0.9902
  553HOH     H1 4888   2.482   4.870   1.738  0.3607 -0.0281 -0.6871
  553HOH     H2 4889   2.428   4.876   1.597 -1.0358  0.9850 -0.1524
  554HOH      O 4890   6.913   6.615   0.859  0.2448 -0.0395 -0.1651
  554HOH     H1 4891   6.896   6.688   0.800  0.3936  0.0429 -0.1096
  554HOH     H2 4892   6.956   6.655   0.935 -0.2713 -0.0884  0.1661
  555HOH      O 4893   6.283   2.699   6.427  1.0042 -0.3668  0.5438
  555HOH     H1 4894   6.243   2.687   6.341  0.7652 -1.5959  0.7853
  555HOH     H2 4895   6.342   2.774   6.416  0.2117  0.1633 -0.3877
  556HOH      O 4896   3.902   3.766   7.023 -0.5960 -0.1067 -0.6577
  556HOH     H1 4897   3.945   3.841   7.063 -0.8237  0.3603 -1.2543
  556HOH     H2 4898   3.834   3.741   7.085 -0.2953 -0.0436 -0.2984
  557HOH      O 4899   4.538   5.519   0.396  0.8035 -0.4755  0.5708
  557HOH     H1 4900   4.609   5.535   0.459  0.3207 -1.2453  1.3542
  557HOH     H2 4901   4.532   5.424   0.391  0.8415 -0.4378 -0.6939
  558HOH      O 4902   3.131   1.071   3.742 -0.1271 -0.0647  0.5620
  558HOH     H1 4903   3.185   1.073   3.663  0.1031 -0.6015  0.6953
  558HOH     H2 4904   3.110   1.163   3.759  1.2402  0.2444  0.8329
  559HOH      O 4905   4.175   4.514   0.825 -0.6057 -0.2132 -0.0243
  559HOH     H1 4906   4.129   4.580   0.773  0.1041  0.0328 -0.3663
  559HOH     H2 4907   4.186   4.554   0.911  0.1347  0.2849 -0.3306
  560HOH      O 4908   3.263   1.136   0.514  0.5654 -0.3569  0.1354
  560HOH     H1 4909   3.297   1.160   0.600 -0.8697  0.4167  0.5631
  560HOH     H2 4910   3.171   1.113   0.530  0.1322  0.1868 -1.2187
  561HOH      O 4911   0.697   3.302   3.975 -0.1410 -0.1235 -0.5077
  561HOH     H1 4912   0.685   3.344   3.890 -0.6460  0.2140 -0.2794
  561HOH     H2 4913   0.610   3.267   3.997  0.1561 -0.8669 -0.4688
  562HOH      O 4914   2.640   4.592   5.974  0.3404  0.2373  0.2512
  562HOH     H1 4915   2.549   4.565   5.963  0.1570  0.7808  0.3547
  562HOH     H2 4916   2.686   4.512   6.000 -0.1187 -0.0325  0.2550
  563HOH      O 4917   6.597   3.650   0.149  0.4721 -0.4425 -0.8481
  563HOH     H1 4918   6.505   3.629   0.161  0.6245 -0.4273  0.9483
  563HOH     H2 4919   6.600   3.746   0.153  0.6920 -0.4351  1.5926
  564HOH      O 4920   0.629   6.677   3.102 -0.1542  0.0714  0.3604
  564HOH     H1 4921   0.534   6.689   3.096 -0.2009 -0.1541  0.5729
  564HOH     H2 4922   0.659   6.673   3.012 -0.3334  0.2479  0.2916
  565HOH      O 4923   6.077   0.391   4.907 -0.4694  0.0290 -0.0015
  565HOH     H1 4924   6.053   0.484   4.908  0.1043  0.1819 -0.1497
  565HOH     H2 4925   6.091   0.371   4.814  0.5351  0.0998  0.1193
  566HOH      O 4926   0.709   0.063   1.338  0.0792  0.4420  0.2689
  566HOH     H1 4927   0.686   0.026   1.252  0.1206  0.7277  0.1314
  566HOH     H2 4928   0.781   0.123   1.319  0.0345  0.5667  0.4940
  567HOH      O 4929   5.406   5.569   2.001 -0.6173  0.3037  0.0869
  567HOH     H1 4930   5.365   5.525   1.926 -0.1028 -0.2059  0.0910
  567HOH     H2 4931   5.496   5.585   1.973 -0.1518 -0.6709  0.8723
  568HOH      O 4932   2.777   0.550   5.341 -0.7026  0.3181  0.0604
  568HOH     H1 4933   2.859   0.501   5.343 -0.6705  0.2793 -1.0948
  568HOH     H2 4934   2.793   0.626   5.396  0.7618  1.2539 -1.4728
  569HOH      O 4935   6.382   5.232   6.610 -0.0074 -0.3816  0.1072
  569HOH     H1 4936   6.399   5.323   6.584 -0.0846 -0.4472 -0.1693
  569HOH     H2 4937   6.356   5.239   6.702  0.9870 -0.2220  0.4055
  570HOH      O 4938   4.213   3.503   7.021 -0.5672 -0.7195 -0.1131
  570HOH     H1 4939   4.189   3.483   6.931 -0.1665 -0.9605 -0.1674
  570HOH     H2 4940   4.224   3.418   7.063 -1.0597 -0.6114  0.2502
  571HOH      O 4941   4.717   1.076   3.139  0.4244 -0.5834  0.3402
  571HOH     H1 4942   4.713   1.037   3.052 -0.8378  0.7525 -0.2736
  571HOH     H2 4943   4.626   1.094   3.162  0.8208  0.6368  1.1801
  572HOH      O 4944   7.056   3.641   2.276  0.3162  0.2590  0.1797
  572HOH     H1 4945   7.013   3.558   2.257  0.1411  0.4124 -0.1086
  572HOH     H2 4946   7.148   3.618   2.289  0.0608 -0.1642  1.4425
  573HOH      O 4947   5.132   0.765   4.770 -0.7819  0.4989  0.0800
  573HOH     H1 4948   5.208   0.783   4.825 -1.0406  1.1460  0.2373
  573HOH     H2 4949   5.079   0.704   4.821 -0.1434 -0.3808 -0.2457
  574HOH      O 4950   5.615   1.640   6.956 -0.4764  0.5505 -0.4235
  574HOH     H1 4951   5.589   1.569   6.898 -0.4459  1.5097 -1.6948
  574HOH     H2 4952   5.678   1.691   6.905  0.0493  1.1056  0.7034
  575HOH      O 4953   5.587   2.611   0.031  0.0750 -0.2024 -0.1097
  575HOH     H1 4954   5.661   2.661   0.066  0.3160 -0.1361 -0.7030
  575HOH     H2 4955   5.577   2.642  -0.059  0.0262 -0.9923 -0.3939
  576HOH      O 4956   1.514   2.532   6.112  0.3075  0.1759 -0.6531
  576HOH     H1 4957   1.438   2.475   6.128  0.5820 -0.2148 -0.7046
  576HOH     H2 4958   1.578   2.505   6.177  0.6789 -0.0178 -1.0891
  577HOH      O 4959   1.777   3.200   5.560  0.0989  0.6658  0.1990
  577HOH     H1 4960   1.715   3.169   5.626  0.3206 -0.3565 -0.0412
  577HOH     H2 4961   1.862   3.199   5.604  0.1789  0.4467  0.0438
  578HOH      O 4962   6.780   0.838   5.381 -0.1218  0.0733 -0.3236
  578HOH     H1 4963   6.800   0.898   5.310  0.6775  0.5399  0.2702
  578HOH     H2 4964   6.776   0.752   5.339 -0.4354  0.4176 -1.0417
  579HOH      O 4965   5.002   5.480   5.706  0.6089  0.0465  0.4654
  579HOH     H1 4966   5.077   5.518   5.660  0.8542 -0.9310  0.0006
  579HOH     H2 4967   5.040   5.421   5.770  0.2524 -0.3246  0.3494
  580HOH      O 4968   0.203   0.096   2.008 -0.7670  0.3326  0.7182
  580HOH     H1 4969   0.108   0.083   2.010 -0.7159 -0.3000  0.0043
  580HOH     H2 4970   0.237   0.036   2.075 -0.7650 -1.0041 -0.3877
  581HOH      O 4971   1.744   6.157   2.731 -0.3175  0.4679  0.1433
  581HOH     H1 4972   1.738   6.210   2.651  0.1374  0.2871 -0.0173
  581HOH     H2 4973   1.828   6.181   2.769 -0.3104  0.1911  0.3044
  582HOH      O 4974   3.035   1.129   2.758 -0.3310 -0.2775  0.7154
  582HOH     H1 4975   3.007   1.065   2.692  0.1400 -0.8634  1.0675
  582HOH     H2 4976   2.955   1.149   2.806 -0.5337 -0.4042  0.4390
  583HOH      O 4977   1.541   5.563   5.539 -0.5031  0.4357  0.1342
  583HOH     H1 4978   1.619   5.508   5.545 -0.6115  0.2225 -0.3115
  583HOH     H2 4979   1.520   5.585   5.629 -0.1056  0.2425  0.2787
  584HOH      O 4980   1.902   5.371   6.297 -0.3669 -0.3788  0.0808
  584HOH     H1 4981   1.929   5.279   6.301  0.9763 -0.1118 -1.1653
  584HOH     H2 4982   1.829   5.372   6.236 -1.0449 -0.6880  0.8394
  585HOH      O 4983   5.216   1.988   5.750  0.0887 -0.3701  0.3619
  585HOH     H1 4984   5.131   1.994   5.794 -0.6938 -1.9637 -0.7293
  585HOH     H2 4985   5.205   2.039   5.670  0.0276 -0.7829  0.0967
  586HOH      O 4986   0.862   2.787   0.043  0.3916  0.1155  0.6006
  586HOH     H1 4987   0.905   2.742  -0.029 -0.7269  0.3437 -0.2665
  586HOH     H2 4988   0.814   2.718   0.089  0.0487  0.1495  0.3058
  587HOH      O 4989   5.087   2.770   5.709  0.3146 -0.1849  0.2198
  587HOH     H1 4990   5.155   2.827   5.747  0.4947 -0.6495  0.6129
  587HOH     H2 4991   5.116   2.681   5.729 -0.3846 -0.3942  0.3584
  588HOH      O 4992   2.925   3.990   6.719 -0.0306 -0.1141  0.2718
  588HOH     H1 4993   2.875   4.062   6.682  0.6795  0.5808  0.6186
  588HOH     H2 4994   3.011   3.997   6.680  0.0097 -0.8826  0.1940
  589HOH      O 4995   4.321   2.114   0.268 -0.4089  0.1934 -0.5565
  589HOH     H1 4996   4.244   2.146   0.314 -0.4173  0.4303 -0.7332
  589HOH     H2 4997   4.289   2.040   0.216 -0.5839  0.4774 -0.8626
  590HOH      O 4998   2.218   6.911   2.513  0.3457  0.0753  0.3388
  590HOH     H1 4999   2.152   6.846   2.536 -0.1393 -0.1231 -1.3205
  590HOH     H2 5000   2.170   6.993   2.506  0.4456  0.1140  0.0444
  591HOH      O 5001   0.504   1.262   6.090  0.2330 -0.2623  0.2049
  591HOH     H1 5002   0.477   1.246   5.999  0.3127  0.6798 -0.0084
  591HOH     H2 5003   0.481   1.182   6.136  0.1997 -0.7708 -0.6483
  592HOH      O 5004   4.624   6.031   0.550 -0.2332  0.0795 -0.2282
  592HOH     H1 5005   4.610   5.944   0.587  0.4425  0.4145  0.9151
  592HOH     H2 5006   4.706   6.024   0.502  0.3282  0.2792  0.6570
  593HOH      O 5007   1.668   2.141   0.511  0.1571 -0.5287 -0.3971
  593HOH     H1 5008   1.712   2.169   0.592 -0.3309  0.0665 -0.3249
  593HOH     H2 5009   1.700   2.202   0.444 -0.4877 -0.1305 -0.3571
  594HOH      O 5010   1.535   3.018   0.458 -0.2255  0.5778 -0.0732
  594HOH     H1 5011   1.567   2.955   0.393  0.5419  0.6247  0.2369
  594HOH     H2 5012   1.452   2.981   0.488  0.3362 -0.4477  0.3026
  595HOH      O 5013   2.055   2.446   7.156 -0.3928 -0.5860  0.8757
  595HOH     H1 5014   1.977   2.461   7.102 -0.2209 -0.1567  0.7348
  595HOH     H2 5015   2.126   2.434   7.093  0.0014  0.9137  0.9525
  596HOH      O 5016   3.023   2.660   1.413 -0.0947  0.9865  0.3309
  596HOH     H1 5017   3.001   2.682   1.322 -0.7828  1.4174  0.5922
  596HOH     H2 5018   2.940   2.666   1.460  0.2620  0.8093  1.0048
  597HOH      O 5019   0.347   2.086   1.969 -0.4110  0.1167 -0.6530
  597HOH     H1 5020   0.302   2.096   2.052 -1.3054  0.0399 -1.1049
  597HOH     H2 5021   0.293   2.134   1.906 -0.1054 -0.3471 -1.3010
  598HOH      O 5022  -0.013   2.073   7.267  0.0932  0.8597  0.5060
  598HOH     H1 5023   0.014   2.133   7.197 -0.2475  1.1903  0.6490
  598HOH     H2 5024   0.062   2.070   7.326  0.4802  0.3787  0.0060
  599HOH      O 5025   7.125   2.083   1.186 -0.8838  0.0822 -0.5065
  599HOH     H1 5026   7.141   2.135   1.265  0.9848 -0.3593 -0.5189
  599HOH     H2 5027   7.058   2.019   1.213  0.1214 -0.4495  0.9567
  600HOH      O 5028   3.450   6.888   1.079  1.1252  0.3103 -0.6094
  600HOH     H1 5029   3.474   6.980   1.089 -0.9527  0.9184 -0.0759
  600HOH     H2 5030   3.402   6.885   0.996 -0.0069  0.0854  0.0068
  601HOH      O 5031   4.795   4.351   6.809  0.3637 -0.2705 -0.1099
  601HOH     H1 5032   4.701   4.346   6.823  0.4117 -0.6507  0.1125
  601HOH     H2 5033   4.809   4.434   6.764 -0.1612 -0.5265 -0.7872
  602HOH      O 5034   2.913   7.057   0.652  0.4879  0.4379 -0.2316
  602HOH     H1 5035   2.959   7.066   0.736 -0.8845  0.0252  0.6260
  602HOH     H2 5036   2.915   6.964   0.633  0.1534  0.4330 -0.2564
  603HOH      O 5037   2.312   2.285   3.984 -0.6887 -0.1943  0.4663
  603HOH     H1 5038   2.401   2.264   4.013 -0.6223 -1.1058 -0.3080
  603HOH     H2 5039   2.257   2.266   4.060 -0.3383 -0.6927  0.6016
  604HOH      O 5040   2.510   0.457   5.927 -0.5273 -0.1648 -0.6796
  604HOH     H1 5041   2.499   0.534   5.983 -0.6633 -0.8803  0.3335
  604HOH     H2 5042   2.488   0.488   5.839 -0.0642  1.0677 -0.3949
  605HOH      O 5043   4.348   4.357   2.034  0.5991 -0.5128 -0.0787
  605HOH     H1 5044   4.284   4.286   2.023 -0.2798  0.1630  0.3589
  605HOH     H2 5045   4.365   4.359   2.128 -0.1303  0.4335  0.0604
  606HOH      O 5046   0.863   0.472   4.959  0.0413 -0.2211 -0.6633
  606HOH     H1 5047   0.919   0.500   5.031  0.5924 -0.0127 -1.1604
  606HOH     H2 5048   0.922   0.429   4.897 -0.5010 -0.8496 -0.7652
  607HOH      O 5049   6.728   2.634   0.117  0.0764 -0.6531 -0.0781
  607HOH     H1 5050   6.786   2.611   0.045 -0.6640  0.1777 -0.9873
  607HOH     H2 5051   6.698   2.722   0.097  0.0518 -0.2648  1.4129
  608HOH      O 5052   4.260   2.395   5.499 -0.3028 -0.1382 -0.4551
  608HOH     H1 5053   4.317   2.318   5.490 -0.9942 -0.6778 -0.4495
  608HOH     H2 5054   4.282   2.450   5.424  0.6503 -0.0190 -0.1159
  609HOH      O 5055   5.872   5.512   0.669 -0.2960  0.1625  0.5653
  609HOH     H1 5056   5.891   5.421   0.646 -0.6534  0.2327 -0.0739
  609HOH     H2 5057   5.950   5.560   0.642 -0.4410  0.1491  0.1003
  610HOH      O 5058   4.671   0.503   6.941  0.2197 -0.1371  0.1118
  610HOH     H1 5059   4.682   0.479   6.849  1.0022 -1.9997  0.5938
  610HOH     H2 5060   4.732   0.576   6.955 -0.7234  0.9572 -1.0166
  611HOH      O 5061   3.519   5.891   2.508  0.0742 -0.2312  0.0088
  611HOH     H1 5062   3.493   5.970   2.555 -0.1128 -0.3361  0.0814
  611HOH     H2 5063   3.563   5.924   2.429  0.0112 -0.0549  0.0464
  612HOH      O 5064   6.223   2.831   2.050  0.3514  0.2371  0.4458
  612HOH     H1 5065   6.247   2.817   1.959 -1.2118  0.1323 -0.0165
  612HOH     H2 5066   6.250   2.752   2.095  0.2006 -0.1711 -0.1607
  613HOH      O 5067   0.877   1.973   0.643 -0.0365 -0.0984  0.6851
  613HOH     H1 5068   0.962   2.012   0.667  0.0720 -0.0453  0.2299
  613HOH     H2 5069   0.882   1.883   0.676 -0.0129  0.0602  1.1269
  614HOH      O 5070   3.099   5.457   0.319  1.1938 -0.2126  0.5062
  614HOH     H1 5071   3.061   5.489   0.237 -0.1763  0.2718  1.2626
  614HOH     H2 5072   3.088   5.362   0.315 -0.3713 -0.0842  0.7610
  615HOH      O 5073   3.879   3.671   0.472 -0.4359 -0.3266  0.0888
  615HOH     H1 5074   3.953   3.637   0.521  0.1536 -0.2019 -0.6831
  615HOH     H2 5075   3.822   3.595   0.460  0.1972 -0.7374 -0.4237
  616HOH      O 5076   5.092   5.415   3.237 -0.4410 -0.5613 -0.0276
  616HOH     H1 5077   5.118   5.477   3.305 -0.3063 -0.2834 -0.3279
  616HOH     H2 5078   5.150   5.434   3.163 -0.6432 -0.7996 -0.2523
  617HOH      O 5079   3.055   5.396   0.800  0.0049  0.5638 -0.4802
  617HOH     H1 5080   3.125   5.456   0.773 -0.3889  1.2778  0.0066
  617HOH     H2 5081   3.040   5.417   0.892 -0.2649 -0.1849 -0.3410
  618HOH      O 5082   1.355   4.479   6.722 -0.2326  0.0812  0.3255
  618HOH     H1 5083   1.399   4.404   6.762  0.0851  0.5237  0.8403
  618HOH     H2 5084   1.375   4.552   6.781 -0.2745  0.6339 -0.3270
  619HOH      O 5085   5.969   0.493   4.422 -0.3400  0.0287  0.6815
  619HOH     H1 5086   5.918   0.428   4.372 -0.2230  0.0093  0.5865
  619HOH     H2 5087   6.035   0.441   4.467 -0.1253  0.1005  0.4552
  620HOH      O 5088   4.976   0.574   7.134 -1.0287  0.4928  0.2575
  620HOH     H1 5089   4.931   0.628   7.069 -0.7669  1.1119  0.5755
  620HOH     H2 5090   4.934   0.597   7.218 -0.9160  0.1983  0.3980
  621HOH      O 5091   3.922   5.034   0.162  0.3890 -0.2376 -0.5735
  621HOH     H1 5092   3.933   4.953   0.112  0.7263 -0.2483 -0.4896
  621HOH     H2 5093   4.002   5.041   0.215  0.3149  0.0910 -0.4959
  622HOH      O 5094   6.836   0.941   4.472 -0.7000 -0.2133 -0.0549
  622HOH     H1 5095   6.771   1.011   4.459 -0.9306 -0.2456  0.8254
  622HOH     H2 5096   6.788   0.873   4.519 -0.0126 -0.2040  0.6866
  623HOH      O 5097   5.581   6.731   1.786 -0.0282 -0.8912 -0.6478
  623HOH     H1 5098   5.612   6.812   1.747  0.1637 -1.0955 -0.9256
  623HOH     H2 5099   5.635   6.719   1.863 -0.5057 -0.4089 -0.2197
  624HOH      O 5100   2.367   7.269   5.585 -0.9122  0.8441 -0.1012
  624HOH     H1 5101   2.369   7.206   5.657 -0.3037 -0.4315 -1.1688
  624HOH     H2 5102   2.303   7.233   5.523 -0.1067  0.9223 -1.0183
  625HOH      O 5103   6.461   3.894   2.898 -0.4898  0.6383  0.2754
  625HOH     H1 5104   6.470   3.844   2.818 -0.1308  0.5311  0.3800
  625HOH     H2 5105   6.402   3.966   2.875 -0.5064  0.5252 -0.0412
  626HOH      O 5106   1.629   5.632   7.237 -0.1117  0.3167  0.4200
  626HOH     H1 5107   1.694   5.639   7.307 -0.4303  0.4603  0.7100
  626HOH     H2 5108   1.644   5.546   7.198  0.9907  0.7798 -0.2718
  627HOH      O 5109   6.493   5.687   3.863 -0.2192 -0.2664 -0.2201
  627HOH     H1 5110   6.444   5.622   3.814 -0.3137 -0.3915  0.0339
  627HOH     H2 5111   6.585   5.662   3.851 -0.2837 -1.2845  0.9688
  628HOH      O 5112   5.957   4.627   0.717 -0.7437 -0.1748 -0.1019
  628HOH     H1 5113   5.894   4.682   0.763 -0.9207  0.0517 -0.6048
  628HOH     H2 5114   5.925   4.538   0.729 -1.2250 -0.0535 -0.4387
  629HOH      O 5115   5.372   6.765   5.895 -0.2254 -0.1717  0.2581
  629HOH     H1 5116   5.326   6.752   5.978  0.4050 -0.1591  0.6219
  629HOH     H2 5117   5.348   6.688   5.843 -0.5835 -0.2062  0.4618
  630HOH      O 5118   3.794   0.077   3.998  0.5182  0.2942 -0.3345
  630HOH     H1 5119   3.708   0.093   4.035  0.7151 -0.2328  0.3943
  630HOH     H2 5120   3.800   0.138   3.924 -0.0716  1.0781  0.2258
  631HOH      O 5121   5.131   4.926   5.118  0.2400  0.0121 -0.5315
  631HOH     H1 5122   5.217   4.964   5.135  0.0029  0.5824 -0.5637
  631HOH     H2 5123   5.149   4.835   5.093  0.8623  0.2497 -0.9842
  632HOH      O 5124   6.904   3.041   2.036 -0.4311  0.4503 -0.5319
  632HOH     H1 5125   6.973   3.067   1.975 -0.1793 -0.1501 -0.5139
  632HOH     H2 5126   6.823   3.062   1.991 -0.2427  1.0552 -0.6042
  633HOH      O 5127   1.864   7.159   1.007 -0.4604 -0.3239 -0.1268
  633HOH     H1 5128   1.782   7.167   0.957 -0.6637  0.5137  0.2998
  633HOH     H2 5129   1.930   7.198   0.951 -0.3879 -0.7729 -0.3657
  634HOH      O 5130   6.557   3.549   1.956  0.2353 -0.3893 -0.1167
  634HOH     H1 5131   6.536   3.540   1.863  0.0955  0.0585 -0.1354
  634HOH     H2 5132   6.495   3.492   2.000  0.0919 -0.3635 -0.2806
  635HOH      O 5133   5.178   5.455   4.099  0.3135 -0.4239 -0.0155
  635HOH     H1 5134   5.114   5.519   4.131  1.3206  0.7257 -0.1592
  635HOH     H2 5135   5.186   5.392   4.170  0.2890  0.3835  0.7365
  636HOH      O 5136   4.257   5.994   3.840 -0.0718  0.4491 -0.1161
  636HOH     H1 5137   4.291   5.912   3.805 -0.4694  0.1330  0.2078
  636HOH     H2 5138   4.320   6.061   3.814 -0.0147  0.1236 -0.8414
  637HOH      O 5139   0.601   4.353   2.434  0.8387  0.1328 -0.6290
  637HOH     H1 5140   0.602   4.306   2.351 -0.9052 -0.1093 -0.5802
  637HOH     H2 5141   0.510   4.380   2.445  1.1571  0.7731  0.8776
  638HOH      O 5142   1.833   0.486   5.298  0.1994  0.1564 -0.3599
  638HOH     H1 5143   1.791   0.451   5.376  0.7453  1.1600  0.4152
  638HOH     H2 5144   1.775   0.556   5.268 -0.3021 -0.5808 -1.2375
  639HOH      O 5145   4.920   0.572   6.274 -0.0793  0.3954  0.5865
  639HOH     H1 5146   4.957   0.509   6.337  1.1747 -0.0345 -0.4889
  639HOH     H2 5147   4.843   0.527   6.239 -0.1516  0.1707  1.0175
  640HOH      O 5148   7.127   0.035   4.335  0.1215 -0.2820 -0.5474
  640HOH     H1 5149   7.139   0.014   4.427 -0.8819 -0.4782 -0.4452
  640HOH     H2 5150   7.159   0.125   4.326 -0.3232 -0.0478  0.1257
  641HOH      O 5151   1.921   2.831   5.503  0.2761  0.2807 -0.7318
  641HOH     H1 5152   1.829   2.812   5.522  0.4892 -0.8062 -0.6729
  641HOH     H2 5153   1.920   2.875   5.418 -0.3651  1.3107 -0.2252
  642HOH      O 5154   5.325   7.171   5.361 -0.4618 -0.4832 -0.0773
  642HOH     H1 5155   5.264   7.214   5.422  0.1963 -0.2252  0.4325
  642HOH     H2 5156   5.393   7.135   5.418  0.3284  0.0057 -0.6724
  643HOH      O 5157   5.586   0.106   2.651  0.0044  0.3713  1.0883
  643HOH     H1 5158   5.613   0.164   2.579 -0.4322  0.0579  0.6573
  643HOH     H2 5159   5.657   0.041   2.657 -0.3861 -0.1557  0.2965
  644HOH      O 5160   0.993   1.324   4.374  0.5397  0.0529 -0.5066
  644HOH     H1 5161   0.937   1.387   4.419  0.0769 -0.4574 -0.3515
  644HOH     H2 5162   0.998   1.357   4.284  0.0869  0.1706 -0.4923
  645HOH      O 5163   3.639   2.456   2.187 -0.2580  0.3631 -0.2966
  645HOH     H1 5164   3.695   2.379   2.178 -0.7304  0.0578 -0.7405
  645HOH     H2 5165   3.691   2.517   2.240  0.3837 -0.0100 -0.4650
  646HOH      O 5166   0.390   4.037   5.238 -0.2376  0.4408  0.9945
  646HOH     H1 5167   0.465   4.064   5.184 -0.2588 -0.5711  0.4022
  646HOH     H2 5168   0.360   4.118   5.280  0.0341  1.2046 -0.1981
  647HOH      O 5169   5.758   6.933   4.905 -0.4410  0.0751 -0.2001
  647HOH     H1 5170   5.744   7.025   4.924 -0.0352  0.1236 -0.1203
  647HOH     H2 5171   5.839   6.911   4.950 -0.6257 -0.3670 -0.0679
  648HOH      O 5172   0.828   2.894   5.759 -0.4020 -0.1627  0.1603
  648HOH     H1 5173   0.833   2.804   5.790 -0.6690 -0.1189  0.3420
  648HOH     H2 5174   0.909   2.907   5.709 -0.3643 -0.5020  0.1263
  649HOH      O 5175   7.163   0.827   2.640 -0.7262 -0.2561  0.9110
  649HOH     H1 5176   7.133   0.763   2.705  0.8003 -1.6480  0.3824
  649HOH     H2 5177   7.250   0.852   2.669 -0.7323  0.5292  0.3301
  650HOH      O 5178   5.314   6.851   0.102  0.2881 -0.2300 -0.3391
  650HOH     H1 5179   5.378   6.903   0.149 -0.3205  0.4347 -0.2208
  650HOH     H2 5180   5.279   6.910   0.035 -1.2590 -0.0455  0.5351
  651HOH      O 5181   7.232   5.176   1.056  0.6206 -0.0519 -0.0699
  651HOH     H1 5182   7.224   5.227   1.137 -1.0004 -0.5556  0.1638
  651HOH     H2 5183   7.263   5.090   1.085  0.7427 -0.0145 -0.0887
  652HOH      O 5184   5.629   1.214   5.979 -0.1483 -0.7765 -0.3225
  652HOH     H1 5185   5.578   1.296   5.979  0.4514 -0.3875 -0.0409
  652HOH     H2 5186   5.566   1.147   5.954 -1.0942 -0.4771  0.9935
  653HOH      O 5187   6.349   4.972   3.100 -0.7580 -0.3366  0.8281
  653HOH     H1 5188   6.328   4.947   3.010 -0.0563 -0.2733  0.6380
  653HOH     H2 5189   6.361   5.067   3.096 -0.2117 -0.4009  0.8781
  654HOH      O 5190   3.422   1.660   6.331  0.5417  0.0928  1.3612
  654HOH     H1 5191   3.334   1.696   6.339  0.5193  0.6090 -0.3304
  654HOH     H2 5192   3.417   1.574   6.373 -1.2298 -0.5303  0.1280
  655HOH      O 5193   5.260   2.302   2.079  0.5141  0.4624 -0.2016
  655HOH     H1 5194   5.354   2.285   2.081  0.6124  0.9678  0.8958
  655HOH     H2 5195   5.253   2.395   2.056  0.3003  0.4643 -0.1379
  656HOH      O 5196   1.282   0.304   2.953 -0.1331 -0.1830 -0.1963
  656HOH     H1 5197   1.353   0.288   2.891  0.2935  0.3012  0.1520
  656HOH     H2 5198   1.203   0.274   2.908  0.3665 -1.4887 -0.2891
  657HOH      O 5199   1.875   0.040   0.243 -0.0860  0.0674  0.7070
  657HOH     H1 5200   1.899  -0.052   0.245  0.2735  0.1201 -0.1685
  657HOH     H2 5201   1.779   0.041   0.242 -0.0951 -0.3416 -0.0801
  658HOH      O 5202   1.595   1.134   0.042 -0.6167 -0.8004  0.4741
  658HOH     H1 5203   1.624   1.045   0.062  0.3537 -0.4823  0.5694
  658HOH     H2 5204   1.650   1.190   0.097 -0.8024 -0.1108 -0.0205
  659HOH      O 5205   3.261   0.247   2.846  0.6684 -0.7985  0.9816
  659HOH     H1 5206   3.274   0.330   2.893  0.7705 -0.4259  0.3224
  659HOH     H2 5207   3.343   0.232   2.801 -0.1530  0.2377 -1.1524
  660HOH      O 5208  -0.011   1.616   3.993 -0.4074  0.0993  0.0525
  660HOH     H1 5209   0.004   1.522   4.005 -0.1086  0.0012 -0.9554
  660HOH     H2 5210   0.065   1.646   3.944 -0.5064  0.8810  0.3466
  661HOH      O 5211   2.118   0.083   6.874  0.0508 -0.1689 -1.3059
  661HOH     H1 5212   2.213   0.085   6.863  0.2953  0.4063  0.3450
  661HOH     H2 5213   2.099  -0.004   6.908  0.2427  0.2093 -0.1595
  662HOH      O 5214   5.681   4.342   4.353  0.2719 -0.1884  0.2631
  662HOH     H1 5215   5.679   4.332   4.448  0.4405  0.1019  0.3015
  662HOH     H2 5216   5.686   4.253   4.319 -0.0469 -0.3095  0.5163
  663HOH      O 5217   2.747   1.018   6.525 -0.0227 -0.3914  0.1101
  663HOH     H1 5218   2.824   0.983   6.570 -0.0798  0.1430  0.6455
  663HOH     H2 5219   2.680   1.022   6.593 -0.2607 -0.0260 -0.1406
  664HOH      O 5220   1.725   2.779   0.675  0.2231  0.1620  0.5650
  664HOH     H1 5221   1.674   2.726   0.615  0.3975 -0.2811  0.7981
  664HOH     H2 5222   1.816   2.771   0.644  0.2153  0.5772  0.4204
  665HOH      O 5223   6.178   4.691   0.998 -0.1535 -0.1811  0.2411
  665HOH     H1 5224   6.216   4.720   0.915  0.0539 -0.5583  0.2005
  665HOH     H2 5225   6.107   4.754   1.015 -0.4647 -0.3356 -0.4230
  666HOH      O 5226   5.798   1.700   4.466 -0.1830  0.2653  0.2391
  666HOH     H1 5227   5.786   1.757   4.390  0.3425 -0.3668 -0.3470
  666HOH     H2 5228   5.729   1.634   4.456 -0.6949  0.6971  0.8308
  667HOH      O 5229   7.105   0.404   4.553  1.0410  0.2204 -0.1129
  667HOH     H1 5230   7.110   0.366   4.640  0.6859 -0.1546 -0.2534
  667HOH     H2 5231   7.026   0.367   4.515  1.1237  0.4807 -0.5495
  668HOH      O 5232   2.456   5.490   2.130 -0.6281 -0.2015 -0.1532
  668HOH     H1 5233   2.517   5.453   2.066 -0.3154  0.6655 -0.3750
  668HOH     H2 5234   2.374   5.500   2.083 -1.0493 -1.5325  0.1916
  669HOH      O 5235   2.870   6.396   4.196 -0.4570  0.6073  0.6202
  669HOH     H1 5236   2.946   6.452   4.212 -0.4962  0.5494  1.0064
  669HOH     H2 5237   2.888   6.316   4.246 -0.4057  0.2690  0.0873
  670HOH      O 5238   5.849   7.131   0.481  0.7335 -0.3878  0.1266
  670HOH     H1 5239   5.854   7.146   0.576 -0.2099 -0.5272  0.2145
  670HOH     H2 5240   5.807   7.209   0.446 -0.0333 -0.8397 -0.0039
  671HOH      O 5241   5.185   6.382   4.404  0.7676  0.2208 -0.2759
  671HOH     H1 5242   5.242   6.308   4.384 -0.4981 -0.7093 -0.7063
  671HOH     H2 5243   5.198   6.444   4.332  0.6996 -0.3208 -0.7618
  672HOH      O 5244   3.093   3.772   1.613 -0.3866  0.2557 -0.0290
  672HOH     H1 5245   3.024   3.807   1.558 -0.4299  0.6425  0.2609
  672HOH     H2 5246   3.140   3.849   1.645 -0.4721  0.0611  0.6066
  673HOH      O 5247   4.665   6.514   6.868  0.0996  0.2635  0.0389
  673HOH     H1 5248   4.695   6.577   6.803  0.4334  0.2953  0.2185
  673HOH     H2 5249   4.643   6.435   6.818 -0.0919  0.4392 -0.1582
  674HOH      O 5250   0.319   6.891   4.113 -0.0465 -0.5810  0.0150
  674HOH     H1 5251   0.242   6.884   4.168 -0.2637 -1.2934 -0.3455
  674HOH     H2 5252   0.304   6.967   4.057 -0.4980 -0.7212 -0.0577
  675HOH      O 5253   3.173   0.435   5.576 -0.3479  0.2053  0.2522
  675HOH     H1 5254   3.218   0.432   5.660 -0.6215 -0.3642  0.3857
  675HOH     H2 5255   3.086   0.470   5.597 -0.3734  0.1789  0.1912
  676HOH      O 5256   3.039   0.274   1.307 -0.4014 -0.1031  0.9381
  676HOH     H1 5257   3.000   0.310   1.227 -0.3233 -0.9364  0.5039
  676HOH     H2 5258   2.993   0.319   1.378 -0.8490  0.2678  0.4326
  677HOH      O 5259   2.846   3.097   6.682 -0.3806 -0.2161 -0.6244
  677HOH     H1 5260   2.754   3.082   6.659 -0.7943 -0.2657  0.8283
  677HOH     H2 5261   2.881   3.009   6.696 -0.2420 -0.1801 -0.7510
  678HOH      O 5262   0.572   3.645   3.651  0.8060  0.1052 -0.1728
  678HOH     H1 5263   0.500   3.709   3.654  0.4823 -0.2281 -0.5324
  678HOH     H2 5264   0.636   3.679   3.714 -0.0187 -0.0131  0.8005
  679HOH      O 5265   0.647   6.322   3.924 -0.4062 -0.2852  0.2989
  679HOH     H1 5266   0.588   6.386   3.964  0.3158  0.9616 -0.4880
  679HOH     H2 5267   0.734   6.358   3.938 -0.0235 -0.6683 -0.9010
  680HOH      O 5268   2.429   3.148   7.234 -0.1830  0.3688 -0.0754
  680HOH     H1 5269   2.441   3.072   7.292  0.8134  0.5301 -0.0411
  680HOH     H2 5270   2.482   3.217   7.274  0.1041  0.6403 -0.8948
  681HOH      O 5271   1.118   2.964   2.212 -0.3860 -0.2963  0.3618
  681HOH     H1 5272   1.073   3.048   2.204  0.0596 -0.0878 -0.0533
  681HOH     H2 5273   1.062   2.902   2.165 -0.1730 -0.0067 -0.3013
  682HOH      O 5274   1.529   2.444   7.285  0.1810  0.2980 -0.4206
  682HOH     H1 5275   1.500   2.404   7.203 -0.6686 -0.6950  0.3157
  682HOH     H2 5276   1.461   2.507   7.307 -0.0507 -0.0791 -0.0425
  683HOH      O 5277   0.044   1.116   0.147  0.2432  0.0966  0.2697
  683HOH     H1 5278   0.040   1.032   0.101  0.0796  0.0400  0.3871
  683HOH     H2 5279   0.098   1.097   0.224  1.4621  0.4534 -0.4497
  684HOH      O 5280   2.492   0.858   3.625 -0.9933 -0.3989 -0.0532
  684HOH     H1 5281   2.486   0.888   3.716 -1.8662 -1.2621  0.2113
  684HOH     H2 5282   2.549   0.782   3.628 -0.9011 -0.3382 -0.2556
  685HOH      O 5283   6.206   3.693   5.038 -0.4159  0.2690  0.0178
  685HOH     H1 5284   6.156   3.774   5.041  0.1377  0.6061  0.4345
  685HOH     H2 5285   6.159   3.638   4.974 -0.7550  0.9332 -0.3203
  686HOH      O 5286   5.755   0.091   3.127 -0.4103 -0.9342  0.5001
  686HOH     H1 5287   5.664   0.102   3.101 -0.4734 -0.8325  0.7623
  686HOH     H2 5288   5.803   0.085   3.044 -0.5920 -0.4491  0.3541
  687HOH      O 5289   3.302   5.440   6.845  0.7029 -0.1607  0.0669
  687HOH     H1 5290   3.286   5.408   6.934  1.8672 -0.6225  0.1420
  687HOH     H2 5291   3.219   5.426   6.799 -0.1379  0.6900  1.2183
  688HOH      O 5292   6.588   7.094   3.022  0.1256 -0.1709  0.4002
  688HOH     H1 5293   6.514   7.112   3.080 -0.2741  0.0256 -0.1540
  688HOH     H2 5294   6.595   6.998   3.022 -0.0600 -0.1859  0.5344
  689HOH      O 5295   0.964   0.460   4.475 -0.5123 -0.7161 -0.7561
  689HOH     H1 5296   1.005   0.466   4.389 -0.4625 -0.6318 -0.7270
  689HOH     H2 5297   0.954   0.366   4.491 -0.4323 -0.7340 -0.8118
  690HOH      O 5298   3.820   6.062   2.787 -0.3269 -0.8024  0.2925
  690HOH     H1 5299   3.883   6.031   2.723 -0.3435 -0.2004 -0.0302
  690HOH     H2 5300   3.735   6.052   2.744 -0.3048  0.0205  0.0259
  691HOH      O 5301   0.240   0.570   2.976 -0.0365 -0.3782  0.0551
  691HOH     H1 5302   0.247   0.650   2.924 -0.2202 -0.4939 -0.1529
  691HOH     H2 5303   0.269   0.500   2.917  0.1726 -0.4603  0.2525
  692HOH      O 5304   4.551   0.099   2.639  0.3618 -0.7180  0.3456
  692HOH     H1 5305   4.547   0.188   2.605  0.3295 -0.4596  0.9961
  692HOH     H2 5306   4.581   0.046   2.565  0.9880 -0.0748  0.1165
  693HOH      O 5307   6.733   5.699   4.355 -0.7448  0.4604 -0.0474
  693HOH     H1 5308   6.826   5.700   4.336 -0.5042  0.9565  1.0303
  693HOH     H2 5309   6.705   5.610   4.334  0.0880  0.1412  0.1264
  694HOH      O 5310   0.738   5.217   7.010  0.1765  0.6903  0.1500
  694HOH     H1 5311   0.758   5.183   6.923 -0.2610  0.0106  0.3033
  694HOH     H2 5312   0.743   5.312   7.000 -0.5370  0.6598 -0.7931
  695HOH      O 5313   3.317   5.656   3.731 -0.1623 -0.0000  0.3324
  695HOH     H1 5314   3.306   5.564   3.705  0.3453 -0.1584  0.6420
  695HOH     H2 5315   3.412   5.670   3.729 -0.0514 -0.0525  2.0832
  696HOH      O 5316   0.741   2.224   5.423  0.4113  0.3173  0.1406
  696HOH     H1 5317   0.786   2.241   5.507  0.3658 -0.3577  0.3119
  696HOH     H2 5318   0.650   2.248   5.439  0.4179  0.2637  0.2599
  697HOH      O 5319   1.923   2.137   5.583 -0.3954  0.1183 -0.4552
  697HOH     H1 5320   1.932   2.144   5.678 -0.3147 -0.5329 -0.4041
  697HOH     H2 5321   1.836   2.101   5.570 -0.7212  0.9366 -0.6793
  698HOH      O 5322   0.486   6.977   3.902  0.9370 -0.0883 -0.1917
  698HOH     H1 5323   0.516   6.968   3.992  0.1741 -0.4162  0.0433
  698HOH     H2 5324   0.556   7.027   3.859  0.9117  0.8974  0.7990
  699HOH      O 5325   1.869   0.308   0.929  0.1786  0.0051  0.1254
  699HOH     H1 5326   1.934   0.256   0.881  0.8031  0.3919  0.5262
  699HOH     H2 5327   1.921   0.364   0.986 -0.5274  0.0190  0.7799
  700HOH      O 5328   0.288   4.529   0.505 -0.7558 -0.1299 -0.2368
  700HOH     H1 5329   0.351   4.463   0.476 -0.3765 -0.1507  0.5552
  700HOH     H2 5330   0.232   4.483   0.567  0.0312  0.4310  0.9721
  701HOH      O 5331   0.489   2.838   0.550 -0.2750 -0.7766 -0.5404
  701HOH     H1 5332   0.468   2.926   0.518  0.4742 -0.5338 -0.4214
  701HOH     H2 5333   0.565   2.852   0.607 -0.9780 -1.3156  0.5926
  702HOH      O 5334   4.465   6.588   5.088 -0.0999  0.2414 -0.2437
  702HOH     H1 5335   4.540   6.538   5.056  0.0881 -0.2093  0.8118
  702HOH     H2 5336   4.400   6.584   5.017  0.2785 -0.6929 -0.5584
  703HOH      O 5337   6.817   2.765   4.605 -0.5131  0.2049 -0.6662
  703HOH     H1 5338   6.839   2.698   4.670  1.3075  0.8108 -0.5649
  703HOH     H2 5339   6.826   2.721   4.521 -0.3163  0.0787 -0.5794
  704HOH      O 5340   2.084   6.958   4.909  0.2487  0.2825 -0.6168
  704HOH     H1 5341   2.097   6.898   4.835 -0.4624  0.4001 -0.8477
  704HOH     H2 5342   2.061   6.900   4.982  0.5078  0.2014 -0.5975
  705HOH      O 5343   5.353   2.768   7.116  0.5134  0.7192  0.1906
  705HOH     H1 5344   5.426   2.830   7.120  0.1043  1.3340 -0.8726
  705HOH     H2 5345   5.387   2.694   7.066  0.9383  0.1223  1.2858
  706HOH      O 5346   1.503   4.960   5.052  0.2122  1.0549  0.2386
  706HOH     H1 5347   1.525   4.897   4.983  0.4727  0.1364  1.1215
  706HOH     H2 5348   1.411   4.979   5.038  0.2255  0.7862 -0.2865
  707HOH      O 5349   5.530   3.620   2.594  0.1571  0.3241  0.1338
  707HOH     H1 5350   5.499   3.556   2.657 -0.5330  0.6137  0.1013
  707HOH     H2 5351   5.623   3.598   2.581  0.3365  0.2815  1.2702
  708HOH      O 5352   6.404   5.343   0.915  0.0923  0.3196  0.4069
  708HOH     H1 5353   6.344   5.324   0.987 -0.6673  0.1772 -0.2316
  708HOH     H2 5354   6.434   5.432   0.931 -1.5230  1.0227 -0.0306
  709HOH      O 5355   5.164   0.769   6.802 -0.0315  1.0784  0.3195
  709HOH     H1 5356   5.159   0.864   6.795  0.9119  1.1481  0.2839
  709HOH     H2 5357   5.257   0.751   6.813 -0.1056  0.1212 -0.3513
  710HOH      O 5358   2.478   5.056   0.845 -0.5708 -0.2092  0.6899
  710HOH     H1 5359   2.531   4.980   0.821 -0.0081  0.5381 -0.6408
  710HOH     H2 5360   2.542   5.120   0.875 -0.8706  0.2072  0.4520
  711HOH      O 5361   6.104   6.290   0.906  0.0637 -0.3432 -0.2033
  711HOH     H1 5362   6.176   6.323   0.852 -0.0220 -0.3483 -0.3209
  711HOH     H2 5363   6.129   6.200   0.925  0.1239 -0.3224 -0.1829
  712HOH      O 5364   1.702   5.910   5.633  0.2561  0.1465 -0.3794
  712HOH     H1 5365   1.692   5.888   5.726  0.5516  0.0899 -0.3573
  712HOH     H2 5366   1.671   6.000   5.626  1.2234  0.5389 -0.0122
  713HOH      O 5367   5.685   7.016   1.371 -0.1786  0.7478 -0.0370
  713HOH     H1 5368   5.708   7.102   1.406 -0.0592  0.9317 -0.5503
  713HOH     H2 5369   5.732   6.954   1.428 -1.1402  0.9376  1.0411
  714HOH      O 5370   1.664   3.765   0.573  0.6365  0.5515  0.7567
  714HOH     H1 5371   1.735   3.752   0.511  0.1675 -0.2824  0.3591
  714HOH     H2 5372   1.662   3.685   0.625 -0.4123  0.2441  0.3104
  715HOH      O 5373   4.845   2.025   3.585  0.6479 -0.3121 -0.2931
  715HOH     H1 5374   4.750   2.037   3.580  0.7672  0.4824 -1.8843
  715HOH     H2 5375   4.856   1.933   3.609 -0.5192 -0.5465 -0.5164
  716HOH      O 5376   7.203   4.481   6.450 -0.4207  0.0116 -0.5896
  716HOH     H1 5377   7.204   4.549   6.383 -0.6585  0.5924 -0.0320
  716HOH     H2 5378   7.127   4.503   6.504 -0.3074 -0.5124 -0.2044
  717HOH      O 5379   4.465   0.719   0.791 -0.4778  0.2375 -0.1537
  717HOH     H1 5380   4.538   0.769   0.755 -1.0236  0.1506 -1.5023
  717HOH     H2 5381   4.406   0.706   0.717 -1.1158 -1.0437  0.5121
  718HOH      O 5382   5.572   4.011   3.882 -0.5940  1.1843  0.3142
  718HOH     H1 5383   5.520   3.963   3.818  0.2231  0.7387 -0.0337
  718HOH     H2 5384   5.562   3.961   3.963  0.1429  0.4761 -0.0119
  719HOH      O 5385   0.862   4.248   0.157 -0.1218 -0.8075 -0.0599
  719HOH     H1 5386   0.831   4.302   0.084 -0.9129  0.7167  1.2664
  719HOH     H2 5387   0.803   4.173   0.158 -0.5334 -0.5071 -0.5760
  720HOH      O 5388   6.094   4.483   6.955 -0.0935 -0.3752 -0.4973
  720HOH     H1 5389   6.096   4.578   6.967 -0.9829 -0.4531  0.8309
  720HOH     H2 5390   6.185   4.457   6.945  0.3453  0.4940  0.7572
  721HOH      O 5391   1.639   5.685   2.269  0.1401 -0.0080  0.2728
  721HOH     H1 5392   1.604   5.671   2.358 -0.3403  1.0345  0.2804
  721HOH     H2 5393   1.734   5.684   2.280  0.1084  1.0565  1.0090
  722HOH      O 5394   0.187   2.587   2.139 -0.4352  0.1773 -0.0747
  722HOH     H1 5395   0.175   2.521   2.071 -0.2971  1.2772 -1.2278
  722HOH     H2 5396   0.271   2.565   2.180 -0.1279 -0.0577 -0.8056
  723HOH      O 5397   3.029   0.710   6.901  0.0462  0.3728 -0.2697
  723HOH     H1 5398   2.941   0.737   6.928 -0.3789 -0.6317 -0.5494
  723HOH     H2 5399   3.021   0.616   6.884  1.3405  0.1045  0.3392
  724HOH      O 5400   3.229   1.846   2.324  0.1548 -0.2465 -0.3501
  724HOH     H1 5401   3.272   1.895   2.254 -0.4396 -0.4581 -0.8845
  724HOH     H2 5402   3.226   1.756   2.293 -0.2645 -0.3157 -0.1261
  725HOH      O 5403   2.310   7.244   4.821 -0.4830 -0.4911 -0.0479
  725HOH     H1 5404   2.247   7.195   4.875 -0.9687 -1.0588 -1.0722
  725HOH     H2 5405   2.267   7.251   4.736  0.4260  0.0217 -0.4861
  726HOH      O 5406   4.655   5.143   5.940  0.0273 -0.0733  0.1346
  726HOH     H1 5407   4.641   5.218   5.883  0.6560  0.1117  0.2051
  726HOH     H2 5408   4.695   5.077   5.883  0.3402 -0.0112  0.2789
  727HOH      O 5409   3.994   5.701   4.195 -0.8237  0.2053  0.2578
  727HOH     H1 5410   3.917   5.732   4.243 -0.3614  2.3139 -0.1762
  727HOH     H2 5411   4.068   5.743   4.240 -0.0464 -0.5782 -0.2330
  728HOH      O 5412   0.288   2.506   6.159  0.3155  0.8775 -0.7749
  728HOH     H1 5413   0.267   2.566   6.087  0.3071  1.6195 -0.1773
  728HOH     H2 5414   0.373   2.536   6.191  1.0538 -0.3775 -1.4024
  729HOH      O 5415   4.647   6.753   3.335  0.1289  0.9454  0.2523
  729HOH     H1 5416   4.586   6.693   3.292  1.2511 -0.5583  0.5967
  729HOH     H2 5417   4.654   6.827   3.275 -0.8268  0.4572 -0.5232
  730HOH      O 5418   5.357   2.748   1.710  0.1526 -0.3303 -0.0910
  730HOH     H1 5419   5.311   2.784   1.634  0.4533 -0.3074 -0.2651
  730HOH     H2 5420   5.349   2.817   1.776  0.9491  0.1942 -0.5068
  731HOH      O 5421   1.119   0.125   6.562  0.1203 -0.1649 -0.4069
  731HOH     H1 5422   1.104   0.219   6.560 -0.0361 -0.1958 -0.7953
  731HOH     H2 5423   1.147   0.107   6.652  0.8257  0.3500 -0.5138
  732HOH      O 5424   0.178   2.485   5.329  0.1188  0.2249  0.0953
  732HOH     H1 5425   0.190   2.472   5.423  1.1946  0.6495  0.0487
  732HOH     H2 5426   0.249   2.544   5.304 -0.3136  0.3473 -0.9393
  733HOH      O 5427   0.264   4.906   5.495  0.2481  0.5415 -0.2628
  733HOH     H1 5428   0.206   4.961   5.442  0.1480  0.7798  0.0835
  733HOH     H2 5429   0.330   4.875   5.434  0.2042  0.9080 -0.5062
  734HOH      O 5430   3.402   5.753   1.991 -0.1907  0.2442 -0.5045
  734HOH     H1 5431   3.345   5.679   2.010  0.5689 -0.1373  0.4073
  734HOH     H2 5432   3.452   5.726   1.914  0.2915 -0.3249 -0.0003
  735HOH      O 5433   3.011   2.118   3.286  0.2569  0.0712  0.6299
  735HOH     H1 5434   3.020   2.029   3.321  0.0873 -0.0318  0.4209
  735HOH     H2 5435   2.927   2.117   3.241  0.4354  0.2221  0.2881
  736HOH      O 5436   1.994   4.390   0.098 -0.5186  0.2543  0.0502
  736HOH     H1 5437   1.941   4.448   0.044 -0.4936 -0.3575 -0.6617
  736HOH     H2 5438   2.012   4.314   0.042  0.9181  0.3320  0.3279
  737HOH      O 5439   3.301   6.711   4.682 -0.2359  1.0056 -0.2758
  737HOH     H1 5440   3.369   6.664   4.730  0.4734  1.6850 -0.5591
  737HOH     H2 5441   3.220   6.691   4.728  0.0750 -0.2295 -0.2155
  738HOH      O 5442   3.970   2.283   1.498 -0.2845  0.1952 -0.3417
  738HOH     H1 5443   3.997   2.375   1.489  0.6906  0.0905  0.9448
  738HOH     H2 5444   4.011   2.239   1.424  0.8043  0.5342  0.0174
  739HOH      O 5445   4.461   0.052   1.325  0.0318 -0.0422  0.0977
  739HOH     H1 5446   4.392  -0.010   1.301  0.6580 -0.2513 -1.3775
  739HOH     H2 5447   4.424   0.138   1.304 -0.3461  0.0061  0.8818
  740HOH      O 5448   0.868   1.182   1.426  0.3584 -0.3364  0.2759
  740HOH     H1 5449   0.888   1.100   1.470  0.3073 -0.8656 -0.6207
  740HOH     H2 5450   0.950   1.208   1.385  0.4349  0.2026  0.7440
  741HOH      O 5451   6.608   1.892   3.413 -0.2446 -0.1330 -0.4904
  741HOH     H1 5452   6.542   1.931   3.356 -0.0681 -0.2984 -0.8204
  741HOH     H2 5453   6.616   1.952   3.487 -0.4070  0.1408 -0.6947
  742HOH      O 5454   5.260   2.733   0.409 -0.1934 -0.0824 -0.0078
  742HOH     H1 5455   5.291   2.680   0.336 -0.1832  0.6526 -0.5678
  742HOH     H2 5456   5.315   2.812   0.406 -0.2654  0.0090  0.7337
  743HOH      O 5457   6.434   5.463   6.515  0.1253 -0.1884  0.3671
  743HOH     H1 5458   6.527   5.441   6.519  0.3270  0.5316 -0.0210
  743HOH     H2 5459   6.420   5.488   6.423 -0.4655 -0.3305  0.4123
  744HOH      O 5460   2.743   7.177   5.432 -1.0406 -0.5313  0.3662
  744HOH     H1 5461   2.705   7.182   5.344 -0.2430  0.0957  0.0303
  744HOH     H2 5462   2.730   7.265   5.469  0.8749  0.0805 -0.1626
  745HOH      O 5463   0.711   1.765   6.921 -0.4852  0.1927 -0.0706
  745HOH     H1 5464   0.693   1.686   6.972 -0.4043  0.2622  0.0671
  745HOH     H2 5465   0.731   1.732   6.833  0.1775  0.0057  0.1376
  746HOH      O 5466   1.782   4.492   0.816  0.4115  0.1616 -0.0418
  746HOH     H1 5467   1.789   4.521   0.725  0.1367 -0.2795 -0.2112
  746HOH     H2 5468   1.699   4.444   0.819  0.9255 -0.7706  0.1651
  747HOH      O 5469   0.795   3.267   0.102  0.4798 -0.6570 -0.0478
  747HOH     H1 5470   0.869   3.274   0.043  0.4715 -0.3759 -0.0263
  747HOH     H2 5471   0.775   3.357   0.128 -0.0225 -0.7048 -0.2411
  748HOH      O 5472   2.908   1.256   2.243  0.0077  0.8380  0.3869
  748HOH     H1 5473   2.872   1.329   2.293 -0.0542  0.2334  1.2703
  748HOH     H2 5474   2.832   1.217   2.201 -0.3896 -0.1591  1.8828
  749HOH      O 5475   0.101   0.800   3.142 -0.3684  0.8706 -0.0701
  749HOH     H1 5476   0.090   0.891   3.113  0.3398  0.8280 -0.5155
  749HOH     H2 5477   0.194   0.793   3.166 -0.3798  0.2303 -0.1731
  750HOH      O 5478   6.600   4.263   0.414 -0.1841  0.6687 -0.1221
  750HOH     H1 5479   6.692   4.240   0.429 -0.3127  0.7581  0.9123
  750HOH     H2 5480   6.594   4.273   0.319  0.4182 -1.2544 -0.4568
  751HOH      O 5481   4.884   5.726   2.823  0.4706 -0.0011 -0.5768
  751HOH     H1 5482   4.922   5.718   2.911  0.0864 -0.8254 -0.4667
  751HOH     H2 5483   4.900   5.817   2.798  1.0008  0.1253  0.1524
  752HOH      O 5484   6.549   0.633   7.040  0.2305  0.1265 -0.0967
  752HOH     H1 5485   6.503   0.657   6.959  0.6169  0.3423 -0.2590
  752HOH     H2 5486   6.501   0.677   7.109 -0.0870 -0.0352 -0.2124
  753HOH      O 5487   6.353   0.003   0.052  0.3021  0.6535 -0.8840
  753HOH     H1 5488   6.420  -0.029   0.112  0.3479  0.6869 -0.9174
  753HOH     H2 5489   6.380   0.092   0.030 -0.1162  0.9278 -0.3572
  754HOH      O 5490   6.249   5.606   5.964  0.7749 -0.3493  0.5857
  754HOH     H1 5491   6.218   5.538   6.024  0.4038 -0.4129  0.3279
  754HOH     H2 5492   6.292   5.559   5.893  0.6418 -0.3101  0.4776
  755HOH      O 5493   3.004   3.275   1.089  0.7890 -0.2706 -0.5211
  755HOH     H1 5494   3.051   3.216   1.148  0.3713 -1.0988 -0.9759
  755HOH     H2 5495   3.040   3.256   1.002  0.2280 -0.2975 -0.7562
  756HOH      O 5496   0.313   3.867   2.768 -0.3698 -0.5618  0.8839
  756HOH     H1 5497   0.311   3.916   2.685 -0.2975  0.2070  1.3204
  756HOH     H2 5498   0.341   3.779   2.742 -0.0998 -0.2755  0.1205
  757HOH      O 5499   4.582   5.651   1.708  0.5917  0.7095  0.3377
  757HOH     H1 5500   4.536   5.643   1.625 -0.6648 -1.1909  1.0766
  757HOH     H2 5501   4.524   5.702   1.764 -0.1815 -0.6792  0.9086
  758HOH      O 5502   0.666   4.052   1.192  0.2164 -0.4526 -0.3662
  758HOH     H1 5503   0.654   4.147   1.184 -0.2357 -0.4217  0.4535
  758HOH     H2 5504   0.602   4.015   1.132 -0.1516 -0.2358 -0.1160
  759HOH      O 5505   0.619   4.755   2.985  1.1597 -0.0536  0.2389
  759HOH     H1 5506   0.657   4.788   2.904 -0.6006  0.0239 -0.6540
  759HOH     H2 5507   0.650   4.665   2.991  0.7841 -0.2953 -0.9412
  760HOH      O 5508   1.836   0.484   4.555 -0.1866 -0.0828  0.1136
  760HOH     H1 5509   1.927   0.464   4.578 -0.0289  0.3253 -0.1402
  760HOH     H2 5510   1.784   0.431   4.616  0.2201 -0.0174  0.5272
  761HOH      O 5511   2.385   6.479   1.113 -0.2515 -0.2485 -0.6630
  761HOH     H1 5512   2.391   6.383   1.119  1.8543 -0.2125 -0.7381
  761HOH     H2 5513   2.355   6.495   1.023 -0.1225 -0.8490 -0.8233
  762HOH      O 5514   3.291   7.191   2.411  0.3782 -0.2706  0.0225
  762HOH     H1 5515   3.215   7.248   2.396  0.6377 -0.1549 -0.9654
  762HOH     H2 5516   3.300   7.141   2.330  1.1198 -0.5743  0.2742
  763HOH      O 5517   1.841   3.723   1.324 -0.2625 -0.0125  0.2300
  763HOH     H1 5518   1.886   3.654   1.374 -0.3365  0.6963  1.3377
  763HOH     H2 5519   1.776   3.758   1.384 -1.5454 -0.2025 -0.9377
  764HOH      O 5520   3.393   1.442   0.708  0.0561  0.2048 -0.4266
  764HOH     H1 5521   3.456   1.430   0.778 -0.1987  1.3638  0.0431
  764HOH     H2 5522   3.312   1.466   0.753 -0.4355 -0.1768 -1.0715
  765HOH      O 5523   7.061   3.959   3.350  0.1925  0.5633  0.3900
  765HOH     H1 5524   7.015   3.964   3.266 -0.4369 -0.6237  0.6169
  765HOH     H2 5525   7.020   4.026   3.404  0.0744  0.8195 -0.0101
  766HOH      O 5526   3.236   6.547   1.049  0.6365 -0.0759  0.0939
  766HOH     H1 5527   3.157   6.553   0.995  0.7929  0.6991 -0.0742
  766HOH     H2 5528   3.308   6.567   0.989  0.8807  0.0330  0.4155
  767HOH      O 5529   4.727   3.209   2.005 -0.0773 -0.3475 -0.2060
  767HOH     H1 5530   4.704   3.285   1.951 -0.6507 -0.6486 -0.4067
  767HOH     H2 5531   4.643   3.170   2.028  0.1941 -0.6842  0.2473
  768HOH      O 5532   0.542   5.462   4.567  0.3349  0.4504  0.0206
  768HOH     H1 5533   0.482   5.516   4.516 -0.5680 -0.7638 -0.2619
  768HOH     H2 5534   0.601   5.423   4.503 -0.2401 -0.3817 -0.0227
  769HOH      O 5535   6.434   5.821   2.226 -0.0071  0.4087 -0.5997
  769HOH     H1 5536   6.347   5.813   2.187 -0.4728  0.5157  0.3688
  769HOH     H2 5537   6.476   5.737   2.207 -0.5188  0.1466 -0.6110
  770HOH      O 5538   2.041   0.794   3.455  0.5256 -0.5924  0.0807
  770HOH     H1 5539   2.053   0.869   3.397  0.4523 -0.1894  0.5721
  770HOH     H2 5540   2.128   0.758   3.466  0.4784 -0.9629 -0.6451
  771HOH      O 5541   2.055   2.310   1.645 -1.2283  0.0285 -0.4712
  771HOH     H1 5542   2.105   2.241   1.602 -1.2300  0.0951 -0.5806
  771HOH     H2 5543   2.113   2.386   1.644 -0.5487 -0.3771  1.0995
  772HOH      O 5544   6.184   5.615   4.153 -0.0483 -0.1206  0.7104
  772HOH     H1 5545   6.265   5.566   4.161 -0.1242 -0.4713 -0.3824
  772HOH     H2 5546   6.210   5.707   4.166  0.6192 -0.1801 -0.0630
  773HOH      O 5547   1.302   6.724   7.079  0.4887  0.1154  0.5363
  773HOH     H1 5548   1.220   6.744   7.124  0.3955  0.5140  0.2092
  773HOH     H2 5549   1.278   6.721   6.986  0.6445 -0.8573  0.5098
  774HOH      O 5550   4.892   3.148   1.452 -0.5844 -0.0462  0.2514
  774HOH     H1 5551   4.819   3.122   1.509 -0.3338  0.5613  0.8732
  774HOH     H2 5552   4.859   3.225   1.406  0.0459  1.0114  1.4585
  775HOH      O 5553   4.495   1.769   5.672 -0.3982 -0.1634 -0.2064
  775HOH     H1 5554   4.549   1.821   5.732 -1.3844 -0.1079  0.6827
  775HOH     H2 5555   4.552   1.696   5.647 -0.0386 -0.3581  1.0526
  776HOH      O 5556   5.620   1.873   5.975 -0.4026 -0.2784 -0.3987
  776HOH     H1 5557   5.615   1.778   5.968 -0.9281 -0.2861 -0.0192
  776HOH     H2 5558   5.535   1.905   5.944 -0.6952 -0.0126  0.6206
  777HOH      O 5559   4.372   6.757   3.933 -0.3407 -0.7876  0.2540
  777HOH     H1 5560   4.284   6.740   3.967 -0.0563 -1.2706  0.7794
  777HOH     H2 5561   4.401   6.835   3.980 -0.6072 -0.4253 -0.1672
  778HOH      O 5562   1.729   2.048   2.980 -0.1389  0.0044  0.1742
  778HOH     H1 5563   1.672   2.124   2.982 -0.2449 -0.0422 -0.6376
  778HOH     H2 5564   1.683   1.984   2.927  0.5469 -0.1268 -0.2944
  779HOH      O 5565   3.841   4.931   0.729 -0.3270  0.5125  0.5124
  779HOH     H1 5566   3.801   4.986   0.797  0.2654  0.0538  1.2695
  779HOH     H2 5567   3.767   4.897   0.680 -0.8420  0.3002  1.3854
  780HOH      O 5568   4.450   0.029   4.278  0.3178  0.0135  0.2462
  780HOH     H1 5569   4.488   0.031   4.191 -0.4277 -0.9237 -0.1397
  780HOH     H2 5570   4.444   0.121   4.304  1.7862  0.2574 -0.0934
  781HOH      O 5571   0.968   5.791   5.902  0.6206 -0.0059  0.1412
  781HOH     H1 5572   0.921   5.827   5.977  0.3366 -0.2307  0.0746
  781HOH     H2 5573   1.039   5.740   5.940  0.4359 -0.1748  0.2605
  782HOH      O 5574   4.723   0.189   0.819  0.2448  0.1997 -0.0171
  782HOH     H1 5575   4.754   0.278   0.837  0.7971 -0.0367  0.2623
  782HOH     H2 5576   4.803   0.136   0.819 -0.0646 -0.2785 -0.3038
  783HOH      O 5577   5.421   4.121   2.675 -0.0083  0.1225  0.0071
  783HOH     H1 5578   5.331   4.128   2.645  0.1046  0.6550 -0.2207
  783HOH     H2 5579   5.413   4.106   2.770 -0.3273  0.4354  0.0330
  784HOH      O 5580   6.636   3.485   1.228 -0.6879  0.8882 -0.5421
  784HOH     H1 5581   6.603   3.567   1.192 -1.2077  1.4072  0.9722
  784HOH     H2 5582   6.679   3.509   1.309  1.1694 -0.1140 -1.0939
  785HOH      O 5583   0.597   4.523   0.323 -0.3506 -0.2928 -0.2515
  785HOH     H1 5584   0.538   4.598   0.320  0.2685  0.3602  1.3700
  785HOH     H2 5585   0.638   4.520   0.237 -0.2493  1.3842 -0.3160
  786HOH      O 5586   2.890   7.105   5.095 -0.2679  0.3700 -0.2902
  786HOH     H1 5587   2.899   7.013   5.118  0.4693  0.1956 -1.1887
  786HOH     H2 5588   2.812   7.134   5.144 -0.6713 -0.7829 -0.1856
  787HOH      O 5589   1.821   6.714   4.409 -0.1970  0.1030 -0.0513
  787HOH     H1 5590   1.860   6.744   4.491  0.2127  0.3697 -0.3358
  787HOH     H2 5591   1.896   6.691   4.354 -0.4831 -0.9273 -0.0486
  788HOH      O 5592   1.199   3.909   6.780 -0.3995  0.4067 -0.3352
  788HOH     H1 5593   1.167   3.841   6.720 -0.8666 -0.6873  1.0268
  788HOH     H2 5594   1.133   3.912   6.850  1.3259 -0.4192  1.5281
  789HOH      O 5595   1.699   2.726   6.780 -0.0578 -0.5374  0.8032
  789HOH     H1 5596   1.664   2.730   6.691 -0.0369 -0.9833  0.7736
  789HOH     H2 5597   1.794   2.727   6.769 -0.0541 -0.7411  0.8117
  790HOH      O 5598   2.420   0.705   2.349 -0.6278  0.2203 -0.9956
  790HOH     H1 5599   2.451   0.774   2.407  0.3062 -0.4279 -0.6808
  790HOH     H2 5600   2.344   0.668   2.394  0.4761 -0.7349  0.2326
  791HOH      O 5601   3.834   0.463   6.712 -0.1366  0.6845  0.3148
  791HOH     H1 5602   3.771   0.392   6.721 -0.3805  0.7744 -0.5225
  791HOH     H2 5603   3.859   0.485   6.802 -0.8559  0.2579  0.6326
  792HOH      O 5604   7.027   4.047   0.820  0.5676  0.0814  0.2235
  792HOH     H1 5605   7.038   3.985   0.892  1.3418  1.1474  1.0976
  792HOH     H2 5606   7.110   4.044   0.772  0.6267  0.4596  0.2977
  793HOH      O 5607   6.202   1.102   2.497 -0.4615 -0.3265  0.1909
  793HOH     H1 5608   6.180   1.032   2.558 -0.8024 -0.4932 -0.1191
  793HOH     H2 5609   6.258   1.061   2.432  1.2789  0.1841  1.2197
  794HOH      O 5610   6.862   0.512   6.466 -1.1483  0.1526  0.2954
  794HOH     H1 5611   6.815   0.587   6.503  0.0996  0.9521  0.3509
  794HOH     H2 5612   6.859   0.527   6.371 -0.4057  0.6137  0.3321
  795HOH      O 5613   5.424   6.026   2.735  0.3400 -0.0256 -0.4324
  795HOH     H1 5614   5.508   6.065   2.709  0.0432 -0.1811 -1.8014
  795HOH     H2 5615   5.368   6.100   2.757  0.5492  0.1522 -0.4946
  796HOH      O 5616   4.150   6.678   1.194  0.2221  0.0670  0.0640
  796HOH     H1 5617   4.172   6.744   1.128 -0.2047 -0.0797 -0.2305
  796HOH     H2 5618   4.116   6.728   1.267  0.2341  0.1969 -0.0181
  797HOH      O 5619   0.392   1.967   1.212  0.3353  0.4002  0.1815
  797HOH     H1 5620   0.476   1.979   1.168  0.0813 -0.1154 -0.4758
  797HOH     H2 5621   0.354   1.890   1.170 -0.7016  0.9294  0.0886
  798HOH      O 5622   0.201   2.616   4.180 -0.2408  0.4422  0.2157
  798HOH     H1 5623   0.178   2.695   4.132 -0.1872  0.4985  0.2839
  798HOH     H2 5624   0.293   2.601   4.159 -0.5545 -0.3040 -0.8141
  799HOH      O 5625   1.616   6.149   5.728 -1.0082 -0.2432 -0.1782
  799HOH     H1 5626   1.669   6.129   5.806  1.1174  0.7689 -1.1859
  799HOH     H2 5627   1.562   6.223   5.754 -0.8813 -0.3737  0.5149
  800HOH      O 5628   6.434   6.582   1.085  0.5781  0.0068  0.5040
  800HOH     H1 5629   6.338   6.582   1.077  0.5773  1.0791  0.2227
  800HOH     H2 5630   6.465   6.536   1.007  0.2995 -0.4703  0.6664
  801HOH      O 5631   3.991   4.009   5.564 -0.0269  0.3070 -0.2002
  801HOH     H1 5632   4.076   4.031   5.526  0.1207  0.4204  0.1860
  801HOH     H2 5633   4.004   4.016   5.658  0.0105 -1.3203 -0.0166
  802HOH      O 5634   6.977   5.010   5.935  0.0060 -0.1978 -0.3167
  802HOH     H1 5635   6.992   5.084   5.876 -1.6017  0.1263 -0.4276
  802HOH     H2 5636   6.919   4.952   5.886 -1.0203 -0.1395  0.7351
  803HOH      O 5637   0.558   0.923   1.056 -0.4846 -0.2049  0.3605
  803HOH     H1 5638   0.561   1.018   1.049 -0.9093 -0.2262 -0.3948
  803HOH     H2 5639   0.598   0.903   1.140  0.5974  0.5763  0.0686
  804HOH      O 5640   3.014   4.456   6.665 -0.4839  0.5658  0.1710
  804HOH     H1 5641   3.055   4.467   6.751  1.0468 -0.2576 -0.3809
  804HOH     H2 5642   3.000   4.546   6.634 -0.2441  0.8809  0.9272
  805HOH      O 5643   0.948   1.068   4.147 -0.0052 -1.1609  1.1712
  805HOH     H1 5644   0.995   1.121   4.082 -0.5223 -0.9589  0.9512
  805HOH     H2 5645   0.892   1.130   4.193 -1.0546 -1.5745  0.5242
  806HOH      O 5646   6.505   3.215   5.749  0.4851  0.1200 -1.2277
  806HOH     H1 5647   6.425   3.229   5.699  0.2841  1.3440 -0.6518
  806HOH     H2 5648   6.505   3.121   5.769  0.2797 -0.3092 -2.9364
  807HOH      O 5649   6.838   4.464   1.030 -0.4420 -0.4983  0.4872
  807HOH     H1 5650   6.754   4.480   0.986 -0.3592 -0.4620  0.3422
  807HOH     H2 5651   6.852   4.542   1.084 -0.0456 -0.0750 -0.2055
  808HOH      O 5652   4.380   5.854   3.654 -0.2785  0.1687  0.6529
  808HOH     H1 5653   4.466   5.825   3.625 -0.7110 -0.6742  0.1300
  808HOH     H2 5654   4.345   5.902   3.579 -0.1405  0.8269  0.9941
  809HOH      O 5655   5.418   3.343   4.034  0.5465 -0.2757  0.1638
  809HOH     H1 5656   5.424   3.431   4.070  0.3448 -0.2319  0.0917
  809HOH     H2 5657   5.458   3.287   4.101  0.6853 -0.1307  0.2049
  810HOH      O 5658   0.505   2.609   6.306 -0.3777 -0.6512  0.2619
  810HOH     H1 5659   0.520   2.527   6.352  1.1269 -0.1813  0.7246
  810HOH     H2 5660   0.565   2.671   6.348 -1.2071  0.6056 -0.2954
  811HOH      O 5661   4.990   3.875   0.736  0.3798 -0.3529  0.3014
  811HOH     H1 5662   4.999   3.885   0.641 -0.4153  1.0498  0.3067
  811HOH     H2 5663   4.980   3.781   0.750 -0.8937 -0.5189 -1.1794
  812HOH      O 5664   2.117   2.131   2.971  0.7052  0.1940  0.1833
  812HOH     H1 5665   2.072   2.049   2.952  0.7927  0.2868 -0.4604
  812HOH     H2 5666   2.150   2.120   3.060  0.3080 -0.2785  0.2813
  813HOH      O 5667   3.868   5.770   3.314 -0.2527 -0.1144  0.2093
  813HOH     H1 5668   3.781   5.808   3.306 -0.3315 -0.2587  0.3755
  813HOH     H2 5669   3.927   5.837   3.277 -0.3582  0.3062  0.7832
  814HOH      O 5670   0.769   4.473   2.179 -0.2287 -0.0894  0.5258
  814HOH     H1 5671   0.769   4.407   2.249 -0.9576 -0.6071  0.0627
  814HOH     H2 5672   0.744   4.554   2.224  0.6236 -0.1201  1.0947
  815HOH      O 5673   5.510   2.507   5.581  0.6176  0.0381 -1.0435
  815HOH     H1 5674   5.548   2.420   5.571  0.5464 -0.1051 -0.2022
  815HOH     H2 5675   5.570   2.553   5.641 -0.3674 -0.1130  0.1181
  816HOH      O 5676   7.204   4.742   6.707 -0.5922 -0.0947  0.4103
  816HOH     H1 5677   7.161   4.804   6.767 -0.2667  0.5694 -0.0166
  816HOH     H2 5678   7.148   4.742   6.629 -0.0120  0.5403 -0.0289
  817HOH      O 5679   6.792   0.482   4.701 -0.8318  0.3509  0.4520
  817HOH     H1 5680   6.806   0.394   4.666 -0.3548  0.6949 -0.2550
  817HOH     H2 5681   6.714   0.474   4.755 -1.1801 -0.3604 -0.1328
  818HOH      O 5682   1.431   0.548   7.029  0.3921 -0.5630  0.1439
  818HOH     H1 5683   1.451   0.495   7.106  1.9946 -0.3430 -0.0583
  818HOH     H2 5684   1.421   0.637   7.062  0.6514 -0.5353  0.1474
  819HOH      O 5685   4.863   3.977   0.476 -0.7400  0.1565 -0.5076
  819HOH     H1 5686   4.837   4.035   0.548  1.0731  0.6730 -0.1642
  819HOH     H2 5687   4.828   3.892   0.501 -0.7432  0.4558  0.6596
  820HOH      O 5688   4.370   0.207   0.594 -0.6317  0.2216 -0.0699
  820HOH     H1 5689   4.309   0.250   0.534 -1.1583 -0.5744 -0.1445
  820HOH     H2 5690   4.343   0.235   0.681 -0.8359  0.2141 -0.1296
  821HOH      O 5691   1.411   2.876   5.915  0.3808 -0.6466 -0.2616
  821HOH     H1 5692   1.375   2.797   5.875  0.9253 -0.7527 -0.5651
  821HOH     H2 5693   1.492   2.893   5.867  0.7521 -0.4351  0.4045
  822HOH      O 5694   1.326   0.966   5.759 -0.1518 -0.0182  0.2478
  822HOH     H1 5695   1.271   1.044   5.745  0.3220  0.3905  0.6005
  822HOH     H2 5696   1.277   0.895   5.717 -0.2461  0.5928 -0.7327
  823HOH      O 5697   0.100   2.844   0.387  0.2838  0.7859 -0.3870
  823HOH     H1 5698   0.175   2.896   0.355  0.1270  1.6268  0.5113
  823HOH     H2 5699   0.040   2.909   0.423 -0.2669  0.0151  0.1406
  824HOH      O 5700   5.815   0.704   5.943  0.2271  0.4014 -0.1090
  824HOH     H1 5701   5.786   0.626   5.989  0.0078  0.6201  0.1290
  824HOH     H2 5702   5.908   0.711   5.965  0.1615  0.4139  0.1723
  825HOH      O 5703   3.007   4.540   0.917  0.3714  0.3019  0.4160
  825HOH     H1 5704   2.982   4.492   0.996 -0.6749  0.2325  0.0727
  825HOH     H2 5705   2.926   4.547   0.866  1.1202 -0.1904 -0.9488
  826HOH      O 5706   5.361   2.323   6.137  0.1038 -0.2091  0.0175
  826HOH     H1 5707   5.367   2.301   6.230 -0.9434 -0.4249  0.0571
  826HOH     H2 5708   5.290   2.269   6.104  0.6927 -0.4070 -1.0109
  827HOH      O 5709   0.810   4.819   3.675 -0.3604 -0.1033  0.2726
  827HOH     H1 5710   0.810   4.746   3.736 -1.2289 -0.7538 -0.4477
  827HOH     H2 5711   0.835   4.781   3.591 -0.5842  0.4681 -0.0713
  828HOH      O 5712   4.111   2.470   1.273  0.5670 -0.3309  0.5181
  828HOH     H1 5713   4.139   2.500   1.359  0.9057 -0.2017  0.3678
  828HOH     H2 5714   4.186   2.421   1.239  0.4981 -0.2384  0.2294
  829HOH      O 5715   0.115   4.420   0.996  0.3173 -0.2689 -0.1289
  829HOH     H1 5716   0.176   4.368   0.944  0.6905 -0.9175  0.9143
  829HOH     H2 5717   0.154   4.508   0.997  0.5245 -0.3508 -0.5831
  830HOH      O 5718   6.235   0.676   3.835 -0.3953  0.4608  0.4338
  830HOH     H1 5719   6.274   0.625   3.764 -0.0347  0.0231  0.9322
  830HOH     H2 5720   6.146   0.694   3.805 -0.6456 -0.7246  0.3515
  831HOH      O 5721   6.951   0.318   5.838 -0.4204  0.5380 -0.7378
  831HOH     H1 5722   6.884   0.332   5.772 -1.5255  0.9679  0.3998
  831HOH     H2 5723   6.907   0.271   5.908  0.8856 -0.5372 -0.5502
  832HOH      O 5724   1.914   2.518   2.416  0.0557 -0.0158 -1.0427
  832HOH     H1 5725   1.900   2.566   2.334 -0.2734  0.7147 -0.5821
  832HOH     H2 5726   1.914   2.586   2.483 -1.8975 -0.7330 -0.1716
  833HOH      O 5727   3.805   7.012   4.512 -0.4741  0.1607  0.2203
  833HOH     H1 5728   3.796   6.948   4.441  1.4873 -0.0769  0.0624
  833HOH     H2 5729   3.838   7.091   4.469 -0.5230  0.4495  0.7070
  834HOH      O 5730   4.758   1.648   5.780 -0.6537  0.2844  0.4145
  834HOH     H1 5731   4.793   1.623   5.694  0.3531  0.1933  0.8188
  834HOH     H2 5732   4.715   1.569   5.812 -0.0890 -0.0335  0.4277
  835HOH      O 5733   6.850   0.893   2.234 -0.5908  0.1035  0.9930
  835HOH     H1 5734   6.828   0.820   2.175 -0.7218  0.1255  1.0137
  835HOH     H2 5735   6.939   0.873   2.264 -0.1442  0.5738  0.0567
  836HOH      O 5736   5.314   0.291   4.451  0.3963 -0.0418  0.0613
  836HOH     H1 5737   5.311   0.205   4.493 -0.1945  0.2333  0.6148
  836HOH     H2 5738   5.405   0.319   4.459  0.2772  0.1180  1.4654
  837HOH      O 5739   0.235   5.851   2.975 -0.2381  0.2183  0.0257
  837HOH     H1 5740   0.298   5.896   2.918 -0.3241 -0.0122 -0.2589
  837HOH     H2 5741   0.151   5.861   2.930 -0.2809 -0.1018  0.0324
  838HOH      O 5742   5.240   3.963   2.102 -0.2778 -0.2435  0.5582
  838HOH     H1 5743   5.146   3.947   2.091 -0.3307 -0.5138  1.2879
  838HOH     H2 5744   5.279   3.875   2.101 -0.1216 -0.1830  0.9399
  839HOH      O 5745   2.653   1.348   3.042  0.3064  0.2907 -0.2465
  839HOH     H1 5746   2.592   1.321   2.973  0.0161  1.1714 -0.3513
  839HOH     H2 5747   2.603   1.409   3.096  0.8687  0.4547  0.1059
  840HOH      O 5748   6.740   3.552   4.938 -0.0318 -0.1751 -0.0698
  840HOH     H1 5749   6.818   3.597   4.970  0.1061 -0.5081  0.0774
  840HOH     H2 5750   6.675   3.565   5.007 -0.0535 -0.0454 -0.1135
  841HOH      O 5751   4.196   3.460   6.753 -0.7925  0.0332 -0.8548
  841HOH     H1 5752   4.273   3.510   6.727 -0.7351  0.4724  0.0643
  841HOH     H2 5753   4.230   3.374   6.779 -0.5574  0.2990 -0.2362
  842HOH      O 5754   0.996   1.673   0.648 -0.0345 -0.3466  0.0054
  842HOH     H1 5755   1.085   1.682   0.613 -0.0085 -0.1738  0.1097
  842HOH     H2 5756   1.008   1.637   0.736 -0.0615 -0.2481  0.0500
  843HOH      O 5757   4.587   5.943   3.998 -0.5384  0.0880 -0.2406
  843HOH     H1 5758   4.595   5.967   3.906 -0.7672 -0.3876 -0.3901
  843HOH     H2 5759   4.498   5.908   4.005 -0.5352  0.1559  0.1709
  844HOH      O 5760   6.514   0.219   0.793  0.4563 -0.1372  0.3143
  844HOH     H1 5761   6.470   0.135   0.774  0.2171 -0.1237  0.7706
  844HOH     H2 5762   6.451   0.266   0.848  0.6985  0.2364  0.2718
  845HOH      O 5763   7.014   1.510   2.140 -0.3463 -0.0249 -0.8863
  845HOH     H1 5764   7.035   1.424   2.175 -0.0176  0.5537  0.4747
  845HOH     H2 5765   7.093   1.538   2.094 -0.1947 -0.1839 -0.7266
  846HOH      O 5766   0.704   7.119   5.256 -0.4385  0.0955 -0.6585
  846HOH     H1 5767   0.721   7.025   5.257 -1.1560 -0.0542 -1.1336
  846HOH     H2 5768   0.789   7.159   5.238  0.0472 -0.4003  0.4071
  847HOH      O 5769   3.303   1.428   4.195  1.0664  0.6997 -0.2289
  847HOH     H1 5770   3.323   1.435   4.102  1.7347 -0.5522 -0.2216
  847HOH     H2 5771   3.280   1.336   4.208  0.2421  1.0042  0.7249
  848HOH      O 5772   2.218   2.249   2.471 -0.0197 -0.1904  0.8732
  848HOH     H1 5773   2.173   2.236   2.554 -1.3200 -1.2264  0.0786
  848HOH     H2 5774   2.210   2.165   2.426  0.9609  0.2255 -0.1687
  849HOH      O 5775   0.422   1.434   3.813 -0.0970  0.5873  0.4977
  849HOH     H1 5776   0.397   1.507   3.756 -0.3724  0.8246  0.9129
  849HOH     H2 5777   0.484   1.382   3.760 -0.4373  0.7306 -0.0568
  850HOH      O 5778   2.805   0.609   1.008  0.1841  0.0222  0.1598
  850HOH     H1 5779   2.810   0.629   0.914  0.2318 -0.7587 -0.0118
  850HOH     H2 5780   2.714   0.626   1.031  0.1950  0.3169  0.0004
  851HOH      O 5781   6.206   6.305   1.209  0.2569  0.3200  0.0679
  851HOH     H1 5782   6.246   6.369   1.267  0.0300  0.1155  0.4573
  851HOH     H2 5783   6.175   6.356   1.134  0.0868  0.6650  0.3685
  852HOH      O 5784   2.649   0.930   3.015  0.6515  0.0677 -0.5363
  852HOH     H1 5785   2.625   0.917   2.923  0.7410 -0.1307 -0.5330
  852HOH     H2 5786   2.707   0.856   3.035  1.0725  0.4056 -0.4747
  853HOH      O 5787   1.533   4.627   5.474  0.3905 -0.3502  0.3910
  853HOH     H1 5788   1.557   4.684   5.548  0.5754 -0.6113  0.5345
  853HOH     H2 5789   1.615   4.581   5.452  0.2163 -0.6414  0.3455
  854HOH      O 5790   7.204   0.121   2.199  0.2580 -0.2743 -0.1960
  854HOH     H1 5791   7.154   0.195   2.164  1.5965  0.6755 -0.2650
  854HOH     H2 5792   7.191   0.126   2.294  0.0035 -0.2286 -0.2310
  855HOH      O 5793   6.564   0.544   3.563  0.1406 -0.1335  0.8200
  855HOH     H1 5794   6.630   0.490   3.520 -0.0776  0.5600 -0.4674
  855HOH     H2 5795   6.613   0.612   3.608  0.3423  0.4564 -0.2397
  856HOH      O 5796   1.312   4.826   6.328 -0.3166 -0.0554  0.0036
[truncated: 2,259,575 more chars]
