# Supplementary material for: Broadening the Scope of Binding Free Energy Calculations Using a Separated Topologies Approach
Source: J Chem Theory Comput. 2023 Jul 24;19(15):5058–76. doi: 10.1021/acs.jctc.3c00282 (PMC10413862; doi:10.1021/acs.jctc.3c00282)
Supplement: Supplementary file 2 — ct3c00282_si_002.zip [file ct3c00282_si_002.zip › SI_paper/ERa/input_spruce_prep/2d/complex.gro]

GROningen MAchine for Chemical Simulation
38534
    1ACE      C    1   1.681   5.977   4.947  1.8361 -0.5732  0.1782
    1ACE      O    2   1.605   6.031   4.865 -0.4078 -0.1654 -0.2840
    1ACE    CH3    3   1.623   5.916   5.066  0.5078 -0.0339 -0.6924
    1ACE   HH31    4   1.523   5.958   5.082  1.2732  1.4056  1.0288
    1ACE   HH32    5   1.632   5.807   5.069 -0.3541 -0.1156  0.4007
    1ACE   HH33    6   1.679   5.953   5.152 -0.8274  1.0062 -0.1972
    2LEU      N    7   1.809   5.992   4.948 -0.7511 -0.2400  0.1038
    2LEU     CA    8   1.882   6.047   4.830 -0.5029  0.0483  0.0097
    2LEU      C    9   1.862   5.979   4.697  0.9577 -0.1352 -0.0268
    2LEU      O   10   1.844   6.046   4.597  0.2233  0.0200  0.3767
    2LEU     CB   11   2.035   6.054   4.869  0.5530  0.2650  0.0427
    2LEU     CG   12   2.126   6.097   4.757 -0.2416  0.0181  0.3090
    2LEU    CD1   13   2.107   6.253   4.738  0.2117  1.6322  0.5370
    2LEU    CD2   14   2.270   6.046   4.780 -0.2896 -0.7000 -0.2693
    2LEU      H   15   1.863   5.946   5.020 -0.0630 -0.3224 -0.4551
    2LEU     HA   16   1.849   6.150   4.818 -0.0238  0.3387  0.9506
    2LEU    HB2   17   2.052   6.116   4.956  0.2300  0.1558  0.1872
    2LEU    HB3   18   2.061   5.952   4.899 -1.2205 -0.0933  0.6178
    2LEU     HG   19   2.098   6.053   4.662  0.4938 -0.2887  0.2186
    2LEU   HD11   20   2.176   6.284   4.660  1.0341 -1.0637  0.0065
    2LEU   HD12   21   2.005   6.262   4.700 -0.3231 -0.7869  1.0692
    2LEU   HD13   22   2.101   6.315   4.828 -1.3671  1.8888  0.3260
    2LEU   HD21   23   2.326   6.077   4.692 -0.5409  0.2397 -0.1156
    2LEU   HD22   24   2.306   6.089   4.873 -1.7470  0.5617 -0.2157
    2LEU   HD23   25   2.258   5.938   4.792 -0.1342 -0.6007  0.9693
    3ALA      N   26   1.843   5.845   4.687  0.3176 -0.1656 -0.2462
    3ALA     CA   27   1.819   5.766   4.562 -0.1184  0.5293 -0.1446
    3ALA      C   28   1.680   5.804   4.504 -0.9106  1.0215 -0.3028
    3ALA      O   29   1.660   5.813   4.386 -0.4177  0.5557  0.4159
    3ALA     CB   30   1.844   5.618   4.586  0.5421  1.4299 -0.1595
    3ALA      H   31   1.848   5.790   4.771 -0.4767 -0.8838 -0.6370
    3ALA     HA   32   1.895   5.793   4.488  1.5550 -0.4795  1.0719
    3ALA    HB1   33   1.797   5.583   4.678  0.5068 -1.3113 -1.0201
    3ALA    HB2   34   1.805   5.553   4.508 -0.3211  1.4949  0.1970
    3ALA    HB3   35   1.949   5.594   4.599  0.4427  1.4425  0.8213
    4LEU      N   36   1.586   5.815   4.601  0.0886 -0.2323  0.7657
    4LEU     CA   37   1.443   5.851   4.572 -0.1920 -0.0307 -0.0563
    4LEU      C   38   1.422   5.997   4.525 -0.9157  0.7980  0.1860
    4LEU      O   39   1.350   6.026   4.430 -0.0662 -0.5229 -0.0318
    4LEU     CB   40   1.359   5.816   4.689 -0.2670 -0.1979  0.1937
    4LEU     CG   41   1.316   5.667   4.698  0.7247  0.3246 -0.0114
    4LEU    CD1   42   1.427   5.564   4.728 -0.8163 -0.4251 -1.4532
    4LEU    CD2   43   1.218   5.650   4.810  0.3924 -0.8088  0.8674
    4LEU      H   44   1.620   5.787   4.692 -0.0194 -0.8548  0.6222
    4LEU     HA   45   1.410   5.794   4.485  0.2945  0.4325 -0.5635
    4LEU    HB2   46   1.395   5.848   4.786 -0.5739 -0.0369  0.2578
    4LEU    HB3   47   1.268   5.874   4.674  0.4272  0.8418 -0.1868
    4LEU     HG   48   1.256   5.645   4.610  0.2488  0.3326  0.3014
    4LEU   HD11   49   1.504   5.557   4.651  0.3404 -0.8595 -0.3241
    4LEU   HD12   50   1.484   5.592   4.816 -0.5923 -1.7184 -1.1473
    4LEU   HD13   51   1.382   5.465   4.743 -0.8593 -0.2434 -0.2320
    4LEU   HD21   52   1.158   5.561   4.795 -0.2040 -0.2413 -0.3566
    4LEU   HD22   53   1.271   5.640   4.905  0.9551 -0.4980  0.5967
    4LEU   HD23   54   1.160   5.742   4.822  1.4754  0.2197 -0.9038
    5SER      N   55   1.516   6.080   4.570  0.9107 -0.4372 -0.2705
    5SER     CA   56   1.517   6.222   4.540 -0.2284 -0.3094 -0.2338
    5SER      C   57   1.581   6.269   4.411 -0.2939 -0.5782 -0.1007
    5SER      O   58   1.525   6.362   4.339 -0.2086  0.0614 -0.6191
    5SER     CB   59   1.581   6.293   4.664 -0.1836  0.5506 -0.9330
    5SER     OG   60   1.494   6.263   4.781 -0.7027  0.3434  0.0784
    5SER      H   61   1.571   6.048   4.648 -0.5999 -0.9710  0.6721
    5SER     HA   62   1.415   6.262   4.532  0.1323  0.8048  0.3031
    5SER    HB2   63   1.679   6.247   4.677 -0.6367 -0.0870  0.6026
    5SER    HB3   64   1.578   6.401   4.652  0.5574  0.7728  0.4908
    5SER     HG   65   1.525   6.180   4.819  0.3969  0.6049 -0.1725
    6LEU      N   66   1.698   6.213   4.376 -0.1714 -0.2002 -0.2490
    6LEU     CA   67   1.771   6.239   4.257  0.2311 -1.2608  0.5487
    6LEU      C   68   1.680   6.217   4.134 -0.5857  0.1023 -0.2524
    6LEU      O   69   1.595   6.122   4.135 -0.1920  0.1289 -0.0453
    6LEU     CB   70   1.897   6.145   4.248  0.3433 -0.1967 -0.4314
    6LEU     CG   71   2.017   6.207   4.324  0.6725  0.1287  0.2944
    6LEU    CD1   72   2.113   6.097   4.352 -1.8196  0.1613  0.4117
    6LEU    CD2   73   2.077   6.327   4.269 -0.3425 -0.9160 -0.5245
    6LEU      H   74   1.735   6.141   4.437  1.0479  0.1636 -0.5111
    6LEU     HA   75   1.805   6.342   4.253 -2.1070 -0.3875 -0.6950
    6LEU    HB2   76   1.870   6.047   4.287  0.9132 -0.0384  0.3982
    6LEU    HB3   77   1.919   6.127   4.143  0.5732 -0.1185 -0.3989
    6LEU     HG   78   1.976   6.241   4.419  0.1919 -0.2472  0.2278
    6LEU   HD11   79   2.180   6.080   4.268  0.3950  1.8846  1.5944
    6LEU   HD12   80   2.179   6.128   4.434 -0.1251 -1.0234 -0.3892
    6LEU   HD13   81   2.062   6.005   4.380  0.4113 -1.5007 -0.4207
    6LEU   HD21   82   2.011   6.409   4.297  1.4064  0.3774  0.2261
    6LEU   HD22   83   2.165   6.355   4.327 -0.1740  0.2663 -1.2589
    6LEU   HD23   84   2.105   6.339   4.164  2.3048  0.2335  0.1272
    7THR      N   85   1.697   6.290   4.024 -0.1446 -0.3429 -0.0627
    7THR     CA   86   1.646   6.253   3.890 -0.9126 -0.1999  1.2215
    7THR      C   87   1.719   6.124   3.832 -0.5051 -0.5716 -0.4868
    7THR      O   88   1.840   6.111   3.863  0.1229 -0.3078 -0.2679
    7THR     CB   89   1.658   6.364   3.787 -0.6723  0.5186 -0.4436
    7THR    CG2   90   1.794   6.374   3.712  1.9123 -0.0072 -0.6155
    7THR    OG1   91   1.566   6.350   3.686 -0.0155 -0.5184  0.1817
    7THR      H   92   1.765   6.365   4.029  0.3280 -0.7987  1.8713
    7THR     HA   93   1.539   6.230   3.900 -0.9320 -0.6080  0.2901
    7THR     HB   94   1.641   6.457   3.843  0.4786  0.3200  0.3072
    7THR    HG1   95   1.482   6.394   3.701  0.6254  0.6188  0.6107
    7THR   HG21   96   1.777   6.452   3.638  0.4298 -0.2340 -0.5721
    7THR   HG22   97   1.866   6.394   3.792 -0.1806  1.1302  1.1956
    7THR   HG23   98   1.814   6.285   3.652 -0.0370 -0.4396 -0.7538
    8ALA      N   99   1.656   6.046   3.745  0.0022 -0.0086  0.6652
    8ALA     CA  100   1.710   5.913   3.678  0.4009 -0.5139  0.4486
    8ALA      C  101   1.853   5.939   3.616 -0.3494  0.6962  0.2164
    8ALA      O  102   1.942   5.858   3.647  0.1857 -0.4916  0.1866
    8ALA     CB  103   1.610   5.871   3.564  0.3431 -0.6142 -0.0823
    8ALA      H  104   1.559   6.064   3.726  0.2035  0.9520  0.4043
    8ALA     HA  105   1.705   5.835   3.753 -0.6326 -0.7458  0.1803
    8ALA    HB1  106   1.647   5.782   3.512  0.4692 -0.2184 -0.6992
    8ALA    HB2  107   1.513   5.867   3.611  0.2490  0.1834 -0.1834
    8ALA    HB3  108   1.598   5.947   3.487  1.4966  0.1403  0.4197
    9ASP      N  109   1.874   6.051   3.539  0.2339  0.3090 -0.3502
    9ASP     CA  110   1.999   6.076   3.468 -0.3004  0.2131  0.3096
    9ASP      C  111   2.111   6.088   3.570 -0.2754  0.8382  0.2519
    9ASP      O  112   2.210   6.015   3.555 -0.5479 -0.3029 -0.5808
    9ASP     CB  113   1.992   6.204   3.391 -0.0556  0.1158  0.0421
    9ASP     CG  114   1.884   6.211   3.283  0.7422  0.0499  0.6322
    9ASP    OD1  115   1.765   6.170   3.311 -0.1361  0.0375  0.9258
    9ASP    OD2  116   1.909   6.276   3.174  0.0830 -0.3427 -0.5669
    9ASP      H  117   1.789   6.102   3.517 -0.0697  0.2557  0.5793
    9ASP     HA  118   2.025   5.995   3.400 -0.7514 -0.4965  0.9456
    9ASP    HB2  119   1.989   6.295   3.451  0.1649  0.6028 -0.6584
    9ASP    HB3  120   2.088   6.214   3.340  0.2040 -0.5845  0.3680
   10GLN      N  121   2.093   6.157   3.685 -0.2338  1.2833  0.9090
   10GLN     CA  122   2.194   6.160   3.791  0.0379  0.0534 -0.3189
   10GLN      C  123   2.202   6.035   3.875  0.0461 -0.0877  0.1852
   10GLN      O  124   2.307   6.005   3.935  0.3059 -0.2740 -0.0697
   10GLN     CB  125   2.150   6.285   3.876 -0.3339  0.2853  0.3214
   10GLN     CG  126   2.176   6.414   3.790 -0.2425 -0.1676 -0.1245
   10GLN     CD  127   2.160   6.549   3.865 -0.4594  0.4423  0.1057
   10GLN    NE2  128   2.170   6.662   3.796 -0.7486 -0.0209  0.5213
   10GLN    OE1  129   2.121   6.557   3.982 -0.2817  0.6582  0.3661
   10GLN      H  130   2.005   6.206   3.692 -1.8011 -0.9138 -0.5564
   10GLN     HA  131   2.290   6.175   3.741  0.1126  0.4568 -0.0639
   10GLN    HB2  132   2.046   6.283   3.906 -0.0061  0.0468  1.5831
   10GLN    HB3  133   2.217   6.289   3.963  1.6100  0.2217 -1.0358
   10GLN    HG2  134   2.279   6.409   3.755 -0.2233 -2.0908  0.0360
   10GLN    HG3  135   2.103   6.415   3.709  0.0718  1.0264 -0.4406
   10GLN   HE21  136   2.159   6.745   3.852 -0.8667  0.6874 -0.4917
   10GLN   HE22  137   2.175   6.669   3.695 -0.7637 -0.4021  0.4897
   11MET      N  138   2.090   5.956   3.889  0.3251 -0.2556  0.4493
   11MET     CA  139   2.077   5.831   3.969 -0.1591 -0.6891  0.6876
   11MET      C  140   2.170   5.721   3.911  0.4495 -1.0584  0.2255
   11MET      O  141   2.250   5.671   3.991  0.2052  0.3510  0.0937
   11MET     CB  142   1.929   5.789   3.977 -0.3472  0.7468  0.0306
   11MET     CG  143   1.917   5.654   4.033  0.1860 -0.1813  0.4480
   11MET     SD  144   1.906   5.643   4.212  0.1240 -0.2390  0.0740
   11MET     CE  145   2.015   5.500   4.241  0.0923  0.5111 -0.7957
   11MET      H  146   2.012   5.985   3.831  0.6216  0.1863  0.2624
   11MET     HA  147   2.104   5.841   4.074  0.1181 -1.9941  0.7744
   11MET    HB2  148   1.874   5.864   4.034  0.5559  0.7996  0.8737
   11MET    HB3  149   1.898   5.786   3.872 -0.0100  0.1876 -0.0575
   11MET    HG2  150   1.818   5.630   3.996  0.2401  0.3795 -0.0985
   11MET    HG3  151   1.985   5.577   3.995 -0.7856 -0.9205  0.1461
   11MET    HE1  152   1.972   5.407   4.203  1.2975 -0.7048  0.5871
   11MET    HE2  153   2.110   5.537   4.204  0.6592  0.4955  0.5550
   11MET    HE3  154   2.025   5.479   4.347 -0.0500 -0.0969 -0.8915
   12VAL      N  155   2.165   5.696   3.781 -0.8911 -0.5387 -0.2093
   12VAL     CA  156   2.252   5.601   3.711 -0.0482 -0.1624 -0.5729
   12VAL      C  157   2.392   5.664   3.687  0.7131  1.0351  0.1620
   12VAL      O  158   2.482   5.585   3.678 -0.0386 -0.1404 -0.3057
   12VAL     CB  159   2.177   5.568   3.582 -0.1881  0.0973  1.2087
   12VAL    CG1  160   2.166   5.687   3.481  0.3143 -0.0089  0.2383
   12VAL    CG2  161   2.246   5.459   3.508 -0.1792  0.7034 -0.0709
   12VAL      H  162   2.119   5.762   3.720  0.3177  0.8353  0.2543
   12VAL     HA  163   2.250   5.506   3.765 -0.0723 -0.0683 -0.4066
   12VAL     HB  164   2.078   5.528   3.606 -0.2233 -0.0357  0.8606
   12VAL   HG11  165   2.100   5.666   3.397  0.2985  0.9246 -0.0057
   12VAL   HG12  166   2.121   5.784   3.504  0.3880  0.1269 -0.1767
   12VAL   HG13  167   2.264   5.723   3.449  0.2854  0.4931  0.6796
   12VAL   HG21  168   2.344   5.491   3.472  0.5067 -1.1197 -0.0159
   12VAL   HG22  169   2.251   5.368   3.568 -0.1652 -0.4141 -1.6481
   12VAL   HG23  170   2.186   5.438   3.419  0.5744 -0.3036 -0.3789
   13SER      N  171   2.406   5.795   3.671 -0.9873 -0.4045  0.6856
   13SER     CA  172   2.537   5.861   3.674  0.6716 -0.0651 -0.2045
   13SER      C  173   2.606   5.841   3.807 -0.3321 -0.1850 -0.2011
   13SER      O  174   2.730   5.818   3.806  0.4565  0.1454  0.1911
   13SER     CB  175   2.514   6.011   3.644  0.2932  0.1600  0.1755
   13SER     OG  176   2.637   6.073   3.608  0.2945 -0.8328 -0.8415
   13SER      H  177   2.326   5.856   3.664 -1.3508 -0.9302 -0.0432
   13SER     HA  178   2.595   5.814   3.595  1.5394 -0.2957  0.5314
   13SER    HB2  179   2.445   6.015   3.560 -0.1107 -1.6365  0.3489
   13SER    HB3  180   2.468   6.066   3.726 -0.8929 -0.7455  0.1656
   13SER     HG  181   2.649   6.065   3.513  0.5011  0.1079 -0.9127
   14ALA      N  182   2.529   5.816   3.914 -0.3457 -0.8884 -0.3337
   14ALA     CA  183   2.576   5.786   4.051 -0.3159 -0.1827 -0.0334
   14ALA      C  184   2.603   5.635   4.077  0.0344  0.3713  0.3729
   14ALA      O  185   2.671   5.592   4.171 -0.1257  0.1752 -0.6217
   14ALA     CB  186   2.482   5.842   4.157  0.5350  0.0595  0.8548
   14ALA      H  187   2.440   5.864   3.919  0.4937  0.7545  0.5337
   14ALA     HA  188   2.671   5.838   4.065 -0.4667  0.0667  0.0870
   14ALA    HB1  189   2.523   5.819   4.255  0.1769 -0.6497  0.8507
   14ALA    HB2  190   2.467   5.948   4.141 -0.9460 -0.2974 -0.8045
   14ALA    HB3  191   2.380   5.802   4.155  0.2061  0.8314 -0.4415
   15LEU      N  192   2.556   5.551   3.984 -0.3605  0.8084  0.6006
   15LEU     CA  193   2.598   5.402   3.988  0.5097 -0.6731 -0.1351
   15LEU      C  194   2.724   5.389   3.904 -0.1844  0.7240  0.8268
   15LEU      O  195   2.808   5.307   3.937  0.1769 -0.3566 -1.0815
   15LEU     CB  196   2.486   5.316   3.930  0.1068 -0.0922  0.4718
   15LEU     CG  197   2.359   5.318   4.023 -0.7559 -0.4375  1.1471
   15LEU    CD1  198   2.245   5.257   3.938 -0.0276  0.4135  0.3374
   15LEU    CD2  199   2.391   5.230   4.147 -0.3579  0.1880 -0.7678
   15LEU      H  200   2.507   5.585   3.903  1.0356  0.6294 -0.3817
   15LEU     HA  201   2.616   5.375   4.092 -0.5535  1.5358  0.7410
   15LEU    HB2  202   2.465   5.367   3.836  0.6247 -0.2347  0.2731
   15LEU    HB3  203   2.527   5.215   3.919  0.4261  0.1132 -0.4036
   15LEU     HG  204   2.344   5.422   4.050  0.6185  0.5844 -1.4451
   15LEU   HD11  205   2.221   5.301   3.842 -0.3328 -1.1851 -0.3792
   15LEU   HD12  206   2.273   5.156   3.908 -1.5251  0.3430 -1.0692
   15LEU   HD13  207   2.154   5.244   3.996 -0.0738 -1.0179  0.0060
   15LEU   HD21  208   2.302   5.200   4.202  0.0073  1.1926  0.4781
   15LEU   HD22  209   2.447   5.141   4.121 -0.4045 -0.4143  0.9403
   15LEU   HD23  210   2.454   5.281   4.220 -0.1921 -1.2573  0.1607
   16LEU      N  211   2.749   5.471   3.791  0.0919 -0.1433 -0.7255
   16LEU     CA  212   2.873   5.461   3.713  0.5460 -0.6532  0.3975
   16LEU      C  213   2.978   5.544   3.789 -0.0220 -0.1732 -0.3903
   16LEU      O  214   3.090   5.506   3.775 -0.2867  0.7127 -0.6971
   16LEU     CB  215   2.854   5.525   3.572  0.4610  0.7308 -0.5433
   16LEU     CG  216   2.753   5.449   3.489 -0.0079  0.5478 -0.2521
   16LEU    CD1  217   2.716   5.541   3.378  1.1246 -1.0347  0.3191
   16LEU    CD2  218   2.793   5.317   3.432 -0.9983 -0.9059 -1.2662
   16LEU      H  219   2.676   5.535   3.763 -1.4986 -1.3727  0.2172
   16LEU     HA  220   2.902   5.356   3.708  0.6342 -0.6024 -0.3339
   16LEU    HB2  221   2.824   5.630   3.578 -1.1241  0.2835  0.8087
   16LEU    HB3  222   2.943   5.511   3.510  0.6782  0.6623 -0.2219
   16LEU     HG  223   2.659   5.430   3.541 -0.0673 -1.3656 -0.9133
   16LEU   HD11  224   2.650   5.498   3.303  0.8643  0.6824 -0.5285
   16LEU   HD12  225   2.673   5.637   3.408  1.7851 -0.1859 -1.1809
   16LEU   HD13  226   2.801   5.580   3.321 -0.0411  0.7665 -0.3658
   16LEU   HD21  227   2.872   5.328   3.357 -0.5142 -0.3561 -0.6921
   16LEU   HD22  228   2.843   5.268   3.515  0.6080  0.7052 -1.1744
   16LEU   HD23  229   2.712   5.255   3.394 -1.0894 -1.0606 -0.8303
   17ASP      N  230   2.944   5.634   3.881 -0.0334 -0.1625  0.0691
   17ASP     CA  231   3.038   5.699   3.975  0.4930  0.1505  0.2589
   17ASP      C  232   3.105   5.612   4.078  0.5874  0.1248  0.1004
   17ASP      O  233   3.188   5.654   4.160 -0.1580  0.1708 -0.0571
   17ASP     CB  234   2.963   5.811   4.044 -0.4578 -0.6891 -0.0996
   17ASP     CG  235   3.062   5.914   4.117 -0.1976  0.5162 -0.1777
   17ASP    OD1  236   3.166   5.954   4.067 -0.0796 -0.1916  0.0545
   17ASP    OD2  237   3.018   5.962   4.219 -0.5043  0.6043 -0.0050
   17ASP      H  238   2.849   5.669   3.875 -0.3654 -1.0463 -0.3050
   17ASP     HA  239   3.107   5.740   3.901 -0.5826  0.2515 -0.7486
   17ASP    HB2  240   2.906   5.867   3.971 -0.0495  0.9323  0.7302
   17ASP    HB3  241   2.887   5.770   4.110 -0.1923  0.0154  0.6814
   18ALA      N  242   3.057   5.489   4.083  0.3316  0.1591 -0.3712
   18ALA     CA  243   3.094   5.383   4.179  0.8958  0.4318 -0.1819
   18ALA      C  244   3.171   5.269   4.122 -0.3095 -0.1276  0.3119
   18ALA      O  245   3.247   5.203   4.194  0.2903 -0.3462  0.1381
   18ALA     CB  246   2.960   5.343   4.237 -1.7445  0.7875  0.0441
   18ALA      H  247   2.993   5.460   4.011  0.8347 -1.3156 -0.2927
   18ALA     HA  248   3.157   5.432   4.254  1.5270  0.5797 -0.7926
   18ALA    HB1  249   2.984   5.263   4.308 -0.4414  1.2939  0.2229
   18ALA    HB2  250   2.906   5.415   4.300 -0.7753  1.2166  0.4187
   18ALA    HB3  251   2.893   5.291   4.168 -0.8402 -0.1153 -0.1903
   19GLU      N  252   3.148   5.239   3.995 -0.1415  0.9264  1.0882
   19GLU     CA  253   3.192   5.119   3.925  0.3545  0.0465  0.0093
   19GLU      C  254   3.335   5.095   3.932 -0.8605 -0.4485 -0.1411
   19GLU      O  255   3.419   5.193   3.918  0.5237  0.7960 -0.0854
   19GLU     CB  256   3.137   5.122   3.787 -0.4624 -0.5387  0.5551
   19GLU     CG  257   3.005   5.049   3.780  0.1949  0.3648 -0.4563
   19GLU     CD  258   3.021   4.898   3.769  0.0976  0.2261  0.1227
   19GLU    OE1  259   3.074   4.843   3.665  0.1627  0.6657  0.2475
   19GLU    OE2  260   2.967   4.830   3.856  0.5272  0.1450  0.4797
   19GLU      H  261   3.082   5.291   3.939 -0.5775 -1.4889 -1.0225
   19GLU     HA  262   3.149   5.043   3.991  0.0149  0.3263  0.1123
   19GLU    HB2  263   3.137   5.223   3.747  0.8357 -0.5975  0.3167
   19GLU    HB3  264   3.209   5.064   3.729 -0.8638 -0.7102  0.2143
   19GLU    HG2  265   2.945   5.064   3.870  1.0015 -0.1041  0.1923
   19GLU    HG3  266   2.959   5.081   3.687  0.0772 -1.1459 -0.9669
   20PRO      N  267   3.384   4.976   3.968 -0.5707  0.4112  1.3831
   20PRO     CA  268   3.530   4.945   3.993 -0.6116 -0.6608  0.1941
   20PRO      C  269   3.618   4.927   3.870  0.5641 -0.2046  0.5813
   20PRO      O  270   3.560   4.894   3.766 -0.7853 -0.3656  0.3208
   20PRO     CB  271   3.531   4.816   4.074 -0.1940 -0.0072 -0.1636
   20PRO     CG  272   3.410   4.747   4.016  0.0021  0.6617  0.1805
   20PRO     CD  273   3.307   4.854   3.975  0.5670 -0.2227 -0.7284
   20PRO     HA  274   3.565   5.029   4.053 -1.4454  0.4549 -0.7826
   20PRO    HB2  275   3.618   4.752   4.064  0.3704  0.4899  1.0755
   20PRO    HB3  276   3.510   4.835   4.180 -0.2035  0.3319 -0.2231
   20PRO    HG2  277   3.423   4.689   3.925 -0.8176 -0.3894  0.6878
   20PRO    HG3  278   3.361   4.685   4.091 -0.8199 -0.4674 -1.1819
   20PRO    HD2  279   3.240   4.862   4.061  0.2871 -0.5051 -0.9189
   20PRO    HD3  280   3.251   4.840   3.883  1.4629  0.3504 -1.3948
   21PRO      N  281   3.744   4.940   3.872 -0.6502  0.2063 -0.1129
   21PRO     CA  282   3.829   4.901   3.763 -0.5592 -0.2573  0.5823
   21PRO      C  283   3.827   4.752   3.744  0.6814 -0.9402  0.0305
   21PRO      O  284   3.789   4.680   3.835 -0.1321 -0.2604 -0.1899
   21PRO     CB  285   3.971   4.949   3.804  1.1691  0.1619 -1.2109
   21PRO     CG  286   3.945   5.060   3.896  1.0470 -1.0604 -1.0262
   21PRO     CD  287   3.820   5.015   3.973 -0.2353  0.8244  0.5389
   21PRO     HA  288   3.799   4.953   3.671 -0.4943 -0.2503  0.5646
   21PRO    HB2  289   4.008   4.867   3.865 -0.9450 -0.9197 -1.1951
   21PRO    HB3  290   4.042   4.961   3.722  0.9095 -0.8663 -1.6108
   21PRO    HG2  291   4.023   5.081   3.969 -0.4934 -0.0167  0.4982
   21PRO    HG3  292   3.908   5.151   3.848 -1.2731 -0.6672  1.1139
   21PRO    HD2  293   3.766   5.096   4.023 -0.1570  1.5294 -0.4713
   21PRO    HD3  294   3.841   4.936   4.046 -1.0496  0.2214  0.1541
   22ILE      N  295   3.871   4.699   3.634 -0.0792  0.0570 -0.0168
   22ILE     CA  296   3.878   4.557   3.615 -1.1345 -0.7489  0.5572
   22ILE      C  297   4.019   4.508   3.653 -0.3958 -0.0898  0.0901
   22ILE      O  298   4.121   4.556   3.604  0.2393  0.2408 -0.4032
   22ILE     CB  299   3.830   4.515   3.470  0.6788 -0.2036 -0.0965
   22ILE    CG1  300   3.673   4.536   3.470 -0.1135 -0.3396 -0.2630
   22ILE    CG2  301   3.863   4.365   3.445 -1.0886 -0.7531  0.9389
   22ILE    CD1  302   3.602   4.501   3.343  1.4356 -0.0658  0.2547
   22ILE      H  303   3.913   4.765   3.570 -0.8110  0.9969  0.4354
   22ILE     HA  304   3.815   4.503   3.686 -1.0206 -0.3912  0.9439
   22ILE     HB  305   3.870   4.574   3.387  0.9133 -0.5854 -0.2629
   22ILE   HG12  306   3.628   4.473   3.547  0.1312  0.1924  0.3388
   22ILE   HG13  307   3.654   4.642   3.491  0.8948 -0.3996  1.3137
   22ILE   HG21  308   3.840   4.335   3.343 -0.2479 -0.1820  0.5581
   22ILE   HG22  309   3.972   4.369   3.453 -0.7862  1.6115 -1.5287
   22ILE   HG23  310   3.821   4.303   3.525 -0.4302 -0.6837  1.3544
   22ILE   HD11  311   3.497   4.526   3.358  0.9328 -0.9617 -1.2583
   22ILE   HD12  312   3.657   4.555   3.266 -0.0255  0.2369 -0.6578
   22ILE   HD13  313   3.609   4.394   3.321  0.8289  0.2918 -2.3087
   23LEU      N  314   4.023   4.406   3.734  0.3481 -0.1664 -0.2125
   23LEU     CA  315   4.142   4.356   3.812 -0.4412 -0.7726  0.4522
   23LEU      C  316   4.218   4.242   3.740  0.4391 -0.7309  0.5753
   23LEU      O  317   4.160   4.158   3.672  0.3149  0.2570  0.6739
   23LEU     CB  318   4.102   4.320   3.955 -0.4069  0.2647 -0.3875
   23LEU     CG  319   4.055   4.435   4.041 -0.1051 -0.3327  0.1210
   23LEU    CD1  320   4.008   4.370   4.167 -0.2811 -0.7580  0.4044
   23LEU    CD2  321   4.163   4.539   4.059 -0.2568  0.0562 -0.1558
   23LEU      H  322   3.935   4.368   3.764 -0.0600  0.4167 -0.6314
   23LEU     HA  323   4.210   4.440   3.824 -0.4296 -0.6127 -0.5591
   23LEU    HB2  324   4.027   4.242   3.940 -0.1104 -0.2702  0.7085
   23LEU    HB3  325   4.183   4.263   4.000 -0.9295  0.3964  0.7981
   23LEU     HG  326   3.973   4.488   3.993  0.3139  0.3584  0.1383
   23LEU   HD11  327   3.924   4.304   4.144  0.2755 -1.3752  0.0801
   23LEU   HD12  328   4.077   4.292   4.201  0.3948 -1.3441 -1.9273
   23LEU   HD13  329   3.983   4.442   4.245  0.8846 -0.4280  0.5100
   23LEU   HD21  330   4.260   4.492   4.076 -0.0359 -0.1035 -1.5825
   23LEU   HD22  331   4.176   4.596   3.968  0.2885  0.7049  0.3094
   23LEU   HD23  332   4.142   4.603   4.145 -0.6880  0.3163 -0.4483
   24TYR      N  333   4.349   4.248   3.747 -0.5903  0.4728 -0.6704
   24TYR     CA  334   4.440   4.149   3.680  0.2048  0.8293 -0.5058
   24TYR      C  335   4.470   4.024   3.774  0.1427 -0.6564 -0.4847
   24TYR      O  336   4.484   4.021   3.902 -0.1117  0.2604  0.5233
   24TYR     CB  337   4.567   4.226   3.636  0.4927  0.4043 -0.7583
   24TYR     CG  338   4.550   4.334   3.540  0.1229 -1.2635  0.6407
   24TYR    CD1  339   4.576   4.318   3.400 -0.5013 -0.2229  0.1719
   24TYR    CD2  340   4.505   4.463   3.588 -0.5056  0.1723  0.1650
   24TYR    CE1  341   4.556   4.427   3.313  0.7327 -0.5464 -0.6641
   24TYR    CE2  342   4.504   4.574   3.506 -0.3231 -0.9110 -0.3962
   24TYR     CZ  343   4.533   4.557   3.370 -0.5521  0.3728 -0.1741
   24TYR     OH  344   4.533   4.665   3.290  0.2287  0.6548  0.0086
   24TYR      H  345   4.397   4.314   3.807  0.3676 -0.1188 -0.7486
   24TYR     HA  346   4.387   4.119   3.590 -1.2880  0.4475  0.4379
   24TYR    HB2  347   4.600   4.266   3.732 -0.1480 -0.2121 -0.2618
   24TYR    HB3  348   4.643   4.155   3.606  0.1709 -0.1217 -0.3575
   24TYR    HD1  349   4.604   4.221   3.363 -0.2501 -0.1192  0.0900
   24TYR    HD2  350   4.481   4.482   3.692 -2.6739  0.9657 -0.3845
   24TYR    HE1  351   4.575   4.426   3.207  0.8852 -0.4722 -0.6382
   24TYR    HE2  352   4.465   4.669   3.537 -0.5899 -1.2464  0.3456
   24TYR     HH  353   4.616   4.678   3.244  0.6553  0.8293  0.8141
   25SER      N  354   4.494   3.913   3.709 -0.0519  0.2519 -1.0673
   25SER     CA  355   4.534   3.781   3.775  0.5978 -1.8932  0.6495
   25SER      C  356   4.687   3.780   3.786  0.3703 -0.1449 -0.4703
   25SER      O  357   4.765   3.845   3.716  0.4600  0.3209  0.2956
   25SER     CB  358   4.482   3.675   3.682  0.5125  0.5768 -0.2799
   25SER     OG  359   4.544   3.557   3.726 -0.0147 -0.0899 -0.0843
   25SER      H  360   4.483   3.909   3.609 -0.0735  1.2486 -1.1257
   25SER     HA  361   4.489   3.776   3.874  0.2612 -0.6463  0.5944
   25SER    HB2  362   4.373   3.673   3.688  0.4996 -0.5226 -0.5011
   25SER    HB3  363   4.507   3.699   3.579  0.2148 -1.3732 -0.8974
   25SER     HG  364   4.509   3.523   3.809 -0.4352  0.1399 -0.1659
   26GLU      N  365   4.732   3.710   3.887 -0.1502 -0.0285 -0.7407
   26GLU     CA  366   4.877   3.706   3.909 -0.1466  1.2359  0.5022
   26GLU      C  367   4.936   3.556   3.896 -0.2012 -0.1563 -0.4826
   26GLU      O  368   4.902   3.480   3.986  0.0105  0.7432 -0.0296
   26GLU     CB  369   4.913   3.757   4.045  1.4750  0.3127  0.5058
   26GLU     CG  370   4.890   3.903   4.060 -0.5157  0.1903 -0.2122
   26GLU     CD  371   4.984   4.000   3.982  0.2968  0.9518 -0.7497
   26GLU    OE1  372   5.069   3.952   3.903  0.5176 -0.1737  0.4095
   26GLU    OE2  373   4.963   4.118   3.993 -0.4395 -0.9363  0.3469
   26GLU      H  374   4.672   3.684   3.964 -0.2165  1.0782 -0.3989
   26GLU     HA  375   4.939   3.748   3.830  0.3690  0.3697  0.4299
   26GLU    HB2  376   4.862   3.715   4.131 -0.3837  0.7055 -0.3081
   26GLU    HB3  377   5.020   3.740   4.061  1.4349 -0.7674 -0.1255
   26GLU    HG2  378   4.788   3.940   4.049 -0.5082  0.2771  0.0116
   26GLU    HG3  379   4.910   3.918   4.166 -0.8450 -1.0143  0.0556
   27TYR      N  380   5.014   3.522   3.790 -0.3270 -0.1088 -0.3918
   27TYR     CA  381   5.085   3.393   3.773 -0.2680  0.2158 -0.4458
   27TYR      C  382   5.218   3.397   3.683 -0.6942 -0.0595 -0.5102
   27TYR      O  383   5.247   3.499   3.627 -0.2853  0.1956  0.8711
   27TYR     CB  384   4.976   3.296   3.720  0.5492  0.3779  0.2974
   27TYR     CG  385   4.926   3.328   3.578  0.8251 -0.0440  0.2166
   27TYR    CD1  386   4.998   3.293   3.456  0.4235 -0.4549 -0.1347
   27TYR    CD2  387   4.811   3.411   3.562  0.1009 -1.1213  0.3832
   27TYR    CE1  388   4.944   3.325   3.328  0.3704  0.6080  0.8053
   27TYR    CE2  389   4.764   3.449   3.434 -0.3406 -1.0012 -0.3178
   27TYR     CZ  390   4.827   3.399   3.319  0.1297 -0.3527  0.0408
   27TYR     OH  391   4.787   3.436   3.195  0.4690  0.3277 -0.2647
   27TYR      H  392   5.033   3.600   3.729 -0.8945  0.4403  0.1028
   27TYR     HA  393   5.106   3.358   3.874  0.1630 -0.0551 -0.6224
   27TYR    HB2  394   5.005   3.193   3.739  0.0327 -0.0493 -0.9848
   27TYR    HB3  395   4.884   3.311   3.776  0.7014  0.0558  0.6348
   27TYR    HD1  396   5.091   3.240   3.469  0.4004 -0.1443  2.3276
   27TYR    HD2  397   4.770   3.455   3.652 -0.2316  0.2718 -0.3979
   27TYR    HE1  398   4.988   3.284   3.239 -0.6228 -0.0221  0.5647
   27TYR    HE2  399   4.670   3.500   3.424 -0.1574 -0.4158  0.6535
   27TYR     HH  400   4.710   3.491   3.211  0.0109 -0.2920 -0.2669
   28ASP      N  401   5.293   3.283   3.676 -0.5245  0.1996  0.0255
   28ASP     CA  402   5.420   3.266   3.595 -0.0427 -0.0806  0.0557
   28ASP      C  403   5.400   3.265   3.438 -0.6287 -0.9517  0.2752
   28ASP      O  404   5.365   3.161   3.388  0.1185  0.4992 -0.1231
   28ASP     CB  405   5.550   3.335   3.656  0.9436  0.7629 -0.0151
   28ASP     CG  406   5.674   3.313   3.571 -0.8946 -1.0525 -0.1017
   28ASP    OD1  407   5.683   3.224   3.493  0.5407  0.0160  0.5143
   28ASP    OD2  408   5.770   3.401   3.590  0.8827  0.5839  0.1089
   28ASP      H  409   5.270   3.197   3.723  0.2569 -0.3241 -0.5199
   28ASP     HA  410   5.452   3.162   3.597  0.5518  0.0921  0.9310
   28ASP    HB2  411   5.518   3.437   3.677  0.8392  0.8693 -0.6397
   28ASP    HB3  412   5.567   3.289   3.753 -0.1118  0.0560 -0.1360
   29PRO      N  413   5.433   3.371   3.353  0.5626  0.4561 -0.3963
   29PRO     CA  414   5.415   3.373   3.209  0.1564  0.1226 -0.2406
   29PRO      C  415   5.516   3.291   3.143 -0.9532  0.8901  0.4384
   29PRO      O  416   5.493   3.258   3.029  0.1378 -0.3798  0.9926
   29PRO     CB  417   5.431   3.519   3.166 -0.3450 -0.4341 -0.0368
   29PRO     CG  418   5.449   3.606   3.296 -0.2542  0.3901 -0.6569
   29PRO     CD  419   5.483   3.501   3.402  0.1148 -0.3685  0.8269
   29PRO     HA  420   5.313   3.344   3.186  0.5389 -1.2215 -0.4512
   29PRO    HB2  421   5.516   3.544   3.102 -0.4398  0.2251  0.0762
   29PRO    HB3  422   5.335   3.543   3.120 -0.2479  1.0949  0.4356
   29PRO    HG2  423   5.532   3.673   3.277  0.1498  0.2969  0.6494
   29PRO    HG3  424   5.358   3.661   3.321 -0.9053 -0.8869 -0.0070
   29PRO    HD2  425   5.591   3.501   3.416  0.4235 -0.7245 -1.0355
   29PRO    HD3  426   5.437   3.539   3.493  1.0150 -0.1839  1.2215
   30THR      N  427   5.638   3.263   3.205  0.7114  0.3353 -0.1067
   30THR     CA  428   5.746   3.179   3.152 -0.4622 -0.2086  0.1418
   30THR      C  429   5.737   3.026   3.179  0.2872 -0.0944 -0.5118
   30THR      O  430   5.772   2.953   3.089 -0.0960  0.2032  0.3590
   30THR     CB  431   5.880   3.237   3.203 -0.0210  0.1924  0.8223
   30THR    CG2  432   5.896   3.392   3.169  0.7561  2.1339  0.0332
   30THR    OG1  433   5.902   3.210   3.346 -0.5133  0.2820 -0.2386
   30THR      H  434   5.647   3.295   3.301  0.1049  0.2401 -0.0087
   30THR     HA  435   5.757   3.190   3.044  0.5971 -0.1294  0.2352
   30THR     HB  436   5.961   3.196   3.142 -0.3210  0.4100  0.2667
   30THR    HG1  437   5.820   3.226   3.394 -0.5097  0.9178 -0.4345
   30THR   HG21  438   5.852   3.452   3.248 -0.6191  1.1176  0.1156
   30THR   HG22  439   6.001   3.409   3.144  1.1754 -0.3088 -0.3477
   30THR   HG23  440   5.838   3.410   3.078 -1.1817 -0.9416  0.3751
   31ARG      N  441   5.696   2.991   3.306  0.7528  0.1725  0.6453
   31ARG     CA  442   5.692   2.848   3.342 -0.1670  0.0889  0.3289
   31ARG      C  443   5.574   2.777   3.276  1.2262 -0.4828 -0.0834
   31ARG      O  444   5.481   2.849   3.234 -0.0813  0.1138 -0.3257
   31ARG     CB  445   5.658   2.839   3.495  0.7479  0.2659 -0.4665
   31ARG     CG  446   5.761   2.885   3.594 -0.7787  0.3887  0.4314
   31ARG     CD  447   5.733   2.868   3.739 -0.1971 -0.2659 -0.4606
   31ARG     NE  448   5.779   2.983   3.820  0.5811 -0.2117 -0.8179
   31ARG     CZ  449   5.723   3.022   3.936  0.2208 -0.1206 -0.1679
   31ARG    NH1  450   5.639   2.951   4.007  0.2134 -0.6828  0.5351
   31ARG    NH2  451   5.741   3.145   3.977 -0.1202 -0.0143 -1.1387
   31ARG      H  452   5.649   3.058   3.365  0.7962  0.1768  0.6749
   31ARG     HA  453   5.780   2.786   3.324  0.2549  0.3984  1.2133
   31ARG    HB2  454   5.566   2.893   3.517  0.4741 -0.5584  0.6020
   31ARG    HB3  455   5.635   2.735   3.519  0.0820  0.7065  1.0548
   31ARG    HG2  456   5.859   2.840   3.579 -0.7916 -0.0049  1.3942
   31ARG    HG3  457   5.782   2.990   3.574 -0.3475  0.4108  0.9534
   31ARG    HD2  458   5.625   2.853   3.742 -0.1585 -0.9304 -1.3960
   31ARG    HD3  459   5.781   2.779   3.780  0.5805  0.4353  0.2193
   31ARG     HE  460   5.849   3.042   3.777  0.0731  0.5302 -0.6522
   31ARG   HH11  461   5.583   2.998   4.077  0.1318  0.1811 -0.0780
   31ARG   HH12  462   5.622   2.855   3.981 -0.3178 -0.4982  0.1584
   31ARG   HH21  463   5.729   3.158   4.076 -0.3107  0.6885 -1.2367
   31ARG   HH22  464   5.794   3.212   3.922  0.0479  0.1964 -0.7306
   32PRO      N  465   5.567   2.639   3.266 -0.2467  0.1154 -1.0899
   32PRO     CA  466   5.449   2.564   3.217  0.4422 -1.8503 -0.3802
   32PRO      C  467   5.326   2.592   3.310 -0.0219 -0.0059 -0.2122
   32PRO      O  468   5.331   2.583   3.430 -0.3229  0.5964 -0.1206
   32PRO     CB  469   5.490   2.420   3.216  0.4400 -0.7712 -0.6506
   32PRO     CG  470   5.643   2.408   3.257  2.1357 -0.1761  0.9703
   32PRO     CD  471   5.679   2.545   3.293  0.1522 -0.8508 -0.6369
   32PRO     HA  472   5.417   2.588   3.116  0.1785  0.7960  0.2024
   32PRO    HB2  473   5.431   2.359   3.285 -0.0526  0.8968  0.5079
   32PRO    HB3  474   5.477   2.387   3.113  0.3672  0.6662 -1.1427
   32PRO    HG2  475   5.654   2.331   3.332  1.1694 -1.2629  0.0817
   32PRO    HG3  476   5.695   2.378   3.166  0.7752 -0.0495  0.0868
   32PRO    HD2  477   5.715   2.549   3.395 -1.5846  0.2986  0.0271
   32PRO    HD3  478   5.767   2.573   3.235  0.3404 -0.6092 -0.2383
   33PHE      N  479   5.212   2.623   3.249  0.3460  0.1693 -0.4885
   33PHE     CA  480   5.095   2.652   3.324  0.1532  0.0952 -0.1310
   33PHE      C  481   5.030   2.533   3.389 -0.1897 -0.8114  0.2474
   33PHE      O  482   4.980   2.551   3.498  0.4443 -0.2877  0.0382
   33PHE     CB  483   4.994   2.711   3.229 -1.1623  0.6940  0.6008
   33PHE     CG  484   4.881   2.780   3.301 -0.2092  0.2337 -0.3726
   33PHE    CD1  485   4.913   2.910   3.346 -0.0245  0.0556  0.2193
   33PHE    CD2  486   4.751   2.724   3.305  1.0144  0.1598 -0.1009
   33PHE    CE1  487   4.803   2.977   3.410 -0.4817 -0.3069 -0.4865
   33PHE    CE2  488   4.647   2.796   3.364 -0.5821  0.5359 -0.3615
   33PHE     CZ  489   4.676   2.925   3.420 -0.5897 -0.0344 -0.5207
   33PHE      H  490   5.203   2.633   3.149 -1.5348  1.0256 -0.3021
   33PHE     HA  491   5.123   2.729   3.396 -0.0564 -0.3797  0.4791
   33PHE    HB2  492   5.041   2.786   3.165 -1.5374  0.0504 -0.4707
   33PHE    HB3  493   4.942   2.638   3.168 -0.4401 -0.2374  1.0370
   33PHE    HD1  494   5.012   2.953   3.341  0.6201 -1.3790 -0.9807
   33PHE    HD2  495   4.719   2.630   3.264 -1.4271  0.7536  0.1635
   33PHE    HE1  496   4.821   3.078   3.444  0.3917 -0.6194  0.0481
   33PHE    HE2  497   4.547   2.757   3.377 -0.3483 -0.7911 -1.9404
   33PHE     HZ  498   4.604   2.984   3.473  0.0898  0.2694  0.0895
   34SER      N  499   5.029   2.417   3.335  0.4413  0.1721  0.2082
   34SER     CA  500   4.970   2.295   3.394  0.0245  0.1500 -0.3999
   34SER      C  501   5.005   2.259   3.544  0.3167 -0.3970  0.6083
   34SER      O  502   4.920   2.204   3.610  0.8754 -1.1500  0.1915
   34SER     CB  503   4.820   2.295   3.361 -0.7156 -0.8535  0.0105
   34SER     OG  504   4.827   2.305   3.219  0.6019  0.4042  0.2575
   34SER      H  505   5.078   2.396   3.249  0.1557  0.5782 -0.0627
   34SER     HA  506   5.018   2.218   3.333 -1.0677  0.5698 -1.9163
   34SER    HB2  507   4.780   2.197   3.388  0.1091 -1.0769  0.4776
   34SER    HB3  508   4.777   2.386   3.404  0.7067  0.1665 -0.5651
   34SER     HG  509   4.739   2.341   3.202  0.2189  0.1111  1.4299
   35GLU      N  510   5.125   2.291   3.593  0.0576  0.0138  0.0718
   35GLU     CA  511   5.170   2.289   3.735 -0.5752  0.0836 -0.0467
   35GLU      C  512   5.079   2.359   3.835  0.0979  0.5198 -0.0336
   35GLU      O  513   5.047   2.309   3.942 -0.0942 -0.4771 -0.2054
   35GLU     CB  514   5.204   2.144   3.782 -0.1185  1.0345 -0.0235
   35GLU     CG  515   5.300   2.077   3.683 -0.1295  0.1233 -0.4993
   35GLU     CD  516   5.427   2.149   3.668  0.2498 -0.5679 -0.1625
   35GLU    OE1  517   5.494   2.187   3.771  0.2028  0.2826  0.4451
   35GLU    OE2  518   5.457   2.194   3.553  0.0010 -0.3247  0.4371
   35GLU      H  519   5.188   2.334   3.527 -0.6588  0.0755 -0.6068
   35GLU     HA  520   5.260   2.351   3.737  0.8321 -1.7992  0.5918
   35GLU    HB2  521   5.115   2.082   3.793 -0.1643  1.1209  0.0938
   35GLU    HB3  522   5.252   2.149   3.880  0.6521 -0.1758 -0.2940
   35GLU    HG2  523   5.252   2.064   3.586  0.6800 -0.1207 -0.8864
   35GLU    HG3  524   5.334   1.982   3.723 -0.1924  0.4430  0.3489
   36ALA      N  525   5.028   2.476   3.794  0.0194  0.1768  0.1388
   36ALA     CA  526   4.968   2.572   3.880  0.5670 -0.6447 -0.1008
   36ALA      C  527   4.829   2.529   3.922  0.6433 -0.5575 -0.8626
   36ALA      O  528   4.749   2.489   3.836  0.1023  0.4115  0.3984
   36ALA     CB  529   4.973   2.718   3.813  0.4570  0.6775 -0.3084
   36ALA      H  530   5.056   2.516   3.706  2.1461 -0.2971  0.4740
   36ALA     HA  531   5.020   2.576   3.976 -1.3936 -0.4262  1.0518
   36ALA    HB1  532   5.072   2.744   3.778  1.3065 -1.6151  0.0489
   36ALA    HB2  533   4.889   2.717   3.744 -0.9032 -0.8095  1.1765
   36ALA    HB3  534   4.936   2.792   3.884 -2.3666 -0.2428 -0.5531
   37SER      N  535   4.787   2.546   4.048 -0.8796 -0.9475 -0.0905
   37SER     CA  536   4.648   2.557   4.082 -0.1280  0.9528 -1.4848
   37SER      C  537   4.582   2.678   4.021  0.8186 -0.0617 -0.3381
   37SER      O  538   4.596   2.797   4.057  0.6828 -0.2248  0.1772
   37SER     CB  539   4.627   2.546   4.239  0.5018  0.0610  0.9390
   37SER     OG  540   4.485   2.576   4.264  0.2531 -0.1635  0.1089
   37SER      H  541   4.860   2.588   4.104 -0.8509 -0.3667 -0.5384
   37SER     HA  542   4.622   2.461   4.037  0.9840 -0.1413 -0.0550
   37SER    HB2  543   4.642   2.444   4.273  0.6298 -0.3485 -0.2300
   37SER    HB3  544   4.694   2.619   4.283  0.2408  1.1127 -0.2855
   37SER     HG  545   4.437   2.493   4.253  1.4258 -0.7904 -0.7713
   38MET      N  546   4.508   2.660   3.913 -0.0509  0.2510 -0.9465
   38MET     CA  547   4.431   2.758   3.841 -0.0531 -0.4028  0.7539
   38MET      C  548   4.305   2.802   3.922 -0.2151  0.3981 -0.1308
   38MET      O  549   4.280   2.924   3.923 -0.3835 -0.2567 -0.0554
   38MET     CB  550   4.398   2.696   3.704  1.3604  0.1400  1.0329
   38MET     CG  551   4.279   2.770   3.642  0.5328  0.2591  0.5251
   38MET     SD  552   4.267   2.740   3.461  0.0014  0.1911 -0.0224
   38MET     CE  553   4.192   2.579   3.427 -0.2781 -0.4194  0.0035
   38MET      H  554   4.487   2.562   3.900 -0.6995  0.0644  0.8849
   38MET     HA  555   4.490   2.847   3.820  0.2763 -0.8691 -0.4658
   38MET    HB2  556   4.480   2.690   3.632  0.2906  1.8447 -0.4948
   38MET    HB3  557   4.367   2.592   3.717  0.3276  0.2535 -0.1347
   38MET    HG2  558   4.180   2.757   3.686 -0.1232  0.1231 -0.8749
   38MET    HG3  559   4.303   2.876   3.645  1.1269  0.1764 -0.4480
   38MET    HE1  560   4.090   2.601   3.396 -0.0378  0.7877 -0.0442
   38MET    HE2  561   4.238   2.526   3.344 -0.4587 -0.3723 -0.1278
   38MET    HE3  562   4.181   2.518   3.517  0.0524 -0.4010  0.0569
   39MET      N  563   4.244   2.710   4.001 -0.0756 -0.0709  0.9576
   39MET     CA  564   4.143   2.724   4.097  0.9373  0.5070 -0.9219
   39MET      C  565   4.186   2.823   4.211 -0.2963  0.1225 -0.1564
   39MET      O  566   4.110   2.911   4.249  0.4241 -0.3209 -0.3957
   39MET     CB  567   4.106   2.585   4.151  0.6345  0.6361 -0.5255
   39MET     CG  568   4.003   2.579   4.256  1.7368  0.0988 -0.5906
   39MET     SD  569   3.844   2.671   4.223 -0.1404 -0.1920  0.0092
   39MET     CE  570   3.765   2.685   4.382  0.0331  0.2310 -0.9953
   39MET      H  571   4.276   2.615   3.985  0.3017  0.0913  0.7178
   39MET     HA  572   4.052   2.762   4.050  0.8822  1.1988 -0.3002
   39MET    HB2  573   4.077   2.514   4.073 -0.2589  1.1011 -0.6460
   39MET    HB3  574   4.195   2.539   4.194 -0.5075 -0.6806  0.6332
   39MET    HG2  575   3.985   2.474   4.279  0.1084  0.5151  0.3320
   39MET    HG3  576   4.037   2.627   4.348 -0.4295  0.2998  0.2072
   39MET    HE1  577   3.837   2.736   4.446  0.4481 -0.3985 -0.9427
   39MET    HE2  578   3.665   2.729   4.379 -0.4435 -0.7302 -0.3798
   39MET    HE3  579   3.750   2.585   4.422  0.5450  0.5677  0.1304
   40GLY      N  580   4.320   2.822   4.243  0.1944  0.1495 -0.1337
   40GLY     CA  581   4.378   2.923   4.330  0.6132  0.5127 -0.4599
   40GLY      C  582   4.379   3.059   4.272 -0.1216 -0.0546  0.2382
   40GLY      O  583   4.329   3.148   4.339 -0.4548 -0.3140 -0.2792
   40GLY      H  584   4.377   2.753   4.196  0.1816 -0.3945  0.6061
   40GLY    HA2  585   4.318   2.924   4.421  0.2196  1.1281 -0.7107
   40GLY    HA3  586   4.479   2.884   4.342 -0.1018 -1.1769  1.1196
   41LEU      N  587   4.426   3.075   4.146  0.6748  0.4693 -0.1426
   41LEU     CA  588   4.425   3.195   4.067  0.7716  0.1311  0.8358
   41LEU      C  589   4.274   3.254   4.066 -0.7249 -0.1840 -0.3138
   41LEU      O  590   4.259   3.375   4.092 -0.0732 -0.0282  0.0244
   41LEU     CB  591   4.474   3.184   3.918  0.7405 -0.1358 -0.4090
   41LEU     CG  592   4.619   3.128   3.898  0.8956 -0.4229  0.4407
   41LEU    CD1  593   4.645   3.122   3.750  0.3487 -0.0825 -0.1263
   41LEU    CD2  594   4.728   3.210   3.977  0.3313 -0.3474 -0.0206
   41LEU      H  595   4.463   2.992   4.101  0.5937  0.4878 -0.2446
   41LEU     HA  596   4.497   3.258   4.120  0.5395  0.2883  0.9713
   41LEU    HB2  597   4.401   3.114   3.876 -0.4097  0.7956 -0.0739
   41LEU    HB3  598   4.457   3.278   3.866 -0.1157 -0.5904 -1.0013
   41LEU     HG  599   4.617   3.028   3.940  0.0756 -0.4893  0.2660
   41LEU   HD11  600   4.580   3.045   3.708  0.8239 -0.0463 -0.9780
   41LEU   HD12  601   4.613   3.218   3.709  0.3772  0.3327  0.7759
   41LEU   HD13  602   4.750   3.095   3.738  0.4882  0.4029 -0.0401
   41LEU   HD21  603   4.714   3.197   4.084  0.8460 -0.9043 -0.0084
   41LEU   HD22  604   4.825   3.170   3.947  0.4721  0.5887 -0.9139
   41LEU   HD23  605   4.704   3.315   3.960 -0.3268 -0.5269 -0.2852
   42LEU      N  606   4.177   3.165   4.046 -0.6468  0.2498  0.0149
   42LEU     CA  607   4.037   3.200   4.042 -0.0654 -0.5541 -0.0589
   42LEU      C  608   3.964   3.247   4.168 -0.3422  0.7137 -0.3689
   42LEU      O  609   3.875   3.327   4.151  0.2674  1.1343 -0.5735
   42LEU     CB  610   3.965   3.096   3.957  0.3207  1.5742  1.5027
   42LEU     CG  611   4.019   3.087   3.811 -0.0036 -0.2616  0.2673
   42LEU    CD1  612   3.978   2.959   3.742  0.2946  0.6717 -0.2671
   42LEU    CD2  613   3.954   3.189   3.725  0.2123 -0.6714  0.1944
   42LEU      H  614   4.202   3.074   4.011  0.9342  0.4244  0.5284
   42LEU     HA  615   4.044   3.292   3.984 -0.6958 -0.9634 -0.8273
   42LEU    HB2  616   3.973   2.998   4.002 -0.0979  0.1693 -1.0629
   42LEU    HB3  617   3.858   3.113   3.942 -0.1144 -1.0310  0.5759
   42LEU     HG  618   4.128   3.095   3.803 -0.0009 -0.4551  0.0490
   42LEU   HD11  619   3.869   2.948   3.735  0.2794  0.9663 -0.6017
   42LEU   HD12  620   4.031   2.941   3.648  1.8876 -0.7196  0.7885
   42LEU   HD13  621   4.024   2.881   3.802  1.1712  1.1727 -0.2508
   42LEU   HD21  622   3.992   3.180   3.624 -0.6684 -1.0576 -0.1270
   42LEU   HD22  623   3.847   3.168   3.724  0.0931 -0.1425  0.6671
   42LEU   HD23  624   3.987   3.283   3.769  0.3093 -0.0999 -1.0378
   43THR      N  625   4.002   3.191   4.282  0.0521  0.4521 -0.7351
   43THR     CA  626   3.961   3.225   4.419  0.5886  0.3471  0.2474
   43THR      C  627   4.038   3.349   4.469  0.1578 -0.1351  0.2723
   43THR      O  628   3.972   3.434   4.521 -0.0888 -0.5711  0.1466
   43THR     CB  629   3.974   3.109   4.521  0.1061  0.7241 -0.2550
   43THR    CG2  630   3.872   2.993   4.513  0.8159 -0.3258 -0.9292
   43THR    OG1  631   4.104   3.049   4.502  0.6167  0.2669  0.4095
   43THR      H  632   4.060   3.109   4.275  0.1070  0.4473 -0.2497
   43THR     HA  633   3.861   3.265   4.405  0.2729 -0.3115  0.5201
   43THR     HB  634   3.975   3.144   4.624  1.1685 -0.1130  0.0566
   43THR    HG1  635   4.099   3.011   4.414  1.6492 -0.2475  0.5442
   43THR   HG21  636   3.855   2.973   4.408  0.2290  0.2758 -0.9661
   43THR   HG22  637   3.916   2.912   4.571 -0.7778 -0.6226 -0.0082
   43THR   HG23  638   3.774   3.007   4.560  0.8977  0.0397 -0.8603
   44ASN      N  639   4.169   3.361   4.442  0.7728 -0.1397  0.2740
   44ASN     CA  640   4.242   3.480   4.477 -1.4594 -0.3636  0.0641
   44ASN      C  641   4.185   3.603   4.397 -0.3888  1.4150 -1.4243
   44ASN      O  642   4.170   3.712   4.453 -0.3537 -1.0154  0.0007
   44ASN     CB  643   4.402   3.451   4.456  1.3483 -1.0442 -0.6109
   44ASN     CG  644   4.470   3.587   4.424 -0.4151 -0.6779 -0.0167
   44ASN    ND2  645   4.572   3.637   4.497 -0.0426  0.7686 -0.1370
   44ASN    OD1  646   4.447   3.656   4.329  0.3919 -0.7737  0.5724
   44ASN      H  647   4.214   3.287   4.390 -0.4685  0.1667 -1.4094
   44ASN     HA  648   4.232   3.495   4.585  0.0428 -0.8219  0.3086
   44ASN    HB2  649   4.435   3.389   4.540 -0.5980 -1.3342  0.0606
   44ASN    HB3  650   4.402   3.379   4.374 -0.4324 -1.5373 -0.2822
   44ASN   HD21  651   4.625   3.717   4.466  1.4938  0.1972  0.7524
   44ASN   HD22  652   4.601   3.598   4.586  1.6357  0.1255 -0.8949
   45LEU      N  653   4.153   3.579   4.268 -0.1062 -0.5220  0.1811
   45LEU     CA  654   4.082   3.672   4.190  1.0116  0.1535 -0.4589
   45LEU      C  655   3.935   3.698   4.250  0.3468  0.0169  0.7421
   45LEU      O  656   3.892   3.811   4.249  0.9234  0.4931 -0.1059
   45LEU     CB  657   4.069   3.616   4.047  0.0327  0.6110 -0.7400
   45LEU     CG  658   3.973   3.674   3.950 -0.8862 -0.5044 -0.7585
   45LEU    CD1  659   4.025   3.815   3.918  0.1660 -0.0016 -1.0059
   45LEU    CD2  660   3.963   3.588   3.826 -0.0271 -0.5935 -1.2968
   45LEU      H  661   4.177   3.490   4.226 -1.0219 -0.5256 -0.4072
   45LEU     HA  662   4.134   3.768   4.190  1.9398 -0.3184 -1.1332
   45LEU    HB2  663   4.167   3.612   4.000  0.3212  0.7154 -0.1642
   45LEU    HB3  664   4.027   3.516   4.057  0.3376  0.4788 -0.7762
   45LEU     HG  665   3.876   3.684   3.999 -0.0925 -0.6471  0.9522
   45LEU   HD11  666   3.993   3.855   3.822 -1.0867  0.6015 -0.3772
   45LEU   HD12  667   4.012   3.889   3.997  1.1467 -0.0608 -0.7644
   45LEU   HD13  668   4.133   3.803   3.906  0.3846 -1.0583  1.1360
   45LEU   HD21  669   3.932   3.486   3.848 -0.7117 -0.0790  0.4931
   45LEU   HD22  670   3.894   3.647   3.765  0.6908  1.2605 -0.4763
   45LEU   HD23  671   4.060   3.578   3.776  0.2984  0.3764 -0.9252
   46ALA      N  672   3.856   3.596   4.280  0.0494 -0.0051 -0.4013
   46ALA     CA  673   3.727   3.629   4.345  0.1605 -0.4814  0.3866
   46ALA      C  674   3.739   3.712   4.476  0.6754  0.5008  0.2902
   46ALA      O  675   3.645   3.791   4.498  0.0532  0.1845 -0.1577
   46ALA     CB  676   3.659   3.497   4.382 -0.2794 -0.0650 -0.1965
   46ALA      H  677   3.869   3.499   4.256  1.3548  0.0321  0.0472
   46ALA     HA  678   3.657   3.676   4.277  0.0477 -0.0199  0.8119
   46ALA    HB1  679   3.637   3.436   4.294 -0.0357 -0.9529  0.3341
   46ALA    HB2  680   3.728   3.445   4.447  0.1802  0.9282  0.1372
   46ALA    HB3  681   3.565   3.503   4.438 -0.2387 -0.3949 -0.0860
   47ASP      N  682   3.843   3.691   4.559 -0.1680 -1.0581  0.9160
   47ASP     CA  683   3.870   3.764   4.675 -0.1310 -0.7994 -0.3134
   47ASP      C  684   3.905   3.912   4.654 -0.1670  0.5166  0.1403
   47ASP      O  685   3.851   3.998   4.718  0.2372 -0.0967  0.8846
   47ASP     CB  686   3.976   3.685   4.758 -0.2490  0.2082  0.1305
   47ASP     CG  687   3.935   3.543   4.792  0.0072 -0.9715  0.4207
   47ASP    OD1  688   3.814   3.518   4.784  0.1462  0.9509 -0.5705
   47ASP    OD2  689   4.023   3.467   4.834 -0.2839 -0.7089  0.2500
   47ASP      H  690   3.911   3.623   4.528  2.0169  1.2774 -0.2330
   47ASP     HA  691   3.785   3.766   4.743 -0.2287  1.8481 -0.2898
   47ASP    HB2  692   4.077   3.688   4.716 -0.2890  0.7599  0.0597
   47ASP    HB3  693   3.984   3.742   4.851 -0.5678  0.8000 -0.1924
   48ARG      N  694   3.991   3.943   4.560  0.6200 -0.0330  0.6129
   48ARG     CA  695   4.025   4.083   4.530 -0.1900  0.2428  0.4002
   48ARG      C  696   3.911   4.161   4.465 -0.6383  0.4615  0.8041
   48ARG      O  697   3.898   4.277   4.475 -0.0546 -0.9269  0.5616
   48ARG     CB  698   4.156   4.086   4.441  0.9108  0.3691 -0.8080
   48ARG     CG  699   4.268   4.034   4.529  0.0319  0.2277  0.4306
   48ARG     CD  700   4.401   4.036   4.461 -0.0699  0.3680  1.4280
   48ARG     NE  701   4.410   3.949   4.345  0.0973 -0.4199 -0.3047
   48ARG     CZ  702   4.439   3.976   4.227  0.1431 -0.3449  0.7927
   48ARG    NH1  703   4.447   4.093   4.170 -0.2135 -0.3212 -0.7546
   48ARG    NH2  704   4.467   3.875   4.147  0.0582 -0.3344 -0.5775
   48ARG      H  705   4.049   3.871   4.520 -0.9272 -0.8547 -0.3670
   48ARG     HA  706   4.049   4.137   4.621  0.3405  1.0863 -0.2130
   48ARG    HB2  707   4.136   4.017   4.359 -0.9825  0.3049 -0.3890
   48ARG    HB3  708   4.180   4.184   4.400  0.9813  0.4426 -0.5919
   48ARG    HG2  709   4.276   4.088   4.624 -0.2593  1.2791 -0.1206
   48ARG    HG3  710   4.249   3.932   4.564  1.4247  0.4013  1.9349
   48ARG    HD2  711   4.415   4.142   4.440 -0.4102  0.0648 -0.7150
   48ARG    HD3  712   4.486   4.006   4.522  0.7256 -1.0013 -0.1965
   48ARG     HE  713   4.374   3.855   4.352  0.1621 -0.4999 -0.9171
   48ARG   HH11  714   4.474   4.103   4.074  0.3389  0.1450 -0.5589
   48ARG   HH12  715   4.396   4.167   4.217 -0.8209 -0.5348 -1.0592
   48ARG   HH21  716   4.471   3.894   4.048  0.2993  0.7166 -0.3921
   48ARG   HH22  717   4.470   3.784   4.190  0.1620 -0.0522  0.0369
   49GLU      N  718   3.831   4.084   4.381 -0.5558 -0.9875 -0.5959
   49GLU     CA  719   3.716   4.136   4.314  0.9563  0.1284 -0.3320
   49GLU      C  720   3.605   4.173   4.420 -0.2417  0.4652 -0.3722
   49GLU      O  721   3.544   4.283   4.407 -0.5700  0.0224  0.5895
   49GLU     CB  722   3.654   4.042   4.206 -0.1059 -0.0757 -0.5730
   49GLU     CG  723   3.733   4.042   4.080 -0.0116  1.0801  0.9027
   49GLU     CD  724   3.635   4.009   3.966  0.6045  0.0219  0.5458
   49GLU    OE1  725   3.631   3.896   3.913  0.0865 -0.3845 -0.2618
   49GLU    OE2  726   3.574   4.107   3.916  0.0254 -0.0033 -0.4316
   49GLU      H  727   3.843   3.983   4.379 -0.5263 -0.9831 -0.6538
   49GLU     HA  728   3.736   4.232   4.266  0.9330  0.8966  1.0806
   49GLU    HB2  729   3.642   3.945   4.254 -1.6634  0.5679  0.5091
   49GLU    HB3  730   3.552   4.077   4.190 -0.4048 -0.0143  1.1459
   49GLU    HG2  731   3.776   4.141   4.060 -0.6434  1.2031  0.0512
   49GLU    HG3  732   3.817   3.973   4.086 -0.2077  0.6640 -0.3852
   50LEU      N  733   3.583   4.089   4.522 -0.2563  0.5365  0.0574
   50LEU     CA  734   3.494   4.111   4.635  0.3730 -0.3106  0.7876
   50LEU      C  735   3.533   4.244   4.705 -0.4944  0.8202  0.0749
   50LEU      O  736   3.442   4.315   4.743  0.2171 -0.2755  0.3149
   50LEU     CB  737   3.478   3.988   4.729  0.0837 -0.9256  0.2710
   50LEU     CG  738   3.406   4.011   4.864  0.6393 -0.3178  0.6243
   50LEU    CD1  739   3.261   4.057   4.846 -0.4971  0.5731 -0.5997
   50LEU    CD2  740   3.410   3.881   4.947  1.1057  0.0287 -0.3282
   50LEU      H  741   3.613   3.993   4.516 -0.5723  0.4475 -0.2149
   50LEU     HA  742   3.394   4.127   4.594  0.2578  0.0320  1.1864
   50LEU    HB2  743   3.426   3.904   4.682 -0.9209 -0.4493  0.4747
   50LEU    HB3  744   3.583   3.970   4.748  0.4882  0.7401 -0.0959
   50LEU     HG  745   3.465   4.092   4.907  0.7017  0.4087 -0.7356
   50LEU   HD11  746   3.205   4.072   4.939 -0.0914  0.2877 -0.2976
   50LEU   HD12  747   3.256   4.159   4.808  0.4295  0.9252  0.1341
   50LEU   HD13  748   3.203   3.984   4.789 -0.0083  0.0995 -0.5084
   50LEU   HD21  749   3.316   3.829   4.929  0.9270  0.3131 -0.2352
   50LEU   HD22  750   3.498   3.826   4.913  0.8717 -0.7934  0.3156
   50LEU   HD23  751   3.411   3.893   5.056 -0.9380 -1.2020 -0.0721
   51VAL      N  752   3.663   4.281   4.713  0.1548 -0.4833 -0.0994
   51VAL     CA  753   3.701   4.415   4.779  0.1150  1.1083  0.2057
   51VAL      C  754   3.653   4.525   4.689  0.5733 -0.6291 -0.7366
   51VAL      O  755   3.600   4.628   4.736  0.1463 -0.0116 -0.4225
   51VAL     CB  756   3.858   4.413   4.800  0.6793  0.2785 -0.7495
   51VAL    CG1  757   3.906   4.544   4.869 -0.0827 -0.8801 -0.0560
   51VAL    CG2  758   3.913   4.295   4.872  0.5548 -0.2884 -0.1685
   51VAL      H  759   3.738   4.217   4.691  0.4940 -0.4751  0.8932
   51VAL     HA  760   3.647   4.426   4.873 -0.9732  0.4950 -0.3087
   51VAL     HB  761   3.906   4.407   4.702 -0.0069 -0.0598 -1.0817
   51VAL   HG11  762   4.013   4.558   4.857 -0.1134  0.1215  0.5956
   51VAL   HG12  763   3.863   4.636   4.829 -0.1433 -0.1581  1.4915
   51VAL   HG13  764   3.867   4.555   4.971  1.1520  0.4925  0.3360
   51VAL   HG21  765   3.998   4.331   4.931  1.0056  0.1557 -1.0554
   51VAL   HG22  766   3.834   4.266   4.941  0.4450 -0.3118 -0.3041
   51VAL   HG23  767   3.938   4.223   4.794 -0.2779 -0.9569  0.1544
   52HIS      N  768   3.665   4.511   4.555 -0.1739  0.1971 -0.0826
   52HIS     CA  769   3.619   4.609   4.456  0.2476  0.0348 -1.0423
   52HIS      C  770   3.461   4.604   4.444 -1.4812  0.4253  0.1407
   52HIS      O  771   3.405   4.703   4.397 -0.6616 -1.4127 -0.6837
   52HIS     CB  772   3.698   4.594   4.327  2.3771  1.0945 -1.0057
   52HIS     CG  773   3.824   4.675   4.334 -0.2708  0.2732 -0.1851
   52HIS    CD2  774   3.886   4.723   4.222  0.1455 -0.2373 -0.4702
   52HIS    ND1  775   3.908   4.700   4.442 -0.5513 -0.5903  0.3620
   52HIS    CE1  776   4.004   4.784   4.395 -0.3351  0.3382  0.3318
   52HIS    NE2  777   3.997   4.793   4.261  0.0572  0.4691  0.0151
   52HIS      H  778   3.707   4.424   4.528  0.9946  0.9126 -0.6972
   52HIS     HA  779   3.640   4.708   4.497 -0.1412 -0.3854  0.2838
   52HIS    HB2  780   3.722   4.488   4.331 -0.0813  0.4273 -0.4295
   52HIS    HB3  781   3.625   4.616   4.249  0.0403  0.0175  0.6167
   52HIS    HD2  782   3.863   4.709   4.117  0.6247 -0.3637 -0.5613
   52HIS    HE1  783   4.079   4.839   4.451  0.2407  0.2679 -0.3335
   52HIS    HE2  784   4.063   4.844   4.203  0.0881 -0.2576 -0.6172
   53MET      N  785   3.394   4.494   4.479 -0.0031 -0.0509 -0.1945
   53MET     CA  786   3.251   4.482   4.490 -0.0365  0.2549 -0.7308
   53MET      C  787   3.205   4.554   4.621  0.4498  0.0550 -0.1265
   53MET      O  788   3.110   4.632   4.617 -0.0127 -0.4573 -0.8666
   53MET     CB  789   3.212   4.329   4.496  0.1099  0.2747 -0.1462
   53MET     CG  790   3.061   4.304   4.517  0.4984 -0.2312  0.1000
   53MET     SD  791   3.002   4.140   4.555 -0.1383  0.1797  0.1171
   53MET     CE  792   3.109   4.042   4.456 -0.4123  0.6291  0.5976
   53MET      H  793   3.454   4.413   4.492  0.4979  0.2366 -0.6471
   53MET     HA  794   3.195   4.537   4.415 -0.5648  0.2971 -0.3243
   53MET    HB2  795   3.238   4.279   4.404  0.0431 -0.3149  0.1456
   53MET    HB3  796   3.262   4.279   4.579 -0.7761 -0.8378 -0.2332
   53MET    HG2  797   3.026   4.361   4.602 -0.0609 -0.5051  0.0622
   53MET    HG3  798   3.001   4.342   4.434 -1.0409 -1.3959  0.5860
   53MET    HE1  799   3.084   3.938   4.478 -0.6780  0.4433 -0.4848
   53MET    HE2  800   3.102   4.072   4.351  2.6618  0.5640  0.1950
   53MET    HE3  801   3.214   4.061   4.477 -0.0595 -0.2666 -0.1985
   54ILE      N  802   3.267   4.534   4.733  0.4125  0.9206 -0.2127
   54ILE     CA  803   3.254   4.610   4.865 -0.3505  0.3108  0.7790
   54ILE      C  804   3.270   4.761   4.836  0.2131  0.0663 -0.1072
   54ILE      O  805   3.182   4.837   4.882  0.5433  0.0887  0.0099
   54ILE     CB  806   3.341   4.547   4.973  0.5039 -0.1318 -0.6298
   54ILE    CG1  807   3.278   4.411   5.023  0.0110 -0.3839 -0.8259
   54ILE    CG2  808   3.336   4.645   5.092 -0.4016  0.3191 -1.5951
   54ILE    CD1  809   3.377   4.319   5.080 -0.5929 -0.2192 -0.0654
   54ILE      H  810   3.339   4.464   4.726 -0.5552 -0.1238 -0.2853
   54ILE     HA  811   3.150   4.599   4.898 -0.3352 -0.9097  0.5205
   54ILE     HB  812   3.443   4.530   4.939  0.4941 -0.4118 -0.5231
   54ILE   HG12  813   3.195   4.430   5.090  0.6351  0.8513 -0.3304
   54ILE   HG13  814   3.234   4.361   4.937 -0.7330 -0.8402 -0.1973
   54ILE   HG21  815   3.387   4.740   5.078  0.4721 -0.0039 -0.8150
   54ILE   HG22  816   3.234   4.685   5.098 -0.3478  0.3836 -0.7677
   54ILE   HG23  817   3.376   4.611   5.188  0.2347  0.7661 -1.6913
   54ILE   HD11  818   3.473   4.325   5.028 -0.7968 -0.5379 -0.4894
   54ILE   HD12  819   3.406   4.337   5.184 -0.5173 -0.1101 -0.1046
   54ILE   HD13  820   3.354   4.213   5.075  0.8557 -0.5710 -0.1972
   55ASN      N  821   3.381   4.802   4.766  0.0528 -0.1330  0.9159
   55ASN     CA  822   3.411   4.942   4.719 -1.8704  0.9395 -0.1023
   55ASN      C  823   3.308   5.004   4.631 -0.4363 -0.4566  0.3851
   55ASN      O  824   3.281   5.121   4.660  0.3173  0.1942 -0.0945
   55ASN     CB  825   3.554   4.931   4.651 -0.3638 -0.7009 -0.3185
   55ASN     CG  826   3.617   5.074   4.650 -0.7462 -0.5184 -0.2279
   55ASN    ND2  827   3.649   5.126   4.768  0.0864  0.1555  0.3976
   55ASN    OD1  828   3.616   5.144   4.547 -0.0816  0.3537 -0.6669
   55ASN      H  829   3.448   4.729   4.747  0.3178  0.3450 -0.1190
   55ASN     HA  830   3.420   5.004   4.808 -0.2714  0.5833  0.0422
   55ASN    HB2  831   3.624   4.868   4.706 -0.5456  0.1063  0.9146
   55ASN    HB3  832   3.544   4.908   4.545 -0.9742 -1.1484 -0.1735
   55ASN   HD21  833   3.703   5.210   4.755  0.8885 -0.3707  0.1799
   55ASN   HD22  834   3.667   5.068   4.849  1.5388 -0.1334 -0.0699
   56TRP      N  835   3.248   4.925   4.543  0.9239  0.1720  1.3373
   56TRP     CA  836   3.120   4.958   4.468 -0.7082 -0.3517 -0.8623
   56TRP      C  837   2.995   4.972   4.562  0.0367 -0.2379  0.6167
   56TRP      O  838   2.946   5.081   4.567 -0.0487 -0.3909 -0.5036
   56TRP     CB  839   3.105   4.861   4.348 -0.5097  0.0250 -0.6901
   56TRP     CG  840   2.979   4.864   4.277  1.0506 -0.4593  0.4296
   56TRP    CD1  841   2.931   4.969   4.207  0.8212  0.5095  0.3173
   56TRP    CD2  842   2.869   4.768   4.288  0.1242  0.5280 -0.1302
   56TRP    CE2  843   2.756   4.824   4.216  0.0330 -0.3652  0.2562
   56TRP    CE3  844   2.848   4.647   4.347  0.2309  0.5913 -1.1209
   56TRP    NE1  845   2.797   4.941   4.158 -0.3917 -1.8058  0.7655
   56TRP    CZ2  846   2.631   4.769   4.212 -0.1347 -0.1925 -0.1365
   56TRP    CZ3  847   2.717   4.586   4.349  0.2923  0.2358  0.0587
   56TRP    CH2  848   2.609   4.649   4.273 -0.3050 -0.5881  0.9099
   56TRP      H  849   3.288   4.834   4.522  0.7161  0.2129  0.7293
   56TRP     HA  850   3.141   5.056   4.424  0.7072 -0.3746 -0.3428
   56TRP    HB2  851   3.186   4.878   4.277 -0.2276 -0.9909 -0.6545
   56TRP    HB3  852   3.123   4.760   4.385 -0.9941 -0.4019 -1.5363
   56TRP    HD1  853   2.993   5.055   4.184  0.1107  0.6715 -1.3156
   56TRP    HE1  854   2.746   5.002   4.096  2.4280  0.5885  0.3738
   56TRP    HE3  855   2.921   4.594   4.407 -1.0378 -0.0590 -0.0401
   56TRP    HZ2  856   2.558   4.811   4.145 -0.2469  0.7914  0.5634
   56TRP    HZ3  857   2.703   4.492   4.400 -0.0171 -0.4653 -1.2197
   56TRP    HH2  858   2.512   4.606   4.258  0.2123 -1.5457  0.0485
   57ALA      N  859   2.956   4.868   4.634  0.1318  0.5128  0.9402
   57ALA     CA  860   2.844   4.871   4.725  0.5029  0.6989 -0.9585
   57ALA      C  861   2.851   4.973   4.849 -0.5238  0.6782 -0.8113
   57ALA      O  862   2.743   5.022   4.875 -0.4343 -0.2444  0.5589
   57ALA     CB  863   2.811   4.733   4.774  0.2549  1.3048  0.7194
   57ALA      H  864   3.017   4.787   4.631  0.3507  0.6772 -0.0850
   57ALA     HA  865   2.755   4.894   4.666  0.3682  0.9110 -0.6734
   57ALA    HB1  866   2.887   4.705   4.846  0.0377 -0.6242  0.3065
   57ALA    HB2  867   2.707   4.730   4.809 -0.3082 -0.3081 -0.7928
   57ALA    HB3  868   2.828   4.657   4.698  0.6933  0.6647  1.4334
   58LYS      N  869   2.968   5.015   4.908  0.2243 -0.1562 -0.1059
   58LYS     CA  870   2.978   5.120   5.003  0.0335 -0.7902 -0.4118
   58LYS      C  871   2.937   5.256   4.929 -0.3724 -0.8242  0.1530
   58LYS      O  872   2.923   5.363   4.994 -0.9064 -0.2114 -0.3357
   58LYS     CB  873   3.111   5.120   5.076  0.5760 -0.0763 -0.1401
   58LYS     CG  874   3.146   5.240   5.167  0.4303  0.0652  0.7993
   58LYS     CD  875   3.285   5.233   5.222 -0.6581  0.1756  0.1207
   58LYS     CE  876   3.309   5.104   5.293 -0.0907  0.2028  0.1800
   58LYS     NZ  877   3.444   5.091   5.357  0.9615 -0.5610  0.0348
   58LYS      H  878   3.049   4.961   4.882 -0.0565 -1.4995  1.5027
   58LYS     HA  879   2.903   5.109   5.081  1.0197 -0.1034  0.7110
   58LYS    HB2  880   3.105   5.036   5.145 -0.0304  0.2487  0.2268
   58LYS    HB3  881   3.189   5.103   5.002  0.3501  1.6352 -0.8762
   58LYS    HG2  882   3.122   5.339   5.128 -0.1171 -0.1467  0.5717
   58LYS    HG3  883   3.076   5.224   5.249  0.2084  0.0484  0.6065
   58LYS    HD2  884   3.357   5.236   5.141 -0.0532 -0.1756  0.6324
   58LYS    HD3  885   3.306   5.319   5.286 -0.3708 -0.6624  1.2223
   58LYS    HE2  886   3.230   5.091   5.367 -0.1288 -0.8999 -0.0187
   58LYS    HE3  887   3.301   5.025   5.218  0.3084  0.3656 -0.0382
   58LYS    HZ1  888   3.460   5.179   5.404  1.2300 -0.6998  0.2087
   58LYS    HZ2  889   3.441   5.013   5.420  0.0849 -0.3080  0.3411
   58LYS    HZ3  890   3.522   5.086   5.292  0.8544 -0.1217 -0.1365
   59ARG      N  891   2.925   5.272   4.793 -0.0576  0.7786  0.2022
   59ARG     CA  892   2.891   5.382   4.709 -1.0376 -1.3191  0.5191
   59ARG      C  893   2.758   5.372   4.631 -0.9655 -0.2686  0.0036
   59ARG      O  894   2.722   5.467   4.568 -0.0285 -0.4590  0.2165
   59ARG     CB  895   3.011   5.413   4.617 -0.7854  0.2389  0.5233
   59ARG     CG  896   3.142   5.439   4.701  0.4400  0.6191 -0.4651
   59ARG     CD  897   3.256   5.504   4.629 -0.5153 -0.3346 -0.1213
   59ARG     NE  898   3.335   5.406   4.554  0.3433 -0.1317  0.5751
   59ARG     CZ  899   3.392   5.429   4.435 -1.0135  0.9925 -0.1902
   59ARG    NH1  900   3.371   5.524   4.351  1.0689 -0.6297  0.8561
   59ARG    NH2  901   3.472   5.337   4.386  0.0603  0.4149 -0.4297
   59ARG      H  902   2.951   5.193   4.735  0.4655  1.3048 -0.3191
   59ARG     HA  903   2.889   5.474   4.768  0.2900 -0.4784 -0.6193
   59ARG    HB2  904   3.037   5.330   4.551  0.3599  0.9635 -0.0146
   59ARG    HB3  905   2.999   5.501   4.554  1.1147 -0.3243 -0.7923
   59ARG    HG2  906   3.114   5.492   4.792  0.5771 -0.4038  0.1972
   59ARG    HG3  907   3.170   5.343   4.743 -0.3179  0.7733  0.4529
   59ARG    HD2  908   3.224   5.584   4.563  1.0291 -0.6977 -1.4604
   59ARG    HD3  909   3.320   5.543   4.708 -1.4219 -0.4896  0.7251
   59ARG     HE  910   3.341   5.312   4.589 -0.2886 -0.5306 -0.2880
   59ARG   HH11  911   3.407   5.535   4.258 -1.4305  0.5863 -0.1557
   59ARG   HH12  912   3.309   5.597   4.382  0.5347 -0.4822 -0.4437
   59ARG   HH21  913   3.503   5.344   4.290  0.0833 -0.1207 -0.4663
   59ARG   HH22  914   3.505   5.258   4.440  0.5475  0.2874 -0.8953
   60VAL      N  915   2.681   5.264   4.653  0.1975 -0.3616 -0.0747
   60VAL     CA  916   2.542   5.259   4.603 -0.6200  0.2191  0.5942
   60VAL      C  917   2.456   5.346   4.696  0.2068  0.3611 -0.0649
   60VAL      O  918   2.450   5.312   4.817 -0.7249 -0.2707  0.4782
   60VAL     CB  919   2.498   5.109   4.602  0.8277  0.1066  1.1236
   60VAL    CG1  920   2.347   5.095   4.574  1.2378  0.4513 -1.1283
   60VAL    CG2  921   2.550   5.034   4.473 -1.1055  1.2629  0.1984
   60VAL      H  922   2.718   5.184   4.702 -0.4534 -0.6273 -0.0062
   60VAL     HA  923   2.543   5.296   4.501  0.0548 -0.3393  0.3821
   60VAL     HB  924   2.535   5.054   4.688 -0.3181 -0.2612  1.4229
   60VAL   HG11  925   2.311   4.992   4.587 -1.7685  1.4122 -0.0081
   60VAL   HG12  926   2.285   5.160   4.635 -0.2926 -0.6741 -1.3701
   60VAL   HG13  927   2.322   5.125   4.472 -0.0685  1.1829 -0.6324
   60VAL   HG21  928   2.525   5.069   4.372  0.5189 -1.8360 -1.5636
   60VAL   HG22  929   2.657   5.024   4.487 -1.2074 -0.5967  0.0798
   60VAL   HG23  930   2.503   4.936   4.471 -0.9062  1.1691 -0.2873
   61PRO      N  931   2.394   5.449   4.642  0.9105 -0.9080  1.0438
   61PRO     CA  932   2.286   5.518   4.712 -0.1654  0.0524 -0.1842
   61PRO      C  933   2.155   5.437   4.712 -0.1796 -0.2931 -0.1752
   61PRO      O  934   2.129   5.346   4.633  0.5092  0.0531 -0.4697
   61PRO     CB  935   2.289   5.652   4.635 -0.0277  0.1488 -0.1122
   61PRO     CG  936   2.304   5.609   4.488 -0.2809 -0.6255 -0.1234
   61PRO     CD  937   2.396   5.488   4.499  0.9618 -0.3712  0.2640
   61PRO     HA  938   2.317   5.529   4.816  0.3491  0.0152 -0.3300
   61PRO    HB2  939   2.200   5.712   4.649 -0.0640  0.1312 -0.2622
   61PRO    HB3  940   2.377   5.712   4.656 -0.7533  1.1497  0.1851
   61PRO    HG2  941   2.211   5.569   4.448  0.3329 -1.1397 -1.1218
   61PRO    HG3  942   2.348   5.686   4.425 -0.5568 -0.4355 -0.0872
   61PRO    HD2  943   2.361   5.411   4.430 -0.0214  0.0958  0.2024
   61PRO    HD3  944   2.496   5.525   4.477  0.1907  1.5252 -0.5158
   62GLY      N  945   2.081   5.456   4.823  0.2786  0.5821  0.0034
   62GLY     CA  946   1.970   5.372   4.856  1.4757  0.3380 -0.9497
   62GLY      C  947   2.002   5.243   4.935  1.1467 -0.5298  0.0934
   62GLY      O  948   1.916   5.198   5.014 -0.2789 -0.1905 -0.7849
   62GLY      H  949   2.105   5.519   4.898 -0.9283  0.4526  0.5403
   62GLY    HA2  950   1.909   5.437   4.918 -0.0912 -1.7624 -0.0359
   62GLY    HA3  951   1.908   5.345   4.770 -0.1515 -0.0036  0.2472
   63PHE      N  952   2.119   5.186   4.918  0.1317  0.0888 -0.6478
   63PHE     CA  953   2.164   5.076   5.000 -0.6337  0.0467 -0.1345
   63PHE      C  954   2.251   5.107   5.127  0.7412  0.2052  0.2244
   63PHE      O  955   2.222   5.050   5.233  0.3077  0.0299 -0.5850
   63PHE     CB  956   2.242   4.984   4.897  0.5154 -0.8201 -0.0933
   63PHE     CG  957   2.317   4.857   4.954 -0.1086 -0.5129  0.2986
   63PHE    CD1  958   2.267   4.730   4.933  0.2643  0.1149  0.6876
   63PHE    CD2  959   2.446   4.874   5.007 -0.0649 -0.7284  0.5795
   63PHE    CE1  960   2.340   4.616   4.970 -0.2137  0.1143 -0.3238
   63PHE    CE2  961   2.520   4.763   5.045  0.1925 -0.6488  0.1034
   63PHE     CZ  962   2.466   4.633   5.031  0.8730  0.5661 -0.4058
   63PHE      H  963   2.181   5.239   4.858 -0.0669  1.4866  0.2886
   63PHE     HA  964   2.082   5.020   5.046 -0.7424  0.8411  0.7000
   63PHE    HB2  965   2.172   4.952   4.821 -0.2188 -1.4785  0.8120
   63PHE    HB3  966   2.312   5.053   4.851 -0.2381  1.0175  1.2731
   63PHE    HD1  967   2.172   4.720   4.881  0.3191  1.3985  0.2742
   63PHE    HD2  968   2.488   4.973   5.017 -0.9056 -0.2297 -0.3819
   63PHE    HE1  969   2.302   4.517   4.949  0.5596 -0.2459 -0.1036
   63PHE    HE2  970   2.619   4.781   5.083  0.4916 -1.1946 -0.3933
   63PHE     HZ  971   2.507   4.536   5.053 -1.5656 -0.3363  0.9868
   64VAL      N  972   2.323   5.218   5.132  0.5410  0.3715  0.8254
   64VAL     CA  973   2.392   5.263   5.249 -0.2624 -0.5651 -0.1463
   64VAL      C  974   2.292   5.333   5.345  0.4460 -0.4575 -0.0828
   64VAL      O  975   2.322   5.379   5.457 -0.2372 -0.0893  0.6548
   64VAL     CB  976   2.522   5.349   5.217  0.0308  0.6849 -0.5271
   64VAL    CG1  977   2.613   5.298   5.107 -0.3506  0.5285 -0.9456
   64VAL    CG2  978   2.484   5.499   5.194 -0.6014  0.2353 -0.2689
   64VAL      H  979   2.335   5.267   5.044  0.0278  0.8665  1.0163
   64VAL     HA  980   2.429   5.179   5.308 -0.2595  0.0070  0.7068
   64VAL     HB  981   2.581   5.351   5.309 -0.6440  0.2679 -0.0707
   64VAL   HG11  982   2.654   5.204   5.144 -0.5346  1.2161  1.2839
   64VAL   HG12  983   2.547   5.278   5.023  0.2119 -1.3499 -1.0387
   64VAL   HG13  984   2.697   5.367   5.094  0.2639  0.1394  0.5473
   64VAL   HG21  985   2.415   5.499   5.109  0.0083 -0.2682 -0.7818
   64VAL   HG22  986   2.442   5.533   5.289  1.4126 -0.6663  1.0870
   64VAL   HG23  987   2.571   5.560   5.174 -0.3216 -0.2761 -0.6656
   65ASP      N  988   2.161   5.332   5.315 -0.4320 -0.2741  0.8915
   65ASP     CA  989   2.057   5.379   5.402  0.5655 -1.0641  0.5628
   65ASP      C  990   2.025   5.297   5.519 -0.3834 -0.0765 -0.8146
   65ASP      O  991   1.986   5.334   5.635 -0.3578  0.0072  0.5401
   65ASP     CB  992   1.933   5.381   5.316 -0.0219 -0.7688  1.8139
   65ASP     CG  993   1.931   5.493   5.216  0.6024 -0.0231  0.1575
   65ASP    OD1  994   2.023   5.579   5.207 -0.1444 -0.0087 -0.3994
   65ASP    OD2  995   1.825   5.502   5.154  0.6246 -0.7069 -0.0391
   65ASP      H  996   2.143   5.293   5.223  0.1578  0.3156  0.5118
   65ASP     HA  997   2.080   5.480   5.435  1.0061 -0.5982 -0.9863
   65ASP    HB2  998   1.940   5.287   5.262  1.3630 -0.0415  0.5838
   65ASP    HB3  999   1.837   5.378   5.367 -0.5357 -0.5990  0.9021
   66LEU      N 1000   2.055   5.161   5.507  0.0138 -0.5407  0.4640
   66LEU     CA 1001   2.032   5.055   5.603 -0.9696  0.7680 -0.9147
   66LEU      C 1002   2.142   5.059   5.710 -0.5966  0.7746 -0.1885
   66LEU      O 1003   2.257   5.097   5.680 -0.5432 -0.3142  0.2391
   66LEU     CB 1004   2.057   4.917   5.521 -1.3402 -1.7353 -1.1920
   66LEU     CG 1005   1.942   4.858   5.459  0.2178  0.0834  0.4290
   66LEU    CD1 1006   1.872   4.958   5.358 -0.3066 -0.2082 -1.3051
   66LEU    CD2 1007   1.974   4.743   5.369 -0.3929  1.1679 -0.8141
   66LEU      H 1008   2.106   5.123   5.429 -0.2454 -1.2287  0.6113
   66LEU     HA 1009   1.931   5.055   5.644 -0.2491 -0.5840  1.1874
   66LEU    HB2 1010   2.138   4.932   5.450 -0.9820  0.0792 -0.5050
   66LEU    HB3 1011   2.098   4.849   5.596  1.0623  0.0759 -0.6046
   66LEU     HG 1012   1.869   4.827   5.534  0.7973 -0.4905  0.7834
   66LEU   HD11 1013   1.779   4.916   5.320 -1.4877  0.3440  0.6988
   66LEU   HD12 1014   1.839   5.040   5.421  0.5544 -0.0089 -1.0943
   66LEU   HD13 1015   1.947   4.987   5.284  0.3463 -0.2888 -0.6934
   66LEU   HD21 1016   1.954   4.645   5.413  0.6128  0.7908 -1.1247
   66LEU   HD22 1017   1.923   4.754   5.273 -0.7483  0.7655 -0.6790
   66LEU   HD23 1018   2.081   4.744   5.349 -0.3167  0.5884 -0.4775
   67THR      N 1019   2.114   5.015   5.836 -0.3365 -0.4314  0.8766
   67THR     CA 1020   2.223   4.996   5.929 -0.5498 -0.0821 -0.9215
   67THR      C 1021   2.322   4.888   5.880 -0.1934 -0.2331  0.7152
   67THR      O 1022   2.293   4.799   5.797 -0.3415 -0.1094  0.1909
   67THR     CB 1023   2.179   4.947   6.072  0.0730 -0.2664 -0.4222
   67THR    CG2 1024   2.080   5.037   6.148  0.4002  0.3731 -0.5864
   67THR    OG1 1025   2.110   4.822   6.061  0.0077  0.3991  0.0055
   67THR      H 1026   2.018   4.997   5.862 -0.2465 -0.5455  1.1361
   67THR     HA 1027   2.273   5.091   5.945 -0.9575 -0.1319  1.3982
   67THR     HB 1028   2.263   4.940   6.141 -1.1728  0.5351  1.3188
   67THR    HG1 1029   2.032   4.840   6.008 -0.8550 -0.2173  0.9834
   67THR   HG21 1030   1.990   5.049   6.088 -0.1385 -1.4749 -0.2824
   67THR   HG22 1031   2.058   4.986   6.242  0.9980  0.2754 -0.4916
   67THR   HG23 1032   2.118   5.133   6.182 -1.6304  0.7818  0.8802
   68LEU      N 1033   2.444   4.889   5.934  0.2627  0.4227  0.0646
   68LEU     CA 1034   2.561   4.814   5.885  0.2226 -0.4662  0.3228
   68LEU      C 1035   2.526   4.663   5.875 -0.0441 -0.5449 -0.4963
   68LEU      O 1036   2.557   4.599   5.775 -0.1579 -0.0705  0.0963
   68LEU     CB 1037   2.681   4.840   5.983 -0.0999  0.0689  0.4032
   68LEU     CG 1038   2.803   4.766   5.932 -0.0441 -0.1804  0.7088
   68LEU    CD1 1039   2.841   4.797   5.785 -0.0228  0.1095 -0.0351
   68LEU    CD2 1040   2.926   4.803   6.018  0.9988 -0.4484  1.0234
   68LEU      H 1041   2.460   4.966   5.996 -1.2311  1.8435 -1.1400
   68LEU     HA 1042   2.576   4.858   5.787 -0.0827 -1.1939 -0.0645
   68LEU    HB2 1043   2.704   4.946   5.981  0.7392 -0.0982  0.2158
   68LEU    HB3 1044   2.652   4.805   6.083 -0.3115 -1.2004 -0.0580
   68LEU     HG 1045   2.796   4.658   5.921  0.0533 -0.1819  0.6501
   68LEU   HD11 1046   2.852   4.905   5.771  0.1247 -0.0045 -0.8835
   68LEU   HD12 1047   2.938   4.755   5.759 -0.0278  0.6804 -1.0738
   68LEU   HD13 1048   2.761   4.762   5.719 -1.0928  1.3600  0.5004
   68LEU   HD21 1049   3.018   4.760   5.980  0.5787  0.3419 -1.1559
   68LEU   HD22 1050   2.932   4.912   6.019 -0.1355 -0.1285 -2.4012
   68LEU   HD23 1051   2.903   4.767   6.119 -1.3629 -1.6256  0.2188
   69HIS      N 1052   2.469   4.605   5.977  0.1355  0.1680  0.0364
   69HIS     CA 1053   2.418   4.465   5.975  0.3833  0.3845 -1.1488
   69HIS      C 1054   2.324   4.427   5.864  0.3823 -1.0137 -0.0192
   69HIS      O 1055   2.343   4.319   5.814 -0.2154  0.0056  0.0856
   69HIS     CB 1056   2.362   4.439   6.119 -0.1383  0.2825 -0.6290
   69HIS     CG 1057   2.297   4.305   6.138 -0.1494  0.1704 -0.1548
   69HIS    CD2 1058   2.347   4.203   6.208 -1.3434 -0.7658  0.5608
   69HIS    ND1 1059   2.180   4.250   6.084  0.2403 -0.5328  0.7470
   69HIS    CE1 1060   2.174   4.123   6.110 -1.1905  0.8060 -0.0437
   69HIS    NE2 1061   2.278   4.092   6.195  1.4936  0.0454  0.0324
   69HIS      H 1062   2.464   4.657   6.063  0.4081  0.2452  0.0089
   69HIS     HA 1063   2.505   4.401   5.970 -0.0578 -0.4055  0.3207
   69HIS    HB2 1064   2.447   4.447   6.186 -0.4391  0.1155 -0.2180
   69HIS    HB3 1065   2.292   4.517   6.149  0.2111  0.0578  0.9107
   69HIS    HD1 1066   2.120   4.299   6.019  1.5082 -0.2788 -0.3176
   69HIS    HD2 1067   2.434   4.218   6.270 -0.5893  0.4082 -0.6578
   69HIS    HE1 1068   2.103   4.054   6.066 -0.9181  0.2765  0.3264
   69HIS    HE2 1069   2.291   3.999   6.234  0.5145 -0.1998 -0.1638
   70ASP      N 1070   2.236   4.518   5.816 -0.2104  0.1358  0.2002
   70ASP     CA 1071   2.142   4.487   5.703 -1.1836 -0.1716  0.3791
   70ASP      C 1072   2.209   4.518   5.563 -0.4924  0.4360 -0.7020
   70ASP      O 1073   2.172   4.449   5.470 -0.1326  0.0763  0.8874
   70ASP     CB 1074   2.012   4.566   5.726  0.4667 -0.9400 -0.4060
   70ASP     CG 1075   1.936   4.523   5.854 -0.7615  0.7141  0.4205
   70ASP    OD1 1076   1.963   4.411   5.903  0.9624  0.3568  0.2148
   70ASP    OD2 1077   1.856   4.599   5.903  0.4834 -0.2213 -0.5231
   70ASP      H 1078   2.233   4.608   5.861 -0.7392  0.1418  0.1673
   70ASP     HA 1079   2.114   4.382   5.693 -0.7578 -0.1780 -1.4839
   70ASP    HB2 1080   2.035   4.672   5.737 -0.3983 -0.8408  0.8304
   70ASP    HB3 1081   1.944   4.550   5.642 -1.2823  0.0241  0.7112
   71GLN      N 1082   2.309   4.608   5.556  0.9338 -0.4691 -0.9134
   71GLN     CA 1083   2.396   4.622   5.446 -0.6996  1.0022  0.1619
   71GLN      C 1084   2.476   4.488   5.423 -1.2806  0.6407  0.3510
   71GLN      O 1085   2.504   4.440   5.317 -0.1420  0.6476 -0.1269
   71GLN     CB 1086   2.489   4.742   5.452  0.0802 -0.5990 -0.3490
   71GLN     CG 1087   2.423   4.882   5.477  0.5517  0.5405 -0.5775
   71GLN     CD 1088   2.533   4.988   5.491 -0.2855  0.3810  0.6614
   71GLN    NE2 1089   2.506   5.098   5.557  0.2740  0.7096  0.2760
   71GLN    OE1 1090   2.637   4.977   5.430  0.5941 -0.0823 -0.4669
   71GLN      H 1091   2.328   4.672   5.632 -1.6037 -0.7980  0.1964
   71GLN     HA 1092   2.334   4.639   5.358 -0.7220 -0.2070 -0.0946
   71GLN    HB2 1093   2.561   4.726   5.532 -0.0474  0.3753 -0.0108
   71GLN    HB3 1094   2.544   4.746   5.358  0.3383 -0.1538 -0.1862
   71GLN    HG2 1095   2.363   4.903   5.388 -1.1847  0.1246  0.4040
   71GLN    HG3 1096   2.363   4.878   5.568 -0.1259 -0.4635 -1.0277
   71GLN   HE21 1097   2.585   5.159   5.573  1.2615 -0.5238  0.4324
   71GLN   HE22 1098   2.417   5.111   5.603 -0.3460  0.7747 -0.8667
   72VAL      N 1099   2.535   4.435   5.535  1.2525  0.2486  0.1201
   72VAL     CA 1100   2.613   4.312   5.545 -0.9888  0.6749 -0.6551
   72VAL      C 1101   2.527   4.191   5.513  0.0275  0.3710  0.3639
   72VAL      O 1102   2.571   4.102   5.439 -0.4558  0.1991 -0.3361
   72VAL     CB 1103   2.681   4.290   5.690  0.1840  0.0362  0.2004
   72VAL    CG1 1104   2.750   4.152   5.688 -0.5267  0.7352 -0.7858
   72VAL    CG2 1105   2.789   4.390   5.699 -0.1433  0.0397 -0.1809
   72VAL      H 1106   2.513   4.492   5.616 -0.3158  0.5185 -0.4307
   72VAL     HA 1107   2.688   4.326   5.468  0.3383  0.0454  0.4475
   72VAL     HB 1108   2.613   4.296   5.775  0.3058  1.5050  0.2421
   72VAL   HG11 1109   2.813   4.152   5.777  0.5485  1.1710 -1.5089
   72VAL   HG12 1110   2.682   4.068   5.701  0.5619 -0.1198 -0.2535
   72VAL   HG13 1111   2.824   4.142   5.608  0.9874  0.3181  0.5460
   72VAL   HG21 1112   2.880   4.361   5.646  0.4646  0.1458  0.7538
   72VAL   HG22 1113   2.759   4.491   5.671  0.2587  0.2059 -0.0263
   72VAL   HG23 1114   2.817   4.398   5.805 -0.3864  0.3166 -0.1366
   73HIS      N 1115   2.401   4.197   5.563 -0.3504  0.2478  0.0557
   73HIS     CA 1116   2.297   4.092   5.532 -0.8571 -0.4080 -0.2740
   73HIS      C 1117   2.275   4.085   5.377  0.1295 -0.5398  0.4142
   73HIS      O 1118   2.298   3.981   5.314 -0.2705  0.1256  0.9384
   73HIS     CB 1119   2.172   4.112   5.617  0.2916  0.3644 -0.0091
   73HIS     CG 1120   2.075   3.994   5.586 -0.4259 -0.8997  0.1445
   73HIS    CD2 1121   1.987   3.990   5.482 -0.7265 -0.0573 -0.9393
   73HIS    ND1 1122   2.094   3.870   5.641 -0.6474 -0.0339 -0.1143
   73HIS    CE1 1123   2.018   3.791   5.568  0.7683  0.3981 -1.2228
   73HIS    NE2 1124   1.945   3.865   5.485 -0.3961  0.1791  0.0861
   73HIS      H 1125   2.377   4.262   5.636 -0.1859  0.6539 -0.2423
   73HIS     HA 1126   2.342   3.996   5.557 -0.2528 -0.5028 -1.5577
   73HIS    HB2 1127   2.192   4.101   5.724 -0.6223 -0.2382  0.1249
   73HIS    HB3 1128   2.134   4.209   5.585  0.6068  0.2033 -0.9114
   73HIS    HD2 1129   1.953   4.072   5.421  0.0677  0.3430 -0.8657
   73HIS    HE1 1130   1.988   3.693   5.602  0.6974  0.9148  0.3594
   73HIS    HE2 1131   1.876   3.823   5.424 -0.3599  0.8039 -0.3919
   74LEU      N 1132   2.238   4.193   5.308  0.1570  0.0955  0.2565
   74LEU     CA 1133   2.213   4.192   5.162  0.9637 -0.3244 -0.4161
   74LEU      C 1134   2.335   4.145   5.085 -0.4175  0.6031  0.5999
   74LEU      O 1135   2.328   4.063   4.992  0.1973  0.1363  0.2639
   74LEU     CB 1136   2.165   4.330   5.112 -0.0760  0.2021  0.3638
   74LEU     CG 1137   2.028   4.373   5.160  0.4411  0.0357  0.0443
   74LEU    CD1 1138   1.991   4.508   5.097  0.1398  0.2052  0.4395
   74LEU    CD2 1139   1.919   4.275   5.116  0.8436 -0.1520  0.3616
   74LEU      H 1140   2.222   4.274   5.367 -0.2540 -0.6041  1.1512
   74LEU     HA 1141   2.132   4.122   5.140 -1.3963  1.9798 -0.0832
   74LEU    HB2 1142   2.242   4.403   5.137  0.1408  0.5946 -1.2261
   74LEU    HB3 1143   2.167   4.333   5.003 -0.3081 -0.2967  0.3406
   74LEU     HG 1144   2.030   4.376   5.269  0.1757  0.4759  0.0416
   74LEU   HD11 1145   1.971   4.510   4.990  0.5236  0.1099  0.3655
   74LEU   HD12 1146   1.896   4.536   5.144 -0.1770  0.9332 -0.5400
   74LEU   HD13 1147   2.070   4.575   5.128  0.4148  0.3310 -0.4656
   74LEU   HD21 1148   1.831   4.292   5.179 -0.9464 -1.4159 -1.5487
   74LEU   HD22 1149   1.888   4.291   5.013 -0.0687  1.4667  0.8152
   74LEU   HD23 1150   1.948   4.172   5.137 -0.6942 -0.9042 -0.7976
   75LEU      N 1151   2.458   4.179   5.124 -0.0940  0.9466 -1.3587
   75LEU     CA 1152   2.576   4.130   5.053  0.4696 -1.1868  0.1378
   75LEU      C 1153   2.624   3.984   5.080 -0.0845 -0.3845 -0.3180
   75LEU      O 1154   2.650   3.905   4.991  0.0842 -0.2007 -0.0551
   75LEU     CB 1155   2.682   4.242   5.081  0.3974 -0.3856  0.7301
   75LEU     CG 1156   2.808   4.227   4.994  0.2921  0.0891  0.3097
   75LEU    CD1 1157   2.793   4.191   4.850  1.4715  0.6047  2.1520
   75LEU    CD2 1158   2.900   4.356   4.991  0.3790  0.5706  0.3629
   75LEU      H 1159   2.465   4.238   5.206  0.6356  0.2496 -0.8799
   75LEU     HA 1160   2.556   4.141   4.947 -0.2784 -0.0345  0.3571
   75LEU    HB2 1161   2.637   4.336   5.049 -1.6087 -1.4154  0.2008
   75LEU    HB3 1162   2.713   4.250   5.185  0.0461  0.4624  0.7901
   75LEU     HG 1163   2.869   4.157   5.052 -0.9961 -0.7931  0.6768
   75LEU   HD11 1164   2.767   4.087   4.834 -0.2270  1.1183  1.0539
   75LEU   HD12 1165   2.709   4.246   4.808  0.9369 -0.7262  1.3471
   75LEU   HD13 1166   2.887   4.209   4.797  0.7192  1.3918  0.9956
   75LEU   HD21 1167   2.922   4.376   5.095 -0.7085 -2.2757  1.3454
   75LEU   HD22 1168   2.994   4.322   4.948 -0.1664 -0.2933 -0.2295
   75LEU   HD23 1169   2.849   4.432   4.931 -1.1601 -0.9292 -0.3973
   76GLU      N 1170   2.626   3.946   5.205  0.1914 -0.3808 -0.2094
   76GLU     CA 1171   2.655   3.807   5.248  0.0332  0.7486  0.2888
   76GLU      C 1172   2.550   3.704   5.192  0.7225  0.3144  0.5015
   76GLU      O 1173   2.583   3.589   5.181 -0.3420  0.1709 -0.0396
   76GLU     CB 1174   2.679   3.804   5.397 -0.0466  1.0160 -0.8287
   76GLU     CG 1175   2.728   3.665   5.445 -0.9629  0.3577 -0.2746
   76GLU     CD 1176   2.616   3.566   5.486 -0.0222  0.2011  0.2770
   76GLU    OE1 1177   2.643   3.450   5.508  0.9095  0.6330  0.2143
   76GLU    OE2 1178   2.496   3.611   5.483 -0.2155 -0.8308 -0.0825
   76GLU      H 1179   2.596   4.012   5.275  0.7042 -0.5987  0.2321
   76GLU     HA 1180   2.751   3.778   5.206 -0.0173 -0.1199  0.7095
   76GLU    HB2 1181   2.759   3.876   5.414  0.5921  0.2064 -0.2229
   76GLU    HB3 1182   2.597   3.843   5.457 -0.1671 -1.4210  0.8988
   76GLU    HG2 1183   2.793   3.621   5.370 -0.2595 -0.1049  0.5849
   76GLU    HG3 1184   2.798   3.672   5.528 -0.5146 -0.1325 -0.6066
   77SER      N 1185   2.433   3.750   5.138  0.1258 -0.1028 -0.0035
   77SER     CA 1186   2.324   3.683   5.063  0.6545 -0.0466  0.3375
   77SER      C 1187   2.354   3.677   4.905 -0.9119  0.9699 -0.0292
   77SER      O 1188   2.316   3.576   4.850  0.1503  0.2923  0.6967
   77SER     CB 1189   2.190   3.749   5.086 -0.8575 -0.0495  0.6394
   77SER     OG 1190   2.166   3.750   5.225  0.1532 -0.2280  0.3501
   77SER      H 1191   2.433   3.850   5.151  0.4392 -0.0390 -0.4482
   77SER     HA 1192   2.304   3.580   5.092 -0.2954  0.0678  0.1352
   77SER    HB2 1193   2.189   3.853   5.054  2.0729 -0.0338  0.0079
   77SER    HB3 1194   2.117   3.686   5.035 -0.7266 -0.6187  1.1285
   77SER     HG 1195   2.203   3.828   5.266 -2.3226  0.4347  1.7568
   78ALA      N 1196   2.423   3.778   4.847  0.6803 -0.1932  0.1644
   78ALA     CA 1197   2.425   3.815   4.701  0.0532 -0.0061  0.0331
   78ALA      C 1198   2.564   3.790   4.631  0.5800  1.1501  0.1694
   78ALA      O 1199   2.577   3.799   4.509 -0.0610  0.8318  0.0860
   78ALA     CB 1200   2.371   3.964   4.698  0.3922  0.0693  0.4240
   78ALA      H 1201   2.445   3.855   4.910  0.1990 -0.6927  0.9782
   78ALA     HA 1202   2.348   3.760   4.646  0.1285  0.0347 -0.1118
   78ALA    HB1 1203   2.431   4.044   4.741  0.2205  0.7869 -0.5772
   78ALA    HB2 1204   2.358   3.995   4.594  0.0652  0.3046  0.5287
   78ALA    HB3 1205   2.271   3.963   4.741  0.0284  0.0144 -0.3760
   79TRP      N 1206   2.676   3.770   4.705 -0.0463 -0.2101  0.8356
   79TRP     CA 1207   2.812   3.806   4.661  0.6216  0.6335 -0.1364
   79TRP      C 1208   2.852   3.702   4.547 -0.6460  0.0374  0.6562
   79TRP      O 1209   2.924   3.746   4.453 -0.0718 -0.2953  0.0962
   79TRP     CB 1210   2.918   3.800   4.766 -0.2282 -0.4142  0.2085
   79TRP     CG 1211   2.949   3.669   4.824  1.3219  0.2195 -0.3479
   79TRP    CD1 1212   2.862   3.606   4.920 -0.4609 -1.2454 -0.1253
   79TRP    CD2 1213   3.041   3.564   4.787 -1.1919  0.2065  0.2157
   79TRP    CE2 1214   3.017   3.450   4.873 -0.0602 -0.1015 -0.1127
   79TRP    CE3 1215   3.150   3.563   4.694 -1.1149  0.5859 -0.5977
   79TRP    NE1 1216   2.904   3.483   4.938 -0.1220  0.2519 -0.0810
   79TRP    CZ2 1217   3.087   3.331   4.862 -0.1269  1.0227 -0.3453
   79TRP    CZ3 1218   3.220   3.441   4.684 -0.8575  0.4288 -0.3432
   79TRP    CH2 1219   3.192   3.331   4.763 -0.4148  0.6138 -0.6522
   79TRP      H 1220   2.658   3.768   4.805 -0.1335 -0.5789  0.8161
   79TRP     HA 1221   2.803   3.908   4.624 -0.3473  0.5984 -0.0548
   79TRP    HB2 1222   3.014   3.822   4.719 -0.0199 -1.0898  0.3066
   79TRP    HB3 1223   2.903   3.877   4.842 -0.0302  0.1814 -0.3328
   79TRP    HD1 1224   2.779   3.659   4.963 -0.3774 -0.7448 -0.5583
   79TRP    HE1 1225   2.872   3.428   5.017  1.7105 -1.2387 -0.2315
   79TRP    HE3 1226   3.176   3.645   4.628  1.4869  0.5863  0.1906
   79TRP    HZ2 1227   3.063   3.236   4.907  0.4251  0.7668 -0.5741
   79TRP    HZ3 1228   3.308   3.434   4.621 -0.9903  0.8652 -0.5904
   79TRP    HH2 1229   3.247   3.239   4.750 -0.6400  0.1785  1.0125
   80LEU      N 1230   2.803   3.580   4.537  0.4087 -0.1193  0.0026
   80LEU     CA 1231   2.854   3.490   4.434 -0.4254  0.7323  0.0908
   80LEU      C 1232   2.790   3.528   4.295 -0.2625  0.4447  0.7023
   80LEU      O 1233   2.855   3.523   4.185  0.4191  0.4548 -0.8274
   80LEU     CB 1234   2.847   3.341   4.485  0.1198 -1.3806  0.2914
   80LEU     CG 1235   2.902   3.253   4.374 -0.5482 -0.7034  0.2340
   80LEU    CD1 1236   3.049   3.285   4.327 -0.1134  0.3297 -0.1700
   80LEU    CD2 1237   2.904   3.113   4.423  0.3846  0.9479 -0.2741
   80LEU      H 1238   2.726   3.560   4.598 -0.2983  0.3527 -0.6948
   80LEU     HA 1239   2.962   3.502   4.422 -0.1038 -0.1698  1.5602
   80LEU    HB2 1240   2.902   3.331   4.578  0.1056 -0.6240  0.3918
   80LEU    HB3 1241   2.743   3.315   4.503 -0.6398  0.0870 -1.3653
   80LEU     HG 1242   2.847   3.254   4.280  1.4152 -0.1026 -1.0532
   80LEU   HD11 1243   3.058   3.385   4.285  0.7872  0.5025  0.3714
   80LEU   HD12 1244   3.117   3.291   4.413  0.7858  0.7711 -0.8669
   80LEU   HD13 1245   3.078   3.199   4.268 -0.4186  0.0511  0.0796
   80LEU   HD21 1246   2.810   3.083   4.467  0.7606 -0.5562 -0.4105
   80LEU   HD22 1247   2.925   3.034   4.351  0.1703 -0.0276  0.6824
   80LEU   HD23 1248   2.982   3.098   4.498 -0.7174  0.6609  0.8855
   81GLU      N 1249   2.663   3.557   4.290  0.7774 -0.4032  0.0145
   81GLU     CA 1250   2.591   3.617   4.176 -0.0839  0.5729  0.4865
   81GLU      C 1251   2.639   3.758   4.134  0.2506 -0.9016  0.0919
   81GLU      O 1252   2.642   3.781   4.011  0.0854 -0.5391 -0.0045
   81GLU     CB 1253   2.441   3.600   4.181 -0.2406  0.7151 -0.2371
   81GLU     CG 1254   2.376   3.666   4.303  0.7573  0.2672 -0.1944
   81GLU     CD 1255   2.358   3.575   4.426  0.4341 -0.5165 -0.7240
   81GLU    OE1 1256   2.273   3.613   4.509  0.5848  0.1740  0.3908
   81GLU    OE2 1257   2.420   3.470   4.437 -0.4025 -0.0502 -0.2543
   81GLU      H 1258   2.617   3.556   4.380  1.3022 -0.3449  0.2931
   81GLU     HA 1259   2.625   3.545   4.102 -0.0463 -0.6191  1.5744
   81GLU    HB2 1260   2.403   3.642   4.088  0.1410  0.2529 -0.6159
   81GLU    HB3 1261   2.420   3.493   4.174  0.5205  0.5641 -0.3585
   81GLU    HG2 1262   2.422   3.761   4.330 -0.6783  1.1280 -0.5656
   81GLU    HG3 1263   2.276   3.698   4.274  1.0624  0.9267 -0.5713
   82ILE      N 1264   2.678   3.851   4.223  0.1979 -0.0485  0.7646
   82ILE     CA 1265   2.738   3.983   4.194 -0.6456  0.0330  1.0667
   82ILE      C 1266   2.882   3.960   4.130  0.1017  0.9527 -0.7288
   82ILE      O 1267   2.923   4.027   4.037 -0.1767 -0.3812 -0.0541
   82ILE     CB 1268   2.747   4.066   4.322  0.4987  0.8521  0.0302
   82ILE    CG1 1269   2.614   4.110   4.388  0.8821 -0.4705  0.2959
   82ILE    CG2 1270   2.805   4.207   4.273 -0.2369  1.4868 -0.4715
   82ILE    CD1 1271   2.635   4.163   4.532  1.0509 -0.4560  0.9261
   82ILE      H 1272   2.655   3.824   4.318 -0.2488  1.3225  1.0946
   82ILE     HA 1273   2.681   4.033   4.116  0.2144 -0.5834 -0.0111
   82ILE     HB 1274   2.817   4.015   4.389 -0.7679 -0.0627  0.7485
   82ILE   HG12 1275   2.567   4.187   4.328  0.6087 -0.3348  0.6758
   82ILE   HG13 1276   2.535   4.036   4.390 -0.3898  0.8068  0.3249
   82ILE   HG21 1277   2.910   4.200   4.245  0.1564  0.8194  0.9534
   82ILE   HG22 1278   2.741   4.250   4.196 -0.9056  0.0236 -0.8112
   82ILE   HG23 1279   2.801   4.281   4.353  0.7408  1.0480  0.0197
   82ILE   HD11 1280   2.546   4.184   4.592  0.6371  0.1056  0.1494
   82ILE   HD12 1281   2.696   4.091   4.586  1.3810 -0.4848  0.5264
   82ILE   HD13 1282   2.692   4.256   4.534 -0.2462  0.5054 -0.9288
   83LEU      N 1283   2.961   3.854   4.170 -0.4507  0.4407  1.0957
   83LEU     CA 1284   3.089   3.813   4.092  0.8246 -0.8068  0.2280
   83LEU      C 1285   3.051   3.780   3.940  0.0302  0.9101 -1.0136
   83LEU      O 1286   3.114   3.816   3.843 -0.4983  0.0441  0.0804
   83LEU     CB 1287   3.159   3.692   4.152 -0.5677  0.0837 -0.2941
   83LEU     CG 1288   3.225   3.722   4.293  0.4533 -0.3066  0.6234
   83LEU    CD1 1289   3.290   3.589   4.339  0.6169  0.3730  0.1431
   83LEU    CD2 1290   3.328   3.834   4.283  0.0661 -1.0575  0.4333
   83LEU      H 1291   2.931   3.807   4.254 -0.9725  0.4513  0.9188
   83LEU     HA 1292   3.153   3.900   4.083  0.2456 -0.3771  0.1207
   83LEU    HB2 1293   3.083   3.617   4.174 -0.2086 -0.2817 -0.2862
   83LEU    HB3 1294   3.232   3.645   4.087 -0.5773 -0.4966  0.1005
   83LEU     HG 1295   3.148   3.751   4.364  0.2685 -0.0761  0.3366
   83LEU   HD11 1296   3.226   3.540   4.413  0.6700  0.4322  0.2280
   83LEU   HD12 1297   3.298   3.513   4.261 -0.1273  0.2779  0.1427
   83LEU   HD13 1298   3.382   3.618   4.388  1.5909 -0.3573 -1.1360
   83LEU   HD21 1299   3.393   3.811   4.197 -0.0031  0.5005 -0.0864
   83LEU   HD22 1300   3.284   3.932   4.270  1.1358 -0.6384 -0.2757
   83LEU   HD23 1301   3.399   3.839   4.365  0.7091  0.8551 -0.1381
   84MET      N 1302   2.941   3.700   3.929 -0.0384 -0.6157  0.3691
   84MET     CA 1303   2.902   3.634   3.801 -0.6896  0.9077  0.1346
   84MET      C 1304   2.845   3.734   3.701 -0.0636  0.9182 -0.0055
   84MET      O 1305   2.890   3.724   3.587 -0.0938 -0.3486  0.2697
   84MET     CB 1306   2.802   3.524   3.834  0.5994 -0.4689  0.6815
   84MET     CG 1307   2.840   3.400   3.907 -0.4846 -1.0699 -0.3620
   84MET     SD 1308   2.949   3.295   3.816 -0.0407 -0.0771  0.1588
   84MET     CE 1309   2.996   3.193   3.954 -0.6092 -1.4318  0.5026
   84MET      H 1310   2.904   3.672   4.019  0.3515  0.2877  0.8351
   84MET     HA 1311   2.990   3.594   3.751 -1.1511  0.2268 -0.1682
   84MET    HB2 1312   2.712   3.569   3.878  0.2702  0.7670 -1.0371
   84MET    HB3 1313   2.762   3.497   3.736 -0.6735 -1.6078  1.4412
   84MET    HG2 1314   2.900   3.423   3.995 -0.7715  0.1001 -0.4439
   84MET    HG3 1315   2.754   3.348   3.949 -0.6607 -0.4350  0.0810
   84MET    HE1 1316   3.078   3.129   3.924  0.7167  0.0208  0.7934
   84MET    HE2 1317   3.037   3.258   4.031  0.2789 -0.9870 -0.3099
   84MET    HE3 1318   2.909   3.139   3.993 -0.4733 -1.3312  0.9554
   85ILE      N 1319   2.761   3.824   3.739  0.0593 -0.5109 -0.1455
   85ILE     CA 1320   2.717   3.935   3.647 -0.2740  0.1879 -0.0508
   85ILE      C 1321   2.838   4.023   3.601  0.5941  0.4613 -1.0756
   85ILE      O 1322   2.838   4.067   3.488  0.5381 -0.1977  0.2452
   85ILE     CB 1323   2.589   4.022   3.694 -0.2336 -0.4846 -0.0926
   85ILE    CG1 1324   2.568   4.137   3.583  0.4448  0.1868 -0.6294
   85ILE    CG2 1325   2.635   4.088   3.826 -0.4322 -0.1046 -0.1997
   85ILE    CD1 1326   2.450   4.233   3.604 -1.6640  0.3545 -0.3663
   85ILE      H 1327   2.725   3.830   3.833  1.0466  0.1120  0.2100
   85ILE     HA 1328   2.688   3.884   3.555  0.2961  0.7397 -0.5510
   85ILE     HB 1329   2.499   3.965   3.716 -0.9860  0.6512 -0.0288
   85ILE   HG12 1330   2.653   4.206   3.577 -0.0858  0.8948 -0.3232
   85ILE   HG13 1331   2.556   4.080   3.491 -0.0897 -1.0160  0.1411
   85ILE   HG21 1332   2.678   4.018   3.898  1.4308  1.5169  0.4615
   85ILE   HG22 1333   2.725   4.147   3.807  0.1877 -1.0062 -0.1525
   85ILE   HG23 1334   2.556   4.142   3.877 -0.2181 -0.1693  0.2105
   85ILE   HD11 1335   2.456   4.315   3.532  1.1779  0.4294 -0.2670
   85ILE   HD12 1336   2.354   4.183   3.613 -0.7238 -1.4788  0.4139
   85ILE   HD13 1337   2.466   4.278   3.702  0.3693 -0.1932 -0.3504
   86GLY      N 1338   2.934   4.046   3.692 -0.2028 -0.0821 -0.0873
   86GLY     CA 1339   3.057   4.121   3.659 -0.4694  0.5914  1.2703
   86GLY      C 1340   3.138   4.042   3.549  0.0208 -0.0857  0.5258
   86GLY      O 1341   3.152   4.095   3.438  0.6428  0.0544  0.0852
   86GLY      H 1342   2.928   3.998   3.781 -0.9735 -1.0474 -0.6184
   86GLY    HA2 1343   3.022   4.214   3.614  1.1716  0.6608 -0.0984
   86GLY    HA3 1344   3.130   4.144   3.737  1.2275  1.0991 -0.3091
   87LEU      N 1345   3.171   3.912   3.565 -0.3680 -0.7658  0.4170
   87LEU     CA 1346   3.223   3.825   3.456  0.1108 -0.6968 -0.4368
   87LEU      C 1347   3.129   3.814   3.338  1.0915  0.5577  0.3684
   87LEU      O 1348   3.179   3.813   3.226 -0.2219 -0.3079  0.0574
   87LEU     CB 1349   3.238   3.684   3.522 -0.3738  0.8973  0.5751
   87LEU     CG 1350   3.283   3.568   3.417  0.6604 -0.3837 -0.5889
   87LEU    CD1 1351   3.420   3.601   3.363  0.2063 -0.4046 -0.4775
   87LEU    CD2 1352   3.287   3.439   3.489 -0.3562  2.1951 -0.0164
   87LEU      H 1353   3.141   3.861   3.647 -1.1939  0.0117  0.6197
   87LEU     HA 1354   3.324   3.852   3.425  0.4764 -0.0088  1.1616
   87LEU    HB2 1355   3.311   3.690   3.603 -0.2154 -0.6551  0.6089
   87LEU    HB3 1356   3.141   3.663   3.568  0.2302 -1.9126  0.9354
   87LEU     HG 1357   3.211   3.557   3.336  0.9657 -1.2688 -0.7663
   87LEU   HD11 1358   3.489   3.594   3.447 -0.1192  0.1720 -0.1493
   87LEU   HD12 1359   3.455   3.529   3.289  0.7100 -0.7227  0.0506
   87LEU   HD13 1360   3.409   3.699   3.316 -0.0058  0.0269  0.4345
   87LEU   HD21 1361   3.192   3.405   3.531 -0.0602 -0.3708 -1.0474
   87LEU   HD22 1362   3.318   3.373   3.408  0.2505  1.1713  0.9878
   87LEU   HD23 1363   3.373   3.437   3.557  0.7769 -0.1009 -1.2869
   88VAL      N 1364   2.990   3.805   3.344 -0.4245 -0.4536 -0.4544
   88VAL     CA 1365   2.899   3.806   3.233  0.2242  0.3114  0.8408
   88VAL      C 1366   2.917   3.933   3.141  0.3600  0.6529 -0.7280
   88VAL      O 1367   2.927   3.916   3.025 -0.6489 -0.1319  0.7451
   88VAL     CB 1368   2.748   3.796   3.269 -0.0671  0.6290 -0.6701
   88VAL    CG1 1369   2.650   3.839   3.156 -0.0023 -0.4164 -0.3919
   88VAL    CG2 1370   2.699   3.652   3.304 -1.1236 -0.2287  0.6740
   88VAL      H 1371   2.956   3.798   3.438 -0.2368  0.5120 -0.2909
   88VAL     HA 1372   2.923   3.725   3.165 -0.4568  0.8389 -0.0627
   88VAL     HB 1373   2.748   3.862   3.357  0.6794 -0.1354 -0.0589
   88VAL   HG11 1374   2.654   3.779   3.066 -0.2364 -0.6971 -0.2204
   88VAL   HG12 1375   2.550   3.841   3.200 -0.1930  0.2532 -0.8231
   88VAL   HG13 1376   2.672   3.942   3.127 -0.4026  0.0512  0.8280
   88VAL   HG21 1377   2.603   3.653   3.355 -1.0750  1.0756  0.8074
   88VAL   HG22 1378   2.682   3.595   3.212 -1.1984  0.4253  0.2733
   88VAL   HG23 1379   2.775   3.607   3.368  1.6043  0.0954 -1.8944
   89TRP      N 1380   2.917   4.051   3.212 -0.1050  0.6661  0.1378
   89TRP     CA 1381   2.922   4.175   3.144 -0.0420  0.6343 -0.3926
   89TRP      C 1382   3.057   4.192   3.068 -0.3126 -0.1160  0.3993
   89TRP      O 1383   3.048   4.240   2.955 -0.2075  0.4818  0.4352
   89TRP     CB 1384   2.900   4.284   3.238 -0.0661 -0.8281 -0.4603
   89TRP     CG 1385   2.948   4.422   3.191  0.2731 -0.1059 -0.5290
   89TRP    CD1 1386   3.057   4.479   3.243  0.3417 -0.0712 -0.7174
   89TRP    CD2 1387   2.885   4.511   3.097 -0.0681  0.7378  0.1451
   89TRP    CE2 1388   2.959   4.633   3.101 -0.3610 -0.9627 -0.2429
   89TRP    CE3 1389   2.787   4.499   2.995 -0.9031 -0.2664 -0.3484
   89TRP    NE1 1390   3.064   4.605   3.191  0.0748 -0.2759 -0.0395
   89TRP    CZ2 1391   2.941   4.746   3.019 -0.9182  0.9310 -0.1069
   89TRP    CZ3 1392   2.757   4.617   2.924  0.5357 -0.6818 -0.2093
   89TRP    CH2 1393   2.835   4.736   2.928 -0.7288 -0.3721  0.3995
   89TRP      H 1394   2.912   4.050   3.312  1.2409 -0.8385  0.2634
   89TRP     HA 1395   2.851   4.179   3.061 -0.7512 -0.2826  0.1419
   89TRP    HB2 1396   2.794   4.280   3.262  0.0425 -0.2269  0.1862
   89TRP    HB3 1397   2.949   4.258   3.332 -0.5855  0.1736  0.1266
   89TRP    HD1 1398   3.127   4.436   3.313 -0.3142 -0.1124 -0.0548
   89TRP    HE1 1399   3.145   4.665   3.198  0.1073 -0.1035 -1.3519
   89TRP    HE3 1400   2.730   4.410   2.976 -1.0109 -0.6709  1.5282
   89TRP    HZ2 1401   3.013   4.824   3.037  0.1417 -0.1057  0.4717
   89TRP    HZ3 1402   2.676   4.611   2.853 -0.2746  0.5024  0.5453
   89TRP    HH2 1403   2.820   4.827   2.872 -1.0556 -0.3896  0.4550
   90ARG      N 1404   3.175   4.156   3.120 -0.0498 -0.0594 -0.1201
   90ARG     CA 1405   3.308   4.157   3.051  0.1823 -0.5047  0.1568
   90ARG      C 1406   3.337   4.030   2.968 -0.3675 -0.5634 -0.1967
   90ARG      O 1407   3.441   4.016   2.902  0.2747 -0.6409 -0.3830
   90ARG     CB 1408   3.419   4.199   3.153  0.9958 -0.1117  0.7567
   90ARG     CG 1409   3.447   4.084   3.252  0.0702 -0.5038  0.5775
   90ARG     CD 1410   3.558   4.122   3.345 -0.7571  0.5036 -0.6013
   90ARG     NE 1411   3.587   4.015   3.439  0.3514 -0.1545 -0.2362
   90ARG     CZ 1412   3.576   4.016   3.570  0.1337 -0.3970  0.0154
   90ARG    NH1 1413   3.522   4.116   3.642  0.0209  0.3993 -0.0972
   90ARG    NH2 1414   3.622   3.925   3.646 -1.4233 -0.2100  0.1206
   90ARG      H 1415   3.176   4.129   3.218 -1.0810 -0.2805 -0.1463
   90ARG     HA 1416   3.300   4.241   2.982  2.6203  0.4019  0.8007
   90ARG    HB2 1417   3.505   4.219   3.089  0.3183  0.5738  0.0191
   90ARG    HB3 1418   3.383   4.288   3.206 -1.5293 -0.9827  0.7901
   90ARG    HG2 1419   3.364   4.074   3.322 -1.2406 -0.4547 -0.8770
   90ARG    HG3 1420   3.477   3.995   3.196  0.4853 -0.4675  0.7327
   90ARG    HD2 1421   3.648   4.151   3.290 -0.3924  0.9602  0.1972
   90ARG    HD3 1422   3.521   4.205   3.405  0.5078  0.7851 -0.1409
   90ARG     HE 1423   3.636   3.935   3.401 -0.2490 -0.5712 -0.1642
   90ARG   HH11 1424   3.526   4.118   3.743  0.2924 -0.6385 -0.0733
   90ARG   HH12 1425   3.480   4.195   3.594 -0.1970  1.1878  1.2944
   90ARG   HH21 1426   3.603   3.928   3.746  0.1068  0.5591  0.4586
   90ARG   HH22 1427   3.713   3.895   3.614 -1.3837  0.9253 -0.9860
   91SER      N 1428   3.246   3.934   2.962  0.0707  0.6957 -0.5215
   91SER     CA 1429   3.252   3.814   2.867 -0.3905 -0.2819 -0.4076
   91SER      C 1430   3.168   3.838   2.743 -0.1283  0.3361 -0.3736
   91SER      O 1431   3.186   3.766   2.641  0.4207  0.0361  0.4464
   91SER     CB 1432   3.216   3.684   2.941  0.0720  0.6206 -0.7095
   91SER     OG 1433   3.310   3.670   3.050 -0.3164  0.2118  0.7374
   91SER      H 1434   3.170   3.934   3.028  0.1490  0.3022 -0.4219
   91SER     HA 1435   3.356   3.803   2.836 -0.1343  0.4159  0.1483
   91SER    HB2 1436   3.118   3.680   2.989  0.9541  0.2253  1.2623
   91SER    HB3 1437   3.234   3.599   2.875  1.2647  0.4320 -0.2001
   91SER     HG 1438   3.273   3.728   3.118  0.4396 -0.0716  1.4320
   92MET      N 1439   3.081   3.933   2.749 -0.7687 -0.3349 -0.4247
   92MET     CA 1440   2.976   3.961   2.654  1.0625 -0.4500 -0.4840
   92MET      C 1441   3.035   3.982   2.509  0.2039  0.3110  0.2226
   92MET      O 1442   3.002   3.911   2.415  0.0169 -0.0807 -0.0950
   92MET     CB 1443   2.902   4.089   2.699  0.4525 -0.3621  0.4784
   92MET     CG 1444   2.783   4.138   2.603 -1.2556  0.1150 -0.2113
   92MET     SD 1445   2.706   4.285   2.653  0.0786  0.0109 -0.0922
   92MET     CE 1446   2.830   4.411   2.615  0.6390  0.3366 -0.4012
   92MET      H 1447   3.079   3.974   2.842 -0.2018  0.6659 -0.8285
   92MET     HA 1448   2.896   3.887   2.654 -0.2970  0.9125 -0.0938
   92MET    HB2 1449   2.860   4.073   2.798 -0.5599  1.3620  0.4032
   92MET    HB3 1450   2.975   4.167   2.715  0.0189  0.2542 -0.3505
   92MET    HG2 1451   2.817   4.151   2.501  0.5742  0.5235  0.3848
   92MET    HG3 1452   2.709   4.057   2.600 -0.3413 -0.7887  0.3957
   92MET    HE1 1453   2.793   4.506   2.652  1.2576 -0.3106  2.2903
   92MET    HE2 1454   2.930   4.382   2.646  0.4112 -0.9262 -0.6897
   92MET    HE3 1455   2.841   4.428   2.508  0.4623  1.9717 -0.2015
   93GLU      N 1456   3.139   4.067   2.506  0.4385 -0.1468  0.1894
   93GLU     CA 1457   3.208   4.109   2.386  1.0669 -0.8030  0.1981
   93GLU      C 1458   3.316   4.010   2.333 -0.4602  0.1277  0.8691
   93GLU      O 1459   3.398   4.048   2.250 -0.0169  0.3465  0.0298
   93GLU     CB 1460   3.267   4.253   2.410 -0.1854  0.0760  0.2281
   93GLU     CG 1461   3.146   4.360   2.413 -0.4648  0.8733  0.2714
   93GLU     CD 1462   3.194   4.494   2.468  0.3113 -0.4331  0.4789
   93GLU    OE1 1463   3.196   4.517   2.589  0.1194 -0.0844 -0.5792
   93GLU    OE2 1464   3.225   4.587   2.387 -0.0389  0.4139 -0.3228
   93GLU      H 1465   3.160   4.114   2.593 -0.0820  0.0796  0.2013
   93GLU     HA 1466   3.136   4.107   2.305  1.4456 -0.2384 -0.1633
   93GLU    HB2 1467   3.332   4.253   2.498  0.8418 -0.0711 -0.4962
   93GLU    HB3 1468   3.320   4.276   2.318 -0.5454  0.8984  0.2098
   93GLU    HG2 1469   3.120   4.376   2.309  0.5672  0.8050 -0.0146
   93GLU    HG3 1470   3.054   4.323   2.459 -0.1382 -0.4096 -0.0290
   94HIS      N 1471   3.320   3.886   2.381  0.0960  0.0796 -0.1569
   94HIS     CA 1472   3.423   3.791   2.363 -0.0968  0.3542  0.6155
   94HIS      C 1473   3.375   3.648   2.333  0.1014 -0.8016 -0.1302
   94HIS      O 1474   3.405   3.562   2.413 -0.4092  1.1525 -0.2927
   94HIS     CB 1475   3.506   3.812   2.493  0.5541  1.0296  0.4017
   94HIS     CG 1476   3.579   3.944   2.505  0.3283 -0.2382 -0.9058
   94HIS    CD2 1477   3.550   4.043   2.599 -0.2152  1.4403 -0.9700
   94HIS    ND1 1478   3.693   3.989   2.438 -0.3526 -0.5592 -0.6878
   94HIS    CE1 1479   3.750   4.095   2.508  0.4397 -0.3224  0.3208
   94HIS    NE2 1480   3.654   4.138   2.596  0.4003  0.2521  0.1290
   94HIS      H 1481   3.247   3.858   2.446  0.1793  0.4241  0.0859
   94HIS     HA 1482   3.478   3.813   2.271 -0.5652 -0.9260 -0.0176
   94HIS    HB2 1483   3.442   3.787   2.577  0.2251  1.3824  0.2604
   94HIS    HB3 1484   3.578   3.731   2.503  0.6467  0.9353 -0.7222
   94HIS    HD1 1485   3.727   3.936   2.359  0.4381 -0.3983 -0.4759
   94HIS    HD2 1486   3.468   4.040   2.670  0.6876 -0.2339  0.1332
   94HIS    HE1 1487   3.843   4.144   2.482 -0.2804  0.7247 -0.4875
   94HIS    HE2 1488   3.658   4.224   2.649 -1.2324 -0.0195  0.8203
   95PRO      N 1489   3.285   3.628   2.231 -0.5602 -0.1174 -0.5507
   95PRO     CA 1490   3.206   3.508   2.208  0.8657 -0.5091  0.5235
   95PRO      C 1491   3.283   3.371   2.219 -0.1952 -0.8142 -0.4413
   95PRO      O 1492   3.397   3.365   2.174 -0.1178 -0.5042  0.0679
   95PRO     CB 1493   3.154   3.524   2.066  0.0051 -1.5115  0.2157
   95PRO     CG 1494   3.190   3.673   2.020  0.0252  0.3703  0.2976
   95PRO     CD 1495   3.257   3.737   2.138  0.1671  0.0748  1.0298
   95PRO     HA 1496   3.111   3.504   2.261  0.4905 -0.1234 -0.0886
   95PRO    HB2 1497   3.204   3.461   1.992  0.1478 -0.0341 -1.0337
   95PRO    HB3 1498   3.046   3.506   2.059 -0.2102 -0.5987  0.8265
   95PRO    HG2 1499   3.266   3.661   1.942 -0.1194 -0.1376  0.2283
   95PRO    HG3 1500   3.105   3.730   1.984 -0.1305  0.4863  0.8284
   95PRO    HD2 1501   3.341   3.796   2.101 -0.7732  0.0667 -1.5581
   95PRO    HD3 1502   3.179   3.800   2.182  0.1320  1.3228 -0.6012
   96GLY      N 1503   3.226   3.276   2.292 -0.1179  0.0474  0.1229
   96GLY     CA 1504   3.274   3.136   2.324  0.3931 -0.3503  1.1748
   96GLY      C 1505   3.373   3.137   2.432 -0.5847 -0.4688  0.0385
   96GLY      O 1506   3.432   3.031   2.454 -0.1393  1.0609  0.6007
   96GLY      H 1507   3.133   3.300   2.321  0.0995  1.0275  0.0595
   96GLY    HA2 1508   3.189   3.069   2.333 -0.8372  0.7123 -0.9758
   96GLY    HA3 1509   3.325   3.093   2.238 -1.0233 -0.2097  0.2078
   97LYS      N 1510   3.414   3.251   2.492  0.6736 -0.1965 -0.2041
   97LYS     CA 1511   3.525   3.266   2.593 -0.7896  0.0842  0.3311
   97LYS      C 1512   3.490   3.353   2.708 -0.1249  0.2592  0.7476
   97LYS      O 1513   3.448   3.465   2.683 -0.1130 -0.0546 -0.0803
   97LYS     CB 1514   3.656   3.316   2.522 -1.0550  1.1300  1.5633
   97LYS     CG 1515   3.707   3.212   2.408  0.4671 -0.4232 -0.2634
   97LYS     CD 1516   3.829   3.272   2.336  0.2573 -0.2877 -0.8944
   97LYS     CE 1517   3.877   3.167   2.230 -0.2365 -0.2290  0.4993
   97LYS     NZ 1518   4.011   3.206   2.171  1.3356  0.7000 -0.2955
   97LYS      H 1519   3.365   3.332   2.460 -0.0094 -0.2690  0.5878
   97LYS     HA 1520   3.542   3.163   2.626 -1.8852 -0.3977 -0.4709
   97LYS    HB2 1521   3.654   3.417   2.480  0.6102  0.0633 -1.7157
   97LYS    HB3 1522   3.737   3.317   2.595  0.8937 -0.0561 -0.3400
   97LYS    HG2 1523   3.711   3.111   2.448  1.5162 -0.6052 -0.7651
   97LYS    HG3 1524   3.631   3.199   2.331 -0.0930 -0.0277  0.2055
   97LYS    HD2 1525   3.798   3.368   2.295 -0.7498 -0.2769 -0.1892
   97LYS    HD3 1526   3.910   3.292   2.406 -0.5351  1.0185 -0.2927
   97LYS    HE2 1527   3.877   3.066   2.272 -0.7799 -0.4916 -0.1029
   97LYS    HE3 1528   3.807   3.162   2.147  1.4476 -0.4161 -1.0426
   97LYS    HZ1 1529   4.031   3.304   2.156 -1.0735  1.2387 -0.8183
   97LYS    HZ2 1530   4.085   3.178   2.233  0.2150  0.0185  0.8244
   97LYS    HZ3 1531   4.029   3.160   2.083 -0.0398  0.3326 -0.4267
   98LEU      N 1532   3.520   3.312   2.828 -0.1373 -0.7233 -0.5435
   98LEU     CA 1533   3.490   3.391   2.951  0.3871 -0.4012  0.7118
   98LEU      C 1534   3.619   3.465   2.998  0.0339 -0.3955  0.1426
   98LEU      O 1535   3.727   3.416   3.012 -0.9891 -0.2331 -0.1193
   98LEU     CB 1536   3.432   3.300   3.056 -0.4932  0.3130  0.1121
   98LEU     CG 1537   3.315   3.215   3.017  0.3087 -0.3113  0.2970
   98LEU    CD1 1538   3.270   3.119   3.135 -0.6232  0.2405  2.4520
   98LEU    CD2 1539   3.188   3.304   2.990  0.3399 -0.1460 -0.6241
   98LEU      H 1540   3.581   3.232   2.840  0.6196  0.0037  0.9604
   98LEU     HA 1541   3.407   3.459   2.932  0.2773 -0.8230 -0.4903
   98LEU    HB2 1542   3.514   3.233   3.084 -0.1220  1.1455  1.1066
   98LEU    HB3 1543   3.412   3.356   3.147  0.1982 -0.0017  0.4800
   98LEU     HG 1544   3.338   3.150   2.933 -0.9690 -0.5362  0.0912
   98LEU   HD11 1545   3.197   3.048   3.097  0.1390  0.6990 -0.3447
   98LEU   HD12 1546   3.353   3.059   3.172  1.5114  0.5738 -0.9355
   98LEU   HD13 1547   3.226   3.172   3.220 -1.0331  1.1407  1.7114
   98LEU   HD21 1548   3.112   3.241   2.944 -0.9405  0.8650 -0.0457
   98LEU   HD22 1549   3.150   3.347   3.083 -1.0453 -0.0960 -1.1550
   98LEU   HD23 1550   3.205   3.389   2.924 -1.4413  0.2705 -0.6616
   99LEU      N 1551   3.598   3.596   3.013  0.0458  0.2004 -0.3364
   99LEU     CA 1552   3.710   3.689   3.057 -0.0681  0.7569  0.4748
   99LEU      C 1553   3.712   3.696   3.210  0.4741 -0.1874 -0.7762
   99LEU      O 1554   3.656   3.789   3.271 -0.1668 -0.0047  0.2631
   99LEU     CB 1555   3.681   3.825   2.985  0.0810  0.6311 -1.0932
   99LEU     CG 1556   3.805   3.911   3.000 -0.7166 -0.5462  0.6090
   99LEU    CD1 1557   3.931   3.877   2.921 -0.5685 -1.0594 -0.2536
   99LEU    CD2 1558   3.770   4.060   2.981 -0.4890  1.1687 -0.9703
   99LEU      H 1559   3.505   3.629   2.993 -0.3961 -1.0742 -0.5979
   99LEU     HA 1560   3.803   3.645   3.021  0.5661  1.3955  1.2753
   99LEU    HB2 1561   3.655   3.806   2.882  0.2868 -0.2470 -0.9984
   99LEU    HB3 1562   3.592   3.872   3.025  0.1584  0.0454 -0.1655
   99LEU     HG 1563   3.836   3.894   3.103 -1.4211 -1.8568  0.6519
   99LEU   HD11 1564   3.920   3.891   2.814  0.1990  0.4638 -0.1789
   99LEU   HD12 1565   4.012   3.933   2.967 -1.3086  0.3931 -0.6146
   99LEU   HD13 1566   3.955   3.773   2.942  0.0512 -0.6188  1.5523
   99LEU   HD21 1567   3.751   4.092   2.878  1.0407  1.0970 -1.3314
   99LEU   HD22 1568   3.688   4.077   3.049  0.0254 -1.4314  0.5900
   99LEU   HD23 1569   3.858   4.120   3.004  0.0522  0.1812 -0.2766
  100PHE      N 1570   3.776   3.602   3.280 -0.4772 -0.2099  0.1148
  100PHE     CA 1571   3.795   3.623   3.423 -0.2248 -0.2601 -0.4635
  100PHE      C 1572   3.890   3.738   3.459 -0.6592  0.3003  0.6454
  100PHE      O 1573   3.863   3.809   3.555  0.1080  0.1591 -0.3661
  100PHE     CB 1574   3.839   3.500   3.495 -0.3801  0.5298  1.0026
  100PHE     CG 1575   3.748   3.381   3.474  0.1045 -0.3931  0.2318
  100PHE    CD1 1576   3.662   3.345   3.582  0.6362 -0.3781 -0.0615
  100PHE    CD2 1577   3.734   3.308   3.352 -0.4013  0.6453 -0.4976
  100PHE    CE1 1578   3.559   3.243   3.556 -0.1287 -0.1740 -0.4161
  100PHE    CE2 1579   3.642   3.207   3.331  0.7706 -0.0175 -0.1739
  100PHE     CZ 1580   3.551   3.172   3.432 -0.1600 -1.0058 -0.3845
  100PHE      H 1581   3.827   3.530   3.231  0.3353 -0.3959  1.1648
  100PHE     HA 1582   3.705   3.661   3.471  0.5062  0.6160  0.3121
  100PHE    HB2 1583   3.939   3.479   3.458 -0.3760  1.3899  0.4900
  100PHE    HB3 1584   3.844   3.519   3.603 -0.1486  1.1704  0.8874
  100PHE    HD1 1585   3.660   3.389   3.680  0.4747  1.1715 -0.7123
  100PHE    HD2 1586   3.805   3.334   3.274  0.1024 -0.4845 -0.4577
  100PHE    HE1 1587   3.487   3.209   3.629 -0.2381 -1.7402 -1.1578
  100PHE    HE2 1588   3.630   3.158   3.236 -0.9618 -1.3275  0.6213
  100PHE     HZ 1589   3.473   3.097   3.427 -0.3651 -0.8124 -0.1198
  101ALA      N 1590   4.006   3.756   3.385 -0.1599  0.7545  0.1167
  101ALA     CA 1591   4.083   3.880   3.397 -0.2342 -0.6878  0.5377
  101ALA      C 1592   4.146   3.916   3.254 -0.0013 -0.2896 -0.3626
  101ALA      O 1593   4.154   3.831   3.168  0.0666  0.6642  0.0262
  101ALA     CB 1594   4.195   3.861   3.497  0.2550 -0.0870 -1.2768
  101ALA      H 1595   4.027   3.698   3.306  0.5666  1.0367  0.0925
  101ALA     HA 1596   4.027   3.969   3.424  0.6800  0.5531 -1.2062
  101ALA    HB1 1597   4.251   3.954   3.505 -1.0746  0.7256 -0.7176
  101ALA    HB2 1598   4.151   3.839   3.594  1.4505 -0.4086 -0.7616
  101ALA    HB3 1599   4.264   3.783   3.463  0.4597 -0.4049 -0.2203
  102PRO      N 1600   4.196   4.034   3.225 -0.2738 -0.3427  0.2285
  102PRO     CA 1601   4.239   4.073   3.087 -1.2214  0.4483  0.6855
  102PRO      C 1602   4.364   3.987   3.045  0.4871 -0.1440 -0.4512
  102PRO      O 1603   4.384   3.984   2.927 -0.8081  0.5569  0.2872
  102PRO     CB 1604   4.271   4.231   3.100  0.9563  0.7618  0.1969
  102PRO     CG 1605   4.194   4.265   3.227  0.5651  0.1782 -0.9201
  102PRO     CD 1606   4.211   4.138   3.311  0.9973 -0.9533 -0.3605
  102PRO     HA 1607   4.160   4.057   3.015 -0.5047  1.0716 -0.2975
  102PRO    HB2 1608   4.378   4.249   3.114  1.0311  0.7245 -0.3043
  102PRO    HB3 1609   4.230   4.287   3.017  0.2799 -0.4326 -0.3349
  102PRO    HG2 1610   4.235   4.347   3.286  0.7164  0.0913 -0.9032
  102PRO    HG3 1611   4.087   4.278   3.211  0.2684  0.9388  1.0981
  102PRO    HD2 1612   4.150   4.133   3.401  0.3272 -0.4012 -0.7621
  102PRO    HD3 1613   4.313   4.139   3.349  1.1795 -2.5503 -0.6771
  103ASN      N 1614   4.439   3.924   3.137  0.9192 -0.5682 -0.2059
  103ASN     CA 1615   4.545   3.838   3.122 -0.4862  1.4089 -0.0312
  103ASN      C 1616   4.508   3.683   3.169 -0.3128 -1.1089 -0.4019
  103ASN      O 1617   4.596   3.603   3.192  0.1498 -0.2980 -0.6979
  103ASN     CB 1618   4.667   3.905   3.194  0.3376  0.8435 -0.4150
  103ASN     CG 1619   4.647   3.897   3.354  0.0698  0.0158  0.7858
  103ASN    ND2 1620   4.753   3.866   3.427  0.3188 -0.5222 -0.5477
  103ASN    OD1 1621   4.535   3.912   3.406 -0.1532  0.2595 -0.3164
  103ASN      H 1622   4.419   3.954   3.232 -0.6141  0.2958 -0.7242
  103ASN     HA 1623   4.579   3.834   3.018 -0.2363  0.6178  0.0698
  103ASN    HB2 1624   4.764   3.867   3.159  0.3024 -0.3035  0.5790
  103ASN    HB3 1625   4.678   4.008   3.163  0.5196  0.8305 -0.3972
  103ASN   HD21 1626   4.735   3.864   3.526  0.1695 -0.2689 -0.5699
  103ASN   HD22 1627   4.832   3.827   3.377  0.1725 -0.1569 -1.0815
  104LEU      N 1628   4.373   3.657   3.176 -0.5977  0.3340  1.1295
  104LEU     CA 1629   4.316   3.528   3.215  0.1990  0.2170 -0.1865
  104LEU      C 1630   4.182   3.504   3.143 -0.1145 -0.2897 -0.1972
  104LEU      O 1631   4.073   3.492   3.199  0.5091 -0.0042 -0.1191
  104LEU     CB 1632   4.322   3.507   3.373  0.0870  0.2654  0.8635
  104LEU     CG 1633   4.313   3.358   3.407  0.8284  0.6597  0.3117
  104LEU    CD1 1634   4.446   3.285   3.394  0.4218 -1.0261  0.1662
  104LEU    CD2 1635   4.271   3.353   3.557 -0.1762  0.2135 -0.5662
  104LEU      H 1636   4.317   3.734   3.142  0.2322  0.7228  0.5739
  104LEU     HA 1637   4.382   3.454   3.169  0.5075 -0.0732  0.6759
  104LEU    HB2 1638   4.416   3.541   3.415  0.1889  0.9559  0.1298
  104LEU    HB3 1639   4.247   3.565   3.427 -0.5621  0.5475 -0.2619
  104LEU     HG 1640   4.232   3.307   3.356  0.7424  0.0683  1.0034
  104LEU   HD11 1641   4.523   3.331   3.455 -0.2711  0.4203  0.0337
  104LEU   HD12 1642   4.446   3.177   3.408 -0.8808 -1.1580 -0.4736
  104LEU   HD13 1643   4.480   3.300   3.291  0.2191  2.3380  0.3763
  104LEU   HD21 1644   4.248   3.253   3.595 -0.9195  0.7530  0.5564
  104LEU   HD22 1645   4.351   3.360   3.631 -0.8263 -1.7491  0.4785
  104LEU   HD23 1646   4.189   3.421   3.582  0.5736  0.7196  0.6818
  105LEU      N 1647   4.185   3.501   3.010 -0.1155 -0.0568  0.7787
  105LEU     CA 1648   4.069   3.469   2.920  0.2009  0.6860 -0.6737
  105LEU      C 1649   4.057   3.318   2.902 -0.6841 -0.6844 -0.2791
  105LEU      O 1650   4.164   3.259   2.878  0.2249 -0.1251 -0.2587
  105LEU     CB 1651   4.097   3.542   2.792  0.4237 -1.5306  0.0294
  105LEU     CG 1652   4.006   3.522   2.669  0.1331 -0.0451  0.4467
  105LEU    CD1 1653   3.855   3.550   2.700 -0.5050  0.4754 -0.7127
  105LEU    CD2 1654   4.043   3.609   2.557  0.0735  0.4774  0.6240
  105LEU      H 1655   4.281   3.504   2.976 -0.3445 -1.2685 -0.0957
  105LEU     HA 1656   3.974   3.500   2.964 -0.2123  0.0414 -1.0832
  105LEU    HB2 1657   4.098   3.650   2.812 -1.7697 -1.4409  0.1853
  105LEU    HB3 1658   4.197   3.515   2.758  0.4349  0.0938 -1.6050
  105LEU     HG 1659   4.028   3.424   2.626  1.1368  0.3928 -0.1002
  105LEU   HD11 1660   3.855   3.652   2.737  0.2224  0.1962  0.1355
  105LEU   HD12 1661   3.791   3.534   2.613 -0.5181  0.7344 -0.7524
  105LEU   HD13 1662   3.830   3.477   2.777  0.8434  0.4622 -0.2224
  105LEU   HD21 1663   4.133   3.574   2.506 -0.3754  0.1927 -0.0078
  105LEU   HD22 1664   3.966   3.626   2.482  0.2303  0.7776  0.5262
  105LEU   HD23 1665   4.068   3.708   2.595  1.4522  0.7398 -0.7183
  106LEU      N 1666   3.941   3.263   2.900  0.8585  0.8350 -0.7606
  106LEU     CA 1667   3.924   3.115   2.926 -1.0072  0.0674 -0.4572
  106LEU      C 1668   3.809   3.054   2.843 -0.4054  0.4677  0.2345
  106LEU      O 1669   3.709   3.115   2.816 -0.5237  0.1524 -0.5484
  106LEU     CB 1670   3.906   3.096   3.078 -0.0378 -0.3212  0.8298
  106LEU     CG 1671   4.018   3.130   3.179  0.3414 -0.0488  0.1299
  106LEU    CD1 1672   3.988   3.076   3.316 -0.6293  0.0780  0.4153
  106LEU    CD2 1673   4.167   3.090   3.159 -0.6438  0.5821  0.3987
  106LEU      H 1674   3.870   3.327   2.931  0.4140  0.0689 -0.1130
  106LEU     HA 1675   4.016   3.062   2.900 -0.9639 -0.2830  0.3502
  106LEU    HB2 1676   3.815   3.150   3.106  0.2298  0.5242  0.1532
  106LEU    HB3 1677   3.883   2.990   3.088  0.0810 -0.3726  0.5671
  106LEU     HG 1678   4.015   3.238   3.195 -0.6755 -0.1016  0.4066
  106LEU   HD11 1679   3.997   2.968   3.318  0.1692  0.0528 -1.1233
  106LEU   HD12 1680   4.054   3.118   3.392 -0.0239 -0.9852  0.5038
  106LEU   HD13 1681   3.883   3.093   3.341 -0.9394 -0.6005 -0.3590
  106LEU   HD21 1682   4.234   3.134   3.232 -0.3966  1.3501 -0.2669
  106LEU   HD22 1683   4.178   2.982   3.173  0.5464  0.7306  0.7901
  106LEU   HD23 1684   4.205   3.096   3.057  0.2475  0.3303  0.7014
  107ASP      N 1685   3.838   2.936   2.790 -0.5261 -0.6805 -0.9750
  107ASP     CA 1686   3.754   2.858   2.709  0.5378  0.8022  1.0095
  107ASP      C 1687   3.698   2.731   2.789 -0.8485 -0.5459  0.6675
  107ASP      O 1688   3.753   2.702   2.897  0.0623 -0.0648  0.0020
  107ASP     CB 1689   3.830   2.825   2.582 -0.6476  0.2531  1.1432
  107ASP     CG 1690   3.765   2.709   2.495 -0.5604 -0.2755 -0.2621
  107ASP    OD1 1691   3.676   2.719   2.407  0.0979 -0.2258 -0.3721
  107ASP    OD2 1692   3.820   2.597   2.515 -0.3389  0.3159  0.0297
  107ASP      H 1693   3.922   2.896   2.828 -0.6824  0.3327  0.6591
  107ASP     HA 1694   3.666   2.913   2.676 -0.0386 -0.2605  0.6945
  107ASP    HB2 1695   3.821   2.913   2.518 -0.2468 -0.2900  0.3066
  107ASP    HB3 1696   3.932   2.793   2.599 -0.3464 -0.1089 -0.8647
  108ARG      N 1697   3.601   2.653   2.733 -0.3986  0.2982 -0.4647
  108ARG     CA 1698   3.566   2.523   2.795  0.1226  0.2438  0.3901
  108ARG      C 1699   3.684   2.424   2.810 -0.0333 -0.4241 -0.3241
  108ARG      O 1700   3.676   2.341   2.898  0.1527  0.1107 -0.4226
  108ARG     CB 1701   3.449   2.452   2.720  0.0423  0.1786  0.0471
  108ARG     CG 1702   3.324   2.535   2.705  0.4124 -0.4500  0.0071
  108ARG     CD 1703   3.208   2.454   2.631 -0.2760 -0.7144 -0.2350
  108ARG     NE 1704   3.137   2.368   2.722 -0.0755 -1.0164  0.1117
  108ARG     CZ 1705   3.129   2.240   2.723  0.1868 -0.3156 -0.6130
  108ARG    NH1 1706   3.196   2.167   2.641  0.0457  0.2119  0.4714
  108ARG    NH2 1707   3.036   2.185   2.790 -0.0558 -1.1059  0.1304
  108ARG      H 1708   3.558   2.676   2.644 -1.0274 -0.2435 -0.3181
  108ARG     HA 1709   3.534   2.546   2.896  0.3949  0.8501  0.3411
  108ARG    HB2 1710   3.477   2.434   2.616 -0.1879  1.0517 -0.1890
  108ARG    HB3 1711   3.419   2.358   2.767 -0.6253  0.6724  0.6598
  108ARG    HG2 1712   3.289   2.575   2.800  0.8809  0.6118 -0.2316
  108ARG    HG3 1713   3.347   2.618   2.638  0.1643 -0.1139  0.3347
  108ARG    HD2 1714   3.135   2.523   2.590  0.1194 -0.2610 -0.2011
  108ARG    HD3 1715   3.245   2.396   2.546 -0.9043 -0.5712 -0.6170
  108ARG     HE 1716   3.063   2.409   2.776  0.6000  1.0777 -0.3672
  108ARG   HH11 1717   3.170   2.070   2.634  0.3124  0.1176  0.7509
  108ARG   HH12 1718   3.250   2.208   2.566 -0.5907  0.4071  0.1093
  108ARG   HH21 1719   3.024   2.085   2.784  0.7671 -1.1837 -1.4783
  108ARG   HH22 1720   2.979   2.237   2.854  0.8343 -0.9094  0.8138
  109ASN      N 1721   3.789   2.438   2.731  0.2791  0.6313  0.0089
  109ASN     CA 1722   3.912   2.366   2.761  0.2697  0.8503 -0.6272
  109ASN      C 1723   3.962   2.397   2.904 -0.6158  0.0403  1.0691
  109ASN      O 1724   3.985   2.304   2.975  0.5061  0.3578 -0.1217
  109ASN     CB 1725   4.025   2.397   2.656 -1.1920  0.2112 -0.5726
  109ASN     CG 1726   4.161   2.340   2.706  0.0886 -0.1528  0.2781
  109ASN    ND2 1727   4.169   2.215   2.738  0.0424  0.2993 -0.0562
  109ASN    OD1 1728   4.260   2.410   2.723 -0.4710 -0.0648 -0.8400
  109ASN      H 1729   3.797   2.508   2.658  0.4486 -0.5026 -1.1204
  109ASN     HA 1730   3.883   2.261   2.758  2.0931  0.1918  0.6882
  109ASN    HB2 1731   4.001   2.356   2.558  0.8058 -1.6051 -0.4395
  109ASN    HB3 1732   4.050   2.503   2.649  1.1587 -0.2181 -0.1489
  109ASN   HD21 1733   4.247   2.174   2.787 -0.1261 -0.2601 -0.2468
  109ASN   HD22 1734   4.091   2.151   2.730  0.2312 -0.1096  1.0488
  110GLN      N 1735   3.976   2.527   2.934 -0.9626  1.0037  0.1838
  110GLN     CA 1736   4.013   2.556   3.077 -0.5328  0.2466  0.0924
  110GLN      C 1737   3.894   2.531   3.180 -0.6777  0.1461  0.1245
  110GLN      O 1738   3.903   2.480   3.290 -0.2130  0.5149 -0.4021
  110GLN     CB 1739   4.074   2.700   3.093  1.0096 -1.2116  0.4893
  110GLN     CG 1740   4.203   2.722   3.025 -1.5383  0.5058  0.9062
  110GLN     CD 1741   4.196   2.744   2.873  0.1462 -0.3919 -0.0258
  110GLN    NE2 1742   4.291   2.700   2.788 -0.2880 -0.4508 -0.0988
  110GLN    OE1 1743   4.099   2.795   2.817 -0.2342 -0.1709  0.4357
  110GLN      H 1744   3.952   2.607   2.877  0.4301  1.1543 -0.2721
  110GLN     HA 1745   4.087   2.485   3.114 -1.0723 -0.0642  0.6192
  110GLN    HB2 1746   3.998   2.776   3.076  0.7713 -1.1087  1.7966
  110GLN    HB3 1747   4.103   2.709   3.197  1.1181  1.6053  0.3627
  110GLN    HG2 1748   4.258   2.806   3.067  1.0742 -0.5922  0.0791
  110GLN    HG3 1749   4.265   2.638   3.053 -0.6519  0.8163 -0.0124
  110GLN   HE21 1750   4.286   2.704   2.687  0.1769  0.3617 -0.1027
  110GLN   HE22 1751   4.366   2.639   2.818  0.1457 -0.1881 -0.6324
  111GLY      N 1752   3.767   2.548   3.132 -0.8137 -0.1449 -0.2002
  111GLY     CA 1753   3.644   2.513   3.204 -0.6813 -1.5038 -0.1252
  111GLY      C 1754   3.636   2.374   3.254  0.0375  0.9105 -0.2858
  111GLY      O 1755   3.592   2.347   3.367  0.4682  0.3134  0.4408
  111GLY      H 1756   3.749   2.585   3.040 -0.3945  0.4976 -0.0333
  111GLY    HA2 1757   3.638   2.587   3.285  1.1972 -0.9094 -0.4453
  111GLY    HA3 1758   3.560   2.536   3.139  0.3364  0.0845 -1.0149
  112LYS      N 1759   3.675   2.274   3.172  0.6215  0.4581 -0.3631
  112LYS     CA 1760   3.688   2.131   3.202  0.1055  0.1884 -0.2177
  112LYS      C 1761   3.803   2.091   3.287  0.2588  0.6004  0.2903
  112LYS      O 1762   3.806   1.983   3.333  0.1852  0.4804 -0.4326
  112LYS     CB 1763   3.675   2.046   3.073 -1.3270 -0.0658 -0.5406
  112LYS     CG 1764   3.533   2.040   3.025  0.4607 -0.1489 -0.1085
  112LYS     CD 1765   3.517   1.979   2.881 -0.1877  0.4737 -0.7248
  112LYS     CE 1766   3.599   2.056   2.776 -0.7722 -0.0743 -0.1133
  112LYS     NZ 1767   3.609   1.978   2.657  0.3575  0.1921  0.7808
  112LYS      H 1768   3.686   2.296   3.074 -0.0295  0.0960 -0.5343
  112LYS     HA 1769   3.609   2.114   3.276  0.6970  0.0171  0.3993
  112LYS    HB2 1770   3.740   2.099   3.002 -0.3137  1.3321  1.2571
  112LYS    HB3 1771   3.710   1.949   3.108 -0.6318  0.4063  0.1403
  112LYS    HG2 1772   3.477   1.996   3.107  0.8128 -0.1728  0.1192
  112LYS    HG3 1773   3.497   2.143   3.021  0.0465 -0.2210  1.0502
  112LYS    HD2 1774   3.547   1.875   2.885  1.0148  0.8052  0.2426
  112LYS    HD3 1775   3.415   1.992   2.844 -0.1677 -0.1887 -1.0289
  112LYS    HE2 1776   3.557   2.156   2.766  0.8290  0.5978 -0.7564
  112LYS    HE3 1777   3.701   2.083   2.803 -0.1918 -0.9825 -1.2263
  112LYS    HZ1 1778   3.690   1.918   2.659 -0.0617 -0.4474 -0.0843
  112LYS    HZ2 1779   3.530   1.915   2.650  0.0837  0.4821  1.1518
  112LYS    HZ3 1780   3.619   2.039   2.577  0.2330 -0.1054  0.5345
  113SER      N 1781   3.898   2.177   3.307  0.6245  0.3364 -0.4625
  113SER     CA 1782   4.019   2.153   3.381 -0.6825 -0.0064 -0.3152
  113SER      C 1783   4.012   2.207   3.523  0.1298 -0.3693 -0.4087
  113SER      O 1784   4.104   2.184   3.594 -0.6612  0.5245  0.1663
  113SER     CB 1785   4.137   2.226   3.308  0.4352  0.0549  0.0105
  113SER     OG 1786   4.170   2.161   3.184 -0.0751 -0.3012  0.4263
  113SER      H 1787   3.876   2.271   3.276  0.9547  0.7894  0.5900
  113SER     HA 1788   4.054   2.050   3.374 -0.4323  0.1221 -1.5919
  113SER    HB2 1789   4.118   2.329   3.277 -0.2313 -0.1476 -0.2797
  113SER    HB3 1790   4.228   2.236   3.368  0.3164  0.7135  0.0964
  113SER     HG 1791   4.110   2.192   3.117 -0.2459  0.3504  0.8677
  114VAL      N 1792   3.903   2.267   3.572  0.0327  0.1331 -0.0660
  114VAL     CA 1793   3.879   2.286   3.717  0.1054  0.0808  0.0556
  114VAL      C 1794   3.755   2.202   3.748 -0.2743 -0.8403  0.5475
  114VAL      O 1795   3.658   2.220   3.673 -0.0788  0.5110  0.1144
  114VAL     CB 1796   3.855   2.430   3.757  0.1883 -0.0442 -0.1700
  114VAL    CG1 1797   3.817   2.427   3.905 -0.0470  0.1013 -0.1328
  114VAL    CG2 1798   3.979   2.513   3.728 -2.0374 -1.3604 -0.3092
  114VAL      H 1799   3.822   2.271   3.512 -0.0038 -0.9923 -0.1355
  114VAL     HA 1800   3.962   2.244   3.774 -0.3298 -0.9483 -0.0352
  114VAL     HB 1801   3.778   2.481   3.699  0.6228  1.0989  0.1937
  114VAL   HG11 1802   3.711   2.406   3.917 -0.1065  0.1849 -0.4793
  114VAL   HG12 1803   3.881   2.364   3.967 -0.3742  1.2325  1.4783
  114VAL   HG13 1804   3.840   2.530   3.935 -0.2027  0.5116 -1.3215
  114VAL   HG21 1805   4.004   2.515   3.622  0.3603 -0.1512  0.1432
  114VAL   HG22 1806   3.964   2.619   3.747  1.0104 -0.9476  0.9334
  114VAL   HG23 1807   4.060   2.472   3.788 -0.6521 -0.2761 -1.3021
  115GLU      N 1808   3.746   2.129   3.858  0.0999  0.7684 -0.4363
  115GLU     CA 1809   3.661   2.012   3.878  0.0071  0.3369  0.3022
  115GLU      C 1810   3.516   2.067   3.905 -0.0226  0.6305  0.2451
  115GLU      O 1811   3.496   2.160   3.985  0.0014  0.6120 -0.4952
  115GLU     CB 1812   3.713   1.938   4.008  0.7364  0.3267 -0.0869
  115GLU     CG 1813   3.624   1.825   4.070  0.0642 -1.1732  0.3522
  115GLU     CD 1814   3.603   1.717   3.970  0.5746  0.1314 -0.4841
  115GLU    OE1 1815   3.687   1.695   3.884 -0.1075 -0.0653 -0.7076
  115GLU    OE2 1816   3.515   1.628   3.984  0.6726  0.6807 -0.0922
  115GLU      H 1817   3.825   2.129   3.922 -0.2971 -0.4035  0.1071
  115GLU     HA 1818   3.656   1.943   3.794 -0.8788 -0.0524  0.6530
  115GLU    HB2 1819   3.808   1.886   3.992  0.0641 -1.0447  0.0812
  115GLU    HB3 1820   3.717   2.014   4.086  0.3127  0.4437 -0.1738
  115GLU    HG2 1821   3.676   1.800   4.163  0.6423  1.1452  0.7853
  115GLU    HG3 1822   3.529   1.864   4.107  0.7239 -0.3480  1.2839
  116GLY      N 1823   3.418   2.018   3.831 -0.0925 -0.0615  0.6198
  116GLY     CA 1824   3.276   2.067   3.824 -0.3637  0.8393 -0.2833
  116GLY      C 1825   3.253   2.209   3.765 -0.8136 -0.0002 -0.2337
  116GLY      O 1826   3.144   2.234   3.718 -0.3342 -0.1219 -0.5253
  116GLY      H 1827   3.438   1.941   3.769 -0.5116 -0.1221  0.5523
  116GLY    HA2 1828   3.220   1.993   3.766  0.3519  0.3246 -0.3313
  116GLY    HA3 1829   3.237   2.054   3.925  0.7366  0.6855  0.1419
  117MET      N 1830   3.358   2.290   3.741 -0.4773 -0.0653  0.7662
  117MET     CA 1831   3.344   2.426   3.681 -0.5202 -0.0810 -1.3260
  117MET      C 1832   3.276   2.431   3.551 -1.0484  0.6616  0.3370
  117MET      O 1833   3.217   2.531   3.512 -0.1509  0.1131 -0.0993
  117MET     CB 1834   3.479   2.491   3.677  0.0701 -0.0181  0.7510
  117MET     CG 1835   3.486   2.640   3.637 -0.0250 -0.1031  0.3903
  117MET     SD 1836   3.646   2.723   3.663 -0.1695  0.1017  0.2841
  117MET     CE 1837   3.750   2.669   3.531 -0.7433 -0.5789  0.1227
  117MET      H 1838   3.448   2.263   3.777  0.2062 -1.0430 -1.3621
  117MET     HA 1839   3.290   2.488   3.753  0.9078 -0.5722  0.3050
  117MET    HB2 1840   3.540   2.473   3.765  1.2298 -0.5021 -0.0966
  117MET    HB3 1841   3.533   2.436   3.599 -0.9228  0.0755 -0.0488
  117MET    HG2 1842   3.455   2.663   3.535  0.2543  0.4527  0.4235
  117MET    HG3 1843   3.415   2.699   3.695  0.3684  1.0831 -0.2805
  117MET    HE1 1844   3.738   2.562   3.516  0.6726 -0.9603  1.1983
  117MET    HE2 1845   3.722   2.722   3.440  1.2212  0.1033 -0.1862
  117MET    HE3 1846   3.849   2.714   3.543 -0.3210 -0.8194 -1.7884
  118VAL      N 1847   3.282   2.328   3.466  0.0974  0.0796 -0.1825
  118VAL     CA 1848   3.224   2.333   3.327  0.5217  0.1709 -0.6372
  118VAL      C 1849   3.067   2.349   3.324 -0.0391 -0.0563  0.4701
  118VAL      O 1850   3.013   2.402   3.229 -0.0556  0.2631  0.2076
  118VAL     CB 1851   3.272   2.205   3.244 -0.8781  0.1864  0.4936
  118VAL    CG1 1852   3.221   2.081   3.306 -0.3538 -0.2738  0.2472
  118VAL    CG2 1853   3.233   2.222   3.089 -0.5860 -0.7081  0.6354
  118VAL      H 1854   3.310   2.238   3.505  0.8800  0.2173 -0.3969
  118VAL     HA 1855   3.285   2.412   3.283  0.9781  0.0043 -0.3218
  118VAL     HB 1856   3.381   2.202   3.253 -0.7959  1.8057  0.7131
  118VAL   HG11 1857   3.115   2.056   3.293 -0.3725 -0.2681  0.3881
  118VAL   HG12 1858   3.285   2.000   3.269  0.0976 -0.0768  0.5812
  118VAL   HG13 1859   3.229   2.104   3.412 -0.4222 -0.0559  0.2044
  118VAL   HG21 1860   3.125   2.222   3.077 -0.5273 -0.0159  0.0057
  118VAL   HG22 1861   3.289   2.303   3.042  0.2782 -1.3911  0.4143
  118VAL   HG23 1862   3.265   2.132   3.036 -0.3318 -0.9385  1.1603
  119GLU      N 1863   3.000   2.304   3.426  0.8319  0.3035  0.5286
  119GLU     CA 1864   2.851   2.314   3.436  0.5049  0.1967  0.8256
  119GLU      C 1865   2.818   2.463   3.439  1.0488  0.5145  0.5275
  119GLU      O 1866   2.743   2.516   3.358  0.4505  0.8771  0.0597
  119GLU     CB 1867   2.797   2.240   3.562 -0.1802  0.2750 -0.3987
  119GLU     CG 1868   2.811   2.088   3.546  0.2016  1.1255  0.5415
  119GLU     CD 1869   2.718   2.013   3.443  0.1210  0.3074 -0.3019
  119GLU    OE1 1870   2.669   2.064   3.345  0.1693 -0.1495  1.0102
  119GLU    OE2 1871   2.684   1.898   3.482 -0.0666  0.1217 -0.3341
  119GLU      H 1872   3.051   2.262   3.502 -0.2070 -0.0448  1.0735
  119GLU     HA 1873   2.805   2.279   3.343  0.0357 -0.5273  1.3118
  119GLU    HB2 1874   2.854   2.269   3.651 -0.0082 -1.0145 -0.0350
  119GLU    HB3 1875   2.692   2.265   3.573 -0.0716  0.4489  0.4113
  119GLU    HG2 1876   2.914   2.071   3.516 -0.0008 -0.0784  0.4140
  119GLU    HG3 1877   2.796   2.042   3.644  0.0538 -0.0256  0.0135
  120ILE      N 1878   2.883   2.534   3.532  0.0564 -0.0253 -0.2258
  120ILE     CA 1879   2.876   2.678   3.554  0.6821 -0.1723  1.3360
  120ILE      C 1880   2.916   2.760   3.426 -0.4606  0.4603  0.0943
  120ILE      O 1881   2.844   2.853   3.392 -0.4658  0.2109  0.8209
  120ILE     CB 1882   2.943   2.720   3.689 -0.3145  0.6930  0.2592
  120ILE    CG1 1883   2.894   2.634   3.808 -0.0328  0.9560  0.3443
  120ILE    CG2 1884   2.931   2.866   3.718 -1.2164 -0.3581  0.4276
  120ILE    CD1 1885   2.748   2.605   3.820  0.8100 -0.8789 -0.2516
  120ILE      H 1886   2.949   2.482   3.588 -0.5739 -0.4688  0.1316
  120ILE     HA 1887   2.769   2.700   3.567  0.6352  0.2379  0.3880
  120ILE     HB 1888   3.050   2.707   3.674 -0.4410 -0.3383  0.1049
  120ILE   HG12 1889   2.938   2.535   3.802 -0.9371  0.5352  0.3113
  120ILE   HG13 1890   2.936   2.669   3.902  0.1492  0.1023  0.5934
  120ILE   HG21 1891   2.978   2.877   3.816 -0.8058 -1.1578  0.3296
  120ILE   HG22 1892   2.987   2.916   3.640 -1.0073 -0.7082  0.3520
  120ILE   HG23 1893   2.830   2.908   3.712 -0.7155  0.8347 -0.1891
  120ILE   HD11 1894   2.696   2.701   3.814  1.6185 -0.3797  0.3275
  120ILE   HD12 1895   2.713   2.545   3.736  0.2572 -1.1398  0.1555
  120ILE   HD13 1896   2.731   2.555   3.915  0.0332  0.1720  0.2059
  121PHE      N 1897   3.034   2.715   3.370  0.5181 -0.4477 -0.5385
  121PHE     CA 1898   3.089   2.766   3.245 -0.7609 -1.0078  0.1235
  121PHE      C 1899   2.985   2.779   3.133  0.0403  0.7885  0.4948
  121PHE      O 1900   2.957   2.885   3.085 -0.1740 -0.2492  0.6188
  121PHE     CB 1901   3.219   2.696   3.197  0.4614 -0.4911 -0.4083
  121PHE     CG 1902   3.335   2.786   3.152 -0.4635 -0.0426 -0.0214
  121PHE    CD1 1903   3.362   2.822   3.012  1.2741 -0.1078 -0.7605
  121PHE    CD2 1904   3.433   2.827   3.248 -0.3218  0.8480  0.4121
  121PHE    CE1 1905   3.478   2.885   2.973 -0.8098 -0.2387  0.3973
  121PHE    CE2 1906   3.546   2.896   3.206  0.0776 -0.6683 -0.3213
  121PHE     CZ 1907   3.573   2.920   3.072 -0.8126 -0.3216  0.5850
  121PHE      H 1908   3.069   2.633   3.417 -1.0001 -0.4285  0.8094
  121PHE     HA 1909   3.111   2.870   3.268 -0.1358 -1.4495  1.8302
  121PHE    HB2 1910   3.253   2.640   3.284 -0.2535  0.4181  0.5096
  121PHE    HB3 1911   3.201   2.619   3.122  1.2062 -0.4881 -0.6036
  121PHE    HD1 1912   3.287   2.795   2.938  1.1377  0.5243 -0.8704
  121PHE    HD2 1913   3.422   2.805   3.353  1.0298  1.1040  0.6368
  121PHE    HE1 1914   3.509   2.906   2.872  1.0714  2.1044  1.2550
  121PHE    HE2 1915   3.624   2.920   3.276 -1.0051 -1.0111  1.0849
  121PHE     HZ 1916   3.657   2.979   3.040 -0.0882 -1.7439 -0.3401
  122ASP      N 1917   2.924   2.667   3.095  0.4533 -0.5645 -1.0716
  122ASP     CA 1918   2.804   2.656   3.006 -0.0857 -0.0952 -0.4533
  122ASP      C 1919   2.691   2.762   3.018  0.6339 -0.0265  0.4081
  122ASP      O 1920   2.648   2.822   2.913 -0.2826 -0.2658 -0.8659
  122ASP     CB 1921   2.745   2.511   3.002  0.0471 -0.1608 -0.5834
  122ASP     CG 1922   2.816   2.407   2.937 -0.1399 -0.1737  0.5203
  122ASP    OD1 1923   2.904   2.445   2.854  0.3339  0.4600 -0.1207
  122ASP    OD2 1924   2.794   2.289   2.961 -0.2474 -0.1317 -0.2984
  122ASP      H 1925   2.948   2.579   3.137 -0.4706 -0.5495 -0.4371
  122ASP     HA 1926   2.840   2.673   2.905  0.4689 -0.1606 -0.2739
  122ASP    HB2 1927   2.740   2.471   3.103 -1.0056 -0.6589 -0.7994
  122ASP    HB3 1928   2.643   2.515   2.962 -0.7607  0.2925  1.3129
  123MET      N 1929   2.646   2.783   3.141  0.7056  0.6060  0.8237
  123MET     CA 1930   2.535   2.875   3.173  0.2516  0.6164 -0.8554
  123MET      C 1931   2.587   3.017   3.169  0.2895 -0.3179  0.1515
  123MET      O 1932   2.518   3.104   3.112  0.4637  0.8782  0.4643
  123MET     CB 1933   2.466   2.833   3.305 -0.8540 -0.9875  1.1419
  123MET     CG 1934   2.433   2.689   3.314  0.4148 -0.3212  0.5259
  123MET     SD 1935   2.340   2.654   3.465  0.0120  0.0693  0.0713
  123MET     CE 1936   2.467   2.613   3.583  0.1715  0.1331 -0.0968
  123MET      H 1937   2.711   2.741   3.206  0.4069 -0.8162  0.2918
  123MET     HA 1938   2.451   2.870   3.103 -1.0939  0.5645  0.6233
  123MET    HB2 1939   2.536   2.853   3.386 -0.0534 -0.5401  0.3728
  123MET    HB3 1940   2.373   2.890   3.306  0.2477  1.0886 -0.2913
  123MET    HG2 1941   2.364   2.676   3.232  1.0395 -0.2374 -0.0290
  123MET    HG3 1942   2.516   2.623   3.290  0.1269 -0.1971 -1.0277
  123MET    HE1 1943   2.426   2.568   3.673  2.0777 -0.2556  0.6764
  123MET    HE2 1944   2.532   2.536   3.541 -0.0738 -0.2124  0.1486
  123MET    HE3 1945   2.523   2.705   3.602  0.4610 -0.3332  1.5842
  124LEU      N 1946   2.714   3.040   3.207  0.1697 -0.0349  0.6801
  124LEU     CA 1947   2.776   3.174   3.178 -0.1130  1.0500 -0.7144
  124LEU      C 1948   2.805   3.204   3.033  0.5045  0.8172 -0.0566
  124LEU      O 1949   2.790   3.312   2.986  0.3580 -0.1321 -0.7329
  124LEU     CB 1950   2.918   3.166   3.255  0.5235  0.3553 -0.4346
  124LEU     CG 1951   2.925   3.196   3.408 -0.1007 -0.8801 -0.5345
  124LEU    CD1 1952   3.061   3.154   3.466  0.9020 -0.8107  0.2348
  124LEU    CD2 1953   2.907   3.349   3.442 -0.0998  0.4092  0.5970
  124LEU      H 1954   2.769   2.964   3.243 -0.4556 -0.6920  0.3007
  124LEU     HA 1955   2.711   3.252   3.218 -0.1562  0.4671  0.4284
  124LEU    HB2 1956   2.964   3.069   3.237 -0.3705 -0.5166  1.4356
  124LEU    HB3 1957   2.984   3.238   3.205  1.1528  0.3435  0.3433
  124LEU     HG 1958   2.846   3.139   3.457 -1.1460  0.1501 -0.9203
  124LEU   HD11 1959   3.060   3.046   3.454 -0.1872 -0.7789 -0.1766
  124LEU   HD12 1960   3.144   3.201   3.414  0.6948 -0.2871  0.3583
  124LEU   HD13 1961   3.064   3.176   3.573  0.6628  0.3918  0.0204
  124LEU   HD21 1962   2.996   3.403   3.410  1.2243 -1.4421  0.9045
  124LEU   HD22 1963   2.822   3.395   3.391  0.3399  0.4364 -0.1347
  124LEU   HD23 1964   2.893   3.368   3.548  1.6584  0.6404  0.8427
  125LEU      N 1965   2.834   3.103   2.946  0.9115  0.0350 -0.2481
  125LEU     CA 1966   2.863   3.134   2.808 -1.1994  0.4907  0.8251
  125LEU      C 1967   2.735   3.180   2.739 -0.5102  0.1061 -0.2773
  125LEU      O 1968   2.729   3.278   2.669 -0.2206 -0.0642 -0.9117
  125LEU     CB 1969   2.919   3.002   2.737  0.3822 -0.5104 -0.3605
  125LEU     CG 1970   3.071   2.984   2.765  0.0648  0.5939 -0.1712
  125LEU    CD1 1971   3.107   2.841   2.716 -0.1614 -0.8373 -0.0901
  125LEU    CD2 1972   3.161   3.077   2.679 -0.1183  0.5931 -0.2555
  125LEU      H 1973   2.848   3.011   2.985  0.9860  0.4295  0.7135
  125LEU     HA 1974   2.947   3.202   2.798 -0.5827 -0.3685 -0.4777
  125LEU    HB2 1975   2.871   2.913   2.779  1.1034 -1.0101 -0.5540
  125LEU    HB3 1976   2.900   3.001   2.630  0.7365 -0.5007 -0.4252
  125LEU     HG 1977   3.102   3.004   2.868 -0.3866  1.3262 -0.1641
  125LEU   HD11 1978   3.210   2.833   2.684  0.5040  1.5690  1.0104
  125LEU   HD12 1979   3.098   2.776   2.803  0.0946  1.0564  1.4815
  125LEU   HD13 1980   3.033   2.817   2.639 -1.2599  0.3503  0.5045
  125LEU   HD21 1981   3.149   3.183   2.697  0.0003  0.3877  1.3651
  125LEU   HD22 1982   3.262   3.047   2.708 -0.4389  0.5824  0.9537
  125LEU   HD23 1983   3.152   3.053   2.573  0.8270  0.9824 -0.4434
  126ALA      N 1984   2.634   3.103   2.759  0.5630  0.7316  0.5334
  126ALA     CA 1985   2.497   3.132   2.713 -0.0677  0.9272  0.4895
  126ALA      C 1986   2.452   3.270   2.760  0.4296  0.1803 -0.5644
  126ALA      O 1987   2.399   3.348   2.680  0.2612 -0.2924 -0.8571
  126ALA     CB 1988   2.407   3.019   2.768  1.1639  0.0657  0.4441
  126ALA      H 1989   2.642   3.027   2.825 -0.6771 -0.1013 -0.2117
  126ALA     HA 1990   2.492   3.118   2.605  0.5387 -1.2322  0.6346
  126ALA    HB1 1991   2.308   3.023   2.722  1.2260  0.1442  0.3189
  126ALA    HB2 1992   2.452   2.920   2.767 -0.4022 -0.7209 -0.7893
  126ALA    HB3 1993   2.373   3.032   2.871 -2.1860  0.5279 -0.4787
  127THR      N 1994   2.471   3.303   2.892 -0.2598 -0.7105 -0.8189
  127THR     CA 1995   2.426   3.429   2.949 -0.2864  0.6613 -0.4221
  127THR      C 1996   2.515   3.547   2.901  0.3884  0.1656  0.1004
  127THR      O 1997   2.465   3.658   2.887  0.8476 -0.0673 -0.1238
  127THR     CB 1998   2.428   3.421   3.101  0.4999 -0.8995 -0.0949
  127THR    CG2 1999   2.352   3.537   3.172 -0.3969  0.0555 -0.1499
  127THR    OG1 2000   2.343   3.314   3.126 -0.3628  0.4872  0.2440
  127THR      H 2001   2.521   3.241   2.954  0.2568  0.7103  0.3214
  127THR     HA 2002   2.320   3.445   2.928 -0.9197 -0.3395  1.5415
  127THR     HB 2003   2.528   3.416   3.145  0.3012 -1.4716  0.3255
  127THR    HG1 2004   2.403   3.248   3.162 -0.9956 -0.3703 -0.1871
  127THR   HG21 2005   2.414   3.622   3.200  0.0219 -0.1121 -0.5386
  127THR   HG22 2006   2.273   3.564   3.102 -0.3574  1.2758  0.2276
  127THR   HG23 2007   2.303   3.506   3.265  0.5321 -0.4771  0.1899
  128SER      N 2008   2.640   3.523   2.869  0.4638 -0.5187  0.2148
  128SER     CA 2009   2.727   3.624   2.804  0.9894  0.0313  0.2080
  128SER      C 2010   2.679   3.648   2.651 -0.1650 -0.1347 -1.3735
  128SER      O 2011   2.703   3.758   2.607 -0.6878  0.7762 -0.2842
  128SER     CB 2012   2.866   3.572   2.804 -0.8039 -0.8825 -0.0570
  128SER     OG 2013   2.911   3.536   2.939  0.3135 -0.4193 -0.3429
  128SER      H 2014   2.677   3.429   2.877  0.1380 -0.7120 -0.4107
  128SER     HA 2015   2.718   3.712   2.868 -0.0587 -0.2405  0.4858
  128SER    HB2 2016   2.872   3.486   2.736  0.5005 -0.6731 -0.2706
  128SER    HB3 2017   2.926   3.656   2.770 -0.4329 -0.4711  1.4795
  128SER     HG 2018   2.866   3.454   2.959  0.7276 -1.0063 -1.5810
  129SER      N 2019   2.625   3.546   2.588 -0.6455 -0.4397  0.7208
  129SER     CA 2020   2.561   3.560   2.459  0.4562  0.2005  0.1186
  129SER      C 2021   2.426   3.635   2.477 -0.2275 -0.0447  1.7046
  129SER      O 2022   2.402   3.720   2.395  0.1257  0.0522  0.3273
  129SER     CB 2023   2.538   3.421   2.392 -0.3473 -1.1843  0.2100
  129SER     OG 2024   2.668   3.351   2.366  0.1830 -0.3788  0.7898
  129SER      H 2025   2.620   3.452   2.624 -0.2855 -0.8306 -0.1792
  129SER     HA 2026   2.624   3.619   2.392  0.8479  0.9213  1.0701
  129SER    HB2 2027   2.491   3.354   2.464 -0.3535  0.1958  1.5788
  129SER    HB3 2028   2.477   3.446   2.305  0.4109  0.0592 -0.0192
  129SER     HG 2029   2.691   3.295   2.440 -1.0549 -1.2621  0.5715
  130ARG      N 2030   2.337   3.589   2.568 -0.4791  0.4239  0.3091
  130ARG     CA 2031   2.200   3.642   2.586  0.5713  0.2233  0.3948
  130ARG      C 2032   2.197   3.797   2.592  0.7032 -0.7304  0.4411
  130ARG      O 2033   2.115   3.846   2.515 -0.3091 -0.0376  0.4634
  130ARG     CB 2034   2.127   3.578   2.712 -2.0495 -0.5774  0.8701
  130ARG     CG 2035   1.987   3.602   2.720  1.1315 -0.6467  1.0215
  130ARG     CD 2036   1.898   3.588   2.586 -0.6711 -0.4868 -1.0226
  130ARG     NE 2037   1.766   3.639   2.609  0.6378 -0.0217  0.4380
  130ARG     CZ 2038   1.678   3.666   2.511 -0.2047 -0.5889  0.0661
  130ARG    NH1 2039   1.718   3.672   2.389  0.3971  0.5812 -0.0022
  130ARG    NH2 2040   1.559   3.699   2.540  1.0981  0.5727  0.1879
  130ARG      H 2041   2.372   3.520   2.632  0.7202  0.3068 -0.4188
  130ARG     HA 2042   2.153   3.614   2.492  0.9515 -0.1237  0.3031
  130ARG    HB2 2043   2.139   3.470   2.709 -0.1824 -0.4334 -0.2275
  130ARG    HB3 2044   2.174   3.608   2.806 -0.4204  0.1389 -0.0914
  130ARG    HG2 2045   1.944   3.554   2.808 -0.4809  0.2696  0.8074
  130ARG    HG3 2046   1.972   3.705   2.751 -0.9882 -0.3938 -0.4589
  130ARG    HD2 2047   1.952   3.652   2.516  0.4612 -0.1454  0.0935
  130ARG    HD3 2048   1.895   3.487   2.543 -0.2570 -0.6687 -0.6439
  130ARG     HE 2049   1.743   3.670   2.702 -0.3970 -0.6425  0.4097
  130ARG   HH11 2050   1.655   3.708   2.319  0.3526  0.5778  0.0359
  130ARG   HH12 2051   1.805   3.625   2.372  0.1164 -0.1150  0.3659
  130ARG   HH21 2052   1.486   3.716   2.472  0.5193 -0.3242  0.5551
  130ARG   HH22 2053   1.533   3.712   2.636 -0.6864  0.0398 -0.1375
  131PHE      N 2054   2.280   3.864   2.670 -0.4721  0.3434 -0.3073
  131PHE     CA 2055   2.291   4.008   2.678 -0.7741  0.3249  1.0811
  131PHE      C 2056   2.355   4.062   2.543  0.3524 -0.5874 -0.5434
  131PHE      O 2057   2.304   4.172   2.507 -0.6260  0.1228  0.3049
  131PHE     CB 2058   2.365   4.055   2.805  0.3531  0.0544 -0.0986
  131PHE     CG 2059   2.286   4.048   2.941 -0.3678 -0.9383 -0.3427
  131PHE    CD1 2060   2.147   4.045   2.947  0.2199 -0.4274  0.1911
  131PHE    CD2 2061   2.362   4.060   3.068  0.3541 -0.1302  0.4303
  131PHE    CE1 2062   2.088   4.063   3.070  0.0760  0.0384  1.3376
  131PHE    CE2 2063   2.298   4.085   3.190 -0.2748  0.0612 -0.0051
  131PHE     CZ 2064   2.157   4.085   3.186 -0.7966 -0.1232 -0.0323
  131PHE      H 2065   2.341   3.803   2.723 -0.7788  0.1990 -0.1096
  131PHE     HA 2066   2.191   4.049   2.676 -1.0769 -0.3683 -0.1465
  131PHE    HB2 2067   2.464   4.014   2.826  0.1324 -0.1412  0.6141
  131PHE    HB3 2068   2.388   4.160   2.789  0.9267 -0.0352  0.0721
  131PHE    HD1 2069   2.083   4.017   2.865  0.4288  0.3343 -0.2490
  131PHE    HD2 2070   2.469   4.061   3.059  0.2720 -0.5281 -0.9687
  131PHE    HE1 2071   1.980   4.059   3.065  0.0647  0.1123 -1.3413
  131PHE    HE2 2072   2.358   4.108   3.276  0.4917  0.3241 -0.5889
  131PHE     HZ 2073   2.101   4.103   3.276  0.2190  1.8823  0.3129
  132ARG      N 2074   2.439   3.990   2.477 -0.0118 -0.2634 -0.0677
  132ARG     CA 2075   2.499   4.035   2.351 -0.3889 -0.3015 -1.0394
  132ARG      C 2076   2.392   4.041   2.249  0.8640 -0.2265  0.2724
  132ARG      O 2077   2.362   4.149   2.195  0.1602  0.4865  0.0026
  132ARG     CB 2078   2.629   3.953   2.315 -0.1925 -1.2231  0.0861
  132ARG     CG 2079   2.700   4.031   2.196 -0.3321  0.6925  0.5113
  132ARG     CD 2080   2.821   3.963   2.136 -0.6895 -0.3060 -0.0188
  132ARG     NE 2081   2.796   3.827   2.090  0.5881  0.0618  0.5346
  132ARG     CZ 2082   2.829   3.715   2.147 -0.0925  0.1719  0.0311
  132ARG    NH1 2083   2.908   3.703   2.255  0.6125 -0.0438 -0.4512
  132ARG    NH2 2084   2.768   3.604   2.101  0.6977  0.2082 -0.4692
  132ARG      H 2085   2.455   3.892   2.498 -1.4131 -0.7509 -1.0134
  132ARG     HA 2086   2.531   4.137   2.373  0.3959 -0.6196 -0.6251
  132ARG    HB2 2087   2.690   3.956   2.405 -1.0621  0.0192  0.6849
  132ARG    HB3 2088   2.600   3.854   2.279 -0.6315 -0.7951 -0.7889
  132ARG    HG2 2089   2.625   4.044   2.119  0.6372  0.5233 -0.5116
  132ARG    HG3 2090   2.745   4.124   2.231  0.3685  0.0522  1.4164
  132ARG    HD2 2091   2.863   4.025   2.056  0.3307 -0.8217  0.0953
  132ARG    HD3 2092   2.906   3.953   2.204  0.0383 -1.6129 -1.0360
  132ARG     HE 2093   2.737   3.814   2.008  1.2515 -0.8589  0.1648
  132ARG   HH11 2094   2.911   3.615   2.305  0.7173 -0.3246 -0.9337
  132ARG   HH12 2095   2.954   3.782   2.297  0.9983 -0.9149  0.8946
  132ARG   HH21 2096   2.792   3.512   2.135  0.1719 -0.0104 -0.6727
  132ARG   HH22 2097   2.706   3.609   2.022  0.2810 -0.1873 -0.1826
  133MET      N 2098   2.315   3.934   2.229 -0.0954  0.1839 -0.4689
  133MET     CA 2099   2.200   3.928   2.139 -0.2813  0.8264  0.7194
  133MET      C 2100   2.096   4.038   2.171  0.0304 -0.0094  0.6719
  133MET      O 2101   2.026   4.076   2.076 -0.2808 -0.2066 -0.1397
  133MET     CB 2102   2.144   3.780   2.139 -1.2746 -0.1374 -0.7752
  133MET     CG 2103   2.248   3.668   2.103  0.0662 -0.0358  0.2489
  133MET     SD 2104   2.256   3.629   1.923 -0.1344  0.0263 -0.2945
  133MET     CE 2105   2.125   3.511   1.911 -1.2702 -1.1091 -1.0226
  133MET      H 2106   2.348   3.847   2.269  1.1599  0.1781 -1.3760
  133MET     HA 2107   2.246   3.940   2.041  1.0921 -1.0920  1.0326
  133MET    HB2 2108   2.102   3.756   2.236  1.1386  0.0836  0.4796
  133MET    HB3 2109   2.056   3.775   2.074 -0.2037 -0.4958 -2.3170
  133MET    HG2 2110   2.350   3.695   2.133  0.1273  0.2785 -0.2301
  133MET    HG3 2111   2.212   3.582   2.159  0.7400  0.0889  0.9163
  133MET    HE1 2112   2.035   3.570   1.932 -0.0820  0.8887 -1.0679
  133MET    HE2 2113   2.123   3.479   1.807  1.3953  0.2129 -1.6420
  133MET    HE3 2114   2.148   3.431   1.981 -0.2947  0.2905  0.3999
  134MET      N 2115   2.086   4.089   2.290  0.2394 -0.0438 -0.3942
  134MET     CA 2116   2.004   4.205   2.338 -0.2969  1.8174 -0.0251
  134MET      C 2117   2.075   4.345   2.347 -0.5634  0.1425  0.0884
  134MET      O 2118   2.013   4.432   2.406  0.0224 -0.3256  0.4515
  134MET     CB 2119   1.927   4.154   2.471  0.0664 -0.1627  0.4533
  134MET     CG 2120   1.827   4.041   2.440  0.4827  0.5694 -0.8669
  134MET     SD 2121   1.720   4.004   2.588 -0.2866  0.1258  0.1543
  134MET     CE 2122   1.616   4.142   2.565  1.5632 -0.7328 -0.0118
  134MET      H 2123   2.164   4.072   2.352  0.5286 -0.0446 -0.7514
  134MET     HA 2124   1.919   4.221   2.272 -0.3109  0.5926 -0.3517
  134MET    HB2 2125   2.003   4.117   2.540 -0.6104  0.5545  1.6434
  134MET    HB3 2126   1.879   4.244   2.509  0.9060  0.6608 -0.3088
  134MET    HG2 2127   1.764   4.068   2.355  0.3597 -0.5230 -1.1524
  134MET    HG3 2128   1.872   3.946   2.413 -0.1825  0.2295 -0.8117
  134MET    HE1 2129   1.519   4.141   2.614  1.0290 -0.0655 -0.9749
  134MET    HE2 2130   1.659   4.233   2.606 -0.2735 -0.0368  0.5679
  134MET    HE3 2131   1.603   4.163   2.458 -0.9037 -1.1572  0.0950
  135ASN      N 2132   2.200   4.359   2.300  0.0717  0.4418  0.7551
  135ASN     CA 2133   2.269   4.491   2.294  0.5772 -0.1206 -0.7960
  135ASN      C 2134   2.256   4.568   2.426  0.0164 -0.2931 -0.3514
  135ASN      O 2135   2.215   4.684   2.420 -0.4546  0.5500 -0.0966
  135ASN     CB 2136   2.212   4.567   2.170 -0.1901 -1.2104 -0.5331
  135ASN     CG 2137   2.246   4.496   2.049 -0.3473 -0.0803  0.7852
  135ASN    ND2 2138   2.367   4.489   2.004  1.1987  0.2513 -0.5270
  135ASN    OD1 2139   2.166   4.455   1.970  0.1634  0.5050  0.2796
  135ASN      H 2140   2.257   4.280   2.273  0.2745  0.8383 -0.0093
  135ASN     HA 2141   2.375   4.467   2.283  0.5069 -1.1480  0.3422
  135ASN    HB2 2142   2.103   4.577   2.178 -0.0201  0.5142  0.4705
  135ASN    HB3 2143   2.255   4.667   2.173  1.2910 -1.8091  0.2873
  135ASN   HD21 2144   2.369   4.447   1.913  1.0088 -0.5602 -0.1714
  135ASN   HD22 2145   2.441   4.529   2.060  0.6027 -0.1104  0.5879
  136LEU      N 2146   2.286   4.508   2.543 -0.0744  0.3370 -0.5327
  136LEU     CA 2147   2.263   4.568   2.673 -0.9614 -0.6979 -0.3290
  136LEU      C 2148   2.366   4.688   2.698 -0.4996 -0.5239  0.0493
  136LEU      O 2149   2.484   4.671   2.698  0.2460 -0.0840 -0.4115
  136LEU     CB 2150   2.284   4.464   2.778  0.1836 -0.1024 -0.8091
  136LEU     CG 2151   2.246   4.516   2.922  0.0589  0.4756 -1.0438
  136LEU    CD1 2152   2.089   4.512   2.939 -1.6347 -0.0765 -0.7188
  136LEU    CD2 2153   2.305   4.416   3.028 -0.7844  0.7398  0.5109
  136LEU      H 2154   2.294   4.408   2.533 -0.6252  0.2045  0.2025
  136LEU     HA 2155   2.161   4.605   2.681 -0.4643  0.6705  0.4338
  136LEU    HB2 2156   2.221   4.377   2.757  0.2307 -0.3206 -0.0791
  136LEU    HB3 2157   2.387   4.430   2.769 -0.1859 -1.2254 -1.2519
  136LEU     HG 2158   2.293   4.612   2.943  0.5675 -0.0323  0.3769
  136LEU   HD11 2159   2.083   4.554   3.039  0.8321 -0.7010 -0.1528
  136LEU   HD12 2160   2.035   4.560   2.858 -1.1545  0.1951 -0.8914
  136LEU   HD13 2161   2.066   4.406   2.947 -0.5060 -0.3635 -0.9357
  136LEU   HD21 2162   2.263   4.316   3.021  1.1937 -0.2367  1.0564
  136LEU   HD22 2163   2.413   4.413   3.014 -0.9250 -0.0619 -0.6043
  136LEU   HD23 2164   2.300   4.454   3.130 -0.6549  0.5753  0.5797
  137GLN      N 2165   2.316   4.809   2.706  0.6759 -0.6830 -0.9314
  137GLN     CA 2166   2.399   4.929   2.748  0.6064  0.6004 -0.0742
  137GLN      C 2167   2.457   4.910   2.892  0.6050 -0.2333  0.4400
  137GLN      O 2168   2.396   4.844   2.975 -0.8042 -0.2717 -0.0159
  137GLN     CB 2169   2.319   5.054   2.712  0.8968  0.9680 -0.7258
  137GLN     CG 2170   2.374   5.186   2.751 -0.5481  0.6069 -0.4036
  137GLN     CD 2171   2.291   5.308   2.718 -0.6072 -0.0825 -0.0481
  137GLN    NE2 2172   2.314   5.417   2.784  0.6219 -0.6283  0.3872
  137GLN    OE1 2173   2.200   5.311   2.634  0.5043  0.6179 -0.0322
  137GLN      H 2174   2.215   4.814   2.707  0.6928 -0.1054 -1.1400
  137GLN     HA 2175   2.490   4.932   2.687  0.0895 -0.3918 -0.9696
  137GLN    HB2 2176   2.304   5.054   2.604  0.5721 -0.2323 -0.7125
  137GLN    HB3 2177   2.217   5.041   2.750  1.1062  0.6080 -0.2663
  137GLN    HG2 2178   2.390   5.181   2.859  0.3851 -0.0831 -0.5443
  137GLN    HG3 2179   2.475   5.192   2.709 -0.6547  0.5686 -0.6690
  137GLN   HE21 2180   2.253   5.498   2.777  1.6987  0.1682 -0.9381
  137GLN   HE22 2181   2.397   5.430   2.841  0.6995  1.4536 -0.0195
  138GLY      N 2182   2.570   4.974   2.923 -0.0395  0.0534 -0.2328
  138GLY     CA 2183   2.643   4.983   3.057  0.2434 -0.3208  1.2268
  138GLY      C 2184   2.552   5.051   3.154  0.5086  0.0793  0.0924
  138GLY      O 2185   2.540   5.005   3.266 -0.3828 -0.2753 -0.2503
  138GLY      H 2186   2.601   5.034   2.849 -1.2998  0.6626 -0.3286
  138GLY    HA2 2187   2.677   4.886   3.091  0.8434 -0.6483 -0.1661
  138GLY    HA3 2188   2.732   5.044   3.042 -0.1611 -0.1810 -1.7681
  139GLU      N 2189   2.474   5.147   3.113  0.0177 -0.5709  0.0471
  139GLU     CA 2190   2.375   5.210   3.196 -0.1832 -0.1661 -0.9916
  139GLU      C 2191   2.254   5.121   3.239 -0.6472  0.5075  0.9724
  139GLU      O 2192   2.203   5.136   3.346 -0.3611 -0.3140 -0.4660
  139GLU     CB 2193   2.322   5.337   3.127  0.8924 -0.1496  0.1684
  139GLU     CG 2194   2.402   5.471   3.140  0.3362 -1.0555 -0.5803
  139GLU     CD 2195   2.518   5.490   3.038 -0.5945 -0.0080  0.5515
  139GLU    OE1 2196   2.582   5.593   3.030  0.4602 -0.9376  0.2522
  139GLU    OE2 2197   2.544   5.397   2.958 -0.1766 -0.2945  0.4025
  139GLU      H 2198   2.500   5.201   3.031 -0.5906 -0.2524  0.0524
  139GLU     HA 2199   2.435   5.240   3.282 -0.0715 -2.0112 -0.3268
  139GLU    HB2 2200   2.320   5.310   3.022 -0.1545  0.3153  0.0475
  139GLU    HB3 2201   2.219   5.364   3.147  0.9110  0.2026 -0.1914
  139GLU    HG2 2202   2.336   5.557   3.131  0.9313 -0.6448 -1.2561
  139GLU    HG3 2203   2.439   5.472   3.243  0.7493 -0.8114 -0.7250
  140GLU      N 2204   2.220   5.030   3.148 -0.6580  0.1933 -0.2101
  140GLU     CA 2205   2.125   4.925   3.178  0.6468  0.4896  0.2646
  140GLU      C 2206   2.187   4.817   3.270  0.0909  0.4178  0.2498
  140GLU      O 2207   2.129   4.775   3.375  0.0087 -0.1078  0.3211
  140GLU     CB 2208   2.068   4.865   3.051 -0.0988  0.9356 -0.6322
  140GLU     CG 2209   1.986   4.953   2.954 -0.5078 -0.2188  0.1657
  140GLU     CD 2210   1.963   4.890   2.818 -0.1905 -0.5581  0.2556
  140GLU    OE1 2211   1.849   4.849   2.797  0.5685  0.1128  0.2869
  140GLU    OE2 2212   2.040   4.890   2.717  0.3804  0.4001  0.3620
  140GLU      H 2213   2.277   5.021   3.066  0.6120 -0.1056  0.6558
  140GLU     HA 2214   2.037   4.960   3.233 -0.5089 -1.0103 -0.4727
  140GLU    HB2 2215   2.140   4.807   2.995 -0.2709 -0.1354  0.2009
  140GLU    HB3 2216   1.994   4.795   3.090 -0.6488  1.0256 -1.4743
  140GLU    HG2 2217   1.887   4.982   2.990 -0.2562  1.4209 -0.3090
  140GLU    HG3 2218   2.038   5.043   2.921 -1.0273 -0.2625 -0.8362
  141PHE      N 2219   2.312   4.774   3.239 -0.3169 -0.4876 -0.3833
  141PHE     CA 2220   2.387   4.689   3.325 -0.0014  0.3220 -1.0938
  141PHE      C 2221   2.410   4.736   3.469  0.6805  0.1278  0.0182
  141PHE      O 2222   2.404   4.647   3.554  0.4871  0.6757 -0.0515
  141PHE     CB 2223   2.517   4.649   3.255 -0.7775  0.9559  0.9114
  141PHE     CG 2224   2.640   4.629   3.351  0.2069  0.1029 -0.2863
  141PHE    CD1 2225   2.668   4.504   3.410 -0.4188  1.2573 -1.2417
  141PHE    CD2 2226   2.721   4.741   3.386  0.3713  0.3618  0.2448
  141PHE    CE1 2227   2.782   4.490   3.498  0.4430  0.0606 -0.0424
  141PHE    CE2 2228   2.826   4.719   3.471  0.0412 -0.7192 -0.1284
  141PHE     CZ 2229   2.860   4.600   3.530 -0.1786  0.1823  0.2834
  141PHE      H 2230   2.362   4.815   3.162 -0.3351  1.1897  0.4224
  141PHE     HA 2231   2.324   4.600   3.333 -0.5187  0.7687  0.2825
  141PHE    HB2 2232   2.497   4.553   3.208 -1.7506  0.5857  1.9739
  141PHE    HB3 2233   2.546   4.716   3.175  0.8593  0.7461  1.2568
  141PHE    HD1 2234   2.616   4.418   3.371 -0.6225  0.3075  0.8821
  141PHE    HD2 2235   2.713   4.830   3.325 -0.3880  0.0763 -0.1008
  141PHE    HE1 2236   2.808   4.392   3.537  0.8306  0.7502  1.5902
  141PHE    HE2 2237   2.892   4.803   3.487 -1.2454  0.1901  0.9146
  141PHE     HZ 2238   2.956   4.576   3.572 -0.3941 -0.2600  0.5481
  142VAL      N 2239   2.436   4.861   3.504  0.6597 -0.3808  0.4516
  142VAL     CA 2240   2.450   4.895   3.648 -0.7009 -1.0673  0.8010
  142VAL      C 2241   2.323   4.906   3.725 -0.2840  0.1121  0.2095
  142VAL      O 2242   2.322   4.863   3.841  0.3341  0.3897 -0.1961
  142VAL     CB 2243   2.536   5.026   3.657 -0.0371  0.3698  0.0464
  142VAL    CG1 2244   2.681   5.028   3.609  1.2936  1.1153 -0.0836
  142VAL    CG2 2245   2.460   5.147   3.597  0.3215 -0.2897 -0.6943
  142VAL      H 2246   2.439   4.933   3.434  0.3769  0.0022  0.8231
  142VAL     HA 2247   2.506   4.815   3.696 -0.0795 -0.1271  1.7289
  142VAL     HB 2248   2.547   5.049   3.763  1.0167 -0.1497  0.0768
  142VAL   HG11 2249   2.721   4.935   3.650 -0.7713  0.1046 -0.0881
  142VAL   HG12 2250   2.680   5.019   3.501 -0.7158  0.5373 -0.0989
  142VAL   HG13 2251   2.728   5.120   3.643  0.2844  1.7335 -0.2657
  142VAL   HG21 2252   2.520   5.238   3.612 -0.4436  0.0262  0.8359
  142VAL   HG22 2253   2.430   5.140   3.492 -0.6573  1.0198 -0.5539
  142VAL   HG23 2254   2.379   5.177   3.663  0.8735 -0.6100  0.1641
  143CYS      N 2255   2.215   4.953   3.661  0.4520 -1.0773  0.1797
  143CYS     CA 2256   2.084   4.946   3.723 -0.0704  0.7511  0.5128
  143CYS      C 2257   2.047   4.796   3.747  0.4436 -0.3868 -0.4164
  143CYS      O 2258   2.006   4.746   3.851  0.1338 -0.8115  0.3395
  143CYS     CB 2259   1.986   5.012   3.627  0.7748  0.9880  0.8097
  143CYS     SG 2260   2.005   5.188   3.613 -0.0470  0.0234  0.1814
  143CYS      H 2261   2.217   4.989   3.567 -0.6669 -0.6674  0.2777
  143CYS     HA 2262   2.100   5.002   3.815  0.2550  1.4251  0.0638
  143CYS    HB2 2263   1.999   4.964   3.530 -1.5612  0.9631  0.3973
  143CYS    HB3 2264   1.885   5.001   3.665  0.4742  0.8035 -0.0168
  143CYS     HG 2265   2.110   5.175   3.532 -0.1684 -0.0094  0.0259
  144LEU      N 2266   2.068   4.705   3.649  0.9438 -0.1565  0.2517
  144LEU     CA 2267   2.042   4.560   3.667  0.4840 -0.3462 -0.9743
  144LEU      C 2268   2.133   4.490   3.771  0.2874 -0.3625  0.9823
  144LEU      O 2269   2.086   4.406   3.849  0.2026  0.2372  0.3055
  144LEU     CB 2270   2.060   4.495   3.532  0.3326 -0.7950 -0.1778
  144LEU     CG 2271   1.946   4.515   3.436  0.7316  1.0662  0.4694
  144LEU    CD1 2272   1.990   4.448   3.298  0.5515 -0.4483 -0.2553
  144LEU    CD2 2273   1.815   4.442   3.470 -0.5346  1.5217  0.5222
  144LEU      H 2274   2.110   4.732   3.561  0.5587  0.9872  0.3815
  144LEU     HA 2275   1.939   4.553   3.703  0.6509  1.0623 -0.0682
  144LEU    HB2 2276   2.146   4.542   3.486  0.2600 -1.5989 -1.2154
  144LEU    HB3 2277   2.076   4.388   3.544 -0.3525 -0.8662  0.2387
  144LEU     HG 2278   1.927   4.620   3.416 -0.2439  0.8302  0.0662
  144LEU   HD11 2279   2.094   4.474   3.276  0.4139  1.1262  0.6747
  144LEU   HD12 2280   1.984   4.339   3.304  0.4573 -0.4594 -0.5400
  144LEU   HD13 2281   1.921   4.473   3.218  0.4148 -0.6240 -0.1944
  144LEU   HD21 2282   1.737   4.450   3.394 -0.9808 -2.1753  0.1948
  144LEU   HD22 2283   1.825   4.334   3.485  0.4994  1.4666 -0.2929
  144LEU   HD23 2284   1.786   4.476   3.569  0.1640 -0.6551  1.6230
  145LYS      N 2285   2.262   4.526   3.773  0.3008 -0.2366 -1.1520
  145LYS     CA 2286   2.363   4.480   3.873 -0.6509  0.8917 -0.1281
  145LYS      C 2287   2.313   4.515   4.015 -1.2940 -0.6014  0.0589
  145LYS      O 2288   2.313   4.436   4.110 -0.6231 -0.6767 -0.0003
  145LYS     CB 2289   2.497   4.554   3.838  0.6012  0.6149  0.4451
  145LYS     CG 2290   2.615   4.533   3.929 -0.1540  0.7705 -0.6117
  145LYS     CD 2291   2.742   4.616   3.904 -0.8160  1.3217  0.2335
  145LYS     CE 2292   2.853   4.538   3.993 -0.3699 -0.1206  0.4356
  145LYS     NZ 2293   2.991   4.605   4.000  1.3033  1.0023  0.7186
  145LYS      H 2294   2.292   4.599   3.709  0.7526  0.3807 -0.2886
  145LYS     HA 2295   2.379   4.373   3.868 -1.3164  0.8203 -1.4001
  145LYS    HB2 2296   2.523   4.532   3.734 -0.7136 -0.1273  0.2320
  145LYS    HB3 2297   2.470   4.660   3.834 -1.3152  0.1856 -0.7475
  145LYS    HG2 2298   2.590   4.544   4.034  1.1122 -0.9343 -0.0359
  145LYS    HG3 2299   2.635   4.427   3.912 -0.1876  0.6648 -0.0340
  145LYS    HD2 2300   2.769   4.619   3.798  0.4292 -0.3649  0.4030
  145LYS    HD3 2301   2.745   4.719   3.937  0.1385  1.0592  1.0685
  145LYS    HE2 2302   2.812   4.536   4.094 -0.5655  0.0356  0.3596
  145LYS    HE3 2303   2.868   4.434   3.964 -0.4978 -0.0061 -0.0496
  145LYS    HZ1 2304   2.979   4.703   3.979  0.0271  0.8240  0.4455
  145LYS    HZ2 2305   3.042   4.588   4.085  0.5387 -0.1938  0.9853
  145LYS    HZ3 2306   3.047   4.568   3.925 -0.5038 -0.1314 -0.2364
  146SER      N 2307   2.257   4.630   4.031  0.2527  0.4353 -0.2387
  146SER     CA 2308   2.184   4.664   4.152 -0.2208 -0.0686  0.0894
  146SER      C 2309   2.067   4.577   4.189  1.2034 -0.2670 -0.4898
  146SER      O 2310   2.050   4.552   4.309  0.7916 -0.0155 -0.1626
  146SER     CB 2311   2.120   4.804   4.147 -0.3511 -0.0723  0.4138
  146SER     OG 2312   2.226   4.901   4.141  0.6093 -0.6052  0.1016
  146SER      H 2313   2.255   4.693   3.952 -0.0692  1.3650  0.4842
  146SER     HA 2314   2.249   4.666   4.239 -0.1241  0.3648  0.0136
  146SER    HB2 2315   2.060   4.823   4.058  0.0014  1.0831  0.3889
  146SER    HB3 2316   2.058   4.823   4.234  0.7188  0.4863  1.0959
  146SER     HG 2317   2.257   4.880   4.053 -1.0982  0.5479 -0.8821
  147ILE      N 2318   1.985   4.534   4.094 -0.6102  0.7284  0.4719
  147ILE     CA 2319   1.867   4.458   4.131  0.3874  0.4157  0.0975
  147ILE      C 2320   1.921   4.321   4.183 -0.3016 -0.7690 -0.0423
  147ILE      O 2321   1.868   4.281   4.283  0.0920 -0.1387 -0.3356
  147ILE     CB 2322   1.765   4.435   4.015 -0.3711 -0.3826  0.3842
  147ILE    CG1 2323   1.680   4.562   3.991  0.2343  0.3878  0.1779
  147ILE    CG2 2324   1.668   4.322   4.031  1.0256  1.1969 -0.2362
  147ILE    CD1 2325   1.664   4.587   3.842  0.0648 -0.2446  0.2856
  147ILE      H 2326   1.998   4.558   3.997  0.4131 -0.5146  0.2448
  147ILE     HA 2327   1.820   4.509   4.215 -0.8213  0.7942 -0.7695
  147ILE     HB 2328   1.825   4.410   3.928  0.3066  0.7620  0.4948
  147ILE   HG12 2329   1.579   4.556   4.031  0.1056 -0.7375 -0.2511
  147ILE   HG13 2330   1.736   4.644   4.037  0.2856 -0.3215  1.4535
  147ILE   HG21 2331   1.597   4.315   3.949 -0.2716 -0.0405  0.8919
  147ILE   HG22 2332   1.720   4.230   4.058 -0.5718  0.5995  1.1155
  147ILE   HG23 2333   1.597   4.341   4.112  0.7950 -0.8364  0.1376
  147ILE   HD11 2334   1.655   4.498   3.779 -0.5209  0.1857 -0.2688
  147ILE   HD12 2335   1.588   4.666   3.844  0.7809  0.4664  0.3855
  147ILE   HD13 2336   1.758   4.633   3.812  0.1465 -0.5044  0.1369
  148ILE      N 2337   2.034   4.268   4.140 -0.7472  0.3141 -0.8179
  148ILE     CA 2338   2.089   4.143   4.199 -0.6672  0.3656 -0.6320
  148ILE      C 2339   2.136   4.162   4.347  0.2527 -0.7547  0.5900
  148ILE      O 2340   2.087   4.093   4.429  0.0516  0.1547 -0.1943
  148ILE     CB 2341   2.205   4.094   4.104  0.3178 -0.4251 -0.4196
  148ILE    CG1 2342   2.151   4.047   3.969  0.8559 -0.8925 -1.4838
  148ILE    CG2 2343   2.290   3.989   4.171 -0.9035  0.9281 -0.8967
  148ILE    CD1 2344   2.253   3.989   3.880  0.0534  0.3825 -0.8934
  148ILE      H 2345   2.097   4.328   4.089 -0.2129  0.8801  0.4043
  148ILE     HA 2346   2.008   4.070   4.205 -0.0820 -0.2569  1.0061
  148ILE     HB 2347   2.263   4.183   4.081 -0.9026  0.2202 -1.1831
  148ILE   HG12 2348   2.065   3.982   3.983  0.2352  0.0781 -0.4252
  148ILE   HG13 2349   2.115   4.135   3.915 -1.2949 -0.8856 -0.2455
  148ILE   HG21 2350   2.226   3.905   4.199 -0.4860  0.8257 -0.2050
  148ILE   HG22 2351   2.373   3.950   4.113  0.4070  0.3369  1.1412
  148ILE   HG23 2352   2.336   4.035   4.258 -1.7184  1.6629 -0.8252
  148ILE   HD11 2353   2.241   4.045   3.788 -0.1612  0.0309 -1.0850
  148ILE   HD12 2354   2.358   4.006   3.906 -0.1057 -0.2021  0.2628
  148ILE   HD13 2355   2.239   3.881   3.880  2.5786 -0.1229  0.5078
  149LEU      N 2356   2.201   4.272   4.379  0.5812 -0.1118 -0.5747
  149LEU     CA 2357   2.255   4.309   4.512 -0.5347 -0.6241 -0.9059
  149LEU      C 2358   2.135   4.327   4.614  0.6327  1.3033  0.2411
  149LEU      O 2359   2.146   4.288   4.727  0.0086  0.1701 -0.6603
  149LEU     CB 2360   2.336   4.449   4.500  1.0644  0.7837  0.9725
  149LEU     CG 2361   2.361   4.520   4.631 -0.7062 -0.8464  0.5494
  149LEU    CD1 2362   2.471   4.460   4.705 -2.5189  1.2890 -0.2455
  149LEU    CD2 2363   2.396   4.665   4.597  0.3127 -1.1925  0.0295
  149LEU      H 2364   2.234   4.329   4.303  0.5658 -0.0766 -0.5548
  149LEU     HA 2365   2.329   4.237   4.548 -0.7921 -0.6667 -0.4470
  149LEU    HB2 2366   2.422   4.438   4.433 -0.3463 -0.3671 -0.8465
  149LEU    HB3 2367   2.267   4.510   4.442 -0.4797 -0.4676  1.3551
  149LEU     HG 2368   2.276   4.537   4.697 -0.7416  0.1779  0.2773
  149LEU   HD11 2369   2.523   4.525   4.776 -0.5444 -0.5816  0.2180
  149LEU   HD12 2370   2.434   4.376   4.763  0.5769 -0.7290 -0.7189
  149LEU   HD13 2371   2.549   4.432   4.635 -2.1859 -0.0052  0.5771
  149LEU   HD21 2372   2.432   4.715   4.688  1.2354 -0.3350 -0.7546
  149LEU   HD22 2373   2.475   4.678   4.523 -0.1728  0.2060 -0.3107
  149LEU   HD23 2374   2.306   4.716   4.563  0.3386 -1.3559 -0.2897
  150LEU      N 2375   2.023   4.384   4.575  0.3895 -0.4006  0.1942
  150LEU     CA 2376   1.900   4.416   4.665 -0.2907  0.0120  0.8708
  150LEU      C 2377   1.796   4.296   4.670  0.3789  0.3094 -0.1352
  150LEU      O 2378   1.720   4.287   4.761  0.1255  0.1065 -0.2461
  150LEU     CB 2379   1.827   4.539   4.604 -0.2690  0.0530  0.0793
  150LEU     CG 2380   1.914   4.667   4.608  0.1291  0.6236 -0.2846
  150LEU    CD1 2381   1.844   4.764   4.518  0.4979 -0.4166 -0.0578
  150LEU    CD2 2382   1.914   4.739   4.742  0.4799 -0.0405 -0.2194
  150LEU      H 2383   2.030   4.428   4.485 -0.9344 -0.0890  0.2035
  150LEU     HA 2384   1.934   4.427   4.767  0.2029  1.0865  0.6148
  150LEU    HB2 2385   1.816   4.522   4.497  0.1362 -0.0510  0.0498
  150LEU    HB3 2386   1.733   4.559   4.655  0.3672 -0.0043  1.3696
  150LEU     HG 2387   2.018   4.646   4.581  0.3709  1.6469 -0.2076
  150LEU   HD11 2388   1.908   4.852   4.509 -0.1425  0.0881  0.1080
  150LEU   HD12 2389   1.853   4.726   4.417  1.4072 -1.7041  0.4568
  150LEU   HD13 2390   1.747   4.801   4.553  0.3491 -0.2224 -0.6467
  150LEU   HD21 2391   1.816   4.784   4.757 -0.3210 -1.6783 -0.1827
  150LEU   HD22 2392   1.958   4.672   4.815  0.9107 -0.4182 -0.8048
  150LEU   HD23 2393   1.988   4.818   4.725  0.7954 -0.4666 -0.9281
  151ASN      N 2394   1.801   4.201   4.570 -0.8128 -0.1767 -1.1527
  151ASN     CA 2395   1.721   4.084   4.558  0.4371 -0.5482 -0.1875
  151ASN      C 2396   1.741   3.978   4.667  0.0646 -0.0134 -0.2672
  151ASN      O 2397   1.653   3.962   4.754  0.2286 -0.3060  0.4318
  151ASN     CB 2398   1.730   4.024   4.414  0.1599 -0.2919 -0.1278
  151ASN     CG 2399   1.602   4.051   4.328 -0.9495  0.3707 -0.6710
  151ASN    ND2 2400   1.614   4.009   4.212  0.4017  0.2331  0.5309
  151ASN    OD1 2401   1.504   4.104   4.365  0.6528 -0.5479 -0.0109
  151ASN      H 2402   1.862   4.213   4.491  0.3823 -0.0367 -0.2677
  151ASN     HA 2403   1.618   4.119   4.561  0.6343  0.0397  0.2002
  151ASN    HB2 2404   1.816   4.063   4.360  0.6964  0.1322  0.9678
  151ASN    HB3 2405   1.727   3.916   4.430  0.5243 -0.2234  0.4745
  151ASN   HD21 2406   1.532   4.021   4.155 -0.0370  1.8725  1.3963
  151ASN   HD22 2407   1.699   3.969   4.174  0.5043  0.9026  0.0178
  152SER      N 2408   1.858   3.904   4.668  0.4316  0.3430  0.0489
  152SER     CA 2409   1.873   3.777   4.738  0.1801  0.0209 -1.3132
  152SER      C 2410   1.832   3.781   4.890 -0.1063  0.2264  0.3113
  152SER      O 2411   1.755   3.697   4.926  0.0650 -0.4105 -0.7699
  152SER     CB 2412   2.009   3.708   4.726  1.1731  0.0880 -1.0853
  152SER     OG 2413   2.031   3.700   4.588  0.3486  0.1785 -0.2322
  152SER      H 2414   1.916   3.937   4.591 -0.7952  0.6065 -0.8191
  152SER     HA 2415   1.806   3.711   4.683 -0.0844 -0.0342 -0.9338
  152SER    HB2 2416   2.084   3.764   4.782 -0.4922  0.6237  0.8421
  152SER    HB3 2417   1.999   3.610   4.774 -0.2133  0.7961  0.2138
  152SER     HG 2418   2.126   3.693   4.576  0.2400 -0.1054 -0.9905
  153GLY      N 2419   1.877   3.880   4.967  0.5108 -0.2102  0.1084
  153GLY     CA 2420   1.856   3.889   5.111 -0.2586  0.5941  0.9071
  153GLY      C 2421   1.719   3.951   5.157 -0.1843  0.4123  0.0052
  153GLY      O 2422   1.689   3.927   5.274  0.6505  0.3829 -0.0031
  153GLY      H 2423   1.924   3.958   4.923  0.3154 -0.1265  0.0467
  153GLY    HA2 2424   1.867   3.787   5.150 -0.6348 -0.3574 -1.2214
  153GLY    HA3 2425   1.944   3.937   5.154  0.7864  0.1816 -0.6063
  154VAL      N 2426   1.643   4.022   5.073 -0.0179 -0.0931 -0.1857
  154VAL     CA 2427   1.526   4.095   5.121  0.0125  0.5583 -0.2470
  154VAL      C 2428   1.427   4.013   5.203  0.5462  0.5356  0.4267
  154VAL      O 2429   1.371   4.076   5.292  0.3320  0.1335 -0.1012
  154VAL     CB 2430   1.458   4.177   5.001 -1.1199  0.8282  0.9471
  154VAL    CG1 2431   1.368   4.086   4.911  0.3003 -0.7896 -0.0543
  154VAL    CG2 2432   1.396   4.312   5.042  0.5526  0.5304  0.1686
  154VAL      H 2433   1.664   4.030   4.974  0.6747 -1.1447 -0.1574
  154VAL     HA 2434   1.559   4.168   5.194  0.1473  0.2038  0.0559
  154VAL     HB 2435   1.536   4.201   4.929 -1.4456 -1.4389 -0.3558
  154VAL   HG11 2436   1.280   4.068   4.972 -0.2796  0.3509 -0.5038
  154VAL   HG12 2437   1.339   4.147   4.826  0.9320 -0.9904 -0.4268
  154VAL   HG13 2438   1.419   3.994   4.884  0.2100 -0.5745 -1.0142
  154VAL   HG21 2439   1.458   4.394   5.079  0.7843  0.0548  0.8881
  154VAL   HG22 2440   1.340   4.342   4.953 -0.0381 -1.6286 -0.2930
  154VAL   HG23 2441   1.317   4.292   5.114 -0.1598 -0.2359 -0.7766
  155TYR      N 2442   1.404   3.881   5.180 -0.2160  0.5167 -0.2737
  155TYR     CA 2443   1.312   3.804   5.264  0.0804  0.2218 -0.2337
  155TYR      C 2444   1.389   3.740   5.392 -0.5386 -0.4650  0.9423
  155TYR      O 2445   1.322   3.697   5.484 -0.0525 -0.6616 -0.7730
  155TYR     CB 2446   1.231   3.710   5.179 -0.5590  1.1369  0.7014
  155TYR     CG 2447   1.122   3.773   5.097  1.1077 -0.2983 -0.1224
  155TYR    CD1 2448   0.994   3.810   5.152 -0.3319  1.3814 -0.1601
  155TYR    CD2 2449   1.140   3.814   4.967 -1.3581  0.3799  0.5065
  155TYR    CE1 2450   0.909   3.891   5.081  1.4141 -1.4400  0.2165
  155TYR    CE2 2451   1.058   3.906   4.893  0.2869 -0.1894 -1.0801
  155TYR     CZ 2452   0.934   3.946   4.951 -0.2448 -0.3187 -0.0850
  155TYR     OH 2453   0.845   4.026   4.880  0.6547  0.5527  0.0354
  155TYR      H 2454   1.447   3.832   5.103 -1.1385 -0.8935  0.0342
  155TYR     HA 2455   1.244   3.877   5.307  1.3128  1.4539 -0.2460
  155TYR    HB2 2456   1.295   3.655   5.109 -0.6469  1.5357  0.2933
  155TYR    HB3 2457   1.191   3.633   5.245  0.4472 -0.4365 -0.3733
  155TYR    HD1 2458   0.961   3.778   5.250  0.8875  0.3804 -0.0183
  155TYR    HD2 2459   1.233   3.778   4.923 -1.6882  0.0193  0.0817
  155TYR    HE1 2460   0.812   3.916   5.122  1.2310  0.2414 -1.0076
  155TYR    HE2 2461   1.081   3.936   4.792  1.0419 -0.2697 -0.9422
  155TYR     HH 2462   0.866   4.043   4.788 -0.0693  0.1934 -0.2124
  156THR      N 2463   1.523   3.732   5.390 -0.2016 -0.3708 -0.2255
  156THR     CA 2464   1.606   3.642   5.471 -0.5352  0.3849  0.2577
  156THR      C 2465   1.675   3.714   5.590  0.7009 -0.3453  0.3164
  156THR      O 2466   1.746   3.654   5.672 -0.3108  0.4982  0.1860
  156THR     CB 2467   1.706   3.558   5.390 -0.3645  0.1341  0.1692
  156THR    CG2 2468   1.626   3.474   5.293 -0.2557  0.1660  0.3514
  156THR    OG1 2469   1.804   3.641   5.331 -0.5879  0.1516  0.3637
  156THR      H 2470   1.579   3.783   5.323  1.7632 -0.7759  0.9284
  156THR     HA 2471   1.540   3.571   5.521 -0.4502 -0.0923 -0.2893
  156THR     HB 2472   1.740   3.489   5.468  0.2136  0.2350  0.0158
  156THR    HG1 2473   1.866   3.572   5.306 -0.4042  0.0573  1.0237
  156THR   HG21 2474   1.557   3.412   5.350 -0.2297  0.9719  1.3303
  156THR   HG22 2475   1.557   3.525   5.226 -0.4159 -1.3161 -0.7011
  156THR   HG23 2476   1.697   3.412   5.238  0.4114  0.7065  0.5782
  157PHE      N 2477   1.637   3.839   5.622  0.6167  0.3192  0.1531
  157PHE     CA 2478   1.645   3.898   5.751 -0.5399  0.5513  0.0184
  157PHE      C 2479   1.597   3.803   5.859 -0.2422 -0.9014  0.2961
  157PHE      O 2480   1.476   3.772   5.866 -0.2220  0.5522  0.1826
  157PHE     CB 2481   1.586   4.041   5.757 -0.8904  0.8062 -0.7354
  157PHE     CG 2482   1.636   4.149   5.669  0.0121 -0.5573  1.5359
  157PHE    CD1 2483   1.768   4.192   5.675 -0.0628  0.4314 -0.0282
  157PHE    CD2 2484   1.560   4.182   5.548  0.2046 -0.4336 -0.8595
  157PHE    CE1 2485   1.820   4.281   5.580  0.0993  0.3397  0.0320
  157PHE    CE2 2486   1.618   4.270   5.453  0.6168  0.4201  0.0633
  157PHE     CZ 2487   1.747   4.311   5.467  0.0365  0.0510 -0.1128
  157PHE      H 2488   1.583   3.890   5.554 -0.3950 -0.2786  0.4725
  157PHE     HA 2489   1.750   3.908   5.778 -0.5693  0.4208  0.1833
  157PHE    HB2 2490   1.481   4.025   5.732 -0.6637  0.6104 -1.6376
  157PHE    HB3 2491   1.609   4.075   5.858 -0.6104  0.1875 -0.5836
  157PHE    HD1 2492   1.836   4.165   5.754  0.2040 -0.7703 -0.6153
  157PHE    HD2 2493   1.461   4.144   5.527 -0.7239  0.8119  0.7944
  157PHE    HE1 2494   1.923   4.312   5.583  0.4518 -0.7511 -0.1310
  157PHE    HE2 2495   1.563   4.300   5.365  0.8252 -0.2535 -0.3106
  157PHE     HZ 2496   1.795   4.371   5.391 -0.5910 -0.7791 -1.2138
  158LEU      N 2497   1.683   3.775   5.960  0.6149  0.0856  0.5216
  158LEU     CA 2498   1.641   3.705   6.082  0.2019 -0.6286 -0.4228
  158LEU      C 2499   1.563   3.806   6.169  0.3856 -0.7820  0.4674
  158LEU      O 2500   1.513   3.751   6.270 -0.1443 -0.1648 -0.0209
  158LEU     CB 2501   1.767   3.640   6.148  0.2252 -0.7581 -0.6355
  158LEU     CG 2502   1.834   3.536   6.062 -1.3993  1.0546  0.8652
  158LEU    CD1 2503   1.958   3.475   6.117  0.1433  0.9286  0.2971
  158LEU    CD2 2504   1.753   3.410   6.033  0.2980  1.2073  0.4969
  158LEU      H 2505   1.776   3.816   5.957  0.3247  0.7518 -0.3300
  158LEU     HA 2506   1.568   3.627   6.059 -0.2904 -0.4620  0.4929
  158LEU    HB2 2507   1.834   3.721   6.176 -1.8151  1.1526 -0.6989
  158LEU    HB3 2508   1.726   3.588   6.234 -0.0653  0.0251 -0.2825
  158LEU     HG 2509   1.848   3.570   5.959  0.3090 -0.3141  0.5533
  158LEU   HD11 2510   1.997   3.392   6.059  0.5885  0.4230  1.2775
  158LEU   HD12 2511   2.040   3.546   6.129  1.0851 -0.0119 -0.2823
  158LEU   HD13 2512   1.942   3.420   6.210 -1.1484 -0.4618 -0.6397
  158LEU   HD21 2513   1.722   3.363   6.126  0.7165 -1.3574 -0.4864
  158LEU   HD22 2514   1.671   3.436   5.966  1.0225 -0.3243 -1.1543
  158LEU   HD23 2515   1.793   3.321   5.984 -1.7527  0.0091  0.7504
  159SER      N 2516   1.548   3.939   6.140 -0.3864  0.4770 -0.7680
  159SER     CA 2517   1.460   4.026   6.214  0.7302  0.3129 -0.7904
  159SER      C 2518   1.318   4.025   6.166  0.3627 -0.3633  0.6673
  159SER      O 2519   1.289   4.015   6.044 -0.5021  0.4129  0.4210
  159SER     CB 2520   1.514   4.170   6.209 -0.3030  0.1199  0.6499
  159SER     OG 2521   1.433   4.266   6.279  0.3931 -0.2325 -0.5388
  159SER      H 2522   1.589   3.982   6.059  0.4822  0.3234 -0.4381
  159SER     HA 2523   1.461   3.996   6.318  0.0921 -0.9174 -1.1001
  159SER    HB2 2524   1.617   4.166   6.244 -0.1674 -0.3733  0.2152
  159SER    HB3 2525   1.516   4.194   6.103  0.8011  0.5701  0.7460
  159SER     HG 2526   1.483   4.342   6.310 -0.0081 -0.2699  0.2524
  160SER      N 2527   1.235   4.057   6.260  0.4870 -0.3949 -0.9769
  160SER     CA 2528   1.084   4.060   6.252 -0.7163  0.6777  0.4444
  160SER      C 2529   1.017   4.170   6.323  0.9988 -0.3566  0.0409
  160SER      O 2530   0.903   4.159   6.373  0.3311 -0.5916 -0.1728
  160SER     CB 2531   1.025   3.927   6.308  0.9140  0.1588 -0.6207
  160SER     OG 2532   1.085   3.810   6.241  0.3872 -0.5060 -0.0955
  160SER      H 2533   1.282   4.083   6.345  0.2432  0.5977 -1.1247
  160SER     HA 2534   1.056   4.057   6.146  0.4584 -0.1137  0.1080
  160SER    HB2 2535   1.033   3.918   6.417  0.6780  0.5808 -0.5643
  160SER    HB3 2536   0.920   3.930   6.281  0.5724 -0.0635  0.5723
  160SER     HG 2537   1.019   3.744   6.258 -0.2699  0.2557  0.4561
  161THR      N 2538   1.080   4.281   6.347 -0.2561  0.2665  0.1301
  161THR     CA 2539   1.018   4.404   6.416 -0.3609  1.6728  0.3205
  161THR      C 2540   0.955   4.499   6.312 -0.1707  0.6852 -0.8366
  161THR      O 2541   0.978   4.486   6.189 -0.9667  0.3173 -0.2074
  161THR     CB 2542   1.126   4.488   6.479 -0.1692  0.2371 -1.3817
  161THR    CG2 2543   1.226   4.421   6.579 -0.3952  0.1602  0.9526
  161THR    OG1 2544   1.211   4.553   6.384  0.3205 -0.0468 -0.3704
  161THR      H 2545   1.178   4.285   6.321 -0.3318 -0.9489 -0.4462
  161THR     HA 2546   0.947   4.372   6.492 -0.3690  0.0194 -0.2916
  161THR     HB 2547   1.079   4.567   6.537 -0.8484  0.5394 -2.2945
  161THR    HG1 2548   1.302   4.539   6.411  0.5399  0.9841 -0.5049
  161THR   HG21 2549   1.185   4.344   6.645 -0.4233 -0.5624  0.1327
  161THR   HG22 2550   1.292   4.362   6.516 -0.3800  1.1531 -0.0201
  161THR   HG23 2551   1.289   4.498   6.623  0.5944  0.4343 -0.7584
  162LEU      N 2552   0.877   4.594   6.358  0.7757  0.1451 -0.0260
  162LEU     CA 2553   0.804   4.681   6.275  0.5162 -1.4703  0.2674
  162LEU      C 2554   0.896   4.788   6.207  0.0078 -0.1491 -0.3575
  162LEU      O 2555   0.870   4.827   6.095 -0.2748 -0.1700 -0.4088
  162LEU     CB 2556   0.688   4.753   6.350  0.5452 -0.5559  0.6745
  162LEU     CG 2557   0.554   4.680   6.386  0.6546  0.5059  0.5243
  162LEU    CD1 2558   0.461   4.775   6.464 -1.3035  0.1710 -0.4505
  162LEU    CD2 2559   0.467   4.625   6.271 -1.2674 -0.2182 -1.4730
  162LEU      H 2560   0.865   4.609   6.457 -0.0006 -0.2284 -0.0456
  162LEU     HA 2561   0.760   4.633   6.187  1.8837 -1.2934 -0.5766
  162LEU    HB2 2562   0.725   4.802   6.440 -0.7402  0.9605  0.4683
  162LEU    HB3 2563   0.660   4.837   6.286  0.5741  0.1415  1.5365
  162LEU     HG 2564   0.578   4.599   6.455 -1.2575 -0.4431  0.2212
  162LEU   HD11 2565   0.379   4.718   6.507  0.6055 -1.7774  1.0078
  162LEU   HD12 2566   0.505   4.811   6.557  0.2911  1.3555 -1.5574
  162LEU   HD13 2567   0.442   4.862   6.401  2.0559  1.0568 -0.5973
  162LEU   HD21 2568   0.380   4.570   6.306 -0.3427 -0.7133  0.3422
  162LEU   HD22 2569   0.448   4.712   6.208 -1.1457  1.0728  0.1253
  162LEU   HD23 2570   0.531   4.547   6.230 -0.8635 -0.2734 -0.7719
  163LYS      N 2571   1.005   4.822   6.263 -0.6957 -0.3691 -0.3751
  163LYS     CA 2572   1.122   4.903   6.211 -0.2634  0.7785 -0.2865
  163LYS      C 2573   1.187   4.821   6.094 -0.5117 -0.4078 -0.8226
  163LYS      O 2574   1.239   4.889   6.006 -0.1726 -0.0131  0.8264
  163LYS     CB 2575   1.222   4.921   6.331  0.1559  1.2790  0.2234
  163LYS     CG 2576   1.188   5.053   6.395 -0.4434 -1.4427 -1.2113
  163LYS     CD 2577   1.269   5.078   6.530  0.1737 -0.0159  0.4984
  163LYS     CE 2578   1.234   5.206   6.600 -0.6769 -0.9308  0.6428
  163LYS     NZ 2579   1.281   5.334   6.538  0.4908 -0.1856 -0.4489
  163LYS      H 2580   0.992   4.815   6.363  0.3140 -0.1889 -0.2059
  163LYS     HA 2581   1.091   5.003   6.181 -0.7732  0.5253 -0.6223
  163LYS    HB2 2582   1.225   4.833   6.396  0.2123  0.1398 -1.2124
  163LYS    HB3 2583   1.322   4.919   6.289  0.3124 -0.9469  0.4426
  163LYS    HG2 2584   1.209   5.134   6.325 -0.3917 -0.4631 -0.1245
  163LYS    HG3 2585   1.080   5.050   6.410 -0.4442 -0.2832 -0.7653
  163LYS    HD2 2586   1.236   4.999   6.597 -0.6464  0.2244  0.4019
  163LYS    HD3 2587   1.376   5.070   6.509  0.4739 -0.4597  1.9427
  163LYS    HE2 2588   1.127   5.213   6.614 -0.6599  0.1210  0.4542
  163LYS    HE3 2589   1.274   5.198   6.701 -0.3363  0.6227  0.6876
  163LYS    HZ1 2590   1.381   5.343   6.546  0.3756  0.9679  0.1601
  163LYS    HZ2 2591   1.263   5.327   6.439 -0.7084 -1.2263 -0.1954
  163LYS    HZ3 2592   1.233   5.416   6.573 -0.0061 -0.5792 -0.1949
  164SER      N 2593   1.182   4.685   6.091  0.8494  0.0644 -0.3940
  164SER     CA 2594   1.240   4.600   5.991 -0.3323  0.2623  0.5393
  164SER      C 2595   1.140   4.570   5.881 -0.1576 -0.7539  0.4611
  164SER      O 2596   1.180   4.557   5.766  0.4137  0.2967  0.0102
  164SER     CB 2597   1.284   4.466   6.058  0.6263 -1.1171  0.0078
  164SER     OG 2598   1.327   4.378   5.957  0.2727 -0.1758  0.5744
  164SER      H 2599   1.139   4.634   6.167 -0.8867  1.2495 -0.4601
  164SER     HA 2600   1.332   4.641   5.950 -0.6430  0.2781 -0.1706
  164SER    HB2 2601   1.366   4.498   6.122  0.4930  0.5994 -0.5734
  164SER    HB3 2602   1.201   4.427   6.117  0.2853 -0.3387  0.0751
  164SER     HG 2603   1.422   4.388   5.953  0.2842 -0.1537  0.9163
  165LEU      N 2604   1.008   4.578   5.905  0.0134 -0.4007  0.0459
  165LEU     CA 2605   0.906   4.582   5.798  0.4830 -0.1115 -0.6369
  165LEU      C 2606   0.900   4.708   5.709 -0.2602 -0.0431 -0.0356
  165LEU      O 2607   0.883   4.698   5.589  0.0650  0.0336  0.3239
  165LEU     CB 2608   0.769   4.588   5.882 -0.5136  0.2089  0.9821
  165LEU     CG 2609   0.634   4.548   5.814  0.2654  0.9382 -0.2159
  165LEU    CD1 2610   0.650   4.399   5.768  0.5625 -0.4861  0.0001
  165LEU    CD2 2611   0.517   4.558   5.900  1.5846 -0.1070 -1.1974
  165LEU      H 2612   0.971   4.582   5.998 -0.1273 -0.7289  0.0064
  165LEU     HA 2613   0.909   4.489   5.742  0.1647 -0.0181 -0.8120
  165LEU    HB2 2614   0.793   4.508   5.953  1.4778 -0.7612 -0.5751
  165LEU    HB3 2615   0.759   4.684   5.932 -0.2499  1.0100 -0.4022
  165LEU     HG 2616   0.614   4.611   5.727 -1.1443  0.4664 -0.2849
  165LEU   HD11 2617   0.683   4.337   5.852 -0.2915 -0.2779  0.5138
  165LEU   HD12 2618   0.550   4.368   5.741  0.1091  0.4827  0.4650
  165LEU   HD13 2619   0.713   4.396   5.679  0.2015 -1.1407 -0.2437
  165LEU   HD21 2620   0.432   4.512   5.850  0.3934 -0.0048  0.5378
  165LEU   HD22 2621   0.530   4.496   5.989  0.6724 -0.2040 -1.1066
  165LEU   HD23 2622   0.507   4.662   5.930 -0.0934 -0.4452 -0.3026
  166GLU      N 2623   0.934   4.820   5.772  0.3830  0.3039  0.4812
  166GLU     CA 2624   0.974   4.946   5.705 -0.2575 -0.4551 -0.5113
  166GLU      C 2625   1.104   4.950   5.617  0.8393 -0.2851  0.2753
  166GLU      O 2626   1.115   5.019   5.518 -0.1915 -0.0804 -0.3270
  166GLU     CB 2627   0.987   5.054   5.822  0.2403  1.2830 -0.1460
  166GLU     CG 2628   0.984   5.198   5.784 -0.7378 -0.7045 -0.1646
  166GLU     CD 2629   0.856   5.245   5.706 -0.7137  0.6599 -0.1680
  166GLU    OE1 2630   0.750   5.184   5.720  0.5568  0.1980  0.0709
  166GLU    OE2 2631   0.864   5.338   5.623 -0.4540 -0.3503 -0.7416
  166GLU      H 2632   0.930   4.815   5.872 -0.4266  0.8057  0.4947
  166GLU     HA 2633   0.893   4.984   5.643 -0.4329  0.6953  0.3530
  166GLU    HB2 2634   0.912   5.032   5.898 -0.8167  1.1442 -1.1682
  166GLU    HB3 2635   1.080   5.037   5.876  0.0415 -0.3132 -0.2080
  166GLU    HG2 2636   1.000   5.267   5.867 -1.3017  0.0926 -0.6824
  166GLU    HG3 2637   1.078   5.208   5.730 -0.2610 -0.6668  0.6411
  167GLU      N 2638   1.204   4.883   5.667 -0.1479  0.7145 -0.6122
  167GLU     CA 2639   1.335   4.864   5.610  0.6007 -0.0133  0.0495
  167GLU      C 2640   1.323   4.771   5.488 -0.6393  0.8327  0.7644
  167GLU      O 2641   1.376   4.805   5.381 -0.0075  0.5674 -0.1853
  167GLU     CB 2642   1.433   4.819   5.724 -0.7121 -0.5440  1.4745
  167GLU     CG 2643   1.583   4.856   5.692  0.5451 -0.3218  0.1279
  167GLU     CD 2644   1.626   4.985   5.767  0.2020 -0.8171 -0.2507
  167GLU    OE1 2645   1.621   5.003   5.893 -0.2934  0.9262  0.3981
  167GLU    OE2 2646   1.669   5.076   5.691 -0.0092 -0.6843 -0.5029
  167GLU      H 2647   1.192   4.848   5.761  0.0544 -0.0225 -0.8447
  167GLU     HA 2648   1.368   4.964   5.582  0.6421 -0.2676 -0.8773
  167GLU    HB2 2649   1.401   4.864   5.818  0.1657  0.1694  1.4612
  167GLU    HB3 2650   1.433   4.710   5.729 -0.5389 -0.9340 -1.9466
  167GLU    HG2 2651   1.641   4.770   5.727  1.1704  0.4757  1.1750
  167GLU    HG3 2652   1.591   4.869   5.584  1.2386 -0.1926  0.1828
  168LYS      N 2653   1.245   4.659   5.497  0.5192 -0.1118  0.0766
  168LYS     CA 2654   1.212   4.575   5.386  0.1856 -0.0317  0.8524
  168LYS      C 2655   1.125   4.641   5.278  0.0879 -0.3221  0.2354
  168LYS      O 2656   1.144   4.626   5.158 -0.2365  0.1864  0.8017
  168LYS     CB 2657   1.151   4.441   5.439  0.6861  0.3940  0.5018
  168LYS     CG 2658   1.233   4.348   5.535  0.7458  1.0595  0.1746
  168LYS     CD 2659   1.149   4.267   5.642  0.0044 -0.9258  0.3477
  168LYS     CE 2660   1.233   4.188   5.735 -0.1993  0.5105 -0.1184
  168LYS     NZ 2661   1.148   4.118   5.828  0.5191 -0.4345  0.3264
  168LYS      H 2662   1.187   4.652   5.580  0.6121  0.7646  0.2331
  168LYS     HA 2663   1.308   4.558   5.338  0.2948  0.6789  0.7886
  168LYS    HB2 2664   1.063   4.471   5.496  0.6604  0.0959  0.6198
  168LYS    HB3 2665   1.110   4.382   5.357 -0.3616  1.3808  0.2736
  168LYS    HG2 2666   1.274   4.281   5.459 -1.0619 -0.4796  0.4195
  168LYS    HG3 2667   1.314   4.413   5.570  0.3287  1.8283 -0.2271
  168LYS    HD2 2668   1.091   4.333   5.707  0.2849 -0.3353  0.0146
  168LYS    HD3 2669   1.086   4.195   5.590  0.4641 -1.5850  0.6850
  168LYS    HE2 2670   1.297   4.118   5.681 -0.7101  0.0511 -0.1451
  168LYS    HE3 2671   1.303   4.244   5.796  0.6433 -0.1703 -0.4139
  168LYS    HZ1 2672   1.195   4.056   5.893 -0.1330 -1.2036  0.0953
  168LYS    HZ2 2673   1.099   4.181   5.891 -0.4738  0.2203 -1.0106
  168LYS    HZ3 2674   1.073   4.063   5.788 -1.1984  1.1181  1.1134
  169ASP      N 2675   1.025   4.723   5.322  0.4612 -0.5642 -0.0749
  169ASP     CA 2676   0.941   4.810   5.236 -0.5255 -0.6199  0.6300
  169ASP      C 2677   1.037   4.914   5.164 -0.8535  1.0544 -0.5356
  169ASP      O 2678   1.042   4.925   5.043  0.0130  0.0575 -0.2366
  169ASP     CB 2679   0.833   4.873   5.320  0.4856 -0.3065  0.5922
  169ASP     CG 2680   0.758   4.983   5.248 -0.4897 -0.0809  0.2895
  169ASP    OD1 2681   0.689   5.054   5.320  0.0245  0.2152  0.2001
  169ASP    OD2 2682   0.766   4.999   5.125  0.0084 -0.0705  0.6080
  169ASP      H 2683   1.010   4.730   5.421  0.0543 -0.6539 -0.1264
  169ASP     HA 2684   0.899   4.753   5.154 -0.1934  0.6380 -0.4861
  169ASP    HB2 2685   0.762   4.793   5.338  0.5226 -0.4782  0.0145
  169ASP    HB3 2686   0.879   4.907   5.414  0.7103  0.4045  0.2420
  170HIS      N 2687   1.120   4.980   5.247 -1.0371 -1.0336 -0.7218
  170HIS     CA 2688   1.223   5.080   5.195  1.0865  0.7097 -0.4558
  170HIS      C 2689   1.312   5.021   5.085 -0.9576 -0.0543 -0.7635
  170HIS      O 2690   1.348   5.083   4.985 -0.1996  0.3255  0.0165
  170HIS     CB 2691   1.308   5.140   5.305 -0.8070 -0.5615 -0.6363
  170HIS     CG 2692   1.394   5.252   5.241  0.0863  0.9354  0.8519
  170HIS    CD2 2693   1.530   5.251   5.232  0.4633  0.5981  0.0505
  170HIS    ND1 2694   1.347   5.378   5.208 -0.7599 -0.4803  0.2015
  170HIS    CE1 2695   1.454   5.451   5.170  0.1301  0.1648 -0.7419
  170HIS    NE2 2696   1.561   5.371   5.177 -0.3396 -0.3058 -0.1230
  170HIS      H 2697   1.112   4.976   5.348  0.8793 -0.2972 -0.4661
  170HIS     HA 2698   1.156   5.149   5.144  0.2023  0.0967 -0.1868
  170HIS    HB2 2699   1.250   5.187   5.384 -0.1909 -0.0494 -0.4699
  170HIS    HB3 2700   1.376   5.076   5.361 -1.2561  0.1444  0.8100
  170HIS    HD1 2701   1.251   5.409   5.209 -0.3806  0.8323 -0.1394
  170HIS    HD2 2702   1.596   5.173   5.268 -0.3981 -0.4665 -0.5909
  170HIS    HE1 2703   1.461   5.555   5.145 -0.1652  0.1617 -0.8439
  170HIS    HE2 2704   1.654   5.409   5.167 -0.4371 -0.1151 -0.3115
  171ILE      N 2705   1.367   4.899   5.107  0.7989 -0.2379 -0.7260
  171ILE     CA 2706   1.451   4.837   5.007  0.5121 -0.1800  0.1665
  171ILE      C 2707   1.380   4.824   4.866 -0.2759  0.2462 -0.5777
  171ILE      O 2708   1.427   4.871   4.763  0.2860  0.3957 -0.4693
  171ILE     CB 2709   1.500   4.697   5.052 -0.1326  0.5850  0.2763
  171ILE    CG1 2710   1.606   4.701   5.170 -0.2256 -0.5876 -0.3607
  171ILE    CG2 2711   1.557   4.611   4.934 -0.7192 -0.5516  0.2893
  171ILE    CD1 2712   1.589   4.585   5.271 -0.0272 -0.0262  0.0474
  171ILE      H 2713   1.346   4.857   5.196  0.6417  0.4291 -0.4382
  171ILE     HA 2714   1.535   4.906   4.998  0.8346 -0.3784  1.3199
  171ILE     HB 2715   1.412   4.637   5.078  0.1796  0.1799  0.4248
  171ILE   HG12 2716   1.708   4.695   5.132  0.0532 -1.0487  0.4103
  171ILE   HG13 2717   1.596   4.795   5.224  1.1294 -0.4101 -0.3648
  171ILE   HG21 2718   1.651   4.661   4.909 -0.2895 -0.7588  1.3640
  171ILE   HG22 2719   1.579   4.512   4.972  0.0896 -0.3182  0.4635
  171ILE   HG23 2720   1.482   4.605   4.855 -0.7292 -0.7205  0.3122
  171ILE   HD11 2721   1.622   4.489   5.230  0.8659  0.2481  0.0777
  171ILE   HD12 2722   1.624   4.609   5.371 -0.1920  0.1047  0.0752
  171ILE   HD13 2723   1.482   4.565   5.282  0.0819 -0.9224 -0.3714
  172HIS      N 2724   1.259   4.766   4.872 -0.5087  0.4721 -0.5166
  172HIS     CA 2725   1.175   4.744   4.756  1.3438  0.0151 -0.2805
  172HIS      C 2726   1.145   4.877   4.685 -0.3951  0.3429  0.1439
  172HIS      O 2727   1.135   4.878   4.565 -0.7377  0.4902  0.3422
  172HIS     CB 2728   1.044   4.675   4.797  0.4662 -0.9824  0.3888
  172HIS     CG 2729   1.044   4.530   4.819  0.3093 -0.3165 -0.6499
  172HIS    CD2 2730   1.020   4.436   4.726  0.0080 -0.4161 -0.1085
  172HIS    ND1 2731   1.066   4.463   4.937 -0.4995  0.6345 -0.1463
  172HIS    CE1 2732   1.050   4.334   4.911 -0.2882  0.2997  0.0425
  172HIS    NE2 2733   1.023   4.316   4.780 -0.0669  0.1346 -0.5215
  172HIS      H 2734   1.219   4.751   4.963  0.5460  0.4343 -0.0262
  172HIS     HA 2735   1.215   4.670   4.686 -1.6221 -1.0615 -1.1423
  172HIS    HB2 2736   0.999   4.736   4.875  0.8586  0.3634 -0.3725
  172HIS    HB3 2737   0.983   4.690   4.708  0.0460 -1.1334  0.6430
  172HIS    HD1 2738   1.084   4.503   5.029  0.0837  1.3655 -0.5491
  172HIS    HD2 2739   0.990   4.454   4.623  0.1913  0.3354 -0.0426
  172HIS    HE1 2740   1.053   4.257   4.987  1.7904 -0.0440 -0.2629
  173ARG      N 2741   1.129   4.992   4.749  0.7867 -0.6934  0.0199
  173ARG     CA 2742   1.123   5.128   4.682 -0.4672  0.4157 -0.8884
  173ARG      C 2743   1.258   5.173   4.617 -1.0900  1.2876 -0.0302
  173ARG      O 2744   1.257   5.243   4.517 -0.0800  0.1412 -0.1300
  173ARG     CB 2745   1.097   5.231   4.791 -0.2586 -0.2905  0.2087
  173ARG     CG 2746   0.959   5.217   4.845  0.4535 -0.4254 -1.2212
  173ARG     CD 2747   0.956   5.288   4.981  0.0720 -0.4485 -0.6211
  173ARG     NE 2748   0.826   5.262   5.057 -0.2589 -0.3356  0.2425
  173ARG     CZ 2749   0.720   5.331   5.075  0.3267  0.0368 -0.1999
  173ARG    NH1 2750   0.696   5.448   5.047  0.0750  0.4172  0.5087
  173ARG    NH2 2751   0.625   5.278   5.140  1.2518  0.4247  0.4680
  173ARG      H 2752   1.119   4.986   4.849 -1.3378  0.0489 -0.0500
  173ARG     HA 2753   1.040   5.136   4.612 -0.7116 -0.3432 -0.7025
  173ARG    HB2 2754   1.177   5.235   4.865 -0.1780 -1.1042  0.1871
  173ARG    HB3 2755   1.109   5.327   4.740 -0.4594 -0.8751 -1.0255
  173ARG    HG2 2756   0.876   5.261   4.790 -0.0841  0.4137  0.1645
  173ARG    HG3 2757   0.940   5.111   4.866  0.5591 -0.4469 -1.2362
  173ARG    HD2 2758   1.041   5.247   5.036  0.4407 -0.3855 -1.1271
  173ARG    HD3 2759   0.963   5.393   4.955  0.0556 -0.2896  0.0032
  173ARG     HE 2760   0.818   5.168   5.093 -0.3263 -0.5050 -0.2001
  173ARG   HH11 2761   0.611   5.496   5.072  0.7559  2.1709 -0.2706
  173ARG   HH12 2762   0.772   5.499   5.005  0.7430 -1.1729 -0.3936
  173ARG   HH21 2763   0.542   5.331   5.161  0.8298  0.3970 -0.9141
  173ARG   HH22 2764   0.631   5.181   5.169 -0.0691  0.0971 -0.1575
  174VAL      N 2765   1.379   5.142   4.674  0.0851  0.0833  0.0924
  174VAL     CA 2766   1.512   5.149   4.601  0.2938  0.7057  0.8836
  174VAL      C 2767   1.514   5.052   4.474 -0.5708  0.1010 -0.4741
  174VAL      O 2768   1.558   5.097   4.367 -0.1828  0.0162 -0.3053
  174VAL     CB 2769   1.632   5.122   4.695  0.8627  0.0022 -0.1173
  174VAL    CG1 2770   1.759   5.108   4.619 -0.0142 -1.0198  1.2946
  174VAL    CG2 2771   1.644   5.231   4.798  0.1834 -0.7985 -1.2377
  174VAL      H 2772   1.378   5.110   4.769 -2.4046  0.2705  0.2471
  174VAL     HA 2773   1.520   5.246   4.552 -1.1744 -0.0526 -1.1574
  174VAL     HB 2774   1.613   5.029   4.749 -1.2835 -0.2764 -1.1240
  174VAL   HG11 2775   1.772   5.209   4.580 -0.6212 -1.4322 -0.0640
  174VAL   HG12 2776   1.844   5.107   4.688  0.5025  1.0935  0.8386
  174VAL   HG13 2777   1.756   5.035   4.539 -0.4209  0.2590  0.0533
  174VAL   HG21 2778   1.688   5.328   4.775  0.7499 -0.5954  0.4436
  174VAL   HG22 2779   1.546   5.257   4.838  1.1666 -0.5256  1.3661
  174VAL   HG23 2780   1.702   5.193   4.882  0.0644  0.3621 -0.5779
  175LEU      N 2781   1.465   4.926   4.487  0.2559  0.1825 -0.4710
  175LEU     CA 2782   1.437   4.839   4.374 -0.0286  0.2050 -0.1646
  175LEU      C 2783   1.355   4.909   4.265  0.4020  0.4488  0.1787
  175LEU      O 2784   1.390   4.915   4.149  0.2290  0.2844  0.1895
  175LEU     CB 2785   1.382   4.698   4.412 -0.1970 -0.1467 -0.0649
  175LEU     CG 2786   1.490   4.594   4.451 -0.7167  0.6342 -1.0720
  175LEU    CD1 2787   1.434   4.469   4.520  0.6438 -0.4598 -0.0593
  175LEU    CD2 2788   1.573   4.536   4.330  0.2373 -0.1523 -0.1832
  175LEU      H 2789   1.422   4.899   4.574 -0.4592  1.3824 -0.4037
  175LEU     HA 2790   1.527   4.807   4.324 -0.0895 -1.6064  0.7144
  175LEU    HB2 2791   1.309   4.708   4.492  1.5162 -0.6431  1.7292
  175LEU    HB3 2792   1.327   4.652   4.330 -1.0614 -0.7080  0.7902
  175LEU     HG 2793   1.558   4.644   4.521  0.2969 -0.2874 -1.3395
  175LEU   HD11 2794   1.384   4.510   4.608 -0.2209  0.3723 -0.8919
  175LEU   HD12 2795   1.348   4.432   4.464  0.3225  0.2769 -0.0764
  175LEU   HD13 2796   1.504   4.389   4.544 -0.7219 -1.4715  0.8456
  175LEU   HD21 2797   1.640   4.456   4.360  0.6100 -0.0596 -0.7341
  175LEU   HD22 2798   1.501   4.490   4.263  0.2527  0.6039 -0.7431
  175LEU   HD23 2799   1.636   4.612   4.284 -0.6879  0.8054  0.0491
  176ASP      N 2800   1.236   4.960   4.307 -0.5326  0.5068 -0.0811
  176ASP     CA 2801   1.142   5.022   4.213 -0.5997  0.5229  0.4119
  176ASP      C 2802   1.196   5.146   4.150  0.2261 -0.1181  0.2348
  176ASP      O 2803   1.194   5.148   4.027  0.4162  0.5326 -0.5402
  176ASP     CB 2804   1.023   5.060   4.287  1.1184  0.0770 -1.0247
  176ASP     CG 2805   0.905   5.114   4.214  0.3810  0.2936  0.4355
  176ASP    OD1 2806   0.881   5.068   4.100  0.1141  0.2838  0.2672
  176ASP    OD2 2807   0.827   5.194   4.268 -0.2298  0.3057 -0.2708
  176ASP      H 2808   1.209   4.934   4.401 -0.0815  0.1365 -0.0462
  176ASP     HA 2809   1.112   4.944   4.144  0.0062 -0.1719  0.8962
  176ASP    HB2 2810   0.990   4.991   4.365 -0.1704  1.0510 -0.6391
  176ASP    HB3 2811   1.055   5.139   4.355  0.5824  0.1644 -0.8638
  177LYS      N 2812   1.255   5.240   4.225 -0.0128  0.0095 -0.1152
  177LYS     CA 2813   1.334   5.351   4.161  1.3703  0.3212 -0.4728
  177LYS      C 2814   1.433   5.316   4.057 -0.2941 -0.2962  0.3437
  177LYS      O 2815   1.450   5.390   3.957 -0.6831 -0.1864  0.2984
  177LYS     CB 2816   1.389   5.433   4.281  0.4460 -0.3103  0.1533
  177LYS     CG 2817   1.459   5.568   4.251 -0.1400  0.1790 -0.6823
  177LYS     CD 2818   1.360   5.674   4.194  0.2243  0.0170  0.0759
  177LYS     CE 2819   1.400   5.822   4.201  0.2552 -0.1983 -0.5317
  177LYS     NZ 2820   1.539   5.852   4.148  0.7297  0.0729 -0.5004
  177LYS      H 2821   1.255   5.238   4.326  0.5048  0.0714 -0.1103
  177LYS     HA 2822   1.256   5.414   4.118  0.1873  0.6040  1.8283
  177LYS    HB2 2823   1.308   5.453   4.350  1.4342  0.3215  1.1892
  177LYS    HB3 2824   1.453   5.363   4.335  0.1120 -1.1055 -0.4370
  177LYS    HG2 2825   1.487   5.602   4.351 -2.1240  0.2600 -0.0583
  177LYS    HG3 2826   1.545   5.553   4.187 -0.5040 -2.6674 -0.7924
  177LYS    HD2 2827   1.347   5.654   4.088 -0.3151  0.4286  0.0564
  177LYS    HD3 2828   1.258   5.656   4.225  0.1177  0.2052 -0.1581
  177LYS    HE2 2829   1.329   5.894   4.161 -0.5198  0.4972  1.7812
  177LYS    HE3 2830   1.394   5.861   4.303 -0.1715 -0.5118 -0.4306
  177LYS    HZ1 2831   1.539   5.833   4.048  0.4449  0.6014 -0.6131
  177LYS    HZ2 2832   1.551   5.952   4.155  0.4262  0.0946 -0.2244
  177LYS    HZ3 2833   1.614   5.808   4.198 -0.1960 -0.0089  0.9195
  178ILE      N 2834   1.505   5.206   4.076 -0.1766  0.2903  0.7899
  178ILE     CA 2835   1.604   5.153   3.978  0.1952 -0.4714  0.3026
  178ILE      C 2836   1.540   5.080   3.861  0.3797 -0.1112 -0.0873
  178ILE      O 2837   1.581   5.107   3.750 -0.1259  0.4973  0.2750
  178ILE     CB 2838   1.703   5.056   4.043  0.4066  0.3590 -0.5769
  178ILE    CG1 2839   1.799   5.142   4.127 -0.0583 -0.0977  0.0426
  178ILE    CG2 2840   1.763   4.950   3.954 -1.2649  1.4281  0.7745
  178ILE    CD1 2841   1.852   5.073   4.252  0.7801  1.4129 -1.1468
  178ILE      H 2842   1.491   5.148   4.158 -0.1577  0.2068  0.7337
  178ILE     HA 2843   1.657   5.242   3.943 -0.0965 -0.3189  0.2436
  178ILE     HB 2844   1.645   5.000   4.117 -0.9891  1.4393 -0.7673
  178ILE   HG12 2845   1.879   5.173   4.060 -0.5422  0.5227 -0.2724
  178ILE   HG13 2846   1.756   5.237   4.161  1.1054  0.3303  0.4077
  178ILE   HG21 2847   1.843   4.895   4.001 -0.9304  0.5361 -0.6925
  178ILE   HG22 2848   1.691   4.871   3.930  0.0656  0.0512  1.0392
  178ILE   HG23 2849   1.797   4.994   3.860 -0.4379 -1.5977 -0.6011
  178ILE   HD11 2850   1.929   5.128   4.306  1.0831 -0.0827  0.1033
  178ILE   HD12 2851   1.776   5.020   4.310  2.2997  0.1108 -0.1783
  178ILE   HD13 2852   1.918   4.990   4.225 -0.3950 -0.1286  0.2957
  179THR      N 2853   1.425   5.014   3.878 -0.1066  0.6819 -0.1207
  179THR     CA 2854   1.342   4.950   3.778 -0.9647 -0.5233 -0.9757
  179THR      C 2855   1.290   5.059   3.685  0.4816  0.0812  0.5338
  179THR      O 2856   1.287   5.049   3.561  0.7067  0.2180 -0.0453
  179THR     CB 2857   1.231   4.862   3.846  1.6653  0.2419  0.3821
  179THR    CG2 2858   1.137   4.797   3.743  0.7029 -0.0885 -0.3054
  179THR    OG1 2859   1.283   4.767   3.935 -0.3979  0.5305 -0.5695
  179THR      H 2860   1.385   5.022   3.971 -0.7646  0.8397 -0.4042
  179THR     HA 2861   1.401   4.882   3.718  1.1453 -0.1985  0.4804
  179THR     HB 2862   1.162   4.922   3.905 -1.1485 -1.0043 -1.2422
  179THR    HG1 2863   1.292   4.817   4.016  0.0442 -0.5342  0.0855
  179THR   HG21 2864   1.183   4.715   3.688 -0.0314 -0.7822  0.0581
  179THR   HG22 2865   1.049   4.765   3.799  0.3488  2.2102  0.6723
  179THR   HG23 2866   1.096   4.868   3.671 -0.8899  0.0364  0.6140
  180ASP      N 2867   1.246   5.169   3.746  0.3947  0.7212 -0.3215
  180ASP     CA 2868   1.195   5.288   3.678 -0.2635  0.3798  0.1999
  180ASP      C 2869   1.305   5.367   3.609 -0.2866 -0.6377  0.6540
  180ASP      O 2870   1.286   5.420   3.495  0.3756  0.6983 -0.0758
  180ASP     CB 2871   1.138   5.376   3.780  1.3240 -0.9051 -0.5387
  180ASP     CG 2872   1.001   5.338   3.835  0.4704  0.4685  0.7460
  180ASP    OD1 2873   0.941   5.243   3.776  0.3146 -0.5446 -0.0532
  180ASP    OD2 2874   0.938   5.408   3.914  0.8764 -0.6592  0.0870
  180ASP      H 2875   1.277   5.182   3.840 -0.9770 -0.5356  0.3931
  180ASP     HA 2876   1.122   5.266   3.601  0.8448  0.6132 -0.9980
  180ASP    HB2 2877   1.211   5.376   3.861 -0.3149 -0.5897  1.1018
  180ASP    HB3 2878   1.132   5.477   3.739 -0.0541 -0.6812  0.0794
  181THR      N 2879   1.427   5.366   3.667  0.6409  0.1894  0.5829
  181THR     CA 2880   1.547   5.419   3.600 -0.1139 -0.8083 -0.5834
  181THR      C 2881   1.576   5.337   3.469  0.1572  0.8940 -0.3923
  181THR      O 2882   1.605   5.393   3.371  0.2081 -0.3524  0.1521
  181THR     CB 2883   1.676   5.423   3.688  0.8353  0.6592  0.0818
  181THR    CG2 2884   1.798   5.484   3.620  0.3129  0.0417 -0.1175
  181THR    OG1 2885   1.636   5.498   3.799 -0.1301  0.4763  0.0379
  181THR      H 2886   1.433   5.319   3.756  1.2861 -0.1178  0.3875
  181THR     HA 2887   1.535   5.520   3.560  1.4855 -0.1355  0.4641
  181THR     HB 2888   1.700   5.320   3.713 -0.8018  0.0360 -0.6643
  181THR    HG1 2889   1.559   5.460   3.842 -0.2800  0.5525 -0.1605
  181THR   HG21 2890   1.883   5.461   3.683  0.1108 -1.2808 -0.2636
  181THR   HG22 2891   1.805   5.439   3.521  0.8398 -0.1045 -0.0171
  181THR   HG23 2892   1.783   5.592   3.620 -0.1749 -0.0138 -0.5604
  182LEU      N 2893   1.563   5.201   3.469  0.1311  0.7364  0.3223
  182LEU     CA 2894   1.560   5.124   3.344 -0.7077  0.5205 -0.4639
  182LEU      C 2895   1.458   5.160   3.238 -0.3985 -0.1003  0.1405
  182LEU      O 2896   1.486   5.164   3.119 -0.5249 -0.3247 -0.4280
  182LEU     CB 2897   1.558   4.969   3.375 -0.3217 -0.7289  0.2007
  182LEU     CG 2898   1.692   4.927   3.436 -0.5390  0.0897  1.3865
  182LEU    CD1 2899   1.678   4.829   3.541  0.6297  1.2555 -1.2857
  182LEU    CD2 2900   1.768   4.864   3.313  0.5494 -0.8122 -0.3876
  182LEU      H 2901   1.530   5.147   3.547 -1.0377 -0.4893 -0.9226
  182LEU     HA 2902   1.656   5.132   3.294 -0.5958  0.3208 -0.2804
  182LEU    HB2 2903   1.476   4.951   3.445  0.2352  0.3299  1.2096
  182LEU    HB3 2904   1.538   4.916   3.282  0.1158 -0.7915  0.1358
  182LEU     HG 2905   1.748   5.010   3.478  0.5541 -0.1945  0.5801
  182LEU   HD11 2906   1.627   4.878   3.625  0.3396  0.2639 -0.8545
  182LEU   HD12 2907   1.621   4.741   3.513 -0.0696  1.4527 -0.5657
  182LEU   HD13 2908   1.767   4.787   3.588 -1.4857 -2.6099  0.1669
  182LEU   HD21 2909   1.863   4.830   3.352  0.9564  1.0090  0.4379
  182LEU   HD22 2910   1.711   4.787   3.262 -0.7938 -1.0525  1.2911
  182LEU   HD23 2911   1.776   4.941   3.236  0.9505 -0.6495 -0.1854
  183ILE      N 2912   1.338   5.190   3.280  0.9867  1.0068 -0.1765
  183ILE     CA 2913   1.229   5.219   3.186 -0.0448 -0.2339  0.0937
  183ILE      C 2914   1.259   5.365   3.131 -0.0036 -0.2717 -0.2082
  183ILE      O 2915   1.245   5.387   3.016 -0.5092  0.4199  0.0716
  183ILE     CB 2916   1.095   5.212   3.258  0.4275 -0.0166 -0.4699
  183ILE    CG1 2917   1.057   5.069   3.287 -0.0890  0.2499 -0.4498
  183ILE    CG2 2918   0.981   5.269   3.173  0.2455 -0.9199 -0.8847
  183ILE    CD1 2919   0.957   5.055   3.405 -0.0723 -0.4685 -0.0588
  183ILE      H 2920   1.302   5.169   3.372 -0.5667 -1.0560 -1.0838
  183ILE     HA 2921   1.237   5.144   3.108  0.3784  0.1358 -0.2288
  183ILE     HB 2922   1.100   5.265   3.353  0.4598 -0.2941 -0.3148
  183ILE   HG12 2923   1.015   5.010   3.205 -0.0537  0.8866 -0.9499
  183ILE   HG13 2924   1.143   5.017   3.329 -0.9868 -0.5211  0.5385
  183ILE   HG21 2925   0.982   5.222   3.075  0.7482 -0.0330 -1.3219
  183ILE   HG22 2926   0.880   5.267   3.215  0.3279  1.1988 -0.3527
  183ILE   HG23 2927   1.000   5.376   3.176  0.1267 -0.8997 -0.7795
  183ILE   HD11 2928   1.013   5.083   3.495  0.3120 -0.4031 -0.3114
  183ILE   HD12 2929   0.878   5.129   3.396  0.3303  0.2116  1.3850
  183ILE   HD13 2930   0.921   4.954   3.424 -0.3534 -0.5413 -0.9109
  184HIS      N 2931   1.303   5.459   3.217 -0.5994 -0.2451  0.5036
  184HIS     CA 2932   1.352   5.590   3.162 -0.6399  0.0401  0.2904
  184HIS      C 2933   1.477   5.567   3.071  0.2649  0.0271  0.0940
  184HIS      O 2934   1.502   5.652   2.988 -0.3556  0.1371  0.9292
  184HIS     CB 2935   1.390   5.686   3.274  0.1396  0.3220 -0.0564
  184HIS     CG 2936   1.395   5.832   3.238 -0.5292 -0.5806 -0.6048
  184HIS    CD2 2937   1.510   5.899   3.208 -0.1885  1.0962  0.5788
  184HIS    ND1 2938   1.293   5.935   3.262 -0.8992  0.2172 -0.2411
  184HIS    CE1 2939   1.356   6.051   3.247 -0.2215 -0.5882 -0.2812
  184HIS    NE2 2940   1.486   6.029   3.214 -0.1482 -0.5918 -0.8060
  184HIS      H 2941   1.315   5.426   3.312  1.7603 -2.2493 -0.2603
  184HIS     HA 2942   1.275   5.631   3.097 -0.6202 -0.8322 -0.3141
  184HIS    HB2 2943   1.314   5.680   3.352  0.2526  0.2919  0.0525
  184HIS    HB3 2944   1.480   5.652   3.326 -0.1836  0.0442  0.3340
  184HIS    HD2 2945   1.609   5.857   3.204 -0.2701  0.9291  0.1987
  184HIS    HE1 2946   1.314   6.148   3.266  1.3962 -0.0446  0.9550
  184HIS    HE2 2947   1.563   6.093   3.227 -0.4027 -0.3428 -0.4786
  185LEU      N 2948   1.562   5.463   3.093 -0.1198  0.6316  0.5296
  185LEU     CA 2949   1.674   5.435   2.996  0.3821  0.0649 -0.4574
  185LEU      C 2950   1.623   5.374   2.865 -0.2369 -0.2731 -0.1994
  185LEU      O 2951   1.665   5.415   2.762 -0.1432 -0.7717  0.0155
  185LEU     CB 2952   1.781   5.346   3.049 -0.0984  0.8095 -0.2130
  185LEU     CG 2953   1.880   5.431   3.129 -0.0076 -0.0830 -0.8285
  185LEU    CD1 2954   1.946   5.342   3.238  0.9725 -0.2782 -0.6192
  185LEU    CD2 2955   1.984   5.498   3.041 -0.7373  0.7157 -0.7784
  185LEU      H 2956   1.563   5.405   3.176  0.9486 -0.2391 -0.0362
  185LEU     HA 2957   1.722   5.529   2.969  0.3900 -0.0342 -0.8015
  185LEU    HB2 2958   1.740   5.269   3.114 -0.4913  0.6738 -0.6143
  185LEU    HB3 2959   1.842   5.306   2.967 -0.6401  0.6576 -0.5477
  185LEU     HG 2960   1.820   5.507   3.181 -0.1062 -0.3131 -0.6019
  185LEU   HD11 2961   2.018   5.404   3.292 -0.7205  0.5640  0.8804
  185LEU   HD12 2962   1.874   5.305   3.311  1.2768 -0.5544 -0.4471
  185LEU   HD13 2963   1.980   5.244   3.205 -0.5503 -1.1977  0.2968
  185LEU   HD21 2964   2.046   5.561   3.105 -1.0171  0.2012  0.0256
  185LEU   HD22 2965   2.047   5.426   2.989  0.4487  0.6278  0.6260
  185LEU   HD23 2966   1.936   5.567   2.972 -1.0515  0.6078 -0.6669
  186MET      N 2967   1.516   5.293   2.857  0.2586  0.3809  0.4684
  186MET     CA 2968   1.444   5.251   2.738 -0.1139 -0.1018 -0.2576
  186MET      C 2969   1.353   5.360   2.676  0.1054 -0.0420  0.6697
  186MET      O 2970   1.326   5.350   2.554 -0.2744 -0.5318  0.2576
  186MET     CB 2971   1.372   5.128   2.787  0.1736  1.1336 -0.4496
  186MET     CG 2972   1.463   5.007   2.831  0.7172 -0.2708 -1.0921
  186MET     SD 2973   1.379   4.865   2.899 -0.0943  0.4522 -0.2604
  186MET     CE 2974   1.524   4.813   2.999  1.0342 -0.4449  0.9756
  186MET      H 2975   1.483   5.262   2.947  0.0082  1.0631  0.6203
  186MET     HA 2976   1.521   5.223   2.666 -0.0175  0.6164 -0.4516
  186MET    HB2 2977   1.312   5.161   2.871 -0.7736 -0.6129 -0.3467
  186MET    HB3 2978   1.308   5.098   2.704 -0.7368 -0.7905  0.8066
  186MET    HG2 2979   1.519   4.975   2.742  2.2100  0.0986 -0.3571
  186MET    HG3 2980   1.533   5.044   2.906  0.2354 -1.4116 -0.0182
  186MET    HE1 2981   1.600   4.778   2.930  0.3358  0.5124 -0.3748
  186MET    HE2 2982   1.560   4.898   3.057  0.5133 -0.1540  0.8865
  186MET    HE3 2983   1.492   4.737   3.070 -0.6098  0.5038  1.3721
  187ALA      N 2984   1.305   5.459   2.750 -0.3086 -0.0456 -0.0805
  187ALA     CA 2985   1.255   5.584   2.696  0.2076  0.4710 -0.5245
  187ALA      C 2986   1.356   5.662   2.618  0.0747  0.3873 -0.1916
  187ALA      O 2987   1.333   5.699   2.504  0.4138 -0.3205  0.7180
  187ALA     CB 2988   1.191   5.666   2.802 -0.4254 -1.7492 -1.1410
  187ALA      H 2989   1.311   5.449   2.850  1.1496  0.6610 -0.0509
  187ALA     HA 2990   1.171   5.555   2.632  0.0571 -1.1364  0.3210
  187ALA    HB1 2991   1.130   5.612   2.874 -0.3384 -0.3757  0.0369
  187ALA    HB2 2992   1.266   5.717   2.861 -1.2174 -0.3880 -1.2146
  187ALA    HB3 2993   1.136   5.747   2.753 -0.1687 -0.4266  0.5941
  188LYS      N 2994   1.477   5.674   2.667 -0.1684 -0.1593 -0.9130
  188LYS     CA 2995   1.594   5.732   2.594 -0.3140 -0.0590  0.0063
  188LYS      C 2996   1.642   5.651   2.477 -0.1260  1.3420  0.1975
  188LYS      O 2997   1.691   5.705   2.386 -0.3882  0.4654  0.4117
  188LYS     CB 2998   1.712   5.759   2.691 -0.1861  0.4044 -1.1162
  188LYS     CG 2999   1.705   5.887   2.785  0.9773  0.8864  0.3071
  188LYS     CD 3000   1.828   5.901   2.873  0.6748  0.4188  0.1788
  188LYS     CE 3001   1.828   6.014   2.973 -1.0266 -0.3322 -0.5208
  188LYS     NZ 3002   1.972   6.022   3.020  0.1077  0.2044  0.4480
  188LYS      H 3003   1.495   5.648   2.763 -1.0808  0.1651 -0.6401
  188LYS     HA 3004   1.558   5.821   2.543 -0.8198 -0.7708 -0.9407
  188LYS    HB2 3005   1.717   5.675   2.760  0.1395  1.1802 -0.1505
  188LYS    HB3 3006   1.811   5.760   2.645  0.6821 -0.4035  0.5792
  188LYS    HG2 3007   1.688   5.972   2.719 -1.1274  0.0926 -0.3259
  188LYS    HG3 3008   1.616   5.883   2.847  1.1081 -0.4876  0.4833
  188LYS    HD2 3009   1.843   5.801   2.915 -1.1724 -0.6339 -1.3872
  188LYS    HD3 3010   1.909   5.925   2.803  0.0903  0.8308 -0.3757
  188LYS    HE2 3011   1.826   6.109   2.920  1.4309 -0.2330 -0.6462
  188LYS    HE3 3012   1.753   6.009   3.052 -0.8050  0.5933 -0.2202
  188LYS    HZ1 3013   1.986   5.938   3.074 -0.3930 -0.0486  0.1941
  188LYS    HZ2 3014   2.037   6.031   2.943 -0.7112 -0.1645 -0.3088
  188LYS    HZ3 3015   1.979   6.108   3.072 -0.6044  0.7546 -0.3311
  189ALA      N 3016   1.625   5.518   2.477  0.0158  0.4054 -0.3194
  189ALA     CA 3017   1.637   5.428   2.362 -0.2871  1.0410  0.1054
  189ALA      C 3018   1.535   5.451   2.248 -0.2247 -0.5477  0.3453
  189ALA      O 3019   1.564   5.424   2.128  0.3048 -0.4451 -0.3615
  189ALA     CB 3020   1.633   5.281   2.410 -0.0676 -0.3266  0.4052
  189ALA      H 3021   1.584   5.482   2.562 -0.3684  1.7682  0.1129
  189ALA     HA 3022   1.739   5.443   2.328 -0.0211  0.9763  0.8269
  189ALA    HB1 3023   1.534   5.236   2.411 -0.1882 -0.0730  1.2036
  189ALA    HB2 3024   1.674   5.221   2.328  0.7225 -0.3895  0.8215
  189ALA    HB3 3025   1.687   5.264   2.503  0.6867 -0.5909 -0.0634
  190GLY      N 3026   1.414   5.512   2.274  0.0855  0.5690  0.0256
  190GLY     CA 3027   1.314   5.530   2.167 -0.8250 -0.1846 -0.3487
  190GLY      C 3028   1.213   5.427   2.163  0.0529 -0.6734  0.1627
  190GLY      O 3029   1.119   5.443   2.088  0.6895  0.8856  0.0876
  190GLY      H 3030   1.389   5.536   2.369  0.2433 -0.2286  0.2878
  190GLY    HA2 3031   1.269   5.628   2.183  0.2418  0.2814 -0.0402
  190GLY    HA3 3032   1.362   5.530   2.069  0.8911  0.4876  0.4112
  191LEU      N 3033   1.227   5.318   2.237  0.8584  0.6908  0.1939
  191LEU     CA 3034   1.119   5.224   2.266  0.3060  0.9393  0.0096
  191LEU      C 3035   0.987   5.290   2.314 -0.3934 -0.6315 -0.2764
  191LEU      O 3036   0.997   5.389   2.392  0.0353 -0.7073 -0.0702
  191LEU     CB 3037   1.165   5.111   2.353 -0.4358  0.0742 -0.1062
  191LEU     CG 3038   1.293   5.043   2.309 -0.7604  1.2840 -1.8078
  191LEU    CD1 3039   1.341   4.930   2.407  0.7946 -0.7263 -0.0747
  191LEU    CD2 3040   1.293   4.992   2.171  0.6389 -0.2380  0.1958
  191LEU      H 3041   1.307   5.296   2.294  1.1829 -0.7122 -0.7089
  191LEU     HA 3042   1.098   5.183   2.168  0.9923 -0.6412  0.4656
  191LEU    HB2 3043   1.178   5.164   2.448  0.8334  0.5513 -0.5043
  191LEU    HB3 3044   1.086   5.039   2.371  0.4903 -0.9089  0.2550
  191LEU     HG 3045   1.374   5.115   2.310  0.2246  0.3691  0.7220
  191LEU   HD11 3046   1.265   4.855   2.429  0.3781 -0.2700  0.0714
  191LEU   HD12 3047   1.433   4.885   2.369  0.8495 -0.9228  0.2788
  191LEU   HD13 3048   1.370   4.980   2.499  1.2368  0.3140 -0.7385
  191LEU   HD21 3049   1.304   5.075   2.101  0.8546 -0.0773  0.4157
  191LEU   HD22 3050   1.377   4.924   2.156  0.6425 -0.1624 -0.1570
  191LEU   HD23 3051   1.198   4.943   2.153 -0.0807  0.7281  1.1365
  192THR      N 3052   0.873   5.235   2.272 -0.2449 -0.4149 -0.3868
  192THR     CA 3053   0.738   5.268   2.322  0.4927  0.2293 -0.0632
  192THR      C 3054   0.703   5.219   2.454  0.4612  0.4776 -0.2988
  192THR      O 3055   0.775   5.138   2.506 -0.7546  0.0591  0.4058
  192THR     CB 3056   0.636   5.216   2.221 -0.0879  0.0607  0.8853
  192THR    CG2 3057   0.653   5.270   2.081  0.5026  0.1142 -0.0019
  192THR    OG1 3058   0.633   5.076   2.227 -0.1488  0.7568 -0.3146
  192THR      H 3059   0.881   5.151   2.217  1.0185 -0.6158  0.0415
  192THR     HA 3060   0.706   5.373   2.322 -0.6866 -0.0717  1.1886
  192THR     HB 3061   0.541   5.245   2.266 -1.0036 -2.0796  0.5636
  192THR    HG1 3062   0.571   5.047   2.159  0.1450 -0.3744 -0.1313
  192THR   HG21 3063   0.653   5.379   2.085 -0.5942  0.1538 -0.3633
  192THR   HG22 3064   0.750   5.237   2.043  0.6322  0.3340  0.1361
  192THR   HG23 3065   0.572   5.247   2.011  0.7570  0.7377 -0.5262
  193LEU      N 3066   0.586   5.255   2.512  0.0068  0.1164 -0.3773
  193LEU     CA 3067   0.549   5.196   2.642  0.0663  0.6762  0.1096
  193LEU      C 3068   0.530   5.040   2.639 -0.8305 -0.4190 -0.4137
  193LEU      O 3069   0.591   4.977   2.730  0.1394 -0.8261  0.2023
  193LEU     CB 3070   0.427   5.277   2.684  0.0624 -0.2575  0.2074
  193LEU     CG 3071   0.425   5.430   2.702 -0.2133 -0.5315  0.2679
  193LEU    CD1 3072   0.295   5.479   2.769  0.3955  0.1488  0.9939
  193LEU    CD2 3073   0.539   5.471   2.793  0.1264 -0.9350  0.7152
  193LEU      H 3074   0.524   5.316   2.461  0.4051  1.0262  0.1818
  193LEU     HA 3075   0.623   5.208   2.722  0.3738  1.5371 -0.2834
  193LEU    HB2 3076   0.350   5.251   2.612 -0.3133 -0.0042  0.5073
  193LEU    HB3 3077   0.390   5.233   2.776  0.5510 -1.3402 -0.0783
  193LEU     HG 3078   0.439   5.479   2.606 -0.2569 -0.8848  0.0766
  193LEU   HD11 3079   0.212   5.419   2.732  0.6071 -0.0740  0.8785
  193LEU   HD12 3080   0.292   5.451   2.875  0.3884  0.0670  0.9718
  193LEU   HD13 3081   0.277   5.585   2.751  0.3683 -0.0416 -0.2235
  193LEU   HD21 3082   0.531   5.422   2.890 -0.3077  0.2413  1.3191
  193LEU   HD22 3083   0.633   5.448   2.744 -0.0069  0.6583 -0.4290
  193LEU   HD23 3084   0.540   5.580   2.796  2.0388 -0.7581 -1.5449
  194GLN      N 3085   0.477   4.986   2.526  0.1994  0.5333 -0.1931
  194GLN     CA 3086   0.469   4.840   2.522  0.6297  0.0751  0.4076
  194GLN      C 3087   0.611   4.784   2.502  0.1463 -0.4445  0.0857
  194GLN      O 3088   0.659   4.698   2.574  0.4536  0.3474 -0.0536
  194GLN     CB 3089   0.372   4.797   2.410 -1.2043 -1.0925 -0.1184
  194GLN     CG 3090   0.363   4.647   2.396  0.1786 -0.6203  0.5792
  194GLN     CD 3091   0.402   4.599   2.260 -0.0623  1.1531  0.4157
  194GLN    NE2 3092   0.342   4.487   2.218 -0.8419  0.1705  0.1100
  194GLN    OE1 3093   0.511   4.637   2.206  0.7659 -0.4175 -0.3536
  194GLN      H 3094   0.441   5.046   2.453  0.2056  0.0574 -0.6021
  194GLN     HA 3095   0.440   4.797   2.617  0.6896  0.9014  0.8198
  194GLN    HB2 3096   0.276   4.839   2.441 -1.1674 -0.9891 -0.1427
  194GLN    HB3 3097   0.408   4.846   2.319  0.5150 -0.4395  0.8106
  194GLN    HG2 3098   0.421   4.596   2.473  0.8991 -1.7773 -0.6386
  194GLN    HG3 3099   0.259   4.616   2.402 -0.5321  1.3483 -0.0202
  194GLN   HE21 3100   0.378   4.455   2.129  1.5675  1.0352  0.6092
  194GLN   HE22 3101   0.250   4.465   2.251 -0.7808  0.4231  0.4651
  195GLN      N 3102   0.701   4.840   2.416  0.4832  0.4727 -0.1320
  195GLN     CA 3103   0.843   4.795   2.398  0.1539 -0.1148  0.5058
  195GLN      C 3104   0.942   4.817   2.514  0.6596 -0.2910 -0.2799
  195GLN      O 3105   1.028   4.729   2.535  0.5572 -0.3466 -0.2713
  195GLN     CB 3106   0.901   4.860   2.268  0.6693 -0.8779 -0.1997
  195GLN     CG 3107   0.839   4.821   2.126 -0.7537  0.8977 -2.0499
  195GLN     CD 3108   0.873   4.917   2.019  0.1493  0.6863  0.4735
  195GLN    NE2 3109   0.824   4.896   1.905  0.3713 -0.2293  0.6315
  195GLN    OE1 3110   0.942   5.014   2.029  0.1775 -0.0180  0.0178
  195GLN      H 3111   0.670   4.926   2.372  0.7655  0.6322 -0.0269
  195GLN     HA 3112   0.847   4.687   2.383 -0.6101 -0.3483  1.6728
  195GLN    HB2 3113   0.894   4.966   2.292 -0.4149 -1.0741  0.4498
  195GLN    HB3 3114   1.009   4.843   2.263  0.8105 -0.1536  0.1193
  195GLN    HG2 3115   0.875   4.721   2.103 -0.0976 -0.2476  2.2001
  195GLN    HG3 3116   0.735   4.801   2.150 -0.0346  0.0251  1.7076
  195GLN   HE21 3117   0.840   4.963   1.832 -0.0600 -0.4442  0.3330
  195GLN   HE22 3118   0.758   4.824   1.880  0.2161  0.0239  0.2930
  196GLN      N 3119   0.920   4.914   2.597  0.0292 -0.2418 -0.9004
  196GLN     CA 3120   0.977   4.912   2.729 -0.1473 -0.3775 -1.4777
  196GLN      C 3121   0.935   4.788   2.816 -0.2230 -0.7722  0.5543
  196GLN      O 3122   1.019   4.712   2.860  0.3210 -0.1730  0.3300
  196GLN     CB 3123   0.942   5.051   2.799 -0.3050 -0.6368  0.0891
  196GLN     CG 3124   1.005   5.177   2.734  0.3270 -0.1663 -0.1933
  196GLN     CD 3125   0.925   5.301   2.752  0.4874 -0.9784  0.9771
  196GLN    NE2 3126   0.926   5.401   2.660  0.2655  0.1852  0.3052
  196GLN    OE1 3127   0.868   5.327   2.855  0.3050 -0.4676 -0.0668
  196GLN      H 3128   0.841   4.976   2.584  0.3600  0.3135 -0.3394
  196GLN     HA 3129   1.086   4.914   2.724  0.0429  1.2966  0.6367
  196GLN    HB2 3130   0.835   5.069   2.797 -0.2141 -0.0436 -1.1357
  196GLN    HB3 3131   0.974   5.055   2.903 -0.9433  1.0070  0.2810
  196GLN    HG2 3132   1.105   5.196   2.773  0.1821 -1.6390  1.0752
  196GLN    HG3 3133   1.029   5.166   2.628  2.4177  1.6547 -0.0459
  196GLN   HE21 3134   0.891   5.495   2.669  0.2750  0.3668 -1.1235
  196GLN   HE22 3135   0.983   5.378   2.580 -1.4864 -1.0662 -0.6928
  197HIS      N 3136   0.809   4.769   2.826  0.3672  0.7219  0.0298
  197HIS     CA 3137   0.764   4.657   2.912  0.8566 -0.0578  0.1340
  197HIS      C 3138   0.796   4.521   2.861  0.0700  0.7021  0.3229
  197HIS      O 3139   0.826   4.435   2.936 -0.4946  0.8947 -0.2015
  197HIS     CB 3140   0.611   4.681   2.927 -0.0696 -0.3231 -0.4679
  197HIS     CG 3141   0.528   4.584   3.003 -0.7197  0.7750 -0.5175
  197HIS    CD2 3142   0.567   4.502   3.106  0.1387  0.5856  0.5808
  197HIS    ND1 3143   0.393   4.582   2.995  0.4087 -0.0747  0.0077
  197HIS    CE1 3144   0.347   4.496   3.091  0.6717 -0.5372 -0.4761
  197HIS    NE2 3145   0.453   4.444   3.155  0.9928 -0.5286  0.4344
  197HIS      H 3146   0.746   4.824   2.769 -0.2980  0.2641  0.3037
  197HIS     HA 3147   0.813   4.665   3.009  0.2463  0.0859  0.4444
  197HIS    HB2 3148   0.618   4.773   2.984  1.3655 -0.0523 -0.9871
  197HIS    HB3 3149   0.565   4.698   2.829  0.2276 -0.0218 -0.5565
  197HIS    HD1 3150   0.332   4.634   2.934  0.0742  0.1487  0.5201
  197HIS    HD2 3151   0.669   4.496   3.143  0.1551 -0.5148  0.4227
  197HIS    HE1 3152   0.243   4.473   3.109  0.4381  0.8177  0.1590
  197HIS    HE2 3153   0.441   4.382   3.233  0.3639 -0.2858  0.5443
  198GLN      N 3154   0.811   4.500   2.730  0.1626  0.3276 -0.0856
  198GLN     CA 3155   0.871   4.378   2.675  0.7135 -0.9160  0.1071
  198GLN      C 3156   1.020   4.360   2.694 -0.3394 -0.4290 -0.5943
  198GLN      O 3157   1.052   4.265   2.768 -0.0809 -0.1473  0.4009
  198GLN     CB 3158   0.834   4.369   2.521 -0.2589 -0.6016  0.1032
  198GLN     CG 3159   0.848   4.227   2.461 -0.5359 -0.6658  1.0905
  198GLN     CD 3160   0.790   4.112   2.544 -0.4767 -0.9681 -0.3276
  198GLN    NE2 3161   0.872   4.058   2.630  0.8458 -0.3779 -0.0695
  198GLN    OE1 3162   0.672   4.085   2.539 -0.3728 -0.5664 -0.6360
  198GLN      H 3163   0.782   4.576   2.670  0.5213  0.6711  0.1668
  198GLN     HA 3164   0.814   4.293   2.710  0.9869 -0.8486  0.7318
  198GLN    HB2 3165   0.735   4.407   2.497  0.0320 -0.0642 -0.2806
  198GLN    HB3 3166   0.905   4.425   2.460 -0.1892 -0.3666  0.3949
  198GLN    HG2 3167   0.807   4.227   2.360  0.8941 -0.4230  0.4546
  198GLN    HG3 3168   0.953   4.204   2.441 -0.1265  1.3787  0.2908
  198GLN   HE21 3169   0.836   3.998   2.702  0.4204  0.0298  0.0601
  198GLN   HE22 3170   0.964   4.092   2.656  0.4678 -0.2697  1.2420
  199ARG      N 3171   1.111   4.466   2.666  0.6753  0.6063 -0.8883
  199ARG     CA 3172   1.253   4.463   2.700  0.8210 -0.2194 -0.3887
  199ARG      C 3173   1.279   4.443   2.851 -0.3578 -0.2378  0.1824
  199ARG      O 3174   1.362   4.359   2.879 -0.5182 -0.7069 -0.3938
  199ARG     CB 3175   1.325   4.585   2.644 -0.6952 -0.6357 -0.2740
  199ARG     CG 3176   1.474   4.586   2.675  0.7690 -0.9380  0.0480
  199ARG     CD 3177   1.542   4.704   2.607 -1.2077 -0.8442  0.3539
  199ARG     NE 3178   1.691   4.702   2.629 -0.0030 -1.3219 -0.2223
  199ARG     CZ 3179   1.788   4.642   2.562 -0.7793  0.9383  0.6271
  199ARG    NH1 3180   1.762   4.549   2.478 -0.0748  0.2337 -0.1621
  199ARG    NH2 3181   1.907   4.679   2.568 -0.6086 -0.2115  0.3865
  199ARG      H 3182   1.060   4.548   2.636  0.9392  0.8808 -0.5989
  199ARG     HA 3183   1.287   4.366   2.664  0.0835 -0.9732  0.7910
  199ARG    HB2 3184   1.311   4.579   2.537 -0.0760 -0.8648 -0.3496
  199ARG    HB3 3185   1.276   4.673   2.687  0.4310 -0.0288 -0.1565
  199ARG    HG2 3186   1.482   4.597   2.783  0.3692 -0.7329  0.0619
  199ARG    HG3 3187   1.517   4.492   2.642  0.0780 -1.0684 -0.5443
  199ARG    HD2 3188   1.519   4.701   2.500  0.1057 -1.0935  0.0396
  199ARG    HD3 3189   1.508   4.792   2.661 -0.6914 -0.9314  0.8400
  199ARG     HE 3190   1.723   4.768   2.699 -0.8877 -0.6983 -0.3638
  199ARG   HH11 3191   1.837   4.508   2.424  0.6619  0.5279  0.5828
  199ARG   HH12 3192   1.666   4.519   2.474 -0.1404  0.2372  0.8289
  199ARG   HH21 3193   1.985   4.641   2.517 -0.6443  0.7348 -0.4216
  199ARG   HH22 3194   1.935   4.752   2.632  1.2504 -0.2858 -0.2148
  200LEU      N 3195   1.217   4.521   2.942  0.8926 -0.2529  0.3356
  200LEU     CA 3196   1.237   4.514   3.091  0.4374 -0.1926 -0.0815
  200LEU      C 3197   1.213   4.368   3.139 -0.3346 -0.1322 -0.5003
  200LEU      O 3198   1.297   4.318   3.216  0.1424 -0.0131 -0.0088
  200LEU     CB 3199   1.148   4.614   3.167  1.3051  0.8802 -1.0679
  200LEU     CG 3200   1.167   4.626   3.321 -0.7465  0.4488  0.0481
  200LEU    CD1 3201   1.305   4.691   3.342 -0.5307 -0.9708 -0.8832
  200LEU    CD2 3202   1.061   4.705   3.388 -0.5841  0.0403  0.0835
  200LEU      H 3203   1.146   4.583   2.906 -0.1377 -1.1732  0.6759
  200LEU     HA 3204   1.339   4.540   3.118  0.2475  0.1753  0.3135
  200LEU    HB2 3205   1.179   4.712   3.130  1.7089  0.8198 -0.8995
  200LEU    HB3 3206   1.042   4.597   3.148  0.7644  0.2820  1.7063
  200LEU     HG 3207   1.166   4.525   3.361  0.4695  0.4587  0.1841
  200LEU   HD11 3208   1.388   4.621   3.340 -0.3378 -0.7750 -0.2263
  200LEU   HD12 3209   1.321   4.773   3.272  0.2060  0.4032  0.7522
  200LEU   HD13 3210   1.308   4.725   3.445 -1.3255  0.9409 -1.3930
  200LEU   HD21 3211   1.098   4.767   3.470  0.2847 -0.6974  0.2738
  200LEU   HD22 3212   1.018   4.772   3.313  0.3677  0.5607 -0.0301
  200LEU   HD23 3213   0.980   4.637   3.413 -0.9100  0.7082  0.9309
  201ALA      N 3214   1.113   4.306   3.084  0.9759  0.3355 -0.4895
  201ALA     CA 3215   1.052   4.177   3.135 -0.9183  0.0964  0.1428
  201ALA      C 3216   1.155   4.057   3.111 -0.5772 -0.2716  0.1891
  201ALA      O 3217   1.189   3.979   3.198  0.3396  0.3312 -0.0511
  201ALA     CB 3218   0.918   4.157   3.068  0.7393  0.7242  0.0567
  201ALA      H 3219   1.057   4.360   3.018 -0.5130 -0.3518  0.1160
  201ALA     HA 3220   1.036   4.184   3.243 -0.2218 -1.1389  0.3572
  201ALA    HB1 3221   0.933   4.154   2.960  0.9358  0.8776  0.0796
  201ALA    HB2 3222   0.877   4.060   3.097  0.3801  0.6187 -0.7484
  201ALA    HB3 3223   0.854   4.241   3.098  0.7108  0.4450  0.8230
  202GLN      N 3224   1.205   4.058   2.990  0.0323  0.4808 -0.0794
  202GLN     CA 3225   1.306   3.963   2.939  0.7550 -0.3383  0.9556
  202GLN      C 3226   1.441   3.985   2.999  0.3425  0.4526 -0.2985
  202GLN      O 3227   1.512   3.886   3.025  0.3244  0.2512 -0.1143
  202GLN     CB 3228   1.306   3.977   2.783 -0.2470 -0.0126  0.6048
  202GLN     CG 3229   1.183   3.924   2.713  0.7127 -1.0963  0.6139
  202GLN     CD 3230   1.164   3.985   2.572  0.0158 -0.0295  0.6655
  202GLN    NE2 3231   1.081   3.925   2.483  0.3058 -0.6365 -0.4370
  202GLN    OE1 3232   1.232   4.080   2.529 -0.4535  0.4573  0.2572
  202GLN      H 3233   1.177   4.126   2.921  0.2611  0.8760  0.2139
  202GLN     HA 3234   1.259   3.867   2.961 -0.2930 -0.3127 -0.7966
  202GLN    HB2 3235   1.324   4.082   2.760 -0.7563 -0.1196 -0.3905
  202GLN    HB3 3236   1.383   3.907   2.753  0.1461  0.0998  1.3003
  202GLN    HG2 3237   1.185   3.815   2.718  0.7853 -1.0971  0.5628
  202GLN    HG3 3238   1.088   3.953   2.759  0.5284  0.0064 -0.3705
  202GLN   HE21 3239   1.078   3.940   2.383  1.2024 -1.0538 -0.5455
  202GLN   HE22 3240   1.017   3.854   2.516  0.1149  0.4511  1.8677
  203LEU      N 3241   1.481   4.110   3.021  0.6097 -0.4964  0.0005
  203LEU     CA 3242   1.601   4.144   3.101  0.2063  0.2422 -1.0863
  203LEU      C 3243   1.587   4.090   3.248  0.2911 -0.8220  0.2518
  203LEU      O 3244   1.691   4.042   3.288 -0.5243  0.6308  0.0301
  203LEU     CB 3245   1.641   4.289   3.105  0.0621  0.4965  0.4153
  203LEU     CG 3246   1.681   4.325   2.957  0.8578  0.2737 -0.5026
  203LEU    CD1 3247   1.712   4.476   2.947  1.0928 -0.4983 -0.6491
  203LEU    CD2 3248   1.814   4.261   2.916  0.7191  0.7124 -0.9175
  203LEU      H 3249   1.420   4.187   2.997  1.6121  0.3691  0.0786
  203LEU     HA 3250   1.682   4.087   3.057  1.0355  0.6937 -0.1941
  203LEU    HB2 3251   1.548   4.338   3.132 -0.0400  0.9303 -0.6242
  203LEU    HB3 3252   1.721   4.319   3.173  0.5045 -0.5247  0.3768
  203LEU     HG 3253   1.610   4.296   2.879  0.1433  0.1017  0.1956
  203LEU   HD11 3254   1.786   4.500   3.024  0.2431  0.0001  0.0512
  203LEU   HD12 3255   1.741   4.504   2.846  0.0958  1.1362 -0.5574
  203LEU   HD13 3256   1.618   4.520   2.981  1.1639 -0.6999 -0.1729
  203LEU   HD21 3257   1.797   4.153   2.924 -0.2313  0.8676 -0.5154
  203LEU   HD22 3258   1.859   4.281   2.819  0.8134  1.0249 -0.8115
  203LEU   HD23 3259   1.884   4.275   2.998  0.1480  0.1733 -0.3088
  204LEU      N 3260   1.479   4.112   3.317 -0.1701 -0.5672 -0.6245
  204LEU     CA 3261   1.469   4.069   3.462 -0.5066  0.0962  0.6770
  204LEU      C 3262   1.468   3.916   3.472  0.2934 -0.1208  0.1760
  204LEU      O 3263   1.523   3.856   3.561 -0.0442  0.2789 -0.9362
  204LEU     CB 3264   1.342   4.119   3.526  0.2706  0.1771 -1.7698
  204LEU     CG 3265   1.339   4.268   3.559 -0.8763 -1.4857 -0.2306
  204LEU    CD1 3266   1.198   4.322   3.579 -0.1341 -1.6380  0.1655
  204LEU    CD2 3267   1.428   4.314   3.683  0.3474  0.3289  0.6756
  204LEU      H 3268   1.401   4.162   3.278 -0.7069  0.0969  1.1158
  204LEU     HA 3269   1.562   4.098   3.512  0.1049 -1.3124  0.4536
  204LEU    HB2 3270   1.253   4.104   3.465 -1.2197 -0.1657  0.2877
  204LEU    HB3 3271   1.336   4.057   3.615  0.3471  1.4450 -0.8291
  204LEU     HG 3272   1.366   4.329   3.474  0.3889  0.8049  1.5679
  204LEU   HD11 3273   1.158   4.277   3.670 -0.0062 -0.5769  0.7764
  204LEU   HD12 3274   1.192   4.430   3.589  1.5939 -1.4895  0.1092
  204LEU   HD13 3275   1.133   4.286   3.499 -0.6636 -0.4453  0.0176
  204LEU   HD21 3276   1.403   4.411   3.728  0.5629  0.4553  0.5260
  204LEU   HD22 3277   1.425   4.238   3.761 -0.6001 -0.3926 -0.0201
  204LEU   HD23 3278   1.528   4.323   3.642  0.0023 -0.5247 -0.4482
  205LEU      N 3279   1.412   3.850   3.372 -0.6032  0.4912  0.3086
  205LEU     CA 3280   1.416   3.708   3.373  0.6951  0.4279 -0.0281
  205LEU      C 3281   1.554   3.641   3.366 -0.5882  0.2084  1.0640
  205LEU      O 3282   1.588   3.545   3.430  0.7183  0.4154  0.5192
  205LEU     CB 3283   1.330   3.659   3.243 -0.6822 -1.0972 -0.7453
  205LEU     CG 3284   1.192   3.628   3.292 -0.7277 -0.1204 -0.1438
  205LEU    CD1 3285   1.107   3.601   3.169 -0.3015 -0.9501  0.3840
  205LEU    CD2 3286   1.194   3.489   3.356  0.2950  0.6933 -1.0294
  205LEU      H 3287   1.359   3.892   3.297  0.2027 -0.4587 -0.8808
  205LEU     HA 3288   1.374   3.677   3.469  0.2507 -0.7929 -0.5791
  205LEU    HB2 3289   1.325   3.739   3.169 -0.1007  0.0796  0.3880
  205LEU    HB3 3290   1.378   3.575   3.194  0.6255 -1.0336  0.2844
  205LEU     HG 3291   1.143   3.706   3.350  0.1204  0.3833 -0.0622
  205LEU   HD11 3292   1.163   3.548   3.092  1.3006  1.1536 -0.0861
  205LEU   HD12 3293   1.014   3.546   3.187 -0.8945 -0.1105  0.0190
  205LEU   HD13 3294   1.089   3.696   3.118  0.7985 -0.3339  1.0723
  205LEU   HD21 3295   1.095   3.474   3.398  1.3111 -0.3635  1.3160
  205LEU   HD22 3296   1.224   3.402   3.297  0.1738  0.1300 -0.2937
  205LEU   HD23 3297   1.254   3.499   3.447 -1.4027  0.3491  0.2148
  206ILE      N 3298   1.647   3.708   3.293  0.3904 -0.3580 -0.3179
  206ILE     CA 3299   1.791   3.667   3.284  0.5904 -0.1761 -0.6125
  206ILE      C 3300   1.862   3.659   3.429  0.0130 -0.3710  0.5634
  206ILE      O 3301   1.944   3.573   3.456  0.2766  0.5186  0.4316
  206ILE     CB 3302   1.865   3.753   3.186  0.3115  0.0035 -0.1050
  206ILE    CG1 3303   1.826   3.721   3.039  0.7955  0.0156 -0.0788
  206ILE    CG2 3304   2.012   3.718   3.204 -0.1860 -0.6375 -0.3163
  206ILE    CD1 3305   1.846   3.840   2.947  0.1085 -0.2140  0.2049
  206ILE      H 3306   1.618   3.796   3.252  0.5957  0.0114  0.3104
  206ILE     HA 3307   1.790   3.565   3.247 -0.8017 -0.6052  0.3948
  206ILE     HB 3308   1.837   3.857   3.204 -0.7522 -0.1038 -0.9372
  206ILE   HG12 3309   1.876   3.630   3.006 -1.5440 -1.4093 -0.1786
  206ILE   HG13 3310   1.718   3.705   3.036  0.8084 -0.1570  0.2537
  206ILE   HG21 3311   2.069   3.751   3.117  0.0626  0.4176  0.2276
  206ILE   HG22 3312   2.054   3.763   3.294 -1.2694  0.7217 -0.4258
  206ILE   HG23 3313   2.016   3.610   3.219  1.8260 -0.5522  0.2154
  206ILE   HD11 3314   1.790   3.826   2.855  1.9314  0.7482 -1.1999
  206ILE   HD12 3315   1.816   3.935   2.991 -0.1253 -0.1564 -0.0723
  206ILE   HD13 3316   1.954   3.846   2.928  0.0453  0.4120  0.0185
  207LEU      N 3317   1.830   3.763   3.510  0.7163  0.1172  0.2625
  207LEU     CA 3318   1.883   3.781   3.641 -0.2624 -0.2150  1.2740
  207LEU      C 3319   1.867   3.669   3.731  0.7195 -0.1670 -0.2508
  207LEU      O 3320   1.960   3.629   3.803 -0.0533 -0.1694 -0.3325
  207LEU     CB 3321   1.836   3.907   3.709 -0.0967  0.4398 -0.1066
  207LEU     CG 3322   1.853   4.040   3.638  0.0051 -0.8567 -0.5871
  207LEU    CD1 3323   1.800   4.145   3.736 -0.4719 -0.1539  0.1151
  207LEU    CD2 3324   1.991   4.073   3.582 -0.5874 -0.3380 -0.5573
  207LEU      H 3325   1.763   3.827   3.470  1.1229  0.6871  0.4677
  207LEU     HA 3326   1.989   3.797   3.622 -0.6456  0.0787 -1.5837
  207LEU    HB2 3327   1.728   3.896   3.721 -0.2352  0.7644 -0.9475
  207LEU    HB3 3328   1.888   3.907   3.805 -0.5768 -0.6851  0.1801
  207LEU     HG 3329   1.775   4.045   3.562 -1.2354  0.6077  0.6641
  207LEU   HD11 3330   1.783   4.248   3.703  1.6687  0.5480  0.8728
  207LEU   HD12 3331   1.701   4.113   3.768 -0.1434 -0.9287  0.4081
  207LEU   HD13 3332   1.859   4.152   3.827 -0.5866 -1.1199  0.2858
  207LEU   HD21 3333   1.998   4.160   3.517  1.7231 -0.3632 -0.4969
  207LEU   HD22 3334   2.056   4.100   3.664 -0.1892 -1.5933 -0.4218
  207LEU   HD23 3335   2.033   3.989   3.528 -0.8109 -0.0704 -1.1691
  208SER      N 3336   1.753   3.605   3.730 -0.2220 -0.2166  0.4393
  208SER     CA 3337   1.712   3.476   3.795 -0.3544 -0.6316  0.4729
  208SER      C 3338   1.788   3.353   3.741  0.0362  0.5508  0.0087
  208SER      O 3339   1.792   3.254   3.810  0.4316  0.0153 -0.3243
  208SER     CB 3340   1.557   3.460   3.783 -0.1750  1.1715  0.9183
  208SER     OG 3341   1.480   3.562   3.843  0.6884 -0.6478 -0.8700
  208SER      H 3342   1.681   3.653   3.678  0.8714 -0.2432 -1.2680
  208SER     HA 3343   1.736   3.491   3.901 -0.9154 -0.0921  0.5382
  208SER    HB2 3344   1.530   3.458   3.678 -0.1015 -0.3085  0.8820
  208SER    HB3 3345   1.540   3.364   3.833 -1.1675  0.3179 -0.8508
  208SER     HG 3346   1.393   3.563   3.804  0.2497  0.5866  0.0125
  209HIS      N 3347   1.857   3.365   3.630 -0.4199 -0.5283  0.1223
  209HIS     CA 3348   1.964   3.271   3.593  0.4338  0.0928  0.3754
  209HIS      C 3349   2.107   3.304   3.629  0.6677  0.0116  0.3513
  209HIS      O 3350   2.185   3.210   3.642  0.2856 -0.3493  0.1986
  209HIS     CB 3351   1.949   3.240   3.445 -0.6255  1.1645  0.8211
  209HIS     CG 3352   2.022   3.117   3.388  0.7035 -0.1398  0.4001
  209HIS    CD2 3353   2.114   3.129   3.293 -0.1503  0.0654 -0.7630
  209HIS    ND1 3354   1.992   2.983   3.419 -0.1457 -0.1449  0.6642
  209HIS    CE1 3355   2.067   2.911   3.337  0.0750  0.1211 -0.6582
  209HIS    NE2 3356   2.137   2.994   3.264 -0.8820 -0.2126  0.3354
  209HIS      H 3357   1.841   3.445   3.571  0.0944 -0.4843  0.0365
  209HIS     HA 3358   1.946   3.175   3.642  0.3042 -0.3335 -0.4665
  209HIS    HB2 3359   1.846   3.235   3.410 -0.4615  1.2975  0.2959
  209HIS    HB3 3360   1.982   3.331   3.396 -0.0289  0.6564  0.2495
  209HIS    HD2 3361   2.146   3.221   3.246  0.1168  0.4293  0.0823
  209HIS    HE1 3362   2.070   2.803   3.330  1.5200 -0.0303  0.8860
  209HIS    HE2 3363   2.193   2.964   3.186 -1.1012  0.1224  0.0450
  210ILE      N 3364   2.139   3.434   3.645 -0.3016  1.0139  0.0405
  210ILE     CA 3365   2.262   3.475   3.713  1.0638 -0.6553 -0.6379
  210ILE      C 3366   2.264   3.428   3.859 -0.0129  0.6492 -0.3206
  210ILE      O 3367   2.358   3.360   3.899 -0.1099  0.4598 -0.5733
  210ILE     CB 3368   2.290   3.634   3.698  0.5916  0.7045 -0.5886
  210ILE    CG1 3369   2.291   3.668   3.546  0.4557  0.7309 -0.7219
  210ILE    CG2 3370   2.433   3.656   3.765  1.1828  0.8758  0.2727
  210ILE    CD1 3371   2.272   3.810   3.508  0.6544 -0.8130  1.1448
  210ILE      H 3372   2.054   3.489   3.638 -0.8612  0.1872 -0.1199
  210ILE     HA 3373   2.347   3.429   3.665  0.9301  0.0466 -1.5958
  210ILE     HB 3374   2.214   3.685   3.757  0.6890  1.0524 -0.7658
  210ILE   HG12 3375   2.382   3.628   3.500  0.0922 -0.2918 -0.5850
  210ILE   HG13 3376   2.199   3.631   3.502  0.3729  0.2860 -0.2007
  210ILE   HG21 3377   2.472   3.757   3.757  1.0832  0.8233 -1.5195
  210ILE   HG22 3378   2.440   3.630   3.871  1.0034 -0.1258  0.0583
  210ILE   HG23 3379   2.494   3.579   3.719  0.4368  0.2796  0.2354
  210ILE   HD11 3380   2.233   3.822   3.407 -0.3940  0.0356  1.6183
  210ILE   HD12 3381   2.199   3.853   3.576 -1.0306 -0.1849 -0.8880
  210ILE   HD13 3382   2.368   3.862   3.511  0.2485  0.0448  0.2270
  211ARG      N 3383   2.151   3.438   3.931 -0.2561  0.6185 -0.4255
  211ARG     CA 3384   2.133   3.366   4.066  0.1919  0.0126  0.7376
  211ARG      C 3385   2.141   3.214   4.050  0.2796 -0.0813 -0.6029
  211ARG      O 3386   2.200   3.146   4.134  0.2831 -0.0364 -0.1268
  211ARG     CB 3387   2.003   3.424   4.114 -0.5277  0.3645  0.1394
  211ARG     CG 3388   1.970   3.367   4.256  0.3059 -0.4680  0.0351
  211ARG     CD 3389   2.072   3.376   4.367  0.7359 -0.9350 -0.1603
  211ARG     NE 3390   2.000   3.350   4.490  0.1593  0.2195 -0.3569
  211ARG     CZ 3391   2.051   3.341   4.611 -0.4304  0.0021 -0.3389
  211ARG    NH1 3392   2.173   3.388   4.631 -0.6867  0.1307  0.4731
  211ARG    NH2 3393   1.986   3.294   4.716 -0.2531  0.1984  1.3004
  211ARG      H 3394   2.072   3.491   3.899 -0.9758  0.5724  1.0697
  211ARG     HA 3395   2.212   3.391   4.137 -0.0963  0.2589  0.9779
  211ARG    HB2 3396   2.013   3.532   4.127 -0.0197  0.2730  0.6227
  211ARG    HB3 3397   1.922   3.415   4.042 -0.5154 -1.5419  0.2659
  211ARG    HG2 3398   1.884   3.434   4.270  1.4916  1.3202 -0.5630
  211ARG    HG3 3399   1.932   3.265   4.253 -0.6854 -0.1355  0.2453
  211ARG    HD2 3400   2.168   3.329   4.343  0.6909 -0.8353 -0.5593
  211ARG    HD3 3401   2.094   3.483   4.359 -0.5797 -0.6866 -1.1190
  211ARG     HE 3402   1.908   3.309   4.487  0.2854 -0.1245  0.1364
  211ARG   HH11 3403   2.209   3.392   4.726  1.4918  0.8221 -0.2516
  211ARG   HH12 3404   2.211   3.454   4.564 -0.4692 -0.2721  0.1941
  211ARG   HH21 3405   2.034   3.297   4.805  0.7201 -0.0363  0.8152
  211ARG   HH22 3406   1.889   3.271   4.699 -0.0753  0.3863 -0.2814
  212HIS      N 3407   2.087   3.147   3.946 -0.3064 -0.3576  0.1341
  212HIS     CA 3408   2.092   2.999   3.934 -0.1439 -0.4169  0.0083
  212HIS      C 3409   2.239   2.948   3.921  0.6818  0.1094 -0.3410
  212HIS      O 3410   2.277   2.851   3.980 -0.4906 -0.5646 -0.6143
  212HIS     CB 3411   2.013   2.955   3.814 -0.4134  0.7889  0.0850
  212HIS     CG 3412   2.003   2.803   3.814 -1.0753  0.3326  0.6623
  212HIS    CD2 3413   2.077   2.716   3.733 -0.5684 -1.1966 -0.3836
  212HIS    ND1 3414   1.932   2.721   3.901  0.0683 -0.0708  0.3719
  212HIS    CE1 3415   1.964   2.593   3.871  0.8129 -0.8361  0.4570
  212HIS    NE2 3416   2.058   2.591   3.777  0.3593  0.5616  0.1902
  212HIS      H 3417   2.017   3.202   3.897 -0.1854 -0.7634 -0.5168
  212HIS     HA 3418   2.040   2.952   4.017 -0.7465  0.7647  0.3549
  212HIS    HB2 3419   1.915   3.003   3.813 -0.0671  1.5361 -0.8183
  212HIS    HB3 3420   2.062   2.989   3.723 -0.4149  0.9841  0.1550
  212HIS    HD2 3421   2.148   2.756   3.663 -0.6862  0.2003  0.2286
  212HIS    HE1 3422   1.915   2.503   3.907 -1.3521 -0.0793 -0.3074
  212HIS    HE2 3423   2.085   2.505   3.733  0.7742  1.1680 -0.8021
  213MET      N 3424   2.318   3.012   3.835  0.4803 -0.4154  0.6642
  213MET     CA 3425   2.463   2.985   3.813  0.3278  0.8156  0.6425
  213MET      C 3426   2.551   3.012   3.936 -0.2714  0.3368 -0.0981
  213MET      O 3427   2.634   2.928   3.969 -0.2745 -0.7724 -0.2411
  213MET     CB 3428   2.518   3.059   3.684  0.0243  1.0167  0.0578
  213MET     CG 3429   2.541   3.208   3.696 -0.3437 -0.6613  0.3099
  213MET     SD 3430   2.590   3.300   3.547  0.3381  0.2613  0.3589
  213MET     CE 3431   2.456   3.250   3.436 -0.0267  0.0712  0.1235
  213MET      H 3432   2.284   3.092   3.784  0.6663 -0.2543  0.7881
  213MET     HA 3433   2.465   2.878   3.793  0.7844  0.9470 -0.0813
  213MET    HB2 3434   2.606   3.005   3.647 -1.8263 -1.1944 -1.7711
  213MET    HB3 3435   2.438   3.041   3.612 -0.6278 -0.7948  1.1124
  213MET    HG2 3436   2.446   3.253   3.724  0.4486  0.6006  1.1794
  213MET    HG3 3437   2.616   3.226   3.773 -0.3983 -0.6457  0.3594
  213MET    HE1 3438   2.362   3.298   3.464 -0.4551  0.2790 -1.4812
  213MET    HE2 3439   2.473   3.272   3.331 -1.0722  1.2765  0.1521
  213MET    HE3 3440   2.442   3.143   3.424  1.1447 -0.0531 -0.3811
  214SER      N 3441   2.510   3.099   4.014 -0.1342  0.1944 -0.8078
  214SER     CA 3442   2.576   3.127   4.144 -0.2294  0.2848 -0.3695
  214SER      C 3443   2.535   3.006   4.238  1.1070 -0.2270  0.2505
  214SER      O 3444   2.619   2.951   4.308 -0.5362  0.2224  0.5880
  214SER     CB 3445   2.535   3.257   4.208  0.7625 -1.3014 -0.1522
  214SER     OG 3446   2.567   3.267   4.342  0.4084 -0.3314 -0.2979
  214SER      H 3447   2.444   3.168   3.980  0.0116  0.5893 -0.3306
  214SER     HA 3448   2.684   3.115   4.143 -0.3050 -0.9581  0.6522
  214SER    HB2 3449   2.578   3.344   4.159  0.0320 -0.5254  0.5439
  214SER    HB3 3450   2.428   3.275   4.199  0.9727  0.4053  0.1022
  214SER     HG 3451   2.524   3.347   4.375 -0.3992 -0.8024 -0.1703
  215ASN      N 3452   2.404   2.976   4.252 -0.5964  0.9247 -0.4751
  215ASN     CA 3453   2.356   2.864   4.334  0.4671  1.0310 -0.4090
  215ASN      C 3454   2.407   2.718   4.290  1.2188 -0.8871 -0.0737
  215ASN      O 3455   2.446   2.644   4.379 -0.7629 -0.4274 -0.5157
  215ASN     CB 3456   2.207   2.866   4.350  0.0536 -1.0155  0.3675
  215ASN     CG 3457   2.165   2.980   4.436  0.6952 -0.6095 -0.2668
  215ASN    ND2 3458   2.036   3.017   4.426 -0.3747  0.4305  0.0806
  215ASN    OD1 3459   2.240   3.035   4.520  1.2991  0.4227  0.1800
  215ASN      H 3460   2.337   3.042   4.215 -0.7192  0.7411 -0.5843
  215ASN     HA 3461   2.408   2.878   4.429  0.4588 -0.3080 -0.1657
  215ASN    HB2 3462   2.157   2.890   4.256  1.1454  0.2431  0.0344
  215ASN    HB3 3463   2.171   2.780   4.406 -1.1924  0.2537  1.6685
  215ASN   HD21 3464   2.008   3.094   4.485  0.8178  0.5460  0.5565
  215ASN   HD22 3465   1.979   2.967   4.359 -0.0125  0.3720 -0.1921
  216LYS      N 3466   2.408   2.692   4.161  0.1574  1.2475  0.1116
  216LYS     CA 3467   2.474   2.559   4.123  0.1054  0.2666  0.8744
  216LYS      C 3468   2.622   2.564   4.154 -0.6001  0.8344 -0.6781
  216LYS      O 3469   2.692   2.460   4.176  0.3486 -0.0606  0.0939
  216LYS     CB 3470   2.444   2.528   3.967 -0.7675 -0.0768  0.0783
  216LYS     CG 3471   2.298   2.473   3.946 -0.9167  0.3062  0.4647
  216LYS     CD 3472   2.286   2.330   3.996  1.2428  0.3532 -0.5187
  216LYS     CE 3473   2.143   2.267   3.997  0.5301  0.2309  0.7505
  216LYS     NZ 3474   2.156   2.125   4.051  0.4379  0.2664 -0.0310
  216LYS      H 3475   2.349   2.741   4.095 -0.1936  0.3949 -0.2336
  216LYS     HA 3476   2.429   2.476   4.177 -1.4790  0.6200  0.2075
  216LYS    HB2 3477   2.440   2.622   3.911 -1.1057 -0.3175 -0.3117
  216LYS    HB3 3478   2.515   2.453   3.933 -0.8947  0.0362 -0.4475
  216LYS    HG2 3479   2.217   2.531   3.991 -0.0695  0.5510  1.7763
  216LYS    HG3 3480   2.301   2.473   3.837  1.5364 -0.9443  0.3857
  216LYS    HD2 3481   2.342   2.259   3.935 -0.5271 -1.2641 -0.4804
  216LYS    HD3 3482   2.320   2.311   4.098 -0.1390 -0.7357 -0.1887
  216LYS    HE2 3483   2.075   2.331   4.052 -0.3555  0.1175 -0.1454
  216LYS    HE3 3484   2.122   2.263   3.890  0.4982 -1.3173  0.7837
  216LYS    HZ1 3485   2.206   2.115   4.138  0.2872 -1.3345 -0.0713
  216LYS    HZ2 3486   2.065   2.084   4.068  1.0481 -1.1430  0.1112
  216LYS    HZ3 3487   2.208   2.066   3.987  0.6603 -0.3668  0.7142
  217GLY      N 3488   2.671   2.683   4.163 -0.2087 -0.0075  0.0178
  217GLY     CA 3489   2.815   2.710   4.185  0.1767 -0.0217 -0.6296
  217GLY      C 3490   2.848   2.692   4.336  1.1386 -0.7448 -0.1344
  217GLY      O 3491   2.927   2.613   4.372 -0.0661  0.4864 -0.2627
  217GLY      H 3492   2.613   2.764   4.146  0.4010  0.3640 -0.3996
  217GLY    HA2 3493   2.884   2.646   4.130 -0.0787  0.1126 -1.1205
  217GLY    HA3 3494   2.831   2.813   4.153 -0.0653 -0.0903 -0.9903
  218MET      N 3495   2.764   2.748   4.426 -0.2208  0.3978  0.8683
  218MET     CA 3496   2.759   2.711   4.566  0.6523 -0.6971  0.2533
  218MET      C 3497   2.726   2.570   4.598 -0.4706  0.7134 -0.6459
  218MET      O 3498   2.793   2.509   4.686 -0.2604 -0.4990 -0.5997
  218MET     CB 3499   2.659   2.820   4.625  0.6119  1.2659  0.2055
  218MET     CG 3500   2.632   2.791   4.768 -0.6613  0.2585 -1.6879
  218MET     SD 3501   2.501   2.680   4.828  0.0252  0.3735 -0.0732
  218MET     CE 3502   2.359   2.765   4.756  0.4146  0.7614  0.2801
  218MET      H 3503   2.708   2.826   4.394 -0.4213 -0.4144 -1.0315
  218MET     HA 3504   2.857   2.742   4.603  0.1986  1.1878  0.0732
  218MET    HB2 3505   2.704   2.918   4.606  0.8407  1.0104 -0.6594
  218MET    HB3 3506   2.559   2.804   4.584  0.6024  0.1259  0.6238
  218MET    HG2 3507   2.725   2.769   4.819 -1.1208  1.7846  0.0042
  218MET    HG3 3508   2.603   2.889   4.807  0.5314  0.3283 -0.8805
  218MET    HE1 3509   2.319   2.724   4.664 -0.2737  0.4174  0.7164
  218MET    HE2 3510   2.278   2.777   4.828 -0.5169 -0.0932 -0.5719
  218MET    HE3 3511   2.378   2.866   4.720 -0.7126  0.6732 -0.6392
  219GLU      N 3512   2.648   2.499   4.515  0.4712 -1.4925 -0.2366
  219GLU     CA 3513   2.620   2.354   4.531 -0.1191  0.0013 -0.1000
  219GLU      C 3514   2.747   2.271   4.513 -0.0608  0.1582 -0.0825
  219GLU      O 3515   2.764   2.176   4.590 -0.6861 -0.0436  0.0537
  219GLU     CB 3516   2.504   2.318   4.436  0.2558 -0.6109 -0.9416
  219GLU     CG 3517   2.493   2.169   4.412  0.4461  1.9293  0.0452
  219GLU     CD 3518   2.357   2.123   4.343 -0.6742  0.3137 -0.3351
  219GLU    OE1 3519   2.363   2.064   4.233 -0.1200  0.1025 -0.1923
  219GLU    OE2 3520   2.246   2.140   4.397 -0.2521  0.3476  0.4926
  219GLU      H 3521   2.599   2.555   4.446  0.5486 -0.3532  0.5706
  219GLU     HA 3522   2.576   2.337   4.629 -0.8190  1.1078 -0.1928
  219GLU    HB2 3523   2.412   2.351   4.482  0.8545 -0.0506 -0.0913
  219GLU    HB3 3524   2.528   2.353   4.335  0.7391  0.0942 -0.5965
  219GLU    HG2 3525   2.567   2.141   4.337 -0.1136  0.7237 -0.1118
  219GLU    HG3 3526   2.519   2.117   4.504  0.6393  0.5663 -0.7275
  220HIS      N 3527   2.833   2.310   4.420  0.0313 -0.1976  0.1450
  220HIS     CA 3528   2.963   2.250   4.411 -0.4466  0.6231 -0.1047
  220HIS      C 3529   3.060   2.306   4.516  0.6154 -0.3038 -0.0799
  220HIS      O 3530   3.126   2.234   4.586 -0.2195 -0.4982  0.4921
  220HIS     CB 3531   3.018   2.251   4.263  0.7507 -0.8210  0.3196
  220HIS     CG 3532   3.127   2.150   4.239  0.5010 -0.1269  0.6738
  220HIS    CD2 3533   3.113   2.023   4.193 -0.2775  0.1097 -0.3440
  220HIS    ND1 3534   3.259   2.183   4.251 -0.2399 -0.0536  0.1046
  220HIS    CE1 3535   3.329   2.071   4.214 -0.3205 -1.1527  0.0187
  220HIS    NE2 3536   3.239   1.977   4.182 -0.1834  0.5996 -0.6325
  220HIS      H 3537   2.804   2.383   4.357  0.3216 -0.3611 -0.1857
  220HIS     HA 3538   2.949   2.144   4.436 -0.5774  0.4152 -1.0007
  220HIS    HB2 3539   2.940   2.235   4.189  0.7890  0.1231  0.0356
  220HIS    HB3 3540   3.055   2.351   4.237 -1.1288 -0.4707 -1.5179
  220HIS    HD1 3541   3.293   2.272   4.284 -0.0110 -0.1192  0.0532
  220HIS    HD2 3542   3.024   1.961   4.187  0.1773 -0.6347  0.1834
  220HIS    HE1 3543   3.436   2.064   4.216 -0.2046  0.2021  0.5761
  220HIS    HE2 3544   3.268   1.887   4.146  0.4352  0.0393  1.0809
  221LEU      N 3545   3.071   2.434   4.534  0.4296 -0.4726 -0.3654
  221LEU     CA 3546   3.176   2.493   4.621 -0.3293 -0.9322 -0.5904
  221LEU      C 3547   3.152   2.459   4.776  0.1311  0.6024  1.2334
  221LEU      O 3548   3.249   2.429   4.841 -0.7612 -0.1629 -0.4044
  221LEU     CB 3549   3.169   2.643   4.601 -0.4229 -0.9045  1.7968
  221LEU     CG 3550   3.241   2.683   4.462 -0.2251 -0.2320 -0.8457
  221LEU    CD1 3551   3.203   2.828   4.427 -0.2347  0.0459  0.4945
  221LEU    CD2 3552   3.388   2.666   4.476 -1.0209  1.2076 -0.0098
  221LEU      H 3553   3.014   2.503   4.488 -0.3897 -0.8296  0.0716
  221LEU     HA 3554   3.273   2.457   4.588  0.2437 -0.0647  0.0920
  221LEU    HB2 3555   3.067   2.678   4.589 -0.0257 -0.0195  0.7209
  221LEU    HB3 3556   3.223   2.705   4.673  1.1531  0.4602 -0.3283
  221LEU     HG 3557   3.203   2.626   4.377  0.6483 -1.0415 -0.7359
  221LEU   HD11 3558   3.094   2.838   4.426 -0.3233 -0.7603  0.8807
  221LEU   HD12 3559   3.243   2.895   4.503  1.6463 -0.2521 -0.1322
  221LEU   HD13 3560   3.243   2.850   4.328 -0.2139 -0.4660  0.3872
  221LEU   HD21 3561   3.438   2.718   4.394  0.5128 -0.2269 -0.1028
  221LEU   HD22 3562   3.418   2.716   4.568  1.8026 -0.5197  0.2482
  221LEU   HD23 3563   3.410   2.560   4.468 -1.7295  1.1039 -0.8860
  222TYR      N 3564   3.028   2.442   4.820 -0.8113  0.8498  0.1717
  222TYR     CA 3565   2.994   2.402   4.955 -0.0452  0.3812 -0.5121
  222TYR      C 3566   3.022   2.249   4.974  0.4479 -0.0538 -0.5126
  222TYR      O 3567   3.026   2.202   5.088  0.2373  0.5199  0.0493
  222TYR     CB 3568   2.856   2.441   5.001 -0.8493  0.8809  0.2356
  222TYR     CG 3569   2.829   2.416   5.148 -1.0404 -0.7129  0.3718
  222TYR    CD1 3570   2.738   2.317   5.189 -0.1681 -0.2571  0.1802
  222TYR    CD2 3571   2.898   2.500   5.236 -0.1881  0.1070 -0.0981
  222TYR    CE1 3572   2.722   2.297   5.330  0.0624 -0.4963 -0.2426
  222TYR    CE2 3573   2.873   2.489   5.378 -0.8246 -0.2209  1.4641
  222TYR     CZ 3574   2.795   2.381   5.422 -0.4347 -0.5404 -0.2499
  222TYR     OH 3575   2.779   2.369   5.556  1.0142  0.2936  0.1267
  222TYR      H 3576   2.955   2.441   4.750  0.2540 -0.7519 -1.0744
  222TYR     HA 3577   3.057   2.462   5.021 -0.0573 -0.6598  0.5199
  222TYR    HB2 3578   2.846   2.547   4.977  0.0826  1.0026  0.3108
  222TYR    HB3 3579   2.781   2.386   4.944 -0.1686  0.0270  0.1314
  222TYR    HD1 3580   2.687   2.253   5.119  0.5956  0.0211 -0.6686
  222TYR    HD2 3581   2.968   2.574   5.200  0.6872 -0.3458  0.5791
  222TYR    HE1 3582   2.658   2.220   5.370 -1.0495  0.6036  0.2621
  222TYR    HE2 3583   2.933   2.555   5.439 -1.0187  1.3629  0.0780
  222TYR     HH 3584   2.750   2.283   5.585 -1.0258  0.8209  0.0033
  223SER      N 3585   3.057   2.171   4.872  0.0409  0.0870  0.1385
  223SER     CA 3586   3.078   2.022   4.882  1.2837 -0.5131  0.4423
  223SER      C 3587   3.200   1.984   4.961  0.2351 -0.7416  0.3270
  223SER      O 3588   3.215   1.866   4.979 -0.0157 -0.2580 -0.1264
  223SER     CB 3589   3.088   1.951   4.745 -0.1887  0.0318 -0.4533
  223SER     OG 3590   3.214   1.996   4.684  0.5793  0.8704  0.1141
  223SER      H 3591   3.046   2.206   4.778 -0.1272 -0.4743 -0.0567
  223SER     HA 3592   2.993   1.978   4.935  0.4969 -0.8300 -0.9775
  223SER    HB2 3593   3.081   1.843   4.761 -0.3129 -0.3581 -2.6029
  223SER    HB3 3594   3.001   1.988   4.691 -0.7849  0.1029  0.5041
  223SER     HG 3595   3.199   2.078   4.637 -0.0682  0.4718 -0.4138
  224MET      N 3596   3.274   2.078   5.012 -0.2430 -0.2723 -0.6878
  224MET     CA 3597   3.399   2.054   5.091  0.3277 -0.1488 -0.6445
  224MET      C 3598   3.395   2.124   5.231  0.0870 -0.0243  0.5101
  224MET      O 3599   3.490   2.168   5.285  0.5493 -0.6012 -0.3758
  224MET     CB 3600   3.521   2.092   5.001 -0.7374 -0.1672 -0.5411
  224MET     CG 3601   3.522   2.241   4.965  0.7103  1.3336 -0.9099
  224MET     SD 3602   3.651   2.290   4.853 -0.0978  0.1595 -0.0299
  224MET     CE 3603   3.590   2.214   4.703  1.3751  0.4897 -0.4637
  224MET      H 3604   3.260   2.173   4.980  0.0156  0.5032  1.2262
  224MET     HA 3605   3.408   1.951   5.125  0.0703  0.0223 -0.0361
  224MET    HB2 3606   3.520   2.035   4.908  0.9476 -1.2382  0.0095
  224MET    HB3 3607   3.605   2.070   5.067 -0.7569 -0.1184 -0.5004
  224MET    HG2 3608   3.422   2.262   4.929  0.0756  0.5998  0.3079
  224MET    HG3 3609   3.531   2.295   5.060  0.1662 -0.2813  0.1440
  224MET    HE1 3610   3.563   2.110   4.718  0.0256  1.0050  1.2242
  224MET    HE2 3611   3.498   2.267   4.676  0.6350 -0.3324  0.3444
  224MET    HE3 3612   3.675   2.233   4.636  0.9281  0.9428 -0.9200
  225LYS      N 3613   3.271   2.146   5.282  0.3656  0.7667  0.4497
  225LYS     CA 3614   3.242   2.221   5.399 -0.4930 -0.5017  0.9443
  225LYS      C 3615   3.317   2.195   5.535 -0.1778  0.1443  0.4422
  225LYS      O 3616   3.315   2.277   5.628  0.0168  0.4246 -0.2380
  225LYS     CB 3617   3.208   2.369   5.369  0.7441  0.2199 -0.2339
  225LYS     CG 3618   3.319   2.461   5.333 -1.0375 -0.7561  0.6682
  225LYS     CD 3619   3.287   2.613   5.336  0.3837  1.0506 -0.5817
  225LYS     CE 3620   3.415   2.679   5.284 -0.8664 -0.5995 -0.7793
  225LYS     NZ 3621   3.412   2.824   5.317  0.9687  1.8796  1.3098
  225LYS      H 3622   3.191   2.111   5.230  1.5840 -0.1513 -0.9636
  225LYS     HA 3623   3.141   2.186   5.420 -0.9231 -0.7824 -1.1652
  225LYS    HB2 3624   3.153   2.419   5.449  1.7329  0.4329  0.3475
  225LYS    HB3 3625   3.143   2.363   5.282  0.8309 -0.9154 -0.2445
  225LYS    HG2 3626   3.344   2.441   5.229 -1.0951 -0.8202  0.6666
  225LYS    HG3 3627   3.417   2.443   5.377 -0.0304 -0.0698 -1.0850
  225LYS    HD2 3628   3.206   2.634   5.266 -0.4805  0.3734  0.1627
  225LYS    HD3 3629   3.265   2.639   5.439  0.0616 -1.4725  0.1374
  225LYS    HE2 3630   3.491   2.638   5.351 -1.1517 -1.7358 -1.1030
  225LYS    HE3 3631   3.437   2.661   5.179  2.2856  0.8564 -0.5877
  225LYS    HZ1 3632   3.493   2.877   5.290  1.2498  1.2692  0.9006
  225LYS    HZ2 3633   3.324   2.864   5.287  0.2402 -0.1868  0.3212
  225LYS    HZ3 3634   3.401   2.830   5.417  0.8553 -0.0462  1.4989
  226SER      N 3635   3.372   2.073   5.544  0.6975 -0.0046  0.1880
  226SER     CA 3636   3.432   2.005   5.655 -0.5729 -0.1701 -0.5620
  226SER      C 3637   3.557   2.087   5.710  0.3758  0.2364  0.3108
  226SER      O 3638   3.660   2.027   5.720 -0.1647 -0.0240 -0.6845
  226SER     CB 3639   3.325   1.984   5.768  0.2689  0.3872 -0.5258
  226SER     OG 3640   3.390   1.957   5.894 -0.3653  0.2148 -0.0102
  226SER      H 3641   3.364   2.020   5.458 -0.0557  0.0370  0.2159
  226SER     HA 3642   3.470   1.906   5.629  0.1010 -0.0448 -0.1123
  226SER    HB2 3643   3.263   2.072   5.786 -0.5398 -0.2768  0.0861
  226SER    HB3 3644   3.263   1.899   5.738  0.1544  0.5413 -0.7328
  226SER     HG 3645   3.348   1.896   5.955  0.7703  0.7199  1.3839
  227LYS      N 3646   3.544   2.216   5.744 -1.0149 -0.1991 -0.7623
  227LYS     CA 3647   3.654   2.309   5.781 -0.3406  0.8398  0.0932
  227LYS      C 3648   3.620   2.412   5.885  0.3825 -0.0085 -0.1241
  227LYS      O 3649   3.524   2.484   5.865  0.2354 -0.5125 -0.8913
  227LYS     CB 3650   3.715   2.363   5.644  0.4380  2.6311 -0.1880
  227LYS     CG 3651   3.831   2.451   5.670  0.0108 -1.1867  0.7534
  227LYS     CD 3652   3.864   2.521   5.532  0.1245  0.2031 -0.5477
  227LYS     CE 3653   3.966   2.635   5.534  0.4310 -0.1378  0.0899
  227LYS     NZ 3654   4.007   2.668   5.394 -0.3427 -0.1759  0.0890
  227LYS      H 3655   3.456   2.261   5.721 -0.4906  0.5425 -1.4645
  227LYS     HA 3656   3.734   2.254   5.831 -0.2903  0.5305 -0.3097
  227LYS    HB2 3657   3.631   2.397   5.583 -0.7637  0.2701 -0.0863
  227LYS    HB3 3658   3.748   2.277   5.587 -0.7597  2.3585 -0.5354
  227LYS    HG2 3659   3.923   2.401   5.699  1.0870  0.3718  0.2861
  227LYS    HG3 3660   3.799   2.538   5.729  0.5522 -0.2136 -0.3178
  227LYS    HD2 3661   3.901   2.445   5.463  0.9418  0.5178 -0.4835
  227LYS    HD3 3662   3.774   2.561   5.485 -0.0633  0.5906  0.1216
  227LYS    HE2 3663   3.930   2.728   5.577  0.4556 -0.0259 -0.1298
  227LYS    HE3 3664   4.045   2.585   5.590 -0.4175  0.0411  1.5353
  227LYS    HZ1 3665   4.076   2.742   5.396 -0.7591  0.2546 -0.6668
  227LYS    HZ2 3666   4.046   2.591   5.342  0.3046  0.6253 -0.6741
  227LYS    HZ3 3667   3.930   2.705   5.340 -0.2766 -0.9933 -0.5967
  228ASN      N 3668   3.710   2.430   5.983  0.1787  0.0578  0.1090
  228ASN     CA 3669   3.704   2.533   6.092  0.3723 -0.0192  0.5334
  228ASN      C 3670   3.722   2.687   6.067 -0.9699 -0.0629 -0.4033
  228ASN      O 3671   3.784   2.758   6.153  0.2800  0.3639 -0.1034
  228ASN     CB 3672   3.574   2.506   6.181 -0.0322  0.0382  0.4507
  228ASN     CG 3673   3.578   2.548   6.327  0.0989 -0.4239 -0.8579
  228ASN    ND2 3674   3.497   2.650   6.368 -0.3900  0.2982 -0.4534
  228ASN    OD1 3675   3.646   2.499   6.417 -0.2814 -0.1426 -0.0259
  228ASN      H 3676   3.785   2.362   5.987 -0.5419 -0.8153 -0.5442
  228ASN     HA 3677   3.788   2.516   6.160  0.7598  0.3700  0.1685
  228ASN    HB2 3678   3.567   2.397   6.183  0.5065 -0.0558 -0.8836
  228ASN    HB3 3679   3.490   2.546   6.123  0.6860  0.0934 -0.6013
  228ASN   HD21 3680   3.490   2.680   6.464 -0.8318 -0.0447 -0.3691
  228ASN   HD22 3681   3.434   2.672   6.292  1.4885  0.1126 -2.2687
  229VAL      N 3682   3.677   2.737   5.954  0.6179  0.1974 -0.9002
  229VAL     CA 3683   3.707   2.875   5.909  0.7896 -0.8941 -0.0051
  229VAL      C 3684   3.591   2.975   5.947 -0.4325 -0.1192 -0.1136
  229VAL      O 3685   3.477   2.946   5.966  0.2365 -0.0963  0.0899
  229VAL     CB 3686   3.752   2.877   5.760  1.1599  0.2058  0.1055
  229VAL    CG1 3687   3.789   3.008   5.693 -0.2754 -1.6907  1.1375
  229VAL    CG2 3688   3.643   2.804   5.680  0.0888  0.2121  1.0500
  229VAL      H 3689   3.624   2.673   5.897 -0.9672  0.0026  0.6188
  229VAL     HA 3690   3.794   2.916   5.960  0.3019  0.3022 -0.0599
  229VAL     HB 3691   3.831   2.803   5.755  1.0030  0.0680 -0.5840
  229VAL   HG11 3692   3.711   3.077   5.663  0.9165 -0.3239  0.9276
  229VAL   HG12 3693   3.849   3.069   5.761 -1.0259 -0.4846  0.7763
  229VAL   HG13 3694   3.843   2.987   5.601 -0.7129 -0.1892  0.4813
  229VAL   HG21 3695   3.554   2.868   5.688  0.1357  0.3782  0.3733
  229VAL   HG22 3696   3.683   2.801   5.579 -0.7901  0.6182  0.6709
  229VAL   HG23 3697   3.630   2.700   5.709  0.9394 -0.3442 -0.3617
  230VAL      N 3698   3.626   3.099   5.949 -0.4783 -0.2375 -0.8691
  230VAL     CA 3699   3.540   3.208   5.996 -0.2039  0.0058 -0.4211
  230VAL      C 3700   3.439   3.249   5.890 -0.8240  0.1430 -0.5158
  230VAL      O 3701   3.483   3.251   5.778 -0.0429  0.1597  0.4299
  230VAL     CB 3702   3.624   3.334   6.039 -0.0160  0.4290  0.3995
  230VAL    CG1 3703   3.729   3.389   5.932  0.4452  1.2752 -0.6887
  230VAL    CG2 3704   3.703   3.311   6.173 -0.6996 -0.5439  0.0994
  230VAL      H 3705   3.721   3.127   5.926 -0.9787  1.5339 -1.0254
  230VAL     HA 3706   3.485   3.165   6.080  0.5618 -1.0755 -0.4235
  230VAL     HB 3707   3.555   3.417   6.054 -0.0666  0.6423 -0.8267
  230VAL   HG11 3708   3.787   3.468   5.979 -0.0139  1.2462 -0.0357
  230VAL   HG12 3709   3.791   3.303   5.910 -1.1363 -0.1709  0.0171
  230VAL   HG13 3710   3.678   3.413   5.838  0.6599  1.1750 -0.8309
  230VAL   HG21 3711   3.644   3.276   6.258  0.1859 -0.4137  0.8038
  230VAL   HG22 3712   3.769   3.225   6.155 -1.0979 -0.8557  0.0978
  230VAL   HG23 3713   3.749   3.404   6.204  1.1577 -1.2229 -0.3243
  231PRO      N 3714   3.314   3.285   5.918  0.0418 -0.7338 -0.1383
  231PRO     CA 3715   3.217   3.316   5.809 -0.0686 -1.3194  0.0778
  231PRO      C 3716   3.260   3.446   5.736 -0.1165 -0.2691 -0.0800
  231PRO      O 3717   3.327   3.535   5.792  0.4886 -0.2428  0.0937
  231PRO     CB 3718   3.090   3.335   5.888 -0.2513 -0.7476 -0.2616
  231PRO     CG 3719   3.127   3.387   6.025  0.3463  0.4597 -0.3193
  231PRO     CD 3720   3.252   3.310   6.051  0.1465 -0.5772 -0.6589
  231PRO     HA 3721   3.209   3.233   5.740 -0.3362 -1.3234  0.1120
  231PRO    HB2 3722   3.020   3.408   5.847  0.7836  0.8859  0.6262
  231PRO    HB3 3723   3.049   3.235   5.900 -0.0143 -0.8156  0.0233
  231PRO    HG2 3724   3.149   3.494   6.018  0.3373  0.4505 -0.4898
  231PRO    HG3 3725   3.044   3.355   6.088  0.7524 -0.7458 -0.3458
  231PRO    HD2 3726   3.316   3.373   6.112 -0.8276  0.0811 -0.2694
  231PRO    HD3 3727   3.245   3.208   6.090  0.3557 -0.3382  0.0283
  232LEU      N 3728   3.198   3.456   5.621  0.2045  0.3538  0.3254
  232LEU     CA 3729   3.217   3.568   5.526 -0.4861 -0.3805  0.1453
  232LEU      C 3730   3.163   3.701   5.586 -0.4687  0.0706  0.8038
  232LEU      O 3731   3.234   3.804   5.587 -0.6291  0.4252  0.1062
  232LEU     CB 3732   3.179   3.536   5.388  0.2449  0.0118 -0.1954
  232LEU     CG 3733   3.208   3.649   5.286 -0.0003  0.5664  0.0881
  232LEU    CD1 3734   3.361   3.677   5.278 -0.6107 -0.1636  0.9585
  232LEU    CD2 3735   3.168   3.609   5.145 -0.3118 -1.1309 -1.2526
  232LEU      H 3736   3.155   3.373   5.585  0.8673 -0.3893  1.1429
  232LEU     HA 3737   3.324   3.579   5.515 -0.5149  0.1898  0.3864
  232LEU    HB2 3738   3.241   3.452   5.358 -0.0050 -0.4059  0.4091
  232LEU    HB3 3739   3.073   3.517   5.376  0.3271 -0.0020 -0.9798
  232LEU     HG 3740   3.147   3.734   5.316  0.4510  0.7707  0.4586
  232LEU   HD11 3741   3.426   3.590   5.287 -0.4160 -0.1633 -0.1906
  232LEU   HD12 3742   3.379   3.735   5.188  0.0852 -0.2020  1.0647
  232LEU   HD13 3743   3.392   3.745   5.357 -0.0926  0.3884  0.2969
  232LEU   HD21 3744   3.186   3.695   5.081 -0.2687  0.2174  0.4210
  232LEU   HD22 3745   3.235   3.530   5.110  1.0321 -0.5683 -0.1490
  232LEU   HD23 3746   3.062   3.584   5.147 -1.0313  1.3318  0.2693
  233TYR      N 3747   3.048   3.697   5.641 -0.2939  0.2442 -0.8732
  233TYR     CA 3748   2.988   3.805   5.721  1.0422  0.6454 -0.6571
  233TYR      C 3749   3.085   3.882   5.809  0.3670 -1.1846  0.0536
  233TYR      O 3750   3.076   4.003   5.797 -0.3344  0.1198  0.1283
  233TYR     CB 3751   2.886   3.727   5.815  0.6263 -0.9074 -1.2377
  233TYR     CG 3752   2.810   3.801   5.929 -0.8114  1.0169  0.2361
  233TYR    CD1 3753   2.875   3.816   6.054  1.0023  1.1533 -0.3548
  233TYR    CD2 3754   2.673   3.812   5.921  0.3162  0.1715  0.3649
  233TYR    CE1 3755   2.798   3.859   6.165 -0.7160  0.0176 -0.0124
  233TYR    CE2 3756   2.598   3.855   6.032  0.3890  0.2416  0.7030
  233TYR     CZ 3757   2.661   3.883   6.154  0.0629 -0.4661  0.5947
  233TYR     OH 3758   2.590   3.933   6.254 -0.3920 -0.2133  0.1827
  233TYR      H 3759   3.005   3.605   5.639  0.2428 -0.1103  0.6713
  233TYR     HA 3760   2.936   3.871   5.652  0.0333  0.6864  0.0942
  233TYR    HB2 3761   2.811   3.669   5.762 -0.5225 -1.1579  0.4677
  233TYR    HB3 3762   2.941   3.656   5.876 -0.4929 -0.6441  0.2114
  233TYR    HD1 3763   2.977   3.787   6.077  0.7530  0.1846 -0.4047
  233TYR    HD2 3764   2.619   3.795   5.829 -0.0860 -0.8487  0.7551
  233TYR    HE1 3765   2.839   3.874   6.264 -0.1649  0.2115 -0.2640
  233TYR    HE2 3766   2.491   3.866   6.018  0.3256  0.6117  1.3414
  233TYR     HH 3767   2.649   3.980   6.314 -0.1232  0.3980 -0.5323
  234ASP      N 3768   3.171   3.821   5.883  0.3693 -0.1603  0.0835
  234ASP     CA 3769   3.261   3.884   5.981 -0.9269  0.9190  0.0136
  234ASP      C 3770   3.365   3.983   5.909 -0.1640 -0.4259 -0.7989
  234ASP      O 3771   3.379   4.096   5.960  0.4875  0.5631  0.5088
  234ASP     CB 3772   3.349   3.778   6.061  0.8531 -0.3247  1.9634
  234ASP     CG 3773   3.418   3.834   6.184  0.3370  0.0655 -0.7069
  234ASP    OD1 3774   3.524   3.786   6.225  0.1031  0.0045  0.5529
  234ASP    OD2 3775   3.367   3.932   6.243  0.5380  0.2498 -0.0902
  234ASP      H 3776   3.171   3.721   5.872  0.0714 -0.1551  0.0233
  234ASP     HA 3777   3.194   3.930   6.054 -1.0131 -0.1435  0.6390
  234ASP    HB2 3778   3.285   3.694   6.091 -0.0006 -0.2306  0.6168
  234ASP    HB3 3779   3.420   3.729   5.994  1.1322  1.9320  0.3840
  235LEU      N 3780   3.418   3.946   5.794 -0.1698  0.6085  0.7031
  235LEU     CA 3781   3.497   4.039   5.713 -0.9271  0.5195 -0.1716
  235LEU      C 3782   3.419   4.168   5.683  0.6838 -0.4054 -0.9363
  235LEU      O 3783   3.469   4.280   5.701 -0.1450  0.0535 -0.1328
  235LEU     CB 3784   3.544   3.964   5.583  0.0510 -0.3885 -0.2214
  235LEU     CG 3785   3.631   4.051   5.495 -0.9094  0.2561  0.9292
  235LEU    CD1 3786   3.766   4.093   5.562  0.0154 -0.1911  0.5950
  235LEU    CD2 3787   3.670   3.979   5.356  0.6577 -0.4342 -0.5712
  235LEU      H 3788   3.404   3.852   5.759  0.3338  0.7752  0.0173
  235LEU     HA 3789   3.593   4.068   5.755 -0.6349  0.0458 -0.4901
  235LEU    HB2 3790   3.601   3.878   5.619  0.3735  0.3929  1.3192
  235LEU    HB3 3791   3.464   3.913   5.530 -0.7437  0.2903  0.2836
  235LEU     HG 3792   3.584   4.144   5.463  1.1111  0.7777 -0.9343
  235LEU   HD11 3793   3.759   4.172   5.636  1.2509  0.3880  0.1523
  235LEU   HD12 3794   3.809   4.003   5.606  0.0520 -0.2628  0.4148
  235LEU   HD13 3795   3.837   4.128   5.487 -0.6057  0.3366  0.2244
  235LEU   HD21 3796   3.579   3.941   5.312  0.3194 -0.9932  0.5360
  235LEU   HD22 3797   3.719   4.050   5.289  1.1294 -0.1240  0.0695
  235LEU   HD23 3798   3.736   3.894   5.375  1.3995  0.2037 -0.1657
  236LEU      N 3799   3.296   4.153   5.641  0.5342  0.0902 -0.0653
  236LEU     CA 3800   3.218   4.267   5.586 -0.9057 -0.4784 -0.1372
  236LEU      C 3801   3.191   4.372   5.687  0.2703 -1.0860 -0.2936
  236LEU      O 3802   3.224   4.490   5.664  0.2840 -0.1120  0.0221
  236LEU     CB 3803   3.093   4.209   5.523  0.5185 -0.2744  0.1134
  236LEU     CG 3804   3.117   4.104   5.413  0.3935  0.4284  0.1973
  236LEU    CD1 3805   2.983   4.046   5.367  0.9916  1.2717 -0.4801
  236LEU    CD2 3806   3.195   4.166   5.298  0.2117 -0.3661  0.7212
  236LEU      H 3807   3.261   4.059   5.641  0.8905 -0.0539  0.6607
  236LEU     HA 3808   3.286   4.305   5.509  0.6268 -0.1554  1.2406
  236LEU    HB2 3809   3.034   4.163   5.602  0.2562  0.0384  0.1018
  236LEU    HB3 3810   3.039   4.293   5.480  1.7327  0.2315 -0.5248
  236LEU     HG 3811   3.174   4.018   5.449 -0.6216 -1.1282 -1.5558
  236LEU   HD11 3812   2.905   4.122   5.360  0.4454  0.7768 -0.0036
  236LEU   HD12 3813   2.997   4.004   5.268  1.4801 -1.1932  0.4928
  236LEU   HD13 3814   2.951   3.963   5.430  0.7602 -0.1586 -2.3447
  236LEU   HD21 3815   3.298   4.187   5.327  0.5722  0.6143 -1.0291
  236LEU   HD22 3816   3.206   4.102   5.210 -0.9218  0.8248 -0.3558
  236LEU   HD23 3817   3.145   4.258   5.270 -0.2781 -0.7765  0.1913
  237LEU      N 3818   3.153   4.336   5.814 -0.5908 -0.8609  0.3662
  237LEU     CA 3819   3.151   4.419   5.935  0.8137  0.8011  0.0464
  237LEU      C 3820   3.272   4.491   5.965 -1.6077  0.2354  0.0960
  237LEU      O 3821   3.263   4.582   6.049  0.3696 -0.0709  0.5023
  237LEU     CB 3822   3.104   4.331   6.054  0.8692  0.2962 -0.0110
  237LEU     CG 3823   2.961   4.276   6.056  0.1509  0.1410  0.3160
  237LEU    CD1 3824   2.942   4.171   6.161 -0.9771  0.3488 -0.9083
  237LEU    CD2 3825   2.861   4.387   6.084 -1.0411  0.5544  0.2614
  237LEU      H 3826   3.137   4.236   5.818 -1.1157 -0.9919 -1.9050
  237LEU     HA 3827   3.070   4.492   5.936 -0.0614 -0.1312  0.4394
  237LEU    HB2 3828   3.170   4.245   6.043  1.1210  0.5110 -0.2053
  237LEU    HB3 3829   3.128   4.377   6.149 -0.4426  0.3329  0.3412
  237LEU     HG 3830   2.935   4.228   5.962  0.8388  0.2846  0.0428
  237LEU   HD11 3831   2.837   4.161   6.188 -0.9492 -0.5170 -1.0877
  237LEU   HD12 3832   2.986   4.079   6.125 -0.3873  0.7732 -1.3115
  237LEU   HD13 3833   3.001   4.199   6.249 -0.8384 -0.0645 -0.8662
  237LEU   HD21 3834   2.877   4.419   6.187 -0.5367  1.7644 -0.1536
  237LEU   HD22 3835   2.877   4.473   6.020 -0.2597 -0.8604 -1.6161
  237LEU   HD23 3836   2.763   4.339   6.081  0.0742 -2.1140  0.0304
  238GLU      N 3837   3.399   4.459   5.915  0.6494  0.2826  0.0342
  238GLU     CA 3838   3.515   4.550   5.924 -0.2737  0.6607  0.7136
  238GLU      C 3839   3.575   4.595   5.788  0.4605  0.5203  0.0464
  238GLU      O 3840   3.690   4.631   5.776 -0.3617 -0.6292 -0.0062
  238GLU     CB 3841   3.628   4.464   5.999  0.4160 -0.3810 -0.7184
  238GLU     CG 3842   3.695   4.337   5.929  1.0272 -0.5246 -0.1511
  238GLU     CD 3843   3.830   4.293   5.994 -0.5763 -0.0553 -0.0430
  238GLU    OE1 3844   3.932   4.369   6.003 -0.0759 -0.1676  0.0563
  238GLU    OE2 3845   3.840   4.173   6.033  0.2641 -0.7945 -0.1075
  238GLU      H 3846   3.416   4.367   5.876 -0.0193 -0.2438  0.9081
  238GLU     HA 3847   3.491   4.641   5.979 -0.1600  0.4939  1.0470
  238GLU    HB2 3848   3.706   4.536   6.025 -0.1367 -0.6055  2.3161
  238GLU    HB3 3849   3.584   4.428   6.092  1.8663 -0.8815 -0.1637
  238GLU    HG2 3850   3.620   4.258   5.932  0.0122  0.4119  1.0213
  238GLU    HG3 3851   3.710   4.362   5.824 -0.7964 -0.1802 -0.3805
  239MET      N 3852   3.498   4.597   5.678  0.2415 -0.5164  0.1258
  239MET     CA 3853   3.537   4.629   5.535  0.5782 -0.1919  0.8726
  239MET      C 3854   3.427   4.708   5.457  0.1744  0.4923 -0.2835
  239MET      O 3855   3.451   4.809   5.391  0.4109 -0.0099  0.6473
  239MET     CB 3856   3.563   4.499   5.462 -0.6426  0.5354  1.5247
  239MET     CG 3857   3.632   4.541   5.337 -1.5258 -0.8107  0.8751
  239MET     SD 3858   3.709   4.414   5.224  0.4667  0.0991 -0.1874
  239MET     CE 3859   3.855   4.363   5.313 -0.2061  0.9169  1.2044
  239MET      H 3860   3.410   4.550   5.692 -0.2551  0.1553 -0.5470
  239MET     HA 3861   3.625   4.694   5.533  0.3536  0.1501 -0.8411
  239MET    HB2 3862   3.637   4.443   5.520 -0.0361  0.9306  1.1525
  239MET    HB3 3863   3.488   4.425   5.432  0.7722 -0.2425 -0.5223
  239MET    HG2 3864   3.576   4.604   5.268  0.7970 -0.6134 -1.0902
  239MET    HG3 3865   3.714   4.609   5.358 -0.5347 -1.5460 -0.3043
  239MET    HE1 3866   3.843   4.324   5.414  1.5859 -0.4903  0.9803
  239MET    HE2 3867   3.909   4.289   5.254 -1.4297  0.9245 -0.0236
  239MET    HE3 3868   3.928   4.443   5.320  0.5585  0.2658  1.0374
  240LEU      N 3869   3.302   4.660   5.462  0.4169  0.2472 -0.4329
  240LEU     CA 3870   3.176   4.731   5.420 -0.8495 -0.1819  0.4754
  240LEU      C 3871   3.146   4.849   5.517  0.4001  0.3516  0.3531
  240LEU      O 3872   3.101   4.950   5.468 -0.0120 -0.6260  0.1158
  240LEU     CB 3873   3.065   4.622   5.404 -0.7963 -0.0359 -0.8620
  240LEU     CG 3874   2.946   4.693   5.332 -0.6002  0.0214  0.5533
  240LEU    CD1 3875   2.976   4.735   5.179 -0.3271 -0.4409 -0.2417
  240LEU    CD2 3876   2.829   4.591   5.340 -0.1789  0.6544  0.1803
  240LEU      H 3877   3.284   4.571   5.505  0.7544  0.0672 -0.6648
  240LEU     HA 3878   3.194   4.771   5.320 -0.0319  0.0386  0.6947
  240LEU    HB2 3879   3.108   4.544   5.340  0.5311  0.1911 -0.3187
  240LEU    HB3 3880   3.039   4.593   5.505 -1.0470  0.3741 -0.8057
  240LEU     HG 3881   2.912   4.784   5.381 -0.0954 -0.0741  1.0945
  240LEU   HD11 3882   3.047   4.817   5.177 -1.0171  0.1734 -0.3691
  240LEU   HD12 3883   3.027   4.653   5.129  0.3065 -0.4515  0.3931
  240LEU   HD13 3884   2.888   4.765   5.123 -1.4142 -1.1894  0.9676
  240LEU   HD21 3885   2.856   4.485   5.331 -1.0597  0.2088  1.8579
  240LEU   HD22 3886   2.791   4.600   5.442 -0.4653 -1.2827  0.3330
  240LEU   HD23 3887   2.750   4.621   5.271 -0.3934  0.7394  0.4599
  241ASP      N 3888   3.181   4.839   5.643  0.1373  0.1600 -0.2796
  241ASP     CA 3889   3.176   4.949   5.737 -0.1081  0.7622 -0.5450
  241ASP      C 3890   3.236   5.081   5.688  0.4586  0.2683 -0.0863
  241ASP      O 3891   3.351   5.077   5.640  0.4246 -0.8762 -0.6086
  241ASP     CB 3892   3.256   4.896   5.859 -0.0909 -0.7210 -1.2995
  241ASP     CG 3893   3.256   4.974   5.989  0.0212  0.0727 -0.1053
  241ASP    OD1 3894   3.337   4.943   6.081  0.0337  0.2198 -0.5512
  241ASP    OD2 3895   3.187   5.077   5.998  0.6160  0.7502  0.0761
  241ASP      H 3896   3.212   4.749   5.678  0.7628  0.4578 -0.0211
  241ASP     HA 3897   3.074   4.966   5.772 -0.2915 -1.2143  0.1725
  241ASP    HB2 3898   3.221   4.798   5.890 -1.3519  0.1362  0.2737
  241ASP    HB3 3899   3.362   4.896   5.832  0.0973  0.8428 -0.7871
  242ALA      N 3900   3.150   5.185   5.685  1.2753  0.1932  0.2032
  242ALA     CA 3901   3.156   5.320   5.634 -0.2093 -0.0251  0.4463
  242ALA      C 3902   3.301   5.377   5.609 -0.0869 -0.2090  0.5570
  242ALA      O 3903   3.314   5.465   5.521 -0.2559  0.0284 -0.2762
  242ALA     CB 3904   3.086   5.404   5.738  1.1457  0.0306 -0.2137
  242ALA      H 3905   3.062   5.165   5.731  1.0979  0.8586  0.1742
  242ALA     HA 3906   3.096   5.311   5.544 -0.3936 -2.1644  0.6754
  242ALA    HB1 3907   3.105   5.512   5.733  0.9212  0.1364  0.8056
  242ALA    HB2 3908   2.978   5.396   5.725  0.9245  1.4762  0.3377
  242ALA    HB3 3909   3.113   5.369   5.837  0.3238 -0.1350 -0.0354
  243HIS      N 3910   3.403   5.360   5.696  0.6232  0.4223  1.0693
  243HIS     CA 3911   3.537   5.412   5.685  0.1286 -1.2775 -0.2143
  243HIS      C 3912   3.609   5.402   5.548  0.4060 -0.3791 -0.5526
  243HIS      O 3913   3.594   5.305   5.471 -0.0451  0.3214 -0.0500
  243HIS     CB 3914   3.615   5.344   5.800 -1.1034 -0.2145 -0.1596
  243HIS     CG 3915   3.754   5.401   5.812  0.3856 -0.4323  0.1676
  243HIS    CD2 3916   3.788   5.513   5.883  0.3117  0.1723  0.2832
  243HIS    ND1 3917   3.858   5.360   5.736  0.4224 -0.9364  0.1564
  243HIS    CE1 3918   3.956   5.440   5.769 -0.0100  0.3362  0.0017
  243HIS    NE2 3919   3.925   5.526   5.872  0.1534 -0.5464  0.4384
  243HIS      H 3920   3.386   5.311   5.783 -0.0331 -0.4117  0.4982
  243HIS     HA 3921   3.536   5.521   5.697  0.5508 -1.2388 -0.4856
  243HIS    HB2 3922   3.568   5.362   5.896 -0.8959 -0.0533 -0.0845
  243HIS    HB3 3923   3.634   5.238   5.783  0.9185  0.0105  0.1338
  243HIS    HD2 3924   3.720   5.570   5.945 -0.3976  0.2609 -0.5428
  243HIS    HE1 3925   4.056   5.434   5.731  0.1721  0.9699  0.3464
  243HIS    HE2 3926   3.988   5.597   5.905  0.5723 -0.6098 -0.1829
  244ARG      N 3927   3.688   5.504   5.509 -0.1886 -0.7015 -0.2809
  244ARG     CA 3928   3.760   5.514   5.388 -1.2251  0.2068  1.3302
  244ARG      C 3929   3.841   5.378   5.343  0.5413 -0.1467 -0.1356
  244ARG      O 3930   3.876   5.354   5.228 -0.4998 -0.7577 -0.0725
  244ARG     CB 3931   3.857   5.638   5.387  1.0661  0.3620 -0.3228
  244ARG     CG 3932   3.960   5.638   5.497 -0.3857 -1.0500  0.3215
  244ARG     CD 3933   4.051   5.768   5.506 -0.8103 -0.3086 -0.0529
  244ARG     NE 3934   4.136   5.803   5.387  0.3639  0.8000  0.0791
  244ARG     CZ 3935   4.195   5.915   5.372  0.0897 -0.0646 -0.1013
  244ARG    NH1 3936   4.194   6.012   5.461  0.4256 -0.9383  0.2348
  244ARG    NH2 3937   4.244   5.940   5.255 -0.0466 -0.0761 -0.8799
  244ARG      H 3938   3.691   5.584   5.571  0.4186 -0.5737 -0.4608
  244ARG     HA 3939   3.687   5.530   5.310 -0.6203  0.1355  0.7295
  244ARG    HB2 3940   3.912   5.654   5.295  0.8917  0.3381 -0.4327
  244ARG    HB3 3941   3.787   5.722   5.391  1.1473  0.4299 -0.3245
  244ARG    HG2 3942   3.907   5.640   5.593 -0.0553  0.1086  0.5114
  244ARG    HG3 3943   4.020   5.547   5.492 -0.0356 -0.7980 -0.1943
  244ARG    HD2 3944   3.987   5.853   5.527  0.7427  1.0007 -0.1574
  244ARG    HD3 3945   4.116   5.767   5.593  0.4027 -0.0366 -0.8913
  244ARG     HE 3946   4.143   5.736   5.312  0.8378  0.7863  0.1328
  244ARG   HH11 3947   4.247   6.094   5.434  0.1070 -0.7453  0.1856
  244ARG   HH12 3948   4.164   6.002   5.557  1.0140  0.0634  0.5564
  244ARG   HH21 3949   4.285   6.032   5.249 -0.4457  0.3574  1.3153
  244ARG   HH22 3950   4.264   5.873   5.182  0.6287  0.0264 -0.8103
  245LEU      N 3951   3.874   5.292   5.443  0.0330 -0.8745  0.0474
  245LEU     CA 3952   3.939   5.162   5.434 -0.3340  0.0199 -0.2822
  245LEU      C 3953   3.880   5.053   5.523  0.5982 -0.1529  0.1224
  245LEU      O 3954   3.947   4.956   5.560  0.7111 -0.1384 -0.1236
  245LEU     CB 3955   4.095   5.180   5.466 -0.3935 -0.0530  0.3868
  245LEU     CG 3956   4.167   5.275   5.369  0.3614  0.0315  0.4952
  245LEU    CD1 3957   4.299   5.342   5.425  1.9509  0.6238  1.4470
  245LEU    CD2 3958   4.200   5.201   5.240  0.0919  0.7656  1.3144
  245LEU      H 3959   3.860   5.331   5.535 -0.5970  1.7183 -0.9691
  245LEU     HA 3960   3.923   5.128   5.332 -0.5161 -0.4369 -0.1027
  245LEU    HB2 3961   4.114   5.216   5.567  0.7277 -0.2706  0.2793
  245LEU    HB3 3962   4.147   5.085   5.463  0.1292  0.1252  1.9659
  245LEU     HG 3963   4.112   5.364   5.336  1.5583  0.3019 -1.0051
  245LEU   HD11 3964   4.379   5.269   5.417  0.6972 -0.7698 -0.4322
  245LEU   HD12 3965   4.322   5.428   5.362 -0.5498  0.1699 -0.4497
  245LEU   HD13 3966   4.280   5.382   5.524 -0.9266  1.0123  0.9332
  245LEU   HD21 3967   4.106   5.156   5.207  0.3284  0.5903  0.8615
  245LEU   HD22 3968   4.243   5.278   5.176 -1.1428  0.4070 -0.0385
  245LEU   HD23 3969   4.281   5.129   5.252 -0.7204 -0.2128  1.2068
  246NME      N 3970   3.750   5.068   5.569 -0.5283 -0.0171  0.1011
  246NME    CH3 3971   3.678   4.972   5.641  0.3706  1.2096  0.4138
  246NME      H 3972   3.699   5.153   5.548  0.1108  0.1422 -0.9694
  246NME   HH31 3973   3.585   4.934   5.599  0.9819 -0.9481  0.7155
  246NME   HH32 3974   3.746   4.890   5.668  0.6625  1.1616 -0.4259
  246NME   HH33 3975   3.647   5.020   5.734 -1.6089  0.0414  0.4725
  247LIG     O1 3976   3.424   3.755   3.876 -0.0286  0.2389  0.6797
  247LIG     C1 3977   3.441   3.615   3.892 -0.0404 -0.0721  0.3275
  247LIG     C2 3978   3.337   3.524   3.863 -0.4550 -0.4075 -0.3014
  247LIG     C3 3979   3.348   3.388   3.860 -0.9121  0.9273 -0.1056
  247LIG     C4 3980   3.475   3.325   3.887  0.3914 -0.1651 -0.0418
  247LIG     C5 3981   3.496   3.171   3.903  0.4676 -0.3230 -0.4352
  247LIG     O2 3982   3.368   3.095   3.894 -0.6833  0.0778  0.3009
  247LIG     C6 3983   3.372   2.965   3.934  1.1728 -0.4290  0.3853
  247LIG     C7 3984   3.266   2.883   3.884  0.0372  0.9225  0.1456
  247LIG     C8 3985   3.271   2.742   3.900 -0.0569  0.6907 -0.6910
  247LIG     C9 3986   3.371   2.683   3.973 -0.4637 -0.2383  0.7351
  247LIG     O3 3987   3.368   2.551   3.984  0.3705 -0.5336 -0.4363
  247LIG    C10 3988   3.472   2.767   4.031 -0.6016 -0.1492  0.2468
  247LIG    C11 3989   3.472   2.910   4.010  0.3922 -0.2882  0.1635
  247LIG    C12 3990   3.585   2.993   4.072  1.0496  0.1794  0.0697
  247LIG    C13 3991   3.589   2.981   4.228  0.4131  0.5624  0.1033
  247LIG    C14 3992   3.563   3.126   4.282  0.9048  0.5220 -0.3025
  247LIG    C15 3993   3.478   3.139   4.418  0.1511  0.2101 -0.1054
  247LIG     F1 3994   3.351   3.168   4.390  0.0656  0.7420 -0.0128
  247LIG     F2 3995   3.477   3.027   4.495 -0.0959 -0.1343  0.3938
  247LIG     F3 3996   3.520   3.233   4.495 -0.0463 -0.2304 -0.5744
  247LIG    C16 3997   3.497   3.194   4.159  0.2800  0.4613 -1.0171
  247LIG    C17 3998   3.567   3.139   4.043 -0.2369 -0.9206  0.5081
  247LIG    C18 3999   3.584   3.414   3.907  0.0161  0.1553  0.0052
  247LIG    C19 4000   3.574   3.559   3.906  0.5099 -0.1978  0.8723
  247LIG     H1 4001   3.511   3.797   3.883 -0.1026  0.8630 -1.2225
  247LIG     H2 4002   3.236   3.562   3.855 -0.5080 -0.6897 -1.0901
  247LIG     H3 4003   3.267   3.322   3.834  0.8424 -1.5602 -0.0035
  247LIG     H4 4004   3.554   3.131   3.820  0.5768 -0.9467 -0.0678
  247LIG     H5 4005   3.180   2.919   3.828  0.1958 -0.1685 -0.8646
  247LIG     H6 4006   3.196   2.677   3.855 -0.9486  1.2530 -0.0943
  247LIG     H7 4007   3.447   2.513   4.025  0.5240 -0.0744 -0.2999
  247LIG     H8 4008   3.551   2.723   4.090  0.8490  0.9846 -0.7161
  247LIG     H9 4009   3.679   2.962   4.025  1.1286  0.6128 -0.0633
  247LIG    H10 4010   3.510   2.914   4.263  0.6093  0.2947  0.0371
  247LIG    H11 4011   3.684   2.940   4.264  0.2565 -0.5186 -0.6153
  247LIG    H12 4012   3.660   3.172   4.303  1.0923 -0.5020  1.5816
  247LIG    H13 4013   3.389   3.176   4.149  0.2247  0.4295 -0.4094
  247LIG    H14 4014   3.507   3.303   4.166  0.2171  0.4668 -1.0145
  247LIG    H15 4015   3.659   3.199   4.043 -0.7686  0.2197 -2.3188
  247LIG    H16 4016   3.685   3.376   3.920  0.6408  1.6072 -0.2379
  247LIG    H17 4017   3.665   3.617   3.904  0.9522 -0.8762 -0.2418
  248Na+     NA 4018   4.928   0.061   2.045 -0.1421 -0.2393 -0.1203
  249Na+     NA 4019   2.382   1.640   0.244  0.2541 -0.3285 -0.3442
  250Na+     NA 4020   2.069   0.744   1.918  0.3332 -0.6242  0.5199
  251Na+     NA 4021   3.297   3.499   1.159 -0.6071 -0.1621 -0.2508
  252Na+     NA 4022   0.245   3.893   0.035 -0.3571  0.5474  0.0766
  253Na+     NA 4023   6.483   3.138   2.537  0.1465 -0.2482 -0.1356
  254Na+     NA 4024   2.268   2.892   5.583 -0.4329  0.0325  0.3076
  255Na+     NA 4025   3.643   3.957   6.317 -0.0114  0.1575 -0.3341
  256Na+     NA 4026   0.230   5.867   1.941 -0.1569 -0.4150 -0.4538
  257Na+     NA 4027   5.654   1.881   2.166  0.1385  0.3598  0.6785
  258Na+     NA 4028   1.309   1.842   4.784  0.1311 -0.2898 -0.2750
  259Na+     NA 4029   6.117   2.545   6.144 -0.2605 -0.1150 -0.1897
  260Cl-     CL 4030   2.718   3.155   6.005 -0.0691 -0.1534  0.1271
  261Cl-     CL 4031   5.463   2.572   5.623 -0.0054  0.1591 -0.1438
  262Cl-     CL 4032   3.245   3.324   1.393 -0.4119 -0.0294  0.6927
  263Cl-     CL 4033   1.807   4.511   0.445 -0.0127  0.1789 -0.1503
  264Cl-     CL 4034   6.706   2.745   0.493 -0.2482  0.4881  0.3550
  265Cl-     CL 4035   4.138   1.457   1.832 -0.0606 -0.1476 -0.0625
  266Cl-     CL 4036   6.133   5.208   0.455 -0.2497  0.1330 -0.4113
  267Cl-     CL 4037   0.062   1.897   3.143 -0.1041  0.0975 -0.0733
  268Cl-     CL 4038   0.538   3.364   1.926 -0.0292  0.2536 -0.6399
  269Cl-     CL 4039   4.629   4.240   0.939 -0.1737  0.5764 -0.5195
  270Cl-     CL 4040   3.577   0.797   2.200  0.0332 -0.2622 -0.5032
  271HOH      O 4041   3.301   4.039   3.918  0.4935  0.1924  0.0529
  271HOH     H1 4042   3.396   4.027   3.917  0.4954  0.1370  0.4289
  271HOH     H2 4043   3.267   3.961   3.874  0.6399  0.5446 -0.7224
  272HOH      O 4044   6.811   7.110   3.353 -0.3124 -0.0026  0.0031
  272HOH     H1 4045   6.748   7.150   3.412 -0.2939 -0.1169  0.1005
  272HOH     H2 4046   6.785   7.141   3.266 -0.7181 -0.3226  0.0026
  273HOH      O 4047   2.438   6.633   3.411  0.6846  0.4301 -0.3567
  273HOH     H1 4048   2.482   6.698   3.466 -0.0495 -0.2401  1.1452
  273HOH     H2 4049   2.463   6.549   3.449 -0.7574 -0.0309 -0.3021
  274HOH      O 4050   2.078   4.064   4.859 -0.4590  0.4013  0.2760
  274HOH     H1 4051   2.165   4.048   4.894 -0.6095  0.8014  0.8744
  274HOH     H2 4052   2.092   4.124   4.786 -0.1497 -0.3629 -0.3239
  275HOH      O 4053   6.047   3.160   2.511  0.1309 -0.5302 -0.3961
  275HOH     H1 4054   6.047   3.225   2.581  0.1697 -0.1091 -0.7786
  275HOH     H2 4055   5.976   3.100   2.534 -0.2531 -0.0547 -0.3059
  276HOH      O 4056   1.241   5.817   6.813  0.2567 -0.4024  0.0326
  276HOH     H1 4057   1.307   5.856   6.869  0.2169  0.4438 -0.4799
  276HOH     H2 4058   1.162   5.869   6.828 -0.1831 -1.1105  0.2939
  277HOH      O 4059   3.871   4.306   0.119 -0.8844  0.3033 -0.1069
  277HOH     H1 4060   3.853   4.248   0.193  0.0962  0.3990  0.2262
  277HOH     H2 4061   3.859   4.394   0.154  0.8981  0.4172  0.3819
  278HOH      O 4062   4.447   3.547   3.991 -0.3634  0.2272  0.2981
  278HOH     H1 4063   4.376   3.526   4.052  0.2703  0.4161  1.1501
  278HOH     H2 4064   4.526   3.547   4.046  0.2947  0.0741 -0.6018
  279HOH      O 4065   6.805   0.243   3.439 -0.3485  0.5092  0.0684
  279HOH     H1 4066   6.845   0.242   3.352 -0.4667 -0.1802  0.0072
  279HOH     H2 4067   6.873   0.276   3.497  0.5645 -1.1533  0.0609
  280HOH      O 4068   3.904   4.082   3.594 -0.2862  0.2332 -0.1233
  280HOH     H1 4069   3.900   3.989   3.617 -0.4068  0.5448  1.2826
  280HOH     H2 4070   3.993   4.108   3.614 -0.5536  0.6508  0.6043
  281HOH      O 4071   0.084   0.943   3.587  0.8668 -1.0349  0.0822
  281HOH     H1 4072   0.145   1.010   3.556  0.0860 -0.3325 -0.0105
  281HOH     H2 4073   0.123   0.860   3.558  1.0862 -0.5292 -1.1927
  282HOH      O 4074   4.921   5.214   3.819  0.1067  0.3092 -1.0489
  282HOH     H1 4075   4.969   5.174   3.747 -0.2778 -0.9391 -0.6614
  282HOH     H2 4076   4.891   5.140   3.872  0.0681  1.1550  0.2017
  283HOH      O 4077   4.262   0.194   2.375 -0.8750  1.3068  0.8174
  283HOH     H1 4078   4.345   0.182   2.420 -0.4949  0.7503  0.0271
  283HOH     H2 4079   4.266   0.284   2.342 -0.1427  1.0095 -0.0002
  284HOH      O 4080   4.724   2.884   6.205  0.0020 -0.3685 -0.0073
  284HOH     H1 4081   4.754   2.926   6.124  1.0824  0.5304  0.8028
  284HOH     H2 4082   4.742   2.948   6.274  0.5504 -1.6588  1.1446
  285HOH      O 4083   3.165   4.479   4.157  0.0278  1.1037 -0.5321
  285HOH     H1 4084   3.139   4.398   4.113 -0.3506  0.1093  1.3007
  285HOH     H2 4085   3.258   4.488   4.140 -0.0396  0.6010 -1.2252
  286HOH      O 4086   3.198   3.500   2.587  0.5024  1.0094 -0.7677
  286HOH     H1 4087   3.292   3.503   2.607  0.2795  1.3887  0.4351
  286HOH     H2 4088   3.170   3.591   2.595 -0.1769  0.7524  0.2574
  287HOH      O 4089   3.467   2.066   0.565  0.4363 -0.8146 -0.0942
  287HOH     H1 4090   3.433   2.121   0.637  0.2229 -1.1662  0.0787
  287HOH     H2 4091   3.517   2.127   0.510  0.2857 -0.4658  0.1470
  288HOH      O 4092   0.521   5.863   2.692 -0.4294  0.2748  0.0613
  288HOH     H1 4093   0.478   5.915   2.624 -0.9552 -0.2632 -0.0322
  288HOH     H2 4094   0.545   5.781   2.649  0.0224  0.2647  0.3096
  289HOH      O 4095   4.641   3.999   5.414 -0.5706  0.6006  0.6991
  289HOH     H1 4096   4.552   3.970   5.394 -0.3869 -0.1106  0.8749
  289HOH     H2 4097   4.650   4.081   5.365 -1.0745  0.3144  0.0872
  290HOH      O 4098   5.423   1.487   2.284  0.5846  0.1019 -0.6689
  290HOH     H1 4099   5.479   1.507   2.359  0.1357 -0.8696 -0.0335
  290HOH     H2 4100   5.475   1.426   2.231  0.1491 -0.8654 -0.0367
  291HOH      O 4101   1.520   5.802   1.101 -0.0993 -0.5017 -0.2504
  291HOH     H1 4102   1.449   5.743   1.126 -0.3935  0.0157  0.1756
  291HOH     H2 4103   1.548   5.842   1.183 -0.3185  0.3937 -0.5909
  292HOH      O 4104   3.847   6.449   5.819 -0.4648 -0.0886 -0.1362
  292HOH     H1 4105   3.845   6.402   5.902 -0.3139  0.4659  0.1844
  292HOH     H2 4106   3.926   6.502   5.823 -0.3009 -0.2640 -0.7574
  293HOH      O 4107   3.575   6.536   1.077  0.0984  0.2069  0.2781
  293HOH     H1 4108   3.670   6.545   1.085  0.1271  0.3167 -0.1339
  293HOH     H2 4109   3.560   6.441   1.076  0.2140  0.1890  0.2370
  294HOH      O 4110   7.133   6.375   1.760  0.2245 -0.2927  0.0212
  294HOH     H1 4111   7.130   6.439   1.689  0.7211 -0.3266 -0.0349
  294HOH     H2 4112   7.052   6.390   1.809 -0.4009 -0.6291 -0.8507
  295HOH      O 4113   5.592   2.418   3.845  0.0535  1.0196 -0.0205
  295HOH     H1 4114   5.567   2.486   3.783  0.3310  0.3461 -0.9186
  295HOH     H2 4115   5.544   2.340   3.814  1.0406  0.4046 -0.0717
  296HOH      O 4116   5.205   2.282   4.167  0.4531 -0.3168 -0.3546
  296HOH     H1 4117   5.291   2.289   4.127  0.1429 -0.8461 -1.1620
  296HOH     H2 4118   5.144   2.277   4.093 -0.3065  0.3194  0.1935
  297HOH      O 4119   2.948   5.031   1.146  0.0446 -0.2490  0.0224
  297HOH     H1 4120   2.864   5.001   1.110 -0.4681  1.0545  0.0204
  297HOH     H2 4121   2.978   4.958   1.200 -0.9061 -0.8994 -0.2661
  298HOH      O 4122   4.503   4.853   2.843  0.6484  0.0537  0.1421
  298HOH     H1 4123   4.560   4.793   2.796  0.1058  0.5297 -1.2227
  298HOH     H2 4124   4.423   4.804   2.859  0.3556  0.2512 -0.6185
  299HOH      O 4125   4.730   6.110   6.351 -0.6236 -0.0142 -0.3194
  299HOH     H1 4126   4.711   6.028   6.306 -0.4348 -0.2296 -0.0182
  299HOH     H2 4127   4.818   6.097   6.388 -0.5499  0.3633 -0.3579
  300HOH      O 4128   1.227   3.936   2.087  0.1408 -0.6694 -0.2345
  300HOH     H1 4129   1.186   3.950   2.002  0.7560  1.1030 -0.3101
  300HOH     H2 4130   1.158   3.897   2.140 -0.5764 -0.8735 -1.2396
  301HOH      O 4131   3.525   4.780   6.620  0.5382  0.7080  0.3212
  301HOH     H1 4132   3.533   4.832   6.699  0.0076 -0.1284  0.9533
  301HOH     H2 4133   3.438   4.799   6.586 -0.0199 -0.3427  1.0369
  302HOH      O 4134   0.901   5.246   5.354 -0.2089  0.7514 -0.6328
  302HOH     H1 4135   0.830   5.183   5.340  0.4866 -0.1671 -0.2492
  302HOH     H2 4136   0.885   5.283   5.440 -0.1719  0.4528 -0.4942
  303HOH      O 4137   0.859   5.642   6.116 -0.0745  0.0885 -0.4400
  303HOH     H1 4138   0.847   5.573   6.050 -0.9667  0.5714 -0.8241
  303HOH     H2 4139   0.936   5.691   6.086  0.1283 -0.2950 -0.5611
  304HOH      O 4140   3.231   0.307   3.211 -0.1915 -0.1389  0.2700
  304HOH     H1 4141   3.256   0.301   3.303  0.2696 -0.2772  0.1437
  304HOH     H2 4142   3.137   0.320   3.212 -0.3383 -1.0873  0.7446
  305HOH      O 4143  -0.004   0.856   2.741  0.0730 -0.1697  0.0506
  305HOH     H1 4144   0.022   0.863   2.649 -0.7011  1.0449 -0.1116
  305HOH     H2 4145   0.073   0.886   2.790  0.2084 -0.0466 -0.2338
  306HOH      O 4146   4.143   0.045   6.534 -0.1235 -0.4120 -0.4513
  306HOH     H1 4147   4.130   0.008   6.621 -0.0285  0.2649 -0.1326
  306HOH     H2 4148   4.056   0.047   6.494 -0.2946 -0.0315 -0.0719
  307HOH      O 4149   6.948   4.825   4.245 -0.3458 -0.2934  0.5809
  307HOH     H1 4150   6.979   4.915   4.257 -0.1733 -0.2698 -0.0035
  307HOH     H2 4151   6.962   4.784   4.331  0.7185 -0.1025  0.5244
  308HOH      O 4152   4.520   6.123   1.935  0.1762 -0.1111  0.1426
  308HOH     H1 4153   4.601   6.130   1.885 -0.2910  0.2453 -0.5950
  308HOH     H2 4154   4.456   6.087   1.874 -0.6778  1.2847  0.1083
  309HOH      O 4155   5.930   7.186   3.799 -0.2386 -0.1585  0.0152
  309HOH     H1 4156   5.953   7.098   3.829  0.2142  0.0750  0.3761
  309HOH     H2 4157   5.836   7.193   3.814 -0.3577 -0.7247 -0.4032
  310HOH      O 4158   0.816   4.531   6.634 -0.7710  0.3036 -0.0681
  310HOH     H1 4159   0.896   4.540   6.685 -0.8737 -0.1428  0.1817
  310HOH     H2 4160   0.764   4.467   6.682 -0.6173 -0.6075 -1.0478
  311HOH      O 4161   2.622   7.045   5.165 -0.6096 -0.0681  0.3871
  311HOH     H1 4162   2.577   7.083   5.241 -0.9875 -0.4160  0.3436
  311HOH     H2 4163   2.558   7.051   5.094 -0.4111 -0.1333  0.2027
  312HOH      O 4164   2.225   5.057   6.682  0.0236  0.1749 -0.3090
  312HOH     H1 4165   2.166   5.126   6.651 -0.2307  0.1284  0.0623
  312HOH     H2 4166   2.312   5.088   6.656 -0.0349  0.8689  0.2582
  313HOH      O 4167   1.481   3.275   5.923 -0.4479  0.6750 -0.2864
  313HOH     H1 4168   1.437   3.286   5.838 -0.4203  1.2111 -0.2400
  313HOH     H2 4169   1.571   3.253   5.900 -0.1874  1.7825 -0.4304
  314HOH      O 4170   0.202   6.462   5.312 -0.3421  0.5491  0.7163
  314HOH     H1 4171   0.267   6.454   5.383  0.2609  1.7448  0.3393
  314HOH     H2 4172   0.155   6.543   5.331 -1.0401  0.2288  0.4145
  315HOH      O 4173   1.638   0.237   3.978 -0.5581  0.2807 -0.2521
  315HOH     H1 4174   1.674   0.149   3.972 -1.1217  0.0873 -1.1022
  315HOH     H2 4175   1.715   0.294   3.986 -0.1383 -0.2170 -0.6445
  316HOH      O 4176   6.231   4.634   6.770  0.4912  0.1736 -0.8279
  316HOH     H1 4177   6.170   4.578   6.721  0.3425 -0.1289 -0.3178
  316HOH     H2 4178   6.206   4.723   6.745 -0.0876  0.0515 -0.7297
  317HOH      O 4179   6.383   0.984   4.564  0.1142  0.2325  0.5970
  317HOH     H1 4180   6.403   1.000   4.657  0.3213 -0.0758  0.6064
  317HOH     H2 4181   6.398   0.891   4.552 -0.1168  0.2337  0.2995
  318HOH      O 4182   2.763   1.545   3.602 -0.2266 -0.1488 -0.7927
  318HOH     H1 4183   2.840   1.529   3.547  1.0617  0.4621  0.6746
  318HOH     H2 4184   2.770   1.480   3.672  0.0776  1.0586  0.3789
  319HOH      O 4185   4.411   1.097   0.703  0.6710 -0.2330  0.1544
  319HOH     H1 4186   4.402   1.014   0.656 -1.4353 -0.4353  0.7328
  319HOH     H2 4187   4.370   1.162   0.646 -0.4209 -0.1947  0.9186
  320HOH      O 4188   1.661   5.947  -0.009  0.2572  0.0893 -0.9633
  320HOH     H1 4189   1.596   5.877  -0.018 -0.3429  0.6034 -0.7708
  320HOH     H2 4190   1.725   5.913   0.053 -0.3055 -0.1032 -0.4652
  321HOH      O 4191   6.571   3.426   1.847  0.0971  0.0907  0.5421
  321HOH     H1 4192   6.490   3.477   1.839  0.2879  0.2814 -0.3912
  321HOH     H2 4193   6.554   3.346   1.797  0.7045  0.4374 -0.2577
  322HOH      O 4194   4.864   5.968   7.157  0.3651 -0.7990 -0.0883
  322HOH     H1 4195   4.849   5.874   7.151 -0.5143 -0.6367 -0.9312
  322HOH     H2 4196   4.803   6.007   7.094  0.6948  0.3427  0.2357
  323HOH      O 4197   2.276   5.249   1.730 -0.3592 -0.2839  1.0468
  323HOH     H1 4198   2.346   5.308   1.703 -0.1749 -1.0708 -0.3519
  323HOH     H2 4199   2.209   5.306   1.767 -0.3805  0.9025 -0.6248
  324HOH      O 4200   4.768   0.863   4.981 -0.2258 -0.1519 -0.2514
  324HOH     H1 4201   4.842   0.887   4.925 -0.1844 -1.3342 -0.7880
  324HOH     H2 4202   4.747   0.773   4.954 -1.3379 -0.1400  0.4527
  325HOH      O 4203   0.107   1.313   4.782  0.2225 -0.5807 -0.3759
  325HOH     H1 4204   0.090   1.256   4.857 -0.5109 -0.0543 -0.1215
  325HOH     H2 4205   0.021   1.335   4.748  0.5207 -0.2271 -0.9358
  326HOH      O 4206   0.086   2.730   4.968  0.0793 -0.0938  0.6686
  326HOH     H1 4207   0.063   2.822   4.984  0.5462 -0.0736  1.3141
  326HOH     H2 4208   0.175   2.734   4.934 -0.4529 -0.2281 -0.9119
  327HOH      O 4209   2.834   5.923   4.436 -0.1013  0.2720 -0.2074
  327HOH     H1 4210   2.830   5.829   4.416  0.7288  0.0691  0.4461
  327HOH     H2 4211   2.890   5.959   4.367  0.0651  0.1688 -0.1297
  328HOH      O 4212   2.721   6.305   2.314  0.2330 -0.2544  0.7837
  328HOH     H1 4213   2.775   6.241   2.361  1.0581 -0.5664 -0.4942
  328HOH     H2 4214   2.731   6.282   2.222 -0.6595  0.8130  0.3729
  329HOH      O 4215   3.445   5.603   4.088 -0.2278  0.1484 -0.8453
  329HOH     H1 4216   3.501   5.680   4.080 -0.5610  0.7151  1.0635
  329HOH     H2 4217   3.356   5.638   4.086 -0.3946 -0.2172 -0.2981
  330HOH      O 4218   3.277   1.174   2.862  0.0259 -0.0920 -0.0695
  330HOH     H1 4219   3.327   1.118   2.922 -0.0932 -0.4625 -0.3064
  330HOH     H2 4220   3.317   1.260   2.871  0.5959 -0.3400 -0.1228
  331HOH      O 4221   1.504   0.142   6.868 -0.2137 -0.4752  0.3830
  331HOH     H1 4222   1.520   0.159   6.775 -0.4532  0.4782  0.4968
  331HOH     H2 4223   1.591   0.120   6.903  0.2227  0.8083  0.2338
  332HOH      O 4224   6.666   5.766   0.422 -0.4505 -0.2595 -0.1102
  332HOH     H1 4225   6.597   5.832   0.419 -0.5493 -0.3595 -0.0257
  332HOH     H2 4226   6.633   5.699   0.481 -0.8724 -0.9735 -1.1058
  333HOH      O 4227   6.549   3.433   5.569 -0.3212 -0.2797  0.0619
  333HOH     H1 4228   6.530   3.341   5.553 -0.5911 -0.1735 -0.2648
  333HOH     H2 4229   6.498   3.480   5.502  0.0270  0.0905  0.0484
  334HOH      O 4230   4.234   5.812   3.835 -0.5559  0.0230  0.8728
  334HOH     H1 4231   4.276   5.804   3.921 -0.1372  0.2707  0.7007
  334HOH     H2 4232   4.187   5.895   3.839 -0.7095 -0.0661  0.9318
  335HOH      O 4233   7.014   3.649   0.078 -0.6535 -0.9408 -0.5434
  335HOH     H1 4234   7.048   3.616  -0.005  0.2975  0.5192 -0.8062
  335HOH     H2 4235   7.086   3.635   0.140 -1.0799 -1.3468 -0.1195
  336HOH      O 4236   5.980   5.640   0.265 -0.5809 -0.0173  0.1467
  336HOH     H1 4237   6.057   5.668   0.217 -0.7625  0.6204  0.2027
  336HOH     H2 4238   6.015   5.594   0.342 -0.2090  0.9510  0.5952
  337HOH      O 4239   7.240   6.276   4.652 -0.5987  0.2660  0.9702
  337HOH     H1 4240   7.150   6.304   4.671 -0.6948 -0.3845  1.5442
  337HOH     H2 4241   7.273   6.244   4.735  0.2098  0.5773  0.7849
  338HOH      O 4242   0.438   2.230   3.316 -0.5284  0.0537  0.1486
  338HOH     H1 4243   0.373   2.163   3.340  0.3843 -0.5653  1.0294
  338HOH     H2 4244   0.485   2.191   3.243  0.1854 -0.4344  0.8369
  339HOH      O 4245   4.914   4.277   1.727 -0.1462 -0.2532  0.5086
  339HOH     H1 4246   4.989   4.242   1.775  0.5289 -0.2712 -0.5037
  339HOH     H2 4247   4.931   4.254   1.636 -1.2699 -0.0362  0.2138
  340HOH      O 4248   6.294   2.346   5.242  0.2565 -0.7209  0.2918
  340HOH     H1 4249   6.246   2.297   5.176  0.1061  0.7646 -0.8062
  340HOH     H2 4250   6.230   2.407   5.278  0.6650 -0.6178  0.8629
  341HOH      O 4251   6.222   4.059   1.668  0.3087  0.5973  0.0235
  341HOH     H1 4252   6.231   4.153   1.653  2.0005  0.4965  0.0064
  341HOH     H2 4253   6.240   4.020   1.582  0.2034  0.2369  0.1625
  342HOH      O 4254   1.611   6.974   1.767  0.4987  0.4074 -0.5380
  342HOH     H1 4255   1.642   6.887   1.741  0.2130  0.3931 -0.8348
  342HOH     H2 4256   1.530   6.987   1.717 -0.5290  0.0430  0.8792
  343HOH      O 4257   4.915   4.920   5.547 -0.3946  0.2446  0.0953
  343HOH     H1 4258   4.859   4.881   5.480 -0.3617  1.1549 -0.4978
  343HOH     H2 4259   4.984   4.964   5.497 -0.1657  0.6441  0.7449
  344HOH      O 4260   4.318   1.217   7.239 -0.1488 -0.7346 -0.6094
  344HOH     H1 4261   4.243   1.274   7.222  0.2883  0.0460 -0.0207
  344HOH     H2 4262   4.282   1.144   7.289 -0.5257 -0.3554 -0.3128
  345HOH      O 4263   0.541   6.633   1.393  0.3249  0.3357 -0.4956
  345HOH     H1 4264   0.589   6.568   1.343  0.8450 -0.0288  0.4220
  345HOH     H2 4265   0.495   6.583   1.460  0.2049  0.8481 -0.1815
  346HOH      O 4266   1.638   7.131   6.777  0.4946 -0.0587  0.0339
  346HOH     H1 4267   1.656   7.225   6.772  0.2151 -0.0286 -0.7651
  346HOH     H2 4268   1.579   7.122   6.851  0.4322  0.4117  0.0505
  347HOH      O 4269   5.758   3.447   3.918  0.0652  0.3975  0.9599
  347HOH     H1 4270   5.837   3.443   3.973  0.6360 -1.6437  0.1562
  347HOH     H2 4271   5.791   3.460   3.830 -0.5843  0.3511  0.7006
  348HOH      O 4272   3.891   4.827   3.142  0.1202  0.2098  0.2861
  348HOH     H1 4273   3.892   4.836   3.237 -0.4318  0.4030  0.2812
  348HOH     H2 4274   3.921   4.912   3.110  1.2568 -0.1592  0.2781
  349HOH      O 4275   4.391   5.328   5.807  0.0991 -0.3534 -0.3233
  349HOH     H1 4276   4.464   5.364   5.755  0.5048 -0.8602 -0.1147
  349HOH     H2 4277   4.384   5.387   5.882  0.3120 -0.3118 -0.3342
  350HOH      O 4278   0.987   4.653   7.078  0.5734  0.0945  0.3352
  350HOH     H1 4279   0.960   4.736   7.040  0.0331 -0.0724  0.3379
  350HOH     H2 4280   1.048   4.676   7.147  0.8820  0.4521 -0.0452
  351HOH      O 4281   0.849   0.499   3.271  0.1702 -0.3511 -0.0239
  351HOH     H1 4282   0.802   0.485   3.354  0.3726  0.4787  0.2430
  351HOH     H2 4283   0.931   0.452   3.282 -0.1582 -0.9727 -0.1057
  352HOH      O 4284   5.245   6.104   4.481 -0.2722  0.3710  0.4766
  352HOH     H1 4285   5.240   6.070   4.391  0.9427  0.8501  0.1933
  352HOH     H2 4286   5.154   6.121   4.504 -0.6954 -0.5372 -0.3487
  353HOH      O 4287   4.847   3.073   5.654  0.2141 -0.0958  0.4439
  353HOH     H1 4288   4.801   3.156   5.665 -0.7226 -0.4523 -0.5091
  353HOH     H2 4289   4.912   3.090   5.586  0.2768 -0.0515  0.5147
  354HOH      O 4290   2.666   0.345   3.144  0.8784  0.0212  0.2099
  354HOH     H1 4291   2.658   0.418   3.205  0.7051  0.7267 -0.6050
  354HOH     H2 4292   2.635   0.381   3.060  1.5495 -0.7476 -0.4041
  355HOH      O 4293   2.420   1.760   6.826  0.0005  0.0925  0.0359
  355HOH     H1 4294   2.363   1.782   6.752  0.0061 -0.1654 -0.0473
  355HOH     H2 4295   2.449   1.671   6.808  0.1467  0.0940  0.2592
  356HOH      O 4296   6.325   6.858   6.672  0.6377  0.1581  0.1443
  356HOH     H1 4297   6.247   6.815   6.637  1.1138 -0.4759 -0.1845
  356HOH     H2 4298   6.301   6.950   6.680 -0.5073 -0.1787  1.1190
  357HOH      O 4299   4.409   5.205   0.283  0.1773  0.1390 -0.3208
  357HOH     H1 4300   4.476   5.156   0.331 -0.3146 -0.3337 -0.1066
  357HOH     H2 4301   4.447   5.292   0.273  0.6620 -0.0043  0.1497
  358HOH      O 4302   5.258   4.728   4.517  0.0515 -0.3605  0.1282
  358HOH     H1 4303   5.345   4.701   4.487 -0.0749 -0.7688  0.1168
  358HOH     H2 4304   5.198   4.690   4.452 -0.1561 -0.3890  0.3367
  359HOH      O 4305   0.966   5.977   1.550 -0.2714  0.3747 -0.4402
  359HOH     H1 4306   1.012   5.893   1.550 -1.2586 -0.2073 -1.0995
  359HOH     H2 4307   1.016   6.031   1.490  0.6442  0.4429  0.3442
  360HOH      O 4308   6.118   3.558   5.459 -0.2465  0.0390  0.6719
  360HOH     H1 4309   6.089   3.649   5.458  0.5894  0.3352 -0.5038
  360HOH     H2 4310   6.211   3.562   5.437 -0.3152 -1.1280  0.0158
  361HOH      O 4311   0.340   0.683   2.630  0.3233 -0.7352  0.7123
  361HOH     H1 4312   0.351   0.626   2.706 -0.7233 -0.7770  0.8698
  361HOH     H2 4313   0.245   0.686   2.616  0.4720 -0.6792 -0.5555
  362HOH      O 4314   2.257   0.922   5.868 -0.2612 -0.2691 -0.1020
  362HOH     H1 4315   2.215   0.849   5.914 -0.1860 -0.4343 -0.2955
  362HOH     H2 4316   2.187   0.961   5.816 -0.1489 -0.6295 -0.5315
  363HOH      O 4317   0.170   2.361   3.480  0.2671 -0.1165  0.2142
  363HOH     H1 4318   0.244   2.311   3.514 -0.1406 -0.3813  0.7532
  363HOH     H2 4319   0.096   2.333   3.535 -0.1065  0.5779  0.0800
  364HOH      O 4320   6.750   3.205   3.319 -1.0377  0.2450  0.4013
  364HOH     H1 4321   6.687   3.163   3.378 -0.4865 -0.8451  0.2717
  364HOH     H2 4322   6.835   3.192   3.361 -0.6318 -0.5381 -0.5823
  365HOH      O 4323   0.650   4.942   4.206 -0.1573 -0.3577 -0.0015
  365HOH     H1 4324   0.730   4.988   4.180 -0.5567  0.2149 -0.2622
  365HOH     H2 4325   0.637   4.877   4.137  0.1034 -0.4812  0.0640
  366HOH      O 4326   3.546   7.153   4.797 -0.6865 -0.4789  0.5985
  366HOH     H1 4327   3.524   7.196   4.879  0.4754  0.0672  0.6581
  366HOH     H2 4328   3.572   7.064   4.822  1.0114  0.0749  1.0711
  367HOH      O 4329   2.060   3.144   0.968 -0.0569  0.1914 -0.1075
  367HOH     H1 4330   2.004   3.185   1.033 -1.0822 -0.1117 -0.7565
  367HOH     H2 4331   2.068   3.053   0.997 -0.1538  0.1628 -0.1685
  368HOH      O 4332   1.625   6.766   2.949 -0.4749  0.1552 -0.0084
  368HOH     H1 4333   1.718   6.748   2.937 -0.7290 -1.0571 -0.4863
  368HOH     H2 4334   1.592   6.783   2.861 -0.8821 -0.5371 -0.0089
  369HOH      O 4335   4.485   0.850   5.205  0.1416 -0.6184  0.0057
  369HOH     H1 4336   4.558   0.877   5.150 -0.1745 -0.3282 -0.2789
  369HOH     H2 4337   4.408   0.865   5.151 -0.1404 -0.7906  0.3540
  370HOH      O 4338   2.136   3.769   0.488 -0.6371  0.4263  0.6327
  370HOH     H1 4339   2.116   3.718   0.409 -0.2224  0.1227  0.7203
  370HOH     H2 4340   2.177   3.849   0.455 -0.6511  0.3931  0.5337
  371HOH      O 4341   4.968   1.351   3.890 -0.1718 -0.7843  0.2608
  371HOH     H1 4342   5.036   1.290   3.918  0.0537 -0.7159 -0.1255
  371HOH     H2 4343   4.925   1.307   3.817 -0.4209 -0.7487  0.3855
  372HOH      O 4344   3.646   3.124   1.338  0.9117 -1.4120  0.1186
  372HOH     H1 4345   3.719   3.081   1.293 -0.1447 -1.7676 -1.4173
  372HOH     H2 4346   3.568   3.078   1.306 -0.1466  0.3196 -0.0329
  373HOH      O 4347   6.518   4.449   2.145 -0.3596 -0.1930  0.5712
  373HOH     H1 4348   6.474   4.513   2.090 -0.4159 -0.5909  0.1426
  373HOH     H2 4349   6.463   4.371   2.141 -0.0320 -0.4374  0.6661
  374HOH      O 4350   3.221   0.586   2.268  0.1801 -0.0336  0.7901
  374HOH     H1 4351   3.272   0.517   2.309 -0.6991 -0.3589  1.3920
  374HOH     H2 4352   3.262   0.667   2.299  0.4922 -0.2780  1.0363
  375HOH      O 4353   5.725   0.699   5.899 -0.0744 -0.5191  0.9345
  375HOH     H1 4354   5.653   0.747   5.859  0.2930 -0.1475  0.7088
  375HOH     H2 4355   5.780   0.671   5.826 -0.1503 -1.0842  1.0791
  376HOH      O 4356   0.652   2.973   0.629  0.4660 -0.5032  0.2476
  376HOH     H1 4357   0.723   2.986   0.565 -0.0452  0.0041 -0.2355
  376HOH     H2 4358   0.572   2.987   0.579  0.0536  1.1357  1.2305
  377HOH      O 4359   5.544   5.213   6.584  0.3695  0.1658 -0.5694
  377HOH     H1 4360   5.594   5.244   6.660  0.7441 -0.7252 -0.4387
  377HOH     H2 4361   5.485   5.147   6.619  0.5711 -0.2837 -1.0566
  378HOH      O 4362   1.329   6.956   3.936 -0.1150  0.5059  0.0696
  378HOH     H1 4363   1.343   6.934   3.843  0.2974  1.1818 -0.0365
  378HOH     H2 4364   1.300   7.047   3.935 -0.8508  0.2964  0.5677
  379HOH      O 4365   4.885   6.780   3.859  0.6917 -0.1912  0.0239
  379HOH     H1 4366   4.912   6.827   3.780 -0.2875 -0.0658 -0.2674
  379HOH     H2 4367   4.854   6.849   3.918 -0.4385 -0.3874 -0.2780
  380HOH      O 4368   6.464   3.361   0.217 -0.5680  0.0239  0.0403
  380HOH     H1 4369   6.474   3.273   0.179  0.3249  0.3389 -0.5298
  380HOH     H2 4370   6.443   3.417   0.143 -0.1326  0.4400  0.2179
  381HOH      O 4371   0.730   0.462   1.657 -0.0144  0.7899 -0.1082
  381HOH     H1 4372   0.759   0.446   1.746 -1.2414 -0.0223  0.1952
  381HOH     H2 4373   0.790   0.411   1.603  0.2260  0.6034  0.3280
  382HOH      O 4374   0.397   3.120   6.008 -0.2409  0.3142 -0.5042
  382HOH     H1 4375   0.352   3.186   6.061  0.0108  0.6412 -0.6870
  382HOH     H2 4376   0.336   3.046   6.004  0.1342 -0.1657  1.1127
  383HOH      O 4377   6.443   6.869   5.075 -0.5112  0.3337 -0.2296
  383HOH     H1 4378   6.443   6.931   5.002  1.0538  0.3639 -0.2832
  383HOH     H2 4379   6.388   6.796   5.046 -0.0270  0.4008 -1.4238
  384HOH      O 4380   5.466   5.401   1.506  0.8144 -0.3087 -0.5018
  384HOH     H1 4381   5.391   5.362   1.551  0.9804 -0.6568 -0.5173
  384HOH     H2 4382   5.448   5.495   1.507  0.6274 -0.3407 -0.0502
  385HOH      O 4383   2.801   1.516   1.871 -0.5761  0.0268 -0.1095
  385HOH     H1 4384   2.870   1.509   1.938 -1.5172  0.6214  0.9912
  385HOH     H2 4385   2.782   1.425   1.847 -0.6082 -0.2524  0.8916
  386HOH      O 4386   2.598   1.913   1.299  0.3983 -0.7511  0.3507
  386HOH     H1 4387   2.540   1.988   1.291  0.7741 -0.5195 -0.3736
  386HOH     H2 4388   2.584   1.881   1.388 -0.0482 -0.0573  0.5425
  387HOH      O 4389   3.122   2.995   6.231  0.5750 -0.5520  0.0993
  387HOH     H1 4390   3.045   2.979   6.178  0.0810  0.2050  0.5491
  387HOH     H2 4391   3.121   2.927   6.298  0.2626 -0.5120  0.1346
  388HOH      O 4392   3.107   0.477   4.503  0.1727  0.0206  0.0158
  388HOH     H1 4393   3.133   0.536   4.573  1.1783  0.3507 -0.5959
  388HOH     H2 4394   3.052   0.531   4.446 -0.6339 -0.2443  0.4988
  389HOH      O 4395   0.344   4.772   0.512 -0.5193  1.1183  0.1601
  389HOH     H1 4396   0.272   4.714   0.536  0.3935 -0.0995  0.1579
  389HOH     H2 4397   0.374   4.810   0.595 -0.1747  0.3753  0.3893
  390HOH      O 4398   6.872   4.204   0.886  1.0473 -0.6905 -0.5524
  390HOH     H1 4399   6.846   4.113   0.900 -0.8063 -0.2054 -0.3200
  390HOH     H2 4400   6.811   4.235   0.819  1.1149  0.5829 -0.0605
  391HOH      O 4401   4.744   1.255   4.508  0.5414  0.2444  0.2674
  391HOH     H1 4402   4.835   1.235   4.529  0.3304 -1.3993 -0.0812
  391HOH     H2 4403   4.696   1.241   4.590  0.3818 -0.9991  0.0038
  392HOH      O 4404   2.392   6.832   4.220  0.0137 -0.7163 -0.2685
  392HOH     H1 4405   2.366   6.740   4.228 -0.6112 -0.4811  0.7679
  392HOH     H2 4406   2.488   6.830   4.230 -0.0722 -1.1914  0.6743
  393HOH      O 4407   5.387   5.703   4.873 -0.2544  0.1490 -0.4633
  393HOH     H1 4408   5.349   5.733   4.956 -0.2255 -0.0841 -0.3642
  393HOH     H2 4409   5.384   5.780   4.817 -0.5967  0.2165 -0.3588
  394HOH      O 4410   6.961   3.657   5.710  0.2025  0.2139 -0.3903
  394HOH     H1 4411   7.045   3.628   5.675  0.1309 -0.5927  0.0573
  394HOH     H2 4412   6.978   3.675   5.802 -0.2427 -0.6317 -0.1234
  395HOH      O 4413   4.691   3.602   2.881 -0.7346  0.1162 -0.0812
  395HOH     H1 4414   4.740   3.579   2.802 -1.3237  0.8464 -0.6837
  395HOH     H2 4415   4.747   3.663   2.927 -0.0940 -0.8189  0.4392
  396HOH      O 4416   4.199   4.877   6.730 -0.4137  0.1688 -0.1955
  396HOH     H1 4417   4.207   4.948   6.666 -0.4022  0.7257  0.4057
  396HOH     H2 4418   4.109   4.846   6.720 -0.4109  0.2466 -0.4823
  397HOH      O 4419   3.940   1.561   4.964  0.4115  0.4438 -0.0088
  397HOH     H1 4420   3.987   1.552   5.047  1.7732  0.5255 -0.7132
  397HOH     H2 4421   3.869   1.497   4.969  0.0747  0.8537  1.4201
  398HOH      O 4422   0.651   0.612   2.813 -0.1619 -0.4144  0.0006
  398HOH     H1 4423   0.646   0.549   2.741 -0.3163 -0.1694 -0.2051
  398HOH     H2 4424   0.625   0.561   2.890 -0.2275 -0.6177 -0.1523
  399HOH      O 4425   4.996   7.177   5.120 -0.3986  0.3521 -0.6300
  399HOH     H1 4426   4.924   7.184   5.182  0.3453 -1.3965  0.5976
  399HOH     H2 4427   5.058   7.244   5.148 -0.4298  0.1216  0.0171
  400HOH      O 4428   4.856   0.567   0.635  0.3161 -0.4611  0.5702
  400HOH     H1 4429   4.879   0.529   0.550  0.6800  0.4653  0.2301
  400HOH     H2 4430   4.914   0.642   0.644 -0.5772  0.2028  1.0651
  401HOH      O 4431   1.544   2.661   1.460 -0.2232 -0.1635 -0.3099
  401HOH     H1 4432   1.456   2.633   1.436 -0.2776  0.6359 -1.1834
  401HOH     H2 4433   1.531   2.745   1.504  0.0832 -0.2083 -0.1264
  402HOH      O 4434   0.113   3.742   1.026  0.0170  0.2244 -0.2849
  402HOH     H1 4435   0.172   3.689   1.079 -0.5827 -0.3183 -0.1355
  402HOH     H2 4436   0.165   3.818   1.001  0.4039  0.3887  0.8767
  403HOH      O 4437   5.980   0.775   1.668 -0.1691  0.0766 -0.2293
  403HOH     H1 4438   6.061   0.737   1.700 -0.3823 -0.2393 -0.0514
  403HOH     H2 4439   6.006   0.857   1.627  0.0282  1.0753  1.6708
  404HOH      O 4440   5.029   1.853   3.370  0.2581  0.0214 -0.0865
  404HOH     H1 4441   4.959   1.860   3.436  0.3047  0.9176 -0.1017
  404HOH     H2 4442   5.110   1.851   3.421  0.2764  0.3537 -0.0963
  405HOH      O 4443   1.565   7.108   3.563  0.4463 -0.3401  0.1991
  405HOH     H1 4444   1.620   7.045   3.516  0.1148  0.0523 -0.7456
  405HOH     H2 4445   1.483   7.110   3.514  0.3609  0.6433  0.3585
  406HOH      O 4446   1.809   6.654   4.517 -0.0550 -0.9060 -0.1458
  406HOH     H1 4447   1.723   6.643   4.557  0.1182 -0.4308  0.3736
  406HOH     H2 4448   1.871   6.648   4.589  0.2771 -0.2607 -0.3544
  407HOH      O 4449   6.690   2.974   6.345 -0.0186  0.7055  0.4897
  407HOH     H1 4450   6.751   2.937   6.409  0.1387 -0.1006 -0.0893
  407HOH     H2 4451   6.609   2.924   6.359  0.1049  0.3162 -0.1138
  408HOH      O 4452   7.092   6.454   5.013 -0.0985 -0.3912 -0.4090
  408HOH     H1 4453   7.153   6.527   5.013 -1.1810  0.5740 -0.2929
  408HOH     H2 4454   7.123   6.396   5.082  0.1674  0.5491  0.3007
  409HOH      O 4455   2.775   4.828   1.646  0.0152  0.2915  0.2812
  409HOH     H1 4456   2.846   4.814   1.584 -0.7134 -1.3192 -0.3059
  409HOH     H2 4457   2.809   4.893   1.708  1.2592  0.9837 -1.0235
  410HOH      O 4458   3.002   6.440   4.047  0.2867  0.2207 -0.1947
  410HOH     H1 4459   2.908   6.441   4.066  0.2295  0.5742 -0.4664
  410HOH     H2 4460   3.041   6.393   4.121 -0.0505  0.5052  0.1755
  411HOH      O 4461   0.249   2.432   0.966 -0.2133  0.2956  0.0858
  411HOH     H1 4462   0.182   2.456   0.901  0.4798 -0.6615 -1.0638
  411HOH     H2 4463   0.201   2.380   1.030 -0.5707 -0.7698 -0.9605
  412HOH      O 4464   5.735   2.262   6.437  0.2525  0.1030  0.3944
  412HOH     H1 4465   5.667   2.302   6.490  0.2516 -0.1608  0.5972
  412HOH     H2 4466   5.706   2.277   6.346 -0.3566 -0.4623  0.4768
  413HOH      O 4467   6.833   1.721   4.139 -0.1839  0.2531 -0.2182
  413HOH     H1 4468   6.872   1.766   4.064 -0.2995 -0.1048 -0.5020
  413HOH     H2 4469   6.901   1.662   4.170 -0.2789  0.0870 -0.3180
  414HOH      O 4470   3.204   1.414   7.108 -0.5001  0.1982 -0.0581
  414HOH     H1 4471   3.281   1.410   7.052 -0.6071 -0.4282 -0.1790
  414HOH     H2 4472   3.213   1.497   7.155  0.8898 -0.3814  0.8378
  415HOH      O 4473   3.812   2.986   5.149  0.1486  0.4577  0.2867
  415HOH     H1 4474   3.834   2.997   5.056  0.0446  1.3302  0.3554
  415HOH     H2 4475   3.881   3.033   5.196  0.6562 -0.6310  0.7158
  416HOH      O 4476   5.817   0.758   1.888 -1.0806  0.8031 -0.3980
  416HOH     H1 4477   5.883   0.753   1.818  0.1843  1.5275  0.6524
  416HOH     H2 4478   5.756   0.688   1.868 -0.0512  0.1385 -1.5048
  417HOH      O 4479   4.882   2.173   1.760  0.5747  0.0301 -0.5256
  417HOH     H1 4480   4.806   2.195   1.813  0.8962  1.1918 -0.4994
  417HOH     H2 4481   4.874   2.079   1.744 -0.1660 -0.1254  0.5575
  418HOH      O 4482   4.766   1.272   2.075  0.5134 -0.0614 -0.0051
  418HOH     H1 4483   4.687   1.234   2.113 -0.1663 -0.4748 -1.6592
  418HOH     H2 4484   4.803   1.326   2.145 -1.2277  0.1542  0.8408
  419HOH      O 4485   6.217   3.741   0.113 -0.6149  0.2371 -0.3688
  419HOH     H1 4486   6.178   3.768   0.030 -1.6940 -0.5709 -0.1712
  419HOH     H2 4487   6.246   3.651   0.098 -0.0229  0.3692 -0.1004
  420HOH      O 4488   1.705   3.067   0.209 -0.5486  0.2246 -0.3884
  420HOH     H1 4489   1.725   3.023   0.291 -0.8023  0.2425 -0.3142
  420HOH     H2 4490   1.657   3.145   0.235 -0.4028  0.3655 -0.5394
  421HOH      O 4491   3.391   2.351   6.492 -0.3631  0.1571  0.4465
  421HOH     H1 4492   3.446   2.424   6.521  0.3952  0.1566 -0.8366
  421HOH     H2 4493   3.450   2.276   6.492 -0.3549  0.1286 -0.8266
  422HOH      O 4494   5.983   3.585   3.759 -0.2491 -0.1139  0.1455
  422HOH     H1 4495   6.036   3.511   3.789  0.5414  0.3246 -0.0988
  422HOH     H2 4496   6.016   3.604   3.671 -0.3877  0.5558  0.2255
  423HOH      O 4497   5.269   2.506   1.047 -0.0853 -0.1219  1.2761
  423HOH     H1 4498   5.310   2.511   1.133  1.4003 -0.0641  0.6206
  423HOH     H2 4499   5.331   2.457   0.993 -0.2009  1.1793 -0.1643
  424HOH      O 4500   1.102   1.516   1.862  0.3307 -0.5168 -0.4432
  424HOH     H1 4501   1.056   1.599   1.851 -0.0753 -0.7472 -0.5603
  424HOH     H2 4502   1.133   1.494   1.774 -0.5520 -1.0304 -0.6577
  425HOH      O 4503   3.968   5.724   7.214 -0.1755  0.3127  0.1412
  425HOH     H1 4504   3.953   5.658   7.282  0.8711 -1.1971 -0.9618
  425HOH     H2 4505   3.899   5.709   7.150 -0.7250  1.2452  0.4724
  426HOH      O 4506   0.889   3.740   3.654 -0.3833  0.7300  0.3088
  426HOH     H1 4507   0.808   3.786   3.677 -0.5989  0.5168 -0.0094
  426HOH     H2 4508   0.910   3.686   3.730 -0.4315  0.9357  0.4676
  427HOH      O 4509   2.459   1.138   5.185  0.0253 -0.2750  0.2055
  427HOH     H1 4510   2.490   1.063   5.133  0.6527 -0.6342  1.0602
  427HOH     H2 4511   2.537   1.192   5.198 -0.3892  0.4785 -0.2736
  428HOH      O 4512   4.593   2.072   0.510 -0.3306 -0.3805  0.5677
  428HOH     H1 4513   4.679   2.064   0.550  0.3165  1.1724 -0.3530
  428HOH     H2 4514   4.588   1.998   0.449  0.8485  0.0806 -0.1490
  429HOH      O 4515   3.115   1.739   1.083 -0.0263 -0.4361 -0.2033
  429HOH     H1 4516   3.153   1.660   1.119 -0.7803 -0.6458  0.1799
  429HOH     H2 4517   3.020   1.726   1.090 -0.1715  0.5499  0.0051
  430HOH      O 4518   0.478   6.908   6.635 -0.2843 -0.2674  0.4581
  430HOH     H1 4519   0.466   6.979   6.572 -0.3907  0.1505  0.9350
  430HOH     H2 4520   0.505   6.951   6.716  2.5498 -0.9448  0.0718
  431HOH      O 4521   4.493   1.020   3.014 -0.9400 -0.7395  0.2633
  431HOH     H1 4522   4.461   1.086   2.954 -0.6012 -0.0877  0.7724
  431HOH     H2 4523   4.570   0.983   2.972 -0.1116  0.4024  0.6745
  432HOH      O 4524   2.908   0.460   3.889 -0.3263 -0.9207  0.2357
  432HOH     H1 4525   2.814   0.441   3.884 -0.4340 -0.3013 -0.5638
  432HOH     H2 4526   2.939   0.449   3.799  0.2373 -0.5282  0.3732
  433HOH      O 4527   6.421   4.030   5.795 -0.2002  0.0160 -0.4369
  433HOH     H1 4528   6.513   4.045   5.774  0.1358  0.2222  1.0162
  433HOH     H2 4529   6.406   3.938   5.775  0.7338 -0.4007  0.5728
  434HOH      O 4530   3.270   1.574   0.212  0.3362  0.7737  0.3520
  434HOH     H1 4531   3.284   1.653   0.265  0.4407  0.9298  0.0967
  434HOH     H2 4532   3.298   1.502   0.268  1.2676  0.9976  0.2116
  435HOH      O 4533   4.497   3.846   1.467  0.6912 -0.9526  0.1991
  435HOH     H1 4534   4.446   3.845   1.386  0.4197  0.0745  0.3178
  435HOH     H2 4535   4.586   3.866   1.439  0.4691  0.1490  0.1588
  436HOH      O 4536   5.898   6.280   6.342 -0.0691  0.1258 -0.0065
  436HOH     H1 4537   5.917   6.366   6.305 -1.6294  0.5246 -0.0115
  436HOH     H2 4538   5.917   6.218   6.271 -0.1277  0.5916 -0.4374
  437HOH      O 4539   2.624   6.563   2.093  1.3712 -0.0846  0.2131
  437HOH     H1 4540   2.579   6.481   2.074  2.3750 -0.7698  0.6559
  437HOH     H2 4541   2.688   6.573   2.022  0.9081  0.6233 -0.1378
  438HOH      O 4542   1.961   6.426   2.113 -0.0757 -0.8091 -1.3050
  438HOH     H1 4543   2.047   6.465   2.125 -0.5667  0.1121 -0.4244
  438HOH     H2 4544   1.974   6.333   2.127  0.6635 -0.5945 -0.4167
  439HOH      O 4545   2.008   2.047   6.300 -0.0337 -0.3834 -0.1686
  439HOH     H1 4546   2.017   1.955   6.277  1.0456 -0.4931  0.5618
  439HOH     H2 4547   2.098   2.077   6.315 -0.2907  0.9627 -0.9562
  440HOH      O 4548   1.085   6.544   5.690 -0.3762  0.2346 -0.4204
  440HOH     H1 4549   0.993   6.572   5.696 -0.4399  0.2357 -1.1443
  440HOH     H2 4550   1.087   6.488   5.612  0.2159  0.1197 -0.3302
  441HOH      O 4551   1.301   1.122   3.689 -0.8170  0.0218 -0.4203
  441HOH     H1 4552   1.341   1.035   3.681 -1.0115 -0.0554 -0.5535
  441HOH     H2 4553   1.296   1.154   3.599 -0.7247  0.1819 -0.3691
  442HOH      O 4554   5.838   4.114   2.038  0.5980 -0.5950  0.5134
  442HOH     H1 4555   5.875   4.191   1.995 -0.7792 -0.1929 -0.0941
  442HOH     H2 4556   5.839   4.136   2.131 -0.1831  0.4146  0.3244
  443HOH      O 4557   4.684   6.385   6.133 -0.4555 -0.0728 -0.1431
  443HOH     H1 4558   4.645   6.298   6.127  0.8100 -0.6337 -2.0801
  443HOH     H2 4559   4.761   6.373   6.188 -0.2006 -0.2533 -0.5264
  444HOH      O 4560   7.209   5.236   4.006  0.0304 -0.0286  0.4443
  444HOH     H1 4561   7.151   5.210   4.078  0.7640 -0.8531  0.7669
  444HOH     H2 4562   7.277   5.289   4.047  0.0424  0.1209  0.2333
  445HOH      O 4563   4.517   6.455   1.755 -0.5219  0.3742 -0.1909
  445HOH     H1 4564   4.603   6.446   1.797 -0.6174  0.7021  0.0866
  445HOH     H2 4565   4.520   6.395   1.681 -0.1627  0.1583 -0.0065
  446HOH      O 4566   3.350   0.878   6.969 -0.2066  0.5345  0.7200
  446HOH     H1 4567   3.344   0.830   6.886 -0.2096  2.2781 -0.3861
  446HOH     H2 4568   3.259   0.897   6.992 -0.2319 -0.2737  1.3943
  447HOH      O 4569   4.765   0.527   5.527  0.6012  0.0048  0.3284
  447HOH     H1 4570   4.743   0.597   5.466  0.5609  0.3615  0.7393
  447HOH     H2 4571   4.859   0.514   5.515  0.5797  0.0189  0.1396
  448HOH      O 4572   7.177   1.358   4.618  0.1668  0.0350 -0.1866
  448HOH     H1 4573   7.210   1.439   4.580 -0.6090  0.3545 -0.2130
  448HOH     H2 4574   7.115   1.324   4.554 -0.9526  0.4386  0.6319
  449HOH      O 4575   4.153   0.443   4.317  0.2419 -0.3463  0.0608
  449HOH     H1 4576   4.106   0.527   4.317  0.5762 -0.1149  1.3191
  449HOH     H2 4577   4.097   0.385   4.266 -0.2953  0.4834 -0.3560
  450HOH      O 4578   1.008   4.531   6.823 -0.0062  0.2112  0.6132
  450HOH     H1 4579   1.102   4.511   6.831 -0.0879 -0.1232  0.7447
  450HOH     H2 4580   0.987   4.580   6.902  0.2857  1.2264  0.1054
  451HOH      O 4581   5.130   5.396   7.176  0.2222 -0.3562 -0.1570
  451HOH     H1 4582   5.162   5.485   7.195  0.4023 -0.3935 -0.2781
  451HOH     H2 4583   5.147   5.347   7.257 -1.9381  0.2397  0.8105
  452HOH      O 4584   6.970   0.688   1.200 -0.9597  0.6034  0.1964
  452HOH     H1 4585   6.972   0.783   1.203 -0.0543  0.6928 -1.2005
  452HOH     H2 4586   7.009   0.666   1.115  1.0527 -1.0342  1.3441
  453HOH      O 4587   3.368   1.630   2.334 -0.4856 -0.5626  0.4078
  453HOH     H1 4588   3.406   1.563   2.391  1.1990  0.2675  0.3725
  453HOH     H2 4589   3.424   1.631   2.257 -0.6168  0.6810  0.2898
  454HOH      O 4590   0.858   0.292   4.407 -0.7500 -0.0688  0.3329
  454HOH     H1 4591   0.791   0.337   4.458 -0.6808  0.2874  0.1134
  454HOH     H2 4592   0.934   0.350   4.410 -0.8799  0.1798 -0.5369
  455HOH      O 4593   5.580   6.980   0.735 -0.2211 -0.2564 -0.4689
  455HOH     H1 4594   5.665   6.987   0.691  0.1077  0.3342  0.2152
  455HOH     H2 4595   5.595   6.920   0.807 -0.0030  0.7777  0.4087
  456HOH      O 4596   4.349   5.340  -0.015 -0.3425 -0.8851 -0.5941
  456HOH     H1 4597   4.427   5.291  -0.040  0.6078 -0.5248  1.2504
  456HOH     H2 4598   4.314   5.293   0.061 -0.9698 -0.1559 -0.3988
  457HOH      O 4599   6.585   6.420   6.009  0.1489 -0.2586  0.0018
  457HOH     H1 4600   6.657   6.473   5.975 -0.1184  0.6730  0.7851
  457HOH     H2 4601   6.598   6.334   5.969  1.1400  0.1342 -0.6147
  458HOH      O 4602   2.691   5.986   0.990  0.4350 -0.9436  0.4960
  458HOH     H1 4603   2.683   5.910   0.933  0.7681 -0.6511  0.0466
  458HOH     H2 4604   2.659   6.059   0.937  1.2095 -0.5890  0.4945
  459HOH      O 4605   4.677   5.308   4.588 -0.6227 -0.1401  0.3596
  459HOH     H1 4606   4.650   5.391   4.626  0.5861  0.3162  0.3093
  459HOH     H2 4607   4.770   5.319   4.570 -0.7377 -0.9739 -1.0449
  460HOH      O 4608   6.747   2.377   3.058 -0.0720  0.9162 -0.0972
  460HOH     H1 4609   6.667   2.401   3.010  0.4049  1.0404 -0.8718
  460HOH     H2 4610   6.812   2.362   2.989  0.3036 -0.2209  0.4511
  461HOH      O 4611   3.678   6.786   3.165 -0.6548 -0.1955  0.3807
  461HOH     H1 4612   3.727   6.756   3.241  0.0873 -0.0513 -0.0185
  461HOH     H2 4613   3.618   6.851   3.199  0.6622  0.9594  0.6954
  462HOH      O 4614   6.187   6.186   4.451 -0.0141 -0.1412  0.2111
  462HOH     H1 4615   6.245   6.136   4.393 -0.0663 -0.1243  0.1444
  462HOH     H2 4616   6.216   6.163   4.539  0.8114  0.6816  0.1877
  463HOH      O 4617   1.941   5.023   7.082  0.0683  0.6463 -0.2141
  463HOH     H1 4618   1.852   5.043   7.053  0.0604  0.1115 -0.5715
  463HOH     H2 4619   1.977   5.108   7.109 -0.7822  0.7714  0.6258
  464HOH      O 4620   1.775   6.061   6.871 -0.0210 -0.0656  0.3673
  464HOH     H1 4621   1.781   5.966   6.883  0.9792 -0.0868 -0.1725
  464HOH     H2 4622   1.825   6.079   6.792 -0.7225  0.8575  0.0966
  465HOH      O 4623   5.526   1.411   3.886  0.2315  0.3343 -0.0230
  465HOH     H1 4624   5.461   1.475   3.857 -0.0493 -0.0464 -0.2558
  465HOH     H2 4625   5.602   1.426   3.830 -0.3015 -0.3891 -1.0174
  466HOH      O 4626   5.097   3.383   2.250  0.4388 -0.2855  1.2648
  466HOH     H1 4627   5.103   3.361   2.343  0.8904 -0.4934  1.1913
  466HOH     H2 4628   5.175   3.344   2.211  0.2526 -0.2003  0.7962
  467HOH      O 4629   0.289   5.953   4.658  0.3133  0.3535  0.2100
  467HOH     H1 4630   0.193   5.953   4.656  0.2249  2.4929 -0.7891
  467HOH     H2 4631   0.312   6.000   4.738  0.4767  0.5576  0.0466
  468HOH      O 4632   2.032   2.699   6.898 -0.7900 -0.1107  0.2302
  468HOH     H1 4633   2.032   2.769   6.833  0.8618 -0.4393 -0.2345
  468HOH     H2 4634   2.030   2.618   6.847  0.5708 -0.3756  0.5102
  469HOH      O 4635   6.959   4.701   4.505 -0.2416  0.6060  0.7406
  469HOH     H1 4636   6.962   4.606   4.516 -0.2887  0.5383  0.2367
  469HOH     H2 4637   7.014   4.735   4.576  0.0141  0.1861  0.7540
  470HOH      O 4638   2.584   2.070   2.666  0.4367 -0.2368 -0.2162
  470HOH     H1 4639   2.628   2.014   2.731 -0.6289 -0.9520 -0.0515
  470HOH     H2 4640   2.540   2.008   2.608 -1.1788  0.3669  0.2363
  471HOH      O 4641   6.679   2.718   1.006 -0.7763  0.5267  0.7225
  471HOH     H1 4642   6.700   2.796   1.058  0.4004  0.0582  1.0221
  471HOH     H2 4643   6.711   2.645   1.059 -0.3642 -0.0402 -0.2615
  472HOH      O 4644   3.409   1.870   0.198  0.8069 -0.2388  0.4716
  472HOH     H1 4645   3.489   1.821   0.178  1.0865  0.4025 -0.0769
  472HOH     H2 4646   3.371   1.889   0.112  0.5350  0.2036  0.6834
  473HOH      O 4647   1.751   2.450   6.515 -0.1393 -0.2288  0.2061
  473HOH     H1 4648   1.839   2.487   6.504 -0.0311 -0.4492  0.3155
  473HOH     H2 4649   1.692   2.520   6.487  0.0661 -0.0175  0.2901
  474HOH      O 4650   2.476   6.574   4.028  0.1285 -0.0741 -0.3819
  474HOH     H1 4651   2.404   6.604   4.083 -1.0511 -1.0029 -1.2871
  474HOH     H2 4652   2.541   6.539   4.089 -1.1589 -1.1838  0.4643
  475HOH      O 4653   2.558   1.379   1.933 -0.5608  0.1973 -0.1072
  475HOH     H1 4654   2.510   1.362   2.014 -0.1836  1.3410  0.4173
  475HOH     H2 4655   2.624   1.445   1.959  0.1651 -0.0665 -1.1568
  476HOH      O 4656   1.389   6.207   1.456 -0.8272 -0.3257  0.1883
  476HOH     H1 4657   1.452   6.191   1.386 -1.1906  0.3910 -0.3319
  476HOH     H2 4658   1.438   6.255   1.523 -0.4680 -1.0472  0.4717
  477HOH      O 4659   7.123   4.275   0.970  0.1944  0.5865 -0.4078
  477HOH     H1 4660   7.033   4.250   0.949  0.0058  0.9803 -0.0910
  477HOH     H2 4661   7.134   4.360   0.929 -0.0431  1.1777  0.6701
  478HOH      O 4662   2.203   0.772   3.092  0.1392  0.6754 -0.3317
  478HOH     H1 4663   2.247   0.837   3.038  1.1650  0.0190 -0.3407
  478HOH     H2 4664   2.198   0.812   3.179 -0.6177  1.3334 -0.6477
  479HOH      O 4665   4.719   6.657   6.172  0.0802 -0.0156 -0.0408
  479HOH     H1 4666   4.707   6.717   6.098  0.3924 -0.9072 -0.8619
  479HOH     H2 4667   4.686   6.573   6.140 -0.8075 -0.2201  1.2332
  480HOH      O 4668   1.856   1.764   1.572 -0.1290  0.3494 -0.3837
  480HOH     H1 4669   1.804   1.789   1.648  0.0540 -0.1485 -0.0818
  480HOH     H2 4670   1.799   1.704   1.524 -0.0615  0.2795 -0.3765
  481HOH      O 4671   2.930   2.544   6.313  0.7495 -0.0676 -0.3714
  481HOH     H1 4672   3.006   2.517   6.363  0.3045 -0.3567  0.1698
  481HOH     H2 4673   2.891   2.614   6.365  0.1631 -0.5143 -0.1947
  482HOH      O 4674   3.215   4.294   1.698  0.0818 -0.2567 -0.3239
  482HOH     H1 4675   3.268   4.360   1.653 -0.1514  0.1680  0.0107
  482HOH     H2 4676   3.278   4.243   1.749  0.2098  0.0079 -0.2163
  483HOH      O 4677   2.088   6.927   5.936  0.4112  0.5189  0.3379
  483HOH     H1 4678   2.160   6.886   5.887 -0.3362 -0.1596 -0.2413
  483HOH     H2 4679   2.132   6.974   6.007  1.4294  0.1567 -0.0110
  484HOH      O 4680   3.129   1.814   3.607  0.7642 -0.3415 -0.5779
  484HOH     H1 4681   3.074   1.854   3.540  0.6639 -0.0239 -0.3153
  484HOH     H2 4682   3.069   1.758   3.657  0.6736 -0.0054 -0.2997
  485HOH      O 4683   5.570   5.783   3.556 -0.1308 -0.3723 -0.4284
  485HOH     H1 4684   5.554   5.692   3.530  0.4929 -0.9067  0.8528
  485HOH     H2 4685   5.613   5.776   3.641 -0.2332  1.1467 -0.1949
  486HOH      O 4686   2.802   2.625   2.040  0.5789  0.0478  0.1943
  486HOH     H1 4687   2.867   2.685   2.077  0.6669 -0.6195  1.2014
  486HOH     H2 4688   2.754   2.593   2.116 -0.2976 -0.2194 -0.4407
  487HOH      O 4689   6.631   4.901   5.931  0.6012 -0.6639  1.1263
  487HOH     H1 4690   6.574   4.952   5.874  0.2668 -1.0649  1.0960
  487HOH     H2 4691   6.603   4.811   5.919  1.2506 -0.8757  1.1009
  488HOH      O 4692   0.560   1.279   3.371 -0.0485 -0.0593 -0.0466
  488HOH     H1 4693   0.563   1.185   3.386 -0.3820  0.0291  0.6471
  488HOH     H2 4694   0.484   1.292   3.315 -0.3476 -0.1553  0.3283
  489HOH      O 4695   3.443   5.041   4.331  0.7093 -0.2454  0.3079
  489HOH     H1 4696   3.399   4.958   4.351  0.1195 -0.1761 -0.5831
  489HOH     H2 4697   3.386   5.083   4.266  0.9435  0.9138  0.8051
  490HOH      O 4698   1.564   1.806   5.093  0.2343  0.0691  0.2967
  490HOH     H1 4699   1.608   1.889   5.075  0.2708  0.2355  1.0917
  490HOH     H2 4700   1.568   1.796   5.188  0.1398 -0.7971  0.2320
  491HOH      O 4701   6.144   3.844   2.620  0.2680 -0.6302  0.1959
  491HOH     H1 4702   6.159   3.929   2.661  0.3695  0.1086 -1.2763
  491HOH     H2 4703   6.231   3.811   2.599  0.2387 -1.1992  0.8487
  492HOH      O 4704   6.710   6.523   4.772 -0.3937  0.0144 -0.5046
  492HOH     H1 4705   6.731   6.569   4.691  0.8137 -0.5654 -0.5595
  492HOH     H2 4706   6.753   6.574   4.841 -0.8893  0.1552 -0.2859
  493HOH      O 4707   5.347   7.036   0.601  0.2353  0.6747  0.3074
  493HOH     H1 4708   5.422   6.995   0.643 -0.8708 -1.2636  0.5984
  493HOH     H2 4709   5.301   7.080   0.673 -0.1312 -0.1824  0.6211
  494HOH      O 4710   6.362   4.190   3.115  0.4513 -0.5126 -0.4192
  494HOH     H1 4711   6.425   4.207   3.185  0.3119  0.1924 -0.4588
  494HOH     H2 4712   6.282   4.164   3.160 -0.1153  1.3566 -0.1807
  495HOH      O 4713   3.600   4.504   2.122  0.6569 -0.5903  0.1255
  495HOH     H1 4714   3.548   4.529   2.198 -0.7729  0.7298 -1.1476
  495HOH     H2 4715   3.591   4.409   2.117 -0.4369 -0.5518  0.7916
  496HOH      O 4716   5.145   4.075   5.262  0.2102 -0.3606 -0.5725
  496HOH     H1 4717   5.208   4.111   5.200  0.5095 -0.4285 -0.3097
  496HOH     H2 4718   5.198   4.035   5.330 -0.0545  1.0659  0.5622
  497HOH      O 4719   5.785   3.134   1.692 -0.0123 -0.5044  0.1542
  497HOH     H1 4720   5.767   3.062   1.632 -0.0868  0.0960 -0.5697
  497HOH     H2 4721   5.770   3.214   1.641  0.1360  0.0370  0.9046
  498HOH      O 4722  -0.033   1.118   0.431  0.1861  0.1577  0.2235
  498HOH     H1 4723   0.017   1.038   0.447 -0.3011 -0.1596  0.1806
  498HOH     H2 4724   0.034   1.186   0.420  0.6075 -0.2547  0.1854
  499HOH      O 4725   2.519   6.531   7.064 -0.2858  0.2859 -0.1951
  499HOH     H1 4726   2.568   6.529   7.147  0.4264 -0.1162 -0.6125
  499HOH     H2 4727   2.485   6.442   7.054 -1.4650  0.6365  0.2637
  500HOH      O 4728   3.421   5.103   6.282  0.2594 -0.2894 -0.2345
  500HOH     H1 4729   3.381   5.039   6.223  0.7833 -0.8239 -0.0260
  500HOH     H2 4730   3.514   5.081   6.281  0.5943  0.9838 -0.7854
  501HOH      O 4731   6.267   0.694   3.779 -0.4174 -0.8939 -0.4806
  501HOH     H1 4732   6.267   0.693   3.874 -0.1281  0.0600 -0.4453
  501HOH     H2 4733   6.326   0.624   3.753  1.3756  0.2639  0.1257
  502HOH      O 4734   1.243   2.469   4.367  0.3651 -0.2247 -0.0586
  502HOH     H1 4735   1.213   2.506   4.284  0.4822  0.7370  0.3079
  502HOH     H2 4736   1.291   2.540   4.409  0.3489 -0.7114  0.8160
  503HOH      O 4737   0.422   5.534   7.161  0.3592  0.4783  0.0907
  503HOH     H1 4738   0.423   5.573   7.248  0.6901  0.0051  0.3069
  503HOH     H2 4739   0.464   5.599   7.105  1.4192  0.2300  0.5456
  504HOH      O 4740   0.615   1.741   4.973 -0.1120 -1.3927 -0.3367
  504HOH     H1 4741   0.533   1.716   5.017 -0.3033 -0.3773 -0.0573
  504HOH     H2 4742   0.683   1.693   5.019 -0.3814 -0.8719  0.6538
  505HOH      O 4743   4.890   4.394   2.577  0.0748  0.7414 -0.6798
  505HOH     H1 4744   4.864   4.335   2.506  0.7314  0.9191 -1.0901
  505HOH     H2 4745   4.853   4.355   2.656  1.2017 -0.7085 -0.7900
  506HOH      O 4746   2.317   4.508   6.972 -0.1761  0.7082  0.0317
  506HOH     H1 4747   2.402   4.524   6.931  0.6155 -0.5897  0.9827
  506HOH     H2 4748   2.273   4.448   6.912  0.2134  0.2498  0.1865
  507HOH      O 4749   4.929   5.418   3.046  0.1836  0.0991 -0.3227
  507HOH     H1 4750   4.926   5.406   3.141  0.4311  0.0397 -0.3203
  507HOH     H2 4751   4.898   5.334   3.011 -0.0905  0.1878 -0.2938
  508HOH      O 4752   2.648   1.131   6.512 -0.0959  0.0035 -0.4231
  508HOH     H1 4753   2.725   1.098   6.558 -0.1447 -0.4963 -0.6899
  508HOH     H2 4754   2.661   1.226   6.510  0.1034  0.0001  0.2607
  509HOH      O 4755   6.741   2.912   3.977 -0.4121 -0.3489  0.2631
  509HOH     H1 4756   6.668   2.944   3.924  0.2145  0.7858  0.0157
  509HOH     H2 4757   6.729   2.954   4.062 -0.5904 -0.9663  0.5486
  510HOH      O 4758   0.115   3.548   6.956 -0.1758 -0.1833 -1.3006
  510HOH     H1 4759   0.044   3.485   6.947 -0.0646 -0.4511 -0.4774
  510HOH     H2 4760   0.195   3.496   6.947 -0.0513 -0.4511  0.5527
  511HOH      O 4761   0.423   0.391   4.380  0.1599  0.1218  0.2404
  511HOH     H1 4762   0.385   0.323   4.435 -0.2975  0.0521 -0.1399
  511HOH     H2 4763   0.412   0.357   4.290  0.6388  0.3485  0.0900
  512HOH      O 4764   1.330   0.106   5.322  0.4212  0.2294 -0.3265
  512HOH     H1 4765   1.370   0.168   5.261 -0.8382  1.0492 -0.3717
  512HOH     H2 4766   1.379   0.118   5.403  0.5462  0.8999 -0.4907
  513HOH      O 4767   6.052   1.189   6.308 -0.6956 -0.0668 -0.1176
  513HOH     H1 4768   6.121   1.147   6.258 -0.2487 -0.4085  0.7410
  513HOH     H2 4769   6.066   1.283   6.295  0.2593 -0.1063  0.4235
  514HOH      O 4770   2.031   0.368   3.358  0.0548 -0.2816  0.2505
  514HOH     H1 4771   2.121   0.401   3.358  0.2377 -0.7591  0.0454
  514HOH     H2 4772   2.033   0.293   3.298 -0.5014 -0.2469  0.1742
  515HOH      O 4773   5.520   4.557   2.233  0.0442 -0.6201 -0.2804
  515HOH     H1 4774   5.473   4.485   2.276 -0.3131 -0.1670  0.1031
  515HOH     H2 4775   5.556   4.609   2.305 -1.1711  0.5657 -0.4516
  516HOH      O 4776   3.667   6.919   1.036  0.0669  0.5250  0.4180
  516HOH     H1 4777   3.638   6.932   1.127 -0.6652  0.0315  0.2680
  516HOH     H2 4778   3.596   6.870   0.995  1.0398 -0.6192 -0.0225
  517HOH      O 4779   1.824   3.493   0.110  0.3747  0.5270  0.3331
  517HOH     H1 4780   1.877   3.502   0.190  0.4534 -0.5361  0.4315
  517HOH     H2 4781   1.814   3.399   0.099 -0.5574  0.6811 -0.3253
  518HOH      O 4782   6.140   0.530   7.222  0.1765 -0.2889  0.7530
  518HOH     H1 4783   6.121   0.622   7.203  0.0791 -0.3557  0.5137
  518HOH     H2 4784   6.072   0.503   7.284 -0.5517 -0.5266 -0.0956
  519HOH      O 4785   0.773   7.205   4.203 -0.6504 -0.4579 -0.0525
  519HOH     H1 4786   0.728   7.121   4.209  0.1872 -0.9213  0.0963
  519HOH     H2 4787   0.865   7.182   4.190 -0.3809  0.4376  0.1167
  520HOH      O 4788   4.800   1.749   0.237  0.0891 -0.2604  0.2738
  520HOH     H1 4789   4.886   1.707   0.243  0.6952  0.7576 -0.5636
  520HOH     H2 4790   4.770   1.727   0.148  0.5926  1.2664 -0.3378
  521HOH      O 4791   2.290   3.521   1.169  0.2926 -0.6544 -0.4914
  521HOH     H1 4792   2.200   3.537   1.197  0.5440 -0.0688  0.0436
  521HOH     H2 4793   2.282   3.466   1.091 -0.6125  0.5830 -1.3666
  522HOH      O 4794   0.529   1.166   3.000 -0.5264  0.1743 -0.4805
  522HOH     H1 4795   0.612   1.136   3.038 -0.6108  0.3328 -0.1659
  522HOH     H2 4796   0.519   1.113   2.921 -0.4799 -0.3541 -0.1438
  523HOH      O 4797   4.140   0.269   1.383 -1.0086 -0.0002  0.1251
  523HOH     H1 4798   4.219   0.314   1.355 -1.2584  0.3156 -0.0904
  523HOH     H2 4799   4.162   0.232   1.468 -0.9539  0.9772  0.5638
  524HOH      O 4800   6.289   4.558   0.218  0.4053  0.0906  0.5326
  524HOH     H1 4801   6.360   4.512   0.263  0.3255 -0.1303  0.4362
  524HOH     H2 4802   6.210   4.511   0.244  0.4362 -0.6738 -0.5723
  525HOH      O 4803   6.352   0.789   2.954 -0.8479 -0.1667  0.3483
  525HOH     H1 4804   6.291   0.864   2.953 -0.1733  0.4004  0.2551
  525HOH     H2 4805   6.428   0.821   3.003 -0.2066 -0.5055 -0.3848
  526HOH      O 4806   6.485   2.140   1.256  0.3732  0.3034  0.9824
  526HOH     H1 4807   6.394   2.114   1.274  0.3945  0.0017  0.6865
  526HOH     H2 4808   6.485   2.235   1.263 -0.0642  0.3399  0.5883
  527HOH      O 4809   1.787   2.013   7.033  0.2104  0.3407  0.2750
  527HOH     H1 4810   1.734   2.020   6.953  0.4279  0.2659  0.1217
  527HOH     H2 4811   1.741   1.951   7.088  0.0919  0.3450  0.1799
  528HOH      O 4812   5.338   2.287   1.516  0.4094  0.2560 -0.2392
  528HOH     H1 4813   5.433   2.279   1.520  0.4039  0.2192 -0.1896
  528HOH     H2 4814   5.305   2.204   1.551  0.3525  0.5361  0.3938
  529HOH      O 4815   0.140   6.897   1.687 -0.8372  0.6090  0.4039
  529HOH     H1 4816   0.049   6.926   1.681 -0.7525  0.8198  0.0556
  529HOH     H2 4817   0.158   6.857   1.602 -0.5928  0.6048  0.4573
  530HOH      O 4818   1.582   4.840   0.944  0.4613 -0.8529  0.2119
  530HOH     H1 4819   1.590   4.924   0.898 -0.4877 -0.3292  0.9370
  530HOH     H2 4820   1.665   4.795   0.926  1.1588  0.3835  0.0919
  531HOH      O 4821   4.229   0.153   4.757  0.9326 -0.1303 -0.1746
  531HOH     H1 4822   4.248   0.178   4.667  0.4603  0.3108 -0.1563
  531HOH     H2 4823   4.256   0.228   4.810 -0.7446  0.5445 -0.1460
  532HOH      O 4824   6.650   0.188   3.203 -0.3250  0.4699  0.2896
  532HOH     H1 4825   6.659   0.277   3.167  0.6594  0.3981  0.2898
  532HOH     H2 4826   6.678   0.197   3.294 -0.5719  0.2213  0.3913
  533HOH      O 4827   0.714   5.405   0.815  0.0044 -0.2186 -0.3694
  533HOH     H1 4828   0.648   5.474   0.825  0.1097 -0.2258  0.5115
  533HOH     H2 4829   0.664   5.324   0.807 -0.1372 -0.0399 -1.8473
  534HOH      O 4830   2.370   1.351   4.582 -0.4917  0.0759  0.0879
  534HOH     H1 4831   2.327   1.435   4.597  0.1296  0.2885  0.8089
  534HOH     H2 4832   2.436   1.345   4.652 -0.3321 -0.8810 -0.1170
  535HOH      O 4833   0.996   2.836   3.264  0.3653 -0.6304 -0.2908
  535HOH     H1 4834   1.065   2.793   3.213  0.9578 -0.6051  0.4435
  535HOH     H2 4835   0.983   2.779   3.340  0.2117 -0.1874  0.0245
  536HOH      O 4836   4.243   3.152   6.622  1.1306  0.0188  0.7084
  536HOH     H1 4837   4.292   3.115   6.548  0.5081  0.6473 -0.0521
  536HOH     H2 4838   4.186   3.081   6.651 -0.4990  0.4097 -1.1224
  537HOH      O 4839   6.710   5.922   5.539  0.0789 -0.1763  0.1262
  537HOH     H1 4840   6.616   5.935   5.552  0.1987  0.7742  0.1761
  537HOH     H2 4841   6.740   6.001   5.495  0.9993 -0.1099  0.8068
  538HOH      O 4842   1.527   1.551   0.569 -0.1879  0.3726 -0.3798
  538HOH     H1 4843   1.582   1.496   0.626 -0.2179  1.1265  0.4176
  538HOH     H2 4844   1.512   1.497   0.492  0.7474 -0.2892 -0.1418
  539HOH      O 4845   1.110   0.804   1.988  0.7933  0.4945  0.8005
  539HOH     H1 4846   1.149   0.830   1.905 -0.6077 -1.3212 -0.5956
  539HOH     H2 4847   1.049   0.874   2.009  0.4261  0.5394 -0.3038
  540HOH      O 4848   1.802   2.005   5.025 -0.1823 -0.1127  0.4396
  540HOH     H1 4849   1.869   2.049   5.078  0.2085 -0.0174 -0.1232
  540HOH     H2 4850   1.840   1.919   5.006  0.6041  0.5462 -1.3560
  541HOH      O 4851   2.752   1.977   6.439 -0.2145  0.3861 -0.1396
  541HOH     H1 4852   2.759   1.956   6.533  0.5236  0.4922 -0.1549
  541HOH     H2 4853   2.692   1.912   6.404  1.1537 -1.0860  0.0182
  542HOH      O 4854   6.287   1.824   3.177  0.3438 -0.7262 -0.1738
  542HOH     H1 4855   6.225   1.761   3.214  0.2016 -0.5109 -0.0502
  542HOH     H2 4856   6.341   1.851   3.250 -0.0670 -0.1479 -0.0782
  543HOH      O 4857   2.066   5.853   5.623 -0.6907  0.3363  0.6637
  543HOH     H1 4858   2.122   5.792   5.576 -1.6394  0.2527 -0.4459
  543HOH     H2 4859   2.018   5.797   5.685 -0.9534  0.0806  0.2382
  544HOH      O 4860   3.370   0.802   3.465  0.1242 -0.8833 -0.9149
  544HOH     H1 4861   3.303   0.753   3.513 -0.0222 -0.1480 -0.3385
  544HOH     H2 4862   3.330   0.821   3.380 -0.4326 -0.3928 -0.5543
  545HOH      O 4863   4.671   3.169   0.098  0.4319  0.0940 -0.0236
  545HOH     H1 4864   4.630   3.249   0.065  0.0481  0.0040  0.2155
  545HOH     H2 4865   4.640   3.163   0.189 -0.2156 -0.7557 -0.2751
  546HOH      O 4866   5.024   6.262   1.719 -0.7634  0.0303  0.4389
  546HOH     H1 4867   5.085   6.209   1.666 -1.1111 -0.5602  0.6120
  546HOH     H2 4868   5.078   6.297   1.789 -0.2254  1.0773 -0.4503
  547HOH      O 4869   4.494   5.567   3.914  0.0698 -0.0494  0.8512
  547HOH     H1 4870   4.410   5.556   3.959  0.0523 -0.3956  0.7391
  547HOH     H2 4871   4.558   5.574   3.984 -0.0661  0.3602  0.9406
  548HOH      O 4872   6.789   4.464   2.086 -0.0880 -0.0121  0.1218
  548HOH     H1 4873   6.696   4.443   2.097 -0.1421  0.0105 -0.2731
  548HOH     H2 4874   6.795   4.557   2.107 -0.1912  0.0312 -0.0315
  549HOH      O 4875   0.877   7.099   2.840  0.1664 -0.1814  0.2320
  549HOH     H1 4876   0.801   7.133   2.792  0.3882 -0.5130 -0.3752
  549HOH     H2 4877   0.848   7.013   2.872  0.4363 -0.5513 -0.4599
  550HOH      O 4878   6.816   7.216   6.521 -0.0602  0.1068 -0.3087
  550HOH     H1 4879   6.811   7.121   6.532 -0.3500  0.1683  0.1677
  550HOH     H2 4880   6.900   7.240   6.560 -0.8671  0.2631  1.5610
  551HOH      O 4881   6.804   5.063   5.211 -0.1430 -0.1202  0.4774
  551HOH     H1 4882   6.854   5.047   5.291  0.7731 -0.9441 -0.2069
  551HOH     H2 4883   6.852   5.016   5.143 -0.3349  1.3036 -0.7495
  552HOH      O 4884   5.509   0.945   2.516  0.1807 -0.2880 -0.5131
  552HOH     H1 4885   5.553   1.028   2.503 -1.0597  0.3733 -0.8033
  552HOH     H2 4886   5.553   0.885   2.456  1.6427 -0.1150  0.2881
  553HOH      O 4887   6.138   5.334   1.137 -0.4095  0.1423  0.3136
  553HOH     H1 4888   6.213   5.287   1.100  0.6581  0.5955  1.7320
  553HOH     H2 4889   6.088   5.267   1.183  0.2015  0.0782  0.9316
  554HOH      O 4890   1.162   6.622   1.251 -0.0965  0.5573  0.0036
  554HOH     H1 4891   1.227   6.554   1.270 -0.2513  0.0509 -1.1605
  554HOH     H2 4892   1.082   6.574   1.234 -0.7759  1.1628  1.1770
  555HOH      O 4893   0.247   0.987   5.310 -0.4114 -0.5121 -1.0651
  555HOH     H1 4894   0.266   1.032   5.228 -1.9500  0.9597 -0.7269
  555HOH     H2 4895   0.159   1.017   5.334  0.1408 -0.4195  1.3698
  556HOH      O 4896   0.012   2.133   1.969 -0.4931  0.0728  0.0878
  556HOH     H1 4897   0.033   2.051   1.923 -0.9180  0.4875 -0.9100
  556HOH     H2 4898   0.002   2.107   2.060  0.7529 -0.7415  0.0365
  557HOH      O 4899   1.806   4.943   0.607 -0.1307  0.2020  0.2230
  557HOH     H1 4900   1.810   4.856   0.648 -1.2509  0.2508  0.5211
  557HOH     H2 4901   1.762   4.998   0.673 -0.2246  0.7682 -0.2964
  558HOH      O 4902   5.679   5.020   5.553  0.9799 -0.4389  0.2130
  558HOH     H1 4903   5.684   4.949   5.617  1.3657 -0.4647  0.1593
  558HOH     H2 4904   5.626   4.986   5.482  0.6771 -0.4664  0.4486
  559HOH      O 4905   1.261   3.057   0.685  0.2939 -0.7021  0.0728
  559HOH     H1 4906   1.287   2.967   0.704  0.7968 -0.6285 -0.2330
  559HOH     H2 4907   1.343   3.103   0.669  0.0142 -0.3003 -0.2581
  560HOH      O 4908   3.478   6.816   3.799  0.7369 -0.8848  0.1654
  560HOH     H1 4909   3.475   6.736   3.747 -0.0138 -0.1927 -0.9551
  560HOH     H2 4910   3.387   6.835   3.821  0.7318  0.2089 -0.5872
  561HOH      O 4911   5.728   3.821   5.476 -0.6917  0.2684 -0.3941
  561HOH     H1 4912   5.709   3.906   5.518 -0.4673  0.0713  0.1215
  561HOH     H2 4913   5.656   3.765   5.504 -0.4805  0.1045 -0.1746
  562HOH      O 4914   2.635   6.319   3.188 -0.7145  0.2285  0.5248
  562HOH     H1 4915   2.644   6.413   3.201 -0.0890  0.3638 -0.6186
  562HOH     H2 4916   2.541   6.304   3.185 -0.8219  0.8529  0.4632
  563HOH      O 4917   2.621   1.607   1.188 -0.3557 -0.0484  0.7602
  563HOH     H1 4918   2.554   1.556   1.234 -1.6166  1.6276  0.9855
  563HOH     H2 4919   2.602   1.698   1.211  1.5953  0.5888  0.2250
  564HOH      O 4920   2.791   0.713   0.893 -0.2846 -0.0366  0.3388
  564HOH     H1 4921   2.876   0.745   0.925  0.1883 -0.1160 -0.7316
  564HOH     H2 4922   2.753   0.667   0.968  0.8051 -0.3388  0.7467
  565HOH      O 4923   5.448  -0.006   4.826 -0.6394  0.4352 -0.8115
  565HOH     H1 4924   5.383   0.045   4.778 -1.3269  0.6374  0.2688
  565HOH     H2 4925   5.466   0.045   4.905 -0.9085 -0.6742  0.0237
  566HOH      O 4926   5.635   4.223   6.704 -0.1994 -0.0277  0.0067
  566HOH     H1 4927   5.598   4.231   6.792 -0.0104 -0.3061  0.1147
  566HOH     H2 4928   5.639   4.129   6.689 -0.3457  0.0233 -0.3506
  567HOH      O 4929   2.322   1.476   4.140  0.4103 -0.6493 -0.1829
  567HOH     H1 4930   2.345   1.471   4.048 -0.4926  0.5454 -0.5315
  567HOH     H2 4931   2.372   1.551   4.173 -0.1612 -0.3202 -0.0304
  568HOH      O 4932   3.120   3.191   7.253  0.7738 -0.7276  0.3627
  568HOH     H1 4933   3.122   3.098   7.231  0.8815 -0.5734 -0.3274
  568HOH     H2 4934   3.039   3.223   7.214  0.7019 -0.5402  0.6577
  569HOH      O 4935   6.078   0.322   5.233 -0.2700  0.5746 -0.0815
  569HOH     H1 4936   6.006   0.358   5.286  0.1793  0.7649  0.4182
  569HOH     H2 4937   6.035   0.261   5.173 -0.8107  0.4217  0.4356
  570HOH      O 4938   5.668   0.822   3.856  0.3375 -0.1275 -0.1688
  570HOH     H1 4939   5.721   0.819   3.936  0.0633  0.0137  0.0222
  570HOH     H2 4940   5.657   0.916   3.838  0.8695 -0.1499 -0.6974
  571HOH      O 4941   6.735   0.437   4.857 -0.0267  0.5358 -0.0747
  571HOH     H1 4942   6.786   0.432   4.938  0.4699  0.1770 -0.3935
  571HOH     H2 4943   6.757   0.522   4.820  0.5328  0.2886 -0.3250
  572HOH      O 4944   2.576   3.373   6.798  1.2498 -0.3598 -0.1956
  572HOH     H1 4945   2.512   3.409   6.859  1.7390 -0.3687  0.3424
  572HOH     H2 4946   2.524   3.338   6.726  0.6144 -0.7772  0.4402
  573HOH      O 4947   1.163   2.128   3.995 -0.4708 -0.9741  0.0349
  573HOH     H1 4948   1.143   2.036   4.012 -0.8575 -1.0042 -0.5265
  573HOH     H2 4949   1.092   2.176   4.037  0.3221 -0.8396  1.3181
  574HOH      O 4950   2.055   1.456   2.806 -0.3357  0.0349 -0.4657
  574HOH     H1 4951   2.052   1.540   2.851  0.0209 -0.0549 -0.2613
  574HOH     H2 4952   2.009   1.471   2.723 -0.7149  0.2903 -0.2140
  575HOH      O 4953   1.633   1.097   5.739  0.0477  0.6875  0.1537
  575HOH     H1 4954   1.642   1.185   5.703 -0.0411  0.9301  0.6986
  575HOH     H2 4955   1.631   1.040   5.663  0.0777  1.1587 -0.2107
  576HOH      O 4956   4.037   6.492   5.000  0.3812 -0.2926 -0.2592
  576HOH     H1 4957   4.074   6.485   4.913  0.3377 -1.6358 -0.2059
  576HOH     H2 4958   4.097   6.443   5.056  0.4973  0.6746  0.5271
  577HOH      O 4959   4.363   7.106   2.681  0.0374 -0.2001  0.1607
  577HOH     H1 4960   4.379   7.021   2.721 -1.8705 -0.4142  0.6920
  577HOH     H2 4961   4.299   7.088   2.611  1.7384  0.4530 -1.7834
  578HOH      O 4962   6.547   6.506   6.464 -0.1743 -0.4094  0.0111
  578HOH     H1 4963   6.575   6.473   6.549 -0.7660  0.1039  0.4283
  578HOH     H2 4964   6.561   6.601   6.470 -1.5727 -0.1634  0.1146
  579HOH      O 4965   1.745   2.114   2.534 -0.8512 -0.2003 -0.2655
  579HOH     H1 4966   1.660   2.073   2.547 -1.5484  0.9167 -0.9733
  579HOH     H2 4967   1.734   2.203   2.566  0.5561 -0.4260  1.0772
  580HOH      O 4968   4.131   4.015   6.004 -0.5145 -0.2522  0.2122
  580HOH     H1 4969   4.080   3.989   5.928 -0.0507  0.0288 -0.2043
  580HOH     H2 4970   4.203   3.952   6.009  0.1538  0.4355 -0.3262
  581HOH      O 4971   6.541   1.297   4.496 -0.3466  0.2116  0.3539
  581HOH     H1 4972   6.604   1.278   4.427 -0.0820  0.8193  0.4221
  581HOH     H2 4973   6.526   1.213   4.539 -0.3704 -0.1350 -0.3210
  582HOH      O 4974   5.324   4.001   6.877  0.9528 -0.7255 -0.1003
  582HOH     H1 4975   5.404   4.053   6.866  0.3650  0.1889 -0.2657
  582HOH     H2 4976   5.354   3.919   6.916  1.9393 -0.3060  0.0861
  583HOH      O 4977   0.923   6.370   3.192  0.2736 -0.5474  0.0956
  583HOH     H1 4978   0.943   6.336   3.104  0.4120 -0.3250  0.0416
  583HOH     H2 4979   0.828   6.379   3.192  0.3413  0.3576 -0.3677
  584HOH      O 4980   1.936   2.905   6.730 -0.0371  0.3786  0.0511
  584HOH     H1 4981   1.930   2.988   6.684 -0.4530  0.3524  0.0447
  584HOH     H2 4982   1.845   2.884   6.754  0.1305  0.2509  0.6251
  585HOH      O 4983   4.673   7.048   1.420 -0.0197 -0.4192 -0.3022
  585HOH     H1 4984   4.677   6.999   1.503  0.5525 -0.3156 -0.2613
  585HOH     H2 4985   4.583   7.036   1.390 -0.6091  0.4789  0.8998
  586HOH      O 4986   4.877   6.803   3.448  0.3005  0.5926 -0.1583
  586HOH     H1 4987   4.804   6.865   3.442 -0.7597 -0.6366 -0.9893
  586HOH     H2 4988   4.924   6.830   3.527 -1.3920  1.1186  0.7736
  587HOH      O 4989   1.207   1.553   3.622  0.2414  0.2673  0.1027
  587HOH     H1 4990   1.289   1.555   3.670 -0.1037  0.7227  0.7079
  587HOH     H2 4991   1.204   1.637   3.577  0.1981  0.1705 -0.0758
  588HOH      O 4992   2.855   6.346   3.444  0.3073 -0.0358 -0.4831
  588HOH     H1 4993   2.824   6.258   3.427 -0.1076 -0.0935  0.4582
  588HOH     H2 4994   2.944   6.347   3.409  0.1259 -0.6410 -1.0032
  589HOH      O 4995   5.098   5.887   1.212 -0.2028  0.1824 -0.6694
  589HOH     H1 4996   5.193   5.901   1.206 -0.0452  0.0177  0.7516
  589HOH     H2 4997   5.077   5.837   1.133  0.9022  0.1368 -0.9826
  590HOH      O 4998   4.528   3.554   5.615  0.3183 -0.1444 -0.5100
  590HOH     H1 4999   4.472   3.509   5.552 -0.2979 -0.2318  0.0753
  590HOH     H2 5000   4.477   3.631   5.642  0.6240 -0.0381 -0.2152
  591HOH      O 5001   5.787   3.933   1.434 -0.0170 -0.3055 -0.3234
  591HOH     H1 5002   5.853   3.928   1.503  0.3038 -1.0356 -0.6662
  591HOH     H2 5003   5.795   4.023   1.401 -0.4189  0.1776  0.7944
  592HOH      O 5004   5.557   3.515   4.088 -0.5351 -0.0091 -0.3049
  592HOH     H1 5005   5.625   3.503   4.021 -0.2220 -0.2265  0.0426
  592HOH     H2 5006   5.553   3.609   4.102 -0.4130  0.0159 -0.4324
  593HOH      O 5007   6.835   3.430   5.600  0.2342  0.0493 -0.3244
  593HOH     H1 5008   6.741   3.447   5.596  0.2724  0.3045 -0.1630
  593HOH     H2 5009   6.873   3.513   5.628  0.4376 -0.2531  0.3284
  594HOH      O 5010   0.370   7.092   1.899 -0.5090  0.0999 -0.1789
  594HOH     H1 5011   0.443   7.150   1.873  0.1907 -0.7575 -0.2109
  594HOH     H2 5012   0.343   7.051   1.817 -1.3214  0.6909 -0.2343
  595HOH      O 5013   0.975   1.117   2.920 -0.1029  0.3873  0.2782
  595HOH     H1 5014   0.972   1.107   3.016  0.8412 -0.0084  0.2907
  595HOH     H2 5015   1.068   1.104   2.898 -0.4189 -0.3466 -0.7678
  596HOH      O 5016   5.720   1.673   2.311  0.5957  0.0806 -0.6279
  596HOH     H1 5017   5.790   1.609   2.325  0.2826 -0.1866 -0.2263
  596HOH     H2 5018   5.655   1.652   2.378  0.0289  0.1806 -1.1275
  597HOH      O 5019   4.218   5.490   3.969 -0.2848 -1.0711  0.5452
  597HOH     H1 5020   4.207   5.459   4.059 -1.2236  0.2141  0.9271
  597HOH     H2 5021   4.157   5.564   3.962 -0.3888 -1.2552 -1.2183
  598HOH      O 5022   5.505   0.421   6.420 -0.7257 -0.2248  0.0453
  598HOH     H1 5023   5.552   0.340   6.399 -0.0093  0.1255  0.2060
  598HOH     H2 5024   5.484   0.459   6.334  0.3990  0.2047 -0.0832
  599HOH      O 5025   6.558   7.022   4.394  0.2728  0.5157  0.3137
  599HOH     H1 5026   6.593   6.974   4.319 -0.3115  1.1588 -0.4063
  599HOH     H2 5027   6.470   6.986   4.407  0.0028  1.0460  0.0538
  600HOH      O 5028   5.206   6.400   1.888 -0.1402  0.0703  0.0346
  600HOH     H1 5029   5.263   6.475   1.904 -0.4521  0.2007  0.5926
  600HOH     H2 5030   5.249   6.328   1.934  0.1572 -0.1038 -0.4974
  601HOH      O 5031   5.017   0.063   5.669 -0.5472 -0.1102  0.3195
  601HOH     H1 5032   4.972   0.141   5.702 -0.7852  0.4925 -1.2620
  601HOH     H2 5033   4.962  -0.010   5.697 -1.0666  0.4006  0.6713
  602HOH      O 5034   5.080   3.354   2.527  0.0628  0.0328  0.2628
  602HOH     H1 5035   5.115   3.380   2.612  0.6619  0.2037 -0.0254
  602HOH     H2 5036   4.996   3.314   2.547  0.4543 -0.4783  0.9961
  603HOH      O 5037   6.620   4.396   4.013  0.6406  0.1798  0.2727
  603HOH     H1 5038   6.608   4.308   3.979  1.0411  0.1650  0.1625
  603HOH     H2 5039   6.696   4.430   3.966 -0.5451  1.2644 -1.0734
  604HOH      O 5040   6.875   6.581   6.618  0.8425  0.1606  0.1804
  604HOH     H1 5041   6.951   6.580   6.675  0.4854  0.1167  0.6681
  604HOH     H2 5042   6.806   6.537   6.669  0.0695  1.4697  0.3552
  605HOH      O 5043   1.000   1.633   7.295 -0.2811  0.8154  0.3757
  605HOH     H1 5044   1.021   1.616   7.204  0.2570 -0.6096  0.7091
  605HOH     H2 5045   0.904   1.639   7.298 -0.5278 -1.3457 -0.0440
  606HOH      O 5046   4.759   6.152   1.817  0.0808 -0.6159  0.2691
  606HOH     H1 5047   4.794   6.240   1.806 -1.1835 -0.1976 -1.0303
  606HOH     H2 5048   4.820   6.096   1.767 -0.0656 -0.1906 -0.4129
  607HOH      O 5049   4.757   4.441   2.986 -0.2144 -0.1218  0.1008
  607HOH     H1 5050   4.788   4.359   2.948  0.1732 -0.1927  0.5575
  607HOH     H2 5051   4.832   4.474   3.036 -0.3075  0.5916 -0.2092
  608HOH      O 5052   5.561   0.621   6.789 -0.6290  0.7382 -0.0876
  608HOH     H1 5053   5.549   0.703   6.837  0.3227  0.4889  0.6469
  608HOH     H2 5054   5.544   0.553   6.854 -0.3872  0.3691 -0.4044
  609HOH      O 5055   0.989   0.785   1.011  0.1690  0.1423  0.2053
  609HOH     H1 5056   0.943   0.734   1.078 -0.3781 -0.5481 -0.6487
  609HOH     H2 5057   1.081   0.781   1.037 -0.0347 -0.0679  0.9325
  610HOH      O 5058   3.675   6.488   2.478  0.2591 -0.6612  0.2139
  610HOH     H1 5059   3.727   6.535   2.544  0.0478 -0.2807  0.1126
  610HOH     H2 5060   3.619   6.555   2.439  1.2758 -0.5898 -1.2761
  611HOH      O 5061   0.606   0.345   0.024  0.5822 -0.5133  0.2899
  611HOH     H1 5062   0.631   0.428   0.065  0.0017 -0.5281  0.7066
  611HOH     H2 5063   0.616   0.361  -0.069 -1.1248  0.6461  0.2026
  612HOH      O 5064   1.892   5.355   1.408  0.0347  0.6876  0.1002
  612HOH     H1 5065   1.972   5.390   1.447 -0.1104  1.4716 -0.2657
  612HOH     H2 5066   1.915   5.334   1.318 -0.1357  0.7962  0.0295
  613HOH      O 5067   5.843   4.145   1.258  0.0711  0.5981 -0.4339
  613HOH     H1 5068   5.929   4.133   1.219  0.4470  1.3554  0.0991
  613HOH     H2 5069   5.803   4.216   1.208  0.1835  0.9462 -0.0398
  614HOH      O 5070   2.509   1.562   4.938  0.1940  0.8144 -0.2740
  614HOH     H1 5071   2.440   1.510   4.978 -0.0180  0.9171 -0.4998
  614HOH     H2 5072   2.480   1.576   4.848  0.9289  0.0976 -0.6542
  615HOH      O 5073   5.722   4.999   2.121 -0.0718 -0.3175  0.1049
  615HOH     H1 5074   5.660   4.928   2.139 -0.0935 -0.2681  0.2335
  615HOH     H2 5075   5.798   4.978   2.176 -0.6091  0.4701  1.2285
  616HOH      O 5076   0.661   5.031   4.638 -0.0046 -0.3604  0.7531
  616HOH     H1 5077   0.713   4.973   4.694  0.0170 -1.4138 -0.2776
  616HOH     H2 5078   0.720   5.102   4.614  0.4810 -0.7415  0.8021
  617HOH      O 5079   2.168   0.850   6.683  0.1445  0.1686  0.7850
  617HOH     H1 5080   2.228   0.897   6.740 -0.6128  0.4427  1.3936
  617HOH     H2 5081   2.103   0.811   6.742 -0.3094 -0.0725  0.1594
  618HOH      O 5082   4.530   1.653   5.006 -0.3909 -0.2338 -0.6660
  618HOH     H1 5083   4.590   1.715   5.045 -0.0897 -0.5960 -0.5457
  618HOH     H2 5084   4.453   1.654   5.063 -0.4293  0.0965 -0.7207
  619HOH      O 5085   6.486   6.401   5.509  0.9674  0.1878  0.7692
  619HOH     H1 5086   6.457   6.392   5.600  0.5372 -0.0515  0.6166
  619HOH     H2 5087   6.486   6.495   5.492 -0.5920  0.2064  0.5300
  620HOH      O 5088   4.071   3.058   1.689 -0.4161 -0.6939  0.0581
  620HOH     H1 5089   4.081   3.149   1.715  0.3093 -1.0631  1.2400
  620HOH     H2 5090   3.989   3.056   1.640 -0.9602  0.4350  0.8291
  621HOH      O 5091   3.990   0.320   4.106 -0.8085  0.2568 -0.2803
  621HOH     H1 5092   4.005   0.230   4.077  0.2074  0.0380  0.7887
  621HOH     H2 5093   3.895   0.328   4.112 -0.9173 -0.8008 -0.2544
  622HOH      O 5094   1.099   6.552   6.970 -0.9419  0.5380 -1.0356
  622HOH     H1 5095   1.113   6.570   6.877  0.7085 -0.1618 -0.9814
  622HOH     H2 5096   1.137   6.628   7.015  0.2527 -0.0712 -0.9382
  623HOH      O 5097   4.302   4.689   2.902 -0.2787  0.6286 -0.9065
  623HOH     H1 5098   4.305   4.618   2.837  0.0473  0.5588 -0.8191
  623HOH     H2 5099   4.211   4.690   2.932 -0.3929  0.5506 -1.2418
  624HOH      O 5100   3.771   0.923   7.014  0.5944  0.1353  0.3281
  624HOH     H1 5101   3.712   0.881   7.077  1.0798  0.1967  0.8444
  624HOH     H2 5102   3.756   0.875   6.932  0.5317 -0.4954  0.6920
  625HOH      O 5103   2.696   7.240   3.669 -0.0700 -0.1750  0.0884
  625HOH     H1 5104   2.675   7.196   3.587  0.4131 -1.0231  0.3894
  625HOH     H2 5105   2.792   7.235   3.675  0.2094  2.1824 -0.5074
  626HOH      O 5106   1.355   2.805   0.693 -0.0978 -0.2496  0.0877
  626HOH     H1 5107   1.312   2.720   0.702 -0.4441  0.0240  1.5689
  626HOH     H2 5108   1.400   2.819   0.776 -0.5675  1.2577  0.1590
  627HOH      O 5109   7.070   2.925   1.665  0.2449  0.7040  0.0622
  627HOH     H1 5110   7.017   2.973   1.601 -0.3323  0.2291  0.1637
  627HOH     H2 5111   7.032   2.949   1.749 -0.1881 -0.0571  0.1055
  628HOH      O 5112   4.477  -0.007   1.165  0.4136  0.0151  0.4288
  628HOH     H1 5113   4.552  -0.061   1.141  0.2821  0.2354 -0.5862
  628HOH     H2 5114   4.496   0.080   1.128 -0.2985  0.0927  0.1973
  629HOH      O 5115   3.613   5.598   7.242 -0.4756 -0.5954  0.1916
  629HOH     H1 5116   3.684   5.633   7.187  0.3640 -0.9967  0.9589
  629HOH     H2 5117   3.627   5.503   7.240 -0.1040 -0.5991  1.4522
  630HOH      O 5118   5.450   2.697   1.373 -0.0220 -0.1625  0.1409
  630HOH     H1 5119   5.528   2.677   1.319  0.0785 -0.3469  0.3510
  630HOH     H2 5120   5.435   2.790   1.359 -0.1617 -0.2628 -0.4233
  631HOH      O 5121   5.045   6.781   6.966  0.3124 -0.2224 -0.0166
  631HOH     H1 5122   4.987   6.719   7.010  0.8025 -0.2649  0.6008
  631HOH     H2 5123   5.132   6.741   6.973  0.3821 -0.3933 -1.3413
  632HOH      O 5124   0.632   2.142   4.810  0.0862 -0.3031 -0.1948
  632HOH     H1 5125   0.684   2.126   4.889  0.6207 -0.3994 -0.5528
  632HOH     H2 5126   0.582   2.061   4.798 -0.6613  0.0267  0.5106
  633HOH      O 5127   4.719   2.006   0.100  0.8915 -0.0957  0.1816
  633HOH     H1 5128   4.714   1.926   0.153 -0.0968 -0.4475 -0.3790
  633HOH     H2 5129   4.804   2.001   0.058  0.8579 -0.8588  0.1711
  634HOH      O 5130   7.236   6.279   5.162 -0.5012  0.6160  0.1254
  634HOH     H1 5131   7.218   6.258   5.253 -0.1926 -1.1050 -0.1370
  634HOH     H2 5132   7.328   6.306   5.162 -0.0140 -0.8410  0.2115
  635HOH      O 5133   2.952   2.154   6.458  0.7628  0.7617 -0.4782
  635HOH     H1 5134   3.023   2.113   6.408  0.7429 -0.0068  0.0818
  635HOH     H2 5135   2.875   2.102   6.437  0.5690  0.9874 -0.3309
  636HOH      O 5136   6.338   0.968   1.020 -0.7511  0.4238 -0.3712
  636HOH     H1 5137   6.248   0.940   1.004 -0.5584 -0.2381 -0.3534
  636HOH     H2 5138   6.391   0.913   0.962 -0.2901  0.1015  0.3287
  637HOH      O 5139   2.893   7.094   5.125 -0.0256 -0.0760  0.4463
  637HOH     H1 5140   2.799   7.107   5.114  0.0971 -0.0026 -0.8511
  637HOH     H2 5141   2.901   7.017   5.181 -0.8777 -0.5452 -0.0525
  638HOH      O 5142   5.841   4.626   3.660  0.4703 -0.7347 -0.1508
  638HOH     H1 5143   5.856   4.661   3.572  0.8335 -0.2361  0.1007
  638HOH     H2 5144   5.917   4.569   3.676  0.4521 -0.7505 -0.1213
  639HOH      O 5145   0.121   5.322   5.531 -0.2042 -0.1824 -0.0887
  639HOH     H1 5146   0.112   5.227   5.539  0.4030 -0.3257 -0.9171
  639HOH     H2 5147   0.204   5.343   5.574 -0.5393  0.0506  0.4745
  640HOH      O 5148   7.288   2.473   2.056  0.4964 -0.5723 -0.0872
  640HOH     H1 5149   7.272   2.525   1.977  1.7084 -0.1422 -0.0751
  640HOH     H2 5150   7.220   2.405   2.053 -0.7605  0.6073 -0.4228
  641HOH      O 5151   2.698   0.728   0.220  0.3432 -0.4591 -0.1446
  641HOH     H1 5152   2.768   0.786   0.190 -0.4483  0.2272 -0.7267
  641HOH     H2 5153   2.631   0.734   0.152 -1.1691  0.4927  1.3023
  642HOH      O 5154   5.171   5.123   0.053 -0.3810  0.1998 -0.2714
  642HOH     H1 5155   5.124   5.118  -0.031 -0.8619 -1.0191  0.0304
  642HOH     H2 5156   5.233   5.051   0.050 -0.6868 -0.1195  0.5724
  643HOH      O 5157   0.943   3.579   5.441  0.0734  0.3190 -0.8544
  643HOH     H1 5158   0.856   3.560   5.407 -0.0109 -0.8417 -0.0905
  643HOH     H2 5159   1.003   3.536   5.380 -0.0291 -0.8599 -0.1738
  644HOH      O 5160   2.026   7.091   7.139  0.2322  0.8002  0.0599
  644HOH     H1 5161   2.043   7.032   7.213  0.2531 -0.1533 -0.6557
  644HOH     H2 5162   1.941   7.063   7.106 -0.1187  1.7059  0.1444
  645HOH      O 5163   4.243   5.389   3.100  0.6507  0.0193 -0.1770
  645HOH     H1 5164   4.262   5.295   3.103  0.6984  0.0248  1.2562
  645HOH     H2 5165   4.319   5.430   3.141  0.4057  0.6413 -0.3220
  646HOH      O 5166   4.853   6.634   0.279 -0.3132 -0.5570 -0.3562
  646HOH     H1 5167   4.789   6.586   0.226 -0.9044 -0.9456  0.6529
  646HOH     H2 5168   4.800   6.680   0.344  0.3995 -0.3145  0.0750
  647HOH      O 5169   5.061   0.093   2.827 -0.8098  0.2188 -0.2356
  647HOH     H1 5170   5.037   0.080   2.736 -0.7681 -0.6404 -0.1441
  647HOH     H2 5171   5.029   0.180   2.849 -1.5511  0.1144 -0.8404
  648HOH      O 5172   5.089   5.900   0.689  0.4487 -0.4501  0.4429
  648HOH     H1 5173   5.096   5.819   0.639 -0.8590 -0.2766 -0.1018
  648HOH     H2 5174   5.134   5.965   0.634 -0.0474 -0.4754 -0.0104
  649HOH      O 5175   0.362   3.464   5.779  0.2098  0.1084  0.3919
  649HOH     H1 5176   0.420   3.393   5.751  0.6462  0.0038  1.4743
  649HOH     H2 5177   0.384   3.479   5.870 -0.5305  1.0163  0.4554
  650HOH      O 5178   4.303   3.429   5.481 -0.6945  0.1616 -0.3603
  650HOH     H1 5179   4.271   3.352   5.527 -0.4903  0.4335  0.2638
  650HOH     H2 5180   4.235   3.448   5.416 -0.3300 -1.0547 -1.1729
  651HOH      O 5181   5.084   3.165   5.527 -0.3957  0.1316 -0.2709
  651HOH     H1 5182   5.098   3.075   5.497  0.2479  0.2588 -0.3737
  651HOH     H2 5183   5.064   3.213   5.447 -0.6971  0.0960 -0.2211
  652HOH      O 5184   1.253   1.598   0.781 -0.1908 -0.3027  0.0069
  652HOH     H1 5185   1.227   1.559   0.698 -0.1385 -0.0201 -0.1437
  652HOH     H2 5186   1.310   1.532   0.822  0.8562  0.0687 -0.7652
  653HOH      O 5187   1.219   6.025   0.927  0.1168 -0.0602 -0.0970
  653HOH     H1 5188   1.145   5.965   0.919 -0.1350  0.2421 -0.0746
  653HOH     H2 5189   1.270   6.010   0.848 -0.2956  0.1563 -0.4152
  654HOH      O 5190   4.669   0.218   6.705  0.1598 -0.3588 -0.2776
  654HOH     H1 5191   4.598   0.221   6.768  0.6730 -0.5916  0.3351
  654HOH     H2 5192   4.660   0.299   6.654 -0.4014 -0.2826 -0.0714
  655HOH      O 5193   6.229   0.528   2.003 -0.2741 -0.4210 -0.2729
  655HOH     H1 5194   6.229   0.433   2.016  0.7879 -0.5198 -0.7770
  655HOH     H2 5195   6.308   0.545   1.952 -0.8105  0.6634 -0.8093
  656HOH      O 5196   5.716   3.518   1.863  0.4070 -0.6614 -0.4792
  656HOH     H1 5197   5.639   3.462   1.871  0.5214 -0.7087  0.6191
  656HOH     H2 5198   5.762   3.507   1.946  0.3918  1.1302 -0.1494
  657HOH      O 5199   3.677   6.098   2.077 -0.2882  0.3131  0.4114
  657HOH     H1 5200   3.683   6.109   1.982  1.0226 -0.4716  0.3532
  657HOH     H2 5201   3.710   6.181   2.112  1.5836 -0.2080  0.0991
  658HOH      O 5202   5.395   2.155   1.085 -0.5555  0.2476  0.7615
  658HOH     H1 5203   5.431   2.236   1.048 -0.3242  0.6979  1.8967
  658HOH     H2 5204   5.322   2.184   1.140 -0.7687 -0.3644  0.8162
  659HOH      O 5205   2.262   4.409   7.229 -0.2780 -0.1028  0.8454
  659HOH     H1 5206   2.327   4.342   7.251 -0.2027 -0.3877 -0.1571
  659HOH     H2 5207   2.291   4.445   7.146 -0.6929  0.7163  1.0331
  660HOH      O 5208   0.517   2.044   4.380 -0.5095 -0.2613  0.2938
  660HOH     H1 5209   0.604   2.007   4.395 -0.2044  0.7008  1.1366
  660HOH     H2 5210   0.467   1.974   4.339  0.6055 -0.8998 -0.0505
  661HOH      O 5211   1.910   1.113   0.970  0.8818  0.3109 -0.3366
  661HOH     H1 5212   1.879   1.131   0.882 -0.0248 -0.1898 -0.1472
  661HOH     H2 5213   1.956   1.029   0.963 -0.6927 -0.6515 -0.0808
  662HOH      O 5214   3.368   0.044   3.852 -0.1774 -0.1397 -0.0679
  662HOH     H1 5215   3.458   0.076   3.865 -0.1076 -0.7161  1.1076
  662HOH     H2 5216   3.342   0.009   3.937 -1.4332 -0.2429 -0.4521
  663HOH      O 5217   6.833   4.999   4.620 -0.2568  0.9076 -0.0550
  663HOH     H1 5218   6.800   5.088   4.633 -1.4688  0.5231 -0.2882
  663HOH     H2 5219   6.806   4.977   4.531 -0.0950  0.2591  0.0523
  664HOH      O 5220   3.365   6.409   5.427 -0.3019  0.1709 -0.1865
  664HOH     H1 5221   3.337   6.319   5.408 -0.9200  0.1070  0.8837
  664HOH     H2 5222   3.402   6.440   5.345  1.0251 -1.4520 -0.3021
  665HOH      O 5223   5.599   4.306   3.998 -0.2446 -0.0089  0.0243
  665HOH     H1 5224   5.688   4.323   4.029 -0.1436  0.2773 -0.4093
  665HOH     H2 5225   5.602   4.321   3.904 -0.9578  0.9484  0.1135
  666HOH      O 5226   4.821   3.581   6.424 -0.1259 -0.2661 -1.0379
  666HOH     H1 5227   4.890   3.636   6.385  0.2426 -0.6151 -0.8959
  666HOH     H2 5228   4.755   3.643   6.454  0.4836  0.1442 -0.4742
  667HOH      O 5229   5.215   3.098   3.941  0.5167  0.6646  0.1340
  667HOH     H1 5230   5.281   3.157   3.978  0.6732  0.3457  0.3717
  667HOH     H2 5231   5.148   3.092   4.009  0.5696  0.4591  0.1682
  668HOH      O 5232   6.578   3.207   1.698 -0.1813 -0.7686  0.3707
  668HOH     H1 5233   6.558   3.201   1.605 -0.3416 -0.8567  0.4099
  668HOH     H2 5234   6.632   3.131   1.716 -1.1177 -1.4171  0.5895
  669HOH      O 5235   3.106   6.978   1.418  0.0881  0.5374 -0.4049
  669HOH     H1 5236   3.026   6.948   1.375  0.5634  0.3142 -1.1591
  669HOH     H2 5237   3.084   6.977   1.511 -0.8368  0.6397 -0.5949
  670HOH      O 5238   5.902   3.419   2.046  0.4905  0.1050  1.1155
  670HOH     H1 5239   5.925   3.384   2.131  0.6263 -0.1733  0.9665
  670HOH     H2 5240   5.968   3.487   2.030  0.9294 -0.3583  0.9052
  671HOH      O 5241   5.966   1.513   7.007  1.0808 -0.8706  0.1855
  671HOH     H1 5242   5.916   1.585   6.969  0.0253 -0.9879  1.2395
  671HOH     H2 5243   5.986   1.456   6.932  0.7977 -0.1404 -0.4740
  672HOH      O 5244   3.390   6.164   6.306  0.1795  0.1597  0.2366
  672HOH     H1 5245   3.350   6.233   6.254  1.3583  0.7740  0.0913
  672HOH     H2 5246   3.448   6.209   6.366  0.6579 -0.6844  0.4474
  673HOH      O 5247   6.092   3.212   0.436 -0.3734 -0.3211  0.6220
  673HOH     H1 5248   6.123   3.167   0.357 -0.2785 -0.7850  0.9174
  673HOH     H2 5249   6.031   3.278   0.403 -0.1083 -0.3057  0.1391
  674HOH      O 5250   7.202   0.364   1.333  0.4932 -0.8029 -0.6551
  674HOH     H1 5251   7.273   0.427   1.317  0.0073  0.0139  0.2239
  674HOH     H2 5252   7.237   0.306   1.401  0.3140 -0.3602 -0.1742
  675HOH      O 5253   4.993   6.270   6.827  0.4394  0.3623 -0.4175
  675HOH     H1 5254   5.057   6.200   6.836  0.3064  0.0908 -1.3684
  675HOH     H2 5255   4.956   6.280   6.914  0.6972 -0.5271 -0.1892
  676HOH      O 5256   5.647   6.603   6.857  0.2316 -0.3201 -0.0033
  676HOH     H1 5257   5.658   6.531   6.795  1.0110 -0.2831  0.0776
  676HOH     H2 5258   5.587   6.663   6.813 -0.3950 -0.9788 -0.0946
  677HOH      O 5259   5.810   4.741   0.124  0.7733 -0.3547  0.8007
  677HOH     H1 5260   5.786   4.740   0.032  0.7114 -0.6946  0.8170
  677HOH     H2 5261   5.876   4.810   0.131  0.4739 -0.0409  0.5850
  678HOH      O 5262   5.785   6.901   2.721  0.7436  0.0903 -0.3639
  678HOH     H1 5263   5.810   6.993   2.721 -0.9418  0.6151 -0.5916
  678HOH     H2 5264   5.764   6.882   2.812  2.2246 -0.5009 -0.0746
  679HOH      O 5265   3.204   2.683   1.600 -0.3455  0.9153  0.7588
  679HOH     H1 5266   3.201   2.671   1.695  0.0127  0.3433  0.7100
  679HOH     H2 5267   3.230   2.597   1.567 -1.2116  0.8845  0.0866
  680HOH      O 5268   5.006   5.934   3.485 -0.8007  0.1179  0.1472
  680HOH     H1 5269   5.008   5.997   3.557  0.9977  0.0333  0.2519
  680HOH     H2 5270   5.009   5.848   3.528  0.2198  0.0664  0.0115
  681HOH      O 5271   2.933   0.583   5.383  0.2689  0.4978 -0.2170
  681HOH     H1 5272   3.001   0.548   5.442 -0.7557  0.2135  0.8790
  681HOH     H2 5273   2.919   0.513   5.319  0.0613 -0.0421  0.3953
  682HOH      O 5274   6.559   3.161   3.864  0.1616  0.0002 -0.3216
  682HOH     H1 5275   6.492   3.209   3.815  0.5444  0.4155 -0.4519
  682HOH     H2 5276   6.592   3.096   3.802  0.6294  0.5102 -0.6315
  683HOH      O 5277   2.214   1.913   3.857 -0.4766  0.1477  0.3892
  683HOH     H1 5278   2.186   1.915   3.766  0.4364  1.0325  0.0939
  683HOH     H2 5279   2.295   1.862   3.856 -1.0382 -0.8136  0.9204
  684HOH      O 5280   0.375   1.179   6.086 -0.5708 -0.1967 -0.0308
  684HOH     H1 5281   0.467   1.169   6.110 -0.1758  0.7820 -0.9617
  684HOH     H2 5282   0.351   1.266   6.118 -1.2244 -0.4901  0.3095
  685HOH      O 5283   3.142   7.163   5.231 -0.4798  0.0747 -0.4242
  685HOH     H1 5284   3.052   7.151   5.204 -0.5261 -0.1410 -0.1873
  685HOH     H2 5285   3.143   7.138   5.323 -0.2435  0.3843 -0.3372
  686HOH      O 5286   6.130   1.436   6.209  0.3289 -0.2507  0.2776
  686HOH     H1 5287   6.214   1.459   6.168  0.4587 -0.9854  0.0978
  686HOH     H2 5288   6.065   1.458   6.142  0.4028  0.0396  0.2987
  687HOH      O 5289   3.432   1.059   4.459  0.0803  0.4458 -0.3983
  687HOH     H1 5290   3.449   1.127   4.393 -0.3289  0.3531 -0.6048
  687HOH     H2 5291   3.518   1.021   4.476  0.3613  1.1749 -0.1028
  688HOH      O 5292   3.977   2.581   0.590  0.5497 -0.1150 -0.4603
  688HOH     H1 5293   3.885   2.560   0.574  0.5531 -0.4364 -0.0849
  688HOH     H2 5294   4.013   2.595   0.503 -0.1468  1.3602 -0.5670
  689HOH      O 5295   6.321   1.899   2.911 -0.3159 -0.1557  0.1360
  689HOH     H1 5296   6.309   1.856   2.995 -0.2644 -0.8905 -0.2178
  689HOH     H2 5297   6.379   1.841   2.862 -0.4417  0.1924 -0.4494
  690HOH      O 5298   1.738   1.675   6.242 -0.4327  0.0815  0.1089
  690HOH     H1 5299   1.669   1.682   6.176 -0.3809  0.9784  0.1187
  690HOH     H2 5300   1.694   1.694   6.324 -0.2402  0.3509  0.1533
  691HOH      O 5301   3.591   5.618   6.699  0.6033  0.3911 -0.3548
  691HOH     H1 5302   3.670   5.623   6.753 -0.1512 -0.1825  0.9290
  691HOH     H2 5303   3.567   5.525   6.701 -0.7924  0.7100  0.4572
  692HOH      O 5304   6.656   3.009   0.673 -0.0808 -0.4659 -0.3261
  692HOH     H1 5305   6.565   2.996   0.702 -0.2190 -0.3862 -0.7114
  692HOH     H2 5306   6.681   2.924   0.637 -0.0699 -0.4351 -0.3921
  693HOH      O 5307   6.071   1.216   5.957 -0.2342 -0.5216 -0.2163
  693HOH     H1 5308   6.025   1.289   5.998  0.6910 -0.1237  0.1894
  693HOH     H2 5309   6.004   1.169   5.907 -1.0637 -0.0283  0.3890
  694HOH      O 5310   0.062   5.104   6.423 -0.8472  0.6093 -0.1147
  694HOH     H1 5311   0.092   5.133   6.337  0.7387  1.2158  0.5530
  694HOH     H2 5312   0.059   5.183   6.476 -1.0843  0.1653  0.5661
  695HOH      O 5313   5.002   4.513   3.085 -0.2593 -1.2852  0.0988
  695HOH     H1 5314   5.084   4.471   3.059  0.1478 -0.2535 -0.4259
  695HOH     H2 5315   5.028   4.580   3.148 -0.6922 -0.9877 -0.0236
  696HOH      O 5316   2.183   1.177   4.435  0.1194  0.7706 -0.6748
  696HOH     H1 5317   2.221   1.124   4.366 -0.3637  0.4278 -0.6869
  696HOH     H2 5318   2.257   1.226   4.472  0.6640 -0.2670 -0.3324
  697HOH      O 5319   7.275   4.057   1.032 -0.5928 -0.5894  0.5194
  697HOH     H1 5320   7.229   4.021   1.108 -0.6737 -0.6594  0.4368
  697HOH     H2 5321   7.227   4.138   1.012 -0.3620 -0.3931  0.7549
  698HOH      O 5322   6.219   4.979   0.663 -0.0159  0.3876  0.0309
  698HOH     H1 5323   6.205   5.032   0.585 -0.6930  0.4613  0.1902
  698HOH     H2 5324   6.274   4.906   0.634 -1.1358 -0.1907 -0.7860
  699HOH      O 5325   7.043   3.538   7.078 -0.5126 -0.2263 -0.4548
  699HOH     H1 5326   6.958   3.518   7.118 -1.0917  0.4446 -1.2688
  699HOH     H2 5327   7.072   3.455   7.040 -0.7551 -0.4855 -0.0868
  700HOH      O 5328   5.845   0.028   5.566 -0.3711 -0.2601  0.1736
  700HOH     H1 5329   5.873   0.068   5.648  0.3016 -0.3431 -0.0060
  700HOH     H2 5330   5.769  -0.025   5.591 -0.0812 -0.4144  0.7792
  701HOH      O 5331   0.015   5.327   6.603 -0.3305 -0.1274 -0.3304
  701HOH     H1 5332  -0.041   5.317   6.680 -0.3429  0.8142 -0.1902
  701HOH     H2 5333   0.102   5.348   6.639 -0.2214 -0.1703 -0.5651
  702HOH      O 5334   2.213   7.271   5.815 -0.0625  1.2066  0.2698
  702HOH     H1 5335   2.255   7.235   5.893 -0.3549  0.7235  0.2108
  702HOH     H2 5336   2.286   7.306   5.763  0.4896 -0.7671 -0.4590
  703HOH      O 5337   6.307   1.892   0.630  0.2838 -0.1425  0.1579
  703HOH     H1 5338   6.396   1.913   0.658  0.0131  0.4797  0.6086
  703HOH     H2 5339   6.265   1.977   0.620 -0.2150 -0.4244 -0.2038
  704HOH      O 5340   6.632   4.153   2.066 -0.1234  0.0235 -0.3823
  704HOH     H1 5341   6.644   4.059   2.073 -0.4481  0.0307  0.6717
  704HOH     H2 5342   6.567   4.164   1.996 -0.7745 -0.6184  0.0895
  705HOH      O 5343   2.484   0.843   1.456 -0.2002  0.3777 -0.6686
  705HOH     H1 5344   2.577   0.849   1.434 -0.2544  0.5700 -0.8540
  705HOH     H2 5345   2.451   0.932   1.445 -0.3357  0.3801 -0.2715
  706HOH      O 5346   3.125   3.373   1.087  1.5971  0.4203 -0.3266
  706HOH     H1 5347   3.143   3.288   1.128  1.5504  0.4797 -0.1805
  706HOH     H2 5348   3.032   3.370   1.067  1.5607  0.5026 -0.1684
  707HOH      O 5349   1.142   2.522   0.559 -0.7462  0.3814 -0.0153
  707HOH     H1 5350   1.117   2.587   0.625 -0.1382 -0.1188  0.7429
  707HOH     H2 5351   1.223   2.558   0.522 -0.3719  0.0421  0.4532
  708HOH      O 5352   1.665   5.365   0.384  0.0201 -0.5475  0.0475
  708HOH     H1 5353   1.636   5.373   0.475  0.1080 -0.0454  0.0370
  708HOH     H2 5354   1.585   5.376   0.333  0.0947  0.0150  0.0433
  709HOH      O 5355   3.007   3.551   0.041 -0.5600 -0.1899  0.6473
  709HOH     H1 5356   2.977   3.634   0.078  0.5653  0.7857 -0.4809
  709HOH     H2 5357   2.999   3.561  -0.053  0.5055 -0.9684  0.4294
  710HOH      O 5358   7.195   1.151   0.871  0.2557 -0.6567 -0.6571
  710HOH     H1 5359   7.266   1.212   0.848 -0.2611  0.4903  0.4859
  710HOH     H2 5360   7.223   1.113   0.954 -0.4797 -0.0856 -0.1206
  711HOH      O 5361   7.189   3.124   4.496  0.0812  0.5047 -0.0922
  711HOH     H1 5362   7.115   3.091   4.445  0.7843 -0.2818 -0.6689
  711HOH     H2 5363   7.238   3.177   4.434  1.3204 -1.0103 -0.5530
  712HOH      O 5364   0.411   1.580   1.169  0.1177  0.2197  0.5221
  712HOH     H1 5365   0.456   1.502   1.201 -0.5444 -0.5109 -0.2480
  712HOH     H2 5366   0.321   1.552   1.153 -0.1052  1.0994  0.0763
  713HOH      O 5367   1.636   1.910   4.086  0.2093  0.1250 -0.0275
  713HOH     H1 5368   1.633   1.965   4.008 -0.8512 -0.4081 -0.4012
  713HOH     H2 5369   1.631   1.972   4.159 -0.6755  0.5518 -0.4246
  714HOH      O 5370   6.459   3.110   5.952  0.0725 -0.0185 -0.0346
  714HOH     H1 5371   6.436   3.170   6.023 -0.6496 -0.8547  0.4854
  714HOH     H2 5372   6.391   3.125   5.886  0.6219  0.6061 -0.4874
  715HOH      O 5373   4.597   6.656   0.708  0.5212  0.4820 -0.0276
  715HOH     H1 5374   4.685   6.627   0.730  0.5415  0.8560  0.4173
  715HOH     H2 5375   4.560   6.687   0.791 -0.4407 -0.6659  0.0313
  716HOH      O 5376   1.321   4.700   7.249 -0.5493  0.1568  0.1398
  716HOH     H1 5377   1.243   4.746   7.279 -0.1290  0.1939  1.2758
  716HOH     H2 5378   1.394   4.755   7.278 -0.0716 -0.4839  0.2039
  717HOH      O 5379   5.714   2.600   0.685  0.0309  0.4520  0.2328
  717HOH     H1 5380   5.795   2.579   0.638 -0.0826  0.5502 -0.0052
  717HOH     H2 5381   5.711   2.696   0.685 -1.0099  0.4827 -1.3689
  718HOH      O 5382   5.411   1.499   1.363 -0.8927 -0.1855  0.2958
  718HOH     H1 5383   5.368   1.455   1.289 -0.1469  0.1157 -0.3414
  718HOH     H2 5384   5.418   1.431   1.430  1.0148 -1.4251 -0.9616
  719HOH      O 5385   1.678   0.089   7.179  0.9078 -0.9106  0.5059
  719HOH     H1 5386   1.607   0.025   7.170  0.6159 -0.5861  0.4441
  719HOH     H2 5387   1.715   0.073   7.266  0.3621 -0.6936  0.7894
  720HOH      O 5388   3.035   2.464   0.627 -0.8988 -0.0633 -0.3456
  720HOH     H1 5389   3.090   2.451   0.550 -0.5247 -0.0005 -0.0938
  720HOH     H2 5390   3.081   2.418   0.698 -0.5111  1.0062  0.1479
  721HOH      O 5391   5.586   5.569   6.968  0.0258 -1.5689 -0.0531
  721HOH     H1 5392   5.546   5.641   6.919  0.1394 -1.2359  0.3294
  721HOH     H2 5393   5.541   5.570   7.052  0.5214 -1.4759  0.2177
  722HOH      O 5394   6.148   3.930   0.958  0.0648 -0.3976 -0.0986
  722HOH     H1 5395   6.214   3.906   1.022  0.1108 -0.1992 -0.0723
  722HOH     H2 5396   6.164   3.871   0.884  0.4583 -0.1530 -0.2124
  723HOH      O 5397   5.727   3.012   6.215 -0.7182  0.3262 -0.4030
  723HOH     H1 5398   5.634   3.023   6.196 -0.5975  0.6522 -0.8510
  723HOH     H2 5399   5.771   3.051   6.140 -0.2178 -0.5422 -0.5829
  724HOH      O 5400   0.311   2.766   6.151 -0.5191 -0.3603 -0.1594
  724HOH     H1 5401   0.252   2.842   6.146  0.1673  0.2292  0.3057
  724HOH     H2 5402   0.298   2.731   6.239  0.1854  0.0984  0.1429
  725HOH      O 5403   4.680   3.325   5.674 -0.2818  0.4878 -0.1912
  725HOH     H1 5404   4.654   3.416   5.654  0.0804  0.6905  0.2430
  725HOH     H2 5405   4.650   3.311   5.763 -0.7263  0.0239 -0.4054
  726HOH      O 5406   6.276   4.614   2.724 -0.1171  0.1191 -0.0175
  726HOH     H1 5407   6.217   4.690   2.719  0.7679  0.9589  1.2002
  726HOH     H2 5408   6.254   4.572   2.807  1.0824  0.5882  0.5836
  727HOH      O 5409   6.841   1.353   5.599 -0.7329  0.2487  0.3849
  727HOH     H1 5410   6.810   1.374   5.687 -0.5947 -0.6113  0.6596
  727HOH     H2 5411   6.862   1.260   5.603  0.2953  0.4257 -0.2690
  728HOH      O 5412   2.536   6.813   6.669 -0.0109  0.0176  0.1134
  728HOH     H1 5413   2.518   6.891   6.722 -0.3018 -0.0909  0.1788
  728HOH     H2 5414   2.526   6.740   6.730 -1.2871 -0.1824 -0.2839
  729HOH      O 5415   0.170   4.855   5.391 -0.2742 -0.2131  0.0521
  729HOH     H1 5416   0.247   4.817   5.348 -0.9690 -1.2782 -0.3278
  729HOH     H2 5417   0.144   4.790   5.457 -0.7819  0.1762  0.2503
  730HOH      O 5418   4.330   3.312   0.936 -0.0187 -0.2114 -0.2391
  730HOH     H1 5419   4.330   3.218   0.919  0.4548 -0.2073 -0.2947
  730HOH     H2 5420   4.403   3.346   0.884  1.6942 -0.2318  1.9051
  731HOH      O 5421   3.157   0.168   3.735  0.1699  0.2811  0.3878
  731HOH     H1 5422   3.143   0.239   3.798  1.2323  0.5605  0.3356
  731HOH     H2 5423   3.213   0.106   3.781  1.1104  0.5753 -0.3114
  732HOH      O 5424   4.723   2.518   1.801 -1.2497  0.6181 -0.0483
  732HOH     H1 5425   4.686   2.437   1.834 -1.5571  0.9685  0.4925
  732HOH     H2 5426   4.807   2.527   1.846 -0.5570 -0.0611 -1.1060
  733HOH      O 5427   4.508   2.496   2.792  0.1967  0.2204 -0.2907
  733HOH     H1 5428   4.429   2.449   2.763 -0.0577  0.3321  0.1970
  733HOH     H2 5429   4.560   2.429   2.836  0.4048  0.1343 -0.6624
  734HOH      O 5430   1.932   1.626   3.182 -0.3525 -0.1139  0.6283
  734HOH     H1 5431   1.897   1.705   3.141 -0.4090 -0.2390  0.4363
  734HOH     H2 5432   1.874   1.556   3.152  0.2777 -0.3833  0.0001
  735HOH      O 5433   4.885   1.959   5.767 -0.0159  0.0048 -0.2662
  735HOH     H1 5434   4.907   2.008   5.846  0.6286 -0.2420 -0.2755
  735HOH     H2 5435   4.963   1.905   5.750 -0.2610 -0.1718 -0.8950
  736HOH      O 5436   2.540   7.027   6.454 -0.2410 -0.0893 -0.1317
  736HOH     H1 5437   2.568   6.961   6.518 -0.3876 -0.4839 -0.4697
  736HOH     H2 5438   2.452   7.051   6.482 -0.1268  0.0823  0.0851
  737HOH      O 5439   2.503   0.252   5.379  0.1472 -0.2274 -0.0765
  737HOH     H1 5440   2.531   0.250   5.288 -0.8899 -0.1691 -0.4287
  737HOH     H2 5441   2.574   0.296   5.426  0.7208 -0.3023 -0.8389
  738HOH      O 5442   2.943   7.140   4.773  0.3084 -0.6644 -0.3366
  738HOH     H1 5443   3.003   7.136   4.847 -0.6764 -0.2921  0.5277
  738HOH     H2 5444   2.867   7.089   4.801  0.0785 -0.8858 -1.2796
  739HOH      O 5445   1.039   7.264   1.655 -0.4922 -0.3253  0.1799
  739HOH     H1 5446   0.997   7.293   1.573 -0.7770  1.2296  0.8003
  739HOH     H2 5447   0.995   7.182   1.676 -1.4612 -0.0249 -0.4997
  740HOH      O 5448   6.453   3.619   5.752 -0.1828  0.5521 -0.0137
  740HOH     H1 5449   6.496   3.566   5.685 -0.3355  0.8952 -0.3956
  740HOH     H2 5450   6.418   3.694   5.704 -0.4270  0.7315  0.4311
  741HOH      O 5451   6.450   5.582   2.847  0.2902  0.0743 -0.0408
  741HOH     H1 5452   6.425   5.510   2.788 -0.2282 -0.2013  0.4963
  741HOH     H2 5453   6.381   5.647   2.836  0.7292  0.4840 -0.4825
  742HOH      O 5454   4.296   7.207   5.919 -0.1782  0.1649 -0.8078
  742HOH     H1 5455   4.264   7.237   6.004  0.4559 -0.1932 -0.4233
  742HOH     H2 5456   4.344   7.283   5.883 -0.4738  0.3262 -0.8658
  743HOH      O 5457   7.199   1.399   3.312  0.1732 -0.9470  0.5241
  743HOH     H1 5458   7.254   1.477   3.318 -0.7840 -0.1216 -0.4806
  743HOH     H2 5459   7.260   1.328   3.290  0.8317  0.0515 -1.2746
  744HOH      O 5460   1.064   1.817   4.726  0.1000  0.0792 -0.2282
  744HOH     H1 5461   1.055   1.899   4.774 -0.7748  0.2509 -0.6481
  744HOH     H2 5462   0.977   1.801   4.689  0.1272 -1.2617  0.1961
  745HOH      O 5463   3.808  -0.002   5.222 -0.0904  0.1783 -0.5256
  745HOH     H1 5464   3.731  -0.023   5.275  0.4194 -0.1929  0.0990
  745HOH     H2 5465   3.772   0.032   5.141 -0.9099  0.3196 -0.1268
  746HOH      O 5466   0.986   2.857   5.607 -0.2557 -0.3517  0.1215
  746HOH     H1 5467   0.971   2.793   5.677 -0.9419 -0.8944 -0.4826
  746HOH     H2 5468   0.898   2.885   5.581 -0.0305 -0.3143 -0.6468
  747HOH      O 5469   0.220   7.006   3.679  0.2751 -0.3464  0.0880
  747HOH     H1 5470   0.130   7.039   3.671  0.5474  0.4515  0.1188
  747HOH     H2 5471   0.264   7.041   3.601  0.9189  0.5579  0.8172
  748HOH      O 5472   5.263   6.385   7.040 -0.4633  0.3085  0.0508
  748HOH     H1 5473   5.210   6.399   7.118 -0.7771 -0.5306 -0.0007
  748HOH     H2 5474   5.262   6.291   7.026  0.5900  0.3136 -0.2746
  749HOH      O 5475   6.669   2.650   2.415 -0.4929 -0.6361  0.1818
  749HOH     H1 5476   6.744   2.592   2.405 -0.2434 -0.5743  1.3900
  749HOH     H2 5477   6.653   2.685   2.327 -0.0784 -1.8102 -0.4037
  750HOH      O 5478   6.093   5.228   1.760  0.3328  0.0042 -0.2205
  750HOH     H1 5479   6.056   5.166   1.823 -0.2110  0.5977  0.0771
  750HOH     H2 5480   6.184   5.202   1.751  0.4131 -0.1465  0.7732
  751HOH      O 5481   0.289   4.385   0.636  0.3937 -0.0947  0.0223
  751HOH     H1 5482   0.227   4.337   0.582  0.5340 -1.0845  0.6696
  751HOH     H2 5483   0.360   4.409   0.576 -0.1307  0.1509 -0.5140
  752HOH      O 5484   6.687   0.171   5.107  0.1969  0.0289  0.4012
  752HOH     H1 5485   6.635   0.168   5.027  0.1817  0.0078  0.4119
  752HOH     H2 5486   6.625   0.153   5.177  0.3213 -0.5927  0.3690
  753HOH      O 5487   0.568   3.874   1.089 -0.3479 -0.4207  0.0787
  753HOH     H1 5488   0.569   3.783   1.118 -0.2324 -0.0799  1.2651
  753HOH     H2 5489   0.499   3.915   1.142  0.2684  0.3864  0.2939
  754HOH      O 5490   4.836   4.042   0.776  0.3829  0.0865  0.7435
  754HOH     H1 5491   4.770   4.094   0.822 -0.2471 -0.7029  0.7746
  754HOH     H2 5492   4.857   4.094   0.699 -0.7218  0.1153  0.4196
  755HOH      O 5493   2.761   2.978   1.893  0.2650 -0.6099  0.1203
  755HOH     H1 5494   2.668   2.972   1.871  0.1612  0.3065  0.2413
  755HOH     H2 5495   2.800   2.902   1.850 -0.2802 -0.1403 -1.3183
  756HOH      O 5496   4.564   6.323   4.219 -0.2550  0.2543  0.1194
  756HOH     H1 5497   4.549   6.338   4.126 -1.1234  0.3149  0.2517
  756HOH     H2 5498   4.575   6.228   4.226  0.1811  0.2846 -0.0807
  757HOH      O 5499   6.995   2.912   0.925 -0.3727  0.3711 -0.5098
  757HOH     H1 5500   6.913   2.867   0.904 -0.5553  0.2977  0.2954
  757HOH     H2 5501   7.062   2.843   0.920 -0.6347 -0.0091  0.6024
  758HOH      O 5502   6.444   3.511   5.329  0.2220 -0.5313 -0.4879
  758HOH     H1 5503   6.395   3.535   5.250 -0.2796 -0.5537 -0.1914
  758HOH     H2 5504   6.501   3.439   5.302  0.4150 -0.2131 -0.9470
  759HOH      O 5505   1.696   6.725   1.731  0.7052  0.9995 -0.3035
  759HOH     H1 5506   1.680   6.683   1.647 -0.5409  0.4988  0.1269
  759HOH     H2 5507   1.784   6.696   1.757  0.0306 -1.2857 -0.1306
  760HOH      O 5508   0.055   1.388   3.712 -0.4661 -0.2282 -0.5685
  760HOH     H1 5509   0.129   1.424   3.662 -0.4439  0.3757 -0.1212
  760HOH     H2 5510  -0.023   1.425   3.671 -0.5685 -1.1443 -1.2668
  761HOH      O 5511   0.746   3.447   7.163  0.4646 -0.1939  0.0798
  761HOH     H1 5512   0.785   3.365   7.134  0.6674 -0.3156  0.6543
  761HOH     H2 5513   0.719   3.429   7.253  0.3389  0.3136  0.1482
  762HOH      O 5514   5.994   6.509   6.208  0.4661  0.3710 -0.4768
  762HOH     H1 5515   6.042   6.462   6.139  0.8325 -0.0509  0.0564
  762HOH     H2 5516   6.053   6.580   6.233  0.6828  0.0464 -0.0476
  763HOH      O 5517   1.771   2.509   7.013 -0.0356  0.0474 -0.7809
  763HOH     H1 5518   1.765   2.570   7.086  0.6713 -0.7305 -0.0202
  763HOH     H2 5519   1.865   2.501   6.996 -0.0468 -1.2900 -0.4093
  764HOH      O 5520   4.254   0.289   6.538  0.1303  0.5765 -0.6907
  764HOH     H1 5521   4.168   0.323   6.515 -0.7864 -1.0363  0.0635
  764HOH     H2 5522   4.242   0.195   6.550  1.8377  0.3737  0.1631
  765HOH      O 5523   2.851   0.185   1.500  0.6089 -0.7905 -0.3006
  765HOH     H1 5524   2.917   0.225   1.443 -0.2559  0.8967 -0.2477
  765HOH     H2 5525   2.861   0.232   1.583 -0.7752 -0.2619 -0.3773
  766HOH      O 5526   4.966   3.739   3.268 -0.0428  0.1023  0.4473
  766HOH     H1 5527   4.989   3.696   3.351  0.3012  0.4761  0.5548
  766HOH     H2 5528   5.039   3.798   3.251 -0.0934  0.0058 -0.1462
  767HOH      O 5529   3.300   1.044   3.276  0.2937  0.1645  0.1549
  767HOH     H1 5530   3.243   1.119   3.257  0.6563  0.4401  0.1281
  767HOH     H2 5531   3.369   1.050   3.210  0.6214  0.1262  0.4869
  768HOH      O 5532   3.687   4.353   1.700  0.1814 -0.3470  0.3202
  768HOH     H1 5533   3.688   4.444   1.729  0.8254 -0.2854  0.1398
  768HOH     H2 5534   3.758   4.311   1.748 -0.6395 -0.9831  1.0428
  769HOH      O 5535   6.023   7.221   1.939 -0.2822  0.4330 -0.6724
  769HOH     H1 5536   6.003   7.174   1.858 -0.8072  0.1915 -0.4108
  769HOH     H2 5537   6.118   7.214   1.947 -0.3144 -0.3612 -0.7837
  770HOH      O 5538   6.675   7.038   3.722  0.0879  0.7016 -0.1783
  770HOH     H1 5539   6.665   7.090   3.801  0.5551  0.5307  0.0047
  770HOH     H2 5540   6.768   7.049   3.698  0.0943  0.2811 -0.3636
  771HOH      O 5541   6.826   3.429   7.211 -0.8025  0.1061  0.0559
  771HOH     H1 5542   6.855   3.408   7.300 -0.1175  0.3495 -0.0944
  771HOH     H2 5543   6.742   3.473   7.223  0.0545  1.7351  0.7696
  772HOH      O 5544   0.639   6.980   5.022  0.2232 -0.0091 -0.1050
  772HOH     H1 5545   0.576   7.045   4.991 -0.6135 -0.9434 -0.4844
  772HOH     H2 5546   0.612   6.961   5.112  0.8422  0.5870  0.2180
  773HOH      O 5547   0.509   7.068   5.517  0.2585  0.2377  0.5454
  773HOH     H1 5548   0.561   7.009   5.573  0.5042  1.0904  1.2650
  773HOH     H2 5549   0.540   7.155   5.540 -0.4694  0.6875 -0.1049
  774HOH      O 5550   6.966   6.146   7.156 -0.1455  0.6700 -0.0111
  774HOH     H1 5551   6.874   6.155   7.184 -0.7969 -0.4843 -1.5057
  774HOH     H2 5552   6.965   6.074   7.093  1.9785 -0.0290  0.5757
  775HOH      O 5553   0.918   2.054   1.006  0.0828 -0.4055  0.9898
  775HOH     H1 5554   0.879   1.968   1.025 -1.1313  0.0516  0.7988
  775HOH     H2 5555   0.970   2.040   0.927  0.2771 -1.0575  1.2195
  776HOH      O 5556   5.364   1.643   4.108 -0.4161  0.0745  0.0298
  776HOH     H1 5557   5.303   1.611   4.175 -0.8649 -0.1523 -0.4759
  776HOH     H2 5558   5.331   1.606   4.026 -0.1748  0.7624 -0.3892
  777HOH      O 5559   0.273   2.713   0.735 -0.3955  0.4810  0.2016
  777HOH     H1 5560   0.360   2.706   0.775 -0.1613 -0.2164 -0.4016
  777HOH     H2 5561   0.238   2.624   0.738 -0.5040  0.4703 -0.8271
  778HOH      O 5562   5.112   2.504   6.255  0.6784 -0.2713 -0.3490
  778HOH     H1 5563   5.101   2.582   6.200  0.4421 -0.4495 -0.5561
  778HOH     H2 5564   5.025   2.465   6.259  0.6379 -0.1443  0.3315
  779HOH      O 5565   5.985   6.679   3.147  0.3262  0.6759 -0.2353
  779HOH     H1 5566   5.973   6.654   3.055 -0.3386 -0.1077  0.0445
  779HOH     H2 5567   6.034   6.607   3.185  0.1175  0.7360  0.1535
  780HOH      O 5568   4.984   0.399   6.006  0.6229  0.0765  0.0169
  780HOH     H1 5569   4.969   0.493   5.996 -0.4215  0.0115  0.6678
  780HOH     H2 5570   4.932   0.374   6.082  1.4469 -0.9163  0.3006
  781HOH      O 5571   3.775   6.457   4.965  0.0829  0.4657  0.0291
  781HOH     H1 5572   3.756   6.525   4.901  0.0948  0.4605  0.0201
  781HOH     H2 5573   3.865   6.474   4.993 -0.0292  0.6646  0.2859
  782HOH      O 5574   2.735   5.543   2.447 -0.5191  0.1706 -0.4256
  782HOH     H1 5575   2.815   5.491   2.442 -0.3645  0.4186 -0.5914
  782HOH     H2 5576   2.761   5.622   2.494 -0.7307  0.1419 -0.2531
  783HOH      O 5577   2.017   0.745   0.041  0.1906  0.7559 -0.3128
  783HOH     H1 5578   1.955   0.708  -0.021  0.5335  1.1745 -0.9179
  783HOH     H2 5579   1.967   0.811   0.089 -0.1548  0.2263  0.0826
  784HOH      O 5580   6.753   3.407   6.555  0.2112  0.0824  0.2255
  784HOH     H1 5581   6.760   3.391   6.461  0.5087 -0.6021  0.3497
  784HOH     H2 5582   6.741   3.501   6.563 -0.1167  0.1156 -0.5113
  785HOH      O 5583   0.648   4.446   1.835  0.0860 -0.5469  0.4508
  785HOH     H1 5584   0.721   4.407   1.884  0.2352 -0.4755  0.2885
  785HOH     H2 5585   0.620   4.377   1.775  1.0966 -0.0755 -0.6552
  786HOH      O 5586   6.178   3.515   2.714 -0.0446  0.8310  1.0739
  786HOH     H1 5587   6.130   3.435   2.735  0.8822 -0.1985 -0.3023
  786HOH     H2 5588   6.111   3.578   2.688 -0.7615 -0.4118 -0.3785
  787HOH      O 5589   6.258   6.613   7.101 -0.2440 -0.6979 -0.3245
  787HOH     H1 5590   6.325   6.646   7.161 -0.4739  0.0615 -0.4568
  787HOH     H2 5591   6.290   6.528   7.073  0.7720 -0.2770 -0.5487
  788HOH      O 5592   1.689   6.887   4.400 -0.3446  0.0842  0.4740
  788HOH     H1 5593   1.608   6.890   4.450 -1.0313 -0.1199 -0.5564
  788HOH     H2 5594   1.736   6.811   4.434 -0.3435  0.4795  1.4020
  789HOH      O 5595   0.298   3.072   7.012  0.5440 -0.4306  0.6288
  789HOH     H1 5596   0.376   3.036   7.053  1.1459 -0.3041 -0.3530
  789HOH     H2 5597   0.299   3.037   6.923  0.3474  0.8164  0.1019
  790HOH      O 5598   7.114   5.614   1.733 -0.6393  0.0461 -0.2935
  790HOH     H1 5599   7.039   5.602   1.791 -0.7690  1.7968 -0.0005
  790HOH     H2 5600   7.076   5.633   1.647 -0.5499  0.6392 -0.2101
  791HOH      O 5601   2.378   5.799   7.194 -0.2932 -0.1693 -0.0439
  791HOH     H1 5602   2.427   5.838   7.122  0.4488 -0.8050  0.0874
  791HOH     H2 5603   2.366   5.872   7.256 -0.5777  0.2807 -0.6111
  792HOH      O 5604   5.007   4.027   5.587  0.6437 -0.0267 -1.2152
  792HOH     H1 5605   5.062   4.010   5.664 -0.6933  0.4023 -0.0788
  792HOH     H2 5606   4.996   3.941   5.547  0.7601 -0.4130 -0.4647
  793HOH      O 5607   0.544   4.595   1.577  0.6759 -0.1244 -0.4752
  793HOH     H1 5608   0.555   4.545   1.658  0.4855 -0.2596 -0.5302
  793HOH     H2 5609   0.589   4.542   1.510  0.7534 -0.0600 -0.4734
  794HOH      O 5610   1.773   5.805   6.948 -0.0432  0.1131  0.2638
  794HOH     H1 5611   1.681   5.790   6.926 -0.1682  0.1021  0.7722
  794HOH     H2 5612   1.783   5.766   7.035  0.4468  0.1047  0.2051
  795HOH      O 5613   2.735   2.941   6.801 -0.1986  0.0853  0.5746
  795HOH     H1 5614   2.741   2.990   6.719 -1.2863 -0.1129  0.3434
  795HOH     H2 5615   2.752   3.006   6.869 -0.3199  0.4987  0.2244
  796HOH      O 5616   0.789   4.015   1.523  0.3352  1.0540 -0.1896
  796HOH     H1 5617   0.768   4.071   1.597 -0.0394  0.5555  0.0976
  796HOH     H2 5618   0.884   4.000   1.530  0.1734  0.2601  0.7625
  797HOH      O 5619   3.945   2.334   6.501  0.6305  0.6077  0.1961
  797HOH     H1 5620   3.940   2.416   6.452 -0.8298  0.1319 -0.5994
  797HOH     H2 5621   3.936   2.359   6.592  0.3020  1.3388 -0.0249
  798HOH      O 5622   3.731   2.187   2.482 -0.1076 -0.5262 -0.1698
  798HOH     H1 5623   3.807   2.132   2.461  0.4069  0.2131 -0.3001
  798HOH     H2 5624   3.749   2.270   2.439  0.2521  0.5619  1.8035
  799HOH      O 5625   5.724   5.755   3.776  0.2477 -0.8048  0.3525
  799HOH     H1 5626   5.739   5.681   3.836  1.1058 -0.0772  1.1014
  799HOH     H2 5627   5.713   5.830   3.834  0.8212 -0.1145 -0.3919
  800HOH      O 5628   1.285   4.260   4.267  0.0267  0.1739  0.1445
  800HOH     H1 5629   1.307   4.353   4.279  0.7456  0.1227 -0.5939
  800HOH     H2 5630   1.350   4.213   4.319 -0.3990  0.0727  0.5990
  801HOH      O 5631   6.354   1.574   2.784  0.0965 -0.1601  0.2945
  801HOH     H1 5632   6.369   1.480   2.793  0.3488 -0.1735 -0.2038
  801HOH     H2 5633   6.431   1.607   2.737  0.1003  0.3280  0.6261
  802HOH      O 5634   6.814   6.431   1.632  0.0415  0.0181 -0.0453
  802HOH     H1 5635   6.812   6.388   1.546  0.0655 -1.0008  0.4321
  802HOH     H2 5636   6.744   6.496   1.628  0.3332  0.3091 -0.9804
  803HOH      O 5637   2.042   2.940   7.029  0.4486 -0.2890  0.5711
  803HOH     H1 5638   1.957   2.942   6.985  0.3400  0.0494  0.7870
  803HOH     H2 5639   2.060   2.847   7.043  0.0563 -0.3603  0.6294
  804HOH      O 5640   6.862   7.020   6.768 -0.2661  0.2428  0.1283
  804HOH     H1 5641   6.839   6.952   6.706  0.3904 -0.1184  0.2624
  804HOH     H2 5642   6.807   7.094   6.744 -0.6214 -0.1607 -0.3464
  805HOH      O 5643   2.383   2.552   5.442  0.1584  0.4711 -0.4884
  805HOH     H1 5644   2.426   2.540   5.357  0.2126 -0.3236 -0.3622
  805HOH     H2 5645   2.289   2.542   5.423  0.2208 -1.2930 -0.2735
  806HOH      O 5646   4.431   0.595   5.059  0.4981  0.0411 -0.3813
  806HOH     H1 5647   4.370   0.596   5.133  1.1713 -0.9443  0.2327
  806HOH     H2 5648   4.414   0.677   5.013 -0.5526  0.2777  0.3618
  807HOH      O 5649   5.130   2.604   2.167 -0.4369  0.4902 -0.1891
  807HOH     H1 5650   5.199   2.538   2.175 -0.7667  0.0398 -0.8178
  807HOH     H2 5651   5.100   2.618   2.257  0.3015  0.5160  0.0622
  808HOH      O 5652   4.613   5.326   4.304 -0.3962  0.7752 -0.1775
  808HOH     H1 5653   4.630   5.414   4.270  3.0342  0.1015 -0.9738
  808HOH     H2 5654   4.669   5.318   4.381  0.2208 -0.9341 -0.7048
  809HOH      O 5655   6.233   3.095   4.801 -0.1349  0.0615 -0.2937
  809HOH     H1 5656   6.215   3.005   4.828 -0.3211  0.1405 -0.1473
  809HOH     H2 5657   6.146   3.135   4.794 -0.0716  0.1367 -0.6858
  810HOH      O 5658   0.193   6.784   1.430  0.8669 -0.5012 -0.7887
  810HOH     H1 5659   0.174   6.692   1.445  0.2739 -0.3543 -0.5753
  810HOH     H2 5660   0.160   6.801   1.341 -0.8182 -0.0782 -0.1709
  811HOH      O 5661   0.488   3.047   5.483  0.1879  0.0455  0.0670
  811HOH     H1 5662   0.539   3.125   5.461 -0.0169  0.4069  0.7885
  811HOH     H2 5663   0.524   2.978   5.429  0.4471  0.6181 -0.5197
  812HOH      O 5664   7.241   1.381   5.956  0.4719 -0.1335 -0.4061
  812HOH     H1 5665   7.312   1.420   5.906 -0.0014  0.2923 -0.7734
  812HOH     H2 5666   7.168   1.442   5.944  0.0817 -0.4971  0.0578
  813HOH      O 5667   5.453   0.464   0.171  0.2381 -0.1534 -0.1612
  813HOH     H1 5668   5.521   0.525   0.202  0.0093 -0.3531  0.8142
  813HOH     H2 5669   5.399   0.449   0.248 -0.1576 -1.0049 -0.5887
  814HOH      O 5670   6.892   4.818   5.729 -0.4237  0.8708  0.4921
  814HOH     H1 5671   6.903   4.826   5.824 -0.0600  1.2262  0.4221
  814HOH     H2 5672   6.798   4.833   5.715 -0.2465  2.5012  0.6451
  815HOH      O 5673   4.490   0.962   0.351 -0.7399  0.0792  0.0493
  815HOH     H1 5674   4.507   1.046   0.393  0.2459  0.1839 -0.4828
  815HOH     H2 5675   4.568   0.947   0.297 -0.7900 -1.2869  0.3017
  816HOH      O 5676   4.877   6.660   0.723 -0.0335 -0.0519 -0.2772
  816HOH     H1 5677   4.893   6.618   0.808 -0.7305 -0.1502 -0.1821
  816HOH     H2 5678   4.906   6.750   0.735  0.0237 -0.1069  0.0179
  817HOH      O 5679   0.838   6.806   5.125  0.3182  0.8736  0.0462
  817HOH     H1 5680   0.766   6.784   5.184 -0.6665  0.1692 -1.3176
  817HOH     H2 5681   0.803   6.875   5.069  0.6078  0.3570 -0.7984
  818HOH      O 5682   1.488   1.253   2.961  0.1930 -0.4452 -0.3421
  818HOH     H1 5683   1.571   1.252   2.914  0.1110  0.2909 -0.5203
  818HOH     H2 5684   1.457   1.343   2.953 -0.0496 -0.4074  0.7327
  819HOH      O 5685   1.769   1.725   3.676 -0.3402  0.0492  0.0588
  819HOH     H1 5686   1.725   1.736   3.760 -0.6798 -0.6946 -0.0044
  819HOH     H2 5687   1.748   1.804   3.627 -0.2484  0.4302  0.6177
  820HOH      O 5688   2.978   7.221   0.747 -0.0422 -0.1088  0.3217
  820HOH     H1 5689   2.902   7.265   0.786  0.0528  0.7601 -0.4114
  820HOH     H2 5690   2.942   7.140   0.710 -0.6196  0.2831 -0.0072
  821HOH      O 5691   5.717   6.614   6.158 -0.6865 -0.5313 -0.3140
  821HOH     H1 5692   5.664   6.582   6.231 -0.9101 -0.5518 -0.4842
  821HOH     H2 5693   5.806   6.583   6.178 -0.7852 -0.7223 -0.1608
  822HOH      O 5694   4.195   0.428   5.889  0.0280  0.2207  0.6582
  822HOH     H1 5695   4.186   0.342   5.850 -0.2790  0.3591  0.4170
  822HOH     H2 5696   4.230   0.411   5.977 -0.8904 -0.2310  0.9707
  823HOH      O 5697   1.986   3.575   6.960  0.1638 -0.3928 -0.0821
  823HOH     H1 5698   1.969   3.669   6.950 -0.3164 -0.4526  0.1051
  823HOH     H2 5699   2.064   3.570   7.016  1.0097 -0.1005 -1.1771
  824HOH      O 5700   3.726   5.236   2.498 -0.2033  0.2489  0.3554
  824HOH     H1 5701   3.725   5.257   2.592  0.8439 -0.1141  0.4715
  824HOH     H2 5702   3.724   5.140   2.495 -0.3972  0.2606 -0.0022
  825HOH      O 5703   0.486   0.224   0.562  0.1619  0.5863 -0.3974
  825HOH     H1 5704   0.485   0.152   0.499  1.2839  0.3695 -0.2092
  825HOH     H2 5705   0.464   0.302   0.510  0.1377  0.2827 -0.8506
  826HOH      O 5706   2.525   2.517   5.235 -0.0763 -0.0406  0.0456
  826HOH     H1 5707   2.560   2.598   5.197 -1.1899  0.3605 -0.2005
  826HOH     H2 5708   2.599   2.456   5.233  0.5366  0.6766 -0.6467
  827HOH      O 5709   4.330   2.942   2.115 -0.2006  0.2762  0.0847
  827HOH     H1 5710   4.375   3.016   2.076  0.2620 -0.2204 -0.3552
  827HOH     H2 5711   4.238   2.954   2.092 -0.4439  1.5974  1.4579
  828HOH      O 5712   2.422   5.677   1.793 -0.0740  0.0357  0.3432
  828HOH     H1 5713   2.458   5.589   1.788 -1.0529 -0.4007  0.5313
  828HOH     H2 5714   2.478   5.722   1.857  0.7150 -0.2909 -0.0932
  829HOH      O 5715   0.415   6.373   6.501 -0.4366 -0.1695  0.3811
  829HOH     H1 5716   0.351   6.436   6.467 -0.9663 -0.0736  1.4415
  829HOH     H2 5717   0.412   6.387   6.596 -0.3516 -1.5919  0.6274
  830HOH      O 5718   0.585   2.837   5.331 -0.3057 -0.1171  0.0063
  830HOH     H1 5719   0.517   2.770   5.331 -0.2271 -0.1961 -0.0441
  830HOH     H2 5720   0.636   2.821   5.252 -0.0247 -0.2666  0.2114
  831HOH      O 5721   5.433   3.233   5.007 -0.3956 -0.2867 -0.0693
  831HOH     H1 5722   5.451   3.176   5.082  0.8008  0.0409 -0.0707
  831HOH     H2 5723   5.442   3.322   5.042 -0.9220 -0.1047 -0.3677
  832HOH      O 5724   2.449   7.143   2.356  0.1690  0.8604 -0.7398
  832HOH     H1 5725   2.391   7.068   2.364  0.5722  0.5916 -0.2444
  832HOH     H2 5726   2.517   7.116   2.295  0.5588  0.6529 -0.2264
  833HOH      O 5727   0.241   3.475   2.594  0.1042  0.5522 -0.0861
  833HOH     H1 5728   0.241   3.398   2.651 -0.6946  0.9163  0.4472
  833HOH     H2 5729   0.306   3.533   2.633  1.6350 -0.2759 -1.1865
  834HOH      O 5730   5.187   0.566   4.277  0.1303 -0.0875  0.3124
  834HOH     H1 5731   5.158   0.542   4.189 -1.0681 -0.6704  0.8194
  834HOH     H2 5732   5.267   0.617   4.263 -0.6158  0.8336 -1.1889
  835HOH      O 5733   3.138   2.894   5.319 -0.0887 -0.1485 -0.0451
  835HOH     H1 5734   3.175   2.981   5.301  0.5572 -0.3021  0.4699
  835HOH     H2 5735   3.050   2.912   5.351 -0.3423  0.2513 -0.9125
  836HOH      O 5736   5.809   3.316   6.135 -0.2504  1.2507  0.3257
  836HOH     H1 5737   5.753   3.327   6.212 -0.3821 -0.5418  0.5719
  836HOH     H2 5738   5.762   3.253   6.080  1.5701 -0.6649  0.7172
  837HOH      O 5739   4.251   0.707   6.741  0.7524 -0.2184  0.0614
  837HOH     H1 5740   4.288   0.763   6.808  0.0947  0.6810 -0.2894
  837HOH     H2 5741   4.199   0.643   6.789 -0.0381  0.6545  0.4278
  838HOH      O 5742   5.264   6.604   4.118 -0.4098  0.0945 -0.2513
  838HOH     H1 5743   5.251   6.691   4.081  0.1711  0.4636  0.3679
  838HOH     H2 5744   5.271   6.618   4.212  0.5015 -0.5007 -0.1988
  839HOH      O 5745   5.038   5.606   4.112  0.5845 -0.7862  0.5975
  839HOH     H1 5746   5.031   5.534   4.049  0.3634 -0.4156  0.1860
  839HOH     H2 5747   5.128   5.603   4.143  0.6023 -1.1833  0.5152
  840HOH      O 5748   4.800   3.429   7.057  0.3084 -0.0220 -0.1244
  840HOH     H1 5749   4.773   3.514   7.022  0.2214 -0.1970 -0.4997
  840HOH     H2 5750   4.759   3.424   7.143 -0.4060 -0.0450 -0.4515
  841HOH      O 5751   2.663   5.945   0.082 -0.4081  0.8182  1.0591
  841HOH     H1 5752   2.643   5.880   0.149 -0.1693  0.7502  1.0685
  841HOH     H2 5753   2.674   5.894   0.002 -1.0060  0.9314  0.8959
  842HOH      O 5754   2.872   4.932   6.401 -0.2022  0.2116  0.0883
  842HOH     H1 5755   2.864   4.838   6.419 -1.4791  0.0103 -1.1433
  842HOH     H2 5756   2.962   4.942   6.368  0.0765 -0.4969  0.5893
  843HOH      O 5757   5.139   4.072   3.641 -0.2421  0.1794  0.3347
  843HOH     H1 5758   5.207   4.130   3.674  0.6075 -0.6471  0.1485
  843HOH     H2 5759   5.098   4.036   3.720  0.3168 -0.1550  0.4899
  844HOH      O 5760   4.062   4.646   3.057 -0.0160  0.7824  0.6148
  844HOH     H1 5761   3.995   4.703   3.093  0.2957  1.3879  0.2688
  844HOH     H2 5762   4.122   4.629   3.130 -0.7791 -0.1844  1.0706
  845HOH      O 5763   0.535   3.465   2.469 -0.3429 -0.0192 -0.1664
  845HOH     H1 5764   0.489   3.381   2.464  0.3855 -0.4736  0.3802
  845HOH     H2 5765   0.516   3.497   2.557 -0.3925  0.2640 -0.2789
  846HOH      O 5766   0.548   2.472   3.583  0.4849 -0.0840  0.3445
  846HOH     H1 5767   0.478   2.449   3.644 -0.1157 -1.6231 -0.7863
  846HOH     H2 5768   0.505   2.523   3.514  0.5209 -0.7260 -0.1712
  847HOH      O 5769   0.535   0.308   2.501 -0.7650 -0.6658 -0.2786
  847HOH     H1 5770   0.590   0.237   2.468 -0.0949 -0.6060  0.6436
  847HOH     H2 5771   0.540   0.300   2.596 -1.1506  0.2557 -0.1638
  848HOH      O 5772   7.147   1.839   2.882  0.6727  0.7938 -0.1958
  848HOH     H1 5773   7.206   1.862   2.954 -0.2252  0.7452  0.5943
  848HOH     H2 5774   7.069   1.891   2.898  0.2830  0.4447 -0.8963
  849HOH      O 5775   6.302   1.638   1.390 -0.7661 -0.5531 -0.4649
  849HOH     H1 5776   6.377   1.601   1.436 -0.7473  0.5438  0.4691
  849HOH     H2 5777   6.272   1.568   1.332  0.3516 -1.3576 -0.1217
  850HOH      O 5778   0.601   0.742   3.358  0.3225  0.1498 -0.1177
  850HOH     H1 5779   0.676   0.781   3.313  0.3142  0.1351 -0.1444
  850HOH     H2 5780   0.534   0.734   3.290  0.3270  0.0817 -0.1141
  851HOH      O 5781   6.973   4.731   1.534  0.0889 -0.2590  0.2228
  851HOH     H1 5782   7.000   4.804   1.479 -0.6057  0.2711  0.5552
  851HOH     H2 5783   7.047   4.670   1.532  0.1070 -0.2356 -1.2331
  852HOH      O 5784   7.029   5.612   3.118 -0.3529 -0.2657 -0.5591
  852HOH     H1 5785   7.072   5.643   3.198 -1.2844  0.6017 -0.3447
  852HOH     H2 5786   7.089   5.637   3.047 -0.3654  0.7060 -0.2580
  853HOH      O 5787   1.583   6.095   1.277 -0.0616 -0.0884  0.3723
  853HOH     H1 5788   1.571   6.003   1.302  0.5463 -0.1544  0.4541
  853HOH     H2 5789   1.646   6.092   1.205  0.4026  0.2909  0.7426
  854HOH      O 5790   0.057   5.864   0.533 -0.0791 -0.2067 -0.6325
  854HOH     H1 5791  -0.018   5.844   0.478 -1.0962  0.5376  0.3792
  854HOH     H2 5792   0.055   5.796   0.601  0.0281 -0.0622 -0.4839
  855HOH      O 5793   0.209   6.794   0.677 -0.7925  0.6386 -0.4135
  855HOH     H1 5794   0.293   6.799   0.721  0.2550  0.5190 -2.1963
  855HOH     H2 5795   0.175   6.707   0.699 -0.2948  0.5633  0.0786
  856HOH      O 5796   3.153   1.503   3.151  0.1013 -0.4744 -0.4372
[truncated: 2,258,954 more chars]
