# Supplementary material for: Broadening the Scope of Binding Free Energy Calculations Using a Separated Topologies Approach
Source: J Chem Theory Comput. 2023 Jul 24;19(15):5058–76. doi: 10.1021/acs.jctc.3c00282 (PMC10413862; doi:10.1021/acs.jctc.3c00282)
Supplement: Supplementary file 2 — ct3c00282_si_002.zip [file ct3c00282_si_002.zip › SI_paper/ERa/input_spruce_prep/2d/solvent.gro]

GROningen MAchine for Chemical Simulation
 2255
    1Na+     NA    1   0.782   2.456   2.682 -0.3782 -0.4602  0.5144
    2Cl-     CL    2   0.496   1.419   1.565 -0.2798 -0.1974 -0.0860
    3UNL     O1    3   1.279   0.153   1.782  0.0171 -0.0099  0.6721
    3UNL     C1    4   1.340   0.268   1.814 -0.3121  0.4046 -0.3241
    3UNL     C2    5   1.274   0.366   1.878 -1.0161 -0.0517 -0.1683
    3UNL     C3    6   1.328   0.491   1.903 -0.5818  0.3173  0.4166
    3UNL     C4    7   1.458   0.520   1.862  0.1010 -0.3575  0.0182
    3UNL     C5    8   1.496   0.662   1.866 -0.6146 -0.4371  1.3313
    3UNL     O2    9   1.514   0.715   1.726 -0.2174  0.0023 -0.1283
    3UNL     C6   10   1.573   0.837   1.708  0.6521  0.8473 -0.1523
    3UNL     C7   11   1.566   0.889   1.578  0.3316 -0.2796 -0.8578
    3UNL     C8   12   1.608   1.018   1.550 -0.5171  0.5820  0.1182
    3UNL     C9   13   1.664   1.098   1.650 -0.7072  0.4377  0.1083
    3UNL     O3   14   1.714   1.218   1.618  0.5614  0.3397  0.2880
    3UNL    C10   15   1.673   1.047   1.780 -0.4880  0.6109 -0.1984
    3UNL    C11   16   1.630   0.909   1.811  0.3796 -0.3308  0.5852
    3UNL    C12   17   1.645   0.852   1.953 -0.8077 -1.0757  0.4207
    3UNL    C13   18   1.792   0.868   1.991  1.6955 -1.6350 -0.2800
    3UNL    C14   19   1.862   0.752   1.935  0.2789  0.3694  0.1052
    3UNL    C15   20   1.949   0.771   1.806 -0.0438  0.0857 -0.3945
    3UNL     F1   21   1.882   0.826   1.700 -0.0466 -0.0560 -0.3202
    3UNL     F2   22   2.063   0.844   1.842 -0.0655 -0.1149  0.3586
    3UNL     F3   23   2.005   0.647   1.768 -0.0205  0.2546 -0.6571
    3UNL    C16   24   1.751   0.643   1.923 -0.4845 -0.0998  0.2682
    3UNL    C17   25   1.613   0.704   1.960  0.0747  0.7645  0.6178
    3UNL    C18   26   1.530   0.421   1.798  0.0592 -0.5159 -0.3620
    3UNL    C19   27   1.470   0.294   1.776 -1.0679  0.6590  1.3790
    3UNL     H1   28   1.188   0.178   1.761  0.1766  0.4909  0.5615
    3UNL     H2   29   1.171   0.358   1.910 -0.8546  1.5336  0.9607
    3UNL     H3   30   1.269   0.569   1.950 -1.2330  0.4875 -0.6283
    3UNL     H4   31   1.404   0.717   1.891 -0.7267 -0.1486  0.3547
    3UNL     H5   32   1.507   0.829   1.509 -0.7727 -0.8372  0.4649
    3UNL     H6   33   1.597   1.063   1.451 -0.6963 -0.0753 -0.1713
    3UNL     H7   34   1.787   1.230   1.680 -0.3026  0.3838  1.3697
    3UNL     H8   35   1.705   1.106   1.865 -1.5904 -0.0428  0.7339
    3UNL     H9   36   1.581   0.906   2.024  0.6444 -0.2948  1.2175
    3UNL    H10   37   1.832   0.965   1.960  0.2901 -0.9445 -0.1243
    3UNL    H11   38   1.794   0.861   2.100 -2.0575 -0.6961  0.1362
    3UNL    H12   39   1.931   0.708   2.007 -0.3733 -0.6850  0.1320
    3UNL    H13   40   1.748   0.596   1.824  0.5342 -0.1931  0.2602
    3UNL    H14   41   1.768   0.555   1.986 -0.6732  0.2845  0.8622
    3UNL    H15   42   1.576   0.675   2.059 -0.4134  0.1053  0.2655
    3UNL    H16   43   1.618   0.446   1.739  0.3338  0.1294  0.2848
    3UNL    H17   44   1.532   0.218   1.730 -1.9506  0.5380  0.3172
    4HOH      O   45   1.657   1.987   1.486 -0.3224 -0.2333 -0.8245
    4HOH     H1   46   1.719   2.058   1.467  0.4356 -0.3698  0.8109
    4HOH     H2   47   1.579   2.032   1.519  0.4922 -0.0424  1.1333
    5HOH      O   48   2.629   1.243   2.061  0.5098 -0.5884  0.2646
    5HOH     H1   49   2.722   1.222   2.067  0.6789  0.1249  0.3380
    5HOH     H2   50   2.622   1.298   1.983  0.2407 -0.1964  0.5577
    6HOH      O   51   2.765   2.575   0.984 -0.5374 -0.8628  0.1567
    6HOH     H1   52   2.704   2.631   0.937 -0.1423 -0.1456  0.4761
    6HOH     H2   53   2.843   2.570   0.928  0.2948  0.7162  1.0281
    7HOH      O   54   0.091   1.496   2.742 -0.7798 -0.2964 -0.8827
    7HOH     H1   55   0.016   1.541   2.704 -1.1122 -0.7459 -0.7859
    7HOH     H2   56   0.167   1.531   2.697 -1.0183  0.4124 -0.7507
    8HOH      O   57   1.773   1.230   1.253 -0.1475 -0.2448  0.4254
    8HOH     H1   58   1.847   1.249   1.311 -0.0238 -0.4978  0.3557
    8HOH     H2   59   1.792   1.142   1.218 -0.0800  0.0082 -0.2046
    9HOH      O   60   1.292   1.793   1.248 -0.2977 -0.2820  0.1200
    9HOH     H1   61   1.383   1.765   1.257 -0.0848 -0.0590 -1.0574
    9HOH     H2   62   1.244   1.713   1.226 -0.2334 -0.2532 -0.1261
   10HOH      O   63   1.411   1.945   2.817  0.2968 -0.4846 -0.7755
   10HOH     H1   64   1.339   1.969   2.758  0.8866  0.3229 -1.2247
   10HOH     H2   65   1.410   1.850   2.819 -1.8594 -0.5708  0.6441
   11HOH      O   66   2.085   1.052   0.733  0.3918  0.7421  0.2373
   11HOH     H1   67   2.045   1.044   0.820 -0.7289 -0.7282 -0.3419
   11HOH     H2   68   2.164   0.998   0.738  0.0755  0.2731  0.2099
   12HOH      O   69   1.288   1.196   0.059  0.4757  0.8295 -0.1697
   12HOH     H1   70   1.359   1.187   0.122 -0.2727  0.3697  0.6605
   12HOH     H2   71   1.295   1.118   0.004  0.1144  0.3087  0.4836
   13HOH      O   72   2.764   1.759   0.922  0.1433 -0.3254 -0.3212
   13HOH     H1   73   2.785   1.845   0.960 -0.7772 -0.2183 -0.0090
   13HOH     H2   74   2.827   1.699   0.963 -0.4620 -0.1217  1.0010
   14HOH      O   75   1.238   1.984   1.509  0.6579 -0.2484  0.2524
   14HOH     H1   76   1.213   1.989   1.417 -0.8831 -0.5456  0.6050
   14HOH     H2   77   1.239   1.890   1.529 -0.0303 -0.1629  0.7593
   15HOH      O   78   0.202   0.943   0.122 -0.4059  0.1582 -0.0507
   15HOH     H1   79   0.246   0.952   0.207  0.8039 -0.2987 -0.5783
   15HOH     H2   80   0.156   1.025   0.110  0.3408  0.6939  0.5514
   16HOH      O   81   0.650   0.699   1.023 -0.0441 -0.9835  0.3925
   16HOH     H1   82   0.578   0.752   1.056 -0.1640 -0.1975 -0.9642
   16HOH     H2   83   0.716   0.702   1.093 -0.1612  0.7726  0.5180
   17HOH      O   84   0.219   2.330   2.734  0.2163 -0.2686 -0.7677
   17HOH     H1   85   0.147   2.291   2.685  0.0987 -0.0382 -0.7811
   17HOH     H2   86   0.187   2.336   2.824  0.5690 -1.0386 -0.5729
   18HOH      O   87   0.392   1.035   2.666 -0.7205  0.6234  0.2961
   18HOH     H1   88   0.439   1.011   2.586  0.5363  0.6697  0.9689
   18HOH     H2   89   0.328   1.099   2.638 -1.0262 -0.1113 -0.8247
   19HOH      O   90   0.508   2.772   0.433  0.5237 -0.6004  0.2404
   19HOH     H1   91   0.480   2.681   0.443  0.1210 -0.5976 -0.7020
   19HOH     H2   92   0.600   2.765   0.405  0.6321 -0.6967  0.6107
   20HOH      O   93   0.143   2.193   0.430 -1.0084  0.0433  0.8090
   20HOH     H1   94   0.177   2.108   0.458 -0.9434  0.4169  1.9813
   20HOH     H2   95   0.183   2.209   0.345 -0.2127 -0.6486  1.0307
   21HOH      O   96   2.128   2.351   2.210 -0.1353 -0.2332  0.0880
   21HOH     H1   97   2.074   2.279   2.242  1.1019 -1.2628  0.0360
   21HOH     H2   98   2.202   2.354   2.271  0.9226 -0.4755 -1.0929
   22HOH      O   99   2.645   2.833   1.724 -0.1167  0.1867  0.4938
   22HOH     H1  100   2.690   2.907   1.682  0.5192 -0.0708  0.6929
   22HOH     H2  101   2.667   2.758   1.669  0.1908 -0.0439  0.9228
   23HOH      O  102   0.947   2.116   1.030  0.3369  0.7098  0.5255
   23HOH     H1  103   0.950   2.025   1.000 -0.6223  0.5710  0.7975
   23HOH     H2  104   0.879   2.157   0.976 -0.7294  0.7066  1.7836
   24HOH      O  105   0.649  -0.010   0.738  0.1882 -0.7506 -0.5196
   24HOH     H1  106   0.632  -0.023   0.645 -0.8612  0.0994 -0.4785
   24HOH     H2  107   0.665   0.084   0.748 -1.6212 -0.4350  0.3500
   25HOH      O  108   2.768   1.892   1.881  0.3467 -0.2065  0.2096
   25HOH     H1  109   2.759   1.799   1.900 -0.3954 -0.1047  0.4366
   25HOH     H2  110   2.757   1.935   1.966  0.8999  0.0856  0.1417
   26HOH      O  111   1.719   0.086   0.193  0.1486  0.0688  0.5402
   26HOH     H1  112   1.686   0.075   0.103 -0.5912 -0.3146  0.8449
   26HOH     H2  113   1.752   0.176   0.195  0.1430  0.0988 -0.1011
   27HOH      O  114   2.107   0.325   0.267  0.1343  0.7097  0.1735
   27HOH     H1  115   2.189   0.296   0.308 -0.1731  0.2456  0.4813
   27HOH     H2  116   2.134   0.355   0.180  0.5374 -0.2400 -0.0684
   28HOH      O  117   1.775   0.211   1.182  0.6460 -0.0435  0.6166
   28HOH     H1  118   1.826   0.288   1.207  0.4777  0.0465  0.6855
   28HOH     H2  119   1.818   0.178   1.103  0.8373  0.0058  0.6998
   29HOH      O  120   2.495   1.355   0.243  0.3067 -0.0950 -0.2317
   29HOH     H1  121   2.532   1.282   0.292 -0.0180 -0.3105 -0.3008
   29HOH     H2  122   2.519   1.433   0.293 -0.8834 -0.3681  0.8526
   30HOH      O  123   2.452   0.087   2.167 -0.1859  0.8219  0.0465
   30HOH     H1  124   2.519   0.086   2.098  0.5333  0.6948  0.7131
   30HOH     H2  125   2.502   0.074   2.248 -1.0758  0.2179  0.5317
   31HOH      O  126   1.635   0.715   0.961 -0.5715 -0.7417  0.1819
   31HOH     H1  127   1.720   0.681   0.933 -0.6010 -1.0815  0.4950
   31HOH     H2  128   1.604   0.766   0.886  0.1199 -0.2103  0.2340
   32HOH      O  129   1.901   0.828   2.478  0.2032  0.3031  0.4654
   32HOH     H1  130   1.930   0.737   2.476  0.2544  0.3217  0.3600
   32HOH     H2  131   1.950   0.871   2.408 -0.7354  0.1385 -0.3322
   33HOH      O  132   0.924   0.259   2.624  0.0588  0.2694  0.6760
   33HOH     H1  133   0.950   0.167   2.613  0.5247  0.2011  2.0096
   33HOH     H2  134   0.829   0.256   2.631  0.0843 -0.1370  0.8962
   34HOH      O  135   0.491   0.202   1.934  0.1998 -0.2891  0.4354
   34HOH     H1  136   0.475   0.152   2.015  0.0313 -0.6574  0.1781
   34HOH     H2  137   0.438   0.158   1.868 -0.0205  0.2860  0.2161
   35HOH      O  138   0.595   1.926   1.101 -0.6913 -0.4021  0.2911
   35HOH     H1  139   0.669   1.936   1.161  0.0221 -0.6231 -0.5222
   35HOH     H2  140   0.576   2.015   1.071 -1.6533 -0.1431  1.4678
   36HOH      O  141   1.872   1.111   2.712 -0.0379 -0.4598  0.1322
   36HOH     H1  142   1.930   1.178   2.749 -0.6643  0.6477 -0.7567
   36HOH     H2  143   1.923   1.030   2.718  0.4614 -0.1089  1.9610
   37HOH      O  144   1.063   2.219   2.495  0.2647  0.1818  0.1143
   37HOH     H1  145   1.097   2.263   2.417 -0.1276  1.0920  0.4218
   37HOH     H2  146   0.972   2.247   2.500 -0.0693 -0.8600  0.2284
   38HOH      O  147   0.346   2.458   0.409 -0.5389  0.9423  0.4115
   38HOH     H1  148   0.373   2.369   0.429 -0.2277  0.7757 -0.6035
   38HOH     H2  149   0.388   2.512   0.476  1.6580  0.6043 -0.5209
   39HOH      O  150   0.421   0.074   0.155  0.2431  0.1585  0.1003
   39HOH     H1  151   0.501   0.078   0.102 -0.2823 -0.2933 -0.7841
   39HOH     H2  152   0.446   0.111   0.240  1.4615 -0.2312 -0.0487
   40HOH      O  153   0.570   1.107   0.387  0.4380 -0.4237 -0.5749
   40HOH     H1  154   0.649   1.054   0.376  0.8663  0.1190 -0.2283
   40HOH     H2  155   0.586   1.158   0.466  0.1506  0.4015 -1.0236
   41HOH      O  156   0.770   0.945   2.780  0.2316 -0.2814  1.1083
   41HOH     H1  157   0.788   0.932   2.687 -0.2020  0.3191  0.9253
   41HOH     H2  158   0.856   0.943   2.822  0.4457 -0.3963  0.6692
   42HOH      O  159   1.347   1.150   1.741 -0.1331  0.2040 -0.6839
   42HOH     H1  160   1.376   1.237   1.770 -0.5442 -0.1597  1.0301
   42HOH     H2  161   1.417   1.091   1.767 -0.8542 -0.2412  0.4410
   43HOH      O  162   0.522   0.310   1.316  0.6016 -0.9129  0.1161
   43HOH     H1  163   0.534   0.227   1.362  0.8556 -0.8737  0.1232
   43HOH     H2  164   0.581   0.304   1.241  0.9588 -0.5611  0.3593
   44HOH      O  165   1.705   1.569   2.405 -0.1697  0.5337  0.5523
   44HOH     H1  166   1.624   1.527   2.376  0.2457  0.7500 -1.1143
   44HOH     H2  167   1.754   1.500   2.450 -0.7538  0.0825  0.5124
   45HOH      O  168   0.188   0.110   2.495  0.3909  0.9264  0.0081
   45HOH     H1  169   0.123   0.099   2.426  0.3251  0.9803  0.0603
   45HOH     H2  170   0.157   0.053   2.565 -0.0938  1.6062  0.3818
   46HOH      O  171   2.661   0.625   0.717  0.3406 -0.3506 -0.4267
   46HOH     H1  172   2.697   0.549   0.672  0.6438  0.1646 -1.1082
   46HOH     H2  173   2.726   0.647   0.783  0.1880 -0.7541 -0.1376
   47HOH      O  174   2.538   1.680   1.886 -0.5547  0.3857 -0.6769
   47HOH     H1  175   2.461   1.664   1.831 -0.9074 -0.7961  0.0999
   47HOH     H2  176   2.509   1.748   1.947 -1.6839 -1.2200  0.7465
   48HOH      O  177   1.713   1.684   0.215 -0.4443 -0.5208 -0.5002
   48HOH     H1  178   1.626   1.646   0.198 -0.8992  0.4545 -0.4909
   48HOH     H2  179   1.697   1.750   0.283  0.2600 -0.1686 -0.6649
   49HOH      O  180   1.375   1.588   1.957  0.1130  0.0085 -0.2019
   49HOH     H1  181   1.402   1.625   2.041  0.3556 -1.0014  0.1961
   49HOH     H2  182   1.283   1.567   1.968 -0.1341  0.8302 -0.5703
   50HOH      O  183   1.600   1.591   1.598  0.1047 -0.1619 -0.8378
   50HOH     H1  184   1.600   1.620   1.690 -0.1314  0.9267 -1.1506
   50HOH     H2  185   1.688   1.556   1.584  0.4857  0.5973 -0.4524
   51HOH      O  186   2.428   2.180   1.617  0.4296 -0.4337 -0.3878
   51HOH     H1  187   2.505   2.141   1.659  0.1560 -0.1121  0.4592
   51HOH     H2  188   2.462   2.259   1.574  0.5736 -0.2648  0.0237
   52HOH      O  189   0.885   0.249   0.282 -0.3198 -0.3333  0.7343
   52HOH     H1  190   0.902   0.332   0.237  0.6649 -0.9614 -0.1238
   52HOH     H2  191   0.970   0.223   0.318 -0.3656 -1.4455  0.1148
   53HOH      O  192   2.159   1.670   0.748  0.2673 -0.1636 -0.4233
   53HOH     H1  193   2.103   1.642   0.820  0.0353  0.1312 -0.4846
   53HOH     H2  194   2.236   1.707   0.790 -0.0076  0.3035 -0.3081
   54HOH      O  195   1.955   1.954   1.282  0.4513 -0.5937  0.2287
   54HOH     H1  196   1.971   1.939   1.189  0.3135 -0.1247  0.1268
   54HOH     H2  197   1.867   1.991   1.286  0.3487 -0.8661  0.5723
   55HOH      O  198   0.861   1.356   1.718  0.5724  0.0864 -0.0795
   55HOH     H1  199   0.828   1.300   1.789 -0.0890 -0.8878 -1.0807
   55HOH     H2  200   0.946   1.317   1.695  0.6926  0.2768  0.0377
   56HOH      O  201   0.737   2.008   2.255 -0.3505 -0.2230 -0.2942
   56HOH     H1  202   0.653   2.032   2.216 -0.2484  0.8444  0.0883
   56HOH     H2  203   0.799   2.014   2.183 -0.4983 -0.4499 -0.4463
   57HOH      O  204   0.854   2.018   1.991 -0.4855 -0.3323 -0.2706
   57HOH     H1  205   0.775   1.997   1.941 -0.5713  0.1874 -0.3610
   57HOH     H2  206   0.918   2.044   1.925 -0.8572  1.1928 -0.0907
   58HOH      O  207   0.293   1.394   1.112 -0.5090 -0.5338  0.3016
   58HOH     H1  208   0.303   1.462   1.178  0.7269  0.1258 -0.4857
   58HOH     H2  209   0.231   1.430   1.049  0.1576 -0.0850 -0.1243
   59HOH      O  210   1.589   2.185   2.533 -0.5618 -0.0534  0.1448
   59HOH     H1  211   1.510   2.235   2.552 -0.6790 -0.3462  0.4572
   59HOH     H2  212   1.661   2.245   2.552 -0.7017  0.4519 -0.8151
   60HOH      O  213   1.420   1.368   2.612 -0.3805 -0.9643 -0.0241
   60HOH     H1  214   1.364   1.324   2.676 -0.5472 -0.0182  0.5262
   60HOH     H2  215   1.371   1.446   2.587  0.0706 -0.8621 -0.6452
   61HOH      O  216   1.168   0.660   1.691  0.2742  0.3117  0.0611
   61HOH     H1  217   1.249   0.628   1.732 -0.2546 -0.2604  0.7133
   61HOH     H2  218   1.157   0.748   1.727  0.0467 -0.0236  0.8588
   62HOH      O  219   2.450   0.322   1.922 -0.2004 -0.6685 -0.4965
   62HOH     H1  220   2.532   0.368   1.938  0.0670 -0.9441 -1.0336
   62HOH     H2  221   2.441   0.261   1.995 -0.8466  0.5828  0.5562
   63HOH      O  222   2.242   1.431   0.128 -0.8272 -0.2650 -0.8627
   63HOH     H1  223   2.315   1.388   0.173 -0.9084 -1.0528 -1.4558
   63HOH     H2  224   2.264   1.525   0.132 -0.4701 -0.3676  0.1459
   64HOH      O  225   2.661   1.852   2.478  0.0823  1.1325 -0.4129
   64HOH     H1  226   2.613   1.818   2.553  1.0212  0.5745 -0.0425
   64HOH     H2  227   2.616   1.814   2.402  0.8427 -0.7159 -0.0352
   65HOH      O  228   1.270   0.770   0.880  0.0587  0.0610  0.3569
   65HOH     H1  229   1.337   0.788   0.813 -0.2487 -0.3156 -0.0617
   65HOH     H2  230   1.303   0.814   0.958 -0.0115  1.3064 -0.2624
   66HOH      O  231   1.882   0.517   2.782  0.1846  0.0694 -0.2263
   66HOH     H1  232   1.826   0.440   2.783 -0.4101  0.4424 -1.4130
   66HOH     H2  233   1.830   0.585   2.827  0.5540 -0.0996  0.4844
   67HOH      O  234   1.581   2.603   1.740  0.1556 -0.0602  0.0828
   67HOH     H1  235   1.634   2.550   1.800  0.5026  0.2696  0.0756
   67HOH     H2  236   1.607   2.693   1.759  0.3870  0.0484 -0.6632
   68HOH      O  237   2.516   1.938   1.064 -0.3676 -0.2395  0.3534
   68HOH     H1  238   2.602   1.959   1.102  0.1350 -1.3551 -0.0690
   68HOH     H2  239   2.463   1.910   1.139  0.0933 -0.8568  0.4663
   69HOH      O  240   1.517   0.150   2.519  0.4444 -0.0757 -0.0030
   69HOH     H1  241   1.540   0.060   2.544 -0.2388 -0.0575  0.7631
   69HOH     H2  242   1.458   0.140   2.445 -0.3192 -0.3296  0.6089
   70HOH      O  243   0.290   2.083   0.194 -0.7437  0.5623 -0.3558
   70HOH     H1  244   0.229   2.128   0.135 -0.5769 -0.1684 -1.1265
   70HOH     H2  245   0.282   1.990   0.171 -0.7752  0.2176  0.8923
   71HOH      O  246   0.993   1.657   1.369  0.2728  0.3557 -0.5590
   71HOH     H1  247   0.997   1.683   1.461  0.8967 -1.1752 -0.0831
   71HOH     H2  248   0.911   1.608   1.361  0.9399 -0.8794 -0.3453
   72HOH      O  249   0.995   1.178   1.431 -0.8091 -0.5739  0.1542
   72HOH     H1  250   1.074   1.163   1.379 -1.5743 -1.6807 -0.7776
   72HOH     H2  251   1.023   1.240   1.498  0.7384 -0.5990 -0.3763
   73HOH      O  252   1.163   1.571   1.186  0.4011 -0.6900 -0.2747
   73HOH     H1  253   1.103   1.499   1.165 -0.4849  0.1277 -0.6694
   73HOH     H2  254   1.131   1.605   1.269  0.3223 -0.2642 -0.4753
   74HOH      O  255   2.126   2.631   2.597 -0.6601 -0.0047 -0.2694
   74HOH     H1  256   2.184   2.556   2.607  0.1201  0.5351 -0.5929
   74HOH     H2  257   2.095   2.649   2.685 -1.5052 -1.1741 -0.2795
   75HOH      O  258   0.296   0.042   1.788 -0.4478 -0.6805 -0.0983
   75HOH     H1  259   0.242  -0.007   1.726 -0.3626 -1.5838  0.4953
   75HOH     H2  260   0.368  -0.018   1.809 -0.4307 -0.3778  0.7996
   76HOH      O  261   1.641   2.759   2.606  0.5434  0.7001 -0.1244
   76HOH     H1  262   1.709   2.750   2.673 -0.6640  1.0169  1.2424
   76HOH     H2  263   1.609   2.670   2.592  0.9022  0.6126 -0.4222
   77HOH      O  264   0.142   1.463   1.953 -0.7618  0.3062 -0.7534
   77HOH     H1  265   0.151   1.382   2.004 -0.5738  0.4031 -0.6317
   77HOH     H2  266   0.164   1.437   1.863  0.0728  0.3845 -0.5823
   78HOH      O  267   0.130   0.071   1.129 -0.0351  0.5744  0.0425
   78HOH     H1  268   0.134   0.099   1.221  0.3059 -0.1727  0.2758
   78HOH     H2  269   0.222   0.071   1.101  0.1812 -1.4199  0.4521
   79HOH      O  270   2.055   2.682   0.331  0.2673  0.4879  0.2780
   79HOH     H1  271   2.069   2.672   0.237  0.5009 -1.0899  0.4104
   79HOH     H2  272   2.133   2.728   0.362  0.6995  0.0982 -0.1911
   80HOH      O  273   1.085   1.683   0.659  0.7970  0.0764  0.3172
   80HOH     H1  274   1.091   1.725   0.744 -0.0160  0.2268  0.3185
   80HOH     H2  275   1.068   1.591   0.679 -0.6746  0.3166  0.3594
   81HOH      O  276   1.834   0.920   1.269  0.4176 -0.1901 -0.3604
   81HOH     H1  277   1.857   0.931   1.361  0.0414 -0.5345 -0.2213
   81HOH     H2  278   1.887   0.845   1.240  0.3688 -0.2247 -0.3610
   82HOH      O  279   2.039   1.803   1.509  0.5222  0.2066 -0.3953
   82HOH     H1  280   2.084   1.866   1.565 -1.3743  0.9507  0.4528
   82HOH     H2  281   2.043   1.841   1.421 -0.3297  1.4481  0.0457
   83HOH      O  282   1.177   2.569   2.753  0.4663  0.0002  0.0711
   83HOH     H1  283   1.182   2.664   2.759  0.9984 -0.0258  0.1110
   83HOH     H2  284   1.227   2.537   2.829  0.8998 -0.3096 -0.3347
   84HOH      O  285   0.130   2.022   1.787 -0.0978 -0.3569 -0.3277
   84HOH     H1  286   0.061   1.967   1.823  0.7684 -1.0677  0.3481
   84HOH     H2  287   0.186   1.962   1.737 -0.0606  0.2352 -1.0465
   85HOH      O  288   2.162   1.160   2.120 -0.0012  0.5003 -0.3232
   85HOH     H1  289   2.080   1.130   2.081 -0.0312  0.9829 -0.6497
   85HOH     H2  290   2.147   1.252   2.138 -0.0274  0.2817  0.9693
   86HOH      O  291   1.839   0.242   2.445 -0.8682  0.7413  0.0087
   86HOH     H1  292   1.757   0.203   2.413 -0.3322 -0.1129 -0.4040
   86HOH     H2  293   1.873   0.178   2.507 -0.6072  1.1788  0.3190
   87HOH      O  294   2.788   0.238   1.628 -0.1441 -0.1156 -0.5421
   87HOH     H1  295   2.773   0.330   1.606 -0.3076  0.1710  0.6004
   87HOH     H2  296   2.848   0.241   1.702 -0.1582 -0.9305 -0.4809
   88HOH      O  297   0.115   0.948   2.329 -0.4565 -0.1335 -0.2410
   88HOH     H1  298   0.108   1.028   2.277  0.6824  0.3959  0.3420
   88HOH     H2  299   0.087   0.974   2.417 -0.8514 -0.5933 -0.2280
   89HOH      O  300   1.221   1.284   0.561  0.2419  0.2571 -0.0851
   89HOH     H1  301   1.254   1.205   0.604 -0.5278 -0.5614 -0.9023
   89HOH     H2  302   1.152   1.316   0.618 -0.3424 -0.4523 -0.3669
   90HOH      O  303   0.276   1.725   0.870 -0.0120 -0.3610 -0.0505
   90HOH     H1  304   0.371   1.740   0.871 -0.0996  0.3170 -0.5524
   90HOH     H2  305   0.267   1.630   0.878  0.6644 -0.3647  1.0436
   91HOH      O  306   0.412   1.125   1.386 -0.1573  0.3896  0.0128
   91HOH     H1  307   0.318   1.113   1.374 -0.2417  0.4817  0.5397
   91HOH     H2  308   0.422   1.220   1.393 -0.1692  0.3433  0.9571
   92HOH      O  309   0.766   1.351   2.482 -0.0537  0.4270 -0.3536
   92HOH     H1  310   0.861   1.344   2.496 -0.2453 -0.2719  0.8523
   92HOH     H2  311   0.736   1.261   2.474 -0.7616  0.5437  0.6076
   93HOH      O  312   2.127   2.822   1.103 -0.6051  0.3229  0.1372
   93HOH     H1  313   2.159   2.732   1.113 -0.6996  0.3799  1.2139
   93HOH     H2  314   2.195   2.876   1.142 -0.9805  0.6322  0.3736
   94HOH      O  315   0.033   0.217   2.790 -0.1285 -0.3299 -0.0422
   94HOH     H1  316   0.021   0.250   2.879  0.4765 -0.1711 -0.0113
   94HOH     H2  317   0.034   0.295   2.735 -1.2818 -0.4668 -0.3059
   95HOH      O  318   1.241   1.932   1.769 -0.1450  0.1007 -0.1160
   95HOH     H1  319   1.214   1.954   1.680  0.4777  0.3562 -0.2515
   95HOH     H2  320   1.230   2.014   1.818 -0.9130 -0.1503  0.1643
   96HOH      O  321   0.012   0.525   1.768 -1.0116  0.3935 -0.7426
   96HOH     H1  322  -0.011   0.599   1.711 -0.4223  0.7864 -0.4914
   96HOH     H2  323   0.108   0.528   1.773 -0.9221 -0.7683 -1.2206
   97HOH      O  324   0.538   2.453   2.577  0.3129  0.4269 -0.0189
   97HOH     H1  325   0.516   2.361   2.594  1.0054  0.2115 -0.2345
   97HOH     H2  326   0.458   2.501   2.599 -0.0510 -0.2220  0.1254
   98HOH      O  327   1.637   0.280   2.745  0.3813 -0.3949  0.1992
   98HOH     H1  328   1.566   0.249   2.802 -0.8595  0.5322 -0.7244
   98HOH     H2  329   1.602   0.271   2.656  1.1004  0.7955 -0.2592
   99HOH      O  330   1.988   1.281   2.452 -0.3801 -0.1986  0.5423
   99HOH     H1  331   1.941   1.205   2.418 -0.3160 -0.3764  0.8454
   99HOH     H2  332   1.927   1.322   2.513 -0.2670 -0.2386  0.6832
  100HOH      O  333   1.476   1.318   1.345 -0.1441 -0.3682 -0.0055
  100HOH     H1  334   1.564   1.282   1.358  0.0939 -0.1464 -0.8323
  100HOH     H2  335   1.473   1.338   1.251 -0.5235  1.0505  0.2619
  101HOH      O  336   2.215   1.492   1.818  0.0097  0.6198  0.2483
  101HOH     H1  337   2.246   1.402   1.814 -0.8168  0.3280  0.0801
  101HOH     H2  338   2.241   1.530   1.734  0.4819  0.5884  0.3742
  102HOH      O  339   0.056   1.205   0.006  0.1777  0.2394  0.1011
  102HOH     H1  340   0.082   1.292  -0.022 -0.6662  0.6592  0.5408
  102HOH     H2  341   0.051   1.211   0.102  0.1356 -0.3029  0.1423
  103HOH      O  342   0.809   2.024   1.564 -0.2488  0.2598 -0.2615
  103HOH     H1  343   0.776   1.944   1.605 -0.1500 -0.1057 -0.8819
  103HOH     H2  344   0.859   2.067   1.633 -0.7352  0.0557  0.2372
  104HOH      O  345   2.572   0.884   0.748 -0.7315 -0.2852  0.1129
  104HOH     H1  346   2.576   0.790   0.732  0.9228 -0.1302 -0.7952
  104HOH     H2  347   2.517   0.918   0.677  0.7757 -0.3760 -1.2134
  105HOH      O  348   1.116   0.383   2.457  0.3725  0.3270 -0.1016
  105HOH     H1  349   1.178   0.349   2.522  0.5581  0.6414 -0.1048
  105HOH     H2  350   1.030   0.357   2.489  0.4923  0.1035  0.0394
  106HOH      O  351   0.276   0.524   1.647  0.3309 -0.0374  0.8220
  106HOH     H1  352   0.315   0.483   1.723  1.3619 -2.3443 -0.7376
  106HOH     H2  353   0.347   0.533   1.584 -0.7971 -0.2086 -0.5953
  107HOH      O  354   2.812   0.993   0.548  0.0840  0.1856 -0.3891
  107HOH     H1  355   2.778   0.915   0.592  0.6347  0.5798  0.8365
  107HOH     H2  356   2.903   0.971   0.529  0.1322  0.3896 -0.3914
  108HOH      O  357   0.756   2.826   0.289  0.5924 -0.5288 -0.3070
  108HOH     H1  358   0.794   2.913   0.275 -0.4554 -0.2016 -1.5264
  108HOH     H2  359   0.803   2.769   0.228 -0.4572 -0.2088 -1.5047
  109HOH      O  360   2.403   2.156   1.892  0.4510 -0.3992  0.1753
  109HOH     H1  361   2.312   2.146   1.919  0.7111 -0.5966  1.0659
  109HOH     H2  362   2.399   2.172   1.798 -0.5144 -0.1306  0.2394
  110HOH      O  363   2.281   0.748   0.364  0.4698 -0.0722 -0.6848
  110HOH     H1  364   2.213   0.735   0.298 -0.0760 -0.8423 -0.0312
  110HOH     H2  365   2.279   0.666   0.415  1.9559 -0.1534 -0.6837
  111HOH      O  366   0.727   1.250   1.957 -0.3225 -0.2410  0.0200
  111HOH     H1  367   0.678   1.278   2.035 -0.5649  0.3687 -0.3323
  111HOH     H2  368   0.660   1.242   1.889 -0.0501 -0.2818 -0.2479
  112HOH      O  369   1.186   2.041   2.682 -0.4193 -0.3079  0.2640
  112HOH     H1  370   1.134   2.073   2.608  0.0119 -0.8605 -0.3031
  112HOH     H2  371   1.130   2.053   2.758 -1.1540 -0.3642 -0.2513
  113HOH      O  372   1.455   1.500   0.758 -0.2381  0.9451  0.2113
  113HOH     H1  373   1.543   1.468   0.781 -0.4330  0.5318  0.4074
  113HOH     H2  374   1.411   1.511   0.842 -0.9345 -0.4975  0.1049
  114HOH      O  375   1.016   2.397   1.367 -0.1745  0.1456 -0.1432
  114HOH     H1  376   1.041   2.489   1.359  1.0554 -0.1839 -0.4432
  114HOH     H2  377   1.084   2.358   1.422 -0.3615 -0.7010 -0.4803
  115HOH      O  378   2.039   1.327   0.314 -0.3231  0.5113 -0.0530
  115HOH     H1  379   2.107   1.361   0.256  0.2065 -0.1608  0.1529
  115HOH     H2  380   1.974   1.397   0.318  0.5036  1.3073 -0.0044
  116HOH      O  381   2.469   1.728   0.546 -0.4307  0.2522  1.2540
  116HOH     H1  382   2.389   1.743   0.497  0.2390  0.2571  0.0939
  116HOH     H2  383   2.518   1.810   0.538  0.1686 -0.1215  0.9639
  117HOH      O  384   0.397   2.450   1.857 -0.1265 -0.2999  0.3179
  117HOH     H1  385   0.416   2.454   1.763  0.2031 -1.1198  0.3391
  117HOH     H2  386   0.314   2.403   1.863 -0.6880  0.6377  0.4043
  118HOH      O  387   2.377   1.230   1.005 -0.2913  0.0514 -0.7282
  118HOH     H1  388   2.439   1.287   0.959  0.5877 -0.0015  0.3068
  118HOH     H2  389   2.390   1.144   0.965  0.4937 -0.0078 -0.3837
  119HOH      O  390   1.208   2.162   1.904  0.4409 -0.7817 -0.3449
  119HOH     H1  391   1.234   2.135   1.992 -0.1870  0.0239  0.1168
  119HOH     H2  392   1.245   2.250   1.893 -1.0367 -0.0702 -0.0981
  120HOH      O  393   0.583   2.198   1.011 -0.3859  0.0063 -0.0971
  120HOH     H1  394   0.604   2.255   1.085 -0.7732 -0.3463  0.2961
  120HOH     H2  395   0.660   2.202   0.955 -0.1482  0.4069  0.2471
  121HOH      O  396   0.259   2.248   1.241  0.1470  0.2702 -0.1705
  121HOH     H1  397   0.343   2.205   1.229  0.0250  0.1588 -0.6763
  121HOH     H2  398   0.233   2.275   1.153 -0.2973  0.3960 -0.0067
  122HOH      O  399   1.698   2.397   1.157  0.5220  0.4001 -0.2253
  122HOH     H1  400   1.657   2.475   1.119  0.7004  0.4108 -0.3994
  122HOH     H2  401   1.783   2.391   1.114  0.2778 -0.2233 -0.6556
  123HOH      O  402   2.781   2.561   2.127 -0.0800  0.0586 -0.5243
  123HOH     H1  403   2.841   2.498   2.168 -0.6767 -0.2322 -0.0610
  123HOH     H2  404   2.833   2.640   2.116  0.3181 -0.0957  0.1274
  124HOH      O  405   1.773   1.644   0.720 -0.2292  0.0726 -0.5886
  124HOH     H1  406   1.825   1.706   0.772 -0.3167 -0.3290 -0.0011
  124HOH     H2  407   1.756   1.690   0.638 -0.0786  0.7289 -0.2674
  125HOH      O  408   1.459   2.379   0.022  0.3287 -0.2543 -1.3458
  125HOH     H1  409   1.513   2.301   0.030  0.7160  0.0552 -0.7969
  125HOH     H2  410   1.492   2.439   0.089 -0.1669  0.2608 -1.5363
  126HOH      O  411   1.910   1.071   0.938  0.0527  0.2787  0.4194
  126HOH     H1  412   1.818   1.084   0.915  0.0552  0.4563  0.5018
  126HOH     H2  413   1.908   1.020   1.019  0.0445 -0.3654  0.0296
  127HOH      O  414   2.710   0.927   1.801 -0.5070  0.0659 -0.3806
  127HOH     H1  415   2.749   0.861   1.745 -0.5703  0.0323 -0.3860
  127HOH     H2  416   2.725   1.010   1.755 -0.6755  0.0244 -0.5157
  128HOH      O  417   1.360   0.114   1.426 -0.3598  0.0224  0.3400
  128HOH     H1  418   1.347   0.208   1.421  0.5782  0.1366 -0.2957
  128HOH     H2  419   1.420   0.093   1.355  0.2395 -0.9164  1.0675
  129HOH      O  420   0.970   1.681   2.345 -0.0376 -0.7364 -0.1071
  129HOH     H1  421   1.021   1.649   2.270  0.0541 -0.1276 -0.3152
  129HOH     H2  422   0.887   1.708   2.307  0.0484 -0.3261 -0.0065
  130HOH      O  423   2.257   1.551   0.404 -0.0694  0.0311 -0.5291
  130HOH     H1  424   2.230   1.494   0.476 -0.1866  1.7452  0.9183
  130HOH     H2  425   2.182   1.609   0.389  0.2339  0.2164 -1.5460
  131HOH      O  426   2.324   0.287   1.460 -0.8016 -0.0324 -0.4274
  131HOH     H1  427   2.335   0.221   1.392  0.2566  0.3755 -0.6834
  131HOH     H2  428   2.412   0.308   1.489 -1.2073 -0.3155  1.2366
  132HOH      O  429   1.365   0.901   2.509  0.0954 -0.1391  0.1674
  132HOH     H1  430   1.334   0.851   2.434 -0.5972 -0.1292  0.4279
  132HOH     H2  431   1.460   0.903   2.500  0.1542 -1.5223  0.1639
  133HOH      O  432   1.184   0.915   1.846 -1.1985  0.2392  0.0814
  133HOH     H1  433   1.219   0.995   1.809 -0.2937 -0.6968 -1.2622
  133HOH     H2  434   1.235   0.901   1.926  1.1710 -0.6264 -1.3682
  134HOH      O  435   1.287   1.121   1.463 -0.4364  1.1952  0.0940
  134HOH     H1  436   1.292   1.116   1.559  0.6189  0.0126  0.0269
  134HOH     H2  437   1.358   1.180   1.439  0.8899 -0.3168 -0.0020
  135HOH      O  438   1.247   1.257   2.324 -0.0684  0.4517  0.1455
  135HOH     H1  439   1.179   1.242   2.389  0.4285 -0.0386  0.5702
  135HOH     H2  440   1.248   1.176   2.272  0.8864 -0.0068  0.8171
  136HOH      O  441   1.209   0.017   2.748 -0.0298 -0.2338  0.4563
  136HOH     H1  442   1.287   0.024   2.802  0.0824  0.0552  0.2604
  136HOH     H2  443   1.145   0.073   2.791 -0.3132 -0.8949  0.9230
  137HOH      O  444   1.398   0.873   0.413  0.5243  0.0527  0.3651
  137HOH     H1  445   1.353   0.788   0.408 -0.2439  0.4492  0.1125
  137HOH     H2  446   1.479   0.860   0.365 -0.0854 -0.2519 -0.6572
  138HOH      O  447   0.105   1.718   1.589  0.4745 -0.1190 -0.0318
  138HOH     H1  448   0.176   1.697   1.650  0.2559 -1.0624 -0.0685
  138HOH     H2  449   0.145   1.772   1.522  0.8800  0.3572  0.5689
  139HOH      O  450   2.631   0.104   2.375  0.6590  0.4319  0.1450
  139HOH     H1  451   2.583   0.089   2.457 -0.0797 -0.2566 -0.3812
  139HOH     H2  452   2.619   0.198   2.358  0.4324  0.4921  0.5902
  140HOH      O  453   1.685   2.115   0.553  0.1310  0.3759 -0.5416
  140HOH     H1  454   1.591   2.133   0.556  0.1709  0.5492  0.7622
  140HOH     H2  455   1.726   2.199   0.569  0.5171  0.2613 -0.8956
  141HOH      O  456   0.398   0.367   2.800 -0.4196  0.3744  0.2663
  141HOH     H1  457   0.405   0.400   2.890  0.9375  0.3741  0.1971
  141HOH     H2  458   0.338   0.293   2.807  0.4586 -0.2976  1.4066
  142HOH      O  459   1.573   2.109   0.118  0.1126 -0.0278  0.3457
  142HOH     H1  460   1.523   2.050   0.062  0.0724 -0.1985  0.5586
  142HOH     H2  461   1.652   2.128   0.068  0.3126 -0.5848  0.4376
  143HOH      O  462   0.986   1.387   1.068  0.5303  0.0561 -0.8643
  143HOH     H1  463   0.972   1.384   0.973 -0.7710 -0.3357 -0.6963
  143HOH     H2  464   0.907   1.430   1.102  0.6591 -0.4268  0.0884
  144HOH      O  465   0.711   2.528   1.454 -0.2589 -0.2490  0.0345
  144HOH     H1  466   0.802   2.505   1.474 -0.4868 -0.5561  0.8070
  144HOH     H2  467   0.717   2.611   1.408  0.4276 -0.3640 -0.1074
  145HOH      O  468   0.849   0.177   1.181 -0.1530 -0.3641  0.3373
  145HOH     H1  469   0.936   0.147   1.206  0.4120  0.4277 -0.5197
  145HOH     H2  470   0.824   0.118   1.109  0.1616  0.0536 -0.1287
  146HOH      O  471   0.461   0.636   0.496  0.0918  0.1186 -0.0874
  146HOH     H1  472   0.430   0.716   0.454 -0.1946 -0.3292 -0.7731
  146HOH     H2  473   0.497   0.664   0.580 -1.1175  0.8154  0.2357
  147HOH      O  474   1.176   2.278   1.542 -0.0120 -0.5893 -0.0838
  147HOH     H1  475   1.234   2.208   1.513  0.4501  0.0210 -0.6786
  147HOH     H2  476   1.233   2.340   1.587 -0.2321 -0.0974 -0.4610
  148HOH      O  477   0.582   1.364   1.171  0.6056 -0.1868  0.0020
  148HOH     H1  478   0.489   1.365   1.194  0.2379 -0.5684 -1.2813
  148HOH     H2  479   0.624   1.315   1.242 -0.0750  0.4405  0.8672
  149HOH      O  480   1.036   1.348   0.768 -0.2157 -0.0307 -0.1496
  149HOH     H1  481   1.097   1.300   0.824 -0.8319 -1.1557 -0.3931
  149HOH     H2  482   0.950   1.331   0.806 -0.4461  1.1847 -0.0575
  150HOH      O  483   0.426   2.401   2.166 -0.5162  0.4469  0.9039
  150HOH     H1  484   0.493   2.457   2.206 -0.0709  0.0087  0.7886
  150HOH     H2  485   0.412   2.438   2.079 -0.1154  0.3007  0.7729
  151HOH      O  486   1.258   2.537   0.677  0.6846  0.2637 -0.6219
  151HOH     H1  487   1.188   2.485   0.716  0.7470  0.7209  0.1367
  151HOH     H2  488   1.292   2.483   0.605  0.3039 -0.4389 -0.2842
  152HOH      O  489   0.931   1.794   1.092  0.1148 -0.3837  0.1283
  152HOH     H1  490   0.957   1.773   1.182 -0.4428  0.5356  0.5350
  152HOH     H2  491   0.844   1.756   1.082  0.0436 -0.2112  0.0863
  153HOH      O  492   0.394   1.140   1.054  0.0154 -0.2698 -0.5605
  153HOH     H1  493   0.377   1.228   1.087  1.2967 -0.4592  0.8054
  153HOH     H2  494   0.450   1.154   0.977  0.2834  0.1096 -0.3032
  154HOH      O  495   2.239   0.657   1.129 -0.0488 -1.1556  0.3410
  154HOH     H1  496   2.148   0.683   1.139  0.2494  0.1569 -0.0161
  154HOH     H2  497   2.272   0.650   1.219 -0.1022  0.0028  0.4779
  155HOH      O  498   1.143   1.791   0.893 -0.1847  0.9481 -0.5202
  155HOH     H1  499   1.121   1.791   0.986  0.1805 -0.9831 -0.3458
  155HOH     H2  500   1.232   1.825   0.889  0.0960  0.3070 -0.0317
  156HOH      O  501   0.817   0.015   2.836  0.2110  0.0326  0.2873
  156HOH     H1  502   0.742   0.066   2.804  0.3521  0.4778  0.6544
  156HOH     H2  503   0.876   0.080   2.874  1.0504 -0.2438 -0.4716
  157HOH      O  504   2.073   0.364   1.481  0.0375 -0.2539  0.2512
  157HOH     H1  505   2.049   0.351   1.573 -0.5167  0.5917  0.2432
  157HOH     H2  506   2.157   0.319   1.472  0.4655  0.2501  1.3587
  158HOH      O  507   1.041   1.336  -0.003  0.2853  0.5811 -0.1371
  158HOH     H1  508   1.114   1.276   0.009 -0.1436  0.1026  0.1908
  158HOH     H2  509   1.022   1.369   0.085  0.3818  1.0418 -0.2850
  159HOH      O  510   1.934   0.080   0.960 -0.3580  0.3029 -0.2331
  159HOH     H1  511   2.007   0.053   1.016 -0.4708  0.6852  0.1139
  159HOH     H2  512   1.950   0.038   0.876  0.8171  1.1903 -0.4988
  160HOH      O  513   0.264   2.015   2.044  0.6048 -0.2957 -0.1315
  160HOH     H1  514   0.213   2.054   1.974 -0.0209  0.5894  0.7713
  160HOH     H2  515   0.258   1.921   2.029  0.4203 -0.1329 -1.1976
  161HOH      O  516   2.384   0.279   0.642  0.3691  0.3774 -0.7966
  161HOH     H1  517   2.300   0.232   0.643 -0.3543  1.5643 -1.0670
  161HOH     H2  518   2.434   0.241   0.714 -1.1389  0.8540  0.6190
  162HOH      O  519   2.040   1.946   1.030 -0.1008 -0.2261 -0.0873
  162HOH     H1  520   2.079   2.029   1.058 -0.9102  0.2944 -0.4215
  162HOH     H2  521   2.109   1.903   0.979  0.0711  0.6598 -0.6642
  163HOH      O  522   1.418   2.429   1.323  0.1884 -0.1234 -0.6883
  163HOH     H1  523   1.366   2.473   1.389  0.6300  0.4790 -0.7302
  163HOH     H2  524   1.406   2.481   1.244  0.0897 -0.5349 -0.9534
  164HOH      O  525   0.960   1.523   0.219 -0.4470 -0.2636  0.2612
  164HOH     H1  526   1.032   1.484   0.268 -0.0681  0.0679 -0.0208
  164HOH     H2  527   0.899   1.554   0.286 -0.2333 -0.3696  0.5076
  165HOH      O  528   0.785   1.320   0.867 -0.3373 -0.0498 -0.0714
  165HOH     H1  529   0.719   1.381   0.900 -0.5553 -0.2226 -0.1827
  165HOH     H2  530   0.735   1.254   0.820 -0.0790 -0.1607 -0.1925
  166HOH      O  531   1.379   2.556   2.567  0.3410 -0.7523  0.0920
  166HOH     H1  532   1.305   2.591   2.615  0.3285  0.7320 -0.8781
  166HOH     H2  533   1.402   2.476   2.613 -1.5442 -1.0302  0.7187
  167HOH      O  534   0.066   0.397   2.303 -0.3974 -0.1171  0.2451
  167HOH     H1  535   0.091   0.471   2.248 -0.5958 -0.1668  0.0837
  167HOH     H2  536   0.122   0.404   2.380  1.1643 -1.0324 -0.7008
  168HOH      O  537   2.330   0.629   1.381 -0.1072  0.3520 -0.3331
  168HOH     H1  538   2.268   0.661   1.446 -0.7041 -1.1097 -0.1181
  168HOH     H2  539   2.384   0.565   1.427  0.7668  0.6873 -0.8284
  169HOH      O  540   2.707   0.152   1.297 -0.0731 -0.1227  0.2421
  169HOH     H1  541   2.796   0.141   1.329  0.0665  0.0175 -0.0934
  169HOH     H2  542   2.671   0.063   1.293  0.1785 -0.2157  0.0193
  170HOH      O  543   2.137   0.972   1.153 -0.7472 -0.6953 -0.0119
  170HOH     H1  544   2.097   0.894   1.116 -0.3002 -0.7536 -0.3986
  170HOH     H2  545   2.216   0.986   1.100 -0.8369  0.0384  0.0240
  171HOH      O  546   1.832   2.351   2.498 -0.7498  0.2683 -0.4473
  171HOH     H1  547   1.841   2.301   2.417 -0.3750 -0.5389  0.0730
  171HOH     H2  548   1.921   2.376   2.521 -0.7028 -0.4967  0.2961
  172HOH      O  549   1.248   0.256   0.810 -0.1373  0.2133  0.7389
  172HOH     H1  550   1.322   0.196   0.818  0.9183  1.1875 -0.6089
  172HOH     H2  551   1.183   0.208   0.759 -0.0440 -0.3230  1.1057
  173HOH      O  552   2.623   1.075   2.542  0.6992  0.2404  0.2135
  173HOH     H1  553   2.565   1.030   2.480  2.1260 -1.4750 -0.0276
  173HOH     H2  554   2.566   1.099   2.615 -0.6273  0.4013 -0.7861
  174HOH      O  555   0.033   0.996   2.606 -0.1045 -0.2650  0.5012
  174HOH     H1  556  -0.045   1.039   2.572  0.3374 -0.2727 -0.6280
  174HOH     H2  557   0.077   1.063   2.658 -0.2048  0.1760  0.0368
  175HOH      O  558   0.291   1.136   0.347  0.2520 -0.0950  0.3244
  175HOH     H1  559   0.373   1.170   0.311  0.3112  0.3642  0.8742
  175HOH     H2  560   0.270   1.194   0.420 -0.2091 -0.6128  0.6204
  176HOH      O  561   1.428   1.796   0.677 -0.1422  0.1471  0.1242
  176HOH     H1  562   1.426   1.845   0.760  0.6728 -0.3698  0.4791
  176HOH     H2  563   1.446   1.706   0.704  0.5186  0.0356 -0.6412
  177HOH      O  564   0.883   0.809   2.528 -0.4545 -0.4971 -0.1016
  177HOH     H1  565   0.792   0.786   2.512 -0.3779 -0.5095 -0.5724
  177HOH     H2  566   0.929   0.779   2.449 -0.2262  0.5832 -0.4043
  178HOH      O  567   1.340   0.717   0.121 -0.2109 -0.3656  0.1923
  178HOH     H1  568   1.324   0.788   0.059 -0.8524 -0.1825  0.5508
  178HOH     H2  569   1.335   0.637   0.068  1.2908 -0.1529 -0.3668
  179HOH      O  570   1.794   1.885   0.903 -0.4905  0.1439 -0.4423
  179HOH     H1  571   1.858   1.929   0.960 -0.0884 -0.1264 -0.6781
  179HOH     H2  572   1.715   1.879   0.957 -0.1852  0.0952  0.0125
  180HOH      O  573   1.190   0.387   1.139  0.2792 -0.5299 -0.6101
  180HOH     H1  574   1.242   0.378   1.059 -0.4697 -0.4724 -1.1289
  180HOH     H2  575   1.145   0.471   1.129  1.3681  0.2702  0.6325
  181HOH      O  576   2.243   1.961   2.279  0.1252 -0.2459  0.3778
  181HOH     H1  577   2.147   1.956   2.275  0.1617 -1.5824  0.2226
  181HOH     H2  578   2.271   1.949   2.188  0.4404 -0.9236  0.5544
  182HOH      O  579   1.887   0.389   1.704  0.8743  0.1162 -0.3031
  182HOH     H1  580   1.898   0.480   1.733  0.5753  0.1404 -0.2563
  182HOH     H2  581   1.859   0.396   1.613  0.9460  0.0677 -0.3288
  183HOH      O  582   0.013   0.700   0.889 -0.2177 -0.1848  0.7943
  183HOH     H1  583   0.004   0.644   0.966 -0.4200 -0.4909  0.5530
  183HOH     H2  584   0.103   0.687   0.861 -0.4361 -0.9109  0.3602
  184HOH      O  585   0.680   2.264   2.791  0.3979 -0.1982 -0.4682
  184HOH     H1  586   0.601   2.213   2.773 -0.0172  0.3225 -0.1719
  184HOH     H2  587   0.658   2.316   2.869  0.9702  0.0762 -0.4821
  185HOH      O  588   0.399   0.810   2.834 -0.5863 -0.4903  0.4259
  185HOH     H1  589   0.323   0.825   2.890 -0.3082  0.2697  0.6294
  185HOH     H2  590   0.409   0.893   2.786  0.1315 -0.5619  0.4313
  186HOH      O  591   0.951   2.690   1.662  0.5722 -0.0930 -0.3389
  186HOH     H1  592   0.860   2.661   1.664  0.4072  0.4137  0.9438
  186HOH     H2  593   0.955   2.750   1.587 -0.2952  0.3246 -0.0777
  187HOH      O  594   0.060   2.394   0.589 -0.1447  0.6594  0.3380
  187HOH     H1  595   0.015   2.337   0.651  0.1746  0.5619  0.4855
  187HOH     H2  596   0.100   2.333   0.526 -0.4713  0.7582  0.0345
  188HOH      O  597   2.353   2.359   1.234 -0.6070  0.1833 -0.3547
  188HOH     H1  598   2.335   2.316   1.318 -0.6170  0.0409 -0.4303
  188HOH     H2  599   2.444   2.389   1.241 -0.7141  0.4715 -0.1615
  189HOH      O  600   0.668   2.076   2.511 -0.2180  0.9836  0.0062
  189HOH     H1  601   0.682   2.032   2.427 -0.5981  0.7597  0.0564
  189HOH     H2  602   0.573   2.077   2.522 -0.1540  0.3318  0.7868
  190HOH      O  603   0.365   0.481   2.190  0.6826  0.4645 -0.0084
  190HOH     H1  604   0.313   0.540   2.244  0.6942 -0.1559  0.7112
  190HOH     H2  605   0.456   0.508   2.206  0.7430 -0.1764  0.9063
  191HOH      O  606   2.522   1.354   0.820  0.1389 -0.5636 -0.3449
  191HOH     H1  607   2.505   1.310   0.737 -0.5808 -0.9925  0.0080
  191HOH     H2  608   2.541   1.444   0.796  0.2051 -0.7410 -0.9889
  192HOH      O  609   2.722   2.588   0.089  0.5397 -0.7026  0.2710
  192HOH     H1  610   2.812   2.562   0.109  0.7270  0.1883  0.6607
  192HOH     H2  611   2.678   2.586   0.174  0.6385  0.4806  0.3742
  193HOH      O  612   0.499   0.880   1.169 -0.5072 -0.3944 -0.0288
  193HOH     H1  613   0.486   0.974   1.164 -0.2885 -0.3338  0.5003
  193HOH     H2  614   0.425   0.847   1.219 -0.6353 -0.5206 -0.2952
  194HOH      O  615   0.748   1.567   1.165 -0.1442  0.1280  0.4841
  194HOH     H1  616   0.715   1.618   1.239 -0.2221 -0.3537  0.7964
  194HOH     H2  617   0.678   1.505   1.146  0.1126 -0.1397  0.3941
  195HOH      O  618   1.815   2.715   1.880  0.0190  0.0816  0.4960
  195HOH     H1  619   1.851   2.728   1.968  0.1093  0.0784  0.4592
  195HOH     H2  620   1.822   2.801   1.838  0.0123  0.0732  0.4775
  196HOH      O  621   1.171   1.367   0.282 -0.8128 -0.0877 -0.0106
  196HOH     H1  622   1.180   1.335   0.372 -0.7799 -0.2767 -0.0815
  196HOH     H2  623   1.196   1.293   0.227 -0.0273  0.2746 -0.1708
  197HOH      O  624   0.985   2.024   0.602 -0.2807 -0.2712 -0.0084
  197HOH     H1  625   0.943   1.982   0.677 -0.5357  0.6640  0.4071
  197HOH     H2  626   1.070   2.055   0.636 -0.8561  1.1618  0.2834
  198HOH      O  627   1.840   1.306   0.537  0.2653  0.4218 -0.8315
  198HOH     H1  628   1.894   1.300   0.616  0.4236  1.1154 -0.8782
  198HOH     H2  629   1.846   1.397   0.511 -0.1105  0.2844 -1.4249
  199HOH      O  630   2.480   1.071   1.254  0.0423 -0.2609 -0.2076
  199HOH     H1  631   2.423   1.119   1.194  0.1117  0.4389  0.2695
  199HOH     H2  632   2.467   0.979   1.230  0.2218 -0.0109 -1.4249
  200HOH      O  633   1.463   1.471   2.340  0.5757 -0.2198  0.5977
  200HOH     H1  634   1.394   1.405   2.342  0.2883  0.0623  0.2188
  200HOH     H2  635   1.423   1.548   2.299  0.7726  0.3554  1.4406
  201HOH      O  636   1.398   1.514   1.032  0.1408  0.4517  0.1349
  201HOH     H1  637   1.317   1.523   1.081 -0.0580  0.6075 -0.2110
  201HOH     H2  638   1.441   1.437   1.069 -0.2193  0.2988  0.2411
  202HOH      O  639   0.182   0.705   2.270 -0.8115  0.4535 -0.3360
  202HOH     H1  640   0.192   0.679   2.361 -0.5668 -0.0984 -0.5130
  202HOH     H2  641   0.179   0.801   2.272  0.2387  0.4922  0.1478
  203HOH      O  642   1.233   0.680   1.213 -0.0591 -1.1284  0.9029
  203HOH     H1  643   1.192   0.766   1.217  0.0683 -0.8907 -0.9752
  203HOH     H2  644   1.292   0.678   1.288 -0.7560  0.0238  1.5379
  204HOH      O  645   1.256   1.936   0.221 -0.7738  0.4492 -0.0730
  204HOH     H1  646   1.199   1.874   0.175  0.1386 -0.3390 -0.1943
  204HOH     H2  647   1.333   1.944   0.166 -0.0203  0.1450  0.8846
  205HOH      O  648   1.079   0.581   0.247 -0.5576  0.1752  0.6102
  205HOH     H1  649   1.127   0.532   0.181 -1.5701 -0.4191  0.2632
  205HOH     H2  650   1.129   0.567   0.328  0.0585 -0.0692  0.2028
  206HOH      O  651   1.875   2.238   2.248 -0.1844  0.9248  1.1537
  206HOH     H1  652   1.785   2.236   2.215 -0.1533  0.9029  1.0715
  206HOH     H2  653   1.908   2.150   2.233  0.2557  1.2407  0.0705
  207HOH      O  654   1.591   1.179   2.480 -0.2209 -0.5777  0.3723
  207HOH     H1  655   1.511   1.224   2.505 -0.2096 -0.2364 -0.1548
  207HOH     H2  656   1.661   1.237   2.508 -0.2104 -0.1367 -0.4802
  208HOH      O  657   1.148   2.293   1.120 -0.5144 -0.3836  0.3567
  208HOH     H1  658   1.141   2.289   1.215 -0.9319  0.5809  0.3809
  208HOH     H2  659   1.071   2.245   1.088 -0.7401 -0.1232  0.5108
  209HOH      O  660   1.907   1.069   0.316 -0.1974 -0.2374  0.0970
  209HOH     H1  661   1.962   1.043   0.242  0.5823  0.5286  0.3814
  209HOH     H2  662   1.927   1.161   0.330 -1.0099 -0.1300  0.6964
  210HOH      O  663   0.805   0.562   1.505 -0.4252  0.0620 -0.0891
  210HOH     H1  664   0.872   0.606   1.453 -1.0768 -0.1982 -1.2217
  210HOH     H2  665   0.793   0.478   1.462 -0.6871 -0.3684  0.7775
  211HOH      O  666   0.467   2.209   0.368  0.1352  0.3097  0.9789
  211HOH     H1  667   0.479   2.163   0.451 -0.1100 -0.3237  0.6816
  211HOH     H2  668   0.395   2.162   0.325  0.3687  0.5115  0.3355
  212HOH      O  669   0.824   2.326   0.309  0.2894 -0.6839 -0.1453
  212HOH     H1  670   0.742   2.345   0.264  0.4022  1.0224  0.2324
  212HOH     H2  671   0.885   2.302   0.239  0.1520  0.7371 -0.8073
  213HOH      O  672   2.115   0.633   2.832 -0.4556 -0.6004  0.2636
  213HOH     H1  673   2.043   0.585   2.791 -0.5920  0.3304 -0.6705
  213HOH     H2  674   2.194   0.597   2.791 -0.5687  0.0466 -0.5893
  214HOH      O  675   1.000   0.974   0.704  0.1054  0.0374 -0.4711
  214HOH     H1  676   1.057   0.909   0.662  0.1182 -0.1254 -0.2124
  214HOH     H2  677   0.951   0.923   0.769  0.0738  0.2772 -0.3043
  215HOH      O  678   0.024   2.349   1.328  0.1108 -0.4569  0.1254
  215HOH     H1  679   0.112   2.325   1.298  0.4551 -0.4706  1.0438
  215HOH     H2  680   0.012   2.297   1.408 -0.1805  0.5005  0.7407
  216HOH      O  681   0.751   0.383   2.036 -0.6209  0.2489 -0.3712
  216HOH     H1  682   0.799   0.310   2.074 -0.2369  0.7581  0.1636
  216HOH     H2  683   0.809   0.417   1.968 -0.2719  0.7590  0.1614
  217HOH      O  684   2.498   1.313   0.572 -0.0254  0.7157  0.0618
  217HOH     H1  685   2.407   1.310   0.543 -0.1319  0.7932  0.3896
  217HOH     H2  686   2.536   1.386   0.522  0.1222  0.0866 -0.8079
  218HOH      O  687   1.930   1.855   2.623  0.0077  0.1958 -0.8281
  218HOH     H1  688   1.870   1.835   2.552 -0.3984 -0.4089 -0.3343
  218HOH     H2  689   1.876   1.851   2.702  0.1454  2.1012 -0.5422
  219HOH      O  690   2.479   1.256   2.791 -0.5661 -0.2119 -0.7205
  219HOH     H1  691   2.498   1.295   2.877 -0.9262 -1.9065  0.1989
  219HOH     H2  692   2.473   1.332   2.733  0.5926  0.9733  0.5330
  220HOH      O  693   1.685   2.440   1.957  0.0363 -0.4283  0.9048
  220HOH     H1  694   1.766   2.487   1.973  0.0433 -0.4092  0.8157
  220HOH     H2  695   1.713   2.357   1.917 -0.0492  0.2648 -0.7697
  221HOH      O  696   0.437   0.860   2.163 -0.1716  0.1195 -0.0815
  221HOH     H1  697   0.400   0.825   2.245  0.0404  0.9709  0.3947
  221HOH     H2  698   0.523   0.892   2.188 -0.6084  1.6048 -0.3112
  222HOH      O  699   0.227   1.460   0.824  0.3456 -0.5747 -0.0397
  222HOH     H1  700   0.182   1.501   0.751  0.0008 -1.3126 -0.2608
  222HOH     H2  701   0.170   1.388   0.851  0.5384 -0.4258  0.8589
  223HOH      O  702   0.539   0.048   1.487 -0.6863  0.0021 -0.0807
  223HOH     H1  703   0.597   0.023   1.559 -0.2919 -0.4783 -0.5427
  223HOH     H2  704   0.454   0.011   1.511 -0.7792  0.5872  0.5344
  224HOH      O  705   2.784   0.857   1.260  0.0849 -0.6726 -0.3124
  224HOH     H1  706   2.744   0.919   1.321  0.2785 -0.0417 -0.7993
  224HOH     H2  707   2.711   0.818   1.213 -0.0121  0.1497 -0.8922
  225HOH      O  708   1.401   0.260   0.429  0.5618 -0.4515 -0.9632
  225HOH     H1  709   1.331   0.201   0.401 -0.0257  0.0324 -0.5382
  225HOH     H2  710   1.437   0.220   0.508 -0.1770 -0.0058 -0.3805
  226HOH      O  711   2.205   1.292   0.539 -0.8948  0.3041  0.1682
  226HOH     H1  712   2.159   1.233   0.599 -0.4282 -0.5989 -0.3121
  226HOH     H2  713   2.159   1.282   0.456  0.1202 -0.6549 -0.3343
  227HOH      O  714   0.339   1.780   0.533 -0.1061 -0.2906  0.0086
  227HOH     H1  715   0.434   1.771   0.537 -0.1545 -1.4827 -0.6126
  227HOH     H2  716   0.306   1.715   0.595 -0.5467  0.8598  1.0576
  228HOH      O  717   2.214   1.047   1.710  0.4097  0.9120 -0.5198
  228HOH     H1  718   2.250   1.024   1.625  0.2857 -0.2222 -0.2955
  228HOH     H2  719   2.283   1.024   1.772  0.2437  1.0962 -0.2621
  229HOH      O  720   1.377   0.028   2.024 -0.2528 -0.4771  0.5345
  229HOH     H1  721   1.392   0.047   1.931 -0.1656 -0.0356  0.6308
  229HOH     H2  722   1.448  -0.032   2.048 -0.4476 -0.8226  0.2472
  230HOH      O  723   2.758   2.271   1.908  0.3164  0.6976  0.4365
  230HOH     H1  724   2.717   2.272   1.994  0.0163  0.6419  0.2962
  230HOH     H2  725   2.730   2.352   1.867 -0.3172  0.2994  0.0404
  231HOH      O  726   2.300   0.523   0.518  0.1847  0.2609  0.0378
  231HOH     H1  727   2.297   0.453   0.582  0.7282  0.4131  0.2372
  231HOH     H2  728   2.360   0.492   0.450 -0.3082  0.1417 -0.3600
  232HOH      O  729   0.290   0.603   1.258 -0.9946  0.1422  0.1339
  232HOH     H1  730   0.268   0.690   1.226 -0.4090  0.0160 -0.6959
  232HOH     H2  731   0.346   0.618   1.334 -0.8378  0.5026 -0.0468
  233HOH      O  732   2.637   1.361   1.559 -0.5965  0.1894 -0.1597
  233HOH     H1  733   2.698   1.420   1.515 -0.2099 -0.9417 -1.2726
  233HOH     H2  734   2.570   1.343   1.493 -1.2366  0.1045  0.4846
  234HOH      O  735   1.645   2.375   1.485 -0.4387  0.1426 -0.1315
  234HOH     H1  736   1.571   2.369   1.424 -0.9178  0.7943  0.3594
  234HOH     H2  737   1.605   2.396   1.569  0.3241  0.6919  0.1147
  235HOH      O  738   0.840   1.754   2.596 -0.4338 -0.1565 -0.7305
  235HOH     H1  739   0.890   1.713   2.525 -0.2211 -1.1492 -0.0368
  235HOH     H2  740   0.763   1.699   2.606  0.1533 -0.8148  0.6228
  236HOH      O  741   1.963   1.957   2.230  0.4269  0.1274  0.0930
  236HOH     H1  742   1.940   1.900   2.304 -0.4235 -0.4730 -0.5897
  236HOH     H2  743   1.965   1.898   2.155  0.3508  0.8681 -0.5138
  237HOH      O  744   2.052   0.712   0.225  0.2193 -0.8179 -0.5373
  237HOH     H1  745   1.989   0.647   0.255  0.3724 -1.0467 -0.7066
  237HOH     H2  746   2.082   0.680   0.140  1.0193 -1.0433 -0.1958
  238HOH      O  747   0.210   0.018   2.797  0.3304 -0.2821  0.3013
  238HOH     H1  748   0.265   0.020   2.875  1.1238 -0.3184 -0.2308
  238HOH     H2  749   0.149   0.091   2.809 -0.0466 -0.7225  1.2689
  239HOH      O  750   1.973   1.594   1.875 -0.2866  0.2272 -0.2037
  239HOH     H1  751   2.055   1.547   1.861 -1.0923 -1.0503 -1.0376
  239HOH     H2  752   1.965   1.654   1.801  0.1479  0.8057  0.1996
  240HOH      O  753   0.569   1.198   1.763 -0.1682  0.7643 -0.0353
  240HOH     H1  754   0.568   1.265   1.695  0.1477 -0.1780 -1.0294
  240HOH     H2  755   0.491   1.145   1.747  0.0398  0.3824  0.1753
  241HOH      O  756   1.330   0.515   0.756  0.2462 -0.2034  0.5598
  241HOH     H1  757   1.305   0.422   0.755 -1.0994  0.1077  0.2297
  241HOH     H2  758   1.256   0.559   0.799  0.1400  0.8657 -0.5864
  242HOH      O  759   1.493   2.197   0.364 -0.1269  0.2571  0.2014
  242HOH     H1  760   1.511   2.175   0.273 -0.8289  0.7573 -0.0805
  242HOH     H2  761   1.457   2.117   0.402 -1.6074  0.5305 -0.4975
  243HOH      O  762   2.089   0.406   1.098  0.4578 -0.0762  0.3461
  243HOH     H1  763   2.165   0.458   1.125  0.3532  0.0505  0.4013
  243HOH     H2  764   2.042   0.388   1.180 -0.0227  0.5651  0.2296
  244HOH      O  765   1.326   0.906   2.073 -0.0474 -0.3938 -0.0946
  244HOH     H1  766   1.244   0.932   2.114 -0.3197  0.8025 -1.2529
  244HOH     H2  767   1.385   0.981   2.088  0.4625 -0.7462 -0.2689
  245HOH      O  768   0.498   0.229   0.375  0.2335  0.9598  0.0033
  245HOH     H1  769   0.527   0.176   0.449  0.6013 -0.0566 -0.8250
  245HOH     H2  770   0.565   0.297   0.367  0.2568  1.0067  0.5079
  246HOH      O  771   2.481   2.283   2.750 -0.4391 -0.1699  0.2501
  246HOH     H1  772   2.459   2.206   2.802 -0.9362  0.2572  0.6917
  246HOH     H2  773   2.572   2.269   2.723 -0.5357 -0.9256  0.2788
  247HOH      O  774   0.687   2.596   0.018 -0.3983  0.4166 -0.0707
  247HOH     H1  775   0.699   2.686  -0.011 -0.7284  0.5657  0.2319
  247HOH     H2  776   0.597   2.593   0.050 -0.1085  0.2207  0.7720
  248HOH      O  777   0.775   1.099   2.396  0.1336  0.1929  0.2252
  248HOH     H1  778   0.751   1.050   2.317  0.6266  1.0694 -0.5142
  248HOH     H2  779   0.861   1.064   2.421  0.0015 -0.0489  0.3408
  249HOH      O  780   0.609   2.253   1.843 -0.3625 -0.0414 -0.1758
  249HOH     H1  781   0.646   2.337   1.869  0.5122 -0.2564 -0.6516
  249HOH     H2  782   0.527   2.276   1.799  0.2317  0.6555 -0.9981
  250HOH      O  783   0.699   1.557   1.784 -0.8999 -0.3121  0.0517
  250HOH     H1  784   0.628   1.529   1.726  0.2115 -0.3083 -1.4626
  250HOH     H2  785   0.768   1.491   1.770 -0.0619  0.4740  0.2734
  251HOH      O  786   2.150   2.621   0.842  0.3577 -0.7080  0.4749
  251HOH     H1  787   2.176   2.566   0.916 -0.9797 -1.1474  0.6602
  251HOH     H2  788   2.121   2.559   0.775  0.8148 -0.2840 -0.1382
  252HOH      O  789   2.567   2.230   2.119 -0.3040 -0.1526  0.5887
  252HOH     H1  790   2.553   2.308   2.172 -0.5906  0.0464  0.2293
  252HOH     H2  791   2.490   2.224   2.063 -0.1233 -0.4930  0.3655
  253HOH      O  792   0.426   0.592   2.645 -0.2664 -0.4587 -0.1014
  253HOH     H1  793   0.436   0.516   2.703 -0.5952 -0.3833  0.0634
  253HOH     H2  794   0.401   0.663   2.704  0.8690  0.0008 -0.1267
  254HOH      O  795   2.715   0.179   0.356 -0.1241 -0.0654 -0.5259
  254HOH     H1  796   2.740   0.242   0.289 -0.0632  0.4982  0.0126
  254HOH     H2  797   2.777   0.107   0.346  0.4305  0.4035 -0.5194
  255HOH      O  798   2.537   2.193   0.328  0.5453 -0.1449 -0.1341
  255HOH     H1  799   2.583   2.111   0.313 -0.1459 -0.4959 -0.3898
  255HOH     H2  800   2.475   2.200   0.255 -0.0899  0.1150  0.4163
  256HOH      O  801   2.447   1.906   2.011 -0.0872 -0.6717  0.1504
  256HOH     H1  802   2.473   1.976   1.951 -0.0986 -0.5193  0.3229
  256HOH     H2  803   2.366   1.871   1.974 -0.3965 -0.2078  0.3727
  257HOH      O  804   0.439   2.639   0.124 -0.1790  0.1812  0.2593
  257HOH     H1  805   0.402   2.622   0.037  1.2069  0.2566 -0.3974
  257HOH     H2  806   0.428   2.733   0.137 -0.1443  0.2163  0.0436
  258HOH      O  807   2.675   0.211   0.764  0.1721  0.1098 -0.0088
  258HOH     H1  808   2.696   0.130   0.717 -0.3380 -0.0003 -0.0629
  258HOH     H2  809   2.694   0.281   0.701  0.5015  0.0280 -0.0035
  259HOH      O  810   2.824   2.126   1.487  0.4446  0.8539  0.1919
  259HOH     H1  811   2.769   2.112   1.564  0.0242  0.7497 -0.1155
  259HOH     H2  812   2.913   2.109   1.517  0.2689  0.6540  0.6121
  260HOH      O  813   1.096   0.278   1.602 -0.4424 -0.3063 -0.4986
  260HOH     H1  814   1.015   0.257   1.555 -1.1562  0.5805  0.2461
  260HOH     H2  815   1.148   0.329   1.540 -0.8286 -0.1738 -0.7154
  261HOH      O  816   0.478   2.713   1.921  1.0202 -0.5085  0.0976
  261HOH     H1  817   0.465   2.720   2.016 -0.0631 -0.3790 -0.0322
  261HOH     H2  818   0.460   2.621   1.902  0.2285 -0.3286 -0.0916
  262HOH      O  819   0.249   0.359   1.341 -0.3031  0.5638  0.0133
  262HOH     H1  820   0.341   0.345   1.316 -0.5290 -0.5876 -0.2748
  262HOH     H2  821   0.223   0.436   1.291  0.0587 -0.0738 -1.2431
  263HOH      O  822   1.551   2.551   0.234  0.0921  0.1001  0.2428
  263HOH     H1  823   1.563   2.631   0.285  0.1160  0.3861 -0.2003
  263HOH     H2  824   1.637   2.509   0.234  0.4382  0.7554 -0.6304
  264HOH      O  825   2.061   1.703   0.490 -0.2230 -0.3067  0.5060
  264HOH     H1  826   2.036   1.793   0.509 -0.5557 -0.3790  0.4279
  264HOH     H2  827   2.093   1.669   0.574  0.4222  0.0406  0.4159
  265HOH      O  828   0.955   1.108   2.034  0.5188 -0.2462 -0.0349
  265HOH     H1  829   0.926   1.038   1.976  0.4217  0.0101 -0.2996
  265HOH     H2  830   0.877   1.162   2.047  0.6472 -0.0622 -0.0146
  266HOH      O  831   1.670   0.997   0.039  0.9494 -0.3613  0.3318
  266HOH     H1  832   1.719   1.053  -0.021 -0.5517  0.0292 -0.6362
  266HOH     H2  833   1.617   1.057   0.091  0.6658 -0.8002  0.5660
  267HOH      O  834   1.439   0.041   0.086  0.6118  0.6227 -0.3296
  267HOH     H1  835   1.459   0.126   0.127  0.6882  0.4116  0.0842
  267HOH     H2  836   1.456  -0.023   0.155  1.3662  0.1948 -0.8854
  268HOH      O  837   2.124   2.686   0.032  0.2695 -0.0601  0.0930
  268HOH     H1  838   2.189   2.756   0.028  0.3974 -0.1915 -0.1762
  268HOH     H2  839   2.176   2.605   0.037  0.1295 -0.1766 -0.2904
  269HOH      O  840   0.450   0.054   2.541  0.0809  0.3576  0.1371
  269HOH     H1  841   0.426   0.002   2.618 -0.7292  0.0626 -0.2857
  269HOH     H2  842   0.366   0.082   2.505  0.4275  0.2419 -0.7991
  270HOH      O  843   1.276   0.936   2.767 -0.2015 -0.1468  0.1218
  270HOH     H1  844   1.329   0.911   2.692  0.8045  0.1559  0.6917
  270HOH     H2  845   1.216   0.863   2.780  0.2883 -0.6527 -0.3704
  271HOH      O  846   2.811   0.982   0.899 -0.4146 -0.0595 -0.0212
  271HOH     H1  847   2.727   0.976   0.854 -0.3986 -0.5157 -0.0023
  271HOH     H2  848   2.843   0.892   0.901 -0.3575 -0.0294  0.7922
  272HOH      O  849   1.708   0.065   2.243  0.8196 -0.1426 -0.2455
  272HOH     H1  850   1.691  -0.002   2.309 -0.3949 -0.3231 -0.6944
  272HOH     H2  851   1.751   0.018   2.172 -0.4624 -0.6334 -0.7723
  273HOH      O  852   0.102   1.105   1.180 -0.2404  0.8159  0.4413
  273HOH     H1  853   0.137   1.148   1.102  0.2490 -0.2122  0.0587
  273HOH     H2  854   0.031   1.050   1.148  0.0263  0.3112  0.6925
  274HOH      O  855   0.642   1.597   2.505 -0.3664 -0.0558  0.3872
  274HOH     H1  856   0.685   1.630   2.426 -0.7764 -0.4100  0.0038
  274HOH     H2  857   0.663   1.504   2.507  0.3794  0.1090  1.1951
  275HOH      O  858   1.881   1.228   2.027  0.1160  0.3321  0.6777
  275HOH     H1  859   1.908   1.320   2.029 -0.3684  0.5116 -0.1217
  275HOH     H2  860   1.836   1.215   2.111  1.0260  0.5240  1.2318
  276HOH      O  861   0.144   1.959   1.065  0.2670  0.2226 -0.4429
  276HOH     H1  862   0.165   2.037   1.012  0.5192  0.2110 -0.3608
  276HOH     H2  863   0.217   1.899   1.050 -0.0814 -0.1335 -0.7587
  277HOH      O  864   0.958   0.801   2.252 -0.1439  0.1669 -0.4748
  277HOH     H1  865   0.983   0.765   2.167 -0.2785 -0.3401 -0.3070
  277HOH     H2  866   1.023   0.766   2.313  0.2991  0.9951 -0.4489
  278HOH      O  867   1.567   0.106   0.599 -0.2192  0.5132  0.0151
  278HOH     H1  868   1.583   0.034   0.660 -0.3626  0.6760  0.2440
  278HOH     H2  869   1.648   0.156   0.599 -0.0319  0.2270 -0.3226
  279HOH      O  870   0.030   1.098   1.969  0.2779 -0.2612 -0.4861
  279HOH     H1  871   0.005   1.007   1.952 -0.8288  0.0221 -0.5323
  279HOH     H2  872  -0.034   1.150   1.921  0.5930  0.5478 -0.0712
  280HOH      O  873   2.660   1.033   1.464  0.3669 -0.1564  0.2908
  280HOH     H1  874   2.632   1.043   1.555  0.4237  1.6579  0.1920
  280HOH     H2  875   2.589   1.072   1.413  0.7324 -0.3235 -0.3683
  281HOH      O  876   2.086   0.437   1.995 -0.1920  0.0368  0.6188
  281HOH     H1  877   2.121   0.524   2.013  0.2891 -0.0469  0.1204
  281HOH     H2  878   2.060   0.404   2.081 -0.1111  0.5555  0.8502
  282HOH      O  879   1.142   0.432   2.196 -0.0943  0.6397 -0.0076
  282HOH     H1  880   1.131   0.411   2.289 -0.2729 -0.8276 -0.3112
  282HOH     H2  881   1.237   0.429   2.182 -0.0984  0.2984  0.0237
  283HOH      O  882   0.880   0.535   2.788 -0.1328 -0.2076 -0.7384
  283HOH     H1  883   0.932   0.456   2.802 -0.3332 -0.3356 -0.7135
  283HOH     H2  884   0.810   0.508   2.729 -0.9590 -0.3781  0.2655
  284HOH      O  885   2.636   1.503   0.460  0.6507  0.0172 -0.2105
  284HOH     H1  886   2.613   1.569   0.526  0.3654  0.4247 -0.7094
  284HOH     H2  887   2.705   1.543   0.408  1.3015 -0.5349  0.1885
  285HOH      O  888   1.413   1.025   0.708 -0.2013 -0.0524  0.3070
  285HOH     H1  889   1.393   0.952   0.649 -0.3889  0.2080  0.0473
  285HOH     H2  890   1.509   1.024   0.714 -0.2088 -0.4071  0.4185
  286HOH      O  891   0.640   0.715   2.441 -0.8916  0.4787  0.2957
  286HOH     H1  892   0.655   0.664   2.361 -0.6236  0.6343  0.2459
  286HOH     H2  893   0.644   0.651   2.512  1.0697  0.6158  0.4065
  287HOH      O  894   2.148   1.372   0.992 -0.7617 -0.4257  0.5173
  287HOH     H1  895   2.136   1.409   1.080 -0.6457 -0.1666  0.4250
  287HOH     H2  896   2.234   1.331   0.995 -0.5974 -0.0922  0.4124
  288HOH      O  897   1.984   1.599   2.486 -0.7018 -0.0750 -1.0394
  288HOH     H1  898   1.910   1.647   2.450 -0.4693  1.3525  0.1935
  288HOH     H2  899   2.055   1.663   2.489  0.2330 -1.0481 -1.0347
  289HOH      O  900   0.238   2.343   0.983  1.1740  0.2148  0.3388
  289HOH     H1  901   0.193   2.404   0.925 -0.2660  0.2869  1.4340
  289HOH     H2  902   0.235   2.259   0.937 -0.1618  0.2091  0.3602
  290HOH      O  903   0.044   2.240   0.127 -0.4177 -0.3327  0.2828
  290HOH     H1  904  -0.008   2.214   0.051  0.4126 -1.2437 -0.0122
  290HOH     H2  905   0.018   2.178   0.195 -0.0566 -0.5000  0.2707
  291HOH      O  906   2.768   1.205   2.295  0.1924 -0.4011  0.4993
  291HOH     H1  907   2.689   1.176   2.341 -0.4368 -0.5402 -0.6071
  291HOH     H2  908   2.768   1.300   2.305  0.3170 -0.4597  1.1415
  292HOH      O  909   2.646   2.437   1.194 -0.3619 -0.4417 -0.6642
  292HOH     H1  910   2.683   2.494   1.126  0.6742 -0.9749 -0.5832
  292HOH     H2  911   2.719   2.417   1.251 -1.1195 -0.3567  0.3966
  293HOH      O  912   2.588   0.444   2.851  0.3850  0.3818  0.0464
  293HOH     H1  913   2.562   0.408   2.766 -0.8806 -0.1114  0.5996
  293HOH     H2  914   2.561   0.536   2.847  0.4979  0.4084 -0.1432
  294HOH      O  915   1.717   1.471   1.868  0.2540  0.4442 -0.4588
  294HOH     H1  916   1.700   1.509   1.954  0.1784  0.1915 -0.3589
  294HOH     H2  917   1.803   1.505   1.843  0.3180  0.4431 -0.2413
  295HOH      O  918   1.091   0.738   2.720 -0.4760  0.7304 -0.2620
  295HOH     H1  919   1.048   0.660   2.755 -0.4650  0.8951  0.1240
  295HOH     H2  920   1.078   0.732   2.625 -1.1177  0.6351 -0.1792
  296HOH      O  921   1.540   2.419   0.858  0.0183  0.1367  0.3691
  296HOH     H1  922   1.502   2.426   0.770 -1.2529 -0.2803  0.8347
  296HOH     H2  923   1.534   2.507   0.894  0.6276  0.3295  0.0337
  297HOH      O  924   0.451   1.908   2.649  0.4308  0.0664  0.7969
  297HOH     H1  925   0.431   1.840   2.713 -0.3448  0.5487  1.0933
  297HOH     H2  926   0.514   1.965   2.693  1.0079 -0.3824  0.5828
  298HOH      O  927   0.310   1.554   1.359  0.5288 -0.2651  0.2051
  298HOH     H1  928   0.341   1.513   1.440 -0.6704  1.1424  1.4909
  298HOH     H2  929   0.357   1.637   1.355  0.0032  0.0271 -0.1031
  299HOH      O  930   2.767   1.169   1.711 -0.5170 -0.7963 -0.4731
  299HOH     H1  931   2.708   1.237   1.678  0.3542  0.0264 -0.4333
  299HOH     H2  932   2.853   1.210   1.710 -0.1727 -1.3369  1.1313
  300HOH      O  933   2.852   0.751   0.009  0.1564 -0.2334  0.2804
  300HOH     H1  934   2.882   0.838   0.034 -0.8302  0.1452  0.2434
  300HOH     H2  935   2.765   0.766  -0.030 -0.3310 -1.2940  0.8870
  301HOH      O  936   2.123   0.431   0.838 -0.3155 -0.9529  0.3360
  301HOH     H1  937   2.105   0.419   0.931  1.4527 -0.3107  0.8369
  301HOH     H2  938   2.175   0.355   0.814 -1.2546 -1.4221 -0.3373
  302HOH      O  939   2.139   1.795   2.765 -0.0187  0.7919  0.5703
  302HOH     H1  940   2.094   1.850   2.700  0.6234 -0.0091 -0.6439
  302HOH     H2  941   2.092   1.712   2.763  0.5906  0.4312  0.3547
  303HOH      O  942   1.579   0.594   0.174 -0.1271  0.2526  0.1906
  303HOH     H1  943   1.493   0.635   0.181 -0.1039  0.2280  0.6746
  303HOH     H2  944   1.596   0.590   0.080 -0.7335  0.0897  0.0787
  304HOH      O  945   0.369   0.173   2.248  0.1590 -0.3098  0.2544
  304HOH     H1  946   0.334   0.179   2.337  0.4040  0.3829  0.3125
  304HOH     H2  947   0.358   0.261   2.212  1.6536 -0.0948  0.2154
  305HOH      O  948   1.387   1.988   0.493  1.1673 -0.2712 -0.2680
  305HOH     H1  949   1.390   1.921   0.561  0.5277  0.0475  0.0921
  305HOH     H2  950   1.333   1.951   0.424 -0.1631  0.2617  0.4177
  306HOH      O  951   0.030   1.734   2.288  0.5725  0.5620 -0.1585
  306HOH     H1  952   0.001   1.808   2.341 -0.3193  0.0123  0.1723
  306HOH     H2  953   0.006   1.757   2.199 -0.2074  0.4597  0.0113
  307HOH      O  954   0.816   0.678   0.517 -0.2920  0.1433 -0.1650
  307HOH     H1  955   0.803   0.738   0.444 -0.2512  0.3923  0.0275
  307HOH     H2  956   0.749   0.702   0.581  0.3648  0.7017  0.3627
  308HOH      O  957   1.156   0.159   0.313  0.3483 -0.8536 -0.0597
  308HOH     H1  958   1.165   0.186   0.404  2.2049 -0.0291 -0.3862
  308HOH     H2  959   1.179   0.066   0.312  0.3054 -0.8696  0.3130
  309HOH      O  960   0.082   0.041   0.848 -0.1345 -0.0575 -0.1106
  309HOH     H1  961   0.084   0.034   0.944 -0.5619  0.1371 -0.0834
  309HOH     H2  962  -0.008   0.019   0.824 -0.0376 -0.0782 -0.4682
  310HOH      O  963   1.608   0.727   2.771 -0.0408 -0.3784 -0.2361
  310HOH     H1  964   1.623   0.767   2.686 -1.1865  0.0497 -0.2723
  310HOH     H2  965   1.612   0.800   2.833  0.5121 -0.6459  0.0614
  311HOH      O  966   0.867   1.879   0.828 -0.0779  0.2247 -0.3233
  311HOH     H1  967   0.932   1.831   0.880  0.3857  0.3733 -0.7520
  311HOH     H2  968   0.817   1.811   0.783 -0.4845  0.0936  0.3021
  312HOH      O  969   0.727   2.692   2.088  0.2941  0.3082 -0.1308
  312HOH     H1  970   0.704   2.643   2.009 -0.5397  0.2508  0.1207
  312HOH     H2  971   0.680   2.647   2.158  0.5157  0.7328  0.2998
  313HOH      O  972   0.559   0.309   1.021  0.4055  0.6717 -0.3446
  313HOH     H1  973   0.468   0.336   1.033 -0.0106  0.1084 -1.8029
  313HOH     H2  974   0.590   0.364   0.949  1.4654  1.2889  0.5188
  314HOH      O  975   0.013   0.516   1.440 -0.1679 -0.1778  0.3754
  314HOH     H1  976   0.039   0.607   1.457  1.5112 -0.1335 -1.5932
  314HOH     H2  977   0.083   0.464   1.478 -0.6547 -0.6091  0.7025
  315HOH      O  978   1.531   1.779   1.814 -0.8178 -0.1665 -0.3326
  315HOH     H1  979   1.465   1.714   1.840 -1.0215 -0.1551 -0.7998
  315HOH     H2  980   1.480   1.856   1.789 -0.5604  0.4500  0.8742
  316HOH      O  981   1.642   1.796   0.492  0.0894  0.2511  0.4782
  316HOH     H1  982   1.669   1.885   0.469 -0.5335  0.5861  0.9797
  316HOH     H2  983   1.556   1.807   0.532  0.2203 -0.5273  1.0073
  317HOH      O  984   0.377   1.755   2.260 -0.4588 -0.7127  0.4267
  317HOH     H1  985   0.319   1.741   2.185  0.0576  0.8038 -0.3484
  317HOH     H2  986   0.456   1.706   2.239 -0.6683 -1.0711  0.4621
  318HOH      O  987   1.445   1.958   2.227  1.0539 -0.2610 -0.1371
  318HOH     H1  988   1.414   1.873   2.198 -0.4784  0.1695  0.0520
  318HOH     H2  989   1.479   1.943   2.315 -0.7309 -0.4707  0.5906
  319HOH      O  990   0.630   1.999   0.597 -0.2794  0.0658  0.2851
  319HOH     H1  991   0.706   2.008   0.539  0.0180 -0.8231  0.5004
  319HOH     H2  992   0.583   1.922   0.564 -1.4388  0.9190 -0.1949
  320HOH      O  993   0.728   0.252   0.789 -0.3448  0.1754  0.5004
  320HOH     H1  994   0.792   0.227   0.855 -0.0641 -0.2797  0.0747
  320HOH     H2  995   0.771   0.320   0.738 -0.4148  0.2640  0.5604
  321HOH      O  996   0.803   2.074   0.405  0.4274 -0.0521 -0.8969
  321HOH     H1  997   0.821   2.164   0.380  0.1541  0.0712 -0.6585
  321HOH     H2  998   0.855   2.060   0.485  0.3920 -0.0720 -0.8768
  322HOH      O  999   1.063   2.627   2.273  0.0076  0.1637 -0.0974
  322HOH     H1 1000   1.006   2.551   2.266  0.1771 -0.0200  0.4217
  322HOH     H2 1001   1.007   2.702   2.253 -0.0807 -0.1133 -0.9430
  323HOH      O 1002   1.747   2.652   1.453  0.0782 -0.0507  0.2086
  323HOH     H1 1003   1.723   2.660   1.360 -0.4744 -0.3426  0.3192
  323HOH     H2 1004   1.708   2.569   1.481 -0.0106  0.1724  0.7741
  324HOH      O 1005   1.799   2.680   0.987  0.2529 -0.4263  0.3346
  324HOH     H1 1006   1.744   2.697   1.063 -0.1977 -0.9746  0.1481
  324HOH     H2 1007   1.861   2.753   0.985 -0.8828  0.5979  0.1724
  325HOH      O 1008   1.286   0.502   0.474  0.6553  0.0976  0.1567
  325HOH     H1 1009   1.290   0.524   0.567 -1.1657 -1.4476  0.7246
  325HOH     H2 1010   1.320   0.412   0.469  0.4997  0.0629 -0.6390
  326HOH      O 1011   2.439   0.419   1.135 -0.7731 -0.1336 -0.5501
  326HOH     H1 1012   2.511   0.396   1.076 -0.5969  1.3695 -1.0079
  326HOH     H2 1013   2.483   0.441   1.218 -0.6965  0.4957 -0.7421
  327HOH      O 1014   1.141   1.476   2.229  0.0016  0.5714 -0.3049
  327HOH     H1 1015   1.195   1.399   2.244 -0.2647  0.3704 -0.3653
  327HOH     H2 1016   1.051   1.445   2.239 -0.0965  1.0126  0.3204
  328HOH      O 1017   2.360   2.661   2.091 -0.4594  0.4411 -0.3859
  328HOH     H1 1018   2.267   2.644   2.072 -0.4555  0.3960 -0.3643
  328HOH     H2 1019   2.360   2.747   2.133 -0.4968  0.4206 -0.3430
  329HOH      O 1020   0.423   0.945   0.769 -0.4946 -0.8933  0.5142
  329HOH     H1 1021   0.441   0.900   0.851 -0.2453 -0.8794  0.4703
  329HOH     H2 1022   0.344   0.903   0.735 -0.3828 -1.1598  0.5759
  330HOH      O 1023   2.348   2.797   0.694  0.0561  0.4776 -0.2102
  330HOH     H1 1024   2.278   2.784   0.757 -0.1232  0.0748 -0.4798
  330HOH     H2 1025   2.307   2.782   0.609  0.3984  0.5421 -0.3917
  331HOH      O 1026   1.779   2.188   1.844  0.7509  0.5911  0.0559
  331HOH     H1 1027   1.780   2.107   1.895 -0.5685 -0.7785 -1.8151
  331HOH     H2 1028   1.828   2.166   1.764 -0.6155  1.1445 -1.0170
  332HOH      O 1029   0.238   2.561   1.376 -0.1335  0.4741  0.4083
  332HOH     H1 1030   0.207   2.610   1.299 -0.3953 -0.0256  0.1883
  332HOH     H2 1031   0.159   2.528   1.417  0.0641 -0.5956 -0.0074
  333HOH      O 1032   1.506   0.291   0.193  0.1913  0.6981  0.0186
  333HOH     H1 1033   1.584   0.345   0.207 -0.1800  1.0015  1.1579
  333HOH     H2 1034   1.467   0.283   0.280 -0.4638 -0.3601 -0.3368
  334HOH      O 1035   2.653   1.948   0.536  0.0884  0.6207  0.0871
  334HOH     H1 1036   2.652   1.955   0.631 -0.4274  1.0985  0.0602
  334HOH     H2 1037   2.742   1.973   0.511  0.7250 -0.9910  0.5105
  335HOH      O 1038   0.730   2.719   1.246  0.2492 -0.1749 -0.4174
  335HOH     H1 1039   0.759   2.724   1.155  0.8066 -0.1348 -0.2451
  335HOH     H2 1040   0.649   2.769   1.249  0.2042 -0.2156 -0.9026
  336HOH      O 1041   0.735   0.381   2.319 -0.1120  0.0849  0.0142
  336HOH     H1 1042   0.763   0.386   2.227 -0.0549  0.9781  0.0647
  336HOH     H2 1043   0.755   0.291   2.344  0.0714 -0.1206 -0.7838
  337HOH      O 1044   2.694   1.012   0.072  0.0594 -0.2918  0.0316
  337HOH     H1 1045   2.662   1.068   0.144  0.5410 -0.4015  0.3379
  337HOH     H2 1046   2.733   1.074   0.010  0.0425 -0.2339  0.0783
  338HOH      O 1047   0.712   1.637   1.412  0.7004 -0.3515  0.3530
  338HOH     H1 1048   0.658   1.558   1.421  1.2815 -0.8360 -0.2145
  338HOH     H2 1049   0.727   1.665   1.502 -0.3996 -0.2510  0.5342
  339HOH      O 1050   2.691   2.203   1.019  0.2831 -0.1928 -0.1875
  339HOH     H1 1051   2.710   2.145   1.092  0.7551  0.1390 -0.0331
  339HOH     H2 1052   2.657   2.283   1.060  0.1558 -0.1588 -0.3568
  340HOH      O 1053   0.107   0.211   1.853  0.0356 -0.4148  0.0100
  340HOH     H1 1054   0.174   0.145   1.838  0.1029 -0.1302 -1.1405
  340HOH     H2 1055   0.152   0.281   1.900  0.2417 -0.7022  0.2474
  341HOH      O 1056   1.857   1.627   1.205  0.0569 -0.1901  0.0479
  341HOH     H1 1057   1.882   1.717   1.181  0.4127 -0.1031  0.7056
  341HOH     H2 1058   1.767   1.619   1.175 -0.1735  0.5830  0.4791
  342HOH      O 1059   2.579   2.119   2.453 -0.8361  0.2479  0.6083
  342HOH     H1 1060   2.654   2.178   2.453 -1.5361  1.2204 -0.6668
  342HOH     H2 1061   2.617   2.033   2.473  0.6038  0.7032  0.0929
  343HOH      O 1062   1.613   2.151   2.155 -0.1118  0.0265 -0.1335
  343HOH     H1 1063   1.527   2.112   2.173 -0.2413  0.0595 -0.6476
  343HOH     H2 1064   1.664   2.079   2.119  0.2973 -0.1601  0.7638
  344HOH      O 1065   1.097   2.424   0.863 -0.2932 -0.0158 -0.7353
  344HOH     H1 1066   1.103   2.380   0.948  1.1027  0.0402 -0.7550
  344HOH     H2 1067   1.010   2.465   0.863 -0.2700  0.1393  0.7551
  345HOH      O 1068   1.546   2.804   0.356  0.0967 -0.4356 -0.2708
  345HOH     H1 1069   1.557   2.836   0.446  0.0630  0.3744 -0.5419
  345HOH     H2 1070   1.619   2.843   0.308 -1.0614  0.9456 -1.0390
  346HOH      O 1071   0.017   0.545   1.112 -0.4382  0.1318 -0.0534
  346HOH     H1 1072  -0.045   0.473   1.117 -0.8635  0.4903 -0.0112
  346HOH     H2 1073   0.057   0.549   1.200  1.1623 -1.3690 -0.5945
  347HOH      O 1074   1.082   1.885   2.092 -0.4056  0.4427  0.1224
  347HOH     H1 1075   0.991   1.895   2.063 -0.3029  0.8279 -0.0716
  347HOH     H2 1076   1.113   1.975   2.105 -0.3728  0.3022  1.2066
  348HOH      O 1077   2.270   0.247   2.563  0.3575  0.2450  0.5507
  348HOH     H1 1078   2.248   0.162   2.526  0.9954  0.1501  0.3670
  348HOH     H2 1079   2.243   0.310   2.496  0.3975  0.1500  0.4442
  349HOH      O 1080   1.034   0.162   0.072  0.1199 -0.4406 -0.5082
  349HOH     H1 1081   1.076   0.147   0.156 -0.7768 -1.0809 -0.1432
  349HOH     H2 1082   1.039   0.257   0.058  0.2526 -0.3230  0.2785
  350HOH      O 1083   1.002   0.621   1.102  1.0496  0.3225 -0.2989
  350HOH     H1 1084   0.939   0.691   1.118  0.6915  0.0988 -0.6964
  350HOH     H2 1085   1.065   0.629   1.174 -0.2267 -0.3478  0.9859
  351HOH      O 1086   2.572   0.832   0.235 -0.0028 -0.0173  0.6877
  351HOH     H1 1087   2.614   0.888   0.170 -0.7363 -0.3259 -0.0828
  351HOH     H2 1088   2.528   0.894   0.295 -0.8466  0.2654 -0.1790
  352HOH      O 1089   1.310   0.164   2.365 -0.1586  0.2465 -0.1897
  352HOH     H1 1090   1.239   0.121   2.318 -0.0068  0.0760 -0.2640
  352HOH     H2 1091   1.345   0.228   2.302  0.5543 -0.5147 -0.6058
  353HOH      O 1092   1.513   0.729   0.707  0.0898 -0.2435 -0.1874
  353HOH     H1 1093   1.467   0.645   0.710 -0.8023  0.2074 -0.5526
  353HOH     H2 1094   1.575   0.720   0.635  0.3005 -0.7289  0.0477
  354HOH      O 1095   2.634   2.016   0.807  0.3816 -0.0904 -0.6042
  354HOH     H1 1096   2.588   2.001   0.890 -0.4730 -0.2625 -1.0874
  354HOH     H2 1097   2.681   2.098   0.820  1.4897 -0.8359  0.5524
  355HOH      O 1098   1.486   1.181   2.080 -0.6165  0.4111  0.1022
  355HOH     H1 1099   1.540   1.253   2.048 -0.5596  0.4190  0.2155
  355HOH     H2 1100   1.404   1.189   2.031 -0.3733  0.1631 -0.3587
  356HOH      O 1101   0.776   2.229   0.817  0.2461  0.0582 -0.7973
  356HOH     H1 1102   0.792   2.293   0.748  1.6130 -0.4148 -0.9580
  356HOH     H2 1103   0.790   2.144   0.776  0.2829 -0.2658 -0.1369
  357HOH      O 1104   0.075   0.500   2.711  0.1805  0.4449  0.0894
  357HOH     H1 1105   0.007   0.522   2.648  0.6259  0.9881 -0.2082
  357HOH     H2 1106   0.066   0.566   2.780 -0.1718 -0.0242  0.5136
  358HOH      O 1107   1.174   2.032   1.229  0.1782  0.0414  0.4808
  358HOH     H1 1108   1.132   2.051   1.145 -0.7700 -0.2407  0.8701
  358HOH     H2 1109   1.207   1.942   1.219  0.3053  0.1048  0.3218
  359HOH      O 1110   0.355   1.678   1.687 -0.0961  0.3180 -0.0448
  359HOH     H1 1111   0.409   1.754   1.665 -0.0990  0.3417  0.0285
  359HOH     H2 1112   0.413   1.603   1.673  0.1790  0.3794  0.6802
  360HOH      O 1113   2.371   2.321   2.338  0.8851  0.2578  0.3357
  360HOH     H1 1114   2.438   2.386   2.316  1.1646  0.3707  1.3753
  360HOH     H2 1115   2.402   2.240   2.296  1.1180  0.5416 -0.0568
  361HOH      O 1116   1.569   1.720   1.084  0.0618 -0.0151 -0.2107
  361HOH     H1 1117   1.514   1.646   1.060 -0.0835  0.0597 -0.1095
  361HOH     H2 1118   1.591   1.704   1.176 -0.6275  0.4734  0.0546
  362HOH      O 1119   0.290   2.603   2.688  0.2469  0.0634 -0.7650
  362HOH     H1 1120   0.227   2.670   2.714  0.3995 -0.5596  1.6726
  362HOH     H2 1121   0.236   2.525   2.672  0.2425  0.2008 -1.5159
  363HOH      O 1122   1.253   2.402   2.346 -0.3171 -0.5721  0.1098
  363HOH     H1 1123   1.319   2.408   2.415  0.3015 -1.2541 -0.3872
  363HOH     H2 1124   1.213   2.488   2.343  0.9145  0.0436  0.0958
  364HOH      O 1125   1.642   0.921   2.553  0.0604  0.4796  0.9622
  364HOH     H1 1126   1.736   0.902   2.548 -0.0137  0.1517  0.7460
  364HOH     H2 1127   1.636   1.015   2.534  0.2695  0.3196  0.0064
  365HOH      O 1128   2.640   0.348   2.256  0.0903  0.2008  0.1716
  365HOH     H1 1129   2.724   0.357   2.302 -0.4943 -0.7095  1.5631
  365HOH     H2 1130   2.664   0.339   2.164  1.3778  1.8094  0.2592
  366HOH      O 1131   2.302   1.644   1.614  0.2716  0.8489  0.3059
  366HOH     H1 1132   2.369   1.588   1.573 -0.8758 -0.8598  0.5600
  366HOH     H2 1133   2.255   1.682   1.540 -0.0356  0.0191  0.0518
  367HOH      O 1134   2.042   0.891   2.256  0.3373  0.4101 -0.5501
  367HOH     H1 1135   2.112   0.828   2.271  0.1074  0.3068  0.2120
  367HOH     H2 1136   2.086   0.970   2.227  0.8397  0.5086  0.4100
  368HOH      O 1137   1.855   2.831   0.467 -0.7050 -0.5916 -0.4470
  368HOH     H1 1138   1.802   2.847   0.389  0.7146 -0.0518 -1.3915
  368HOH     H2 1139   1.936   2.792   0.434 -0.3561 -1.1040  0.8682
  369HOH      O 1140   2.806   1.670   2.019  0.0736  0.0722  0.7288
  369HOH     H1 1141   2.853   1.587   2.016  0.2806  0.2014  0.2838
  369HOH     H2 1142   2.714   1.646   2.015  0.1279 -0.1411  0.7514
  370HOH      O 1143   0.539   2.169   1.455 -0.0354 -0.3329  0.0656
  370HOH     H1 1144   0.629   2.175   1.421 -0.2051 -0.4820 -0.4344
  370HOH     H2 1145   0.518   2.257   1.484  0.2481 -0.2802  0.1130
  371HOH      O 1146   1.046   1.582   2.740 -0.0328 -0.2313  0.0685
  371HOH     H1 1147   1.052   1.491   2.767 -1.0507  0.0249  1.3166
  371HOH     H2 1148   0.953   1.596   2.721  0.0975  0.5540 -0.0856
  372HOH      O 1149   2.334   0.188   1.198 -0.3634  0.0091  0.2655
  372HOH     H1 1150   2.413   0.134   1.191 -0.7095 -0.4663 -0.0752
  372HOH     H2 1151   2.367   0.278   1.194  0.1787 -0.1785  0.3131
  373HOH      O 1152   0.209   0.140   0.410  0.0805  0.0575 -0.7635
  373HOH     H1 1153   0.304   0.143   0.404  0.1509 -0.1012  0.0296
  373HOH     H2 1154   0.182   0.231   0.419  0.2574  0.0452  0.0315
  374HOH      O 1155   2.329   0.663   1.900  0.8724  0.0890  0.1522
  374HOH     H1 1156   2.355   0.572   1.916 -0.9533 -0.6454 -0.5252
  374HOH     H2 1157   2.263   0.681   1.967 -0.9365 -0.2091 -1.3924
  375HOH      O 1158   0.142   0.621   0.460  0.3674 -0.2931  0.0080
  375HOH     H1 1159   0.066   0.571   0.488  0.7756 -0.8095  0.2220
  375HOH     H2 1160   0.152   0.599   0.367  0.7419 -0.8894  0.1791
  376HOH      O 1161   2.682   0.874   2.312 -0.4586 -0.1856 -0.3230
  376HOH     H1 1162   2.741   0.948   2.296 -0.9864  0.4097  0.3351
  376HOH     H2 1163   2.735   0.796   2.294  0.4546  0.3289  0.0016
  377HOH      O 1164   0.367   1.132   2.087 -0.1365 -0.3849 -0.1813
  377HOH     H1 1165   0.335   1.053   2.129 -0.0360 -0.5012 -0.3175
  377HOH     H2 1166   0.365   1.112   1.993  0.3040 -0.3885 -0.1945
  378HOH      O 1167   0.102   2.522   1.651  0.3189  0.1001 -0.6121
  378HOH     H1 1168   0.110   2.446   1.708 -0.1365  0.3419 -0.2037
  378HOH     H2 1169   0.106   2.597   1.711  1.1967  0.4288 -1.0474
  379HOH      O 1170   2.175   2.568   1.161  0.2059  0.1550  0.0530
  379HOH     H1 1171   2.212   2.480   1.170 -0.5206 -0.4412 -1.8670
  379HOH     H2 1172   2.134   2.585   1.245  0.6660 -1.1835  0.6064
  380HOH      O 1173   0.627   0.625   2.178 -0.3382 -0.1229  0.1716
  380HOH     H1 1174   0.671   0.569   2.114  0.4208  0.3832  0.2325
  380HOH     H2 1175   0.631   0.712   2.139  0.6022  0.2898  1.1240
  381HOH      O 1176   0.326   0.434   1.053 -0.4248 -0.1157  0.6344
  381HOH     H1 1177   0.239   0.408   1.022 -0.0254  0.0062 -0.6983
  381HOH     H2 1178   0.308   0.497   1.123 -1.4160  0.0789  0.2434
  382HOH      O 1179   2.827   2.188   2.699 -0.2458  0.0465  0.1960
  382HOH     H1 1180   2.794   2.218   2.614  0.7977 -0.4892 -0.4322
  382HOH     H2 1181   2.827   2.092   2.692 -1.0356 -0.0657  1.1862
  383HOH      O 1182   0.107   0.344   0.873 -0.1386  0.0648  0.2825
  383HOH     H1 1183   0.118   0.249   0.863 -0.6719  0.0253  0.0281
  383HOH     H2 1184   0.144   0.380   0.792  1.1062  0.1751  0.8441
  384HOH      O 1185   2.450   0.932   0.494  0.2944  0.1600 -0.1124
  384HOH     H1 1186   2.405   1.015   0.478  0.4297  0.1504 -0.5647
  384HOH     H2 1187   2.388   0.865   0.463  0.3776  0.1176 -0.1890
  385HOH      O 1188   1.933   0.664   0.836  0.1441 -0.1499  0.1322
  385HOH     H1 1189   1.963   0.574   0.824  0.7978  0.0435  0.1812
  385HOH     H2 1190   1.997   0.717   0.788 -0.6851  0.2491 -0.5699
  386HOH      O 1191   2.110   0.891   2.672  0.5312 -0.2422 -0.1587
  386HOH     H1 1192   2.046   0.891   2.600  1.0272 -0.6490 -0.6095
  386HOH     H2 1193   2.100   0.805   2.713  1.0550 -0.4673 -0.4834
  387HOH      O 1194   2.089   1.227  -0.002  0.3174 -0.6772  0.3133
  387HOH     H1 1195   2.071   1.162   0.066 -0.9235  0.4603  1.1771
  387HOH     H2 1196   2.152   1.287   0.039  0.8948 -0.9090 -0.2068
  388HOH      O 1197   0.878   2.407   1.662  0.4882  0.8392 -0.1154
  388HOH     H1 1198   0.885   2.313   1.677 -0.2725  0.7798 -0.0280
  388HOH     H2 1199   0.962   2.432   1.623  0.6346  0.0947 -0.3108
  389HOH      O 1200   2.100   2.212   1.932 -0.2105 -0.1081  0.3105
  389HOH     H1 1201   2.130   2.247   2.016  0.7008  0.4079 -0.1860
  389HOH     H2 1202   2.070   2.289   1.884  0.1098 -0.2576 -0.1445
  390HOH      O 1203   1.636   2.713   0.732  0.1260 -0.1805  0.7163
  390HOH     H1 1204   1.681   2.694   0.814 -0.2715 -0.1980  0.9391
  390HOH     H2 1205   1.683   2.662   0.666  0.5137 -0.0852  0.9132
  391HOH      O 1206   0.334   1.082   1.779 -0.0616 -0.1456  0.0491
  391HOH     H1 1207   0.250   1.125   1.763 -0.1456 -0.7874 -1.6363
  391HOH     H2 1208   0.310   0.998   1.818 -0.1264  0.0252  0.3836
  392HOH      O 1209   1.508   0.195   1.145 -0.1553  0.9111  0.1114
  392HOH     H1 1210   1.499   0.285   1.113  0.2713  1.1284  0.5644
  392HOH     H2 1211   1.595   0.193   1.186  0.3270 -0.0263 -0.8739
  393HOH      O 1212   0.810   0.617   0.200 -0.0791  0.2169 -0.1545
  393HOH     H1 1213   0.902   0.619   0.224 -0.1158 -1.0840  0.2067
  393HOH     H2 1214   0.810   0.611   0.104  0.2170 -0.0021 -0.1412
  394HOH      O 1215   1.134   1.329   1.640  0.0135 -0.1183  0.1390
  394HOH     H1 1216   1.219   1.369   1.619  0.1721 -0.3121  0.4071
  394HOH     H2 1217   1.151   1.276   1.718 -0.2052 -0.6730 -0.1811
  395HOH      O 1218   2.744   2.669   1.513 -0.3235 -0.0587  0.1624
  395HOH     H1 1219   2.748   2.686   1.419 -0.8983 -0.1508  0.1117
  395HOH     H2 1220   2.819   2.613   1.531 -0.0475  0.1910 -0.1858
  396HOH      O 1221   2.809   1.644   0.334 -0.1319 -0.2767  0.6654
  396HOH     H1 1222   2.774   1.658   0.246 -0.1764 -0.7352  0.6010
  396HOH     H2 1223   2.878   1.578   0.322  1.0001  0.8186  0.7417
  397HOH      O 1224   1.695   1.094   0.686 -0.2169  0.0966 -0.4282
  397HOH     H1 1225   1.755   1.038   0.636 -0.1530 -0.1868 -0.0363
  397HOH     H2 1226   1.704   1.180   0.644 -0.1139 -0.1171 -0.8623
  398HOH      O 1227   0.286   1.955   2.445  0.3197 -0.2126  0.4019
  398HOH     H1 1228   0.320   1.911   2.368  0.1362  0.3572 -0.0228
  398HOH     H2 1229   0.353   1.943   2.512  0.4338 -0.8037  0.1906
  399HOH      O 1230   1.826   2.728  -0.003  0.2672 -0.9098 -0.1748
  399HOH     H1 1231   1.916   2.761   0.008 -0.5031  1.8258 -0.5596
  399HOH     H2 1232   1.793   2.719   0.087  0.2566  0.5948  0.0284
  400HOH      O 1233   2.124   0.187   0.654  0.3092 -0.3666 -0.4785
  400HOH     H1 1234   2.062   0.124   0.690 -0.2590  0.2449 -0.3373
  400HOH     H2 1235   2.069   0.251   0.607  0.4211  1.7190  1.8018
  401HOH      O 1236   1.350   2.236   0.929  0.3912 -0.1066 -0.3716
  401HOH     H1 1237   1.408   2.302   0.892  0.7502 -0.2479 -0.0695
  401HOH     H2 1238   1.310   2.278   1.005  1.7658 -0.6740  0.7597
  402HOH      O 1239   2.009   2.167   0.461  0.0774 -0.0455  0.0915
  402HOH     H1 1240   2.014   2.093   0.400 -0.1825 -0.3157  0.3945
  402HOH     H2 1241   1.994   2.127   0.547  0.9223  0.2981  0.4221
  403HOH      O 1242   1.482   1.359   1.851 -0.0073 -0.2421 -0.2507
  403HOH     H1 1243   1.575   1.379   1.843 -0.2183  0.5379 -1.1431
  403HOH     H2 1244   1.441   1.441   1.878 -0.3782 -0.7534  0.8394
  404HOH      O 1245   0.980   0.268   0.938 -0.4552 -0.2555  0.1561
  404HOH     H1 1246   1.065   0.312   0.932 -0.6116 -0.0452 -0.8811
  404HOH     H2 1247   0.961   0.266   1.032  1.2573 -1.4265  0.5752
  405HOH      O 1248   2.601   1.572   1.200  0.4353  0.8445 -0.9810
  405HOH     H1 1249   2.666   1.564   1.270 -0.5323 -1.1039 -0.1687
  405HOH     H2 1250   2.644   1.536   1.123  0.4670 -0.1837 -0.5142
  406HOH      O 1251   2.023   2.311   0.151  0.2800  0.0955 -0.4696
  406HOH     H1 1252   2.054   2.336   0.064  0.4663 -0.2122 -0.4956
  406HOH     H2 1253   2.102   2.309   0.205  0.1609  0.3182 -0.2832
  407HOH      O 1254   2.295   2.396   2.578 -0.1075 -0.4119  0.0446
  407HOH     H1 1255   2.329   2.369   2.492  0.0029 -0.8809  0.2327
  407HOH     H2 1256   2.347   2.346   2.641 -0.3817 -0.2817  0.3770
  408HOH      O 1257   0.325   0.836   1.910 -0.5525 -0.1326 -0.1952
  408HOH     H1 1258   0.316   0.740   1.906  1.0900 -0.3254 -0.6568
  408HOH     H2 1259   0.378   0.852   1.988  0.8776  0.1579 -1.1429
  409HOH      O 1260   2.651   1.587   2.684  0.0481  0.4128  0.2098
  409HOH     H1 1261   2.562   1.620   2.674  0.2617  0.8304 -0.4407
  409HOH     H2 1262   2.656   1.512   2.625 -0.1700 -0.2946  1.0353
  410HOH      O 1263   2.152   2.549   1.443 -0.5468 -0.1229  0.6598
  410HOH     H1 1264   2.140   2.590   1.529 -0.3656  0.1832  0.5455
  410HOH     H2 1265   2.109   2.464   1.450  0.5708 -0.6754  1.4817
  411HOH      O 1266   1.084   0.753   0.564  0.3824 -0.1197 -0.2863
  411HOH     H1 1267   1.026   0.678   0.555  0.2973  0.0022 -0.8151
  411HOH     H2 1268   1.074   0.802   0.482  1.6922 -0.4187 -0.6718
  412HOH      O 1269   0.530   1.904   1.614 -0.9397  0.6187 -0.1476
  412HOH     H1 1270   0.517   1.998   1.599 -0.4406  0.6518 -0.4160
  412HOH     H2 1271   0.536   1.867   1.526 -0.2673  0.4657 -0.0412
  413HOH      O 1272   2.597   2.719   0.802 -1.1468 -0.3923  0.4034
  413HOH     H1 1273   2.508   2.744   0.778 -0.6486  0.9779 -0.2531
  413HOH     H2 1274   2.638   2.697   0.719 -0.4028  0.8346  0.3860
  414HOH      O 1275   1.412   0.343   2.168  0.9711 -0.6441 -0.4622
  414HOH     H1 1276   1.503   0.372   2.168  0.7073  0.2278 -0.8234
  414HOH     H2 1277   1.389   0.338   2.075  0.5723 -0.6020 -0.3693
  415HOH      O 1278   2.189   0.648   2.132 -0.0976  0.3063  0.3419
  415HOH     H1 1279   2.274   0.680   2.162  0.2130 -0.7664  0.6787
  415HOH     H2 1280   2.142   0.623   2.212 -0.3296 -0.0567  0.0985
  416HOH      O 1281   1.386   2.358   1.904 -0.5695 -0.2560 -0.1318
  416HOH     H1 1282   1.323   2.428   1.924 -1.0023 -0.5182 -0.5142
  416HOH     H2 1283   1.472   2.398   1.917 -0.8097  0.3000 -0.1887
  417HOH      O 1284   0.822   1.118   1.178 -0.0302  0.4111 -0.1992
  417HOH     H1 1285   0.829   1.142   1.270  0.5684 -0.4122 -0.0113
  417HOH     H2 1286   0.825   1.202   1.131 -1.7793  1.0005  0.5439
  418HOH      O 1287   1.736   1.792   2.796 -0.1051 -0.4225 -0.1948
  418HOH     H1 1288   1.641   1.792   2.789 -0.0899 -0.2830 -0.4060
  418HOH     H2 1289   1.754   1.741   2.875 -0.3797  0.0616  0.1923
  419HOH      O 1290   0.914   0.463   0.655 -0.1039  0.6609 -0.0312
  419HOH     H1 1291   0.886   0.540   0.605  1.0414  0.2864 -1.3937
  419HOH     H2 1292   0.975   0.497   0.720 -0.0685  0.9750 -0.2255
  420HOH      O 1293   1.023   0.724   1.439 -0.7184 -0.5496  0.0986
  420HOH     H1 1294   1.066   0.794   1.389 -0.9212  0.1360  0.8426
  420HOH     H2 1295   1.089   0.695   1.501 -0.9522 -0.3023  0.4684
  421HOH      O 1296   0.135   2.408   2.225 -0.2380  0.7395  0.3299
  421HOH     H1 1297   0.227   2.433   2.212 -0.1197 -0.0059 -0.4290
  421HOH     H2 1298   0.138   2.315   2.247 -0.7893  0.8346  0.8568
  422HOH      O 1299   1.604   0.743   1.265 -0.6313  0.0220  0.1635
  422HOH     H1 1300   1.584   0.762   1.173 -0.4295  0.6894  0.2504
  422HOH     H2 1301   1.669   0.808   1.290  0.5001 -1.0932  0.3505
  423HOH      O 1302   0.505   1.446   0.043  0.0410 -0.1760  0.5059
  423HOH     H1 1303   0.596   1.477   0.042 -0.2621  0.7586  0.5086
  423HOH     H2 1304   0.511   1.356   0.009  0.8848  0.0889 -0.1310
  424HOH      O 1305   0.727   0.955   1.883 -0.6086 -0.1261  0.1875
  424HOH     H1 1306   0.725   0.907   1.800  1.4938 -0.2923  0.1188
  424HOH     H2 1307   0.679   1.036   1.866 -0.5572 -0.3313 -1.0860
  425HOH      O 1308   0.965   0.208   2.131 -0.0346  0.2821 -0.1145
  425HOH     H1 1309   1.008   0.293   2.141  0.9624 -0.3170  1.2167
  425HOH     H2 1310   1.036   0.144   2.137 -0.8842 -0.6918  0.0750
  426HOH      O 1311   0.145   2.560   0.802  0.4401 -0.1155  0.1125
  426HOH     H1 1312   0.122   2.510   0.723 -1.0920  0.5617  0.0689
  426HOH     H2 1313   0.228   2.602   0.779  0.2898 -0.3327 -0.9617
  427HOH      O 1314   2.417   1.284   1.400 -0.4796 -0.3054  0.7288
  427HOH     H1 1315   2.380   1.352   1.343 -0.2490 -0.7369  0.0318
  427HOH     H2 1316   2.458   1.223   1.339  0.5266 -0.3549  1.4157
  428HOH      O 1317   0.821   0.818   1.204  0.8758  0.6858  0.6529
  428HOH     H1 1318   0.736   0.840   1.243  0.3215 -0.9186  0.4856
  428HOH     H2 1319   0.866   0.902   1.195 -1.2851  1.8529 -0.7107
  429HOH      O 1320   1.373   2.447   1.595 -0.0163 -0.3279 -0.3881
  429HOH     H1 1321   1.387   2.537   1.626  0.1430 -0.4280 -0.1690
  429HOH     H2 1322   1.414   2.392   1.662 -0.0726 -0.5627 -0.5468
  430HOH      O 1323   2.001   1.290   1.405 -0.6064  0.0958  0.2484
  430HOH     H1 1324   1.969   1.361   1.461 -0.1364  0.0347  0.6019
  430HOH     H2 1325   2.079   1.325   1.363 -0.4117 -0.1866  0.3687
  431HOH      O 1326   1.829   2.490   0.231  0.1859  0.0112  0.1442
  431HOH     H1 1327   1.913   2.535   0.238  0.4250 -0.4299  0.1775
  431HOH     H2 1328   1.852   2.398   0.215 -0.2950  0.0540 -0.9678
  432HOH      O 1329   1.760   0.348   0.601  0.5514  0.3868  0.6028
  432HOH     H1 1330   1.842   0.356   0.551  0.2372  0.2835  0.0512
  432HOH     H2 1331   1.724   0.436   0.602  0.0608  0.2226 -0.2557
  433HOH      O 1332   2.457   2.071   0.074 -0.1525 -0.3970 -0.4634
  433HOH     H1 1333   2.401   1.997   0.096  0.2178 -0.6312 -0.3000
  433HOH     H2 1334   2.537   2.032   0.041  0.3003 -0.0921  0.2209
  434HOH      O 1335   0.283   2.123   0.828 -0.0087 -0.1387 -0.5775
  434HOH     H1 1336   0.220   2.101   0.760 -0.4067  0.3120 -0.3707
  434HOH     H2 1337   0.366   2.137   0.782 -0.0406 -0.7915 -0.8464
  435HOH      O 1338   2.378   0.947   0.944  0.3150  0.0031  0.8228
  435HOH     H1 1339   2.342   0.858   0.945 -0.7122  0.3336 -0.4935
  435HOH     H2 1340   2.467   0.936   0.911 -0.5109 -0.4540 -1.6546
  436HOH      O 1341   2.679   2.414   0.395  0.3508 -0.7069  0.2767
  436HOH     H1 1342   2.727   2.392   0.475  0.1425 -1.5797  0.1728
  436HOH     H2 1343   2.615   2.344   0.385 -0.8172  0.2806  0.2792
  437HOH      O 1344   0.493   1.820   1.330 -0.1815  0.3811 -0.3415
  437HOH     H1 1345   0.495   1.830   1.235  0.1190 -0.1503 -0.4019
  437HOH     H2 1346   0.580   1.789   1.353 -0.5011 -0.3174 -0.0045
  438HOH      O 1347   1.022   0.679   2.018 -0.0338  0.2708 -0.2126
  438HOH     H1 1348   1.030   0.685   1.923  0.3673  0.4031 -0.1714
  438HOH     H2 1349   1.025   0.585   2.037 -0.7045  0.2071 -0.3764
  439HOH      O 1350   0.770   1.914   1.322  0.9054  0.2084  0.0850
  439HOH     H1 1351   0.853   1.868   1.312  0.4045 -0.7289  0.0577
  439HOH     H2 1352   0.774   1.953   1.410  1.3007  0.0260  0.1500
  440HOH      O 1353   0.691   0.475   2.580  0.0707  0.0501 -0.1871
  440HOH     H1 1354   0.596   0.467   2.590 -0.0295  0.2796 -0.8790
  440HOH     H2 1355   0.710   0.435   2.495  0.7423 -0.9526  0.3787
  441HOH      O 1356   0.622   0.455   0.357  0.1441 -0.5069 -0.1916
  441HOH     H1 1357   0.689   0.505   0.311 -0.6413 -0.7258 -1.7208
  441HOH     H2 1358   0.594   0.511   0.428  0.1620  0.7151 -1.0906
  442HOH      O 1359   1.504   1.538   0.478  0.0230  0.4774 -0.3518
  442HOH     H1 1360   1.544   1.625   0.482  0.2734  0.3897 -0.8317
  442HOH     H2 1361   1.479   1.519   0.568  0.1759  0.9494 -0.2044
  443HOH      O 1362   0.281   0.424   0.653 -1.1157 -0.3092 -0.4915
  443HOH     H1 1363   0.360   0.474   0.631 -0.5215 -0.7424  0.5289
  443HOH     H2 1364   0.227   0.429   0.574 -0.4348  0.6839 -0.9334
  444HOH      O 1365   1.054   1.720   1.832 -0.2337  0.1246 -0.0392
  444HOH     H1 1366   1.118   1.790   1.821 -0.0407  0.1294  0.9419
  444HOH     H2 1367   0.993   1.753   1.899 -0.6488 -0.3002 -0.1958
  445HOH      O 1368   0.710   2.330   1.253 -0.6935 -0.6529 -0.1173
  445HOH     H1 1369   0.805   2.322   1.257 -0.6254 -0.5526 -1.0549
  445HOH     H2 1370   0.689   2.402   1.314 -0.1472 -0.5056 -0.0986
  446HOH      O 1371   0.105   1.182   1.446  0.2483  0.1304 -0.4694
  446HOH     H1 1372   0.110   1.171   1.351 -0.7857 -0.0154 -0.5282
  446HOH     H2 1373   0.019   1.147   1.469  0.0428  1.1066  0.3796
  447HOH      O 1374   2.640   1.615   0.732 -0.2206  0.0020 -0.0698
  447HOH     H1 1375   2.678   1.664   0.805  0.1465 -0.5179  0.1013
  447HOH     H2 1376   2.557   1.659   0.715 -0.3268  0.1279  0.6722
  448HOH      O 1377   1.983   1.296   0.786 -0.1284 -0.1784 -0.1347
  448HOH     H1 1378   1.976   1.212   0.830 -0.5386 -0.1300 -0.0983
  448HOH     H2 1379   2.034   1.351   0.845  0.3945 -0.4813 -0.2890
  449HOH      O 1380   2.261  -0.005   0.365  0.0718 -0.5681  0.0989
  449HOH     H1 1381   2.265   0.090   0.378 -0.9669 -0.2501 -1.3627
  449HOH     H2 1382   2.352  -0.031   0.353  0.3132  0.5473 -0.9534
  450HOH      O 1383   1.804   0.579   0.348  0.0896  0.0105  0.0337
  450HOH     H1 1384   1.720   0.597   0.304  0.6477  1.3241 -0.6029
  450HOH     H2 1385   1.792   0.612   0.437 -0.0990  0.0976 -0.0223
  451HOH      O 1386   1.295   0.308   2.685  0.0898  0.5263 -0.5242
  451HOH     H1 1387   1.341   0.227   2.707 -0.6944 -0.1864 -1.3419
  451HOH     H2 1388   1.363   0.365   2.647  0.8358  0.6491  0.8637
  452HOH      O 1389   2.475   0.545   2.351 -0.8262 -0.4125 -0.2374
  452HOH     H1 1390   2.459   0.617   2.291 -0.9951 -0.9517 -0.8621
  452HOH     H2 1391   2.527   0.482   2.300  0.6238 -0.1067  0.7391
  453HOH      O 1392   2.090   2.233   2.674  0.0899 -0.4138 -0.2409
  453HOH     H1 1393   2.161   2.249   2.612 -0.4918  0.0666 -0.7978
  453HOH     H2 1394   2.116   2.151   2.718  0.8062 -0.4404 -0.6761
  454HOH      O 1395   0.039   1.252   0.862 -0.0181  0.2095  0.5578
  454HOH     H1 1396   0.005   1.252   0.773  0.2929 -0.0146  0.4345
  454HOH     H2 1397   0.023   1.163   0.893  0.9718 -0.0833  0.2868
  455HOH      O 1398   2.739   1.448   0.990 -0.2413 -0.0654  0.3628
  455HOH     H1 1399   2.806   1.380   0.989 -0.3632 -0.1919  0.5683
  455HOH     H2 1400   2.670   1.416   0.932 -0.1289  0.0624  0.1553
  456HOH      O 1401   1.906   0.933   0.548  0.0621 -0.3779 -0.4126
  456HOH     H1 1402   1.970   0.969   0.608 -1.0342  0.2717  0.4456
  456HOH     H2 1403   1.932   0.967   0.462  0.8303 -0.1055 -0.0875
  457HOH      O 1404   1.735   2.418   0.543 -0.0571  0.0733  0.5969
  457HOH     H1 1405   1.806   2.448   0.600 -0.8244  0.3903  1.4422
  457HOH     H2 1406   1.750   2.463   0.460  0.5961  0.3057  0.8246
  458HOH      O 1407   1.142   1.015   2.239  0.2159  0.9289  0.1409
  458HOH     H1 1408   1.071   1.049   2.185 -0.2960  0.2440  0.3627
  458HOH     H2 1409   1.107   1.018   2.329 -0.0428 -0.5496  0.1429
  459HOH      O 1410   0.106   0.134   1.425  0.0519  0.1643 -0.5669
  459HOH     H1 1411   0.065   0.138   1.512 -0.3091 -0.4945 -0.6909
  459HOH     H2 1412   0.154   0.216   1.417  0.8174 -0.1183  0.6159
  460HOH      O 1413   1.580   2.688   2.081  1.1171  0.3456  1.0268
  460HOH     H1 1414   1.636   2.663   2.007  0.2416 -0.3238  0.5583
  460HOH     H2 1415   1.582   2.612   2.139 -1.0004 -0.7355 -0.0722
  461HOH      O 1416   2.007   0.400   0.504 -0.1355 -0.4102 -0.2380
  461HOH     H1 1417   2.084   0.456   0.503  0.0928 -0.7091  0.2400
  461HOH     H2 1418   1.979   0.398   0.412  0.1318  0.0906 -0.3414
  462HOH      O 1419   0.834   1.110   0.547 -0.3409  0.2805  0.3728
  462HOH     H1 1420   0.828   1.020   0.516 -1.4795  0.5445 -0.2666
  462HOH     H2 1421   0.895   1.106   0.621  1.0595 -0.7060 -0.7217
  463HOH      O 1422   1.393   2.655   0.940  0.8553 -0.3914 -0.4563
  463HOH     H1 1423   1.416   2.743   0.910  0.2398 -0.1871 -0.3553
  463HOH     H2 1424   1.330   2.624   0.875 -0.3821 -0.0064  0.4690
  464HOH      O 1425   2.027   2.481   0.533  0.2339 -0.1904 -0.1713
  464HOH     H1 1426   2.062   2.548   0.474 -0.2664  0.0813 -0.1764
  464HOH     H2 1427   2.024   2.401   0.481  0.2357 -0.0626 -0.3683
  465HOH      O 1428   2.165   2.141   1.344 -0.4289  0.4810 -0.2524
  465HOH     H1 1429   2.196   2.150   1.254 -0.4955  0.3790 -0.2866
  465HOH     H2 1430   2.088   2.083   1.337 -0.5500  0.6277 -0.1553
  466HOH      O 1431   1.387   1.918   0.918 -0.3187 -0.5957 -0.0701
  466HOH     H1 1432   1.423   1.859   0.984 -0.2271  0.2067  0.6172
  466HOH     H2 1433   1.403   2.006   0.952 -1.2252 -0.1740 -0.6570
  467HOH      O 1434   1.693   0.856   0.292  0.3225  0.4996  0.1281
  467HOH     H1 1435   1.693   0.903   0.209  1.0500  0.0499 -0.1496
  467HOH     H2 1436   1.784   0.829   0.304  0.1167  0.0461  0.7782
  468HOH      O 1437   2.137   2.869   2.461  0.4266 -0.1497 -0.0563
  468HOH     H1 1438   2.123   2.839   2.371 -0.4398  0.7784 -0.2653
  468HOH     H2 1439   2.155   2.789   2.510  1.0250 -0.6743 -1.0600
  469HOH      O 1440   0.300   2.794   0.714  0.4832 -0.1997 -0.4664
  469HOH     H1 1441   0.214   2.809   0.752  0.2230 -0.2132 -1.0329
  469HOH     H2 1442   0.307   2.859   0.643  0.4750 -0.9009 -1.1425
  470HOH      O 1443   1.694   2.204   0.872 -0.6754 -0.5023 -0.1533
  470HOH     H1 1444   1.658   2.286   0.907 -0.2951 -0.0143 -0.8456
  470HOH     H2 1445   1.618   2.148   0.858 -0.8865 -0.5335  0.9287
  471HOH      O 1446   2.530   2.483   2.207 -0.4230 -0.2843 -0.2645
  471HOH     H1 1447   2.619   2.517   2.202 -0.0731 -0.8367  1.0958
  471HOH     H2 1448   2.476   2.546   2.158  0.5326  0.7501 -0.0559
  472HOH      O 1449   1.966   2.346   1.074 -0.4203 -0.3181  0.3074
  472HOH     H1 1450   2.024   2.421   1.081 -0.8561 -0.0253  0.9484
  472HOH     H2 1451   2.013   2.285   1.016  0.6140 -0.1873  0.9544
  473HOH      O 1452   0.955   2.407   2.813  0.2580 -0.2566 -0.6017
  473HOH     H1 1453   0.975   2.328   2.863  0.3291 -0.7184 -1.3274
  473HOH     H2 1454   1.038   2.452   2.805  0.0091  0.6079  0.9229
  474HOH      O 1455   1.241   2.549   2.009  0.3111  0.2400 -0.6832
  474HOH     H1 1456   1.155   2.578   1.979 -1.1409 -0.8482  1.7771
  474HOH     H2 1457   1.278   2.626   2.052 -0.1626  0.3487 -0.4490
  475HOH      O 1458   1.719   1.598   2.104 -0.1542  0.5129  0.2876
  475HOH     H1 1459   1.765   1.676   2.135  0.8234 -0.0515  0.3287
  475HOH     H2 1460   1.691   1.553   2.184  0.6754  0.0403  0.3357
  476HOH      O 1461   0.398   0.872   0.372 -0.4914  0.7574  0.1355
  476HOH     H1 1462   0.406   0.968   0.371  0.6562  0.6998  0.6427
  476HOH     H2 1463   0.459   0.843   0.304 -0.5016  0.3688  0.2906
  477HOH      O 1464   2.302   1.930   1.470  0.1967  0.1306 -0.7799
  477HOH     H1 1465   2.291   2.025   1.477 -0.8374 -0.0245  0.1102
  477HOH     H2 1466   2.390   1.914   1.504 -0.3416  0.6175  1.0257
  478HOH      O 1467   1.666   2.055   1.141 -0.3032 -0.0241 -0.7134
  478HOH     H1 1468   1.601   2.080   1.206  0.1840  0.8424 -0.5188
  478HOH     H2 1469   1.708   2.138   1.117  1.8180 -0.6350  0.3622
  479HOH      O 1470   1.080   0.579   0.841 -0.2665  0.0665 -0.0252
  479HOH     H1 1471   1.128   0.662   0.838 -0.2551  0.0595 -0.0382
  479HOH     H2 1472   1.044   0.576   0.930  0.2995 -0.2278  0.2044
  480HOH      O 1473   1.328   2.298   2.612  0.1892  0.2515  0.7358
  480HOH     H1 1474   1.350   2.283   2.704  0.0352 -1.6607  0.5374
  480HOH     H2 1475   1.269   2.225   2.589  1.4764 -0.3122 -1.2637
  481HOH      O 1476   2.661   1.688   0.100  0.0719  0.0924 -0.2560
  481HOH     H1 1477   2.675   1.642   0.017  0.8046 -0.0268 -0.0762
  481HOH     H2 1478   2.568   1.673   0.120  0.0373 -0.4015 -0.7372
  482HOH      O 1479   0.546   1.755   0.897 -0.0377 -0.0927  0.3969
  482HOH     H1 1480   0.586   1.803   0.970  0.7813 -0.3586  0.1443
  482HOH     H2 1481   0.610   1.761   0.826 -0.6313 -0.2031 -0.1665
  483HOH      O 1482   0.293   2.783   1.528  0.8619 -0.2558  0.3350
  483HOH     H1 1483   0.225   2.831   1.481  1.6365  0.3818 -0.1903
  483HOH     H2 1484   0.294   2.697   1.485 -0.1249 -0.5703  0.8811
  484HOH      O 1485   1.480   1.674   2.763 -0.2302 -0.0896  0.3178
  484HOH     H1 1486   1.503   1.603   2.824  0.8825 -0.5545 -0.5771
  484HOH     H2 1487   1.422   1.632   2.699  1.1877 -0.5516 -0.7778
  485HOH      O 1488   2.773   2.038   2.115 -0.3354  0.4430  0.1572
  485HOH     H1 1489   2.816   2.082   2.188 -1.1722 -0.0673  0.9925
  485HOH     H2 1490   2.690   2.084   2.104 -0.0425  0.7959 -0.7967
  486HOH      O 1491   0.259   0.649   0.802  0.2144 -0.5008 -0.0006
  486HOH     H1 1492   0.286   0.610   0.885 -0.8042 -1.0203  0.1225
  486HOH     H2 1493   0.266   0.576   0.739  0.3642 -0.2803 -0.2447
  487HOH      O 1494   1.778   0.682   0.599 -0.1504 -0.0516 -0.4351
  487HOH     H1 1495   1.808   0.768   0.569 -0.6957  0.0593 -0.6831
  487HOH     H2 1496   1.832   0.664   0.677  0.6734  0.0457 -0.9598
  488HOH      O 1497   0.500   2.431   0.846  0.1377  0.5432  0.1153
  488HOH     H1 1498   0.559   2.359   0.868 -0.6072 -0.7865 -1.7547
  488HOH     H2 1499   0.420   2.413   0.897  0.0391  0.1561 -0.1662
  489HOH      O 1500   0.513   0.904   1.533  0.4994 -0.9345 -0.2098
  489HOH     H1 1501   0.581   0.952   1.579 -0.2448 -0.5059  0.5033
  489HOH     H2 1502   0.480   0.965   1.467  0.7856 -1.1454 -0.5622
  490HOH      O 1503   2.140   0.772   1.507  0.3883 -0.1946 -0.0755
  490HOH     H1 1504   2.154   0.782   1.601 -0.4893  0.2917  0.0142
  490HOH     H2 1505   2.145   0.861   1.472  1.0178 -0.4003 -0.5522
  491HOH      O 1506   1.164   0.033   2.179 -0.3950  0.0063  0.2513
  491HOH     H1 1507   1.232   0.034   2.111 -0.7648  0.4744 -0.1213
  491HOH     H2 1508   1.169  -0.055   2.216 -0.4651 -0.4110 -0.6648
  492HOH      O 1509   1.692   1.398   0.848 -0.2742 -0.0217 -0.1176
  492HOH     H1 1510   1.723   1.473   0.797  0.2329 -0.8439 -1.1057
  492HOH     H2 1511   1.771   1.345   0.863 -0.6378 -0.4205  0.4409
  493HOH      O 1512   1.536   0.458   1.116 -0.4767 -0.7332  0.2094
  493HOH     H1 1513   1.627   0.441   1.141 -0.4826  0.2962  1.0698
  493HOH     H2 1514   1.543   0.518   1.042 -0.4734 -1.3862 -0.3370
  494HOH      O 1515   0.242   1.609   2.465 -0.6232  0.5636  0.1346
  494HOH     H1 1516   0.154   1.622   2.429 -0.7306  1.0380  0.5391
  494HOH     H2 1517   0.297   1.668   2.414 -0.5999  0.5103  0.0985
  495HOH      O 1518   2.409   1.803   2.620  0.0029  0.3271 -0.5909
  495HOH     H1 1519   2.351   1.876   2.599 -0.0535  0.4403 -0.0702
  495HOH     H2 1520   2.352   1.726   2.621 -0.2379  0.4976  0.3361
  496HOH      O 1521   0.738   0.764   1.676  0.5157  0.5058  0.5230
  496HOH     H1 1522   0.784   0.826   1.620  0.6395  0.7160  0.8483
  496HOH     H2 1523   0.749   0.679   1.633 -0.1742  0.7871 -0.2513
  497HOH      O 1524   1.481   1.531   0.163 -0.0287  0.3252 -0.6671
  497HOH     H1 1525   1.387   1.546   0.152 -0.1062  0.0782 -0.3777
  497HOH     H2 1526   1.492   1.516   0.257  0.1850 -0.3638 -0.7876
  498HOH      O 1527   0.041   1.199   0.264  0.3883 -0.4840  0.0494
  498HOH     H1 1528   0.066   1.292   0.265  0.0064 -0.3762 -0.0277
  498HOH     H2 1529   0.112   1.155   0.310  0.6415 -0.1700 -0.0272
  499HOH      O 1530   0.751   1.601   0.014 -0.7417  0.0030 -0.5837
  499HOH     H1 1531   0.790   1.550   0.085  0.7540  1.1794 -0.4485
  499HOH     H2 1532   0.719   1.680   0.057  0.0347  0.6564 -1.1328
  500HOH      O 1533   1.771   0.304   1.456 -0.4527 -0.2196  0.2923
  500HOH     H1 1534   1.799   0.254   1.380  0.2503 -0.2341  0.5460
  500HOH     H2 1535   1.708   0.247   1.501 -0.3591 -0.4878  0.0833
  501HOH      O 1536   0.136   0.571   0.165 -0.0226 -0.3548 -0.6476
  501HOH     H1 1537   0.095   0.651   0.135 -0.2338 -0.3847 -0.4429
  501HOH     H2 1538   0.229   0.582   0.143 -0.1094 -0.2185 -0.9614
  502HOH      O 1539   0.853   1.424   2.201 -0.1677 -0.1483 -0.2313
  502HOH     H1 1540   0.777   1.471   2.167  0.0127  0.2535 -0.0938
  502HOH     H2 1541   0.822   1.385   2.283  0.0092  0.7774  0.3008
  503HOH      O 1542   0.893   2.633   2.557  0.3109 -0.2038  0.0529
  503HOH     H1 1543   0.899   2.728   2.571 -0.8094  0.0904 -1.0505
  503HOH     H2 1544   0.972   2.611   2.508  0.0319  0.4342 -0.7349
  504HOH      O 1545   1.634   0.523   2.387  1.1724  0.4716 -1.3513
  504HOH     H1 1546   1.632   0.434   2.352  0.4520 -0.0699 -0.0705
  504HOH     H2 1547   1.721   0.531   2.425  0.8630 -0.1687 -0.4336
  505HOH      O 1548   2.464   0.824   2.633 -0.0439 -0.1147  0.5560
  505HOH     H1 1549   2.426   0.890   2.690 -0.7553  0.3259 -0.3928
  505HOH     H2 1550   2.540   0.867   2.593 -0.9364  0.4637 -0.6436
  506HOH      O 1551   1.569   1.738   1.375  0.2860 -0.0048 -0.2032
  506HOH     H1 1552   1.604   1.819   1.412 -0.7761  0.3699  0.0362
  506HOH     H2 1553   1.600   1.670   1.435 -0.3344  0.4524  0.6735
  507HOH      O 1554   0.495   2.213   0.632 -0.0284  0.1249 -0.1005
  507HOH     H1 1555   0.538   2.295   0.652  0.6044 -0.1863 -0.1292
  507HOH     H2 1556   0.565   2.147   0.635 -0.3613 -0.2930 -0.8679
  508HOH      O 1557   1.517   2.150   1.756 -0.0762 -0.0091  0.1660
  508HOH     H1 1558   1.468   2.160   1.838 -0.8633  1.3502 -0.3814
  508HOH     H2 1559   1.607   2.170   1.779 -0.3958  1.0569  0.6199
  509HOH      O 1560   2.792   2.744   2.715 -0.2804 -0.5701 -0.0663
  509HOH     H1 1561   2.769   2.693   2.793 -0.7627  0.5954  0.6175
  509HOH     H2 1562   2.847   2.815   2.748 -0.2350 -0.2215 -0.8408
  510HOH      O 1563   2.162   2.341   0.725 -0.0972  0.2856  0.0567
  510HOH     H1 1564   2.102   2.388   0.667 -0.0629  0.6423  0.2998
  510HOH     H2 1565   2.112   2.266   0.757 -0.0353 -0.0569 -0.6168
  511HOH      O 1566   0.703   1.703   2.264 -0.7097 -0.2686  0.2188
  511HOH     H1 1567   0.717   1.797   2.278  1.0611 -0.6238  1.6677
  511HOH     H2 1568   0.683   1.695   2.171  0.4049  1.4543 -0.2674
  512HOH      O 1569   0.614   1.678   2.004 -0.6564 -0.4796 -0.5410
  512HOH     H1 1570   0.624   1.769   1.976 -0.7771 -0.4316 -0.4288
  512HOH     H2 1571   0.644   1.627   1.930 -1.2406 -0.3576 -0.8785
  513HOH      O 1572   0.592   0.166   2.779  0.3552  0.4808 -0.1526
  513HOH     H1 1573   0.607   0.169   2.685  0.1265  0.1400 -0.2031
  513HOH     H2 1574   0.533   0.240   2.796 -0.2433  0.0800 -0.4063
  514HOH      O 1575   0.204   1.341   0.518  0.1632  0.0437 -0.1202
  514HOH     H1 1576   0.160   1.425   0.528  0.1205 -0.0123  0.1730
  514HOH     H2 1577   0.141   1.276   0.550  0.5099 -0.0233  0.4555
  515HOH      O 1578   1.287   2.731   1.603  0.4521 -0.2560  0.0460
  515HOH     H1 1579   1.222   2.741   1.673 -0.1867  0.1334 -0.5795
  515HOH     H2 1580   1.302   2.820   1.571  0.1634 -0.4919 -0.8029
  516HOH      O 1581   2.592   0.418   1.351  0.2765 -0.5018 -0.2798
  516HOH     H1 1582   2.659   0.460   1.405 -0.3770 -0.0271  0.1860
  516HOH     H2 1583   2.625   0.329   1.337  1.1663 -0.1787 -0.3648
  517HOH      O 1584   1.940   0.585   1.451 -0.0353 -0.3025  0.2221
  517HOH     H1 1585   1.984   0.501   1.468 -1.2023 -0.9370  0.3207
  517HOH     H2 1586   2.011   0.649   1.448  0.8790 -1.2516  0.3897
  518HOH      O 1587   1.962   0.714   1.133  0.3441  0.2439  0.3270
  518HOH     H1 1588   1.902   0.646   1.163 -0.2574  0.8474  0.5403
  518HOH     H2 1589   1.964   0.704   1.038 -0.4614  0.4923  0.2705
  519HOH      O 1590   0.258   1.739   1.969  0.3883 -0.5551  0.4069
  519HOH     H1 1591   0.294   1.700   1.890 -0.2721 -0.1714 -0.1066
  519HOH     H2 1592   0.163   1.723   1.963  0.1897  0.4354  0.5521
  520HOH      O 1593   1.198   1.729   1.580  0.8502  0.2531 -0.1021
  520HOH     H1 1594   1.177   1.711   1.671 -0.6084  0.4816 -0.3346
  520HOH     H2 1595   1.230   1.646   1.545  0.1894 -0.1976  0.3252
  521HOH      O 1596   2.487   0.685   0.034 -0.4907 -0.7789  0.6470
  521HOH     H1 1597   2.442   0.744  -0.027  0.1562 -0.0593  0.8288
  521HOH     H2 1598   2.510   0.741   0.109  0.1705 -1.2480  0.8153
  522HOH      O 1599   2.362   0.996   2.811 -0.0305 -0.3163  0.0415
  522HOH     H1 1600   2.406   1.081   2.813  0.8721 -0.7642  0.3029
  522HOH     H2 1601   2.290   1.008   2.749  0.3968  0.4884 -0.3376
  523HOH      O 1602   1.417   0.607   1.422  0.2419 -0.6300 -0.1769
  523HOH     H1 1603   1.498   0.637   1.380  0.9099 -0.2100  1.2916
  523HOH     H2 1604   1.425   0.634   1.513 -1.6077 -0.5276  0.0344
  524HOH      O 1605   1.033   0.013   2.549 -0.1259 -0.3401 -0.2018
  524HOH     H1 1606   1.075   0.015   2.463  0.7972  0.0888  0.2257
  524HOH     H2 1607   1.105  -0.002   2.611 -0.6710 -0.0316  0.5427
  525HOH      O 1608   1.573   1.311   1.092  0.0693  0.1863 -0.2035
  525HOH     H1 1609   1.650   1.281   1.140 -0.2262  0.7299  0.6353
  525HOH     H2 1610   1.606   1.330   1.004  0.7547 -0.1979 -0.0415
  526HOH      O 1611   0.528   1.500   0.724  0.7547 -0.1668  0.7054
  526HOH     H1 1612   0.453   1.501   0.784  1.2084  0.9097  1.3046
  526HOH     H2 1613   0.539   1.408   0.702 -1.1513 -0.3431  0.0469
  527HOH      O 1614   2.783   0.781   1.587  0.4639 -0.8816  0.6018
  527HOH     H1 1615   2.872   0.804   1.561 -0.0008  1.4127  0.6485
  527HOH     H2 1616   2.727   0.819   1.519 -0.5130 -1.1287  1.2265
  528HOH      O 1617   0.176   2.147   2.277 -1.1136 -0.3792 -0.0568
  528HOH     H1 1618   0.231   2.142   2.199 -0.1330  0.2879  0.5388
  528HOH     H2 1619   0.213   2.081   2.336 -0.0077  0.9438  0.8556
  529HOH      O 1620   1.931   2.789   2.158 -0.3908 -0.7453  0.3751
  529HOH     H1 1621   1.939   2.694   2.151 -0.8111 -0.7641  0.0944
  529HOH     H2 1622   2.022   2.820   2.165 -0.1885 -1.1018 -0.4218
  530HOH      O 1623   0.429   0.550   0.189 -0.3294  0.0681 -0.0915
  530HOH     H1 1624   0.453   0.642   0.192  0.3300 -0.0922 -0.0946
  530HOH     H2 1625   0.484   0.508   0.255 -0.1019 -0.4237 -0.5741
  531HOH      O 1626   1.459   2.169   1.291  0.6305  1.3087  0.2568
  531HOH     H1 1627   1.450   2.263   1.308  1.0317  1.4320 -0.1853
  531HOH     H2 1628   1.377   2.145   1.248  0.2079  1.2892  1.0369
  532HOH      O 1629   1.626   1.323   0.349  0.4282  0.2854  0.3521
  532HOH     H1 1630   1.712   1.312   0.389  0.2027 -0.2124  0.7120
  532HOH     H2 1631   1.590   1.402   0.390  1.0058  0.9661 -0.3641
  533HOH      O 1632   0.155   2.310   1.806 -0.0128 -0.1838 -1.0125
  533HOH     H1 1633   0.082   2.294   1.867  0.1251 -0.4251 -0.9052
  533HOH     H2 1634   0.172   2.224   1.768  1.0189 -0.4159 -0.1232
  534HOH      O 1635   2.376   1.280   1.769 -0.3853  0.1845  0.0697
  534HOH     H1 1636   2.320   1.222   1.717 -0.0640 -0.3439  0.3001
  534HOH     H2 1637   2.448   1.225   1.798 -0.8429  0.2786  1.5798
  535HOH      O 1638   2.554   2.784   1.256  0.5186 -0.2933  0.1807
  535HOH     H1 1639   2.484   2.769   1.319 -0.2692 -0.2985 -0.6422
  535HOH     H2 1640   2.555   2.704   1.202  0.2295  0.2314 -0.6392
  536HOH      O 1641   0.031   2.809   0.322  0.3297 -0.0172  0.8545
  536HOH     H1 1642   0.090   2.735   0.308  1.0521  0.6784 -0.0456
  536HOH     H2 1643   0.084   2.876   0.365  0.2895  0.6549 -0.0535
  537HOH      O 1644   1.833   0.119   1.756 -0.1470  0.0630 -0.7717
  537HOH     H1 1645   1.842   0.213   1.738  0.6514 -0.1100 -1.3770
  537HOH     H2 1646   1.786   0.084   1.680 -0.4469 -0.0321 -0.5455
  538HOH      O 1647   1.334   1.465   1.524  0.3322  0.4957  0.1143
  538HOH     H1 1648   1.415   1.503   1.558  0.7692 -0.5725  0.3510
  538HOH     H2 1649   1.363   1.391   1.470 -0.4859 -0.7897  1.3037
  539HOH      O 1650   0.521   0.961   2.436 -0.7258 -0.0857  0.0948
  539HOH     H1 1651   0.557   0.874   2.452  0.2525  0.1318 -0.7613
  539HOH     H2 1652   0.597   1.015   2.413 -1.5043  0.5016 -1.3796
  540HOH      O 1653   0.630   1.216   0.684  0.6296  0.8511 -0.6667
  540HOH     H1 1654   0.705   1.166   0.652  0.4422  0.1621 -0.0890
  540HOH     H2 1655   0.554   1.165   0.654  0.4167  1.0808 -0.5224
  541HOH      O 1656   2.366   0.673   0.878 -1.0634  0.1151 -0.5976
  541HOH     H1 1657   2.426   0.601   0.859 -0.4752  0.3611  0.2156
  541HOH     H2 1658   2.314   0.641   0.952 -1.0340  0.3883 -0.4567
  542HOH      O 1659   0.117   1.463   0.181  0.8115 -0.3338 -0.4240
  542HOH     H1 1660   0.093   1.495   0.094  0.0114  0.7385  0.1490
  542HOH     H2 1661   0.209   1.487   0.192  0.4519  1.1504 -0.3295
  543HOH      O 1662   2.685   0.471   1.979 -0.1282 -0.6656 -0.5252
  543HOH     H1 1663   2.747   0.480   1.906  1.3379 -0.2209  0.6645
  543HOH     H2 1664   2.655   0.560   1.996  0.9329 -0.4418  0.4532
  544HOH      O 1665   2.717   1.945   0.030 -0.3931  0.0647 -0.4303
  544HOH     H1 1666   2.709   1.860   0.074 -0.4693  0.2377 -0.1027
  544HOH     H2 1667   2.779   1.929  -0.041 -0.6436 -0.3406 -0.5682
  545HOH      O 1668   0.076   1.999   0.685  0.1786 -0.5536 -0.7007
  545HOH     H1 1669   0.067   1.963   0.597  1.6528 -1.1831 -0.6595
  545HOH     H2 1670   0.092   1.923   0.741  0.3267 -0.0839 -0.0765
  546HOH      O 1671   0.276   2.151   1.498 -0.6511 -0.5846 -0.2415
  546HOH     H1 1672   0.249   2.202   1.422 -0.1207  0.5814  0.2987
  546HOH     H2 1673   0.372   2.145   1.491 -0.5164  0.0828  0.6040
  547HOH      O 1674   2.208   1.282   2.618 -0.6116  0.2188  0.3902
  547HOH     H1 1675   2.164   1.268   2.702 -1.1158  0.6250  0.2051
  547HOH     H2 1676   2.140   1.267   2.552 -0.0719 -0.7360 -0.0005
  548HOH      O 1677   1.861   1.580   1.498 -0.3239 -0.4882  0.2910
  548HOH     H1 1678   1.862   1.581   1.403  0.5534 -0.6669  0.2869
  548HOH     H2 1679   1.921   1.649   1.524 -0.4017 -0.5726  0.7150
  549HOH      O 1680   0.036   2.688   1.229 -0.3519 -0.3227  0.2111
  549HOH     H1 1681   0.039   2.778   1.198 -0.4008 -0.2753  0.3476
  549HOH     H2 1682  -0.002   2.639   1.156  0.3387 -0.3499 -0.1457
  550HOH      O 1683   1.302   0.371   1.391  0.5694 -0.3870 -0.2317
  550HOH     H1 1684   1.352   0.447   1.418  0.6519 -0.5782  0.1694
  550HOH     H2 1685   1.283   0.386   1.298 -0.7233  0.8567  0.1607
  551HOH      O 1686   1.038   1.282   2.546 -0.4632 -0.1016  0.0396
  551HOH     H1 1687   1.043   1.314   2.636 -0.3002 -0.3186  0.1091
  551HOH     H2 1688   1.071   1.193   2.550 -0.4124 -0.0982 -0.2438
  552HOH      O 1689   0.220   0.856   1.221 -0.0677 -0.1080 -0.0710
  552HOH     H1 1690   0.229   0.947   1.194 -0.0914 -0.2148 -0.4542
  552HOH     H2 1691   0.131   0.849   1.256 -0.0853  0.0040 -0.0942
  553HOH      O 1692   2.293   1.882   0.887 -0.3458  0.0989 -0.3683
  553HOH     H1 1693   2.298   1.972   0.854  0.6889  0.1784 -0.0599
  553HOH     H2 1694   2.353   1.880   0.962 -0.0246 -0.9427 -0.6153
  554HOH      O 1695   0.372   2.745   2.178 -0.3172 -0.7634 -0.1581
  554HOH     H1 1696   0.418   2.691   2.243 -0.4033 -0.8163 -0.1403
  554HOH     H2 1697   0.368   2.832   2.218  0.3801 -0.5849 -0.4566
  555HOH      O 1698   2.477   1.814   2.271  0.1843  0.6635 -0.3405
  555HOH     H1 1699   2.406   1.861   2.315  0.4408  0.5265  0.2390
  555HOH     H2 1700   2.490   1.862   2.189 -0.4793  0.7690 -0.3965
  556HOH      O 1701   2.437   1.374   2.520 -0.3885  0.1393  0.4892
  556HOH     H1 1702   2.379   1.304   2.548 -0.7067 -0.0115 -0.4683
  556HOH     H2 1703   2.465   1.348   2.432  0.7242  0.4648  0.7154
  557HOH      O 1704   1.758   1.364   2.600  0.4537 -0.4401  0.8329
  557HOH     H1 1705   1.737   1.451   2.634 -0.1018 -0.1077 -0.2421
  557HOH     H2 1706   1.765   1.308   2.677 -0.3471  0.3201  1.4919
  558HOH      O 1707   0.244   1.903   1.434 -0.4813  1.1048 -0.3413
  558HOH     H1 1708   0.248   1.993   1.465 -0.0698  0.8601  0.3688
  558HOH     H2 1709   0.333   1.882   1.406 -0.5075  0.8336 -0.2311
  559HOH      O 1710   0.584   0.806   0.184 -1.0810  1.1403  0.3211
  559HOH     H1 1711   0.557   0.816   0.093 -1.6046  0.5423  0.3972
  559HOH     H2 1712   0.667   0.759   0.180 -1.2459  0.8578  0.1562
  560HOH      O 1713   1.752   2.284   2.783  0.2791 -0.2895  1.0171
  560HOH     H1 1714   1.814   2.252   2.718 -1.1155 -0.8379 -0.1774
  560HOH     H2 1715   1.753   2.379   2.773 -0.7694 -0.3612 -0.8594
  561HOH      O 1716   2.241   1.778   1.924  0.0916  0.5807 -0.4954
  561HOH     H1 1717   2.218   1.692   1.889 -0.3181  0.4807 -0.0129
  561HOH     H2 1718   2.157   1.825   1.927  0.4431  1.4017 -1.7492
  562HOH      O 1719   2.504   2.233   0.620 -0.1596  0.9409 -0.3289
  562HOH     H1 1720   2.582   2.274   0.656 -0.3456  0.0159  1.3494
  562HOH     H2 1721   2.538   2.163   0.563  0.3213  0.2010  0.7925
  563HOH      O 1722   1.942   2.818   0.721 -0.5385 -0.4525 -0.1739
  563HOH     H1 1723   1.963   2.725   0.722  0.1861 -0.3045  0.4369
  563HOH     H2 1724   1.909   2.835   0.633 -0.6664 -1.2752 -0.2973
  564HOH      O 1725   2.318   1.718   1.282  0.7870  0.2911 -0.3931
  564HOH     H1 1726   2.326   1.805   1.321 -0.4280 -0.5382  2.1453
  564HOH     H2 1727   2.408   1.685   1.278  1.1608  1.2430 -0.4021
  565HOH      O 1728   2.248   2.291   0.309 -0.0224 -0.2447  0.0408
  565HOH     H1 1729   2.211   2.225   0.367  0.0347  0.0834  0.4664
  565HOH     H2 1730   2.337   2.304   0.342  0.3947 -0.8031 -0.7768
  566HOH      O 1731   1.275   1.709   2.196  0.0617  0.6470 -0.6731
  566HOH     H1 1732   1.210   1.769   2.159  0.1068  0.2580 -1.4355
  566HOH     H2 1733   1.225   1.630   2.217  0.2895  0.2791 -1.4289
  567HOH      O 1734   1.180   2.717   0.318  0.5117  0.1591 -0.3955
  567HOH     H1 1735   1.220   2.631   0.338 -0.2154 -0.2365 -0.5794
  567HOH     H2 1736   1.090   2.696   0.294 -0.2700  1.1042  1.3075
  568HOH      O 1737   0.858   0.962   1.494 -0.0993  0.3799  0.5302
  568HOH     H1 1738   0.906   1.043   1.474 -0.1149  0.3256  0.2678
  568HOH     H2 1739   0.914   0.893   1.459 -0.3068  0.3066  0.3452
  569HOH      O 1740   1.920   2.620   1.653 -0.5915 -0.1266  0.2036
  569HOH     H1 1741   1.854   2.628   1.584 -0.9626 -0.7824  0.4683
  569HOH     H2 1742   1.875   2.647   1.733 -0.3065  0.1608  0.2721
  570HOH      O 1743   0.414   2.199   2.632  0.2082  0.9808 -0.3145
  570HOH     H1 1744   0.344   2.254   2.666 -0.7330  0.0159 -0.5928
  570HOH     H2 1745   0.372   2.116   2.612  1.3397  0.5200 -0.9772
  571HOH      O 1746   1.010   2.138   1.704 -0.0566 -0.7539 -0.7229
  571HOH     H1 1747   1.056   2.153   1.622  0.6019 -1.2478 -0.4637
  571HOH     H2 1748   1.074   2.159   1.772 -0.3804 -0.9644 -0.3426
  572HOH      O 1749   2.587   1.835   1.455 -0.1440 -0.2625  0.4418
  572HOH     H1 1750   2.639   1.756   1.439  0.6147  0.2195  0.4661
  572HOH     H2 1751   2.651   1.902   1.478 -0.6247  0.6768 -0.7331
  573HOH      O 1752   2.101   2.593   2.043 -0.0710  0.3225 -0.3228
  573HOH     H1 1753   2.103   2.550   1.957 -1.2905 -0.7347  0.1074
  573HOH     H2 1754   2.117   2.522   2.106 -0.0623  0.9015  0.3519
  574HOH      O 1755   0.495   2.413   1.581 -0.2710  0.6582  0.2966
  574HOH     H1 1756   0.566   2.467   1.544 -0.5725  0.6711 -0.2878
  574HOH     H2 1757   0.415   2.450   1.544 -0.5228  0.1318  0.2920
  575HOH      O 1758   2.112   1.530   1.268 -0.3105  0.2705 -1.8419
  575HOH     H1 1759   2.180   1.598   1.268  0.0307  0.1128  0.6570
  575HOH     H2 1760   2.034   1.575   1.235  0.2524  1.4395 -1.7068
  576HOH      O 1761   2.255   2.443   0.064  0.0136 -0.1078 -0.1421
  576HOH     H1 1762   2.326   2.422   0.126 -0.0209 -0.0183 -0.0711
  576HOH     H2 1763   2.287   2.410  -0.020  0.7108  1.0376 -0.3712
  577HOH      O 1764   2.802   0.361   0.169 -0.4910  0.9629  0.9046
  577HOH     H1 1765   2.725   0.379   0.115  0.0771  0.5256 -0.0983
  577HOH     H2 1766   2.861   0.434   0.152  0.0285  0.4137  0.2473
  578HOH      O 1767   1.458   0.532   2.635  0.5508 -0.1413  0.5390
  578HOH     H1 1768   1.518   0.596   2.674  0.9592 -0.2707  0.1311
  578HOH     H2 1769   1.496   0.512   2.550 -0.0677 -0.2374  0.2778
  579HOH      O 1770   2.657   2.078   1.723  0.0561 -0.1820  0.4437
  579HOH     H1 1771   2.708   2.145   1.770  0.9421 -0.3150 -0.2654
  579HOH     H2 1772   2.675   1.997   1.771  0.1373 -0.1469  0.4742
  580HOH      O 1773   0.991   0.896   0.144 -0.4714  0.1515  0.0119
  580HOH     H1 1774   1.031   0.811   0.128 -0.4466 -0.0033  0.8029
  580HOH     H2 1775   1.061   0.949   0.182 -0.7225  0.2160  0.4044
  581HOH      O 1776   2.719   2.599   2.512 -0.3128 -0.1191  0.6778
  581HOH     H1 1777   2.742   2.651   2.589  0.0673  0.2759  0.3044
  581HOH     H2 1778   2.657   2.653   2.463  0.2338  0.0940  0.1881
  582HOH      O 1779   2.140   1.012   0.161  0.2225  0.0572 -0.5281
  582HOH     H1 1780   2.114   0.930   0.202  0.9802  0.4643  0.8861
  582HOH     H2 1781   2.226   0.993   0.123  0.3547  0.1598 -0.2843
  583HOH      O 1782   0.871   1.395   0.551  0.6044  0.2750 -0.0367
  583HOH     H1 1783   0.945   1.396   0.612  0.5636  1.3875  0.0316
  583HOH     H2 1784   0.869   1.305   0.518  2.1188  0.2543 -0.2136
  584HOH      O 1785   0.607   1.959   1.881 -0.4170 -0.1591  0.3139
  584HOH     H1 1786   0.607   2.054   1.870 -0.7611 -0.0789  0.9466
  584HOH     H2 1787   0.570   1.926   1.799 -0.8793  0.2874  0.3334
  585HOH      O 1788   2.267   1.570   2.590  0.1241  0.0718 -0.5476
  585HOH     H1 1789   2.334   1.503   2.571 -0.1893 -0.6585  0.7121
  585HOH     H2 1790   2.204   1.526   2.647  0.5864  1.7289  1.5084
  586HOH      O 1791   2.493   0.463   0.268 -0.8849  0.2998 -0.4637
  586HOH     H1 1792   2.533   0.421   0.192 -0.9438 -0.9809  0.1601
  586HOH     H2 1793   2.501   0.557   0.251 -0.4545  0.0563 -1.8008
  587HOH      O 1794   1.943   2.063   1.617 -0.2155  0.0474 -0.7093
  587HOH     H1 1795   1.892   1.982   1.606  0.1679 -0.1798 -0.8549
  587HOH     H2 1796   1.916   2.118   1.544 -0.6792  0.1650 -0.4571
  588HOH      O 1797   0.054   2.704   1.832 -0.5623 -0.2335  0.5567
  588HOH     H1 1798  -0.022   2.753   1.799 -0.4651 -0.0661  0.5781
  588HOH     H2 1799   0.075   2.746   1.915 -0.2526 -0.0747  0.4011
  589HOH      O 1800   1.724   0.198   0.821  0.4027 -0.2094 -0.3354
  589HOH     H1 1801   1.803   0.179   0.872  0.4612  1.1364  0.1821
  589HOH     H2 1802   1.755   0.248   0.746  0.0865  0.0865 -0.2776
  590HOH      O 1803   1.235   2.409   0.258 -0.2640 -0.2765  0.0124
  590HOH     H1 1804   1.208   2.350   0.328 -1.4274 -0.0701 -0.2196
  590HOH     H2 1805   1.321   2.376   0.231  0.0727 -0.5635  1.2834
  591HOH      O 1806   2.725   1.500   2.388 -0.0717  0.0172  0.1221
  591HOH     H1 1807   2.632   1.502   2.366 -0.2840  0.4853  1.0086
  591HOH     H2 1808   2.758   1.585   2.358  0.1527 -0.2563 -0.4477
  592HOH      O 1809   0.748   2.339   2.177  0.4599 -0.0087  0.6102
  592HOH     H1 1810   0.842   2.319   2.179  0.5784  0.4645  0.2129
  592HOH     H2 1811   0.715   2.289   2.103  0.5260  0.2960  0.3672
  593HOH      O 1812   0.826   0.293   1.431  0.3195 -1.0273  0.1815
  593HOH     H1 1813   0.753   0.266   1.485 -1.0036 -0.1539 -1.0081
  593HOH     H2 1814   0.826   0.231   1.358  0.7573 -0.9916  0.1452
  594HOH      O 1815   2.563   0.087   2.664 -0.3978 -0.2973 -0.1296
  594HOH     H1 1816   2.652   0.060   2.688 -0.4931 -0.7779 -0.2851
  594HOH     H2 1817   2.512   0.077   2.745 -0.2022  0.5513  0.1213
  595HOH      O 1818   1.357   0.731   2.275  0.5364 -0.2732  0.0194
  595HOH     H1 1819   1.448   0.699   2.277  0.4573 -0.5806 -0.7548
  595HOH     H2 1820   1.349   0.777   2.192 -0.0037 -0.1768  0.1160
  596HOH      O 1821   1.174   1.004   0.311 -0.3689 -1.1168  0.0026
  596HOH     H1 1822   1.176   1.079   0.370 -0.5630 -1.6600  0.7423
  596HOH     H2 1823   1.252   0.953   0.336 -0.3975 -1.3040 -0.2841
  597HOH      O 1824   1.960   1.197   1.762  0.1257  0.3860  0.9488
  597HOH     H1 1825   2.045   1.165   1.734  0.0204  0.6917  0.2492
  597HOH     H2 1826   1.953   1.169   1.854  0.3684 -0.8782  0.6245
  598HOH      O 1827   1.236   2.143   2.188 -0.0693  0.1580  0.0733
  598HOH     H1 1828   1.313   2.089   2.208  0.2210  0.0352 -1.2096
  598HOH     H2 1829   1.261   2.232   2.213  0.5733  0.1451 -0.4643
  599HOH      O 1830   1.163   1.201   1.127 -0.5509  0.4505 -0.0389
  599HOH     H1 1831   1.171   1.158   1.042 -0.0056  0.0157  0.2173
  599HOH     H2 1832   1.106   1.277   1.111 -1.2503 -0.1605 -0.5824
  600HOH      O 1833   2.251   1.892   0.132  0.0216  0.5340 -1.3529
  600HOH     H1 1834   2.168   1.934   0.155 -0.4695 -1.1714  0.5581
  600HOH     H2 1835   2.230   1.836   0.057 -0.4024  0.6010 -1.2889
  601HOH      O 1836   1.103   0.139   1.280  0.4648  0.4881 -0.1772
  601HOH     H1 1837   1.171   0.102   1.336  1.0268  0.7738 -0.6422
  601HOH     H2 1838   1.141   0.221   1.248 -0.3464  0.9600  0.0255
  602HOH      O 1839   1.465   0.094   0.859 -0.6693  0.6612 -0.0946
  602HOH     H1 1840   1.542   0.138   0.824 -0.0937  0.7030  1.1299
  602HOH     H2 1841   1.464   0.118   0.952 -1.3351 -0.4982  0.2327
  603HOH      O 1842  -0.027   1.562   1.408  0.1713 -0.2288  0.3643
  603HOH     H1 1843   0.021   1.610   1.474  0.8384  0.2613 -0.4431
  603HOH     H2 1844   0.040   1.524   1.351 -0.3751 -0.6636 -0.0270
  604HOH      O 1845   2.571   0.410   2.582  0.3618 -0.3198 -0.7115
  604HOH     H1 1846   2.526   0.452   2.508  0.0282 -1.2439 -1.0668
  604HOH     H2 1847   2.609   0.331   2.545  0.6354 -0.5421  0.0111
  605HOH      O 1848   0.716   0.916   2.162 -0.5302 -0.4646 -0.0427
  605HOH     H1 1849   0.703   0.942   2.071 -0.5900 -1.3672 -0.3097
  605HOH     H2 1850   0.811   0.911   2.173 -0.4418  1.1104  0.4154
  606HOH      O 1851   2.157   2.311   1.599  0.1157 -0.2869 -0.1621
  606HOH     H1 1852   2.243   2.268   1.600  0.1440 -0.2478 -0.5386
  606HOH     H2 1853   2.094   2.240   1.589  0.1049 -0.3128  0.0814
  607HOH      O 1854   1.900   1.950   0.643  0.1789 -0.6975 -0.2270
  607HOH     H1 1855   1.854   1.907   0.715 -0.5378 -0.4305 -0.5042
  607HOH     H2 1856   1.830   1.991   0.591  0.8108  1.0021  0.1446
  608HOH      O 1857   2.019   1.939   1.925 -0.2779 -0.7907 -0.1102
  608HOH     H1 1858   2.039   2.031   1.910 -0.7361 -0.6450  0.1111
  608HOH     H2 1859   1.955   1.917   1.857 -0.5370 -0.8046  0.1332
  609HOH      O 1860   1.015   2.338   2.184 -0.5951  0.0717  0.2460
  609HOH     H1 1861   1.055   2.404   2.127 -0.8458 -0.9069 -1.1610
  609HOH     H2 1862   1.081   2.268   2.189 -0.6524  0.0536  1.0545
  610HOH      O 1863   0.816   1.753   1.653 -0.0733 -0.9917 -0.7680
  610HOH     H1 1864   0.909   1.738   1.671  0.1531  0.3814 -0.5401
  610HOH     H2 1865   0.771   1.708   1.724  0.6358  0.9670  1.1695
  611HOH      O 1866   0.096   1.604   0.645  0.1883 -0.4336  1.3326
  611HOH     H1 1867   0.094   1.699   0.640  0.5714 -0.4412 -0.5469
  611HOH     H2 1868   0.006   1.578   0.664 -0.4624  0.3234 -0.3311
  612HOH      O 1869   1.958   2.160   0.829 -0.3810 -0.1418  0.8699
  612HOH     H1 1870   1.951   2.079   0.779 -0.3440  0.5642 -0.3471
  612HOH     H2 1871   1.869   2.180   0.856 -0.6018  0.0834  0.0210
  613HOH      O 1872   0.801   2.298   2.480  0.3726 -0.1755  0.4188
  613HOH     H1 1873   0.776   2.297   2.387 -0.1626 -0.5201  0.5603
  613HOH     H2 1874   0.749   2.229   2.520 -1.1622  1.4024  1.4354
  614HOH      O 1875   2.107   0.639   2.392  0.8370 -0.3423  0.3536
  614HOH     H1 1876   2.168   0.636   2.466  0.7929  1.2800  0.5291
  614HOH     H2 1877   2.031   0.588   2.422  1.3721 -0.8870  0.8408
  615HOH      O 1878   0.475   0.631   1.492  0.0686 -0.0085 -0.0828
  615HOH     H1 1879   0.559   0.587   1.476 -0.3052 -0.4431 -0.9570
  615HOH     H2 1880   0.500   0.721   1.513  0.7616 -0.1051 -0.4202
  616HOH      O 1881   1.261   1.221   0.850 -0.3605 -0.5634 -0.3889
  616HOH     H1 1882   1.319   1.291   0.823 -0.5669 -0.4918 -0.6526
  616HOH     H2 1883   1.306   1.141   0.825  0.0844 -0.5537  0.3165
  617HOH      O 1884   1.159   2.160   0.759  0.3613  0.2319  0.1566
  617HOH     H1 1885   1.133   2.252   0.771 -0.6199 -0.1209  1.0540
  617HOH     H2 1886   1.219   2.144   0.832  0.5406  0.1563 -0.0074
  618HOH      O 1887   0.653   0.043   1.038  0.5718  0.1857 -0.1583
  618HOH     H1 1888   0.645   0.004   0.951  0.0910  0.9968 -0.5063
  618HOH     H2 1889   0.617   0.131   1.027 -0.4848 -0.0364  1.0968
  619HOH      O 1890   0.242   1.843   0.127 -0.7180  0.1293 -0.3003
  619HOH     H1 1891   0.257   1.813   0.037  1.5532  0.0943 -0.0187
  619HOH     H2 1892   0.250   1.764   0.180 -0.7254  0.3438  0.0234
  620HOH      O 1893   2.054   1.526   2.800 -0.1945  0.4774  0.0516
  620HOH     H1 1894   1.990   1.468   2.757 -0.8005  0.6688  0.6603
  620HOH     H2 1895   2.080   1.479   2.879  1.0889  0.0276 -0.5840
  621HOH      O 1896   0.961   2.655   0.176 -0.5801 -0.5437  0.0268
  621HOH     H1 1897   0.939   2.566   0.203 -0.8869 -0.6344 -0.5037
  621HOH     H2 1898   0.954   2.654   0.080 -0.6281  0.0604  0.0155
  622HOH      O 1899   1.776   0.530   1.243 -0.7033 -0.2533  0.8562
  622HOH     H1 1900   1.718   0.605   1.255 -0.4648 -0.1824  1.6832
  622HOH     H2 1901   1.815   0.515   1.330 -0.1844 -0.8701  0.5373
  623HOH      O 1902   0.343   1.655   2.742 -0.0458 -0.0043  0.2457
  623HOH     H1 1903   0.403   1.592   2.780  0.0370 -0.1031 -0.0441
  623HOH     H2 1904   0.370   1.663   2.650 -0.3706  0.0720  0.1514
  624HOH      O 1905   1.118   0.696   2.427  0.4100  0.1198  0.7664
  624HOH     H1 1906   1.193   0.707   2.369 -0.6592  0.1210 -0.7463
  624HOH     H2 1907   1.111   0.601   2.440  0.1601  0.0374  0.1165
  625HOH      O 1908   2.457   1.415   2.200 -0.4327  0.4613 -0.1125
  625HOH     H1 1909   2.397   1.468   2.148 -0.5157  0.3913 -0.0889
  625HOH     H2 1910   2.499   1.357   2.136 -0.8896  0.0365 -0.0464
  626HOH      O 1911   2.515   0.782   1.197 -0.4292 -0.0184  0.6038
  626HOH     H1 1912   2.483   0.747   1.280 -0.8059 -0.3251  0.3433
  626HOH     H2 1913   2.476   0.724   1.131 -0.4384  0.4431  0.1957
  627HOH      O 1914   0.661   2.813   1.708  0.7871 -0.3467  0.2439
  627HOH     H1 1915   0.691   2.904   1.716 -1.2509  0.4838 -0.2538
  627HOH     H2 1916   0.616   2.796   1.791  0.7333 -0.7419  0.1361
  628HOH      O 1917   2.288   2.073   2.555 -0.5710 -0.5029  0.0039
  628HOH     H1 1918   2.378   2.104   2.555 -0.9563  0.7302 -0.2915
  628HOH     H2 1919   2.267   2.057   2.463 -0.7805 -0.3590  0.0247
  629HOH      O 1920   2.650   0.109   1.967 -0.1167  0.0325 -0.4815
  629HOH     H1 1921   2.612   0.098   1.880  0.6725  0.2444 -0.8720
  629HOH     H2 1922   2.744   0.118   1.951  0.0996 -0.3900  0.4323
  630HOH      O 1923   0.195   0.767   1.517  0.9390 -0.4782 -1.0922
  630HOH     H1 1924   0.266   0.824   1.549  0.4163 -0.6997  0.6634
  630HOH     H2 1925   0.219   0.680   1.548 -0.2552 -0.4927 -0.0540
  631HOH      O 1926   1.200   1.230   1.985 -0.3173 -0.3318  0.1530
  631HOH     H1 1927   1.164   1.319   1.987 -0.1832 -0.2483  1.8844
  631HOH     H2 1928   1.125   1.174   2.004 -0.2238 -0.5108  0.0007
  632HOH      O 1929   1.026   1.849   2.875 -0.0933 -0.0506 -0.3160
  632HOH     H1 1930   1.039   1.772   2.821  0.7128  0.3292 -0.7021
  632HOH     H2 1931   0.978   1.910   2.819  0.5628  0.2660 -0.5546
  633HOH      O 1932   2.215   2.172   1.076  0.1594 -0.2829 -0.4238
  633HOH     H1 1933   2.278   2.235   1.109 -0.2345 -0.1955  0.2011
  633HOH     H2 1934   2.255   2.137   0.997  0.4857  0.5818 -0.6647
  634HOH      O 1935   1.827   2.207   1.425 -0.2492  0.2366 -0.3047
  634HOH     H1 1936   1.870   2.224   1.341 -0.5702  1.0561 -0.3204
  634HOH     H2 1937   1.776   2.286   1.442  0.0388  0.2092  0.8093
  635HOH      O 1938   1.011   0.041   0.801  0.3274 -0.2680  0.1518
  635HOH     H1 1939   1.009   0.130   0.837 -0.0023 -0.3234  0.2744
  635HOH     H2 1940   1.096   0.036   0.756  0.4669  0.0173  0.3733
  636HOH      O 1941   2.231   2.796   1.705 -0.3256  0.5888 -0.7144
  636HOH     H1 1942   2.140   2.822   1.720 -0.5618 -0.5655  0.1204
  636HOH     H2 1943   2.280   2.838   1.776 -0.6711 -0.8703  0.4915
  637HOH      O 1944   1.106   1.005   2.529  0.2404 -0.6336  0.8427
  637HOH     H1 1945   1.193   0.970   2.551  0.3345 -0.8676  0.1479
  637HOH     H2 1946   1.048   0.930   2.535  0.3036 -0.7513  0.1337
  638HOH      O 1947   1.262   2.815   0.680  0.0893 -0.5317 -0.5722
  638HOH     H1 1948   1.236   2.723   0.674  0.1133 -0.6855  0.8890
  638HOH     H2 1949   1.358   2.813   0.683  0.1315 -0.3610 -1.4012
  639HOH      O 1950   0.577   1.313   2.173 -0.2856 -0.0766 -0.4633
  639HOH     H1 1951   0.505   1.262   2.137 -0.6332 -1.0348  1.3321
  639HOH     H2 1952   0.535   1.370   2.239  0.5185 -0.4684  0.4360
  640HOH      O 1953   1.205   2.643   1.351 -0.0805  0.1619 -0.3437
  640HOH     H1 1954   1.146   2.718   1.359 -1.0905 -0.6324  0.2258
  640HOH     H2 1955   1.243   2.632   1.438 -0.5059 -0.3830 -0.2077
  641HOH      O 1956   2.803   2.335   2.464  0.0910  0.3621 -0.2406
  641HOH     H1 1957   2.754   2.416   2.479 -0.4221  0.0861 -0.3458
  641HOH     H2 1958   2.850   2.351   2.382 -0.1378  0.5033 -0.3492
  642HOH      O 1959   0.953   2.794   1.418 -0.2563 -0.2038 -0.0166
  642HOH     H1 1960   0.999   2.844   1.349  1.5090 -2.3298 -0.6123
  642HOH     H2 1961   0.864   2.784   1.384 -0.2069  1.0278 -0.6490
  643HOH      O 1962   0.486   2.111   2.192  0.4414 -0.5944 -0.8344
  643HOH     H1 1963   0.475   2.205   2.175 -0.0660 -0.3883  0.3928
  643HOH     H2 1964   0.415   2.070   2.143 -0.1108 -0.1922 -0.3986
  644HOH      O 1965   2.415   1.044   2.118  0.2887  0.7358  0.1015
  644HOH     H1 1966   2.493   1.099   2.117 -0.1395  1.3573 -0.2906
  644HOH     H2 1967   2.342   1.105   2.108 -0.2228  0.1246 -0.0380
  645HOH      O 1968   2.443   0.072   0.114  0.3390  0.6202  0.0219
  645HOH     H1 1969   2.453   0.003   0.180 -0.1925 -0.1346 -0.6488
  645HOH     H2 1970   2.372   0.127   0.148 -0.3416 -0.1019 -0.1515
  646HOH      O 1971   1.638   0.053   1.565 -0.5654 -0.0740  0.2601
  646HOH     H1 1972   1.545   0.059   1.543 -0.4664 -0.9380 -0.5198
  646HOH     H2 1973   1.670  -0.021   1.513  0.6751  0.5213  0.1002
  647HOH      O 1974   1.151   2.143   0.329 -0.1957 -0.2347  0.1207
  647HOH     H1 1975   1.193   2.068   0.287  0.0384 -0.3728  0.5916
  647HOH     H2 1976   1.102   2.105   0.402 -1.7026 -0.1741 -0.7671
  648HOH      O 1977   0.704   1.270   1.387  0.6792 -0.1367 -0.0247
  648HOH     H1 1978   0.782   1.248   1.437  0.5285 -0.6609 -0.0086
  648HOH     H2 1979   0.642   1.303   1.452  0.4842 -0.8126  0.1449
  649HOH      O 1980   1.895   0.506   2.499  0.2265 -0.4012  0.2235
  649HOH     H1 1981   1.883   0.516   2.594 -0.0405 -1.1942  0.2920
  649HOH     H2 1982   1.878   0.413   2.483  0.3718 -0.2999 -0.5927
  650HOH      O 1983   2.770   0.419   0.501  0.2019 -0.0786 -0.0477
  650HOH     H1 1984   2.770   0.330   0.466 -0.7345 -0.5856  1.1376
  650HOH     H2 1985   2.705   0.465   0.448  0.9022  0.0428 -0.8666
  651HOH      O 1986   0.040   1.924   2.637  0.1493  0.1747 -0.9519
  651HOH     H1 1987   0.121   1.934   2.587  0.0372 -0.5139 -1.3062
  651HOH     H2 1988  -0.018   1.876   2.578 -0.3686  0.2820 -0.5441
  652HOH      O 1989   1.730   1.180   2.233  0.3558  0.3600 -0.5529
  652HOH     H1 1990   1.656   1.134   2.191  0.1920 -0.1007  0.1954
  652HOH     H2 1991   1.692   1.218   2.312  0.9682 -0.1599  0.0196
  653HOH      O 1992   0.869  -0.005   2.262  0.3942  0.7468 -0.0225
  653HOH     H1 1993   0.815  -0.037   2.190 -0.1709  0.7450  0.3887
  653HOH     H2 1994   0.889   0.086   2.238  0.5774  0.6178 -0.3794
  654HOH      O 1995   2.596   0.720   1.952  0.4944 -0.2107 -0.6187
  654HOH     H1 1996   2.643   0.794   1.913  0.2506  0.7466  0.7547
  654HOH     H2 1997   2.507   0.727   1.919  0.5946 -0.2187 -0.8955
  655HOH      O 1998   0.711   0.254   1.731  0.1650 -0.0568 -0.0463
  655HOH     H1 1999   0.637   0.253   1.792  0.3114  0.3919  0.1484
  655HOH     H2 2000   0.751   0.340   1.744  0.9634 -0.4370  0.1466
  656HOH      O 2001   0.718   1.702   0.698 -1.0773 -0.0953  1.0930
  656HOH     H1 2002   0.665   1.622   0.702 -1.3284  0.0690  1.1006
  656HOH     H2 2003   0.743   1.710   0.606 -0.9010 -0.2768  1.1229
  657HOH      O 2004   0.842   0.526   1.805 -1.0321 -0.1815 -0.1881
  657HOH     H1 2005   0.790   0.606   1.797 -0.4024  0.1995 -0.5420
  657HOH     H2 2006   0.894   0.523   1.725 -0.0265 -0.2091  0.4406
  658HOH      O 2007   1.190   0.923   1.321 -0.9921 -0.4666  0.1024
  658HOH     H1 2008   1.167   0.972   1.243  0.4282 -0.7800 -0.5756
  658HOH     H2 2009   1.215   0.990   1.385  0.0330 -0.2340 -0.5024
  659HOH      O 2010   0.587   2.372   0.177 -0.1229  0.1583 -0.6251
  659HOH     H1 2011   0.530   2.325   0.238 -0.3246  0.4719 -0.5664
  659HOH     H2 2012   0.558   2.463   0.182  0.7487  0.4411 -0.1587
  660HOH      O 2013   0.866   2.601   0.876  0.4269 -0.9452 -0.1967
  660HOH     H1 2014   0.771   2.593   0.862  0.1286  0.0930  0.8818
  660HOH     H2 2015   0.889   2.683   0.832  0.7249 -0.9361 -0.0238
  661HOH      O 2016   2.776   2.031   1.223 -0.2310  0.4094  0.4222
  661HOH     H1 2017   2.855   1.980   1.206 -0.3052  0.7282 -1.1236
  661HOH     H2 2018   2.779   2.048   1.318  0.0164 -2.0194  1.0008
  662HOH      O 2019   1.509   1.941   2.501  0.2825  0.5862 -0.1689
  662HOH     H1 2020   1.470   1.907   2.581  0.2709  0.2871 -0.2974
  662HOH     H2 2021   1.530   2.032   2.521 -0.3108  0.7038 -0.0340
  663HOH      O 2022   1.467   2.395   0.580  0.7130 -0.1134  0.2728
  663HOH     H1 2023   1.446   2.329   0.514  1.0142  0.8278 -0.8237
  663HOH     H2 2024   1.562   2.406   0.575  0.5650  1.3080 -0.5639
  664HOH      O 2025   1.829   0.347   0.220 -0.3660  0.1910  0.1451
  664HOH     H1 2026   1.912   0.309   0.248 -0.4401 -0.3583 -0.3335
  664HOH     H2 2027   1.831   0.436   0.254  0.0366 -0.0777  0.8806
  665HOH      O 2028   1.662   1.345   0.042  0.5471 -0.4272  0.1692
  665HOH     H1 2029   1.671   1.355   0.137 -0.4821  0.3873  0.2187
  665HOH     H2 2030   1.571   1.320   0.030  0.7666 -0.9012 -0.5996
  666HOH      O 2031   2.714   2.689   0.528 -0.0736  1.2282  0.4099
  666HOH     H1 2032   2.738   2.596   0.533 -1.0912  0.9600  0.6858
  666HOH     H2 2033   2.774   2.725   0.463  0.3963  0.3972  0.3523
  667HOH      O 2034   2.484   2.649   2.740  0.3800  0.1018 -0.0538
  667HOH     H1 2035   2.535   2.715   2.692  0.9731 -0.0545  0.3375
  667HOH     H2 2036   2.549   2.603   2.793 -0.1164 -0.4004  0.1325
  668HOH      O 2037   0.590   2.552   2.318  0.7035  0.3208  0.1922
  668HOH     H1 2038   0.652   2.483   2.293  0.5303  0.1847  0.1288
  668HOH     H2 2039   0.570   2.533   2.410  0.5985  0.2383  0.1537
  669HOH      O 2040   2.097   0.203   1.881 -0.8339 -0.6931  0.1528
  669HOH     H1 2041   2.120   0.295   1.896 -0.2189 -0.8201  0.0610
  669HOH     H2 2042   2.010   0.206   1.842 -0.6528 -0.1234 -0.2331
  670HOH      O 2043   0.099   1.867   0.456 -0.0782  0.2270 -0.4043
  670HOH     H1 2044   0.185   1.840   0.488 -0.1583  0.8604  0.4031
  670HOH     H2 2045   0.066   1.790   0.409  0.4341 -0.4321  0.2672
  671HOH      O 2046   2.694   0.313   1.048  0.2014 -0.2466 -0.3279
  671HOH     H1 2047   2.722   0.307   0.956 -0.3325 -0.5536 -0.4801
  671HOH     H2 2048   2.712   0.226   1.084  0.7538 -0.0154 -0.0327
  672HOH      O 2049   0.189   1.304   1.698 -0.5734  0.1937  0.2158
  672HOH     H1 2050   0.280   1.306   1.728 -0.8534  0.6644  1.1051
  672HOH     H2 2051   0.195   1.278   1.606  0.4430  0.0613  0.2924
  673HOH      O 2052   1.225   1.643   0.106  0.1122 -0.0031  0.0562
  673HOH     H1 2053   1.174   1.643   0.187  0.0993  0.5915  0.0588
  673HOH     H2 2054   1.160   1.635   0.036  0.1587 -1.1067  0.0958
  674HOH      O 2055   1.056   0.229   0.576 -0.6966  0.2629 -0.1628
  674HOH     H1 2056   1.035   0.321   0.591 -0.9564  0.0925  0.6563
  674HOH     H2 2057   0.972   0.183   0.588 -0.7097 -0.0295 -1.2203
  675HOH      O 2058   1.753   1.857   2.423  0.2046 -0.6390  0.3040
  675HOH     H1 2059   1.708   1.773   2.418 -0.4258 -0.2888 -1.4727
  675HOH     H2 2060   1.686   1.919   2.453 -0.1717 -0.3637 -0.9812
  676HOH      O 2061   2.527   2.802   0.354 -0.2345 -0.4318  0.3455
  676HOH     H1 2062   2.570   2.888   0.358 -1.6094  0.3198  0.1688
  676HOH     H2 2063   2.579   2.747   0.413  0.8153  0.4467  0.3051
  677HOH      O 2064   0.211   1.223   2.546 -0.5154 -0.5346 -0.0049
  677HOH     H1 2065   0.161   1.304   2.558 -1.0290 -0.8242 -0.1195
  677HOH     H2 2066   0.280   1.246   2.483 -0.3199 -0.0554  0.3723
  678HOH      O 2067   2.001   0.321   2.230  0.3560 -0.2689 -0.0123
  678HOH     H1 2068   2.002   0.230   2.202 -0.5810 -0.2516 -0.1677
  678HOH     H2 2069   1.945   0.321   2.308  0.3459  0.1656 -0.0162
  679HOH      O 2070   1.654   2.758   1.220 -0.2022  0.5926  0.7806
  679HOH     H1 2071   1.662   2.844   1.180  0.9964  0.4463  0.6488
  679HOH     H2 2072   1.562   2.735   1.208 -0.1166  0.9021 -1.1763
  680HOH      O 2073   2.009   2.033   0.220 -0.2812  0.0009  1.0894
  680HOH     H1 2074   1.916   2.016   0.240 -0.5041  0.9626  0.9595
  680HOH     H2 2075   2.011   2.124   0.190  0.5649 -0.3182  0.0661
  681HOH      O 2076   2.176   0.741   0.693  0.5313 -0.4103 -0.8138
  681HOH     H1 2077   2.243   0.741   0.762  0.5766  1.0777 -0.7962
  681HOH     H2 2078   2.184   0.655   0.652  0.8120 -1.1922  0.7175
  682HOH      O 2079   0.968   2.174   0.127  0.3409  0.3995  0.1074
  682HOH     H1 2080   0.905   2.102   0.130 -1.3680  1.6766 -0.9329
  682HOH     H2 2081   1.030   2.156   0.198 -0.7003 -1.4127  0.6776
  683HOH      O 2082   1.875   2.525   0.792  0.2246  0.3217  0.6719
  683HOH     H1 2083   1.842   2.577   0.864  0.0942  0.7271  0.3247
  683HOH     H2 2084   1.915   2.448   0.834 -0.9641 -0.0944  1.1213
  684HOH      O 2085   2.247   0.356   2.871  0.2995 -0.6530 -0.1636
  684HOH     H1 2086   2.209   0.350   2.783  1.0368  0.8767 -0.6551
  684HOH     H2 2087   2.338   0.329   2.860  0.7398  0.6974 -0.1985
  685HOH      O 2088   0.786   0.890   0.339 -0.2036 -0.0322  0.3142
  685HOH     H1 2089   0.860   0.880   0.280  0.2688  0.6855  0.7570
  685HOH     H2 2090   0.709   0.884   0.283  0.2240  0.5105 -0.3596
  686HOH      O 2091   0.605   1.764   0.404  0.1661  0.3806  1.1103
  686HOH     H1 2092   0.635   1.673   0.404 -0.3841  0.1856  0.7801
  686HOH     H2 2093   0.637   1.800   0.321  1.1515  0.7764  1.6305
  687HOH      O 2094   2.421   0.783   2.196  0.4743 -0.2764  0.5751
  687HOH     H1 2095   2.405   0.869   2.157  1.0328 -0.5949 -0.4622
  687HOH     H2 2096   2.515   0.780   2.211  0.5591 -0.8947  0.0477
  688HOH      O 2097   0.722   1.533   0.368 -0.1064  0.0811  0.3031
  688HOH     H1 2098   0.764   1.502   0.448  0.1909 -0.4699 -0.0499
  688HOH     H2 2099   0.715   1.455   0.313 -0.5611  0.3930 -0.0976
  689HOH      O 2100   2.632   1.126   0.337  0.4566 -0.6743 -0.3763
  689HOH     H1 2101   2.637   1.074   0.417 -0.0492 -0.4307 -0.1751
  689HOH     H2 2102   2.723   1.143   0.312  0.6349 -1.5155 -0.3590
  690HOH      O 2103   1.382   2.730   1.190  0.2291 -0.6628 -0.7644
  690HOH     H1 2104   1.368   2.717   1.096  0.2064  0.8611 -1.0265
  690HOH     H2 2105   1.300   2.700   1.231 -0.4467  0.1931 -1.4241
  691HOH      O 2106   1.175   1.642   0.407  0.0239  0.1643 -0.0310
  691HOH     H1 2107   1.260   1.598   0.417 -0.3952 -0.6830 -0.0646
  691HOH     H2 2108   1.164   1.690   0.489  0.9720  1.1322 -0.4127
  692HOH      O 2109   0.874   2.006   2.723 -0.5314 -0.0876  0.2098
  692HOH     H1 2110   0.822   2.080   2.692  1.1618  1.0219 -0.2730
  692HOH     H2 2111   0.848   1.933   2.667 -0.6496  0.7511 -0.8914
  693HOH      O 2112   0.806   1.867   0.208 -0.4769 -0.8634  0.0107
  693HOH     H1 2113   0.888   1.837   0.169 -0.7630 -1.4032 -0.2040
  693HOH     H2 2114   0.832   1.935   0.270  0.1361 -1.0709 -0.0038
  694HOH      O 2115   2.341   2.141   0.825 -0.0171 -0.3334 -0.0391
  694HOH     H1 2116   2.406   2.107   0.764 -0.2363 -0.6578 -0.1017
  694HOH     H2 2117   2.314   2.225   0.789  0.2624 -0.2654 -0.0893
  695HOH      O 2118   2.467   1.026   1.853  1.2899  0.2552  0.4208
  695HOH     H1 2119   2.557   0.994   1.851  1.2644  0.1266  1.0256
  695HOH     H2 2120   2.431   0.994   1.936  0.9092  0.8923  0.5172
  696HOH      O 2121   2.781   1.247   0.617  0.2412  0.1955 -0.1745
  696HOH     H1 2122   2.788   1.153   0.600 -0.4354  0.0271  0.3612
  696HOH     H2 2123   2.686   1.264   0.615  0.1825  0.4767  1.5487
  697HOH      O 2124   0.716   0.132   2.454 -0.0484  0.3289 -0.6144
  697HOH     H1 2125   0.623   0.113   2.468  0.0743  0.3115  0.3532
  697HOH     H2 2126   0.750   0.055   2.409 -0.4206  0.1418 -0.5827
  698HOH      O 2127   1.057   1.453   1.943  0.1143 -0.3004  0.8765
  698HOH     H1 2128   0.975   1.439   1.990 -0.3223 -1.0794 -0.0534
  698HOH     H2 2129   1.049   1.541   1.906  0.1624  0.0351  1.6321
  699HOH      O 2130   0.268   0.492   2.467  0.0274 -0.6050 -0.2284
  699HOH     H1 2131   0.229   0.485   2.554  1.0258 -0.8189  0.2261
  699HOH     H2 2132   0.358   0.519   2.483  0.3399 -0.9925 -1.1769
  700HOH      O 2133   0.047   0.130   2.257  0.1278 -0.3250  0.3217
  700HOH     H1 2134  -0.038   0.119   2.300 -0.5280 -0.5663 -0.9490
  700HOH     H2 2135   0.066   0.224   2.265 -0.7132 -0.0930 -0.1385
  701HOH      O 2136   2.151   1.434   2.250  0.4464 -0.0967  0.3807
  701HOH     H1 2137   2.212   1.497   2.288  0.0460  0.0275  0.8322
  701HOH     H2 2138   2.096   1.407   2.323 -0.6556  0.5112 -0.1672
  702HOH      O 2139   2.315   0.216   0.938  0.0026  0.2454  0.2530
  702HOH     H1 2140   2.322   0.217   1.034  0.7695 -0.7439  0.2411
  702HOH     H2 2141   2.281   0.129   0.918  2.5032 -0.7327 -0.4328
  703HOH      O 2142   0.135   2.498   0.170 -0.1239  0.2006  0.3319
  703HOH     H1 2143   0.222   2.501   0.211  0.0054  1.3296  0.0437
  703HOH     H2 2144   0.107   2.407   0.180  1.5627 -0.4952 -0.5428
  704HOH      O 2145   1.670   0.308   2.155  0.4670  0.0565  0.0533
  704HOH     H1 2146   1.748   0.328   2.101  0.4281  0.6168  0.1862
  704HOH     H2 2147   1.684   0.218   2.185  0.0919 -0.6095 -1.5672
  705HOH      O 2148   1.237   0.423   0.101  0.6048  0.1496  0.5123
  705HOH     H1 2149   1.257   0.407   0.009  1.0029  1.7716  0.2498
  705HOH     H2 2150   1.273   0.347   0.147  0.7784 -0.4973 -0.6203
  706HOH      O 2151   2.491   2.418   1.512  0.8648  0.1176 -0.1523
  706HOH     H1 2152   2.530   2.464   1.437  1.0354  0.2896  0.0394
  706HOH     H2 2153   2.473   2.486   1.576 -0.1186  0.0961 -0.3797
  707HOH      O 2154   1.258   1.602   2.574 -0.7077 -0.2681 -0.2758
  707HOH     H1 2155   1.205   1.637   2.645 -0.1161  0.6015 -0.2325
  707HOH     H2 2156   1.217   1.638   2.494  0.2161  1.1004 -0.2092
  708HOH      O 2157   1.825   1.802   1.744 -0.1767 -0.3820 -0.6029
  708HOH     H1 2158   1.840   1.775   1.653 -0.4728 -1.4559 -0.3597
  708HOH     H2 2159   1.732   1.789   1.758 -0.1920  0.0932 -0.2359
  709HOH      O 2160   2.444   2.607   1.732  0.0217 -0.1111 -0.2050
  709HOH     H1 2161   2.501   2.682   1.751 -0.1179 -0.2034  0.6163
  709HOH     H2 2162   2.355   2.640   1.746 -0.1967  0.0924 -1.6734
  710HOH      O 2163   2.644   1.408   1.840  0.3488  0.4930 -0.4313
  710HOH     H1 2164   2.615   1.498   1.850  0.1218  0.5207 -1.2420
  710HOH     H2 2165   2.636   1.390   1.746 -0.2762 -0.5866 -0.2053
  711HOH      O 2166   0.407   1.392   2.419  0.0836  0.7023 -0.2944
  711HOH     H1 2167   0.323   1.424   2.385 -0.6553  0.5190  1.2075
  711HOH     H2 2168   0.444   1.468   2.463 -0.1874  0.3362  0.6001
  712HOH      O 2169   1.729   1.954   1.996  0.2609  0.4241 -0.6018
  712HOH     H1 2170   1.815   1.932   2.033  0.1746 -0.0752 -0.6872
  712HOH     H2 2171   1.714   1.888   1.929 -0.3380  0.2915 -0.3544
  713HOH      O 2172   0.679   1.300   0.204  0.4065 -0.1343 -0.2580
  713HOH     H1 2173   0.651   1.261   0.122  0.9691  0.2923 -0.6677
  713HOH     H2 2174   0.635   1.249   0.272 -0.4454 -0.1888 -0.8289
  714HOH      O 2175   0.213   0.876   0.572  0.3911 -0.4005  0.2924
  714HOH     H1 2176   0.194   0.785   0.552  0.3269 -0.6972  1.5536
  714HOH     H2 2177   0.298   0.893   0.531  0.5535 -1.1183  0.3154
  715HOH      O 2178   0.575   1.983   0.047 -0.4686  0.2867  0.1448
  715HOH     H1 2179   0.557   2.037   0.124 -1.3708  0.7578 -0.3552
  715HOH     H2 2180   0.668   1.964   0.052 -0.2541  1.3304  0.7225
  716HOH      O 2181   1.894   1.536   0.332  0.7054  0.4152 -0.6709
  716HOH     H1 2182   1.932   1.608   0.383 -0.7843  0.7500  0.0790
  716HOH     H2 2183   1.829   1.579   0.276  0.7797 -0.2121 -1.2590
  717HOH      O 2184   2.185   0.063   2.096 -0.3840  0.5774  0.5276
  717HOH     H1 2185   2.156   0.106   2.015  0.1343 -0.8258 -0.4835
  717HOH     H2 2186   2.274   0.096   2.110  0.8219 -1.3848 -1.3703
  718HOH      O 2187   1.490   1.130   0.228  0.0327 -0.1411  0.2222
  718HOH     H1 2188   1.536   1.192   0.285 -0.7836  0.7592 -0.0462
  718HOH     H2 2189   1.442   1.074   0.289 -0.5256  0.5678  0.4722
  719HOH      O 2190   0.621   0.697   0.728  0.5091 -0.2327 -0.5196
  719HOH     H1 2191   0.660   0.638   0.792 -0.1253 -0.3257 -0.2005
  719HOH     H2 2192   0.637   0.784   0.763  0.6043 -0.2603 -0.4940
  720HOH      O 2193   1.752   2.011   0.309  0.5386  0.5421 -0.8325
  720HOH     H1 2194   1.754   2.071   0.383  1.8088  0.9853 -1.1749
  720HOH     H2 2195   1.682   2.045   0.253 -0.4510  0.1884  0.1131
  721HOH      O 2196   2.391   1.665   0.183  0.3187 -0.0020  0.4659
  721HOH     H1 2197   2.351   1.752   0.180 -0.3321 -0.2884  0.2490
  721HOH     H2 2198   2.353   1.624   0.260  0.5387 -0.1323  0.5058
  722HOH      O 2199   2.345   0.258   0.375  0.1646 -0.2759  0.2973
  722HOH     H1 2200   2.404   0.308   0.319  0.2745 -0.3393  0.3564
  722HOH     H2 2201   2.371   0.281   0.464 -0.4262  0.3225  0.3360
  723HOH      O 2202   2.123   1.025   1.421 -0.0997 -0.0403 -0.2349
  723HOH     H1 2203   2.073   1.103   1.446 -1.0908 -0.8638  0.5281
  723HOH     H2 2204   2.143   1.038   1.329  0.2422  1.3450 -0.0199
  724HOH      O 2205   1.984   1.696   2.125  0.3183  0.0320  0.0511
  724HOH     H1 2206   1.954   1.668   2.039  0.5768  0.7035 -0.2684
  724HOH     H2 2207   2.033   1.622   2.159  0.1021 -0.2880 -0.3206
  725HOH      O 2208   0.323   0.428   1.912 -0.0379  0.3114  0.8012
  725HOH     H1 2209   0.388   0.371   1.952 -0.0621  0.0134  0.4351
  725HOH     H2 2210   0.300   0.491   1.980  0.9913  0.7379  0.7914
  726HOH      O 2211   0.778   0.928   0.907 -0.4356  0.3358  0.2200
  726HOH     H1 2212   0.757   1.000   0.967 -0.9382  0.6453 -0.3134
  726HOH     H2 2213   0.752   0.849   0.956  0.6543  0.4441  1.0386
  727HOH      O 2214   1.852   2.523   2.138 -0.8549  0.0028  0.1426
  727HOH     H1 2215   1.913   2.461   2.178  0.2837  0.7411 -0.3342
  727HOH     H2 2216   1.771   2.513   2.187 -0.0111 -0.2252  1.6024
  728HOH      O 2217   2.357   2.796   1.449 -0.0135 -0.2965 -0.0447
  728HOH     H1 2218   2.281   2.749   1.415 -0.2013  0.2972 -0.4725
  728HOH     H2 2219   2.338   2.806   1.543 -0.3940 -0.2791 -0.1209
  729HOH      O 2220   2.060   2.444   1.809  0.3455  0.4666  0.3890
  729HOH     H1 2221   2.100   2.406   1.731 -0.1795 -0.3310  0.4852
  729HOH     H2 2222   1.994   2.504   1.776 -0.9002 -0.9232  0.1273
  730HOH      O 2223   0.589   1.163   2.829 -1.0442  0.4338  0.4128
  730HOH     H1 2224   0.519   1.112   2.788 -0.6781 -0.4078  0.7914
  730HOH     H2 2225   0.670   1.122   2.799 -0.6835  1.4041 -0.0322
  731HOH      O 2226   2.796   2.240   0.776 -0.3964  0.0562  0.0745
  731HOH     H1 2227   2.761   2.242   0.865 -0.7238 -1.1044 -0.0023
  731HOH     H2 2228   2.850   2.161   0.773 -0.6919 -0.1385 -0.8593
  732HOH      O 2229   1.022   2.654   1.915 -0.6457  0.3401 -0.3783
  732HOH     H1 2230   0.998   2.738   1.954 -0.2805  0.4000 -0.2722
  732HOH     H2 2231   0.996   2.663   1.823  0.1166  0.8872 -0.5635
  733HOH      O 2232   2.389   1.114   2.404  0.2872  0.5961  0.6005
  733HOH     H1 2233   2.423   1.085   2.319  0.8210  1.0712  0.6331
  733HOH     H2 2234   2.294   1.114   2.393  0.3339  0.3528  0.1038
  734HOH      O 2235   0.375   1.636   0.240  0.1139 -0.0339 -0.3966
  734HOH     H1 2236   0.450   1.608   0.188  0.0274 -0.1385 -0.4666
  734HOH     H2 2237   0.413   1.682   0.315  0.2637 -0.4344 -0.2206
  735HOH      O 2238   0.763   2.485   1.897 -0.1487 -0.3097  0.3244
  735HOH     H1 2239   0.794   2.481   1.807 -0.0931 -1.1134  0.3631
  735HOH     H2 2240   0.823   2.546   1.940  0.0741 -0.2298 -0.0873
  736HOH      O 2241   0.445   2.581   0.628  0.2811 -0.0500  0.2190
  736HOH     H1 2242   0.467   2.530   0.706 -0.7104 -0.6712  0.1201
  736HOH     H2 2243   0.418   2.666   0.663  0.0775 -0.2407  0.5382
  737HOH      O 2244   0.126   2.785   2.079 -0.0959 -0.1455  0.6555
  737HOH     H1 2245   0.105   2.864   2.129 -0.8649 -0.1855  0.4344
  737HOH     H2 2246   0.216   2.763   2.103  0.4271  1.2367  0.1209
  738HOH      O 2247   0.771   2.394   0.567 -0.4777  0.1109 -0.1810
  738HOH     H1 2248   0.745   2.486   0.560  0.4980  0.3815 -0.6314
  738HOH     H2 2249   0.791   2.369   0.477  0.6276 -0.0961  0.0927
  739HOH      O 2250   1.566   2.472   2.241 -0.4788 -0.1183 -0.5355
  739HOH     H1 2251   1.550   2.492   2.333 -0.6112  0.3701 -0.6640
  739HOH     H2 2252   1.541   2.380   2.232  0.2721 -0.4061  0.0899
  740HOH      O 2253   2.300   0.602   2.614 -0.1449  0.0939 -0.4444
  740HOH     H1 2254   2.352   0.682   2.618  0.0285 -0.0320  0.2875
  740HOH     H2 2255   2.354   0.540   2.566  0.0359  0.2085 -0.3902
   2.84059   2.84059   2.84059
