# Supplementary material for: Broadening the Scope of Binding Free Energy Calculations Using a Separated Topologies Approach
Source: J Chem Theory Comput. 2023 Jul 24;19(15):5058–76. doi: 10.1021/acs.jctc.3c00282 (PMC10413862; doi:10.1021/acs.jctc.3c00282)
Supplement: Supplementary file 2 — ct3c00282_si_002.zip [file ct3c00282_si_002.zip › SI_paper/ERa/input_spruce_prep/2d/solvent.top]

[ defaults ]
; nbfunc        comb-rule       gen-pairs       fudgeLJ fudgeQQ
1               2               yes             0.5          0.8333

[ atomtypes ]
; name    at.num    mass    charge ptype  sigma      epsilon
Na1           11  22.989769  0.00000000  A     0.24392807     0.36584603
Cl1           17  35.453200  0.00000000  A      0.4477657     0.14891274
O1             8  15.999430  0.00000000  A     0.30664734      0.8803136
C1             6  12.010780  0.00000000  A     0.33996695       0.359824
C2             6  12.010780  0.00000000  A     0.33996695      0.4577296
O2             8  15.999430  0.00000000  A     0.30000123        0.71128
F1             9  18.998403  0.00000000  A     0.31181455       0.255224
H1             1   1.007947  0.00000000  A    0.053453923   0.0002204968
H2             1   1.007947  0.00000000  A     0.25996425        0.06276
H3             1   1.007947  0.00000000  A      0.2471353      0.0656888
H4             1   1.007947  0.00000000  A     0.26495328      0.0656888
OW             8  15.999430  0.00000000  A     0.31507524       0.635968
HW             1   1.007947  0.00000000  A              1              0
dNa1       11     22.989769 0.0  A  0.0  0.0
dCl1       17     35.453200 0.0  A  0.0  0.0
dO1       8     15.999430 0.0  A  0.0  0.0
dC1       6     12.010780 0.0  A  0.0  0.0
dC2       6     12.010780 0.0  A  0.0  0.0
dO2       8     15.999430 0.0  A  0.0  0.0
dF1       9     18.998403 0.0  A  0.0  0.0
dH1       1     1.007947 0.0  A  0.0  0.0
dH2       1     1.007947 0.0  A  0.0  0.0
dH3       1     1.007947 0.0  A  0.0  0.0
dH4       1     1.007947 0.0  A  0.0  0.0
dOW       8     15.999430 0.0  A  0.0  0.0
dHW       1     1.007947 0.0  A  0.0  0.0

[ moleculetype ]
; Name            nrexcl
Na+          3

[ atoms ]
;   nr       type  resnr residue  atom   cgnr    charge       mass  typeB    chargeB      massB
; residue    1 Na+ rtp Na+ q 1.0
    1        Na1      1    Na+     NA      1 1.00000000  22.989769   ; qtot 1.000000


[ moleculetype ]
; Name            nrexcl
Cl-          3

[ atoms ]
;   nr       type  resnr residue  atom   cgnr    charge       mass  typeB    chargeB      massB
; residue    1 Cl- rtp Cl- q -1.0
    1        Cl1      1    Cl-     CL      1 -1.00000000  35.453200   ; qtot -1.000000


[ moleculetype ]
; Name            nrexcl
UNL          3

[ atoms ]
;   nr       type  resnr residue  atom   cgnr    charge       mass  typeB    chargeB      massB
; residue    1 UNL rtp UNL q 0.0
    1         O1      1    UNL     O1      1 -0.49810001  15.999430        dO1     0.0    15.999430
    2         C1      1    UNL     C1      2 0.13493000  12.010780        dC1     0.0    12.010780
    3         C1      1    UNL     C2      3 -0.18905000  12.010780        dC1     0.0    12.010780
    4         C1      1    UNL     C3      4 -0.07394000  12.010780        dC1     0.0    12.010780
    5         C1      1    UNL     C4      5 -0.12833001  12.010780        dC1     0.0    12.010780
    6         C2      1    UNL     C5      6 0.20340000  12.010780        dC2     0.0    12.010780
    7         O2      1    UNL     O2      7 -0.32159999  15.999430        dO2     0.0    15.999430
    8         C1      1    UNL     C6      8 0.08631000  12.010780        dC1     0.0    12.010780
    9         C1      1    UNL     C7      9 -0.10764000  12.010780        dC1     0.0    12.010780
   10         C1      1    UNL     C8     10 -0.18591000  12.010780        dC1     0.0    12.010780
   11         C1      1    UNL     C9     11 0.10243000  12.010780        dC1     0.0    12.010780
   12         O1      1    UNL     O3     12 -0.49711001  15.999430        dO1     0.0    15.999430
   13         C1      1    UNL    C10     13 -0.13046999  12.010780        dC1     0.0    12.010780
   14         C1      1    UNL    C11     14 -0.09911000  12.010780        dC1     0.0    12.010780
   15         C2      1    UNL    C12     15 -0.01365000  12.010780        dC2     0.0    12.010780
   16         C2      1    UNL    C13     16 -0.07290000  12.010780        dC2     0.0    12.010780
   17         C2      1    UNL    C14     17 -0.10659000  12.010780        dC2     0.0    12.010780
   18         C2      1    UNL    C15     18 0.63269001  12.010780        dC2     0.0    12.010780
   19         F1      1    UNL     F1     19 -0.23988000  18.998403        dF1     0.0    18.998403
   20         F1      1    UNL     F2     20 -0.23988000  18.998403        dF1     0.0    18.998403
   21         F1      1    UNL     F3     21 -0.23988000  18.998403        dF1     0.0    18.998403
   22         C2      1    UNL    C16     22 -0.07147000  12.010780        dC2     0.0    12.010780
   23         C2      1    UNL    C17     23 -0.08827000  12.010780        dC2     0.0    12.010780
   24         C1      1    UNL    C18     24 -0.07394000  12.010780        dC1     0.0    12.010780
   25         C1      1    UNL    C19     25 -0.18905000  12.010780        dC1     0.0    12.010780
   26         H1      1    UNL     H1     26 0.42340001   1.007947        dH1     0.0    1.007947
   27         H2      1    UNL     H2     27 0.14414001   1.007947        dH2     0.0    1.007947
   28         H2      1    UNL     H3     28 0.14274999   1.007947        dH2     0.0    1.007947
   29         H3      1    UNL     H4     29 0.05761000   1.007947        dH3     0.0    1.007947
   30         H2      1    UNL     H5     30 0.15265000   1.007947        dH2     0.0    1.007947
   31         H2      1    UNL     H6     31 0.13793001   1.007947        dH2     0.0    1.007947
   32         H1      1    UNL     H7     32 0.41903999   1.007947        dH1     0.0    1.007947
   33         H2      1    UNL     H8     33 0.15222999   1.007947        dH2     0.0    1.007947
   34         H4      1    UNL     H9     34 0.06608000   1.007947        dH4     0.0    1.007947
   35         H4      1    UNL    H10     35 0.06684000   1.007947        dH4     0.0    1.007947
   36         H4      1    UNL    H11     36 0.06684000   1.007947        dH4     0.0    1.007947
   37         H4      1    UNL    H12     37 0.08360000   1.007947        dH4     0.0    1.007947
   38         H4      1    UNL    H13     38 0.07180000   1.007947        dH4     0.0    1.007947
   39         H4      1    UNL    H14     39 0.07180000   1.007947        dH4     0.0    1.007947
   40         H4      1    UNL    H15     40 0.06341000   1.007947        dH4     0.0    1.007947
   41         H2      1    UNL    H16     41 0.14274999   1.007947        dH2     0.0    1.007947
   42         H2      1    UNL    H17     42 0.14414001   1.007947        dH2     0.0    1.007947

[ bonds ]
;    ai     aj funct         c0         c1         c2         c3
      1      2     1   0.13695 330625.483437
      1     26     1   0.09713 464991.488317
      2     25     1   0.13905 288391.937460
      2      3     1   0.13905 288391.937460
      3      4     1   0.13905 288391.937460
      3     27     1   0.10856 338272.480284
      4      5     1   0.13905 288391.937460
      4     28     1   0.10856 338272.480284
      5      6     1   0.15010 251553.967119
      5     24     1   0.13905 288391.937460
      6     23     1   0.15210 216404.312761
      6      7     1   0.14289 308141.359986
      6     29     1   0.10939 315503.505216
      7      8     1   0.13692 346155.039335
      8     14     1   0.13905 288391.937460
      8      9     1   0.13905 288391.937460
      9     10     1   0.13905 288391.937460
      9     30     1   0.10856 338272.480284
     10     11     1   0.13905 288391.937460
     10     31     1   0.10856 338272.480284
     11     12     1   0.13695 330625.483437
     11     13     1   0.13905 288391.937460
     12     32     1   0.09713 464991.488317
     13     14     1   0.13905 288391.937460
     13     33     1   0.10856 338272.480284
     14     15     1   0.15010 251553.967119
     15     23     1   0.15210 216404.312761
     15     16     1   0.15210 216404.312761
     15     34     1   0.10939 315503.505216
     16     17     1   0.15210 216404.312761
     16     35     1   0.10939 315503.505216
     16     36     1   0.10939 315503.505216
     17     18     1   0.15210 216404.312761
     17     22     1   0.15210 216404.312761
     17     37     1   0.10939 315503.505216
     18     19     1   0.13617 282211.114490
     18     20     1   0.13617 282211.114490
     18     21     1   0.13617 282211.114490
     22     23     1   0.15210 216404.312761
     22     38     1   0.10939 315503.505216
     22     39     1   0.10939 315503.505216
     23     40     1   0.10939 315503.505216
     24     25     1   0.13905 288391.937460
     24     41     1   0.10856 338272.480284
     25     42     1   0.10856 338272.480284

[ pairs ]
;    ai     aj funct         c0         c1         c2         c3
      1      4     1
      2      5     1
      3      6     1
      4      7     1
      5      8     1
      6      9     1
      7     10     1
      8     11     1
      9     12     1
      7     13     1
      9     13     1
      6     14     1
     10     14     1
     12     14     1
      5     15     1
      7     15     1
      9     15     1
     11     15     1
      6     16     1
      8     16     1
     13     16     1
      6     17     1
     14     17     1
     15     18     1
     16     19     1
     16     20     1
     16     21     1
      5     22     1
      7     22     1
     14     22     1
     19     22     1
     20     22     1
     21     22     1
      4     23     1
      8     23     1
     13     23     1
     18     23     1
      1     24     1
      3     24     1
      7     24     1
     23     24     1
      4     25     1
      6     25     1
      3     26     1
     25     26     1
      1     27     1
      5     27     1
     25     27     1
      2     28     1
      6     28     1
     24     28     1
     27     28     1
      4     29     1
      8     29     1
     15     29     1
     22     29     1
     24     29     1
      7     30     1
     11     30     1
     14     30     1
      8     31     1
     12     31     1
     13     31     1
     30     31     1
     10     32     1
     13     32     1
      8     33     1
     10     33     1
     12     33     1
     15     33     1
      6     34     1
      8     34     1
     13     34     1
     17     34     1
     22     34     1
     14     35     1
     18     35     1
     22     35     1
     23     35     1
     34     35     1
     14     36     1
     18     36     1
     22     36     1
     23     36     1
     34     36     1
     15     37     1
     19     37     1
     20     37     1
     21     37     1
     23     37     1
     35     37     1
     36     37     1
      6     38     1
     15     38     1
     16     38     1
     18     38     1
     37     38     1
      6     39     1
     15     39     1
     16     39     1
     18     39     1
     37     39     1
      5     40     1
      7     40     1
     14     40     1
     16     40     1
     17     40     1
     29     40     1
     34     40     1
     38     40     1
     39     40     1
      2     41     1
      4     41     1
      6     41     1
      1     42     1
      3     42     1
      5     42     1
     41     42     1

[ angles ]
;    ai     aj     ak funct         c0         c1         c2         c3
      1      2      3     1   126.9451846 583.761810
      1      2     25     1   126.9451846 583.761810
      2      1     26     1   110.2898389 562.756275
      2      3      4     1   126.9451846 583.761810
      2      3     27     1   131.2812074 276.505179
      2     25     24     1   126.9451846 583.761810
      2     25     42     1   131.2812074 276.505179
      3      2     25     1   126.9451846 583.761810
      3      4      5     1   126.9451846 583.761810
      3      4     28     1   131.2812074 276.505179
      4      3     27     1   131.2812074 276.505179
      4      5      6     1   126.9451846 583.761810
      4      5     24     1   126.9451846 583.761810
      5      4     28     1   131.2812074 276.505179
      5      6      7     1   113.6569396 415.195031
      5      6     23     1   113.6569396 415.195031
      5      6     29     1   113.6569396 415.195031
      5     24     25     1   126.9451846 583.761810
      5     24     41     1   131.2812074 276.505179
      6      5     24     1   126.9451846 583.761810
      6      7      8     1   110.2898389 562.756275
      6     23     15     1   113.6569396 415.195031
      6     23     22     1   139.8741836 73.692153
      6     23     40     1   113.6569396 415.195031
      7      6     23     1   113.6569396 415.195031
      7      6     29     1   113.6569396 415.195031
      7      8      9     1   126.9451846 583.761810
      7      8     14     1   126.9451846 583.761810
      8      9     10     1   126.9451846 583.761810
      8      9     30     1   131.2812074 276.505179
      8     14     13     1   126.9451846 583.761810
      8     14     15     1   126.9451846 583.761810
      9      8     14     1   126.9451846 583.761810
      9     10     11     1   126.9451846 583.761810
      9     10     31     1   131.2812074 276.505179
     10      9     30     1   131.2812074 276.505179
     10     11     12     1   126.9451846 583.761810
     10     11     13     1   126.9451846 583.761810
     11     10     31     1   131.2812074 276.505179
     11     12     32     1   110.2898389 562.756275
     11     13     14     1   126.9451846 583.761810
     11     13     33     1   131.2812074 276.505179
     12     11     13     1   126.9451846 583.761810
     13     14     15     1   126.9451846 583.761810
     14     13     33     1   131.2812074 276.505179
     14     15     16     1   139.8741836 73.692153
     14     15     23     1   113.6569396 415.195031
     14     15     34     1   113.6569396 415.195031
     15     16     17     1   113.6569396 415.195031
     15     16     35     1   113.6569396 415.195031
     15     16     36     1   113.6569396 415.195031
     15     23     22     1   113.6569396 415.195031
     15     23     40     1   113.6569396 415.195031
     16     15     23     1   113.6569396 415.195031
     16     15     34     1   113.6569396 415.195031
     16     17     18     1   113.6569396 415.195031
     16     17     22     1   113.6569396 415.195031
     16     17     37     1   113.6569396 415.195031
     17     16     35     1   113.6569396 415.195031
     17     16     36     1   113.6569396 415.195031
     17     18     19     1   113.6569396 415.195031
     17     18     20     1   113.6569396 415.195031
     17     18     21     1   113.6569396 415.195031
     17     22     23     1   113.6569396 415.195031
     17     22     38     1   113.6569396 415.195031
     17     22     39     1   113.6569396 415.195031
     18     17     22     1   113.6569396 415.195031
     18     17     37     1   113.6569396 415.195031
     19     18     20     1   113.6569396 415.195031
     19     18     21     1   113.6569396 415.195031
     20     18     21     1   113.6569396 415.195031
     22     17     37     1   113.6569396 415.195031
     22     23     40     1   113.6569396 415.195031
     23      6     29     1   113.6569396 415.195031
     23     15     34     1   113.6569396 415.195031
     23     22     38     1   113.6569396 415.195031
     23     22     39     1   113.6569396 415.195031
     24     25     42     1   131.2812074 276.505179
     25     24     41     1   131.2812074 276.505179
     35     16     36     1   114.2940847 278.454799
     38     22     39     1   114.2940847 278.454799

[ dihedrals ]
;    ai     aj     ak     al funct         c0         c1         c2         c3         c4         c5
      2      1      3     25     1  180.0000000  1.5341333  2
      2      3     25      1     1  180.0000000  1.5341333  2
      2     25      1      3     1  180.0000000  1.5341333  2
      3      2      4     27     1  180.0000000  1.5341333  2
      3      4     27      2     1  180.0000000  1.5341333  2
      3     27      2      4     1  180.0000000  1.5341333  2
     25      2     24     42     1  180.0000000  1.5341333  2
     25     24     42      2     1  180.0000000  1.5341333  2
     25     42      2     24     1  180.0000000  1.5341333  2
      4      3      5     28     1  180.0000000  1.5341333  2
      4      5     28      3     1  180.0000000  1.5341333  2
      4     28      3      5     1  180.0000000  1.5341333  2
      5      4      6     24     1  180.0000000  1.5341333  2
      5      6     24      4     1  180.0000000  1.5341333  2
      5     24      4      6     1  180.0000000  1.5341333  2
     24      5     25     41     1  180.0000000  1.5341333  2
     24     25     41      5     1  180.0000000  1.5341333  2
     24     41      5     25     1  180.0000000  1.5341333  2
      8      7      9     14     1  180.0000000  1.5341333  2
      8      9     14      7     1  180.0000000  1.5341333  2
      8     14      7      9     1  180.0000000  1.5341333  2
      9      8     10     30     1  180.0000000  1.5341333  2
      9     10     30      8     1  180.0000000  1.5341333  2
      9     30      8     10     1  180.0000000  1.5341333  2
     14      8     13     15     1  180.0000000  1.5341333  2
     14     13     15      8     1  180.0000000  1.5341333  2
     14     15      8     13     1  180.0000000  1.5341333  2
     10      9     11     31     1  180.0000000  1.5341333  2
     10     11     31      9     1  180.0000000  1.5341333  2
     10     31      9     11     1  180.0000000  1.5341333  2
     11     10     12     13     1  180.0000000  1.5341333  2
     11     12     13     10     1  180.0000000  1.5341333  2
     11     13     10     12     1  180.0000000  1.5341333  2
     13     11     14     33     1  180.0000000  1.5341333  2
     13     14     33     11     1  180.0000000  1.5341333  2
     13     33     11     14     1  180.0000000  1.5341333  2
      1      2      3      4     1  180.0000000  15.6448125  2
      1      2      3     27     1  180.0000000  15.6448125  2
      1      2     25     24     1  180.0000000  15.6448125  2
      1      2     25     42     1  180.0000000  15.6448125  2
      2      3      4      5     1  180.0000000  15.6448125  2
      2      3      4     28     1  180.0000000  15.6448125  2
      2     25     24      5     1  180.0000000  15.6448125  2
      2     25     24     41     1  180.0000000  15.6448125  2
      3      2      1     26     1  180.0000000  3.6934561  2
      3      2     25     24     1  180.0000000  15.6448125  2
      3      2     25     42     1  180.0000000  15.6448125  2
      3      4      5      6     1  180.0000000  15.6448125  2
      3      4      5     24     1  180.0000000  15.6448125  2
      4      3      2     25     1  180.0000000  15.6448125  2
      4      5      6      7     1  0.0000000  -0.9391229  3
      4      5      6     23     1  0.0000000  -0.9391229  3
      4      5      6     29     1  0.0000000  -0.9391229  3
      4      5     24     25     1  180.0000000  15.6448125  2
      4      5     24     41     1  180.0000000  15.6448125  2
      5      4      3     27     1  180.0000000  15.6448125  2
      5      6      7      8     1  0.0000000  -0.2174768  3
      5      6     23     15     1  0.0000000  1.5537669  3
      5      6     23     22     1  0.0000000  1.5537669  3
      5      6     23     40     1  0.0000000  1.5537669  3
      5     24     25     42     1  180.0000000  15.6448125  2
      6      5      4     28     1  180.0000000  15.6448125  2
      6      5     24     25     1  180.0000000  15.6448125  2
      6      5     24     41     1  180.0000000  15.6448125  2
      6      7      8      9     1  180.0000000  8.7330935  2
      6      7      8     14     1  180.0000000  8.7330935  2
      6     23     15     14     1  0.0000000  1.5537669  3
      6     23     15     16     1  0.0000000  0.4871633  3
      6     23     15     16     1  180.0000000  1.0423157  2
      6     23     15     16     1  180.0000000  1.2374494  1
      6     23     15     34     1  0.0000000  0.3520652  3
      6     23     22     17     1  0.0000000  0.4871633  3
      6     23     22     17     1  180.0000000  1.0423157  2
      6     23     22     17     1  180.0000000  1.2374494  1
      6     23     22     38     1  0.0000000  0.3520652  3
      6     23     22     39     1  0.0000000  0.3520652  3
      7      6      5     24     1  0.0000000  -0.9391229  3
      7      6     23     15     1  0.0000000  1.5537669  3
      7      6     23     22     1  0.0000000  1.5537669  3
      7      6     23     40     1  0.0000000  0.3696623  3
      7      6     23     40     1  0.0000000  1.3463719  1
      7      8      9     10     1  180.0000000  15.6448125  2
      7      8      9     30     1  180.0000000  15.6448125  2
      7      8     14     13     1  180.0000000  15.6448125  2
      7      8     14     15     1  180.0000000  15.6448125  2
      8      7      6     23     1  0.0000000  1.2281810  3
      8      7      6     23     1  180.0000000  2.4840112  1
      8      7      6     29     1  0.0000000  -0.2174768  3
      8      9     10     11     1  180.0000000  15.6448125  2
      8      9     10     31     1  180.0000000  15.6448125  2
      8     14     13     11     1  180.0000000  15.6448125  2
      8     14     13     33     1  180.0000000  15.6448125  2
      8     14     15     16     1  0.0000000  -0.9391229  3
      8     14     15     23     1  0.0000000  -0.9391229  3
      8     14     15     34     1  0.0000000  -0.9391229  3
      9      8     14     13     1  180.0000000  15.6448125  2
      9      8     14     15     1  180.0000000  15.6448125  2
      9     10     11     12     1  180.0000000  15.6448125  2
      9     10     11     13     1  180.0000000  15.6448125  2
     10      9      8     14     1  180.0000000  15.6448125  2
     10     11     12     32     1  180.0000000  3.6934561  2
     10     11     13     14     1  180.0000000  15.6448125  2
     10     11     13     33     1  180.0000000  15.6448125  2
     11     10      9     30     1  180.0000000  15.6448125  2
     11     13     14     15     1  180.0000000  15.6448125  2
     12     11     10     31     1  180.0000000  15.6448125  2
     12     11     13     14     1  180.0000000  15.6448125  2
     12     11     13     33     1  180.0000000  15.6448125  2
     13     11     10     31     1  180.0000000  15.6448125  2
     13     11     12     32     1  180.0000000  3.6934561  2
     13     14     15     16     1  0.0000000  -0.9391229  3
     13     14     15     23     1  0.0000000  -0.9391229  3
     13     14     15     34     1  0.0000000  -0.9391229  3
     14      8      9     30     1  180.0000000  15.6448125  2
     14     15     16     17     1  0.0000000  1.5537669  3
     14     15     16     35     1  0.0000000  1.5537669  3
     14     15     16     36     1  0.0000000  1.5537669  3
     14     15     23     22     1  0.0000000  1.5537669  3
     14     15     23     40     1  0.0000000  1.5537669  3
     15     14     13     33     1  180.0000000  15.6448125  2
     15     16     17     18     1  0.0000000  0.4871633  3
     15     16     17     18     1  180.0000000  1.0423157  2
     15     16     17     18     1  180.0000000  1.2374494  1
     15     16     17     22     1  0.0000000  0.4871633  3
     15     16     17     22     1  180.0000000  1.0423157  2
     15     16     17     22     1  180.0000000  1.2374494  1
     15     16     17     37     1  0.0000000  0.3520652  3
     15     23      6     29     1  0.0000000  0.3520652  3
     15     23     22     17     1  0.0000000  0.4871633  3
     15     23     22     17     1  180.0000000  1.0423157  2
     15     23     22     17     1  180.0000000  1.2374494  1
     15     23     22     38     1  0.0000000  0.3520652  3
     15     23     22     39     1  0.0000000  0.3520652  3
     16     15     23     22     1  0.0000000  0.4871633  3
     16     15     23     22     1  180.0000000  1.0423157  2
     16     15     23     22     1  180.0000000  1.2374494  1
     16     15     23     40     1  0.0000000  0.3520652  3
     16     17     18     19     1  0.0000000  1.5537669  3
     16     17     18     20     1  0.0000000  1.5537669  3
     16     17     18     21     1  0.0000000  1.5537669  3
     16     17     22     23     1  0.0000000  0.4871633  3
     16     17     22     23     1  180.0000000  1.0423157  2
     16     17     22     23     1  180.0000000  1.2374494  1
     16     17     22     38     1  0.0000000  0.3520652  3
     16     17     22     39     1  0.0000000  0.3520652  3
     17     16     15     23     1  0.0000000  0.4871633  3
     17     16     15     23     1  180.0000000  1.0423157  2
     17     16     15     23     1  180.0000000  1.2374494  1
     17     16     15     34     1  0.0000000  0.3520652  3
     17     22     23     40     1  0.0000000  0.3520652  3
     18     17     16     35     1  0.0000000  0.3520652  3
     18     17     16     36     1  0.0000000  0.3520652  3
     18     17     22     23     1  0.0000000  0.4871633  3
     18     17     22     23     1  180.0000000  1.0423157  2
     18     17     22     23     1  180.0000000  1.2374494  1
     18     17     22     38     1  0.0000000  0.3520652  3
     18     17     22     39     1  0.0000000  0.3520652  3
     19     18     17     22     1  0.0000000  1.5537669  3
     19     18     17     37     1  0.0000000  0.3992636  3
     19     18     17     37     1  0.0000000  1.4282465  1
     20     18     17     22     1  0.0000000  1.5537669  3
     20     18     17     37     1  0.0000000  0.3992636  3
     20     18     17     37     1  0.0000000  1.4282465  1
     21     18     17     22     1  0.0000000  1.5537669  3
     21     18     17     37     1  0.0000000  0.3992636  3
     21     18     17     37     1  0.0000000  1.4282465  1
     22     17     16     35     1  0.0000000  0.3520652  3
     22     17     16     36     1  0.0000000  0.3520652  3
     22     23      6     29     1  0.0000000  0.3520652  3
     22     23     15     34     1  0.0000000  0.3520652  3
     23      6      5     24     1  0.0000000  -0.9391229  3
     23     15     16     35     1  0.0000000  0.3520652  3
     23     15     16     36     1  0.0000000  0.3520652  3
     23     22     17     37     1  0.0000000  0.3520652  3
     24      5      4     28     1  180.0000000  15.6448125  2
     24      5      6     29     1  0.0000000  -0.9391229  3
     25      2      1     26     1  180.0000000  3.6934561  2
     25      2      3     27     1  180.0000000  15.6448125  2
     27      3      4     28     1  180.0000000  15.6448125  2
     29      6     23     40     1  0.0000000  0.8390570  3
     30      9     10     31     1  180.0000000  15.6448125  2
     34     15     16     35     1  0.0000000  0.8390570  3
     34     15     16     36     1  0.0000000  0.8390570  3
     34     15     23     40     1  0.0000000  0.8390570  3
     35     16     17     37     1  0.0000000  0.8390570  3
     36     16     17     37     1  0.0000000  0.8390570  3
     37     17     22     38     1  0.0000000  0.8390570  3
     37     17     22     39     1  0.0000000  0.8390570  3
     38     22     23     40     1  0.0000000  0.8390570  3
     39     22     23     40     1  0.0000000  0.8390570  3
     41     24     25     42     1  180.0000000  15.6448125  2


[ moleculetype ]
; Name            nrexcl
HOH          3

[ atoms ]
;   nr       type  resnr residue  atom   cgnr    charge       mass  typeB    chargeB      massB
; residue    1 HOH rtp HOH q 0.0
    1         OW      1    HOH      O      1 -0.83400000  15.999430   ; qtot -0.834000
    2         HW      1    HOH     H1      2 0.41700000   1.007947   ; qtot -0.417000
    3         HW      1    HOH     H2      3 0.41700000   1.007947   ; qtot 0.000000

#ifdef FLEXIBLE

[ bonds ]
;    ai     aj funct         c0         c1         c2         c3
      2      1     1   0.09572 462750.400000
      3      1     1   0.09572 462750.400000

[ angles ]
;    ai     aj     ak funct         c0         c1         c2         c3
      2      1      3     1   104.5200000 836.800000


#else

[ settles ]
; i     funct   doh     dhh
1     1   0.09572000   0.15139007

#endif

[ exclusions ]
1  2  3
2  1  3
3  1  2

[ system ]
; Name
Generic title

[ molecules ]
; Compound       #mols
Na+                  1
Cl-                  1
UNL                  1
HOH                737
