# Supplementary material for: Broadening the Scope of Binding Free Energy Calculations Using a Separated Topologies Approach
Source: J Chem Theory Comput. 2023 Jul 24;19(15):5058–76. doi: 10.1021/acs.jctc.3c00282 (PMC10413862; doi:10.1021/acs.jctc.3c00282)
Supplement: Supplementary file 2 — ct3c00282_si_002.zip [file ct3c00282_si_002.zip › SI_paper/ERa/input_spruce_prep/3b/complex.top]

;
;   File 3b/complex_prod.top  was generated
;   By user: hannahbaumann (501)
;   On host: dhcp-204203.bio.uci.edu
;   At date: Tue. October  2 11:24:04 2021
;
;   This is a standalone topology file
;
;   Created by:
;   ParmEd:       extract_prod.py, VERSION 3.2.0
;   Executable:   extract_prod.py
;   Library dir:  /usr/local/gromacs/share/gromacs/top
;   Command line:
;     extract_prod.py
;

[ defaults ]
; nbfunc        comb-rule       gen-pairs       fudgeLJ fudgeQQ
1               2               yes             0.5          0.8333

[ atomtypes ]
; name    at.num    mass    charge ptype  sigma      epsilon
C1             6  12.010780  0.00000000  A     0.33996695       0.359824
O1             8  15.999430  0.00000000  A     0.29599219        0.87864
C2             6  12.010780  0.00000000  A     0.33996695      0.4577296
H1             1   1.007947  0.00000000  A     0.26495328      0.0656888
N1             7  14.006720  0.00000000  A     0.32499985        0.71128
H2             1   1.007947  0.00000000  A     0.10690785      0.0656888
H3             1   1.007947  0.00000000  A      0.2471353      0.0656888
O2             8  15.999430  0.00000000  A     0.30664734      0.8803136
H4             1   1.007947  0.00000000  A              1              0
S1            16  32.065500  0.00000000  A     0.35635949          1.046
H5             1   1.007947  0.00000000  A     0.25996425        0.06276
H6             1   1.007947  0.00000000  A     0.25105526        0.06276
H7             1   1.007947  0.00000000  A     0.24214627        0.06276
H8             1   1.007947  0.00000000  A     0.19599772      0.0656888
L3975          8  15.999430  0.00000000  A     0.29599219        0.87864
L3976          6  12.010780  0.00000000  A     0.33996695       0.359824
L3977          6  12.010780  0.00000000  A     0.33996695      0.4577296
L3978          6  12.010780  0.00000000  A     0.33996695      0.4577296
L3979          6  12.010780  0.00000000  A     0.33996695      0.4577296
L3980          6  12.010780  0.00000000  A     0.33996695       0.359824
L3981          6  12.010780  0.00000000  A     0.33996695       0.359824
L3982          6  12.010780  0.00000000  A     0.33996695       0.359824
L3983          8  15.999430  0.00000000  A     0.30664734      0.8803136
L3984          6  12.010780  0.00000000  A     0.33996695       0.359824
L3985          6  12.010780  0.00000000  A     0.33996695       0.359824
L3986          6  12.010780  0.00000000  A     0.33996695       0.359824
L3987          8  15.999430  0.00000000  A     0.30000123        0.71128
L3988          6  12.010780  0.00000000  A     0.33996695      0.4577296
L3989          6  12.010780  0.00000000  A     0.33996695       0.359824
L3990          6  12.010780  0.00000000  A     0.33996695       0.359824
L3991          6  12.010780  0.00000000  A     0.33996695       0.359824
L3992          6  12.010780  0.00000000  A     0.33996695       0.359824
L3993          8  15.999430  0.00000000  A     0.30664734      0.8803136
L3994          6  12.010780  0.00000000  A     0.33996695       0.359824
L3995          6  12.010780  0.00000000  A     0.33996695       0.359824
L3996          6  12.010780  0.00000000  A     0.33996695      0.4577296
L3997          6  12.010780  0.00000000  A     0.33996695      0.4577296
L3998          1   1.007947  0.00000000  A     0.26495328      0.0656888
L3999          1   1.007947  0.00000000  A     0.26495328      0.0656888
L4000          1   1.007947  0.00000000  A     0.26495328      0.0656888
L4001          1   1.007947  0.00000000  A     0.26495328      0.0656888
L4002          1   1.007947  0.00000000  A     0.26495328      0.0656888
L4003          1   1.007947  0.00000000  A     0.25996425        0.06276
L4004          1   1.007947  0.00000000  A    0.089089872              0
L4005          1   1.007947  0.00000000  A     0.25996425        0.06276
L4006          1   1.007947  0.00000000  A     0.25996425        0.06276
L4007          1   1.007947  0.00000000  A      0.2471353      0.0656888
L4008          1   1.007947  0.00000000  A     0.25996425        0.06276
L4009          1   1.007947  0.00000000  A     0.25996425        0.06276
L4010          1   1.007947  0.00000000  A    0.089089872              0
L4011          1   1.007947  0.00000000  A     0.25996425        0.06276
L4012          1   1.007947  0.00000000  A     0.25996425        0.06276
L4013          1   1.007947  0.00000000  A     0.26495328      0.0656888
L4014          1   1.007947  0.00000000  A     0.26495328      0.0656888
L4015          1   1.007947  0.00000000  A     0.26495328      0.0656888
Na1           11  22.989769  0.00000000  A     0.24392807     0.36584603
Cl1           17  35.453200  0.00000000  A      0.4477657     0.14891274
OW             8  15.999430  0.00000000  A     0.31507524       0.635968
HW             1   1.007947  0.00000000  A              1              0


[ moleculetype ]
; Name            nrexcl
system1          3

[ atoms ]
;   nr       type  resnr residue  atom   cgnr    charge       mass  typeB    chargeB      massB
; residue    1 ACE rtp ACE q -0.0
    1         C1      1    ACE      C      1 0.59720000  12.010780   ; qtot 0.597200
    2         O1      1    ACE      O      2 -0.56790000  15.999430   ; qtot 0.029300
    3         C2      1    ACE    CH3      3 -0.36620000  12.010780   ; qtot -0.336900
    4         H1      1    ACE   HH31      4 0.11230000   1.007947   ; qtot -0.224600
    5         H1      1    ACE   HH32      5 0.11230000   1.007947   ; qtot -0.112300
    6         H1      1    ACE   HH33      6 0.11230000   1.007947   ; qtot -0.000000
; residue    2 LEU rtp LEU q -0.0
    7         N1      2    LEU      N      7 -0.41570000  14.006720   ; qtot -0.415700
    8         C2      2    LEU     CA      8 -0.05180000  12.010780   ; qtot -0.467500
    9         C1      2    LEU      C      9 0.59730000  12.010780   ; qtot 0.129800
   10         O1      2    LEU      O     10 -0.56790000  15.999430   ; qtot -0.438100
   11         C2      2    LEU     CB     11 -0.11020000  12.010780   ; qtot -0.548300
   12         C2      2    LEU     CG     12 0.35310000  12.010780   ; qtot -0.195200
   13         C2      2    LEU    CD1     13 -0.41210000  12.010780   ; qtot -0.607300
   14         C2      2    LEU    CD2     14 -0.41210000  12.010780   ; qtot -1.019400
   15         H2      2    LEU      H     15 0.27190000   1.007947   ; qtot -0.747500
   16         H3      2    LEU     HA     16 0.09220000   1.007947   ; qtot -0.655300
   17         H1      2    LEU    HB2     17 0.04570000   1.007947   ; qtot -0.609600
   18         H1      2    LEU    HB3     18 0.04570000   1.007947   ; qtot -0.563900
   19         H1      2    LEU     HG     19 -0.03610000   1.007947   ; qtot -0.600000
   20         H1      2    LEU   HD11     20 0.10000000   1.007947   ; qtot -0.500000
   21         H1      2    LEU   HD12     21 0.10000000   1.007947   ; qtot -0.400000
   22         H1      2    LEU   HD13     22 0.10000000   1.007947   ; qtot -0.300000
   23         H1      2    LEU   HD21     23 0.10000000   1.007947   ; qtot -0.200000
   24         H1      2    LEU   HD22     24 0.10000000   1.007947   ; qtot -0.100000
   25         H1      2    LEU   HD23     25 0.10000000   1.007947   ; qtot -0.000000
; residue    3 ALA rtp ALA q 0.0
   26         N1      3    ALA      N     26 -0.41570000  14.006720   ; qtot -0.415700
   27         C2      3    ALA     CA     27 0.03370000  12.010780   ; qtot -0.382000
   28         C1      3    ALA      C     28 0.59730000  12.010780   ; qtot 0.215300
   29         O1      3    ALA      O     29 -0.56790000  15.999430   ; qtot -0.352600
   30         C2      3    ALA     CB     30 -0.18250000  12.010780   ; qtot -0.535100
   31         H2      3    ALA      H     31 0.27190000   1.007947   ; qtot -0.263200
   32         H3      3    ALA     HA     32 0.08230000   1.007947   ; qtot -0.180900
   33         H1      3    ALA    HB1     33 0.06030000   1.007947   ; qtot -0.120600
   34         H1      3    ALA    HB2     34 0.06030000   1.007947   ; qtot -0.060300
   35         H1      3    ALA    HB3     35 0.06030000   1.007947   ; qtot -0.000000
; residue    4 LEU rtp LEU q -0.0
   36         N1      4    LEU      N     36 -0.41570000  14.006720   ; qtot -0.415700
   37         C2      4    LEU     CA     37 -0.05180000  12.010780   ; qtot -0.467500
   38         C1      4    LEU      C     38 0.59730000  12.010780   ; qtot 0.129800
   39         O1      4    LEU      O     39 -0.56790000  15.999430   ; qtot -0.438100
   40         C2      4    LEU     CB     40 -0.11020000  12.010780   ; qtot -0.548300
   41         C2      4    LEU     CG     41 0.35310000  12.010780   ; qtot -0.195200
   42         C2      4    LEU    CD1     42 -0.41210000  12.010780   ; qtot -0.607300
   43         C2      4    LEU    CD2     43 -0.41210000  12.010780   ; qtot -1.019400
   44         H2      4    LEU      H     44 0.27190000   1.007947   ; qtot -0.747500
   45         H3      4    LEU     HA     45 0.09220000   1.007947   ; qtot -0.655300
   46         H1      4    LEU    HB2     46 0.04570000   1.007947   ; qtot -0.609600
   47         H1      4    LEU    HB3     47 0.04570000   1.007947   ; qtot -0.563900
   48         H1      4    LEU     HG     48 -0.03610000   1.007947   ; qtot -0.600000
   49         H1      4    LEU   HD11     49 0.10000000   1.007947   ; qtot -0.500000
   50         H1      4    LEU   HD12     50 0.10000000   1.007947   ; qtot -0.400000
   51         H1      4    LEU   HD13     51 0.10000000   1.007947   ; qtot -0.300000
   52         H1      4    LEU   HD21     52 0.10000000   1.007947   ; qtot -0.200000
   53         H1      4    LEU   HD22     53 0.10000000   1.007947   ; qtot -0.100000
   54         H1      4    LEU   HD23     54 0.10000000   1.007947   ; qtot -0.000000
; residue    5 SER rtp SER q 0.0
   55         N1      5    SER      N     55 -0.41570000  14.006720   ; qtot -0.415700
   56         C2      5    SER     CA     56 -0.02490000  12.010780   ; qtot -0.440600
   57         C1      5    SER      C     57 0.59730000  12.010780   ; qtot 0.156700
   58         O1      5    SER      O     58 -0.56790000  15.999430   ; qtot -0.411200
   59         C2      5    SER     CB     59 0.21170000  12.010780   ; qtot -0.199500
   60         O2      5    SER     OG     60 -0.65460000  15.999430   ; qtot -0.854100
   61         H2      5    SER      H     61 0.27190000   1.007947   ; qtot -0.582200
   62         H3      5    SER     HA     62 0.08430000   1.007947   ; qtot -0.497900
   63         H3      5    SER    HB2     63 0.03520000   1.007947   ; qtot -0.462700
   64         H3      5    SER    HB3     64 0.03520000   1.007947   ; qtot -0.427500
   65         H4      5    SER     HG     65 0.42750000   1.007947   ; qtot -0.000000
; residue    6 LEU rtp LEU q -0.0
   66         N1      6    LEU      N     66 -0.41570000  14.006720   ; qtot -0.415700
   67         C2      6    LEU     CA     67 -0.05180000  12.010780   ; qtot -0.467500
   68         C1      6    LEU      C     68 0.59730000  12.010780   ; qtot 0.129800
   69         O1      6    LEU      O     69 -0.56790000  15.999430   ; qtot -0.438100
   70         C2      6    LEU     CB     70 -0.11020000  12.010780   ; qtot -0.548300
   71         C2      6    LEU     CG     71 0.35310000  12.010780   ; qtot -0.195200
   72         C2      6    LEU    CD1     72 -0.41210000  12.010780   ; qtot -0.607300
   73         C2      6    LEU    CD2     73 -0.41210000  12.010780   ; qtot -1.019400
   74         H2      6    LEU      H     74 0.27190000   1.007947   ; qtot -0.747500
   75         H3      6    LEU     HA     75 0.09220000   1.007947   ; qtot -0.655300
   76         H1      6    LEU    HB2     76 0.04570000   1.007947   ; qtot -0.609600
   77         H1      6    LEU    HB3     77 0.04570000   1.007947   ; qtot -0.563900
   78         H1      6    LEU     HG     78 -0.03610000   1.007947   ; qtot -0.600000
   79         H1      6    LEU   HD11     79 0.10000000   1.007947   ; qtot -0.500000
   80         H1      6    LEU   HD12     80 0.10000000   1.007947   ; qtot -0.400000
   81         H1      6    LEU   HD13     81 0.10000000   1.007947   ; qtot -0.300000
   82         H1      6    LEU   HD21     82 0.10000000   1.007947   ; qtot -0.200000
   83         H1      6    LEU   HD22     83 0.10000000   1.007947   ; qtot -0.100000
   84         H1      6    LEU   HD23     84 0.10000000   1.007947   ; qtot -0.000000
; residue    7 THR rtp THR q -0.0
   85         N1      7    THR      N     85 -0.41570000  14.006720   ; qtot -0.415700
   86         C2      7    THR     CA     86 -0.03890000  12.010780   ; qtot -0.454600
   87         C1      7    THR      C     87 0.59730000  12.010780   ; qtot 0.142700
   88         O1      7    THR      O     88 -0.56790000  15.999430   ; qtot -0.425200
   89         C2      7    THR     CB     89 0.36540000  12.010780   ; qtot -0.059800
   90         C2      7    THR    CG2     90 -0.24380000  12.010780   ; qtot -0.303600
   91         O2      7    THR    OG1     91 -0.67610000  15.999430   ; qtot -0.979700
   92         H2      7    THR      H     92 0.27190000   1.007947   ; qtot -0.707800
   93         H3      7    THR     HA     93 0.10070000   1.007947   ; qtot -0.607100
   94         H3      7    THR     HB     94 0.00430000   1.007947   ; qtot -0.602800
   95         H4      7    THR    HG1     95 0.41020000   1.007947   ; qtot -0.192600
   96         H1      7    THR   HG21     96 0.06420000   1.007947   ; qtot -0.128400
   97         H1      7    THR   HG22     97 0.06420000   1.007947   ; qtot -0.064200
   98         H1      7    THR   HG23     98 0.06420000   1.007947   ; qtot -0.000000
; residue    8 ALA rtp ALA q 0.0
   99         N1      8    ALA      N     99 -0.41570000  14.006720   ; qtot -0.415700
  100         C2      8    ALA     CA    100 0.03370000  12.010780   ; qtot -0.382000
  101         C1      8    ALA      C    101 0.59730000  12.010780   ; qtot 0.215300
  102         O1      8    ALA      O    102 -0.56790000  15.999430   ; qtot -0.352600
  103         C2      8    ALA     CB    103 -0.18250000  12.010780   ; qtot -0.535100
  104         H2      8    ALA      H    104 0.27190000   1.007947   ; qtot -0.263200
  105         H3      8    ALA     HA    105 0.08230000   1.007947   ; qtot -0.180900
  106         H1      8    ALA    HB1    106 0.06030000   1.007947   ; qtot -0.120600
  107         H1      8    ALA    HB2    107 0.06030000   1.007947   ; qtot -0.060300
  108         H1      8    ALA    HB3    108 0.06030000   1.007947   ; qtot -0.000000
; residue    9 ASP rtp ASP q -1.0
  109         N1      9    ASP      N    109 -0.51630000  14.006720   ; qtot -0.516300
  110         C2      9    ASP     CA    110 0.03810000  12.010780   ; qtot -0.478200
  111         C1      9    ASP      C    111 0.53660000  12.010780   ; qtot 0.058400
  112         O1      9    ASP      O    112 -0.58190000  15.999430   ; qtot -0.523500
  113         C2      9    ASP     CB    113 -0.03030000  12.010780   ; qtot -0.553800
  114         C1      9    ASP     CG    114 0.79940000  12.010780   ; qtot 0.245600
  115         O1      9    ASP    OD1    115 -0.80140000  15.999430   ; qtot -0.555800
  116         O1      9    ASP    OD2    116 -0.80140000  15.999430   ; qtot -1.357200
  117         H2      9    ASP      H    117 0.29360000   1.007947   ; qtot -1.063600
  118         H3      9    ASP     HA    118 0.08800000   1.007947   ; qtot -0.975600
  119         H1      9    ASP    HB2    119 -0.01220000   1.007947   ; qtot -0.987800
  120         H1      9    ASP    HB3    120 -0.01220000   1.007947   ; qtot -1.000000
; residue   10 GLN rtp GLN q 0.0
  121         N1     10    GLN      N    121 -0.41570000  14.006720   ; qtot -1.415700
  122         C2     10    GLN     CA    122 -0.00310000  12.010780   ; qtot -1.418800
  123         C1     10    GLN      C    123 0.59730000  12.010780   ; qtot -0.821500
  124         O1     10    GLN      O    124 -0.56790000  15.999430   ; qtot -1.389400
  125         C2     10    GLN     CB    125 -0.00360000  12.010780   ; qtot -1.393000
  126         C2     10    GLN     CG    126 -0.06450000  12.010780   ; qtot -1.457500
  127         C1     10    GLN     CD    127 0.69510000  12.010780   ; qtot -0.762400
  128         N1     10    GLN    NE2    128 -0.94070000  14.006720   ; qtot -1.703100
  129         O1     10    GLN    OE1    129 -0.60860000  15.999430   ; qtot -2.311700
  130         H2     10    GLN      H    130 0.27190000   1.007947   ; qtot -2.039800
  131         H3     10    GLN     HA    131 0.08500000   1.007947   ; qtot -1.954800
  132         H1     10    GLN    HB2    132 0.01710000   1.007947   ; qtot -1.937700
  133         H1     10    GLN    HB3    133 0.01710000   1.007947   ; qtot -1.920600
  134         H1     10    GLN    HG2    134 0.03520000   1.007947   ; qtot -1.885400
  135         H1     10    GLN    HG3    135 0.03520000   1.007947   ; qtot -1.850200
  136         H2     10    GLN   HE21    136 0.42510000   1.007947   ; qtot -1.425100
  137         H2     10    GLN   HE22    137 0.42510000   1.007947   ; qtot -1.000000
; residue   11 MET rtp MET q 0.0
  138         N1     11    MET      N    138 -0.41570000  14.006720   ; qtot -1.415700
  139         C2     11    MET     CA    139 -0.02370000  12.010780   ; qtot -1.439400
  140         C1     11    MET      C    140 0.59730000  12.010780   ; qtot -0.842100
  141         O1     11    MET      O    141 -0.56790000  15.999430   ; qtot -1.410000
  142         C2     11    MET     CB    142 0.03420000  12.010780   ; qtot -1.375800
  143         C2     11    MET     CG    143 0.00180000  12.010780   ; qtot -1.374000
  144         S1     11    MET     SD    144 -0.27370000  32.065500   ; qtot -1.647700
  145         C2     11    MET     CE    145 -0.05360000  12.010780   ; qtot -1.701300
  146         H2     11    MET      H    146 0.27190000   1.007947   ; qtot -1.429400
  147         H3     11    MET     HA    147 0.08800000   1.007947   ; qtot -1.341400
  148         H1     11    MET    HB2    148 0.02410000   1.007947   ; qtot -1.317300
  149         H1     11    MET    HB3    149 0.02410000   1.007947   ; qtot -1.293200
  150         H3     11    MET    HG2    150 0.04400000   1.007947   ; qtot -1.249200
  151         H3     11    MET    HG3    151 0.04400000   1.007947   ; qtot -1.205200
  152         H3     11    MET    HE1    152 0.06840000   1.007947   ; qtot -1.136800
  153         H3     11    MET    HE2    153 0.06840000   1.007947   ; qtot -1.068400
  154         H3     11    MET    HE3    154 0.06840000   1.007947   ; qtot -1.000000
; residue   12 VAL rtp VAL q 0.0
  155         N1     12    VAL      N    155 -0.41570000  14.006720   ; qtot -1.415700
  156         C2     12    VAL     CA    156 -0.08750000  12.010780   ; qtot -1.503200
  157         C1     12    VAL      C    157 0.59730000  12.010780   ; qtot -0.905900
  158         O1     12    VAL      O    158 -0.56790000  15.999430   ; qtot -1.473800
  159         C2     12    VAL     CB    159 0.29850000  12.010780   ; qtot -1.175300
  160         C2     12    VAL    CG1    160 -0.31920000  12.010780   ; qtot -1.494500
  161         C2     12    VAL    CG2    161 -0.31920000  12.010780   ; qtot -1.813700
  162         H2     12    VAL      H    162 0.27190000   1.007947   ; qtot -1.541800
  163         H3     12    VAL     HA    163 0.09690000   1.007947   ; qtot -1.444900
  164         H1     12    VAL     HB    164 -0.02970000   1.007947   ; qtot -1.474600
  165         H1     12    VAL   HG11    165 0.07910000   1.007947   ; qtot -1.395500
  166         H1     12    VAL   HG12    166 0.07910000   1.007947   ; qtot -1.316400
  167         H1     12    VAL   HG13    167 0.07910000   1.007947   ; qtot -1.237300
  168         H1     12    VAL   HG21    168 0.07910000   1.007947   ; qtot -1.158200
  169         H1     12    VAL   HG22    169 0.07910000   1.007947   ; qtot -1.079100
  170         H1     12    VAL   HG23    170 0.07910000   1.007947   ; qtot -1.000000
; residue   13 SER rtp SER q 0.0
  171         N1     13    SER      N    171 -0.41570000  14.006720   ; qtot -1.415700
  172         C2     13    SER     CA    172 -0.02490000  12.010780   ; qtot -1.440600
  173         C1     13    SER      C    173 0.59730000  12.010780   ; qtot -0.843300
  174         O1     13    SER      O    174 -0.56790000  15.999430   ; qtot -1.411200
  175         C2     13    SER     CB    175 0.21170000  12.010780   ; qtot -1.199500
  176         O2     13    SER     OG    176 -0.65460000  15.999430   ; qtot -1.854100
  177         H2     13    SER      H    177 0.27190000   1.007947   ; qtot -1.582200
  178         H3     13    SER     HA    178 0.08430000   1.007947   ; qtot -1.497900
  179         H3     13    SER    HB2    179 0.03520000   1.007947   ; qtot -1.462700
  180         H3     13    SER    HB3    180 0.03520000   1.007947   ; qtot -1.427500
  181         H4     13    SER     HG    181 0.42750000   1.007947   ; qtot -1.000000
; residue   14 ALA rtp ALA q 0.0
  182         N1     14    ALA      N    182 -0.41570000  14.006720   ; qtot -1.415700
  183         C2     14    ALA     CA    183 0.03370000  12.010780   ; qtot -1.382000
  184         C1     14    ALA      C    184 0.59730000  12.010780   ; qtot -0.784700
  185         O1     14    ALA      O    185 -0.56790000  15.999430   ; qtot -1.352600
  186         C2     14    ALA     CB    186 -0.18250000  12.010780   ; qtot -1.535100
  187         H2     14    ALA      H    187 0.27190000   1.007947   ; qtot -1.263200
  188         H3     14    ALA     HA    188 0.08230000   1.007947   ; qtot -1.180900
  189         H1     14    ALA    HB1    189 0.06030000   1.007947   ; qtot -1.120600
  190         H1     14    ALA    HB2    190 0.06030000   1.007947   ; qtot -1.060300
  191         H1     14    ALA    HB3    191 0.06030000   1.007947   ; qtot -1.000000
; residue   15 LEU rtp LEU q -0.0
  192         N1     15    LEU      N    192 -0.41570000  14.006720   ; qtot -1.415700
  193         C2     15    LEU     CA    193 -0.05180000  12.010780   ; qtot -1.467500
  194         C1     15    LEU      C    194 0.59730000  12.010780   ; qtot -0.870200
  195         O1     15    LEU      O    195 -0.56790000  15.999430   ; qtot -1.438100
  196         C2     15    LEU     CB    196 -0.11020000  12.010780   ; qtot -1.548300
  197         C2     15    LEU     CG    197 0.35310000  12.010780   ; qtot -1.195200
  198         C2     15    LEU    CD1    198 -0.41210000  12.010780   ; qtot -1.607300
  199         C2     15    LEU    CD2    199 -0.41210000  12.010780   ; qtot -2.019400
  200         H2     15    LEU      H    200 0.27190000   1.007947   ; qtot -1.747500
  201         H3     15    LEU     HA    201 0.09220000   1.007947   ; qtot -1.655300
  202         H1     15    LEU    HB2    202 0.04570000   1.007947   ; qtot -1.609600
  203         H1     15    LEU    HB3    203 0.04570000   1.007947   ; qtot -1.563900
  204         H1     15    LEU     HG    204 -0.03610000   1.007947   ; qtot -1.600000
  205         H1     15    LEU   HD11    205 0.10000000   1.007947   ; qtot -1.500000
  206         H1     15    LEU   HD12    206 0.10000000   1.007947   ; qtot -1.400000
  207         H1     15    LEU   HD13    207 0.10000000   1.007947   ; qtot -1.300000
  208         H1     15    LEU   HD21    208 0.10000000   1.007947   ; qtot -1.200000
  209         H1     15    LEU   HD22    209 0.10000000   1.007947   ; qtot -1.100000
  210         H1     15    LEU   HD23    210 0.10000000   1.007947   ; qtot -1.000000
; residue   16 LEU rtp LEU q -0.0
  211         N1     16    LEU      N    211 -0.41570000  14.006720   ; qtot -1.415700
  212         C2     16    LEU     CA    212 -0.05180000  12.010780   ; qtot -1.467500
  213         C1     16    LEU      C    213 0.59730000  12.010780   ; qtot -0.870200
  214         O1     16    LEU      O    214 -0.56790000  15.999430   ; qtot -1.438100
  215         C2     16    LEU     CB    215 -0.11020000  12.010780   ; qtot -1.548300
  216         C2     16    LEU     CG    216 0.35310000  12.010780   ; qtot -1.195200
  217         C2     16    LEU    CD1    217 -0.41210000  12.010780   ; qtot -1.607300
  218         C2     16    LEU    CD2    218 -0.41210000  12.010780   ; qtot -2.019400
  219         H2     16    LEU      H    219 0.27190000   1.007947   ; qtot -1.747500
  220         H3     16    LEU     HA    220 0.09220000   1.007947   ; qtot -1.655300
  221         H1     16    LEU    HB2    221 0.04570000   1.007947   ; qtot -1.609600
  222         H1     16    LEU    HB3    222 0.04570000   1.007947   ; qtot -1.563900
  223         H1     16    LEU     HG    223 -0.03610000   1.007947   ; qtot -1.600000
  224         H1     16    LEU   HD11    224 0.10000000   1.007947   ; qtot -1.500000
  225         H1     16    LEU   HD12    225 0.10000000   1.007947   ; qtot -1.400000
  226         H1     16    LEU   HD13    226 0.10000000   1.007947   ; qtot -1.300000
  227         H1     16    LEU   HD21    227 0.10000000   1.007947   ; qtot -1.200000
  228         H1     16    LEU   HD22    228 0.10000000   1.007947   ; qtot -1.100000
  229         H1     16    LEU   HD23    229 0.10000000   1.007947   ; qtot -1.000000
; residue   17 ASP rtp ASP q -1.0
  230         N1     17    ASP      N    230 -0.51630000  14.006720   ; qtot -1.516300
  231         C2     17    ASP     CA    231 0.03810000  12.010780   ; qtot -1.478200
  232         C1     17    ASP      C    232 0.53660000  12.010780   ; qtot -0.941600
  233         O1     17    ASP      O    233 -0.58190000  15.999430   ; qtot -1.523500
  234         C2     17    ASP     CB    234 -0.03030000  12.010780   ; qtot -1.553800
  235         C1     17    ASP     CG    235 0.79940000  12.010780   ; qtot -0.754400
  236         O1     17    ASP    OD1    236 -0.80140000  15.999430   ; qtot -1.555800
  237         O1     17    ASP    OD2    237 -0.80140000  15.999430   ; qtot -2.357200
  238         H2     17    ASP      H    238 0.29360000   1.007947   ; qtot -2.063600
  239         H3     17    ASP     HA    239 0.08800000   1.007947   ; qtot -1.975600
  240         H1     17    ASP    HB2    240 -0.01220000   1.007947   ; qtot -1.987800
  241         H1     17    ASP    HB3    241 -0.01220000   1.007947   ; qtot -2.000000
; residue   18 ALA rtp ALA q 0.0
  242         N1     18    ALA      N    242 -0.41570000  14.006720   ; qtot -2.415700
  243         C2     18    ALA     CA    243 0.03370000  12.010780   ; qtot -2.382000
  244         C1     18    ALA      C    244 0.59730000  12.010780   ; qtot -1.784700
  245         O1     18    ALA      O    245 -0.56790000  15.999430   ; qtot -2.352600
  246         C2     18    ALA     CB    246 -0.18250000  12.010780   ; qtot -2.535100
  247         H2     18    ALA      H    247 0.27190000   1.007947   ; qtot -2.263200
  248         H3     18    ALA     HA    248 0.08230000   1.007947   ; qtot -2.180900
  249         H1     18    ALA    HB1    249 0.06030000   1.007947   ; qtot -2.120600
  250         H1     18    ALA    HB2    250 0.06030000   1.007947   ; qtot -2.060300
  251         H1     18    ALA    HB3    251 0.06030000   1.007947   ; qtot -2.000000
; residue   19 GLU rtp GLU q -1.0
  252         N1     19    GLU      N    252 -0.51630000  14.006720   ; qtot -2.516300
  253         C2     19    GLU     CA    253 0.03970000  12.010780   ; qtot -2.476600
  254         C1     19    GLU      C    254 0.53660000  12.010780   ; qtot -1.940000
  255         O1     19    GLU      O    255 -0.58190000  15.999430   ; qtot -2.521900
  256         C2     19    GLU     CB    256 0.05600000  12.010780   ; qtot -2.465900
  257         C2     19    GLU     CG    257 0.01360000  12.010780   ; qtot -2.452300
  258         C1     19    GLU     CD    258 0.80540000  12.010780   ; qtot -1.646900
  259         O1     19    GLU    OE1    259 -0.81880000  15.999430   ; qtot -2.465700
  260         O1     19    GLU    OE2    260 -0.81880000  15.999430   ; qtot -3.284500
  261         H2     19    GLU      H    261 0.29360000   1.007947   ; qtot -2.990900
  262         H3     19    GLU     HA    262 0.11050000   1.007947   ; qtot -2.880400
  263         H1     19    GLU    HB2    263 -0.01730000   1.007947   ; qtot -2.897700
  264         H1     19    GLU    HB3    264 -0.01730000   1.007947   ; qtot -2.915000
  265         H1     19    GLU    HG2    265 -0.04250000   1.007947   ; qtot -2.957500
  266         H1     19    GLU    HG3    266 -0.04250000   1.007947   ; qtot -3.000000
; residue   20 PRO rtp PRO q -0.0
  267         N1     20    PRO      N    267 -0.25480000  14.006720   ; qtot -3.254800
  268         C2     20    PRO     CA    268 -0.02660000  12.010780   ; qtot -3.281400
  269         C1     20    PRO      C    269 0.58960000  12.010780   ; qtot -2.691800
  270         O1     20    PRO      O    270 -0.57480000  15.999430   ; qtot -3.266600
  271         C2     20    PRO     CB    271 -0.00700000  12.010780   ; qtot -3.273600
  272         C2     20    PRO     CG    272 0.01890000  12.010780   ; qtot -3.254700
  273         C2     20    PRO     CD    273 0.01920000  12.010780   ; qtot -3.235500
  274         H3     20    PRO     HA    274 0.06410000   1.007947   ; qtot -3.171400
  275         H1     20    PRO    HB2    275 0.02530000   1.007947   ; qtot -3.146100
  276         H1     20    PRO    HB3    276 0.02530000   1.007947   ; qtot -3.120800
  277         H1     20    PRO    HG2    277 0.02130000   1.007947   ; qtot -3.099500
  278         H1     20    PRO    HG3    278 0.02130000   1.007947   ; qtot -3.078200
  279         H3     20    PRO    HD2    279 0.03910000   1.007947   ; qtot -3.039100
  280         H3     20    PRO    HD3    280 0.03910000   1.007947   ; qtot -3.000000
; residue   21 PRO rtp PRO q -0.0
  281         N1     21    PRO      N    281 -0.25480000  14.006720   ; qtot -3.254800
  282         C2     21    PRO     CA    282 -0.02660000  12.010780   ; qtot -3.281400
  283         C1     21    PRO      C    283 0.58960000  12.010780   ; qtot -2.691800
  284         O1     21    PRO      O    284 -0.57480000  15.999430   ; qtot -3.266600
  285         C2     21    PRO     CB    285 -0.00700000  12.010780   ; qtot -3.273600
  286         C2     21    PRO     CG    286 0.01890000  12.010780   ; qtot -3.254700
  287         C2     21    PRO     CD    287 0.01920000  12.010780   ; qtot -3.235500
  288         H3     21    PRO     HA    288 0.06410000   1.007947   ; qtot -3.171400
  289         H1     21    PRO    HB2    289 0.02530000   1.007947   ; qtot -3.146100
  290         H1     21    PRO    HB3    290 0.02530000   1.007947   ; qtot -3.120800
  291         H1     21    PRO    HG2    291 0.02130000   1.007947   ; qtot -3.099500
  292         H1     21    PRO    HG3    292 0.02130000   1.007947   ; qtot -3.078200
  293         H3     21    PRO    HD2    293 0.03910000   1.007947   ; qtot -3.039100
  294         H3     21    PRO    HD3    294 0.03910000   1.007947   ; qtot -3.000000
; residue   22 ILE rtp ILE q -0.0
  295         N1     22    ILE      N    295 -0.41570000  14.006720   ; qtot -3.415700
  296         C2     22    ILE     CA    296 -0.05970000  12.010780   ; qtot -3.475400
  297         C1     22    ILE      C    297 0.59730000  12.010780   ; qtot -2.878100
  298         O1     22    ILE      O    298 -0.56790000  15.999430   ; qtot -3.446000
  299         C2     22    ILE     CB    299 0.13030000  12.010780   ; qtot -3.315700
  300         C2     22    ILE    CG1    300 -0.04300000  12.010780   ; qtot -3.358700
  301         C2     22    ILE    CG2    301 -0.32040000  12.010780   ; qtot -3.679100
  302         C2     22    ILE    CD1    302 -0.06600000  12.010780   ; qtot -3.745100
  303         H2     22    ILE      H    303 0.27190000   1.007947   ; qtot -3.473200
  304         H3     22    ILE     HA    304 0.08690000   1.007947   ; qtot -3.386300
  305         H1     22    ILE     HB    305 0.01870000   1.007947   ; qtot -3.367600
  306         H1     22    ILE   HG12    306 0.02360000   1.007947   ; qtot -3.344000
  307         H1     22    ILE   HG13    307 0.02360000   1.007947   ; qtot -3.320400
  308         H1     22    ILE   HG21    308 0.08820000   1.007947   ; qtot -3.232200
  309         H1     22    ILE   HG22    309 0.08820000   1.007947   ; qtot -3.144000
  310         H1     22    ILE   HG23    310 0.08820000   1.007947   ; qtot -3.055800
  311         H1     22    ILE   HD11    311 0.01860000   1.007947   ; qtot -3.037200
  312         H1     22    ILE   HD12    312 0.01860000   1.007947   ; qtot -3.018600
  313         H1     22    ILE   HD13    313 0.01860000   1.007947   ; qtot -3.000000
; residue   23 LEU rtp LEU q -0.0
  314         N1     23    LEU      N    314 -0.41570000  14.006720   ; qtot -3.415700
  315         C2     23    LEU     CA    315 -0.05180000  12.010780   ; qtot -3.467500
  316         C1     23    LEU      C    316 0.59730000  12.010780   ; qtot -2.870200
  317         O1     23    LEU      O    317 -0.56790000  15.999430   ; qtot -3.438100
  318         C2     23    LEU     CB    318 -0.11020000  12.010780   ; qtot -3.548300
  319         C2     23    LEU     CG    319 0.35310000  12.010780   ; qtot -3.195200
  320         C2     23    LEU    CD1    320 -0.41210000  12.010780   ; qtot -3.607300
  321         C2     23    LEU    CD2    321 -0.41210000  12.010780   ; qtot -4.019400
  322         H2     23    LEU      H    322 0.27190000   1.007947   ; qtot -3.747500
  323         H3     23    LEU     HA    323 0.09220000   1.007947   ; qtot -3.655300
  324         H1     23    LEU    HB2    324 0.04570000   1.007947   ; qtot -3.609600
  325         H1     23    LEU    HB3    325 0.04570000   1.007947   ; qtot -3.563900
  326         H1     23    LEU     HG    326 -0.03610000   1.007947   ; qtot -3.600000
  327         H1     23    LEU   HD11    327 0.10000000   1.007947   ; qtot -3.500000
  328         H1     23    LEU   HD12    328 0.10000000   1.007947   ; qtot -3.400000
  329         H1     23    LEU   HD13    329 0.10000000   1.007947   ; qtot -3.300000
  330         H1     23    LEU   HD21    330 0.10000000   1.007947   ; qtot -3.200000
  331         H1     23    LEU   HD22    331 0.10000000   1.007947   ; qtot -3.100000
  332         H1     23    LEU   HD23    332 0.10000000   1.007947   ; qtot -3.000000
; residue   24 TYR rtp TYR q 0.0
  333         N1     24    TYR      N    333 -0.41570000  14.006720   ; qtot -3.415700
  334         C2     24    TYR     CA    334 -0.00140000  12.010780   ; qtot -3.417100
  335         C1     24    TYR      C    335 0.59730000  12.010780   ; qtot -2.819800
  336         O1     24    TYR      O    336 -0.56790000  15.999430   ; qtot -3.387700
  337         C2     24    TYR     CB    337 -0.01520000  12.010780   ; qtot -3.402900
  338         C1     24    TYR     CG    338 -0.00110000  12.010780   ; qtot -3.404000
  339         C1     24    TYR    CD1    339 -0.19060000  12.010780   ; qtot -3.594600
  340         C1     24    TYR    CD2    340 -0.19060000  12.010780   ; qtot -3.785200
  341         C1     24    TYR    CE1    341 -0.23410000  12.010780   ; qtot -4.019300
  342         C1     24    TYR    CE2    342 -0.23410000  12.010780   ; qtot -4.253400
  343         C1     24    TYR     CZ    343 0.32260000  12.010780   ; qtot -3.930800
  344         O2     24    TYR     OH    344 -0.55790000  15.999430   ; qtot -4.488700
  345         H2     24    TYR      H    345 0.27190000   1.007947   ; qtot -4.216800
  346         H3     24    TYR     HA    346 0.08760000   1.007947   ; qtot -4.129200
  347         H1     24    TYR    HB2    347 0.02950000   1.007947   ; qtot -4.099700
  348         H1     24    TYR    HB3    348 0.02950000   1.007947   ; qtot -4.070200
  349         H5     24    TYR    HD1    349 0.16990000   1.007947   ; qtot -3.900300
  350         H5     24    TYR    HD2    350 0.16990000   1.007947   ; qtot -3.730400
  351         H5     24    TYR    HE1    351 0.16560000   1.007947   ; qtot -3.564800
  352         H5     24    TYR    HE2    352 0.16560000   1.007947   ; qtot -3.399200
  353         H4     24    TYR     HH    353 0.39920000   1.007947   ; qtot -3.000000
; residue   25 SER rtp SER q 0.0
  354         N1     25    SER      N    354 -0.41570000  14.006720   ; qtot -3.415700
  355         C2     25    SER     CA    355 -0.02490000  12.010780   ; qtot -3.440600
  356         C1     25    SER      C    356 0.59730000  12.010780   ; qtot -2.843300
  357         O1     25    SER      O    357 -0.56790000  15.999430   ; qtot -3.411200
  358         C2     25    SER     CB    358 0.21170000  12.010780   ; qtot -3.199500
  359         O2     25    SER     OG    359 -0.65460000  15.999430   ; qtot -3.854100
  360         H2     25    SER      H    360 0.27190000   1.007947   ; qtot -3.582200
  361         H3     25    SER     HA    361 0.08430000   1.007947   ; qtot -3.497900
  362         H3     25    SER    HB2    362 0.03520000   1.007947   ; qtot -3.462700
  363         H3     25    SER    HB3    363 0.03520000   1.007947   ; qtot -3.427500
  364         H4     25    SER     HG    364 0.42750000   1.007947   ; qtot -3.000000
; residue   26 GLU rtp GLU q -1.0
  365         N1     26    GLU      N    365 -0.51630000  14.006720   ; qtot -3.516300
  366         C2     26    GLU     CA    366 0.03970000  12.010780   ; qtot -3.476600
  367         C1     26    GLU      C    367 0.53660000  12.010780   ; qtot -2.940000
  368         O1     26    GLU      O    368 -0.58190000  15.999430   ; qtot -3.521900
  369         C2     26    GLU     CB    369 0.05600000  12.010780   ; qtot -3.465900
  370         C2     26    GLU     CG    370 0.01360000  12.010780   ; qtot -3.452300
  371         C1     26    GLU     CD    371 0.80540000  12.010780   ; qtot -2.646900
  372         O1     26    GLU    OE1    372 -0.81880000  15.999430   ; qtot -3.465700
  373         O1     26    GLU    OE2    373 -0.81880000  15.999430   ; qtot -4.284500
  374         H2     26    GLU      H    374 0.29360000   1.007947   ; qtot -3.990900
  375         H3     26    GLU     HA    375 0.11050000   1.007947   ; qtot -3.880400
  376         H1     26    GLU    HB2    376 -0.01730000   1.007947   ; qtot -3.897700
  377         H1     26    GLU    HB3    377 -0.01730000   1.007947   ; qtot -3.915000
  378         H1     26    GLU    HG2    378 -0.04250000   1.007947   ; qtot -3.957500
  379         H1     26    GLU    HG3    379 -0.04250000   1.007947   ; qtot -4.000000
; residue   27 TYR rtp TYR q 0.0
  380         N1     27    TYR      N    380 -0.41570000  14.006720   ; qtot -4.415700
  381         C2     27    TYR     CA    381 -0.00140000  12.010780   ; qtot -4.417100
  382         C1     27    TYR      C    382 0.59730000  12.010780   ; qtot -3.819800
  383         O1     27    TYR      O    383 -0.56790000  15.999430   ; qtot -4.387700
  384         C2     27    TYR     CB    384 -0.01520000  12.010780   ; qtot -4.402900
  385         C1     27    TYR     CG    385 -0.00110000  12.010780   ; qtot -4.404000
  386         C1     27    TYR    CD1    386 -0.19060000  12.010780   ; qtot -4.594600
  387         C1     27    TYR    CD2    387 -0.19060000  12.010780   ; qtot -4.785200
  388         C1     27    TYR    CE1    388 -0.23410000  12.010780   ; qtot -5.019300
  389         C1     27    TYR    CE2    389 -0.23410000  12.010780   ; qtot -5.253400
  390         C1     27    TYR     CZ    390 0.32260000  12.010780   ; qtot -4.930800
  391         O2     27    TYR     OH    391 -0.55790000  15.999430   ; qtot -5.488700
  392         H2     27    TYR      H    392 0.27190000   1.007947   ; qtot -5.216800
  393         H3     27    TYR     HA    393 0.08760000   1.007947   ; qtot -5.129200
  394         H1     27    TYR    HB2    394 0.02950000   1.007947   ; qtot -5.099700
  395         H1     27    TYR    HB3    395 0.02950000   1.007947   ; qtot -5.070200
  396         H5     27    TYR    HD1    396 0.16990000   1.007947   ; qtot -4.900300
  397         H5     27    TYR    HD2    397 0.16990000   1.007947   ; qtot -4.730400
  398         H5     27    TYR    HE1    398 0.16560000   1.007947   ; qtot -4.564800
  399         H5     27    TYR    HE2    399 0.16560000   1.007947   ; qtot -4.399200
  400         H4     27    TYR     HH    400 0.39920000   1.007947   ; qtot -4.000000
; residue   28 ASP rtp ASP q -1.0
  401         N1     28    ASP      N    401 -0.51630000  14.006720   ; qtot -4.516300
  402         C2     28    ASP     CA    402 0.03810000  12.010780   ; qtot -4.478200
  403         C1     28    ASP      C    403 0.53660000  12.010780   ; qtot -3.941600
  404         O1     28    ASP      O    404 -0.58190000  15.999430   ; qtot -4.523500
  405         C2     28    ASP     CB    405 -0.03030000  12.010780   ; qtot -4.553800
  406         C1     28    ASP     CG    406 0.79940000  12.010780   ; qtot -3.754400
  407         O1     28    ASP    OD1    407 -0.80140000  15.999430   ; qtot -4.555800
  408         O1     28    ASP    OD2    408 -0.80140000  15.999430   ; qtot -5.357200
  409         H2     28    ASP      H    409 0.29360000   1.007947   ; qtot -5.063600
  410         H3     28    ASP     HA    410 0.08800000   1.007947   ; qtot -4.975600
  411         H1     28    ASP    HB2    411 -0.01220000   1.007947   ; qtot -4.987800
  412         H1     28    ASP    HB3    412 -0.01220000   1.007947   ; qtot -5.000000
; residue   29 PRO rtp PRO q -0.0
  413         N1     29    PRO      N    413 -0.25480000  14.006720   ; qtot -5.254800
  414         C2     29    PRO     CA    414 -0.02660000  12.010780   ; qtot -5.281400
  415         C1     29    PRO      C    415 0.58960000  12.010780   ; qtot -4.691800
  416         O1     29    PRO      O    416 -0.57480000  15.999430   ; qtot -5.266600
  417         C2     29    PRO     CB    417 -0.00700000  12.010780   ; qtot -5.273600
  418         C2     29    PRO     CG    418 0.01890000  12.010780   ; qtot -5.254700
  419         C2     29    PRO     CD    419 0.01920000  12.010780   ; qtot -5.235500
  420         H3     29    PRO     HA    420 0.06410000   1.007947   ; qtot -5.171400
  421         H1     29    PRO    HB2    421 0.02530000   1.007947   ; qtot -5.146100
  422         H1     29    PRO    HB3    422 0.02530000   1.007947   ; qtot -5.120800
  423         H1     29    PRO    HG2    423 0.02130000   1.007947   ; qtot -5.099500
  424         H1     29    PRO    HG3    424 0.02130000   1.007947   ; qtot -5.078200
  425         H3     29    PRO    HD2    425 0.03910000   1.007947   ; qtot -5.039100
  426         H3     29    PRO    HD3    426 0.03910000   1.007947   ; qtot -5.000000
; residue   30 THR rtp THR q -0.0
  427         N1     30    THR      N    427 -0.41570000  14.006720   ; qtot -5.415700
  428         C2     30    THR     CA    428 -0.03890000  12.010780   ; qtot -5.454600
  429         C1     30    THR      C    429 0.59730000  12.010780   ; qtot -4.857300
  430         O1     30    THR      O    430 -0.56790000  15.999430   ; qtot -5.425200
  431         C2     30    THR     CB    431 0.36540000  12.010780   ; qtot -5.059800
  432         C2     30    THR    CG2    432 -0.24380000  12.010780   ; qtot -5.303600
  433         O2     30    THR    OG1    433 -0.67610000  15.999430   ; qtot -5.979700
  434         H2     30    THR      H    434 0.27190000   1.007947   ; qtot -5.707800
  435         H3     30    THR     HA    435 0.10070000   1.007947   ; qtot -5.607100
  436         H3     30    THR     HB    436 0.00430000   1.007947   ; qtot -5.602800
  437         H4     30    THR    HG1    437 0.41020000   1.007947   ; qtot -5.192600
  438         H1     30    THR   HG21    438 0.06420000   1.007947   ; qtot -5.128400
  439         H1     30    THR   HG22    439 0.06420000   1.007947   ; qtot -5.064200
  440         H1     30    THR   HG23    440 0.06420000   1.007947   ; qtot -5.000000
; residue   31 ARG rtp ARG q 1.0
  441         N1     31    ARG      N    441 -0.34790000  14.006720   ; qtot -5.347900
  442         C2     31    ARG     CA    442 -0.26370000  12.010780   ; qtot -5.611600
  443         C1     31    ARG      C    443 0.73410000  12.010780   ; qtot -4.877500
  444         O1     31    ARG      O    444 -0.58940000  15.999430   ; qtot -5.466900
  445         C2     31    ARG     CB    445 -0.00070000  12.010780   ; qtot -5.467600
  446         C2     31    ARG     CG    446 0.03900000  12.010780   ; qtot -5.428600
  447         C2     31    ARG     CD    447 0.04860000  12.010780   ; qtot -5.380000
  448         N1     31    ARG     NE    448 -0.52950000  14.006720   ; qtot -5.909500
  449         C1     31    ARG     CZ    449 0.80760000  12.010780   ; qtot -5.101900
  450         N1     31    ARG    NH1    450 -0.86270000  14.006720   ; qtot -5.964600
  451         N1     31    ARG    NH2    451 -0.86270000  14.006720   ; qtot -6.827300
  452         H2     31    ARG      H    452 0.27470000   1.007947   ; qtot -6.552600
  453         H3     31    ARG     HA    453 0.15600000   1.007947   ; qtot -6.396600
  454         H1     31    ARG    HB2    454 0.03270000   1.007947   ; qtot -6.363900
  455         H1     31    ARG    HB3    455 0.03270000   1.007947   ; qtot -6.331200
  456         H1     31    ARG    HG2    456 0.02850000   1.007947   ; qtot -6.302700
  457         H1     31    ARG    HG3    457 0.02850000   1.007947   ; qtot -6.274200
  458         H3     31    ARG    HD2    458 0.06870000   1.007947   ; qtot -6.205500
  459         H3     31    ARG    HD3    459 0.06870000   1.007947   ; qtot -6.136800
  460         H2     31    ARG     HE    460 0.34560000   1.007947   ; qtot -5.791200
  461         H2     31    ARG   HH11    461 0.44780000   1.007947   ; qtot -5.343400
  462         H2     31    ARG   HH12    462 0.44780000   1.007947   ; qtot -4.895600
  463         H2     31    ARG   HH21    463 0.44780000   1.007947   ; qtot -4.447800
  464         H2     31    ARG   HH22    464 0.44780000   1.007947   ; qtot -4.000000
; residue   32 PRO rtp PRO q -0.0
  465         N1     32    PRO      N    465 -0.25480000  14.006720   ; qtot -4.254800
  466         C2     32    PRO     CA    466 -0.02660000  12.010780   ; qtot -4.281400
  467         C1     32    PRO      C    467 0.58960000  12.010780   ; qtot -3.691800
  468         O1     32    PRO      O    468 -0.57480000  15.999430   ; qtot -4.266600
  469         C2     32    PRO     CB    469 -0.00700000  12.010780   ; qtot -4.273600
  470         C2     32    PRO     CG    470 0.01890000  12.010780   ; qtot -4.254700
  471         C2     32    PRO     CD    471 0.01920000  12.010780   ; qtot -4.235500
  472         H3     32    PRO     HA    472 0.06410000   1.007947   ; qtot -4.171400
  473         H1     32    PRO    HB2    473 0.02530000   1.007947   ; qtot -4.146100
  474         H1     32    PRO    HB3    474 0.02530000   1.007947   ; qtot -4.120800
  475         H1     32    PRO    HG2    475 0.02130000   1.007947   ; qtot -4.099500
  476         H1     32    PRO    HG3    476 0.02130000   1.007947   ; qtot -4.078200
  477         H3     32    PRO    HD2    477 0.03910000   1.007947   ; qtot -4.039100
  478         H3     32    PRO    HD3    478 0.03910000   1.007947   ; qtot -4.000000
; residue   33 PHE rtp PHE q 0.0
  479         N1     33    PHE      N    479 -0.41570000  14.006720   ; qtot -4.415700
  480         C2     33    PHE     CA    480 -0.00240000  12.010780   ; qtot -4.418100
  481         C1     33    PHE      C    481 0.59730000  12.010780   ; qtot -3.820800
  482         O1     33    PHE      O    482 -0.56790000  15.999430   ; qtot -4.388700
  483         C2     33    PHE     CB    483 -0.03430000  12.010780   ; qtot -4.423000
  484         C1     33    PHE     CG    484 0.01180000  12.010780   ; qtot -4.411200
  485         C1     33    PHE    CD1    485 -0.12560000  12.010780   ; qtot -4.536800
  486         C1     33    PHE    CD2    486 -0.12560000  12.010780   ; qtot -4.662400
  487         C1     33    PHE    CE1    487 -0.17040000  12.010780   ; qtot -4.832800
  488         C1     33    PHE    CE2    488 -0.17040000  12.010780   ; qtot -5.003200
  489         C1     33    PHE     CZ    489 -0.10720000  12.010780   ; qtot -5.110400
  490         H2     33    PHE      H    490 0.27190000   1.007947   ; qtot -4.838500
  491         H3     33    PHE     HA    491 0.09780000   1.007947   ; qtot -4.740700
  492         H1     33    PHE    HB2    492 0.02950000   1.007947   ; qtot -4.711200
  493         H1     33    PHE    HB3    493 0.02950000   1.007947   ; qtot -4.681700
  494         H5     33    PHE    HD1    494 0.13300000   1.007947   ; qtot -4.548700
  495         H5     33    PHE    HD2    495 0.13300000   1.007947   ; qtot -4.415700
  496         H5     33    PHE    HE1    496 0.14300000   1.007947   ; qtot -4.272700
  497         H5     33    PHE    HE2    497 0.14300000   1.007947   ; qtot -4.129700
  498         H5     33    PHE     HZ    498 0.12970000   1.007947   ; qtot -4.000000
; residue   34 SER rtp SER q 0.0
  499         N1     34    SER      N    499 -0.41570000  14.006720   ; qtot -4.415700
  500         C2     34    SER     CA    500 -0.02490000  12.010780   ; qtot -4.440600
  501         C1     34    SER      C    501 0.59730000  12.010780   ; qtot -3.843300
  502         O1     34    SER      O    502 -0.56790000  15.999430   ; qtot -4.411200
  503         C2     34    SER     CB    503 0.21170000  12.010780   ; qtot -4.199500
  504         O2     34    SER     OG    504 -0.65460000  15.999430   ; qtot -4.854100
  505         H2     34    SER      H    505 0.27190000   1.007947   ; qtot -4.582200
  506         H3     34    SER     HA    506 0.08430000   1.007947   ; qtot -4.497900
  507         H3     34    SER    HB2    507 0.03520000   1.007947   ; qtot -4.462700
  508         H3     34    SER    HB3    508 0.03520000   1.007947   ; qtot -4.427500
  509         H4     34    SER     HG    509 0.42750000   1.007947   ; qtot -4.000000
; residue   35 GLU rtp GLU q -1.0
  510         N1     35    GLU      N    510 -0.51630000  14.006720   ; qtot -4.516300
  511         C2     35    GLU     CA    511 0.03970000  12.010780   ; qtot -4.476600
  512         C1     35    GLU      C    512 0.53660000  12.010780   ; qtot -3.940000
  513         O1     35    GLU      O    513 -0.58190000  15.999430   ; qtot -4.521900
  514         C2     35    GLU     CB    514 0.05600000  12.010780   ; qtot -4.465900
  515         C2     35    GLU     CG    515 0.01360000  12.010780   ; qtot -4.452300
  516         C1     35    GLU     CD    516 0.80540000  12.010780   ; qtot -3.646900
  517         O1     35    GLU    OE1    517 -0.81880000  15.999430   ; qtot -4.465700
  518         O1     35    GLU    OE2    518 -0.81880000  15.999430   ; qtot -5.284500
  519         H2     35    GLU      H    519 0.29360000   1.007947   ; qtot -4.990900
  520         H3     35    GLU     HA    520 0.11050000   1.007947   ; qtot -4.880400
  521         H1     35    GLU    HB2    521 -0.01730000   1.007947   ; qtot -4.897700
  522         H1     35    GLU    HB3    522 -0.01730000   1.007947   ; qtot -4.915000
  523         H1     35    GLU    HG2    523 -0.04250000   1.007947   ; qtot -4.957500
  524         H1     35    GLU    HG3    524 -0.04250000   1.007947   ; qtot -5.000000
; residue   36 ALA rtp ALA q 0.0
  525         N1     36    ALA      N    525 -0.41570000  14.006720   ; qtot -5.415700
  526         C2     36    ALA     CA    526 0.03370000  12.010780   ; qtot -5.382000
  527         C1     36    ALA      C    527 0.59730000  12.010780   ; qtot -4.784700
  528         O1     36    ALA      O    528 -0.56790000  15.999430   ; qtot -5.352600
  529         C2     36    ALA     CB    529 -0.18250000  12.010780   ; qtot -5.535100
  530         H2     36    ALA      H    530 0.27190000   1.007947   ; qtot -5.263200
  531         H3     36    ALA     HA    531 0.08230000   1.007947   ; qtot -5.180900
  532         H1     36    ALA    HB1    532 0.06030000   1.007947   ; qtot -5.120600
  533         H1     36    ALA    HB2    533 0.06030000   1.007947   ; qtot -5.060300
  534         H1     36    ALA    HB3    534 0.06030000   1.007947   ; qtot -5.000000
; residue   37 SER rtp SER q 0.0
  535         N1     37    SER      N    535 -0.41570000  14.006720   ; qtot -5.415700
  536         C2     37    SER     CA    536 -0.02490000  12.010780   ; qtot -5.440600
  537         C1     37    SER      C    537 0.59730000  12.010780   ; qtot -4.843300
  538         O1     37    SER      O    538 -0.56790000  15.999430   ; qtot -5.411200
  539         C2     37    SER     CB    539 0.21170000  12.010780   ; qtot -5.199500
  540         O2     37    SER     OG    540 -0.65460000  15.999430   ; qtot -5.854100
  541         H2     37    SER      H    541 0.27190000   1.007947   ; qtot -5.582200
  542         H3     37    SER     HA    542 0.08430000   1.007947   ; qtot -5.497900
  543         H3     37    SER    HB2    543 0.03520000   1.007947   ; qtot -5.462700
  544         H3     37    SER    HB3    544 0.03520000   1.007947   ; qtot -5.427500
  545         H4     37    SER     HG    545 0.42750000   1.007947   ; qtot -5.000000
; residue   38 MET rtp MET q 0.0
  546         N1     38    MET      N    546 -0.41570000  14.006720   ; qtot -5.415700
  547         C2     38    MET     CA    547 -0.02370000  12.010780   ; qtot -5.439400
  548         C1     38    MET      C    548 0.59730000  12.010780   ; qtot -4.842100
  549         O1     38    MET      O    549 -0.56790000  15.999430   ; qtot -5.410000
  550         C2     38    MET     CB    550 0.03420000  12.010780   ; qtot -5.375800
  551         C2     38    MET     CG    551 0.00180000  12.010780   ; qtot -5.374000
  552         S1     38    MET     SD    552 -0.27370000  32.065500   ; qtot -5.647700
  553         C2     38    MET     CE    553 -0.05360000  12.010780   ; qtot -5.701300
  554         H2     38    MET      H    554 0.27190000   1.007947   ; qtot -5.429400
  555         H3     38    MET     HA    555 0.08800000   1.007947   ; qtot -5.341400
  556         H1     38    MET    HB2    556 0.02410000   1.007947   ; qtot -5.317300
  557         H1     38    MET    HB3    557 0.02410000   1.007947   ; qtot -5.293200
  558         H3     38    MET    HG2    558 0.04400000   1.007947   ; qtot -5.249200
  559         H3     38    MET    HG3    559 0.04400000   1.007947   ; qtot -5.205200
  560         H3     38    MET    HE1    560 0.06840000   1.007947   ; qtot -5.136800
  561         H3     38    MET    HE2    561 0.06840000   1.007947   ; qtot -5.068400
  562         H3     38    MET    HE3    562 0.06840000   1.007947   ; qtot -5.000000
; residue   39 MET rtp MET q 0.0
  563         N1     39    MET      N    563 -0.41570000  14.006720   ; qtot -5.415700
  564         C2     39    MET     CA    564 -0.02370000  12.010780   ; qtot -5.439400
  565         C1     39    MET      C    565 0.59730000  12.010780   ; qtot -4.842100
  566         O1     39    MET      O    566 -0.56790000  15.999430   ; qtot -5.410000
  567         C2     39    MET     CB    567 0.03420000  12.010780   ; qtot -5.375800
  568         C2     39    MET     CG    568 0.00180000  12.010780   ; qtot -5.374000
  569         S1     39    MET     SD    569 -0.27370000  32.065500   ; qtot -5.647700
  570         C2     39    MET     CE    570 -0.05360000  12.010780   ; qtot -5.701300
  571         H2     39    MET      H    571 0.27190000   1.007947   ; qtot -5.429400
  572         H3     39    MET     HA    572 0.08800000   1.007947   ; qtot -5.341400
  573         H1     39    MET    HB2    573 0.02410000   1.007947   ; qtot -5.317300
  574         H1     39    MET    HB3    574 0.02410000   1.007947   ; qtot -5.293200
  575         H3     39    MET    HG2    575 0.04400000   1.007947   ; qtot -5.249200
  576         H3     39    MET    HG3    576 0.04400000   1.007947   ; qtot -5.205200
  577         H3     39    MET    HE1    577 0.06840000   1.007947   ; qtot -5.136800
  578         H3     39    MET    HE2    578 0.06840000   1.007947   ; qtot -5.068400
  579         H3     39    MET    HE3    579 0.06840000   1.007947   ; qtot -5.000000
; residue   40 GLY rtp GLY q 0.0
  580         N1     40    GLY      N    580 -0.41570000  14.006720   ; qtot -5.415700
  581         C2     40    GLY     CA    581 -0.02520000  12.010780   ; qtot -5.440900
  582         C1     40    GLY      C    582 0.59730000  12.010780   ; qtot -4.843600
  583         O1     40    GLY      O    583 -0.56790000  15.999430   ; qtot -5.411500
  584         H2     40    GLY      H    584 0.27190000   1.007947   ; qtot -5.139600
  585         H3     40    GLY    HA2    585 0.06980000   1.007947   ; qtot -5.069800
  586         H3     40    GLY    HA3    586 0.06980000   1.007947   ; qtot -5.000000
; residue   41 LEU rtp LEU q -0.0
  587         N1     41    LEU      N    587 -0.41570000  14.006720   ; qtot -5.415700
  588         C2     41    LEU     CA    588 -0.05180000  12.010780   ; qtot -5.467500
  589         C1     41    LEU      C    589 0.59730000  12.010780   ; qtot -4.870200
  590         O1     41    LEU      O    590 -0.56790000  15.999430   ; qtot -5.438100
  591         C2     41    LEU     CB    591 -0.11020000  12.010780   ; qtot -5.548300
  592         C2     41    LEU     CG    592 0.35310000  12.010780   ; qtot -5.195200
  593         C2     41    LEU    CD1    593 -0.41210000  12.010780   ; qtot -5.607300
  594         C2     41    LEU    CD2    594 -0.41210000  12.010780   ; qtot -6.019400
  595         H2     41    LEU      H    595 0.27190000   1.007947   ; qtot -5.747500
  596         H3     41    LEU     HA    596 0.09220000   1.007947   ; qtot -5.655300
  597         H1     41    LEU    HB2    597 0.04570000   1.007947   ; qtot -5.609600
  598         H1     41    LEU    HB3    598 0.04570000   1.007947   ; qtot -5.563900
  599         H1     41    LEU     HG    599 -0.03610000   1.007947   ; qtot -5.600000
  600         H1     41    LEU   HD11    600 0.10000000   1.007947   ; qtot -5.500000
  601         H1     41    LEU   HD12    601 0.10000000   1.007947   ; qtot -5.400000
  602         H1     41    LEU   HD13    602 0.10000000   1.007947   ; qtot -5.300000
  603         H1     41    LEU   HD21    603 0.10000000   1.007947   ; qtot -5.200000
  604         H1     41    LEU   HD22    604 0.10000000   1.007947   ; qtot -5.100000
  605         H1     41    LEU   HD23    605 0.10000000   1.007947   ; qtot -5.000000
; residue   42 LEU rtp LEU q -0.0
  606         N1     42    LEU      N    606 -0.41570000  14.006720   ; qtot -5.415700
  607         C2     42    LEU     CA    607 -0.05180000  12.010780   ; qtot -5.467500
  608         C1     42    LEU      C    608 0.59730000  12.010780   ; qtot -4.870200
  609         O1     42    LEU      O    609 -0.56790000  15.999430   ; qtot -5.438100
  610         C2     42    LEU     CB    610 -0.11020000  12.010780   ; qtot -5.548300
  611         C2     42    LEU     CG    611 0.35310000  12.010780   ; qtot -5.195200
  612         C2     42    LEU    CD1    612 -0.41210000  12.010780   ; qtot -5.607300
  613         C2     42    LEU    CD2    613 -0.41210000  12.010780   ; qtot -6.019400
  614         H2     42    LEU      H    614 0.27190000   1.007947   ; qtot -5.747500
  615         H3     42    LEU     HA    615 0.09220000   1.007947   ; qtot -5.655300
  616         H1     42    LEU    HB2    616 0.04570000   1.007947   ; qtot -5.609600
  617         H1     42    LEU    HB3    617 0.04570000   1.007947   ; qtot -5.563900
  618         H1     42    LEU     HG    618 -0.03610000   1.007947   ; qtot -5.600000
  619         H1     42    LEU   HD11    619 0.10000000   1.007947   ; qtot -5.500000
  620         H1     42    LEU   HD12    620 0.10000000   1.007947   ; qtot -5.400000
  621         H1     42    LEU   HD13    621 0.10000000   1.007947   ; qtot -5.300000
  622         H1     42    LEU   HD21    622 0.10000000   1.007947   ; qtot -5.200000
  623         H1     42    LEU   HD22    623 0.10000000   1.007947   ; qtot -5.100000
  624         H1     42    LEU   HD23    624 0.10000000   1.007947   ; qtot -5.000000
; residue   43 THR rtp THR q -0.0
  625         N1     43    THR      N    625 -0.41570000  14.006720   ; qtot -5.415700
  626         C2     43    THR     CA    626 -0.03890000  12.010780   ; qtot -5.454600
  627         C1     43    THR      C    627 0.59730000  12.010780   ; qtot -4.857300
  628         O1     43    THR      O    628 -0.56790000  15.999430   ; qtot -5.425200
  629         C2     43    THR     CB    629 0.36540000  12.010780   ; qtot -5.059800
  630         C2     43    THR    CG2    630 -0.24380000  12.010780   ; qtot -5.303600
  631         O2     43    THR    OG1    631 -0.67610000  15.999430   ; qtot -5.979700
  632         H2     43    THR      H    632 0.27190000   1.007947   ; qtot -5.707800
  633         H3     43    THR     HA    633 0.10070000   1.007947   ; qtot -5.607100
  634         H3     43    THR     HB    634 0.00430000   1.007947   ; qtot -5.602800
  635         H4     43    THR    HG1    635 0.41020000   1.007947   ; qtot -5.192600
  636         H1     43    THR   HG21    636 0.06420000   1.007947   ; qtot -5.128400
  637         H1     43    THR   HG22    637 0.06420000   1.007947   ; qtot -5.064200
  638         H1     43    THR   HG23    638 0.06420000   1.007947   ; qtot -5.000000
; residue   44 ASN rtp ASN q 0.0
  639         N1     44    ASN      N    639 -0.41570000  14.006720   ; qtot -5.415700
  640         C2     44    ASN     CA    640 0.01430000  12.010780   ; qtot -5.401400
  641         C1     44    ASN      C    641 0.59730000  12.010780   ; qtot -4.804100
  642         O1     44    ASN      O    642 -0.56790000  15.999430   ; qtot -5.372000
  643         C2     44    ASN     CB    643 -0.20410000  12.010780   ; qtot -5.576100
  644         C1     44    ASN     CG    644 0.71300000  12.010780   ; qtot -4.863100
  645         N1     44    ASN    ND2    645 -0.91910000  14.006720   ; qtot -5.782200
  646         O1     44    ASN    OD1    646 -0.59310000  15.999430   ; qtot -6.375300
  647         H2     44    ASN      H    647 0.27190000   1.007947   ; qtot -6.103400
  648         H3     44    ASN     HA    648 0.10480000   1.007947   ; qtot -5.998600
  649         H1     44    ASN    HB2    649 0.07970000   1.007947   ; qtot -5.918900
  650         H1     44    ASN    HB3    650 0.07970000   1.007947   ; qtot -5.839200
  651         H2     44    ASN   HD21    651 0.41960000   1.007947   ; qtot -5.419600
  652         H2     44    ASN   HD22    652 0.41960000   1.007947   ; qtot -5.000000
; residue   45 LEU rtp LEU q -0.0
  653         N1     45    LEU      N    653 -0.41570000  14.006720   ; qtot -5.415700
  654         C2     45    LEU     CA    654 -0.05180000  12.010780   ; qtot -5.467500
  655         C1     45    LEU      C    655 0.59730000  12.010780   ; qtot -4.870200
  656         O1     45    LEU      O    656 -0.56790000  15.999430   ; qtot -5.438100
  657         C2     45    LEU     CB    657 -0.11020000  12.010780   ; qtot -5.548300
  658         C2     45    LEU     CG    658 0.35310000  12.010780   ; qtot -5.195200
  659         C2     45    LEU    CD1    659 -0.41210000  12.010780   ; qtot -5.607300
  660         C2     45    LEU    CD2    660 -0.41210000  12.010780   ; qtot -6.019400
  661         H2     45    LEU      H    661 0.27190000   1.007947   ; qtot -5.747500
  662         H3     45    LEU     HA    662 0.09220000   1.007947   ; qtot -5.655300
  663         H1     45    LEU    HB2    663 0.04570000   1.007947   ; qtot -5.609600
  664         H1     45    LEU    HB3    664 0.04570000   1.007947   ; qtot -5.563900
  665         H1     45    LEU     HG    665 -0.03610000   1.007947   ; qtot -5.600000
  666         H1     45    LEU   HD11    666 0.10000000   1.007947   ; qtot -5.500000
  667         H1     45    LEU   HD12    667 0.10000000   1.007947   ; qtot -5.400000
  668         H1     45    LEU   HD13    668 0.10000000   1.007947   ; qtot -5.300000
  669         H1     45    LEU   HD21    669 0.10000000   1.007947   ; qtot -5.200000
  670         H1     45    LEU   HD22    670 0.10000000   1.007947   ; qtot -5.100000
  671         H1     45    LEU   HD23    671 0.10000000   1.007947   ; qtot -5.000000
; residue   46 ALA rtp ALA q 0.0
  672         N1     46    ALA      N    672 -0.41570000  14.006720   ; qtot -5.415700
  673         C2     46    ALA     CA    673 0.03370000  12.010780   ; qtot -5.382000
  674         C1     46    ALA      C    674 0.59730000  12.010780   ; qtot -4.784700
  675         O1     46    ALA      O    675 -0.56790000  15.999430   ; qtot -5.352600
  676         C2     46    ALA     CB    676 -0.18250000  12.010780   ; qtot -5.535100
  677         H2     46    ALA      H    677 0.27190000   1.007947   ; qtot -5.263200
  678         H3     46    ALA     HA    678 0.08230000   1.007947   ; qtot -5.180900
  679         H1     46    ALA    HB1    679 0.06030000   1.007947   ; qtot -5.120600
  680         H1     46    ALA    HB2    680 0.06030000   1.007947   ; qtot -5.060300
  681         H1     46    ALA    HB3    681 0.06030000   1.007947   ; qtot -5.000000
; residue   47 ASP rtp ASP q -1.0
  682         N1     47    ASP      N    682 -0.51630000  14.006720   ; qtot -5.516300
  683         C2     47    ASP     CA    683 0.03810000  12.010780   ; qtot -5.478200
  684         C1     47    ASP      C    684 0.53660000  12.010780   ; qtot -4.941600
  685         O1     47    ASP      O    685 -0.58190000  15.999430   ; qtot -5.523500
  686         C2     47    ASP     CB    686 -0.03030000  12.010780   ; qtot -5.553800
  687         C1     47    ASP     CG    687 0.79940000  12.010780   ; qtot -4.754400
  688         O1     47    ASP    OD1    688 -0.80140000  15.999430   ; qtot -5.555800
  689         O1     47    ASP    OD2    689 -0.80140000  15.999430   ; qtot -6.357200
  690         H2     47    ASP      H    690 0.29360000   1.007947   ; qtot -6.063600
  691         H3     47    ASP     HA    691 0.08800000   1.007947   ; qtot -5.975600
  692         H1     47    ASP    HB2    692 -0.01220000   1.007947   ; qtot -5.987800
  693         H1     47    ASP    HB3    693 -0.01220000   1.007947   ; qtot -6.000000
; residue   48 ARG rtp ARG q 1.0
  694         N1     48    ARG      N    694 -0.34790000  14.006720   ; qtot -6.347900
  695         C2     48    ARG     CA    695 -0.26370000  12.010780   ; qtot -6.611600
  696         C1     48    ARG      C    696 0.73410000  12.010780   ; qtot -5.877500
  697         O1     48    ARG      O    697 -0.58940000  15.999430   ; qtot -6.466900
  698         C2     48    ARG     CB    698 -0.00070000  12.010780   ; qtot -6.467600
  699         C2     48    ARG     CG    699 0.03900000  12.010780   ; qtot -6.428600
  700         C2     48    ARG     CD    700 0.04860000  12.010780   ; qtot -6.380000
  701         N1     48    ARG     NE    701 -0.52950000  14.006720   ; qtot -6.909500
  702         C1     48    ARG     CZ    702 0.80760000  12.010780   ; qtot -6.101900
  703         N1     48    ARG    NH1    703 -0.86270000  14.006720   ; qtot -6.964600
  704         N1     48    ARG    NH2    704 -0.86270000  14.006720   ; qtot -7.827300
  705         H2     48    ARG      H    705 0.27470000   1.007947   ; qtot -7.552600
  706         H3     48    ARG     HA    706 0.15600000   1.007947   ; qtot -7.396600
  707         H1     48    ARG    HB2    707 0.03270000   1.007947   ; qtot -7.363900
  708         H1     48    ARG    HB3    708 0.03270000   1.007947   ; qtot -7.331200
  709         H1     48    ARG    HG2    709 0.02850000   1.007947   ; qtot -7.302700
  710         H1     48    ARG    HG3    710 0.02850000   1.007947   ; qtot -7.274200
  711         H3     48    ARG    HD2    711 0.06870000   1.007947   ; qtot -7.205500
  712         H3     48    ARG    HD3    712 0.06870000   1.007947   ; qtot -7.136800
  713         H2     48    ARG     HE    713 0.34560000   1.007947   ; qtot -6.791200
  714         H2     48    ARG   HH11    714 0.44780000   1.007947   ; qtot -6.343400
  715         H2     48    ARG   HH12    715 0.44780000   1.007947   ; qtot -5.895600
  716         H2     48    ARG   HH21    716 0.44780000   1.007947   ; qtot -5.447800
  717         H2     48    ARG   HH22    717 0.44780000   1.007947   ; qtot -5.000000
; residue   49 GLU rtp GLU q -1.0
  718         N1     49    GLU      N    718 -0.51630000  14.006720   ; qtot -5.516300
  719         C2     49    GLU     CA    719 0.03970000  12.010780   ; qtot -5.476600
  720         C1     49    GLU      C    720 0.53660000  12.010780   ; qtot -4.940000
  721         O1     49    GLU      O    721 -0.58190000  15.999430   ; qtot -5.521900
  722         C2     49    GLU     CB    722 0.05600000  12.010780   ; qtot -5.465900
  723         C2     49    GLU     CG    723 0.01360000  12.010780   ; qtot -5.452300
  724         C1     49    GLU     CD    724 0.80540000  12.010780   ; qtot -4.646900
  725         O1     49    GLU    OE1    725 -0.81880000  15.999430   ; qtot -5.465700
  726         O1     49    GLU    OE2    726 -0.81880000  15.999430   ; qtot -6.284500
  727         H2     49    GLU      H    727 0.29360000   1.007947   ; qtot -5.990900
  728         H3     49    GLU     HA    728 0.11050000   1.007947   ; qtot -5.880400
  729         H1     49    GLU    HB2    729 -0.01730000   1.007947   ; qtot -5.897700
  730         H1     49    GLU    HB3    730 -0.01730000   1.007947   ; qtot -5.915000
  731         H1     49    GLU    HG2    731 -0.04250000   1.007947   ; qtot -5.957500
  732         H1     49    GLU    HG3    732 -0.04250000   1.007947   ; qtot -6.000000
; residue   50 LEU rtp LEU q -0.0
  733         N1     50    LEU      N    733 -0.41570000  14.006720   ; qtot -6.415700
  734         C2     50    LEU     CA    734 -0.05180000  12.010780   ; qtot -6.467500
  735         C1     50    LEU      C    735 0.59730000  12.010780   ; qtot -5.870200
  736         O1     50    LEU      O    736 -0.56790000  15.999430   ; qtot -6.438100
  737         C2     50    LEU     CB    737 -0.11020000  12.010780   ; qtot -6.548300
  738         C2     50    LEU     CG    738 0.35310000  12.010780   ; qtot -6.195200
  739         C2     50    LEU    CD1    739 -0.41210000  12.010780   ; qtot -6.607300
  740         C2     50    LEU    CD2    740 -0.41210000  12.010780   ; qtot -7.019400
  741         H2     50    LEU      H    741 0.27190000   1.007947   ; qtot -6.747500
  742         H3     50    LEU     HA    742 0.09220000   1.007947   ; qtot -6.655300
  743         H1     50    LEU    HB2    743 0.04570000   1.007947   ; qtot -6.609600
  744         H1     50    LEU    HB3    744 0.04570000   1.007947   ; qtot -6.563900
  745         H1     50    LEU     HG    745 -0.03610000   1.007947   ; qtot -6.600000
  746         H1     50    LEU   HD11    746 0.10000000   1.007947   ; qtot -6.500000
  747         H1     50    LEU   HD12    747 0.10000000   1.007947   ; qtot -6.400000
  748         H1     50    LEU   HD13    748 0.10000000   1.007947   ; qtot -6.300000
  749         H1     50    LEU   HD21    749 0.10000000   1.007947   ; qtot -6.200000
  750         H1     50    LEU   HD22    750 0.10000000   1.007947   ; qtot -6.100000
  751         H1     50    LEU   HD23    751 0.10000000   1.007947   ; qtot -6.000000
; residue   51 VAL rtp VAL q 0.0
  752         N1     51    VAL      N    752 -0.41570000  14.006720   ; qtot -6.415700
  753         C2     51    VAL     CA    753 -0.08750000  12.010780   ; qtot -6.503200
  754         C1     51    VAL      C    754 0.59730000  12.010780   ; qtot -5.905900
  755         O1     51    VAL      O    755 -0.56790000  15.999430   ; qtot -6.473800
  756         C2     51    VAL     CB    756 0.29850000  12.010780   ; qtot -6.175300
  757         C2     51    VAL    CG1    757 -0.31920000  12.010780   ; qtot -6.494500
  758         C2     51    VAL    CG2    758 -0.31920000  12.010780   ; qtot -6.813700
  759         H2     51    VAL      H    759 0.27190000   1.007947   ; qtot -6.541800
  760         H3     51    VAL     HA    760 0.09690000   1.007947   ; qtot -6.444900
  761         H1     51    VAL     HB    761 -0.02970000   1.007947   ; qtot -6.474600
  762         H1     51    VAL   HG11    762 0.07910000   1.007947   ; qtot -6.395500
  763         H1     51    VAL   HG12    763 0.07910000   1.007947   ; qtot -6.316400
  764         H1     51    VAL   HG13    764 0.07910000   1.007947   ; qtot -6.237300
  765         H1     51    VAL   HG21    765 0.07910000   1.007947   ; qtot -6.158200
  766         H1     51    VAL   HG22    766 0.07910000   1.007947   ; qtot -6.079100
  767         H1     51    VAL   HG23    767 0.07910000   1.007947   ; qtot -6.000000
; residue   52 HIS rtp HIS q -0.0
  768         N1     52    HIS      N    768 -0.41570000  14.006720   ; qtot -6.415700
  769         C2     52    HIS     CA    769 -0.05810000  12.010780   ; qtot -6.473800
  770         C1     52    HIS      C    770 0.59730000  12.010780   ; qtot -5.876500
  771         O1     52    HIS      O    771 -0.56790000  15.999430   ; qtot -6.444400
  772         C2     52    HIS     CB    772 -0.00740000  12.010780   ; qtot -6.451800
  773         C1     52    HIS     CG    773 0.18680000  12.010780   ; qtot -6.265000
  774         C1     52    HIS    CD2    774 -0.22070000  12.010780   ; qtot -6.485700
  775         N1     52    HIS    ND1    775 -0.54320000  14.006720   ; qtot -7.028900
  776         C1     52    HIS    CE1    776 0.16350000  12.010780   ; qtot -6.865400
  777         N1     52    HIS    NE2    777 -0.27950000  14.006720   ; qtot -7.144900
  778         H2     52    HIS      H    778 0.27190000   1.007947   ; qtot -6.873000
  779         H3     52    HIS     HA    779 0.13600000   1.007947   ; qtot -6.737000
  780         H1     52    HIS    HB2    780 0.03670000   1.007947   ; qtot -6.700300
  781         H1     52    HIS    HB3    781 0.03670000   1.007947   ; qtot -6.663600
  782         H6     52    HIS    HD2    782 0.18620000   1.007947   ; qtot -6.477400
  783         H7     52    HIS    HE1    783 0.14350000   1.007947   ; qtot -6.333900
  784         H2     52    HIS    HE2    784 0.33390000   1.007947   ; qtot -6.000000
; residue   53 MET rtp MET q 0.0
  785         N1     53    MET      N    785 -0.41570000  14.006720   ; qtot -6.415700
  786         C2     53    MET     CA    786 -0.02370000  12.010780   ; qtot -6.439400
  787         C1     53    MET      C    787 0.59730000  12.010780   ; qtot -5.842100
  788         O1     53    MET      O    788 -0.56790000  15.999430   ; qtot -6.410000
  789         C2     53    MET     CB    789 0.03420000  12.010780   ; qtot -6.375800
  790         C2     53    MET     CG    790 0.00180000  12.010780   ; qtot -6.374000
  791         S1     53    MET     SD    791 -0.27370000  32.065500   ; qtot -6.647700
  792         C2     53    MET     CE    792 -0.05360000  12.010780   ; qtot -6.701300
  793         H2     53    MET      H    793 0.27190000   1.007947   ; qtot -6.429400
  794         H3     53    MET     HA    794 0.08800000   1.007947   ; qtot -6.341400
  795         H1     53    MET    HB2    795 0.02410000   1.007947   ; qtot -6.317300
  796         H1     53    MET    HB3    796 0.02410000   1.007947   ; qtot -6.293200
  797         H3     53    MET    HG2    797 0.04400000   1.007947   ; qtot -6.249200
  798         H3     53    MET    HG3    798 0.04400000   1.007947   ; qtot -6.205200
  799         H3     53    MET    HE1    799 0.06840000   1.007947   ; qtot -6.136800
  800         H3     53    MET    HE2    800 0.06840000   1.007947   ; qtot -6.068400
  801         H3     53    MET    HE3    801 0.06840000   1.007947   ; qtot -6.000000
; residue   54 ILE rtp ILE q -0.0
  802         N1     54    ILE      N    802 -0.41570000  14.006720   ; qtot -6.415700
  803         C2     54    ILE     CA    803 -0.05970000  12.010780   ; qtot -6.475400
  804         C1     54    ILE      C    804 0.59730000  12.010780   ; qtot -5.878100
  805         O1     54    ILE      O    805 -0.56790000  15.999430   ; qtot -6.446000
  806         C2     54    ILE     CB    806 0.13030000  12.010780   ; qtot -6.315700
  807         C2     54    ILE    CG1    807 -0.04300000  12.010780   ; qtot -6.358700
  808         C2     54    ILE    CG2    808 -0.32040000  12.010780   ; qtot -6.679100
  809         C2     54    ILE    CD1    809 -0.06600000  12.010780   ; qtot -6.745100
  810         H2     54    ILE      H    810 0.27190000   1.007947   ; qtot -6.473200
  811         H3     54    ILE     HA    811 0.08690000   1.007947   ; qtot -6.386300
  812         H1     54    ILE     HB    812 0.01870000   1.007947   ; qtot -6.367600
  813         H1     54    ILE   HG12    813 0.02360000   1.007947   ; qtot -6.344000
  814         H1     54    ILE   HG13    814 0.02360000   1.007947   ; qtot -6.320400
  815         H1     54    ILE   HG21    815 0.08820000   1.007947   ; qtot -6.232200
  816         H1     54    ILE   HG22    816 0.08820000   1.007947   ; qtot -6.144000
  817         H1     54    ILE   HG23    817 0.08820000   1.007947   ; qtot -6.055800
  818         H1     54    ILE   HD11    818 0.01860000   1.007947   ; qtot -6.037200
  819         H1     54    ILE   HD12    819 0.01860000   1.007947   ; qtot -6.018600
  820         H1     54    ILE   HD13    820 0.01860000   1.007947   ; qtot -6.000000
; residue   55 ASN rtp ASN q 0.0
  821         N1     55    ASN      N    821 -0.41570000  14.006720   ; qtot -6.415700
  822         C2     55    ASN     CA    822 0.01430000  12.010780   ; qtot -6.401400
  823         C1     55    ASN      C    823 0.59730000  12.010780   ; qtot -5.804100
  824         O1     55    ASN      O    824 -0.56790000  15.999430   ; qtot -6.372000
  825         C2     55    ASN     CB    825 -0.20410000  12.010780   ; qtot -6.576100
  826         C1     55    ASN     CG    826 0.71300000  12.010780   ; qtot -5.863100
  827         N1     55    ASN    ND2    827 -0.91910000  14.006720   ; qtot -6.782200
  828         O1     55    ASN    OD1    828 -0.59310000  15.999430   ; qtot -7.375300
  829         H2     55    ASN      H    829 0.27190000   1.007947   ; qtot -7.103400
  830         H3     55    ASN     HA    830 0.10480000   1.007947   ; qtot -6.998600
  831         H1     55    ASN    HB2    831 0.07970000   1.007947   ; qtot -6.918900
  832         H1     55    ASN    HB3    832 0.07970000   1.007947   ; qtot -6.839200
  833         H2     55    ASN   HD21    833 0.41960000   1.007947   ; qtot -6.419600
  834         H2     55    ASN   HD22    834 0.41960000   1.007947   ; qtot -6.000000
; residue   56 TRP rtp TRP q 0.0
  835         N1     56    TRP      N    835 -0.41570000  14.006720   ; qtot -6.415700
  836         C2     56    TRP     CA    836 -0.02750000  12.010780   ; qtot -6.443200
  837         C1     56    TRP      C    837 0.59730000  12.010780   ; qtot -5.845900
  838         O1     56    TRP      O    838 -0.56790000  15.999430   ; qtot -6.413800
  839         C2     56    TRP     CB    839 -0.00500000  12.010780   ; qtot -6.418800
  840         C1     56    TRP     CG    840 -0.14150000  12.010780   ; qtot -6.560300
  841         C1     56    TRP    CD1    841 -0.16380000  12.010780   ; qtot -6.724100
  842         C1     56    TRP    CD2    842 0.12430000  12.010780   ; qtot -6.599800
  843         C1     56    TRP    CE2    843 0.13800000  12.010780   ; qtot -6.461800
  844         C1     56    TRP    CE3    844 -0.23870000  12.010780   ; qtot -6.700500
  845         N1     56    TRP    NE1    845 -0.34180000  14.006720   ; qtot -7.042300
  846         C1     56    TRP    CZ2    846 -0.26010000  12.010780   ; qtot -7.302400
  847         C1     56    TRP    CZ3    847 -0.19720000  12.010780   ; qtot -7.499600
  848         C1     56    TRP    CH2    848 -0.11340000  12.010780   ; qtot -7.613000
  849         H2     56    TRP      H    849 0.27190000   1.007947   ; qtot -7.341100
  850         H3     56    TRP     HA    850 0.11230000   1.007947   ; qtot -7.228800
  851         H1     56    TRP    HB2    851 0.03390000   1.007947   ; qtot -7.194900
  852         H1     56    TRP    HB3    852 0.03390000   1.007947   ; qtot -7.161000
  853         H6     56    TRP    HD1    853 0.20620000   1.007947   ; qtot -6.954800
  854         H2     56    TRP    HE1    854 0.34120000   1.007947   ; qtot -6.613600
  855         H5     56    TRP    HE3    855 0.17000000   1.007947   ; qtot -6.443600
  856         H5     56    TRP    HZ2    856 0.15720000   1.007947   ; qtot -6.286400
  857         H5     56    TRP    HZ3    857 0.14470000   1.007947   ; qtot -6.141700
  858         H5     56    TRP    HH2    858 0.14170000   1.007947   ; qtot -6.000000
; residue   57 ALA rtp ALA q 0.0
  859         N1     57    ALA      N    859 -0.41570000  14.006720   ; qtot -6.415700
  860         C2     57    ALA     CA    860 0.03370000  12.010780   ; qtot -6.382000
  861         C1     57    ALA      C    861 0.59730000  12.010780   ; qtot -5.784700
  862         O1     57    ALA      O    862 -0.56790000  15.999430   ; qtot -6.352600
  863         C2     57    ALA     CB    863 -0.18250000  12.010780   ; qtot -6.535100
  864         H2     57    ALA      H    864 0.27190000   1.007947   ; qtot -6.263200
  865         H3     57    ALA     HA    865 0.08230000   1.007947   ; qtot -6.180900
  866         H1     57    ALA    HB1    866 0.06030000   1.007947   ; qtot -6.120600
  867         H1     57    ALA    HB2    867 0.06030000   1.007947   ; qtot -6.060300
  868         H1     57    ALA    HB3    868 0.06030000   1.007947   ; qtot -6.000000
; residue   58 LYS rtp LYS q 1.0
  869         N1     58    LYS      N    869 -0.34790000  14.006720   ; qtot -6.347900
  870         C2     58    LYS     CA    870 -0.24000000  12.010780   ; qtot -6.587900
  871         C1     58    LYS      C    871 0.73410000  12.010780   ; qtot -5.853800
  872         O1     58    LYS      O    872 -0.58940000  15.999430   ; qtot -6.443200
  873         C2     58    LYS     CB    873 -0.00940000  12.010780   ; qtot -6.452600
  874         C2     58    LYS     CG    874 0.01870000  12.010780   ; qtot -6.433900
  875         C2     58    LYS     CD    875 -0.04790000  12.010780   ; qtot -6.481800
  876         C2     58    LYS     CE    876 -0.01430000  12.010780   ; qtot -6.496100
  877         N1     58    LYS     NZ    877 -0.38540000  14.006720   ; qtot -6.881500
  878         H2     58    LYS      H    878 0.27470000   1.007947   ; qtot -6.606800
  879         H3     58    LYS     HA    879 0.14260000   1.007947   ; qtot -6.464200
  880         H1     58    LYS    HB2    880 0.03620000   1.007947   ; qtot -6.428000
  881         H1     58    LYS    HB3    881 0.03620000   1.007947   ; qtot -6.391800
  882         H1     58    LYS    HG2    882 0.01030000   1.007947   ; qtot -6.381500
  883         H1     58    LYS    HG3    883 0.01030000   1.007947   ; qtot -6.371200
  884         H1     58    LYS    HD2    884 0.06210000   1.007947   ; qtot -6.309100
  885         H1     58    LYS    HD3    885 0.06210000   1.007947   ; qtot -6.247000
  886         H8     58    LYS    HE2    886 0.11350000   1.007947   ; qtot -6.133500
  887         H8     58    LYS    HE3    887 0.11350000   1.007947   ; qtot -6.020000
  888         H2     58    LYS    HZ1    888 0.34000000   1.007947   ; qtot -5.680000
  889         H2     58    LYS    HZ2    889 0.34000000   1.007947   ; qtot -5.340000
  890         H2     58    LYS    HZ3    890 0.34000000   1.007947   ; qtot -5.000000
; residue   59 ARG rtp ARG q 1.0
  891         N1     59    ARG      N    891 -0.34790000  14.006720   ; qtot -5.347900
  892         C2     59    ARG     CA    892 -0.26370000  12.010780   ; qtot -5.611600
  893         C1     59    ARG      C    893 0.73410000  12.010780   ; qtot -4.877500
  894         O1     59    ARG      O    894 -0.58940000  15.999430   ; qtot -5.466900
  895         C2     59    ARG     CB    895 -0.00070000  12.010780   ; qtot -5.467600
  896         C2     59    ARG     CG    896 0.03900000  12.010780   ; qtot -5.428600
  897         C2     59    ARG     CD    897 0.04860000  12.010780   ; qtot -5.380000
  898         N1     59    ARG     NE    898 -0.52950000  14.006720   ; qtot -5.909500
  899         C1     59    ARG     CZ    899 0.80760000  12.010780   ; qtot -5.101900
  900         N1     59    ARG    NH1    900 -0.86270000  14.006720   ; qtot -5.964600
  901         N1     59    ARG    NH2    901 -0.86270000  14.006720   ; qtot -6.827300
  902         H2     59    ARG      H    902 0.27470000   1.007947   ; qtot -6.552600
  903         H3     59    ARG     HA    903 0.15600000   1.007947   ; qtot -6.396600
  904         H1     59    ARG    HB2    904 0.03270000   1.007947   ; qtot -6.363900
  905         H1     59    ARG    HB3    905 0.03270000   1.007947   ; qtot -6.331200
  906         H1     59    ARG    HG2    906 0.02850000   1.007947   ; qtot -6.302700
  907         H1     59    ARG    HG3    907 0.02850000   1.007947   ; qtot -6.274200
  908         H3     59    ARG    HD2    908 0.06870000   1.007947   ; qtot -6.205500
  909         H3     59    ARG    HD3    909 0.06870000   1.007947   ; qtot -6.136800
  910         H2     59    ARG     HE    910 0.34560000   1.007947   ; qtot -5.791200
  911         H2     59    ARG   HH11    911 0.44780000   1.007947   ; qtot -5.343400
  912         H2     59    ARG   HH12    912 0.44780000   1.007947   ; qtot -4.895600
  913         H2     59    ARG   HH21    913 0.44780000   1.007947   ; qtot -4.447800
  914         H2     59    ARG   HH22    914 0.44780000   1.007947   ; qtot -4.000000
; residue   60 VAL rtp VAL q 0.0
  915         N1     60    VAL      N    915 -0.41570000  14.006720   ; qtot -4.415700
  916         C2     60    VAL     CA    916 -0.08750000  12.010780   ; qtot -4.503200
  917         C1     60    VAL      C    917 0.59730000  12.010780   ; qtot -3.905900
  918         O1     60    VAL      O    918 -0.56790000  15.999430   ; qtot -4.473800
  919         C2     60    VAL     CB    919 0.29850000  12.010780   ; qtot -4.175300
  920         C2     60    VAL    CG1    920 -0.31920000  12.010780   ; qtot -4.494500
  921         C2     60    VAL    CG2    921 -0.31920000  12.010780   ; qtot -4.813700
  922         H2     60    VAL      H    922 0.27190000   1.007947   ; qtot -4.541800
  923         H3     60    VAL     HA    923 0.09690000   1.007947   ; qtot -4.444900
  924         H1     60    VAL     HB    924 -0.02970000   1.007947   ; qtot -4.474600
  925         H1     60    VAL   HG11    925 0.07910000   1.007947   ; qtot -4.395500
  926         H1     60    VAL   HG12    926 0.07910000   1.007947   ; qtot -4.316400
  927         H1     60    VAL   HG13    927 0.07910000   1.007947   ; qtot -4.237300
  928         H1     60    VAL   HG21    928 0.07910000   1.007947   ; qtot -4.158200
  929         H1     60    VAL   HG22    929 0.07910000   1.007947   ; qtot -4.079100
  930         H1     60    VAL   HG23    930 0.07910000   1.007947   ; qtot -4.000000
; residue   61 PRO rtp PRO q -0.0
  931         N1     61    PRO      N    931 -0.25480000  14.006720   ; qtot -4.254800
  932         C2     61    PRO     CA    932 -0.02660000  12.010780   ; qtot -4.281400
  933         C1     61    PRO      C    933 0.58960000  12.010780   ; qtot -3.691800
  934         O1     61    PRO      O    934 -0.57480000  15.999430   ; qtot -4.266600
  935         C2     61    PRO     CB    935 -0.00700000  12.010780   ; qtot -4.273600
  936         C2     61    PRO     CG    936 0.01890000  12.010780   ; qtot -4.254700
  937         C2     61    PRO     CD    937 0.01920000  12.010780   ; qtot -4.235500
  938         H3     61    PRO     HA    938 0.06410000   1.007947   ; qtot -4.171400
  939         H1     61    PRO    HB2    939 0.02530000   1.007947   ; qtot -4.146100
  940         H1     61    PRO    HB3    940 0.02530000   1.007947   ; qtot -4.120800
  941         H1     61    PRO    HG2    941 0.02130000   1.007947   ; qtot -4.099500
  942         H1     61    PRO    HG3    942 0.02130000   1.007947   ; qtot -4.078200
  943         H3     61    PRO    HD2    943 0.03910000   1.007947   ; qtot -4.039100
  944         H3     61    PRO    HD3    944 0.03910000   1.007947   ; qtot -4.000000
; residue   62 GLY rtp GLY q 0.0
  945         N1     62    GLY      N    945 -0.41570000  14.006720   ; qtot -4.415700
  946         C2     62    GLY     CA    946 -0.02520000  12.010780   ; qtot -4.440900
  947         C1     62    GLY      C    947 0.59730000  12.010780   ; qtot -3.843600
  948         O1     62    GLY      O    948 -0.56790000  15.999430   ; qtot -4.411500
  949         H2     62    GLY      H    949 0.27190000   1.007947   ; qtot -4.139600
  950         H3     62    GLY    HA2    950 0.06980000   1.007947   ; qtot -4.069800
  951         H3     62    GLY    HA3    951 0.06980000   1.007947   ; qtot -4.000000
; residue   63 PHE rtp PHE q 0.0
  952         N1     63    PHE      N    952 -0.41570000  14.006720   ; qtot -4.415700
  953         C2     63    PHE     CA    953 -0.00240000  12.010780   ; qtot -4.418100
  954         C1     63    PHE      C    954 0.59730000  12.010780   ; qtot -3.820800
  955         O1     63    PHE      O    955 -0.56790000  15.999430   ; qtot -4.388700
  956         C2     63    PHE     CB    956 -0.03430000  12.010780   ; qtot -4.423000
  957         C1     63    PHE     CG    957 0.01180000  12.010780   ; qtot -4.411200
  958         C1     63    PHE    CD1    958 -0.12560000  12.010780   ; qtot -4.536800
  959         C1     63    PHE    CD2    959 -0.12560000  12.010780   ; qtot -4.662400
  960         C1     63    PHE    CE1    960 -0.17040000  12.010780   ; qtot -4.832800
  961         C1     63    PHE    CE2    961 -0.17040000  12.010780   ; qtot -5.003200
  962         C1     63    PHE     CZ    962 -0.10720000  12.010780   ; qtot -5.110400
  963         H2     63    PHE      H    963 0.27190000   1.007947   ; qtot -4.838500
  964         H3     63    PHE     HA    964 0.09780000   1.007947   ; qtot -4.740700
  965         H1     63    PHE    HB2    965 0.02950000   1.007947   ; qtot -4.711200
  966         H1     63    PHE    HB3    966 0.02950000   1.007947   ; qtot -4.681700
  967         H5     63    PHE    HD1    967 0.13300000   1.007947   ; qtot -4.548700
  968         H5     63    PHE    HD2    968 0.13300000   1.007947   ; qtot -4.415700
  969         H5     63    PHE    HE1    969 0.14300000   1.007947   ; qtot -4.272700
  970         H5     63    PHE    HE2    970 0.14300000   1.007947   ; qtot -4.129700
  971         H5     63    PHE     HZ    971 0.12970000   1.007947   ; qtot -4.000000
; residue   64 VAL rtp VAL q 0.0
  972         N1     64    VAL      N    972 -0.41570000  14.006720   ; qtot -4.415700
  973         C2     64    VAL     CA    973 -0.08750000  12.010780   ; qtot -4.503200
  974         C1     64    VAL      C    974 0.59730000  12.010780   ; qtot -3.905900
  975         O1     64    VAL      O    975 -0.56790000  15.999430   ; qtot -4.473800
  976         C2     64    VAL     CB    976 0.29850000  12.010780   ; qtot -4.175300
  977         C2     64    VAL    CG1    977 -0.31920000  12.010780   ; qtot -4.494500
  978         C2     64    VAL    CG2    978 -0.31920000  12.010780   ; qtot -4.813700
  979         H2     64    VAL      H    979 0.27190000   1.007947   ; qtot -4.541800
  980         H3     64    VAL     HA    980 0.09690000   1.007947   ; qtot -4.444900
  981         H1     64    VAL     HB    981 -0.02970000   1.007947   ; qtot -4.474600
  982         H1     64    VAL   HG11    982 0.07910000   1.007947   ; qtot -4.395500
  983         H1     64    VAL   HG12    983 0.07910000   1.007947   ; qtot -4.316400
  984         H1     64    VAL   HG13    984 0.07910000   1.007947   ; qtot -4.237300
  985         H1     64    VAL   HG21    985 0.07910000   1.007947   ; qtot -4.158200
  986         H1     64    VAL   HG22    986 0.07910000   1.007947   ; qtot -4.079100
  987         H1     64    VAL   HG23    987 0.07910000   1.007947   ; qtot -4.000000
; residue   65 ASP rtp ASP q -1.0
  988         N1     65    ASP      N    988 -0.51630000  14.006720   ; qtot -4.516300
  989         C2     65    ASP     CA    989 0.03810000  12.010780   ; qtot -4.478200
  990         C1     65    ASP      C    990 0.53660000  12.010780   ; qtot -3.941600
  991         O1     65    ASP      O    991 -0.58190000  15.999430   ; qtot -4.523500
  992         C2     65    ASP     CB    992 -0.03030000  12.010780   ; qtot -4.553800
  993         C1     65    ASP     CG    993 0.79940000  12.010780   ; qtot -3.754400
  994         O1     65    ASP    OD1    994 -0.80140000  15.999430   ; qtot -4.555800
  995         O1     65    ASP    OD2    995 -0.80140000  15.999430   ; qtot -5.357200
  996         H2     65    ASP      H    996 0.29360000   1.007947   ; qtot -5.063600
  997         H3     65    ASP     HA    997 0.08800000   1.007947   ; qtot -4.975600
  998         H1     65    ASP    HB2    998 -0.01220000   1.007947   ; qtot -4.987800
  999         H1     65    ASP    HB3    999 -0.01220000   1.007947   ; qtot -5.000000
; residue   66 LEU rtp LEU q -0.0
 1000         N1     66    LEU      N   1000 -0.41570000  14.006720   ; qtot -5.415700
 1001         C2     66    LEU     CA   1001 -0.05180000  12.010780   ; qtot -5.467500
 1002         C1     66    LEU      C   1002 0.59730000  12.010780   ; qtot -4.870200
 1003         O1     66    LEU      O   1003 -0.56790000  15.999430   ; qtot -5.438100
 1004         C2     66    LEU     CB   1004 -0.11020000  12.010780   ; qtot -5.548300
 1005         C2     66    LEU     CG   1005 0.35310000  12.010780   ; qtot -5.195200
 1006         C2     66    LEU    CD1   1006 -0.41210000  12.010780   ; qtot -5.607300
 1007         C2     66    LEU    CD2   1007 -0.41210000  12.010780   ; qtot -6.019400
 1008         H2     66    LEU      H   1008 0.27190000   1.007947   ; qtot -5.747500
 1009         H3     66    LEU     HA   1009 0.09220000   1.007947   ; qtot -5.655300
 1010         H1     66    LEU    HB2   1010 0.04570000   1.007947   ; qtot -5.609600
 1011         H1     66    LEU    HB3   1011 0.04570000   1.007947   ; qtot -5.563900
 1012         H1     66    LEU     HG   1012 -0.03610000   1.007947   ; qtot -5.600000
 1013         H1     66    LEU   HD11   1013 0.10000000   1.007947   ; qtot -5.500000
 1014         H1     66    LEU   HD12   1014 0.10000000   1.007947   ; qtot -5.400000
 1015         H1     66    LEU   HD13   1015 0.10000000   1.007947   ; qtot -5.300000
 1016         H1     66    LEU   HD21   1016 0.10000000   1.007947   ; qtot -5.200000
 1017         H1     66    LEU   HD22   1017 0.10000000   1.007947   ; qtot -5.100000
 1018         H1     66    LEU   HD23   1018 0.10000000   1.007947   ; qtot -5.000000
; residue   67 THR rtp THR q -0.0
 1019         N1     67    THR      N   1019 -0.41570000  14.006720   ; qtot -5.415700
 1020         C2     67    THR     CA   1020 -0.03890000  12.010780   ; qtot -5.454600
 1021         C1     67    THR      C   1021 0.59730000  12.010780   ; qtot -4.857300
 1022         O1     67    THR      O   1022 -0.56790000  15.999430   ; qtot -5.425200
 1023         C2     67    THR     CB   1023 0.36540000  12.010780   ; qtot -5.059800
 1024         C2     67    THR    CG2   1024 -0.24380000  12.010780   ; qtot -5.303600
 1025         O2     67    THR    OG1   1025 -0.67610000  15.999430   ; qtot -5.979700
 1026         H2     67    THR      H   1026 0.27190000   1.007947   ; qtot -5.707800
 1027         H3     67    THR     HA   1027 0.10070000   1.007947   ; qtot -5.607100
 1028         H3     67    THR     HB   1028 0.00430000   1.007947   ; qtot -5.602800
 1029         H4     67    THR    HG1   1029 0.41020000   1.007947   ; qtot -5.192600
 1030         H1     67    THR   HG21   1030 0.06420000   1.007947   ; qtot -5.128400
 1031         H1     67    THR   HG22   1031 0.06420000   1.007947   ; qtot -5.064200
 1032         H1     67    THR   HG23   1032 0.06420000   1.007947   ; qtot -5.000000
; residue   68 LEU rtp LEU q -0.0
 1033         N1     68    LEU      N   1033 -0.41570000  14.006720   ; qtot -5.415700
 1034         C2     68    LEU     CA   1034 -0.05180000  12.010780   ; qtot -5.467500
 1035         C1     68    LEU      C   1035 0.59730000  12.010780   ; qtot -4.870200
 1036         O1     68    LEU      O   1036 -0.56790000  15.999430   ; qtot -5.438100
 1037         C2     68    LEU     CB   1037 -0.11020000  12.010780   ; qtot -5.548300
 1038         C2     68    LEU     CG   1038 0.35310000  12.010780   ; qtot -5.195200
 1039         C2     68    LEU    CD1   1039 -0.41210000  12.010780   ; qtot -5.607300
 1040         C2     68    LEU    CD2   1040 -0.41210000  12.010780   ; qtot -6.019400
 1041         H2     68    LEU      H   1041 0.27190000   1.007947   ; qtot -5.747500
 1042         H3     68    LEU     HA   1042 0.09220000   1.007947   ; qtot -5.655300
 1043         H1     68    LEU    HB2   1043 0.04570000   1.007947   ; qtot -5.609600
 1044         H1     68    LEU    HB3   1044 0.04570000   1.007947   ; qtot -5.563900
 1045         H1     68    LEU     HG   1045 -0.03610000   1.007947   ; qtot -5.600000
 1046         H1     68    LEU   HD11   1046 0.10000000   1.007947   ; qtot -5.500000
 1047         H1     68    LEU   HD12   1047 0.10000000   1.007947   ; qtot -5.400000
 1048         H1     68    LEU   HD13   1048 0.10000000   1.007947   ; qtot -5.300000
 1049         H1     68    LEU   HD21   1049 0.10000000   1.007947   ; qtot -5.200000
 1050         H1     68    LEU   HD22   1050 0.10000000   1.007947   ; qtot -5.100000
 1051         H1     68    LEU   HD23   1051 0.10000000   1.007947   ; qtot -5.000000
; residue   69 HIS rtp HIS q 1.0
 1052         N1     69    HIS      N   1052 -0.34790000  14.006720   ; qtot -5.347900
 1053         C2     69    HIS     CA   1053 -0.13540000  12.010780   ; qtot -5.483300
 1054         C1     69    HIS      C   1054 0.73410000  12.010780   ; qtot -4.749200
 1055         O1     69    HIS      O   1055 -0.58940000  15.999430   ; qtot -5.338600
 1056         C2     69    HIS     CB   1056 -0.04140000  12.010780   ; qtot -5.380000
 1057         C1     69    HIS     CG   1057 -0.00120000  12.010780   ; qtot -5.381200
 1058         C1     69    HIS    CD2   1058 -0.11410000  12.010780   ; qtot -5.495300
 1059         N1     69    HIS    ND1   1059 -0.15130000  14.006720   ; qtot -5.646600
 1060         C1     69    HIS    CE1   1060 -0.01700000  12.010780   ; qtot -5.663600
 1061         N1     69    HIS    NE2   1061 -0.17180000  14.006720   ; qtot -5.835400
 1062         H2     69    HIS      H   1062 0.27470000   1.007947   ; qtot -5.560700
 1063         H3     69    HIS     HA   1063 0.12120000   1.007947   ; qtot -5.439500
 1064         H1     69    HIS    HB2   1064 0.08100000   1.007947   ; qtot -5.358500
 1065         H1     69    HIS    HB3   1065 0.08100000   1.007947   ; qtot -5.277500
 1066         H2     69    HIS    HD1   1066 0.38660000   1.007947   ; qtot -4.890900
 1067         H6     69    HIS    HD2   1067 0.23170000   1.007947   ; qtot -4.659200
 1068         H7     69    HIS    HE1   1068 0.26810000   1.007947   ; qtot -4.391100
 1069         H2     69    HIS    HE2   1069 0.39110000   1.007947   ; qtot -4.000000
; residue   70 ASP rtp ASP q -1.0
 1070         N1     70    ASP      N   1070 -0.51630000  14.006720   ; qtot -4.516300
 1071         C2     70    ASP     CA   1071 0.03810000  12.010780   ; qtot -4.478200
 1072         C1     70    ASP      C   1072 0.53660000  12.010780   ; qtot -3.941600
 1073         O1     70    ASP      O   1073 -0.58190000  15.999430   ; qtot -4.523500
 1074         C2     70    ASP     CB   1074 -0.03030000  12.010780   ; qtot -4.553800
 1075         C1     70    ASP     CG   1075 0.79940000  12.010780   ; qtot -3.754400
 1076         O1     70    ASP    OD1   1076 -0.80140000  15.999430   ; qtot -4.555800
 1077         O1     70    ASP    OD2   1077 -0.80140000  15.999430   ; qtot -5.357200
 1078         H2     70    ASP      H   1078 0.29360000   1.007947   ; qtot -5.063600
 1079         H3     70    ASP     HA   1079 0.08800000   1.007947   ; qtot -4.975600
 1080         H1     70    ASP    HB2   1080 -0.01220000   1.007947   ; qtot -4.987800
 1081         H1     70    ASP    HB3   1081 -0.01220000   1.007947   ; qtot -5.000000
; residue   71 GLN rtp GLN q 0.0
 1082         N1     71    GLN      N   1082 -0.41570000  14.006720   ; qtot -5.415700
 1083         C2     71    GLN     CA   1083 -0.00310000  12.010780   ; qtot -5.418800
 1084         C1     71    GLN      C   1084 0.59730000  12.010780   ; qtot -4.821500
 1085         O1     71    GLN      O   1085 -0.56790000  15.999430   ; qtot -5.389400
 1086         C2     71    GLN     CB   1086 -0.00360000  12.010780   ; qtot -5.393000
 1087         C2     71    GLN     CG   1087 -0.06450000  12.010780   ; qtot -5.457500
 1088         C1     71    GLN     CD   1088 0.69510000  12.010780   ; qtot -4.762400
 1089         N1     71    GLN    NE2   1089 -0.94070000  14.006720   ; qtot -5.703100
 1090         O1     71    GLN    OE1   1090 -0.60860000  15.999430   ; qtot -6.311700
 1091         H2     71    GLN      H   1091 0.27190000   1.007947   ; qtot -6.039800
 1092         H3     71    GLN     HA   1092 0.08500000   1.007947   ; qtot -5.954800
 1093         H1     71    GLN    HB2   1093 0.01710000   1.007947   ; qtot -5.937700
 1094         H1     71    GLN    HB3   1094 0.01710000   1.007947   ; qtot -5.920600
 1095         H1     71    GLN    HG2   1095 0.03520000   1.007947   ; qtot -5.885400
 1096         H1     71    GLN    HG3   1096 0.03520000   1.007947   ; qtot -5.850200
 1097         H2     71    GLN   HE21   1097 0.42510000   1.007947   ; qtot -5.425100
 1098         H2     71    GLN   HE22   1098 0.42510000   1.007947   ; qtot -5.000000
; residue   72 VAL rtp VAL q 0.0
 1099         N1     72    VAL      N   1099 -0.41570000  14.006720   ; qtot -5.415700
 1100         C2     72    VAL     CA   1100 -0.08750000  12.010780   ; qtot -5.503200
 1101         C1     72    VAL      C   1101 0.59730000  12.010780   ; qtot -4.905900
 1102         O1     72    VAL      O   1102 -0.56790000  15.999430   ; qtot -5.473800
 1103         C2     72    VAL     CB   1103 0.29850000  12.010780   ; qtot -5.175300
 1104         C2     72    VAL    CG1   1104 -0.31920000  12.010780   ; qtot -5.494500
 1105         C2     72    VAL    CG2   1105 -0.31920000  12.010780   ; qtot -5.813700
 1106         H2     72    VAL      H   1106 0.27190000   1.007947   ; qtot -5.541800
 1107         H3     72    VAL     HA   1107 0.09690000   1.007947   ; qtot -5.444900
 1108         H1     72    VAL     HB   1108 -0.02970000   1.007947   ; qtot -5.474600
 1109         H1     72    VAL   HG11   1109 0.07910000   1.007947   ; qtot -5.395500
 1110         H1     72    VAL   HG12   1110 0.07910000   1.007947   ; qtot -5.316400
 1111         H1     72    VAL   HG13   1111 0.07910000   1.007947   ; qtot -5.237300
 1112         H1     72    VAL   HG21   1112 0.07910000   1.007947   ; qtot -5.158200
 1113         H1     72    VAL   HG22   1113 0.07910000   1.007947   ; qtot -5.079100
 1114         H1     72    VAL   HG23   1114 0.07910000   1.007947   ; qtot -5.000000
; residue   73 HIS rtp HIS q -0.0
 1115         N1     73    HIS      N   1115 -0.41570000  14.006720   ; qtot -5.415700
 1116         C2     73    HIS     CA   1116 -0.05810000  12.010780   ; qtot -5.473800
 1117         C1     73    HIS      C   1117 0.59730000  12.010780   ; qtot -4.876500
 1118         O1     73    HIS      O   1118 -0.56790000  15.999430   ; qtot -5.444400
 1119         C2     73    HIS     CB   1119 -0.00740000  12.010780   ; qtot -5.451800
 1120         C1     73    HIS     CG   1120 0.18680000  12.010780   ; qtot -5.265000
 1121         C1     73    HIS    CD2   1121 -0.22070000  12.010780   ; qtot -5.485700
 1122         N1     73    HIS    ND1   1122 -0.54320000  14.006720   ; qtot -6.028900
 1123         C1     73    HIS    CE1   1123 0.16350000  12.010780   ; qtot -5.865400
 1124         N1     73    HIS    NE2   1124 -0.27950000  14.006720   ; qtot -6.144900
 1125         H2     73    HIS      H   1125 0.27190000   1.007947   ; qtot -5.873000
 1126         H3     73    HIS     HA   1126 0.13600000   1.007947   ; qtot -5.737000
 1127         H1     73    HIS    HB2   1127 0.03670000   1.007947   ; qtot -5.700300
 1128         H1     73    HIS    HB3   1128 0.03670000   1.007947   ; qtot -5.663600
 1129         H6     73    HIS    HD2   1129 0.18620000   1.007947   ; qtot -5.477400
 1130         H7     73    HIS    HE1   1130 0.14350000   1.007947   ; qtot -5.333900
 1131         H2     73    HIS    HE2   1131 0.33390000   1.007947   ; qtot -5.000000
; residue   74 LEU rtp LEU q -0.0
 1132         N1     74    LEU      N   1132 -0.41570000  14.006720   ; qtot -5.415700
 1133         C2     74    LEU     CA   1133 -0.05180000  12.010780   ; qtot -5.467500
 1134         C1     74    LEU      C   1134 0.59730000  12.010780   ; qtot -4.870200
 1135         O1     74    LEU      O   1135 -0.56790000  15.999430   ; qtot -5.438100
 1136         C2     74    LEU     CB   1136 -0.11020000  12.010780   ; qtot -5.548300
 1137         C2     74    LEU     CG   1137 0.35310000  12.010780   ; qtot -5.195200
 1138         C2     74    LEU    CD1   1138 -0.41210000  12.010780   ; qtot -5.607300
 1139         C2     74    LEU    CD2   1139 -0.41210000  12.010780   ; qtot -6.019400
 1140         H2     74    LEU      H   1140 0.27190000   1.007947   ; qtot -5.747500
 1141         H3     74    LEU     HA   1141 0.09220000   1.007947   ; qtot -5.655300
 1142         H1     74    LEU    HB2   1142 0.04570000   1.007947   ; qtot -5.609600
 1143         H1     74    LEU    HB3   1143 0.04570000   1.007947   ; qtot -5.563900
 1144         H1     74    LEU     HG   1144 -0.03610000   1.007947   ; qtot -5.600000
 1145         H1     74    LEU   HD11   1145 0.10000000   1.007947   ; qtot -5.500000
 1146         H1     74    LEU   HD12   1146 0.10000000   1.007947   ; qtot -5.400000
 1147         H1     74    LEU   HD13   1147 0.10000000   1.007947   ; qtot -5.300000
 1148         H1     74    LEU   HD21   1148 0.10000000   1.007947   ; qtot -5.200000
 1149         H1     74    LEU   HD22   1149 0.10000000   1.007947   ; qtot -5.100000
 1150         H1     74    LEU   HD23   1150 0.10000000   1.007947   ; qtot -5.000000
; residue   75 LEU rtp LEU q -0.0
 1151         N1     75    LEU      N   1151 -0.41570000  14.006720   ; qtot -5.415700
 1152         C2     75    LEU     CA   1152 -0.05180000  12.010780   ; qtot -5.467500
 1153         C1     75    LEU      C   1153 0.59730000  12.010780   ; qtot -4.870200
 1154         O1     75    LEU      O   1154 -0.56790000  15.999430   ; qtot -5.438100
 1155         C2     75    LEU     CB   1155 -0.11020000  12.010780   ; qtot -5.548300
 1156         C2     75    LEU     CG   1156 0.35310000  12.010780   ; qtot -5.195200
 1157         C2     75    LEU    CD1   1157 -0.41210000  12.010780   ; qtot -5.607300
 1158         C2     75    LEU    CD2   1158 -0.41210000  12.010780   ; qtot -6.019400
 1159         H2     75    LEU      H   1159 0.27190000   1.007947   ; qtot -5.747500
 1160         H3     75    LEU     HA   1160 0.09220000   1.007947   ; qtot -5.655300
 1161         H1     75    LEU    HB2   1161 0.04570000   1.007947   ; qtot -5.609600
 1162         H1     75    LEU    HB3   1162 0.04570000   1.007947   ; qtot -5.563900
 1163         H1     75    LEU     HG   1163 -0.03610000   1.007947   ; qtot -5.600000
 1164         H1     75    LEU   HD11   1164 0.10000000   1.007947   ; qtot -5.500000
 1165         H1     75    LEU   HD12   1165 0.10000000   1.007947   ; qtot -5.400000
 1166         H1     75    LEU   HD13   1166 0.10000000   1.007947   ; qtot -5.300000
 1167         H1     75    LEU   HD21   1167 0.10000000   1.007947   ; qtot -5.200000
 1168         H1     75    LEU   HD22   1168 0.10000000   1.007947   ; qtot -5.100000
 1169         H1     75    LEU   HD23   1169 0.10000000   1.007947   ; qtot -5.000000
; residue   76 GLU rtp GLU q -1.0
 1170         N1     76    GLU      N   1170 -0.51630000  14.006720   ; qtot -5.516300
 1171         C2     76    GLU     CA   1171 0.03970000  12.010780   ; qtot -5.476600
 1172         C1     76    GLU      C   1172 0.53660000  12.010780   ; qtot -4.940000
 1173         O1     76    GLU      O   1173 -0.58190000  15.999430   ; qtot -5.521900
 1174         C2     76    GLU     CB   1174 0.05600000  12.010780   ; qtot -5.465900
 1175         C2     76    GLU     CG   1175 0.01360000  12.010780   ; qtot -5.452300
 1176         C1     76    GLU     CD   1176 0.80540000  12.010780   ; qtot -4.646900
 1177         O1     76    GLU    OE1   1177 -0.81880000  15.999430   ; qtot -5.465700
 1178         O1     76    GLU    OE2   1178 -0.81880000  15.999430   ; qtot -6.284500
 1179         H2     76    GLU      H   1179 0.29360000   1.007947   ; qtot -5.990900
 1180         H3     76    GLU     HA   1180 0.11050000   1.007947   ; qtot -5.880400
 1181         H1     76    GLU    HB2   1181 -0.01730000   1.007947   ; qtot -5.897700
 1182         H1     76    GLU    HB3   1182 -0.01730000   1.007947   ; qtot -5.915000
 1183         H1     76    GLU    HG2   1183 -0.04250000   1.007947   ; qtot -5.957500
 1184         H1     76    GLU    HG3   1184 -0.04250000   1.007947   ; qtot -6.000000
; residue   77 SER rtp SER q 0.0
 1185         N1     77    SER      N   1185 -0.41570000  14.006720   ; qtot -6.415700
 1186         C2     77    SER     CA   1186 -0.02490000  12.010780   ; qtot -6.440600
 1187         C1     77    SER      C   1187 0.59730000  12.010780   ; qtot -5.843300
 1188         O1     77    SER      O   1188 -0.56790000  15.999430   ; qtot -6.411200
 1189         C2     77    SER     CB   1189 0.21170000  12.010780   ; qtot -6.199500
 1190         O2     77    SER     OG   1190 -0.65460000  15.999430   ; qtot -6.854100
 1191         H2     77    SER      H   1191 0.27190000   1.007947   ; qtot -6.582200
 1192         H3     77    SER     HA   1192 0.08430000   1.007947   ; qtot -6.497900
 1193         H3     77    SER    HB2   1193 0.03520000   1.007947   ; qtot -6.462700
 1194         H3     77    SER    HB3   1194 0.03520000   1.007947   ; qtot -6.427500
 1195         H4     77    SER     HG   1195 0.42750000   1.007947   ; qtot -6.000000
; residue   78 ALA rtp ALA q 0.0
 1196         N1     78    ALA      N   1196 -0.41570000  14.006720   ; qtot -6.415700
 1197         C2     78    ALA     CA   1197 0.03370000  12.010780   ; qtot -6.382000
 1198         C1     78    ALA      C   1198 0.59730000  12.010780   ; qtot -5.784700
 1199         O1     78    ALA      O   1199 -0.56790000  15.999430   ; qtot -6.352600
 1200         C2     78    ALA     CB   1200 -0.18250000  12.010780   ; qtot -6.535100
 1201         H2     78    ALA      H   1201 0.27190000   1.007947   ; qtot -6.263200
 1202         H3     78    ALA     HA   1202 0.08230000   1.007947   ; qtot -6.180900
 1203         H1     78    ALA    HB1   1203 0.06030000   1.007947   ; qtot -6.120600
 1204         H1     78    ALA    HB2   1204 0.06030000   1.007947   ; qtot -6.060300
 1205         H1     78    ALA    HB3   1205 0.06030000   1.007947   ; qtot -6.000000
; residue   79 TRP rtp TRP q 0.0
 1206         N1     79    TRP      N   1206 -0.41570000  14.006720   ; qtot -6.415700
 1207         C2     79    TRP     CA   1207 -0.02750000  12.010780   ; qtot -6.443200
 1208         C1     79    TRP      C   1208 0.59730000  12.010780   ; qtot -5.845900
 1209         O1     79    TRP      O   1209 -0.56790000  15.999430   ; qtot -6.413800
 1210         C2     79    TRP     CB   1210 -0.00500000  12.010780   ; qtot -6.418800
 1211         C1     79    TRP     CG   1211 -0.14150000  12.010780   ; qtot -6.560300
 1212         C1     79    TRP    CD1   1212 -0.16380000  12.010780   ; qtot -6.724100
 1213         C1     79    TRP    CD2   1213 0.12430000  12.010780   ; qtot -6.599800
 1214         C1     79    TRP    CE2   1214 0.13800000  12.010780   ; qtot -6.461800
 1215         C1     79    TRP    CE3   1215 -0.23870000  12.010780   ; qtot -6.700500
 1216         N1     79    TRP    NE1   1216 -0.34180000  14.006720   ; qtot -7.042300
 1217         C1     79    TRP    CZ2   1217 -0.26010000  12.010780   ; qtot -7.302400
 1218         C1     79    TRP    CZ3   1218 -0.19720000  12.010780   ; qtot -7.499600
 1219         C1     79    TRP    CH2   1219 -0.11340000  12.010780   ; qtot -7.613000
 1220         H2     79    TRP      H   1220 0.27190000   1.007947   ; qtot -7.341100
 1221         H3     79    TRP     HA   1221 0.11230000   1.007947   ; qtot -7.228800
 1222         H1     79    TRP    HB2   1222 0.03390000   1.007947   ; qtot -7.194900
 1223         H1     79    TRP    HB3   1223 0.03390000   1.007947   ; qtot -7.161000
 1224         H6     79    TRP    HD1   1224 0.20620000   1.007947   ; qtot -6.954800
 1225         H2     79    TRP    HE1   1225 0.34120000   1.007947   ; qtot -6.613600
 1226         H5     79    TRP    HE3   1226 0.17000000   1.007947   ; qtot -6.443600
 1227         H5     79    TRP    HZ2   1227 0.15720000   1.007947   ; qtot -6.286400
 1228         H5     79    TRP    HZ3   1228 0.14470000   1.007947   ; qtot -6.141700
 1229         H5     79    TRP    HH2   1229 0.14170000   1.007947   ; qtot -6.000000
; residue   80 LEU rtp LEU q -0.0
 1230         N1     80    LEU      N   1230 -0.41570000  14.006720   ; qtot -6.415700
 1231         C2     80    LEU     CA   1231 -0.05180000  12.010780   ; qtot -6.467500
 1232         C1     80    LEU      C   1232 0.59730000  12.010780   ; qtot -5.870200
 1233         O1     80    LEU      O   1233 -0.56790000  15.999430   ; qtot -6.438100
 1234         C2     80    LEU     CB   1234 -0.11020000  12.010780   ; qtot -6.548300
 1235         C2     80    LEU     CG   1235 0.35310000  12.010780   ; qtot -6.195200
 1236         C2     80    LEU    CD1   1236 -0.41210000  12.010780   ; qtot -6.607300
 1237         C2     80    LEU    CD2   1237 -0.41210000  12.010780   ; qtot -7.019400
 1238         H2     80    LEU      H   1238 0.27190000   1.007947   ; qtot -6.747500
 1239         H3     80    LEU     HA   1239 0.09220000   1.007947   ; qtot -6.655300
 1240         H1     80    LEU    HB2   1240 0.04570000   1.007947   ; qtot -6.609600
 1241         H1     80    LEU    HB3   1241 0.04570000   1.007947   ; qtot -6.563900
 1242         H1     80    LEU     HG   1242 -0.03610000   1.007947   ; qtot -6.600000
 1243         H1     80    LEU   HD11   1243 0.10000000   1.007947   ; qtot -6.500000
 1244         H1     80    LEU   HD12   1244 0.10000000   1.007947   ; qtot -6.400000
 1245         H1     80    LEU   HD13   1245 0.10000000   1.007947   ; qtot -6.300000
 1246         H1     80    LEU   HD21   1246 0.10000000   1.007947   ; qtot -6.200000
 1247         H1     80    LEU   HD22   1247 0.10000000   1.007947   ; qtot -6.100000
 1248         H1     80    LEU   HD23   1248 0.10000000   1.007947   ; qtot -6.000000
; residue   81 GLU rtp GLU q -1.0
 1249         N1     81    GLU      N   1249 -0.51630000  14.006720   ; qtot -6.516300
 1250         C2     81    GLU     CA   1250 0.03970000  12.010780   ; qtot -6.476600
 1251         C1     81    GLU      C   1251 0.53660000  12.010780   ; qtot -5.940000
 1252         O1     81    GLU      O   1252 -0.58190000  15.999430   ; qtot -6.521900
 1253         C2     81    GLU     CB   1253 0.05600000  12.010780   ; qtot -6.465900
 1254         C2     81    GLU     CG   1254 0.01360000  12.010780   ; qtot -6.452300
 1255         C1     81    GLU     CD   1255 0.80540000  12.010780   ; qtot -5.646900
 1256         O1     81    GLU    OE1   1256 -0.81880000  15.999430   ; qtot -6.465700
 1257         O1     81    GLU    OE2   1257 -0.81880000  15.999430   ; qtot -7.284500
 1258         H2     81    GLU      H   1258 0.29360000   1.007947   ; qtot -6.990900
 1259         H3     81    GLU     HA   1259 0.11050000   1.007947   ; qtot -6.880400
 1260         H1     81    GLU    HB2   1260 -0.01730000   1.007947   ; qtot -6.897700
 1261         H1     81    GLU    HB3   1261 -0.01730000   1.007947   ; qtot -6.915000
 1262         H1     81    GLU    HG2   1262 -0.04250000   1.007947   ; qtot -6.957500
 1263         H1     81    GLU    HG3   1263 -0.04250000   1.007947   ; qtot -7.000000
; residue   82 ILE rtp ILE q -0.0
 1264         N1     82    ILE      N   1264 -0.41570000  14.006720   ; qtot -7.415700
 1265         C2     82    ILE     CA   1265 -0.05970000  12.010780   ; qtot -7.475400
 1266         C1     82    ILE      C   1266 0.59730000  12.010780   ; qtot -6.878100
 1267         O1     82    ILE      O   1267 -0.56790000  15.999430   ; qtot -7.446000
 1268         C2     82    ILE     CB   1268 0.13030000  12.010780   ; qtot -7.315700
 1269         C2     82    ILE    CG1   1269 -0.04300000  12.010780   ; qtot -7.358700
 1270         C2     82    ILE    CG2   1270 -0.32040000  12.010780   ; qtot -7.679100
 1271         C2     82    ILE    CD1   1271 -0.06600000  12.010780   ; qtot -7.745100
 1272         H2     82    ILE      H   1272 0.27190000   1.007947   ; qtot -7.473200
 1273         H3     82    ILE     HA   1273 0.08690000   1.007947   ; qtot -7.386300
 1274         H1     82    ILE     HB   1274 0.01870000   1.007947   ; qtot -7.367600
 1275         H1     82    ILE   HG12   1275 0.02360000   1.007947   ; qtot -7.344000
 1276         H1     82    ILE   HG13   1276 0.02360000   1.007947   ; qtot -7.320400
 1277         H1     82    ILE   HG21   1277 0.08820000   1.007947   ; qtot -7.232200
 1278         H1     82    ILE   HG22   1278 0.08820000   1.007947   ; qtot -7.144000
 1279         H1     82    ILE   HG23   1279 0.08820000   1.007947   ; qtot -7.055800
 1280         H1     82    ILE   HD11   1280 0.01860000   1.007947   ; qtot -7.037200
 1281         H1     82    ILE   HD12   1281 0.01860000   1.007947   ; qtot -7.018600
 1282         H1     82    ILE   HD13   1282 0.01860000   1.007947   ; qtot -7.000000
; residue   83 LEU rtp LEU q -0.0
 1283         N1     83    LEU      N   1283 -0.41570000  14.006720   ; qtot -7.415700
 1284         C2     83    LEU     CA   1284 -0.05180000  12.010780   ; qtot -7.467500
 1285         C1     83    LEU      C   1285 0.59730000  12.010780   ; qtot -6.870200
 1286         O1     83    LEU      O   1286 -0.56790000  15.999430   ; qtot -7.438100
 1287         C2     83    LEU     CB   1287 -0.11020000  12.010780   ; qtot -7.548300
 1288         C2     83    LEU     CG   1288 0.35310000  12.010780   ; qtot -7.195200
 1289         C2     83    LEU    CD1   1289 -0.41210000  12.010780   ; qtot -7.607300
 1290         C2     83    LEU    CD2   1290 -0.41210000  12.010780   ; qtot -8.019400
 1291         H2     83    LEU      H   1291 0.27190000   1.007947   ; qtot -7.747500
 1292         H3     83    LEU     HA   1292 0.09220000   1.007947   ; qtot -7.655300
 1293         H1     83    LEU    HB2   1293 0.04570000   1.007947   ; qtot -7.609600
 1294         H1     83    LEU    HB3   1294 0.04570000   1.007947   ; qtot -7.563900
 1295         H1     83    LEU     HG   1295 -0.03610000   1.007947   ; qtot -7.600000
 1296         H1     83    LEU   HD11   1296 0.10000000   1.007947   ; qtot -7.500000
 1297         H1     83    LEU   HD12   1297 0.10000000   1.007947   ; qtot -7.400000
 1298         H1     83    LEU   HD13   1298 0.10000000   1.007947   ; qtot -7.300000
 1299         H1     83    LEU   HD21   1299 0.10000000   1.007947   ; qtot -7.200000
 1300         H1     83    LEU   HD22   1300 0.10000000   1.007947   ; qtot -7.100000
 1301         H1     83    LEU   HD23   1301 0.10000000   1.007947   ; qtot -7.000000
; residue   84 MET rtp MET q 0.0
 1302         N1     84    MET      N   1302 -0.41570000  14.006720   ; qtot -7.415700
 1303         C2     84    MET     CA   1303 -0.02370000  12.010780   ; qtot -7.439400
 1304         C1     84    MET      C   1304 0.59730000  12.010780   ; qtot -6.842100
 1305         O1     84    MET      O   1305 -0.56790000  15.999430   ; qtot -7.410000
 1306         C2     84    MET     CB   1306 0.03420000  12.010780   ; qtot -7.375800
 1307         C2     84    MET     CG   1307 0.00180000  12.010780   ; qtot -7.374000
 1308         S1     84    MET     SD   1308 -0.27370000  32.065500   ; qtot -7.647700
 1309         C2     84    MET     CE   1309 -0.05360000  12.010780   ; qtot -7.701300
 1310         H2     84    MET      H   1310 0.27190000   1.007947   ; qtot -7.429400
 1311         H3     84    MET     HA   1311 0.08800000   1.007947   ; qtot -7.341400
 1312         H1     84    MET    HB2   1312 0.02410000   1.007947   ; qtot -7.317300
 1313         H1     84    MET    HB3   1313 0.02410000   1.007947   ; qtot -7.293200
 1314         H3     84    MET    HG2   1314 0.04400000   1.007947   ; qtot -7.249200
 1315         H3     84    MET    HG3   1315 0.04400000   1.007947   ; qtot -7.205200
 1316         H3     84    MET    HE1   1316 0.06840000   1.007947   ; qtot -7.136800
 1317         H3     84    MET    HE2   1317 0.06840000   1.007947   ; qtot -7.068400
 1318         H3     84    MET    HE3   1318 0.06840000   1.007947   ; qtot -7.000000
; residue   85 ILE rtp ILE q -0.0
 1319         N1     85    ILE      N   1319 -0.41570000  14.006720   ; qtot -7.415700
 1320         C2     85    ILE     CA   1320 -0.05970000  12.010780   ; qtot -7.475400
 1321         C1     85    ILE      C   1321 0.59730000  12.010780   ; qtot -6.878100
 1322         O1     85    ILE      O   1322 -0.56790000  15.999430   ; qtot -7.446000
 1323         C2     85    ILE     CB   1323 0.13030000  12.010780   ; qtot -7.315700
 1324         C2     85    ILE    CG1   1324 -0.04300000  12.010780   ; qtot -7.358700
 1325         C2     85    ILE    CG2   1325 -0.32040000  12.010780   ; qtot -7.679100
 1326         C2     85    ILE    CD1   1326 -0.06600000  12.010780   ; qtot -7.745100
 1327         H2     85    ILE      H   1327 0.27190000   1.007947   ; qtot -7.473200
 1328         H3     85    ILE     HA   1328 0.08690000   1.007947   ; qtot -7.386300
 1329         H1     85    ILE     HB   1329 0.01870000   1.007947   ; qtot -7.367600
 1330         H1     85    ILE   HG12   1330 0.02360000   1.007947   ; qtot -7.344000
 1331         H1     85    ILE   HG13   1331 0.02360000   1.007947   ; qtot -7.320400
 1332         H1     85    ILE   HG21   1332 0.08820000   1.007947   ; qtot -7.232200
 1333         H1     85    ILE   HG22   1333 0.08820000   1.007947   ; qtot -7.144000
 1334         H1     85    ILE   HG23   1334 0.08820000   1.007947   ; qtot -7.055800
 1335         H1     85    ILE   HD11   1335 0.01860000   1.007947   ; qtot -7.037200
 1336         H1     85    ILE   HD12   1336 0.01860000   1.007947   ; qtot -7.018600
 1337         H1     85    ILE   HD13   1337 0.01860000   1.007947   ; qtot -7.000000
; residue   86 GLY rtp GLY q 0.0
 1338         N1     86    GLY      N   1338 -0.41570000  14.006720   ; qtot -7.415700
 1339         C2     86    GLY     CA   1339 -0.02520000  12.010780   ; qtot -7.440900
 1340         C1     86    GLY      C   1340 0.59730000  12.010780   ; qtot -6.843600
 1341         O1     86    GLY      O   1341 -0.56790000  15.999430   ; qtot -7.411500
 1342         H2     86    GLY      H   1342 0.27190000   1.007947   ; qtot -7.139600
 1343         H3     86    GLY    HA2   1343 0.06980000   1.007947   ; qtot -7.069800
 1344         H3     86    GLY    HA3   1344 0.06980000   1.007947   ; qtot -7.000000
; residue   87 LEU rtp LEU q -0.0
 1345         N1     87    LEU      N   1345 -0.41570000  14.006720   ; qtot -7.415700
 1346         C2     87    LEU     CA   1346 -0.05180000  12.010780   ; qtot -7.467500
 1347         C1     87    LEU      C   1347 0.59730000  12.010780   ; qtot -6.870200
 1348         O1     87    LEU      O   1348 -0.56790000  15.999430   ; qtot -7.438100
 1349         C2     87    LEU     CB   1349 -0.11020000  12.010780   ; qtot -7.548300
 1350         C2     87    LEU     CG   1350 0.35310000  12.010780   ; qtot -7.195200
 1351         C2     87    LEU    CD1   1351 -0.41210000  12.010780   ; qtot -7.607300
 1352         C2     87    LEU    CD2   1352 -0.41210000  12.010780   ; qtot -8.019400
 1353         H2     87    LEU      H   1353 0.27190000   1.007947   ; qtot -7.747500
 1354         H3     87    LEU     HA   1354 0.09220000   1.007947   ; qtot -7.655300
 1355         H1     87    LEU    HB2   1355 0.04570000   1.007947   ; qtot -7.609600
 1356         H1     87    LEU    HB3   1356 0.04570000   1.007947   ; qtot -7.563900
 1357         H1     87    LEU     HG   1357 -0.03610000   1.007947   ; qtot -7.600000
 1358         H1     87    LEU   HD11   1358 0.10000000   1.007947   ; qtot -7.500000
 1359         H1     87    LEU   HD12   1359 0.10000000   1.007947   ; qtot -7.400000
 1360         H1     87    LEU   HD13   1360 0.10000000   1.007947   ; qtot -7.300000
 1361         H1     87    LEU   HD21   1361 0.10000000   1.007947   ; qtot -7.200000
 1362         H1     87    LEU   HD22   1362 0.10000000   1.007947   ; qtot -7.100000
 1363         H1     87    LEU   HD23   1363 0.10000000   1.007947   ; qtot -7.000000
; residue   88 VAL rtp VAL q 0.0
 1364         N1     88    VAL      N   1364 -0.41570000  14.006720   ; qtot -7.415700
 1365         C2     88    VAL     CA   1365 -0.08750000  12.010780   ; qtot -7.503200
 1366         C1     88    VAL      C   1366 0.59730000  12.010780   ; qtot -6.905900
 1367         O1     88    VAL      O   1367 -0.56790000  15.999430   ; qtot -7.473800
 1368         C2     88    VAL     CB   1368 0.29850000  12.010780   ; qtot -7.175300
 1369         C2     88    VAL    CG1   1369 -0.31920000  12.010780   ; qtot -7.494500
 1370         C2     88    VAL    CG2   1370 -0.31920000  12.010780   ; qtot -7.813700
 1371         H2     88    VAL      H   1371 0.27190000   1.007947   ; qtot -7.541800
 1372         H3     88    VAL     HA   1372 0.09690000   1.007947   ; qtot -7.444900
 1373         H1     88    VAL     HB   1373 -0.02970000   1.007947   ; qtot -7.474600
 1374         H1     88    VAL   HG11   1374 0.07910000   1.007947   ; qtot -7.395500
 1375         H1     88    VAL   HG12   1375 0.07910000   1.007947   ; qtot -7.316400
 1376         H1     88    VAL   HG13   1376 0.07910000   1.007947   ; qtot -7.237300
 1377         H1     88    VAL   HG21   1377 0.07910000   1.007947   ; qtot -7.158200
 1378         H1     88    VAL   HG22   1378 0.07910000   1.007947   ; qtot -7.079100
 1379         H1     88    VAL   HG23   1379 0.07910000   1.007947   ; qtot -7.000000
; residue   89 TRP rtp TRP q 0.0
 1380         N1     89    TRP      N   1380 -0.41570000  14.006720   ; qtot -7.415700
 1381         C2     89    TRP     CA   1381 -0.02750000  12.010780   ; qtot -7.443200
 1382         C1     89    TRP      C   1382 0.59730000  12.010780   ; qtot -6.845900
 1383         O1     89    TRP      O   1383 -0.56790000  15.999430   ; qtot -7.413800
 1384         C2     89    TRP     CB   1384 -0.00500000  12.010780   ; qtot -7.418800
 1385         C1     89    TRP     CG   1385 -0.14150000  12.010780   ; qtot -7.560300
 1386         C1     89    TRP    CD1   1386 -0.16380000  12.010780   ; qtot -7.724100
 1387         C1     89    TRP    CD2   1387 0.12430000  12.010780   ; qtot -7.599800
 1388         C1     89    TRP    CE2   1388 0.13800000  12.010780   ; qtot -7.461800
 1389         C1     89    TRP    CE3   1389 -0.23870000  12.010780   ; qtot -7.700500
 1390         N1     89    TRP    NE1   1390 -0.34180000  14.006720   ; qtot -8.042300
 1391         C1     89    TRP    CZ2   1391 -0.26010000  12.010780   ; qtot -8.302400
 1392         C1     89    TRP    CZ3   1392 -0.19720000  12.010780   ; qtot -8.499600
 1393         C1     89    TRP    CH2   1393 -0.11340000  12.010780   ; qtot -8.613000
 1394         H2     89    TRP      H   1394 0.27190000   1.007947   ; qtot -8.341100
 1395         H3     89    TRP     HA   1395 0.11230000   1.007947   ; qtot -8.228800
 1396         H1     89    TRP    HB2   1396 0.03390000   1.007947   ; qtot -8.194900
 1397         H1     89    TRP    HB3   1397 0.03390000   1.007947   ; qtot -8.161000
 1398         H6     89    TRP    HD1   1398 0.20620000   1.007947   ; qtot -7.954800
 1399         H2     89    TRP    HE1   1399 0.34120000   1.007947   ; qtot -7.613600
 1400         H5     89    TRP    HE3   1400 0.17000000   1.007947   ; qtot -7.443600
 1401         H5     89    TRP    HZ2   1401 0.15720000   1.007947   ; qtot -7.286400
 1402         H5     89    TRP    HZ3   1402 0.14470000   1.007947   ; qtot -7.141700
 1403         H5     89    TRP    HH2   1403 0.14170000   1.007947   ; qtot -7.000000
; residue   90 ARG rtp ARG q 1.0
 1404         N1     90    ARG      N   1404 -0.34790000  14.006720   ; qtot -7.347900
 1405         C2     90    ARG     CA   1405 -0.26370000  12.010780   ; qtot -7.611600
 1406         C1     90    ARG      C   1406 0.73410000  12.010780   ; qtot -6.877500
 1407         O1     90    ARG      O   1407 -0.58940000  15.999430   ; qtot -7.466900
 1408         C2     90    ARG     CB   1408 -0.00070000  12.010780   ; qtot -7.467600
 1409         C2     90    ARG     CG   1409 0.03900000  12.010780   ; qtot -7.428600
 1410         C2     90    ARG     CD   1410 0.04860000  12.010780   ; qtot -7.380000
 1411         N1     90    ARG     NE   1411 -0.52950000  14.006720   ; qtot -7.909500
 1412         C1     90    ARG     CZ   1412 0.80760000  12.010780   ; qtot -7.101900
 1413         N1     90    ARG    NH1   1413 -0.86270000  14.006720   ; qtot -7.964600
 1414         N1     90    ARG    NH2   1414 -0.86270000  14.006720   ; qtot -8.827300
 1415         H2     90    ARG      H   1415 0.27470000   1.007947   ; qtot -8.552600
 1416         H3     90    ARG     HA   1416 0.15600000   1.007947   ; qtot -8.396600
 1417         H1     90    ARG    HB2   1417 0.03270000   1.007947   ; qtot -8.363900
 1418         H1     90    ARG    HB3   1418 0.03270000   1.007947   ; qtot -8.331200
 1419         H1     90    ARG    HG2   1419 0.02850000   1.007947   ; qtot -8.302700
 1420         H1     90    ARG    HG3   1420 0.02850000   1.007947   ; qtot -8.274200
 1421         H3     90    ARG    HD2   1421 0.06870000   1.007947   ; qtot -8.205500
 1422         H3     90    ARG    HD3   1422 0.06870000   1.007947   ; qtot -8.136800
 1423         H2     90    ARG     HE   1423 0.34560000   1.007947   ; qtot -7.791200
 1424         H2     90    ARG   HH11   1424 0.44780000   1.007947   ; qtot -7.343400
 1425         H2     90    ARG   HH12   1425 0.44780000   1.007947   ; qtot -6.895600
 1426         H2     90    ARG   HH21   1426 0.44780000   1.007947   ; qtot -6.447800
 1427         H2     90    ARG   HH22   1427 0.44780000   1.007947   ; qtot -6.000000
; residue   91 SER rtp SER q 0.0
 1428         N1     91    SER      N   1428 -0.41570000  14.006720   ; qtot -6.415700
 1429         C2     91    SER     CA   1429 -0.02490000  12.010780   ; qtot -6.440600
 1430         C1     91    SER      C   1430 0.59730000  12.010780   ; qtot -5.843300
 1431         O1     91    SER      O   1431 -0.56790000  15.999430   ; qtot -6.411200
 1432         C2     91    SER     CB   1432 0.21170000  12.010780   ; qtot -6.199500
 1433         O2     91    SER     OG   1433 -0.65460000  15.999430   ; qtot -6.854100
 1434         H2     91    SER      H   1434 0.27190000   1.007947   ; qtot -6.582200
 1435         H3     91    SER     HA   1435 0.08430000   1.007947   ; qtot -6.497900
 1436         H3     91    SER    HB2   1436 0.03520000   1.007947   ; qtot -6.462700
 1437         H3     91    SER    HB3   1437 0.03520000   1.007947   ; qtot -6.427500
 1438         H4     91    SER     HG   1438 0.42750000   1.007947   ; qtot -6.000000
; residue   92 MET rtp MET q 0.0
 1439         N1     92    MET      N   1439 -0.41570000  14.006720   ; qtot -6.415700
 1440         C2     92    MET     CA   1440 -0.02370000  12.010780   ; qtot -6.439400
 1441         C1     92    MET      C   1441 0.59730000  12.010780   ; qtot -5.842100
 1442         O1     92    MET      O   1442 -0.56790000  15.999430   ; qtot -6.410000
 1443         C2     92    MET     CB   1443 0.03420000  12.010780   ; qtot -6.375800
 1444         C2     92    MET     CG   1444 0.00180000  12.010780   ; qtot -6.374000
 1445         S1     92    MET     SD   1445 -0.27370000  32.065500   ; qtot -6.647700
 1446         C2     92    MET     CE   1446 -0.05360000  12.010780   ; qtot -6.701300
 1447         H2     92    MET      H   1447 0.27190000   1.007947   ; qtot -6.429400
 1448         H3     92    MET     HA   1448 0.08800000   1.007947   ; qtot -6.341400
 1449         H1     92    MET    HB2   1449 0.02410000   1.007947   ; qtot -6.317300
 1450         H1     92    MET    HB3   1450 0.02410000   1.007947   ; qtot -6.293200
 1451         H3     92    MET    HG2   1451 0.04400000   1.007947   ; qtot -6.249200
 1452         H3     92    MET    HG3   1452 0.04400000   1.007947   ; qtot -6.205200
 1453         H3     92    MET    HE1   1453 0.06840000   1.007947   ; qtot -6.136800
 1454         H3     92    MET    HE2   1454 0.06840000   1.007947   ; qtot -6.068400
 1455         H3     92    MET    HE3   1455 0.06840000   1.007947   ; qtot -6.000000
; residue   93 GLU rtp GLU q -1.0
 1456         N1     93    GLU      N   1456 -0.51630000  14.006720   ; qtot -6.516300
 1457         C2     93    GLU     CA   1457 0.03970000  12.010780   ; qtot -6.476600
 1458         C1     93    GLU      C   1458 0.53660000  12.010780   ; qtot -5.940000
 1459         O1     93    GLU      O   1459 -0.58190000  15.999430   ; qtot -6.521900
 1460         C2     93    GLU     CB   1460 0.05600000  12.010780   ; qtot -6.465900
 1461         C2     93    GLU     CG   1461 0.01360000  12.010780   ; qtot -6.452300
 1462         C1     93    GLU     CD   1462 0.80540000  12.010780   ; qtot -5.646900
 1463         O1     93    GLU    OE1   1463 -0.81880000  15.999430   ; qtot -6.465700
 1464         O1     93    GLU    OE2   1464 -0.81880000  15.999430   ; qtot -7.284500
 1465         H2     93    GLU      H   1465 0.29360000   1.007947   ; qtot -6.990900
 1466         H3     93    GLU     HA   1466 0.11050000   1.007947   ; qtot -6.880400
 1467         H1     93    GLU    HB2   1467 -0.01730000   1.007947   ; qtot -6.897700
 1468         H1     93    GLU    HB3   1468 -0.01730000   1.007947   ; qtot -6.915000
 1469         H1     93    GLU    HG2   1469 -0.04250000   1.007947   ; qtot -6.957500
 1470         H1     93    GLU    HG3   1470 -0.04250000   1.007947   ; qtot -7.000000
; residue   94 HIS rtp HIS q 1.0
 1471         N1     94    HIS      N   1471 -0.34790000  14.006720   ; qtot -7.347900
 1472         C2     94    HIS     CA   1472 -0.13540000  12.010780   ; qtot -7.483300
 1473         C1     94    HIS      C   1473 0.73410000  12.010780   ; qtot -6.749200
 1474         O1     94    HIS      O   1474 -0.58940000  15.999430   ; qtot -7.338600
 1475         C2     94    HIS     CB   1475 -0.04140000  12.010780   ; qtot -7.380000
 1476         C1     94    HIS     CG   1476 -0.00120000  12.010780   ; qtot -7.381200
 1477         C1     94    HIS    CD2   1477 -0.11410000  12.010780   ; qtot -7.495300
 1478         N1     94    HIS    ND1   1478 -0.15130000  14.006720   ; qtot -7.646600
 1479         C1     94    HIS    CE1   1479 -0.01700000  12.010780   ; qtot -7.663600
 1480         N1     94    HIS    NE2   1480 -0.17180000  14.006720   ; qtot -7.835400
 1481         H2     94    HIS      H   1481 0.27470000   1.007947   ; qtot -7.560700
 1482         H3     94    HIS     HA   1482 0.12120000   1.007947   ; qtot -7.439500
 1483         H1     94    HIS    HB2   1483 0.08100000   1.007947   ; qtot -7.358500
 1484         H1     94    HIS    HB3   1484 0.08100000   1.007947   ; qtot -7.277500
 1485         H2     94    HIS    HD1   1485 0.38660000   1.007947   ; qtot -6.890900
 1486         H6     94    HIS    HD2   1486 0.23170000   1.007947   ; qtot -6.659200
 1487         H7     94    HIS    HE1   1487 0.26810000   1.007947   ; qtot -6.391100
 1488         H2     94    HIS    HE2   1488 0.39110000   1.007947   ; qtot -6.000000
; residue   95 PRO rtp PRO q -0.0
 1489         N1     95    PRO      N   1489 -0.25480000  14.006720   ; qtot -6.254800
 1490         C2     95    PRO     CA   1490 -0.02660000  12.010780   ; qtot -6.281400
 1491         C1     95    PRO      C   1491 0.58960000  12.010780   ; qtot -5.691800
 1492         O1     95    PRO      O   1492 -0.57480000  15.999430   ; qtot -6.266600
 1493         C2     95    PRO     CB   1493 -0.00700000  12.010780   ; qtot -6.273600
 1494         C2     95    PRO     CG   1494 0.01890000  12.010780   ; qtot -6.254700
 1495         C2     95    PRO     CD   1495 0.01920000  12.010780   ; qtot -6.235500
 1496         H3     95    PRO     HA   1496 0.06410000   1.007947   ; qtot -6.171400
 1497         H1     95    PRO    HB2   1497 0.02530000   1.007947   ; qtot -6.146100
 1498         H1     95    PRO    HB3   1498 0.02530000   1.007947   ; qtot -6.120800
 1499         H1     95    PRO    HG2   1499 0.02130000   1.007947   ; qtot -6.099500
 1500         H1     95    PRO    HG3   1500 0.02130000   1.007947   ; qtot -6.078200
 1501         H3     95    PRO    HD2   1501 0.03910000   1.007947   ; qtot -6.039100
 1502         H3     95    PRO    HD3   1502 0.03910000   1.007947   ; qtot -6.000000
; residue   96 GLY rtp GLY q 0.0
 1503         N1     96    GLY      N   1503 -0.41570000  14.006720   ; qtot -6.415700
 1504         C2     96    GLY     CA   1504 -0.02520000  12.010780   ; qtot -6.440900
 1505         C1     96    GLY      C   1505 0.59730000  12.010780   ; qtot -5.843600
 1506         O1     96    GLY      O   1506 -0.56790000  15.999430   ; qtot -6.411500
 1507         H2     96    GLY      H   1507 0.27190000   1.007947   ; qtot -6.139600
 1508         H3     96    GLY    HA2   1508 0.06980000   1.007947   ; qtot -6.069800
 1509         H3     96    GLY    HA3   1509 0.06980000   1.007947   ; qtot -6.000000
; residue   97 LYS rtp LYS q 1.0
 1510         N1     97    LYS      N   1510 -0.34790000  14.006720   ; qtot -6.347900
 1511         C2     97    LYS     CA   1511 -0.24000000  12.010780   ; qtot -6.587900
 1512         C1     97    LYS      C   1512 0.73410000  12.010780   ; qtot -5.853800
 1513         O1     97    LYS      O   1513 -0.58940000  15.999430   ; qtot -6.443200
 1514         C2     97    LYS     CB   1514 -0.00940000  12.010780   ; qtot -6.452600
 1515         C2     97    LYS     CG   1515 0.01870000  12.010780   ; qtot -6.433900
 1516         C2     97    LYS     CD   1516 -0.04790000  12.010780   ; qtot -6.481800
 1517         C2     97    LYS     CE   1517 -0.01430000  12.010780   ; qtot -6.496100
 1518         N1     97    LYS     NZ   1518 -0.38540000  14.006720   ; qtot -6.881500
 1519         H2     97    LYS      H   1519 0.27470000   1.007947   ; qtot -6.606800
 1520         H3     97    LYS     HA   1520 0.14260000   1.007947   ; qtot -6.464200
 1521         H1     97    LYS    HB2   1521 0.03620000   1.007947   ; qtot -6.428000
 1522         H1     97    LYS    HB3   1522 0.03620000   1.007947   ; qtot -6.391800
 1523         H1     97    LYS    HG2   1523 0.01030000   1.007947   ; qtot -6.381500
 1524         H1     97    LYS    HG3   1524 0.01030000   1.007947   ; qtot -6.371200
 1525         H1     97    LYS    HD2   1525 0.06210000   1.007947   ; qtot -6.309100
 1526         H1     97    LYS    HD3   1526 0.06210000   1.007947   ; qtot -6.247000
 1527         H8     97    LYS    HE2   1527 0.11350000   1.007947   ; qtot -6.133500
 1528         H8     97    LYS    HE3   1528 0.11350000   1.007947   ; qtot -6.020000
 1529         H2     97    LYS    HZ1   1529 0.34000000   1.007947   ; qtot -5.680000
 1530         H2     97    LYS    HZ2   1530 0.34000000   1.007947   ; qtot -5.340000
 1531         H2     97    LYS    HZ3   1531 0.34000000   1.007947   ; qtot -5.000000
; residue   98 LEU rtp LEU q -0.0
 1532         N1     98    LEU      N   1532 -0.41570000  14.006720   ; qtot -5.415700
 1533         C2     98    LEU     CA   1533 -0.05180000  12.010780   ; qtot -5.467500
 1534         C1     98    LEU      C   1534 0.59730000  12.010780   ; qtot -4.870200
 1535         O1     98    LEU      O   1535 -0.56790000  15.999430   ; qtot -5.438100
 1536         C2     98    LEU     CB   1536 -0.11020000  12.010780   ; qtot -5.548300
 1537         C2     98    LEU     CG   1537 0.35310000  12.010780   ; qtot -5.195200
 1538         C2     98    LEU    CD1   1538 -0.41210000  12.010780   ; qtot -5.607300
 1539         C2     98    LEU    CD2   1539 -0.41210000  12.010780   ; qtot -6.019400
 1540         H2     98    LEU      H   1540 0.27190000   1.007947   ; qtot -5.747500
 1541         H3     98    LEU     HA   1541 0.09220000   1.007947   ; qtot -5.655300
 1542         H1     98    LEU    HB2   1542 0.04570000   1.007947   ; qtot -5.609600
 1543         H1     98    LEU    HB3   1543 0.04570000   1.007947   ; qtot -5.563900
 1544         H1     98    LEU     HG   1544 -0.03610000   1.007947   ; qtot -5.600000
 1545         H1     98    LEU   HD11   1545 0.10000000   1.007947   ; qtot -5.500000
 1546         H1     98    LEU   HD12   1546 0.10000000   1.007947   ; qtot -5.400000
 1547         H1     98    LEU   HD13   1547 0.10000000   1.007947   ; qtot -5.300000
 1548         H1     98    LEU   HD21   1548 0.10000000   1.007947   ; qtot -5.200000
 1549         H1     98    LEU   HD22   1549 0.10000000   1.007947   ; qtot -5.100000
 1550         H1     98    LEU   HD23   1550 0.10000000   1.007947   ; qtot -5.000000
; residue   99 LEU rtp LEU q -0.0
 1551         N1     99    LEU      N   1551 -0.41570000  14.006720   ; qtot -5.415700
 1552         C2     99    LEU     CA   1552 -0.05180000  12.010780   ; qtot -5.467500
 1553         C1     99    LEU      C   1553 0.59730000  12.010780   ; qtot -4.870200
 1554         O1     99    LEU      O   1554 -0.56790000  15.999430   ; qtot -5.438100
 1555         C2     99    LEU     CB   1555 -0.11020000  12.010780   ; qtot -5.548300
 1556         C2     99    LEU     CG   1556 0.35310000  12.010780   ; qtot -5.195200
 1557         C2     99    LEU    CD1   1557 -0.41210000  12.010780   ; qtot -5.607300
 1558         C2     99    LEU    CD2   1558 -0.41210000  12.010780   ; qtot -6.019400
 1559         H2     99    LEU      H   1559 0.27190000   1.007947   ; qtot -5.747500
 1560         H3     99    LEU     HA   1560 0.09220000   1.007947   ; qtot -5.655300
 1561         H1     99    LEU    HB2   1561 0.04570000   1.007947   ; qtot -5.609600
 1562         H1     99    LEU    HB3   1562 0.04570000   1.007947   ; qtot -5.563900
 1563         H1     99    LEU     HG   1563 -0.03610000   1.007947   ; qtot -5.600000
 1564         H1     99    LEU   HD11   1564 0.10000000   1.007947   ; qtot -5.500000
 1565         H1     99    LEU   HD12   1565 0.10000000   1.007947   ; qtot -5.400000
 1566         H1     99    LEU   HD13   1566 0.10000000   1.007947   ; qtot -5.300000
 1567         H1     99    LEU   HD21   1567 0.10000000   1.007947   ; qtot -5.200000
 1568         H1     99    LEU   HD22   1568 0.10000000   1.007947   ; qtot -5.100000
 1569         H1     99    LEU   HD23   1569 0.10000000   1.007947   ; qtot -5.000000
; residue  100 PHE rtp PHE q 0.0
 1570         N1    100    PHE      N   1570 -0.41570000  14.006720   ; qtot -5.415700
 1571         C2    100    PHE     CA   1571 -0.00240000  12.010780   ; qtot -5.418100
 1572         C1    100    PHE      C   1572 0.59730000  12.010780   ; qtot -4.820800
 1573         O1    100    PHE      O   1573 -0.56790000  15.999430   ; qtot -5.388700
 1574         C2    100    PHE     CB   1574 -0.03430000  12.010780   ; qtot -5.423000
 1575         C1    100    PHE     CG   1575 0.01180000  12.010780   ; qtot -5.411200
 1576         C1    100    PHE    CD1   1576 -0.12560000  12.010780   ; qtot -5.536800
 1577         C1    100    PHE    CD2   1577 -0.12560000  12.010780   ; qtot -5.662400
 1578         C1    100    PHE    CE1   1578 -0.17040000  12.010780   ; qtot -5.832800
 1579         C1    100    PHE    CE2   1579 -0.17040000  12.010780   ; qtot -6.003200
 1580         C1    100    PHE     CZ   1580 -0.10720000  12.010780   ; qtot -6.110400
 1581         H2    100    PHE      H   1581 0.27190000   1.007947   ; qtot -5.838500
 1582         H3    100    PHE     HA   1582 0.09780000   1.007947   ; qtot -5.740700
 1583         H1    100    PHE    HB2   1583 0.02950000   1.007947   ; qtot -5.711200
 1584         H1    100    PHE    HB3   1584 0.02950000   1.007947   ; qtot -5.681700
 1585         H5    100    PHE    HD1   1585 0.13300000   1.007947   ; qtot -5.548700
 1586         H5    100    PHE    HD2   1586 0.13300000   1.007947   ; qtot -5.415700
 1587         H5    100    PHE    HE1   1587 0.14300000   1.007947   ; qtot -5.272700
 1588         H5    100    PHE    HE2   1588 0.14300000   1.007947   ; qtot -5.129700
 1589         H5    100    PHE     HZ   1589 0.12970000   1.007947   ; qtot -5.000000
; residue  101 ALA rtp ALA q 0.0
 1590         N1    101    ALA      N   1590 -0.41570000  14.006720   ; qtot -5.415700
 1591         C2    101    ALA     CA   1591 0.03370000  12.010780   ; qtot -5.382000
 1592         C1    101    ALA      C   1592 0.59730000  12.010780   ; qtot -4.784700
 1593         O1    101    ALA      O   1593 -0.56790000  15.999430   ; qtot -5.352600
 1594         C2    101    ALA     CB   1594 -0.18250000  12.010780   ; qtot -5.535100
 1595         H2    101    ALA      H   1595 0.27190000   1.007947   ; qtot -5.263200
 1596         H3    101    ALA     HA   1596 0.08230000   1.007947   ; qtot -5.180900
 1597         H1    101    ALA    HB1   1597 0.06030000   1.007947   ; qtot -5.120600
 1598         H1    101    ALA    HB2   1598 0.06030000   1.007947   ; qtot -5.060300
 1599         H1    101    ALA    HB3   1599 0.06030000   1.007947   ; qtot -5.000000
; residue  102 PRO rtp PRO q -0.0
 1600         N1    102    PRO      N   1600 -0.25480000  14.006720   ; qtot -5.254800
 1601         C2    102    PRO     CA   1601 -0.02660000  12.010780   ; qtot -5.281400
 1602         C1    102    PRO      C   1602 0.58960000  12.010780   ; qtot -4.691800
 1603         O1    102    PRO      O   1603 -0.57480000  15.999430   ; qtot -5.266600
 1604         C2    102    PRO     CB   1604 -0.00700000  12.010780   ; qtot -5.273600
 1605         C2    102    PRO     CG   1605 0.01890000  12.010780   ; qtot -5.254700
 1606         C2    102    PRO     CD   1606 0.01920000  12.010780   ; qtot -5.235500
 1607         H3    102    PRO     HA   1607 0.06410000   1.007947   ; qtot -5.171400
 1608         H1    102    PRO    HB2   1608 0.02530000   1.007947   ; qtot -5.146100
 1609         H1    102    PRO    HB3   1609 0.02530000   1.007947   ; qtot -5.120800
 1610         H1    102    PRO    HG2   1610 0.02130000   1.007947   ; qtot -5.099500
 1611         H1    102    PRO    HG3   1611 0.02130000   1.007947   ; qtot -5.078200
 1612         H3    102    PRO    HD2   1612 0.03910000   1.007947   ; qtot -5.039100
 1613         H3    102    PRO    HD3   1613 0.03910000   1.007947   ; qtot -5.000000
; residue  103 ASN rtp ASN q 0.0
 1614         N1    103    ASN      N   1614 -0.41570000  14.006720   ; qtot -5.415700
 1615         C2    103    ASN     CA   1615 0.01430000  12.010780   ; qtot -5.401400
 1616         C1    103    ASN      C   1616 0.59730000  12.010780   ; qtot -4.804100
 1617         O1    103    ASN      O   1617 -0.56790000  15.999430   ; qtot -5.372000
 1618         C2    103    ASN     CB   1618 -0.20410000  12.010780   ; qtot -5.576100
 1619         C1    103    ASN     CG   1619 0.71300000  12.010780   ; qtot -4.863100
 1620         N1    103    ASN    ND2   1620 -0.91910000  14.006720   ; qtot -5.782200
 1621         O1    103    ASN    OD1   1621 -0.59310000  15.999430   ; qtot -6.375300
 1622         H2    103    ASN      H   1622 0.27190000   1.007947   ; qtot -6.103400
 1623         H3    103    ASN     HA   1623 0.10480000   1.007947   ; qtot -5.998600
 1624         H1    103    ASN    HB2   1624 0.07970000   1.007947   ; qtot -5.918900
 1625         H1    103    ASN    HB3   1625 0.07970000   1.007947   ; qtot -5.839200
 1626         H2    103    ASN   HD21   1626 0.41960000   1.007947   ; qtot -5.419600
 1627         H2    103    ASN   HD22   1627 0.41960000   1.007947   ; qtot -5.000000
; residue  104 LEU rtp LEU q -0.0
 1628         N1    104    LEU      N   1628 -0.41570000  14.006720   ; qtot -5.415700
 1629         C2    104    LEU     CA   1629 -0.05180000  12.010780   ; qtot -5.467500
 1630         C1    104    LEU      C   1630 0.59730000  12.010780   ; qtot -4.870200
 1631         O1    104    LEU      O   1631 -0.56790000  15.999430   ; qtot -5.438100
 1632         C2    104    LEU     CB   1632 -0.11020000  12.010780   ; qtot -5.548300
 1633         C2    104    LEU     CG   1633 0.35310000  12.010780   ; qtot -5.195200
 1634         C2    104    LEU    CD1   1634 -0.41210000  12.010780   ; qtot -5.607300
 1635         C2    104    LEU    CD2   1635 -0.41210000  12.010780   ; qtot -6.019400
 1636         H2    104    LEU      H   1636 0.27190000   1.007947   ; qtot -5.747500
 1637         H3    104    LEU     HA   1637 0.09220000   1.007947   ; qtot -5.655300
 1638         H1    104    LEU    HB2   1638 0.04570000   1.007947   ; qtot -5.609600
 1639         H1    104    LEU    HB3   1639 0.04570000   1.007947   ; qtot -5.563900
 1640         H1    104    LEU     HG   1640 -0.03610000   1.007947   ; qtot -5.600000
 1641         H1    104    LEU   HD11   1641 0.10000000   1.007947   ; qtot -5.500000
 1642         H1    104    LEU   HD12   1642 0.10000000   1.007947   ; qtot -5.400000
 1643         H1    104    LEU   HD13   1643 0.10000000   1.007947   ; qtot -5.300000
 1644         H1    104    LEU   HD21   1644 0.10000000   1.007947   ; qtot -5.200000
 1645         H1    104    LEU   HD22   1645 0.10000000   1.007947   ; qtot -5.100000
 1646         H1    104    LEU   HD23   1646 0.10000000   1.007947   ; qtot -5.000000
; residue  105 LEU rtp LEU q -0.0
 1647         N1    105    LEU      N   1647 -0.41570000  14.006720   ; qtot -5.415700
 1648         C2    105    LEU     CA   1648 -0.05180000  12.010780   ; qtot -5.467500
 1649         C1    105    LEU      C   1649 0.59730000  12.010780   ; qtot -4.870200
 1650         O1    105    LEU      O   1650 -0.56790000  15.999430   ; qtot -5.438100
 1651         C2    105    LEU     CB   1651 -0.11020000  12.010780   ; qtot -5.548300
 1652         C2    105    LEU     CG   1652 0.35310000  12.010780   ; qtot -5.195200
 1653         C2    105    LEU    CD1   1653 -0.41210000  12.010780   ; qtot -5.607300
 1654         C2    105    LEU    CD2   1654 -0.41210000  12.010780   ; qtot -6.019400
 1655         H2    105    LEU      H   1655 0.27190000   1.007947   ; qtot -5.747500
 1656         H3    105    LEU     HA   1656 0.09220000   1.007947   ; qtot -5.655300
 1657         H1    105    LEU    HB2   1657 0.04570000   1.007947   ; qtot -5.609600
 1658         H1    105    LEU    HB3   1658 0.04570000   1.007947   ; qtot -5.563900
 1659         H1    105    LEU     HG   1659 -0.03610000   1.007947   ; qtot -5.600000
 1660         H1    105    LEU   HD11   1660 0.10000000   1.007947   ; qtot -5.500000
 1661         H1    105    LEU   HD12   1661 0.10000000   1.007947   ; qtot -5.400000
 1662         H1    105    LEU   HD13   1662 0.10000000   1.007947   ; qtot -5.300000
 1663         H1    105    LEU   HD21   1663 0.10000000   1.007947   ; qtot -5.200000
 1664         H1    105    LEU   HD22   1664 0.10000000   1.007947   ; qtot -5.100000
 1665         H1    105    LEU   HD23   1665 0.10000000   1.007947   ; qtot -5.000000
; residue  106 LEU rtp LEU q -0.0
 1666         N1    106    LEU      N   1666 -0.41570000  14.006720   ; qtot -5.415700
 1667         C2    106    LEU     CA   1667 -0.05180000  12.010780   ; qtot -5.467500
 1668         C1    106    LEU      C   1668 0.59730000  12.010780   ; qtot -4.870200
 1669         O1    106    LEU      O   1669 -0.56790000  15.999430   ; qtot -5.438100
 1670         C2    106    LEU     CB   1670 -0.11020000  12.010780   ; qtot -5.548300
 1671         C2    106    LEU     CG   1671 0.35310000  12.010780   ; qtot -5.195200
 1672         C2    106    LEU    CD1   1672 -0.41210000  12.010780   ; qtot -5.607300
 1673         C2    106    LEU    CD2   1673 -0.41210000  12.010780   ; qtot -6.019400
 1674         H2    106    LEU      H   1674 0.27190000   1.007947   ; qtot -5.747500
 1675         H3    106    LEU     HA   1675 0.09220000   1.007947   ; qtot -5.655300
 1676         H1    106    LEU    HB2   1676 0.04570000   1.007947   ; qtot -5.609600
 1677         H1    106    LEU    HB3   1677 0.04570000   1.007947   ; qtot -5.563900
 1678         H1    106    LEU     HG   1678 -0.03610000   1.007947   ; qtot -5.600000
 1679         H1    106    LEU   HD11   1679 0.10000000   1.007947   ; qtot -5.500000
 1680         H1    106    LEU   HD12   1680 0.10000000   1.007947   ; qtot -5.400000
 1681         H1    106    LEU   HD13   1681 0.10000000   1.007947   ; qtot -5.300000
 1682         H1    106    LEU   HD21   1682 0.10000000   1.007947   ; qtot -5.200000
 1683         H1    106    LEU   HD22   1683 0.10000000   1.007947   ; qtot -5.100000
 1684         H1    106    LEU   HD23   1684 0.10000000   1.007947   ; qtot -5.000000
; residue  107 ASP rtp ASP q -1.0
 1685         N1    107    ASP      N   1685 -0.51630000  14.006720   ; qtot -5.516300
 1686         C2    107    ASP     CA   1686 0.03810000  12.010780   ; qtot -5.478200
 1687         C1    107    ASP      C   1687 0.53660000  12.010780   ; qtot -4.941600
 1688         O1    107    ASP      O   1688 -0.58190000  15.999430   ; qtot -5.523500
 1689         C2    107    ASP     CB   1689 -0.03030000  12.010780   ; qtot -5.553800
 1690         C1    107    ASP     CG   1690 0.79940000  12.010780   ; qtot -4.754400
 1691         O1    107    ASP    OD1   1691 -0.80140000  15.999430   ; qtot -5.555800
 1692         O1    107    ASP    OD2   1692 -0.80140000  15.999430   ; qtot -6.357200
 1693         H2    107    ASP      H   1693 0.29360000   1.007947   ; qtot -6.063600
 1694         H3    107    ASP     HA   1694 0.08800000   1.007947   ; qtot -5.975600
 1695         H1    107    ASP    HB2   1695 -0.01220000   1.007947   ; qtot -5.987800
 1696         H1    107    ASP    HB3   1696 -0.01220000   1.007947   ; qtot -6.000000
; residue  108 ARG rtp ARG q 1.0
 1697         N1    108    ARG      N   1697 -0.34790000  14.006720   ; qtot -6.347900
 1698         C2    108    ARG     CA   1698 -0.26370000  12.010780   ; qtot -6.611600
 1699         C1    108    ARG      C   1699 0.73410000  12.010780   ; qtot -5.877500
 1700         O1    108    ARG      O   1700 -0.58940000  15.999430   ; qtot -6.466900
 1701         C2    108    ARG     CB   1701 -0.00070000  12.010780   ; qtot -6.467600
 1702         C2    108    ARG     CG   1702 0.03900000  12.010780   ; qtot -6.428600
 1703         C2    108    ARG     CD   1703 0.04860000  12.010780   ; qtot -6.380000
 1704         N1    108    ARG     NE   1704 -0.52950000  14.006720   ; qtot -6.909500
 1705         C1    108    ARG     CZ   1705 0.80760000  12.010780   ; qtot -6.101900
 1706         N1    108    ARG    NH1   1706 -0.86270000  14.006720   ; qtot -6.964600
 1707         N1    108    ARG    NH2   1707 -0.86270000  14.006720   ; qtot -7.827300
 1708         H2    108    ARG      H   1708 0.27470000   1.007947   ; qtot -7.552600
 1709         H3    108    ARG     HA   1709 0.15600000   1.007947   ; qtot -7.396600
 1710         H1    108    ARG    HB2   1710 0.03270000   1.007947   ; qtot -7.363900
 1711         H1    108    ARG    HB3   1711 0.03270000   1.007947   ; qtot -7.331200
 1712         H1    108    ARG    HG2   1712 0.02850000   1.007947   ; qtot -7.302700
 1713         H1    108    ARG    HG3   1713 0.02850000   1.007947   ; qtot -7.274200
 1714         H3    108    ARG    HD2   1714 0.06870000   1.007947   ; qtot -7.205500
 1715         H3    108    ARG    HD3   1715 0.06870000   1.007947   ; qtot -7.136800
 1716         H2    108    ARG     HE   1716 0.34560000   1.007947   ; qtot -6.791200
 1717         H2    108    ARG   HH11   1717 0.44780000   1.007947   ; qtot -6.343400
 1718         H2    108    ARG   HH12   1718 0.44780000   1.007947   ; qtot -5.895600
 1719         H2    108    ARG   HH21   1719 0.44780000   1.007947   ; qtot -5.447800
 1720         H2    108    ARG   HH22   1720 0.44780000   1.007947   ; qtot -5.000000
; residue  109 ASN rtp ASN q 0.0
 1721         N1    109    ASN      N   1721 -0.41570000  14.006720   ; qtot -5.415700
 1722         C2    109    ASN     CA   1722 0.01430000  12.010780   ; qtot -5.401400
 1723         C1    109    ASN      C   1723 0.59730000  12.010780   ; qtot -4.804100
 1724         O1    109    ASN      O   1724 -0.56790000  15.999430   ; qtot -5.372000
 1725         C2    109    ASN     CB   1725 -0.20410000  12.010780   ; qtot -5.576100
 1726         C1    109    ASN     CG   1726 0.71300000  12.010780   ; qtot -4.863100
 1727         N1    109    ASN    ND2   1727 -0.91910000  14.006720   ; qtot -5.782200
 1728         O1    109    ASN    OD1   1728 -0.59310000  15.999430   ; qtot -6.375300
 1729         H2    109    ASN      H   1729 0.27190000   1.007947   ; qtot -6.103400
 1730         H3    109    ASN     HA   1730 0.10480000   1.007947   ; qtot -5.998600
 1731         H1    109    ASN    HB2   1731 0.07970000   1.007947   ; qtot -5.918900
 1732         H1    109    ASN    HB3   1732 0.07970000   1.007947   ; qtot -5.839200
 1733         H2    109    ASN   HD21   1733 0.41960000   1.007947   ; qtot -5.419600
 1734         H2    109    ASN   HD22   1734 0.41960000   1.007947   ; qtot -5.000000
; residue  110 GLN rtp GLN q 0.0
 1735         N1    110    GLN      N   1735 -0.41570000  14.006720   ; qtot -5.415700
 1736         C2    110    GLN     CA   1736 -0.00310000  12.010780   ; qtot -5.418800
 1737         C1    110    GLN      C   1737 0.59730000  12.010780   ; qtot -4.821500
 1738         O1    110    GLN      O   1738 -0.56790000  15.999430   ; qtot -5.389400
 1739         C2    110    GLN     CB   1739 -0.00360000  12.010780   ; qtot -5.393000
 1740         C2    110    GLN     CG   1740 -0.06450000  12.010780   ; qtot -5.457500
 1741         C1    110    GLN     CD   1741 0.69510000  12.010780   ; qtot -4.762400
 1742         N1    110    GLN    NE2   1742 -0.94070000  14.006720   ; qtot -5.703100
 1743         O1    110    GLN    OE1   1743 -0.60860000  15.999430   ; qtot -6.311700
 1744         H2    110    GLN      H   1744 0.27190000   1.007947   ; qtot -6.039800
 1745         H3    110    GLN     HA   1745 0.08500000   1.007947   ; qtot -5.954800
 1746         H1    110    GLN    HB2   1746 0.01710000   1.007947   ; qtot -5.937700
 1747         H1    110    GLN    HB3   1747 0.01710000   1.007947   ; qtot -5.920600
 1748         H1    110    GLN    HG2   1748 0.03520000   1.007947   ; qtot -5.885400
 1749         H1    110    GLN    HG3   1749 0.03520000   1.007947   ; qtot -5.850200
 1750         H2    110    GLN   HE21   1750 0.42510000   1.007947   ; qtot -5.425100
 1751         H2    110    GLN   HE22   1751 0.42510000   1.007947   ; qtot -5.000000
; residue  111 GLY rtp GLY q 0.0
 1752         N1    111    GLY      N   1752 -0.41570000  14.006720   ; qtot -5.415700
 1753         C2    111    GLY     CA   1753 -0.02520000  12.010780   ; qtot -5.440900
 1754         C1    111    GLY      C   1754 0.59730000  12.010780   ; qtot -4.843600
 1755         O1    111    GLY      O   1755 -0.56790000  15.999430   ; qtot -5.411500
 1756         H2    111    GLY      H   1756 0.27190000   1.007947   ; qtot -5.139600
 1757         H3    111    GLY    HA2   1757 0.06980000   1.007947   ; qtot -5.069800
 1758         H3    111    GLY    HA3   1758 0.06980000   1.007947   ; qtot -5.000000
; residue  112 LYS rtp LYS q 1.0
 1759         N1    112    LYS      N   1759 -0.34790000  14.006720   ; qtot -5.347900
 1760         C2    112    LYS     CA   1760 -0.24000000  12.010780   ; qtot -5.587900
 1761         C1    112    LYS      C   1761 0.73410000  12.010780   ; qtot -4.853800
 1762         O1    112    LYS      O   1762 -0.58940000  15.999430   ; qtot -5.443200
 1763         C2    112    LYS     CB   1763 -0.00940000  12.010780   ; qtot -5.452600
 1764         C2    112    LYS     CG   1764 0.01870000  12.010780   ; qtot -5.433900
 1765         C2    112    LYS     CD   1765 -0.04790000  12.010780   ; qtot -5.481800
 1766         C2    112    LYS     CE   1766 -0.01430000  12.010780   ; qtot -5.496100
 1767         N1    112    LYS     NZ   1767 -0.38540000  14.006720   ; qtot -5.881500
 1768         H2    112    LYS      H   1768 0.27470000   1.007947   ; qtot -5.606800
 1769         H3    112    LYS     HA   1769 0.14260000   1.007947   ; qtot -5.464200
 1770         H1    112    LYS    HB2   1770 0.03620000   1.007947   ; qtot -5.428000
 1771         H1    112    LYS    HB3   1771 0.03620000   1.007947   ; qtot -5.391800
 1772         H1    112    LYS    HG2   1772 0.01030000   1.007947   ; qtot -5.381500
 1773         H1    112    LYS    HG3   1773 0.01030000   1.007947   ; qtot -5.371200
 1774         H1    112    LYS    HD2   1774 0.06210000   1.007947   ; qtot -5.309100
 1775         H1    112    LYS    HD3   1775 0.06210000   1.007947   ; qtot -5.247000
 1776         H8    112    LYS    HE2   1776 0.11350000   1.007947   ; qtot -5.133500
 1777         H8    112    LYS    HE3   1777 0.11350000   1.007947   ; qtot -5.020000
 1778         H2    112    LYS    HZ1   1778 0.34000000   1.007947   ; qtot -4.680000
 1779         H2    112    LYS    HZ2   1779 0.34000000   1.007947   ; qtot -4.340000
 1780         H2    112    LYS    HZ3   1780 0.34000000   1.007947   ; qtot -4.000000
; residue  113 SER rtp SER q 0.0
 1781         N1    113    SER      N   1781 -0.41570000  14.006720   ; qtot -4.415700
 1782         C2    113    SER     CA   1782 -0.02490000  12.010780   ; qtot -4.440600
 1783         C1    113    SER      C   1783 0.59730000  12.010780   ; qtot -3.843300
 1784         O1    113    SER      O   1784 -0.56790000  15.999430   ; qtot -4.411200
 1785         C2    113    SER     CB   1785 0.21170000  12.010780   ; qtot -4.199500
 1786         O2    113    SER     OG   1786 -0.65460000  15.999430   ; qtot -4.854100
 1787         H2    113    SER      H   1787 0.27190000   1.007947   ; qtot -4.582200
 1788         H3    113    SER     HA   1788 0.08430000   1.007947   ; qtot -4.497900
 1789         H3    113    SER    HB2   1789 0.03520000   1.007947   ; qtot -4.462700
 1790         H3    113    SER    HB3   1790 0.03520000   1.007947   ; qtot -4.427500
 1791         H4    113    SER     HG   1791 0.42750000   1.007947   ; qtot -4.000000
; residue  114 VAL rtp VAL q 0.0
 1792         N1    114    VAL      N   1792 -0.41570000  14.006720   ; qtot -4.415700
 1793         C2    114    VAL     CA   1793 -0.08750000  12.010780   ; qtot -4.503200
 1794         C1    114    VAL      C   1794 0.59730000  12.010780   ; qtot -3.905900
 1795         O1    114    VAL      O   1795 -0.56790000  15.999430   ; qtot -4.473800
 1796         C2    114    VAL     CB   1796 0.29850000  12.010780   ; qtot -4.175300
 1797         C2    114    VAL    CG1   1797 -0.31920000  12.010780   ; qtot -4.494500
 1798         C2    114    VAL    CG2   1798 -0.31920000  12.010780   ; qtot -4.813700
 1799         H2    114    VAL      H   1799 0.27190000   1.007947   ; qtot -4.541800
 1800         H3    114    VAL     HA   1800 0.09690000   1.007947   ; qtot -4.444900
 1801         H1    114    VAL     HB   1801 -0.02970000   1.007947   ; qtot -4.474600
 1802         H1    114    VAL   HG11   1802 0.07910000   1.007947   ; qtot -4.395500
 1803         H1    114    VAL   HG12   1803 0.07910000   1.007947   ; qtot -4.316400
 1804         H1    114    VAL   HG13   1804 0.07910000   1.007947   ; qtot -4.237300
 1805         H1    114    VAL   HG21   1805 0.07910000   1.007947   ; qtot -4.158200
 1806         H1    114    VAL   HG22   1806 0.07910000   1.007947   ; qtot -4.079100
 1807         H1    114    VAL   HG23   1807 0.07910000   1.007947   ; qtot -4.000000
; residue  115 GLU rtp GLU q -1.0
 1808         N1    115    GLU      N   1808 -0.51630000  14.006720   ; qtot -4.516300
 1809         C2    115    GLU     CA   1809 0.03970000  12.010780   ; qtot -4.476600
 1810         C1    115    GLU      C   1810 0.53660000  12.010780   ; qtot -3.940000
 1811         O1    115    GLU      O   1811 -0.58190000  15.999430   ; qtot -4.521900
 1812         C2    115    GLU     CB   1812 0.05600000  12.010780   ; qtot -4.465900
 1813         C2    115    GLU     CG   1813 0.01360000  12.010780   ; qtot -4.452300
 1814         C1    115    GLU     CD   1814 0.80540000  12.010780   ; qtot -3.646900
 1815         O1    115    GLU    OE1   1815 -0.81880000  15.999430   ; qtot -4.465700
 1816         O1    115    GLU    OE2   1816 -0.81880000  15.999430   ; qtot -5.284500
 1817         H2    115    GLU      H   1817 0.29360000   1.007947   ; qtot -4.990900
 1818         H3    115    GLU     HA   1818 0.11050000   1.007947   ; qtot -4.880400
 1819         H1    115    GLU    HB2   1819 -0.01730000   1.007947   ; qtot -4.897700
 1820         H1    115    GLU    HB3   1820 -0.01730000   1.007947   ; qtot -4.915000
 1821         H1    115    GLU    HG2   1821 -0.04250000   1.007947   ; qtot -4.957500
 1822         H1    115    GLU    HG3   1822 -0.04250000   1.007947   ; qtot -5.000000
; residue  116 GLY rtp GLY q 0.0
 1823         N1    116    GLY      N   1823 -0.41570000  14.006720   ; qtot -5.415700
 1824         C2    116    GLY     CA   1824 -0.02520000  12.010780   ; qtot -5.440900
 1825         C1    116    GLY      C   1825 0.59730000  12.010780   ; qtot -4.843600
 1826         O1    116    GLY      O   1826 -0.56790000  15.999430   ; qtot -5.411500
 1827         H2    116    GLY      H   1827 0.27190000   1.007947   ; qtot -5.139600
 1828         H3    116    GLY    HA2   1828 0.06980000   1.007947   ; qtot -5.069800
 1829         H3    116    GLY    HA3   1829 0.06980000   1.007947   ; qtot -5.000000
; residue  117 MET rtp MET q 0.0
 1830         N1    117    MET      N   1830 -0.41570000  14.006720   ; qtot -5.415700
 1831         C2    117    MET     CA   1831 -0.02370000  12.010780   ; qtot -5.439400
 1832         C1    117    MET      C   1832 0.59730000  12.010780   ; qtot -4.842100
 1833         O1    117    MET      O   1833 -0.56790000  15.999430   ; qtot -5.410000
 1834         C2    117    MET     CB   1834 0.03420000  12.010780   ; qtot -5.375800
 1835         C2    117    MET     CG   1835 0.00180000  12.010780   ; qtot -5.374000
 1836         S1    117    MET     SD   1836 -0.27370000  32.065500   ; qtot -5.647700
 1837         C2    117    MET     CE   1837 -0.05360000  12.010780   ; qtot -5.701300
 1838         H2    117    MET      H   1838 0.27190000   1.007947   ; qtot -5.429400
 1839         H3    117    MET     HA   1839 0.08800000   1.007947   ; qtot -5.341400
 1840         H1    117    MET    HB2   1840 0.02410000   1.007947   ; qtot -5.317300
 1841         H1    117    MET    HB3   1841 0.02410000   1.007947   ; qtot -5.293200
 1842         H3    117    MET    HG2   1842 0.04400000   1.007947   ; qtot -5.249200
 1843         H3    117    MET    HG3   1843 0.04400000   1.007947   ; qtot -5.205200
 1844         H3    117    MET    HE1   1844 0.06840000   1.007947   ; qtot -5.136800
 1845         H3    117    MET    HE2   1845 0.06840000   1.007947   ; qtot -5.068400
 1846         H3    117    MET    HE3   1846 0.06840000   1.007947   ; qtot -5.000000
; residue  118 VAL rtp VAL q 0.0
 1847         N1    118    VAL      N   1847 -0.41570000  14.006720   ; qtot -5.415700
 1848         C2    118    VAL     CA   1848 -0.08750000  12.010780   ; qtot -5.503200
 1849         C1    118    VAL      C   1849 0.59730000  12.010780   ; qtot -4.905900
 1850         O1    118    VAL      O   1850 -0.56790000  15.999430   ; qtot -5.473800
 1851         C2    118    VAL     CB   1851 0.29850000  12.010780   ; qtot -5.175300
 1852         C2    118    VAL    CG1   1852 -0.31920000  12.010780   ; qtot -5.494500
 1853         C2    118    VAL    CG2   1853 -0.31920000  12.010780   ; qtot -5.813700
 1854         H2    118    VAL      H   1854 0.27190000   1.007947   ; qtot -5.541800
 1855         H3    118    VAL     HA   1855 0.09690000   1.007947   ; qtot -5.444900
 1856         H1    118    VAL     HB   1856 -0.02970000   1.007947   ; qtot -5.474600
 1857         H1    118    VAL   HG11   1857 0.07910000   1.007947   ; qtot -5.395500
 1858         H1    118    VAL   HG12   1858 0.07910000   1.007947   ; qtot -5.316400
 1859         H1    118    VAL   HG13   1859 0.07910000   1.007947   ; qtot -5.237300
 1860         H1    118    VAL   HG21   1860 0.07910000   1.007947   ; qtot -5.158200
 1861         H1    118    VAL   HG22   1861 0.07910000   1.007947   ; qtot -5.079100
 1862         H1    118    VAL   HG23   1862 0.07910000   1.007947   ; qtot -5.000000
; residue  119 GLU rtp GLU q -1.0
 1863         N1    119    GLU      N   1863 -0.51630000  14.006720   ; qtot -5.516300
 1864         C2    119    GLU     CA   1864 0.03970000  12.010780   ; qtot -5.476600
 1865         C1    119    GLU      C   1865 0.53660000  12.010780   ; qtot -4.940000
 1866         O1    119    GLU      O   1866 -0.58190000  15.999430   ; qtot -5.521900
 1867         C2    119    GLU     CB   1867 0.05600000  12.010780   ; qtot -5.465900
 1868         C2    119    GLU     CG   1868 0.01360000  12.010780   ; qtot -5.452300
 1869         C1    119    GLU     CD   1869 0.80540000  12.010780   ; qtot -4.646900
 1870         O1    119    GLU    OE1   1870 -0.81880000  15.999430   ; qtot -5.465700
 1871         O1    119    GLU    OE2   1871 -0.81880000  15.999430   ; qtot -6.284500
 1872         H2    119    GLU      H   1872 0.29360000   1.007947   ; qtot -5.990900
 1873         H3    119    GLU     HA   1873 0.11050000   1.007947   ; qtot -5.880400
 1874         H1    119    GLU    HB2   1874 -0.01730000   1.007947   ; qtot -5.897700
 1875         H1    119    GLU    HB3   1875 -0.01730000   1.007947   ; qtot -5.915000
 1876         H1    119    GLU    HG2   1876 -0.04250000   1.007947   ; qtot -5.957500
 1877         H1    119    GLU    HG3   1877 -0.04250000   1.007947   ; qtot -6.000000
; residue  120 ILE rtp ILE q -0.0
 1878         N1    120    ILE      N   1878 -0.41570000  14.006720   ; qtot -6.415700
 1879         C2    120    ILE     CA   1879 -0.05970000  12.010780   ; qtot -6.475400
 1880         C1    120    ILE      C   1880 0.59730000  12.010780   ; qtot -5.878100
 1881         O1    120    ILE      O   1881 -0.56790000  15.999430   ; qtot -6.446000
 1882         C2    120    ILE     CB   1882 0.13030000  12.010780   ; qtot -6.315700
 1883         C2    120    ILE    CG1   1883 -0.04300000  12.010780   ; qtot -6.358700
 1884         C2    120    ILE    CG2   1884 -0.32040000  12.010780   ; qtot -6.679100
 1885         C2    120    ILE    CD1   1885 -0.06600000  12.010780   ; qtot -6.745100
 1886         H2    120    ILE      H   1886 0.27190000   1.007947   ; qtot -6.473200
 1887         H3    120    ILE     HA   1887 0.08690000   1.007947   ; qtot -6.386300
 1888         H1    120    ILE     HB   1888 0.01870000   1.007947   ; qtot -6.367600
 1889         H1    120    ILE   HG12   1889 0.02360000   1.007947   ; qtot -6.344000
 1890         H1    120    ILE   HG13   1890 0.02360000   1.007947   ; qtot -6.320400
 1891         H1    120    ILE   HG21   1891 0.08820000   1.007947   ; qtot -6.232200
 1892         H1    120    ILE   HG22   1892 0.08820000   1.007947   ; qtot -6.144000
 1893         H1    120    ILE   HG23   1893 0.08820000   1.007947   ; qtot -6.055800
 1894         H1    120    ILE   HD11   1894 0.01860000   1.007947   ; qtot -6.037200
 1895         H1    120    ILE   HD12   1895 0.01860000   1.007947   ; qtot -6.018600
 1896         H1    120    ILE   HD13   1896 0.01860000   1.007947   ; qtot -6.000000
; residue  121 PHE rtp PHE q 0.0
 1897         N1    121    PHE      N   1897 -0.41570000  14.006720   ; qtot -6.415700
 1898         C2    121    PHE     CA   1898 -0.00240000  12.010780   ; qtot -6.418100
 1899         C1    121    PHE      C   1899 0.59730000  12.010780   ; qtot -5.820800
 1900         O1    121    PHE      O   1900 -0.56790000  15.999430   ; qtot -6.388700
 1901         C2    121    PHE     CB   1901 -0.03430000  12.010780   ; qtot -6.423000
 1902         C1    121    PHE     CG   1902 0.01180000  12.010780   ; qtot -6.411200
 1903         C1    121    PHE    CD1   1903 -0.12560000  12.010780   ; qtot -6.536800
 1904         C1    121    PHE    CD2   1904 -0.12560000  12.010780   ; qtot -6.662400
 1905         C1    121    PHE    CE1   1905 -0.17040000  12.010780   ; qtot -6.832800
 1906         C1    121    PHE    CE2   1906 -0.17040000  12.010780   ; qtot -7.003200
 1907         C1    121    PHE     CZ   1907 -0.10720000  12.010780   ; qtot -7.110400
 1908         H2    121    PHE      H   1908 0.27190000   1.007947   ; qtot -6.838500
 1909         H3    121    PHE     HA   1909 0.09780000   1.007947   ; qtot -6.740700
 1910         H1    121    PHE    HB2   1910 0.02950000   1.007947   ; qtot -6.711200
 1911         H1    121    PHE    HB3   1911 0.02950000   1.007947   ; qtot -6.681700
 1912         H5    121    PHE    HD1   1912 0.13300000   1.007947   ; qtot -6.548700
 1913         H5    121    PHE    HD2   1913 0.13300000   1.007947   ; qtot -6.415700
 1914         H5    121    PHE    HE1   1914 0.14300000   1.007947   ; qtot -6.272700
 1915         H5    121    PHE    HE2   1915 0.14300000   1.007947   ; qtot -6.129700
 1916         H5    121    PHE     HZ   1916 0.12970000   1.007947   ; qtot -6.000000
; residue  122 ASP rtp ASP q -1.0
 1917         N1    122    ASP      N   1917 -0.51630000  14.006720   ; qtot -6.516300
 1918         C2    122    ASP     CA   1918 0.03810000  12.010780   ; qtot -6.478200
 1919         C1    122    ASP      C   1919 0.53660000  12.010780   ; qtot -5.941600
 1920         O1    122    ASP      O   1920 -0.58190000  15.999430   ; qtot -6.523500
 1921         C2    122    ASP     CB   1921 -0.03030000  12.010780   ; qtot -6.553800
 1922         C1    122    ASP     CG   1922 0.79940000  12.010780   ; qtot -5.754400
 1923         O1    122    ASP    OD1   1923 -0.80140000  15.999430   ; qtot -6.555800
 1924         O1    122    ASP    OD2   1924 -0.80140000  15.999430   ; qtot -7.357200
 1925         H2    122    ASP      H   1925 0.29360000   1.007947   ; qtot -7.063600
 1926         H3    122    ASP     HA   1926 0.08800000   1.007947   ; qtot -6.975600
 1927         H1    122    ASP    HB2   1927 -0.01220000   1.007947   ; qtot -6.987800
 1928         H1    122    ASP    HB3   1928 -0.01220000   1.007947   ; qtot -7.000000
; residue  123 MET rtp MET q 0.0
 1929         N1    123    MET      N   1929 -0.41570000  14.006720   ; qtot -7.415700
 1930         C2    123    MET     CA   1930 -0.02370000  12.010780   ; qtot -7.439400
 1931         C1    123    MET      C   1931 0.59730000  12.010780   ; qtot -6.842100
 1932         O1    123    MET      O   1932 -0.56790000  15.999430   ; qtot -7.410000
 1933         C2    123    MET     CB   1933 0.03420000  12.010780   ; qtot -7.375800
 1934         C2    123    MET     CG   1934 0.00180000  12.010780   ; qtot -7.374000
 1935         S1    123    MET     SD   1935 -0.27370000  32.065500   ; qtot -7.647700
 1936         C2    123    MET     CE   1936 -0.05360000  12.010780   ; qtot -7.701300
 1937         H2    123    MET      H   1937 0.27190000   1.007947   ; qtot -7.429400
 1938         H3    123    MET     HA   1938 0.08800000   1.007947   ; qtot -7.341400
 1939         H1    123    MET    HB2   1939 0.02410000   1.007947   ; qtot -7.317300
 1940         H1    123    MET    HB3   1940 0.02410000   1.007947   ; qtot -7.293200
 1941         H3    123    MET    HG2   1941 0.04400000   1.007947   ; qtot -7.249200
 1942         H3    123    MET    HG3   1942 0.04400000   1.007947   ; qtot -7.205200
 1943         H3    123    MET    HE1   1943 0.06840000   1.007947   ; qtot -7.136800
 1944         H3    123    MET    HE2   1944 0.06840000   1.007947   ; qtot -7.068400
 1945         H3    123    MET    HE3   1945 0.06840000   1.007947   ; qtot -7.000000
; residue  124 LEU rtp LEU q -0.0
 1946         N1    124    LEU      N   1946 -0.41570000  14.006720   ; qtot -7.415700
 1947         C2    124    LEU     CA   1947 -0.05180000  12.010780   ; qtot -7.467500
 1948         C1    124    LEU      C   1948 0.59730000  12.010780   ; qtot -6.870200
 1949         O1    124    LEU      O   1949 -0.56790000  15.999430   ; qtot -7.438100
 1950         C2    124    LEU     CB   1950 -0.11020000  12.010780   ; qtot -7.548300
 1951         C2    124    LEU     CG   1951 0.35310000  12.010780   ; qtot -7.195200
 1952         C2    124    LEU    CD1   1952 -0.41210000  12.010780   ; qtot -7.607300
 1953         C2    124    LEU    CD2   1953 -0.41210000  12.010780   ; qtot -8.019400
 1954         H2    124    LEU      H   1954 0.27190000   1.007947   ; qtot -7.747500
 1955         H3    124    LEU     HA   1955 0.09220000   1.007947   ; qtot -7.655300
 1956         H1    124    LEU    HB2   1956 0.04570000   1.007947   ; qtot -7.609600
 1957         H1    124    LEU    HB3   1957 0.04570000   1.007947   ; qtot -7.563900
 1958         H1    124    LEU     HG   1958 -0.03610000   1.007947   ; qtot -7.600000
 1959         H1    124    LEU   HD11   1959 0.10000000   1.007947   ; qtot -7.500000
 1960         H1    124    LEU   HD12   1960 0.10000000   1.007947   ; qtot -7.400000
 1961         H1    124    LEU   HD13   1961 0.10000000   1.007947   ; qtot -7.300000
 1962         H1    124    LEU   HD21   1962 0.10000000   1.007947   ; qtot -7.200000
 1963         H1    124    LEU   HD22   1963 0.10000000   1.007947   ; qtot -7.100000
 1964         H1    124    LEU   HD23   1964 0.10000000   1.007947   ; qtot -7.000000
; residue  125 LEU rtp LEU q -0.0
 1965         N1    125    LEU      N   1965 -0.41570000  14.006720   ; qtot -7.415700
 1966         C2    125    LEU     CA   1966 -0.05180000  12.010780   ; qtot -7.467500
 1967         C1    125    LEU      C   1967 0.59730000  12.010780   ; qtot -6.870200
 1968         O1    125    LEU      O   1968 -0.56790000  15.999430   ; qtot -7.438100
 1969         C2    125    LEU     CB   1969 -0.11020000  12.010780   ; qtot -7.548300
 1970         C2    125    LEU     CG   1970 0.35310000  12.010780   ; qtot -7.195200
 1971         C2    125    LEU    CD1   1971 -0.41210000  12.010780   ; qtot -7.607300
 1972         C2    125    LEU    CD2   1972 -0.41210000  12.010780   ; qtot -8.019400
 1973         H2    125    LEU      H   1973 0.27190000   1.007947   ; qtot -7.747500
 1974         H3    125    LEU     HA   1974 0.09220000   1.007947   ; qtot -7.655300
 1975         H1    125    LEU    HB2   1975 0.04570000   1.007947   ; qtot -7.609600
 1976         H1    125    LEU    HB3   1976 0.04570000   1.007947   ; qtot -7.563900
 1977         H1    125    LEU     HG   1977 -0.03610000   1.007947   ; qtot -7.600000
 1978         H1    125    LEU   HD11   1978 0.10000000   1.007947   ; qtot -7.500000
 1979         H1    125    LEU   HD12   1979 0.10000000   1.007947   ; qtot -7.400000
 1980         H1    125    LEU   HD13   1980 0.10000000   1.007947   ; qtot -7.300000
 1981         H1    125    LEU   HD21   1981 0.10000000   1.007947   ; qtot -7.200000
 1982         H1    125    LEU   HD22   1982 0.10000000   1.007947   ; qtot -7.100000
 1983         H1    125    LEU   HD23   1983 0.10000000   1.007947   ; qtot -7.000000
; residue  126 ALA rtp ALA q 0.0
 1984         N1    126    ALA      N   1984 -0.41570000  14.006720   ; qtot -7.415700
 1985         C2    126    ALA     CA   1985 0.03370000  12.010780   ; qtot -7.382000
 1986         C1    126    ALA      C   1986 0.59730000  12.010780   ; qtot -6.784700
 1987         O1    126    ALA      O   1987 -0.56790000  15.999430   ; qtot -7.352600
 1988         C2    126    ALA     CB   1988 -0.18250000  12.010780   ; qtot -7.535100
 1989         H2    126    ALA      H   1989 0.27190000   1.007947   ; qtot -7.263200
 1990         H3    126    ALA     HA   1990 0.08230000   1.007947   ; qtot -7.180900
 1991         H1    126    ALA    HB1   1991 0.06030000   1.007947   ; qtot -7.120600
 1992         H1    126    ALA    HB2   1992 0.06030000   1.007947   ; qtot -7.060300
 1993         H1    126    ALA    HB3   1993 0.06030000   1.007947   ; qtot -7.000000
; residue  127 THR rtp THR q -0.0
 1994         N1    127    THR      N   1994 -0.41570000  14.006720   ; qtot -7.415700
 1995         C2    127    THR     CA   1995 -0.03890000  12.010780   ; qtot -7.454600
 1996         C1    127    THR      C   1996 0.59730000  12.010780   ; qtot -6.857300
 1997         O1    127    THR      O   1997 -0.56790000  15.999430   ; qtot -7.425200
 1998         C2    127    THR     CB   1998 0.36540000  12.010780   ; qtot -7.059800
 1999         C2    127    THR    CG2   1999 -0.24380000  12.010780   ; qtot -7.303600
 2000         O2    127    THR    OG1   2000 -0.67610000  15.999430   ; qtot -7.979700
 2001         H2    127    THR      H   2001 0.27190000   1.007947   ; qtot -7.707800
 2002         H3    127    THR     HA   2002 0.10070000   1.007947   ; qtot -7.607100
 2003         H3    127    THR     HB   2003 0.00430000   1.007947   ; qtot -7.602800
 2004         H4    127    THR    HG1   2004 0.41020000   1.007947   ; qtot -7.192600
 2005         H1    127    THR   HG21   2005 0.06420000   1.007947   ; qtot -7.128400
 2006         H1    127    THR   HG22   2006 0.06420000   1.007947   ; qtot -7.064200
 2007         H1    127    THR   HG23   2007 0.06420000   1.007947   ; qtot -7.000000
; residue  128 SER rtp SER q 0.0
 2008         N1    128    SER      N   2008 -0.41570000  14.006720   ; qtot -7.415700
 2009         C2    128    SER     CA   2009 -0.02490000  12.010780   ; qtot -7.440600
 2010         C1    128    SER      C   2010 0.59730000  12.010780   ; qtot -6.843300
 2011         O1    128    SER      O   2011 -0.56790000  15.999430   ; qtot -7.411200
 2012         C2    128    SER     CB   2012 0.21170000  12.010780   ; qtot -7.199500
 2013         O2    128    SER     OG   2013 -0.65460000  15.999430   ; qtot -7.854100
 2014         H2    128    SER      H   2014 0.27190000   1.007947   ; qtot -7.582200
 2015         H3    128    SER     HA   2015 0.08430000   1.007947   ; qtot -7.497900
 2016         H3    128    SER    HB2   2016 0.03520000   1.007947   ; qtot -7.462700
 2017         H3    128    SER    HB3   2017 0.03520000   1.007947   ; qtot -7.427500
 2018         H4    128    SER     HG   2018 0.42750000   1.007947   ; qtot -7.000000
; residue  129 SER rtp SER q 0.0
 2019         N1    129    SER      N   2019 -0.41570000  14.006720   ; qtot -7.415700
 2020         C2    129    SER     CA   2020 -0.02490000  12.010780   ; qtot -7.440600
 2021         C1    129    SER      C   2021 0.59730000  12.010780   ; qtot -6.843300
 2022         O1    129    SER      O   2022 -0.56790000  15.999430   ; qtot -7.411200
 2023         C2    129    SER     CB   2023 0.21170000  12.010780   ; qtot -7.199500
 2024         O2    129    SER     OG   2024 -0.65460000  15.999430   ; qtot -7.854100
 2025         H2    129    SER      H   2025 0.27190000   1.007947   ; qtot -7.582200
 2026         H3    129    SER     HA   2026 0.08430000   1.007947   ; qtot -7.497900
 2027         H3    129    SER    HB2   2027 0.03520000   1.007947   ; qtot -7.462700
 2028         H3    129    SER    HB3   2028 0.03520000   1.007947   ; qtot -7.427500
 2029         H4    129    SER     HG   2029 0.42750000   1.007947   ; qtot -7.000000
; residue  130 ARG rtp ARG q 1.0
 2030         N1    130    ARG      N   2030 -0.34790000  14.006720   ; qtot -7.347900
 2031         C2    130    ARG     CA   2031 -0.26370000  12.010780   ; qtot -7.611600
 2032         C1    130    ARG      C   2032 0.73410000  12.010780   ; qtot -6.877500
 2033         O1    130    ARG      O   2033 -0.58940000  15.999430   ; qtot -7.466900
 2034         C2    130    ARG     CB   2034 -0.00070000  12.010780   ; qtot -7.467600
 2035         C2    130    ARG     CG   2035 0.03900000  12.010780   ; qtot -7.428600
 2036         C2    130    ARG     CD   2036 0.04860000  12.010780   ; qtot -7.380000
 2037         N1    130    ARG     NE   2037 -0.52950000  14.006720   ; qtot -7.909500
 2038         C1    130    ARG     CZ   2038 0.80760000  12.010780   ; qtot -7.101900
 2039         N1    130    ARG    NH1   2039 -0.86270000  14.006720   ; qtot -7.964600
 2040         N1    130    ARG    NH2   2040 -0.86270000  14.006720   ; qtot -8.827300
 2041         H2    130    ARG      H   2041 0.27470000   1.007947   ; qtot -8.552600
 2042         H3    130    ARG     HA   2042 0.15600000   1.007947   ; qtot -8.396600
 2043         H1    130    ARG    HB2   2043 0.03270000   1.007947   ; qtot -8.363900
 2044         H1    130    ARG    HB3   2044 0.03270000   1.007947   ; qtot -8.331200
 2045         H1    130    ARG    HG2   2045 0.02850000   1.007947   ; qtot -8.302700
 2046         H1    130    ARG    HG3   2046 0.02850000   1.007947   ; qtot -8.274200
 2047         H3    130    ARG    HD2   2047 0.06870000   1.007947   ; qtot -8.205500
 2048         H3    130    ARG    HD3   2048 0.06870000   1.007947   ; qtot -8.136800
 2049         H2    130    ARG     HE   2049 0.34560000   1.007947   ; qtot -7.791200
 2050         H2    130    ARG   HH11   2050 0.44780000   1.007947   ; qtot -7.343400
 2051         H2    130    ARG   HH12   2051 0.44780000   1.007947   ; qtot -6.895600
 2052         H2    130    ARG   HH21   2052 0.44780000   1.007947   ; qtot -6.447800
 2053         H2    130    ARG   HH22   2053 0.44780000   1.007947   ; qtot -6.000000
; residue  131 PHE rtp PHE q 0.0
 2054         N1    131    PHE      N   2054 -0.41570000  14.006720   ; qtot -6.415700
 2055         C2    131    PHE     CA   2055 -0.00240000  12.010780   ; qtot -6.418100
 2056         C1    131    PHE      C   2056 0.59730000  12.010780   ; qtot -5.820800
 2057         O1    131    PHE      O   2057 -0.56790000  15.999430   ; qtot -6.388700
 2058         C2    131    PHE     CB   2058 -0.03430000  12.010780   ; qtot -6.423000
 2059         C1    131    PHE     CG   2059 0.01180000  12.010780   ; qtot -6.411200
 2060         C1    131    PHE    CD1   2060 -0.12560000  12.010780   ; qtot -6.536800
 2061         C1    131    PHE    CD2   2061 -0.12560000  12.010780   ; qtot -6.662400
 2062         C1    131    PHE    CE1   2062 -0.17040000  12.010780   ; qtot -6.832800
 2063         C1    131    PHE    CE2   2063 -0.17040000  12.010780   ; qtot -7.003200
 2064         C1    131    PHE     CZ   2064 -0.10720000  12.010780   ; qtot -7.110400
 2065         H2    131    PHE      H   2065 0.27190000   1.007947   ; qtot -6.838500
 2066         H3    131    PHE     HA   2066 0.09780000   1.007947   ; qtot -6.740700
 2067         H1    131    PHE    HB2   2067 0.02950000   1.007947   ; qtot -6.711200
 2068         H1    131    PHE    HB3   2068 0.02950000   1.007947   ; qtot -6.681700
 2069         H5    131    PHE    HD1   2069 0.13300000   1.007947   ; qtot -6.548700
 2070         H5    131    PHE    HD2   2070 0.13300000   1.007947   ; qtot -6.415700
 2071         H5    131    PHE    HE1   2071 0.14300000   1.007947   ; qtot -6.272700
 2072         H5    131    PHE    HE2   2072 0.14300000   1.007947   ; qtot -6.129700
 2073         H5    131    PHE     HZ   2073 0.12970000   1.007947   ; qtot -6.000000
; residue  132 ARG rtp ARG q 1.0
 2074         N1    132    ARG      N   2074 -0.34790000  14.006720   ; qtot -6.347900
 2075         C2    132    ARG     CA   2075 -0.26370000  12.010780   ; qtot -6.611600
 2076         C1    132    ARG      C   2076 0.73410000  12.010780   ; qtot -5.877500
 2077         O1    132    ARG      O   2077 -0.58940000  15.999430   ; qtot -6.466900
 2078         C2    132    ARG     CB   2078 -0.00070000  12.010780   ; qtot -6.467600
 2079         C2    132    ARG     CG   2079 0.03900000  12.010780   ; qtot -6.428600
 2080         C2    132    ARG     CD   2080 0.04860000  12.010780   ; qtot -6.380000
 2081         N1    132    ARG     NE   2081 -0.52950000  14.006720   ; qtot -6.909500
 2082         C1    132    ARG     CZ   2082 0.80760000  12.010780   ; qtot -6.101900
 2083         N1    132    ARG    NH1   2083 -0.86270000  14.006720   ; qtot -6.964600
 2084         N1    132    ARG    NH2   2084 -0.86270000  14.006720   ; qtot -7.827300
 2085         H2    132    ARG      H   2085 0.27470000   1.007947   ; qtot -7.552600
 2086         H3    132    ARG     HA   2086 0.15600000   1.007947   ; qtot -7.396600
 2087         H1    132    ARG    HB2   2087 0.03270000   1.007947   ; qtot -7.363900
 2088         H1    132    ARG    HB3   2088 0.03270000   1.007947   ; qtot -7.331200
 2089         H1    132    ARG    HG2   2089 0.02850000   1.007947   ; qtot -7.302700
 2090         H1    132    ARG    HG3   2090 0.02850000   1.007947   ; qtot -7.274200
 2091         H3    132    ARG    HD2   2091 0.06870000   1.007947   ; qtot -7.205500
 2092         H3    132    ARG    HD3   2092 0.06870000   1.007947   ; qtot -7.136800
 2093         H2    132    ARG     HE   2093 0.34560000   1.007947   ; qtot -6.791200
 2094         H2    132    ARG   HH11   2094 0.44780000   1.007947   ; qtot -6.343400
 2095         H2    132    ARG   HH12   2095 0.44780000   1.007947   ; qtot -5.895600
 2096         H2    132    ARG   HH21   2096 0.44780000   1.007947   ; qtot -5.447800
 2097         H2    132    ARG   HH22   2097 0.44780000   1.007947   ; qtot -5.000000
; residue  133 MET rtp MET q 0.0
 2098         N1    133    MET      N   2098 -0.41570000  14.006720   ; qtot -5.415700
 2099         C2    133    MET     CA   2099 -0.02370000  12.010780   ; qtot -5.439400
 2100         C1    133    MET      C   2100 0.59730000  12.010780   ; qtot -4.842100
 2101         O1    133    MET      O   2101 -0.56790000  15.999430   ; qtot -5.410000
 2102         C2    133    MET     CB   2102 0.03420000  12.010780   ; qtot -5.375800
 2103         C2    133    MET     CG   2103 0.00180000  12.010780   ; qtot -5.374000
 2104         S1    133    MET     SD   2104 -0.27370000  32.065500   ; qtot -5.647700
 2105         C2    133    MET     CE   2105 -0.05360000  12.010780   ; qtot -5.701300
 2106         H2    133    MET      H   2106 0.27190000   1.007947   ; qtot -5.429400
 2107         H3    133    MET     HA   2107 0.08800000   1.007947   ; qtot -5.341400
 2108         H1    133    MET    HB2   2108 0.02410000   1.007947   ; qtot -5.317300
 2109         H1    133    MET    HB3   2109 0.02410000   1.007947   ; qtot -5.293200
 2110         H3    133    MET    HG2   2110 0.04400000   1.007947   ; qtot -5.249200
 2111         H3    133    MET    HG3   2111 0.04400000   1.007947   ; qtot -5.205200
 2112         H3    133    MET    HE1   2112 0.06840000   1.007947   ; qtot -5.136800
 2113         H3    133    MET    HE2   2113 0.06840000   1.007947   ; qtot -5.068400
 2114         H3    133    MET    HE3   2114 0.06840000   1.007947   ; qtot -5.000000
; residue  134 MET rtp MET q 0.0
 2115         N1    134    MET      N   2115 -0.41570000  14.006720   ; qtot -5.415700
 2116         C2    134    MET     CA   2116 -0.02370000  12.010780   ; qtot -5.439400
 2117         C1    134    MET      C   2117 0.59730000  12.010780   ; qtot -4.842100
 2118         O1    134    MET      O   2118 -0.56790000  15.999430   ; qtot -5.410000
 2119         C2    134    MET     CB   2119 0.03420000  12.010780   ; qtot -5.375800
 2120         C2    134    MET     CG   2120 0.00180000  12.010780   ; qtot -5.374000
 2121         S1    134    MET     SD   2121 -0.27370000  32.065500   ; qtot -5.647700
 2122         C2    134    MET     CE   2122 -0.05360000  12.010780   ; qtot -5.701300
 2123         H2    134    MET      H   2123 0.27190000   1.007947   ; qtot -5.429400
 2124         H3    134    MET     HA   2124 0.08800000   1.007947   ; qtot -5.341400
 2125         H1    134    MET    HB2   2125 0.02410000   1.007947   ; qtot -5.317300
 2126         H1    134    MET    HB3   2126 0.02410000   1.007947   ; qtot -5.293200
 2127         H3    134    MET    HG2   2127 0.04400000   1.007947   ; qtot -5.249200
 2128         H3    134    MET    HG3   2128 0.04400000   1.007947   ; qtot -5.205200
 2129         H3    134    MET    HE1   2129 0.06840000   1.007947   ; qtot -5.136800
 2130         H3    134    MET    HE2   2130 0.06840000   1.007947   ; qtot -5.068400
 2131         H3    134    MET    HE3   2131 0.06840000   1.007947   ; qtot -5.000000
; residue  135 ASN rtp ASN q 0.0
 2132         N1    135    ASN      N   2132 -0.41570000  14.006720   ; qtot -5.415700
 2133         C2    135    ASN     CA   2133 0.01430000  12.010780   ; qtot -5.401400
 2134         C1    135    ASN      C   2134 0.59730000  12.010780   ; qtot -4.804100
 2135         O1    135    ASN      O   2135 -0.56790000  15.999430   ; qtot -5.372000
 2136         C2    135    ASN     CB   2136 -0.20410000  12.010780   ; qtot -5.576100
 2137         C1    135    ASN     CG   2137 0.71300000  12.010780   ; qtot -4.863100
 2138         N1    135    ASN    ND2   2138 -0.91910000  14.006720   ; qtot -5.782200
 2139         O1    135    ASN    OD1   2139 -0.59310000  15.999430   ; qtot -6.375300
 2140         H2    135    ASN      H   2140 0.27190000   1.007947   ; qtot -6.103400
 2141         H3    135    ASN     HA   2141 0.10480000   1.007947   ; qtot -5.998600
 2142         H1    135    ASN    HB2   2142 0.07970000   1.007947   ; qtot -5.918900
 2143         H1    135    ASN    HB3   2143 0.07970000   1.007947   ; qtot -5.839200
 2144         H2    135    ASN   HD21   2144 0.41960000   1.007947   ; qtot -5.419600
 2145         H2    135    ASN   HD22   2145 0.41960000   1.007947   ; qtot -5.000000
; residue  136 LEU rtp LEU q -0.0
 2146         N1    136    LEU      N   2146 -0.41570000  14.006720   ; qtot -5.415700
 2147         C2    136    LEU     CA   2147 -0.05180000  12.010780   ; qtot -5.467500
 2148         C1    136    LEU      C   2148 0.59730000  12.010780   ; qtot -4.870200
 2149         O1    136    LEU      O   2149 -0.56790000  15.999430   ; qtot -5.438100
 2150         C2    136    LEU     CB   2150 -0.11020000  12.010780   ; qtot -5.548300
 2151         C2    136    LEU     CG   2151 0.35310000  12.010780   ; qtot -5.195200
 2152         C2    136    LEU    CD1   2152 -0.41210000  12.010780   ; qtot -5.607300
 2153         C2    136    LEU    CD2   2153 -0.41210000  12.010780   ; qtot -6.019400
 2154         H2    136    LEU      H   2154 0.27190000   1.007947   ; qtot -5.747500
 2155         H3    136    LEU     HA   2155 0.09220000   1.007947   ; qtot -5.655300
 2156         H1    136    LEU    HB2   2156 0.04570000   1.007947   ; qtot -5.609600
 2157         H1    136    LEU    HB3   2157 0.04570000   1.007947   ; qtot -5.563900
 2158         H1    136    LEU     HG   2158 -0.03610000   1.007947   ; qtot -5.600000
 2159         H1    136    LEU   HD11   2159 0.10000000   1.007947   ; qtot -5.500000
 2160         H1    136    LEU   HD12   2160 0.10000000   1.007947   ; qtot -5.400000
 2161         H1    136    LEU   HD13   2161 0.10000000   1.007947   ; qtot -5.300000
 2162         H1    136    LEU   HD21   2162 0.10000000   1.007947   ; qtot -5.200000
 2163         H1    136    LEU   HD22   2163 0.10000000   1.007947   ; qtot -5.100000
 2164         H1    136    LEU   HD23   2164 0.10000000   1.007947   ; qtot -5.000000
; residue  137 GLN rtp GLN q 0.0
 2165         N1    137    GLN      N   2165 -0.41570000  14.006720   ; qtot -5.415700
 2166         C2    137    GLN     CA   2166 -0.00310000  12.010780   ; qtot -5.418800
 2167         C1    137    GLN      C   2167 0.59730000  12.010780   ; qtot -4.821500
 2168         O1    137    GLN      O   2168 -0.56790000  15.999430   ; qtot -5.389400
 2169         C2    137    GLN     CB   2169 -0.00360000  12.010780   ; qtot -5.393000
 2170         C2    137    GLN     CG   2170 -0.06450000  12.010780   ; qtot -5.457500
 2171         C1    137    GLN     CD   2171 0.69510000  12.010780   ; qtot -4.762400
 2172         N1    137    GLN    NE2   2172 -0.94070000  14.006720   ; qtot -5.703100
 2173         O1    137    GLN    OE1   2173 -0.60860000  15.999430   ; qtot -6.311700
 2174         H2    137    GLN      H   2174 0.27190000   1.007947   ; qtot -6.039800
 2175         H3    137    GLN     HA   2175 0.08500000   1.007947   ; qtot -5.954800
 2176         H1    137    GLN    HB2   2176 0.01710000   1.007947   ; qtot -5.937700
 2177         H1    137    GLN    HB3   2177 0.01710000   1.007947   ; qtot -5.920600
 2178         H1    137    GLN    HG2   2178 0.03520000   1.007947   ; qtot -5.885400
 2179         H1    137    GLN    HG3   2179 0.03520000   1.007947   ; qtot -5.850200
 2180         H2    137    GLN   HE21   2180 0.42510000   1.007947   ; qtot -5.425100
 2181         H2    137    GLN   HE22   2181 0.42510000   1.007947   ; qtot -5.000000
; residue  138 GLY rtp GLY q 0.0
 2182         N1    138    GLY      N   2182 -0.41570000  14.006720   ; qtot -5.415700
 2183         C2    138    GLY     CA   2183 -0.02520000  12.010780   ; qtot -5.440900
 2184         C1    138    GLY      C   2184 0.59730000  12.010780   ; qtot -4.843600
 2185         O1    138    GLY      O   2185 -0.56790000  15.999430   ; qtot -5.411500
 2186         H2    138    GLY      H   2186 0.27190000   1.007947   ; qtot -5.139600
 2187         H3    138    GLY    HA2   2187 0.06980000   1.007947   ; qtot -5.069800
 2188         H3    138    GLY    HA3   2188 0.06980000   1.007947   ; qtot -5.000000
; residue  139 GLU rtp GLU q -1.0
 2189         N1    139    GLU      N   2189 -0.51630000  14.006720   ; qtot -5.516300
 2190         C2    139    GLU     CA   2190 0.03970000  12.010780   ; qtot -5.476600
 2191         C1    139    GLU      C   2191 0.53660000  12.010780   ; qtot -4.940000
 2192         O1    139    GLU      O   2192 -0.58190000  15.999430   ; qtot -5.521900
 2193         C2    139    GLU     CB   2193 0.05600000  12.010780   ; qtot -5.465900
 2194         C2    139    GLU     CG   2194 0.01360000  12.010780   ; qtot -5.452300
 2195         C1    139    GLU     CD   2195 0.80540000  12.010780   ; qtot -4.646900
 2196         O1    139    GLU    OE1   2196 -0.81880000  15.999430   ; qtot -5.465700
 2197         O1    139    GLU    OE2   2197 -0.81880000  15.999430   ; qtot -6.284500
 2198         H2    139    GLU      H   2198 0.29360000   1.007947   ; qtot -5.990900
 2199         H3    139    GLU     HA   2199 0.11050000   1.007947   ; qtot -5.880400
 2200         H1    139    GLU    HB2   2200 -0.01730000   1.007947   ; qtot -5.897700
 2201         H1    139    GLU    HB3   2201 -0.01730000   1.007947   ; qtot -5.915000
 2202         H1    139    GLU    HG2   2202 -0.04250000   1.007947   ; qtot -5.957500
 2203         H1    139    GLU    HG3   2203 -0.04250000   1.007947   ; qtot -6.000000
; residue  140 GLU rtp GLU q -1.0
 2204         N1    140    GLU      N   2204 -0.51630000  14.006720   ; qtot -6.516300
 2205         C2    140    GLU     CA   2205 0.03970000  12.010780   ; qtot -6.476600
 2206         C1    140    GLU      C   2206 0.53660000  12.010780   ; qtot -5.940000
 2207         O1    140    GLU      O   2207 -0.58190000  15.999430   ; qtot -6.521900
 2208         C2    140    GLU     CB   2208 0.05600000  12.010780   ; qtot -6.465900
 2209         C2    140    GLU     CG   2209 0.01360000  12.010780   ; qtot -6.452300
 2210         C1    140    GLU     CD   2210 0.80540000  12.010780   ; qtot -5.646900
 2211         O1    140    GLU    OE1   2211 -0.81880000  15.999430   ; qtot -6.465700
 2212         O1    140    GLU    OE2   2212 -0.81880000  15.999430   ; qtot -7.284500
 2213         H2    140    GLU      H   2213 0.29360000   1.007947   ; qtot -6.990900
 2214         H3    140    GLU     HA   2214 0.11050000   1.007947   ; qtot -6.880400
 2215         H1    140    GLU    HB2   2215 -0.01730000   1.007947   ; qtot -6.897700
 2216         H1    140    GLU    HB3   2216 -0.01730000   1.007947   ; qtot -6.915000
 2217         H1    140    GLU    HG2   2217 -0.04250000   1.007947   ; qtot -6.957500
 2218         H1    140    GLU    HG3   2218 -0.04250000   1.007947   ; qtot -7.000000
; residue  141 PHE rtp PHE q 0.0
 2219         N1    141    PHE      N   2219 -0.41570000  14.006720   ; qtot -7.415700
 2220         C2    141    PHE     CA   2220 -0.00240000  12.010780   ; qtot -7.418100
 2221         C1    141    PHE      C   2221 0.59730000  12.010780   ; qtot -6.820800
 2222         O1    141    PHE      O   2222 -0.56790000  15.999430   ; qtot -7.388700
 2223         C2    141    PHE     CB   2223 -0.03430000  12.010780   ; qtot -7.423000
 2224         C1    141    PHE     CG   2224 0.01180000  12.010780   ; qtot -7.411200
 2225         C1    141    PHE    CD1   2225 -0.12560000  12.010780   ; qtot -7.536800
 2226         C1    141    PHE    CD2   2226 -0.12560000  12.010780   ; qtot -7.662400
 2227         C1    141    PHE    CE1   2227 -0.17040000  12.010780   ; qtot -7.832800
 2228         C1    141    PHE    CE2   2228 -0.17040000  12.010780   ; qtot -8.003200
 2229         C1    141    PHE     CZ   2229 -0.10720000  12.010780   ; qtot -8.110400
 2230         H2    141    PHE      H   2230 0.27190000   1.007947   ; qtot -7.838500
 2231         H3    141    PHE     HA   2231 0.09780000   1.007947   ; qtot -7.740700
 2232         H1    141    PHE    HB2   2232 0.02950000   1.007947   ; qtot -7.711200
 2233         H1    141    PHE    HB3   2233 0.02950000   1.007947   ; qtot -7.681700
 2234         H5    141    PHE    HD1   2234 0.13300000   1.007947   ; qtot -7.548700
 2235         H5    141    PHE    HD2   2235 0.13300000   1.007947   ; qtot -7.415700
 2236         H5    141    PHE    HE1   2236 0.14300000   1.007947   ; qtot -7.272700
 2237         H5    141    PHE    HE2   2237 0.14300000   1.007947   ; qtot -7.129700
 2238         H5    141    PHE     HZ   2238 0.12970000   1.007947   ; qtot -7.000000
; residue  142 VAL rtp VAL q 0.0
 2239         N1    142    VAL      N   2239 -0.41570000  14.006720   ; qtot -7.415700
 2240         C2    142    VAL     CA   2240 -0.08750000  12.010780   ; qtot -7.503200
 2241         C1    142    VAL      C   2241 0.59730000  12.010780   ; qtot -6.905900
 2242         O1    142    VAL      O   2242 -0.56790000  15.999430   ; qtot -7.473800
 2243         C2    142    VAL     CB   2243 0.29850000  12.010780   ; qtot -7.175300
 2244         C2    142    VAL    CG1   2244 -0.31920000  12.010780   ; qtot -7.494500
 2245         C2    142    VAL    CG2   2245 -0.31920000  12.010780   ; qtot -7.813700
 2246         H2    142    VAL      H   2246 0.27190000   1.007947   ; qtot -7.541800
 2247         H3    142    VAL     HA   2247 0.09690000   1.007947   ; qtot -7.444900
 2248         H1    142    VAL     HB   2248 -0.02970000   1.007947   ; qtot -7.474600
 2249         H1    142    VAL   HG11   2249 0.07910000   1.007947   ; qtot -7.395500
 2250         H1    142    VAL   HG12   2250 0.07910000   1.007947   ; qtot -7.316400
 2251         H1    142    VAL   HG13   2251 0.07910000   1.007947   ; qtot -7.237300
 2252         H1    142    VAL   HG21   2252 0.07910000   1.007947   ; qtot -7.158200
 2253         H1    142    VAL   HG22   2253 0.07910000   1.007947   ; qtot -7.079100
 2254         H1    142    VAL   HG23   2254 0.07910000   1.007947   ; qtot -7.000000
; residue  143 CYS rtp CYS q 0.0
 2255         N1    143    CYS      N   2255 -0.41570000  14.006720   ; qtot -7.415700
 2256         C2    143    CYS     CA   2256 0.02130000  12.010780   ; qtot -7.394400
 2257         C1    143    CYS      C   2257 0.59730000  12.010780   ; qtot -6.797100
 2258         O1    143    CYS      O   2258 -0.56790000  15.999430   ; qtot -7.365000
 2259         C2    143    CYS     CB   2259 -0.12310000  12.010780   ; qtot -7.488100
 2260         S1    143    CYS     SG   2260 -0.31190000  32.065500   ; qtot -7.800000
 2261         H2    143    CYS      H   2261 0.27190000   1.007947   ; qtot -7.528100
 2262         H3    143    CYS     HA   2262 0.11240000   1.007947   ; qtot -7.415700
 2263         H3    143    CYS    HB2   2263 0.11120000   1.007947   ; qtot -7.304500
 2264         H3    143    CYS    HB3   2264 0.11120000   1.007947   ; qtot -7.193300
 2265         H2    143    CYS     HG   2265 0.19330000   1.007947   ; qtot -7.000000
; residue  144 LEU rtp LEU q -0.0
 2266         N1    144    LEU      N   2266 -0.41570000  14.006720   ; qtot -7.415700
 2267         C2    144    LEU     CA   2267 -0.05180000  12.010780   ; qtot -7.467500
 2268         C1    144    LEU      C   2268 0.59730000  12.010780   ; qtot -6.870200
 2269         O1    144    LEU      O   2269 -0.56790000  15.999430   ; qtot -7.438100
 2270         C2    144    LEU     CB   2270 -0.11020000  12.010780   ; qtot -7.548300
 2271         C2    144    LEU     CG   2271 0.35310000  12.010780   ; qtot -7.195200
 2272         C2    144    LEU    CD1   2272 -0.41210000  12.010780   ; qtot -7.607300
 2273         C2    144    LEU    CD2   2273 -0.41210000  12.010780   ; qtot -8.019400
 2274         H2    144    LEU      H   2274 0.27190000   1.007947   ; qtot -7.747500
 2275         H3    144    LEU     HA   2275 0.09220000   1.007947   ; qtot -7.655300
 2276         H1    144    LEU    HB2   2276 0.04570000   1.007947   ; qtot -7.609600
 2277         H1    144    LEU    HB3   2277 0.04570000   1.007947   ; qtot -7.563900
 2278         H1    144    LEU     HG   2278 -0.03610000   1.007947   ; qtot -7.600000
 2279         H1    144    LEU   HD11   2279 0.10000000   1.007947   ; qtot -7.500000
 2280         H1    144    LEU   HD12   2280 0.10000000   1.007947   ; qtot -7.400000
 2281         H1    144    LEU   HD13   2281 0.10000000   1.007947   ; qtot -7.300000
 2282         H1    144    LEU   HD21   2282 0.10000000   1.007947   ; qtot -7.200000
 2283         H1    144    LEU   HD22   2283 0.10000000   1.007947   ; qtot -7.100000
 2284         H1    144    LEU   HD23   2284 0.10000000   1.007947   ; qtot -7.000000
; residue  145 LYS rtp LYS q 1.0
 2285         N1    145    LYS      N   2285 -0.34790000  14.006720   ; qtot -7.347900
 2286         C2    145    LYS     CA   2286 -0.24000000  12.010780   ; qtot -7.587900
 2287         C1    145    LYS      C   2287 0.73410000  12.010780   ; qtot -6.853800
 2288         O1    145    LYS      O   2288 -0.58940000  15.999430   ; qtot -7.443200
 2289         C2    145    LYS     CB   2289 -0.00940000  12.010780   ; qtot -7.452600
 2290         C2    145    LYS     CG   2290 0.01870000  12.010780   ; qtot -7.433900
 2291         C2    145    LYS     CD   2291 -0.04790000  12.010780   ; qtot -7.481800
 2292         C2    145    LYS     CE   2292 -0.01430000  12.010780   ; qtot -7.496100
 2293         N1    145    LYS     NZ   2293 -0.38540000  14.006720   ; qtot -7.881500
 2294         H2    145    LYS      H   2294 0.27470000   1.007947   ; qtot -7.606800
 2295         H3    145    LYS     HA   2295 0.14260000   1.007947   ; qtot -7.464200
 2296         H1    145    LYS    HB2   2296 0.03620000   1.007947   ; qtot -7.428000
 2297         H1    145    LYS    HB3   2297 0.03620000   1.007947   ; qtot -7.391800
 2298         H1    145    LYS    HG2   2298 0.01030000   1.007947   ; qtot -7.381500
 2299         H1    145    LYS    HG3   2299 0.01030000   1.007947   ; qtot -7.371200
 2300         H1    145    LYS    HD2   2300 0.06210000   1.007947   ; qtot -7.309100
 2301         H1    145    LYS    HD3   2301 0.06210000   1.007947   ; qtot -7.247000
 2302         H8    145    LYS    HE2   2302 0.11350000   1.007947   ; qtot -7.133500
 2303         H8    145    LYS    HE3   2303 0.11350000   1.007947   ; qtot -7.020000
 2304         H2    145    LYS    HZ1   2304 0.34000000   1.007947   ; qtot -6.680000
 2305         H2    145    LYS    HZ2   2305 0.34000000   1.007947   ; qtot -6.340000
 2306         H2    145    LYS    HZ3   2306 0.34000000   1.007947   ; qtot -6.000000
; residue  146 SER rtp SER q 0.0
 2307         N1    146    SER      N   2307 -0.41570000  14.006720   ; qtot -6.415700
 2308         C2    146    SER     CA   2308 -0.02490000  12.010780   ; qtot -6.440600
 2309         C1    146    SER      C   2309 0.59730000  12.010780   ; qtot -5.843300
 2310         O1    146    SER      O   2310 -0.56790000  15.999430   ; qtot -6.411200
 2311         C2    146    SER     CB   2311 0.21170000  12.010780   ; qtot -6.199500
 2312         O2    146    SER     OG   2312 -0.65460000  15.999430   ; qtot -6.854100
 2313         H2    146    SER      H   2313 0.27190000   1.007947   ; qtot -6.582200
 2314         H3    146    SER     HA   2314 0.08430000   1.007947   ; qtot -6.497900
 2315         H3    146    SER    HB2   2315 0.03520000   1.007947   ; qtot -6.462700
 2316         H3    146    SER    HB3   2316 0.03520000   1.007947   ; qtot -6.427500
 2317         H4    146    SER     HG   2317 0.42750000   1.007947   ; qtot -6.000000
; residue  147 ILE rtp ILE q -0.0
 2318         N1    147    ILE      N   2318 -0.41570000  14.006720   ; qtot -6.415700
 2319         C2    147    ILE     CA   2319 -0.05970000  12.010780   ; qtot -6.475400
 2320         C1    147    ILE      C   2320 0.59730000  12.010780   ; qtot -5.878100
 2321         O1    147    ILE      O   2321 -0.56790000  15.999430   ; qtot -6.446000
 2322         C2    147    ILE     CB   2322 0.13030000  12.010780   ; qtot -6.315700
 2323         C2    147    ILE    CG1   2323 -0.04300000  12.010780   ; qtot -6.358700
 2324         C2    147    ILE    CG2   2324 -0.32040000  12.010780   ; qtot -6.679100
 2325         C2    147    ILE    CD1   2325 -0.06600000  12.010780   ; qtot -6.745100
 2326         H2    147    ILE      H   2326 0.27190000   1.007947   ; qtot -6.473200
 2327         H3    147    ILE     HA   2327 0.08690000   1.007947   ; qtot -6.386300
 2328         H1    147    ILE     HB   2328 0.01870000   1.007947   ; qtot -6.367600
 2329         H1    147    ILE   HG12   2329 0.02360000   1.007947   ; qtot -6.344000
 2330         H1    147    ILE   HG13   2330 0.02360000   1.007947   ; qtot -6.320400
 2331         H1    147    ILE   HG21   2331 0.08820000   1.007947   ; qtot -6.232200
 2332         H1    147    ILE   HG22   2332 0.08820000   1.007947   ; qtot -6.144000
 2333         H1    147    ILE   HG23   2333 0.08820000   1.007947   ; qtot -6.055800
 2334         H1    147    ILE   HD11   2334 0.01860000   1.007947   ; qtot -6.037200
 2335         H1    147    ILE   HD12   2335 0.01860000   1.007947   ; qtot -6.018600
 2336         H1    147    ILE   HD13   2336 0.01860000   1.007947   ; qtot -6.000000
; residue  148 ILE rtp ILE q -0.0
 2337         N1    148    ILE      N   2337 -0.41570000  14.006720   ; qtot -6.415700
 2338         C2    148    ILE     CA   2338 -0.05970000  12.010780   ; qtot -6.475400
 2339         C1    148    ILE      C   2339 0.59730000  12.010780   ; qtot -5.878100
 2340         O1    148    ILE      O   2340 -0.56790000  15.999430   ; qtot -6.446000
 2341         C2    148    ILE     CB   2341 0.13030000  12.010780   ; qtot -6.315700
 2342         C2    148    ILE    CG1   2342 -0.04300000  12.010780   ; qtot -6.358700
 2343         C2    148    ILE    CG2   2343 -0.32040000  12.010780   ; qtot -6.679100
 2344         C2    148    ILE    CD1   2344 -0.06600000  12.010780   ; qtot -6.745100
 2345         H2    148    ILE      H   2345 0.27190000   1.007947   ; qtot -6.473200
 2346         H3    148    ILE     HA   2346 0.08690000   1.007947   ; qtot -6.386300
 2347         H1    148    ILE     HB   2347 0.01870000   1.007947   ; qtot -6.367600
 2348         H1    148    ILE   HG12   2348 0.02360000   1.007947   ; qtot -6.344000
 2349         H1    148    ILE   HG13   2349 0.02360000   1.007947   ; qtot -6.320400
 2350         H1    148    ILE   HG21   2350 0.08820000   1.007947   ; qtot -6.232200
 2351         H1    148    ILE   HG22   2351 0.08820000   1.007947   ; qtot -6.144000
 2352         H1    148    ILE   HG23   2352 0.08820000   1.007947   ; qtot -6.055800
 2353         H1    148    ILE   HD11   2353 0.01860000   1.007947   ; qtot -6.037200
 2354         H1    148    ILE   HD12   2354 0.01860000   1.007947   ; qtot -6.018600
 2355         H1    148    ILE   HD13   2355 0.01860000   1.007947   ; qtot -6.000000
; residue  149 LEU rtp LEU q -0.0
 2356         N1    149    LEU      N   2356 -0.41570000  14.006720   ; qtot -6.415700
 2357         C2    149    LEU     CA   2357 -0.05180000  12.010780   ; qtot -6.467500
 2358         C1    149    LEU      C   2358 0.59730000  12.010780   ; qtot -5.870200
 2359         O1    149    LEU      O   2359 -0.56790000  15.999430   ; qtot -6.438100
 2360         C2    149    LEU     CB   2360 -0.11020000  12.010780   ; qtot -6.548300
 2361         C2    149    LEU     CG   2361 0.35310000  12.010780   ; qtot -6.195200
 2362         C2    149    LEU    CD1   2362 -0.41210000  12.010780   ; qtot -6.607300
 2363         C2    149    LEU    CD2   2363 -0.41210000  12.010780   ; qtot -7.019400
 2364         H2    149    LEU      H   2364 0.27190000   1.007947   ; qtot -6.747500
 2365         H3    149    LEU     HA   2365 0.09220000   1.007947   ; qtot -6.655300
 2366         H1    149    LEU    HB2   2366 0.04570000   1.007947   ; qtot -6.609600
 2367         H1    149    LEU    HB3   2367 0.04570000   1.007947   ; qtot -6.563900
 2368         H1    149    LEU     HG   2368 -0.03610000   1.007947   ; qtot -6.600000
 2369         H1    149    LEU   HD11   2369 0.10000000   1.007947   ; qtot -6.500000
 2370         H1    149    LEU   HD12   2370 0.10000000   1.007947   ; qtot -6.400000
 2371         H1    149    LEU   HD13   2371 0.10000000   1.007947   ; qtot -6.300000
 2372         H1    149    LEU   HD21   2372 0.10000000   1.007947   ; qtot -6.200000
 2373         H1    149    LEU   HD22   2373 0.10000000   1.007947   ; qtot -6.100000
 2374         H1    149    LEU   HD23   2374 0.10000000   1.007947   ; qtot -6.000000
; residue  150 LEU rtp LEU q -0.0
 2375         N1    150    LEU      N   2375 -0.41570000  14.006720   ; qtot -6.415700
 2376         C2    150    LEU     CA   2376 -0.05180000  12.010780   ; qtot -6.467500
 2377         C1    150    LEU      C   2377 0.59730000  12.010780   ; qtot -5.870200
 2378         O1    150    LEU      O   2378 -0.56790000  15.999430   ; qtot -6.438100
 2379         C2    150    LEU     CB   2379 -0.11020000  12.010780   ; qtot -6.548300
 2380         C2    150    LEU     CG   2380 0.35310000  12.010780   ; qtot -6.195200
 2381         C2    150    LEU    CD1   2381 -0.41210000  12.010780   ; qtot -6.607300
 2382         C2    150    LEU    CD2   2382 -0.41210000  12.010780   ; qtot -7.019400
 2383         H2    150    LEU      H   2383 0.27190000   1.007947   ; qtot -6.747500
 2384         H3    150    LEU     HA   2384 0.09220000   1.007947   ; qtot -6.655300
 2385         H1    150    LEU    HB2   2385 0.04570000   1.007947   ; qtot -6.609600
 2386         H1    150    LEU    HB3   2386 0.04570000   1.007947   ; qtot -6.563900
 2387         H1    150    LEU     HG   2387 -0.03610000   1.007947   ; qtot -6.600000
 2388         H1    150    LEU   HD11   2388 0.10000000   1.007947   ; qtot -6.500000
 2389         H1    150    LEU   HD12   2389 0.10000000   1.007947   ; qtot -6.400000
 2390         H1    150    LEU   HD13   2390 0.10000000   1.007947   ; qtot -6.300000
 2391         H1    150    LEU   HD21   2391 0.10000000   1.007947   ; qtot -6.200000
 2392         H1    150    LEU   HD22   2392 0.10000000   1.007947   ; qtot -6.100000
 2393         H1    150    LEU   HD23   2393 0.10000000   1.007947   ; qtot -6.000000
; residue  151 ASN rtp ASN q 0.0
 2394         N1    151    ASN      N   2394 -0.41570000  14.006720   ; qtot -6.415700
 2395         C2    151    ASN     CA   2395 0.01430000  12.010780   ; qtot -6.401400
 2396         C1    151    ASN      C   2396 0.59730000  12.010780   ; qtot -5.804100
 2397         O1    151    ASN      O   2397 -0.56790000  15.999430   ; qtot -6.372000
 2398         C2    151    ASN     CB   2398 -0.20410000  12.010780   ; qtot -6.576100
 2399         C1    151    ASN     CG   2399 0.71300000  12.010780   ; qtot -5.863100
 2400         N1    151    ASN    ND2   2400 -0.91910000  14.006720   ; qtot -6.782200
 2401         O1    151    ASN    OD1   2401 -0.59310000  15.999430   ; qtot -7.375300
 2402         H2    151    ASN      H   2402 0.27190000   1.007947   ; qtot -7.103400
 2403         H3    151    ASN     HA   2403 0.10480000   1.007947   ; qtot -6.998600
 2404         H1    151    ASN    HB2   2404 0.07970000   1.007947   ; qtot -6.918900
 2405         H1    151    ASN    HB3   2405 0.07970000   1.007947   ; qtot -6.839200
 2406         H2    151    ASN   HD21   2406 0.41960000   1.007947   ; qtot -6.419600
 2407         H2    151    ASN   HD22   2407 0.41960000   1.007947   ; qtot -6.000000
; residue  152 SER rtp SER q 0.0
 2408         N1    152    SER      N   2408 -0.41570000  14.006720   ; qtot -6.415700
 2409         C2    152    SER     CA   2409 -0.02490000  12.010780   ; qtot -6.440600
 2410         C1    152    SER      C   2410 0.59730000  12.010780   ; qtot -5.843300
 2411         O1    152    SER      O   2411 -0.56790000  15.999430   ; qtot -6.411200
 2412         C2    152    SER     CB   2412 0.21170000  12.010780   ; qtot -6.199500
 2413         O2    152    SER     OG   2413 -0.65460000  15.999430   ; qtot -6.854100
 2414         H2    152    SER      H   2414 0.27190000   1.007947   ; qtot -6.582200
 2415         H3    152    SER     HA   2415 0.08430000   1.007947   ; qtot -6.497900
 2416         H3    152    SER    HB2   2416 0.03520000   1.007947   ; qtot -6.462700
 2417         H3    152    SER    HB3   2417 0.03520000   1.007947   ; qtot -6.427500
 2418         H4    152    SER     HG   2418 0.42750000   1.007947   ; qtot -6.000000
; residue  153 GLY rtp GLY q 0.0
 2419         N1    153    GLY      N   2419 -0.41570000  14.006720   ; qtot -6.415700
 2420         C2    153    GLY     CA   2420 -0.02520000  12.010780   ; qtot -6.440900
 2421         C1    153    GLY      C   2421 0.59730000  12.010780   ; qtot -5.843600
 2422         O1    153    GLY      O   2422 -0.56790000  15.999430   ; qtot -6.411500
 2423         H2    153    GLY      H   2423 0.27190000   1.007947   ; qtot -6.139600
 2424         H3    153    GLY    HA2   2424 0.06980000   1.007947   ; qtot -6.069800
 2425         H3    153    GLY    HA3   2425 0.06980000   1.007947   ; qtot -6.000000
; residue  154 VAL rtp VAL q 0.0
 2426         N1    154    VAL      N   2426 -0.41570000  14.006720   ; qtot -6.415700
 2427         C2    154    VAL     CA   2427 -0.08750000  12.010780   ; qtot -6.503200
 2428         C1    154    VAL      C   2428 0.59730000  12.010780   ; qtot -5.905900
 2429         O1    154    VAL      O   2429 -0.56790000  15.999430   ; qtot -6.473800
 2430         C2    154    VAL     CB   2430 0.29850000  12.010780   ; qtot -6.175300
 2431         C2    154    VAL    CG1   2431 -0.31920000  12.010780   ; qtot -6.494500
 2432         C2    154    VAL    CG2   2432 -0.31920000  12.010780   ; qtot -6.813700
 2433         H2    154    VAL      H   2433 0.27190000   1.007947   ; qtot -6.541800
 2434         H3    154    VAL     HA   2434 0.09690000   1.007947   ; qtot -6.444900
 2435         H1    154    VAL     HB   2435 -0.02970000   1.007947   ; qtot -6.474600
 2436         H1    154    VAL   HG11   2436 0.07910000   1.007947   ; qtot -6.395500
 2437         H1    154    VAL   HG12   2437 0.07910000   1.007947   ; qtot -6.316400
 2438         H1    154    VAL   HG13   2438 0.07910000   1.007947   ; qtot -6.237300
 2439         H1    154    VAL   HG21   2439 0.07910000   1.007947   ; qtot -6.158200
 2440         H1    154    VAL   HG22   2440 0.07910000   1.007947   ; qtot -6.079100
 2441         H1    154    VAL   HG23   2441 0.07910000   1.007947   ; qtot -6.000000
; residue  155 TYR rtp TYR q 0.0
 2442         N1    155    TYR      N   2442 -0.41570000  14.006720   ; qtot -6.415700
 2443         C2    155    TYR     CA   2443 -0.00140000  12.010780   ; qtot -6.417100
 2444         C1    155    TYR      C   2444 0.59730000  12.010780   ; qtot -5.819800
 2445         O1    155    TYR      O   2445 -0.56790000  15.999430   ; qtot -6.387700
 2446         C2    155    TYR     CB   2446 -0.01520000  12.010780   ; qtot -6.402900
 2447         C1    155    TYR     CG   2447 -0.00110000  12.010780   ; qtot -6.404000
 2448         C1    155    TYR    CD1   2448 -0.19060000  12.010780   ; qtot -6.594600
 2449         C1    155    TYR    CD2   2449 -0.19060000  12.010780   ; qtot -6.785200
 2450         C1    155    TYR    CE1   2450 -0.23410000  12.010780   ; qtot -7.019300
 2451         C1    155    TYR    CE2   2451 -0.23410000  12.010780   ; qtot -7.253400
 2452         C1    155    TYR     CZ   2452 0.32260000  12.010780   ; qtot -6.930800
 2453         O2    155    TYR     OH   2453 -0.55790000  15.999430   ; qtot -7.488700
 2454         H2    155    TYR      H   2454 0.27190000   1.007947   ; qtot -7.216800
 2455         H3    155    TYR     HA   2455 0.08760000   1.007947   ; qtot -7.129200
 2456         H1    155    TYR    HB2   2456 0.02950000   1.007947   ; qtot -7.099700
 2457         H1    155    TYR    HB3   2457 0.02950000   1.007947   ; qtot -7.070200
 2458         H5    155    TYR    HD1   2458 0.16990000   1.007947   ; qtot -6.900300
 2459         H5    155    TYR    HD2   2459 0.16990000   1.007947   ; qtot -6.730400
 2460         H5    155    TYR    HE1   2460 0.16560000   1.007947   ; qtot -6.564800
 2461         H5    155    TYR    HE2   2461 0.16560000   1.007947   ; qtot -6.399200
 2462         H4    155    TYR     HH   2462 0.39920000   1.007947   ; qtot -6.000000
; residue  156 THR rtp THR q -0.0
 2463         N1    156    THR      N   2463 -0.41570000  14.006720   ; qtot -6.415700
 2464         C2    156    THR     CA   2464 -0.03890000  12.010780   ; qtot -6.454600
 2465         C1    156    THR      C   2465 0.59730000  12.010780   ; qtot -5.857300
 2466         O1    156    THR      O   2466 -0.56790000  15.999430   ; qtot -6.425200
 2467         C2    156    THR     CB   2467 0.36540000  12.010780   ; qtot -6.059800
 2468         C2    156    THR    CG2   2468 -0.24380000  12.010780   ; qtot -6.303600
 2469         O2    156    THR    OG1   2469 -0.67610000  15.999430   ; qtot -6.979700
 2470         H2    156    THR      H   2470 0.27190000   1.007947   ; qtot -6.707800
 2471         H3    156    THR     HA   2471 0.10070000   1.007947   ; qtot -6.607100
 2472         H3    156    THR     HB   2472 0.00430000   1.007947   ; qtot -6.602800
 2473         H4    156    THR    HG1   2473 0.41020000   1.007947   ; qtot -6.192600
 2474         H1    156    THR   HG21   2474 0.06420000   1.007947   ; qtot -6.128400
 2475         H1    156    THR   HG22   2475 0.06420000   1.007947   ; qtot -6.064200
 2476         H1    156    THR   HG23   2476 0.06420000   1.007947   ; qtot -6.000000
; residue  157 PHE rtp PHE q 0.0
 2477         N1    157    PHE      N   2477 -0.41570000  14.006720   ; qtot -6.415700
 2478         C2    157    PHE     CA   2478 -0.00240000  12.010780   ; qtot -6.418100
 2479         C1    157    PHE      C   2479 0.59730000  12.010780   ; qtot -5.820800
 2480         O1    157    PHE      O   2480 -0.56790000  15.999430   ; qtot -6.388700
 2481         C2    157    PHE     CB   2481 -0.03430000  12.010780   ; qtot -6.423000
 2482         C1    157    PHE     CG   2482 0.01180000  12.010780   ; qtot -6.411200
 2483         C1    157    PHE    CD1   2483 -0.12560000  12.010780   ; qtot -6.536800
 2484         C1    157    PHE    CD2   2484 -0.12560000  12.010780   ; qtot -6.662400
 2485         C1    157    PHE    CE1   2485 -0.17040000  12.010780   ; qtot -6.832800
 2486         C1    157    PHE    CE2   2486 -0.17040000  12.010780   ; qtot -7.003200
 2487         C1    157    PHE     CZ   2487 -0.10720000  12.010780   ; qtot -7.110400
 2488         H2    157    PHE      H   2488 0.27190000   1.007947   ; qtot -6.838500
 2489         H3    157    PHE     HA   2489 0.09780000   1.007947   ; qtot -6.740700
 2490         H1    157    PHE    HB2   2490 0.02950000   1.007947   ; qtot -6.711200
 2491         H1    157    PHE    HB3   2491 0.02950000   1.007947   ; qtot -6.681700
 2492         H5    157    PHE    HD1   2492 0.13300000   1.007947   ; qtot -6.548700
 2493         H5    157    PHE    HD2   2493 0.13300000   1.007947   ; qtot -6.415700
 2494         H5    157    PHE    HE1   2494 0.14300000   1.007947   ; qtot -6.272700
 2495         H5    157    PHE    HE2   2495 0.14300000   1.007947   ; qtot -6.129700
 2496         H5    157    PHE     HZ   2496 0.12970000   1.007947   ; qtot -6.000000
; residue  158 LEU rtp LEU q -0.0
 2497         N1    158    LEU      N   2497 -0.41570000  14.006720   ; qtot -6.415700
 2498         C2    158    LEU     CA   2498 -0.05180000  12.010780   ; qtot -6.467500
 2499         C1    158    LEU      C   2499 0.59730000  12.010780   ; qtot -5.870200
 2500         O1    158    LEU      O   2500 -0.56790000  15.999430   ; qtot -6.438100
 2501         C2    158    LEU     CB   2501 -0.11020000  12.010780   ; qtot -6.548300
 2502         C2    158    LEU     CG   2502 0.35310000  12.010780   ; qtot -6.195200
 2503         C2    158    LEU    CD1   2503 -0.41210000  12.010780   ; qtot -6.607300
 2504         C2    158    LEU    CD2   2504 -0.41210000  12.010780   ; qtot -7.019400
 2505         H2    158    LEU      H   2505 0.27190000   1.007947   ; qtot -6.747500
 2506         H3    158    LEU     HA   2506 0.09220000   1.007947   ; qtot -6.655300
 2507         H1    158    LEU    HB2   2507 0.04570000   1.007947   ; qtot -6.609600
 2508         H1    158    LEU    HB3   2508 0.04570000   1.007947   ; qtot -6.563900
 2509         H1    158    LEU     HG   2509 -0.03610000   1.007947   ; qtot -6.600000
 2510         H1    158    LEU   HD11   2510 0.10000000   1.007947   ; qtot -6.500000
 2511         H1    158    LEU   HD12   2511 0.10000000   1.007947   ; qtot -6.400000
 2512         H1    158    LEU   HD13   2512 0.10000000   1.007947   ; qtot -6.300000
 2513         H1    158    LEU   HD21   2513 0.10000000   1.007947   ; qtot -6.200000
 2514         H1    158    LEU   HD22   2514 0.10000000   1.007947   ; qtot -6.100000
 2515         H1    158    LEU   HD23   2515 0.10000000   1.007947   ; qtot -6.000000
; residue  159 SER rtp SER q 0.0
 2516         N1    159    SER      N   2516 -0.41570000  14.006720   ; qtot -6.415700
 2517         C2    159    SER     CA   2517 -0.02490000  12.010780   ; qtot -6.440600
 2518         C1    159    SER      C   2518 0.59730000  12.010780   ; qtot -5.843300
 2519         O1    159    SER      O   2519 -0.56790000  15.999430   ; qtot -6.411200
 2520         C2    159    SER     CB   2520 0.21170000  12.010780   ; qtot -6.199500
 2521         O2    159    SER     OG   2521 -0.65460000  15.999430   ; qtot -6.854100
 2522         H2    159    SER      H   2522 0.27190000   1.007947   ; qtot -6.582200
 2523         H3    159    SER     HA   2523 0.08430000   1.007947   ; qtot -6.497900
 2524         H3    159    SER    HB2   2524 0.03520000   1.007947   ; qtot -6.462700
 2525         H3    159    SER    HB3   2525 0.03520000   1.007947   ; qtot -6.427500
 2526         H4    159    SER     HG   2526 0.42750000   1.007947   ; qtot -6.000000
; residue  160 SER rtp SER q 0.0
 2527         N1    160    SER      N   2527 -0.41570000  14.006720   ; qtot -6.415700
 2528         C2    160    SER     CA   2528 -0.02490000  12.010780   ; qtot -6.440600
 2529         C1    160    SER      C   2529 0.59730000  12.010780   ; qtot -5.843300
 2530         O1    160    SER      O   2530 -0.56790000  15.999430   ; qtot -6.411200
 2531         C2    160    SER     CB   2531 0.21170000  12.010780   ; qtot -6.199500
 2532         O2    160    SER     OG   2532 -0.65460000  15.999430   ; qtot -6.854100
 2533         H2    160    SER      H   2533 0.27190000   1.007947   ; qtot -6.582200
 2534         H3    160    SER     HA   2534 0.08430000   1.007947   ; qtot -6.497900
 2535         H3    160    SER    HB2   2535 0.03520000   1.007947   ; qtot -6.462700
 2536         H3    160    SER    HB3   2536 0.03520000   1.007947   ; qtot -6.427500
 2537         H4    160    SER     HG   2537 0.42750000   1.007947   ; qtot -6.000000
; residue  161 THR rtp THR q -0.0
 2538         N1    161    THR      N   2538 -0.41570000  14.006720   ; qtot -6.415700
 2539         C2    161    THR     CA   2539 -0.03890000  12.010780   ; qtot -6.454600
 2540         C1    161    THR      C   2540 0.59730000  12.010780   ; qtot -5.857300
 2541         O1    161    THR      O   2541 -0.56790000  15.999430   ; qtot -6.425200
 2542         C2    161    THR     CB   2542 0.36540000  12.010780   ; qtot -6.059800
 2543         C2    161    THR    CG2   2543 -0.24380000  12.010780   ; qtot -6.303600
 2544         O2    161    THR    OG1   2544 -0.67610000  15.999430   ; qtot -6.979700
 2545         H2    161    THR      H   2545 0.27190000   1.007947   ; qtot -6.707800
 2546         H3    161    THR     HA   2546 0.10070000   1.007947   ; qtot -6.607100
 2547         H3    161    THR     HB   2547 0.00430000   1.007947   ; qtot -6.602800
 2548         H4    161    THR    HG1   2548 0.41020000   1.007947   ; qtot -6.192600
 2549         H1    161    THR   HG21   2549 0.06420000   1.007947   ; qtot -6.128400
 2550         H1    161    THR   HG22   2550 0.06420000   1.007947   ; qtot -6.064200
 2551         H1    161    THR   HG23   2551 0.06420000   1.007947   ; qtot -6.000000
; residue  162 LEU rtp LEU q -0.0
 2552         N1    162    LEU      N   2552 -0.41570000  14.006720   ; qtot -6.415700
 2553         C2    162    LEU     CA   2553 -0.05180000  12.010780   ; qtot -6.467500
 2554         C1    162    LEU      C   2554 0.59730000  12.010780   ; qtot -5.870200
 2555         O1    162    LEU      O   2555 -0.56790000  15.999430   ; qtot -6.438100
 2556         C2    162    LEU     CB   2556 -0.11020000  12.010780   ; qtot -6.548300
 2557         C2    162    LEU     CG   2557 0.35310000  12.010780   ; qtot -6.195200
 2558         C2    162    LEU    CD1   2558 -0.41210000  12.010780   ; qtot -6.607300
 2559         C2    162    LEU    CD2   2559 -0.41210000  12.010780   ; qtot -7.019400
 2560         H2    162    LEU      H   2560 0.27190000   1.007947   ; qtot -6.747500
 2561         H3    162    LEU     HA   2561 0.09220000   1.007947   ; qtot -6.655300
 2562         H1    162    LEU    HB2   2562 0.04570000   1.007947   ; qtot -6.609600
 2563         H1    162    LEU    HB3   2563 0.04570000   1.007947   ; qtot -6.563900
 2564         H1    162    LEU     HG   2564 -0.03610000   1.007947   ; qtot -6.600000
 2565         H1    162    LEU   HD11   2565 0.10000000   1.007947   ; qtot -6.500000
 2566         H1    162    LEU   HD12   2566 0.10000000   1.007947   ; qtot -6.400000
 2567         H1    162    LEU   HD13   2567 0.10000000   1.007947   ; qtot -6.300000
 2568         H1    162    LEU   HD21   2568 0.10000000   1.007947   ; qtot -6.200000
 2569         H1    162    LEU   HD22   2569 0.10000000   1.007947   ; qtot -6.100000
 2570         H1    162    LEU   HD23   2570 0.10000000   1.007947   ; qtot -6.000000
; residue  163 LYS rtp LYS q 1.0
 2571         N1    163    LYS      N   2571 -0.34790000  14.006720   ; qtot -6.347900
 2572         C2    163    LYS     CA   2572 -0.24000000  12.010780   ; qtot -6.587900
 2573         C1    163    LYS      C   2573 0.73410000  12.010780   ; qtot -5.853800
 2574         O1    163    LYS      O   2574 -0.58940000  15.999430   ; qtot -6.443200
 2575         C2    163    LYS     CB   2575 -0.00940000  12.010780   ; qtot -6.452600
 2576         C2    163    LYS     CG   2576 0.01870000  12.010780   ; qtot -6.433900
 2577         C2    163    LYS     CD   2577 -0.04790000  12.010780   ; qtot -6.481800
 2578         C2    163    LYS     CE   2578 -0.01430000  12.010780   ; qtot -6.496100
 2579         N1    163    LYS     NZ   2579 -0.38540000  14.006720   ; qtot -6.881500
 2580         H2    163    LYS      H   2580 0.27470000   1.007947   ; qtot -6.606800
 2581         H3    163    LYS     HA   2581 0.14260000   1.007947   ; qtot -6.464200
 2582         H1    163    LYS    HB2   2582 0.03620000   1.007947   ; qtot -6.428000
 2583         H1    163    LYS    HB3   2583 0.03620000   1.007947   ; qtot -6.391800
 2584         H1    163    LYS    HG2   2584 0.01030000   1.007947   ; qtot -6.381500
 2585         H1    163    LYS    HG3   2585 0.01030000   1.007947   ; qtot -6.371200
 2586         H1    163    LYS    HD2   2586 0.06210000   1.007947   ; qtot -6.309100
 2587         H1    163    LYS    HD3   2587 0.06210000   1.007947   ; qtot -6.247000
 2588         H8    163    LYS    HE2   2588 0.11350000   1.007947   ; qtot -6.133500
 2589         H8    163    LYS    HE3   2589 0.11350000   1.007947   ; qtot -6.020000
 2590         H2    163    LYS    HZ1   2590 0.34000000   1.007947   ; qtot -5.680000
 2591         H2    163    LYS    HZ2   2591 0.34000000   1.007947   ; qtot -5.340000
 2592         H2    163    LYS    HZ3   2592 0.34000000   1.007947   ; qtot -5.000000
; residue  164 SER rtp SER q 0.0
 2593         N1    164    SER      N   2593 -0.41570000  14.006720   ; qtot -5.415700
 2594         C2    164    SER     CA   2594 -0.02490000  12.010780   ; qtot -5.440600
 2595         C1    164    SER      C   2595 0.59730000  12.010780   ; qtot -4.843300
 2596         O1    164    SER      O   2596 -0.56790000  15.999430   ; qtot -5.411200
 2597         C2    164    SER     CB   2597 0.21170000  12.010780   ; qtot -5.199500
 2598         O2    164    SER     OG   2598 -0.65460000  15.999430   ; qtot -5.854100
 2599         H2    164    SER      H   2599 0.27190000   1.007947   ; qtot -5.582200
 2600         H3    164    SER     HA   2600 0.08430000   1.007947   ; qtot -5.497900
 2601         H3    164    SER    HB2   2601 0.03520000   1.007947   ; qtot -5.462700
 2602         H3    164    SER    HB3   2602 0.03520000   1.007947   ; qtot -5.427500
 2603         H4    164    SER     HG   2603 0.42750000   1.007947   ; qtot -5.000000
; residue  165 LEU rtp LEU q -0.0
 2604         N1    165    LEU      N   2604 -0.41570000  14.006720   ; qtot -5.415700
 2605         C2    165    LEU     CA   2605 -0.05180000  12.010780   ; qtot -5.467500
 2606         C1    165    LEU      C   2606 0.59730000  12.010780   ; qtot -4.870200
 2607         O1    165    LEU      O   2607 -0.56790000  15.999430   ; qtot -5.438100
 2608         C2    165    LEU     CB   2608 -0.11020000  12.010780   ; qtot -5.548300
 2609         C2    165    LEU     CG   2609 0.35310000  12.010780   ; qtot -5.195200
 2610         C2    165    LEU    CD1   2610 -0.41210000  12.010780   ; qtot -5.607300
 2611         C2    165    LEU    CD2   2611 -0.41210000  12.010780   ; qtot -6.019400
 2612         H2    165    LEU      H   2612 0.27190000   1.007947   ; qtot -5.747500
 2613         H3    165    LEU     HA   2613 0.09220000   1.007947   ; qtot -5.655300
 2614         H1    165    LEU    HB2   2614 0.04570000   1.007947   ; qtot -5.609600
 2615         H1    165    LEU    HB3   2615 0.04570000   1.007947   ; qtot -5.563900
 2616         H1    165    LEU     HG   2616 -0.03610000   1.007947   ; qtot -5.600000
 2617         H1    165    LEU   HD11   2617 0.10000000   1.007947   ; qtot -5.500000
 2618         H1    165    LEU   HD12   2618 0.10000000   1.007947   ; qtot -5.400000
 2619         H1    165    LEU   HD13   2619 0.10000000   1.007947   ; qtot -5.300000
 2620         H1    165    LEU   HD21   2620 0.10000000   1.007947   ; qtot -5.200000
 2621         H1    165    LEU   HD22   2621 0.10000000   1.007947   ; qtot -5.100000
 2622         H1    165    LEU   HD23   2622 0.10000000   1.007947   ; qtot -5.000000
; residue  166 GLU rtp GLU q -1.0
 2623         N1    166    GLU      N   2623 -0.51630000  14.006720   ; qtot -5.516300
 2624         C2    166    GLU     CA   2624 0.03970000  12.010780   ; qtot -5.476600
 2625         C1    166    GLU      C   2625 0.53660000  12.010780   ; qtot -4.940000
 2626         O1    166    GLU      O   2626 -0.58190000  15.999430   ; qtot -5.521900
 2627         C2    166    GLU     CB   2627 0.05600000  12.010780   ; qtot -5.465900
 2628         C2    166    GLU     CG   2628 0.01360000  12.010780   ; qtot -5.452300
 2629         C1    166    GLU     CD   2629 0.80540000  12.010780   ; qtot -4.646900
 2630         O1    166    GLU    OE1   2630 -0.81880000  15.999430   ; qtot -5.465700
 2631         O1    166    GLU    OE2   2631 -0.81880000  15.999430   ; qtot -6.284500
 2632         H2    166    GLU      H   2632 0.29360000   1.007947   ; qtot -5.990900
 2633         H3    166    GLU     HA   2633 0.11050000   1.007947   ; qtot -5.880400
 2634         H1    166    GLU    HB2   2634 -0.01730000   1.007947   ; qtot -5.897700
 2635         H1    166    GLU    HB3   2635 -0.01730000   1.007947   ; qtot -5.915000
 2636         H1    166    GLU    HG2   2636 -0.04250000   1.007947   ; qtot -5.957500
 2637         H1    166    GLU    HG3   2637 -0.04250000   1.007947   ; qtot -6.000000
; residue  167 GLU rtp GLU q -1.0
 2638         N1    167    GLU      N   2638 -0.51630000  14.006720   ; qtot -6.516300
 2639         C2    167    GLU     CA   2639 0.03970000  12.010780   ; qtot -6.476600
 2640         C1    167    GLU      C   2640 0.53660000  12.010780   ; qtot -5.940000
 2641         O1    167    GLU      O   2641 -0.58190000  15.999430   ; qtot -6.521900
 2642         C2    167    GLU     CB   2642 0.05600000  12.010780   ; qtot -6.465900
 2643         C2    167    GLU     CG   2643 0.01360000  12.010780   ; qtot -6.452300
 2644         C1    167    GLU     CD   2644 0.80540000  12.010780   ; qtot -5.646900
 2645         O1    167    GLU    OE1   2645 -0.81880000  15.999430   ; qtot -6.465700
 2646         O1    167    GLU    OE2   2646 -0.81880000  15.999430   ; qtot -7.284500
 2647         H2    167    GLU      H   2647 0.29360000   1.007947   ; qtot -6.990900
 2648         H3    167    GLU     HA   2648 0.11050000   1.007947   ; qtot -6.880400
 2649         H1    167    GLU    HB2   2649 -0.01730000   1.007947   ; qtot -6.897700
 2650         H1    167    GLU    HB3   2650 -0.01730000   1.007947   ; qtot -6.915000
 2651         H1    167    GLU    HG2   2651 -0.04250000   1.007947   ; qtot -6.957500
 2652         H1    167    GLU    HG3   2652 -0.04250000   1.007947   ; qtot -7.000000
; residue  168 LYS rtp LYS q 1.0
 2653         N1    168    LYS      N   2653 -0.34790000  14.006720   ; qtot -7.347900
 2654         C2    168    LYS     CA   2654 -0.24000000  12.010780   ; qtot -7.587900
 2655         C1    168    LYS      C   2655 0.73410000  12.010780   ; qtot -6.853800
 2656         O1    168    LYS      O   2656 -0.58940000  15.999430   ; qtot -7.443200
 2657         C2    168    LYS     CB   2657 -0.00940000  12.010780   ; qtot -7.452600
 2658         C2    168    LYS     CG   2658 0.01870000  12.010780   ; qtot -7.433900
 2659         C2    168    LYS     CD   2659 -0.04790000  12.010780   ; qtot -7.481800
 2660         C2    168    LYS     CE   2660 -0.01430000  12.010780   ; qtot -7.496100
 2661         N1    168    LYS     NZ   2661 -0.38540000  14.006720   ; qtot -7.881500
 2662         H2    168    LYS      H   2662 0.27470000   1.007947   ; qtot -7.606800
 2663         H3    168    LYS     HA   2663 0.14260000   1.007947   ; qtot -7.464200
 2664         H1    168    LYS    HB2   2664 0.03620000   1.007947   ; qtot -7.428000
 2665         H1    168    LYS    HB3   2665 0.03620000   1.007947   ; qtot -7.391800
 2666         H1    168    LYS    HG2   2666 0.01030000   1.007947   ; qtot -7.381500
 2667         H1    168    LYS    HG3   2667 0.01030000   1.007947   ; qtot -7.371200
 2668         H1    168    LYS    HD2   2668 0.06210000   1.007947   ; qtot -7.309100
 2669         H1    168    LYS    HD3   2669 0.06210000   1.007947   ; qtot -7.247000
 2670         H8    168    LYS    HE2   2670 0.11350000   1.007947   ; qtot -7.133500
 2671         H8    168    LYS    HE3   2671 0.11350000   1.007947   ; qtot -7.020000
 2672         H2    168    LYS    HZ1   2672 0.34000000   1.007947   ; qtot -6.680000
 2673         H2    168    LYS    HZ2   2673 0.34000000   1.007947   ; qtot -6.340000
 2674         H2    168    LYS    HZ3   2674 0.34000000   1.007947   ; qtot -6.000000
; residue  169 ASP rtp ASP q -1.0
 2675         N1    169    ASP      N   2675 -0.51630000  14.006720   ; qtot -6.516300
 2676         C2    169    ASP     CA   2676 0.03810000  12.010780   ; qtot -6.478200
 2677         C1    169    ASP      C   2677 0.53660000  12.010780   ; qtot -5.941600
 2678         O1    169    ASP      O   2678 -0.58190000  15.999430   ; qtot -6.523500
 2679         C2    169    ASP     CB   2679 -0.03030000  12.010780   ; qtot -6.553800
 2680         C1    169    ASP     CG   2680 0.79940000  12.010780   ; qtot -5.754400
 2681         O1    169    ASP    OD1   2681 -0.80140000  15.999430   ; qtot -6.555800
 2682         O1    169    ASP    OD2   2682 -0.80140000  15.999430   ; qtot -7.357200
 2683         H2    169    ASP      H   2683 0.29360000   1.007947   ; qtot -7.063600
 2684         H3    169    ASP     HA   2684 0.08800000   1.007947   ; qtot -6.975600
 2685         H1    169    ASP    HB2   2685 -0.01220000   1.007947   ; qtot -6.987800
 2686         H1    169    ASP    HB3   2686 -0.01220000   1.007947   ; qtot -7.000000
; residue  170 HIS rtp HIS q 1.0
 2687         N1    170    HIS      N   2687 -0.34790000  14.006720   ; qtot -7.347900
 2688         C2    170    HIS     CA   2688 -0.13540000  12.010780   ; qtot -7.483300
 2689         C1    170    HIS      C   2689 0.73410000  12.010780   ; qtot -6.749200
 2690         O1    170    HIS      O   2690 -0.58940000  15.999430   ; qtot -7.338600
 2691         C2    170    HIS     CB   2691 -0.04140000  12.010780   ; qtot -7.380000
 2692         C1    170    HIS     CG   2692 -0.00120000  12.010780   ; qtot -7.381200
 2693         C1    170    HIS    CD2   2693 -0.11410000  12.010780   ; qtot -7.495300
 2694         N1    170    HIS    ND1   2694 -0.15130000  14.006720   ; qtot -7.646600
 2695         C1    170    HIS    CE1   2695 -0.01700000  12.010780   ; qtot -7.663600
 2696         N1    170    HIS    NE2   2696 -0.17180000  14.006720   ; qtot -7.835400
 2697         H2    170    HIS      H   2697 0.27470000   1.007947   ; qtot -7.560700
 2698         H3    170    HIS     HA   2698 0.12120000   1.007947   ; qtot -7.439500
 2699         H1    170    HIS    HB2   2699 0.08100000   1.007947   ; qtot -7.358500
 2700         H1    170    HIS    HB3   2700 0.08100000   1.007947   ; qtot -7.277500
 2701         H2    170    HIS    HD1   2701 0.38660000   1.007947   ; qtot -6.890900
 2702         H6    170    HIS    HD2   2702 0.23170000   1.007947   ; qtot -6.659200
 2703         H7    170    HIS    HE1   2703 0.26810000   1.007947   ; qtot -6.391100
 2704         H2    170    HIS    HE2   2704 0.39110000   1.007947   ; qtot -6.000000
; residue  171 ILE rtp ILE q -0.0
 2705         N1    171    ILE      N   2705 -0.41570000  14.006720   ; qtot -6.415700
 2706         C2    171    ILE     CA   2706 -0.05970000  12.010780   ; qtot -6.475400
 2707         C1    171    ILE      C   2707 0.59730000  12.010780   ; qtot -5.878100
 2708         O1    171    ILE      O   2708 -0.56790000  15.999430   ; qtot -6.446000
 2709         C2    171    ILE     CB   2709 0.13030000  12.010780   ; qtot -6.315700
 2710         C2    171    ILE    CG1   2710 -0.04300000  12.010780   ; qtot -6.358700
 2711         C2    171    ILE    CG2   2711 -0.32040000  12.010780   ; qtot -6.679100
 2712         C2    171    ILE    CD1   2712 -0.06600000  12.010780   ; qtot -6.745100
 2713         H2    171    ILE      H   2713 0.27190000   1.007947   ; qtot -6.473200
 2714         H3    171    ILE     HA   2714 0.08690000   1.007947   ; qtot -6.386300
 2715         H1    171    ILE     HB   2715 0.01870000   1.007947   ; qtot -6.367600
 2716         H1    171    ILE   HG12   2716 0.02360000   1.007947   ; qtot -6.344000
 2717         H1    171    ILE   HG13   2717 0.02360000   1.007947   ; qtot -6.320400
 2718         H1    171    ILE   HG21   2718 0.08820000   1.007947   ; qtot -6.232200
 2719         H1    171    ILE   HG22   2719 0.08820000   1.007947   ; qtot -6.144000
 2720         H1    171    ILE   HG23   2720 0.08820000   1.007947   ; qtot -6.055800
 2721         H1    171    ILE   HD11   2721 0.01860000   1.007947   ; qtot -6.037200
 2722         H1    171    ILE   HD12   2722 0.01860000   1.007947   ; qtot -6.018600
 2723         H1    171    ILE   HD13   2723 0.01860000   1.007947   ; qtot -6.000000
; residue  172 HIS rtp HIS q 0.0
 2724         N1    172    HIS      N   2724 -0.41570000  14.006720   ; qtot -6.415700
 2725         C2    172    HIS     CA   2725 0.01880000  12.010780   ; qtot -6.396900
 2726         C1    172    HIS      C   2726 0.59730000  12.010780   ; qtot -5.799600
 2727         O1    172    HIS      O   2727 -0.56790000  15.999430   ; qtot -6.367500
 2728         C2    172    HIS     CB   2728 -0.04620000  12.010780   ; qtot -6.413700
 2729         C1    172    HIS     CG   2729 -0.02660000  12.010780   ; qtot -6.440300
 2730         C1    172    HIS    CD2   2730 0.12920000  12.010780   ; qtot -6.311100
 2731         N1    172    HIS    ND1   2731 -0.38110000  14.006720   ; qtot -6.692200
 2732         C1    172    HIS    CE1   2732 0.20570000  12.010780   ; qtot -6.486500
 2733         N1    172    HIS    NE2   2733 -0.57270000  14.006720   ; qtot -7.059200
 2734         H2    172    HIS      H   2734 0.27190000   1.007947   ; qtot -6.787300
 2735         H3    172    HIS     HA   2735 0.08810000   1.007947   ; qtot -6.699200
 2736         H1    172    HIS    HB2   2736 0.04020000   1.007947   ; qtot -6.659000
 2737         H1    172    HIS    HB3   2737 0.04020000   1.007947   ; qtot -6.618800
 2738         H2    172    HIS    HD1   2738 0.36490000   1.007947   ; qtot -6.253900
 2739         H6    172    HIS    HD2   2739 0.11470000   1.007947   ; qtot -6.139200
 2740         H7    172    HIS    HE1   2740 0.13920000   1.007947   ; qtot -6.000000
; residue  173 ARG rtp ARG q 1.0
 2741         N1    173    ARG      N   2741 -0.34790000  14.006720   ; qtot -6.347900
 2742         C2    173    ARG     CA   2742 -0.26370000  12.010780   ; qtot -6.611600
 2743         C1    173    ARG      C   2743 0.73410000  12.010780   ; qtot -5.877500
 2744         O1    173    ARG      O   2744 -0.58940000  15.999430   ; qtot -6.466900
 2745         C2    173    ARG     CB   2745 -0.00070000  12.010780   ; qtot -6.467600
 2746         C2    173    ARG     CG   2746 0.03900000  12.010780   ; qtot -6.428600
 2747         C2    173    ARG     CD   2747 0.04860000  12.010780   ; qtot -6.380000
 2748         N1    173    ARG     NE   2748 -0.52950000  14.006720   ; qtot -6.909500
 2749         C1    173    ARG     CZ   2749 0.80760000  12.010780   ; qtot -6.101900
 2750         N1    173    ARG    NH1   2750 -0.86270000  14.006720   ; qtot -6.964600
 2751         N1    173    ARG    NH2   2751 -0.86270000  14.006720   ; qtot -7.827300
 2752         H2    173    ARG      H   2752 0.27470000   1.007947   ; qtot -7.552600
 2753         H3    173    ARG     HA   2753 0.15600000   1.007947   ; qtot -7.396600
 2754         H1    173    ARG    HB2   2754 0.03270000   1.007947   ; qtot -7.363900
 2755         H1    173    ARG    HB3   2755 0.03270000   1.007947   ; qtot -7.331200
 2756         H1    173    ARG    HG2   2756 0.02850000   1.007947   ; qtot -7.302700
 2757         H1    173    ARG    HG3   2757 0.02850000   1.007947   ; qtot -7.274200
 2758         H3    173    ARG    HD2   2758 0.06870000   1.007947   ; qtot -7.205500
 2759         H3    173    ARG    HD3   2759 0.06870000   1.007947   ; qtot -7.136800
 2760         H2    173    ARG     HE   2760 0.34560000   1.007947   ; qtot -6.791200
 2761         H2    173    ARG   HH11   2761 0.44780000   1.007947   ; qtot -6.343400
 2762         H2    173    ARG   HH12   2762 0.44780000   1.007947   ; qtot -5.895600
 2763         H2    173    ARG   HH21   2763 0.44780000   1.007947   ; qtot -5.447800
 2764         H2    173    ARG   HH22   2764 0.44780000   1.007947   ; qtot -5.000000
; residue  174 VAL rtp VAL q 0.0
 2765         N1    174    VAL      N   2765 -0.41570000  14.006720   ; qtot -5.415700
 2766         C2    174    VAL     CA   2766 -0.08750000  12.010780   ; qtot -5.503200
 2767         C1    174    VAL      C   2767 0.59730000  12.010780   ; qtot -4.905900
 2768         O1    174    VAL      O   2768 -0.56790000  15.999430   ; qtot -5.473800
 2769         C2    174    VAL     CB   2769 0.29850000  12.010780   ; qtot -5.175300
 2770         C2    174    VAL    CG1   2770 -0.31920000  12.010780   ; qtot -5.494500
 2771         C2    174    VAL    CG2   2771 -0.31920000  12.010780   ; qtot -5.813700
 2772         H2    174    VAL      H   2772 0.27190000   1.007947   ; qtot -5.541800
 2773         H3    174    VAL     HA   2773 0.09690000   1.007947   ; qtot -5.444900
 2774         H1    174    VAL     HB   2774 -0.02970000   1.007947   ; qtot -5.474600
 2775         H1    174    VAL   HG11   2775 0.07910000   1.007947   ; qtot -5.395500
 2776         H1    174    VAL   HG12   2776 0.07910000   1.007947   ; qtot -5.316400
 2777         H1    174    VAL   HG13   2777 0.07910000   1.007947   ; qtot -5.237300
 2778         H1    174    VAL   HG21   2778 0.07910000   1.007947   ; qtot -5.158200
 2779         H1    174    VAL   HG22   2779 0.07910000   1.007947   ; qtot -5.079100
 2780         H1    174    VAL   HG23   2780 0.07910000   1.007947   ; qtot -5.000000
; residue  175 LEU rtp LEU q -0.0
 2781         N1    175    LEU      N   2781 -0.41570000  14.006720   ; qtot -5.415700
 2782         C2    175    LEU     CA   2782 -0.05180000  12.010780   ; qtot -5.467500
 2783         C1    175    LEU      C   2783 0.59730000  12.010780   ; qtot -4.870200
 2784         O1    175    LEU      O   2784 -0.56790000  15.999430   ; qtot -5.438100
 2785         C2    175    LEU     CB   2785 -0.11020000  12.010780   ; qtot -5.548300
 2786         C2    175    LEU     CG   2786 0.35310000  12.010780   ; qtot -5.195200
 2787         C2    175    LEU    CD1   2787 -0.41210000  12.010780   ; qtot -5.607300
 2788         C2    175    LEU    CD2   2788 -0.41210000  12.010780   ; qtot -6.019400
 2789         H2    175    LEU      H   2789 0.27190000   1.007947   ; qtot -5.747500
 2790         H3    175    LEU     HA   2790 0.09220000   1.007947   ; qtot -5.655300
 2791         H1    175    LEU    HB2   2791 0.04570000   1.007947   ; qtot -5.609600
 2792         H1    175    LEU    HB3   2792 0.04570000   1.007947   ; qtot -5.563900
 2793         H1    175    LEU     HG   2793 -0.03610000   1.007947   ; qtot -5.600000
 2794         H1    175    LEU   HD11   2794 0.10000000   1.007947   ; qtot -5.500000
 2795         H1    175    LEU   HD12   2795 0.10000000   1.007947   ; qtot -5.400000
 2796         H1    175    LEU   HD13   2796 0.10000000   1.007947   ; qtot -5.300000
 2797         H1    175    LEU   HD21   2797 0.10000000   1.007947   ; qtot -5.200000
 2798         H1    175    LEU   HD22   2798 0.10000000   1.007947   ; qtot -5.100000
 2799         H1    175    LEU   HD23   2799 0.10000000   1.007947   ; qtot -5.000000
; residue  176 ASP rtp ASP q -1.0
 2800         N1    176    ASP      N   2800 -0.51630000  14.006720   ; qtot -5.516300
 2801         C2    176    ASP     CA   2801 0.03810000  12.010780   ; qtot -5.478200
 2802         C1    176    ASP      C   2802 0.53660000  12.010780   ; qtot -4.941600
 2803         O1    176    ASP      O   2803 -0.58190000  15.999430   ; qtot -5.523500
 2804         C2    176    ASP     CB   2804 -0.03030000  12.010780   ; qtot -5.553800
 2805         C1    176    ASP     CG   2805 0.79940000  12.010780   ; qtot -4.754400
 2806         O1    176    ASP    OD1   2806 -0.80140000  15.999430   ; qtot -5.555800
 2807         O1    176    ASP    OD2   2807 -0.80140000  15.999430   ; qtot -6.357200
 2808         H2    176    ASP      H   2808 0.29360000   1.007947   ; qtot -6.063600
 2809         H3    176    ASP     HA   2809 0.08800000   1.007947   ; qtot -5.975600
 2810         H1    176    ASP    HB2   2810 -0.01220000   1.007947   ; qtot -5.987800
 2811         H1    176    ASP    HB3   2811 -0.01220000   1.007947   ; qtot -6.000000
; residue  177 LYS rtp LYS q 1.0
 2812         N1    177    LYS      N   2812 -0.34790000  14.006720   ; qtot -6.347900
 2813         C2    177    LYS     CA   2813 -0.24000000  12.010780   ; qtot -6.587900
 2814         C1    177    LYS      C   2814 0.73410000  12.010780   ; qtot -5.853800
 2815         O1    177    LYS      O   2815 -0.58940000  15.999430   ; qtot -6.443200
 2816         C2    177    LYS     CB   2816 -0.00940000  12.010780   ; qtot -6.452600
 2817         C2    177    LYS     CG   2817 0.01870000  12.010780   ; qtot -6.433900
 2818         C2    177    LYS     CD   2818 -0.04790000  12.010780   ; qtot -6.481800
 2819         C2    177    LYS     CE   2819 -0.01430000  12.010780   ; qtot -6.496100
 2820         N1    177    LYS     NZ   2820 -0.38540000  14.006720   ; qtot -6.881500
 2821         H2    177    LYS      H   2821 0.27470000   1.007947   ; qtot -6.606800
 2822         H3    177    LYS     HA   2822 0.14260000   1.007947   ; qtot -6.464200
 2823         H1    177    LYS    HB2   2823 0.03620000   1.007947   ; qtot -6.428000
 2824         H1    177    LYS    HB3   2824 0.03620000   1.007947   ; qtot -6.391800
 2825         H1    177    LYS    HG2   2825 0.01030000   1.007947   ; qtot -6.381500
 2826         H1    177    LYS    HG3   2826 0.01030000   1.007947   ; qtot -6.371200
 2827         H1    177    LYS    HD2   2827 0.06210000   1.007947   ; qtot -6.309100
 2828         H1    177    LYS    HD3   2828 0.06210000   1.007947   ; qtot -6.247000
 2829         H8    177    LYS    HE2   2829 0.11350000   1.007947   ; qtot -6.133500
 2830         H8    177    LYS    HE3   2830 0.11350000   1.007947   ; qtot -6.020000
 2831         H2    177    LYS    HZ1   2831 0.34000000   1.007947   ; qtot -5.680000
 2832         H2    177    LYS    HZ2   2832 0.34000000   1.007947   ; qtot -5.340000
 2833         H2    177    LYS    HZ3   2833 0.34000000   1.007947   ; qtot -5.000000
; residue  178 ILE rtp ILE q -0.0
 2834         N1    178    ILE      N   2834 -0.41570000  14.006720   ; qtot -5.415700
 2835         C2    178    ILE     CA   2835 -0.05970000  12.010780   ; qtot -5.475400
 2836         C1    178    ILE      C   2836 0.59730000  12.010780   ; qtot -4.878100
 2837         O1    178    ILE      O   2837 -0.56790000  15.999430   ; qtot -5.446000
 2838         C2    178    ILE     CB   2838 0.13030000  12.010780   ; qtot -5.315700
 2839         C2    178    ILE    CG1   2839 -0.04300000  12.010780   ; qtot -5.358700
 2840         C2    178    ILE    CG2   2840 -0.32040000  12.010780   ; qtot -5.679100
 2841         C2    178    ILE    CD1   2841 -0.06600000  12.010780   ; qtot -5.745100
 2842         H2    178    ILE      H   2842 0.27190000   1.007947   ; qtot -5.473200
 2843         H3    178    ILE     HA   2843 0.08690000   1.007947   ; qtot -5.386300
 2844         H1    178    ILE     HB   2844 0.01870000   1.007947   ; qtot -5.367600
 2845         H1    178    ILE   HG12   2845 0.02360000   1.007947   ; qtot -5.344000
 2846         H1    178    ILE   HG13   2846 0.02360000   1.007947   ; qtot -5.320400
 2847         H1    178    ILE   HG21   2847 0.08820000   1.007947   ; qtot -5.232200
 2848         H1    178    ILE   HG22   2848 0.08820000   1.007947   ; qtot -5.144000
 2849         H1    178    ILE   HG23   2849 0.08820000   1.007947   ; qtot -5.055800
 2850         H1    178    ILE   HD11   2850 0.01860000   1.007947   ; qtot -5.037200
 2851         H1    178    ILE   HD12   2851 0.01860000   1.007947   ; qtot -5.018600
 2852         H1    178    ILE   HD13   2852 0.01860000   1.007947   ; qtot -5.000000
; residue  179 THR rtp THR q -0.0
 2853         N1    179    THR      N   2853 -0.41570000  14.006720   ; qtot -5.415700
 2854         C2    179    THR     CA   2854 -0.03890000  12.010780   ; qtot -5.454600
 2855         C1    179    THR      C   2855 0.59730000  12.010780   ; qtot -4.857300
 2856         O1    179    THR      O   2856 -0.56790000  15.999430   ; qtot -5.425200
 2857         C2    179    THR     CB   2857 0.36540000  12.010780   ; qtot -5.059800
 2858         C2    179    THR    CG2   2858 -0.24380000  12.010780   ; qtot -5.303600
 2859         O2    179    THR    OG1   2859 -0.67610000  15.999430   ; qtot -5.979700
 2860         H2    179    THR      H   2860 0.27190000   1.007947   ; qtot -5.707800
 2861         H3    179    THR     HA   2861 0.10070000   1.007947   ; qtot -5.607100
 2862         H3    179    THR     HB   2862 0.00430000   1.007947   ; qtot -5.602800
 2863         H4    179    THR    HG1   2863 0.41020000   1.007947   ; qtot -5.192600
 2864         H1    179    THR   HG21   2864 0.06420000   1.007947   ; qtot -5.128400
 2865         H1    179    THR   HG22   2865 0.06420000   1.007947   ; qtot -5.064200
 2866         H1    179    THR   HG23   2866 0.06420000   1.007947   ; qtot -5.000000
; residue  180 ASP rtp ASP q -1.0
 2867         N1    180    ASP      N   2867 -0.51630000  14.006720   ; qtot -5.516300
 2868         C2    180    ASP     CA   2868 0.03810000  12.010780   ; qtot -5.478200
 2869         C1    180    ASP      C   2869 0.53660000  12.010780   ; qtot -4.941600
 2870         O1    180    ASP      O   2870 -0.58190000  15.999430   ; qtot -5.523500
 2871         C2    180    ASP     CB   2871 -0.03030000  12.010780   ; qtot -5.553800
 2872         C1    180    ASP     CG   2872 0.79940000  12.010780   ; qtot -4.754400
 2873         O1    180    ASP    OD1   2873 -0.80140000  15.999430   ; qtot -5.555800
 2874         O1    180    ASP    OD2   2874 -0.80140000  15.999430   ; qtot -6.357200
 2875         H2    180    ASP      H   2875 0.29360000   1.007947   ; qtot -6.063600
 2876         H3    180    ASP     HA   2876 0.08800000   1.007947   ; qtot -5.975600
 2877         H1    180    ASP    HB2   2877 -0.01220000   1.007947   ; qtot -5.987800
 2878         H1    180    ASP    HB3   2878 -0.01220000   1.007947   ; qtot -6.000000
; residue  181 THR rtp THR q -0.0
 2879         N1    181    THR      N   2879 -0.41570000  14.006720   ; qtot -6.415700
 2880         C2    181    THR     CA   2880 -0.03890000  12.010780   ; qtot -6.454600
 2881         C1    181    THR      C   2881 0.59730000  12.010780   ; qtot -5.857300
 2882         O1    181    THR      O   2882 -0.56790000  15.999430   ; qtot -6.425200
 2883         C2    181    THR     CB   2883 0.36540000  12.010780   ; qtot -6.059800
 2884         C2    181    THR    CG2   2884 -0.24380000  12.010780   ; qtot -6.303600
 2885         O2    181    THR    OG1   2885 -0.67610000  15.999430   ; qtot -6.979700
 2886         H2    181    THR      H   2886 0.27190000   1.007947   ; qtot -6.707800
 2887         H3    181    THR     HA   2887 0.10070000   1.007947   ; qtot -6.607100
 2888         H3    181    THR     HB   2888 0.00430000   1.007947   ; qtot -6.602800
 2889         H4    181    THR    HG1   2889 0.41020000   1.007947   ; qtot -6.192600
 2890         H1    181    THR   HG21   2890 0.06420000   1.007947   ; qtot -6.128400
 2891         H1    181    THR   HG22   2891 0.06420000   1.007947   ; qtot -6.064200
 2892         H1    181    THR   HG23   2892 0.06420000   1.007947   ; qtot -6.000000
; residue  182 LEU rtp LEU q -0.0
 2893         N1    182    LEU      N   2893 -0.41570000  14.006720   ; qtot -6.415700
 2894         C2    182    LEU     CA   2894 -0.05180000  12.010780   ; qtot -6.467500
 2895         C1    182    LEU      C   2895 0.59730000  12.010780   ; qtot -5.870200
 2896         O1    182    LEU      O   2896 -0.56790000  15.999430   ; qtot -6.438100
 2897         C2    182    LEU     CB   2897 -0.11020000  12.010780   ; qtot -6.548300
 2898         C2    182    LEU     CG   2898 0.35310000  12.010780   ; qtot -6.195200
 2899         C2    182    LEU    CD1   2899 -0.41210000  12.010780   ; qtot -6.607300
 2900         C2    182    LEU    CD2   2900 -0.41210000  12.010780   ; qtot -7.019400
 2901         H2    182    LEU      H   2901 0.27190000   1.007947   ; qtot -6.747500
 2902         H3    182    LEU     HA   2902 0.09220000   1.007947   ; qtot -6.655300
 2903         H1    182    LEU    HB2   2903 0.04570000   1.007947   ; qtot -6.609600
 2904         H1    182    LEU    HB3   2904 0.04570000   1.007947   ; qtot -6.563900
 2905         H1    182    LEU     HG   2905 -0.03610000   1.007947   ; qtot -6.600000
 2906         H1    182    LEU   HD11   2906 0.10000000   1.007947   ; qtot -6.500000
 2907         H1    182    LEU   HD12   2907 0.10000000   1.007947   ; qtot -6.400000
 2908         H1    182    LEU   HD13   2908 0.10000000   1.007947   ; qtot -6.300000
 2909         H1    182    LEU   HD21   2909 0.10000000   1.007947   ; qtot -6.200000
 2910         H1    182    LEU   HD22   2910 0.10000000   1.007947   ; qtot -6.100000
 2911         H1    182    LEU   HD23   2911 0.10000000   1.007947   ; qtot -6.000000
; residue  183 ILE rtp ILE q -0.0
 2912         N1    183    ILE      N   2912 -0.41570000  14.006720   ; qtot -6.415700
 2913         C2    183    ILE     CA   2913 -0.05970000  12.010780   ; qtot -6.475400
 2914         C1    183    ILE      C   2914 0.59730000  12.010780   ; qtot -5.878100
 2915         O1    183    ILE      O   2915 -0.56790000  15.999430   ; qtot -6.446000
 2916         C2    183    ILE     CB   2916 0.13030000  12.010780   ; qtot -6.315700
 2917         C2    183    ILE    CG1   2917 -0.04300000  12.010780   ; qtot -6.358700
 2918         C2    183    ILE    CG2   2918 -0.32040000  12.010780   ; qtot -6.679100
 2919         C2    183    ILE    CD1   2919 -0.06600000  12.010780   ; qtot -6.745100
 2920         H2    183    ILE      H   2920 0.27190000   1.007947   ; qtot -6.473200
 2921         H3    183    ILE     HA   2921 0.08690000   1.007947   ; qtot -6.386300
 2922         H1    183    ILE     HB   2922 0.01870000   1.007947   ; qtot -6.367600
 2923         H1    183    ILE   HG12   2923 0.02360000   1.007947   ; qtot -6.344000
 2924         H1    183    ILE   HG13   2924 0.02360000   1.007947   ; qtot -6.320400
 2925         H1    183    ILE   HG21   2925 0.08820000   1.007947   ; qtot -6.232200
 2926         H1    183    ILE   HG22   2926 0.08820000   1.007947   ; qtot -6.144000
 2927         H1    183    ILE   HG23   2927 0.08820000   1.007947   ; qtot -6.055800
 2928         H1    183    ILE   HD11   2928 0.01860000   1.007947   ; qtot -6.037200
 2929         H1    183    ILE   HD12   2929 0.01860000   1.007947   ; qtot -6.018600
 2930         H1    183    ILE   HD13   2930 0.01860000   1.007947   ; qtot -6.000000
; residue  184 HIS rtp HIS q -0.0
 2931         N1    184    HIS      N   2931 -0.41570000  14.006720   ; qtot -6.415700
 2932         C2    184    HIS     CA   2932 -0.05810000  12.010780   ; qtot -6.473800
 2933         C1    184    HIS      C   2933 0.59730000  12.010780   ; qtot -5.876500
 2934         O1    184    HIS      O   2934 -0.56790000  15.999430   ; qtot -6.444400
 2935         C2    184    HIS     CB   2935 -0.00740000  12.010780   ; qtot -6.451800
 2936         C1    184    HIS     CG   2936 0.18680000  12.010780   ; qtot -6.265000
 2937         C1    184    HIS    CD2   2937 -0.22070000  12.010780   ; qtot -6.485700
 2938         N1    184    HIS    ND1   2938 -0.54320000  14.006720   ; qtot -7.028900
 2939         C1    184    HIS    CE1   2939 0.16350000  12.010780   ; qtot -6.865400
 2940         N1    184    HIS    NE2   2940 -0.27950000  14.006720   ; qtot -7.144900
 2941         H2    184    HIS      H   2941 0.27190000   1.007947   ; qtot -6.873000
 2942         H3    184    HIS     HA   2942 0.13600000   1.007947   ; qtot -6.737000
 2943         H1    184    HIS    HB2   2943 0.03670000   1.007947   ; qtot -6.700300
 2944         H1    184    HIS    HB3   2944 0.03670000   1.007947   ; qtot -6.663600
 2945         H6    184    HIS    HD2   2945 0.18620000   1.007947   ; qtot -6.477400
 2946         H7    184    HIS    HE1   2946 0.14350000   1.007947   ; qtot -6.333900
 2947         H2    184    HIS    HE2   2947 0.33390000   1.007947   ; qtot -6.000000
; residue  185 LEU rtp LEU q -0.0
 2948         N1    185    LEU      N   2948 -0.41570000  14.006720   ; qtot -6.415700
 2949         C2    185    LEU     CA   2949 -0.05180000  12.010780   ; qtot -6.467500
 2950         C1    185    LEU      C   2950 0.59730000  12.010780   ; qtot -5.870200
 2951         O1    185    LEU      O   2951 -0.56790000  15.999430   ; qtot -6.438100
 2952         C2    185    LEU     CB   2952 -0.11020000  12.010780   ; qtot -6.548300
 2953         C2    185    LEU     CG   2953 0.35310000  12.010780   ; qtot -6.195200
 2954         C2    185    LEU    CD1   2954 -0.41210000  12.010780   ; qtot -6.607300
 2955         C2    185    LEU    CD2   2955 -0.41210000  12.010780   ; qtot -7.019400
 2956         H2    185    LEU      H   2956 0.27190000   1.007947   ; qtot -6.747500
 2957         H3    185    LEU     HA   2957 0.09220000   1.007947   ; qtot -6.655300
 2958         H1    185    LEU    HB2   2958 0.04570000   1.007947   ; qtot -6.609600
 2959         H1    185    LEU    HB3   2959 0.04570000   1.007947   ; qtot -6.563900
 2960         H1    185    LEU     HG   2960 -0.03610000   1.007947   ; qtot -6.600000
 2961         H1    185    LEU   HD11   2961 0.10000000   1.007947   ; qtot -6.500000
 2962         H1    185    LEU   HD12   2962 0.10000000   1.007947   ; qtot -6.400000
 2963         H1    185    LEU   HD13   2963 0.10000000   1.007947   ; qtot -6.300000
 2964         H1    185    LEU   HD21   2964 0.10000000   1.007947   ; qtot -6.200000
 2965         H1    185    LEU   HD22   2965 0.10000000   1.007947   ; qtot -6.100000
 2966         H1    185    LEU   HD23   2966 0.10000000   1.007947   ; qtot -6.000000
; residue  186 MET rtp MET q 0.0
 2967         N1    186    MET      N   2967 -0.41570000  14.006720   ; qtot -6.415700
 2968         C2    186    MET     CA   2968 -0.02370000  12.010780   ; qtot -6.439400
 2969         C1    186    MET      C   2969 0.59730000  12.010780   ; qtot -5.842100
 2970         O1    186    MET      O   2970 -0.56790000  15.999430   ; qtot -6.410000
 2971         C2    186    MET     CB   2971 0.03420000  12.010780   ; qtot -6.375800
 2972         C2    186    MET     CG   2972 0.00180000  12.010780   ; qtot -6.374000
 2973         S1    186    MET     SD   2973 -0.27370000  32.065500   ; qtot -6.647700
 2974         C2    186    MET     CE   2974 -0.05360000  12.010780   ; qtot -6.701300
 2975         H2    186    MET      H   2975 0.27190000   1.007947   ; qtot -6.429400
 2976         H3    186    MET     HA   2976 0.08800000   1.007947   ; qtot -6.341400
 2977         H1    186    MET    HB2   2977 0.02410000   1.007947   ; qtot -6.317300
 2978         H1    186    MET    HB3   2978 0.02410000   1.007947   ; qtot -6.293200
 2979         H3    186    MET    HG2   2979 0.04400000   1.007947   ; qtot -6.249200
 2980         H3    186    MET    HG3   2980 0.04400000   1.007947   ; qtot -6.205200
 2981         H3    186    MET    HE1   2981 0.06840000   1.007947   ; qtot -6.136800
 2982         H3    186    MET    HE2   2982 0.06840000   1.007947   ; qtot -6.068400
 2983         H3    186    MET    HE3   2983 0.06840000   1.007947   ; qtot -6.000000
; residue  187 ALA rtp ALA q 0.0
 2984         N1    187    ALA      N   2984 -0.41570000  14.006720   ; qtot -6.415700
 2985         C2    187    ALA     CA   2985 0.03370000  12.010780   ; qtot -6.382000
 2986         C1    187    ALA      C   2986 0.59730000  12.010780   ; qtot -5.784700
 2987         O1    187    ALA      O   2987 -0.56790000  15.999430   ; qtot -6.352600
 2988         C2    187    ALA     CB   2988 -0.18250000  12.010780   ; qtot -6.535100
 2989         H2    187    ALA      H   2989 0.27190000   1.007947   ; qtot -6.263200
 2990         H3    187    ALA     HA   2990 0.08230000   1.007947   ; qtot -6.180900
 2991         H1    187    ALA    HB1   2991 0.06030000   1.007947   ; qtot -6.120600
 2992         H1    187    ALA    HB2   2992 0.06030000   1.007947   ; qtot -6.060300
 2993         H1    187    ALA    HB3   2993 0.06030000   1.007947   ; qtot -6.000000
; residue  188 LYS rtp LYS q 1.0
 2994         N1    188    LYS      N   2994 -0.34790000  14.006720   ; qtot -6.347900
 2995         C2    188    LYS     CA   2995 -0.24000000  12.010780   ; qtot -6.587900
 2996         C1    188    LYS      C   2996 0.73410000  12.010780   ; qtot -5.853800
 2997         O1    188    LYS      O   2997 -0.58940000  15.999430   ; qtot -6.443200
 2998         C2    188    LYS     CB   2998 -0.00940000  12.010780   ; qtot -6.452600
 2999         C2    188    LYS     CG   2999 0.01870000  12.010780   ; qtot -6.433900
 3000         C2    188    LYS     CD   3000 -0.04790000  12.010780   ; qtot -6.481800
 3001         C2    188    LYS     CE   3001 -0.01430000  12.010780   ; qtot -6.496100
 3002         N1    188    LYS     NZ   3002 -0.38540000  14.006720   ; qtot -6.881500
 3003         H2    188    LYS      H   3003 0.27470000   1.007947   ; qtot -6.606800
 3004         H3    188    LYS     HA   3004 0.14260000   1.007947   ; qtot -6.464200
 3005         H1    188    LYS    HB2   3005 0.03620000   1.007947   ; qtot -6.428000
 3006         H1    188    LYS    HB3   3006 0.03620000   1.007947   ; qtot -6.391800
 3007         H1    188    LYS    HG2   3007 0.01030000   1.007947   ; qtot -6.381500
 3008         H1    188    LYS    HG3   3008 0.01030000   1.007947   ; qtot -6.371200
 3009         H1    188    LYS    HD2   3009 0.06210000   1.007947   ; qtot -6.309100
 3010         H1    188    LYS    HD3   3010 0.06210000   1.007947   ; qtot -6.247000
 3011         H8    188    LYS    HE2   3011 0.11350000   1.007947   ; qtot -6.133500
 3012         H8    188    LYS    HE3   3012 0.11350000   1.007947   ; qtot -6.020000
 3013         H2    188    LYS    HZ1   3013 0.34000000   1.007947   ; qtot -5.680000
 3014         H2    188    LYS    HZ2   3014 0.34000000   1.007947   ; qtot -5.340000
 3015         H2    188    LYS    HZ3   3015 0.34000000   1.007947   ; qtot -5.000000
; residue  189 ALA rtp ALA q 0.0
 3016         N1    189    ALA      N   3016 -0.41570000  14.006720   ; qtot -5.415700
 3017         C2    189    ALA     CA   3017 0.03370000  12.010780   ; qtot -5.382000
 3018         C1    189    ALA      C   3018 0.59730000  12.010780   ; qtot -4.784700
 3019         O1    189    ALA      O   3019 -0.56790000  15.999430   ; qtot -5.352600
 3020         C2    189    ALA     CB   3020 -0.18250000  12.010780   ; qtot -5.535100
 3021         H2    189    ALA      H   3021 0.27190000   1.007947   ; qtot -5.263200
 3022         H3    189    ALA     HA   3022 0.08230000   1.007947   ; qtot -5.180900
 3023         H1    189    ALA    HB1   3023 0.06030000   1.007947   ; qtot -5.120600
 3024         H1    189    ALA    HB2   3024 0.06030000   1.007947   ; qtot -5.060300
 3025         H1    189    ALA    HB3   3025 0.06030000   1.007947   ; qtot -5.000000
; residue  190 GLY rtp GLY q 0.0
 3026         N1    190    GLY      N   3026 -0.41570000  14.006720   ; qtot -5.415700
 3027         C2    190    GLY     CA   3027 -0.02520000  12.010780   ; qtot -5.440900
 3028         C1    190    GLY      C   3028 0.59730000  12.010780   ; qtot -4.843600
 3029         O1    190    GLY      O   3029 -0.56790000  15.999430   ; qtot -5.411500
 3030         H2    190    GLY      H   3030 0.27190000   1.007947   ; qtot -5.139600
 3031         H3    190    GLY    HA2   3031 0.06980000   1.007947   ; qtot -5.069800
 3032         H3    190    GLY    HA3   3032 0.06980000   1.007947   ; qtot -5.000000
; residue  191 LEU rtp LEU q -0.0
 3033         N1    191    LEU      N   3033 -0.41570000  14.006720   ; qtot -5.415700
 3034         C2    191    LEU     CA   3034 -0.05180000  12.010780   ; qtot -5.467500
 3035         C1    191    LEU      C   3035 0.59730000  12.010780   ; qtot -4.870200
 3036         O1    191    LEU      O   3036 -0.56790000  15.999430   ; qtot -5.438100
 3037         C2    191    LEU     CB   3037 -0.11020000  12.010780   ; qtot -5.548300
 3038         C2    191    LEU     CG   3038 0.35310000  12.010780   ; qtot -5.195200
 3039         C2    191    LEU    CD1   3039 -0.41210000  12.010780   ; qtot -5.607300
 3040         C2    191    LEU    CD2   3040 -0.41210000  12.010780   ; qtot -6.019400
 3041         H2    191    LEU      H   3041 0.27190000   1.007947   ; qtot -5.747500
 3042         H3    191    LEU     HA   3042 0.09220000   1.007947   ; qtot -5.655300
 3043         H1    191    LEU    HB2   3043 0.04570000   1.007947   ; qtot -5.609600
 3044         H1    191    LEU    HB3   3044 0.04570000   1.007947   ; qtot -5.563900
 3045         H1    191    LEU     HG   3045 -0.03610000   1.007947   ; qtot -5.600000
 3046         H1    191    LEU   HD11   3046 0.10000000   1.007947   ; qtot -5.500000
 3047         H1    191    LEU   HD12   3047 0.10000000   1.007947   ; qtot -5.400000
 3048         H1    191    LEU   HD13   3048 0.10000000   1.007947   ; qtot -5.300000
 3049         H1    191    LEU   HD21   3049 0.10000000   1.007947   ; qtot -5.200000
 3050         H1    191    LEU   HD22   3050 0.10000000   1.007947   ; qtot -5.100000
 3051         H1    191    LEU   HD23   3051 0.10000000   1.007947   ; qtot -5.000000
; residue  192 THR rtp THR q -0.0
 3052         N1    192    THR      N   3052 -0.41570000  14.006720   ; qtot -5.415700
 3053         C2    192    THR     CA   3053 -0.03890000  12.010780   ; qtot -5.454600
 3054         C1    192    THR      C   3054 0.59730000  12.010780   ; qtot -4.857300
 3055         O1    192    THR      O   3055 -0.56790000  15.999430   ; qtot -5.425200
 3056         C2    192    THR     CB   3056 0.36540000  12.010780   ; qtot -5.059800
 3057         C2    192    THR    CG2   3057 -0.24380000  12.010780   ; qtot -5.303600
 3058         O2    192    THR    OG1   3058 -0.67610000  15.999430   ; qtot -5.979700
 3059         H2    192    THR      H   3059 0.27190000   1.007947   ; qtot -5.707800
 3060         H3    192    THR     HA   3060 0.10070000   1.007947   ; qtot -5.607100
 3061         H3    192    THR     HB   3061 0.00430000   1.007947   ; qtot -5.602800
 3062         H4    192    THR    HG1   3062 0.41020000   1.007947   ; qtot -5.192600
 3063         H1    192    THR   HG21   3063 0.06420000   1.007947   ; qtot -5.128400
 3064         H1    192    THR   HG22   3064 0.06420000   1.007947   ; qtot -5.064200
 3065         H1    192    THR   HG23   3065 0.06420000   1.007947   ; qtot -5.000000
; residue  193 LEU rtp LEU q -0.0
 3066         N1    193    LEU      N   3066 -0.41570000  14.006720   ; qtot -5.415700
 3067         C2    193    LEU     CA   3067 -0.05180000  12.010780   ; qtot -5.467500
 3068         C1    193    LEU      C   3068 0.59730000  12.010780   ; qtot -4.870200
 3069         O1    193    LEU      O   3069 -0.56790000  15.999430   ; qtot -5.438100
 3070         C2    193    LEU     CB   3070 -0.11020000  12.010780   ; qtot -5.548300
 3071         C2    193    LEU     CG   3071 0.35310000  12.010780   ; qtot -5.195200
 3072         C2    193    LEU    CD1   3072 -0.41210000  12.010780   ; qtot -5.607300
 3073         C2    193    LEU    CD2   3073 -0.41210000  12.010780   ; qtot -6.019400
 3074         H2    193    LEU      H   3074 0.27190000   1.007947   ; qtot -5.747500
 3075         H3    193    LEU     HA   3075 0.09220000   1.007947   ; qtot -5.655300
 3076         H1    193    LEU    HB2   3076 0.04570000   1.007947   ; qtot -5.609600
 3077         H1    193    LEU    HB3   3077 0.04570000   1.007947   ; qtot -5.563900
 3078         H1    193    LEU     HG   3078 -0.03610000   1.007947   ; qtot -5.600000
 3079         H1    193    LEU   HD11   3079 0.10000000   1.007947   ; qtot -5.500000
 3080         H1    193    LEU   HD12   3080 0.10000000   1.007947   ; qtot -5.400000
 3081         H1    193    LEU   HD13   3081 0.10000000   1.007947   ; qtot -5.300000
 3082         H1    193    LEU   HD21   3082 0.10000000   1.007947   ; qtot -5.200000
 3083         H1    193    LEU   HD22   3083 0.10000000   1.007947   ; qtot -5.100000
 3084         H1    193    LEU   HD23   3084 0.10000000   1.007947   ; qtot -5.000000
; residue  194 GLN rtp GLN q 0.0
 3085         N1    194    GLN      N   3085 -0.41570000  14.006720   ; qtot -5.415700
 3086         C2    194    GLN     CA   3086 -0.00310000  12.010780   ; qtot -5.418800
 3087         C1    194    GLN      C   3087 0.59730000  12.010780   ; qtot -4.821500
 3088         O1    194    GLN      O   3088 -0.56790000  15.999430   ; qtot -5.389400
 3089         C2    194    GLN     CB   3089 -0.00360000  12.010780   ; qtot -5.393000
 3090         C2    194    GLN     CG   3090 -0.06450000  12.010780   ; qtot -5.457500
 3091         C1    194    GLN     CD   3091 0.69510000  12.010780   ; qtot -4.762400
 3092         N1    194    GLN    NE2   3092 -0.94070000  14.006720   ; qtot -5.703100
 3093         O1    194    GLN    OE1   3093 -0.60860000  15.999430   ; qtot -6.311700
 3094         H2    194    GLN      H   3094 0.27190000   1.007947   ; qtot -6.039800
 3095         H3    194    GLN     HA   3095 0.08500000   1.007947   ; qtot -5.954800
 3096         H1    194    GLN    HB2   3096 0.01710000   1.007947   ; qtot -5.937700
 3097         H1    194    GLN    HB3   3097 0.01710000   1.007947   ; qtot -5.920600
 3098         H1    194    GLN    HG2   3098 0.03520000   1.007947   ; qtot -5.885400
 3099         H1    194    GLN    HG3   3099 0.03520000   1.007947   ; qtot -5.850200
 3100         H2    194    GLN   HE21   3100 0.42510000   1.007947   ; qtot -5.425100
 3101         H2    194    GLN   HE22   3101 0.42510000   1.007947   ; qtot -5.000000
; residue  195 GLN rtp GLN q 0.0
 3102         N1    195    GLN      N   3102 -0.41570000  14.006720   ; qtot -5.415700
 3103         C2    195    GLN     CA   3103 -0.00310000  12.010780   ; qtot -5.418800
 3104         C1    195    GLN      C   3104 0.59730000  12.010780   ; qtot -4.821500
 3105         O1    195    GLN      O   3105 -0.56790000  15.999430   ; qtot -5.389400
 3106         C2    195    GLN     CB   3106 -0.00360000  12.010780   ; qtot -5.393000
 3107         C2    195    GLN     CG   3107 -0.06450000  12.010780   ; qtot -5.457500
 3108         C1    195    GLN     CD   3108 0.69510000  12.010780   ; qtot -4.762400
 3109         N1    195    GLN    NE2   3109 -0.94070000  14.006720   ; qtot -5.703100
 3110         O1    195    GLN    OE1   3110 -0.60860000  15.999430   ; qtot -6.311700
 3111         H2    195    GLN      H   3111 0.27190000   1.007947   ; qtot -6.039800
 3112         H3    195    GLN     HA   3112 0.08500000   1.007947   ; qtot -5.954800
 3113         H1    195    GLN    HB2   3113 0.01710000   1.007947   ; qtot -5.937700
 3114         H1    195    GLN    HB3   3114 0.01710000   1.007947   ; qtot -5.920600
 3115         H1    195    GLN    HG2   3115 0.03520000   1.007947   ; qtot -5.885400
 3116         H1    195    GLN    HG3   3116 0.03520000   1.007947   ; qtot -5.850200
 3117         H2    195    GLN   HE21   3117 0.42510000   1.007947   ; qtot -5.425100
 3118         H2    195    GLN   HE22   3118 0.42510000   1.007947   ; qtot -5.000000
; residue  196 GLN rtp GLN q 0.0
 3119         N1    196    GLN      N   3119 -0.41570000  14.006720   ; qtot -5.415700
 3120         C2    196    GLN     CA   3120 -0.00310000  12.010780   ; qtot -5.418800
 3121         C1    196    GLN      C   3121 0.59730000  12.010780   ; qtot -4.821500
 3122         O1    196    GLN      O   3122 -0.56790000  15.999430   ; qtot -5.389400
 3123         C2    196    GLN     CB   3123 -0.00360000  12.010780   ; qtot -5.393000
 3124         C2    196    GLN     CG   3124 -0.06450000  12.010780   ; qtot -5.457500
 3125         C1    196    GLN     CD   3125 0.69510000  12.010780   ; qtot -4.762400
 3126         N1    196    GLN    NE2   3126 -0.94070000  14.006720   ; qtot -5.703100
 3127         O1    196    GLN    OE1   3127 -0.60860000  15.999430   ; qtot -6.311700
 3128         H2    196    GLN      H   3128 0.27190000   1.007947   ; qtot -6.039800
 3129         H3    196    GLN     HA   3129 0.08500000   1.007947   ; qtot -5.954800
 3130         H1    196    GLN    HB2   3130 0.01710000   1.007947   ; qtot -5.937700
 3131         H1    196    GLN    HB3   3131 0.01710000   1.007947   ; qtot -5.920600
 3132         H1    196    GLN    HG2   3132 0.03520000   1.007947   ; qtot -5.885400
 3133         H1    196    GLN    HG3   3133 0.03520000   1.007947   ; qtot -5.850200
 3134         H2    196    GLN   HE21   3134 0.42510000   1.007947   ; qtot -5.425100
 3135         H2    196    GLN   HE22   3135 0.42510000   1.007947   ; qtot -5.000000
; residue  197 HIS rtp HIS q 1.0
 3136         N1    197    HIS      N   3136 -0.34790000  14.006720   ; qtot -5.347900
 3137         C2    197    HIS     CA   3137 -0.13540000  12.010780   ; qtot -5.483300
 3138         C1    197    HIS      C   3138 0.73410000  12.010780   ; qtot -4.749200
 3139         O1    197    HIS      O   3139 -0.58940000  15.999430   ; qtot -5.338600
 3140         C2    197    HIS     CB   3140 -0.04140000  12.010780   ; qtot -5.380000
 3141         C1    197    HIS     CG   3141 -0.00120000  12.010780   ; qtot -5.381200
 3142         C1    197    HIS    CD2   3142 -0.11410000  12.010780   ; qtot -5.495300
 3143         N1    197    HIS    ND1   3143 -0.15130000  14.006720   ; qtot -5.646600
 3144         C1    197    HIS    CE1   3144 -0.01700000  12.010780   ; qtot -5.663600
 3145         N1    197    HIS    NE2   3145 -0.17180000  14.006720   ; qtot -5.835400
 3146         H2    197    HIS      H   3146 0.27470000   1.007947   ; qtot -5.560700
 3147         H3    197    HIS     HA   3147 0.12120000   1.007947   ; qtot -5.439500
 3148         H1    197    HIS    HB2   3148 0.08100000   1.007947   ; qtot -5.358500
 3149         H1    197    HIS    HB3   3149 0.08100000   1.007947   ; qtot -5.277500
 3150         H2    197    HIS    HD1   3150 0.38660000   1.007947   ; qtot -4.890900
 3151         H6    197    HIS    HD2   3151 0.23170000   1.007947   ; qtot -4.659200
 3152         H7    197    HIS    HE1   3152 0.26810000   1.007947   ; qtot -4.391100
 3153         H2    197    HIS    HE2   3153 0.39110000   1.007947   ; qtot -4.000000
; residue  198 GLN rtp GLN q 0.0
 3154         N1    198    GLN      N   3154 -0.41570000  14.006720   ; qtot -4.415700
 3155         C2    198    GLN     CA   3155 -0.00310000  12.010780   ; qtot -4.418800
 3156         C1    198    GLN      C   3156 0.59730000  12.010780   ; qtot -3.821500
 3157         O1    198    GLN      O   3157 -0.56790000  15.999430   ; qtot -4.389400
 3158         C2    198    GLN     CB   3158 -0.00360000  12.010780   ; qtot -4.393000
 3159         C2    198    GLN     CG   3159 -0.06450000  12.010780   ; qtot -4.457500
 3160         C1    198    GLN     CD   3160 0.69510000  12.010780   ; qtot -3.762400
 3161         N1    198    GLN    NE2   3161 -0.94070000  14.006720   ; qtot -4.703100
 3162         O1    198    GLN    OE1   3162 -0.60860000  15.999430   ; qtot -5.311700
 3163         H2    198    GLN      H   3163 0.27190000   1.007947   ; qtot -5.039800
 3164         H3    198    GLN     HA   3164 0.08500000   1.007947   ; qtot -4.954800
 3165         H1    198    GLN    HB2   3165 0.01710000   1.007947   ; qtot -4.937700
 3166         H1    198    GLN    HB3   3166 0.01710000   1.007947   ; qtot -4.920600
 3167         H1    198    GLN    HG2   3167 0.03520000   1.007947   ; qtot -4.885400
 3168         H1    198    GLN    HG3   3168 0.03520000   1.007947   ; qtot -4.850200
 3169         H2    198    GLN   HE21   3169 0.42510000   1.007947   ; qtot -4.425100
 3170         H2    198    GLN   HE22   3170 0.42510000   1.007947   ; qtot -4.000000
; residue  199 ARG rtp ARG q 1.0
 3171         N1    199    ARG      N   3171 -0.34790000  14.006720   ; qtot -4.347900
 3172         C2    199    ARG     CA   3172 -0.26370000  12.010780   ; qtot -4.611600
 3173         C1    199    ARG      C   3173 0.73410000  12.010780   ; qtot -3.877500
 3174         O1    199    ARG      O   3174 -0.58940000  15.999430   ; qtot -4.466900
 3175         C2    199    ARG     CB   3175 -0.00070000  12.010780   ; qtot -4.467600
 3176         C2    199    ARG     CG   3176 0.03900000  12.010780   ; qtot -4.428600
 3177         C2    199    ARG     CD   3177 0.04860000  12.010780   ; qtot -4.380000
 3178         N1    199    ARG     NE   3178 -0.52950000  14.006720   ; qtot -4.909500
 3179         C1    199    ARG     CZ   3179 0.80760000  12.010780   ; qtot -4.101900
 3180         N1    199    ARG    NH1   3180 -0.86270000  14.006720   ; qtot -4.964600
 3181         N1    199    ARG    NH2   3181 -0.86270000  14.006720   ; qtot -5.827300
 3182         H2    199    ARG      H   3182 0.27470000   1.007947   ; qtot -5.552600
 3183         H3    199    ARG     HA   3183 0.15600000   1.007947   ; qtot -5.396600
 3184         H1    199    ARG    HB2   3184 0.03270000   1.007947   ; qtot -5.363900
 3185         H1    199    ARG    HB3   3185 0.03270000   1.007947   ; qtot -5.331200
 3186         H1    199    ARG    HG2   3186 0.02850000   1.007947   ; qtot -5.302700
 3187         H1    199    ARG    HG3   3187 0.02850000   1.007947   ; qtot -5.274200
 3188         H3    199    ARG    HD2   3188 0.06870000   1.007947   ; qtot -5.205500
 3189         H3    199    ARG    HD3   3189 0.06870000   1.007947   ; qtot -5.136800
 3190         H2    199    ARG     HE   3190 0.34560000   1.007947   ; qtot -4.791200
 3191         H2    199    ARG   HH11   3191 0.44780000   1.007947   ; qtot -4.343400
 3192         H2    199    ARG   HH12   3192 0.44780000   1.007947   ; qtot -3.895600
 3193         H2    199    ARG   HH21   3193 0.44780000   1.007947   ; qtot -3.447800
 3194         H2    199    ARG   HH22   3194 0.44780000   1.007947   ; qtot -3.000000
; residue  200 LEU rtp LEU q -0.0
 3195         N1    200    LEU      N   3195 -0.41570000  14.006720   ; qtot -3.415700
 3196         C2    200    LEU     CA   3196 -0.05180000  12.010780   ; qtot -3.467500
 3197         C1    200    LEU      C   3197 0.59730000  12.010780   ; qtot -2.870200
 3198         O1    200    LEU      O   3198 -0.56790000  15.999430   ; qtot -3.438100
 3199         C2    200    LEU     CB   3199 -0.11020000  12.010780   ; qtot -3.548300
 3200         C2    200    LEU     CG   3200 0.35310000  12.010780   ; qtot -3.195200
 3201         C2    200    LEU    CD1   3201 -0.41210000  12.010780   ; qtot -3.607300
 3202         C2    200    LEU    CD2   3202 -0.41210000  12.010780   ; qtot -4.019400
 3203         H2    200    LEU      H   3203 0.27190000   1.007947   ; qtot -3.747500
 3204         H3    200    LEU     HA   3204 0.09220000   1.007947   ; qtot -3.655300
 3205         H1    200    LEU    HB2   3205 0.04570000   1.007947   ; qtot -3.609600
 3206         H1    200    LEU    HB3   3206 0.04570000   1.007947   ; qtot -3.563900
 3207         H1    200    LEU     HG   3207 -0.03610000   1.007947   ; qtot -3.600000
 3208         H1    200    LEU   HD11   3208 0.10000000   1.007947   ; qtot -3.500000
 3209         H1    200    LEU   HD12   3209 0.10000000   1.007947   ; qtot -3.400000
 3210         H1    200    LEU   HD13   3210 0.10000000   1.007947   ; qtot -3.300000
 3211         H1    200    LEU   HD21   3211 0.10000000   1.007947   ; qtot -3.200000
 3212         H1    200    LEU   HD22   3212 0.10000000   1.007947   ; qtot -3.100000
 3213         H1    200    LEU   HD23   3213 0.10000000   1.007947   ; qtot -3.000000
; residue  201 ALA rtp ALA q 0.0
 3214         N1    201    ALA      N   3214 -0.41570000  14.006720   ; qtot -3.415700
 3215         C2    201    ALA     CA   3215 0.03370000  12.010780   ; qtot -3.382000
 3216         C1    201    ALA      C   3216 0.59730000  12.010780   ; qtot -2.784700
 3217         O1    201    ALA      O   3217 -0.56790000  15.999430   ; qtot -3.352600
 3218         C2    201    ALA     CB   3218 -0.18250000  12.010780   ; qtot -3.535100
 3219         H2    201    ALA      H   3219 0.27190000   1.007947   ; qtot -3.263200
 3220         H3    201    ALA     HA   3220 0.08230000   1.007947   ; qtot -3.180900
 3221         H1    201    ALA    HB1   3221 0.06030000   1.007947   ; qtot -3.120600
 3222         H1    201    ALA    HB2   3222 0.06030000   1.007947   ; qtot -3.060300
 3223         H1    201    ALA    HB3   3223 0.06030000   1.007947   ; qtot -3.000000
; residue  202 GLN rtp GLN q 0.0
 3224         N1    202    GLN      N   3224 -0.41570000  14.006720   ; qtot -3.415700
 3225         C2    202    GLN     CA   3225 -0.00310000  12.010780   ; qtot -3.418800
 3226         C1    202    GLN      C   3226 0.59730000  12.010780   ; qtot -2.821500
 3227         O1    202    GLN      O   3227 -0.56790000  15.999430   ; qtot -3.389400
 3228         C2    202    GLN     CB   3228 -0.00360000  12.010780   ; qtot -3.393000
 3229         C2    202    GLN     CG   3229 -0.06450000  12.010780   ; qtot -3.457500
 3230         C1    202    GLN     CD   3230 0.69510000  12.010780   ; qtot -2.762400
 3231         N1    202    GLN    NE2   3231 -0.94070000  14.006720   ; qtot -3.703100
 3232         O1    202    GLN    OE1   3232 -0.60860000  15.999430   ; qtot -4.311700
 3233         H2    202    GLN      H   3233 0.27190000   1.007947   ; qtot -4.039800
 3234         H3    202    GLN     HA   3234 0.08500000   1.007947   ; qtot -3.954800
 3235         H1    202    GLN    HB2   3235 0.01710000   1.007947   ; qtot -3.937700
 3236         H1    202    GLN    HB3   3236 0.01710000   1.007947   ; qtot -3.920600
 3237         H1    202    GLN    HG2   3237 0.03520000   1.007947   ; qtot -3.885400
 3238         H1    202    GLN    HG3   3238 0.03520000   1.007947   ; qtot -3.850200
 3239         H2    202    GLN   HE21   3239 0.42510000   1.007947   ; qtot -3.425100
 3240         H2    202    GLN   HE22   3240 0.42510000   1.007947   ; qtot -3.000000
; residue  203 LEU rtp LEU q -0.0
 3241         N1    203    LEU      N   3241 -0.41570000  14.006720   ; qtot -3.415700
 3242         C2    203    LEU     CA   3242 -0.05180000  12.010780   ; qtot -3.467500
 3243         C1    203    LEU      C   3243 0.59730000  12.010780   ; qtot -2.870200
 3244         O1    203    LEU      O   3244 -0.56790000  15.999430   ; qtot -3.438100
 3245         C2    203    LEU     CB   3245 -0.11020000  12.010780   ; qtot -3.548300
 3246         C2    203    LEU     CG   3246 0.35310000  12.010780   ; qtot -3.195200
 3247         C2    203    LEU    CD1   3247 -0.41210000  12.010780   ; qtot -3.607300
 3248         C2    203    LEU    CD2   3248 -0.41210000  12.010780   ; qtot -4.019400
 3249         H2    203    LEU      H   3249 0.27190000   1.007947   ; qtot -3.747500
 3250         H3    203    LEU     HA   3250 0.09220000   1.007947   ; qtot -3.655300
 3251         H1    203    LEU    HB2   3251 0.04570000   1.007947   ; qtot -3.609600
 3252         H1    203    LEU    HB3   3252 0.04570000   1.007947   ; qtot -3.563900
 3253         H1    203    LEU     HG   3253 -0.03610000   1.007947   ; qtot -3.600000
 3254         H1    203    LEU   HD11   3254 0.10000000   1.007947   ; qtot -3.500000
 3255         H1    203    LEU   HD12   3255 0.10000000   1.007947   ; qtot -3.400000
 3256         H1    203    LEU   HD13   3256 0.10000000   1.007947   ; qtot -3.300000
 3257         H1    203    LEU   HD21   3257 0.10000000   1.007947   ; qtot -3.200000
 3258         H1    203    LEU   HD22   3258 0.10000000   1.007947   ; qtot -3.100000
 3259         H1    203    LEU   HD23   3259 0.10000000   1.007947   ; qtot -3.000000
; residue  204 LEU rtp LEU q -0.0
 3260         N1    204    LEU      N   3260 -0.41570000  14.006720   ; qtot -3.415700
 3261         C2    204    LEU     CA   3261 -0.05180000  12.010780   ; qtot -3.467500
 3262         C1    204    LEU      C   3262 0.59730000  12.010780   ; qtot -2.870200
 3263         O1    204    LEU      O   3263 -0.56790000  15.999430   ; qtot -3.438100
 3264         C2    204    LEU     CB   3264 -0.11020000  12.010780   ; qtot -3.548300
 3265         C2    204    LEU     CG   3265 0.35310000  12.010780   ; qtot -3.195200
 3266         C2    204    LEU    CD1   3266 -0.41210000  12.010780   ; qtot -3.607300
 3267         C2    204    LEU    CD2   3267 -0.41210000  12.010780   ; qtot -4.019400
 3268         H2    204    LEU      H   3268 0.27190000   1.007947   ; qtot -3.747500
 3269         H3    204    LEU     HA   3269 0.09220000   1.007947   ; qtot -3.655300
 3270         H1    204    LEU    HB2   3270 0.04570000   1.007947   ; qtot -3.609600
 3271         H1    204    LEU    HB3   3271 0.04570000   1.007947   ; qtot -3.563900
 3272         H1    204    LEU     HG   3272 -0.03610000   1.007947   ; qtot -3.600000
 3273         H1    204    LEU   HD11   3273 0.10000000   1.007947   ; qtot -3.500000
 3274         H1    204    LEU   HD12   3274 0.10000000   1.007947   ; qtot -3.400000
 3275         H1    204    LEU   HD13   3275 0.10000000   1.007947   ; qtot -3.300000
 3276         H1    204    LEU   HD21   3276 0.10000000   1.007947   ; qtot -3.200000
 3277         H1    204    LEU   HD22   3277 0.10000000   1.007947   ; qtot -3.100000
 3278         H1    204    LEU   HD23   3278 0.10000000   1.007947   ; qtot -3.000000
; residue  205 LEU rtp LEU q -0.0
 3279         N1    205    LEU      N   3279 -0.41570000  14.006720   ; qtot -3.415700
 3280         C2    205    LEU     CA   3280 -0.05180000  12.010780   ; qtot -3.467500
 3281         C1    205    LEU      C   3281 0.59730000  12.010780   ; qtot -2.870200
 3282         O1    205    LEU      O   3282 -0.56790000  15.999430   ; qtot -3.438100
 3283         C2    205    LEU     CB   3283 -0.11020000  12.010780   ; qtot -3.548300
 3284         C2    205    LEU     CG   3284 0.35310000  12.010780   ; qtot -3.195200
 3285         C2    205    LEU    CD1   3285 -0.41210000  12.010780   ; qtot -3.607300
 3286         C2    205    LEU    CD2   3286 -0.41210000  12.010780   ; qtot -4.019400
 3287         H2    205    LEU      H   3287 0.27190000   1.007947   ; qtot -3.747500
 3288         H3    205    LEU     HA   3288 0.09220000   1.007947   ; qtot -3.655300
 3289         H1    205    LEU    HB2   3289 0.04570000   1.007947   ; qtot -3.609600
 3290         H1    205    LEU    HB3   3290 0.04570000   1.007947   ; qtot -3.563900
 3291         H1    205    LEU     HG   3291 -0.03610000   1.007947   ; qtot -3.600000
 3292         H1    205    LEU   HD11   3292 0.10000000   1.007947   ; qtot -3.500000
 3293         H1    205    LEU   HD12   3293 0.10000000   1.007947   ; qtot -3.400000
 3294         H1    205    LEU   HD13   3294 0.10000000   1.007947   ; qtot -3.300000
 3295         H1    205    LEU   HD21   3295 0.10000000   1.007947   ; qtot -3.200000
 3296         H1    205    LEU   HD22   3296 0.10000000   1.007947   ; qtot -3.100000
 3297         H1    205    LEU   HD23   3297 0.10000000   1.007947   ; qtot -3.000000
; residue  206 ILE rtp ILE q -0.0
 3298         N1    206    ILE      N   3298 -0.41570000  14.006720   ; qtot -3.415700
 3299         C2    206    ILE     CA   3299 -0.05970000  12.010780   ; qtot -3.475400
 3300         C1    206    ILE      C   3300 0.59730000  12.010780   ; qtot -2.878100
 3301         O1    206    ILE      O   3301 -0.56790000  15.999430   ; qtot -3.446000
 3302         C2    206    ILE     CB   3302 0.13030000  12.010780   ; qtot -3.315700
 3303         C2    206    ILE    CG1   3303 -0.04300000  12.010780   ; qtot -3.358700
 3304         C2    206    ILE    CG2   3304 -0.32040000  12.010780   ; qtot -3.679100
 3305         C2    206    ILE    CD1   3305 -0.06600000  12.010780   ; qtot -3.745100
 3306         H2    206    ILE      H   3306 0.27190000   1.007947   ; qtot -3.473200
 3307         H3    206    ILE     HA   3307 0.08690000   1.007947   ; qtot -3.386300
 3308         H1    206    ILE     HB   3308 0.01870000   1.007947   ; qtot -3.367600
 3309         H1    206    ILE   HG12   3309 0.02360000   1.007947   ; qtot -3.344000
 3310         H1    206    ILE   HG13   3310 0.02360000   1.007947   ; qtot -3.320400
 3311         H1    206    ILE   HG21   3311 0.08820000   1.007947   ; qtot -3.232200
 3312         H1    206    ILE   HG22   3312 0.08820000   1.007947   ; qtot -3.144000
 3313         H1    206    ILE   HG23   3313 0.08820000   1.007947   ; qtot -3.055800
 3314         H1    206    ILE   HD11   3314 0.01860000   1.007947   ; qtot -3.037200
 3315         H1    206    ILE   HD12   3315 0.01860000   1.007947   ; qtot -3.018600
 3316         H1    206    ILE   HD13   3316 0.01860000   1.007947   ; qtot -3.000000
; residue  207 LEU rtp LEU q -0.0
 3317         N1    207    LEU      N   3317 -0.41570000  14.006720   ; qtot -3.415700
 3318         C2    207    LEU     CA   3318 -0.05180000  12.010780   ; qtot -3.467500
 3319         C1    207    LEU      C   3319 0.59730000  12.010780   ; qtot -2.870200
 3320         O1    207    LEU      O   3320 -0.56790000  15.999430   ; qtot -3.438100
 3321         C2    207    LEU     CB   3321 -0.11020000  12.010780   ; qtot -3.548300
 3322         C2    207    LEU     CG   3322 0.35310000  12.010780   ; qtot -3.195200
 3323         C2    207    LEU    CD1   3323 -0.41210000  12.010780   ; qtot -3.607300
 3324         C2    207    LEU    CD2   3324 -0.41210000  12.010780   ; qtot -4.019400
 3325         H2    207    LEU      H   3325 0.27190000   1.007947   ; qtot -3.747500
 3326         H3    207    LEU     HA   3326 0.09220000   1.007947   ; qtot -3.655300
 3327         H1    207    LEU    HB2   3327 0.04570000   1.007947   ; qtot -3.609600
 3328         H1    207    LEU    HB3   3328 0.04570000   1.007947   ; qtot -3.563900
 3329         H1    207    LEU     HG   3329 -0.03610000   1.007947   ; qtot -3.600000
 3330         H1    207    LEU   HD11   3330 0.10000000   1.007947   ; qtot -3.500000
 3331         H1    207    LEU   HD12   3331 0.10000000   1.007947   ; qtot -3.400000
 3332         H1    207    LEU   HD13   3332 0.10000000   1.007947   ; qtot -3.300000
 3333         H1    207    LEU   HD21   3333 0.10000000   1.007947   ; qtot -3.200000
 3334         H1    207    LEU   HD22   3334 0.10000000   1.007947   ; qtot -3.100000
 3335         H1    207    LEU   HD23   3335 0.10000000   1.007947   ; qtot -3.000000
; residue  208 SER rtp SER q 0.0
 3336         N1    208    SER      N   3336 -0.41570000  14.006720   ; qtot -3.415700
 3337         C2    208    SER     CA   3337 -0.02490000  12.010780   ; qtot -3.440600
 3338         C1    208    SER      C   3338 0.59730000  12.010780   ; qtot -2.843300
 3339         O1    208    SER      O   3339 -0.56790000  15.999430   ; qtot -3.411200
 3340         C2    208    SER     CB   3340 0.21170000  12.010780   ; qtot -3.199500
 3341         O2    208    SER     OG   3341 -0.65460000  15.999430   ; qtot -3.854100
 3342         H2    208    SER      H   3342 0.27190000   1.007947   ; qtot -3.582200
 3343         H3    208    SER     HA   3343 0.08430000   1.007947   ; qtot -3.497900
 3344         H3    208    SER    HB2   3344 0.03520000   1.007947   ; qtot -3.462700
 3345         H3    208    SER    HB3   3345 0.03520000   1.007947   ; qtot -3.427500
 3346         H4    208    SER     HG   3346 0.42750000   1.007947   ; qtot -3.000000
; residue  209 HIS rtp HIS q -0.0
 3347         N1    209    HIS      N   3347 -0.41570000  14.006720   ; qtot -3.415700
 3348         C2    209    HIS     CA   3348 -0.05810000  12.010780   ; qtot -3.473800
 3349         C1    209    HIS      C   3349 0.59730000  12.010780   ; qtot -2.876500
 3350         O1    209    HIS      O   3350 -0.56790000  15.999430   ; qtot -3.444400
 3351         C2    209    HIS     CB   3351 -0.00740000  12.010780   ; qtot -3.451800
 3352         C1    209    HIS     CG   3352 0.18680000  12.010780   ; qtot -3.265000
 3353         C1    209    HIS    CD2   3353 -0.22070000  12.010780   ; qtot -3.485700
 3354         N1    209    HIS    ND1   3354 -0.54320000  14.006720   ; qtot -4.028900
 3355         C1    209    HIS    CE1   3355 0.16350000  12.010780   ; qtot -3.865400
 3356         N1    209    HIS    NE2   3356 -0.27950000  14.006720   ; qtot -4.144900
 3357         H2    209    HIS      H   3357 0.27190000   1.007947   ; qtot -3.873000
 3358         H3    209    HIS     HA   3358 0.13600000   1.007947   ; qtot -3.737000
 3359         H1    209    HIS    HB2   3359 0.03670000   1.007947   ; qtot -3.700300
 3360         H1    209    HIS    HB3   3360 0.03670000   1.007947   ; qtot -3.663600
 3361         H6    209    HIS    HD2   3361 0.18620000   1.007947   ; qtot -3.477400
 3362         H7    209    HIS    HE1   3362 0.14350000   1.007947   ; qtot -3.333900
 3363         H2    209    HIS    HE2   3363 0.33390000   1.007947   ; qtot -3.000000
; residue  210 ILE rtp ILE q -0.0
 3364         N1    210    ILE      N   3364 -0.41570000  14.006720   ; qtot -3.415700
 3365         C2    210    ILE     CA   3365 -0.05970000  12.010780   ; qtot -3.475400
 3366         C1    210    ILE      C   3366 0.59730000  12.010780   ; qtot -2.878100
 3367         O1    210    ILE      O   3367 -0.56790000  15.999430   ; qtot -3.446000
 3368         C2    210    ILE     CB   3368 0.13030000  12.010780   ; qtot -3.315700
 3369         C2    210    ILE    CG1   3369 -0.04300000  12.010780   ; qtot -3.358700
 3370         C2    210    ILE    CG2   3370 -0.32040000  12.010780   ; qtot -3.679100
 3371         C2    210    ILE    CD1   3371 -0.06600000  12.010780   ; qtot -3.745100
 3372         H2    210    ILE      H   3372 0.27190000   1.007947   ; qtot -3.473200
 3373         H3    210    ILE     HA   3373 0.08690000   1.007947   ; qtot -3.386300
 3374         H1    210    ILE     HB   3374 0.01870000   1.007947   ; qtot -3.367600
 3375         H1    210    ILE   HG12   3375 0.02360000   1.007947   ; qtot -3.344000
 3376         H1    210    ILE   HG13   3376 0.02360000   1.007947   ; qtot -3.320400
 3377         H1    210    ILE   HG21   3377 0.08820000   1.007947   ; qtot -3.232200
 3378         H1    210    ILE   HG22   3378 0.08820000   1.007947   ; qtot -3.144000
 3379         H1    210    ILE   HG23   3379 0.08820000   1.007947   ; qtot -3.055800
 3380         H1    210    ILE   HD11   3380 0.01860000   1.007947   ; qtot -3.037200
 3381         H1    210    ILE   HD12   3381 0.01860000   1.007947   ; qtot -3.018600
 3382         H1    210    ILE   HD13   3382 0.01860000   1.007947   ; qtot -3.000000
; residue  211 ARG rtp ARG q 1.0
 3383         N1    211    ARG      N   3383 -0.34790000  14.006720   ; qtot -3.347900
 3384         C2    211    ARG     CA   3384 -0.26370000  12.010780   ; qtot -3.611600
 3385         C1    211    ARG      C   3385 0.73410000  12.010780   ; qtot -2.877500
 3386         O1    211    ARG      O   3386 -0.58940000  15.999430   ; qtot -3.466900
 3387         C2    211    ARG     CB   3387 -0.00070000  12.010780   ; qtot -3.467600
 3388         C2    211    ARG     CG   3388 0.03900000  12.010780   ; qtot -3.428600
 3389         C2    211    ARG     CD   3389 0.04860000  12.010780   ; qtot -3.380000
 3390         N1    211    ARG     NE   3390 -0.52950000  14.006720   ; qtot -3.909500
 3391         C1    211    ARG     CZ   3391 0.80760000  12.010780   ; qtot -3.101900
 3392         N1    211    ARG    NH1   3392 -0.86270000  14.006720   ; qtot -3.964600
 3393         N1    211    ARG    NH2   3393 -0.86270000  14.006720   ; qtot -4.827300
 3394         H2    211    ARG      H   3394 0.27470000   1.007947   ; qtot -4.552600
 3395         H3    211    ARG     HA   3395 0.15600000   1.007947   ; qtot -4.396600
 3396         H1    211    ARG    HB2   3396 0.03270000   1.007947   ; qtot -4.363900
 3397         H1    211    ARG    HB3   3397 0.03270000   1.007947   ; qtot -4.331200
 3398         H1    211    ARG    HG2   3398 0.02850000   1.007947   ; qtot -4.302700
 3399         H1    211    ARG    HG3   3399 0.02850000   1.007947   ; qtot -4.274200
 3400         H3    211    ARG    HD2   3400 0.06870000   1.007947   ; qtot -4.205500
 3401         H3    211    ARG    HD3   3401 0.06870000   1.007947   ; qtot -4.136800
 3402         H2    211    ARG     HE   3402 0.34560000   1.007947   ; qtot -3.791200
 3403         H2    211    ARG   HH11   3403 0.44780000   1.007947   ; qtot -3.343400
 3404         H2    211    ARG   HH12   3404 0.44780000   1.007947   ; qtot -2.895600
 3405         H2    211    ARG   HH21   3405 0.44780000   1.007947   ; qtot -2.447800
 3406         H2    211    ARG   HH22   3406 0.44780000   1.007947   ; qtot -2.000000
; residue  212 HIS rtp HIS q -0.0
 3407         N1    212    HIS      N   3407 -0.41570000  14.006720   ; qtot -2.415700
 3408         C2    212    HIS     CA   3408 -0.05810000  12.010780   ; qtot -2.473800
 3409         C1    212    HIS      C   3409 0.59730000  12.010780   ; qtot -1.876500
 3410         O1    212    HIS      O   3410 -0.56790000  15.999430   ; qtot -2.444400
 3411         C2    212    HIS     CB   3411 -0.00740000  12.010780   ; qtot -2.451800
 3412         C1    212    HIS     CG   3412 0.18680000  12.010780   ; qtot -2.265000
 3413         C1    212    HIS    CD2   3413 -0.22070000  12.010780   ; qtot -2.485700
 3414         N1    212    HIS    ND1   3414 -0.54320000  14.006720   ; qtot -3.028900
 3415         C1    212    HIS    CE1   3415 0.16350000  12.010780   ; qtot -2.865400
 3416         N1    212    HIS    NE2   3416 -0.27950000  14.006720   ; qtot -3.144900
 3417         H2    212    HIS      H   3417 0.27190000   1.007947   ; qtot -2.873000
 3418         H3    212    HIS     HA   3418 0.13600000   1.007947   ; qtot -2.737000
 3419         H1    212    HIS    HB2   3419 0.03670000   1.007947   ; qtot -2.700300
 3420         H1    212    HIS    HB3   3420 0.03670000   1.007947   ; qtot -2.663600
 3421         H6    212    HIS    HD2   3421 0.18620000   1.007947   ; qtot -2.477400
 3422         H7    212    HIS    HE1   3422 0.14350000   1.007947   ; qtot -2.333900
 3423         H2    212    HIS    HE2   3423 0.33390000   1.007947   ; qtot -2.000000
; residue  213 MET rtp MET q 0.0
 3424         N1    213    MET      N   3424 -0.41570000  14.006720   ; qtot -2.415700
 3425         C2    213    MET     CA   3425 -0.02370000  12.010780   ; qtot -2.439400
 3426         C1    213    MET      C   3426 0.59730000  12.010780   ; qtot -1.842100
 3427         O1    213    MET      O   3427 -0.56790000  15.999430   ; qtot -2.410000
 3428         C2    213    MET     CB   3428 0.03420000  12.010780   ; qtot -2.375800
 3429         C2    213    MET     CG   3429 0.00180000  12.010780   ; qtot -2.374000
 3430         S1    213    MET     SD   3430 -0.27370000  32.065500   ; qtot -2.647700
 3431         C2    213    MET     CE   3431 -0.05360000  12.010780   ; qtot -2.701300
 3432         H2    213    MET      H   3432 0.27190000   1.007947   ; qtot -2.429400
 3433         H3    213    MET     HA   3433 0.08800000   1.007947   ; qtot -2.341400
 3434         H1    213    MET    HB2   3434 0.02410000   1.007947   ; qtot -2.317300
 3435         H1    213    MET    HB3   3435 0.02410000   1.007947   ; qtot -2.293200
 3436         H3    213    MET    HG2   3436 0.04400000   1.007947   ; qtot -2.249200
 3437         H3    213    MET    HG3   3437 0.04400000   1.007947   ; qtot -2.205200
 3438         H3    213    MET    HE1   3438 0.06840000   1.007947   ; qtot -2.136800
 3439         H3    213    MET    HE2   3439 0.06840000   1.007947   ; qtot -2.068400
 3440         H3    213    MET    HE3   3440 0.06840000   1.007947   ; qtot -2.000000
; residue  214 SER rtp SER q 0.0
 3441         N1    214    SER      N   3441 -0.41570000  14.006720   ; qtot -2.415700
 3442         C2    214    SER     CA   3442 -0.02490000  12.010780   ; qtot -2.440600
 3443         C1    214    SER      C   3443 0.59730000  12.010780   ; qtot -1.843300
 3444         O1    214    SER      O   3444 -0.56790000  15.999430   ; qtot -2.411200
 3445         C2    214    SER     CB   3445 0.21170000  12.010780   ; qtot -2.199500
 3446         O2    214    SER     OG   3446 -0.65460000  15.999430   ; qtot -2.854100
 3447         H2    214    SER      H   3447 0.27190000   1.007947   ; qtot -2.582200
 3448         H3    214    SER     HA   3448 0.08430000   1.007947   ; qtot -2.497900
 3449         H3    214    SER    HB2   3449 0.03520000   1.007947   ; qtot -2.462700
 3450         H3    214    SER    HB3   3450 0.03520000   1.007947   ; qtot -2.427500
 3451         H4    214    SER     HG   3451 0.42750000   1.007947   ; qtot -2.000000
; residue  215 ASN rtp ASN q 0.0
 3452         N1    215    ASN      N   3452 -0.41570000  14.006720   ; qtot -2.415700
 3453         C2    215    ASN     CA   3453 0.01430000  12.010780   ; qtot -2.401400
 3454         C1    215    ASN      C   3454 0.59730000  12.010780   ; qtot -1.804100
 3455         O1    215    ASN      O   3455 -0.56790000  15.999430   ; qtot -2.372000
 3456         C2    215    ASN     CB   3456 -0.20410000  12.010780   ; qtot -2.576100
 3457         C1    215    ASN     CG   3457 0.71300000  12.010780   ; qtot -1.863100
 3458         N1    215    ASN    ND2   3458 -0.91910000  14.006720   ; qtot -2.782200
 3459         O1    215    ASN    OD1   3459 -0.59310000  15.999430   ; qtot -3.375300
 3460         H2    215    ASN      H   3460 0.27190000   1.007947   ; qtot -3.103400
 3461         H3    215    ASN     HA   3461 0.10480000   1.007947   ; qtot -2.998600
 3462         H1    215    ASN    HB2   3462 0.07970000   1.007947   ; qtot -2.918900
 3463         H1    215    ASN    HB3   3463 0.07970000   1.007947   ; qtot -2.839200
 3464         H2    215    ASN   HD21   3464 0.41960000   1.007947   ; qtot -2.419600
 3465         H2    215    ASN   HD22   3465 0.41960000   1.007947   ; qtot -2.000000
; residue  216 LYS rtp LYS q 1.0
 3466         N1    216    LYS      N   3466 -0.34790000  14.006720   ; qtot -2.347900
 3467         C2    216    LYS     CA   3467 -0.24000000  12.010780   ; qtot -2.587900
 3468         C1    216    LYS      C   3468 0.73410000  12.010780   ; qtot -1.853800
 3469         O1    216    LYS      O   3469 -0.58940000  15.999430   ; qtot -2.443200
 3470         C2    216    LYS     CB   3470 -0.00940000  12.010780   ; qtot -2.452600
 3471         C2    216    LYS     CG   3471 0.01870000  12.010780   ; qtot -2.433900
 3472         C2    216    LYS     CD   3472 -0.04790000  12.010780   ; qtot -2.481800
 3473         C2    216    LYS     CE   3473 -0.01430000  12.010780   ; qtot -2.496100
 3474         N1    216    LYS     NZ   3474 -0.38540000  14.006720   ; qtot -2.881500
 3475         H2    216    LYS      H   3475 0.27470000   1.007947   ; qtot -2.606800
 3476         H3    216    LYS     HA   3476 0.14260000   1.007947   ; qtot -2.464200
 3477         H1    216    LYS    HB2   3477 0.03620000   1.007947   ; qtot -2.428000
 3478         H1    216    LYS    HB3   3478 0.03620000   1.007947   ; qtot -2.391800
 3479         H1    216    LYS    HG2   3479 0.01030000   1.007947   ; qtot -2.381500
 3480         H1    216    LYS    HG3   3480 0.01030000   1.007947   ; qtot -2.371200
 3481         H1    216    LYS    HD2   3481 0.06210000   1.007947   ; qtot -2.309100
 3482         H1    216    LYS    HD3   3482 0.06210000   1.007947   ; qtot -2.247000
 3483         H8    216    LYS    HE2   3483 0.11350000   1.007947   ; qtot -2.133500
 3484         H8    216    LYS    HE3   3484 0.11350000   1.007947   ; qtot -2.020000
 3485         H2    216    LYS    HZ1   3485 0.34000000   1.007947   ; qtot -1.680000
 3486         H2    216    LYS    HZ2   3486 0.34000000   1.007947   ; qtot -1.340000
 3487         H2    216    LYS    HZ3   3487 0.34000000   1.007947   ; qtot -1.000000
; residue  217 GLY rtp GLY q 0.0
 3488         N1    217    GLY      N   3488 -0.41570000  14.006720   ; qtot -1.415700
 3489         C2    217    GLY     CA   3489 -0.02520000  12.010780   ; qtot -1.440900
 3490         C1    217    GLY      C   3490 0.59730000  12.010780   ; qtot -0.843600
 3491         O1    217    GLY      O   3491 -0.56790000  15.999430   ; qtot -1.411500
 3492         H2    217    GLY      H   3492 0.27190000   1.007947   ; qtot -1.139600
 3493         H3    217    GLY    HA2   3493 0.06980000   1.007947   ; qtot -1.069800
 3494         H3    217    GLY    HA3   3494 0.06980000   1.007947   ; qtot -1.000000
; residue  218 MET rtp MET q 0.0
 3495         N1    218    MET      N   3495 -0.41570000  14.006720   ; qtot -1.415700
 3496         C2    218    MET     CA   3496 -0.02370000  12.010780   ; qtot -1.439400
 3497         C1    218    MET      C   3497 0.59730000  12.010780   ; qtot -0.842100
 3498         O1    218    MET      O   3498 -0.56790000  15.999430   ; qtot -1.410000
 3499         C2    218    MET     CB   3499 0.03420000  12.010780   ; qtot -1.375800
 3500         C2    218    MET     CG   3500 0.00180000  12.010780   ; qtot -1.374000
 3501         S1    218    MET     SD   3501 -0.27370000  32.065500   ; qtot -1.647700
 3502         C2    218    MET     CE   3502 -0.05360000  12.010780   ; qtot -1.701300
 3503         H2    218    MET      H   3503 0.27190000   1.007947   ; qtot -1.429400
 3504         H3    218    MET     HA   3504 0.08800000   1.007947   ; qtot -1.341400
 3505         H1    218    MET    HB2   3505 0.02410000   1.007947   ; qtot -1.317300
 3506         H1    218    MET    HB3   3506 0.02410000   1.007947   ; qtot -1.293200
 3507         H3    218    MET    HG2   3507 0.04400000   1.007947   ; qtot -1.249200
 3508         H3    218    MET    HG3   3508 0.04400000   1.007947   ; qtot -1.205200
 3509         H3    218    MET    HE1   3509 0.06840000   1.007947   ; qtot -1.136800
 3510         H3    218    MET    HE2   3510 0.06840000   1.007947   ; qtot -1.068400
 3511         H3    218    MET    HE3   3511 0.06840000   1.007947   ; qtot -1.000000
; residue  219 GLU rtp GLU q -1.0
 3512         N1    219    GLU      N   3512 -0.51630000  14.006720   ; qtot -1.516300
 3513         C2    219    GLU     CA   3513 0.03970000  12.010780   ; qtot -1.476600
 3514         C1    219    GLU      C   3514 0.53660000  12.010780   ; qtot -0.940000
 3515         O1    219    GLU      O   3515 -0.58190000  15.999430   ; qtot -1.521900
 3516         C2    219    GLU     CB   3516 0.05600000  12.010780   ; qtot -1.465900
 3517         C2    219    GLU     CG   3517 0.01360000  12.010780   ; qtot -1.452300
 3518         C1    219    GLU     CD   3518 0.80540000  12.010780   ; qtot -0.646900
 3519         O1    219    GLU    OE1   3519 -0.81880000  15.999430   ; qtot -1.465700
 3520         O1    219    GLU    OE2   3520 -0.81880000  15.999430   ; qtot -2.284500
 3521         H2    219    GLU      H   3521 0.29360000   1.007947   ; qtot -1.990900
 3522         H3    219    GLU     HA   3522 0.11050000   1.007947   ; qtot -1.880400
 3523         H1    219    GLU    HB2   3523 -0.01730000   1.007947   ; qtot -1.897700
 3524         H1    219    GLU    HB3   3524 -0.01730000   1.007947   ; qtot -1.915000
 3525         H1    219    GLU    HG2   3525 -0.04250000   1.007947   ; qtot -1.957500
 3526         H1    219    GLU    HG3   3526 -0.04250000   1.007947   ; qtot -2.000000
; residue  220 HIS rtp HIS q 1.0
 3527         N1    220    HIS      N   3527 -0.34790000  14.006720   ; qtot -2.347900
 3528         C2    220    HIS     CA   3528 -0.13540000  12.010780   ; qtot -2.483300
 3529         C1    220    HIS      C   3529 0.73410000  12.010780   ; qtot -1.749200
 3530         O1    220    HIS      O   3530 -0.58940000  15.999430   ; qtot -2.338600
 3531         C2    220    HIS     CB   3531 -0.04140000  12.010780   ; qtot -2.380000
 3532         C1    220    HIS     CG   3532 -0.00120000  12.010780   ; qtot -2.381200
 3533         C1    220    HIS    CD2   3533 -0.11410000  12.010780   ; qtot -2.495300
 3534         N1    220    HIS    ND1   3534 -0.15130000  14.006720   ; qtot -2.646600
 3535         C1    220    HIS    CE1   3535 -0.01700000  12.010780   ; qtot -2.663600
 3536         N1    220    HIS    NE2   3536 -0.17180000  14.006720   ; qtot -2.835400
 3537         H2    220    HIS      H   3537 0.27470000   1.007947   ; qtot -2.560700
 3538         H3    220    HIS     HA   3538 0.12120000   1.007947   ; qtot -2.439500
 3539         H1    220    HIS    HB2   3539 0.08100000   1.007947   ; qtot -2.358500
 3540         H1    220    HIS    HB3   3540 0.08100000   1.007947   ; qtot -2.277500
 3541         H2    220    HIS    HD1   3541 0.38660000   1.007947   ; qtot -1.890900
 3542         H6    220    HIS    HD2   3542 0.23170000   1.007947   ; qtot -1.659200
 3543         H7    220    HIS    HE1   3543 0.26810000   1.007947   ; qtot -1.391100
 3544         H2    220    HIS    HE2   3544 0.39110000   1.007947   ; qtot -1.000000
; residue  221 LEU rtp LEU q -0.0
 3545         N1    221    LEU      N   3545 -0.41570000  14.006720   ; qtot -1.415700
 3546         C2    221    LEU     CA   3546 -0.05180000  12.010780   ; qtot -1.467500
 3547         C1    221    LEU      C   3547 0.59730000  12.010780   ; qtot -0.870200
 3548         O1    221    LEU      O   3548 -0.56790000  15.999430   ; qtot -1.438100
 3549         C2    221    LEU     CB   3549 -0.11020000  12.010780   ; qtot -1.548300
 3550         C2    221    LEU     CG   3550 0.35310000  12.010780   ; qtot -1.195200
 3551         C2    221    LEU    CD1   3551 -0.41210000  12.010780   ; qtot -1.607300
 3552         C2    221    LEU    CD2   3552 -0.41210000  12.010780   ; qtot -2.019400
 3553         H2    221    LEU      H   3553 0.27190000   1.007947   ; qtot -1.747500
 3554         H3    221    LEU     HA   3554 0.09220000   1.007947   ; qtot -1.655300
 3555         H1    221    LEU    HB2   3555 0.04570000   1.007947   ; qtot -1.609600
 3556         H1    221    LEU    HB3   3556 0.04570000   1.007947   ; qtot -1.563900
 3557         H1    221    LEU     HG   3557 -0.03610000   1.007947   ; qtot -1.600000
 3558         H1    221    LEU   HD11   3558 0.10000000   1.007947   ; qtot -1.500000
 3559         H1    221    LEU   HD12   3559 0.10000000   1.007947   ; qtot -1.400000
 3560         H1    221    LEU   HD13   3560 0.10000000   1.007947   ; qtot -1.300000
 3561         H1    221    LEU   HD21   3561 0.10000000   1.007947   ; qtot -1.200000
 3562         H1    221    LEU   HD22   3562 0.10000000   1.007947   ; qtot -1.100000
 3563         H1    221    LEU   HD23   3563 0.10000000   1.007947   ; qtot -1.000000
; residue  222 TYR rtp TYR q 0.0
 3564         N1    222    TYR      N   3564 -0.41570000  14.006720   ; qtot -1.415700
 3565         C2    222    TYR     CA   3565 -0.00140000  12.010780   ; qtot -1.417100
 3566         C1    222    TYR      C   3566 0.59730000  12.010780   ; qtot -0.819800
 3567         O1    222    TYR      O   3567 -0.56790000  15.999430   ; qtot -1.387700
 3568         C2    222    TYR     CB   3568 -0.01520000  12.010780   ; qtot -1.402900
 3569         C1    222    TYR     CG   3569 -0.00110000  12.010780   ; qtot -1.404000
 3570         C1    222    TYR    CD1   3570 -0.19060000  12.010780   ; qtot -1.594600
 3571         C1    222    TYR    CD2   3571 -0.19060000  12.010780   ; qtot -1.785200
 3572         C1    222    TYR    CE1   3572 -0.23410000  12.010780   ; qtot -2.019300
 3573         C1    222    TYR    CE2   3573 -0.23410000  12.010780   ; qtot -2.253400
 3574         C1    222    TYR     CZ   3574 0.32260000  12.010780   ; qtot -1.930800
 3575         O2    222    TYR     OH   3575 -0.55790000  15.999430   ; qtot -2.488700
 3576         H2    222    TYR      H   3576 0.27190000   1.007947   ; qtot -2.216800
 3577         H3    222    TYR     HA   3577 0.08760000   1.007947   ; qtot -2.129200
 3578         H1    222    TYR    HB2   3578 0.02950000   1.007947   ; qtot -2.099700
 3579         H1    222    TYR    HB3   3579 0.02950000   1.007947   ; qtot -2.070200
 3580         H5    222    TYR    HD1   3580 0.16990000   1.007947   ; qtot -1.900300
 3581         H5    222    TYR    HD2   3581 0.16990000   1.007947   ; qtot -1.730400
 3582         H5    222    TYR    HE1   3582 0.16560000   1.007947   ; qtot -1.564800
 3583         H5    222    TYR    HE2   3583 0.16560000   1.007947   ; qtot -1.399200
 3584         H4    222    TYR     HH   3584 0.39920000   1.007947   ; qtot -1.000000
; residue  223 SER rtp SER q 0.0
 3585         N1    223    SER      N   3585 -0.41570000  14.006720   ; qtot -1.415700
 3586         C2    223    SER     CA   3586 -0.02490000  12.010780   ; qtot -1.440600
 3587         C1    223    SER      C   3587 0.59730000  12.010780   ; qtot -0.843300
 3588         O1    223    SER      O   3588 -0.56790000  15.999430   ; qtot -1.411200
 3589         C2    223    SER     CB   3589 0.21170000  12.010780   ; qtot -1.199500
 3590         O2    223    SER     OG   3590 -0.65460000  15.999430   ; qtot -1.854100
 3591         H2    223    SER      H   3591 0.27190000   1.007947   ; qtot -1.582200
 3592         H3    223    SER     HA   3592 0.08430000   1.007947   ; qtot -1.497900
 3593         H3    223    SER    HB2   3593 0.03520000   1.007947   ; qtot -1.462700
 3594         H3    223    SER    HB3   3594 0.03520000   1.007947   ; qtot -1.427500
 3595         H4    223    SER     HG   3595 0.42750000   1.007947   ; qtot -1.000000
; residue  224 MET rtp MET q 0.0
 3596         N1    224    MET      N   3596 -0.41570000  14.006720   ; qtot -1.415700
 3597         C2    224    MET     CA   3597 -0.02370000  12.010780   ; qtot -1.439400
 3598         C1    224    MET      C   3598 0.59730000  12.010780   ; qtot -0.842100
 3599         O1    224    MET      O   3599 -0.56790000  15.999430   ; qtot -1.410000
 3600         C2    224    MET     CB   3600 0.03420000  12.010780   ; qtot -1.375800
 3601         C2    224    MET     CG   3601 0.00180000  12.010780   ; qtot -1.374000
 3602         S1    224    MET     SD   3602 -0.27370000  32.065500   ; qtot -1.647700
 3603         C2    224    MET     CE   3603 -0.05360000  12.010780   ; qtot -1.701300
 3604         H2    224    MET      H   3604 0.27190000   1.007947   ; qtot -1.429400
 3605         H3    224    MET     HA   3605 0.08800000   1.007947   ; qtot -1.341400
 3606         H1    224    MET    HB2   3606 0.02410000   1.007947   ; qtot -1.317300
 3607         H1    224    MET    HB3   3607 0.02410000   1.007947   ; qtot -1.293200
 3608         H3    224    MET    HG2   3608 0.04400000   1.007947   ; qtot -1.249200
 3609         H3    224    MET    HG3   3609 0.04400000   1.007947   ; qtot -1.205200
 3610         H3    224    MET    HE1   3610 0.06840000   1.007947   ; qtot -1.136800
 3611         H3    224    MET    HE2   3611 0.06840000   1.007947   ; qtot -1.068400
 3612         H3    224    MET    HE3   3612 0.06840000   1.007947   ; qtot -1.000000
; residue  225 LYS rtp LYS q 1.0
 3613         N1    225    LYS      N   3613 -0.34790000  14.006720   ; qtot -1.347900
 3614         C2    225    LYS     CA   3614 -0.24000000  12.010780   ; qtot -1.587900
 3615         C1    225    LYS      C   3615 0.73410000  12.010780   ; qtot -0.853800
 3616         O1    225    LYS      O   3616 -0.58940000  15.999430   ; qtot -1.443200
 3617         C2    225    LYS     CB   3617 -0.00940000  12.010780   ; qtot -1.452600
 3618         C2    225    LYS     CG   3618 0.01870000  12.010780   ; qtot -1.433900
 3619         C2    225    LYS     CD   3619 -0.04790000  12.010780   ; qtot -1.481800
 3620         C2    225    LYS     CE   3620 -0.01430000  12.010780   ; qtot -1.496100
 3621         N1    225    LYS     NZ   3621 -0.38540000  14.006720   ; qtot -1.881500
 3622         H2    225    LYS      H   3622 0.27470000   1.007947   ; qtot -1.606800
 3623         H3    225    LYS     HA   3623 0.14260000   1.007947   ; qtot -1.464200
 3624         H1    225    LYS    HB2   3624 0.03620000   1.007947   ; qtot -1.428000
 3625         H1    225    LYS    HB3   3625 0.03620000   1.007947   ; qtot -1.391800
 3626         H1    225    LYS    HG2   3626 0.01030000   1.007947   ; qtot -1.381500
 3627         H1    225    LYS    HG3   3627 0.01030000   1.007947   ; qtot -1.371200
 3628         H1    225    LYS    HD2   3628 0.06210000   1.007947   ; qtot -1.309100
 3629         H1    225    LYS    HD3   3629 0.06210000   1.007947   ; qtot -1.247000
 3630         H8    225    LYS    HE2   3630 0.11350000   1.007947   ; qtot -1.133500
 3631         H8    225    LYS    HE3   3631 0.11350000   1.007947   ; qtot -1.020000
 3632         H2    225    LYS    HZ1   3632 0.34000000   1.007947   ; qtot -0.680000
 3633         H2    225    LYS    HZ2   3633 0.34000000   1.007947   ; qtot -0.340000
 3634         H2    225    LYS    HZ3   3634 0.34000000   1.007947   ; qtot -0.000000
; residue  226 SER rtp SER q 0.0
 3635         N1    226    SER      N   3635 -0.41570000  14.006720   ; qtot -0.415700
 3636         C2    226    SER     CA   3636 -0.02490000  12.010780   ; qtot -0.440600
 3637         C1    226    SER      C   3637 0.59730000  12.010780   ; qtot 0.156700
 3638         O1    226    SER      O   3638 -0.56790000  15.999430   ; qtot -0.411200
 3639         C2    226    SER     CB   3639 0.21170000  12.010780   ; qtot -0.199500
 3640         O2    226    SER     OG   3640 -0.65460000  15.999430   ; qtot -0.854100
 3641         H2    226    SER      H   3641 0.27190000   1.007947   ; qtot -0.582200
 3642         H3    226    SER     HA   3642 0.08430000   1.007947   ; qtot -0.497900
 3643         H3    226    SER    HB2   3643 0.03520000   1.007947   ; qtot -0.462700
 3644         H3    226    SER    HB3   3644 0.03520000   1.007947   ; qtot -0.427500
 3645         H4    226    SER     HG   3645 0.42750000   1.007947   ; qtot -0.000000
; residue  227 LYS rtp LYS q 1.0
 3646         N1    227    LYS      N   3646 -0.34790000  14.006720   ; qtot -0.347900
 3647         C2    227    LYS     CA   3647 -0.24000000  12.010780   ; qtot -0.587900
 3648         C1    227    LYS      C   3648 0.73410000  12.010780   ; qtot 0.146200
 3649         O1    227    LYS      O   3649 -0.58940000  15.999430   ; qtot -0.443200
 3650         C2    227    LYS     CB   3650 -0.00940000  12.010780   ; qtot -0.452600
 3651         C2    227    LYS     CG   3651 0.01870000  12.010780   ; qtot -0.433900
 3652         C2    227    LYS     CD   3652 -0.04790000  12.010780   ; qtot -0.481800
 3653         C2    227    LYS     CE   3653 -0.01430000  12.010780   ; qtot -0.496100
 3654         N1    227    LYS     NZ   3654 -0.38540000  14.006720   ; qtot -0.881500
 3655         H2    227    LYS      H   3655 0.27470000   1.007947   ; qtot -0.606800
 3656         H3    227    LYS     HA   3656 0.14260000   1.007947   ; qtot -0.464200
 3657         H1    227    LYS    HB2   3657 0.03620000   1.007947   ; qtot -0.428000
 3658         H1    227    LYS    HB3   3658 0.03620000   1.007947   ; qtot -0.391800
 3659         H1    227    LYS    HG2   3659 0.01030000   1.007947   ; qtot -0.381500
 3660         H1    227    LYS    HG3   3660 0.01030000   1.007947   ; qtot -0.371200
 3661         H1    227    LYS    HD2   3661 0.06210000   1.007947   ; qtot -0.309100
 3662         H1    227    LYS    HD3   3662 0.06210000   1.007947   ; qtot -0.247000
 3663         H8    227    LYS    HE2   3663 0.11350000   1.007947   ; qtot -0.133500
 3664         H8    227    LYS    HE3   3664 0.11350000   1.007947   ; qtot -0.020000
 3665         H2    227    LYS    HZ1   3665 0.34000000   1.007947   ; qtot 0.320000
 3666         H2    227    LYS    HZ2   3666 0.34000000   1.007947   ; qtot 0.660000
 3667         H2    227    LYS    HZ3   3667 0.34000000   1.007947   ; qtot 1.000000
; residue  228 ASN rtp ASN q 0.0
 3668         N1    228    ASN      N   3668 -0.41570000  14.006720   ; qtot 0.584300
 3669         C2    228    ASN     CA   3669 0.01430000  12.010780   ; qtot 0.598600
 3670         C1    228    ASN      C   3670 0.59730000  12.010780   ; qtot 1.195900
 3671         O1    228    ASN      O   3671 -0.56790000  15.999430   ; qtot 0.628000
 3672         C2    228    ASN     CB   3672 -0.20410000  12.010780   ; qtot 0.423900
 3673         C1    228    ASN     CG   3673 0.71300000  12.010780   ; qtot 1.136900
 3674         N1    228    ASN    ND2   3674 -0.91910000  14.006720   ; qtot 0.217800
 3675         O1    228    ASN    OD1   3675 -0.59310000  15.999430   ; qtot -0.375300
 3676         H2    228    ASN      H   3676 0.27190000   1.007947   ; qtot -0.103400
 3677         H3    228    ASN     HA   3677 0.10480000   1.007947   ; qtot 0.001400
 3678         H1    228    ASN    HB2   3678 0.07970000   1.007947   ; qtot 0.081100
 3679         H1    228    ASN    HB3   3679 0.07970000   1.007947   ; qtot 0.160800
 3680         H2    228    ASN   HD21   3680 0.41960000   1.007947   ; qtot 0.580400
 3681         H2    228    ASN   HD22   3681 0.41960000   1.007947   ; qtot 1.000000
; residue  229 VAL rtp VAL q 0.0
 3682         N1    229    VAL      N   3682 -0.41570000  14.006720   ; qtot 0.584300
 3683         C2    229    VAL     CA   3683 -0.08750000  12.010780   ; qtot 0.496800
 3684         C1    229    VAL      C   3684 0.59730000  12.010780   ; qtot 1.094100
 3685         O1    229    VAL      O   3685 -0.56790000  15.999430   ; qtot 0.526200
 3686         C2    229    VAL     CB   3686 0.29850000  12.010780   ; qtot 0.824700
 3687         C2    229    VAL    CG1   3687 -0.31920000  12.010780   ; qtot 0.505500
 3688         C2    229    VAL    CG2   3688 -0.31920000  12.010780   ; qtot 0.186300
 3689         H2    229    VAL      H   3689 0.27190000   1.007947   ; qtot 0.458200
 3690         H3    229    VAL     HA   3690 0.09690000   1.007947   ; qtot 0.555100
 3691         H1    229    VAL     HB   3691 -0.02970000   1.007947   ; qtot 0.525400
 3692         H1    229    VAL   HG11   3692 0.07910000   1.007947   ; qtot 0.604500
 3693         H1    229    VAL   HG12   3693 0.07910000   1.007947   ; qtot 0.683600
 3694         H1    229    VAL   HG13   3694 0.07910000   1.007947   ; qtot 0.762700
 3695         H1    229    VAL   HG21   3695 0.07910000   1.007947   ; qtot 0.841800
 3696         H1    229    VAL   HG22   3696 0.07910000   1.007947   ; qtot 0.920900
 3697         H1    229    VAL   HG23   3697 0.07910000   1.007947   ; qtot 1.000000
; residue  230 VAL rtp VAL q 0.0
 3698         N1    230    VAL      N   3698 -0.41570000  14.006720   ; qtot 0.584300
 3699         C2    230    VAL     CA   3699 -0.08750000  12.010780   ; qtot 0.496800
 3700         C1    230    VAL      C   3700 0.59730000  12.010780   ; qtot 1.094100
 3701         O1    230    VAL      O   3701 -0.56790000  15.999430   ; qtot 0.526200
 3702         C2    230    VAL     CB   3702 0.29850000  12.010780   ; qtot 0.824700
 3703         C2    230    VAL    CG1   3703 -0.31920000  12.010780   ; qtot 0.505500
 3704         C2    230    VAL    CG2   3704 -0.31920000  12.010780   ; qtot 0.186300
 3705         H2    230    VAL      H   3705 0.27190000   1.007947   ; qtot 0.458200
 3706         H3    230    VAL     HA   3706 0.09690000   1.007947   ; qtot 0.555100
 3707         H1    230    VAL     HB   3707 -0.02970000   1.007947   ; qtot 0.525400
 3708         H1    230    VAL   HG11   3708 0.07910000   1.007947   ; qtot 0.604500
 3709         H1    230    VAL   HG12   3709 0.07910000   1.007947   ; qtot 0.683600
 3710         H1    230    VAL   HG13   3710 0.07910000   1.007947   ; qtot 0.762700
 3711         H1    230    VAL   HG21   3711 0.07910000   1.007947   ; qtot 0.841800
 3712         H1    230    VAL   HG22   3712 0.07910000   1.007947   ; qtot 0.920900
 3713         H1    230    VAL   HG23   3713 0.07910000   1.007947   ; qtot 1.000000
; residue  231 PRO rtp PRO q -0.0
 3714         N1    231    PRO      N   3714 -0.25480000  14.006720   ; qtot 0.745200
 3715         C2    231    PRO     CA   3715 -0.02660000  12.010780   ; qtot 0.718600
 3716         C1    231    PRO      C   3716 0.58960000  12.010780   ; qtot 1.308200
 3717         O1    231    PRO      O   3717 -0.57480000  15.999430   ; qtot 0.733400
 3718         C2    231    PRO     CB   3718 -0.00700000  12.010780   ; qtot 0.726400
 3719         C2    231    PRO     CG   3719 0.01890000  12.010780   ; qtot 0.745300
 3720         C2    231    PRO     CD   3720 0.01920000  12.010780   ; qtot 0.764500
 3721         H3    231    PRO     HA   3721 0.06410000   1.007947   ; qtot 0.828600
 3722         H1    231    PRO    HB2   3722 0.02530000   1.007947   ; qtot 0.853900
 3723         H1    231    PRO    HB3   3723 0.02530000   1.007947   ; qtot 0.879200
 3724         H1    231    PRO    HG2   3724 0.02130000   1.007947   ; qtot 0.900500
 3725         H1    231    PRO    HG3   3725 0.02130000   1.007947   ; qtot 0.921800
 3726         H3    231    PRO    HD2   3726 0.03910000   1.007947   ; qtot 0.960900
 3727         H3    231    PRO    HD3   3727 0.03910000   1.007947   ; qtot 1.000000
; residue  232 LEU rtp LEU q -0.0
 3728         N1    232    LEU      N   3728 -0.41570000  14.006720   ; qtot 0.584300
 3729         C2    232    LEU     CA   3729 -0.05180000  12.010780   ; qtot 0.532500
 3730         C1    232    LEU      C   3730 0.59730000  12.010780   ; qtot 1.129800
 3731         O1    232    LEU      O   3731 -0.56790000  15.999430   ; qtot 0.561900
 3732         C2    232    LEU     CB   3732 -0.11020000  12.010780   ; qtot 0.451700
 3733         C2    232    LEU     CG   3733 0.35310000  12.010780   ; qtot 0.804800
 3734         C2    232    LEU    CD1   3734 -0.41210000  12.010780   ; qtot 0.392700
 3735         C2    232    LEU    CD2   3735 -0.41210000  12.010780   ; qtot -0.019400
 3736         H2    232    LEU      H   3736 0.27190000   1.007947   ; qtot 0.252500
 3737         H3    232    LEU     HA   3737 0.09220000   1.007947   ; qtot 0.344700
 3738         H1    232    LEU    HB2   3738 0.04570000   1.007947   ; qtot 0.390400
 3739         H1    232    LEU    HB3   3739 0.04570000   1.007947   ; qtot 0.436100
 3740         H1    232    LEU     HG   3740 -0.03610000   1.007947   ; qtot 0.400000
 3741         H1    232    LEU   HD11   3741 0.10000000   1.007947   ; qtot 0.500000
 3742         H1    232    LEU   HD12   3742 0.10000000   1.007947   ; qtot 0.600000
 3743         H1    232    LEU   HD13   3743 0.10000000   1.007947   ; qtot 0.700000
 3744         H1    232    LEU   HD21   3744 0.10000000   1.007947   ; qtot 0.800000
 3745         H1    232    LEU   HD22   3745 0.10000000   1.007947   ; qtot 0.900000
 3746         H1    232    LEU   HD23   3746 0.10000000   1.007947   ; qtot 1.000000
; residue  233 TYR rtp TYR q 0.0
 3747         N1    233    TYR      N   3747 -0.41570000  14.006720   ; qtot 0.584300
 3748         C2    233    TYR     CA   3748 -0.00140000  12.010780   ; qtot 0.582900
 3749         C1    233    TYR      C   3749 0.59730000  12.010780   ; qtot 1.180200
 3750         O1    233    TYR      O   3750 -0.56790000  15.999430   ; qtot 0.612300
 3751         C2    233    TYR     CB   3751 -0.01520000  12.010780   ; qtot 0.597100
 3752         C1    233    TYR     CG   3752 -0.00110000  12.010780   ; qtot 0.596000
 3753         C1    233    TYR    CD1   3753 -0.19060000  12.010780   ; qtot 0.405400
 3754         C1    233    TYR    CD2   3754 -0.19060000  12.010780   ; qtot 0.214800
 3755         C1    233    TYR    CE1   3755 -0.23410000  12.010780   ; qtot -0.019300
 3756         C1    233    TYR    CE2   3756 -0.23410000  12.010780   ; qtot -0.253400
 3757         C1    233    TYR     CZ   3757 0.32260000  12.010780   ; qtot 0.069200
 3758         O2    233    TYR     OH   3758 -0.55790000  15.999430   ; qtot -0.488700
 3759         H2    233    TYR      H   3759 0.27190000   1.007947   ; qtot -0.216800
 3760         H3    233    TYR     HA   3760 0.08760000   1.007947   ; qtot -0.129200
 3761         H1    233    TYR    HB2   3761 0.02950000   1.007947   ; qtot -0.099700
 3762         H1    233    TYR    HB3   3762 0.02950000   1.007947   ; qtot -0.070200
 3763         H5    233    TYR    HD1   3763 0.16990000   1.007947   ; qtot 0.099700
 3764         H5    233    TYR    HD2   3764 0.16990000   1.007947   ; qtot 0.269600
 3765         H5    233    TYR    HE1   3765 0.16560000   1.007947   ; qtot 0.435200
 3766         H5    233    TYR    HE2   3766 0.16560000   1.007947   ; qtot 0.600800
 3767         H4    233    TYR     HH   3767 0.39920000   1.007947   ; qtot 1.000000
; residue  234 ASP rtp ASP q -1.0
 3768         N1    234    ASP      N   3768 -0.51630000  14.006720   ; qtot 0.483700
 3769         C2    234    ASP     CA   3769 0.03810000  12.010780   ; qtot 0.521800
 3770         C1    234    ASP      C   3770 0.53660000  12.010780   ; qtot 1.058400
 3771         O1    234    ASP      O   3771 -0.58190000  15.999430   ; qtot 0.476500
 3772         C2    234    ASP     CB   3772 -0.03030000  12.010780   ; qtot 0.446200
 3773         C1    234    ASP     CG   3773 0.79940000  12.010780   ; qtot 1.245600
 3774         O1    234    ASP    OD1   3774 -0.80140000  15.999430   ; qtot 0.444200
 3775         O1    234    ASP    OD2   3775 -0.80140000  15.999430   ; qtot -0.357200
 3776         H2    234    ASP      H   3776 0.29360000   1.007947   ; qtot -0.063600
 3777         H3    234    ASP     HA   3777 0.08800000   1.007947   ; qtot 0.024400
 3778         H1    234    ASP    HB2   3778 -0.01220000   1.007947   ; qtot 0.012200
 3779         H1    234    ASP    HB3   3779 -0.01220000   1.007947   ; qtot -0.000000
; residue  235 LEU rtp LEU q -0.0
 3780         N1    235    LEU      N   3780 -0.41570000  14.006720   ; qtot -0.415700
 3781         C2    235    LEU     CA   3781 -0.05180000  12.010780   ; qtot -0.467500
 3782         C1    235    LEU      C   3782 0.59730000  12.010780   ; qtot 0.129800
 3783         O1    235    LEU      O   3783 -0.56790000  15.999430   ; qtot -0.438100
 3784         C2    235    LEU     CB   3784 -0.11020000  12.010780   ; qtot -0.548300
 3785         C2    235    LEU     CG   3785 0.35310000  12.010780   ; qtot -0.195200
 3786         C2    235    LEU    CD1   3786 -0.41210000  12.010780   ; qtot -0.607300
 3787         C2    235    LEU    CD2   3787 -0.41210000  12.010780   ; qtot -1.019400
 3788         H2    235    LEU      H   3788 0.27190000   1.007947   ; qtot -0.747500
 3789         H3    235    LEU     HA   3789 0.09220000   1.007947   ; qtot -0.655300
 3790         H1    235    LEU    HB2   3790 0.04570000   1.007947   ; qtot -0.609600
 3791         H1    235    LEU    HB3   3791 0.04570000   1.007947   ; qtot -0.563900
 3792         H1    235    LEU     HG   3792 -0.03610000   1.007947   ; qtot -0.600000
 3793         H1    235    LEU   HD11   3793 0.10000000   1.007947   ; qtot -0.500000
 3794         H1    235    LEU   HD12   3794 0.10000000   1.007947   ; qtot -0.400000
 3795         H1    235    LEU   HD13   3795 0.10000000   1.007947   ; qtot -0.300000
 3796         H1    235    LEU   HD21   3796 0.10000000   1.007947   ; qtot -0.200000
 3797         H1    235    LEU   HD22   3797 0.10000000   1.007947   ; qtot -0.100000
 3798         H1    235    LEU   HD23   3798 0.10000000   1.007947   ; qtot -0.000000
; residue  236 LEU rtp LEU q -0.0
 3799         N1    236    LEU      N   3799 -0.41570000  14.006720   ; qtot -0.415700
 3800         C2    236    LEU     CA   3800 -0.05180000  12.010780   ; qtot -0.467500
 3801         C1    236    LEU      C   3801 0.59730000  12.010780   ; qtot 0.129800
 3802         O1    236    LEU      O   3802 -0.56790000  15.999430   ; qtot -0.438100
 3803         C2    236    LEU     CB   3803 -0.11020000  12.010780   ; qtot -0.548300
 3804         C2    236    LEU     CG   3804 0.35310000  12.010780   ; qtot -0.195200
 3805         C2    236    LEU    CD1   3805 -0.41210000  12.010780   ; qtot -0.607300
 3806         C2    236    LEU    CD2   3806 -0.41210000  12.010780   ; qtot -1.019400
 3807         H2    236    LEU      H   3807 0.27190000   1.007947   ; qtot -0.747500
 3808         H3    236    LEU     HA   3808 0.09220000   1.007947   ; qtot -0.655300
 3809         H1    236    LEU    HB2   3809 0.04570000   1.007947   ; qtot -0.609600
 3810         H1    236    LEU    HB3   3810 0.04570000   1.007947   ; qtot -0.563900
 3811         H1    236    LEU     HG   3811 -0.03610000   1.007947   ; qtot -0.600000
 3812         H1    236    LEU   HD11   3812 0.10000000   1.007947   ; qtot -0.500000
 3813         H1    236    LEU   HD12   3813 0.10000000   1.007947   ; qtot -0.400000
 3814         H1    236    LEU   HD13   3814 0.10000000   1.007947   ; qtot -0.300000
 3815         H1    236    LEU   HD21   3815 0.10000000   1.007947   ; qtot -0.200000
 3816         H1    236    LEU   HD22   3816 0.10000000   1.007947   ; qtot -0.100000
 3817         H1    236    LEU   HD23   3817 0.10000000   1.007947   ; qtot -0.000000
; residue  237 LEU rtp LEU q -0.0
 3818         N1    237    LEU      N   3818 -0.41570000  14.006720   ; qtot -0.415700
 3819         C2    237    LEU     CA   3819 -0.05180000  12.010780   ; qtot -0.467500
 3820         C1    237    LEU      C   3820 0.59730000  12.010780   ; qtot 0.129800
 3821         O1    237    LEU      O   3821 -0.56790000  15.999430   ; qtot -0.438100
 3822         C2    237    LEU     CB   3822 -0.11020000  12.010780   ; qtot -0.548300
 3823         C2    237    LEU     CG   3823 0.35310000  12.010780   ; qtot -0.195200
 3824         C2    237    LEU    CD1   3824 -0.41210000  12.010780   ; qtot -0.607300
 3825         C2    237    LEU    CD2   3825 -0.41210000  12.010780   ; qtot -1.019400
 3826         H2    237    LEU      H   3826 0.27190000   1.007947   ; qtot -0.747500
 3827         H3    237    LEU     HA   3827 0.09220000   1.007947   ; qtot -0.655300
 3828         H1    237    LEU    HB2   3828 0.04570000   1.007947   ; qtot -0.609600
 3829         H1    237    LEU    HB3   3829 0.04570000   1.007947   ; qtot -0.563900
 3830         H1    237    LEU     HG   3830 -0.03610000   1.007947   ; qtot -0.600000
 3831         H1    237    LEU   HD11   3831 0.10000000   1.007947   ; qtot -0.500000
 3832         H1    237    LEU   HD12   3832 0.10000000   1.007947   ; qtot -0.400000
 3833         H1    237    LEU   HD13   3833 0.10000000   1.007947   ; qtot -0.300000
 3834         H1    237    LEU   HD21   3834 0.10000000   1.007947   ; qtot -0.200000
 3835         H1    237    LEU   HD22   3835 0.10000000   1.007947   ; qtot -0.100000
 3836         H1    237    LEU   HD23   3836 0.10000000   1.007947   ; qtot -0.000000
; residue  238 GLU rtp GLU q -1.0
 3837         N1    238    GLU      N   3837 -0.51630000  14.006720   ; qtot -0.516300
 3838         C2    238    GLU     CA   3838 0.03970000  12.010780   ; qtot -0.476600
 3839         C1    238    GLU      C   3839 0.53660000  12.010780   ; qtot 0.060000
 3840         O1    238    GLU      O   3840 -0.58190000  15.999430   ; qtot -0.521900
 3841         C2    238    GLU     CB   3841 0.05600000  12.010780   ; qtot -0.465900
 3842         C2    238    GLU     CG   3842 0.01360000  12.010780   ; qtot -0.452300
 3843         C1    238    GLU     CD   3843 0.80540000  12.010780   ; qtot 0.353100
 3844         O1    238    GLU    OE1   3844 -0.81880000  15.999430   ; qtot -0.465700
 3845         O1    238    GLU    OE2   3845 -0.81880000  15.999430   ; qtot -1.284500
 3846         H2    238    GLU      H   3846 0.29360000   1.007947   ; qtot -0.990900
 3847         H3    238    GLU     HA   3847 0.11050000   1.007947   ; qtot -0.880400
 3848         H1    238    GLU    HB2   3848 -0.01730000   1.007947   ; qtot -0.897700
 3849         H1    238    GLU    HB3   3849 -0.01730000   1.007947   ; qtot -0.915000
 3850         H1    238    GLU    HG2   3850 -0.04250000   1.007947   ; qtot -0.957500
 3851         H1    238    GLU    HG3   3851 -0.04250000   1.007947   ; qtot -1.000000
; residue  239 MET rtp MET q 0.0
 3852         N1    239    MET      N   3852 -0.41570000  14.006720   ; qtot -1.415700
 3853         C2    239    MET     CA   3853 -0.02370000  12.010780   ; qtot -1.439400
 3854         C1    239    MET      C   3854 0.59730000  12.010780   ; qtot -0.842100
 3855         O1    239    MET      O   3855 -0.56790000  15.999430   ; qtot -1.410000
 3856         C2    239    MET     CB   3856 0.03420000  12.010780   ; qtot -1.375800
 3857         C2    239    MET     CG   3857 0.00180000  12.010780   ; qtot -1.374000
 3858         S1    239    MET     SD   3858 -0.27370000  32.065500   ; qtot -1.647700
 3859         C2    239    MET     CE   3859 -0.05360000  12.010780   ; qtot -1.701300
 3860         H2    239    MET      H   3860 0.27190000   1.007947   ; qtot -1.429400
 3861         H3    239    MET     HA   3861 0.08800000   1.007947   ; qtot -1.341400
 3862         H1    239    MET    HB2   3862 0.02410000   1.007947   ; qtot -1.317300
 3863         H1    239    MET    HB3   3863 0.02410000   1.007947   ; qtot -1.293200
 3864         H3    239    MET    HG2   3864 0.04400000   1.007947   ; qtot -1.249200
 3865         H3    239    MET    HG3   3865 0.04400000   1.007947   ; qtot -1.205200
 3866         H3    239    MET    HE1   3866 0.06840000   1.007947   ; qtot -1.136800
 3867         H3    239    MET    HE2   3867 0.06840000   1.007947   ; qtot -1.068400
 3868         H3    239    MET    HE3   3868 0.06840000   1.007947   ; qtot -1.000000
; residue  240 LEU rtp LEU q -0.0
 3869         N1    240    LEU      N   3869 -0.41570000  14.006720   ; qtot -1.415700
 3870         C2    240    LEU     CA   3870 -0.05180000  12.010780   ; qtot -1.467500
 3871         C1    240    LEU      C   3871 0.59730000  12.010780   ; qtot -0.870200
 3872         O1    240    LEU      O   3872 -0.56790000  15.999430   ; qtot -1.438100
 3873         C2    240    LEU     CB   3873 -0.11020000  12.010780   ; qtot -1.548300
 3874         C2    240    LEU     CG   3874 0.35310000  12.010780   ; qtot -1.195200
 3875         C2    240    LEU    CD1   3875 -0.41210000  12.010780   ; qtot -1.607300
 3876         C2    240    LEU    CD2   3876 -0.41210000  12.010780   ; qtot -2.019400
 3877         H2    240    LEU      H   3877 0.27190000   1.007947   ; qtot -1.747500
 3878         H3    240    LEU     HA   3878 0.09220000   1.007947   ; qtot -1.655300
 3879         H1    240    LEU    HB2   3879 0.04570000   1.007947   ; qtot -1.609600
 3880         H1    240    LEU    HB3   3880 0.04570000   1.007947   ; qtot -1.563900
 3881         H1    240    LEU     HG   3881 -0.03610000   1.007947   ; qtot -1.600000
 3882         H1    240    LEU   HD11   3882 0.10000000   1.007947   ; qtot -1.500000
 3883         H1    240    LEU   HD12   3883 0.10000000   1.007947   ; qtot -1.400000
 3884         H1    240    LEU   HD13   3884 0.10000000   1.007947   ; qtot -1.300000
 3885         H1    240    LEU   HD21   3885 0.10000000   1.007947   ; qtot -1.200000
 3886         H1    240    LEU   HD22   3886 0.10000000   1.007947   ; qtot -1.100000
 3887         H1    240    LEU   HD23   3887 0.10000000   1.007947   ; qtot -1.000000
; residue  241 ASP rtp ASP q -1.0
 3888         N1    241    ASP      N   3888 -0.51630000  14.006720   ; qtot -1.516300
 3889         C2    241    ASP     CA   3889 0.03810000  12.010780   ; qtot -1.478200
 3890         C1    241    ASP      C   3890 0.53660000  12.010780   ; qtot -0.941600
 3891         O1    241    ASP      O   3891 -0.58190000  15.999430   ; qtot -1.523500
 3892         C2    241    ASP     CB   3892 -0.03030000  12.010780   ; qtot -1.553800
 3893         C1    241    ASP     CG   3893 0.79940000  12.010780   ; qtot -0.754400
 3894         O1    241    ASP    OD1   3894 -0.80140000  15.999430   ; qtot -1.555800
 3895         O1    241    ASP    OD2   3895 -0.80140000  15.999430   ; qtot -2.357200
 3896         H2    241    ASP      H   3896 0.29360000   1.007947   ; qtot -2.063600
 3897         H3    241    ASP     HA   3897 0.08800000   1.007947   ; qtot -1.975600
 3898         H1    241    ASP    HB2   3898 -0.01220000   1.007947   ; qtot -1.987800
 3899         H1    241    ASP    HB3   3899 -0.01220000   1.007947   ; qtot -2.000000
; residue  242 ALA rtp ALA q 0.0
 3900         N1    242    ALA      N   3900 -0.41570000  14.006720   ; qtot -2.415700
 3901         C2    242    ALA     CA   3901 0.03370000  12.010780   ; qtot -2.382000
 3902         C1    242    ALA      C   3902 0.59730000  12.010780   ; qtot -1.784700
 3903         O1    242    ALA      O   3903 -0.56790000  15.999430   ; qtot -2.352600
 3904         C2    242    ALA     CB   3904 -0.18250000  12.010780   ; qtot -2.535100
 3905         H2    242    ALA      H   3905 0.27190000   1.007947   ; qtot -2.263200
 3906         H3    242    ALA     HA   3906 0.08230000   1.007947   ; qtot -2.180900
 3907         H1    242    ALA    HB1   3907 0.06030000   1.007947   ; qtot -2.120600
 3908         H1    242    ALA    HB2   3908 0.06030000   1.007947   ; qtot -2.060300
 3909         H1    242    ALA    HB3   3909 0.06030000   1.007947   ; qtot -2.000000
; residue  243 HIS rtp HIS q -0.0
 3910         N1    243    HIS      N   3910 -0.41570000  14.006720   ; qtot -2.415700
 3911         C2    243    HIS     CA   3911 -0.05810000  12.010780   ; qtot -2.473800
 3912         C1    243    HIS      C   3912 0.59730000  12.010780   ; qtot -1.876500
 3913         O1    243    HIS      O   3913 -0.56790000  15.999430   ; qtot -2.444400
 3914         C2    243    HIS     CB   3914 -0.00740000  12.010780   ; qtot -2.451800
 3915         C1    243    HIS     CG   3915 0.18680000  12.010780   ; qtot -2.265000
 3916         C1    243    HIS    CD2   3916 -0.22070000  12.010780   ; qtot -2.485700
 3917         N1    243    HIS    ND1   3917 -0.54320000  14.006720   ; qtot -3.028900
 3918         C1    243    HIS    CE1   3918 0.16350000  12.010780   ; qtot -2.865400
 3919         N1    243    HIS    NE2   3919 -0.27950000  14.006720   ; qtot -3.144900
 3920         H2    243    HIS      H   3920 0.27190000   1.007947   ; qtot -2.873000
 3921         H3    243    HIS     HA   3921 0.13600000   1.007947   ; qtot -2.737000
 3922         H1    243    HIS    HB2   3922 0.03670000   1.007947   ; qtot -2.700300
 3923         H1    243    HIS    HB3   3923 0.03670000   1.007947   ; qtot -2.663600
 3924         H6    243    HIS    HD2   3924 0.18620000   1.007947   ; qtot -2.477400
 3925         H7    243    HIS    HE1   3925 0.14350000   1.007947   ; qtot -2.333900
 3926         H2    243    HIS    HE2   3926 0.33390000   1.007947   ; qtot -2.000000
; residue  244 ARG rtp ARG q 1.0
 3927         N1    244    ARG      N   3927 -0.34790000  14.006720   ; qtot -2.347900
 3928         C2    244    ARG     CA   3928 -0.26370000  12.010780   ; qtot -2.611600
 3929         C1    244    ARG      C   3929 0.73410000  12.010780   ; qtot -1.877500
 3930         O1    244    ARG      O   3930 -0.58940000  15.999430   ; qtot -2.466900
 3931         C2    244    ARG     CB   3931 -0.00070000  12.010780   ; qtot -2.467600
 3932         C2    244    ARG     CG   3932 0.03900000  12.010780   ; qtot -2.428600
 3933         C2    244    ARG     CD   3933 0.04860000  12.010780   ; qtot -2.380000
 3934         N1    244    ARG     NE   3934 -0.52950000  14.006720   ; qtot -2.909500
 3935         C1    244    ARG     CZ   3935 0.80760000  12.010780   ; qtot -2.101900
 3936         N1    244    ARG    NH1   3936 -0.86270000  14.006720   ; qtot -2.964600
 3937         N1    244    ARG    NH2   3937 -0.86270000  14.006720   ; qtot -3.827300
 3938         H2    244    ARG      H   3938 0.27470000   1.007947   ; qtot -3.552600
 3939         H3    244    ARG     HA   3939 0.15600000   1.007947   ; qtot -3.396600
 3940         H1    244    ARG    HB2   3940 0.03270000   1.007947   ; qtot -3.363900
 3941         H1    244    ARG    HB3   3941 0.03270000   1.007947   ; qtot -3.331200
 3942         H1    244    ARG    HG2   3942 0.02850000   1.007947   ; qtot -3.302700
 3943         H1    244    ARG    HG3   3943 0.02850000   1.007947   ; qtot -3.274200
 3944         H3    244    ARG    HD2   3944 0.06870000   1.007947   ; qtot -3.205500
 3945         H3    244    ARG    HD3   3945 0.06870000   1.007947   ; qtot -3.136800
 3946         H2    244    ARG     HE   3946 0.34560000   1.007947   ; qtot -2.791200
 3947         H2    244    ARG   HH11   3947 0.44780000   1.007947   ; qtot -2.343400
 3948         H2    244    ARG   HH12   3948 0.44780000   1.007947   ; qtot -1.895600
 3949         H2    244    ARG   HH21   3949 0.44780000   1.007947   ; qtot -1.447800
 3950         H2    244    ARG   HH22   3950 0.44780000   1.007947   ; qtot -1.000000
; residue  245 LEU rtp LEU q -0.0
 3951         N1    245    LEU      N   3951 -0.41570000  14.006720   ; qtot -1.415700
 3952         C2    245    LEU     CA   3952 -0.05180000  12.010780   ; qtot -1.467500
 3953         C1    245    LEU      C   3953 0.59730000  12.010780   ; qtot -0.870200
 3954         O1    245    LEU      O   3954 -0.56790000  15.999430   ; qtot -1.438100
 3955         C2    245    LEU     CB   3955 -0.11020000  12.010780   ; qtot -1.548300
 3956         C2    245    LEU     CG   3956 0.35310000  12.010780   ; qtot -1.195200
 3957         C2    245    LEU    CD1   3957 -0.41210000  12.010780   ; qtot -1.607300
 3958         C2    245    LEU    CD2   3958 -0.41210000  12.010780   ; qtot -2.019400
 3959         H2    245    LEU      H   3959 0.27190000   1.007947   ; qtot -1.747500
 3960         H3    245    LEU     HA   3960 0.09220000   1.007947   ; qtot -1.655300
 3961         H1    245    LEU    HB2   3961 0.04570000   1.007947   ; qtot -1.609600
 3962         H1    245    LEU    HB3   3962 0.04570000   1.007947   ; qtot -1.563900
 3963         H1    245    LEU     HG   3963 -0.03610000   1.007947   ; qtot -1.600000
 3964         H1    245    LEU   HD11   3964 0.10000000   1.007947   ; qtot -1.500000
 3965         H1    245    LEU   HD12   3965 0.10000000   1.007947   ; qtot -1.400000
 3966         H1    245    LEU   HD13   3966 0.10000000   1.007947   ; qtot -1.300000
 3967         H1    245    LEU   HD21   3967 0.10000000   1.007947   ; qtot -1.200000
 3968         H1    245    LEU   HD22   3968 0.10000000   1.007947   ; qtot -1.100000
 3969         H1    245    LEU   HD23   3969 0.10000000   1.007947   ; qtot -1.000000
; residue  246 NME rtp NME q 0.0
 3970         N1    246    NME      N   3970 -0.41570000  14.006720   ; qtot -1.415700
 3971         C2    246    NME    CH3   3971 -0.14900000  12.010780   ; qtot -1.564700
 3972         H2    246    NME      H   3972 0.27190000   1.007947   ; qtot -1.292800
 3973         H3    246    NME   HH31   3973 0.09760000   1.007947   ; qtot -1.195200
 3974         H3    246    NME   HH32   3974 0.09760000   1.007947   ; qtot -1.097600
 3975         H3    246    NME   HH33   3975 0.09760000   1.007947   ; qtot -1.000000

[ bonds ]
;    ai     aj funct         c0         c1         c2         c3
      2      1     1   0.12290 476976.000000
      3      1     1   0.15220 265265.600000
      7      1     1   0.13350 410032.000000
      4      3     1   0.10900 284512.000000
      5      3     1   0.10900 284512.000000
      6      3     1   0.10900 284512.000000
      8      7     1   0.14490 282001.600000
     15      7     1   0.10100 363171.200000
      9      8     1   0.15220 265265.600000
     11      8     1   0.15260 259408.000000
     16      8     1   0.10900 284512.000000
     10      9     1   0.12290 476976.000000
     26      9     1   0.13350 410032.000000
     12     11     1   0.15260 259408.000000
     17     11     1   0.10900 284512.000000
     18     11     1   0.10900 284512.000000
     13     12     1   0.15260 259408.000000
     14     12     1   0.15260 259408.000000
     19     12     1   0.10900 284512.000000
     20     13     1   0.10900 284512.000000
     21     13     1   0.10900 284512.000000
     22     13     1   0.10900 284512.000000
     23     14     1   0.10900 284512.000000
     24     14     1   0.10900 284512.000000
     25     14     1   0.10900 284512.000000
     27     26     1   0.14490 282001.600000
     31     26     1   0.10100 363171.200000
     28     27     1   0.15220 265265.600000
     30     27     1   0.15260 259408.000000
     32     27     1   0.10900 284512.000000
     29     28     1   0.12290 476976.000000
     36     28     1   0.13350 410032.000000
     33     30     1   0.10900 284512.000000
     34     30     1   0.10900 284512.000000
     35     30     1   0.10900 284512.000000
     37     36     1   0.14490 282001.600000
     44     36     1   0.10100 363171.200000
     38     37     1   0.15220 265265.600000
     40     37     1   0.15260 259408.000000
     45     37     1   0.10900 284512.000000
     39     38     1   0.12290 476976.000000
     55     38     1   0.13350 410032.000000
     41     40     1   0.15260 259408.000000
     46     40     1   0.10900 284512.000000
     47     40     1   0.10900 284512.000000
     42     41     1   0.15260 259408.000000
     43     41     1   0.15260 259408.000000
     48     41     1   0.10900 284512.000000
     49     42     1   0.10900 284512.000000
     50     42     1   0.10900 284512.000000
     51     42     1   0.10900 284512.000000
     52     43     1   0.10900 284512.000000
     53     43     1   0.10900 284512.000000
     54     43     1   0.10900 284512.000000
     56     55     1   0.14490 282001.600000
     61     55     1   0.10100 363171.200000
     57     56     1   0.15220 265265.600000
     59     56     1   0.15260 259408.000000
     62     56     1   0.10900 284512.000000
     58     57     1   0.12290 476976.000000
     66     57     1   0.13350 410032.000000
     60     59     1   0.14100 267776.000000
     63     59     1   0.10900 284512.000000
     64     59     1   0.10900 284512.000000
     65     60     1   0.09600 462750.400000
     67     66     1   0.14490 282001.600000
     74     66     1   0.10100 363171.200000
     68     67     1   0.15220 265265.600000
     70     67     1   0.15260 259408.000000
     75     67     1   0.10900 284512.000000
     69     68     1   0.12290 476976.000000
     85     68     1   0.13350 410032.000000
     71     70     1   0.15260 259408.000000
     76     70     1   0.10900 284512.000000
     77     70     1   0.10900 284512.000000
     72     71     1   0.15260 259408.000000
     73     71     1   0.15260 259408.000000
     78     71     1   0.10900 284512.000000
     79     72     1   0.10900 284512.000000
     80     72     1   0.10900 284512.000000
     81     72     1   0.10900 284512.000000
     82     73     1   0.10900 284512.000000
     83     73     1   0.10900 284512.000000
     84     73     1   0.10900 284512.000000
     86     85     1   0.14490 282001.600000
     92     85     1   0.10100 363171.200000
     87     86     1   0.15220 265265.600000
     89     86     1   0.15260 259408.000000
     93     86     1   0.10900 284512.000000
     88     87     1   0.12290 476976.000000
     99     87     1   0.13350 410032.000000
     90     89     1   0.15260 259408.000000
     91     89     1   0.14100 267776.000000
     94     89     1   0.10900 284512.000000
     96     90     1   0.10900 284512.000000
     97     90     1   0.10900 284512.000000
     98     90     1   0.10900 284512.000000
     95     91     1   0.09600 462750.400000
    100     99     1   0.14490 282001.600000
    104     99     1   0.10100 363171.200000
    101    100     1   0.15220 265265.600000
    103    100     1   0.15260 259408.000000
    105    100     1   0.10900 284512.000000
    102    101     1   0.12290 476976.000000
    109    101     1   0.13350 410032.000000
    106    103     1   0.10900 284512.000000
    107    103     1   0.10900 284512.000000
    108    103     1   0.10900 284512.000000
    110    109     1   0.14490 282001.600000
    117    109     1   0.10100 363171.200000
    111    110     1   0.15220 265265.600000
    113    110     1   0.15260 259408.000000
    118    110     1   0.10900 284512.000000
    112    111     1   0.12290 476976.000000
    121    111     1   0.13350 410032.000000
    114    113     1   0.15220 265265.600000
    119    113     1   0.10900 284512.000000
    120    113     1   0.10900 284512.000000
    115    114     1   0.12500 548940.800000
    116    114     1   0.12500 548940.800000
    122    121     1   0.14490 282001.600000
    130    121     1   0.10100 363171.200000
    123    122     1   0.15220 265265.600000
    125    122     1   0.15260 259408.000000
    131    122     1   0.10900 284512.000000
    124    123     1   0.12290 476976.000000
    138    123     1   0.13350 410032.000000
    126    125     1   0.15260 259408.000000
    132    125     1   0.10900 284512.000000
    133    125     1   0.10900 284512.000000
    127    126     1   0.15220 265265.600000
    134    126     1   0.10900 284512.000000
    135    126     1   0.10900 284512.000000
    128    127     1   0.13350 410032.000000
    129    127     1   0.12290 476976.000000
    136    128     1   0.10100 363171.200000
    137    128     1   0.10100 363171.200000
    139    138     1   0.14490 282001.600000
    146    138     1   0.10100 363171.200000
    140    139     1   0.15220 265265.600000
    142    139     1   0.15260 259408.000000
    147    139     1   0.10900 284512.000000
    141    140     1   0.12290 476976.000000
    155    140     1   0.13350 410032.000000
    143    142     1   0.15260 259408.000000
    148    142     1   0.10900 284512.000000
    149    142     1   0.10900 284512.000000
    144    143     1   0.18100 189953.600000
    150    143     1   0.10900 284512.000000
    151    143     1   0.10900 284512.000000
    145    144     1   0.18100 189953.600000
    152    145     1   0.10900 284512.000000
    153    145     1   0.10900 284512.000000
    154    145     1   0.10900 284512.000000
    156    155     1   0.14490 282001.600000
    162    155     1   0.10100 363171.200000
    157    156     1   0.15220 265265.600000
    159    156     1   0.15260 259408.000000
    163    156     1   0.10900 284512.000000
    158    157     1   0.12290 476976.000000
    171    157     1   0.13350 410032.000000
    160    159     1   0.15260 259408.000000
    161    159     1   0.15260 259408.000000
    164    159     1   0.10900 284512.000000
    165    160     1   0.10900 284512.000000
    166    160     1   0.10900 284512.000000
    167    160     1   0.10900 284512.000000
    168    161     1   0.10900 284512.000000
    169    161     1   0.10900 284512.000000
    170    161     1   0.10900 284512.000000
    172    171     1   0.14490 282001.600000
    177    171     1   0.10100 363171.200000
    173    172     1   0.15220 265265.600000
    175    172     1   0.15260 259408.000000
    178    172     1   0.10900 284512.000000
    174    173     1   0.12290 476976.000000
    182    173     1   0.13350 410032.000000
    176    175     1   0.14100 267776.000000
    179    175     1   0.10900 284512.000000
    180    175     1   0.10900 284512.000000
    181    176     1   0.09600 462750.400000
    183    182     1   0.14490 282001.600000
    187    182     1   0.10100 363171.200000
    184    183     1   0.15220 265265.600000
    186    183     1   0.15260 259408.000000
    188    183     1   0.10900 284512.000000
    185    184     1   0.12290 476976.000000
    192    184     1   0.13350 410032.000000
    189    186     1   0.10900 284512.000000
    190    186     1   0.10900 284512.000000
    191    186     1   0.10900 284512.000000
    193    192     1   0.14490 282001.600000
    200    192     1   0.10100 363171.200000
    194    193     1   0.15220 265265.600000
    196    193     1   0.15260 259408.000000
    201    193     1   0.10900 284512.000000
    195    194     1   0.12290 476976.000000
    211    194     1   0.13350 410032.000000
    197    196     1   0.15260 259408.000000
    202    196     1   0.10900 284512.000000
    203    196     1   0.10900 284512.000000
    198    197     1   0.15260 259408.000000
    199    197     1   0.15260 259408.000000
    204    197     1   0.10900 284512.000000
    205    198     1   0.10900 284512.000000
    206    198     1   0.10900 284512.000000
    207    198     1   0.10900 284512.000000
    208    199     1   0.10900 284512.000000
    209    199     1   0.10900 284512.000000
    210    199     1   0.10900 284512.000000
    212    211     1   0.14490 282001.600000
    219    211     1   0.10100 363171.200000
    213    212     1   0.15220 265265.600000
    215    212     1   0.15260 259408.000000
    220    212     1   0.10900 284512.000000
    214    213     1   0.12290 476976.000000
    230    213     1   0.13350 410032.000000
    216    215     1   0.15260 259408.000000
    221    215     1   0.10900 284512.000000
    222    215     1   0.10900 284512.000000
    217    216     1   0.15260 259408.000000
    218    216     1   0.15260 259408.000000
    223    216     1   0.10900 284512.000000
    224    217     1   0.10900 284512.000000
    225    217     1   0.10900 284512.000000
    226    217     1   0.10900 284512.000000
    227    218     1   0.10900 284512.000000
    228    218     1   0.10900 284512.000000
    229    218     1   0.10900 284512.000000
    231    230     1   0.14490 282001.600000
    238    230     1   0.10100 363171.200000
    232    231     1   0.15220 265265.600000
    234    231     1   0.15260 259408.000000
    239    231     1   0.10900 284512.000000
    233    232     1   0.12290 476976.000000
    242    232     1   0.13350 410032.000000
    235    234     1   0.15220 265265.600000
    240    234     1   0.10900 284512.000000
    241    234     1   0.10900 284512.000000
    236    235     1   0.12500 548940.800000
    237    235     1   0.12500 548940.800000
    243    242     1   0.14490 282001.600000
    247    242     1   0.10100 363171.200000
    244    243     1   0.15220 265265.600000
    246    243     1   0.15260 259408.000000
    248    243     1   0.10900 284512.000000
    245    244     1   0.12290 476976.000000
    252    244     1   0.13350 410032.000000
    249    246     1   0.10900 284512.000000
    250    246     1   0.10900 284512.000000
    251    246     1   0.10900 284512.000000
    253    252     1   0.14490 282001.600000
    261    252     1   0.10100 363171.200000
    254    253     1   0.15220 265265.600000
    256    253     1   0.15260 259408.000000
    262    253     1   0.10900 284512.000000
    255    254     1   0.12290 476976.000000
    267    254     1   0.13350 410032.000000
    257    256     1   0.15260 259408.000000
    263    256     1   0.10900 284512.000000
    264    256     1   0.10900 284512.000000
    258    257     1   0.15220 265265.600000
    265    257     1   0.10900 284512.000000
    266    257     1   0.10900 284512.000000
    259    258     1   0.12500 548940.800000
    260    258     1   0.12500 548940.800000
    268    267     1   0.14490 282001.600000
    273    267     1   0.14490 282001.600000
    269    268     1   0.15220 265265.600000
    271    268     1   0.15260 259408.000000
    274    268     1   0.10900 284512.000000
    270    269     1   0.12290 476976.000000
    281    269     1   0.13350 410032.000000
    272    271     1   0.15260 259408.000000
    275    271     1   0.10900 284512.000000
    276    271     1   0.10900 284512.000000
    273    272     1   0.15260 259408.000000
    277    272     1   0.10900 284512.000000
    278    272     1   0.10900 284512.000000
    279    273     1   0.10900 284512.000000
    280    273     1   0.10900 284512.000000
    282    281     1   0.14490 282001.600000
    287    281     1   0.14490 282001.600000
    283    282     1   0.15220 265265.600000
    285    282     1   0.15260 259408.000000
    288    282     1   0.10900 284512.000000
    284    283     1   0.12290 476976.000000
    295    283     1   0.13350 410032.000000
    286    285     1   0.15260 259408.000000
    289    285     1   0.10900 284512.000000
    290    285     1   0.10900 284512.000000
    287    286     1   0.15260 259408.000000
    291    286     1   0.10900 284512.000000
    292    286     1   0.10900 284512.000000
    293    287     1   0.10900 284512.000000
    294    287     1   0.10900 284512.000000
    296    295     1   0.14490 282001.600000
    303    295     1   0.10100 363171.200000
    297    296     1   0.15220 265265.600000
    299    296     1   0.15260 259408.000000
    304    296     1   0.10900 284512.000000
    298    297     1   0.12290 476976.000000
    314    297     1   0.13350 410032.000000
    300    299     1   0.15260 259408.000000
    301    299     1   0.15260 259408.000000
    305    299     1   0.10900 284512.000000
    302    300     1   0.15260 259408.000000
    306    300     1   0.10900 284512.000000
    307    300     1   0.10900 284512.000000
    308    301     1   0.10900 284512.000000
    309    301     1   0.10900 284512.000000
    310    301     1   0.10900 284512.000000
    311    302     1   0.10900 284512.000000
    312    302     1   0.10900 284512.000000
    313    302     1   0.10900 284512.000000
    315    314     1   0.14490 282001.600000
    322    314     1   0.10100 363171.200000
    316    315     1   0.15220 265265.600000
    318    315     1   0.15260 259408.000000
    323    315     1   0.10900 284512.000000
    317    316     1   0.12290 476976.000000
    333    316     1   0.13350 410032.000000
    319    318     1   0.15260 259408.000000
    324    318     1   0.10900 284512.000000
    325    318     1   0.10900 284512.000000
    320    319     1   0.15260 259408.000000
    321    319     1   0.15260 259408.000000
    326    319     1   0.10900 284512.000000
    327    320     1   0.10900 284512.000000
    328    320     1   0.10900 284512.000000
    329    320     1   0.10900 284512.000000
    330    321     1   0.10900 284512.000000
    331    321     1   0.10900 284512.000000
    332    321     1   0.10900 284512.000000
    334    333     1   0.14490 282001.600000
    345    333     1   0.10100 363171.200000
    335    334     1   0.15220 265265.600000
    337    334     1   0.15260 259408.000000
    346    334     1   0.10900 284512.000000
    336    335     1   0.12290 476976.000000
    354    335     1   0.13350 410032.000000
    338    337     1   0.15100 265265.600000
    347    337     1   0.10900 284512.000000
    348    337     1   0.10900 284512.000000
    339    338     1   0.14000 392459.200000
    340    338     1   0.14000 392459.200000
    341    339     1   0.14000 392459.200000
    349    339     1   0.10800 307105.600000
    342    340     1   0.14000 392459.200000
    350    340     1   0.10800 307105.600000
    343    341     1   0.14090 392459.200000
    351    341     1   0.10800 307105.600000
    343    342     1   0.14090 392459.200000
    352    342     1   0.10800 307105.600000
    344    343     1   0.13640 376560.000000
    353    344     1   0.09600 462750.400000
    355    354     1   0.14490 282001.600000
    360    354     1   0.10100 363171.200000
    356    355     1   0.15220 265265.600000
    358    355     1   0.15260 259408.000000
    361    355     1   0.10900 284512.000000
    357    356     1   0.12290 476976.000000
    365    356     1   0.13350 410032.000000
    359    358     1   0.14100 267776.000000
    362    358     1   0.10900 284512.000000
    363    358     1   0.10900 284512.000000
    364    359     1   0.09600 462750.400000
    366    365     1   0.14490 282001.600000
    374    365     1   0.10100 363171.200000
    367    366     1   0.15220 265265.600000
    369    366     1   0.15260 259408.000000
    375    366     1   0.10900 284512.000000
    368    367     1   0.12290 476976.000000
    380    367     1   0.13350 410032.000000
    370    369     1   0.15260 259408.000000
    376    369     1   0.10900 284512.000000
    377    369     1   0.10900 284512.000000
    371    370     1   0.15220 265265.600000
    378    370     1   0.10900 284512.000000
    379    370     1   0.10900 284512.000000
    372    371     1   0.12500 548940.800000
    373    371     1   0.12500 548940.800000
    381    380     1   0.14490 282001.600000
    392    380     1   0.10100 363171.200000
    382    381     1   0.15220 265265.600000
    384    381     1   0.15260 259408.000000
    393    381     1   0.10900 284512.000000
    383    382     1   0.12290 476976.000000
    401    382     1   0.13350 410032.000000
    385    384     1   0.15100 265265.600000
    394    384     1   0.10900 284512.000000
    395    384     1   0.10900 284512.000000
    386    385     1   0.14000 392459.200000
    387    385     1   0.14000 392459.200000
    388    386     1   0.14000 392459.200000
    396    386     1   0.10800 307105.600000
    389    387     1   0.14000 392459.200000
    397    387     1   0.10800 307105.600000
    390    388     1   0.14090 392459.200000
    398    388     1   0.10800 307105.600000
    390    389     1   0.14090 392459.200000
    399    389     1   0.10800 307105.600000
    391    390     1   0.13640 376560.000000
    400    391     1   0.09600 462750.400000
    402    401     1   0.14490 282001.600000
    409    401     1   0.10100 363171.200000
    403    402     1   0.15220 265265.600000
    405    402     1   0.15260 259408.000000
    410    402     1   0.10900 284512.000000
    404    403     1   0.12290 476976.000000
    413    403     1   0.13350 410032.000000
    406    405     1   0.15220 265265.600000
    411    405     1   0.10900 284512.000000
    412    405     1   0.10900 284512.000000
    407    406     1   0.12500 548940.800000
    408    406     1   0.12500 548940.800000
    414    413     1   0.14490 282001.600000
    419    413     1   0.14490 282001.600000
    415    414     1   0.15220 265265.600000
    417    414     1   0.15260 259408.000000
    420    414     1   0.10900 284512.000000
    416    415     1   0.12290 476976.000000
    427    415     1   0.13350 410032.000000
    418    417     1   0.15260 259408.000000
    421    417     1   0.10900 284512.000000
    422    417     1   0.10900 284512.000000
    419    418     1   0.15260 259408.000000
    423    418     1   0.10900 284512.000000
    424    418     1   0.10900 284512.000000
    425    419     1   0.10900 284512.000000
    426    419     1   0.10900 284512.000000
    428    427     1   0.14490 282001.600000
    434    427     1   0.10100 363171.200000
    429    428     1   0.15220 265265.600000
    431    428     1   0.15260 259408.000000
    435    428     1   0.10900 284512.000000
    430    429     1   0.12290 476976.000000
    441    429     1   0.13350 410032.000000
    432    431     1   0.15260 259408.000000
    433    431     1   0.14100 267776.000000
    436    431     1   0.10900 284512.000000
    438    432     1   0.10900 284512.000000
    439    432     1   0.10900 284512.000000
    440    432     1   0.10900 284512.000000
    437    433     1   0.09600 462750.400000
    442    441     1   0.14490 282001.600000
    452    441     1   0.10100 363171.200000
    443    442     1   0.15220 265265.600000
    445    442     1   0.15260 259408.000000
    453    442     1   0.10900 284512.000000
    444    443     1   0.12290 476976.000000
    465    443     1   0.13350 410032.000000
    446    445     1   0.15260 259408.000000
    454    445     1   0.10900 284512.000000
    455    445     1   0.10900 284512.000000
    447    446     1   0.15260 259408.000000
    456    446     1   0.10900 284512.000000
    457    446     1   0.10900 284512.000000
    448    447     1   0.14630 282001.600000
    458    447     1   0.10900 284512.000000
    459    447     1   0.10900 284512.000000
    449    448     1   0.13400 402500.800000
    460    448     1   0.10100 363171.200000
    450    449     1   0.13400 402500.800000
    451    449     1   0.13400 402500.800000
    461    450     1   0.10100 363171.200000
    462    450     1   0.10100 363171.200000
    463    451     1   0.10100 363171.200000
    464    451     1   0.10100 363171.200000
    466    465     1   0.14490 282001.600000
    471    465     1   0.14490 282001.600000
    467    466     1   0.15220 265265.600000
    469    466     1   0.15260 259408.000000
    472    466     1   0.10900 284512.000000
    468    467     1   0.12290 476976.000000
    479    467     1   0.13350 410032.000000
    470    469     1   0.15260 259408.000000
    473    469     1   0.10900 284512.000000
    474    469     1   0.10900 284512.000000
    471    470     1   0.15260 259408.000000
    475    470     1   0.10900 284512.000000
    476    470     1   0.10900 284512.000000
    477    471     1   0.10900 284512.000000
    478    471     1   0.10900 284512.000000
    480    479     1   0.14490 282001.600000
    490    479     1   0.10100 363171.200000
    481    480     1   0.15220 265265.600000
    483    480     1   0.15260 259408.000000
    491    480     1   0.10900 284512.000000
    482    481     1   0.12290 476976.000000
    499    481     1   0.13350 410032.000000
    484    483     1   0.15100 265265.600000
    492    483     1   0.10900 284512.000000
    493    483     1   0.10900 284512.000000
    485    484     1   0.14000 392459.200000
    486    484     1   0.14000 392459.200000
    487    485     1   0.14000 392459.200000
    494    485     1   0.10800 307105.600000
    488    486     1   0.14000 392459.200000
    495    486     1   0.10800 307105.600000
    489    487     1   0.14000 392459.200000
    496    487     1   0.10800 307105.600000
    489    488     1   0.14000 392459.200000
    497    488     1   0.10800 307105.600000
    498    489     1   0.10800 307105.600000
    500    499     1   0.14490 282001.600000
    505    499     1   0.10100 363171.200000
    501    500     1   0.15220 265265.600000
    503    500     1   0.15260 259408.000000
    506    500     1   0.10900 284512.000000
    502    501     1   0.12290 476976.000000
    510    501     1   0.13350 410032.000000
    504    503     1   0.14100 267776.000000
    507    503     1   0.10900 284512.000000
    508    503     1   0.10900 284512.000000
    509    504     1   0.09600 462750.400000
    511    510     1   0.14490 282001.600000
    519    510     1   0.10100 363171.200000
    512    511     1   0.15220 265265.600000
    514    511     1   0.15260 259408.000000
    520    511     1   0.10900 284512.000000
    513    512     1   0.12290 476976.000000
    525    512     1   0.13350 410032.000000
    515    514     1   0.15260 259408.000000
    521    514     1   0.10900 284512.000000
    522    514     1   0.10900 284512.000000
    516    515     1   0.15220 265265.600000
    523    515     1   0.10900 284512.000000
    524    515     1   0.10900 284512.000000
    517    516     1   0.12500 548940.800000
    518    516     1   0.12500 548940.800000
    526    525     1   0.14490 282001.600000
    530    525     1   0.10100 363171.200000
    527    526     1   0.15220 265265.600000
    529    526     1   0.15260 259408.000000
    531    526     1   0.10900 284512.000000
    528    527     1   0.12290 476976.000000
    535    527     1   0.13350 410032.000000
    532    529     1   0.10900 284512.000000
    533    529     1   0.10900 284512.000000
    534    529     1   0.10900 284512.000000
    536    535     1   0.14490 282001.600000
    541    535     1   0.10100 363171.200000
    537    536     1   0.15220 265265.600000
    539    536     1   0.15260 259408.000000
    542    536     1   0.10900 284512.000000
    538    537     1   0.12290 476976.000000
    546    537     1   0.13350 410032.000000
    540    539     1   0.14100 267776.000000
    543    539     1   0.10900 284512.000000
    544    539     1   0.10900 284512.000000
    545    540     1   0.09600 462750.400000
    547    546     1   0.14490 282001.600000
    554    546     1   0.10100 363171.200000
    548    547     1   0.15220 265265.600000
    550    547     1   0.15260 259408.000000
    555    547     1   0.10900 284512.000000
    549    548     1   0.12290 476976.000000
    563    548     1   0.13350 410032.000000
    551    550     1   0.15260 259408.000000
    556    550     1   0.10900 284512.000000
    557    550     1   0.10900 284512.000000
    552    551     1   0.18100 189953.600000
    558    551     1   0.10900 284512.000000
    559    551     1   0.10900 284512.000000
    553    552     1   0.18100 189953.600000
    560    553     1   0.10900 284512.000000
    561    553     1   0.10900 284512.000000
    562    553     1   0.10900 284512.000000
    564    563     1   0.14490 282001.600000
    571    563     1   0.10100 363171.200000
    565    564     1   0.15220 265265.600000
    567    564     1   0.15260 259408.000000
    572    564     1   0.10900 284512.000000
    566    565     1   0.12290 476976.000000
    580    565     1   0.13350 410032.000000
    568    567     1   0.15260 259408.000000
    573    567     1   0.10900 284512.000000
    574    567     1   0.10900 284512.000000
    569    568     1   0.18100 189953.600000
    575    568     1   0.10900 284512.000000
    576    568     1   0.10900 284512.000000
    570    569     1   0.18100 189953.600000
    577    570     1   0.10900 284512.000000
    578    570     1   0.10900 284512.000000
    579    570     1   0.10900 284512.000000
    581    580     1   0.14490 282001.600000
    584    580     1   0.10100 363171.200000
    582    581     1   0.15220 265265.600000
    585    581     1   0.10900 284512.000000
    586    581     1   0.10900 284512.000000
    583    582     1   0.12290 476976.000000
    587    582     1   0.13350 410032.000000
    588    587     1   0.14490 282001.600000
    595    587     1   0.10100 363171.200000
    589    588     1   0.15220 265265.600000
    591    588     1   0.15260 259408.000000
    596    588     1   0.10900 284512.000000
    590    589     1   0.12290 476976.000000
    606    589     1   0.13350 410032.000000
    592    591     1   0.15260 259408.000000
    597    591     1   0.10900 284512.000000
    598    591     1   0.10900 284512.000000
    593    592     1   0.15260 259408.000000
    594    592     1   0.15260 259408.000000
    599    592     1   0.10900 284512.000000
    600    593     1   0.10900 284512.000000
    601    593     1   0.10900 284512.000000
    602    593     1   0.10900 284512.000000
    603    594     1   0.10900 284512.000000
    604    594     1   0.10900 284512.000000
    605    594     1   0.10900 284512.000000
    607    606     1   0.14490 282001.600000
    614    606     1   0.10100 363171.200000
    608    607     1   0.15220 265265.600000
    610    607     1   0.15260 259408.000000
    615    607     1   0.10900 284512.000000
    609    608     1   0.12290 476976.000000
    625    608     1   0.13350 410032.000000
    611    610     1   0.15260 259408.000000
    616    610     1   0.10900 284512.000000
    617    610     1   0.10900 284512.000000
    612    611     1   0.15260 259408.000000
    613    611     1   0.15260 259408.000000
    618    611     1   0.10900 284512.000000
    619    612     1   0.10900 284512.000000
    620    612     1   0.10900 284512.000000
    621    612     1   0.10900 284512.000000
    622    613     1   0.10900 284512.000000
    623    613     1   0.10900 284512.000000
    624    613     1   0.10900 284512.000000
    626    625     1   0.14490 282001.600000
    632    625     1   0.10100 363171.200000
    627    626     1   0.15220 265265.600000
    629    626     1   0.15260 259408.000000
    633    626     1   0.10900 284512.000000
    628    627     1   0.12290 476976.000000
    639    627     1   0.13350 410032.000000
    630    629     1   0.15260 259408.000000
    631    629     1   0.14100 267776.000000
    634    629     1   0.10900 284512.000000
    636    630     1   0.10900 284512.000000
    637    630     1   0.10900 284512.000000
    638    630     1   0.10900 284512.000000
    635    631     1   0.09600 462750.400000
    640    639     1   0.14490 282001.600000
    647    639     1   0.10100 363171.200000
    641    640     1   0.15220 265265.600000
    643    640     1   0.15260 259408.000000
    648    640     1   0.10900 284512.000000
    642    641     1   0.12290 476976.000000
    653    641     1   0.13350 410032.000000
    644    643     1   0.15220 265265.600000
    649    643     1   0.10900 284512.000000
    650    643     1   0.10900 284512.000000
    645    644     1   0.13350 410032.000000
    646    644     1   0.12290 476976.000000
    651    645     1   0.10100 363171.200000
    652    645     1   0.10100 363171.200000
    654    653     1   0.14490 282001.600000
    661    653     1   0.10100 363171.200000
    655    654     1   0.15220 265265.600000
    657    654     1   0.15260 259408.000000
    662    654     1   0.10900 284512.000000
    656    655     1   0.12290 476976.000000
    672    655     1   0.13350 410032.000000
    658    657     1   0.15260 259408.000000
    663    657     1   0.10900 284512.000000
    664    657     1   0.10900 284512.000000
    659    658     1   0.15260 259408.000000
    660    658     1   0.15260 259408.000000
    665    658     1   0.10900 284512.000000
    666    659     1   0.10900 284512.000000
    667    659     1   0.10900 284512.000000
    668    659     1   0.10900 284512.000000
    669    660     1   0.10900 284512.000000
    670    660     1   0.10900 284512.000000
    671    660     1   0.10900 284512.000000
    673    672     1   0.14490 282001.600000
    677    672     1   0.10100 363171.200000
    674    673     1   0.15220 265265.600000
    676    673     1   0.15260 259408.000000
    678    673     1   0.10900 284512.000000
    675    674     1   0.12290 476976.000000
    682    674     1   0.13350 410032.000000
    679    676     1   0.10900 284512.000000
    680    676     1   0.10900 284512.000000
    681    676     1   0.10900 284512.000000
    683    682     1   0.14490 282001.600000
    690    682     1   0.10100 363171.200000
    684    683     1   0.15220 265265.600000
    686    683     1   0.15260 259408.000000
    691    683     1   0.10900 284512.000000
    685    684     1   0.12290 476976.000000
    694    684     1   0.13350 410032.000000
    687    686     1   0.15220 265265.600000
    692    686     1   0.10900 284512.000000
    693    686     1   0.10900 284512.000000
    688    687     1   0.12500 548940.800000
    689    687     1   0.12500 548940.800000
    695    694     1   0.14490 282001.600000
    705    694     1   0.10100 363171.200000
    696    695     1   0.15220 265265.600000
    698    695     1   0.15260 259408.000000
    706    695     1   0.10900 284512.000000
    697    696     1   0.12290 476976.000000
    718    696     1   0.13350 410032.000000
    699    698     1   0.15260 259408.000000
    707    698     1   0.10900 284512.000000
    708    698     1   0.10900 284512.000000
    700    699     1   0.15260 259408.000000
    709    699     1   0.10900 284512.000000
    710    699     1   0.10900 284512.000000
    701    700     1   0.14630 282001.600000
    711    700     1   0.10900 284512.000000
    712    700     1   0.10900 284512.000000
    702    701     1   0.13400 402500.800000
    713    701     1   0.10100 363171.200000
    703    702     1   0.13400 402500.800000
    704    702     1   0.13400 402500.800000
    714    703     1   0.10100 363171.200000
    715    703     1   0.10100 363171.200000
    716    704     1   0.10100 363171.200000
    717    704     1   0.10100 363171.200000
    719    718     1   0.14490 282001.600000
    727    718     1   0.10100 363171.200000
    720    719     1   0.15220 265265.600000
    722    719     1   0.15260 259408.000000
    728    719     1   0.10900 284512.000000
    721    720     1   0.12290 476976.000000
    733    720     1   0.13350 410032.000000
    723    722     1   0.15260 259408.000000
    729    722     1   0.10900 284512.000000
    730    722     1   0.10900 284512.000000
    724    723     1   0.15220 265265.600000
    731    723     1   0.10900 284512.000000
    732    723     1   0.10900 284512.000000
    725    724     1   0.12500 548940.800000
    726    724     1   0.12500 548940.800000
    734    733     1   0.14490 282001.600000
    741    733     1   0.10100 363171.200000
    735    734     1   0.15220 265265.600000
    737    734     1   0.15260 259408.000000
    742    734     1   0.10900 284512.000000
    736    735     1   0.12290 476976.000000
    752    735     1   0.13350 410032.000000
    738    737     1   0.15260 259408.000000
    743    737     1   0.10900 284512.000000
    744    737     1   0.10900 284512.000000
    739    738     1   0.15260 259408.000000
    740    738     1   0.15260 259408.000000
    745    738     1   0.10900 284512.000000
    746    739     1   0.10900 284512.000000
    747    739     1   0.10900 284512.000000
    748    739     1   0.10900 284512.000000
    749    740     1   0.10900 284512.000000
    750    740     1   0.10900 284512.000000
    751    740     1   0.10900 284512.000000
    753    752     1   0.14490 282001.600000
    759    752     1   0.10100 363171.200000
    754    753     1   0.15220 265265.600000
    756    753     1   0.15260 259408.000000
    760    753     1   0.10900 284512.000000
    755    754     1   0.12290 476976.000000
    768    754     1   0.13350 410032.000000
    757    756     1   0.15260 259408.000000
    758    756     1   0.15260 259408.000000
    761    756     1   0.10900 284512.000000
    762    757     1   0.10900 284512.000000
    763    757     1   0.10900 284512.000000
    764    757     1   0.10900 284512.000000
    765    758     1   0.10900 284512.000000
    766    758     1   0.10900 284512.000000
    767    758     1   0.10900 284512.000000
    769    768     1   0.14490 282001.600000
    778    768     1   0.10100 363171.200000
    770    769     1   0.15220 265265.600000
    772    769     1   0.15260 259408.000000
    779    769     1   0.10900 284512.000000
    771    770     1   0.12290 476976.000000
    785    770     1   0.13350 410032.000000
    773    772     1   0.15040 265265.600000
    780    772     1   0.10900 284512.000000
    781    772     1   0.10900 284512.000000
    774    773     1   0.13710 433462.400000
    775    773     1   0.13940 343088.000000
    777    774     1   0.13810 357313.600000
    782    774     1   0.10800 307105.600000
    776    775     1   0.13350 408358.400000
    777    776     1   0.13430 399153.600000
    783    776     1   0.10800 307105.600000
    784    777     1   0.10100 363171.200000
    786    785     1   0.14490 282001.600000
    793    785     1   0.10100 363171.200000
    787    786     1   0.15220 265265.600000
    789    786     1   0.15260 259408.000000
    794    786     1   0.10900 284512.000000
    788    787     1   0.12290 476976.000000
    802    787     1   0.13350 410032.000000
    790    789     1   0.15260 259408.000000
    795    789     1   0.10900 284512.000000
    796    789     1   0.10900 284512.000000
    791    790     1   0.18100 189953.600000
    797    790     1   0.10900 284512.000000
    798    790     1   0.10900 284512.000000
    792    791     1   0.18100 189953.600000
    799    792     1   0.10900 284512.000000
    800    792     1   0.10900 284512.000000
    801    792     1   0.10900 284512.000000
    803    802     1   0.14490 282001.600000
    810    802     1   0.10100 363171.200000
    804    803     1   0.15220 265265.600000
    806    803     1   0.15260 259408.000000
    811    803     1   0.10900 284512.000000
    805    804     1   0.12290 476976.000000
    821    804     1   0.13350 410032.000000
    807    806     1   0.15260 259408.000000
    808    806     1   0.15260 259408.000000
    812    806     1   0.10900 284512.000000
    809    807     1   0.15260 259408.000000
    813    807     1   0.10900 284512.000000
    814    807     1   0.10900 284512.000000
    815    808     1   0.10900 284512.000000
    816    808     1   0.10900 284512.000000
    817    808     1   0.10900 284512.000000
    818    809     1   0.10900 284512.000000
    819    809     1   0.10900 284512.000000
    820    809     1   0.10900 284512.000000
    822    821     1   0.14490 282001.600000
    829    821     1   0.10100 363171.200000
    823    822     1   0.15220 265265.600000
    825    822     1   0.15260 259408.000000
    830    822     1   0.10900 284512.000000
    824    823     1   0.12290 476976.000000
    835    823     1   0.13350 410032.000000
    826    825     1   0.15220 265265.600000
    831    825     1   0.10900 284512.000000
    832    825     1   0.10900 284512.000000
    827    826     1   0.13350 410032.000000
    828    826     1   0.12290 476976.000000
    833    827     1   0.10100 363171.200000
    834    827     1   0.10100 363171.200000
    836    835     1   0.14490 282001.600000
    849    835     1   0.10100 363171.200000
    837    836     1   0.15220 265265.600000
    839    836     1   0.15260 259408.000000
    850    836     1   0.10900 284512.000000
    838    837     1   0.12290 476976.000000
    859    837     1   0.13350 410032.000000
    840    839     1   0.14950 265265.600000
    851    839     1   0.10900 284512.000000
    852    839     1   0.10900 284512.000000
    841    840     1   0.13520 456892.800000
    842    840     1   0.14590 324678.400000
    845    841     1   0.13810 357313.600000
    853    841     1   0.10800 307105.600000
    843    842     1   0.14190 374049.600000
    844    842     1   0.14040 392459.200000
    845    843     1   0.13800 358150.400000
    846    843     1   0.14000 392459.200000
    847    844     1   0.14000 392459.200000
    855    844     1   0.10800 307105.600000
    854    845     1   0.10100 363171.200000
    848    846     1   0.14000 392459.200000
    856    846     1   0.10800 307105.600000
    848    847     1   0.14000 392459.200000
    857    847     1   0.10800 307105.600000
    858    848     1   0.10800 307105.600000
    860    859     1   0.14490 282001.600000
    864    859     1   0.10100 363171.200000
    861    860     1   0.15220 265265.600000
    863    860     1   0.15260 259408.000000
    865    860     1   0.10900 284512.000000
    862    861     1   0.12290 476976.000000
    869    861     1   0.13350 410032.000000
    866    863     1   0.10900 284512.000000
    867    863     1   0.10900 284512.000000
    868    863     1   0.10900 284512.000000
    870    869     1   0.14490 282001.600000
    878    869     1   0.10100 363171.200000
    871    870     1   0.15220 265265.600000
    873    870     1   0.15260 259408.000000
    879    870     1   0.10900 284512.000000
    872    871     1   0.12290 476976.000000
    891    871     1   0.13350 410032.000000
    874    873     1   0.15260 259408.000000
    880    873     1   0.10900 284512.000000
    881    873     1   0.10900 284512.000000
    875    874     1   0.15260 259408.000000
    882    874     1   0.10900 284512.000000
    883    874     1   0.10900 284512.000000
    876    875     1   0.15260 259408.000000
    884    875     1   0.10900 284512.000000
    885    875     1   0.10900 284512.000000
    877    876     1   0.14710 307105.600000
    886    876     1   0.10900 284512.000000
    887    876     1   0.10900 284512.000000
    888    877     1   0.10100 363171.200000
    889    877     1   0.10100 363171.200000
    890    877     1   0.10100 363171.200000
    892    891     1   0.14490 282001.600000
    902    891     1   0.10100 363171.200000
    893    892     1   0.15220 265265.600000
    895    892     1   0.15260 259408.000000
    903    892     1   0.10900 284512.000000
    894    893     1   0.12290 476976.000000
    915    893     1   0.13350 410032.000000
    896    895     1   0.15260 259408.000000
    904    895     1   0.10900 284512.000000
    905    895     1   0.10900 284512.000000
    897    896     1   0.15260 259408.000000
    906    896     1   0.10900 284512.000000
    907    896     1   0.10900 284512.000000
    898    897     1   0.14630 282001.600000
    908    897     1   0.10900 284512.000000
    909    897     1   0.10900 284512.000000
    899    898     1   0.13400 402500.800000
    910    898     1   0.10100 363171.200000
    900    899     1   0.13400 402500.800000
    901    899     1   0.13400 402500.800000
    911    900     1   0.10100 363171.200000
    912    900     1   0.10100 363171.200000
    913    901     1   0.10100 363171.200000
    914    901     1   0.10100 363171.200000
    916    915     1   0.14490 282001.600000
    922    915     1   0.10100 363171.200000
    917    916     1   0.15220 265265.600000
    919    916     1   0.15260 259408.000000
    923    916     1   0.10900 284512.000000
    918    917     1   0.12290 476976.000000
    931    917     1   0.13350 410032.000000
    920    919     1   0.15260 259408.000000
    921    919     1   0.15260 259408.000000
    924    919     1   0.10900 284512.000000
    925    920     1   0.10900 284512.000000
    926    920     1   0.10900 284512.000000
    927    920     1   0.10900 284512.000000
    928    921     1   0.10900 284512.000000
    929    921     1   0.10900 284512.000000
    930    921     1   0.10900 284512.000000
    932    931     1   0.14490 282001.600000
    937    931     1   0.14490 282001.600000
    933    932     1   0.15220 265265.600000
    935    932     1   0.15260 259408.000000
    938    932     1   0.10900 284512.000000
    934    933     1   0.12290 476976.000000
    945    933     1   0.13350 410032.000000
    936    935     1   0.15260 259408.000000
    939    935     1   0.10900 284512.000000
    940    935     1   0.10900 284512.000000
    937    936     1   0.15260 259408.000000
    941    936     1   0.10900 284512.000000
    942    936     1   0.10900 284512.000000
    943    937     1   0.10900 284512.000000
    944    937     1   0.10900 284512.000000
    946    945     1   0.14490 282001.600000
    949    945     1   0.10100 363171.200000
    947    946     1   0.15220 265265.600000
    950    946     1   0.10900 284512.000000
    951    946     1   0.10900 284512.000000
    948    947     1   0.12290 476976.000000
    952    947     1   0.13350 410032.000000
    953    952     1   0.14490 282001.600000
[truncated: 1,854,662 more chars]
