# Supplementary material for: Broadening the Scope of Binding Free Energy Calculations Using a Separated Topologies Approach
Source: J Chem Theory Comput. 2023 Jul 24;19(15):5058–76. doi: 10.1021/acs.jctc.3c00282 (PMC10413862; doi:10.1021/acs.jctc.3c00282)
Supplement: Supplementary file 2 — ct3c00282_si_002.zip [file ct3c00282_si_002.zip › SI_paper/ERa/input_spruce_prep/3b/solvent.top]

[ defaults ]
; nbfunc        comb-rule       gen-pairs       fudgeLJ fudgeQQ
1               2               yes             0.5          0.8333

[ atomtypes ]
; name    at.num    mass    charge ptype  sigma      epsilon
Na1           11  22.989769  0.00000000  A     0.24392807     0.36584603
Cl1           17  35.453200  0.00000000  A      0.4477657     0.14891274
O1             8  15.999430  0.00000000  A     0.29599219        0.87864
C1             6  12.010780  0.00000000  A     0.33996695       0.359824
C2             6  12.010780  0.00000000  A     0.33996695      0.4577296
O2             8  15.999430  0.00000000  A     0.30664734      0.8803136
O3             8  15.999430  0.00000000  A     0.30000123        0.71128
H1             1   1.007947  0.00000000  A     0.26495328      0.0656888
H2             1   1.007947  0.00000000  A     0.25996425        0.06276
H3             1   1.007947  0.00000000  A    0.053453923   0.0002204968
H4             1   1.007947  0.00000000  A      0.2471353      0.0656888
OW             8  15.999430  0.00000000  A     0.31507524       0.635968
HW             1   1.007947  0.00000000  A              1              0

[ moleculetype ]
; Name            nrexcl
Na+          3

[ atoms ]
;   nr       type  resnr residue  atom   cgnr    charge       mass  typeB    chargeB      massB
; residue    1 Na+ rtp Na+ q 1.0
    1        Na1      1    Na+     NA      1 1.00000000  22.989769   ; qtot 1.000000


[ moleculetype ]
; Name            nrexcl
Cl-          3

[ atoms ]
;   nr       type  resnr residue  atom   cgnr    charge       mass  typeB    chargeB      massB
; residue    1 Cl- rtp Cl- q -1.0
    1        Cl1      1    Cl-     CL      1 -1.00000000  35.453200   ; qtot -1.000000


[ moleculetype ]
; Name            nrexcl
UNL          3

[ atoms ]
;   nr       type  resnr residue  atom   cgnr    charge       mass  typeB    chargeB      massB
; residue    1 UNL rtp UNL q 0.0
    1         O1      1    UNL     O1      1 -0.53013998  15.999430        dO1     0.0    15.999430
    2         C1      1    UNL     C1      2 0.57192999  12.010780        dC1     0.0    12.010780
    3         C2      1    UNL     C2      3 -0.18290000  12.010780        dC2     0.0    12.010780
    4         C2      1    UNL     C3      4 -0.06286000  12.010780        dC2     0.0    12.010780
    5         C2      1    UNL     C4      5 -0.01924000  12.010780        dC2     0.0    12.010780
    6         C1      1    UNL     C5      6 -0.10159000  12.010780        dC1     0.0    12.010780
    7         C1      1    UNL     C6      7 -0.12793000  12.010780        dC1     0.0    12.010780
    8         C1      1    UNL     C7      8 0.09608000  12.010780        dC1     0.0    12.010780
    9         O2      1    UNL     O2      9 -0.49829000  15.999430        dO2     0.0    15.999430
   10         C1      1    UNL     C8     10 -0.18197000  12.010780        dC1     0.0    12.010780
   11         C1      1    UNL     C9     11 -0.11373000  12.010780        dC1     0.0    12.010780
   12         C1      1    UNL    C10     12 0.08786000  12.010780        dC1     0.0    12.010780
   13         O3      1    UNL     O3     13 -0.32547000  15.999430        dO3     0.0    15.999430
   14         C2      1    UNL    C11     14 0.19832000  12.010780        dC2     0.0    12.010780
   15         C1      1    UNL    C12     15 -0.12757000  12.010780        dC1     0.0    12.010780
   16         C1      1    UNL    C13     16 -0.07468000  12.010780        dC1     0.0    12.010780
   17         C1      1    UNL    C14     17 -0.18671000  12.010780        dC1     0.0    12.010780
   18         C1      1    UNL    C15     18 0.13231000  12.010780        dC1     0.0    12.010780
   19         O2      1    UNL     O4     19 -0.49529999  15.999430        dO2     0.0    15.999430
   20         C1      1    UNL    C16     20 -0.18671000  12.010780        dC1     0.0    12.010780
   21         C1      1    UNL    C17     21 -0.07468000  12.010780        dC1     0.0    12.010780
   22         C2      1    UNL    C18     22 -0.07592000  12.010780        dC2     0.0    12.010780
   23         C2      1    UNL    C19     23 -0.17840999  12.010780        dC2     0.0    12.010780
   24         H1      1    UNL     H1     24 0.07534000   1.007947        dH1     0.0    1.007947
   25         H1      1    UNL     H2     25 0.07534000   1.007947        dH1     0.0    1.007947
   26         H1      1    UNL     H3     26 0.05185000   1.007947        dH1     0.0    1.007947
   27         H1      1    UNL     H4     27 0.05185000   1.007947        dH1     0.0    1.007947
   28         H1      1    UNL     H5     28 0.06140000   1.007947        dH1     0.0    1.007947
   29         H2      1    UNL     H6     29 0.15257999   1.007947        dH2     0.0    1.007947
   30         H3      1    UNL     H7     30 0.41824999   1.007947        dH3     0.0    1.007947
   31         H2      1    UNL     H8     31 0.13808000   1.007947        dH2     0.0    1.007947
   32         H2      1    UNL     H9     32 0.15268999   1.007947        dH2     0.0    1.007947
   33         H4      1    UNL    H10     33 0.05590000   1.007947        dH4     0.0    1.007947
   34         H2      1    UNL    H11     34 0.14145000   1.007947        dH2     0.0    1.007947
   35         H2      1    UNL    H12     35 0.14477000   1.007947        dH2     0.0    1.007947
   36         H3      1    UNL    H13     36 0.42096001   1.007947        dH3     0.0    1.007947
   37         H2      1    UNL    H14     37 0.14477000   1.007947        dH2     0.0    1.007947
   38         H2      1    UNL    H15     38 0.14145000   1.007947        dH2     0.0    1.007947
   39         H1      1    UNL    H16     39 0.06842000   1.007947        dH1     0.0    1.007947
   40         H1      1    UNL    H17     40 0.08125000   1.007947        dH1     0.0    1.007947
   41         H1      1    UNL    H18     41 0.08125000   1.007947        dH1     0.0    1.007947

[ bonds ]
;    ai     aj funct         c0         c1         c2         c3
      1      2     1   0.12288 492351.740441
      2     23     1   0.15216 277641.733495
      2      3     1   0.15216 277641.733495
      3      4     1   0.15210 216404.312761
      3     24     1   0.10939 315503.505216
      3     25     1   0.10939 315503.505216
      4      5     1   0.15210 216404.312761
      4     26     1   0.10939 315503.505216
      4     27     1   0.10939 315503.505216
      5     22     1   0.15210 216404.312761
      5      6     1   0.15010 251553.967119
      5     28     1   0.10939 315503.505216
      6     12     1   0.13905 288391.937460
      6      7     1   0.13905 288391.937460
      7      8     1   0.13905 288391.937460
      7     29     1   0.10856 338272.480284
      8      9     1   0.13695 330625.483437
      8     10     1   0.13905 288391.937460
      9     30     1   0.09713 464991.488317
     10     11     1   0.13905 288391.937460
     10     31     1   0.10856 338272.480284
     11     12     1   0.13905 288391.937460
     11     32     1   0.10856 338272.480284
     12     13     1   0.13692 346155.039335
     13     14     1   0.14289 308141.359986
     14     15     1   0.15010 251553.967119
     14     22     1   0.15210 216404.312761
     14     33     1   0.10939 315503.505216
     15     21     1   0.13905 288391.937460
     15     16     1   0.13905 288391.937460
     16     17     1   0.13905 288391.937460
     16     34     1   0.10856 338272.480284
     17     18     1   0.13905 288391.937460
     17     35     1   0.10856 338272.480284
     18     19     1   0.13695 330625.483437
     18     20     1   0.13905 288391.937460
     19     36     1   0.09713 464991.488317
     20     21     1   0.13905 288391.937460
     20     37     1   0.10856 338272.480284
     21     38     1   0.10856 338272.480284
     22     23     1   0.15210 216404.312761
     22     39     1   0.10939 315503.505216
     23     40     1   0.10939 315503.505216
     23     41     1   0.10939 315503.505216

[ pairs ]
;    ai     aj funct         c0         c1         c2         c3
      1      4     1
      2      5     1
      3      6     1
      4      7     1
      5      8     1
      6      9     1
      6     10     1
      5     11     1
      7     11     1
      9     11     1
      4     12     1
      8     12     1
      5     13     1
      7     13     1
     10     13     1
      2     14     1
      4     14     1
      6     14     1
     11     14     1
      5     15     1
     12     15     1
     13     16     1
     14     17     1
     15     18     1
     16     19     1
     14     20     1
     16     20     1
     13     21     1
     17     21     1
     19     21     1
      1     22     1
      3     22     1
      7     22     1
     12     22     1
     16     22     1
     21     22     1
      4     23     1
      6     23     1
     13     23     1
     15     23     1
      1     24     1
      5     24     1
     23     24     1
      1     25     1
      5     25     1
     23     25     1
      2     26     1
      6     26     1
     22     26     1
     24     26     1
     25     26     1
      2     27     1
      6     27     1
     22     27     1
     24     27     1
     25     27     1
      3     28     1
      7     28     1
     12     28     1
     14     28     1
     23     28     1
     26     28     1
     27     28     1
      5     29     1
      9     29     1
     10     29     1
     12     29     1
      7     30     1
     10     30     1
      7     31     1
      9     31     1
     12     31     1
      6     32     1
      8     32     1
     13     32     1
     31     32     1
      5     33     1
     12     33     1
     16     33     1
     21     33     1
     23     33     1
     14     34     1
     18     34     1
     21     34     1
     15     35     1
     19     35     1
     20     35     1
     34     35     1
     17     36     1
     20     36     1
     15     37     1
     17     37     1
     19     37     1
     14     38     1
     16     38     1
     18     38     1
     37     38     1
      2     39     1
      4     39     1
      6     39     1
     13     39     1
     15     39     1
     28     39     1
     33     39     1
      1     40     1
      3     40     1
      5     40     1
     14     40     1
     39     40     1
      1     41     1
      3     41     1
      5     41     1
     14     41     1
     39     41     1

[ angles ]
;    ai     aj     ak funct         c0         c1         c2         c3
      1      2      3     1   126.9451846 583.761810
      1      2     23     1   126.9451846 583.761810
      2      3      4     1   113.6569396 415.195031
      2      3     24     1   113.6569396 415.195031
      2      3     25     1   113.6569396 415.195031
      2     23     22     1   113.6569396 415.195031
      2     23     40     1   113.6569396 415.195031
      2     23     41     1   113.6569396 415.195031
      3      2     23     1   126.9451846 583.761810
      3      4      5     1   113.6569396 415.195031
      3      4     26     1   113.6569396 415.195031
      3      4     27     1   113.6569396 415.195031
      4      3     24     1   113.6569396 415.195031
      4      3     25     1   113.6569396 415.195031
      4      5      6     1   113.6569396 415.195031
      4      5     22     1   113.6569396 415.195031
      4      5     28     1   113.6569396 415.195031
      5      4     26     1   113.6569396 415.195031
      5      4     27     1   113.6569396 415.195031
      5      6      7     1   126.9451846 583.761810
      5      6     12     1   126.9451846 583.761810
      5     22     14     1   113.6569396 415.195031
      5     22     23     1   113.6569396 415.195031
      5     22     39     1   113.6569396 415.195031
      6      5     22     1   113.6569396 415.195031
      6      5     28     1   113.6569396 415.195031
      6      7      8     1   126.9451846 583.761810
      6      7     29     1   131.2812074 276.505179
      6     12     11     1   126.9451846 583.761810
      6     12     13     1   126.9451846 583.761810
      7      6     12     1   126.9451846 583.761810
      7      8      9     1   126.9451846 583.761810
      7      8     10     1   126.9451846 583.761810
      8      7     29     1   131.2812074 276.505179
      8      9     30     1   110.2898389 562.756275
      8     10     11     1   126.9451846 583.761810
      8     10     31     1   131.2812074 276.505179
      9      8     10     1   126.9451846 583.761810
     10     11     12     1   126.9451846 583.761810
     10     11     32     1   131.2812074 276.505179
     11     10     31     1   131.2812074 276.505179
     11     12     13     1   126.9451846 583.761810
     12     11     32     1   131.2812074 276.505179
     12     13     14     1   110.2898389 562.756275
     13     14     15     1   113.6569396 415.195031
     13     14     22     1   113.6569396 415.195031
     13     14     33     1   113.6569396 415.195031
     14     15     16     1   126.9451846 583.761810
     14     15     21     1   126.9451846 583.761810
     14     22     23     1   113.6569396 415.195031
     14     22     39     1   113.6569396 415.195031
     15     14     22     1   113.6569396 415.195031
     15     14     33     1   113.6569396 415.195031
     15     16     17     1   126.9451846 583.761810
     15     16     34     1   131.2812074 276.505179
     15     21     20     1   126.9451846 583.761810
     15     21     38     1   131.2812074 276.505179
     16     15     21     1   126.9451846 583.761810
     16     17     18     1   126.9451846 583.761810
     16     17     35     1   131.2812074 276.505179
     17     16     34     1   131.2812074 276.505179
     17     18     19     1   126.9451846 583.761810
     17     18     20     1   126.9451846 583.761810
     18     17     35     1   131.2812074 276.505179
     18     19     36     1   110.2898389 562.756275
     18     20     21     1   126.9451846 583.761810
     18     20     37     1   131.2812074 276.505179
     19     18     20     1   126.9451846 583.761810
     20     21     38     1   131.2812074 276.505179
     21     20     37     1   131.2812074 276.505179
     22      5     28     1   113.6569396 415.195031
     22     14     33     1   113.6569396 415.195031
     22     23     40     1   113.6569396 415.195031
     22     23     41     1   113.6569396 415.195031
     23     22     39     1   113.6569396 415.195031
     24      3     25     1   114.2940847 278.454799
     26      4     27     1   114.2940847 278.454799
     40     23     41     1   114.2940847 278.454799

[ dihedrals ]
;    ai     aj     ak     al funct         c0         c1         c2         c3         c4         c5
      2      1      3     23     1  180.0000000  1.5341333  2
      2      3     23      1     1  180.0000000  1.5341333  2
      2     23      1      3     1  180.0000000  1.5341333  2
      6      5      7     12     1  180.0000000  1.5341333  2
      6      7     12      5     1  180.0000000  1.5341333  2
      6     12      5      7     1  180.0000000  1.5341333  2
      7      6      8     29     1  180.0000000  1.5341333  2
      7      8     29      6     1  180.0000000  1.5341333  2
      7     29      6      8     1  180.0000000  1.5341333  2
     12      6     11     13     1  180.0000000  1.5341333  2
     12     11     13      6     1  180.0000000  1.5341333  2
     12     13      6     11     1  180.0000000  1.5341333  2
      8      7      9     10     1  180.0000000  1.5341333  2
      8      9     10      7     1  180.0000000  1.5341333  2
      8     10      7      9     1  180.0000000  1.5341333  2
     10      8     11     31     1  180.0000000  1.5341333  2
     10     11     31      8     1  180.0000000  1.5341333  2
     10     31      8     11     1  180.0000000  1.5341333  2
     11     10     12     32     1  180.0000000  1.5341333  2
     11     12     32     10     1  180.0000000  1.5341333  2
     11     32     10     12     1  180.0000000  1.5341333  2
     15     14     16     21     1  180.0000000  1.5341333  2
     15     16     21     14     1  180.0000000  1.5341333  2
     15     21     14     16     1  180.0000000  1.5341333  2
     16     15     17     34     1  180.0000000  1.5341333  2
     16     17     34     15     1  180.0000000  1.5341333  2
     16     34     15     17     1  180.0000000  1.5341333  2
     21     15     20     38     1  180.0000000  1.5341333  2
     21     20     38     15     1  180.0000000  1.5341333  2
     21     38     15     20     1  180.0000000  1.5341333  2
     17     16     18     35     1  180.0000000  1.5341333  2
     17     18     35     16     1  180.0000000  1.5341333  2
     17     35     16     18     1  180.0000000  1.5341333  2
     18     17     19     20     1  180.0000000  1.5341333  2
     18     19     20     17     1  180.0000000  1.5341333  2
     18     20     17     19     1  180.0000000  1.5341333  2
     20     18     21     37     1  180.0000000  1.5341333  2
     20     21     37     18     1  180.0000000  1.5341333  2
     20     37     18     21     1  180.0000000  1.5341333  2
      1      2      3      4     1  0.0000000  -1.8209040  2
      1      2      3     24     1  0.0000000  1.7974911  1
      1      2      3     24     1  0.0000000  0.4514022  2
      1      2      3     24     1  180.0000000  0.8643558  3
      1      2      3     25     1  0.0000000  1.7974911  1
      1      2      3     25     1  0.0000000  0.4514022  2
      1      2      3     25     1  180.0000000  0.8643558  3
      1      2     23     22     1  0.0000000  -1.8209040  2
      1      2     23     40     1  0.0000000  1.7974911  1
      1      2     23     40     1  0.0000000  0.4514022  2
      1      2     23     40     1  180.0000000  0.8643558  3
      1      2     23     41     1  0.0000000  1.7974911  1
      1      2     23     41     1  0.0000000  0.4514022  2
      1      2     23     41     1  180.0000000  0.8643558  3
      2      3      4      5     1  0.0000000  1.5537669  3
      2      3      4     26     1  0.0000000  1.5537669  3
      2      3      4     27     1  0.0000000  1.5537669  3
      2     23     22      5     1  0.0000000  1.5537669  3
      2     23     22     14     1  0.0000000  1.5537669  3
      2     23     22     39     1  0.0000000  1.5537669  3
      3      2     23     22     1  0.0000000  -0.9391229  3
      3      2     23     40     1  0.0000000  -0.9391229  3
      3      2     23     41     1  0.0000000  -0.9391229  3
      3      4      5      6     1  0.0000000  1.5537669  3
      3      4      5     22     1  0.0000000  0.4871633  3
      3      4      5     22     1  180.0000000  1.0423157  2
      3      4      5     22     1  180.0000000  1.2374494  1
      3      4      5     28     1  0.0000000  0.3520652  3
      4      3      2     23     1  0.0000000  -0.9391229  3
      4      5      6      7     1  0.0000000  -0.9391229  3
      4      5      6     12     1  0.0000000  -0.9391229  3
      4      5     22     14     1  0.0000000  0.4871633  3
      4      5     22     14     1  180.0000000  1.0423157  2
      4      5     22     14     1  180.0000000  1.2374494  1
      4      5     22     23     1  0.0000000  0.4871633  3
      4      5     22     23     1  180.0000000  1.0423157  2
      4      5     22     23     1  180.0000000  1.2374494  1
      4      5     22     39     1  0.0000000  0.3520652  3
      5      4      3     24     1  0.0000000  0.3520652  3
      5      4      3     25     1  0.0000000  0.3520652  3
      5      6      7      8     1  180.0000000  15.6448125  2
      5      6      7     29     1  180.0000000  15.6448125  2
      5      6     12     11     1  180.0000000  15.6448125  2
      5      6     12     13     1  180.0000000  15.6448125  2
      5     22     14     13     1  0.0000000  1.5537669  3
      5     22     14     15     1  0.0000000  1.5537669  3
      5     22     14     33     1  0.0000000  0.3520652  3
      5     22     23     40     1  0.0000000  0.3520652  3
      5     22     23     41     1  0.0000000  0.3520652  3
      6      5      4     26     1  0.0000000  1.5537669  3
      6      5      4     27     1  0.0000000  1.5537669  3
      6      5     22     14     1  0.0000000  1.5537669  3
      6      5     22     23     1  0.0000000  1.5537669  3
      6      5     22     39     1  0.0000000  1.5537669  3
      6      7      8      9     1  180.0000000  15.6448125  2
      6      7      8     10     1  180.0000000  15.6448125  2
      6     12     11     10     1  180.0000000  15.6448125  2
      6     12     11     32     1  180.0000000  15.6448125  2
      6     12     13     14     1  180.0000000  8.7330935  2
      7      6      5     22     1  0.0000000  -0.9391229  3
      7      6      5     28     1  0.0000000  -0.9391229  3
      7      6     12     11     1  180.0000000  15.6448125  2
      7      6     12     13     1  180.0000000  15.6448125  2
      7      8      9     30     1  180.0000000  3.6934561  2
      7      8     10     11     1  180.0000000  15.6448125  2
      7      8     10     31     1  180.0000000  15.6448125  2
      8      7      6     12     1  180.0000000  15.6448125  2
      8     10     11     12     1  180.0000000  15.6448125  2
      8     10     11     32     1  180.0000000  15.6448125  2
      9      8      7     29     1  180.0000000  15.6448125  2
      9      8     10     11     1  180.0000000  15.6448125  2
      9      8     10     31     1  180.0000000  15.6448125  2
     10      8      7     29     1  180.0000000  15.6448125  2
     10      8      9     30     1  180.0000000  3.6934561  2
     10     11     12     13     1  180.0000000  15.6448125  2
     11     12     13     14     1  180.0000000  8.7330935  2
     12      6      5     22     1  0.0000000  -0.9391229  3
     12      6      5     28     1  0.0000000  -0.9391229  3
     12      6      7     29     1  180.0000000  15.6448125  2
     12     11     10     31     1  180.0000000  15.6448125  2
     12     13     14     15     1  0.0000000  -0.2174768  3
     12     13     14     22     1  0.0000000  1.2281810  3
     12     13     14     22     1  180.0000000  2.4840112  1
     12     13     14     33     1  0.0000000  -0.2174768  3
     13     12     11     32     1  180.0000000  15.6448125  2
     13     14     15     16     1  0.0000000  -0.9391229  3
     13     14     15     21     1  0.0000000  -0.9391229  3
     13     14     22     23     1  0.0000000  1.5537669  3
     13     14     22     39     1  0.0000000  0.3696623  3
     13     14     22     39     1  0.0000000  1.3463719  1
     14     15     16     17     1  180.0000000  15.6448125  2
     14     15     16     34     1  180.0000000  15.6448125  2
     14     15     21     20     1  180.0000000  15.6448125  2
     14     15     21     38     1  180.0000000  15.6448125  2
     14     22      5     28     1  0.0000000  0.3520652  3
     14     22     23     40     1  0.0000000  0.3520652  3
     14     22     23     41     1  0.0000000  0.3520652  3
     15     14     22     23     1  0.0000000  1.5537669  3
     15     14     22     39     1  0.0000000  1.5537669  3
     15     16     17     18     1  180.0000000  15.6448125  2
     15     16     17     35     1  180.0000000  15.6448125  2
     15     21     20     18     1  180.0000000  15.6448125  2
     15     21     20     37     1  180.0000000  15.6448125  2
     16     15     14     22     1  0.0000000  -0.9391229  3
     16     15     14     33     1  0.0000000  -0.9391229  3
     16     15     21     20     1  180.0000000  15.6448125  2
     16     15     21     38     1  180.0000000  15.6448125  2
     16     17     18     19     1  180.0000000  15.6448125  2
     16     17     18     20     1  180.0000000  15.6448125  2
     17     16     15     21     1  180.0000000  15.6448125  2
     17     18     19     36     1  180.0000000  3.6934561  2
     17     18     20     21     1  180.0000000  15.6448125  2
     17     18     20     37     1  180.0000000  15.6448125  2
     18     17     16     34     1  180.0000000  15.6448125  2
     18     20     21     38     1  180.0000000  15.6448125  2
     19     18     17     35     1  180.0000000  15.6448125  2
     19     18     20     21     1  180.0000000  15.6448125  2
     19     18     20     37     1  180.0000000  15.6448125  2
     20     18     17     35     1  180.0000000  15.6448125  2
     20     18     19     36     1  180.0000000  3.6934561  2
     21     15     14     22     1  0.0000000  -0.9391229  3
     21     15     14     33     1  0.0000000  -0.9391229  3
     21     15     16     34     1  180.0000000  15.6448125  2
     22      5      4     26     1  0.0000000  0.3520652  3
     22      5      4     27     1  0.0000000  0.3520652  3
     23      2      3     24     1  0.0000000  -0.9391229  3
     23      2      3     25     1  0.0000000  -0.9391229  3
     23     22      5     28     1  0.0000000  0.3520652  3
     23     22     14     33     1  0.0000000  0.3520652  3
     24      3      4     26     1  0.0000000  0.8390570  3
     24      3      4     27     1  0.0000000  0.8390570  3
     25      3      4     26     1  0.0000000  0.8390570  3
     25      3      4     27     1  0.0000000  0.8390570  3
     26      4      5     28     1  0.0000000  0.8390570  3
     27      4      5     28     1  0.0000000  0.8390570  3
     28      5     22     39     1  0.0000000  0.8390570  3
     31     10     11     32     1  180.0000000  15.6448125  2
     33     14     22     39     1  0.0000000  0.8390570  3
     34     16     17     35     1  180.0000000  15.6448125  2
     37     20     21     38     1  180.0000000  15.6448125  2
     39     22     23     40     1  0.0000000  0.8390570  3
     39     22     23     41     1  0.0000000  0.8390570  3


[ moleculetype ]
; Name            nrexcl
HOH          3

[ atoms ]
;   nr       type  resnr residue  atom   cgnr    charge       mass  typeB    chargeB      massB
; residue    1 HOH rtp HOH q 0.0
    1         OW      1    HOH      O      1 -0.83400000  15.999430   ; qtot -0.834000
    2         HW      1    HOH     H1      2 0.41700000   1.007947   ; qtot -0.417000
    3         HW      1    HOH     H2      3 0.41700000   1.007947   ; qtot 0.000000

#ifdef FLEXIBLE

[ bonds ]
;    ai     aj funct         c0         c1         c2         c3
      2      1     1   0.09572 462750.400000
      3      1     1   0.09572 462750.400000

[ angles ]
;    ai     aj     ak funct         c0         c1         c2         c3
      2      1      3     1   104.5200000 836.800000


#else

[ settles ]
; i     funct   doh     dhh
1     1   0.09572000   0.15139007

#endif

[ exclusions ]
1  2  3
2  1  3
3  1  2

[ system ]
; Name
Generic title

[ molecules ]
; Compound       #mols
Na+                  1
Cl-                  1
UNL                  1
HOH                743
