# Supplementary material for: Broadening the Scope of Binding Free Energy Calculations Using a Separated Topologies Approach
Source: J Chem Theory Comput. 2023 Jul 24;19(15):5058–76. doi: 10.1021/acs.jctc.3c00282 (PMC10413862; doi:10.1021/acs.jctc.3c00282)
Supplement: Supplementary file 2 — ct3c00282_si_002.zip [file ct3c00282_si_002.zip › SI_paper/ERa/input_spruce_prep/3b/solvent.gro]

GROningen MAchine for Chemical Simulation
 2272
    1Na+     NA    1   1.641   1.088   2.713 -0.3349 -0.0338 -0.1240
    2Cl-     CL    2   2.180   1.209   2.302  0.1460  0.0197 -0.2488
    3UNL     O1    3  -0.317   0.237   0.313  0.5479  0.5775  0.2245
    3UNL     C1    4  -0.211   0.277   0.357  0.0869  0.0474  0.8359
    3UNL     C2    5  -0.172   0.426   0.351  0.1775  0.3415  0.9344
    3UNL     C3    6  -0.098   0.469   0.471 -1.1218  0.4074 -0.3918
    3UNL     C4    7   0.037   0.382   0.494  0.9114 -0.6479 -0.8054
    3UNL     C5    8   0.057   0.366   0.651  0.2671  0.3809  1.1524
    3UNL     C6    9   0.050   0.480   0.732  0.5523 -0.0812 -0.7098
    3UNL     C7   10   0.064   0.465   0.874 -0.0476 -0.0771  0.8133
    3UNL     O2   11   0.030   0.575   0.953 -0.5578  0.5913  0.3745
    3UNL     C8   12   0.095   0.339   0.929 -0.3299  1.7620 -0.6122
    3UNL     C9   13   0.114   0.229   0.838  0.2528  1.0076  0.2130
    3UNL    C10   14   0.092   0.242   0.699 -0.3194 -0.2917  0.1263
    3UNL     O3   15   0.113   0.130   0.615  0.2789 -0.1521 -0.8973
    3UNL    C11   16   0.145   0.162   0.485  0.0148  0.6308  0.4755
    3UNL    C12   17   0.170   0.038   0.394 -0.2686 -0.5509 -0.3517
    3UNL    C13   18   0.101  -0.083   0.430 -0.6111 -0.0716  0.6028
    3UNL    C14   19   0.122  -0.191   0.339 -0.1074  0.2990 -0.8636
    3UNL    C15   20   0.212  -0.194   0.231  0.2460 -0.0761 -0.3900
    3UNL     O4   21   0.217  -0.309   0.157  0.3464 -0.3999 -0.1077
    3UNL    C16   22   0.285  -0.070   0.208 -0.3698  1.1986  0.4256
    3UNL    C17   23   0.262   0.041   0.283  0.4326 -0.7491 -1.7864
    3UNL    C18   24   0.027   0.242   0.428 -0.0031 -0.2887 -0.0548
    3UNL    C19   25  -0.118   0.186   0.430 -0.4008  0.7283 -0.0121
    3UNL     H1   26  -0.112   0.441   0.261 -0.7281  0.3965  0.3150
    3UNL     H2   27  -0.264   0.485   0.345 -0.2409 -0.3621 -1.3117
    3UNL     H3   28  -0.066   0.573   0.459 -0.7685  0.2438 -0.9266
    3UNL     H4   29  -0.156   0.456   0.563  0.0574  0.1725  0.3571
    3UNL     H5   30   0.129   0.434   0.465  0.1619  1.3884  0.1080
    3UNL     H6   31   0.009   0.576   0.703 -0.5191 -0.3673 -0.2243
    3UNL     H7   32  -0.000   0.552   1.042 -0.3899 -0.3431  0.2008
    3UNL     H8   33   0.102   0.328   1.037 -0.0739 -0.3160 -0.7496
    3UNL     H9   34   0.153   0.135   0.876  0.2550  0.1499 -1.6972
    3UNL    H10   35   0.237   0.221   0.486  0.1527  0.4199  0.8318
    3UNL    H11   36   0.038  -0.091   0.518 -0.9373  0.1408  0.3892
    3UNL    H12   37   0.066  -0.282   0.358 -0.4750  0.5472 -0.7397
    3UNL    H13   38   0.187  -0.383   0.214 -0.1368 -0.3794 -0.3260
    3UNL    H14   39   0.358  -0.066   0.128 -0.6585  0.8875  0.1393
    3UNL    H15   40   0.312   0.136   0.263 -0.4505  0.0183 -0.6604
    3UNL    H16   41   0.060   0.257   0.325  0.8567  0.6369  0.3230
    3UNL    H17   42  -0.150   0.181   0.535  0.8284  0.1238  0.3748
    3UNL    H18   43  -0.127   0.084   0.391 -0.6899  0.2154  1.2943
    4HOH      O   44   1.466   2.657   0.965  0.2307 -0.2914  0.2497
    4HOH     H1   45   1.378   2.691   0.981 -0.1183 -0.0257 -1.6903
    4HOH     H2   46   1.451   2.567   0.934  0.6953 -0.4303  0.4150
    5HOH      O   47   2.515   1.136   2.570  0.3151  0.2823  0.2664
    5HOH     H1   48   2.444   1.199   2.556  0.5701  0.3357 -0.9748
    5HOH     H2   49   2.481   1.077   2.638 -0.9226  0.3176 -0.2631
    6HOH      O   50   1.136   0.693   1.731 -0.1451  0.2816 -0.2958
    6HOH     H1   51   1.092   0.628   1.786 -0.8561  0.2903 -0.8328
    6HOH     H2   52   1.160   0.645   1.652 -0.1068  0.5219 -0.4307
    7HOH      O   53   2.726   1.814   0.974  0.3377  0.1158 -0.0699
    7HOH     H1   54   2.717   1.860   1.057 -0.3674 -0.6145  0.2915
    7HOH     H2   55   2.816   1.781   0.975  0.1703 -0.3749  0.6863
    8HOH      O   56   2.476   2.685   0.346 -0.0828  0.7144 -0.5263
    8HOH     H1   57   2.548   2.676   0.283 -0.0553  1.0012 -0.5384
    8HOH     H2   58   2.519   2.706   0.429 -0.1671  1.1831 -0.5980
    9HOH      O   59   1.977   2.339   0.234  0.1853 -0.3857 -0.0161
    9HOH     H1   60   1.995   2.403   0.166 -1.2796  0.5410  0.3756
    9HOH     H2   61   1.957   2.391   0.312  0.1960 -1.3601  0.6749
   10HOH      O   62   1.769   1.554   1.001 -0.2829  0.1592 -0.1701
   10HOH     H1   63   1.809   1.641   1.007 -0.3896  0.1990 -0.0349
   10HOH     H2   64   1.731   1.539   1.087 -1.3089  0.4773 -0.5450
   11HOH      O   65   2.181   1.403   1.152 -0.2940  0.0265 -0.0101
   11HOH     H1   66   2.119   1.420   1.080  0.2318 -0.0114 -0.4910
   11HOH     H2   67   2.182   1.484   1.202 -0.9701 -0.0825  0.2038
   12HOH      O   68   2.492   0.330   1.057 -0.5773 -0.1003 -0.4749
   12HOH     H1   69   2.516   0.415   1.022  1.1049 -0.2052  0.2461
   12HOH     H2   70   2.514   0.268   0.988  1.3898 -0.1811  0.1190
   13HOH      O   71   2.310   1.357   2.577  0.3242  0.2114  0.2510
   13HOH     H1   72   2.225   1.360   2.622 -0.0018 -0.1079 -0.3207
   13HOH     H2   73   2.289   1.330   2.488  1.0129  0.3252  0.0425
   14HOH      O   74   2.722   2.435   0.199  0.4026  0.5232 -0.2683
   14HOH     H1   75   2.721   2.531   0.199  0.1628  0.5255 -0.0120
   14HOH     H2   76   2.632   2.411   0.178  0.6605  0.3392 -1.2592
   15HOH      O   77   0.558   0.516   1.875  0.5024 -0.1229 -1.1704
   15HOH     H1   78   0.630   0.527   1.813  0.5899 -0.1907 -1.0810
   15HOH     H2   79   0.529   0.605   1.893  0.1790 -0.1243 -1.6555
   16HOH      O   80   0.272   0.817   0.115  0.2400  0.2993 -0.0764
   16HOH     H1   81   0.266   0.912   0.121 -1.1901  0.2581 -0.0388
   16HOH     H2   82   0.340   0.801   0.049  0.5609  1.3369 -0.0267
   17HOH      O   83   0.314   0.476   2.205 -0.8357 -0.1642  0.6278
   17HOH     H1   84   0.295   0.539   2.135 -0.7977 -0.4301  0.3772
   17HOH     H2   85   0.264   0.509   2.280 -0.9804  0.0507  0.4417
   18HOH      O   86   1.818   0.929   1.967 -0.1991  0.1410  0.0965
   18HOH     H1   87   1.883   0.938   1.897  0.0885  0.6504  0.4196
   18HOH     H2   88   1.734   0.919   1.921  0.1495 -1.0971 -0.3351
   19HOH      O   89   0.001   2.482   1.872 -0.0807 -0.0989 -0.0961
   19HOH     H1   90  -0.052   2.504   1.949 -0.1780 -0.2056 -0.1330
   19HOH     H2   91   0.059   2.411   1.902 -1.0908 -1.1550 -0.5001
   20HOH      O   92   1.498   1.893   1.761 -0.1510  0.0654 -0.0247
   20HOH     H1   93   1.405   1.913   1.756 -0.1885  0.0836  0.5450
   20HOH     H2   94   1.521   1.908   1.853  0.0837 -1.3234  0.2010
   21HOH      O   95   2.447   0.208   2.202 -0.4612  0.1971  0.1667
   21HOH     H1   96   2.360   0.171   2.219 -0.7139  0.3690 -0.6725
   21HOH     H2   97   2.508   0.139   2.230 -0.9092 -0.8815 -1.2468
   22HOH      O   98   2.850   0.278   2.242 -0.0311 -0.9935  0.2377
   22HOH     H1   99   2.776   0.318   2.289  0.1005 -0.5995  0.1141
   22HOH     H2  100   2.895   0.351   2.201  0.7243 -1.1666  0.7192
   23HOH      O  101   0.575   2.564   2.523 -0.1532 -0.3013 -0.5538
   23HOH     H1  102   0.505   2.628   2.530  1.2785  1.3791 -0.1333
   23HOH     H2  103   0.558   2.501   2.593 -0.3199  1.1071  0.7739
   24HOH      O  104   0.532   0.186   2.791  0.0450 -0.0920  0.1145
   24HOH     H1  105   0.597   0.174   2.722  0.3385  0.1873  0.3396
   24HOH     H2  106   0.583   0.187   2.873 -0.2346  0.1549  0.2902
   25HOH      O  107   1.061   2.361   2.767 -0.9877 -0.0661 -0.3942
   25HOH     H1  108   1.146   2.404   2.779 -1.1401  0.2497 -0.4302
   25HOH     H2  109   1.016   2.374   2.850 -0.7725 -0.7659 -0.1546
   26HOH      O  110   0.290   2.071   1.963 -0.3014  0.4949  0.2167
   26HOH     H1  111   0.374   2.025   1.970  0.1305  1.1771 -0.2704
   26HOH     H2  112   0.235   2.010   1.913  0.5599  0.8242 -1.2746
   27HOH      O  113   2.168   1.114   1.600  0.9887  0.6512  0.4627
   27HOH     H1  114   2.160   1.166   1.520  0.5914  0.8288  0.6162
   27HOH     H2  115   2.239   1.052   1.580 -0.5419 -0.8665 -0.8975
   28HOH      O  116   1.166   1.204   0.273 -1.1543 -0.6783  0.4869
   28HOH     H1  117   1.144   1.111   0.268 -0.7318 -0.7844  0.5034
   28HOH     H2  118   1.181   1.230   0.182 -0.7149 -0.7708  0.5296
   29HOH      O  119   2.436   1.851   1.001  1.0648 -0.5368 -0.3129
   29HOH     H1  120   2.525   1.860   0.965  0.6600  0.0515 -1.2372
   29HOH     H2  121   2.442   1.892   1.088  1.4016  0.8073 -0.9085
   30HOH      O  122   1.244   0.124   2.212  0.4127  0.3407 -0.3713
   30HOH     H1  123   1.299   0.062   2.259  0.6357  0.2870 -0.6963
   30HOH     H2  124   1.295   0.149   2.135 -0.1446  0.0401 -0.8573
   31HOH      O  125   1.881   0.239   2.772 -0.3781  0.0196  0.0093
   31HOH     H1  126   1.792   0.243   2.735 -0.0316 -0.1932 -0.9034
   31HOH     H2  127   1.867   0.233   2.866 -1.3382 -0.0872 -0.1148
   32HOH      O  128   2.126   2.000   2.771 -0.2648  0.0036 -0.4231
   32HOH     H1  129   2.141   1.961   2.857 -0.9939 -0.5568 -0.5228
   32HOH     H2  130   2.187   2.073   2.766 -0.1042 -0.0451  0.5071
   33HOH      O  131   2.683   1.350   1.112  0.2805  0.3995  0.0845
   33HOH     H1  132   2.747   1.284   1.138  0.6935  0.2218 -1.2404
   33HOH     H2  133   2.617   1.301   1.064 -0.4267  0.7138  0.6897
   34HOH      O  134   1.154   0.403   2.559  0.1137  0.4324 -0.1338
   34HOH     H1  135   1.086   0.414   2.493 -0.0277 -0.4754 -0.1572
   34HOH     H2  136   1.164   0.308   2.569  0.9530  0.5417  0.3048
   35HOH      O  137   2.777   1.237   1.517 -0.6935 -0.0122 -0.7602
   35HOH     H1  138   2.810   1.157   1.477 -0.0167 -0.1856  0.0794
   35HOH     H2  139   2.797   1.306   1.453  0.1760 -0.2985 -0.8251
   36HOH      O  140   2.433   1.155   0.318 -0.3707  0.3751 -1.2712
   36HOH     H1  141   2.366   1.195   0.373 -1.1551 -0.6064 -1.4393
   36HOH     H2  142   2.502   1.221   0.311  0.0266  0.4386  1.2631
   37HOH      O  143   0.408   1.429   0.848  0.1048 -0.0328 -0.3347
   37HOH     H1  144   0.419   1.432   0.943  0.7976  0.1878 -0.4055
   37HOH     H2  145   0.470   1.494   0.815 -0.6664  0.4462 -0.9093
   38HOH      O  146   1.389   0.328   0.365  0.8422  0.0568 -0.1650
   38HOH     H1  147   1.368   0.340   0.457  0.0752 -0.0310 -0.3120
   38HOH     H2  148   1.483   0.340   0.359  0.8154  0.7176  0.5244
   39HOH      O  149   1.606   2.563   2.468 -0.3024  0.0184 -0.7020
   39HOH     H1  150   1.524   2.522   2.497 -0.3179 -0.2577 -1.1237
   39HOH     H2  151   1.628   2.625   2.538 -0.5097 -0.3989 -0.2553
   40HOH      O  152   1.936   2.514   1.856  0.6085  0.0925 -0.1348
   40HOH     H1  153   1.969   2.428   1.828 -0.0460  0.2031 -1.3365
   40HOH     H2  154   1.949   2.513   1.951  1.0755 -1.1333 -0.1631
   41HOH      O  155   2.134   0.419   1.453  0.9039 -0.3533  0.7545
   41HOH     H1  156   2.182   0.346   1.413 -1.3709 -1.1424 -0.9667
   41HOH     H2  157   2.075   0.377   1.516  0.6373  0.2270  0.9078
   42HOH      O  158   1.448   0.514   2.045  0.4690  0.2981  0.2823
   42HOH     H1  159   1.382   0.583   2.043  0.7082  0.5300  0.2659
   42HOH     H2  160   1.475   0.509   2.137  0.1933 -0.0294  0.3517
   43HOH      O  161   1.873   1.193   2.365 -0.5565  0.4589  0.1137
   43HOH     H1  162   1.968   1.198   2.359 -0.4626  0.1132  1.0602
   43HOH     H2  163   1.845   1.282   2.384 -0.3537  0.4393  0.5169
   44HOH      O  164   1.548   2.031   0.037  0.1227 -0.3090  0.1571
   44HOH     H1  165   1.453   2.023   0.046  0.1706 -1.1140  0.0712
   44HOH     H2  166   1.560   2.083  -0.043 -0.2427 -0.7436 -0.1888
   45HOH      O  167   1.968   0.929   1.737  1.3796  0.2214 -0.1543
   45HOH     H1  168   2.036   0.995   1.718  0.1970  1.6006  0.0321
   45HOH     H2  169   1.910   0.933   1.661  0.9509 -0.1615  0.1462
   46HOH      O  170   1.920   1.326   0.088 -0.2612  0.0591 -0.1857
   46HOH     H1  171   1.846   1.367   0.134 -0.8454 -1.2385  0.1250
   46HOH     H2  172   1.985   1.312   0.157  0.0626  0.6780 -0.3489
   47HOH      O  173   1.998   1.565   1.555  0.2002  0.0716 -0.6257
   47HOH     H1  174   2.051   1.513   1.615  0.5192  0.6746 -0.3703
   47HOH     H2  175   1.908   1.535   1.572  0.1781  0.7785  0.7625
   48HOH      O  176   2.107   2.155   0.812  0.4521 -0.3171  0.2906
   48HOH     H1  177   2.152   2.073   0.792  1.0039  0.1171 -0.3298
   48HOH     H2  178   2.146   2.219   0.753 -0.7599  0.1703 -0.0473
   49HOH      O  179   0.242   1.537   1.355  0.0008  0.5157  0.5229
   49HOH     H1  180   0.225   1.630   1.367 -0.9442  0.4204  0.1184
   49HOH     H2  181   0.155   1.497   1.355  0.2924 -0.2078 -0.5552
   50HOH      O  182   0.183   1.577   2.072  0.2868 -0.0369  0.3669
   50HOH     H1  183   0.117   1.610   2.011  0.5308 -0.7742 -0.3232
   50HOH     H2  184   0.233   1.513   2.022  0.5496 -0.6273  1.3173
   51HOH      O  185   0.171   0.613   1.987 -0.0584 -0.1614  0.2982
   51HOH     H1  186   0.086   0.619   2.030 -1.1664  0.0619 -1.6940
   51HOH     H2  187   0.197   0.704   1.973  0.6355 -0.2264  1.0393
   52HOH      O  188   2.354   0.488   2.582  0.3186 -0.4041  0.6553
   52HOH     H1  189   2.323   0.571   2.547  0.3399 -0.4419  0.5482
   52HOH     H2  190   2.275   0.446   2.616  0.3793 -0.1083  1.1956
   53HOH      O  191   2.439   2.515   1.675  0.0671  0.5239  0.2871
   53HOH     H1  192   2.372   2.468   1.725  0.1434 -0.2146 -0.2709
   53HOH     H2  193   2.467   2.586   1.733 -1.6673  1.3055  0.3086
   54HOH      O  194   1.941   0.014   2.301  0.0550  0.1594  0.0429
   54HOH     H1  195   1.871  -0.009   2.240 -0.0784 -1.1851  0.6425
   54HOH     H2  196   1.896   0.031   2.384  0.3069  1.1617  0.0016
   55HOH      O  197   0.507   0.329   2.084 -0.0889  0.2091  0.3190
   55HOH     H1  198   0.430   0.356   2.135 -0.6747 -0.1163 -0.3473
   55HOH     H2  199   0.517   0.397   2.018 -0.0451  0.0572  0.1681
   56HOH      O  200   2.860   2.690   1.052  0.4554  0.4796  0.5451
   56HOH     H1  201   2.865   2.715   0.960  0.0794 -0.8885  0.1097
   56HOH     H2  202   2.767   2.696   1.074  0.3803 -0.2412  0.4837
   57HOH      O  203   0.428   0.961   0.883 -0.1747 -0.0789 -0.0490
   57HOH     H1  204   0.364   0.921   0.941  0.5042  0.2629  0.9952
   57HOH     H2  205   0.390   1.046   0.861 -0.4941 -0.2628 -0.2285
   58HOH      O  206   1.749   0.563   2.701 -0.3786  0.3838  0.2544
   58HOH     H1  207   1.766   0.470   2.688 -0.4543  0.4223 -0.1596
   58HOH     H2  208   1.780   0.605   2.620 -0.8850  0.6440  0.1837
   59HOH      O  209   1.432   0.073   0.653 -0.6101  0.1180 -0.1184
   59HOH     H1  210   1.398  -0.016   0.641  0.2261 -0.3308  0.6516
   59HOH     H2  211   1.416   0.092   0.745 -0.3722  0.5973 -0.1711
   60HOH      O  212   1.299   2.785   2.689  0.4341  0.1442  0.0924
   60HOH     H1  213   1.393   2.764   2.693  0.3714 -0.1393  0.0976
   60HOH     H2  214   1.266   2.760   2.776  0.0418 -1.2996 -0.4141
   61HOH      O  215   1.116   2.472   2.210  0.2613 -0.3968 -0.7788
   61HOH     H1  216   1.149   2.401   2.266 -0.1085  0.0471  0.0416
   61HOH     H2  217   1.194   2.516   2.178  0.4929 -0.3340 -0.1595
   62HOH      O  218   1.135   0.067   1.050 -0.3820  0.2349 -0.6441
   62HOH     H1  219   1.055   0.065   1.101 -0.3528 -0.1007 -0.6058
   62HOH     H2  220   1.106   0.051   0.960 -0.4194  0.6998 -0.7203
   63HOH      O  221   2.569   1.576   1.753  0.5488 -0.2008 -0.2076
   63HOH     H1  222   2.549   1.597   1.662  0.3748 -0.0082 -0.1283
   63HOH     H2  223   2.657   1.540   1.751  0.5573 -0.1702 -0.4485
   64HOH      O  224   1.408   2.300   1.624 -0.0940  0.6535 -0.2054
   64HOH     H1  225   1.325   2.298   1.673 -0.3815 -0.0573 -0.7012
   64HOH     H2  226   1.426   2.394   1.614 -0.5220  0.8211  0.4261
   65HOH      O  227   1.120   1.061   1.125 -0.1154 -0.7488  0.3007
   65HOH     H1  228   1.161   1.020   1.049 -0.0817 -0.1427 -0.0231
   65HOH     H2  229   1.193   1.084   1.182 -0.1479 -1.3020  0.5793
   66HOH      O  230   2.169   1.872   0.857 -0.1741 -1.1713  0.1685
   66HOH     H1  231   2.153   1.914   0.941 -0.5009 -1.5804  0.3145
   66HOH     H2  232   2.250   1.913   0.825 -0.6754 -0.1617  0.1219
   67HOH      O  233   2.307   0.910   0.272  0.8285  0.1370  0.1499
   67HOH     H1  234   2.360   0.987   0.294  0.9269  0.2035 -0.3079
   67HOH     H2  235   2.283   0.872   0.357  0.6538  0.7567  0.3873
   68HOH      O  236   2.791   1.912   1.521 -0.2801 -0.8769 -0.2961
   68HOH     H1  237   2.779   2.007   1.525  0.2934 -0.7532 -1.1437
   68HOH     H2  238   2.772   1.882   1.610 -0.0347  0.0788  0.1009
   69HOH      O  239   2.271   0.048   0.808 -0.1200  0.1200 -0.2350
   69HOH     H1  240   2.247  -0.039   0.840  0.4996  0.1886  0.4682
   69HOH     H2  241   2.366   0.044   0.795  0.0160  0.8397  0.3628
   70HOH      O  242   1.316   1.690   0.091 -0.5952 -0.3063  0.5652
   70HOH     H1  243   1.323   1.707   0.185  0.0193  0.3696  0.4187
   70HOH     H2  244   1.312   1.777   0.052  1.0685 -0.4712 -0.1492
   71HOH      O  245   2.863   0.564   2.227  0.4134 -0.5498 -0.4506
   71HOH     H1  246   2.768   0.554   2.217  0.5123 -0.9350 -1.1244
   71HOH     H2  247   2.873   0.638   2.287 -0.3116 -0.1765 -0.7659
   72HOH      O  248   0.470   1.183   2.519  0.0306 -0.6976  0.1386
   72HOH     H1  249   0.421   1.189   2.601  0.2770 -0.2476  0.2602
   72HOH     H2  250   0.466   1.271   2.482 -0.2999 -0.9597 -0.4689
   73HOH      O  251   0.344   2.724   2.282  0.0297  0.0972 -0.1357
   73HOH     H1  252   0.370   2.778   2.207  0.0119  0.1511 -0.1033
   73HOH     H2  253   0.301   2.785   2.342  0.1177  0.0709 -0.0443
   74HOH      O  254   2.588   0.846   1.438 -0.3241 -0.6083  0.2420
   74HOH     H1  255   2.495   0.859   1.457 -0.6322  0.6748 -1.6040
   74HOH     H2  256   2.633   0.887   1.512 -1.1997 -0.7925  0.9243
   75HOH      O  257   0.168   2.550   0.713 -0.0521 -0.1334 -0.1654
   75HOH     H1  258   0.259   2.553   0.684  0.0579  0.0405  0.1813
   75HOH     H2  259   0.152   2.458   0.735  0.0313 -0.1680 -0.2520
   76HOH      O  260   1.957   1.801   0.671 -0.3333 -0.0137  0.0421
   76HOH     H1  261   2.041   1.797   0.716 -0.0685  0.7730 -0.3424
   76HOH     H2  262   1.969   1.867   0.603 -1.1903 -0.0681 -0.1915
   77HOH      O  263   0.607   2.521   1.314  0.0501  0.1397  0.2691
   77HOH     H1  264   0.571   2.452   1.370  0.2287 -0.1224  0.0671
   77HOH     H2  265   0.693   2.487   1.287 -0.1338  0.1500 -0.3627
   78HOH      O  266   0.182   2.450   2.693  0.5011  0.3570  0.2300
   78HOH     H1  267   0.225   2.457   2.607 -0.2120  0.5395 -0.1301
   78HOH     H2  268   0.239   2.500   2.752  0.9216  0.3666 -0.1683
   79HOH      O  269   2.042   0.573   0.173  0.8828 -0.0980 -0.8187
   79HOH     H1  270   2.079   0.637   0.112  1.0636 -0.5580 -1.2136
   79HOH     H2  271   2.016   0.624   0.249  0.9721  0.4484 -1.1418
   80HOH      O  272   0.884   1.095   2.635 -0.7700  0.9655  0.0622
   80HOH     H1  273   0.883   1.001   2.650 -1.3075  0.7378 -1.1362
   80HOH     H2  274   0.975   1.115   2.614 -0.6311  0.7440  0.4463
   81HOH      O  275   0.623   2.167   1.688  0.0777 -0.4785  0.5308
   81HOH     H1  276   0.622   2.259   1.660 -0.7809 -0.7342 -0.3913
   81HOH     H2  277   0.631   2.172   1.783  1.4236  0.4937  0.4346
   82HOH      O  278   0.273   1.180   0.899  1.1446 -0.0620 -0.3691
   82HOH     H1  279   0.318   1.264   0.895  0.6338  0.2050 -1.6358
   82HOH     H2  280   0.204   1.186   0.832 -0.2104 -0.7736  0.8386
   83HOH      O  281   0.167   0.370   0.121 -0.1920 -0.2127  0.1455
   83HOH     H1  282   0.120   0.443   0.079 -0.6973 -0.5947  0.0248
   83HOH     H2  283   0.102   0.299   0.123  0.4692 -0.8549 -0.2803
   84HOH      O  284   1.545   1.160   1.650  0.2544  0.0433 -0.0526
   84HOH     H1  285   1.544   1.161   1.746  0.0306  1.0647 -0.0434
   84HOH     H2  286   1.514   1.072   1.627 -1.1076  0.2247  0.8241
   85HOH      O  287   1.235   1.952   1.754 -0.0501  0.4696  0.4294
   85HOH     H1  288   1.225   2.046   1.770 -0.6361  0.2764  1.3425
   85HOH     H2  289   1.154   1.913   1.786 -0.1146 -0.2935 -0.5711
   86HOH      O  290   2.650   1.623   0.679 -0.1123  0.3657 -0.1418
   86HOH     H1  291   2.714   1.606   0.748 -0.0583  0.0543 -0.2630
   86HOH     H2  292   2.690   1.587   0.600 -0.4799  0.0626 -0.1977
   87HOH      O  293   1.722   1.431   1.274  0.6327 -0.1941  0.6270
   87HOH     H1  294   1.780   1.369   1.319 -0.9211 -1.6654  0.8314
   87HOH     H2  295   1.640   1.425   1.323 -0.0095  1.0077 -0.2168
   88HOH      O  296   2.757   2.434   0.919 -0.0639 -0.3610  0.2221
   88HOH     H1  297   2.789   2.524   0.906 -0.1782 -0.3535 -0.0235
   88HOH     H2  298   2.737   2.428   1.012 -0.7468  0.0978  0.1155
   89HOH      O  299   2.214   2.615   0.310 -0.3703 -0.0152  0.0831
   89HOH     H1  300   2.296   2.663   0.321 -0.5446  0.0809  1.0886
   89HOH     H2  301   2.241   2.526   0.284 -0.0231  0.3636 -0.9879
   90HOH      O  302   2.488   2.055   1.648 -0.3419  0.4096 -0.0546
   90HOH     H1  303   2.546   2.130   1.642 -0.0186  0.1894  0.2239
   90HOH     H2  304   2.467   2.033   1.558 -0.6152  0.9615 -0.1331
   91HOH      O  305   1.322   1.091   1.290 -1.1596 -0.7051  0.3160
   91HOH     H1  306   1.380   1.045   1.350 -0.1704  0.4042  0.2991
   91HOH     H2  307   1.300   1.173   1.335  0.7043  0.8219 -1.1890
   92HOH      O  308   1.552   1.654   2.517 -0.7339  0.6326 -0.4600
   92HOH     H1  309   1.546   1.681   2.609  0.1992 -0.1201 -0.1336
   92HOH     H2  310   1.506   1.570   2.514  1.1971 -0.5868 -0.0332
   93HOH      O  311   0.893   2.634   2.201 -0.3035 -0.0292 -0.1717
   93HOH     H1  312   0.928   2.721   2.183 -1.2845  0.3923 -0.1659
   93HOH     H2  313   0.970   2.578   2.206  0.3501  0.8186 -0.2487
   94HOH      O  314   0.975   0.520   0.170  0.0979 -0.6232 -0.2235
   94HOH     H1  315   0.887   0.485   0.156  0.3183 -1.0423 -0.6324
   94HOH     H2  316   0.975   0.604   0.125 -0.4827  0.0237  0.8836
   95HOH      O  317   2.595   1.869   1.814 -0.1417  0.4842 -0.4810
   95HOH     H1  318   2.558   1.938   1.759 -0.7537 -0.0779 -0.8017
   95HOH     H2  319   2.519   1.818   1.843  0.3648 -0.8746 -1.3530
   96HOH      O  320   1.313   1.611   1.792 -0.6074 -0.6721  0.0866
   96HOH     H1  321   1.247   1.547   1.764 -1.1102 -0.0878 -0.0900
   96HOH     H2  322   1.307   1.682   1.728 -0.3261 -0.2677  0.4981
   97HOH      O  323   2.505   0.572   2.780 -0.3760  0.3907  0.1127
   97HOH     H1  324   2.460   0.533   2.705 -0.9347  1.1299  0.0394
   97HOH     H2  325   2.468   0.527   2.856 -0.4529  0.2514 -0.0058
   98HOH      O  326   2.174   0.721   1.910  0.5288  0.2984  0.1098
   98HOH     H1  327   2.248   0.675   1.949 -0.1189 -0.0449  0.9943
   98HOH     H2  328   2.207   0.810   1.895  1.0232  0.2600  0.8405
   99HOH      O  329   2.712   2.438   1.219  0.1812  0.6574  0.1205
   99HOH     H1  330   2.716   2.488   1.301 -0.4544 -0.5137  0.9308
   99HOH     H2  331   2.621   2.410   1.212  0.4724 -0.2438 -0.3532
  100HOH      O  332   2.570   0.455   2.250 -0.3108 -0.0450  0.4472
  100HOH     H1  333   2.514   0.517   2.203  0.6674  0.3976 -0.1994
  100HOH     H2  334   2.542   0.369   2.219 -0.4153  0.1869 -0.1246
  101HOH      O  335   2.610   0.704   1.133  0.2296  0.2640 -0.6163
  101HOH     H1  336   2.534   0.647   1.119 -0.5532  0.7615  1.0834
  101HOH     H2  337   2.679   0.643   1.161 -0.2834  0.0052  0.1583
  102HOH      O  338   2.260   0.824   1.226 -0.3474 -0.5157 -0.0803
  102HOH     H1  339   2.282   0.736   1.257  0.4255 -0.3800 -0.2048
  102HOH     H2  340   2.343   0.871   1.228 -0.4839 -0.1651 -1.2679
  103HOH      O  341   1.274   0.360   0.612 -0.4148 -0.7387  0.1312
  103HOH     H1  342   1.259   0.453   0.595 -1.0017 -0.8207  0.1356
  103HOH     H2  343   1.288   0.355   0.707 -0.9602 -0.7115  0.2218
  104HOH      O  344   0.439   0.874   1.191  0.1350  0.5088  0.1060
  104HOH     H1  345   0.348   0.877   1.161  0.3094  0.5678 -0.4374
  104HOH     H2  346   0.491   0.888   1.112  0.6498 -0.7532  0.1777
  105HOH      O  347   2.585   0.589   1.828  0.5732 -0.7277  0.0174
  105HOH     H1  348   2.556   0.551   1.745 -0.2563 -0.4725  0.1636
  105HOH     H2  349   2.572   0.519   1.892  1.4587 -1.0111 -0.0892
  106HOH      O  350   0.172   0.345   1.531  0.7174  0.0086  0.1116
  106HOH     H1  351   0.222   0.426   1.543  0.4939  0.1302  0.2374
  106HOH     H2  352   0.166   0.308   1.619  0.5087  0.0424  0.1126
  107HOH      O  353   2.485   1.650   1.509  0.2682  0.4191 -0.0024
  107HOH     H1  354   2.536   1.622   1.433  0.2820  0.2798  0.0567
  107HOH     H2  355   2.415   1.704   1.472  0.2984  0.3848 -0.1103
  108HOH      O  356   2.546   1.818  -0.001 -0.1733  1.0273 -0.1256
  108HOH     H1  357   2.520   1.756   0.067 -0.1610  0.6999 -0.4097
  108HOH     H2  358   2.477   1.885  -0.001 -0.3225  0.8759  0.0157
  109HOH      O  359   0.262   2.489   2.427 -0.1357 -0.4771  0.0487
  109HOH     H1  360   0.292   2.560   2.370  0.0920 -0.4133  0.2450
  109HOH     H2  361   0.323   2.417   2.411  0.5811 -0.1232  0.9453
  110HOH      O  362   0.576   1.609   0.736 -0.1848  0.1819 -0.5679
  110HOH     H1  363   0.619   1.571   0.660 -0.0755  0.0567 -0.4440
  110HOH     H2  364   0.535   1.689   0.702 -0.2784  0.0414 -0.7924
  111HOH      O  365   2.864   1.400   2.463  0.3792 -0.6034  0.1947
  111HOH     H1  366   2.900   1.312   2.449  0.0457 -0.6984 -0.1036
  111HOH     H2  367   2.772   1.393   2.435  0.5026 -0.0058 -0.3991
  112HOH      O  368   2.110   2.627   1.646  0.2178 -0.4019 -0.2273
  112HOH     H1  369   2.015   2.624   1.634  0.1008  0.2149  0.4086
  112HOH     H2  370   2.145   2.568   1.579 -0.6043 -0.5494 -0.5453
  113HOH      O  371   2.239   0.851   0.525 -0.0328  0.0414 -0.3806
  113HOH     H1  372   2.242   0.762   0.562  0.4216  0.1725 -0.0928
  113HOH     H2  373   2.213   0.906   0.599  0.2089  0.2170 -0.4252
  114HOH      O  374   0.985   0.976   0.275 -0.0112  1.1274  0.5298
  114HOH     H1  375   0.897   0.950   0.302  0.0606 -0.2167 -0.3262
  114HOH     H2  376   0.970   1.044   0.208 -0.4705  0.4431 -0.0976
  115HOH      O  377   2.530   0.039   0.830  0.0689 -0.0676 -0.1407
  115HOH     H1  378   2.550  -0.005   0.913 -0.2651 -0.3962 -0.2323
  115HOH     H2  379   2.576  -0.011   0.764  0.8236  0.5388 -0.1058
  116HOH      O  380   1.078   1.652   2.139  0.6673  0.6570 -0.7387
  116HOH     H1  381   1.172   1.636   2.150  0.5339  0.2061 -0.1540
  116HOH     H2  382   1.040   1.634   2.225 -0.0274  0.2429 -1.1098
  117HOH      O  383   1.536   1.223   0.982  0.2165  0.4594  0.0778
  117HOH     H1  384   1.613   1.171   1.003  0.4480  0.8094  0.1052
  117HOH     H2  385   1.545   1.243   0.889  0.3005  0.7245  0.1402
  118HOH      O  386   0.001   2.757   0.781  0.5320  0.0571  0.1226
  118HOH     H1  387   0.037   2.823   0.722 -1.3998  0.0594 -1.2294
  118HOH     H2  388   0.053   2.679   0.764  0.4057  0.2250 -1.2029
  119HOH      O  389   1.170   1.519   0.383  0.5723 -0.0206 -1.0573
  119HOH     H1  390   1.249   1.479   0.419  0.3060  0.0495 -0.3753
  119HOH     H2  391   1.176   1.611   0.408 -0.1529 -0.1815 -0.1830
  120HOH      O  392   1.232   1.756   2.492 -0.5350  1.1271  0.1954
  120HOH     H1  393   1.322   1.726   2.480 -0.9354  0.3010 -1.1112
  120HOH     H2  394   1.194   1.694   2.555 -0.4935  0.7469 -0.1444
  121HOH      O  395   0.294   1.390   1.732  0.0171 -0.7427  0.0645
  121HOH     H1  396   0.269   1.301   1.708 -0.6605 -0.4696 -0.3148
  121HOH     H2  397   0.353   1.418   1.662 -0.6667 -0.5186 -0.4526
  122HOH      O  398   1.050   1.158   0.816 -0.1573  0.7701  0.5314
  122HOH     H1  399   1.054   1.135   0.724  0.0642  0.9352  0.4968
  122HOH     H2  400   1.120   1.223   0.827 -0.2330  0.8079  0.7970
  123HOH      O  401   2.149   1.569   0.705  0.4285  0.0939  0.3485
  123HOH     H1  402   2.150   1.617   0.787 -0.6091 -0.9645  1.0442
  123HOH     H2  403   2.056   1.558   0.684  0.6368 -0.8290 -0.2339
  124HOH      O  404   1.233   1.238   2.856  0.5939 -0.0742 -0.3981
  124HOH     H1  405   1.250   1.308   2.793  0.3244 -0.2779 -0.7034
  124HOH     H2  406   1.193   1.168   2.804 -0.3708  0.0536  0.1221
  125HOH      O  407   1.521   1.092   2.340 -0.2845  0.0021 -0.7260
  125HOH     H1  408   1.514   1.038   2.261  0.0375 -0.8732 -0.1826
  125HOH     H2  409   1.587   1.049   2.393 -0.0792  0.8929 -0.2080
  126HOH      O  410   0.636   1.419   1.999  0.6315  0.3134  0.0474
  126HOH     H1  411   0.549   1.390   2.025  0.1450  0.0498 -1.6531
  126HOH     H2  412   0.623   1.507   1.963  0.8177 -0.1285 -1.2061
  127HOH      O  413   2.375   1.425   0.688 -0.2097 -0.0410 -0.1311
  127HOH     H1  414   2.297   1.479   0.699  0.1368  0.5244 -0.3361
  127HOH     H2  415   2.445   1.477   0.728  0.0977 -0.4469 -0.1321
  128HOH      O  416   0.677   1.980   1.516 -0.5893  0.0422 -0.5191
  128HOH     H1  417   0.586   1.951   1.510 -0.5705 -0.0036 -0.5923
  128HOH     H2  418   0.676   2.050   1.581 -0.7658  0.3815 -0.8763
  129HOH      O  419   1.173   0.165   0.435  0.1718 -0.0598  0.6489
  129HOH     H1  420   1.199   0.230   0.500 -0.5101  0.9055  0.0136
  129HOH     H2  421   1.226   0.187   0.358 -1.0181  0.6823 -0.0176
  130HOH      O  422   1.865   1.133   1.153 -0.2129  0.3176  0.1247
  130HOH     H1  423   1.947   1.090   1.177  0.0734  0.6453 -0.2357
  130HOH     H2  424   1.867   1.217   1.199 -0.2388  0.4243 -0.0677
  131HOH      O  425   1.255   0.429   0.920  0.3677  0.2511 -0.5386
  131HOH     H1  426   1.284   0.488   0.990  0.6253 -1.1291  0.6123
  131HOH     H2  427   1.162   0.448   0.910  0.4824  0.9742 -0.3283
  132HOH      O  428   2.814   0.881   0.507 -0.2014  0.3822 -0.0968
  132HOH     H1  429   2.842   0.973   0.506 -0.1101  0.3535 -0.1335
  132HOH     H2  430   2.719   0.886   0.495 -0.3918  0.5403  1.1987
  133HOH      O  431   0.709   1.539   0.096  0.5992  0.1231  0.0297
  133HOH     H1  432   0.795   1.581   0.098  0.4129  0.5129  0.8723
  133HOH     H2  433   0.718   1.469   0.032  1.5151  0.2167  0.0272
  134HOH      O  434   0.137   2.378   1.409 -0.1270  0.4795 -0.4090
  134HOH     H1  435   0.131   2.436   1.333 -0.1302  0.4824 -0.4065
  134HOH     H2  436   0.211   2.411   1.459 -0.1600  0.5127 -0.3815
  135HOH      O  437   2.091   0.657   2.341  0.5018  0.4548 -0.2115
  135HOH     H1  438   2.055   0.737   2.302  0.3170  1.2158  1.3458
  135HOH     H2  439   2.170   0.686   2.386  0.1512 -0.0929  0.8286
  136HOH      O  440   0.411   0.734   2.348 -0.0360 -0.5486  0.2969
  136HOH     H1  441   0.373   0.742   2.435  0.4655  0.1234  0.4705
  136HOH     H2  442   0.381   0.811   2.301  0.4224 -0.4442  0.1672
  137HOH      O  443   0.615   2.602   2.103  0.2191  0.6768 -0.0927
  137HOH     H1  444   0.699   2.634   2.136 -0.0392  0.6755  0.6121
  137HOH     H2  445   0.555   2.676   2.115 -0.1099  0.3433  0.4078
  138HOH      O  446   1.878   0.970   1.483  0.0521 -0.2386 -0.4150
  138HOH     H1  447   1.838   0.903   1.427  0.1802 -1.1117  0.4754
  138HOH     H2  448   1.964   0.986   1.445 -0.4593  0.3904 -1.3669
  139HOH      O  449   1.679   2.407   1.472  0.3801 -0.3753  0.1443
  139HOH     H1  450   1.635   2.481   1.431  0.1788 -0.1096  0.8200
  139HOH     H2  451   1.677   2.426   1.566  0.1686 -1.3151  0.3509
  140HOH      O  452   0.163   2.334   0.360 -0.1982  0.2792  0.1873
  140HOH     H1  453   0.166   2.285   0.443  0.3628  0.2017  0.1271
  140HOH     H2  454   0.076   2.315   0.325 -0.1205 -0.4174  0.3285
  141HOH      O  455   1.692   2.773   1.057  0.0735  0.2515  0.5181
  141HOH     H1  456   1.611   2.726   1.036  0.4923 -0.5388  0.5705
  141HOH     H2  457   1.664   2.863   1.072 -0.8176 -0.0265  0.6802
  142HOH      O  458   1.997   1.104   0.274 -0.2163 -0.9839  0.2165
  142HOH     H1  459   1.902   1.111   0.262 -0.3452 -1.2529  0.9713
  142HOH     H2  460   2.007   1.066   0.362  0.6188  1.3530  1.2957
  143HOH      O  461   0.611   2.716   0.132  0.4800  0.2862 -0.2655
  143HOH     H1  462   0.585   2.781   0.067  1.9523  0.3022 -0.9061
  143HOH     H2  463   0.602   2.632   0.087 -0.7943  0.0344  0.3533
  144HOH      O  464   2.698   2.312   2.631  0.3925  0.1880  0.4984
  144HOH     H1  465   2.715   2.228   2.674 -0.1500 -0.2671 -0.1206
  144HOH     H2  466   2.724   2.378   2.695 -0.9701 -0.4344  1.8091
  145HOH      O  467   2.452   2.340   1.163  0.9278  0.0095 -0.1917
  145HOH     H1  468   2.478   2.267   1.107  0.2447  0.0195 -0.5477
  145HOH     H2  469   2.392   2.301   1.227  1.4661  0.0552  0.3603
  146HOH      O  470   0.083   0.621   0.077  0.1031 -0.4204  0.0397
  146HOH     H1  471   0.162   0.673   0.093  0.2359 -0.5404 -0.2213
  146HOH     H2  472   0.014   0.666   0.126  0.4276 -0.5853  0.6777
  147HOH      O  473   0.589   1.140   1.946  0.2599 -0.3380  0.7806
  147HOH     H1  474   0.560   1.135   2.037 -0.7743  0.1043  0.5119
  147HOH     H2  475   0.633   1.225   1.938  0.8244 -0.6052  0.9772
  148HOH      O  476   0.116   2.135   0.525  0.3087  0.5342 -0.3056
  148HOH     H1  477   0.049   2.094   0.471  0.6820 -0.0953 -0.3054
  148HOH     H2  478   0.099   2.104   0.614 -0.0684  1.2625 -0.1029
  149HOH      O  479   0.479   1.702   0.141 -0.3376 -0.4689  0.4519
  149HOH     H1  480   0.475   1.718   0.236  0.4168 -0.6171  0.5254
  149HOH     H2  481   0.549   1.638   0.131 -0.0286 -0.0490 -0.2504
  150HOH      O  482   2.708   2.780   2.088 -0.1631  0.2390 -0.2116
  150HOH     H1  483   2.698   2.685   2.081 -0.7816  0.3075 -0.3654
  150HOH     H2  484   2.774   2.803   2.022  0.7164 -0.1818  0.4733
  151HOH      O  485   2.781   1.520   0.878  0.4917  0.7155  0.4592
  151HOH     H1  486   2.848   1.582   0.906  1.9822 -0.7589  0.4610
  151HOH     H2  487   2.773   1.458   0.950  0.0750  0.1301 -0.0635
  152HOH      O  488   1.723   2.000   2.115 -0.9678  0.3450  0.3450
  152HOH     H1  489   1.727   1.920   2.062  0.9866  1.2345 -1.1368
  152HOH     H2  490   1.763   1.976   2.198  2.1344  0.0933 -0.9340
  153HOH      O  491   1.835   2.742   1.469 -0.5615  0.3232 -1.1216
  153HOH     H1  492   1.750   2.719   1.431 -0.6915 -0.9996 -0.1738
  153HOH     H2  493   1.896   2.739   1.396 -1.0750 -0.3837 -1.5436
  154HOH      O  494   1.604   2.364   1.151 -0.6806  0.0071  0.2948
  154HOH     H1  495   1.623   2.381   1.243  0.8328 -1.0195  0.2478
  154HOH     H2  496   1.529   2.304   1.153 -0.2515 -0.5388  0.9168
  155HOH      O  497   1.935   0.493   2.506 -0.1917 -0.4777 -0.1976
  155HOH     H1  498   1.989   0.418   2.529 -0.7392 -0.4640  1.3224
  155HOH     H2  499   1.990   0.545   2.448  1.1369 -0.8447  0.6590
  156HOH      O  500   2.795   2.510   1.588 -0.3262  0.3480  0.6417
  156HOH     H1  501   2.869   2.473   1.539 -0.8016 -0.1098  0.2581
  156HOH     H2  502   2.816   2.494   1.680 -0.4613 -0.7968  0.4996
  157HOH      O  503   1.632   0.063   1.913 -0.4131 -0.3400  0.0850
  157HOH     H1  504   1.596   0.126   1.851 -0.6040  0.3938  0.8952
  157HOH     H2  505   1.720   0.094   1.931 -0.6927  0.0404  0.8961
  158HOH      O  506   0.849   0.954   1.153 -0.0305  0.0230 -0.0343
  158HOH     H1  507   0.790   0.976   1.082 -0.3926 -0.9980 -0.0847
  158HOH     H2  508   0.929   1.003   1.135  0.2513 -0.9002 -1.7109
  159HOH      O  509   2.462   1.985   1.397 -0.8716  0.3039  0.6728
  159HOH     H1  510   2.416   1.903   1.378 -0.0795 -0.3346  1.3342
  159HOH     H2  511   2.532   1.990   1.331 -0.6638  0.2202  0.8822
  160HOH      O  512   1.897   2.198   1.177  0.0091 -0.2695  0.0939
  160HOH     H1  513   1.897   2.293   1.178  0.3520 -0.2698  0.1771
  160HOH     H2  514   1.856   2.173   1.260  1.1301 -0.1915  0.7039
  161HOH      O  515   1.922   0.721   0.366 -0.0491  0.2261  0.3993
  161HOH     H1  516   1.892   0.737   0.455  0.3628 -1.8328  0.9962
  161HOH     H2  517   1.842   0.719   0.313 -0.3684  0.6970  0.8496
  162HOH      O  518   1.214   1.407   0.815  0.6015  0.1121  0.0378
  162HOH     H1  519   1.153   1.461   0.866 -0.8672 -1.0238 -0.3797
  162HOH     H2  520   1.257   1.468   0.756 -0.9464  0.8893 -0.3894
  163HOH      O  521   2.548   2.698   1.853  0.7724  0.0467 -0.2328
  163HOH     H1  522   2.595   2.770   1.813 -0.4079  1.2029  0.3142
  163HOH     H2  523   2.473   2.739   1.897 -0.2384 -1.5532 -0.2837
  164HOH      O  524   0.359   1.341   1.983  0.0507  0.4605  0.1893
  164HOH     H1  525   0.286   1.295   2.023  0.4171 -0.0519  0.2937
  164HOH     H2  526   0.329   1.362   1.895  0.1929 -0.8350 -0.2040
  165HOH      O  527   0.412   1.695   2.705 -0.3263  0.5195 -0.4358
  165HOH     H1  528   0.462   1.699   2.787 -0.1158  0.6968 -0.5722
  165HOH     H2  529   0.321   1.712   2.732 -0.1279  1.5607 -0.3563
  166HOH      O  530   2.230   2.462   1.436 -0.0293  0.1895  0.3600
  166HOH     H1  531   2.322   2.472   1.458  0.1458  0.0603 -0.2697
  166HOH     H2  532   2.223   2.373   1.400 -0.2769  0.4066 -0.1536
  167HOH      O  533   2.338   0.383   1.763  0.0907 -0.0461 -0.0093
  167HOH     H1  534   2.389   0.358   1.686  1.6761  1.8580  0.2639
  167HOH     H2  535   2.383   0.340   1.836  0.2241  0.2156  0.0665
  168HOH      O  536   0.764   0.676   2.199  0.6807  0.0606 -0.0437
  168HOH     H1  537   0.847   0.629   2.204  0.8202  0.3580  0.7424
  168HOH     H2  538   0.725   0.664   2.286  0.0135  0.1362 -0.3212
  169HOH      O  539   2.270   0.745   2.516 -0.7735  0.1723  0.0201
  169HOH     H1  540   2.337   0.814   2.521 -0.8794  0.2838 -0.1074
  169HOH     H2  541   2.194   0.782   2.562 -0.8167  0.1241 -0.0126
  170HOH      O  542   2.364   2.154   2.502  0.7511  0.2535 -0.1713
  170HOH     H1  543   2.385   2.211   2.427  0.1454  0.4138 -0.2272
  170HOH     H2  544   2.405   2.071   2.481  1.7988  0.6951 -0.0165
  171HOH      O  545   0.468   1.852   1.234  0.1279 -0.1408  0.3269
  171HOH     H1  546   0.554   1.844   1.194  0.0695  0.8074 -0.0467
  171HOH     H2  547   0.479   1.814   1.321  1.0614  0.3490  0.4571
  172HOH      O  548   0.568   0.503   2.829  0.3593  0.3099 -0.5663
  172HOH     H1  549   0.622   0.522   2.752  0.2109 -0.0524 -0.7632
  172HOH     H2  550   0.508   0.434   2.800  0.6860 -0.2555  0.0356
  173HOH      O  551   0.021   1.732   1.896 -0.5474 -0.1537 -0.7086
  173HOH     H1  552  -0.071   1.758   1.896 -0.4424  0.3083  0.4974
  173HOH     H2  553   0.068   1.808   1.863 -0.5653 -0.3616 -1.2462
  174HOH      O  554   2.686   1.252   2.850  0.4792 -0.1165  0.4369
  174HOH     H1  555   2.648   1.332   2.886  0.4205  0.1730 -0.2395
  174HOH     H2  556   2.614   1.209   2.805  0.5325 -0.5120  0.7147
  175HOH      O  557   1.328   0.570   2.714 -0.3270  0.1609  0.2116
  175HOH     H1  558   1.280   0.511   2.656  0.1966 -0.2687  0.2073
  175HOH     H2  559   1.305   0.541   2.802 -0.8016  0.5551  0.2264
  176HOH      O  560   0.936   1.217   1.385 -0.4130  0.2176  0.2797
  176HOH     H1  561   1.017   1.265   1.403  0.6173 -1.4991  0.6397
  176HOH     H2  562   0.907   1.250   1.300  0.2497  1.3707  0.4610
  177HOH      O  563   1.377   1.370   1.156  0.1502 -0.0958  0.4481
  177HOH     H1  564   1.374   1.306   1.085  0.2470 -0.9031  1.1344
  177HOH     H2  565   1.465   1.360   1.192  0.0605  0.2145  0.7538
  178HOH      O  566   1.578   0.124   2.185 -0.4210  0.5950 -0.0089
  178HOH     H1  567   1.548   0.145   2.097  0.0036 -0.2511 -0.3787
  178HOH     H2  568   1.658   0.176   2.196 -0.0835  0.1828 -0.4164
  179HOH      O  569   1.606   2.028   0.632  0.1275 -0.1485 -0.3276
  179HOH     H1  570   1.697   2.049   0.610  0.0657  0.2019 -0.2738
  179HOH     H2  571   1.561   2.027   0.547  0.1489 -0.1380 -0.3392
  180HOH      O  572   0.429   2.559   0.889 -0.3952  0.4097 -0.0014
  180HOH     H1  573   0.464   2.638   0.930 -0.5911  0.0616  0.8772
  180HOH     H2  574   0.457   2.565   0.797  0.0200  1.2401  0.1618
  181HOH      O  575   0.840   0.433   0.787  0.2435 -1.5771 -0.5539
  181HOH     H1  576   0.848   0.461   0.695  0.0420  0.9484  0.0462
  181HOH     H2  577   0.747   0.415   0.798  0.0448 -0.6991 -0.6235
  182HOH      O  578   1.962   0.616   1.787 -0.0730  0.0715  1.1286
  182HOH     H1  579   2.043   0.633   1.836  0.7025 -0.4369  0.1044
  182HOH     H2  580   1.930   0.703   1.764  1.2872  0.3240 -0.0847
  183HOH      O  581   0.897   1.269   1.116  0.3383 -1.2088 -0.2623
  183HOH     H1  582   0.991   1.253   1.101  0.3268 -0.7267 -0.8904
  183HOH     H2  583   0.859   1.270   1.028  0.0310  0.3349 -0.1513
  184HOH      O  584   0.397   1.716   0.989  1.1062 -0.5845 -0.3524
  184HOH     H1  585   0.400   1.768   1.069 -0.4792 -0.7738 -0.0986
  184HOH     H2  586   0.416   1.626   1.019  0.4449 -0.6669 -0.1472
  185HOH      O  587   1.487   0.549   0.784  0.1253 -0.1394 -0.3965
  185HOH     H1  588   1.395   0.573   0.773 -0.2140 -0.7593  0.7174
  185HOH     H2  589   1.523   0.618   0.840  0.0165 -0.4887  0.1157
  186HOH      O  590   0.956   0.953   1.393 -0.2482  0.1476 -0.3555
  186HOH     H1  591   0.937   0.930   1.302 -1.0110  0.1489 -0.2108
  186HOH     H2  592   0.948   1.049   1.396 -1.0150  0.0931 -0.1391
  187HOH      O  593   0.093   1.081   0.114  0.6114  0.0892 -0.3503
  187HOH     H1  594   0.042   1.161   0.102  0.0809  0.0069  1.0379
  187HOH     H2  595   0.085   1.035   0.030 -0.1114  0.9043 -0.7590
  188HOH      O  596   1.478   2.752   0.382 -0.4536 -0.3170  0.6549
  188HOH     H1  597   1.526   2.829   0.412 -1.1044  0.4328 -0.1338
  188HOH     H2  598   1.392   2.760   0.423 -0.7630 -0.2254  0.0158
  189HOH      O  599   2.203   2.460   2.522 -0.7754  0.7807  0.5878
  189HOH     H1  600   2.204   2.551   2.493 -0.4842  0.5719 -0.0962
  189HOH     H2  601   2.193   2.409   2.442 -0.5609  0.1931  0.9190
  190HOH      O  602   1.237   2.760   0.532  0.3250  0.1097  0.1131
  190HOH     H1  603   1.200   2.836   0.487  0.5121  0.6045  0.7607
  190HOH     H2  604   1.169   2.694   0.527  0.0423  0.4139 -0.2082
  191HOH      O  605   1.638   0.537   1.208  0.3134 -0.1600 -0.2590
  191HOH     H1  606   1.722   0.520   1.251  0.6339 -0.3414 -0.9289
  191HOH     H2  607   1.584   0.461   1.231 -0.1254  0.5199  1.1889
  192HOH      O  608   1.314   2.590   2.024  0.1262 -0.5733 -0.5806
  192HOH     H1  609   1.386   2.613   2.083  0.2233 -1.4858 -0.3062
  192HOH     H2  610   1.349   2.601   1.936  0.4431 -0.5325 -0.4498
  193HOH      O  611   0.789   1.895   0.354  0.1574  0.2336  0.2051
  193HOH     H1  612   0.766   1.927   0.441  0.9179  1.1234  0.1000
  193HOH     H2  613   0.735   1.948   0.294 -0.7259 -0.6983  0.1107
  194HOH      O  614   0.607   0.893   1.580 -0.4152  0.5554  0.1966
  194HOH     H1  615   0.529   0.894   1.636 -0.3181  0.7733  0.3317
  194HOH     H2  616   0.634   0.985   1.576 -0.5822  0.5851 -0.4399
  195HOH      O  617   2.070   0.374   1.829  0.1839  0.1697  0.4651
  195HOH     H1  618   2.025   0.450   1.793  0.3012  0.3242  0.6429
  195HOH     H2  619   2.160   0.382   1.798  0.4178  0.5893  1.2166
  196HOH      O  620   1.641   2.241   1.905 -0.1596  0.0060 -0.4740
  196HOH     H1  621   1.672   2.260   1.816  1.1017  0.2948 -0.0240
  196HOH     H2  622   1.660   2.148   1.918 -0.0878  0.0259 -0.4300
  197HOH      O  623   1.355   0.890   1.782 -0.1721 -0.2830 -0.1842
  197HOH     H1  624   1.303   0.942   1.721  0.2856 -0.3781 -0.6751
  197HOH     H2  625   1.304   0.810   1.794 -1.2475  0.5117  1.1544
  198HOH      O  626   0.836   2.350   1.245 -0.4868  0.3957  0.2039
  198HOH     H1  627   0.922   2.342   1.286  0.0943 -0.6322 -1.0736
  198HOH     H2  628   0.799   2.262   1.248 -1.0184  0.5903 -0.2345
  199HOH      O  629   0.717   0.228   2.571  0.1671  0.0606 -0.1277
  199HOH     H1  630   0.794   0.200   2.521 -0.0088 -0.1608 -0.2790
  199HOH     H2  631   0.645   0.179   2.533  0.1367 -0.7410  0.8756
  200HOH      O  632   2.582   0.128   2.766  0.1789  0.2229  0.1158
  200HOH     H1  633   2.598   0.063   2.698  0.0139 -0.1683  0.4397
  200HOH     H2  634   2.505   0.176   2.736  0.4026  0.3844 -0.2058
  201HOH      O  635   2.239   0.631   1.611  0.1722 -0.0046  0.8237
  201HOH     H1  636   2.270   0.564   1.670 -0.8737  0.2091  1.6876
  201HOH     H2  637   2.167   0.590   1.563  0.2633  0.1699  0.5267
  202HOH      O  638   1.509   1.367   2.609  0.1004 -0.1129  0.3536
  202HOH     H1  639   1.480   1.348   2.520  0.0087  0.7612  0.1818
  202HOH     H2  640   1.429   1.374   2.661  0.1459 -0.4476  0.4746
  203HOH      O  641   2.098   0.888   2.676  0.1352  0.4188  0.5101
  203HOH     H1  642   2.097   0.978   2.643 -0.9023  0.3466  0.2543
  203HOH     H2  643   2.093   0.896   2.771  1.4557  0.6177  0.5950
  204HOH      O  644   0.621   0.521   2.391 -0.0664 -0.2231  0.1653
  204HOH     H1  645   0.575   0.577   2.329  0.2131  0.5201  0.5935
  204HOH     H2  646   0.560   0.449   2.409 -0.2441 -0.3314 -0.7664
  205HOH      O  647   2.828   0.753   2.426  0.2046 -0.1087  0.2096
  205HOH     H1  648   2.746   0.758   2.377  0.0034 -0.8714  0.4429
  205HOH     H2  649   2.802   0.761   2.517  0.3747 -0.5071  0.2947
  206HOH      O  650   1.558   1.189   0.062  0.7203 -0.3436  0.0270
  206HOH     H1  651   1.519   1.165   0.146 -1.1054 -0.0922 -0.6581
  206HOH     H2  652   1.562   1.285   0.063  0.5054 -0.3282 -0.2295
  207HOH      O  653   0.853   2.563   2.480 -0.6100  0.3505 -0.1373
  207HOH     H1  654   0.761   2.544   2.499 -0.4478  0.1936  0.5590
  207HOH     H2  655   0.854   2.582   2.386 -1.1452 -0.9234 -0.4577
  208HOH      O  656   2.163   2.729   1.356 -0.0011 -0.0619 -0.5091
  208HOH     H1  657   2.179   2.636   1.371 -0.2754  0.0466  0.6772
  208HOH     H2  658   2.137   2.734   1.264 -0.3896 -1.2245 -0.5008
  209HOH      O  659   0.371   0.014   1.831  0.8035 -0.2112 -0.3522
  209HOH     H1  660   0.312  -0.007   1.759  1.2371 -1.1575 -0.4514
  209HOH     H2  661   0.456   0.028   1.790  0.8595  0.2217 -0.1114
  210HOH      O  662   0.680   2.779   2.703 -0.3028 -0.2802  0.1069
  210HOH     H1  663   0.770   2.755   2.684 -0.5042 -0.2795 -0.9633
  210HOH     H2  664   0.635   2.775   2.619 -1.1919  0.2191  0.5226
  211HOH      O  665   2.284   1.744   1.729  0.4230  0.3974 -0.1247
  211HOH     H1  666   2.355   1.700   1.683  1.2665  0.1128  1.3287
  211HOH     H2  667   2.252   1.680   1.792 -0.6938  0.7596 -0.2760
  212HOH      O  668   2.242   2.160   1.771 -0.0544  0.5027  0.1692
  212HOH     H1  669   2.214   2.078   1.730 -1.0065  0.6446  0.4885
  212HOH     H2  670   2.336   2.163   1.756  0.0530 -0.7626  0.3292
  213HOH      O  671   2.026   1.304   2.056 -0.2998  0.2323  1.0465
  213HOH     H1  672   2.067   1.274   1.974 -0.5802  1.3441  0.4599
  213HOH     H2  673   2.089   1.281   2.124  1.3663  1.7967  0.1989
  214HOH      O  674   1.813   0.346   0.175 -0.4958  0.2880 -0.0947
  214HOH     H1  675   1.731   0.395   0.182 -0.0066  1.0871  0.2350
  214HOH     H2  676   1.878   0.412   0.153 -0.0085 -0.4075 -0.8332
  215HOH      O  677   1.386   2.318   0.205 -0.6569  0.5674 -0.1454
  215HOH     H1  678   1.370   2.324   0.111 -0.0453  0.0902 -0.2939
  215HOH     H2  679   1.432   2.399   0.227 -1.0026  0.7852 -0.2033
  216HOH      O  680   0.222   2.281   0.832 -0.7680 -0.9014  0.0156
  216HOH     H1  681   0.285   2.328   0.887 -0.9925 -1.2377  0.5869
  216HOH     H2  682   0.176   2.224   0.894 -1.2204 -1.0936 -0.4902
  217HOH      O  683   1.798   1.703   1.336 -0.4458  0.2178  0.5389
  217HOH     H1  684   1.751   1.726   1.415 -0.3601  0.6201  0.4757
  217HOH     H2  685   1.775   1.611   1.320  0.4115 -0.2426  1.6462
  218HOH      O  686   2.747   0.268   1.552 -0.2353 -0.0784  0.3291
  218HOH     H1  687   2.838   0.255   1.528 -0.3372  0.2972 -0.2953
  218HOH     H2  688   2.737   0.363   1.560 -0.6196 -0.1012  0.1686
  219HOH      O  689   0.383   0.404   0.284  0.1368  0.1954  0.5385
  219HOH     H1  690   0.379   0.498   0.305  0.1538  0.6354 -1.1774
  219HOH     H2  691   0.297   0.385   0.246 -0.0378 -0.6460  1.2805
  220HOH      O  692   1.881   2.444   0.496  0.3622  0.4198 -0.5433
  220HOH     H1  693   1.837   2.525   0.520 -1.1330 -0.3475 -0.4499
  220HOH     H2  694   1.901   2.402   0.579 -1.1609 -0.3922 -0.5134
  221HOH      O  695   0.557   1.540   2.515 -0.4589 -0.4383 -0.1772
  221HOH     H1  696   0.539   1.579   2.430 -0.1164 -0.5087 -0.2858
  221HOH     H2  697   0.494   1.581   2.574  0.3705  0.8629 -0.1286
  222HOH      O  698   0.913   1.333   1.736 -0.0416 -0.2006 -0.5211
  222HOH     H1  699   0.936   1.381   1.815  0.4487  0.0749 -0.8224
  222HOH     H2  700   0.823   1.361   1.716  0.0539  0.1938 -0.4054
  223HOH      O  701   2.220   0.373   0.516 -0.6540 -0.5158  0.2668
  223HOH     H1  702   2.181   0.362   0.430  0.4521 -0.3492 -0.3006
  223HOH     H2  703   2.277   0.297   0.526 -0.4672 -0.3290  0.6691
  224HOH      O  704   2.535   0.948   0.501  0.1203  0.5748 -0.1527
  224HOH     H1  705   2.491   1.002   0.567  0.7248  0.5876  0.2562
  224HOH     H2  706   2.515   0.990   0.417  0.4906  1.3804  0.1488
  225HOH      O  707   1.739   1.351   0.349 -0.1516 -0.3509  0.0359
  225HOH     H1  708   1.691   1.309   0.420 -0.7682  0.2324 -0.0048
  225HOH     H2  709   1.706   1.441   0.349  0.5422 -0.0795 -0.3750
  226HOH      O  710   0.150   0.225   1.300  0.0717 -0.4611  0.6655
  226HOH     H1  711   0.172   0.257   1.387 -0.5989  0.6737  0.4568
  226HOH     H2  712   0.065   0.265   1.281  0.4543 -0.2179 -0.7232
  227HOH      O  713   2.586   0.935   1.723  0.2013 -0.4075  0.5473
  227HOH     H1  714   2.496   0.933   1.689  0.5921 -0.9007 -0.5414
  227HOH     H2  715   2.584   1.002   1.791 -0.5303  1.0508 -0.7927
  228HOH      O  716   0.930   0.289   2.382  0.0982  0.4064  0.1614
  228HOH     H1  717   0.847   0.301   2.336  0.5975  0.2129 -0.8572
  228HOH     H2  718   0.977   0.224   2.329  0.5858 -0.0900  1.1530
  229HOH      O  719   0.006   0.948   1.555 -0.1770 -0.3062 -0.3773
  229HOH     H1  720   0.056   0.980   1.480 -0.0443 -0.0965 -0.1999
  229HOH     H2  721   0.055   0.872   1.586  0.1452  0.0131 -0.0843
  230HOH      O  722   0.204   2.501   1.160 -0.3473 -0.5143 -0.4030
  230HOH     H1  723   0.123   2.547   1.136 -0.4926 -0.9736 -0.8387
  230HOH     H2  724   0.273   2.552   1.118 -0.4294 -0.2284 -0.1936
  231HOH      O  725   0.308   1.736   0.723 -0.6829  0.1956  0.0274
  231HOH     H1  726   0.288   1.648   0.692 -0.6165 -0.0012  0.5364
  231HOH     H2  727   0.331   1.725   0.815  1.0425  0.4896 -0.2939
  232HOH      O  728   2.208   1.336   0.138 -0.6499  0.4632  0.6311
  232HOH     H1  729   2.234   1.317   0.228  1.1063  0.6930  0.2556
  232HOH     H2  730   2.187   1.250   0.101 -0.1717  0.2033  0.9386
  233HOH      O  731   0.960   2.748   2.642  0.1149 -0.0478 -0.6765
  233HOH     H1  732   1.048   2.722   2.671  0.2179  0.5086 -0.4487
  233HOH     H2  733   0.934   2.680   2.580  0.3615 -0.6599 -0.1275
  234HOH      O  734   2.586   0.784   0.747  0.4206 -0.3624 -1.1049
  234HOH     H1  735   2.639   0.852   0.788  0.0587 -0.4043 -0.5529
  234HOH     H2  736   2.550   0.825   0.668  0.0923  0.1393 -0.7038
  235HOH      O  737   1.356   0.254   2.781  0.2842  0.7648 -0.2896
  235HOH     H1  738   1.292   0.252   2.711  0.0858 -0.4334 -0.1180
  235HOH     H2  739   1.319   0.314   2.846 -0.6714  0.1291 -0.2099
  236HOH      O  740   2.205   0.147   1.398  0.3154  0.4535  0.3349
  236HOH     H1  741   2.220   0.053   1.396  0.0472  0.3786  1.1118
  236HOH     H2  742   2.129   0.160   1.342  0.4468  0.2345  0.1001
  237HOH      O  743   1.435   0.738   1.284 -0.0935 -0.7723  0.9813
  237HOH     H1  744   1.493   0.678   1.237  0.1211  0.3387 -0.2827
  237HOH     H2  745   1.348   0.698   1.276 -0.3810 -0.0230 -1.8087
  238HOH      O  746   1.893   0.168   1.936 -0.6870 -0.4247 -0.0433
  238HOH     H1  747   1.951   0.243   1.922  0.2462 -1.0460  0.3674
  238HOH     H2  748   1.946   0.092   1.913 -1.3721 -1.0180  0.2753
  239HOH      O  749   1.213   1.355   1.373  0.1900  0.5308  0.2713
  239HOH     H1  750   1.201   1.448   1.392  0.3081  0.6558 -0.2331
  239HOH     H2  751   1.261   1.353   1.290 -0.1602  0.0172  0.0676
  240HOH      O  752   2.191   0.117   2.230 -0.2286 -0.5429 -0.1869
  240HOH     H1  753   2.168   0.206   2.204  0.8087  0.3282  1.4938
  240HOH     H2  754   2.106   0.073   2.242 -0.9204  0.9307  1.0084
  241HOH      O  755   0.553   0.779   2.061  0.3264 -0.0607 -0.2564
  241HOH     H1  756   0.626   0.737   2.106  0.3750  0.4903  0.2074
  241HOH     H2  757   0.593   0.821   1.985  0.3083 -0.6618 -0.6103
  242HOH      O  758   1.491   0.047   0.047 -0.6800  0.2554  0.2545
  242HOH     H1  759   1.463   0.128   0.004  0.7885  0.0511 -1.2889
  242HOH     H2  760   1.561   0.074   0.106 -1.2512  0.2606  0.9571
  243HOH      O  761   0.405   0.275   1.122 -0.5838  0.3753 -0.1453
  243HOH     H1  762   0.446   0.350   1.167  1.1782 -1.0163  0.8653
  243HOH     H2  763   0.327   0.257   1.173 -0.0216  0.4352  0.7909
  244HOH      O  764   0.749   1.706   1.527  0.9718  0.4878 -0.0465
  244HOH     H1  765   0.760   1.710   1.432 -0.0866 -0.0358 -0.2162
  244HOH     H2  766   0.713   1.792   1.550 -1.0620 -0.1220 -0.5211
  245HOH      O  767   1.859   2.067   0.496 -0.3405 -0.7215 -0.2391
  245HOH     H1  768   1.919   2.068   0.570 -0.2998  0.1002 -0.2661
  245HOH     H2  769   1.914   2.090   0.421 -0.7148  0.3111 -0.2233
  246HOH      O  770   2.508   1.023   2.329  0.2386  0.2692 -0.2011
  246HOH     H1  771   2.419   0.987   2.323  0.2136  0.0154  1.0016
  246HOH     H2  772   2.507   1.074   2.411  1.1085  0.5519 -0.3461
  247HOH      O  773   2.151   1.266   1.387  0.0618  0.3267 -0.3074
  247HOH     H1  774   2.172   1.307   1.303 -0.7141 -0.1333 -0.7510
  247HOH     H2  775   2.057   1.283   1.399 -0.3430 -1.3382 -0.5797
  248HOH      O  776   0.432   0.101   1.397  0.2413  0.2702  0.2832
  248HOH     H1  777   0.392   0.035   1.453 -1.6869  0.6652 -0.4843
  248HOH     H2  778   0.460   0.052   1.319 -1.6142  0.2793 -0.4987
  249HOH      O  779   0.471   2.415   1.925  0.6975  0.2485 -0.4314
  249HOH     H1  780   0.533   2.342   1.921  0.7405  0.3048 -1.2594
  249HOH     H2  781   0.509   2.477   1.987 -0.1583 -1.1153  1.6892
  250HOH      O  782   1.485   0.021   1.268  0.7300 -0.5674  0.5799
  250HOH     H1  783   1.526   0.074   1.336  0.0225 -0.5019  0.9699
  250HOH     H2  784   1.391   0.034   1.280  0.5621  0.1384 -0.9433
  251HOH      O  785   1.401   0.763   2.536  0.4900  0.3722  0.5452
  251HOH     H1  786   1.374   0.690   2.593  0.2133 -0.3607 -0.4704
  251HOH     H2  787   1.437   0.720   2.458 -0.4558  1.2904 -0.4641
  252HOH      O  788   1.502   1.473   0.075 -0.2289  0.2042 -0.5320
  252HOH     H1  789   1.410   1.470   0.100  0.0311  0.4971  0.5575
  252HOH     H2  790   1.528   1.564   0.089  0.3429  0.0213 -0.3326
  253HOH      O  791   1.173   0.554   1.467 -0.1503 -0.3794  0.3462
  253HOH     H1  792   1.266   0.573   1.476 -0.2580  0.9180 -0.7399
  253HOH     H2  793   1.170   0.478   1.409  0.2030 -1.1980  1.3264
  254HOH      O  794   2.515   0.329   1.951  0.8817  0.2817  0.2517
  254HOH     H1  795   2.603   0.302   1.925  0.7355 -0.4720  0.5071
  254HOH     H2  796   2.502   0.289   2.037  0.4695  0.7911  0.4358
  255HOH      O  797   1.038   1.658   1.668  0.1491 -0.4277  0.4906
  255HOH     H1  798   1.015   1.609   1.747  0.2006 -0.7462  0.3137
  255HOH     H2  799   0.955   1.695   1.638  0.0445 -0.6972  0.4362
  256HOH      O  800   2.689   2.725   0.184 -0.2052  0.4519  0.0394
  256HOH     H1  801   2.719   2.704   0.096 -0.9860  1.1201 -0.4051
  256HOH     H2  802   2.749   2.794   0.214  0.6026 -0.3568  0.4084
  257HOH      O  803   2.094   1.131   2.579 -0.0170 -0.0255 -0.1275
  257HOH     H1  804   2.082   1.220   2.613 -0.1676  0.2993 -0.9805
  257HOH     H2  805   2.111   1.143   2.485 -0.2720 -0.9098 -0.3081
  258HOH      O  806   0.897   0.160   0.063 -0.5155 -0.0831 -0.0376
  258HOH     H1  807   0.921   0.070   0.087 -0.5259 -0.1764 -0.3741
  258HOH     H2  808   0.911   0.165  -0.031  0.7759  0.6686  0.1462
  259HOH      O  809   2.435   1.233   1.264 -1.0747  0.2639  0.2164
  259HOH     H1  810   2.417   1.306   1.204  0.9532  0.3451 -0.4263
  259HOH     H2  811   2.457   1.160   1.207  1.4853  0.4900  0.6880
  260HOH      O  812   0.240   2.770   1.593  0.1636  0.3245  0.1183
  260HOH     H1  813   0.162   2.774   1.539 -0.1250 -0.1415  0.4842
  260HOH     H2  814   0.255   2.676   1.607  1.1507  0.3707 -0.4457
  261HOH      O  815   2.659   2.004   1.160  0.3784 -0.1160 -1.1918
  261HOH     H1  816   2.712   2.068   1.208 -0.6554 -0.4030  0.5169
  261HOH     H2  817   2.629   2.051   1.082  0.0375  1.3475 -0.2582
  262HOH      O  818   1.698   0.743   2.193  0.1246  0.1999  0.3390
  262HOH     H1  819   1.642   0.797   2.137  1.0003 -0.0741 -0.8556
  262HOH     H2  820   1.769   0.802   2.219 -0.3543  0.3782  1.3821
  263HOH      O  821   1.061   0.241   1.968 -0.6892  0.2173 -0.6356
  263HOH     H1  822   1.144   0.248   2.015 -1.0231  0.3755 -0.0465
  263HOH     H2  823   1.046   0.329   1.933 -1.8954  1.0741  1.5794
  264HOH      O  824   0.705   0.873   0.295 -0.3478 -0.1508 -0.5451
  264HOH     H1  825   0.718   0.778   0.297 -0.4155 -0.1592 -0.4752
  264HOH     H2  826   0.640   0.889   0.364  0.1980  0.0342 -0.0658
  265HOH      O  827   2.566   0.899   0.114  0.4061 -0.3045 -0.6529
  265HOH     H1  828   2.635   0.878   0.178  0.4508 -0.0946 -0.6328
  265HOH     H2  829   2.485   0.869   0.155  0.5496 -1.1571 -0.9439
  266HOH      O  830   2.589   2.626   1.477 -0.2525  0.6481 -0.0104
  266HOH     H1  831   2.515   2.607   1.534 -0.5571 -0.4378 -0.7016
  266HOH     H2  832   2.661   2.576   1.515 -0.5578 -0.4162 -0.7420
  267HOH      O  833   1.088   1.669   1.233 -0.2119 -0.1729 -0.9962
  267HOH     H1  834   1.166   1.693   1.183 -0.1513  0.2936 -0.6914
  267HOH     H2  835   1.121   1.610   1.302 -0.0564  0.3370 -0.6254
  268HOH      O  836   0.702   0.657   1.710 -0.6328 -0.4080 -0.6235
  268HOH     H1  837   0.674   0.749   1.710 -0.2311 -0.2563  0.4770
  268HOH     H2  838   0.765   0.651   1.639 -0.0949  0.3746 -0.2410
  269HOH      O  839   0.130   1.210   2.047 -0.3095 -0.3065 -0.4572
  269HOH     H1  840   0.086   1.185   2.128 -0.1486 -0.9934 -0.5660
  269HOH     H2  841   0.068   1.188   1.978 -0.4107  0.1948 -0.5344
  270HOH      O  842   1.311   1.384   1.978 -0.1377  0.4023  0.0250
  270HOH     H1  843   1.291   1.407   1.887 -0.4214  0.6851  0.1538
  270HOH     H2  844   1.380   1.318   1.972  0.1086  0.6894 -0.3856
  271HOH      O  845   1.452   0.940   2.115 -0.3453 -0.1249  0.4017
  271HOH     H1  846   1.431   0.895   2.033  0.4400  0.5131 -0.1770
  271HOH     H2  847   1.378   0.920   2.172 -0.5438 -1.2384 -0.1819
  272HOH      O  848   1.975   1.639   0.327 -1.1776  0.6421 -0.3643
  272HOH     H1  849   2.016   1.663   0.244 -1.8979  0.2629 -0.8495
  272HOH     H2  850   1.983   1.717   0.382 -0.1207  0.6880 -0.5401
  273HOH      O  851   1.791   0.323   2.159 -0.3889 -0.5984 -0.8359
  273HOH     H1  852   1.859   0.261   2.133 -0.0149 -0.6477  0.1408
  273HOH     H2  853   1.814   0.404   2.115  1.0299 -0.2781  0.3275
  274HOH      O  854   0.647   0.648   0.531  0.0501  0.3543 -0.5175
  274HOH     H1  855   0.629   0.639   0.438 -1.4524 -0.4555 -0.2249
  274HOH     H2  856   0.627   0.739   0.551  0.4666  0.5559 -0.9810
  275HOH      O  857   2.633   0.790   2.271  0.0516 -0.1145 -0.1333
  275HOH     H1  858   2.588   0.870   2.296  0.3520 -0.1652  0.6025
  275HOH     H2  859   2.610   0.778   2.178 -1.2035  0.0160  0.1223
  276HOH      O  860   2.314   0.883   1.630 -0.2277  0.2732  0.2111
  276HOH     H1  861   2.277   0.795   1.625  0.1824  0.0461  0.9329
  276HOH     H2  862   2.296   0.912   1.719 -0.5695  1.0302 -0.0831
  277HOH      O  863   1.269   1.970   0.047  0.0072  0.0165 -0.9806
  277HOH     H1  864   1.224   2.020  -0.021 -0.8705  0.2490 -0.2569
  277HOH     H2  865   1.199   1.928   0.097  0.6086  0.0444 -0.0654
  278HOH      O  866   2.193   0.607   0.618  0.3948 -0.4306  0.1688
  278HOH     H1  867   2.216   0.515   0.601  0.3034 -0.4241  0.0004
  278HOH     H2  868   2.100   0.612   0.596  0.3710 -0.3248  0.2932
  279HOH      O  869   0.722   1.638   0.975  0.1201  0.2798  0.7561
  279HOH     H1  870   0.717   1.728   1.006  0.1842  0.4510  0.2860
  279HOH     H2  871   0.667   1.636   0.897  0.2912 -0.0329  0.6385
  280HOH      O  872   2.609   1.607   1.225  0.6507  0.7245 -1.6930
  280HOH     H1  873   2.605   1.525   1.175 -0.5918  0.3755 -1.1052
  280HOH     H2  874   2.537   1.660   1.189 -1.2686 -0.0894  0.4967
  281HOH      O  875   0.031   1.140   0.403  0.5958  0.4199 -0.1494
  281HOH     H1  876   0.061   1.096   0.323 -0.6255  0.1464 -0.5049
  281HOH     H2  877  -0.011   1.220   0.372  0.3266  0.4348  0.2419
  282HOH      O  878   0.495   0.352   1.470 -0.4457  0.5199 -0.0689
  282HOH     H1  879   0.516   0.381   1.381 -0.3343 -0.4500 -0.3742
  282HOH     H2  880   0.460   0.264   1.459  0.0625  0.1712  0.8874
  283HOH      O  881   0.007   1.531   0.514 -0.6776  0.1582  0.9571
  283HOH     H1  882   0.085   1.497   0.557 -0.3584  0.0025  0.2802
  283HOH     H2  883   0.024   1.625   0.506 -0.2069  0.0216  0.1459
  284HOH      O  884   2.822   2.180   1.262 -0.2542 -0.2946 -0.8490
  284HOH     H1  885   2.908   2.165   1.300 -0.0411  0.4523 -0.9996
  284HOH     H2  886   2.802   2.271   1.284 -0.6762 -0.2329 -1.4455
  285HOH      O  887   0.579   2.560   0.371 -0.4566  0.2864 -0.2998
  285HOH     H1  888   0.569   2.599   0.284  0.4498  0.6251 -0.2776
  285HOH     H2  889   0.580   2.465   0.355  0.7865  0.3529 -0.8279
  286HOH      O  890   2.392   1.861   0.381  0.4784 -0.7259 -0.7146
  286HOH     H1  891   2.446   1.940   0.385  0.5121 -0.6699 -1.7219
  286HOH     H2  892   2.389   1.829   0.472  0.0650  0.6796 -0.1871
  287HOH      O  893   2.630   1.823   2.459 -0.4191 -0.2887  0.1232
  287HOH     H1  894   2.662   1.799   2.372 -0.8421 -0.3706 -0.0111
  287HOH     H2  895   2.536   1.806   2.457 -0.2974 -1.2208  0.9040
  288HOH      O  896   1.999   1.295   0.730  0.5203  0.3332  0.5855
  288HOH     H1  897   2.006   1.309   0.635  0.0705 -0.2276  0.4565
  288HOH     H2  898   2.040   1.210   0.745 -0.1249  0.0379  0.7619
  289HOH      O  899   1.858   2.042   1.875 -0.3255 -0.1542  0.1502
  289HOH     H1  900   1.856   1.955   1.833  1.0170 -0.4246  0.5385
  289HOH     H2  901   1.834   2.025   1.966 -1.0834  0.0818  0.0119
  290HOH      O  902   1.734   2.047   0.229 -0.4261 -0.2419  0.2953
  290HOH     H1  903   1.666   2.061   0.163 -0.2019  1.5519  0.3511
  290HOH     H2  904   1.688   2.054   0.312 -0.3246  0.0675  0.3278
  291HOH      O  905   1.907   0.934   2.248  0.6487 -0.3143 -0.3985
  291HOH     H1  906   1.894   1.019   2.289  0.0656 -0.5681 -0.0345
  291HOH     H2  907   1.898   0.950   2.154 -0.3802 -0.1194 -0.2833
  292HOH      O  908   2.751   1.685   2.231  0.7762  0.2111  0.2831
  292HOH     H1  909   2.683   1.656   2.171  0.0538 -0.3227  1.3041
  292HOH     H2  910   2.831   1.643   2.199  0.3836 -0.1690 -0.2193
  293HOH      O  911   2.441   1.643   0.843  0.1052 -0.1946  0.0623
  293HOH     H1  912   2.430   1.707   0.913 -0.4708  0.9948 -1.0312
  293HOH     H2  913   2.529   1.660   0.809  0.3836 -0.7672  0.4878
  294HOH      O  914   1.889   1.866   0.029 -0.0288 -0.2828  0.4084
  294HOH     H1  915   1.850   1.936   0.081 -0.2486  0.4333 -0.6599
  294HOH     H2  916   1.947   1.911  -0.033 -0.3296 -1.0059 -0.4516
  295HOH      O  917   0.566   0.465   0.745  0.4464 -0.6332  0.0941
  295HOH     H1  918   0.527   0.410   0.677 -0.4974  0.1093 -0.0054
  295HOH     H2  919   0.611   0.534   0.697  0.9811 -0.8713  0.2316
  296HOH      O  920   1.620   0.859   1.788  0.1882  0.0391 -0.2968
  296HOH     H1  921   1.525   0.865   1.775  0.2378 -0.1115 -0.7843
  296HOH     H2  922   1.654   0.831   1.703  0.6821  0.1817 -0.1536
  297HOH      O  923   1.385   1.781   1.377 -0.3874 -0.7428 -0.1179
  297HOH     H1  924   1.426   1.775   1.291 -0.5463 -0.2763 -0.2257
  297HOH     H2  925   1.366   1.874   1.389  0.5984 -0.6264  0.8631
  298HOH      O  926   0.998   1.657   0.651  0.0370  0.0271  0.0526
  298HOH     H1  927   1.000   1.646   0.746 -0.7627  0.1343  0.0940
  298HOH     H2  928   0.981   1.569   0.616  0.6857 -0.0780 -0.0222
  299HOH      O  929   1.010   1.582   0.937 -0.1661  0.0655 -0.0108
  299HOH     H1  930   0.917   1.597   0.954 -0.2702  0.3706 -0.7696
  299HOH     H2  931   1.053   1.599   1.021 -0.6558  1.3144  0.0285
  300HOH      O  932   0.305   0.848   1.976 -0.3136 -0.4062 -0.3498
  300HOH     H1  933   0.377   0.808   2.025 -0.9644 -0.9462  0.2009
  300HOH     H2  934   0.272   0.918   2.033  0.8059  1.0282 -1.2950
  301HOH      O  935   2.087   1.020   1.315  0.1112 -0.1899  1.1158
  301HOH     H1  936   2.141   1.098   1.330  0.5710 -0.1111 -0.4945
  301HOH     H2  937   2.150   0.954   1.285 -0.4595 -0.7136  1.0432
  302HOH      O  938   2.453   2.373   2.097  0.7342  0.2985 -0.3435
  302HOH     H1  939   2.441   2.422   2.178 -0.0944 -0.7217  0.2026
  302HOH     H2  940   2.386   2.409   2.038 -0.7889 -0.9075  0.4813
  303HOH      O  941   2.765   0.910   1.233  0.1711  0.2640  0.6575
  303HOH     H1  942   2.731   0.849   1.168 -1.1476  1.7194 -0.1528
  303HOH     H2  943   2.709   0.898   1.310  0.4466 -0.0777  0.8120
  304HOH      O  944   2.421   1.348   0.959 -0.1347 -0.7037 -0.2680
  304HOH     H1  945   2.416   1.439   0.928  0.1433 -0.9162 -0.9770
  304HOH     H2  946   2.331   1.316   0.950 -0.3369 -0.3762  0.4284
  305HOH      O  947   0.626   0.797   0.967 -0.0817  0.3412 -0.1448
  305HOH     H1  948   0.615   0.859   0.895 -0.6566  0.9841  0.4595
  305HOH     H2  949   0.550   0.739   0.962 -0.5241  0.8517  0.3529
  306HOH      O  950   2.204   2.267   2.273  1.0245  0.0977 -0.1322
  306HOH     H1  951   2.160   2.343   2.235  0.4474  0.1889  0.6557
  306HOH     H2  952   2.138   2.197   2.270  0.8577  0.1776  0.8895
  307HOH      O  953   2.313   1.789   1.314  0.3476  0.0271 -0.7859
  307HOH     H1  954   2.258   1.854   1.270  0.1450  0.3983 -0.0193
  307HOH     H2  955   2.251   1.722   1.344  0.3294  0.3383 -0.1076
  308HOH      O  956   2.829   1.463   1.348  0.4741 -0.3886  0.1874
  308HOH     H1  957   2.826   1.424   1.261 -0.1547  0.0313  0.0048
  308HOH     H2  958   2.786   1.548   1.337  0.2084 -0.4088  0.9447
  309HOH      O  959   0.660   2.685   0.697  0.0257  0.4732  0.5552
  309HOH     H1  960   0.701   2.714   0.615 -0.4693  1.1496  0.5342
  309HOH     H2  961   0.589   2.746   0.712 -0.6688 -0.3656  0.8675
  310HOH      O  962   1.796   2.715   2.116 -0.7620 -0.5972 -0.1390
  310HOH     H1  963   1.730   2.763   2.065  0.0735  1.4721  0.4937
  310HOH     H2  964   1.879   2.735   2.073 -0.2524 -0.5021  0.8302
  311HOH      O  965   0.819   2.289   0.839  0.1471 -0.0225  0.0755
  311HOH     H1  966   0.811   2.350   0.766  0.1628  0.1626  0.2292
  311HOH     H2  967   0.734   2.293   0.883  0.3486  0.3365  0.4380
  312HOH      O  968   1.213   0.317   1.202 -0.3009 -0.0533  0.0884
  312HOH     H1  969   1.206   0.227   1.170  0.3273  0.5606 -2.1921
  312HOH     H2  970   1.137   0.361   1.166 -0.1241  0.5220  0.4026
  313HOH      O  971   0.619   1.847   2.595  0.4997  0.4506  0.1951
  313HOH     H1  972   0.592   1.937   2.613 -0.1362  0.3704 -0.3008
  313HOH     H2  973   0.553   1.793   2.638 -0.5158  0.2566 -1.4256
  314HOH      O  974   2.853   2.199   1.582 -0.3081  0.5421  0.6380
  314HOH     H1  975   2.777   2.247   1.613 -0.6570  0.2070  0.3289
  314HOH     H2  976   2.888   2.252   1.510 -1.2397 -0.0647 -0.3281
  315HOH      O  977   2.269   2.412   1.862 -0.5346 -0.1623 -0.6873
  315HOH     H1  978   2.236   2.324   1.849 -1.0178 -0.1042  0.0149
  315HOH     H2  979   2.192   2.469   1.855 -0.4301  0.0826 -0.0697
  316HOH      O  980   0.246   1.083   1.362  0.0611 -0.0803 -0.6155
  316HOH     H1  981   0.252   1.114   1.452 -0.0546  0.0533 -0.6529
  316HOH     H2  982   0.336   1.087   1.329  0.1631 -0.4647 -0.3971
  317HOH      O  983   2.200   2.717   2.443  0.3139  0.4688 -0.6957
  317HOH     H1  984   2.226   2.777   2.512 -1.1742 -0.3964  0.7549
  317HOH     H2  985   2.120   2.756   2.406 -0.5362 -0.4223  0.1061
  318HOH      O  986   0.366   2.210   0.597  0.2800  0.5087  0.7283
  318HOH     H1  987   0.325   2.228   0.681 -0.1576 -0.8578  0.8463
  318HOH     H2  988   0.295   2.179   0.541  0.8479 -0.3687  0.4489
  319HOH      O  989   0.550   2.380   2.258  0.2297 -0.2143 -0.6378
  319HOH     H1  990   0.557   2.439   2.183 -0.8793  0.7231 -0.0711
  319HOH     H2  991   0.607   2.420   2.324 -0.3397  0.1113 -0.3320
  320HOH      O  992   1.299   2.273   2.290  0.3971  0.2498  0.0792
  320HOH     H1  993   1.374   2.302   2.238  1.0312 -0.5209  0.5106
  320HOH     H2  994   1.322   2.295   2.380  0.6333 -0.9414  0.3528
  321HOH      O  995   2.262   0.173   0.129  0.1040  0.6365 -0.5810
  321HOH     H1  996   2.339   0.144   0.177  0.4252  0.0734 -1.4010
  321HOH     H2  997   2.195   0.188   0.197  0.4355 -0.4287  0.0137
  322HOH      O  998   1.250   0.427   0.121  0.5413 -0.4258  0.1543
  322HOH     H1  999   1.169   0.455   0.163  0.0198 -1.5444 -0.0237
  322HOH     H2 1000   1.312   0.416   0.192  0.5094  0.2887  0.3097
  323HOH      O 1001   2.187   2.651   0.930 -0.3632 -0.3393 -0.0268
  323HOH     H1 1002   2.190   2.559   0.905 -0.9563 -0.3492 -0.0843
  323HOH     H2 1003   2.102   2.683   0.898  0.1297  0.4174 -0.6499
  324HOH      O 1004   1.141   0.798   2.663  0.2291 -0.5927 -0.5987
  324HOH     H1 1005   1.154   0.839   2.749 -0.7354  0.0997 -0.7464
  324HOH     H2 1006   1.201   0.723   2.663  0.2196 -0.6528  0.6932
  325HOH      O 1007   0.538   0.911   0.543  0.3702  0.6389 -0.2242
  325HOH     H1 1008   0.560   0.976   0.609 -0.1379  0.3731  0.2283
  325HOH     H2 1009   0.446   0.929   0.521  0.2848  0.2119 -0.2426
  326HOH      O 1010   1.188   0.907   0.607  0.0363 -0.2795 -0.7899
  326HOH     H1 1011   1.097   0.879   0.616 -0.0646  0.1968 -0.2168
  326HOH     H2 1012   1.182   1.000   0.586  0.3922 -0.3472 -1.2342
  327HOH      O 1013   1.821   2.266   2.467 -0.0538  0.6572  0.1458
  327HOH     H1 1014   1.907   2.231   2.491 -0.1598  0.0133 -0.3626
  327HOH     H2 1015   1.826   2.280   2.373 -0.5969  0.3192  0.0561
  328HOH      O 1016   0.996   0.430   1.746  0.7525  1.5336  0.2142
  328HOH     H1 1017   0.955   0.500   1.798  1.0331  0.8212  1.4688
  328HOH     H2 1018   0.922   0.374   1.720  0.5945  1.9622 -0.2819
  329HOH      O 1019   2.499   0.309   0.730 -0.5727 -0.2592  0.2090
  329HOH     H1 1020   2.574   0.255   0.755 -0.0720  0.3857  0.1699
  329HOH     H2 1021   2.452   0.257   0.666  0.5293 -0.2279 -0.6931
  330HOH      O 1022   2.354   1.792   2.406  0.0766 -0.0633 -0.1218
  330HOH     H1 1023   2.318   1.870   2.363  0.0734 -0.5477 -1.0344
  330HOH     H2 1024   2.311   1.718   2.362 -0.2448 -0.5938  1.0075
  331HOH      O 1025   0.653   2.142   0.567 -0.0072 -0.2699 -0.2765
  331HOH     H1 1026   0.678   2.060   0.610 -0.9799 -0.2147  0.4589
  331HOH     H2 1027   0.557   2.137   0.559 -0.3145  1.3889  1.1671
  332HOH      O 1028   0.947   1.337   2.453 -0.1586 -0.2721 -0.8508
  332HOH     H1 1029   0.948   1.289   2.370  0.0807  0.2417 -1.1588
  332HOH     H2 1030   0.955   1.429   2.427  0.5360 -0.1389 -0.2383
  333HOH      O 1031   2.394   0.933   2.737 -0.3519 -0.3976  0.1306
  333HOH     H1 1032   2.429   0.930   2.826 -0.2760 -1.0361  0.0866
  333HOH     H2 1033   2.300   0.918   2.748 -0.2382 -1.2686  0.0575
  334HOH      O 1034   2.687   0.035   1.692  0.4931 -0.5294  0.6932
  334HOH     H1 1035   2.696   0.115   1.641  0.5675 -0.3535  0.9773
  334HOH     H2 1036   2.656  -0.031   1.629 -0.3789 -0.0812  0.6240
  335HOH      O 1037   2.199   2.323   0.628 -0.3361  0.0867  0.3649
  335HOH     H1 1038   2.150   2.405   0.634  0.1302  0.3267  1.0512
  335HOH     H2 1039   2.277   2.345   0.578 -0.0760  0.1464  0.7808
  336HOH      O 1040   1.537   2.294   2.148  0.3540  0.3175  0.1301
  336HOH     H1 1041   1.568   2.274   2.060 -0.1491 -0.1119  0.0376
  336HOH     H2 1042   1.602   2.354   2.183  1.0201 -0.1630 -0.2246
  337HOH      O 1043   2.219   0.244   0.995 -0.3086  0.0349  0.1174
  337HOH     H1 1044   2.243   0.168   0.941 -0.2670 -0.0909  0.3096
  337HOH     H2 1045   2.297   0.260   1.049 -0.4845 -0.0774  0.4080
  338HOH      O 1046   0.090   1.181   0.700 -0.1925 -0.2132 -0.2069
  338HOH     H1 1047   0.010   1.213   0.743  0.4116  0.7273  0.2998
  338HOH     H2 1048   0.077   1.201   0.608 -0.3757  0.3407 -0.0720
  339HOH      O 1049   0.251   1.148   1.642 -0.4852  0.8140 -0.8022
  339HOH     H1 1050   0.312   1.077   1.661  0.4835  1.6233 -0.7054
  339HOH     H2 1051   0.168   1.119   1.680  0.3441  0.5553  1.0715
  340HOH      O 1052   0.641   0.609   0.238  0.7190 -0.2336 -0.0601
  340HOH     H1 1053   0.653   0.534   0.180 -0.3276 -0.4596 -0.0215
  340HOH     H2 1054   0.546   0.620   0.244  0.7660 -0.3384  1.7767
  341HOH      O 1055   0.051   0.301   2.635  0.4039  0.2233 -0.8382
  341HOH     H1 1056  -0.002   0.370   2.673  0.3089 -0.3108  0.0444
  341HOH     H2 1057   0.124   0.347   2.592  0.5776  0.8592  0.0911
  342HOH      O 1058   2.418   2.516   0.696 -0.3978  0.5914  0.1802
  342HOH     H1 1059   2.323   2.521   0.683 -0.2056  0.8288 -1.6313
  342HOH     H2 1060   2.446   2.442   0.641  0.5550  1.1998 -0.2050
  343HOH      O 1061   1.210   2.817   1.393  0.0171 -0.6558 -0.0224
  343HOH     H1 1062   1.153   2.814   1.316  0.7235  0.3340 -0.6376
  343HOH     H2 1063   1.158   2.860   1.460  0.0671  0.5011 -0.6652
  344HOH      O 1064   2.659   0.801   2.679 -0.3005  0.3327  0.4267
  344HOH     H1 1065   2.604   0.724   2.693 -0.4317  0.5080  0.9228
  344HOH     H2 1066   2.600   0.875   2.692 -0.3015  0.5322 -0.5672
  345HOH      O 1067   0.844   1.935   0.632  0.2254  0.0777  0.3390
  345HOH     H1 1068   0.908   1.992   0.674 -0.3362 -0.3143  1.8729
  345HOH     H2 1069   0.887   1.850   0.625  0.4064  0.2021 -0.1747
  346HOH      O 1070   1.629   0.473   1.755  0.1254 -0.5971  0.0392
  346HOH     H1 1071   1.565   0.402   1.757 -0.1674 -0.3317  0.7821
  346HOH     H2 1072   1.628   0.509   1.843  0.1850  0.4001 -0.3314
  347HOH      O 1073   2.670   1.093   0.957 -0.0940  0.0040 -0.0583
  347HOH     H1 1074   2.665   1.150   0.880 -0.0482  0.2431  0.1147
  347HOH     H2 1075   2.745   1.037   0.940  0.0587  0.2120 -0.0836
  348HOH      O 1076   0.094   0.015   2.701  0.1215  0.0996 -0.4504
  348HOH     H1 1077   0.073  -0.051   2.634 -0.5482 -0.3869  0.2128
  348HOH     H2 1078   0.107   0.096   2.651  0.2890 -0.3754 -1.2240
  349HOH      O 1079   1.397   2.274   2.554  0.1133 -0.2045 -0.6552
  349HOH     H1 1080   1.336   2.206   2.582 -0.3422  0.6401  0.5666
  349HOH     H2 1081   1.481   2.248   2.591 -0.2559  0.3232  0.6883
  350HOH      O 1082   1.470   1.006   0.606  0.9955  0.6428 -0.3592
  350HOH     H1 1083   1.532   0.937   0.584  0.2527 -0.0301 -0.4187
  350HOH     H2 1084   1.384   0.965   0.598  0.5518  1.4214  0.1533
  351HOH      O 1085   1.734   2.472   2.253 -0.6859 -0.1261 -0.0899
  351HOH     H1 1086   1.702   2.512   2.334 -0.9432 -1.0920  0.3136
  351HOH     H2 1087   1.743   2.545   2.192 -1.4613  0.4984  0.5015
  352HOH      O 1088   0.359   1.268   0.291 -1.0165 -0.0555 -0.1143
  352HOH     H1 1089   0.324   1.321   0.220 -0.0826 -0.0899 -0.6420
  352HOH     H2 1090   0.404   1.195   0.247  0.6058  0.5444  0.3967
  353HOH      O 1091   1.289   2.746   0.115 -0.5742  0.4106 -0.3647
  353HOH     H1 1092   1.325   2.698   0.189 -1.2675  0.6163  0.1342
  353HOH     H2 1093   1.359   2.804   0.087 -0.2091  0.1335 -0.0484
  354HOH      O 1094   1.282   2.398   0.924 -0.6092  0.6466 -0.3302
  354HOH     H1 1095   1.287   2.357   1.010 -0.9936  0.1509 -0.5339
  354HOH     H2 1096   1.237   2.481   0.940  0.6692  1.2846  0.1697
  355HOH      O 1097   1.876   1.268   1.438 -0.1528  0.1492 -0.0208
  355HOH     H1 1098   1.856   1.314   1.520 -0.0739 -0.0481  0.1086
  355HOH     H2 1099   1.885   1.176   1.463  0.8566  0.2047 -0.0708
  356HOH      O 1100   0.765   0.904  -0.005 -0.0405  0.0571  0.0358
  356HOH     H1 1101   0.796   0.819  -0.034 -0.7201 -0.4000  0.5711
  356HOH     H2 1102   0.771   0.900   0.091  0.4243  0.8243  0.0567
  357HOH      O 1103   0.917   0.892   1.655 -0.1483 -0.3284 -0.0614
  357HOH     H1 1104   0.994   0.840   1.678  0.7261  0.5754 -0.7691
  357HOH     H2 1105   0.918   0.895   1.560  0.3838  1.6559 -0.0704
  358HOH      O 1106   1.997   2.253   1.792  0.2929  0.1769  0.0276
  358HOH     H1 1107   1.929   2.190   1.817  0.2229  0.2505  0.0201
  358HOH     H2 1108   2.076   2.199   1.782  0.5045  0.2275  1.1154
  359HOH      O 1109   2.844   0.862   2.031  0.0415 -0.8684 -0.5241
  359HOH     H1 1110   2.751   0.850   2.050  0.1375 -0.7357  0.0502
  359HOH     H2 1111   2.849   0.861   1.935 -0.5601 -0.8002 -0.5633
  360HOH      O 1112   0.519   1.909   0.642 -0.5856 -0.0515 -0.7724
  360HOH     H1 1113   0.563   1.968   0.704 -0.0650 -0.1455 -1.0442
  360HOH     H2 1114   0.445   1.874   0.692 -0.2109 -0.0845 -0.2141
  361HOH      O 1115   0.749   1.838   2.314  0.1282  0.1043 -0.4541
  361HOH     H1 1116   0.700   1.826   2.232  0.4267 -0.8952 -0.5176
  361HOH     H2 1117   0.681   1.847   2.381 -0.1475 -0.4171 -0.6485
  362HOH      O 1118   1.818   1.908   2.366  0.1817 -0.1150  0.1670
  362HOH     H1 1119   1.843   1.999   2.379 -0.1114  0.1480 -0.8946
  362HOH     H2 1120   1.775   1.883   2.448  0.2705  0.6948  0.4794
  363HOH      O 1121   0.118   0.665   1.347 -0.2961 -0.3280  0.0353
  363HOH     H1 1122   0.136   0.747   1.301  0.8474 -0.4259  0.2476
  363HOH     H2 1123   0.141   0.682   1.438 -0.0609 -0.8714  0.0887
  364HOH      O 1124   2.035   1.460   0.940  0.6135 -0.3279 -0.5399
  364HOH     H1 1125   1.946   1.485   0.965  0.7189  0.0973 -0.5650
  364HOH     H2 1126   2.024   1.408   0.861  0.4260  0.4577 -1.0575
  365HOH      O 1127   1.849   1.141   2.747 -0.6570 -0.4386  0.0696
  365HOH     H1 1128   1.869   1.206   2.815 -0.5084 -0.0978 -0.2912
  365HOH     H2 1129   1.905   1.166   2.674 -0.6216 -0.9661 -0.0844
  366HOH      O 1130   2.298   0.006   1.971  0.2158 -0.1611 -0.6764
  366HOH     H1 1131   2.302   0.100   1.992 -1.0002 -0.1015 -0.5748
  366HOH     H2 1132   2.297  -0.037   2.057  0.6014 -0.2631 -0.7205
  367HOH      O 1133   0.249   2.171   2.274  0.2981 -0.0672  0.0468
  367HOH     H1 1134   0.239   2.227   2.197 -0.0743  0.1377  0.2411
  367HOH     H2 1135   0.167   2.123   2.280  0.4701 -0.3642  0.1013
  368HOH      O 1136   1.590   2.693   2.745  0.5472 -0.2984  0.3082
  368HOH     H1 1137   1.671   2.666   2.788  0.6151  0.0012  0.3720
  368HOH     H2 1138   1.562   2.772   2.792  0.1426 -0.4749  0.3769
  369HOH      O 1139   1.108   2.159   2.124 -0.4069 -0.4810 -0.5672
  369HOH     H1 1140   1.070   2.123   2.204 -0.3037  0.7946  0.1061
  369HOH     H2 1141   1.188   2.202   2.152  0.2023 -0.8920 -1.5520
  370HOH      O 1142   2.071   2.132   1.470 -0.2772 -0.3135 -0.7756
  370HOH     H1 1143   2.001   2.188   1.436 -0.1648  0.9283  0.7633
  370HOH     H2 1144   2.034   2.095   1.551  0.6606  0.0210 -0.1655
  371HOH      O 1145   0.806   2.249   0.349 -0.3801 -0.2296 -0.2410
  371HOH     H1 1146   0.764   2.192   0.285 -0.5395 -0.6022  0.1873
  371HOH     H2 1147   0.758   2.234   0.431 -0.0628  0.0964  0.0140
  372HOH      O 1148   0.254   0.745   2.607  0.2422  0.5645 -0.9985
  372HOH     H1 1149   0.191   0.803   2.650 -0.4535 -0.8652  0.0543
  372HOH     H2 1150   0.334   0.753   2.659 -0.3661 -0.5888  0.2315
  373HOH      O 1151   0.862   2.261   2.599 -0.3099  0.4671  0.3716
  373HOH     H1 1152   0.936   2.286   2.653  0.3608 -0.2019 -0.1771
  373HOH     H2 1153   0.847   2.336   2.541 -0.0013  0.5741  0.4288
  374HOH      O 1154   2.119   0.919   0.094 -0.0630 -0.6121  0.0778
  374HOH     H1 1155   2.059   0.984   0.131 -1.1624 -1.4663 -0.0824
  374HOH     H2 1156   2.191   0.914   0.157 -0.2154  0.3482  0.3633
  375HOH      O 1157   0.906   0.615   1.916 -0.0551  0.0587 -0.1177
  375HOH     H1 1158   0.835   0.658   1.868  0.1443  0.4379 -0.0811
  375HOH     H2 1159   0.891   0.638   2.007  0.2861  0.4089 -0.1418
  376HOH      O 1160   0.258   2.515   1.626  0.0358  0.5320  0.3197
  376HOH     H1 1161   0.351   2.504   1.643  0.0302 -0.1209 -0.0025
  376HOH     H2 1162   0.217   2.436   1.661 -0.1081 -0.3024 -1.5046
  377HOH      O 1163   1.773   1.151   0.794  0.5936 -0.2057  0.3763
  377HOH     H1 1164   1.823   1.232   0.787  0.7841 -0.3545 -0.0134
  377HOH     H2 1165   1.816   1.091   0.734 -0.2313 -0.2466 -0.1930
  378HOH      O 1166   1.247   0.887   0.891 -0.6811 -0.6841 -0.4547
  378HOH     H1 1167   1.258   0.879   0.797 -1.1429 -1.1309 -0.4843
  378HOH     H2 1168   1.223   0.798   0.920 -0.4914 -0.5669  0.0895
  379HOH      O 1169   1.213   0.235   1.686 -0.5516  0.2394 -0.7602
  379HOH     H1 1170   1.197   0.146   1.717  0.3381  0.4013  0.2587
  379HOH     H2 1171   1.140   0.286   1.721  0.0162  0.2660  0.4974
  380HOH      O 1172   2.567   1.671   0.244  0.2519  0.3052  0.3397
  380HOH     H1 1173   2.655   1.708   0.246  0.1504  0.6033 -0.3030
  380HOH     H2 1174   2.523   1.710   0.320  0.7907 -0.1813  0.9215
  381HOH      O 1175   1.825   0.032   2.584 -0.1353 -0.0126  0.2446
  381HOH     H1 1176   1.744  -0.005   2.618  0.1283 -0.4400  0.4244
  381HOH     H2 1177   1.859   0.086   2.656 -0.6176  0.7713 -0.0842
  382HOH      O 1178   2.317   0.579   1.301  0.1112 -0.4625 -0.0651
  382HOH     H1 1179   2.258   0.530   1.357 -0.9615  0.7347 -0.0627
  382HOH     H2 1180   2.294   0.551   1.212 -0.6383  0.1439 -0.0765
  383HOH      O 1181   1.070   2.319   1.420 -0.5215 -0.1719 -0.5036
  383HOH     H1 1182   1.038   2.395   1.470  1.0641  0.6928 -0.6659
  383HOH     H2 1183   1.060   2.245   1.479  0.6726  0.7031  0.9289
  384HOH      O 1184   2.152   2.622   0.608 -0.0682  0.5538  0.2188
  384HOH     H1 1185   2.170   2.641   0.516  0.6126  0.8684  0.4064
  384HOH     H2 1186   2.057   2.613   0.612 -0.1022  0.3978 -0.5375
  385HOH      O 1187   1.628   2.114   1.645 -0.2792  0.0876 -0.1997
  385HOH     H1 1188   1.573   2.035   1.642 -0.0783 -0.0571 -0.0928
  385HOH     H2 1189   1.565   2.186   1.653 -0.4420 -0.0993  0.2549
  386HOH      O 1190   0.716   0.234   2.209  0.1802 -0.4402 -0.2397
  386HOH     H1 1191   0.652   0.286   2.160  0.9518  0.3386 -0.4755
  386HOH     H2 1192   0.698   0.143   2.183 -0.1274 -0.1484 -1.1276
  387HOH      O 1193   0.094   2.098   0.998  0.4496  0.5203 -0.2885
  387HOH     H1 1194   0.048   2.159   1.056 -0.0239 -0.0062 -0.0989
  387HOH     H2 1195   0.140   2.038   1.058  0.0622  0.0543 -0.4434
  388HOH      O 1196   0.584   0.236   0.919 -0.2415  0.0083 -0.1727
  388HOH     H1 1197   0.582   0.314   0.864 -0.0439 -0.2349 -0.5375
  388HOH     H2 1198   0.517   0.251   0.985  0.8559  1.2125  0.7926
  389HOH      O 1199   0.553   2.453   1.664  0.0576  0.0376  0.2895
  389HOH     H1 1200   0.598   2.537   1.673  0.3540 -0.2157  1.4046
  389HOH     H2 1201   0.525   2.430   1.752  0.0965 -1.1011  0.0420
  390HOH      O 1202   0.063   2.846   1.911  0.6558 -0.1873  0.4640
  390HOH     H1 1203   0.019   2.794   1.844  1.0399 -0.2894  0.2816
  390HOH     H2 1204   0.156   2.835   1.891  0.7501  0.4403  0.5196
  391HOH      O 1205   1.135   0.666   1.007 -0.4322  0.3908  0.1325
  391HOH     H1 1206   1.046   0.662   0.972 -0.5645 -1.4357  0.4686
  391HOH     H2 1207   1.125   0.698   1.096 -0.6780  0.6776  0.0040
  392HOH      O 1208   1.473   1.999   2.020  0.0588  0.5930  0.0088
  392HOH     H1 1209   1.561   2.022   2.049  0.2334 -0.0081 -0.0183
  392HOH     H2 1210   1.442   1.936   2.085 -0.2072  0.5184 -0.1866
  393HOH      O 1211   1.530   0.597   2.331  0.5928 -0.4162  0.1221
  393HOH     H1 1212   1.578   0.516   2.347  0.4067 -0.4288  0.6531
  393HOH     H2 1213   1.598   0.662   2.314  0.7340 -0.7184 -0.5152
  394HOH      O 1214   2.256   0.084   2.609  0.2159  0.1392  0.5068
  394HOH     H1 1215   2.190   0.151   2.590 -0.7159 -1.0013 -0.6686
  394HOH     H2 1216   2.338   0.123   2.581 -0.2599  0.8758  0.0533
  395HOH      O 1217   2.382   0.163   0.519 -0.4211 -0.1309  0.3483
  395HOH     H1 1218   2.361   0.069   0.512 -0.6963 -0.0306 -0.3033
  395HOH     H2 1219   2.440   0.180   0.445  0.2608  0.0617  0.9045
  396HOH      O 1220   1.941   1.663   2.263  0.2227  0.4790  0.6042
  396HOH     H1 1221   1.899   1.586   2.301  0.5172 -0.0665 -0.1453
  396HOH     H2 1222   1.883   1.736   2.286  0.1387  0.1087  1.6541
  397HOH      O 1223   2.688   1.304   0.720  0.4465  0.2491 -0.8903
  397HOH     H1 1224   2.704   1.396   0.738 -0.0286  0.1806 -0.0005
  397HOH     H2 1225   2.605   1.303   0.671 -0.9217  0.2334  1.1824
  398HOH      O 1226   1.630   2.130   2.635 -0.1180  0.0758  0.1945
  398HOH     H1 1227   1.690   2.187   2.588  0.0443  0.2403  0.5957
  398HOH     H2 1228   1.613   2.058   2.574 -0.1186  0.4138 -0.2123
  399HOH      O 1229   1.418   2.266   0.750  0.3577 -0.1303 -0.1770
  399HOH     H1 1230   1.356   2.315   0.803  0.3872 -0.1867 -0.0902
  399HOH     H2 1231   1.376   2.259   0.664  0.4481  0.2346 -0.2562
  400HOH      O 1232   0.192   0.921   1.090  0.4076  0.2366  0.4623
  400HOH     H1 1233   0.180   1.001   1.038 -0.4303  0.2258  0.6165
  400HOH     H2 1234   0.115   0.917   1.147  0.7194 -0.3852  0.8657
  401HOH      O 1235   0.354   0.667   0.339 -0.1462  0.1970 -0.1645
  401HOH     H1 1236   0.327   0.699   0.425 -0.1617 -0.5649  0.1362
  401HOH     H2 1237   0.297   0.711   0.277 -1.2199 -0.4053  0.3469
  402HOH      O 1238   0.986   2.542   1.547 -0.0464 -0.6662 -0.1939
  402HOH     H1 1239   0.939   2.611   1.500  0.1294 -0.0937  0.4391
  402HOH     H2 1240   0.935   2.528   1.627  0.8410  0.0115  0.5411
  403HOH      O 1241   1.248   2.020   1.460  0.4387 -0.2260  0.8081
  403HOH     H1 1242   1.187   2.088   1.489  0.2236 -0.1949  0.2963
  403HOH     H2 1243   1.234   1.948   1.521 -0.0056 -0.1646  0.7837
  404HOH      O 1244   0.693   1.898   1.050  0.0643 -0.0409 -0.4351
  404HOH     H1 1245   0.651   1.953   0.983  0.0397  0.3269 -0.1206
  404HOH     H2 1246   0.785   1.897   1.025  0.0692  0.1615 -0.4320
  405HOH      O 1247   2.576   1.458   2.481  0.4456  0.3012 -0.4777
  405HOH     H1 1248   2.623   1.525   2.532  0.2566  0.6248 -0.7220
  405HOH     H2 1249   2.507   1.428   2.540  0.2195  0.6834 -0.5391
  406HOH      O 1250   1.021   2.158   0.723  0.5919  0.2563  0.3350
  406HOH     H1 1251   1.041   2.201   0.640  0.7140  0.6705  0.5738
  406HOH     H2 1252   0.976   2.225   0.775 -0.1213 -0.2079  0.3506
  407HOH      O 1253   2.592   1.371   0.299  0.0195  0.6237  0.5900
  407HOH     H1 1254   2.552   1.456   0.284 -0.0187  0.4649 -0.2679
  407HOH     H2 1255   2.686   1.386   0.285  0.0097  0.5208  0.4103
  408HOH      O 1256   2.034   2.032   2.505 -0.1158  0.4880  0.6656
  408HOH     H1 1257   2.053   2.014   2.596  0.7169  0.0356  0.4191
  408HOH     H2 1258   2.115   2.012   2.458 -0.6687  0.2184 -0.2396
  409HOH      O 1259   2.022   0.155   1.171  0.1964 -0.9604 -0.2312
  409HOH     H1 1260   1.947   0.176   1.116  0.1405  0.8844  0.3936
  409HOH     H2 1261   2.096   0.150   1.110 -0.1080 -0.5894 -0.6417
  410HOH      O 1262   1.686   0.978   0.980 -0.6869  0.2297  0.6772
  410HOH     H1 1263   1.682   1.030   0.900  0.2685 -0.1466  0.3651
  410HOH     H2 1264   1.756   1.017   1.032  0.3917 -0.9683  0.2256
  411HOH      O 1265   0.747   0.484   2.630 -0.0728 -0.0461  0.2125
  411HOH     H1 1266   0.732   0.538   2.553 -2.0285  0.2725  0.7281
  411HOH     H2 1267   0.722   0.396   2.602 -0.0819 -0.0661  0.2841
  412HOH      O 1268   2.109   1.953   1.684  0.5039  0.9656  0.3490
  412HOH     H1 1269   2.166   1.877   1.673 -0.0183  0.6602 -0.4362
  412HOH     H2 1270   2.021   1.916   1.697  0.2963  1.4225  0.2895
  413HOH      O 1271   1.434   2.741   2.236 -0.5736 -0.4663  0.2289
  413HOH     H1 1272   1.480   2.825   2.235 -0.4557 -0.5063 -0.9553
  413HOH     H2 1273   1.502   2.677   2.258 -0.4295 -0.3536  0.1179
  414HOH      O 1274   0.425   1.481   1.120 -0.1472 -0.1240  0.5669
  414HOH     H1 1275   0.369   1.512   1.191  0.3189  1.0492  0.4792
  414HOH     H2 1276   0.498   1.437   1.164 -0.1154  0.1511  0.7958
  415HOH      O 1277   2.590   2.755   1.086 -0.2539  0.2440 -0.4816
  415HOH     H1 1278   2.592   2.806   1.167 -0.6458  0.4041 -0.5695
  415HOH     H2 1279   2.520   2.692   1.099 -0.1232  0.0734 -0.5849
  416HOH      O 1280   0.120   1.678   0.986  0.0204  0.2541  0.1128
  416HOH     H1 1281   0.213   1.674   0.965 -0.1571 -0.2889 -0.6601
  416HOH     H2 1282   0.116   1.726   1.069  0.9686  0.4100  0.0901
  417HOH      O 1283   0.053   1.793   0.536 -0.5149  0.5747 -0.1196
  417HOH     H1 1284   0.131   1.830   0.495 -0.2727  0.3543  0.1362
  417HOH     H2 1285   0.039   1.846   0.614 -0.1508  0.1272  0.2636
  418HOH      O 1286   0.511   0.712   1.404 -0.0376  0.1322 -0.2436
  418HOH     H1 1287   0.565   0.769   1.458 -0.1656  0.3843 -0.3798
  418HOH     H2 1288   0.488   0.764   1.328 -0.2266 -0.0712 -0.3305
  419HOH      O 1289   2.268   1.020   0.927  0.1052  0.2118 -0.3188
  419HOH     H1 1290   2.263   0.928   0.899  1.3231  0.1776 -0.5191
  419HOH     H2 1291   2.330   1.019   1.000 -0.5199  0.7770  0.2493
  420HOH      O 1292   0.511   2.304   0.932  0.1921  0.2968 -0.3118
  420HOH     H1 1293   0.474   2.283   1.018  0.7589 -0.0167 -0.1311
  420HOH     H2 1294   0.476   2.391   0.911 -0.5189  0.0763 -0.0958
  421HOH      O 1295   1.925   2.724   1.206 -0.6483  0.0976 -0.0734
  421HOH     H1 1296   1.849   2.733   1.149 -0.1464 -1.4984 -1.1279
  421HOH     H2 1297   1.968   2.810   1.201 -1.6425  0.6035 -0.5367
  422HOH      O 1298   0.374   0.282   2.432 -0.3059  0.1348 -0.2197
  422HOH     H1 1299   0.357   0.340   2.506  0.7073  0.4526 -0.2082
  422HOH     H2 1300   0.348   0.333   2.355 -0.1665  0.2959 -0.1608
  423HOH      O 1301   0.719   0.905   1.874  0.6677 -0.0900 -0.4711
  423HOH     H1 1302   0.773   0.906   1.795 -0.0682  0.3999 -0.9986
  423HOH     H2 1303   0.685   0.995   1.880  0.6682 -0.1335  0.3811
  424HOH      O 1304   0.892   2.725   0.859  0.1176 -0.6804  0.8837
  424HOH     H1 1305   0.884   2.804   0.913  0.6236 -0.2471  0.3610
  424HOH     H2 1306   0.815   2.728   0.802  0.7549  0.1800 -0.0181
  425HOH      O 1307   1.432   0.575   1.490 -0.1479  0.1951  0.8591
  425HOH     H1 1308   1.496   0.571   1.562 -0.4806  0.3921  1.1703
  425HOH     H2 1309   1.458   0.651   1.439  0.5067 -0.3373  0.3606
  426HOH      O 1310   0.526   1.110   1.341 -0.4724  0.1052 -0.1922
  426HOH     H1 1311   0.590   1.139   1.406 -0.6345  0.9881 -0.3986
  426HOH     H2 1312   0.560   1.027   1.309  0.2955  0.3013  0.0728
  427HOH      O 1313   0.275   1.467   0.618  1.0312  0.1190  0.5366
  427HOH     H1 1314   0.317   1.433   0.697 -0.9004 -2.3251  0.7492
  427HOH     H2 1315   0.301   1.406   0.549 -0.4967 -0.3141  0.2818
  428HOH      O 1316   0.288   1.501   0.131  0.4884  0.5623 -0.5186
  428HOH     H1 1317   0.234   1.512   0.052  1.3389  0.2052 -1.1899
  428HOH     H2 1318   0.347   1.576   0.131 -0.4438  1.3562  0.6246
  429HOH      O 1319   2.459   1.444   2.860  0.4035 -0.0065 -0.7500
  429HOH     H1 1320   2.381   1.480   2.901  0.3226 -0.4300 -0.5164
  429HOH     H2 1321   2.439   1.439   2.767  0.5330  0.8301 -0.8363
  430HOH      O 1322   1.592   1.942   0.909  0.0895 -0.3754  0.4295
  430HOH     H1 1323   1.585   1.961   0.815  0.0627 -0.6279  0.3808
  430HOH     H2 1324   1.628   2.023   0.946 -0.0594 -0.2114  0.2272
  431HOH      O 1325   2.149   2.086   2.017  0.0719 -0.0382 -0.1231
  431HOH     H1 1326   2.144   1.990   2.019  0.5955 -0.0770 -0.2275
  431HOH     H2 1327   2.184   2.106   1.930  0.1962  0.2324 -0.0127
  432HOH      O 1328   1.094   0.078   0.801  0.1918  0.0677 -0.0022
  432HOH     H1 1329   1.025   0.026   0.761  0.0972 -0.4924  0.8509
  432HOH     H2 1330   1.174   0.053   0.754 -0.0718  0.2207 -0.5423
  433HOH      O 1331   2.574   2.740   2.607  0.3818  0.0473  0.2474
  433HOH     H1 1332   2.579   2.768   2.516  0.4504  0.5051  0.3881
  433HOH     H2 1333   2.529   2.656   2.604  0.5322 -0.0203 -0.2241
  434HOH      O 1334   1.371   1.806   0.425  0.1088 -0.3511 -0.7095
  434HOH     H1 1335   1.401   1.895   0.408 -0.1218 -0.3076 -0.9004
  434HOH     H2 1336   1.293   1.817   0.479  0.4198 -0.4634 -0.2202
  435HOH      O 1337   1.477   1.105   0.315  0.0714  0.2508 -0.1732
  435HOH     H1 1338   1.476   1.116   0.410 -0.1302  0.2702 -0.1779
  435HOH     H2 1339   1.398   1.148   0.284 -0.2518 -0.3979 -0.2803
  436HOH      O 1340   0.767   1.410   2.699 -0.0597 -0.3468  0.0337
  436HOH     H1 1341   0.692   1.434   2.645  0.5936  0.7471 -0.4659
  436HOH     H2 1342   0.820   1.352   2.644  0.5742  0.7183 -0.5437
  437HOH      O 1343   1.973   0.095   0.738 -0.0082  0.1774  0.4004
  437HOH     H1 1344   2.068   0.108   0.745  0.1147 -0.1481 -0.5012
  437HOH     H2 1345   1.961   0.001   0.746 -0.4415  0.3072  2.0886
  438HOH      O 1346   2.203   2.358   0.981 -0.7701 -0.6198 -0.4905
  438HOH     H1 1347   2.173   2.270   0.959 -1.1059 -0.7676  0.4331
  438HOH     H2 1348   2.138   2.390   1.044 -0.2089 -0.0451 -0.1742
  439HOH      O 1349   0.235   0.801   0.549  0.4582  0.1134  0.1818
  439HOH     H1 1350   0.239   0.825   0.642  1.2308  0.4543  0.0800
  439HOH     H2 1351   0.146   0.821   0.522  0.4163  0.6617  0.6869
  440HOH      O 1352   0.302   2.112   1.586  0.0553 -0.8374  0.4987
  440HOH     H1 1353   0.236   2.153   1.643 -0.8907  0.1237 -1.1494
  440HOH     H2 1354   0.363   2.183   1.565 -0.1891 -0.8875 -0.4413
  441HOH      O 1355   0.551   2.012   2.090  0.9923  0.4920  0.4949
  441HOH     H1 1356   0.524   2.031   2.180 -0.7289  0.3082  0.0945
  441HOH     H2 1357   0.572   1.919   2.090 -0.3703  0.1404  0.4856
  442HOH      O 1358   2.776   0.528   2.703  0.0408  0.3457 -0.2039
  442HOH     H1 1359   2.836   0.569   2.765 -0.3929  1.0464 -0.2307
  442HOH     H2 1360   2.691   0.529   2.747 -0.0497 -0.2554 -0.3360
  443HOH      O 1361   0.688   1.305   0.559  0.0033  0.2905 -0.0264
  443HOH     H1 1362   0.716   1.215   0.578  0.2967  0.5828  1.1270
  443HOH     H2 1363   0.761   1.344   0.513  0.5968  0.3778  0.9223
  444HOH      O 1364   1.401   0.177   0.925  0.3514  0.3682  0.2529
  444HOH     H1 1365   1.341   0.135   0.986 -0.3939 -0.0357 -0.6999
  444HOH     H2 1366   1.364   0.264   0.910  0.2658  0.2933  0.0236
  445HOH      O 1367   2.236   0.515   1.053  0.0440 -0.6044 -0.0557
  445HOH     H1 1368   2.243   0.432   1.006  0.7764 -0.2631 -0.5794
  445HOH     H2 1369   2.293   0.575   1.005 -0.8024  0.3306  0.0559
  446HOH      O 1370   0.373   0.561   1.594  0.5386  0.2807  0.1495
  446HOH     H1 1371   0.423   0.483   1.574  0.2850  0.1918 -0.1448
  446HOH     H2 1372   0.428   0.634   1.564  0.7347  0.2165  0.3450
  447HOH      O 1373   1.813   0.795   1.271  0.1750 -0.1964 -0.0297
  447HOH     H1 1374   1.755   0.723   1.246 -0.0901 -0.0575  0.1797
  447HOH     H2 1375   1.887   0.788   1.210  0.1676 -0.6607  0.0044
  448HOH      O 1376   0.061   2.005   1.784 -0.8295  0.1368 -0.0059
  448HOH     H1 1377  -0.019   2.005   1.836 -0.3931  0.2317  0.6983
  448HOH     H2 1378   0.055   2.085   1.732 -1.3978 -0.0944 -0.3150
  449HOH      O 1379   1.059   1.960   2.539 -0.0266 -0.3526 -0.2749
  449HOH     H1 1380   0.992   1.907   2.583 -0.4312  0.4876  0.1733
  449HOH     H2 1381   1.120   1.896   2.503 -0.3115 -1.1154  0.5128
  450HOH      O 1382   0.486   2.299   0.317  0.4293  0.5402  0.3257
  450HOH     H1 1383   0.391   2.304   0.326  0.4784  1.0115  0.6718
  450HOH     H2 1384   0.510   2.215   0.355  0.2751  1.0001  1.5126
  451HOH      O 1385   1.629   1.695   0.355 -0.0058  0.1229 -0.0041
  451HOH     H1 1386   1.664   1.679   0.442  0.9507 -0.4875 -0.4615
  451HOH     H2 1387   1.553   1.751   0.369  0.2820  0.2637  1.1858
  452HOH      O 1388   0.472   1.752   0.424 -0.1427 -0.0432 -0.0236
  452HOH     H1 1389   0.461   1.807   0.501 -0.4107 -0.7492  0.4559
  452HOH     H2 1390   0.560   1.715   0.434 -0.1016  0.0115 -0.1669
  453HOH      O 1391   1.863   0.537   2.026 -0.4972 -0.1204 -0.3262
  453HOH     H1 1392   1.867   0.558   1.933 -0.1311 -0.0010 -0.2873
  453HOH     H2 1393   1.812   0.608   2.065  0.2009  0.3736 -0.2903
  454HOH      O 1394   2.563   1.109   1.931  0.0732  0.1764 -0.4179
  454HOH     H1 1395   2.519   1.187   1.899 -0.3179 -0.2368 -0.9340
  454HOH     H2 1396   2.589   1.130   2.021 -0.9186  0.5442 -0.1940
  455HOH      O 1397   1.716   0.074   0.203  0.2073 -0.3319 -0.2100
  455HOH     H1 1398   1.672   0.037   0.279 -0.2669 -0.5912 -0.6020
  455HOH     H2 1399   1.790   0.123   0.240  0.0322 -0.5140  0.4073
  456HOH      O 1400   1.506   1.793   2.741 -0.4500 -0.1244 -0.0726
  456HOH     H1 1401   1.511   1.751   2.826 -0.6593  0.4325  0.2226
  456HOH     H2 1402   1.525   1.886   2.758 -0.3677 -0.0251 -0.6463
  457HOH      O 1403   2.499   1.237   1.528 -0.1416 -0.5385 -0.0783
  457HOH     H1 1404   2.481   1.233   1.434 -0.7465 -0.6260  0.0356
  457HOH     H2 1405   2.590   1.208   1.536  0.0179 -0.2305 -0.6640
  458HOH      O 1406   2.403   2.641   2.258 -0.0166 -0.6904  0.2741
  458HOH     H1 1407   2.338   2.677   2.319 -0.1963  0.3927 -0.4965
  458HOH     H2 1408   2.473   2.707   2.257 -0.4598 -0.1633 -1.3727
  459HOH      O 1409   1.187   2.140   2.709  0.5312 -0.2313 -0.3054
  459HOH     H1 1410   1.127   2.086   2.658 -0.6985 -0.1343  0.9316
  459HOH     H2 1411   1.138   2.220   2.726  0.3898 -0.6582  1.8409
  460HOH      O 1412   0.753   2.617   1.785 -0.0844 -0.2380 -0.6000
  460HOH     H1 1413   0.803   2.586   1.861 -0.5568  0.3586 -0.0169
  460HOH     H2 1414   0.763   2.712   1.787 -0.7168 -0.1571 -0.8424
  461HOH      O 1415   1.532   0.766   0.921  0.1978  0.4693 -0.1031
  461HOH     H1 1416   1.586   0.836   0.958  0.1246  0.3374  0.2590
  461HOH     H2 1417   1.443   0.800   0.925  0.1213  0.2335  0.3826
  462HOH      O 1418   1.998   0.062   1.633 -0.4247  0.2540  0.3985
  462HOH     H1 1419   2.066   0.001   1.658 -0.8818 -0.0840  0.8406
  462HOH     H2 1420   1.940   0.012   1.576 -0.0561  0.6775 -0.3954
  463HOH      O 1421   1.462   0.372   1.327 -0.2635  0.0873  0.1547
  463HOH     H1 1422   1.441   0.442   1.388 -0.3669 -0.0318  0.2570
  463HOH     H2 1423   1.378   0.334   1.303 -0.2284  0.1829 -0.1228
  464HOH      O 1424   0.690   1.473   1.638 -0.2870  0.8276  0.1481
  464HOH     H1 1425   0.740   1.530   1.579 -0.1112  0.5232 -0.0013
  464HOH     H2 1426   0.606   1.460   1.593  0.2908 -0.4319 -0.6869
  465HOH      O 1427   0.603   0.991   2.636  0.0833 -0.4956 -0.4554
  465HOH     H1 1428   0.563   1.045   2.568  0.0879  0.4307  0.2275
  465HOH     H2 1429   0.690   1.031   2.649 -0.2169 -0.1211  0.6257
  466HOH      O 1430   1.491   0.895   1.497  0.6738  0.2794 -0.1561
  466HOH     H1 1431   1.574   0.854   1.521  0.0114 -0.8654  0.3476
  466HOH     H2 1432   1.475   0.867   1.407  0.5100 -0.0988 -0.0141
  467HOH      O 1433   1.197   0.392   2.259 -0.0278 -0.2312 -0.0869
  467HOH     H1 1434   1.255   0.424   2.328 -1.2375  0.1158  0.8218
  467HOH     H2 1435   1.200   0.297   2.269  0.2103 -0.2097  0.0868
  468HOH      O 1436   0.361   2.725   2.685 -0.3988 -0.0623 -0.1700
  468HOH     H1 1437   0.290   2.769   2.730  0.6789  0.4118  1.1919
  468HOH     H2 1438   0.437   2.782   2.697  0.4046 -0.9077 -0.8785
  469HOH      O 1439   1.145   0.963   2.011 -0.2087  0.3166 -0.3393
  469HOH     H1 1440   1.078   0.954   2.079 -0.4751  0.7567 -0.5310
  469HOH     H2 1441   1.108   1.027   1.950 -0.0577 -0.2063 -1.0021
  470HOH      O 1442   0.441   0.005   0.910 -0.2769 -0.3570 -0.0469
  470HOH     H1 1443   0.480   0.088   0.883  0.2288 -0.7371 -0.5267
  470HOH     H2 1444   0.381  -0.018   0.840 -1.1030  0.0220  0.5007
  471HOH      O 1445   0.659   2.082   0.172  0.0878 -0.1110 -0.5748
  471HOH     H1 1446   0.567   2.077   0.146 -0.0799 -0.2091  0.0034
  471HOH     H2 1447   0.708   2.076   0.090 -0.4280  0.3047 -0.9266
  472HOH      O 1448   1.175   2.795   1.701 -0.0568 -0.3053 -0.2394
  472HOH     H1 1449   1.257   2.771   1.744  0.2739  0.4948 -0.3947
  472HOH     H2 1450   1.158   2.724   1.639  0.9492 -0.1030 -0.7832
  473HOH      O 1451   0.439   2.006   2.859  0.2991  0.0527 -0.0533
  473HOH     H1 1452   0.405   1.917   2.862 -0.7943  0.4310 -0.2636
  473HOH     H2 1453   0.445   2.026   2.765  0.4606  0.2336 -0.0067
  474HOH      O 1454   1.647   1.423   0.776 -0.5130 -0.3707 -0.4034
  474HOH     H1 1455   1.663   1.500   0.722  0.7801  0.0466  0.4635
  474HOH     H2 1456   1.688   1.444   0.860 -0.0800 -2.0153 -0.1320
  475HOH      O 1457   0.798   1.073   0.883 -0.6375  0.7773 -0.0990
  475HOH     H1 1458   0.890   1.078   0.857 -0.8705 -0.6951 -1.5317
  475HOH     H2 1459   0.761   1.158   0.859  0.1445  1.0480 -0.3871
  476HOH      O 1460   0.793   0.079   1.015  0.2538 -0.3020  0.1347
  476HOH     H1 1461   0.735   0.143   0.974  1.3274  0.6621 -0.0077
  476HOH     H2 1462   0.787   0.099   1.109 -0.3481 -0.8537  0.2233
  477HOH      O 1463   2.684   2.237   0.749 -0.2618 -0.5772 -0.5565
  477HOH     H1 1464   2.714   2.269   0.664  0.6028 -0.2920 -0.1765
  477HOH     H2 1465   2.715   2.304   0.811  0.8627 -1.6870  0.1857
  478HOH      O 1466   0.249   2.063   1.324  0.0670 -0.0212  0.5700
  478HOH     H1 1467   0.302   1.991   1.288 -0.3652  0.1120 -0.4152
  478HOH     H2 1468   0.250   2.049   1.418 -0.0930 -1.3902  0.4050
  479HOH      O 1469   2.829   0.131   0.097  0.0110 -0.2390 -0.0591
  479HOH     H1 1470   2.749   0.149   0.048 -0.6515 -1.2067  0.5837
  479HOH     H2 1471   2.875   0.066   0.044  0.0678 -0.1287 -0.1444
  480HOH      O 1472   0.479   0.786   2.787 -0.0268 -0.0744  0.5212
  480HOH     H1 1473   0.505   0.865   2.739 -0.1708  0.6202  1.5239
  480HOH     H2 1474   0.554   0.766   2.843  0.3522 -1.1890 -0.3170
  481HOH      O 1475   0.474   1.444   1.488  0.0420 -0.2646 -0.4100
  481HOH     H1 1476   0.407   1.490   1.437  0.1891 -0.3434 -0.6776
  481HOH     H2 1477   0.496   1.368   1.435  0.2774 -0.2877 -0.2798
  482HOH      O 1478   1.306   0.655   0.546 -1.0699 -0.4125  0.2048
  482HOH     H1 1479   1.261   0.736   0.573  1.0332  0.7258  0.7218
  482HOH     H2 1480   1.320   0.666   0.452  1.3762  1.2662  0.5682
  483HOH      O 1481   1.229   0.709   2.083 -0.6130  0.0001  0.8857
  483HOH     H1 1482   1.190   0.785   2.040  0.8525  0.6231  0.5446
  483HOH     H2 1483   1.266   0.743   2.165 -0.0200 -0.3420  0.7730
  484HOH      O 1484   2.079   0.194   0.331  0.3526 -0.2573  0.5449
  484HOH     H1 1485   2.067   0.099   0.338  0.2288 -0.2133  1.0623
  484HOH     H2 1486   2.008   0.231   0.383 -0.4085  0.1740 -0.7158
  485HOH      O 1487   1.701   2.318   0.785 -0.5076 -0.2233  0.1289
  485HOH     H1 1488   1.683   2.256   0.856 -0.2436 -0.3587  0.0792
  485HOH     H2 1489   1.617   2.327   0.741 -0.7969  0.2428  0.7506
  486HOH      O 1490   1.734   1.477   2.741  0.3526 -0.2196  0.4216
  486HOH     H1 1491   1.650   1.441   2.711  0.6882 -1.4907  0.8425
  486HOH     H2 1492   1.711   1.531   2.816 -0.2245  0.8819 -0.4874
  487HOH      O 1493   0.425   1.204   0.535  0.6222  0.1125 -0.3889
  487HOH     H1 1494   0.413   1.227   0.443 -0.5823  0.4307 -0.1904
  487HOH     H2 1495   0.517   1.222   0.553  0.5000  1.7325 -1.0940
  488HOH      O 1496   1.435   0.719   0.283 -0.0494 -0.3803  0.3995
  488HOH     H1 1497   1.458   0.654   0.217 -0.1377  0.3338 -0.3615
  488HOH     H2 1498   1.516   0.733   0.333  0.5110  0.2327 -0.6100
  489HOH      O 1499   1.270   0.872   2.304  0.3466 -0.2549 -0.1014
  489HOH     H1 1500   1.306   0.840   2.387  0.3678  0.5166  0.1979
  489HOH     H2 1501   1.175   0.868   2.315  0.3445 -0.5052 -0.1880
  490HOH      O 1502   1.693   2.142   1.031  0.3460  0.6690 -0.2669
  490HOH     H1 1503   1.666   2.224   1.073 -0.0508  0.2868  0.2467
  490HOH     H2 1504   1.780   2.125   1.066  0.0166  0.3529  0.4218
  491HOH      O 1505   0.990   2.622   0.536  0.2918  0.7152 -0.0526
  491HOH     H1 1506   0.939   2.576   0.602  0.0542  0.4183 -0.4321
  491HOH     H2 1507   0.925   2.668   0.482  0.4420  0.5984 -0.3413
  492HOH      O 1508   2.291   0.991   1.931  0.4286  0.7583 -0.5577
  492HOH     H1 1509   2.384   1.015   1.935  0.4286  0.8655  2.0333
  492HOH     H2 1510   2.246   1.072   1.908  0.9044  1.1753 -0.0677
  493HOH      O 1511   1.841   0.321   1.594  0.2597  0.1046 -0.0904
  493HOH     H1 1512   1.802   0.354   1.675 -0.1956 -0.3416 -0.1123
  493HOH     H2 1513   1.899   0.251   1.623  0.3724  0.1851 -0.1228
  494HOH      O 1514   1.749   1.003   2.520  0.2733 -0.0929  0.6659
  494HOH     H1 1515   1.819   0.938   2.530  0.9461  0.5959  0.6085
  494HOH     H2 1516   1.783   1.065   2.455 -0.2892  0.3856  0.8157
  495HOH      O 1517   1.058   2.328   0.473  0.6098  0.3208 -0.3443
  495HOH     H1 1518   0.992   2.305   0.408 -0.2361  0.3080  0.4841
  495HOH     H2 1519   1.046   2.421   0.487  0.3088  0.1975  0.2797
  496HOH      O 1520   0.238   1.927   0.348 -0.0435  0.4590  0.3039
  496HOH     H1 1521   0.280   2.002   0.307 -0.2279  0.2554 -0.2769
  496HOH     H2 1522   0.309   1.866   0.367  0.1634  0.9254  1.1473
  497HOH      O 1523   2.253   2.237   2.732 -0.6581 -0.1068  0.1715
  497HOH     H1 1524   2.170   2.263   2.693 -0.1573  0.3212 -0.6621
  497HOH     H2 1525   2.310   2.219   2.657  0.1217  0.0021  0.7176
  498HOH      O 1526   0.776   1.344   0.868  0.4604  0.3292  0.8283
  498HOH     H1 1527   0.823   1.425   0.885 -0.1931  0.7623  0.6540
  498HOH     H2 1528   0.717   1.364   0.795 -0.4492  0.0170  1.4307
  499HOH      O 1529   2.533   2.141   2.244 -0.1989  0.5592  0.3809
  499HOH     H1 1530   2.519   2.192   2.164  0.2290  0.1830  0.0501
  499HOH     H2 1531   2.463   2.076   2.243  0.0659  0.2682  0.0605
  500HOH      O 1532   2.530   2.164   0.948 -0.5175  0.1246  0.3001
  500HOH     H1 1533   2.588   2.193   0.878  0.2001  0.3355  0.9504
  500HOH     H2 1534   2.446   2.148   0.905 -0.0962  0.2186 -0.5998
  501HOH      O 1535   0.492   0.260   0.540 -0.0079 -0.2296 -0.4909
  501HOH     H1 1536   0.578   0.242   0.501  0.3322  1.1977 -0.5053
  501HOH     H2 1537   0.445   0.308   0.472 -0.5866 -0.4378 -0.2486
  502HOH      O 1538   1.441   0.998   2.645  0.1244  0.2388  0.3943
  502HOH     H1 1539   1.358   1.032   2.611  0.8302  1.2025 -0.4792
  502HOH     H2 1540   1.443   0.908   2.616 -0.4566  0.2982  0.1328
  503HOH      O 1541   0.941   1.516   1.935  0.0191  0.9840 -1.3564
  503HOH     H1 1542   1.024   1.544   1.975 -0.1966 -0.0054 -0.0969
  503HOH     H2 1543   0.875   1.538   2.000 -0.4893  0.2365 -1.6031
  504HOH      O 1544   1.418   2.692   1.789  0.1550  0.6008  0.4930
  504HOH     H1 1545   1.470   2.771   1.802  0.6642  0.2552  0.6334
  504HOH     H2 1546   1.455   2.652   1.710 -0.2089  0.5849  0.3288
  505HOH      O 1547   1.508   1.210   1.949  0.5103  0.5799 -0.8534
  505HOH     H1 1548   1.475   1.121   1.965 -1.3670  1.1881 -0.8131
  505HOH     H2 1549   1.582   1.219   2.009  0.0000 -0.5648  0.0452
  506HOH      O 1550   2.233   0.919   2.226  0.1066 -0.1575 -0.1408
  506HOH     H1 1551   2.197   0.913   2.138 -0.2188 -0.5550  0.0130
  506HOH     H2 1552   2.218   1.010   2.253 -0.5817 -0.2524 -0.1702
  507HOH      O 1553   1.338   0.268   1.997  1.4644  0.4906 -0.2217
  507HOH     H1 1554   1.379   0.354   1.999  1.1604  0.6489 -0.5677
  507HOH     H2 1555   1.353   0.235   1.908 -0.0649  1.0262 -0.7378
  508HOH      O 1556   0.794   0.685   1.230  0.6439 -0.1423 -0.4031
  508HOH     H1 1557   0.879   0.695   1.188  0.4501 -0.4141 -0.8735
  508HOH     H2 1558   0.743   0.760   1.199  0.7455  0.0889 -0.0239
  509HOH      O 1559   1.148   2.624   0.960 -0.3971 -0.5177 -0.0746
  509HOH     H1 1560   1.133   2.652   1.050  0.0718 -0.3877 -0.0271
  509HOH     H2 1561   1.069   2.648   0.913 -0.2986  0.2345  0.1202
  510HOH      O 1562   0.575   1.646   1.845 -0.7306  0.0624 -0.0729
  510HOH     H1 1563   0.497   1.686   1.806 -0.3578  0.7971 -0.0857
  510HOH     H2 1564   0.626   1.615   1.770 -0.2452  1.0432 -0.1734
  511HOH      O 1565   1.796   1.831   2.608  0.3123  0.3587 -0.0592
  511HOH     H1 1566   1.793   1.833   2.704  0.1752  0.9118 -0.0630
  511HOH     H2 1567   1.752   1.750   2.584  0.6177  0.0628  0.3535
  512HOH      O 1568   0.200   0.511   2.446  0.4491 -0.2138  0.3429
  512HOH     H1 1569   0.208   0.574   2.517  0.9164  0.2483 -0.1014
  512HOH     H2 1570   0.118   0.533   2.402  0.0113 -0.6855  0.8962
  513HOH      O 1571   0.250   1.551   2.509 -0.2402 -0.1898  0.5613
  513HOH     H1 1572   0.173   1.504   2.477 -0.5603  0.9982 -0.6151
  513HOH     H2 1573   0.214   1.620   2.565 -0.0077  0.0855  0.3779
  514HOH      O 1574   0.786   2.770   1.491  0.2726  0.3663 -0.8333
  514HOH     H1 1575   0.724   2.791   1.421  0.4738  1.2118 -0.7779
  514HOH     H2 1576   0.757   2.823   1.565  0.9258  0.6084 -0.7410
  515HOH      O 1577   2.370   2.141   0.114  0.8693 -0.0762  0.6534
  515HOH     H1 1578   2.316   2.064   0.126  0.4455  0.1961  0.5359
  515HOH     H2 1579   2.341   2.178   0.030  0.8952  0.3432  0.8244
  516HOH      O 1580   0.039   1.954   2.845 -0.0498  0.2411 -0.6323
  516HOH     H1 1581   0.084   2.035   2.871  0.5168 -0.4512  0.7470
  516HOH     H2 1582  -0.025   1.982   2.780  0.0826  1.8073 -0.1674
  517HOH      O 1583   1.597   1.271   0.562 -0.0570  0.2626 -0.2112
  517HOH     H1 1584   1.564   1.190   0.602 -1.4053  0.8030 -0.1134
  517HOH     H2 1585   1.626   1.325   0.636 -0.3589  0.3583 -0.1612
  518HOH      O 1586   2.547   0.806   2.021  0.0141 -0.0835 -0.2774
  518HOH     H1 1587   2.560   0.739   1.954  0.1960 -0.3728  0.0421
  518HOH     H2 1588   2.467   0.779   2.066  0.0944 -0.0893 -0.1397
  519HOH      O 1589   2.816   2.608   2.798 -0.1729  0.7483 -0.5283
  519HOH     H1 1590   2.824   2.683   2.740  0.4429  0.4490 -0.8493
  519HOH     H2 1591   2.884   2.547   2.769  0.2218  0.6215  0.5548
  520HOH      O 1592   1.398   1.448   0.508 -0.6557  0.1706  0.1837
  520HOH     H1 1593   1.381   1.519   0.569 -0.1297  1.3689 -0.9666
  520HOH     H2 1594   1.481   1.411   0.536 -0.1398  1.0719 -0.0813
  521HOH      O 1595   1.206   1.398   1.702 -0.2640 -0.4668 -1.1160
  521HOH     H1 1596   1.234   1.355   1.621 -0.2903 -0.3193 -1.2063
  521HOH     H2 1597   1.124   1.356   1.725 -0.1522 -0.6495 -1.0545
  522HOH      O 1598   2.020   0.725   1.101  0.1373 -0.0256 -0.2430
  522HOH     H1 1599   2.049   0.649   1.051  0.0414 -0.2851  0.0833
  522HOH     H2 1600   2.100   0.761   1.139  0.1026 -0.4914  0.3131
  523HOH      O 1601   2.011   1.390   0.480 -0.1964 -0.5993 -0.6809
  523HOH     H1 1602   1.943   1.358   0.420 -0.9613 -0.2132 -0.0673
  523HOH     H2 1603   2.040   1.472   0.440  0.0544 -0.8560 -1.0418
  524HOH      O 1604   0.729   0.361   0.142  0.0911 -0.5165 -0.0943
  524HOH     H1 1605   0.693   0.400   0.062  2.6759  0.3999 -1.0073
  524HOH     H2 1606   0.794   0.297   0.110  1.2315 -0.1129  1.2155
  525HOH      O 1607   0.863   2.603   1.117 -0.0440 -0.1490 -0.4145
  525HOH     H1 1608   0.853   2.512   1.144 -0.9575  0.0862  0.1473
  525HOH     H2 1609   0.830   2.606   1.028  0.5326 -0.4572 -0.6500
  526HOH      O 1610   0.991   1.563   0.149 -0.1381 -0.1792 -1.0659
  526HOH     H1 1611   1.030   1.527   0.228  0.2538  1.2970 -0.5406
  526HOH     H2 1612   1.037   1.519   0.077 -0.0618 -1.0691 -0.5054
  527HOH      O 1613   1.372   1.646   0.709  0.7274 -0.1765 -0.1862
  527HOH     H1 1614   1.434   1.661   0.781 -0.8738 -0.5939  1.4264
  527HOH     H2 1615   1.347   1.734   0.681  1.0757 -0.0032  0.0277
  528HOH      O 1616   1.166   0.842   0.097 -0.3355 -1.2042  0.0212
  528HOH     H1 1617   1.097   0.870   0.159 -0.6147 -0.3058 -0.6576
  528HOH     H2 1618   1.245   0.838   0.150 -0.3715  0.4605  0.3198
  529HOH      O 1619   1.139   0.735   1.275 -0.2141  0.2327  0.1733
  529HOH     H1 1620   1.099   0.816   1.307 -0.5833  0.0159  0.2656
  529HOH     H2 1621   1.136   0.675   1.349  0.5170  0.2866  0.2608
  530HOH      O 1622   1.637   0.367   0.454 -0.2260 -0.5335  0.4831
  530HOH     H1 1623   1.636   0.461   0.472  0.6826 -0.2340 -0.7231
  530HOH     H2 1624   1.726   0.339   0.478 -0.5443 -1.1535  1.0102
  531HOH      O 1625   0.759   2.100   1.297 -0.1750  0.5680  0.1950
  531HOH     H1 1626   0.744   2.054   1.380  0.2027  0.9639  0.4888
  531HOH     H2 1627   0.777   2.030   1.234 -1.5930  0.1676  0.1649
  532HOH      O 1628   2.573   2.839   2.300  0.6332  0.2863  0.0612
  532HOH     H1 1629   2.626   2.818   2.224  0.6063  0.0033  0.1192
  532HOH     H2 1630   2.633   2.882   2.361  0.6941  0.3551 -0.0468
  533HOH      O 1631   1.151   1.162   0.546  0.9638 -0.1549  0.8677
  533HOH     H1 1632   1.171   1.185   0.456 -0.2028 -0.3243  0.5311
  533HOH     H2 1633   1.159   1.245   0.594 -0.2211  0.3832  0.2302
  534HOH      O 1634   0.810   1.705   1.257 -0.2262 -0.0012 -0.9795
  534HOH     H1 1635   0.775   1.673   1.173  0.5763  0.5858 -1.5599
  534HOH     H2 1636   0.904   1.706   1.245 -0.0994  0.2568 -0.1063
  535HOH      O 1637   2.261   1.309   0.455 -0.0492  0.1894  0.7283
  535HOH     H1 1638   2.310   1.361   0.518 -0.0926  1.2081 -0.0217
  535HOH     H2 1639   2.169   1.326   0.476 -0.0877 -0.5637  1.2256
  536HOH      O 1640   1.014   2.780   0.144  0.2113  1.0940 -0.7397
  536HOH     H1 1641   0.939   2.722   0.147 -0.3325  1.7833 -0.0975
  536HOH     H2 1642   1.090   2.722   0.138 -0.3269  0.3457 -0.5209
  537HOH      O 1643   2.477   1.401   2.214 -0.3945 -0.3458 -0.5680
  537HOH     H1 1644   2.492   1.448   2.296  0.3186 -0.2084 -0.7629
  537HOH     H2 1645   2.386   1.370   2.219 -0.1461 -0.9852  0.6004
  538HOH      O 1646   1.527   2.555   0.193  0.1172  0.1326 -0.6162
  538HOH     H1 1647   1.516   2.619   0.264 -0.5700 -0.1143 -0.4825
  538HOH     H2 1648   1.621   2.552   0.178  0.2765  0.2648  0.2249
  539HOH      O 1649   0.537   0.497   1.238 -0.1403 -0.1363 -0.6843
  539HOH     H1 1650   0.498   0.559   1.299 -0.8789 -0.5651 -0.7016
  539HOH     H2 1651   0.613   0.543   1.202  0.1089  0.2537  0.2828
  540HOH      O 1652   1.708   1.721   0.618  0.5505  0.4630  0.0708
  540HOH     H1 1653   1.660   1.804   0.616  0.5234  0.4424 -0.6082
  540HOH     H2 1654   1.798   1.745   0.642  0.4016  0.6014  0.5151
  541HOH      O 1655   1.777   2.664   0.100 -0.0060  0.0703  0.3291
  541HOH     H1 1656   1.869   2.639   0.103  0.0535  0.0114 -0.9541
  541HOH     H2 1657   1.777   2.758   0.119  0.3615  0.1280  0.0573
  542HOH      O 1658   0.947   2.048   2.304  0.6407 -0.0728  0.8515
  542HOH     H1 1659   0.968   2.035   2.397  0.2076 -0.3356  0.9172
  542HOH     H2 1660   0.871   1.993   2.289  1.1762 -0.6562  0.1413
  543HOH      O 1661   0.024   0.953   0.838  0.0278  0.4311  0.1198
  543HOH     H1 1662   0.056   1.030   0.791  0.3560  0.5558  0.5350
  543HOH     H2 1663   0.099   0.895   0.842 -0.3878 -0.2050 -0.7513
  544HOH      O 1664   1.881   0.775   2.510  0.0164 -0.4939 -0.0571
  544HOH     H1 1665   1.968   0.794   2.546 -0.0971  0.3266 -0.1828
  544HOH     H2 1666   1.900   0.735   2.425  0.3812  2.0071 -1.3386
  545HOH      O 1667   2.047   1.389   2.690 -0.1019 -0.1382 -0.3489
  545HOH     H1 1668   1.987   1.340   2.747 -0.4093  0.0783 -0.4795
  545HOH     H2 1669   2.030   1.481   2.712  0.3470 -0.0766 -0.2261
  546HOH      O 1670  -0.012   1.751   0.235  0.6231  0.3072 -0.2893
  546HOH     H1 1671  -0.025   1.815   0.165 -0.8078  0.6825  0.2458
  546HOH     H2 1672   0.045   1.795   0.298 -0.3792  1.1400  0.0943
  547HOH      O 1673   1.725   1.659   0.091 -0.1234 -0.2703 -0.4127
  547HOH     H1 1674   1.799   1.720   0.082  0.0873 -0.5158 -0.3624
  547HOH     H2 1675   1.696   1.670   0.181 -0.4881  0.2074 -0.5804
  548HOH      O 1676   0.190   2.011   2.571  0.5953 -0.8643 -0.4097
  548HOH     H1 1677   0.144   2.049   2.496  0.6564 -0.2288 -0.1306
  548HOH     H2 1678   0.125   1.954   2.612  0.1772 -0.2801 -0.2488
  549HOH      O 1679   0.659   2.231   1.961  0.1572  0.2966  0.5088
  549HOH     H1 1680   0.618   2.166   2.018  0.0985  0.3998  0.5857
  549HOH     H2 1681   0.728   2.270   2.016 -0.3395  0.8729  0.7455
  550HOH      O 1682   2.458   2.373   0.203 -0.7245  0.7145  0.0793
  550HOH     H1 1683   2.453   2.426   0.123 -0.7787  0.7401  0.0998
  550HOH     H2 1684   2.451   2.283   0.172 -0.2901  0.6983  0.0084
  551HOH      O 1685   0.640   2.786   1.255  0.1667  0.3791 -0.5505
  551HOH     H1 1686   0.630   2.797   1.160  0.0907 -0.0725 -0.6031
  551HOH     H2 1687   0.626   2.692   1.269 -1.4299  0.6412  0.0901
  552HOH      O 1688   2.849   2.065   2.340  0.8986  0.3602  0.3530
  552HOH     H1 1689   2.829   1.978   2.306  0.4351  0.2273  0.9442
  552HOH     H2 1690   2.771   2.117   2.323  1.1548  0.6576  0.0475
  553HOH      O 1691   1.012   1.553   2.726 -0.4454  0.0653  0.6796
  553HOH     H1 1692   0.973   1.640   2.713 -1.2022 -0.3954 -0.5564
  553HOH     H2 1693   0.943   1.492   2.697  0.2928 -0.9180  0.8996
  554HOH      O 1694   0.507   2.104   2.336  0.8754  0.1550 -0.9675
  554HOH     H1 1695   0.417   2.122   2.310  0.5846  0.1473 -0.0480
  554HOH     H2 1696   0.553   2.187   2.324  0.1807  0.8846  0.6965
  555HOH      O 1697   2.721   2.489   2.122  0.1117  0.2350  0.1102
  555HOH     H1 1698   2.638   2.445   2.108  0.0910  0.2148  0.2969
  555HOH     H2 1699   2.756   2.452   2.203  0.1473  0.4763  0.2089
  556HOH      O 1700   0.596   1.344   1.255 -0.6448  0.1931 -0.4285
  556HOH     H1 1701   0.583   1.249   1.262 -0.9830  0.2389 -0.4172
  556HOH     H2 1702   0.691   1.355   1.257 -0.5870 -0.1791 -0.8911
  557HOH      O 1703   0.201   0.356   1.829 -0.1172  0.9497 -0.0847
  557HOH     H1 1704   0.271   0.292   1.841 -1.0309 -0.2869 -0.9185
  557HOH     H2 1705   0.214   0.419   1.900  1.2665  0.2592  0.3393
  558HOH      O 1706   2.341   1.756   0.611 -0.7514  0.4445  0.0364
  558HOH     H1 1707   2.361   1.744   0.704 -0.0898 -0.1725 -0.1656
  558HOH     H2 1708   2.288   1.679   0.588  0.3479 -0.2333 -0.4120
  559HOH      O 1709   1.943   0.436   1.096 -0.6531  0.0154 -0.0329
  559HOH     H1 1710   1.899   0.374   1.039  0.0672 -0.5211 -0.0353
  559HOH     H2 1711   2.036   0.418   1.085 -0.3939  1.2702 -0.2162
  560HOH      O 1712   1.680   0.119   1.481 -0.0984  0.3480  0.6818
  560HOH     H1 1713   1.735   0.186   1.520  0.7238 -0.1312  0.3862
  560HOH     H2 1714   1.736   0.042   1.474 -0.2745  0.2926 -1.1032
  561HOH      O 1715   0.401   2.490   0.600 -0.5600  0.7523  0.1731
  561HOH     H1 1716   0.389   2.396   0.587 -1.1137  0.9015 -0.5212
  561HOH     H2 1717   0.439   2.522   0.519 -0.9837  1.2202  0.1457
  562HOH      O 1718   0.149   0.711   1.611 -0.1298  0.0678  0.2027
  562HOH     H1 1719   0.091   0.706   1.687  0.0386 -0.3334  0.3120
  562HOH     H2 1720   0.211   0.639   1.623  0.9463  0.9927  0.5321
  563HOH      O 1721   1.862   1.795   0.960  0.4241 -0.5352 -0.0682
  563HOH     H1 1722   1.785   1.842   0.927  0.5130  0.1960  0.7024
  563HOH     H2 1723   1.936   1.840   0.919  0.5594  0.6599  1.3430
  564HOH      O 1724   1.891   0.859   0.863  0.0655  0.2453 -0.2614
  564HOH     H1 1725   1.805   0.867   0.905  0.3145  0.2532  0.2619
  564HOH     H2 1726   1.944   0.810   0.925  0.4771  0.3399 -0.5277
  565HOH      O 1727   1.857   0.186   0.966  0.0404 -0.3614  0.0759
  565HOH     H1 1728   1.921   0.148   0.906 -0.4790  0.2021 -0.8860
  565HOH     H2 1729   1.794   0.231   0.909 -0.0277  0.9327  1.0749
  566HOH      O 1730   2.015   2.782   0.243 -0.0380  0.1880 -0.2559
  566HOH     H1 1731   2.032   2.799   0.150 -0.0643 -0.5948 -0.4204
  566HOH     H2 1732   2.080   2.715   0.266 -0.8130 -0.5178 -0.0456
  567HOH      O 1733   1.319   1.628   1.078 -0.1077 -1.1272 -0.8354
  567HOH     H1 1734   1.404   1.661   1.105 -0.5397 -0.4067 -0.2750
  567HOH     H2 1735   1.331   1.533   1.070  0.4217 -1.2198  0.5441
  568HOH      O 1736   1.058   1.091   1.774  0.2127 -0.0649  0.2601
  568HOH     H1 1737   1.025   1.177   1.749  0.5543  0.0949  0.3599
  568HOH     H2 1738   0.996   1.029   1.734  0.5146  0.1912 -0.6526
  569HOH      O 1739   2.437   1.108   0.701  0.2049  0.1693  0.1109
  569HOH     H1 1740   2.405   1.075   0.785  1.5259 -0.7928  0.2936
  569HOH     H2 1741   2.429   1.203   0.708 -0.0025  0.0956  1.2036
  570HOH      O 1742   1.484   0.201   1.698 -0.0132  0.0562 -0.1551
  570HOH     H1 1743   1.397   0.237   1.685 -0.1311 -0.1902 -0.0550
  570HOH     H2 1744   1.519   0.189   1.609 -0.5687 -1.0200 -0.2570
  571HOH      O 1745   2.476   2.489   2.581 -0.4999  0.4640 -0.2203
  571HOH     H1 1746   2.399   2.434   2.566 -0.2836 -0.2622  1.0493
  571HOH     H2 1747   2.550   2.428   2.576 -0.1385  0.8822 -0.0540
  572HOH      O 1748   1.307   2.248   0.471  0.3293  0.2880  0.5262
  572HOH     H1 1749   1.214   2.266   0.481  0.2982 -0.1607  1.2196
  572HOH     H2 1750   1.330   2.284   0.386 -0.6963 -0.4747 -0.1122
  573HOH      O 1751   0.594   2.309   2.682  0.1035  0.0972 -0.2241
  573HOH     H1 1752   0.680   2.276   2.657 -0.0634  0.1378 -0.8860
  573HOH     H2 1753   0.536   2.233   2.676 -0.0078  0.1876 -0.3018
  574HOH      O 1754   1.448   2.053   0.345  0.3138 -0.1284 -0.3187
  574HOH     H1 1755   1.409   2.120   0.401  1.0021 -0.5817  0.7654
  574HOH     H2 1756   1.421   2.077   0.256 -1.9468 -0.0909  0.2505
  575HOH      O 1757   0.936   1.645   2.379 -1.1445 -0.7793 -0.5501
  575HOH     H1 1758   0.991   1.683   2.448  0.5200  0.1414 -2.2222
  575HOH     H2 1759   0.870   1.713   2.362 -0.7858 -0.4618 -0.6954
  576HOH      O 1760   0.532   0.070   2.481  0.1734 -0.8544  0.8280
  576HOH     H1 1761   0.505   0.002   2.420 -0.0247 -0.1218  0.0644
  576HOH     H2 1762   0.463   0.136   2.476  1.2234  0.2710  0.1269
  577HOH      O 1763   1.926   2.660   0.887  0.0733 -0.0899  0.1562
  577HOH     H1 1764   1.930   2.577   0.840 -0.6944  0.1983 -0.4640
  577HOH     H2 1765   1.832   2.673   0.905  0.1726  0.6492  0.2231
  578HOH      O 1766   0.208   2.297   1.858 -0.2395 -0.3714  0.2305
  578HOH     H1 1767   0.231   2.214   1.899 -0.2139 -0.5291 -0.0975
  578HOH     H2 1768   0.270   2.360   1.895 -0.2619 -0.4937  0.4833
  579HOH      O 1769   0.052   2.826   1.364  1.0608 -0.0921  0.5484
  579HOH     H1 1770   0.097   2.910   1.349 -1.5958  1.3611 -0.6398
  579HOH     H2 1771   0.069   2.775   1.285  1.1758  0.1151  0.4383
  580HOH      O 1772   2.716   1.632   2.635 -0.0469 -0.1128 -0.1543
  580HOH     H1 1773   2.664   1.682   2.697  0.0843 -0.2573  0.0779
  580HOH     H2 1774   2.725   1.689   2.559  0.3296  0.3320  0.2083
  581HOH      O 1775   0.075   0.927   2.692 -0.8965  0.7576  0.1253
  581HOH     H1 1776  -0.006   0.876   2.682 -0.7169  0.5763 -0.4735
  581HOH     H2 1777   0.069   0.995   2.624 -0.4469  0.6025 -0.0766
  582HOH      O 1778   0.997   0.324   0.958 -0.2125 -0.3533 -0.9274
  582HOH     H1 1779   1.036   0.252   0.907 -0.4475  0.2854 -2.0800
  582HOH     H2 1780   0.949   0.375   0.893 -0.0209  0.8715 -0.1613
  583HOH      O 1781   2.410   0.272   1.522 -0.0810  0.2922 -0.4566
  583HOH     H1 1782   2.327   0.231   1.498  0.1669  0.1439 -1.1189
  583HOH     H2 1783   2.476   0.222   1.474  0.3477  0.7044 -0.3120
  584HOH      O 1784   1.603   0.622   0.086  0.1496 -0.9148 -0.4462
  584HOH     H1 1785   1.627   0.714   0.077  0.4018 -1.0473 -1.1896
  584HOH     H2 1786   1.662   0.575   0.027 -0.0623 -1.5444 -0.1778
  585HOH      O 1787   2.011   2.446   1.153 -0.1567  0.0495 -0.2209
  585HOH     H1 1788   2.039   2.472   1.241  0.6218  0.0277 -0.4425
  585HOH     H2 1789   1.969   2.524   1.117 -1.1632 -0.1599  0.4132
  586HOH      O 1790   2.150   1.652   0.087 -0.3656  0.9720 -0.3088
  586HOH     H1 1791   2.110   1.650   0.000 -0.1201  0.6993 -0.4202
  586HOH     H2 1792   2.146   1.561   0.117  0.1635  0.9400 -0.3209
  587HOH      O 1793   0.908   0.663   2.792  0.9979  0.2890  0.4306
  587HOH     H1 1794   0.856   0.590   2.759  1.0243  0.5441 -0.1932
  587HOH     H2 1795   0.988   0.663   2.739  0.8675  0.9494  0.2133
  588HOH      O 1796   1.844   1.810   1.726  0.4899 -0.0950  0.2613
  588HOH     H1 1797   1.846   1.732   1.781  1.2328 -0.4997 -0.3064
  588HOH     H2 1798   1.771   1.795   1.666  0.7363 -0.4426  0.0416
  589HOH      O 1799   0.500   1.061   0.099 -0.1067 -0.4710  0.1415
  589HOH     H1 1800   0.575   1.005   0.122  0.2983 -0.1241 -0.2925
  589HOH     H2 1801   0.513   1.081   0.007 -0.0576  0.6095  0.3569
  590HOH      O 1802   1.676   0.395   2.399 -0.2565 -0.8915  0.1787
  590HOH     H1 1803   1.741   0.430   2.460 -0.4410  0.0560 -0.1430
  590HOH     H2 1804   1.728   0.352   2.331 -0.0025 -0.7824  0.3013
  591HOH      O 1805   1.960   2.410   0.751 -0.0522 -0.0954  0.4502
  591HOH     H1 1806   1.870   2.381   0.769 -0.1269  0.4018  0.9156
  591HOH     H2 1807   2.015   2.338   0.783 -0.2758 -0.4482  0.0689
  592HOH      O 1808   1.848   0.662   0.677 -0.0618  0.3670  0.3550
  592HOH     H1 1809   1.869   0.747   0.716  1.3188  0.0752  0.3769
  592HOH     H2 1810   1.835   0.604   0.752 -0.3315  0.4098  0.3437
  593HOH      O 1811   1.614   1.745   1.557 -0.5424 -0.6892  0.9320
  593HOH     H1 1812   1.575   1.787   1.634  0.1358  0.4015  0.7304
  593HOH     H2 1813   1.540   1.726   1.500 -0.9136  0.2639  1.0499
  594HOH      O 1814   0.425   0.599   0.955  0.3848 -0.0061  0.1602
  594HOH     H1 1815   0.409   0.517   0.908 -0.9443  0.8126 -0.9666
  594HOH     H2 1816   0.401   0.580   1.046  1.0408 -1.0824  0.1448
  595HOH      O 1817   0.490   0.031   2.075  1.0704  0.2207  0.0924
  595HOH     H1 1818   0.497   0.127   2.074  1.5830  0.1947 -0.6823
  595HOH     H2 1819   0.440   0.010   1.996  0.3874 -0.1303  0.6020
  596HOH      O 1820   0.567   1.750   2.095 -0.4897 -0.0366 -0.5800
  596HOH     H1 1821   0.577   1.706   2.011  0.6418 -0.3307 -0.3144
  596HOH     H2 1822   0.513   1.691   2.148  0.1143 -0.6059 -0.5870
  597HOH      O 1823   2.372   2.602   1.115 -0.1952 -0.0142 -0.3849
  597HOH     H1 1824   2.303   2.624   1.053 -0.6817 -0.1304  0.0975
  597HOH     H2 1825   2.372   2.506   1.117 -0.7008 -0.0151  0.3315
  598HOH      O 1826   1.811   1.438   2.425  0.0946 -0.7253 -0.2563
  598HOH     H1 1827   1.812   1.461   2.518  0.5366 -0.5679 -0.2965
  598HOH     H2 1828   1.736   1.486   2.389 -0.4060 -1.2016  0.1157
  599HOH      O 1829   0.392   1.603   2.267 -0.2846 -0.0490 -0.1691
  599HOH     H1 1830   0.346   1.599   2.183 -0.6119  0.8739 -0.0564
  599HOH     H2 1831   0.324   1.590   2.333  0.0183 -1.0992 -0.0193
  600HOH      O 1832   2.722   2.457   0.497  0.1783 -0.0985  0.2007
  600HOH     H1 1833   2.725   2.428   0.406 -0.8640 -0.4771  0.2608
  600HOH     H2 1834   2.664   2.534   0.496 -0.0402 -0.2526  0.5694
  601HOH      O 1835   2.832   1.141   1.798  0.0908  0.1246 -0.4432
  601HOH     H1 1836   2.815   1.102   1.712 -0.0161 -0.5841 -0.1185
  601HOH     H2 1837   2.753   1.123   1.849  0.5783 -0.4798  0.1437
  602HOH      O 1838   1.742   1.479   1.594  0.3681  0.7272 -0.8869
  602HOH     H1 1839   1.681   1.447   1.528  0.4909 -1.4346 -0.0945
  602HOH     H2 1840   1.686   1.518   1.661  0.0574  0.7573 -1.1573
  603HOH      O 1841   0.046   1.848   1.175 -0.1616 -0.1659  0.0189
  603HOH     H1 1842  -0.028   1.894   1.214  0.0921  0.0903  0.2088
  603HOH     H2 1843   0.101   1.824   1.250 -0.0913 -0.4213 -0.1131
  604HOH      O 1844   2.606   2.696   0.638  0.1130 -0.0065 -0.1516
  604HOH     H1 1845   2.683   2.705   0.694  0.6759 -0.4883 -0.8154
  604HOH     H2 1846   2.554   2.627   0.681 -0.1464  0.5666  0.4902
  605HOH      O 1847   1.674   0.074   0.526  0.4463  0.2876  0.2091
  605HOH     H1 1848   1.714   0.161   0.520  0.8609  0.1450  0.7122
  605HOH     H2 1849   1.603   0.085   0.589  0.0555  0.4044 -0.2367
  606HOH      O 1850   0.308   0.346   2.720  0.1643  0.1162 -0.0590
  606HOH     H1 1851   0.270   0.385   2.799  0.8681  0.7577 -0.0222
  606HOH     H2 1852   0.378   0.289   2.752  1.1298  1.1432 -0.2226
  607HOH      O 1853   0.959   0.025   1.854 -0.0378  0.1513 -0.1656
  607HOH     H1 1854   1.030  -0.016   1.805 -0.3719  0.6564 -1.1320
  607HOH     H2 1855   1.001   0.098   1.900 -0.0310  1.0067 -1.4458
  608HOH      O 1856   0.455   2.074   2.608  0.3076  0.2598 -0.6554
  608HOH     H1 1857   0.359   2.074   2.609  0.3075  0.3434  0.1326
  608HOH     H2 1858   0.477   2.066   2.515 -0.4601 -1.1856 -0.7787
  609HOH      O 1859   2.795   0.517   1.204 -0.4389  0.3217  0.3657
  609HOH     H1 1860   2.777   0.431   1.242  0.0581 -0.1035 -0.3142
  609HOH     H2 1861   2.866   0.552   1.258  0.3769 -0.3488 -0.2179
  610HOH      O 1862   0.024   1.166   1.210 -0.4165 -0.0354 -0.0433
  610HOH     H1 1863   0.110   1.153   1.249 -0.8474 -0.2925  0.8837
  610HOH     H2 1864  -0.016   1.078   1.209 -0.8656  0.1611  0.0365
  611HOH      O 1865   1.693   0.872   2.783  0.4950  0.3666  0.5967
  611HOH     H1 1866   1.682   0.822   2.702 -0.2980  1.6876 -0.1782
  611HOH     H2 1867   1.785   0.860   2.805  0.6265 -0.4140 -0.2384
  612HOH      O 1868   0.932   0.477   0.502  0.1319  0.5892  0.4937
  612HOH     H1 1869   0.854   0.430   0.475  0.3551 -0.2299  1.1846
  612HOH     H2 1870   0.995   0.462   0.431 -0.1281  0.7398  0.2243
  613HOH      O 1871   2.027   2.769   1.925 -0.4273  0.3719 -0.5350
  613HOH     H1 1872   2.116   2.757   1.960 -1.0241 -0.1200  0.9449
  613HOH     H2 1873   2.026   2.716   1.845  0.5064  0.0960 -0.3926
  614HOH      O 1874   0.765   0.332   1.608 -0.1582 -0.2140 -0.4657
  614HOH     H1 1875   0.804   0.401   1.554 -0.7180 -0.7093 -1.5543
  614HOH     H2 1876   0.671   0.337   1.590 -0.2356 -1.1011 -0.3965
  615HOH      O 1877   0.899   0.782   0.673 -0.9092  0.5971 -0.4187
  615HOH     H1 1878   0.904   0.791   0.768 -0.5785 -0.5919 -0.2940
  615HOH     H2 1879   0.865   0.694   0.659 -0.2855  0.4798 -1.3999
  616HOH      O 1880   2.413   1.312   1.809  0.7566 -0.2903  0.3651
  616HOH     H1 1881   2.421   1.289   1.717  0.1166  0.7050  0.0283
  616HOH     H2 1882   2.460   1.395   1.818 -0.7850  0.6531  0.4516
  617HOH      O 1883   2.207   0.422   0.034 -0.0067  0.7578  0.1031
  617HOH     H1 1884   2.142   0.453   0.097  0.4371  0.4795  0.7087
  617HOH     H2 1885   2.240   0.340   0.070  0.2371  0.5744 -0.5074
  618HOH      O 1886   2.467   2.544   2.844 -0.2240 -0.0689 -0.3167
  618HOH     H1 1887   2.481   2.520   2.752  0.2090 -0.0896 -0.2495
  618HOH     H2 1888   2.467   2.640   2.844 -0.2045 -0.0687 -0.3371
  619HOH      O 1889   0.142   1.717   2.765 -0.1139 -0.3270  0.3057
  619HOH     H1 1890   0.074   1.653   2.745 -0.7131  0.0203  1.1288
  619HOH     H2 1891   0.096   1.801   2.771  0.6016  0.1539 -0.4219
  620HOH      O 1892   2.078   1.011   0.729  0.1308 -0.7183 -0.1873
  620HOH     H1 1893   2.018   0.969   0.791  0.4513  0.2721  0.8601
  620HOH     H2 1894   2.155   1.034   0.781 -0.0662  1.2436 -0.5830
  621HOH      O 1895   0.893   1.803   2.710  0.0720 -0.6154 -0.0756
  621HOH     H1 1896   0.801   1.783   2.727 -0.3185  0.1948 -1.0249
  621HOH     H2 1897   0.928   1.827   2.796 -1.0948  0.7782  0.0987
  622HOH      O 1898   1.313   2.504   2.796  0.4638  0.2276  0.1558
  622HOH     H1 1899   1.358   2.546   2.870 -0.3256  1.0633  0.1915
  622HOH     H2 1900   1.381   2.493   2.730  0.8872  0.7860  0.4805
  623HOH      O 1901   1.149   0.126   2.545 -0.5816  0.6274  0.4759
  623HOH     H1 1902   1.199   0.053   2.581  0.5286  0.7109 -0.7502
  623HOH     H2 1903   1.068   0.087   2.514 -0.7951  0.2665  1.4072
  624HOH      O 1904   0.162   1.117   2.483  1.0010  0.0186  0.3147
  624HOH     H1 1905   0.171   1.062   2.404  1.3223  0.9796 -0.3487
  624HOH     H2 1906   0.249   1.150   2.500  0.7635  0.5568  0.5230
  625HOH      O 1907   2.533   1.612   2.024  0.2083 -0.1578 -0.3467
  625HOH     H1 1908   2.499   1.527   2.050  0.6407 -0.3296 -0.3221
  625HOH     H2 1909   2.544   1.606   1.929 -0.5337  0.1616 -0.4637
  626HOH      O 1910   2.125   1.584   1.930 -0.2727  0.3599 -0.6218
  626HOH     H1 1911   2.034   1.589   1.902 -0.4267 -0.3479 -0.2785
  626HOH     H2 1912   2.139   1.492   1.951  0.6246  0.3909 -0.9868
  627HOH      O 1913   0.590   1.160   2.216 -0.1112 -0.3419 -0.2737
  627HOH     H1 1914   0.654   1.119   2.275  0.1128  0.4124  0.0327
  627HOH     H2 1915   0.542   1.220   2.272  0.1027  0.3939 -0.8486
  628HOH      O 1916   1.601   0.639   0.527  0.4291  0.0582 -0.7741
  628HOH     H1 1917   1.522   0.629   0.580 -0.2592  1.1479 -1.5201
  628HOH     H2 1918   1.672   0.617   0.587 -0.3753  0.0285  0.2288
  629HOH      O 1919   0.732   0.298   0.412  0.4120  0.2485 -0.4511
  629HOH     H1 1920   0.797   0.234   0.386  0.1774 -0.0874 -0.2261
  629HOH     H2 1921   0.707   0.342   0.330  0.2962 -0.2118 -0.6663
  630HOH      O 1922   1.584   1.515   1.837  0.1017  0.1871 -0.8500
  630HOH     H1 1923   1.509   1.574   1.843  0.4766  0.6304 -0.3853
  630HOH     H2 1924   1.550   1.430   1.865  0.0438  0.6395  0.5733
  631HOH      O 1925   2.010   2.077   0.256  0.4399  0.0201  1.8647
  631HOH     H1 1926   2.013   2.173   0.255  0.3953  0.1383 -0.7705
  631HOH     H2 1927   1.917   2.057   0.241  0.7273 -0.2836  0.2335
  632HOH      O 1928   0.406   1.847   1.532 -0.2802 -0.1019 -0.6291
  632HOH     H1 1929   0.390   1.798   1.613 -0.5349 -0.6507 -0.9929
  632HOH     H2 1930   0.388   1.938   1.555 -0.6878 -0.2901 -0.1536
  633HOH      O 1931   1.710   1.255   2.130 -0.0951 -0.1380 -0.3969
  633HOH     H1 1932   1.658   1.218   2.201 -0.9617  0.9530 -0.4000
  633HOH     H2 1933   1.798   1.261   2.165 -0.5349  0.5429  0.6961
  634HOH      O 1934   1.216   1.599   1.475  0.4256 -0.1816 -0.2593
  634HOH     H1 1935   1.261   1.674   1.435  0.0159 -0.2752 -0.9297
  634HOH     H2 1936   1.165   1.637   1.546 -0.2633  0.2933 -0.9725
  635HOH      O 1937   0.831   0.948   2.148 -0.3226  0.3055  0.4826
  635HOH     H1 1938   0.778   0.921   2.073 -0.3743  0.6605  0.3891
  635HOH     H2 1939   0.812   0.883   2.215  0.8605 -0.9321 -0.2699
  636HOH      O 1940   1.004   2.099   1.573  0.2814  0.6785 -0.2326
  636HOH     H1 1941   0.949   2.021   1.573  0.7308  0.3400 -0.9999
  636HOH     H2 1942   0.985   2.142   1.657 -0.8963  0.4172 -0.3305
  637HOH      O 1943   0.333   1.228   2.749  0.3896 -0.3328 -0.2627
  637HOH     H1 1944   0.255   1.279   2.727  0.3869  0.0610  0.5656
  637HOH     H2 1945   0.314   1.191   2.835  0.6909 -1.1431 -0.5239
  638HOH      O 1946   0.410   2.837   0.607  0.1311 -0.2115 -0.2677
  638HOH     H1 1947   0.405   2.779   0.531 -1.8069 -0.1491 -0.2888
  638HOH     H2 1948   0.418   2.925   0.569 -0.5375 -0.2042 -0.4106
  639HOH      O 1949   2.643   0.555   1.538  0.1626  0.5560 -0.1489
  639HOH     H1 1950   2.600   0.530   1.457  0.1316  0.9513 -0.2581
  639HOH     H2 1951   2.672   0.645   1.524  0.6989  0.4268  0.0584
  640HOH      O 1952   2.120   1.905   0.424  0.3288  0.2708 -0.0856
  640HOH     H1 1953   2.206   1.882   0.388  0.2768  1.0692 -0.7769
  640HOH     H2 1954   2.083   1.967   0.361 -1.1894 -0.7798 -0.3311
  641HOH      O 1955   2.815   1.458   1.724 -0.2811  0.2719 -0.5210
  641HOH     H1 1956   2.874   1.420   1.789 -0.2211  0.6168 -0.3663
  641HOH     H2 1957   2.811   1.393   1.655 -0.2713 -0.0621 -0.2156
  642HOH      O 1958   0.951   1.994   1.027 -0.3235  0.2683  0.3715
  642HOH     H1 1959   1.001   2.025   0.951  0.1098 -0.8686  0.1546
  642HOH     H2 1960   1.008   2.012   1.101 -0.2420  0.3268  0.2956
  643HOH      O 1961   1.084   1.853   0.380 -0.0948  0.1419 -0.0563
  643HOH     H1 1962   0.996   1.816   0.373  0.0900 -0.3673  0.2164
  643HOH     H2 1963   1.087   1.891   0.468  0.0822 -0.1845  0.0812
  644HOH      O 1964   0.357   0.899   1.716 -0.0765 -0.1250 -0.1974
  644HOH     H1 1965   0.323   0.829   1.661  0.5128  0.1631 -0.9844
  644HOH     H2 1966   0.330   0.877   1.805  0.1294 -1.3643 -0.4133
  645HOH      O 1967   0.329   2.238   1.125  1.0963 -0.0003  0.8798
  645HOH     H1 1968   0.312   2.165   1.185  0.4570 -0.0264  0.6790
  645HOH     H2 1969   0.256   2.298   1.138  0.8693 -0.0698  0.0388
  646HOH      O 1970   1.423   2.603   1.525  0.4497  0.2132  0.3515
  646HOH     H1 1971   1.355   2.648   1.475  0.1122  0.2415  0.8285
  646HOH     H2 1972   1.500   2.606   1.468 -0.1863 -0.6901 -0.6476
  647HOH      O 1973   1.643   0.259   2.668 -0.0975 -0.5658 -0.1024
  647HOH     H1 1974   1.562   0.293   2.705 -0.0854 -0.3265 -0.2891
  647HOH     H2 1975   1.630   0.263   2.573  0.3408 -0.0028 -0.1495
  648HOH      O 1976   2.788   0.311   1.925  0.3552 -0.0877  0.5198
  648HOH     H1 1977   2.808   0.219   1.939  0.6699  0.0828  1.2844
  648HOH     H2 1978   2.856   0.342   1.865 -0.0358 -0.4519 -0.1319
  649HOH      O 1979   0.808   1.034   0.570  0.6949  0.2388 -0.1774
  649HOH     H1 1980   0.885   1.062   0.521  0.6676 -0.0957 -0.4192
  649HOH     H2 1981   0.828   0.944   0.598  0.3732  0.1256 -0.2954
  650HOH      O 1982   2.592   2.863   1.351 -0.7672 -0.6501  0.7592
  650HOH     H1 1983   2.684   2.846   1.373 -0.6590 -0.4680  0.4467
  650HOH     H2 1984   2.545   2.786   1.384 -0.4957 -0.7712  0.8659
  651HOH      O 1985   2.038   2.563   2.854 -0.1677 -0.3316  0.0445
  651HOH     H1 1986   2.052   2.518   2.771 -1.1883  0.2891 -0.5158
  651HOH     H2 1987   2.088   2.644   2.847 -0.4280 -0.1773 -0.0714
  652HOH      O 1988   1.652   0.290   0.774  0.4664  0.0548  0.3380
  652HOH     H1 1989   1.635   0.384   0.778  1.0772  0.1891  0.0703
  652HOH     H2 1990   1.577   0.249   0.817 -0.8538  0.5318 -1.2859
  653HOH      O 1991   2.180   2.806   2.830 -0.1760  0.1167  0.1389
  653HOH     H1 1992   2.211   2.872   2.892  0.9171  0.4683 -0.7176
  653HOH     H2 1993   2.211   2.837   2.745 -0.4732 -1.0170 -0.4174
  654HOH      O 1994   0.715   0.788   2.476  0.1969  0.0545 -0.0772
  654HOH     H1 1995   0.696   0.834   2.557 -0.1450 -1.3450  0.6992
  654HOH     H2 1996   0.631   0.785   2.430  0.3331  0.6149 -0.3832
  655HOH      O 1997   0.025   1.413   0.263  0.2923  0.4790 -0.7305
  655HOH     H1 1998   0.018   1.449   0.351  1.8108  0.3886 -0.5254
  655HOH     H2 1999   0.087   1.470   0.218  0.8933 -0.4780 -1.1726
  656HOH      O 2000   1.250   1.914   0.906  0.6150  0.5351  0.0265
  656HOH     H1 2001   1.276   1.842   0.964 -1.8909 -0.5303  0.1047
  656HOH     H2 2002   1.317   1.982   0.920  1.6596 -0.7086  2.0557
  657HOH      O 2003   1.385   1.315   2.365 -0.1350 -0.4075  0.4329
  657HOH     H1 2004   1.311   1.265   2.331 -0.0904  0.2634 -0.7673
  657HOH     H2 2005   1.459   1.254   2.362 -0.1947 -0.4635 -0.4939
  658HOH      O 2006   0.206   0.766   0.832 -0.2328 -0.0959 -0.2758
  658HOH     H1 2007   0.279   0.707   0.812  0.2226  0.3721 -0.0574
  658HOH     H2 2008   0.134   0.708   0.857  0.5026 -0.5670  0.9792
  659HOH      O 2009   2.745   0.130   2.466  0.1693  0.4607  0.5202
  659HOH     H1 2010   2.818   0.157   2.410  0.5239  0.7545  1.1051
  659HOH     H2 2011   2.758   0.179   2.547 -1.1496  1.1686  0.3607
  660HOH      O 2012   1.253   2.312   1.184 -0.1983  0.5832  0.0102
  660HOH     H1 2013   1.277   2.235   1.236  0.2682  0.9827  0.4109
  660HOH     H2 2014   1.175   2.347   1.228 -0.9886 -0.1618 -0.7179
  661HOH      O 2015   0.614   2.061   0.836 -0.0300 -0.0876 -0.9191
  661HOH     H1 2016   0.546   2.127   0.846  0.4382  0.3093 -0.1902
  661HOH     H2 2017   0.691   2.110   0.806  0.2524 -0.3401 -0.6175
  662HOH      O 2018   1.533   1.797   1.155  0.0284 -0.3383 -0.1796
  662HOH     H1 2019   1.559   1.840   1.073  0.5841 -0.4891 -0.0908
  662HOH     H2 2020   1.602   1.821   1.217 -0.6801  0.2470  0.4158
  663HOH      O 2021   2.113   0.367   2.125  0.6020  0.2433 -0.1882
  663HOH     H1 2022   2.073   0.442   2.169 -0.0078 -0.1640 -0.0139
  663HOH     H2 2023   2.086   0.375   2.034  0.0210 -0.0684 -0.0587
  664HOH      O 2024   0.780   2.063   2.770 -0.4919  0.3778  0.1640
  664HOH     H1 2025   0.803   1.993   2.708 -0.1254  0.5855  0.0552
  664HOH     H2 2026   0.830   2.139   2.739  0.5762  0.2167  1.3229
  665HOH      O 2027   0.710   1.197   1.528 -0.3398 -0.2029  0.4404
  665HOH     H1 2028   0.722   1.274   1.584 -0.8171  0.2115 -0.0027
  665HOH     H2 2029   0.791   1.191   1.477 -0.2777 -0.0247  0.5151
  666HOH      O 2030   1.716   2.566   1.697 -0.7271 -0.5279 -0.5151
  666HOH     H1 2031   1.792   2.534   1.746 -0.9799 -0.9640 -0.3912
  666HOH     H2 2032   1.708   2.658   1.722 -0.5562 -0.6155 -0.1184
  667HOH      O 2033   0.785   2.456   0.626 -0.8510  0.1657 -0.0921
  667HOH     H1 2034   0.727   2.523   0.661 -2.0794 -0.4975 -0.7485
  667HOH     H2 2035   0.743   2.426   0.545  0.0362 -0.8678 -0.2270
  668HOH      O 2036   1.714   1.748   2.006  0.4105 -0.4664  0.4251
  668HOH     H1 2037   1.779   1.680   1.985 -0.5670 -1.1007 -0.8349
  668HOH     H2 2038   1.644   1.701   2.052 -0.0718 -0.2323 -0.0515
  669HOH      O 2039   2.688   2.032   2.678 -0.2980  0.8909  0.3931
  669HOH     H1 2040   2.684   2.015   2.584  0.0336  0.1859  0.4963
  669HOH     H2 2041   2.633   1.964   2.717  0.2326  0.6541  0.7529
  670HOH      O 2042   2.653   1.206   2.172 -0.0895  0.2835 -0.4107
  670HOH     H1 2043   2.625   1.135   2.228  0.6688  0.4564  0.2263
  670HOH     H2 2044   2.595   1.279   2.195 -0.5680  0.0131 -0.7358
  671HOH      O 2045   0.538   2.466   0.061  0.4328 -0.4106 -0.3392
  671HOH     H1 2046   0.555   2.410  -0.015  0.4243 -0.7523 -0.0907
  671HOH     H2 2047   0.503   2.407   0.127 -0.3977  0.0261 -0.3572
  672HOH      O 2048   0.789   2.763   0.442  0.0787 -0.3023  0.4391
  672HOH     H1 2049   0.836   2.839   0.408 -0.2526  0.1296  0.9358
  672HOH     H2 2050   0.734   2.734   0.369 -0.1931  0.2626  0.4123
  673HOH      O 2051   0.720   1.657   0.489 -0.2233 -0.0092  0.2049
  673HOH     H1 2052   0.742   1.736   0.439  0.1444 -0.6360 -0.6767
  673HOH     H2 2053   0.804   1.615   0.506 -0.2603  0.4567  1.9371
  674HOH      O 2054   0.879   0.573   1.494  0.3877 -0.1879 -0.1732
  674HOH     H1 2055   0.845   0.610   1.412 -0.8311 -0.0718  0.3370
  674HOH     H2 2056   0.973   0.563   1.479  0.3257  0.5572 -1.2997
  675HOH      O 2057   0.967   2.798   1.256 -0.4733  0.2195 -0.2123
  675HOH     H1 2058   0.913   2.794   1.335  0.3311  0.3920  0.3698
  675HOH     H2 2059   0.921   2.742   1.193 -1.0112 -0.1134  0.4479
  676HOH      O 2060   0.932   0.118   0.363 -0.1729  0.6435 -0.0455
  676HOH     H1 2061   0.973   0.118   0.276  0.1766 -0.3469  0.0956
  676HOH     H2 2062   1.000   0.153   0.421 -0.3030  1.0334 -0.1274
  677HOH      O 2063   1.919   2.740   0.518 -0.2591  0.1468 -0.1796
  677HOH     H1 2064   1.956   2.766   0.434 -0.1057  0.6028  0.0271
  677HOH     H2 2065   1.843   2.797   0.530  0.1009  0.5415  0.2929
  678HOH      O 2066   1.149   2.431   1.877  0.0033 -0.0347 -0.0298
  678HOH     H1 2067   1.225   2.372   1.886 -0.4916 -0.6404  0.3505
  678HOH     H2 2068   1.172   2.508   1.929  0.1041 -0.4914  0.6223
  679HOH      O 2069   2.552   2.049   0.486 -0.2276  0.4250  0.5789
  679HOH     H1 2070   2.592   1.997   0.556 -0.1081  0.9089  0.8833
  679HOH     H2 2071   2.627   2.078   0.433 -0.3960 -1.9309 -1.2862
  680HOH      O 2072   1.516   2.132   1.309  0.1664 -0.4860 -0.5146
  680HOH     H1 2073   1.455   2.086   1.366  0.1683 -0.2516 -0.3203
  680HOH     H2 2074   1.582   2.168   1.369 -0.0107  0.0424 -0.6271
  681HOH      O 2075   1.773   0.601   0.927 -0.5043  0.3652 -0.0912
  681HOH     H1 2076   1.690   0.640   0.954 -0.9537 -0.8066  0.3216
  681HOH     H2 2077   1.821   0.587   1.008 -0.3152  0.1502 -0.2364
  682HOH      O 2078   1.715   0.696   1.588  0.1014  0.4406  0.5618
  682HOH     H1 2079   1.753   0.655   1.510  1.0709  0.0267  1.2007
  682HOH     H2 2080   1.695   0.622   1.646 -0.8368  0.7225  0.6250
  683HOH      O 2081   0.993   0.025   2.168 -0.1323 -0.1270  0.0842
  683HOH     H1 2082   1.089   0.034   2.168 -0.1371 -0.0510  0.5410
  683HOH     H2 2083   0.967   0.056   2.081  0.1981  0.5307  0.2057
  684HOH      O 2084   2.356   2.024   0.739 -0.5362 -0.2944  0.5136
  684HOH     H1 2085   2.443   1.990   0.758 -1.0226 -1.1736  1.3335
  684HOH     H2 2086   2.358   2.044   0.646  0.5022 -0.3955  0.4905
  685HOH      O 2087   0.290   1.753   1.766 -0.3362 -0.3484  0.8945
  685HOH     H1 2088   0.228   1.683   1.748 -0.9362  0.2557  0.5075
  685HOH     H2 2089   0.248   1.806   1.834 -0.2528  0.0607  0.6371
  686HOH      O 2090   1.831   0.513   1.400  0.5655  0.5719 -0.7329
  686HOH     H1 2091   1.850   0.441   1.461  0.1963  0.1300 -1.1248
  686HOH     H2 2092   1.916   0.540   1.367  0.6859  0.0080 -0.9094
  687HOH      O 2093   2.114   0.321   2.662  0.1492 -0.7185 -0.1478
  687HOH     H1 2094   2.028   0.290   2.688 -0.0820 -0.0953 -0.1473
  687HOH     H2 2095   2.149   0.363   2.740 -0.3447  0.7208 -0.6326
  688HOH      O 2096   2.799   2.069   0.305 -0.2628  0.4310  0.1809
  688HOH     H1 2097   2.886   2.031   0.294 -0.6629 -0.3353 -0.5155
  688HOH     H2 2098   2.771   2.092   0.217 -0.9173  0.3106  0.3456
  689HOH      O 2099   0.169   1.778   1.425  0.2743  0.1051  0.0612
  689HOH     H1 2100   0.096   1.799   1.482 -0.0654  0.2553 -0.4189
  689HOH     H2 2101   0.247   1.808   1.473 -0.0304  0.5494  0.2864
  690HOH      O 2102   2.289   1.996   2.243 -0.1579  0.0526 -1.0059
  690HOH     H1 2103   2.268   2.073   2.189  0.3123  0.3110 -0.8315
  690HOH     H2 2104   2.255   1.922   2.192 -0.6630  0.3711 -1.1540
  691HOH      O 2105   2.268   1.886   0.142  0.1829 -0.2974 -0.4877
  691HOH     H1 2106   2.325   1.861   0.215  0.4911  0.5596 -0.4104
  691HOH     H2 2107   2.224   1.805   0.117 -0.1161 -0.5869  0.8042
  692HOH      O 2108   0.884   0.685   0.939 -0.0818 -0.5084  0.7154
  692HOH     H1 2109   0.844   0.604   0.908 -0.0859 -0.7720  1.3890
  692HOH     H2 2110   0.812   0.734   0.980  0.0701 -0.5035  0.9789
  693HOH      O 2111   2.169   1.224   1.849  0.7081 -0.3748 -0.1803
  693HOH     H1 2112   2.249   1.271   1.827  0.2074  0.4446 -0.3644
  693HOH     H2 2113   2.132   1.199   1.764  0.0808  0.5080 -0.2015
  694HOH      O 2114   2.611   1.899   0.703  0.0538 -0.5784  0.1372
  694HOH     H1 2115   2.657   1.877   0.783 -0.0882  0.6439  0.5957
  694HOH     H2 2116   2.596   1.814   0.660 -0.0181 -1.2951  1.4656
  695HOH      O 2117   1.023   0.859   2.430  0.0765  0.2605 -0.0208
  695HOH     H1 2118   0.937   0.821   2.442 -0.2068  0.9463  0.2368
  695HOH     H2 2119   1.064   0.853   2.517 -0.2472  1.1502  0.2187
  696HOH      O 2120   0.727   1.261   0.216  0.3463 -0.3573  0.0453
  696HOH     H1 2121   0.677   1.264   0.298  1.0335 -1.1776  0.5273
  696HOH     H2 2122   0.661   1.257   0.147 -0.2621  0.7733  0.5084
  697HOH      O 2123   0.128   0.944   2.282  0.1748  0.2367 -0.5652
  697HOH     H1 2124   0.081   0.931   2.200 -0.0614 -0.3106 -0.3554
  697HOH     H2 2125   0.082   0.888   2.345  0.1178  0.9226  0.0342
  698HOH      O 2126   0.877   2.430   0.125  0.0123  0.5999 -0.1932
  698HOH     H1 2127   0.801   2.474   0.087  0.1142  1.5718  0.6403
  698HOH     H2 2128   0.844   2.388   0.204  0.2580  0.6376 -0.0691
  699HOH      O 2129   0.060   2.258   2.861 -0.4918  0.3398 -0.2523
  699HOH     H1 2130   0.029   2.346   2.880  0.2031  0.6899 -0.6492
  699HOH     H2 2131   0.103   2.266   2.775 -1.1224 -0.5627 -0.6855
  700HOH      O 2132   1.005   1.828   0.097  0.2822 -0.2587 -0.4060
  700HOH     H1 2133   0.994   1.880   0.177 -0.6484 -0.2430 -0.5339
  700HOH     H2 2134   1.014   1.738   0.128 -0.7661 -0.3421 -0.2954
  701HOH      O 2135   1.161   1.184   2.589 -0.0663 -0.5410  0.6581
  701HOH     H1 2136   1.079   1.221   2.556 -0.7087 -2.9807 -1.0358
  701HOH     H2 2137   1.228   1.220   2.530 -0.5595 -1.3220 -0.4597
  702HOH      O 2138   2.354   0.666   2.178  0.0596  0.2613 -0.0392
  702HOH     H1 2139   2.292   0.602   2.214 -0.0610  0.2864 -0.1995
  702HOH     H2 2140   2.315   0.751   2.197  0.3314  0.2972  0.3751
  703HOH      O 2141   1.057   1.911   1.943  0.4088 -0.3152 -0.2524
  703HOH     H1 2142   1.027   1.846   2.005 -1.7210  0.0246 -0.7694
  703HOH     H2 2143   1.053   1.994   1.990  1.0803 -0.2945 -0.2061
  704HOH      O 2144   0.043   1.954   0.753 -0.3106 -0.8373  0.1387
  704HOH     H1 2145   0.014   2.033   0.798  0.6409  0.2138 -0.9353
  704HOH     H2 2146   0.091   1.904   0.819  0.2254  0.1655  0.5486
  705HOH      O 2147   0.912   1.429   0.446  0.3217  0.2282 -0.2186
  705HOH     H1 2148   1.003   1.455   0.434  0.5193 -0.2040  0.2665
  705HOH     H2 2149   0.900   1.355   0.386  0.4418 -0.0271  0.0636
  706HOH      O 2150   2.801   0.796   0.254 -0.2917 -0.4447 -0.9752
  706HOH     H1 2151   2.829   0.876   0.210  0.3767 -0.2577 -0.2435
  706HOH     H2 2152   2.815   0.814   0.347 -0.0098 -1.4598 -0.8051
  707HOH      O 2153   1.180   1.278   2.202 -0.1424  0.2072 -0.2486
  707HOH     H1 2154   1.092   1.241   2.207 -0.4382  0.8980 -0.0276
  707HOH     H2 2155   1.190   1.306   2.111 -0.2296  0.2980 -0.2308
  708HOH      O 2156   0.541   2.231   1.397  0.2196  0.2510  0.1851
  708HOH     H1 2157   0.519   2.250   1.306  0.5024 -0.3448 -0.0192
  708HOH     H2 2158   0.594   2.151   1.393 -0.0009  0.0527  0.8989
  709HOH      O 2159   2.436   2.347   0.464  0.1629  0.1181  0.2700
  709HOH     H1 2160   2.478   2.261   0.463  1.1762  0.5834  0.5471
  709HOH     H2 2161   2.432   2.373   0.372  1.4910  0.4976  0.2796
  710HOH      O 2162   1.519   1.343   1.464  0.0882  0.0387 -0.1198
  710HOH     H1 2163   1.541   1.266   1.516  0.4632  0.3991  0.2726
  710HOH     H2 2164   1.462   1.395   1.521 -1.0811 -0.4411 -0.7772
  711HOH      O 2165   2.116   1.629   1.307  0.1088  0.0605 -0.0737
  711HOH     H1 2166   2.035   1.671   1.278  0.5594  1.3614  0.4081
  711HOH     H2 2167   2.094   1.591   1.392 -0.0775  0.1304 -0.0891
  712HOH      O 2168   2.194   1.536   2.279  0.2449 -0.5704  0.2923
  712HOH     H1 2169   2.110   1.578   2.258  0.3514  0.1132  1.1463
  712HOH     H2 2170   2.181   1.444   2.255 -0.3574 -0.2760 -0.6379
  713HOH      O 2171   1.143   1.934   0.642 -0.6494  0.5782 -0.0351
  713HOH     H1 2172   1.087   2.011   0.653 -0.7108  0.6619 -0.7960
  713HOH     H2 2173   1.175   1.915   0.730 -1.1304  1.0928  0.2690
  714HOH      O 2174   2.272   0.743   0.836 -0.0416 -0.6715 -0.3243
  714HOH     H1 2175   2.364   0.755   0.815 -0.0703 -0.9028 -0.5870
  714HOH     H2 2176   2.239   0.683   0.769 -0.4515 -0.3675 -0.4013
  715HOH      O 2177   1.013   0.574   2.208  0.5623 -0.4476 -0.0527
  715HOH     H1 2178   1.027   0.481   2.223  0.1336 -0.4087  0.6827
  715HOH     H2 2179   1.081   0.598   2.145  0.0013 -1.4760 -1.1277
  716HOH      O 2180   2.483   0.970   1.107 -0.0417 -0.0524  0.3358
  716HOH     H1 2181   2.551   1.026   1.069  0.7089 -0.7315  0.6384
  716HOH     H2 2182   2.523   0.884   1.112 -0.7863 -0.3826  0.9157
  717HOH      O 2183   1.863   1.519   1.905 -0.5082  0.6060  0.5305
  717HOH     H1 2184   1.783   1.497   1.858  0.0315  0.4893 -0.3901
  717HOH     H2 2185   1.860   1.465   1.984 -1.3171  0.5944  0.5076
  718HOH      O 2186   2.637   2.302   1.691  0.3185  0.3243 -0.8687
  718HOH     H1 2187   2.567   2.366   1.673 -0.4490 -0.3136 -0.3163
  718HOH     H2 2188   2.672   2.328   1.776 -0.6919 -0.5163 -0.1418
  719HOH      O 2189   2.816   2.377   2.357  0.1806 -0.4540 -0.3694
  719HOH     H1 2190   2.775   2.344   2.437  0.5207 -0.8397 -0.3460
  719HOH     H2 2191   2.907   2.396   2.383  0.1730 -0.1488 -0.5559
  720HOH      O 2192   2.074   1.665   2.666  0.6689 -0.0442 -0.6743
  720HOH     H1 2193   2.150   1.669   2.608  0.0861 -1.1147 -1.5641
  720HOH     H2 2194   2.017   1.736   2.635  0.7208 -0.0881 -0.8738
  721HOH      O 2195   0.934   1.159   0.078 -0.4795 -0.5116  0.0441
  721HOH     H1 2196   0.907   1.145  -0.013 -0.6642  0.5265 -0.0891
  721HOH     H2 2197   0.862   1.209   0.117 -0.3826 -0.9033  0.7596
  722HOH      O 2198   1.284   2.179   1.898  0.1159 -0.5426 -0.3082
  722HOH     H1 2199   1.210   2.167   1.956 -0.5597  1.1340 -0.7133
  722HOH     H2 2200   1.350   2.117   1.930 -0.5055 -0.3133  1.7016
  723HOH      O 2201   0.867   2.311   2.100  0.2830 -0.1794 -0.1659
  723HOH     H1 2202   0.930   2.380   2.120  0.6589 -0.3997 -0.5452
  723HOH     H2 2203   0.910   2.230   2.127  0.3243 -0.3680 -0.7623
  724HOH      O 2204   1.486   1.798   2.221 -0.4928  0.1850  0.3406
  724HOH     H1 2205   1.424   1.733   2.188 -0.6549  0.7118 -0.4416
  724HOH     H2 2206   1.522   1.758   2.300 -1.0614 -0.5748  0.2424
  725HOH      O 2207   2.797   0.764   1.761 -0.0185  1.0913  0.1424
  725HOH     H1 2208   2.755   0.818   1.694  0.4254  0.2505 -0.8702
  725HOH     H2 2209   2.726   0.713   1.799 -0.1097  0.4902 -0.7746
  726HOH      O 2210   2.071   1.966   1.121 -0.2189 -0.0630 -0.1397
  726HOH     H1 2211   2.033   2.051   1.142 -0.5678 -0.1784 -0.2944
  726HOH     H2 2212   2.003   1.902   1.145 -0.1430 -0.2681 -0.4601
  727HOH      O 2213   1.901   0.298   0.535 -0.1799  0.2090  0.3591
  727HOH     H1 2214   1.881   0.247   0.614  0.1286  0.9965  0.9662
  727HOH     H2 2215   1.984   0.341   0.555 -0.2317  0.6299 -0.3015
  728HOH      O 2216   0.204   0.097   2.368  0.1094 -0.2836  0.5223
  728HOH     H1 2217   0.165   0.155   2.302  0.7025 -0.6276 -0.1716
  728HOH     H2 2218   0.265   0.153   2.416  0.2010 -0.1814  0.2902
  729HOH      O 2219   0.110   1.401   2.747 -0.5374  0.0967 -0.0468
  729HOH     H1 2220   0.082   1.394   2.656  0.1723  0.5338 -0.3168
  729HOH     H2 2221   0.030   1.386   2.798 -0.7530 -1.1802 -0.6912
  730HOH      O 2222   1.273   1.531   2.719  0.5198  0.2649  0.3123
  730HOH     H1 2223   1.179   1.531   2.732  0.5788 -0.8074  0.9772
  730HOH     H2 2224   1.307   1.591   2.786  0.3424  0.3025  0.3686
  731HOH      O 2225   0.074   2.694   2.490  0.1549 -0.1024  0.1038
  731HOH     H1 2226   0.083   2.738   2.406  0.7510  0.8522  0.6292
  731HOH     H2 2227   0.124   2.613   2.480  0.5713  0.1962 -0.3423
  732HOH      O 2228   2.738   0.268   1.262 -0.1495  0.3999  0.2317
  732HOH     H1 2229   2.668   0.265   1.196  0.4258 -0.3670 -0.3996
  732HOH     H2 2230   2.721   0.193   1.318 -0.3367  0.7428  0.6394
  733HOH      O 2231   0.946   2.252   1.825  0.0265 -0.7145 -0.3422
  733HOH     H1 2232   0.879   2.242   1.893  0.5135 -0.6547  0.1581
  733HOH     H2 2233   1.008   2.315   1.861  0.0575 -0.3199 -1.0438
  734HOH      O 2234   1.804   2.179   1.467  0.1929 -0.1983  0.3494
  734HOH     H1 2235   1.782   2.146   1.553 -0.3883  0.5807  0.5216
  734HOH     H2 2236   1.763   2.265   1.462  0.2286 -0.2059 -0.6971
  735HOH      O 2237   2.021   2.462   2.158  0.7930  0.3667  0.6499
  735HOH     H1 2238   1.973   2.383   2.183  1.2163 -0.2473 -0.3245
  735HOH     H2 2239   1.961   2.534   2.178 -0.4611 -0.3335 -0.2643
  736HOH      O 2240   1.642   1.537   2.219  0.1134  0.5485 -0.5896
  736HOH     H1 2241   1.548   1.555   2.221 -0.1069 -0.4806 -0.0401
  736HOH     H2 2242   1.649   1.454   2.172  0.5985  0.0163  0.3605
  737HOH      O 2243   2.472   0.215   2.535  0.8403  0.0196  0.2118
  737HOH     H1 2244   2.475   0.311   2.536  0.5706  0.0319  0.8472
  737HOH     H2 2245   2.556   0.189   2.498  0.5619  0.5037 -0.8190
  738HOH      O 2246   0.928   1.219   2.195  0.5142 -0.3220 -1.5498
  738HOH     H1 2247   0.863   1.268   2.145  0.2755 -0.3493 -1.2714
  738HOH     H2 2248   0.895   1.129   2.196 -0.6424  0.0100  0.4262
  739HOH      O 2249   1.913   2.216   2.152  0.5591  0.1093 -0.9608
  739HOH     H1 2250   1.820   2.201   2.136  0.4154 -0.8469  0.4330
  739HOH     H2 2251   1.956   2.188   2.071 -0.2482 -1.4660 -0.9129
  740HOH      O 2252   0.721   0.094   1.707 -0.5765  0.4112  0.1479
  740HOH     H1 2253   0.730   0.176   1.658  0.5640  0.4128  0.3072
  740HOH     H2 2254   0.780   0.104   1.782  0.6654 -1.0281 -0.5224
  741HOH      O 2255   1.745   0.991   0.225  0.0925  0.4116 -0.5649
  741HOH     H1 2256   1.704   0.954   0.146 -0.5526 -0.2479  0.0464
  741HOH     H2 2257   1.681   1.055   0.256 -0.4851 -0.5292  0.3236
  742HOH      O 2258   1.370   1.540   2.192 -0.7919  0.5234  0.3224
  742HOH     H1 2259   1.346   1.518   2.102 -0.7701  0.1216  0.4118
  742HOH     H2 2260   1.354   1.460   2.242  0.2623  0.3927  0.4806
  743HOH      O 2261   2.172   1.800   2.106 -0.4183 -0.6816 -0.4752
  743HOH     H1 2262   2.184   1.711   2.073 -1.0888 -1.1686  0.4925
  743HOH     H2 2263   2.079   1.804   2.130 -0.2534  0.0499  0.1253
  744HOH      O 2264   2.299   2.207   1.363  0.0432 -0.3796  0.0683
  744HOH     H1 2265   2.358   2.134   1.382  0.4335  0.0585  0.5773
  744HOH     H2 2266   2.214   2.179   1.397  0.2120 -0.5613  0.3488
  745HOH      O 2267   2.515   0.552   0.884 -0.0742 -1.1882 -0.2601
  745HOH     H1 2268   2.574   0.620   0.852 -0.0089 -0.5974  0.9838
  745HOH     H2 2269   2.491   0.502   0.806  1.5375 -1.0621 -0.9100
  746HOH      O 2270   1.610   2.624   1.314 -0.9311 -0.6971  0.0166
  746HOH     H1 2271   1.545   2.692   1.295 -0.0216  0.3629  0.4785
  746HOH     H2 2272   1.623   2.579   1.231 -0.7941  0.4047 -0.5921
   2.84759   2.84759   2.84759
