# Supplementary material for: Broadening the Scope of Binding Free Energy Calculations Using a Separated Topologies Approach
Source: J Chem Theory Comput. 2023 Jul 24;19(15):5058–76. doi: 10.1021/acs.jctc.3c00282 (PMC10413862; doi:10.1021/acs.jctc.3c00282)
Supplement: Supplementary file 2 — ct3c00282_si_002.zip [file ct3c00282_si_002.zip › SI_paper/ERa/input_spruce_prep/3b/complex.gro]

GROningen MAchine for Chemical Simulation
38539
    1ACE      C    1   1.709   5.439   3.936  0.5861  0.3690  0.3607
    1ACE      O    2   1.642   5.456   3.833 -0.0950  0.3245  0.0785
    1ACE    CH3    3   1.646   5.350   4.050 -0.1853 -0.6880 -0.6070
    1ACE   HH31    4   1.709   5.348   4.139  0.6978 -0.4097 -1.2007
    1ACE   HH32    5   1.549   5.389   4.080  0.7427  0.8618  0.6953
    1ACE   HH33    6   1.624   5.249   4.015 -0.6036 -0.8122 -0.0085
    2LEU      N    7   1.814   5.516   3.957 -0.2692 -0.1732 -0.3671
    2LEU     CA    8   1.883   5.614   3.866 -0.8807 -0.3492 -0.6943
    2LEU      C    9   1.926   5.555   3.736  1.0689  0.1282 -0.4972
    2LEU      O   10   1.891   5.609   3.636 -0.3673 -0.0212  0.0746
    2LEU     CB   11   2.003   5.691   3.938  0.7609  0.3344  0.4566
    2LEU     CG   12   2.087   5.781   3.851  0.8367 -0.5826  0.0176
    2LEU    CD1   13   2.003   5.894   3.784 -0.3424 -0.2473  0.0916
    2LEU    CD2   14   2.189   5.854   3.934  0.8251  0.1306 -1.0734
    2LEU      H   15   1.853   5.516   4.050  0.6148  0.4664 -0.7030
    2LEU     HA   16   1.809   5.693   3.848 -0.4586  0.1840 -0.1803
    2LEU    HB2   17   1.966   5.752   4.020  0.3318  0.1633  0.3926
    2LEU    HB3   18   2.067   5.614   3.979 -0.3260 -0.8783  0.0067
    2LEU     HG   19   2.136   5.721   3.774 -1.0657 -0.6195 -1.3212
    2LEU   HD11   20   2.069   5.938   3.708  0.0479  1.0732  1.1210
    2LEU   HD12   21   1.923   5.856   3.720  0.7400 -1.4167 -0.6653
    2LEU   HD13   22   1.978   5.984   3.841 -0.4247  0.5389 -1.0931
    2LEU   HD21   23   2.255   5.910   3.868  1.2751  0.3455 -0.4614
    2LEU   HD22   24   2.137   5.928   3.995 -0.8933 -1.2092 -0.7738
    2LEU   HD23   25   2.239   5.776   3.992  0.1955  0.2086 -0.3897
    3ALA      N   26   1.987   5.437   3.745 -0.7046 -0.2980  0.3517
    3ALA     CA   27   2.037   5.362   3.626  0.2552 -0.3614  0.0840
    3ALA      C   28   1.933   5.332   3.519  0.2667  0.5007  0.2957
    3ALA      O   29   1.964   5.304   3.402 -0.2441  0.2175 -0.7694
    3ALA     CB   30   2.123   5.251   3.673  0.7242  0.3288  0.5611
    3ALA      H   31   1.998   5.391   3.834 -0.9547 -2.0636 -0.4346
    3ALA     HA   32   2.103   5.429   3.570  0.1484  0.1294  0.5254
    3ALA    HB1   33   2.212   5.296   3.717  0.8951  0.4512  0.0976
    3ALA    HB2   34   2.069   5.180   3.736  0.6257 -1.2158 -1.1240
    3ALA    HB3   35   2.146   5.192   3.585 -0.3671  0.0103  0.4603
    4LEU      N   36   1.806   5.319   3.558  1.0539  0.3255 -0.1504
    4LEU     CA   37   1.692   5.287   3.465 -0.6405 -0.2114 -0.4733
    4LEU      C   38   1.681   5.403   3.359 -0.0899 -0.2138 -0.0116
    4LEU      O   39   1.645   5.371   3.247  0.1321 -0.1177  0.2094
    4LEU     CB   40   1.563   5.274   3.547  0.3895  0.2233 -0.8971
    4LEU     CG   41   1.567   5.159   3.649 -0.1386 -0.2954 -0.0686
    4LEU    CD1   42   1.444   5.164   3.734  0.5933  1.2221 -1.2482
    4LEU    CD2   43   1.575   5.011   3.598  0.3403  0.5766  0.8558
    4LEU      H   44   1.790   5.313   3.658 -0.1307  0.9238 -0.2775
    4LEU     HA   45   1.708   5.192   3.416  0.4215  0.1481 -0.8826
    4LEU    HB2   46   1.549   5.363   3.608 -0.0691 -0.5093  0.1338
    4LEU    HB3   47   1.486   5.268   3.470 -1.3840 -0.4131  0.7718
    4LEU     HG   48   1.648   5.187   3.717  0.2808 -0.2827 -0.5564
    4LEU   HD11   49   1.403   5.259   3.769 -1.3033 -0.3286  1.4196
    4LEU   HD12   50   1.356   5.120   3.688 -0.0422  0.2870  0.6461
    4LEU   HD13   51   1.465   5.108   3.825  0.4225  0.4548 -1.6607
    4LEU   HD21   52   1.658   4.991   3.530  0.6290 -1.1187  1.5999
    4LEU   HD22   53   1.580   4.947   3.686 -1.3175 -0.5783  0.2203
    4LEU   HD23   54   1.476   4.982   3.561  0.8739  0.5405 -0.7092
    5SER      N   55   1.711   5.531   3.396 -0.0706  0.5118 -0.2336
    5SER     CA   56   1.687   5.646   3.316  0.0362 -0.5995  1.1033
    5SER      C   57   1.778   5.648   3.187 -0.5217  0.0778 -0.2823
    5SER      O   58   1.759   5.721   3.094 -0.0082 -0.8564  0.1844
    5SER     CB   59   1.707   5.764   3.415 -0.4984  0.3080  1.5120
    5SER     OG   60   1.847   5.777   3.448  0.3216  0.5074  0.3873
    5SER      H   61   1.753   5.545   3.486  0.6594 -0.3759 -0.4023
    5SER     HA   62   1.585   5.642   3.277  0.6632  0.0974 -0.8585
    5SER    HB2   63   1.688   5.852   3.353 -0.6956  0.0420  1.1914
    5SER    HB3   64   1.633   5.771   3.494 -1.0239  0.5201  1.0140
    5SER     HG   65   1.872   5.722   3.522 -0.2981 -0.0618  0.2024
    6LEU      N   66   1.894   5.572   3.198  0.3699  0.1681 -0.0327
    6LEU     CA   67   1.997   5.572   3.093 -0.1063 -0.6374 -0.0462
    6LEU      C   68   1.956   5.531   2.956  0.7532  0.3726  0.4128
    6LEU      O   69   1.875   5.434   2.951  0.2250 -0.6005  0.5845
    6LEU     CB   70   2.108   5.482   3.141  0.3274 -0.7672 -1.1148
    6LEU     CG   71   2.177   5.522   3.277  0.0551 -0.0933  0.1663
    6LEU    CD1   72   2.271   5.414   3.317  0.0472 -0.7632 -0.8664
    6LEU    CD2   73   2.249   5.658   3.253 -0.9146 -1.1493 -0.6319
    6LEU      H   74   1.901   5.498   3.266 -2.0519  0.2859  0.5462
    6LEU     HA   75   2.022   5.677   3.085 -0.1109 -0.5626  0.7444
    6LEU    HB2   76   2.066   5.382   3.159  1.1146 -0.9103  0.1824
    6LEU    HB3   77   2.187   5.475   3.067  1.0459  0.1488 -0.4804
    6LEU     HG   78   2.105   5.522   3.359  0.7863 -1.5325  0.8632
    6LEU   HD11   79   2.340   5.388   3.236  1.3398  0.0090 -0.0963
    6LEU   HD12   80   2.323   5.446   3.407  1.3720 -0.6422 -1.6134
    6LEU   HD13   81   2.209   5.327   3.339 -1.2575  0.3115  0.0198
    6LEU   HD21   82   2.292   5.691   3.347 -1.3742  0.1542 -0.8430
    6LEU   HD22   83   2.329   5.658   3.178  0.8104 -0.1217  1.0305
    6LEU   HD23   84   2.179   5.738   3.231  0.7180  0.5364 -0.1867
    7THR      N   85   2.025   5.573   2.843  0.5027  0.3525 -0.3663
    7THR     CA   86   1.997   5.510   2.713 -0.2549  0.3197  0.2526
    7THR      C   87   2.059   5.378   2.702 -0.0447 -0.0307  1.0943
    7THR      O   88   2.147   5.333   2.780 -0.0796 -0.8620  0.6055
    7THR     CB   89   2.031   5.602   2.596  0.3342 -0.2097  0.7536
    7THR    CG2   90   1.940   5.726   2.597  0.2186  0.5293 -1.0024
    7THR    OG1   91   2.160   5.660   2.574  0.7464 -0.0748  0.3091
    7THR      H   92   2.096   5.644   2.851  0.8338 -0.0167  0.0179
    7THR     HA   93   1.891   5.487   2.709 -0.0370 -0.6419 -0.8093
    7THR     HB   94   2.011   5.550   2.503  0.3020  0.4886  0.3530
    7THR    HG1   95   2.149   5.696   2.486  0.2518 -0.0233  0.3885
    7THR   HG21   96   1.839   5.688   2.609  0.4508  0.0397 -0.5437
    7THR   HG22   97   1.967   5.797   2.676 -1.6192  0.1339  0.0775
    7THR   HG23   98   1.948   5.783   2.504  2.2803  0.3920 -1.0020
    8ALA      N   99   2.024   5.307   2.589 -0.3259 -0.5206 -0.9806
    8ALA     CA  100   2.087   5.176   2.566  0.6010  0.6151 -0.0142
    8ALA      C  101   2.232   5.196   2.524  0.6108  0.3802  0.1387
    8ALA      O  102   2.323   5.122   2.557  0.2299 -0.5398 -0.1187
    8ALA     CB  103   2.007   5.100   2.459 -1.1001 -0.9795 -1.4667
    8ALA      H  104   1.952   5.344   2.529 -0.5679  0.2210 -0.2706
    8ALA     HA  105   2.085   5.124   2.662 -0.0293  1.8503  0.7024
    8ALA    HB1  106   1.915   5.061   2.501 -1.2791  0.8233  0.0850
    8ALA    HB2  107   1.987   5.162   2.371  0.3295 -0.0313 -1.2030
    8ALA    HB3  108   2.072   5.019   2.425 -0.0235  0.0818 -2.1152
    9ASP      N  109   2.260   5.301   2.446 -0.0848  0.1866  0.0957
    9ASP     CA  110   2.394   5.348   2.405 -0.7527 -0.8768 -1.1067
    9ASP      C  111   2.474   5.390   2.540  1.0857  0.6941  0.0541
    9ASP      O  112   2.579   5.339   2.557 -1.0395 -0.1377 -1.1916
    9ASP     CB  113   2.387   5.478   2.314  1.1771  0.3966  0.6284
    9ASP     CG  114   2.327   5.435   2.178 -0.0757 -0.2784 -0.3457
    9ASP    OD1  115   2.354   5.324   2.131 -0.1441  0.2423 -0.1056
    9ASP    OD2  116   2.252   5.513   2.120  0.3212 -0.5745 -0.3949
    9ASP      H  117   2.184   5.353   2.404 -0.2835  0.3575  0.6507
    9ASP     HA  118   2.456   5.275   2.353  1.8795 -0.4152  0.9452
    9ASP    HB2  119   2.313   5.548   2.354  0.1576 -0.5057  0.4387
    9ASP    HB3  120   2.479   5.535   2.304  1.0911  0.3725 -0.7113
   10GLN      N  121   2.406   5.464   2.630 -0.1107 -0.0888 -0.2497
   10GLN     CA  122   2.479   5.510   2.749 -0.3156  0.0204  0.2665
   10GLN      C  123   2.498   5.393   2.846 -0.2485  0.0342  0.4329
   10GLN      O  124   2.611   5.382   2.898 -0.3997  0.0950  0.3506
   10GLN     CB  125   2.400   5.618   2.824  1.0104 -0.0153  0.1209
   10GLN     CG  126   2.417   5.762   2.763  0.1959  1.6041 -0.4017
   10GLN     CD  127   2.310   5.853   2.820  0.4831 -0.3608 -0.2966
   10GLN    NE2  128   2.316   5.976   2.773  0.3216 -0.0421  0.2628
   10GLN    OE1  129   2.215   5.827   2.899 -0.9568  0.0887 -0.6107
   10GLN      H  130   2.324   5.505   2.590  0.2923 -0.3324 -1.3941
   10GLN     HA  131   2.578   5.552   2.733 -0.3480  0.5978  1.4027
   10GLN    HB2  132   2.294   5.592   2.824  0.6888  1.1808  0.5480
   10GLN    HB3  133   2.427   5.624   2.930  0.4075  0.2017  0.2733
   10GLN    HG2  134   2.519   5.795   2.780  0.6457  0.7378 -1.2672
   10GLN    HG3  135   2.393   5.750   2.657 -0.1004 -0.2007 -0.1906
   10GLN   HE21  136   2.230   6.029   2.774  0.0446 -0.3880 -0.9817
   10GLN   HE22  137   2.383   5.988   2.697 -0.2875 -1.8674 -0.6751
   11MET      N  138   2.406   5.297   2.868 -0.0308  0.4632 -0.4405
   11MET     CA  139   2.421   5.185   2.962 -0.3594  0.0074  0.7414
   11MET      C  140   2.542   5.102   2.915 -0.2921 -0.0226  0.3053
   11MET      O  141   2.624   5.055   3.001 -0.4341 -0.1427  0.8001
   11MET     CB  142   2.293   5.113   2.984 -0.5716  0.6522  0.5358
   11MET     CG  143   2.303   4.992   3.072 -0.5561  0.0842 -0.1496
   11MET     SD  144   2.295   5.010   3.252  0.0652 -0.2383 -0.2492
   11MET     CE  145   2.370   4.850   3.296  0.6653 -0.9012  0.5937
   11MET      H  146   2.313   5.298   2.828 -0.1105 -0.3252 -0.2957
   11MET     HA  147   2.459   5.229   3.055  0.5660  0.8534  0.0066
   11MET    HB2  148   2.214   5.176   3.025 -0.2205  0.7785  1.0325
   11MET    HB3  149   2.258   5.069   2.890 -0.8985  0.3283  0.8030
   11MET    HG2  150   2.224   4.924   3.040 -0.1501 -0.4286 -0.0986
   11MET    HG3  151   2.400   4.945   3.054 -0.2606  0.3420  0.6643
   11MET    HE1  152   2.390   4.853   3.403  0.5584  0.3874  0.6100
   11MET    HE2  153   2.299   4.770   3.279  0.5724 -0.7648  0.3244
   11MET    HE3  154   2.469   4.839   3.251  0.5794 -0.3488  0.2471
   12VAL      N  155   2.563   5.076   2.785 -0.2617 -0.6953  0.2775
   12VAL     CA  156   2.686   5.002   2.740 -0.1116 -0.0443 -0.2093
   12VAL      C  157   2.814   5.093   2.740  0.9671 -0.3953  0.4344
   12VAL      O  158   2.918   5.053   2.772 -1.2537 -0.0347  0.1234
   12VAL     CB  159   2.670   4.923   2.598 -0.0175  0.0835 -1.6380
   12VAL    CG1  160   2.658   5.019   2.483 -0.0757 -0.3445  0.8643
   12VAL    CG2  161   2.793   4.836   2.569 -0.1530 -0.7582 -0.6226
   12VAL      H  162   2.509   5.119   2.711 -0.2684  0.0980  0.7158
   12VAL     HA  163   2.709   4.931   2.819 -0.3583 -0.2416 -0.3113
   12VAL     HB  164   2.586   4.856   2.611  0.8088 -0.6855  1.1596
   12VAL   HG11  165   2.620   4.965   2.396 -0.9334  0.9601  0.3724
   12VAL   HG12  166   2.593   5.105   2.500  1.7739  1.1692  0.9151
   12VAL   HG13  167   2.755   5.063   2.460  0.0567 -0.9948  0.0771
   12VAL   HG21  168   2.889   4.883   2.550  0.0266 -0.9586 -0.2442
   12VAL   HG22  169   2.809   4.770   2.655 -0.1234  0.0182 -0.0070
   12VAL   HG23  170   2.779   4.772   2.482  0.4246 -0.4936 -0.9152
   13SER      N  171   2.794   5.222   2.710 -0.7879 -0.0301  0.7083
   13SER     CA  172   2.905   5.321   2.717  0.5974  0.1736 -0.0739
   13SER      C  173   2.964   5.339   2.858  0.1548  0.2999 -0.2821
   13SER      O  174   3.082   5.334   2.873 -0.4386  0.2100 -0.3344
   13SER     CB  175   2.858   5.451   2.668  0.0307 -0.0028 -0.6633
   13SER     OG  176   2.826   5.454   2.528 -0.4913  0.8456 -0.6399
   13SER      H  177   2.702   5.254   2.682 -1.1374  0.0784  1.8878
   13SER     HA  178   2.991   5.278   2.665  0.6774 -0.1476  0.3141
   13SER    HB2  179   2.766   5.475   2.720  1.0112  0.5357  0.9774
   13SER    HB3  180   2.929   5.530   2.696  0.4735 -0.8373  0.7836
   13SER     HG  181   2.743   5.405   2.528  0.3230 -0.6917 -1.1506
   14ALA      N  182   2.876   5.332   2.959 -0.0801  0.1768  0.4866
   14ALA     CA  183   2.914   5.331   3.103  0.5948  0.9151 -0.2281
   14ALA      C  184   2.984   5.195   3.153 -0.7207  0.2866  0.3145
   14ALA      O  185   3.068   5.199   3.242 -0.5679  1.0888 -0.4507
   14ALA     CB  186   2.794   5.346   3.193  1.6952 -0.2199 -0.0106
   14ALA      H  187   2.777   5.327   2.935  0.3582 -1.3141 -1.5814
   14ALA     HA  188   2.980   5.417   3.118 -0.0996  1.4775 -0.2832
   14ALA    HB1  189   2.812   5.347   3.300 -0.6596  0.9652  0.5006
   14ALA    HB2  190   2.756   5.447   3.184 -1.2502 -1.0696  0.6624
   14ALA    HB3  191   2.713   5.277   3.167  0.4634  1.1895 -0.1344
   15LEU      N  192   2.957   5.084   3.083 -0.0773  0.4208  0.0037
   15LEU     CA  193   3.021   4.953   3.109 -1.5980 -0.8523 -0.0079
   15LEU      C  194   3.166   4.953   3.049 -0.1577 -0.1236  0.4767
   15LEU      O  195   3.265   4.925   3.117  0.0210  0.1613  0.2367
   15LEU     CB  196   2.933   4.836   3.058  0.3039  0.3975 -0.1606
   15LEU     CG  197   2.807   4.799   3.133  0.0533 -0.5878  0.6148
   15LEU    CD1  198   2.724   4.690   3.057  0.1371 -1.1378  0.1944
   15LEU    CD2  199   2.829   4.761   3.279 -0.4186  0.9245  0.0641
   15LEU      H  200   2.892   5.094   3.006  0.0864  0.0148 -0.1964
   15LEU     HA  201   3.033   4.949   3.217  0.6086  0.6060 -0.0684
   15LEU    HB2  202   2.908   4.850   2.953 -1.1830  0.4373  0.1583
   15LEU    HB3  203   2.992   4.744   3.052 -0.8842 -0.4263  0.0273
   15LEU     HG  204   2.751   4.892   3.143  0.1362 -0.5990  1.2375
   15LEU   HD11  205   2.622   4.688   3.094 -0.2656 -0.1910 -0.7752
   15LEU   HD12  206   2.714   4.719   2.952  0.1101 -0.0546  0.4772
   15LEU   HD13  207   2.770   4.593   3.078  0.9480 -0.6118  1.0144
   15LEU   HD21  208   2.923   4.707   3.290 -0.8189  0.3455  0.8436
   15LEU   HD22  209   2.856   4.846   3.341  1.7150  0.0865  0.4364
   15LEU   HD23  210   2.749   4.702   3.325  0.0889 -0.3718 -0.5980
   16LEU      N  211   3.183   4.993   2.922  0.1995 -0.5463  0.1571
   16LEU     CA  212   3.313   4.995   2.853  0.6630  0.1364 -0.1037
   16LEU      C  213   3.402   5.095   2.923 -0.8014 -0.3051 -0.9300
   16LEU      O  214   3.523   5.072   2.917 -0.5287 -0.5284  0.0951
   16LEU     CB  215   3.305   5.020   2.702  1.5459 -0.8349 -0.2147
   16LEU     CG  216   3.242   4.911   2.612  0.5417 -0.2078 -0.2344
   16LEU    CD1  217   3.217   4.965   2.471  0.1241 -0.7196 -0.9224
   16LEU    CD2  218   3.330   4.793   2.595 -1.2466  0.8451 -0.3265
   16LEU      H  219   3.101   5.013   2.866  0.4753  0.9713  0.1946
   16LEU     HA  220   3.361   4.899   2.875  1.2734  0.2566 -0.8095
   16LEU    HB2  221   3.237   5.104   2.689  0.3775 -1.6642  0.2411
   16LEU    HB3  222   3.398   5.058   2.660  1.2534  0.1845  0.0105
   16LEU     HG  223   3.143   4.887   2.651  0.5477  0.0216 -0.0722
   16LEU   HD11  224   3.139   5.041   2.476  0.6711 -0.1880 -0.0328
   16LEU   HD12  225   3.308   5.015   2.436  0.9593 -1.2309  0.3874
   16LEU   HD13  226   3.180   4.890   2.401 -0.6646 -1.2526  0.0268
   16LEU   HD21  227   3.296   4.711   2.532  0.3909 -1.0799  1.0215
   16LEU   HD22  228   3.430   4.815   2.555 -1.1482 -0.6752 -1.0511
   16LEU   HD23  229   3.345   4.749   2.694 -0.2939 -0.1120 -0.8549
   17ASP      N  230   3.352   5.199   3.002  0.7718  0.3576 -0.6876
   17ASP     CA  231   3.430   5.299   3.072  0.9287  1.1345  0.8719
   17ASP      C  232   3.459   5.243   3.212  0.2035 -0.5113  0.3211
   17ASP      O  233   3.553   5.290   3.266 -0.2990 -0.2840 -0.1713
   17ASP     CB  234   3.370   5.436   3.069  0.1253  1.3906 -1.2711
   17ASP     CG  235   3.370   5.512   2.941 -0.9845  0.4439 -0.1212
   17ASP    OD1  236   3.304   5.615   2.927 -0.5962 -0.1386 -0.5981
   17ASP    OD2  237   3.458   5.473   2.863  0.3398 -0.8826  0.9887
   17ASP      H  238   3.253   5.215   3.013  0.9567  1.4282 -0.3168
   17ASP     HA  239   3.529   5.304   3.027  0.3799  0.3042 -0.5189
   17ASP    HB2  240   3.267   5.424   3.101  0.5286  0.4378 -0.1803
   17ASP    HB3  241   3.422   5.492   3.147 -0.0856 -0.7846  0.6236
   18ALA      N  242   3.395   5.142   3.262  0.1417  0.2830 -0.1110
   18ALA     CA  243   3.447   5.060   3.380  1.0900  0.2325 -0.1400
   18ALA      C  244   3.564   4.975   3.347 -0.3701 -0.3099 -0.6990
   18ALA      O  245   3.631   4.945   3.447 -0.1086  0.7971 -0.3427
   18ALA     CB  246   3.326   4.985   3.440 -1.1260  0.3474  0.0975
   18ALA      H  247   3.324   5.100   3.203 -0.4456  0.5018  0.4175
   18ALA     HA  248   3.476   5.137   3.452 -0.2111  0.6299  0.0080
   18ALA    HB1  249   3.227   5.028   3.424 -0.8118  0.7961 -0.7198
   18ALA    HB2  250   3.316   4.892   3.383 -0.1945  0.2676  0.0405
   18ALA    HB3  251   3.348   4.960   3.544  0.5220 -0.8260 -0.4495
   19GLU      N  252   3.599   4.943   3.223  0.1069  0.2565 -0.5771
   19GLU     CA  253   3.682   4.820   3.201  1.1392 -0.9386 -0.7433
   19GLU      C  254   3.829   4.841   3.245 -0.4285 -1.3846  0.6298
   19GLU      O  255   3.888   4.938   3.189  0.0040  0.0524  0.3239
   19GLU     CB  256   3.681   4.775   3.056  0.7607  0.6734  0.4620
   19GLU     CG  257   3.554   4.694   3.038  0.2930 -0.4942  0.8689
   19GLU     CD  258   3.559   4.553   3.102 -0.6415 -0.8882  0.4123
   19GLU    OE1  259   3.671   4.507   3.135 -0.4220  0.1756  0.3486
   19GLU    OE2  260   3.451   4.496   3.121 -0.1372 -0.2800 -0.1034
   19GLU      H  261   3.540   4.980   3.150  0.7468  0.5850 -0.9397
   19GLU     HA  262   3.646   4.746   3.272  0.6297  0.5680  0.6767
   19GLU    HB2  263   3.682   4.867   2.997 -0.8635  1.2668  1.2382
   19GLU    HB3  264   3.772   4.723   3.026  0.6514  1.1455 -0.8036
   19GLU    HG2  265   3.468   4.747   3.079  0.1794  0.1036 -0.0726
   19GLU    HG3  266   3.544   4.681   2.930 -0.5257  0.5396  0.7908
   20PRO      N  267   3.897   4.767   3.329  0.1067  0.3426 -0.3644
   20PRO     CA  268   4.040   4.782   3.374  1.2904  0.4946  0.4829
   20PRO      C  269   4.142   4.736   3.266  0.4587  0.2754 -0.1473
   20PRO      O  270   4.113   4.669   3.169 -0.1263  0.0008 -0.1192
   20PRO     CB  271   4.049   4.696   3.494  0.7490 -0.6617  0.1554
   20PRO     CG  272   3.941   4.581   3.473 -0.2345  0.0528 -0.5707
   20PRO     CD  273   3.833   4.652   3.400 -0.0684 -0.2195  0.6021
   20PRO     HA  274   4.058   4.886   3.401  0.1829  0.7447  0.3438
   20PRO    HB2  275   4.151   4.662   3.514  0.9769 -0.7318 -0.9725
   20PRO    HB3  276   4.009   4.752   3.578 -0.6998 -0.6245 -0.4972
   20PRO    HG2  277   3.978   4.504   3.406 -1.2145 -2.1503  1.1802
   20PRO    HG3  278   3.900   4.535   3.563  0.9038 -0.2279 -0.1665
   20PRO    HD2  279   3.756   4.682   3.472 -1.3570 -2.1717  0.1920
   20PRO    HD3  280   3.789   4.578   3.334 -0.6658  0.8051 -0.2144
   21PRO      N  281   4.267   4.776   3.279 -0.2734 -0.8798 -0.5050
   21PRO     CA  282   4.378   4.730   3.188  0.3748 -0.2250 -0.4567
   21PRO      C  283   4.415   4.585   3.226 -0.9227  0.4136  0.2278
   21PRO      O  284   4.416   4.530   3.338  0.7519  0.2556  0.4071
   21PRO     CB  285   4.496   4.820   3.220 -0.3671 -0.9759 -0.0086
   21PRO     CG  286   4.468   4.860   3.366 -0.8991  1.0299 -0.0852
   21PRO     CD  287   4.318   4.864   3.383  0.8140 -0.5396  0.1559
   21PRO     HA  288   4.341   4.730   3.085 -0.0105 -0.9972 -0.3339
   21PRO    HB2  289   4.598   4.784   3.209 -0.0069 -0.0614  0.1713
   21PRO    HB3  290   4.487   4.916   3.170  0.8636 -0.1858  1.1348
   21PRO    HG2  291   4.503   4.781   3.433  0.3260  1.7388  0.1739
   21PRO    HG3  292   4.529   4.946   3.397  0.4161 -0.4817  2.1305
   21PRO    HD2  293   4.294   4.967   3.358  1.0388 -0.5362 -0.0578
   21PRO    HD3  294   4.284   4.834   3.482  0.2059  0.7048  0.3611
   22ILE      N  295   4.471   4.518   3.126 -0.4410  0.7092 -0.5617
   22ILE     CA  296   4.528   4.380   3.144  0.2214 -0.5473  0.5472
   22ILE      C  297   4.672   4.376   3.207  0.7698  0.0737  0.2913
   22ILE      O  298   4.755   4.454   3.170 -0.3200 -0.4178 -0.7861
   22ILE     CB  299   4.524   4.317   3.002  0.0948  0.3639  0.0612
   22ILE    CG1  300   4.376   4.281   2.957 -1.0105  0.2171  0.2696
   22ILE    CG2  301   4.605   4.178   2.994  0.8005 -1.7789 -0.3655
   22ILE    CD1  302   4.312   4.378   2.864 -0.5056  0.0861  0.3662
   22ILE      H  303   4.492   4.561   3.037 -0.2887  0.4803 -0.6383
   22ILE     HA  304   4.454   4.330   3.207 -0.6008 -0.4256 -0.2837
   22ILE     HB  305   4.572   4.383   2.931 -0.4636  0.4622 -0.2370
   22ILE   HG12  306   4.379   4.189   2.898  0.4562  0.5621 -0.2765
   22ILE   HG13  307   4.310   4.270   3.043 -0.3669  0.3082  0.7900
   22ILE   HG21  308   4.710   4.200   3.011  0.1553  0.6641  1.9813
   22ILE   HG22  309   4.561   4.111   3.069  0.7917  0.0508  1.4373
   22ILE   HG23  310   4.580   4.136   2.897 -1.3031 -0.0439 -0.7314
   22ILE   HD11  311   4.385   4.398   2.786  0.3350  0.6146  1.2475
   22ILE   HD12  312   4.209   4.348   2.843 -0.5864 -0.1255  1.0389
   22ILE   HD13  313   4.312   4.471   2.921 -1.9008 -0.5971  1.6221
   23LEU      N  314   4.695   4.284   3.301 -0.2372 -0.0426 -0.6945
   23LEU     CA  315   4.812   4.279   3.391  0.0411  0.4548  0.0554
   23LEU      C  316   4.919   4.186   3.347  0.2978 -0.7032 -0.0298
   23LEU      O  317   4.888   4.100   3.270 -0.3984 -0.0418  0.0629
   23LEU     CB  318   4.764   4.223   3.523  0.7047 -0.0967 -0.6100
   23LEU     CG  319   4.657   4.309   3.599  0.0723  0.2794 -0.1558
   23LEU    CD1  320   4.617   4.235   3.726 -0.6837  0.5206 -1.4425
   23LEU    CD2  321   4.703   4.451   3.619 -0.0847 -1.8896  0.3981
   23LEU      H  322   4.624   4.215   3.319 -1.2755  1.1794  0.2612
   23LEU     HA  323   4.857   4.375   3.415  1.1454 -0.2606  1.0896
   23LEU    HB2  324   4.729   4.120   3.514 -0.3033  0.0613  0.8031
   23LEU    HB3  325   4.843   4.228   3.599  0.5489  1.5610 -0.4871
   23LEU     HG  326   4.565   4.308   3.542 -0.3698  0.2701  0.5269
   23LEU   HD11  327   4.515   4.264   3.753 -0.6248 -1.3253  1.5600
   23LEU   HD12  328   4.631   4.127   3.727 -0.3805  0.5468 -0.0633
   23LEU   HD13  329   4.676   4.275   3.808 -1.5165 -0.6210 -0.2139
   23LEU   HD21  330   4.788   4.456   3.687  0.0136  1.3621  0.3599
   23LEU   HD22  331   4.721   4.518   3.534 -0.0094  0.2706  1.9489
   23LEU   HD23  332   4.622   4.511   3.660  0.3909 -0.4305 -0.6319
   24TYR      N  333   5.037   4.204   3.402 -0.5866  0.0911 -0.1062
   24TYR     CA  334   5.156   4.139   3.343 -0.1599  0.2932 -0.2503
   24TYR      C  335   5.212   4.027   3.429  0.5149  0.3100 -0.1437
   24TYR      O  336   5.207   4.035   3.552  0.3405 -0.9292  0.1599
   24TYR     CB  337   5.264   4.248   3.326  0.3305 -0.3480 -0.0635
   24TYR     CG  338   5.238   4.349   3.215  0.1286 -0.4368  0.1298
   24TYR    CD1  339   5.293   4.336   3.086 -0.3006 -0.2490  0.1526
   24TYR    CD2  340   5.146   4.455   3.239  1.1852 -0.3530  0.3025
   24TYR    CE1  341   5.259   4.429   2.980 -0.4456  0.3963  0.1925
   24TYR    CE2  342   5.104   4.542   3.132 -0.7640 -0.3446 -0.3443
   24TYR     CZ  343   5.159   4.525   3.004  0.2307 -0.0482  0.4517
   24TYR     OH  344   5.106   4.606   2.913 -0.2308  0.2009  0.2105
   24TYR      H  345   5.062   4.266   3.478 -0.9705 -0.6283  0.6319
   24TYR     HA  346   5.137   4.094   3.245  0.3414  0.8366 -0.6116
   24TYR    HB2  347   5.288   4.306   3.415  0.3862 -0.3463 -0.0794
   24TYR    HB3  348   5.361   4.201   3.309  0.6166  0.1684  0.1034
   24TYR    HD1  349   5.365   4.259   3.067  0.0258  0.0999 -0.0626
   24TYR    HD2  350   5.108   4.474   3.338  0.5572 -0.6288  0.1278
   24TYR    HE1  351   5.297   4.416   2.880 -0.5856 -0.8958  0.2703
   24TYR    HE2  352   5.035   4.624   3.141 -0.0623  0.2769 -0.4459
   24TYR     HH  353   5.149   4.588   2.829 -1.0733 -1.3825  0.0271
   25SER      N  354   5.275   3.926   3.369 -0.3925 -0.4963 -0.6953
   25SER     CA  355   5.338   3.819   3.445  0.0458 -0.6244  0.0428
   25SER      C  356   5.468   3.868   3.488 -0.9933 -0.4636  0.2910
   25SER      O  357   5.553   3.914   3.411 -0.4004  0.3517 -0.1375
   25SER     CB  358   5.351   3.698   3.363  0.9411  0.8797  0.8026
   25SER     OG  359   5.418   3.592   3.428 -0.3393  0.2757 -0.0070
   25SER      H  360   5.292   3.921   3.269 -0.9248 -0.3488 -0.8008
   25SER     HA  361   5.277   3.788   3.530  0.6488 -0.8206  0.4162
   25SER    HB2  362   5.258   3.656   3.326  1.0365  1.6838 -0.4638
   25SER    HB3  363   5.405   3.717   3.270  1.4597  0.7284  1.0627
   25SER     HG  364   5.355   3.551   3.488 -1.1635  1.5278  0.0616
   26GLU      N  365   5.508   3.839   3.617  0.1096  0.2574  0.9461
   26GLU     CA  366   5.644   3.858   3.678  0.3028 -0.1866 -0.3197
   26GLU      C  367   5.735   3.737   3.667 -0.1784  0.2154 -0.2574
   26GLU      O  368   5.822   3.725   3.751 -1.4036 -0.4400 -0.2560
   26GLU     CB  369   5.619   3.920   3.811 -0.8226 -0.4676 -0.1387
   26GLU     CG  370   5.535   4.054   3.806  0.2264  0.8662  0.2728
   26GLU     CD  371   5.514   4.121   3.934  0.5429 -0.8819  0.1760
   26GLU    OE1  372   5.397   4.157   3.968 -0.1175 -0.3706 -0.2413
   26GLU    OE2  373   5.613   4.140   4.008 -0.3345 -0.1822  0.7453
   26GLU      H  374   5.436   3.795   3.672 -1.3830 -1.3990 -1.8462
   26GLU     HA  375   5.696   3.935   3.621  0.0182  0.0154 -0.3150
   26GLU    HB2  376   5.567   3.848   3.874 -0.0092 -0.2686  0.8140
   26GLU    HB3  377   5.711   3.942   3.865 -0.5325  0.1070 -0.8491
   26GLU    HG2  378   5.591   4.128   3.749 -0.6680  0.9381 -0.5614
   26GLU    HG3  379   5.439   4.026   3.763  0.7685 -1.0354  0.1249
   27TYR      N  380   5.713   3.643   3.570  0.0824 -0.9166  0.1969
   27TYR     CA  381   5.802   3.531   3.558  0.1248  0.2244  0.0202
   27TYR      C  382   5.949   3.575   3.527 -0.0973  0.2433  0.6963
   27TYR      O  383   5.981   3.666   3.461  0.2110 -0.1869  0.6592
   27TYR     CB  384   5.751   3.415   3.464 -0.0728  0.0051 -0.7470
   27TYR     CG  385   5.777   3.437   3.315  0.3101 -0.4129 -0.1775
   27TYR    CD1  386   5.877   3.363   3.244 -0.4414  0.8790  0.2624
   27TYR    CD2  387   5.705   3.542   3.241 -0.4046  0.4167 -1.1569
   27TYR    CE1  388   5.912   3.390   3.113  0.2764 -1.8526  0.8504
   27TYR    CE2  389   5.746   3.580   3.110 -0.0303 -0.3694  0.1185
   27TYR     CZ  390   5.851   3.508   3.044 -0.0855  0.3986 -1.0607
   27TYR     OH  391   5.893   3.545   2.928  0.4542 -0.5584  0.5630
   27TYR      H  392   5.633   3.646   3.509  0.1441  0.9900  0.0981
   27TYR     HA  393   5.794   3.492   3.659 -0.3069 -0.7242 -0.3580
   27TYR    HB2  394   5.808   3.326   3.491  0.3105  0.3173 -0.5112
   27TYR    HB3  395   5.643   3.404   3.475  0.0137 -0.6839 -0.4462
   27TYR    HD1  396   5.938   3.291   3.298 -0.4543  1.3266  0.8962
   27TYR    HD2  397   5.632   3.605   3.290  0.7006  1.3933 -0.6678
   27TYR    HE1  398   6.000   3.352   3.063  0.6764  0.8618 -0.9105
   27TYR    HE2  399   5.709   3.667   3.059  1.1602  0.8300  1.1692
   27TYR     HH  400   5.973   3.504   2.893  0.5795 -0.3068  0.5520
   28ASP      N  401   6.045   3.500   3.580  0.1791  0.5017 -0.1038
   28ASP     CA  402   6.189   3.512   3.558 -0.5212 -0.5524  0.0380
   28ASP      C  403   6.228   3.492   3.407 -0.7687  0.5418  0.6054
   28ASP      O  404   6.246   3.372   3.372  0.5149 -0.0182  0.3974
   28ASP     CB  405   6.251   3.635   3.636 -0.3265 -0.0518  0.5286
   28ASP     CG  406   6.407   3.643   3.619  0.3287 -0.0996 -0.5236
   28ASP    OD1  407   6.471   3.550   3.558  0.4086 -0.3180 -0.1540
   28ASP    OD2  408   6.457   3.748   3.660 -0.5994 -0.0311  0.8598
   28ASP      H  409   6.010   3.412   3.614 -0.8383  0.4590 -1.1628
   28ASP     HA  410   6.236   3.423   3.600  0.9744  0.7955  1.4944
   28ASP    HB2  411   6.202   3.722   3.592  0.2679 -0.4108 -0.9597
   28ASP    HB3  412   6.228   3.622   3.742  0.1005 -0.2756  0.5986
   29PRO      N  413   6.254   3.580   3.307  0.9072 -0.2378  0.4511
   29PRO     CA  414   6.274   3.549   3.159  0.8795 -0.6052 -0.5210
   29PRO      C  415   6.417   3.496   3.134 -0.0106  0.0134 -0.2398
   29PRO      O  416   6.443   3.438   3.029 -0.2942  0.3084 -0.0304
   29PRO     CB  417   6.252   3.679   3.080  0.0048  0.3764 -0.0241
   29PRO     CG  418   6.288   3.783   3.190 -0.2133 -0.3312  0.5656
   29PRO     CD  419   6.244   3.724   3.325  0.6064  0.5507 -0.4657
   29PRO     HA  420   6.211   3.467   3.126 -0.6786  0.4474 -0.3549
   29PRO    HB2  421   6.304   3.682   2.984  0.2695 -0.7585  0.0572
   29PRO    HB3  422   6.145   3.686   3.062  0.2779  0.7964 -2.0297
   29PRO    HG2  423   6.396   3.795   3.180 -0.2203 -0.1461  0.7148
   29PRO    HG3  424   6.248   3.883   3.174 -1.1691 -0.8310 -0.4973
   29PRO    HD2  425   6.312   3.760   3.402 -0.0372  1.4762 -0.2896
   29PRO    HD3  426   6.141   3.757   3.339  0.7274  1.0922 -0.7853
   30THR      N  427   6.506   3.512   3.232  0.8734  0.7747  0.0114
   30THR     CA  428   6.639   3.459   3.237 -0.5524  0.5672 -0.6416
   30THR      C  429   6.650   3.319   3.289  0.9737  0.4823 -1.1204
   30THR      O  430   6.748   3.248   3.254  0.1600 -0.7216  0.2068
   30THR     CB  431   6.731   3.543   3.330 -0.5269 -0.3474  0.8148
   30THR    CG2  432   6.751   3.692   3.285  0.0355  1.1827 -0.9918
   30THR    OG1  433   6.701   3.538   3.465  0.5265  0.5448  0.1401
   30THR      H  434   6.469   3.573   3.303  1.1889  1.5171 -0.4379
   30THR     HA  435   6.691   3.465   3.141  0.0361 -0.0145 -0.3761
   30THR     HB  436   6.829   3.496   3.315 -0.6739 -0.4178 -0.0300
   30THR    HG1  437   6.605   3.542   3.472  0.3218 -0.5140 -1.2428
   30THR   HG21  438   6.821   3.737   3.356  0.1194 -0.3712  0.0023
   30THR   HG22  439   6.799   3.695   3.188  0.9252  0.2786 -0.6096
   30THR   HG23  440   6.654   3.742   3.281 -0.7580 -0.2244 -0.5302
   31ARG      N  441   6.547   3.267   3.367  0.3253 -0.2018  0.0829
   31ARG     CA  442   6.553   3.134   3.433  0.4620  0.7039  1.4848
   31ARG      C  443   6.490   3.030   3.336  0.4573  0.9059  0.2993
   31ARG      O  444   6.429   3.063   3.234 -0.1905 -0.2666  0.0875
   31ARG     CB  445   6.478   3.136   3.580 -0.6947 -0.9202  0.3805
   31ARG     CG  446   6.555   3.234   3.671 -0.3389  0.2022  0.9273
   31ARG     CD  447   6.474   3.281   3.782  0.1811  0.0863 -0.7240
   31ARG     NE  448   6.560   3.345   3.887  0.2479  0.1537  0.5378
   31ARG     CZ  449   6.634   3.454   3.890  0.0886 -0.8528 -0.4455
   31ARG    NH1  450   6.655   3.531   3.786 -0.7579  0.6522 -0.1774
   31ARG    NH2  451   6.686   3.492   3.999 -0.5419  0.6888  0.0050
   31ARG      H  452   6.460   3.319   3.366  0.2806 -0.2706  0.2790
   31ARG     HA  453   6.657   3.101   3.443  0.1390 -0.6047  0.9148
   31ARG    HB2  454   6.380   3.179   3.557 -0.9377 -0.8985  1.3569
   31ARG    HB3  455   6.470   3.043   3.637  0.4020 -0.0349  2.1377
   31ARG    HG2  456   6.641   3.176   3.703  0.5379  0.6026 -0.4899
   31ARG    HG3  457   6.591   3.321   3.616  0.0095 -0.1010  0.6630
   31ARG    HD2  458   6.404   3.359   3.752  0.1877  0.4538  0.1455
   31ARG    HD3  459   6.403   3.212   3.828  0.0898  0.4669 -0.2834
   31ARG     HE  460   6.557   3.309   3.981  0.3562 -1.8363 -0.1271
   31ARG   HH11  461   6.724   3.604   3.781  0.2475 -0.2808 -0.6840
   31ARG   HH12  462   6.613   3.517   3.695 -0.4375 -1.2691 -0.1310
   31ARG   HH21  463   6.752   3.569   4.002 -0.3575  0.5111  0.9766
   31ARG   HH22  464   6.643   3.458   4.083  0.8598 -1.3529  0.0454
   32PRO      N  465   6.509   2.894   3.357 -0.0463 -1.3269 -0.1545
   32PRO     CA  466   6.435   2.797   3.279  0.0884  0.4139 -0.0239
   32PRO      C  467   6.284   2.806   3.300 -0.4979  0.3095 -0.1155
   32PRO      O  468   6.247   2.769   3.408 -0.7530  0.6937 -0.1424
   32PRO     CB  469   6.496   2.654   3.318  0.4766 -0.8504  0.5163
   32PRO     CG  470   6.536   2.678   3.467  0.1979  1.0101  1.3352
   32PRO     CD  471   6.584   2.824   3.460  1.0545  0.1538 -0.2086
   32PRO     HA  472   6.449   2.805   3.171 -1.1204  0.4761 -0.1975
   32PRO    HB2  473   6.416   2.581   3.309  0.0734 -0.3100 -0.7535
   32PRO    HB3  474   6.585   2.635   3.258  0.0818  0.6299 -0.6678
   32PRO    HG2  475   6.444   2.660   3.523 -0.6772  1.1425  0.0193
   32PRO    HG3  476   6.611   2.605   3.498  0.6966  0.4726 -0.8509
   32PRO    HD2  477   6.562   2.867   3.558 -0.3226  0.9693 -0.8109
   32PRO    HD3  478   6.692   2.824   3.444  1.1727 -0.8558  0.4024
   33PHE      N  479   6.207   2.836   3.201 -0.2332  0.1293 -0.4119
   33PHE     CA  480   6.060   2.835   3.218  0.3422 -0.0785  0.3549
   33PHE      C  481   5.996   2.703   3.262  0.1947 -0.6178 -0.1600
   33PHE      O  482   5.891   2.709   3.336 -0.0861  0.4316  0.2529
   33PHE     CB  483   6.006   2.875   3.077  0.8886 -0.5998  0.7398
   33PHE     CG  484   5.861   2.916   3.088 -1.0226 -0.3912 -0.0736
   33PHE    CD1  485   5.838   3.046   3.144 -0.8359  0.0606 -0.0480
   33PHE    CD2  486   5.754   2.843   3.044  0.9596  0.5696 -0.2759
   33PHE    CE1  487   5.712   3.093   3.171  0.6960  0.4495  0.4428
   33PHE    CE2  488   5.626   2.888   3.069  0.6391 -0.8964  0.5101
   33PHE     CZ  489   5.603   3.008   3.148  0.3391  0.3599  0.5844
   33PHE      H  490   6.249   2.859   3.112  1.3279 -0.7661  0.0013
   33PHE     HA  491   6.024   2.918   3.278 -0.4895  0.3328 -0.6508
   33PHE    HB2  492   6.051   2.966   3.036 -0.3788 -0.5045 -0.6278
   33PHE    HB3  493   6.014   2.793   3.006 -1.0719 -0.6663  0.4727
   33PHE    HD1  494   5.924   3.110   3.161  0.2491 -1.2313 -0.3780
   33PHE    HD2  495   5.765   2.741   3.010 -2.1789  0.0771 -0.4381
   33PHE    HE1  496   5.686   3.192   3.205 -1.5941  0.2222 -0.3187
   33PHE    HE2  497   5.543   2.837   3.023  0.4396 -0.4948  0.4181
   33PHE     HZ  498   5.505   3.047   3.170  0.3070  0.0015  1.1131
   34SER      N  499   6.056   2.589   3.222 -0.4591  0.0622 -0.2489
   34SER     CA  500   6.030   2.451   3.265 -1.4479 -0.4831 -0.0761
   34SER      C  501   6.021   2.437   3.418 -0.1842  0.0522  0.4927
   34SER      O  502   5.937   2.363   3.466  0.1724  0.6841  0.2216
   34SER     CB  503   5.919   2.386   3.194  0.7383 -0.5254  1.3773
   34SER     OG  504   5.945   2.398   3.053  0.2470  0.0163  0.2962
   34SER      H  505   6.132   2.601   3.156 -0.5359  0.2558 -0.3023
   34SER     HA  506   6.120   2.400   3.229 -0.9203  0.3498 -0.0032
   34SER    HB2  507   5.900   2.283   3.226 -0.1700 -1.2888 -1.1460
   34SER    HB3  508   5.825   2.436   3.220  0.4501 -0.6521  0.6256
   34SER     HG  509   5.862   2.380   3.007  0.3113 -0.2793  0.2893
   35GLU      N  510   6.116   2.501   3.483 -0.1036  0.1570 -0.4723
   35GLU     CA  511   6.126   2.516   3.627 -0.2962  0.1824 -0.2269
   35GLU      C  512   6.001   2.582   3.700 -0.4402  0.5225  0.6278
   35GLU      O  513   5.976   2.560   3.813  0.5473  0.0194 -0.3188
   35GLU     CB  514   6.167   2.380   3.690 -1.0638  0.0481  0.1918
   35GLU     CG  515   6.320   2.352   3.668  0.2958 -0.1784  0.1527
   35GLU     CD  516   6.395   2.381   3.801 -0.8507  0.3203  0.5321
   35GLU    OE1  517   6.466   2.284   3.843  0.1248  0.0021  0.2934
   35GLU    OE2  518   6.402   2.491   3.853  0.0464 -0.1036 -0.1846
   35GLU      H  519   6.189   2.547   3.432 -0.3395  1.7890  0.5063
   35GLU     HA  520   6.206   2.587   3.646  0.7437 -1.1049  0.5532
   35GLU    HB2  521   6.110   2.295   3.652  0.0880 -0.6777 -0.0272
   35GLU    HB3  522   6.149   2.386   3.797  1.4156  1.2350  0.6779
   35GLU    HG2  523   6.359   2.415   3.588  0.5724 -0.3986  0.1119
   35GLU    HG3  524   6.347   2.248   3.650 -0.9575 -0.3358 -1.1416
   36ALA      N  525   5.929   2.669   3.635 -0.0893 -0.7360  0.7210
   36ALA     CA  526   5.832   2.757   3.699  1.0348  0.4703  0.5545
   36ALA      C  527   5.708   2.672   3.745 -0.3652  0.7311 -0.8653
   36ALA      O  528   5.667   2.572   3.678  0.1637 -0.4715  0.2083
   36ALA     CB  529   5.788   2.876   3.607 -0.0492  0.0435 -0.5205
   36ALA      H  530   5.959   2.695   3.542 -0.4726 -1.1940  0.4534
   36ALA     HA  531   5.879   2.792   3.791  0.6399 -0.5245  1.1714
   36ALA    HB1  532   5.742   2.958   3.663  0.3149  0.1825 -0.4192
   36ALA    HB2  533   5.875   2.925   3.563 -0.1206  0.6149 -0.0478
   36ALA    HB3  534   5.713   2.845   3.535  0.3070 -0.9030 -0.5054
   37SER      N  535   5.644   2.705   3.857  0.0190 -0.0603  0.4898
   37SER     CA  536   5.514   2.647   3.896  0.6087 -0.5261 -0.6548
   37SER      C  537   5.409   2.724   3.820  0.3586 -0.9380  0.0805
   37SER      O  538   5.389   2.842   3.851 -0.1353  0.3021 -0.4377
   37SER     CB  539   5.494   2.663   4.053 -0.4858  0.1511  0.6650
   37SER     OG  540   5.361   2.616   4.075  0.6388  0.5644 -0.4912
   37SER      H  541   5.671   2.794   3.897  1.5899  0.0744 -0.6675
   37SER     HA  542   5.502   2.540   3.881  0.3406 -0.9568  1.8637
   37SER    HB2  543   5.562   2.594   4.102  0.1510  0.5222  0.3350
   37SER    HB3  544   5.511   2.765   4.088 -0.7214  0.5783 -0.3820
   37SER     HG  545   5.348   2.593   4.167 -0.8477 -1.4099 -1.0512
   38MET      N  546   5.341   2.667   3.725  0.3127  0.1523  0.1383
   38MET     CA  547   5.245   2.737   3.641 -0.0209  0.6569  0.4154
   38MET      C  548   5.120   2.773   3.721  0.2196 -0.6259  0.4494
   38MET      O  549   5.076   2.887   3.705  0.1922 -0.5641 -0.3503
   38MET     CB  550   5.210   2.658   3.520 -0.9970  0.2415 -0.3811
   38MET     CG  551   5.123   2.711   3.416 -0.2904  0.7064  1.3423
   38MET     SD  552   5.182   2.867   3.330  0.4666 -0.2329 -0.1260
   38MET     CE  553   5.324   2.797   3.252 -0.0019  0.0580 -0.2420
   38MET      H  554   5.365   2.570   3.717  0.2657  0.0501  1.0123
   38MET     HA  555   5.286   2.832   3.607  1.0037  0.5892  1.3351
   38MET    HB2  556   5.306   2.633   3.474  0.0523  0.7539  1.3385
   38MET    HB3  557   5.166   2.565   3.556  1.3604 -1.0789 -0.4958
   38MET    HG2  558   5.093   2.641   3.338  0.1832  2.0057 -0.1197
   38MET    HG3  559   5.031   2.737   3.467 -0.3458 -0.0253  1.6347
   38MET    HE1  560   5.361   2.870   3.180  0.6855 -0.4321 -0.4002
   38MET    HE2  561   5.399   2.780   3.329 -0.3271  0.9723  0.3040
   38MET    HE3  562   5.308   2.700   3.206 -0.9359  0.6664 -1.3320
   39MET      N  563   5.072   2.683   3.806 -0.4103 -0.7820 -0.4416
   39MET     CA  564   4.982   2.723   3.913  0.3921  0.1074  0.6055
   39MET      C  565   5.022   2.853   3.983  0.5508 -0.4736 -0.0348
   39MET      O  566   4.933   2.939   4.015  0.0588  0.7492 -0.2320
   39MET     CB  567   4.961   2.603   4.015 -0.3591 -0.1982  0.7662
   39MET     CG  568   4.847   2.620   4.116 -0.2254  0.1923 -0.8176
   39MET     SD  569   4.673   2.654   4.075 -0.1310  0.2045 -0.1537
   39MET     CE  570   4.612   2.485   4.043  0.1363  0.8185 -0.1727
   39MET      H  571   5.127   2.598   3.811 -0.7978 -1.0528 -0.6402
   39MET     HA  572   4.885   2.743   3.868 -0.2847  0.0728  1.9265
   39MET    HB2  573   4.937   2.517   3.953 -1.0990  0.0333  0.7068
   39MET    HB3  574   5.059   2.586   4.059  0.1496  0.3581 -0.1071
   39MET    HG2  575   4.835   2.529   4.175  0.4104  0.1127 -0.7957
   39MET    HG3  576   4.886   2.696   4.183  0.7724 -0.3347 -0.7531
   39MET    HE1  577   4.606   2.434   4.140  0.8649  0.8325 -0.1080
   39MET    HE2  578   4.509   2.477   4.008  0.0114 -0.3065  0.3380
   39MET    HE3  579   4.679   2.431   3.975 -1.0850  0.6336 -1.3006
   40GLY      N  580   5.149   2.879   4.008 -0.7170  0.0688 -0.8895
   40GLY     CA  581   5.191   3.002   4.072 -0.1150 -0.0672 -0.7518
   40GLY      C  582   5.181   3.127   3.989 -0.4558  0.1502 -0.2434
   40GLY      O  583   5.145   3.232   4.036  0.4739  0.1380  0.0975
   40GLY      H  584   5.219   2.807   3.992  0.3415  1.0893 -1.1241
   40GLY    HA2  585   5.136   3.016   4.165  1.0358  1.5373 -0.2108
   40GLY    HA3  586   5.297   2.986   4.092 -0.3152 -1.5027 -0.6262
   41LEU      N  587   5.207   3.113   3.856 -0.3210 -0.1408  0.0074
   41LEU     CA  588   5.188   3.213   3.762 -0.3259 -0.7901  0.9266
   41LEU      C  589   5.047   3.244   3.732  1.5507  0.5954  0.3530
   41LEU      O  590   5.012   3.366   3.728 -0.1317 -1.0586 -0.1485
   41LEU     CB  591   5.263   3.170   3.629 -0.0258 -0.3618  0.3142
   41LEU     CG  592   5.415   3.146   3.651 -0.4557  0.0094 -0.2133
   41LEU    CD1  593   5.476   3.085   3.513  0.6434 -0.7777 -1.8310
   41LEU    CD2  594   5.485   3.279   3.698  0.1921 -0.0108  0.7810
   41LEU      H  595   5.249   3.026   3.826 -0.1792 -0.0027 -0.1996
   41LEU     HA  596   5.247   3.297   3.798  0.4147 -0.7332 -0.2910
   41LEU    HB2  597   5.215   3.085   3.580  0.0425 -0.4361  0.3750
   41LEU    HB3  598   5.237   3.253   3.563 -0.8453 -0.0317  0.9992
   41LEU     HG  599   5.424   3.076   3.734 -0.4180  0.0403 -0.1910
   41LEU   HD11  600   5.447   2.983   3.490 -0.1236 -0.4588 -2.3627
   41LEU   HD12  601   5.439   3.146   3.430 -1.5897  1.0122  0.1742
   41LEU   HD13  602   5.583   3.081   3.531  0.4925 -0.1002 -0.5296
   41LEU   HD21  603   5.592   3.267   3.709  0.4330  1.1588  0.0725
   41LEU   HD22  604   5.467   3.360   3.628  2.1746  0.1448  0.3444
   41LEU   HD23  605   5.448   3.326   3.790  0.1987  0.4880  0.5359
   42LEU      N  606   4.956   3.145   3.708 -0.9832 -0.5787 -0.1509
   42LEU     CA  607   4.821   3.177   3.682  0.2625 -0.3987  0.6901
   42LEU      C  608   4.744   3.222   3.806  0.0775 -0.5379 -0.7802
   42LEU      O  609   4.666   3.319   3.787  0.0019  0.3009 -0.0263
   42LEU     CB  610   4.761   3.047   3.619 -0.2199 -0.1870  0.1397
   42LEU     CG  611   4.840   2.996   3.498 -0.7688  0.2161  0.5471
   42LEU    CD1  612   4.757   2.881   3.429 -0.6129 -0.2285  0.1166
   42LEU    CD2  613   4.856   3.104   3.394 -0.6676  0.0523 -0.3954
   42LEU      H  614   4.992   3.055   3.680  0.6165  0.0354 -0.2708
   42LEU     HA  615   4.822   3.261   3.612  0.0413 -0.6822  0.3403
   42LEU    HB2  616   4.770   2.972   3.698 -0.5149  0.5358  0.8867
   42LEU    HB3  617   4.655   3.059   3.597 -0.2435 -0.0653  0.3180
   42LEU     HG  618   4.932   2.942   3.520 -0.6363  0.5234  0.7524
   42LEU   HD11  619   4.818   2.831   3.354 -1.8826 -1.1411 -0.3805
   42LEU   HD12  620   4.735   2.805   3.504  1.4696 -0.5938  0.4740
   42LEU   HD13  621   4.666   2.920   3.384 -0.5655  0.2696  0.4343
   42LEU   HD21  622   4.933   3.174   3.426 -0.9247  0.0466  0.2523
   42LEU   HD22  623   4.891   3.053   3.304 -0.0766 -0.1808 -0.0437
   42LEU   HD23  624   4.763   3.152   3.365 -0.6811  0.6256  0.5204
   43THR      N  625   4.763   3.173   3.929  0.0464  0.1512  0.2267
   43THR     CA  626   4.704   3.238   4.053  0.4550  0.6810  0.5321
   43THR      C  627   4.755   3.379   4.078 -0.1898  0.3304  0.0742
   43THR      O  628   4.669   3.465   4.102 -0.6795  0.2305  0.7587
   43THR     CB  629   4.732   3.161   4.180  0.4551  0.3704 -0.2223
   43THR    CG2  630   4.660   3.027   4.189  0.0641 -0.0967 -0.4556
   43THR    OG1  631   4.868   3.137   4.201 -0.7581 -0.1629 -0.0306
   43THR      H  632   4.836   3.104   3.938  0.7065  0.7490 -0.2815
   43THR     HA  633   4.599   3.260   4.038  0.3366  0.8296  1.4697
   43THR     HB  634   4.699   3.226   4.262  0.3360 -0.5115  0.4615
   43THR    HG1  635   4.885   3.067   4.136 -1.4372 -0.6733  0.3153
   43THR   HG21  636   4.681   2.953   4.112  0.9825  0.4463 -0.7600
   43THR   HG22  637   4.685   2.981   4.285 -1.2732  0.1495  0.0554
   43THR   HG23  638   4.553   3.050   4.189 -0.2411 -1.3907 -0.8982
   44ASN      N  639   4.885   3.402   4.065  0.0920 -0.0229 -0.1295
   44ASN     CA  640   4.940   3.539   4.071 -0.2308 -0.0385  0.0690
   44ASN      C  641   4.860   3.635   3.981  0.5508  0.0497  0.0569
   44ASN      O  642   4.834   3.749   4.029  0.3727 -0.1395  0.5454
   44ASN     CB  643   5.090   3.534   4.041 -1.1324  0.0270 -0.0606
   44ASN     CG  644   5.159   3.670   4.045 -0.2739  0.1980  0.4770
   44ASN    ND2  645   5.230   3.700   4.151  0.8100  0.0296 -0.0061
   44ASN    OD1  646   5.146   3.740   3.943 -0.3353 -0.4547  0.6921
   44ASN      H  647   4.952   3.326   4.061 -0.4100 -0.4739 -0.1976
   44ASN     HA  648   4.921   3.563   4.176  1.4767 -0.1670  0.4605
   44ASN    HB2  649   5.146   3.474   4.113 -0.1725  0.8474 -0.0876
   44ASN    HB3  650   5.110   3.487   3.945  0.7628  1.1043 -0.2882
   44ASN   HD21  651   5.275   3.791   4.149 -0.5753  0.7914  0.7915
   44ASN   HD22  652   5.240   3.632   4.224 -0.7804  0.3297  0.5564
   45LEU      N  653   4.814   3.597   3.858 -0.2354 -0.9213  0.0055
   45LEU     CA  654   4.737   3.695   3.775  0.0163 -0.1694 -0.1576
   45LEU      C  655   4.599   3.697   3.837  0.3076 -0.1824 -0.4029
   45LEU      O  656   4.544   3.802   3.874 -0.1350 -0.4779  0.1828
   45LEU     CB  657   4.745   3.645   3.638  0.2748  0.7490  1.9151
   45LEU     CG  658   4.881   3.673   3.572  0.2051 -0.8545 -0.3070
   45LEU    CD1  659   4.906   3.585   3.447  0.4680 -0.1228  0.8835
   45LEU    CD2  660   4.909   3.821   3.533 -0.0333 -0.5221  0.0096
   45LEU      H  661   4.831   3.503   3.826 -1.6394 -0.9019 -0.9808
   45LEU     HA  662   4.776   3.796   3.787 -0.1185  0.0999 -1.5718
   45LEU    HB2  663   4.725   3.538   3.637 -0.6559  0.8498  0.1430
   45LEU    HB3  664   4.670   3.693   3.574  1.0431  0.7082  0.9390
   45LEU     HG  665   4.955   3.646   3.648 -0.5499  0.0884  0.8309
   45LEU   HD11  666   5.000   3.611   3.397  0.9190 -1.2458  1.0944
   45LEU   HD12  667   4.912   3.481   3.476  0.1855 -0.7386 -0.9972
   45LEU   HD13  668   4.826   3.588   3.373  0.9831  0.9304  0.3237
   45LEU   HD21  669   5.008   3.838   3.492 -0.2624 -0.4579 -0.5302
   45LEU   HD22  670   4.834   3.852   3.461  0.2041 -0.2538 -0.1230
   45LEU   HD23  671   4.890   3.889   3.616  0.9367 -0.8208  0.5078
   46ALA      N  672   4.527   3.583   3.853  0.3441 -0.3266  0.7912
   46ALA     CA  673   4.388   3.573   3.892  0.1587 -0.8052 -1.0506
   46ALA      C  674   4.332   3.657   4.017 -1.7159  0.6781  0.1223
   46ALA      O  675   4.232   3.714   4.012  0.7814  0.8131  0.2314
   46ALA     CB  676   4.355   3.433   3.910  0.8940  1.6776 -1.2567
   46ALA      H  677   4.571   3.499   3.817 -0.1428 -0.2559 -0.0064
   46ALA     HA  678   4.332   3.603   3.804 -1.6135  0.3749  0.3259
   46ALA    HB1  679   4.397   3.365   3.836  0.3019 -0.2575  0.0281
   46ALA    HB2  680   4.393   3.392   4.004 -0.7654  0.5907 -0.9664
   46ALA    HB3  681   4.247   3.417   3.919  1.2428 -0.7244  0.8003
   47ASP      N  682   4.421   3.653   4.123  0.3617 -0.7133 -0.0892
   47ASP     CA  683   4.397   3.727   4.246  0.6175 -0.6404 -0.5178
   47ASP      C  684   4.407   3.882   4.228 -1.1301  0.8299  0.1229
   47ASP      O  685   4.334   3.952   4.292  0.5664  1.0668  0.2682
   47ASP     CB  686   4.500   3.672   4.351 -0.3221 -0.0202 -0.8256
   47ASP     CG  687   4.476   3.542   4.411  0.0652 -0.2177 -0.6488
   47ASP    OD1  688   4.365   3.490   4.392  0.2272  0.4319  0.6437
   47ASP    OD2  689   4.562   3.496   4.492  1.0161  0.7464  0.1121
   47ASP      H  690   4.483   3.574   4.129  1.4713  0.1432  0.7315
   47ASP     HA  691   4.297   3.700   4.279  0.7496 -1.5609 -0.8252
   47ASP    HB2  692   4.603   3.666   4.317  0.1830 -1.5565  0.6807
   47ASP    HB3  693   4.514   3.746   4.430  1.1327 -0.5714 -0.5165
   48ARG      N  694   4.505   3.932   4.141 -0.3147 -0.2613 -1.4967
   48ARG     CA  695   4.523   4.073   4.099  1.0850  0.1319 -0.0254
   48ARG      C  696   4.411   4.111   4.001 -0.4522  1.0013  0.7724
   48ARG      O  697   4.347   4.216   4.013  0.7942 -0.1427  0.1107
   48ARG     CB  698   4.666   4.098   4.045  1.5323  0.2866 -0.2608
   48ARG     CG  699   4.772   4.102   4.156  0.0487 -0.9868  0.4458
   48ARG     CD  700   4.909   4.142   4.107  0.7049 -0.3045  0.5022
   48ARG     NE  701   4.962   4.036   4.006  0.2807  0.6456 -0.1259
   48ARG     CZ  702   5.033   4.065   3.895  0.5831 -0.4802 -0.3202
   48ARG    NH1  703   5.058   4.185   3.863  1.1750 -0.3979  0.5467
   48ARG    NH2  704   5.075   3.969   3.816  0.7773 -0.3954  0.9470
   48ARG      H  705   4.555   3.861   4.089 -1.2528 -0.8347 -1.6559
   48ARG     HA  706   4.493   4.143   4.176 -1.2232 -0.0072 -0.6704
   48ARG    HB2  707   4.685   4.012   3.981 -0.5221  0.2093 -0.9040
   48ARG    HB3  708   4.667   4.188   3.984 -0.3275  0.1883 -0.5327
   48ARG    HG2  709   4.753   4.177   4.232  0.2020 -1.1060  0.6012
   48ARG    HG3  710   4.771   4.002   4.200 -0.6411 -1.0700  0.2788
   48ARG    HD2  711   4.905   4.241   4.061  0.0083 -0.4726  0.1646
   48ARG    HD3  712   4.978   4.139   4.191  1.2147  1.6153  0.2498
   48ARG     HE  713   4.937   3.939   4.015 -0.9779  0.9162 -0.2636
   48ARG   HH11  714   5.124   4.210   3.790 -0.7281  0.8854 -0.9622
   48ARG   HH12  715   5.014   4.261   3.914 -1.2536 -1.4969  0.3786
   48ARG   HH21  716   5.129   3.999   3.737 -0.8801  0.1218 -0.1025
   48ARG   HH22  717   5.073   3.875   3.853  0.4883 -0.6843  0.2262
   49GLU      N  718   4.367   4.016   3.912 -0.0186 -0.4035  0.2304
   49GLU     CA  719   4.254   4.049   3.823  0.7690  0.2732 -0.9542
   49GLU      C  720   4.120   4.045   3.907  0.2088 -0.4316  0.5973
   49GLU      O  721   4.021   4.110   3.866 -0.6788 -0.2727  0.3659
   49GLU     CB  722   4.246   3.941   3.712  0.2813  0.1296 -0.3278
   49GLU     CG  723   4.359   3.960   3.615  0.2415  0.0099 -0.4361
   49GLU     CD  724   4.330   3.887   3.485  0.1291 -0.4571 -0.5315
   49GLU    OE1  725   4.406   3.805   3.445 -0.9565  0.3954  0.0583
   49GLU    OE2  726   4.233   3.925   3.418  0.5484 -0.5576  0.0465
   49GLU      H  727   4.420   3.930   3.915  0.5700 -0.0322  0.7839
   49GLU     HA  728   4.265   4.151   3.787 -1.1333  1.1838  0.7020
   49GLU    HB2  729   4.239   3.840   3.752 -1.4961  0.4154  0.2389
   49GLU    HB3  730   4.158   3.960   3.650  0.4134  0.9643 -0.2750
   49GLU    HG2  731   4.375   4.067   3.602  1.2911 -0.1043 -0.2812
   49GLU    HG3  732   4.447   3.920   3.664  0.3541  1.1258  0.3487
   50LEU      N  733   4.119   3.983   4.017  0.3809  0.5410 -0.3344
   50LEU     CA  734   4.006   3.984   4.110  0.3062  0.7579 -0.8478
   50LEU      C  735   3.994   4.110   4.185  0.7909 -0.4178 -0.4423
   50LEU      O  736   3.886   4.170   4.191 -0.1337  0.0243  0.0178
   50LEU     CB  737   4.014   3.863   4.206  0.4768  0.2712  0.4041
   50LEU     CG  738   3.919   3.848   4.326  0.4262  0.6714 -0.7637
   50LEU    CD1  739   3.770   3.837   4.291 -0.1726  0.5275  0.2364
   50LEU    CD2  740   3.956   3.732   4.419 -0.0327 -1.0446 -0.4881
   50LEU      H  741   4.182   3.904   4.019 -0.8137 -0.4656 -0.0397
   50LEU     HA  742   3.912   3.972   4.056  0.2890 -0.0356 -0.6736
   50LEU    HB2  743   4.003   3.771   4.149  0.3099  0.0208  0.8314
   50LEU    HB3  744   4.112   3.864   4.253  1.0053  0.9112 -0.6485
   50LEU     HG  745   3.929   3.940   4.383 -0.5824  0.1370  0.3740
   50LEU   HD11  746   3.738   3.921   4.229 -0.6136  0.1909 -0.0095
   50LEU   HD12  747   3.745   3.742   4.243 -0.2451  0.8509 -0.3955
   50LEU   HD13  748   3.712   3.834   4.383 -0.6538  0.4691 -0.0586
   50LEU   HD21  749   3.947   3.634   4.372  0.3388 -0.7707 -1.1549
   50LEU   HD22  750   4.062   3.732   4.445 -0.2323  0.2068  0.5009
   50LEU   HD23  751   3.892   3.725   4.506  0.4557 -1.1379 -0.1264
   51VAL      N  752   4.101   4.164   4.227  0.1368  0.4601 -0.4448
   51VAL     CA  753   4.118   4.307   4.280  0.6848  0.5931 -0.6649
   51VAL      C  754   4.083   4.425   4.189 -0.4902  0.4044  0.6204
   51VAL      O  755   3.999   4.506   4.221  0.9272 -0.3777 -0.2916
   51VAL     CB  756   4.259   4.322   4.331 -0.2717 -0.4118  0.1887
   51VAL    CG1  757   4.294   4.470   4.355 -0.2607 -0.0384 -0.5890
   51VAL    CG2  758   4.270   4.244   4.458 -0.7077  0.2117 -1.2980
   51VAL      H  759   4.186   4.113   4.205  0.6640  1.1494 -0.0865
   51VAL     HA  760   4.050   4.317   4.364 -0.6449 -0.8181 -1.4574
   51VAL     HB  761   4.335   4.277   4.267  0.0241 -0.1329  0.3335
   51VAL   HG11  762   4.232   4.514   4.434  0.3016 -0.2260 -0.0317
   51VAL   HG12  763   4.394   4.470   4.397 -0.1606  0.0706 -0.8291
   51VAL   HG13  764   4.298   4.504   4.252 -0.5042 -2.4288 -1.5043
   51VAL   HG21  765   4.367   4.247   4.509 -0.5884 -0.5509 -1.4512
   51VAL   HG22  766   4.194   4.272   4.530  0.1630 -0.0823 -0.1967
   51VAL   HG23  767   4.254   4.138   4.438 -0.4007  0.0517 -0.7479
   52HIS      N  768   4.120   4.411   4.060  0.2397 -0.6190 -0.3715
   52HIS     CA  769   4.061   4.499   3.954 -0.5816 -0.0427 -0.2730
   52HIS      C  770   3.915   4.467   3.923 -0.1752 -0.2341  0.1314
   52HIS      O  771   3.837   4.564   3.892 -0.0099  1.5389 -0.3735
   52HIS     CB  772   4.146   4.473   3.835 -0.2590 -0.2909  1.0813
   52HIS     CG  773   4.277   4.551   3.819  1.2968  0.5000  0.1346
   52HIS    CD2  774   4.379   4.532   3.906  0.1975 -0.1659 -0.5495
   52HIS    ND1  775   4.307   4.653   3.731  0.1643  0.7106  0.6546
   52HIS    CE1  776   4.425   4.695   3.767 -1.5657  0.7014  0.4034
   52HIS    NE2  777   4.472   4.620   3.872 -0.3975  0.2233  0.4595
   52HIS      H  778   4.199   4.352   4.036  0.4546 -0.7591  0.6248
   52HIS     HA  779   4.065   4.604   3.984 -0.3698 -0.2134  0.3240
   52HIS    HB2  780   4.179   4.369   3.827  1.3358  0.1432  1.2668
   52HIS    HB3  781   4.079   4.499   3.754  0.1713 -0.1842  0.7544
   52HIS    HD2  782   4.385   4.463   3.990  1.0794  0.4563 -0.0727
   52HIS    HE1  783   4.479   4.779   3.728  1.2719 -0.4038  1.4247
   52HIS    HE2  784   4.555   4.636   3.928  0.3076 -1.4087 -0.0079
   53MET      N  785   3.869   4.335   3.936  0.5813 -0.2753 -0.4350
   53MET     CA  786   3.728   4.303   3.900 -0.6300 -1.0633 -0.9025
   53MET      C  787   3.635   4.356   4.006 -0.4324 -0.3660 -0.1751
   53MET      O  788   3.533   4.410   3.968 -0.1320 -0.6349 -0.4852
   53MET     CB  789   3.713   4.159   3.881  0.0643  0.8205  0.5607
   53MET     CG  790   3.577   4.119   3.827  0.4973 -0.2337 -0.7923
   53MET     SD  791   3.507   3.981   3.933 -0.0210  0.1248  0.1649
   53MET     CE  792   3.630   3.847   3.898  0.4876  0.4663  0.0932
   53MET      H  793   3.929   4.255   3.944  1.2746  0.2365 -0.3581
   53MET     HA  794   3.702   4.365   3.814 -0.2851  0.1513 -0.1827
   53MET    HB2  795   3.779   4.131   3.798  0.2704  0.8944  0.6978
   53MET    HB3  796   3.737   4.101   3.970  0.4250 -2.0895 -1.1488
   53MET    HG2  797   3.505   4.200   3.826  0.9239  0.1513 -0.7135
   53MET    HG3  798   3.588   4.089   3.723  0.2213 -0.7391 -0.6840
   53MET    HE1  799   3.603   3.786   3.812 -0.2597 -1.6666  1.6662
   53MET    HE2  800   3.735   3.875   3.899  0.4239  0.8002 -0.7943
   53MET    HE3  801   3.625   3.775   3.980 -0.5236  1.3477  0.8690
   54ILE      N  802   3.670   4.368   4.132 -0.1028  0.1881 -0.3478
   54ILE     CA  803   3.598   4.449   4.230 -0.1791 -0.6228 -0.5984
   54ILE      C  804   3.591   4.595   4.188  0.3470  0.0679  0.5338
   54ILE      O  805   3.488   4.666   4.197 -0.2124  0.7335 -0.0026
   54ILE     CB  806   3.669   4.438   4.362 -0.2272  1.9850  0.2440
   54ILE    CG1  807   3.649   4.296   4.429 -0.5809  0.2609  0.1448
   54ILE    CG2  808   3.642   4.551   4.464 -0.2689 -0.7169  0.3101
   54ILE    CD1  809   3.781   4.241   4.498  0.3935 -0.6880 -0.1206
   54ILE      H  810   3.751   4.316   4.162  0.1375  1.0947  0.7191
   54ILE     HA  811   3.495   4.415   4.232 -0.6996  0.8454 -0.1006
   54ILE     HB  812   3.776   4.443   4.340 -0.1643 -0.1005 -0.2998
   54ILE   HG12  813   3.565   4.301   4.498 -0.5005 -1.2726  0.4256
   54ILE   HG13  814   3.629   4.222   4.351 -0.0647  1.0700 -0.8036
   54ILE   HG21  815   3.679   4.647   4.430  1.2569 -1.4270 -0.1987
   54ILE   HG22  816   3.534   4.564   4.476 -0.4215 -1.0422 -0.5863
   54ILE   HG23  817   3.690   4.521   4.557  0.7879  0.5232  0.2046
   54ILE   HD11  818   3.754   4.205   4.597 -0.9116  1.4292  0.4244
   54ILE   HD12  819   3.830   4.154   4.454  0.0788 -0.8026 -0.2426
   54ILE   HD13  820   3.850   4.319   4.531 -0.8284  0.1225  0.6661
   55ASN      N  821   3.702   4.645   4.138  0.3949  0.3179  0.1868
   55ASN     CA  822   3.710   4.783   4.093 -1.0441 -1.0371  0.4043
   55ASN      C  823   3.618   4.824   3.979 -0.2018 -0.1224  0.0209
   55ASN      O  824   3.543   4.921   3.993  0.1171 -0.0346 -0.5075
   55ASN     CB  825   3.859   4.827   4.069  0.7014  1.3535 -0.6642
   55ASN     CG  826   3.885   4.981   4.071  0.2508  0.7604 -0.2351
   55ASN    ND2  827   3.924   5.038   3.965 -0.2127  0.6317  0.9291
   55ASN    OD1  828   3.877   5.050   4.167  0.1303  0.0762  0.3367
   55ASN      H  829   3.786   4.590   4.122 -0.1536 -0.5962  0.3295
   55ASN     HA  830   3.686   4.840   4.183  1.2433 -0.5239  0.8180
   55ASN    HB2  831   3.907   4.783   4.157 -0.6033  1.2378  0.0382
   55ASN    HB3  832   3.898   4.783   3.977 -1.1493 -0.2549 -0.8228
   55ASN   HD21  833   3.947   5.135   3.982  0.2986  0.6535  0.2150
   55ASN   HD22  834   3.959   4.988   3.884 -0.7634  1.0334  0.4245
   56TRP      N  835   3.611   4.739   3.875 -0.8971 -0.5046 -0.4828
   56TRP     CA  836   3.511   4.735   3.770  1.9064  0.4736  0.7666
   56TRP      C  837   3.366   4.711   3.830 -1.4276  0.3331  0.0773
   56TRP      O  838   3.271   4.773   3.792  0.3862  0.0396  0.2117
   56TRP     CB  839   3.546   4.618   3.667  0.3239 -1.0148 -0.2651
   56TRP     CG  840   3.444   4.596   3.563  0.1268 -0.0399 -0.0959
   56TRP    CD1  841   3.440   4.654   3.438 -0.6617 -0.1386  0.7782
   56TRP    CD2  842   3.331   4.505   3.560 -0.4705  0.1378  0.2585
   56TRP    CE2  843   3.257   4.527   3.435 -0.0890 -0.0107 -0.8950
   56TRP    CE3  844   3.276   4.413   3.657 -0.1645 -0.7339 -0.0954
   56TRP    NE1  845   3.335   4.611   3.360  0.2299  0.3445 -0.5295
   56TRP    CZ2  846   3.135   4.465   3.404  0.6156  0.4883  0.5488
   56TRP    CZ3  847   3.167   4.343   3.615 -0.0418  0.2126 -0.0845
   56TRP    CH2  848   3.081   4.375   3.503  0.5931 -1.3374 -0.6792
   56TRP      H  849   3.681   4.667   3.881 -0.0325  0.3497  0.5069
   56TRP     HA  850   3.500   4.824   3.709  0.4082 -0.0008  0.2534
   56TRP    HB2  851   3.645   4.641   3.627 -0.1779  0.6368 -0.7250
   56TRP    HB3  852   3.561   4.527   3.725 -0.3441 -0.7860  0.2879
   56TRP    HD1  853   3.515   4.724   3.405 -0.6162 -0.9920 -1.1760
   56TRP    HE1  854   3.318   4.623   3.261 -0.5911 -0.0421 -0.4548
   56TRP    HE3  855   3.328   4.399   3.750  1.0020  1.0265 -0.3997
   56TRP    HZ2  856   3.093   4.479   3.306  0.1377 -0.6706  0.5547
   56TRP    HZ3  857   3.158   4.252   3.672  1.6997 -0.1515 -0.2710
   56TRP    HH2  858   2.988   4.323   3.484 -0.8125  0.6133  0.1743
   57ALA      N  859   3.353   4.622   3.934 -0.2565  0.4169 -0.7067
   57ALA     CA  860   3.220   4.595   3.985  0.5234  0.7909  0.1176
   57ALA      C  861   3.171   4.713   4.069  0.4617  0.6581  0.4035
   57ALA      O  862   3.048   4.733   4.051 -0.3018 -0.1457  0.0274
   57ALA     CB  863   3.215   4.462   4.065 -0.4438 -0.4139  0.8305
   57ALA      H  864   3.427   4.559   3.964 -0.3983  1.2098  1.8243
   57ALA     HA  865   3.162   4.575   3.895  0.1399 -0.4522  0.6017
   57ALA    HB1  866   3.211   4.376   3.998  1.0794 -0.9333  1.3460
   57ALA    HB2  867   3.306   4.458   4.123 -0.4534  0.8094  0.9711
   57ALA    HB3  868   3.117   4.448   4.112 -0.4490  1.4794  1.5432
   58LYS      N  869   3.259   4.795   4.126  0.5638 -1.2166  0.3569
   58LYS     CA  870   3.221   4.930   4.176 -0.8133  0.6502 -0.5411
   58LYS      C  871   3.176   5.029   4.070  0.6599 -1.2671 -0.2705
   58LYS      O  872   3.128   5.140   4.113  0.1100  0.2239 -0.1112
   58LYS     CB  873   3.341   4.978   4.266  0.3767  0.0414 -0.2293
   58LYS     CG  874   3.340   4.911   4.407  1.2771  0.3932  0.2355
   58LYS     CD  875   3.480   4.944   4.473  0.1479  0.0919  0.8639
   58LYS     CE  876   3.499   4.885   4.615 -0.0888 -0.1639  0.0641
   58LYS     NZ  877   3.628   4.927   4.676 -0.3791 -0.1436 -0.6844
   58LYS      H  878   3.356   4.770   4.131  0.7738 -0.4097  0.5519
   58LYS     HA  879   3.130   4.908   4.231  0.1352 -1.9449  0.2981
   58LYS    HB2  880   3.435   4.958   4.215  0.2879 -0.3274 -0.2535
   58LYS    HB3  881   3.328   5.083   4.294  0.0191 -0.1983  0.5311
   58LYS    HG2  882   3.250   4.942   4.461 -0.3444 -1.7242 -0.9515
   58LYS    HG3  883   3.322   4.804   4.407  0.7419  0.4460 -0.9003
   58LYS    HD2  884   3.555   4.903   4.406 -0.2976  0.2819  0.2189
   58LYS    HD3  885   3.495   5.052   4.481 -0.4145  0.2080  0.4823
   58LYS    HE2  886   3.422   4.926   4.680  0.1609 -0.3249  0.4671
   58LYS    HE3  887   3.482   4.778   4.613 -0.9293 -0.0838  1.2421
   58LYS    HZ1  888   3.616   5.023   4.704 -0.2383 -0.0933 -0.7993
   58LYS    HZ2  889   3.652   4.859   4.747 -0.6323 -0.0055 -0.4620
   58LYS    HZ3  890   3.706   4.926   4.613  0.7524  1.1590  0.5531
   59ARG      N  891   3.182   4.992   3.943  0.2370  0.5907 -0.1218
   59ARG     CA  892   3.145   5.092   3.831  0.5862  0.7352 -0.6846
   59ARG      C  893   3.039   5.036   3.734  0.2329 -0.3730  0.6136
   59ARG      O  894   3.001   5.097   3.636  0.0854 -0.0131  0.2760
   59ARG     CB  895   3.271   5.141   3.766 -0.4659  1.1739  0.2224
   59ARG     CG  896   3.369   5.214   3.856 -0.4543 -0.2822 -0.1631
   59ARG     CD  897   3.492   5.267   3.779  0.1383 -0.4686  0.3595
   59ARG     NE  898   3.569   5.359   3.866 -0.2717  0.4909 -0.8007
   59ARG     CZ  899   3.698   5.379   3.866  0.0658 -0.6342 -0.0699
   59ARG    NH1  900   3.767   5.320   3.784 -0.9108  0.2889  0.7540
   59ARG    NH2  901   3.747   5.460   3.954  0.6278  0.4284  0.2642
   59ARG      H  902   3.202   4.895   3.923 -1.4885 -0.0499  0.8448
   59ARG     HA  903   3.102   5.180   3.880 -1.2085 -0.0661 -0.6921
   59ARG    HB2  904   3.339   5.061   3.736  0.2559  1.9697 -0.3561
   59ARG    HB3  905   3.244   5.202   3.680  0.6949  0.2792 -0.8530
   59ARG    HG2  906   3.315   5.298   3.900  0.8720  0.1649  0.7167
   59ARG    HG3  907   3.410   5.151   3.936 -1.6455 -0.7485  0.1306
   59ARG    HD2  908   3.552   5.182   3.747  0.3828  0.0502 -0.6615
   59ARG    HD3  909   3.454   5.320   3.691 -0.3835 -0.9694  0.2688
   59ARG     HE  910   3.513   5.417   3.927 -0.3891 -1.3379  1.0343
   59ARG   HH11  911   3.859   5.354   3.762 -0.9660 -0.6599 -1.5790
   59ARG   HH12  912   3.718   5.271   3.710 -0.2912 -1.4213  1.3781
   59ARG   HH21  913   3.848   5.461   3.954  0.7200 -1.4424  0.5537
   59ARG   HH22  914   3.695   5.484   4.037  0.9961  0.8400  0.3857
   60VAL      N  915   2.979   4.921   3.766 -0.0885  0.2812  0.9499
   60VAL     CA  916   2.855   4.863   3.692 -0.3278 -0.2189 -0.2294
   60VAL      C  917   2.726   4.944   3.735 -0.2224  0.4352 -0.7301
   60VAL      O  918   2.687   4.931   3.852  0.0186 -0.5656  0.3277
   60VAL     CB  919   2.837   4.712   3.718  0.4144 -0.1954  0.7582
   60VAL    CG1  920   2.718   4.654   3.641 -0.8684  0.2579  0.9692
   60VAL    CG2  921   2.955   4.628   3.685 -0.1107 -0.4475 -0.4191
   60VAL      H  922   3.019   4.858   3.835  0.2074  0.2168  0.7267
   60VAL     HA  923   2.876   4.870   3.585  0.6853  0.1508 -0.0282
   60VAL     HB  924   2.817   4.691   3.823  0.5243 -0.9004  0.6480
   60VAL   HG11  925   2.717   4.545   3.641 -0.2919  0.2214 -0.0656
   60VAL   HG12  926   2.625   4.695   3.682 -1.0684 -0.2354  1.0272
   60VAL   HG13  927   2.730   4.684   3.536 -0.4733 -1.2952  0.5157
   60VAL   HG21  928   3.032   4.667   3.752 -0.6801  1.2257 -0.6493
   60VAL   HG22  929   2.936   4.524   3.709 -0.2115 -0.3743 -0.1719
   60VAL   HG23  930   2.986   4.646   3.582 -0.0563  0.5871 -0.2431
   61PRO      N  931   2.657   5.016   3.647 -0.5223 -0.1270  0.1101
   61PRO     CA  932   2.532   5.086   3.665 -0.0275 -0.0107 -0.0906
   61PRO      C  933   2.409   5.006   3.729 -0.0972 -0.0910 -1.0352
   61PRO      O  934   2.388   4.890   3.712  0.1900  0.5413 -0.1179
   61PRO     CB  935   2.501   5.140   3.530 -0.5923  0.0202  0.5710
   61PRO     CG  936   2.635   5.165   3.462  0.0309 -1.0115 -0.4981
   61PRO     CD  937   2.711   5.048   3.511  1.1805  0.0238  0.0117
   61PRO     HA  938   2.548   5.167   3.737 -0.0422  0.7362 -0.8886
   61PRO    HB2  939   2.454   5.060   3.472  0.9288 -0.7843  0.3407
   61PRO    HB3  940   2.432   5.224   3.522 -1.0462 -0.3541  0.4574
   61PRO    HG2  941   2.633   5.168   3.353  0.4113  1.1261 -0.5290
   61PRO    HG3  942   2.689   5.251   3.501 -0.3721 -0.6932 -0.6184
   61PRO    HD2  943   2.695   4.967   3.440 -0.2850 -0.2091  0.5321
   61PRO    HD3  944   2.817   5.074   3.518  1.3391 -0.6953  0.4713
   62GLY      N  945   2.339   5.072   3.827 -0.8278 -0.3823  0.1960
   62GLY     CA  946   2.244   5.013   3.919  0.1372  0.0860  0.0731
   62GLY      C  947   2.294   4.908   4.020 -0.1878  0.3760 -0.2041
   62GLY      O  948   2.226   4.894   4.122 -0.9805 -0.1435 -0.5029
   62GLY      H  949   2.368   5.167   3.844 -1.2980 -0.2131  0.0766
   62GLY    HA2  950   2.194   5.092   3.974  0.1606  0.0577  0.1354
   62GLY    HA3  951   2.173   4.962   3.853  0.9296 -0.2565 -0.5488
   63PHE      N  952   2.393   4.826   3.988 -0.5370 -0.7191 -0.0984
   63PHE     CA  953   2.454   4.737   4.086 -0.0391  0.5209  0.5892
   63PHE      C  954   2.523   4.817   4.193  0.6763  0.1414  0.1318
   63PHE      O  955   2.501   4.771   4.305 -0.4104 -0.2453 -0.5495
   63PHE     CB  956   2.561   4.650   4.015 -1.3507  0.3134 -0.1571
   63PHE     CG  957   2.648   4.561   4.104  0.3921 -0.2684  0.7786
   63PHE    CD1  958   2.623   4.422   4.114  1.1790  0.2795 -0.4448
   63PHE    CD2  959   2.765   4.602   4.163 -0.6674  0.4385 -0.6638
   63PHE    CE1  960   2.699   4.335   4.189  0.1673 -0.3089  0.1334
   63PHE    CE2  961   2.845   4.514   4.234 -0.1102  0.8587 -0.0952
   63PHE     CZ  962   2.816   4.377   4.248 -0.0855 -0.6636 -1.3274
   63PHE      H  963   2.434   4.829   3.896  0.4941 -1.1079  0.3155
   63PHE     HA  964   2.376   4.675   4.129  0.2046 -0.7607 -0.6855
   63PHE    HB2  965   2.515   4.577   3.948  0.1363 -1.3862  0.5135
   63PHE    HB3  966   2.628   4.717   3.961  0.0223 -0.9158 -0.0946
   63PHE    HD1  967   2.532   4.382   4.071  0.8852  1.0626 -0.5813
   63PHE    HD2  968   2.787   4.706   4.148 -0.9185  0.4201 -1.2198
   63PHE    HE1  969   2.668   4.232   4.178 -0.5459 -0.0291 -0.7537
   63PHE    HE2  970   2.939   4.548   4.276  0.8526 -0.8459 -0.6654
   63PHE     HZ  971   2.874   4.317   4.316 -0.3220  0.7006  0.2012
   64VAL      N  972   2.588   4.927   4.162 -0.1236  0.3587 -0.1809
   64VAL     CA  973   2.636   5.019   4.262  0.1348 -0.1301  0.2302
   64VAL      C  974   2.533   5.064   4.368  0.4737 -0.0802 -0.6718
   64VAL      O  975   2.577   5.118   4.475  0.5208  0.3705 -0.8034
   64VAL     CB  976   2.693   5.142   4.190 -0.3361  0.5457 -0.2376
   64VAL    CG1  977   2.813   5.115   4.103 -1.2990  0.8227  0.4294
   64VAL    CG2  978   2.595   5.209   4.101  0.6021 -1.3494 -0.3094
   64VAL      H  979   2.609   4.942   4.064  2.4951 -1.1258 -0.0306
   64VAL     HA  980   2.719   4.974   4.317 -0.0407 -0.4474  0.2378
   64VAL     HB  981   2.726   5.215   4.264 -0.2313  1.0838 -0.7977
   64VAL   HG11  982   2.797   5.028   4.040 -0.3672  0.5156  0.5944
   64VAL   HG12  983   2.841   5.199   4.039  1.6586  0.0089  0.3508
   64VAL   HG13  984   2.902   5.098   4.164 -1.3199  0.8753  0.4746
   64VAL   HG21  985   2.514   5.252   4.160  0.5754  0.0511 -1.2735
   64VAL   HG22  986   2.639   5.299   4.058 -0.1317 -0.1800  1.2092
   64VAL   HG23  987   2.553   5.144   4.024  1.4505 -1.3768 -0.7713
   65ASP      N  988   2.402   5.052   4.343  0.5316 -0.0425 -0.0815
   65ASP     CA  989   2.294   5.081   4.437  0.6114 -0.9908 -0.0758
   65ASP      C  990   2.285   4.991   4.556 -0.1184 -0.2864 -0.2845
   65ASP      O  991   2.258   5.038   4.665 -0.1247  0.3087  0.2038
   65ASP     CB  992   2.153   5.088   4.380 -0.3485 -0.8621 -0.4572
   65ASP     CG  993   2.120   5.190   4.274  0.8005  0.1138 -0.4309
   65ASP    OD1  994   2.000   5.184   4.235 -0.1186 -0.4394  0.0106
   65ASP    OD2  995   2.203   5.275   4.245  0.8563 -0.1045  0.2569
   65ASP      H  996   2.371   5.020   4.253 -0.5678  0.4084  0.1084
   65ASP     HA  997   2.312   5.184   4.467 -0.0652 -0.9653  0.2594
   65ASP    HB2  998   2.138   4.988   4.338  0.2288 -0.9598 -0.4478
   65ASP    HB3  999   2.083   5.108   4.461 -1.1660  0.0613 -1.3341
   66LEU      N 1000   2.295   4.861   4.540  0.0038 -1.1719 -0.2171
   66LEU     CA 1001   2.258   4.753   4.632 -0.1667  0.0827 -0.2885
   66LEU      C 1002   2.351   4.751   4.755 -0.1668 -0.2071 -0.3721
   66LEU      O 1003   2.444   4.833   4.761  0.4352 -0.4707  0.1149
   66LEU     CB 1004   2.266   4.618   4.561 -0.2451 -0.5361  0.2162
   66LEU     CG 1005   2.208   4.610   4.420 -0.3213  0.6688  0.3249
   66LEU    CD1 1006   2.240   4.464   4.364 -0.0411 -0.9930  1.1734
   66LEU    CD2 1007   2.064   4.641   4.408  0.5285 -0.2154 -0.2179
   66LEU      H 1008   2.328   4.839   4.447 -0.1833 -1.8163 -0.1399
   66LEU     HA 1009   2.155   4.768   4.665 -0.5700 -1.2451 -0.7915
   66LEU    HB2 1010   2.372   4.595   4.554  0.3370  1.9031 -0.5865
   66LEU    HB3 1011   2.209   4.546   4.620  0.0403 -0.7203  0.2743
   66LEU     HG 1012   2.261   4.678   4.353 -1.1692  1.3844  0.3461
   66LEU   HD11 1013   2.184   4.386   4.417  0.3614 -2.0275  0.1421
   66LEU   HD12 1014   2.207   4.468   4.261 -0.4823 -0.4653  1.3197
   66LEU   HD13 1015   2.343   4.430   4.357  0.0174 -0.6354 -0.3022
   66LEU   HD21 1016   2.045   4.743   4.443 -0.4217 -0.6730  0.7080
   66LEU   HD22 1017   2.043   4.634   4.301  0.3530  0.1281 -0.2078
   66LEU   HD23 1018   2.002   4.583   4.476  0.5285  0.8428  0.7439
   67THR      N 1019   2.316   4.676   4.867 -0.3657 -0.3459  0.0645
   67THR     CA 1020   2.399   4.677   4.995  0.7549 -0.4397  0.2001
   67THR      C 1021   2.525   4.586   4.978  0.5953  0.0334 -0.6473
   67THR      O 1022   2.524   4.499   4.895 -0.1236 -0.3686  0.3599
   67THR     CB 1023   2.319   4.624   5.114  0.7227  0.6010  0.1457
   67THR    CG2 1024   2.214   4.729   5.156  0.1128  0.6220  0.3169
   67THR    OG1 1025   2.260   4.504   5.094 -0.0474 -0.0756 -0.1905
   67THR      H 1026   2.233   4.620   4.857  0.1257 -1.1296  0.1583
   67THR     HA 1027   2.419   4.783   5.011  0.0217 -0.1081 -0.8704
   67THR     HB 1028   2.392   4.608   5.193  0.5489 -0.3260  0.1376
   67THR    HG1 1029   2.187   4.524   5.035 -1.4263  0.1302  1.4102
   67THR   HG21 1030   2.148   4.682   5.229  0.8137 -0.3250  0.3753
   67THR   HG22 1031   2.261   4.821   5.190  0.7903  0.6849 -0.7131
   67THR   HG23 1032   2.147   4.750   5.072  0.1300  0.8095  0.3498
   68LEU      N 1033   2.633   4.603   5.053  0.5360 -0.1538 -0.5334
   68LEU     CA 1034   2.743   4.507   5.060 -0.4009 -0.8212 -1.0200
   68LEU      C 1035   2.694   4.363   5.083  0.6192 -0.0714  0.6402
   68LEU      O 1036   2.729   4.278   5.006  0.1400 -0.1769  0.0488
   68LEU     CB 1037   2.855   4.545   5.160 -0.6042 -0.3793 -0.7012
   68LEU     CG 1038   2.924   4.675   5.153  0.5939  0.1248  0.2043
   68LEU    CD1 1039   3.045   4.682   5.247  0.1291 -0.8373 -0.1637
   68LEU    CD2 1040   2.970   4.714   5.019 -0.2785 -1.0132 -0.0150
   68LEU      H 1041   2.634   4.681   5.116 -0.7218  0.2755 -0.9817
   68LEU     HA 1042   2.793   4.514   4.964 -1.0219 -0.5252 -1.3366
   68LEU    HB2 1043   2.823   4.541   5.264  0.5513 -1.0080 -0.3381
   68LEU    HB3 1044   2.927   4.466   5.143 -0.5545 -0.3119 -0.8108
   68LEU     HG 1045   2.860   4.747   5.204  0.0929 -0.7306  0.8524
   68LEU   HD11 1046   3.031   4.650   5.350  1.2366  0.1767  0.3446
   68LEU   HD12 1047   3.125   4.614   5.219  1.5750  0.3268  0.8451
   68LEU   HD13 1048   3.088   4.782   5.254 -0.1774 -0.7764  1.6273
   68LEU   HD21 1049   3.045   4.645   4.979  0.0098 -0.0084 -1.3303
   68LEU   HD22 1050   2.890   4.719   4.946  0.0057  0.6577 -0.2908
   68LEU   HD23 1051   3.015   4.813   5.016 -0.0145 -1.1112  0.4614
   69HIS      N 1052   2.602   4.335   5.174 -0.6152  0.4564 -0.4139
   69HIS     CA 1053   2.543   4.204   5.198 -0.2002 -0.3228  0.4750
   69HIS      C 1054   2.504   4.137   5.070 -0.4499  0.2166  1.1236
   69HIS      O 1055   2.514   4.018   5.052 -0.4293  0.0795 -0.4464
   69HIS     CB 1056   2.432   4.211   5.301 -0.4012  0.3333  0.5466
   69HIS     CG 1057   2.354   4.081   5.316 -0.4918  0.1080 -0.3161
   69HIS    CD2 1058   2.388   3.973   5.396 -0.0765 -0.3382 -0.8353
   69HIS    ND1 1059   2.250   4.041   5.239 -0.3593  0.3406  0.3751
   69HIS    CE1 1060   2.214   3.913   5.268  0.2600 -0.0429  0.1807
   69HIS    NE2 1061   2.297   3.871   5.365 -0.2888 -0.0672 -0.5130
   69HIS      H 1062   2.574   4.411   5.234 -1.6466  0.1201 -0.4396
   69HIS     HA 1063   2.615   4.139   5.245  0.2976 -0.3965 -0.3443
   69HIS    HB2 1064   2.469   4.245   5.398  0.3485  0.3574  0.2697
   69HIS    HB3 1065   2.380   4.292   5.250  0.2078 -0.2948 -1.2104
   69HIS    HD1 1066   2.221   4.093   5.157  0.4206  0.3023  0.0510
   69HIS    HD2 1067   2.464   3.977   5.472 -0.3044 -0.1242 -0.6133
   69HIS    HE1 1068   2.129   3.863   5.224 -0.2008  1.3545 -0.6598
   69HIS    HE2 1069   2.309   3.779   5.406 -0.9987  0.2710  0.5376
   70ASP      N 1070   2.443   4.216   4.977  0.0764  0.7440 -0.3191
   70ASP     CA 1071   2.387   4.163   4.856 -1.1803  0.3799  0.5448
   70ASP      C 1072   2.493   4.165   4.745  0.2601 -0.2777 -0.2209
   70ASP      O 1073   2.525   4.056   4.697  0.1456 -0.3112 -0.5252
   70ASP     CB 1074   2.261   4.241   4.818  0.4071 -0.0952  0.1467
   70ASP     CG 1075   2.143   4.229   4.922 -0.4486  0.6117  0.6866
   70ASP    OD1 1076   2.151   4.131   5.004  0.1867  0.2771 -0.2894
   70ASP    OD2 1077   2.046   4.310   4.926  0.0153 -0.2456  0.4974
   70ASP      H 1078   2.436   4.315   4.996  0.4916  0.8337 -0.6156
   70ASP     HA 1079   2.369   4.056   4.865 -0.6852  0.1351 -0.8501
   70ASP    HB2 1080   2.283   4.347   4.806  0.6658  0.1966  2.3185
   70ASP    HB3 1081   2.228   4.203   4.721  0.1564  0.2005  0.1125
   71GLN      N 1082   2.563   4.272   4.722 -0.3749  0.0851  0.7340
   71GLN     CA 1083   2.674   4.277   4.621  0.2089  0.4616 -0.0458
   71GLN      C 1084   2.787   4.174   4.645  0.1153  0.5864  0.3361
   71GLN      O 1085   2.841   4.123   4.541  0.2759 -0.1424 -1.1366
   71GLN     CB 1086   2.746   4.412   4.625  0.4584  0.7514 -0.4872
   71GLN     CG 1087   2.663   4.538   4.579 -0.2861  1.4301 -0.5558
   71GLN     CD 1088   2.744   4.664   4.599  0.0855 -0.2147 -0.1391
   71GLN    NE2 1089   2.719   4.767   4.524 -0.2351 -0.2180 -0.4550
   71GLN    OE1 1090   2.833   4.677   4.682  0.0104 -0.4308 -0.3029
   71GLN      H 1091   2.540   4.357   4.773  0.1305  0.1261  0.9063
   71GLN     HA 1092   2.639   4.256   4.520  1.2246  0.7874 -0.4918
   71GLN    HB2 1093   2.766   4.418   4.732  0.0181 -0.1103 -0.3476
   71GLN    HB3 1094   2.840   4.403   4.570  0.2144 -0.4153 -0.7611
   71GLN    HG2 1095   2.652   4.518   4.472  0.4449  0.1918 -0.4421
   71GLN    HG3 1096   2.568   4.545   4.631 -0.1617 -1.5096  0.4294
   71GLN   HE21 1097   2.782   4.845   4.514 -0.0152 -0.1790  0.8209
   71GLN   HE22 1098   2.640   4.767   4.461 -1.3791 -0.6611  0.8763
   72VAL      N 1099   2.827   4.145   4.770  0.7143  0.0453  0.4255
   72VAL     CA 1100   2.908   4.029   4.813  0.3924 -0.3959  0.4430
   72VAL      C 1101   2.842   3.891   4.788  0.2854 -0.3394 -0.0116
   72VAL      O 1102   2.913   3.806   4.727  0.1257  0.0051 -0.1240
   72VAL     CB 1103   2.948   4.048   4.963 -0.4432 -0.5940 -0.8412
   72VAL    CG1 1104   3.029   3.931   5.022 -0.6481  0.4018 -0.0757
   72VAL    CG2 1105   3.030   4.178   4.989  0.2641 -0.7820 -0.5372
   72VAL      H 1106   2.769   4.185   4.842  0.4587 -0.3715  0.4638
   72VAL     HA 1107   3.001   4.041   4.759  0.0479  0.0400 -0.0720
   72VAL     HB 1108   2.857   4.063   5.021  0.0918  1.1699 -0.3496
   72VAL   HG11 1109   3.030   3.950   5.130  0.4275 -1.3304  0.2878
   72VAL   HG12 1110   2.980   3.839   4.992  0.2763 -0.0333 -0.3241
   72VAL   HG13 1111   3.130   3.934   4.981 -0.7957  0.7632 -0.4219
   72VAL   HG21 1112   3.010   4.259   4.919  0.5083  0.5579  0.8450
   72VAL   HG22 1113   3.002   4.232   5.079 -0.0903  0.4373 -1.3192
   72VAL   HG23 1114   3.137   4.159   4.998  0.3888  0.0328 -0.1094
   73HIS      N 1115   2.714   3.869   4.820 -0.7340  0.1543  0.4121
   73HIS     CA 1116   2.648   3.748   4.781  0.3680 -0.1007  0.5654
   73HIS      C 1117   2.647   3.716   4.629 -0.6050  1.1062  0.4105
   73HIS      O 1118   2.659   3.598   4.583 -0.1299 -0.2260 -0.3272
   73HIS     CB 1119   2.505   3.742   4.832 -0.1669 -1.0959 -0.6265
   73HIS     CG 1120   2.414   3.633   4.784  0.2709  0.3234  0.1935
   73HIS    CD2 1121   2.333   3.642   4.673  0.4340  0.4740  0.9908
   73HIS    ND1 1122   2.385   3.518   4.858  0.8150 -0.6977  0.5147
   73HIS    CE1 1123   2.298   3.459   4.778  0.4251 -0.2227  0.3492
   73HIS    NE2 1124   2.258   3.523   4.669 -0.5659 -0.6907  0.3230
   73HIS      H 1125   2.662   3.940   4.870 -0.0141  0.6282  0.5243
   73HIS     HA 1126   2.708   3.666   4.820  1.1766 -0.3725 -1.0738
   73HIS    HB2 1127   2.518   3.738   4.940  1.0324 -1.2001 -0.7432
   73HIS    HB3 1128   2.463   3.838   4.805  1.2070 -0.1847  0.2570
   73HIS    HD2 1129   2.333   3.710   4.588  0.3357 -0.3624  0.2946
   73HIS    HE1 1130   2.256   3.363   4.803 -0.3739  0.2882  1.1138
   73HIS    HE2 1131   2.193   3.493   4.597  0.1071  0.4120 -0.8357
   74LEU      N 1132   2.616   3.815   4.549 -0.5113 -0.6104 -0.7262
   74LEU     CA 1133   2.609   3.814   4.405 -0.0124 -1.0560 -0.1058
   74LEU      C 1134   2.753   3.789   4.341  0.5714  0.2526 -0.2376
   74LEU      O 1135   2.770   3.703   4.258  0.1622 -0.3476  0.3866
   74LEU     CB 1136   2.551   3.953   4.365 -0.1607 -0.5791  0.0259
   74LEU     CG 1137   2.403   3.976   4.399  0.5568  0.1900 -0.0141
   74LEU    CD1 1138   2.374   4.128   4.377  0.5424  1.2709 -0.2164
   74LEU    CD2 1139   2.315   3.889   4.318  0.1150 -0.6119 -0.5346
   74LEU      H 1140   2.607   3.905   4.592 -0.5093 -0.5337 -0.8850
   74LEU     HA 1141   2.544   3.732   4.376 -0.0097 -1.2006  0.2882
   74LEU    HB2 1142   2.607   4.032   4.414 -0.5046  0.0063 -0.4921
   74LEU    HB3 1143   2.562   3.956   4.256 -0.5287  0.1430 -0.0046
   74LEU     HG 1144   2.396   3.947   4.504  0.5950 -0.4750 -0.1858
   74LEU   HD11 1145   2.442   4.196   4.428  0.3670  0.6971  0.8433
   74LEU   HD12 1146   2.386   4.151   4.271 -0.0448 -0.1791 -0.6515
   74LEU   HD13 1147   2.272   4.151   4.406  0.1698 -0.6230  0.2339
   74LEU   HD21 1148   2.331   3.907   4.212  0.4074 -1.0679 -0.5714
   74LEU   HD22 1149   2.314   3.783   4.345 -0.6419 -0.3259  0.7758
   74LEU   HD23 1150   2.210   3.910   4.340  0.3739  1.0698 -0.6825
   75LEU      N 1151   2.854   3.867   4.381 -0.1888 -0.2490 -0.3192
   75LEU     CA 1152   2.993   3.850   4.344  1.1668 -1.3366  0.2735
   75LEU      C 1153   3.051   3.718   4.374 -0.3148  0.3979 -1.3550
   75LEU      O 1154   3.100   3.654   4.283 -0.3958 -0.1728 -0.2917
   75LEU     CB 1155   3.086   3.971   4.388  0.0545  1.4076 -0.3401
   75LEU     CG 1156   3.218   3.962   4.307  0.5840  0.2588 -0.3495
   75LEU    CD1 1157   3.192   4.006   4.168  0.7577 -0.6688  0.6098
   75LEU    CD2 1158   3.310   4.068   4.364  0.2679  0.5969  0.5999
   75LEU      H 1159   2.840   3.945   4.445 -0.0148 -0.0740 -0.4909
   75LEU     HA 1160   2.983   3.855   4.235 -1.3967  0.4111  0.3991
   75LEU    HB2 1161   3.033   4.065   4.375 -0.5908  1.1956  0.5623
   75LEU    HB3 1162   3.112   3.962   4.494 -0.5101 -1.4622 -0.2885
   75LEU     HG 1163   3.263   3.862   4.310 -0.5302 -0.2673  0.7079
   75LEU   HD11 1164   3.284   4.000   4.110 -0.4967  0.1953 -1.7251
   75LEU   HD12 1165   3.122   3.940   4.118  0.5137 -0.2425  0.3801
   75LEU   HD13 1166   3.157   4.109   4.164 -0.1053 -0.9727 -0.5396
   75LEU   HD21 1167   3.405   4.063   4.311 -0.1860 -0.4273 -0.1908
   75LEU   HD22 1168   3.272   4.170   4.356  0.4547  0.6159 -0.3242
   75LEU   HD23 1169   3.327   4.034   4.466  0.2621 -1.9939 -0.1070
   76GLU      N 1170   3.034   3.661   4.499  0.1909 -0.1035 -0.0553
   76GLU     CA 1171   3.102   3.540   4.542  0.2997 -0.1036 -0.5720
   76GLU      C 1172   3.042   3.421   4.465 -0.6086 -0.0175 -0.2087
   76GLU      O 1173   3.114   3.321   4.449  0.3126  0.1970  0.0749
   76GLU     CB 1174   3.074   3.525   4.700 -0.1703 -0.2327  1.1098
   76GLU     CG 1175   3.127   3.398   4.775  0.3965  0.5591 -0.2227
   76GLU     CD 1176   3.023   3.287   4.797  0.1392  0.3728 -1.0997
   76GLU    OE1 1177   2.926   3.272   4.726 -0.0646 -0.2701 -0.2202
   76GLU    OE2 1178   3.027   3.230   4.912 -0.4988  0.1242  0.5555
   76GLU      H 1179   2.988   3.714   4.571 -0.1491  0.5977 -0.7606
   76GLU     HA 1180   3.209   3.549   4.524  0.3431  0.6035 -0.0417
   76GLU    HB2 1181   3.119   3.614   4.743  0.7085  0.4277 -0.9143
   76GLU    HB3 1182   2.967   3.542   4.714 -0.1372  1.0637  0.1478
   76GLU    HG2 1183   3.216   3.347   4.738 -0.5243 -1.0115 -0.4191
   76GLU    HG3 1184   3.137   3.430   4.879  0.2225 -0.3693  0.0963
   77SER      N 1185   2.919   3.436   4.425  0.4877 -0.0999  0.6512
   77SER     CA 1186   2.854   3.348   4.326 -0.6794  0.7687  0.4120
   77SER      C 1187   2.905   3.368   4.180  0.4636  0.3766  0.7524
   77SER      O 1188   2.876   3.270   4.107  0.2360  0.5027 -0.8109
   77SER     CB 1189   2.698   3.358   4.322  0.1299 -0.1375 -1.1879
   77SER     OG 1190   2.642   3.357   4.460  0.1080  0.3096 -0.5099
   77SER      H 1191   2.864   3.516   4.450 -0.3449 -0.3337 -0.2814
   77SER     HA 1192   2.879   3.245   4.350 -0.2357  0.7308 -0.1524
   77SER    HB2 1193   2.664   3.451   4.276  0.1618  0.2554 -0.4506
   77SER    HB3 1194   2.662   3.267   4.274 -1.2117 -0.4263  0.2253
   77SER     HG 1195   2.658   3.437   4.510 -0.9132  0.4468 -0.3543
   78ALA      N 1196   2.954   3.479   4.132 -0.1532 -0.5610  0.1324
   78ALA     CA 1197   2.977   3.516   3.994 -0.3729 -0.4700  0.0584
   78ALA      C 1198   3.122   3.550   3.954 -0.1713  0.5694 -0.4569
   78ALA      O 1199   3.154   3.566   3.840 -0.6008  0.3065  0.0154
   78ALA     CB 1200   2.896   3.635   3.965  0.4134 -0.8225  0.7125
   78ALA      H 1201   2.983   3.547   4.201  0.3354  0.2679 -0.8419
   78ALA     HA 1202   2.955   3.434   3.925  1.5704 -0.8558 -0.2218
   78ALA    HB1 1203   2.893   3.648   3.856 -0.8302 -2.0295  0.5506
   78ALA    HB2 1204   2.795   3.624   4.005  0.2367  0.4011  0.7014
   78ALA    HB3 1205   2.939   3.720   4.017 -0.4416  0.3379 -0.3344
   79TRP      N 1206   3.216   3.553   4.050 -0.4665 -0.5791 -0.0287
   79TRP     CA 1207   3.359   3.576   4.027  0.3324  0.1455  0.2940
   79TRP      C 1208   3.427   3.490   3.914 -0.0045 -0.8809 -0.1059
   79TRP      O 1209   3.492   3.547   3.821 -0.2803  0.0502 -0.1614
   79TRP     CB 1210   3.430   3.585   4.159 -0.0265  0.6690 -0.5879
   79TRP     CG 1211   3.467   3.456   4.227  0.4924 -0.3993  0.6617
   79TRP    CD1 1212   3.393   3.395   4.324  0.3998 -0.3914  0.1276
   79TRP    CD2 1213   3.585   3.375   4.207  0.3923  0.5741  0.1024
   79TRP    CE2 1214   3.565   3.257   4.296 -0.4719 -0.2076  0.9700
   79TRP    CE3 1215   3.695   3.376   4.121 -0.3661  0.2145  0.0641
   79TRP    NE1 1216   3.446   3.276   4.362 -0.7070 -1.0405 -0.5505
   79TRP    CZ2 1217   3.667   3.159   4.302  0.7056  0.4782  0.0005
   79TRP    CZ3 1218   3.791   3.268   4.123  0.4946  0.0679 -0.4434
   79TRP    CH2 1219   3.777   3.167   4.217 -0.3180  0.4873 -0.5147
   79TRP      H 1220   3.188   3.567   4.146  0.7830  1.1346  0.1719
   79TRP     HA 1221   3.357   3.679   3.991 -1.3004  0.1101  0.1323
   79TRP    HB2 1222   3.524   3.638   4.146  0.4120  0.4510  1.1212
   79TRP    HB3 1223   3.365   3.641   4.226 -0.3550 -0.9674  0.6145
   79TRP    HD1 1224   3.294   3.429   4.352  0.1086 -0.3940 -0.8157
   79TRP    HE1 1225   3.410   3.214   4.434 -0.6382  0.9078  1.3878
   79TRP    HE3 1226   3.713   3.466   4.064  1.0614  0.7638  1.2726
   79TRP    HZ2 1227   3.651   3.074   4.368  0.5268 -0.1180 -0.7813
   79TRP    HZ3 1228   3.886   3.269   4.073  0.3921  0.0485 -0.6396
   79TRP    HH2 1229   3.852   3.090   4.213  0.7347  1.4807 -0.9532
   80LEU      N 1230   3.417   3.361   3.929 -0.6407  0.7351 -0.2581
   80LEU     CA 1231   3.502   3.275   3.844 -0.6428  0.3495  0.5490
   80LEU      C 1232   3.463   3.284   3.698  0.3130  0.2100  0.7016
   80LEU      O 1233   3.548   3.307   3.610  0.3801 -0.1887 -0.2390
   80LEU     CB 1234   3.507   3.123   3.894 -0.3266 -1.4151 -0.3775
   80LEU     CG 1235   3.584   3.039   3.808 -0.5503  0.7995  0.9743
   80LEU    CD1 1236   3.729   3.075   3.787  0.7971 -0.5300 -0.3821
   80LEU    CD2 1237   3.608   2.898   3.870  0.3541  0.3551 -0.4306
   80LEU      H 1238   3.356   3.316   3.996 -0.3935  0.2035 -0.3733
   80LEU     HA 1239   3.601   3.313   3.870 -0.7343  0.6906  0.4178
   80LEU    HB2 1240   3.558   3.127   3.990 -0.2663 -0.3676 -0.4283
   80LEU    HB3 1241   3.402   3.094   3.898 -0.6765 -0.2497 -0.4205
   80LEU     HG 1242   3.551   3.020   3.706  0.2779 -0.1791  0.8536
   80LEU   HD11 1243   3.778   3.072   3.884 -0.9026  0.7074  0.6364
   80LEU   HD12 1244   3.777   3.012   3.712  0.1923 -0.8874 -0.4869
   80LEU   HD13 1245   3.735   3.180   3.759  0.1957 -0.1625  0.7294
   80LEU   HD21 1246   3.510   2.864   3.903  1.0220 -0.7651  0.5068
   80LEU   HD22 1247   3.655   2.834   3.795 -0.5648 -1.7712  0.6422
   80LEU   HD23 1248   3.674   2.900   3.956  0.7060  0.2994 -0.6950
   81GLU      N 1249   3.331   3.268   3.669 -0.1804 -1.3687  0.0685
   81GLU     CA 1250   3.274   3.289   3.534 -0.0958 -0.5095  0.3003
   81GLU      C 1251   3.307   3.424   3.467  0.3125  0.3490  0.0383
   81GLU      O 1252   3.325   3.418   3.349  0.1109  0.0797  0.1615
   81GLU     CB 1253   3.122   3.272   3.541 -0.4307  0.5383 -0.1030
   81GLU     CG 1254   3.066   3.133   3.576 -0.9829 -1.3078  1.0101
   81GLU     CD 1255   3.041   3.113   3.723 -0.0375  0.2508 -0.4245
   81GLU    OE1 1256   3.143   3.119   3.796 -0.7451 -0.3470 -0.1405
   81GLU    OE2 1257   2.934   3.066   3.766  0.5839 -0.6431  0.0383
   81GLU      H 1258   3.269   3.245   3.745  0.5286 -0.8730  0.8403
   81GLU     HA 1259   3.309   3.208   3.471 -0.9423 -1.6498  1.2135
   81GLU    HB2 1260   3.086   3.342   3.617 -0.2631  0.0310  0.4555
   81GLU    HB3 1261   3.067   3.300   3.451 -0.0136 -0.8848 -0.8572
   81GLU    HG2 1262   2.974   3.119   3.520  0.0581 -0.4323 -1.1446
   81GLU    HG3 1263   3.142   3.065   3.537 -0.0059 -0.0199  0.5499
   82ILE      N 1264   3.313   3.529   3.545 -1.5477 -0.5947 -0.2219
   82ILE     CA 1265   3.374   3.661   3.503  0.1237  0.5938  0.1278
   82ILE      C 1266   3.524   3.668   3.472 -0.1008  0.1957  0.2035
   82ILE      O 1267   3.560   3.718   3.366 -0.2267  0.1050 -0.9705
   82ILE     CB 1268   3.326   3.766   3.602  0.9441 -0.9801  0.1254
   82ILE    CG1 1269   3.166   3.781   3.589  0.0498  0.2784 -0.1455
   82ILE    CG2 1270   3.374   3.904   3.564 -0.1744 -1.5820 -0.6325
   82ILE    CD1 1271   3.097   3.874   3.692 -0.5254 -0.0715  0.0414
   82ILE      H 1272   3.295   3.519   3.644  0.0685  1.0939  0.3433
   82ILE     HA 1273   3.324   3.676   3.408  0.0142 -0.9945 -0.1090
   82ILE     HB 1274   3.354   3.746   3.705 -0.7477  0.9268  1.1212
   82ILE   HG12 1275   3.134   3.789   3.485  0.1242  0.1858 -0.1758
   82ILE   HG13 1276   3.132   3.688   3.633  1.4137 -0.0141  0.3963
   82ILE   HG21 1277   3.337   3.987   3.623 -0.1589 -0.2865 -2.2780
   82ILE   HG22 1278   3.483   3.909   3.568 -0.2216  0.1714  0.6214
   82ILE   HG23 1279   3.356   3.916   3.457  0.7776 -0.1817 -0.6854
   82ILE   HD11 1280   2.991   3.849   3.697 -0.6819  0.2683 -1.0051
   82ILE   HD12 1281   3.145   3.859   3.788  0.5919 -0.3737 -0.5288
   82ILE   HD13 1282   3.095   3.978   3.660  0.5187  0.1614  0.6572
   83LEU      N 1283   3.615   3.610   3.554  0.9474 -0.2355 -0.3249
   83LEU     CA 1284   3.748   3.586   3.505  0.3244  0.3370  0.0289
   83LEU      C 1285   3.751   3.497   3.380 -0.5751  0.3427  0.0874
   83LEU      O 1286   3.822   3.529   3.286  0.2102  0.4694  0.0429
   83LEU     CB 1287   3.838   3.524   3.606 -0.7353  0.3490 -0.7845
   83LEU     CG 1288   3.865   3.597   3.741  0.9229  0.8255  0.3010
   83LEU    CD1 1289   3.938   3.486   3.825 -1.0463 -1.3715  0.6983
   83LEU    CD2 1290   3.936   3.723   3.733 -0.6574 -1.9523  0.2418
   83LEU      H 1291   3.576   3.561   3.634 -0.9268 -0.8961 -1.5265
   83LEU     HA 1292   3.794   3.683   3.486  0.5660  0.1932 -0.1295
   83LEU    HB2 1293   3.793   3.430   3.636  0.2739  0.0195 -0.2082
   83LEU    HB3 1294   3.938   3.500   3.568  0.0353  0.4067  1.0282
   83LEU     HG 1295   3.765   3.620   3.779  0.3766 -0.9322  0.1032
   83LEU   HD11 1296   3.895   3.387   3.806  0.7018 -1.8897 -1.4413
   83LEU   HD12 1297   4.040   3.474   3.788 -0.8754 -0.2165  0.7216
   83LEU   HD13 1298   3.936   3.517   3.929 -0.8954 -0.2118  0.3826
   83LEU   HD21 1299   3.938   3.777   3.827  0.1777 -1.2980 -0.1246
   83LEU   HD22 1300   4.039   3.707   3.701  0.0895 -0.7223  1.7891
   83LEU   HD23 1301   3.896   3.799   3.666  0.9002  0.2743  1.5663
   84MET      N 1302   3.678   3.382   3.371 -0.6307 -0.1159 -0.0918
   84MET     CA 1303   3.688   3.286   3.257 -0.5703 -0.1278 -0.6069
   84MET      C 1304   3.638   3.341   3.127  0.2537 -0.1133  0.2213
   84MET      O 1305   3.688   3.307   3.026 -0.9280  0.7520 -0.5304
   84MET     CB 1306   3.624   3.144   3.279  0.0185 -0.6738  0.8408
   84MET     CG 1307   3.674   3.065   3.392  0.1515  0.7203  0.1533
   84MET     SD 1308   3.565   2.926   3.433 -0.2364  0.2698  0.5587
   84MET     CE 1309   3.691   2.803   3.468  0.1051 -0.1782 -0.6736
   84MET      H 1310   3.631   3.352   3.455 -0.1953  0.1364  0.2561
   84MET     HA 1311   3.793   3.267   3.235 -0.4312  0.0128 -0.0913
   84MET    HB2 1312   3.517   3.164   3.289 -0.2231 -1.3291 -0.1599
   84MET    HB3 1313   3.625   3.094   3.182 -0.2116  0.3463  0.2907
   84MET    HG2 1314   3.770   3.028   3.354  0.3228  0.9767  0.3306
   84MET    HG3 1315   3.687   3.119   3.485  0.3767 -0.0938  0.6179
   84MET    HE1 1316   3.654   2.700   3.472  0.7906 -0.4229 -0.0557
   84MET    HE2 1317   3.759   2.795   3.383  0.0093 -0.9763 -0.6926
   84MET    HE3 1318   3.735   2.823   3.566 -1.3335  0.0073 -0.0125
   85ILE      N 1319   3.534   3.430   3.128 -0.0769 -0.6224  0.7985
   85ILE     CA 1320   3.494   3.507   3.004  0.3986  0.1238 -0.1066
   85ILE      C 1321   3.592   3.626   2.983 -0.4345  0.2679  0.2815
   85ILE      O 1322   3.632   3.658   2.871  0.4748  0.1565 -0.6932
   85ILE     CB 1323   3.341   3.547   3.000 -0.4884  0.0238  1.3743
   85ILE    CG1 1324   3.304   3.600   2.868  0.0454  0.3724  0.9383
   85ILE    CG2 1325   3.308   3.663   3.091 -0.6155  0.1072 -1.1417
   85ILE    CD1 1326   3.155   3.630   2.844  1.3173 -0.6156 -0.2074
   85ILE      H 1327   3.488   3.452   3.215  0.1267  0.1716  0.7243
   85ILE     HA 1328   3.508   3.449   2.913  0.5102  0.0502 -0.0445
   85ILE     HB 1329   3.280   3.461   3.029 -0.9342  0.2910  1.2459
   85ILE   HG12 1330   3.356   3.694   2.851 -0.1468  0.2918 -0.2920
   85ILE   HG13 1331   3.339   3.525   2.796  0.0758  0.1395  1.1901
   85ILE   HG21 1332   3.367   3.755   3.091 -0.2737 -0.1105 -1.2704
   85ILE   HG22 1333   3.200   3.682   3.090 -0.6728 -0.2015 -0.9466
   85ILE   HG23 1334   3.324   3.620   3.190 -0.5818  0.3127 -1.0546
   85ILE   HD11 1335   3.107   3.707   2.905  1.0197 -0.2986 -0.8283
   85ILE   HD12 1336   3.133   3.670   2.745 -1.8628  0.0445  0.5329
   85ILE   HD13 1337   3.094   3.540   2.852 -0.0313  0.3069  1.0524
   86GLY      N 1338   3.648   3.691   3.086  0.9401 -0.7590  0.1304
   86GLY     CA 1339   3.763   3.785   3.071  0.7533  0.7289 -0.3523
   86GLY      C 1340   3.877   3.730   2.989 -0.1683 -0.5675 -0.2276
   86GLY      O 1341   3.928   3.801   2.899  0.3918  0.5126 -0.3066
   86GLY      H 1342   3.616   3.660   3.176 -0.3814  0.1628  0.0369
   86GLY    HA2 1343   3.727   3.878   3.028 -1.1046  0.3551  0.1821
   86GLY    HA3 1344   3.794   3.789   3.175 -0.4190  0.8808  0.0190
   87LEU      N 1345   3.909   3.605   3.021 -0.1849 -0.2894  0.3797
   87LEU     CA 1346   4.025   3.534   2.955  0.3393  0.5842 -0.2228
   87LEU      C 1347   3.992   3.487   2.811  0.0670 -0.0916  0.3698
   87LEU      O 1348   4.065   3.512   2.722 -0.4059 -0.0830  0.2929
   87LEU     CB 1349   4.080   3.419   3.050  0.2056 -1.0584  0.1211
   87LEU     CG 1350   4.205   3.348   2.996  0.4591  0.6827 -0.1691
   87LEU    CD1 1351   4.316   3.456   3.007  0.3077  0.0450 -0.0319
   87LEU    CD2 1352   4.246   3.230   3.090  0.3731 -0.2520 -0.5587
   87LEU      H 1353   3.859   3.566   3.099  0.3958 -0.5222  0.6521
   87LEU     HA 1354   4.110   3.602   2.950  1.4421 -0.6329  0.6799
   87LEU    HB2 1355   4.093   3.451   3.153 -0.6916  0.3597 -0.1603
   87LEU    HB3 1356   4.011   3.335   3.059 -0.3812 -0.6549 -0.4211
   87LEU     HG 1357   4.183   3.314   2.895 -0.4941 -0.5768  0.4003
   87LEU   HD11 1358   4.411   3.404   2.996  0.4512  0.2605  0.1776
   87LEU   HD12 1359   4.330   3.532   2.930  0.4570  0.8166  0.7215
   87LEU   HD13 1360   4.305   3.505   3.104  0.7393 -0.6319  0.3712
   87LEU   HD21 1361   4.245   3.275   3.190  0.9225  0.0121 -0.6592
   87LEU   HD22 1362   4.171   3.153   3.106  0.5502 -0.3458 -0.1225
   87LEU   HD23 1363   4.340   3.183   3.062  0.9868  0.5133  0.0983
   88VAL      N 1364   3.878   3.424   2.800  0.3070  0.2360  0.8761
   88VAL     CA 1365   3.820   3.388   2.663 -0.7582  0.1154 -0.9363
   88VAL      C 1366   3.802   3.499   2.568  0.0246 -0.4090 -0.2850
   88VAL      O 1367   3.841   3.486   2.452  0.0035 -0.1258  0.5629
   88VAL     CB 1368   3.688   3.310   2.686  0.2629 -0.3947  0.4399
   88VAL    CG1 1369   3.600   3.297   2.560 -0.6850 -0.1047 -0.3407
   88VAL    CG2 1370   3.733   3.168   2.725  0.0974  0.5522  0.3956
   88VAL      H 1371   3.823   3.405   2.883 -0.1874 -0.5786  0.3995
   88VAL     HA 1372   3.890   3.315   2.620 -0.3478 -0.1602  0.1273
   88VAL     HB 1373   3.627   3.357   2.764 -0.0403  1.0290 -0.5747
   88VAL   HG11 1374   3.561   3.195   2.560  0.8253 -0.7658  1.2087
   88VAL   HG12 1375   3.515   3.363   2.577 -0.6141 -0.3739  1.5590
   88VAL   HG13 1376   3.661   3.314   2.472 -1.2090  1.1340 -0.4973
   88VAL   HG21 1377   3.646   3.102   2.728  0.2476  0.3647  0.6955
   88VAL   HG22 1378   3.807   3.131   2.653 -0.8472  0.3182 -0.5098
   88VAL   HG23 1379   3.782   3.183   2.821 -0.3456 -0.7243  0.8645
   89TRP      N 1380   3.748   3.615   2.611  0.5782  0.6302  0.0357
   89TRP     CA 1381   3.729   3.738   2.541 -1.0015 -0.2849  0.2611
   89TRP      C 1382   3.869   3.793   2.494  0.1054 -0.4556 -0.0660
   89TRP      O 1383   3.891   3.815   2.373  0.4404 -0.2564  0.6063
   89TRP     CB 1384   3.666   3.852   2.625 -0.2011  0.9090  0.1402
   89TRP     CG 1385   3.695   3.996   2.600 -0.2786  0.0439 -0.6578
   89TRP    CD1 1386   3.768   4.091   2.676 -0.0167  0.8530 -0.4159
   89TRP    CD2 1387   3.657   4.066   2.483 -0.7342 -0.2015  0.0449
   89TRP    CE2 1388   3.717   4.196   2.481  0.1471  0.3947  0.1392
   89TRP    CE3 1389   3.584   4.023   2.367  0.2492  0.4500 -0.3209
   89TRP    NE1 1390   3.787   4.198   2.597 -0.7649  0.3904  0.4994
   89TRP    CZ2 1391   3.686   4.283   2.376  0.2367 -0.7903  0.3241
   89TRP    CZ3 1392   3.558   4.105   2.256 -0.2755 -0.7247 -0.1735
   89TRP    CH2 1393   3.600   4.240   2.271 -0.5965  1.4804  0.7013
   89TRP      H 1394   3.720   3.618   2.707 -0.0405  0.4022 -0.1297
   89TRP     HA 1395   3.672   3.730   2.448 -0.9377 -1.1605  0.2810
   89TRP    HB2 1396   3.558   3.850   2.615 -0.1883  0.9702 -0.0273
   89TRP    HB3 1397   3.694   3.833   2.728  0.2095 -0.2082 -0.1453
   89TRP    HD1 1398   3.813   4.068   2.771  0.2103 -0.2783 -0.7594
   89TRP    HE1 1399   3.837   4.279   2.631 -0.2784  0.1693  0.3249
   89TRP    HE3 1400   3.543   3.923   2.363 -0.2055  0.5956  0.3859
   89TRP    HZ2 1401   3.732   4.381   2.368 -0.5141 -0.4120  0.4598
   89TRP    HZ3 1402   3.498   4.070   2.172 -0.4311  0.2816 -0.5142
   89TRP    HH2 1403   3.583   4.297   2.180  0.1361 -0.8006 -1.0622
   90ARG      N 1404   3.960   3.801   2.590 -0.9491  0.2589  0.4819
   90ARG     CA 1405   4.098   3.858   2.555 -0.4767 -0.3645 -0.1427
   90ARG      C 1406   4.189   3.763   2.484 -0.6477  0.8129  0.4296
   90ARG      O 1407   4.296   3.809   2.450  0.3200  0.1877  0.3831
   90ARG     CB 1408   4.163   3.929   2.676  0.2017  0.3188 -1.4479
   90ARG     CG 1409   4.237   3.838   2.780  0.4573  0.0451  0.8729
   90ARG     CD 1410   4.343   3.915   2.860 -0.6664 -0.2132 -0.4165
   90ARG     NE 1411   4.401   3.831   2.959 -0.4092 -0.0794 -1.5788
   90ARG     CZ 1412   4.370   3.830   3.088  0.3705 -0.2810 -0.1948
   90ARG    NH1 1413   4.268   3.895   3.145  0.3643  0.1089  0.2245
   90ARG    NH2 1414   4.443   3.759   3.175 -0.1079  0.3340 -0.1480
   90ARG      H 1415   3.928   3.789   2.685 -1.1956 -2.1887  0.2210
   90ARG     HA 1416   4.074   3.934   2.481 -0.0342  0.5487  0.6147
   90ARG    HB2 1417   4.237   3.997   2.634  0.7351  1.2601  0.7336
   90ARG    HB3 1418   4.097   3.993   2.734  0.4669 -0.7513  0.1569
   90ARG    HG2 1419   4.161   3.793   2.844  0.5114 -0.5256  0.5531
   90ARG    HG3 1420   4.291   3.756   2.732 -0.5943 -0.5291  0.6003
   90ARG    HD2 1421   4.430   3.930   2.796  0.1216 -1.2153  0.3519
   90ARG    HD3 1422   4.299   4.005   2.901  0.4682 -0.4604  1.5780
   90ARG     HE 1423   4.477   3.769   2.938 -0.1292 -0.2192 -0.3273
   90ARG   HH11 1424   4.264   3.919   3.243  0.7611 -1.5700  0.7154
   90ARG   HH12 1425   4.215   3.953   3.081 -0.2905 -0.1970  0.4669
   90ARG   HH21 1426   4.407   3.764   3.270  0.4218  0.2609  0.0608
   90ARG   HH22 1427   4.539   3.732   3.157 -0.3475  0.3531 -1.7600
   91SER      N 1428   4.139   3.642   2.442  0.2719  0.3243 -0.4043
   91SER     CA 1429   4.214   3.550   2.362 -0.5336  0.5935  1.0489
   91SER      C 1430   4.143   3.500   2.227 -0.0211 -0.1675 -0.6880
   91SER      O 1431   4.192   3.402   2.160 -0.1968 -0.2210 -0.6860
   91SER     CB 1432   4.234   3.418   2.442 -0.6625 -0.4278 -0.4203
   91SER     OG 1433   4.280   3.446   2.569 -0.1445  0.1616  0.1765
   91SER      H 1434   4.056   3.606   2.486  0.6805 -1.1820 -0.7493
   91SER     HA 1435   4.314   3.587   2.338 -1.0415  1.2321 -0.2777
   91SER    HB2 1436   4.138   3.365   2.446 -0.1486 -1.3632  0.4731
   91SER    HB3 1437   4.310   3.350   2.403 -0.2690 -0.4108  0.2838
   91SER     HG 1438   4.206   3.478   2.622 -0.4102  0.1542 -0.1843
   92MET      N 1439   4.039   3.567   2.176 -0.1509 -0.5653 -0.4615
   92MET     CA 1440   3.963   3.523   2.054  0.5815 -0.5892 -0.2824
   92MET      C 1441   4.036   3.527   1.927 -1.5348 -0.0355  0.2876
   92MET      O 1442   4.016   3.450   1.839 -0.2197  0.6301 -0.5425
   92MET     CB 1443   3.841   3.607   2.033 -0.1870  0.7641  0.8446
   92MET     CG 1444   3.737   3.578   2.137 -0.7583  0.0784 -0.9461
   92MET     SD 1445   3.572   3.644   2.104  0.3349 -0.2648  0.6284
   92MET     CE 1446   3.597   3.821   2.075  0.2758  0.5873  0.1764
   92MET      H 1447   4.002   3.646   2.227  0.9212 -0.1525 -0.2732
   92MET     HA 1448   3.926   3.420   2.060 -0.9686 -0.0898 -0.3766
   92MET    HB2 1449   3.866   3.713   2.021  0.0573  0.5959 -0.4433
   92MET    HB3 1450   3.794   3.579   1.939  0.4568 -0.4888  0.8608
   92MET    HG2 1451   3.718   3.471   2.138  0.3832 -0.2352  1.3860
   92MET    HG3 1452   3.766   3.613   2.237 -0.2730 -0.2179 -0.9790
   92MET    HE1 1453   3.626   3.838   1.972 -1.0234  0.1482 -0.3042
   92MET    HE2 1454   3.502   3.872   2.092  0.8560  1.7166  0.2183
   92MET    HE3 1455   3.671   3.856   2.147  0.3314  0.0173  0.4073
   93GLU      N 1456   4.134   3.621   1.914  0.1378 -0.1435  0.2168
   93GLU     CA 1457   4.226   3.624   1.801 -0.4766  0.6881  0.5389
   93GLU      C 1458   4.330   3.512   1.791 -0.4820  0.1624 -0.5567
   93GLU      O 1459   4.421   3.516   1.705  0.6537 -0.2053  0.4924
   93GLU     CB 1460   4.292   3.765   1.796  1.1326 -0.5285 -0.7716
   93GLU     CG 1461   4.402   3.804   1.699  0.4580  0.0802 -0.7034
   93GLU     CD 1462   4.368   3.787   1.557 -0.0330  0.0511 -0.3691
   93GLU    OE1 1463   4.248   3.820   1.514 -0.2900  0.4704 -1.0414
   93GLU    OE2 1464   4.458   3.785   1.476 -0.1390  0.7056 -0.5977
   93GLU      H 1465   4.147   3.690   1.987 -0.2662 -0.0406  0.1944
   93GLU     HA 1466   4.161   3.599   1.717  1.0505 -1.3165 -0.2019
   93GLU    HB2 1467   4.208   3.833   1.781  0.5289 -0.8887  0.6535
   93GLU    HB3 1468   4.331   3.779   1.897  0.1645  1.2195 -0.5599
   93GLU    HG2 1469   4.424   3.907   1.726 -0.9767 -0.0731  1.4898
   93GLU    HG3 1470   4.498   3.754   1.712  0.1984 -0.3691 -0.4620
   94HIS      N 1471   4.333   3.417   1.886 -0.2456  0.8093  0.2669
   94HIS     CA 1472   4.460   3.331   1.901  0.6744  0.7873  0.0940
   94HIS      C 1473   4.418   3.188   1.925  0.1376 -0.5101 -0.1406
   94HIS      O 1474   4.421   3.134   2.039 -0.4413  0.0840  0.0021
   94HIS     CB 1475   4.543   3.378   2.022  0.5085  0.2259  1.2703
   94HIS     CG 1476   4.623   3.509   2.008  0.4525 -0.3079 -0.2230
   94HIS    CD2 1477   4.578   3.634   2.038 -0.2254 -0.4885 -0.5777
   94HIS    ND1 1478   4.730   3.522   1.923 -0.0170 -1.1895  0.9163
   94HIS    CE1 1479   4.757   3.655   1.907  0.0252 -0.1986 -0.2710
   94HIS    NE2 1480   4.659   3.726   1.974 -0.7246  0.4265 -0.0524
   94HIS      H 1481   4.256   3.413   1.951 -0.3474  0.6909  0.1365
   94HIS     HA 1482   4.521   3.332   1.811  0.4261 -0.4214 -0.1283
   94HIS    HB2 1483   4.478   3.388   2.108 -0.2692  1.2071  0.6133
   94HIS    HB3 1484   4.604   3.297   2.061 -0.5559 -0.8639  0.7908
   94HIS    HD1 1485   4.783   3.450   1.876  1.7767  0.9791 -0.8689
   94HIS    HD2 1486   4.483   3.655   2.084  0.7621  0.2714  1.3662
   94HIS    HE1 1487   4.840   3.689   1.846  0.5746  0.1107  0.6159
   94HIS    HE2 1488   4.640   3.825   1.970 -0.6533  0.4227 -0.7318
   95PRO      N 1489   4.376   3.119   1.821  0.3006  0.6558 -0.0356
   95PRO     CA 1490   4.323   2.980   1.823  0.1284  0.6919 -0.3616
   95PRO      C 1491   4.422   2.881   1.881 -0.2632 -0.0970  0.0507
   95PRO      O 1492   4.542   2.889   1.850 -0.3252  0.4253 -0.3564
   95PRO     CB 1493   4.269   2.946   1.686 -0.5456  0.3720 -0.2409
   95PRO     CG 1494   4.358   3.029   1.603  0.1552 -1.9892  0.4683
   95PRO     CD 1495   4.376   3.158   1.682  0.2911 -0.1370 -1.1181
   95PRO     HA 1496   4.232   2.974   1.883  0.1915  0.7214 -0.2629
   95PRO    HB2 1497   4.286   2.842   1.656  0.0354  0.6026 -0.7504
   95PRO    HB3 1498   4.162   2.963   1.674 -0.5001  0.3341 -0.7383
   95PRO    HG2 1499   4.456   2.987   1.581  0.8618 -0.2219 -0.1717
   95PRO    HG3 1500   4.305   3.054   1.511  0.4215 -0.7767  0.6071
   95PRO    HD2 1501   4.468   3.209   1.651  0.4181 -0.1681 -0.7966
   95PRO    HD3 1502   4.286   3.217   1.666 -0.7854 -1.0180  0.9280
   96GLY      N 1503   4.372   2.785   1.962  0.1472 -0.5185  0.2885
   96GLY     CA 1504   4.449   2.686   2.025 -1.1332  0.4065 -0.4079
   96GLY      C 1505   4.536   2.727   2.145  0.4279 -0.2752  0.0850
   96GLY      O 1506   4.602   2.651   2.208 -0.0157  0.3016 -0.4934
   96GLY      H 1507   4.272   2.787   1.973 -0.0661 -0.4270 -1.2108
   96GLY    HA2 1508   4.385   2.606   2.062 -1.6397  1.3220  0.8348
   96GLY    HA3 1509   4.515   2.656   1.944 -1.5268 -1.2698 -0.1882
   97LYS      N 1510   4.536   2.855   2.177  0.1899  0.2080 -1.3171
   97LYS     CA 1511   4.602   2.928   2.286  0.7600  0.0936  0.4629
   97LYS      C 1512   4.511   3.021   2.359  0.0048  0.5992  0.1236
   97LYS      O 1513   4.394   3.047   2.326  0.4955 -0.4983  0.4892
   97LYS     CB 1514   4.716   3.004   2.221 -0.9303 -0.0574  0.1903
   97LYS     CG 1515   4.821   2.923   2.148  0.8007  0.3972 -0.2266
   97LYS     CD 1516   4.948   3.002   2.123 -0.0273 -0.5324 -0.0458
   97LYS     CE 1517   5.055   2.916   2.068 -0.2892 -0.7516  0.1957
   97LYS     NZ 1518   5.181   2.993   2.063 -0.1309  0.4939  0.1877
   97LYS      H 1519   4.461   2.903   2.129 -0.8694 -1.0134 -0.9996
   97LYS     HA 1520   4.645   2.857   2.357 -0.3025 -0.4968  0.5545
   97LYS    HB2 1521   4.686   3.092   2.163 -1.8637 -0.4225  0.0803
   97LYS    HB3 1522   4.777   3.036   2.305 -0.4150 -0.1765 -0.1327
   97LYS    HG2 1523   4.846   2.847   2.221 -0.4225  0.9821  0.8850
   97LYS    HG3 1524   4.779   2.884   2.055  0.8507 -0.2174  0.0003
   97LYS    HD2 1525   4.925   3.087   2.059  1.3578 -0.3052 -0.3035
   97LYS    HD3 1526   4.979   3.046   2.218  0.4187  0.9345 -0.8122
   97LYS    HE2 1527   5.071   2.827   2.129 -0.5752 -1.0490 -0.1546
   97LYS    HE3 1528   5.022   2.884   1.969 -0.1893  0.4127 -0.2495
   97LYS    HZ1 1529   5.181   3.064   1.991 -0.6073  0.3980  0.0847
   97LYS    HZ2 1530   5.204   3.032   2.153  0.1361  1.3494 -0.2332
   97LYS    HZ3 1531   5.257   2.930   2.039 -0.0955  0.3070  0.7612
   98LEU      N 1532   4.564   3.069   2.469  0.0069  0.0772 -0.5744
   98LEU     CA 1533   4.509   3.168   2.561  0.1836 -0.5657 -0.6108
   98LEU      C 1534   4.609   3.277   2.607 -0.2450 -0.3660 -0.6677
   98LEU      O 1535   4.725   3.247   2.643  0.0487 -0.0165 -0.2980
   98LEU     CB 1536   4.462   3.103   2.696  0.3198 -0.1670  0.5526
   98LEU     CG 1537   4.340   3.011   2.690  0.4336 -0.4726  0.7216
   98LEU    CD1 1538   4.308   2.943   2.820 -0.0726  0.9286 -0.4546
   98LEU    CD2 1539   4.222   3.081   2.644 -0.0704 -1.2888  0.1635
   98LEU      H 1540   4.663   3.054   2.482  0.0135 -0.2809 -0.9873
   98LEU     HA 1541   4.428   3.211   2.502 -0.6437  0.0730  0.8686
   98LEU    HB2 1542   4.544   3.040   2.731  0.2378 -0.1224  0.8249
   98LEU    HB3 1543   4.434   3.187   2.760 -0.9734 -0.3300  0.2487
   98LEU     HG 1544   4.350   2.940   2.608 -0.3013  0.9681 -0.7343
   98LEU   HD11 1545   4.390   2.876   2.845 -1.0755  0.1149  0.9784
   98LEU   HD12 1546   4.289   3.003   2.909  0.3741  0.7714 -0.2469
   98LEU   HD13 1547   4.219   2.882   2.801  0.7515 -0.3058 -0.5684
   98LEU   HD21 1548   4.229   3.115   2.541  0.2004 -0.1980  0.5127
   98LEU   HD22 1549   4.128   3.028   2.654 -0.6987 -0.2190  0.2784
   98LEU   HD23 1550   4.207   3.173   2.700 -0.2425 -0.5137 -1.0813
   99LEU      N 1551   4.564   3.402   2.610 -0.4218 -0.0802  0.9100
   99LEU     CA 1552   4.655   3.516   2.640  0.3864  0.4814 -0.8031
   99LEU      C 1553   4.627   3.540   2.791 -0.2118 -0.7571  0.1516
   99LEU      O 1554   4.542   3.616   2.827  0.2109  0.3268 -1.0740
   99LEU     CB 1555   4.610   3.631   2.554  0.4001  0.0203  0.3739
   99LEU     CG 1556   4.709   3.748   2.581 -0.4768 -0.0992 -0.0080
   99LEU    CD1 1557   4.856   3.729   2.543 -1.3591 -0.1698 -0.6534
   99LEU    CD2 1558   4.672   3.877   2.507 -0.4174 -0.6606  0.0964
   99LEU      H 1559   4.468   3.430   2.597 -0.3257 -0.3032 -0.6307
   99LEU     HA 1560   4.759   3.489   2.624  0.6250  0.2853  0.7391
   99LEU    HB2 1561   4.605   3.604   2.449  0.6604 -0.0641  0.3822
   99LEU    HB3 1562   4.509   3.653   2.588  0.3725 -1.2081  1.2406
   99LEU     HG 1563   4.712   3.765   2.688  1.3767  0.3278 -0.0543
   99LEU   HD11 1564   4.910   3.823   2.555 -0.6470 -0.5925 -0.4032
   99LEU   HD12 1565   4.898   3.650   2.606 -1.6273 -0.0266 -0.2931
   99LEU   HD13 1566   4.879   3.716   2.437  1.7609 -0.3657 -0.1627
   99LEU   HD21 1567   4.724   3.967   2.540 -0.3723 -0.1980 -1.1497
   99LEU   HD22 1568   4.695   3.868   2.401  1.8127 -1.1379  0.5215
   99LEU   HD23 1569   4.567   3.901   2.526 -0.0044  1.0372  0.5213
  100PHE      N 1570   4.699   3.470   2.880 -0.3983  0.4119  0.0661
  100PHE     CA 1571   4.698   3.490   3.019 -0.3987  0.6822 -0.5345
  100PHE      C 1572   4.758   3.630   3.054  0.9353  0.6015  0.0771
  100PHE      O 1573   4.709   3.690   3.150 -0.1460 -0.1244 -0.0139
  100PHE     CB 1574   4.787   3.378   3.085 -0.3141 -0.4199  0.0316
  100PHE     CG 1575   4.730   3.242   3.061 -0.6138  0.7714 -0.6494
  100PHE    CD1 1576   4.627   3.207   3.154  0.0770  0.9038  0.0123
  100PHE    CD2 1577   4.782   3.155   2.962 -0.1916 -0.5679  0.1555
  100PHE    CE1 1578   4.583   3.075   3.140 -0.2473 -0.1245  0.2779
  100PHE    CE2 1579   4.736   3.031   2.958  0.6507  0.5781 -0.0776
  100PHE     CZ 1580   4.631   2.986   3.043 -0.2704 -0.4898  0.9830
  100PHE      H 1581   4.754   3.396   2.837  0.2730  0.6861  0.4209
  100PHE     HA 1582   4.597   3.483   3.057 -0.4870 -0.7061 -0.9308
  100PHE    HB2 1583   4.883   3.384   3.034  0.1505 -0.4869  0.8619
  100PHE    HB3 1584   4.801   3.399   3.191 -0.0984  0.4514 -0.1497
  100PHE    HD1 1585   4.606   3.281   3.231  1.0421  1.8884 -0.6073
  100PHE    HD2 1586   4.875   3.187   2.917 -0.1778  1.2143  1.2304
  100PHE    HE1 1587   4.506   3.037   3.206 -0.6850 -0.3192 -0.3199
  100PHE    HE2 1588   4.772   2.959   2.885 -0.4162  0.0958 -0.1746
  100PHE     HZ 1589   4.589   2.887   3.044 -0.5590 -0.4088 -0.0302
  101ALA      N 1590   4.864   3.674   2.990  0.1005 -0.4179  0.6348
  101ALA     CA 1591   4.922   3.813   3.016  0.2091 -0.8046 -0.2177
  101ALA      C 1592   4.979   3.866   2.881  0.1951  0.5091  0.8411
  101ALA      O 1593   5.012   3.780   2.793  0.1242  0.3258 -0.9238
  101ALA     CB 1594   5.021   3.804   3.130 -1.1364 -0.3622 -0.8472
  101ALA      H 1595   4.913   3.610   2.929  0.0106  0.5314 -0.4925
  101ALA     HA 1596   4.844   3.884   3.045  0.2104 -1.0592  0.4492
  101ALA    HB1 1597   4.979   3.742   3.209 -1.5487 -0.4580 -1.1375
  101ALA    HB2 1598   5.117   3.769   3.090 -0.2207 -0.6220  1.2868
  101ALA    HB3 1599   5.050   3.897   3.179  1.2043 -1.0864 -0.5884
  102PRO      N 1600   4.997   4.000   2.855 -0.2260 -0.1890 -0.1873
  102PRO     CA 1601   5.040   4.056   2.727  0.1987  0.0106  0.0890
  102PRO      C 1602   5.175   4.007   2.706 -0.5860  0.8628  0.2678
  102PRO      O 1603   5.215   3.984   2.592  0.2256  0.0169 -0.4235
  102PRO     CB 1604   5.045   4.205   2.748  0.3212 -0.2701  0.6413
  102PRO     CG 1605   4.953   4.234   2.862 -0.6676 -0.1962  0.7184
  102PRO     CD 1606   4.974   4.108   2.945  0.2343 -0.4463 -0.3239
  102PRO     HA 1607   4.976   4.036   2.642  0.5506  0.0284 -0.1838
  102PRO    HB2 1608   5.150   4.229   2.765  0.4345 -0.2856  0.0284
  102PRO    HB3 1609   5.007   4.244   2.653  0.0345 -1.0444  0.4193
  102PRO    HG2 1610   4.977   4.329   2.909 -0.3728 -0.4283  1.0482
  102PRO    HG3 1611   4.851   4.228   2.825 -0.6549 -0.1367  0.6715
  102PRO    HD2 1612   4.883   4.078   2.996  0.3570 -0.6081 -0.1956
  102PRO    HD3 1613   5.057   4.111   3.017 -0.3021 -0.8310  0.3361
  103ASN      N 1614   5.255   3.974   2.809  0.5016 -0.3295 -0.9051
  103ASN     CA 1615   5.390   3.913   2.800 -0.2935  0.6250 -0.0440
  103ASN      C 1616   5.391   3.760   2.808  0.2484  0.7329 -0.1764
  103ASN      O 1617   5.496   3.701   2.812 -0.1296  0.2023  0.0734
  103ASN     CB 1618   5.482   3.983   2.900 -0.4168  0.2046 -1.1953
  103ASN     CG 1619   5.455   3.955   3.050 -0.2056  0.5693 -0.3165
  103ASN    ND2 1620   5.557   3.941   3.139 -0.2115 -0.5144  0.2631
  103ASN    OD1 1621   5.340   3.942   3.088 -0.6246  0.7759  0.1424
  103ASN      H 1622   5.223   4.001   2.901  0.4409 -0.0099 -1.0149
  103ASN     HA 1623   5.419   3.943   2.699  0.4771 -0.2259 -0.1033
  103ASN    HB2 1624   5.579   3.939   2.874 -0.2343 -0.2200  0.0472
  103ASN    HB3 1625   5.485   4.091   2.883 -0.8140  0.1155 -1.9024
  103ASN   HD21 1626   5.540   3.906   3.232 -0.0355 -0.0086  0.4902
  103ASN   HD22 1627   5.649   3.966   3.106 -0.3125  0.8974  0.9045
  104LEU      N 1628   5.275   3.691   2.805 -0.1716 -1.0060 -0.0362
  104LEU     CA 1629   5.267   3.553   2.851 -0.2015  0.6441 -1.1275
  104LEU      C 1630   5.150   3.489   2.780  0.3534 -0.1738 -0.2708
  104LEU      O 1631   5.043   3.455   2.834 -0.3671 -0.5630 -0.5893
  104LEU     CB 1632   5.241   3.546   3.008 -0.7683 -0.1769  0.2224
  104LEU     CG 1633   5.274   3.399   3.044 -0.4811 -0.5846  0.0952
  104LEU    CD1 1634   5.423   3.371   3.045 -0.4170  0.5377  0.2487
  104LEU    CD2 1635   5.219   3.363   3.183  0.7923  0.1901  0.3216
  104LEU      H 1636   5.194   3.745   2.778  0.7859  0.1827 -0.7141
  104LEU     HA 1637   5.356   3.497   2.822 -0.6669  0.0478 -1.4648
  104LEU    HB2 1638   5.304   3.616   3.062  0.0781 -0.5174 -0.2713
  104LEU    HB3 1639   5.135   3.557   3.029 -0.7714 -0.0031  0.1158
  104LEU     HG 1640   5.239   3.325   2.972 -0.2408 -1.6417  1.0057
  104LEU   HD11 1641   5.470   3.454   3.097  0.0826 -0.0004  0.6690
  104LEU   HD12 1642   5.454   3.285   3.104 -0.0106  0.4232 -0.1258
  104LEU   HD13 1643   5.472   3.383   2.948  0.4668  0.5570  0.6788
  104LEU   HD21 1644   5.117   3.401   3.189 -0.6434 -2.8428 -0.8292
  104LEU   HD22 1645   5.204   3.255   3.183  2.3793 -0.0766  0.1365
  104LEU   HD23 1646   5.272   3.404   3.269 -1.0336 -0.2155  1.7756
  105LEU      N 1647   5.152   3.481   2.651  0.1123 -0.4381  0.0237
  105LEU     CA 1648   5.066   3.401   2.568 -0.0886 -0.2319 -0.5275
  105LEU      C 1649   5.102   3.250   2.569 -0.0984 -0.1333 -0.0524
  105LEU      O 1650   5.216   3.221   2.539  0.0892 -0.5205 -0.0045
  105LEU     CB 1651   5.080   3.450   2.428  0.6685  0.3751  0.6391
  105LEU     CG 1652   4.995   3.384   2.325  0.4696 -0.7084  0.2404
  105LEU    CD1 1653   4.844   3.388   2.359 -1.3683  1.1944  0.3535
  105LEU    CD2 1654   5.022   3.447   2.187  0.5128  1.1043 -2.0915
  105LEU      H 1655   5.228   3.530   2.605  0.4820  0.0110  1.0592
  105LEU     HA 1656   4.964   3.402   2.608 -0.0470  0.7816 -0.4055
  105LEU    HB2 1657   5.069   3.558   2.421  1.1801  0.5140  1.5462
  105LEU    HB3 1658   5.182   3.434   2.394 -0.0469 -0.3537 -1.4732
  105LEU     HG 1659   5.027   3.281   2.311  1.6894 -0.2953 -0.2827
  105LEU   HD11 1660   4.825   3.326   2.446 -0.4128 -0.4340 -0.5211
  105LEU   HD12 1661   4.821   3.495   2.364  0.3579  1.6685 -0.2282
  105LEU   HD13 1662   4.787   3.348   2.276  0.9479  0.5610 -1.1206
  105LEU   HD21 1663   5.129   3.451   2.166  0.9905  0.7681 -0.0626
  105LEU   HD22 1664   4.963   3.394   2.112 -0.5804 -1.0102 -0.0016
  105LEU   HD23 1665   4.984   3.549   2.180 -1.4779  0.9089  1.3513
  106LEU      N 1666   5.015   3.153   2.604 -0.3733 -0.5557 -0.0196
  106LEU     CA 1667   5.054   3.018   2.613  0.0931  0.2926 -0.1765
  106LEU      C 1668   4.947   2.917   2.559 -0.6985  0.7209  0.7468
  106LEU      O 1669   4.830   2.950   2.557  0.5990  0.5334  0.6174
  106LEU     CB 1670   5.082   2.977   2.762  0.3932 -0.1391  0.4058
  106LEU     CG 1671   5.179   3.065   2.838  0.3508  0.2384 -0.4582
  106LEU    CD1 1672   5.147   3.022   2.994  0.3236 -0.3726  0.9875
  106LEU    CD2 1673   5.325   3.034   2.808 -1.0086  0.4201  0.4065
  106LEU      H 1674   4.919   3.185   2.611 -0.0235  0.4984  0.3718
  106LEU     HA 1675   5.145   3.006   2.554  0.5539  0.6229  0.4481
  106LEU    HB2 1676   4.983   2.983   2.806  0.3611 -0.1521  0.3368
  106LEU    HB3 1677   5.112   2.873   2.773  1.3095  0.1857  1.2539
  106LEU     HG 1678   5.169   3.172   2.822  0.2697  0.1800 -0.8213
  106LEU   HD11 1679   5.148   2.917   3.024 -0.6248 -0.7465 -0.1319
  106LEU   HD12 1680   5.214   3.083   3.053 -0.5314  1.5329  0.1595
  106LEU   HD13 1681   5.050   3.058   3.029  0.3855  0.3330  0.4653
  106LEU   HD21 1682   5.345   3.066   2.705  0.8323 -0.0626  0.5399
  106LEU   HD22 1683   5.392   3.098   2.865  0.5099  0.5131 -1.3195
  106LEU   HD23 1684   5.357   2.931   2.820 -0.2955  0.5841  0.0310
  107ASP      N 1685   4.983   2.795   2.527  0.0840  0.4859 -0.1317
  107ASP     CA 1686   4.890   2.676   2.491 -0.0576 -0.9387  0.0751
  107ASP      C 1687   4.863   2.571   2.599 -0.4358 -0.5928 -0.6449
  107ASP      O 1688   4.896   2.585   2.716 -0.1469 -0.1403  0.0397
  107ASP     CB 1689   4.951   2.605   2.367 -0.9779 -0.4078 -0.9214
  107ASP     CG 1690   5.084   2.526   2.408 -0.0951  0.0998 -0.5920
  107ASP    OD1 1691   5.190   2.584   2.445 -0.3265  0.3752  0.4393
  107ASP    OD2 1692   5.069   2.401   2.409  0.5172 -0.3521  0.3849
  107ASP      H 1693   5.082   2.784   2.515 -0.0949 -0.8335 -0.7888
  107ASP     HA 1694   4.797   2.716   2.451 -0.0502 -0.6936  0.2967
  107ASP    HB2 1695   4.876   2.535   2.330 -1.6934  0.1885 -0.6577
  107ASP    HB3 1696   4.984   2.672   2.288  1.5250  0.0054  0.2645
  108ARG      N 1697   4.779   2.476   2.566 -0.3988  0.6662 -0.3851
  108ARG     CA 1698   4.735   2.356   2.645  0.2285  0.0973 -0.7748
  108ARG      C 1699   4.847   2.267   2.709 -0.3667 -0.3719  0.3921
  108ARG      O 1700   4.830   2.205   2.816 -0.6827 -0.4825 -0.6935
  108ARG     CB 1701   4.647   2.279   2.540 -1.3548 -0.2178 -0.4286
  108ARG     CG 1702   4.593   2.148   2.595  0.2682 -0.1651 -0.5905
  108ARG     CD 1703   4.510   2.073   2.491 -0.3559 -0.1852  0.0608
  108ARG     NE 1704   4.432   1.968   2.548 -1.0776  1.1328 -0.7632
  108ARG     CZ 1705   4.473   1.841   2.592  0.7688 -0.2397  1.4903
  108ARG    NH1 1706   4.597   1.794   2.574  0.6785 -0.1334 -0.7006
  108ARG    NH2 1707   4.377   1.756   2.622 -0.2879 -0.2631 -0.7642
  108ARG      H 1708   4.757   2.464   2.468 -0.4816 -1.0733 -0.2159
  108ARG     HA 1709   4.678   2.400   2.726  1.6929  1.3984 -0.3401
  108ARG    HB2 1710   4.569   2.347   2.504  0.1440  1.7382 -0.3079
  108ARG    HB3 1711   4.714   2.256   2.458 -1.9041  0.4747 -1.1078
  108ARG    HG2 1712   4.665   2.085   2.647 -0.1748  0.4340  0.8429
  108ARG    HG3 1713   4.522   2.190   2.666  1.3652  0.8135 -0.0069
  108ARG    HD2 1714   4.443   2.140   2.437  0.5565  0.3964 -0.3950
  108ARG    HD3 1715   4.582   2.041   2.416 -1.6121 -0.1574 -1.2665
  108ARG     HE 1716   4.334   1.987   2.564 -0.9876  1.2110 -0.2625
  108ARG   HH11 1717   4.609   1.698   2.602  0.1951 -0.2456 -0.8569
  108ARG   HH12 1718   4.665   1.849   2.523  1.9181  0.5063  1.4112
  108ARG   HH21 1719   4.399   1.668   2.666 -1.2735 -0.1129  0.1008
  108ARG   HH22 1720   4.282   1.791   2.612 -0.3152  0.5592  1.3984
  109ASN      N 1721   4.965   2.264   2.650  0.3421  0.7673  0.3396
  109ASN     CA 1722   5.085   2.192   2.712  1.0388 -0.3768 -0.5758
  109ASN      C 1723   5.135   2.267   2.842 -0.6669 -0.1211 -0.4022
  109ASN      O 1724   5.185   2.191   2.923 -0.2734  0.0290  0.1411
  109ASN     CB 1725   5.192   2.165   2.618 -1.3580  0.0236  1.9022
  109ASN     CG 1726   5.146   2.076   2.502  0.1191  0.5040 -0.3642
  109ASN    ND2 1727   5.144   2.136   2.384 -0.6784  0.4995  0.5206
  109ASN    OD1 1728   5.105   1.958   2.510 -0.2943  0.4934 -0.6627
  109ASN      H 1729   4.991   2.330   2.578  0.5462  1.0419  0.6566
  109ASN     HA 1730   5.045   2.096   2.745 -0.4811  0.4385  0.1989
  109ASN    HB2 1731   5.229   2.255   2.570 -0.4362 -1.5411 -0.8021
  109ASN    HB3 1732   5.278   2.119   2.668 -0.0465  0.6860  0.4158
  109ASN   HD21 1733   5.111   2.092   2.299  0.8802  1.3650 -0.6513
  109ASN   HD22 1734   5.175   2.232   2.374  0.0475  0.1582 -1.4315
  110GLN      N 1735   5.128   2.399   2.847 -0.4482  0.5308 -0.3657
  110GLN     CA 1736   5.164   2.481   2.964  0.4969 -0.1435  0.8891
  110GLN      C 1737   5.061   2.467   3.069  0.4766  0.2313  0.3781
  110GLN      O 1738   5.091   2.460   3.183 -0.2801  0.1893 -0.2670
  110GLN     CB 1739   5.192   2.630   2.914  0.0432  0.2143  0.5619
  110GLN     CG 1740   5.301   2.637   2.806 -0.1958  0.5542  0.7023
  110GLN     CD 1741   5.437   2.592   2.857 -0.0791  0.7874  0.0406
  110GLN    NE2 1742   5.540   2.567   2.775  0.5385 -1.6649 -0.0683
  110GLN    OE1 1743   5.460   2.570   2.977  0.2835  0.2585 -0.1745
  110GLN      H 1744   5.087   2.449   2.769 -0.0421  0.7328 -0.4514
  110GLN     HA 1745   5.255   2.434   3.001  0.7875 -0.9580 -0.6893
  110GLN    HB2 1746   5.099   2.669   2.873  0.6447  0.7564 -0.3622
  110GLN    HB3 1747   5.215   2.696   2.998  0.5688  0.5802  0.1467
  110GLN    HG2 1748   5.270   2.583   2.717  1.7111  0.0475  0.2406
  110GLN    HG3 1749   5.309   2.733   2.754  0.8122 -0.2613 -0.8000
  110GLN   HE21 1750   5.632   2.537   2.804  1.3637 -0.0595 -0.7326
  110GLN   HE22 1751   5.512   2.570   2.678 -0.0891 -1.1873  0.1151
  111GLY      N 1752   4.935   2.449   3.038 -1.0342  0.2367  1.6150
  111GLY     CA 1753   4.821   2.413   3.122  0.2137  0.8152 -0.7102
  111GLY      C 1754   4.833   2.285   3.198  0.0228  0.2532 -0.0462
  111GLY      O 1755   4.805   2.276   3.318  0.1462  0.3232  0.3728
  111GLY      H 1756   4.913   2.442   2.939 -0.5739  0.2579  1.5046
  111GLY    HA2 1757   4.807   2.494   3.195  0.0108 -0.1784  0.4129
  111GLY    HA3 1758   4.728   2.400   3.067  0.3369 -0.4010 -0.6839
  112LYS      N 1759   4.892   2.184   3.125  0.4710 -0.1942  0.4514
  112LYS     CA 1760   4.917   2.052   3.183 -0.1919 -0.1825  0.3830
  112LYS      C 1761   5.009   2.056   3.309 -0.1048 -0.7300 -0.1899
  112LYS      O 1762   4.999   1.970   3.393 -0.2038 -0.0531  0.2345
  112LYS     CB 1763   4.979   1.957   3.075  0.7394  0.0415 -0.2406
  112LYS     CG 1764   4.975   1.815   3.127 -0.5126 -1.0627 -0.6245
  112LYS     CD 1765   5.021   1.726   3.016  0.1399 -0.4383 -0.4666
  112LYS     CE 1766   5.026   1.579   3.060  0.2455 -0.4095  0.4735
  112LYS     NZ 1767   4.896   1.516   3.092  0.4748 -0.0506  0.1849
  112LYS      H 1768   4.918   2.206   3.030 -0.2239  0.8560  0.4771
  112LYS     HA 1769   4.822   2.009   3.214 -0.0653 -0.1882  0.7703
  112LYS    HB2 1770   4.916   1.961   2.986  0.2829 -0.0876  0.0688
  112LYS    HB3 1771   5.082   1.981   3.050  0.5448  0.4898 -0.6496
  112LYS    HG2 1772   5.034   1.801   3.218 -1.9042 -0.3042  0.4829
  112LYS    HG3 1773   4.871   1.796   3.153 -0.5867 -0.4213 -0.4286
  112LYS    HD2 1774   4.959   1.733   2.926 -0.2836 -0.6081 -0.1960
  112LYS    HD3 1775   5.122   1.740   2.979  0.7916 -2.1456  0.4384
  112LYS    HE2 1776   5.081   1.521   2.986  1.3981 -0.1251  1.0582
  112LYS    HE3 1777   5.071   1.584   3.159 -0.5357  1.7662  0.8304
  112LYS    HZ1 1778   4.842   1.561   3.165 -0.1754 -0.4387 -0.0354
  112LYS    HZ2 1779   4.835   1.521   3.012 -1.1627  0.8050  1.3621
  112LYS    HZ3 1780   4.902   1.419   3.118  2.1084 -0.0031  0.1908
  113SER      N 1781   5.088   2.162   3.331 -0.4293 -0.2022 -0.1487
  113SER     CA 1782   5.166   2.182   3.457  1.2106  0.0996 -0.4313
  113SER      C 1783   5.069   2.218   3.573 -0.0564  0.9800 -0.3529
  113SER      O 1784   5.106   2.176   3.684  0.4036 -0.5922  0.1685
  113SER     CB 1785   5.268   2.292   3.422  0.2009 -0.3946 -0.3996
  113SER     OG 1786   5.370   2.241   3.340 -0.3792  0.1257  1.0875
  113SER      H 1787   5.070   2.242   3.273 -0.3768  0.6632  0.9655
  113SER     HA 1788   5.215   2.089   3.485  0.3327  0.0607  1.2180
  113SER    HB2 1789   5.223   2.376   3.369  0.9460  1.4151  1.5760
  113SER    HB3 1790   5.322   2.330   3.508 -0.7618 -0.9105  0.4876
  113SER     HG 1791   5.429   2.307   3.302  0.8805 -1.2585  0.4270
  114VAL      N 1792   4.957   2.285   3.559  0.5223  0.2060 -0.2045
  114VAL     CA 1793   4.856   2.319   3.657 -0.2362  1.1215  0.2261
  114VAL      C 1794   4.756   2.208   3.677 -0.3326  0.0726 -0.0552
  114VAL      O 1795   4.716   2.142   3.585  0.2264  0.1969  0.0923
  114VAL     CB 1796   4.766   2.430   3.607 -1.1008 -1.1541  1.2662
  114VAL    CG1 1797   4.675   2.507   3.702  0.8569 -0.6215 -0.4971
  114VAL    CG2 1798   4.837   2.542   3.524 -0.3376 -0.5632  1.0472
  114VAL      H 1799   4.925   2.302   3.465 -0.7038 -0.4362  0.0580
  114VAL     HA 1800   4.899   2.343   3.754  0.6070  0.5306  0.0252
  114VAL     HB 1801   4.703   2.388   3.528  0.9717 -0.9884 -0.7128
  114VAL   HG11 1802   4.632   2.598   3.661 -0.5804 -0.5749  0.9353
  114VAL   HG12 1803   4.596   2.442   3.738 -0.0030  1.4707  2.0134
  114VAL   HG13 1804   4.729   2.534   3.793  0.0192 -0.6560  0.0329
  114VAL   HG21 1805   4.909   2.507   3.449 -0.0016 -0.0116  1.1036
  114VAL   HG22 1806   4.761   2.582   3.458  0.0163 -0.6790  0.5522
  114VAL   HG23 1807   4.894   2.611   3.586 -0.0477  0.5345 -0.3382
  115GLU      N 1808   4.716   2.189   3.800 -0.0990  0.3283 -0.4800
  115GLU     CA 1809   4.638   2.069   3.843 -0.3346  0.4598 -0.3768
  115GLU      C 1810   4.490   2.086   3.796 -0.0823  0.7572 -0.6061
  115GLU      O 1811   4.421   2.186   3.804 -0.6715 -0.3252 -0.2905
  115GLU     CB 1812   4.647   2.049   3.998  0.5090 -0.1541  0.1739
  115GLU     CG 1813   4.550   1.951   4.060 -0.7570  0.2279  0.3558
  115GLU     CD 1814   4.601   1.800   4.033 -0.1726 -0.3695 -0.0146
  115GLU    OE1 1815   4.644   1.767   3.920  0.6965  0.6866 -0.4782
  115GLU    OE2 1816   4.582   1.712   4.114 -0.1691 -0.2437 -0.0187
  115GLU      H 1817   4.756   2.245   3.874  0.4953  0.5183 -0.9296
  115GLU     HA 1818   4.675   1.980   3.792 -1.2925  0.3765 -0.9634
  115GLU    HB2 1819   4.747   2.029   4.036  0.3276 -0.4702  0.5016
  115GLU    HB3 1820   4.623   2.148   4.038 -0.1553 -0.0330 -0.4732
  115GLU    HG2 1821   4.564   1.970   4.166  0.1224 -0.9843  0.4924
  115GLU    HG3 1822   4.445   1.964   4.037 -0.4646  0.6556 -0.9183
  116GLY      N 1823   4.433   1.976   3.746 -0.5699 -0.0829 -0.0571
  116GLY     CA 1824   4.300   1.963   3.689  0.0332 -0.2551  0.0605
  116GLY      C 1825   4.273   2.045   3.560  0.5216 -0.2651  0.3107
  116GLY      O 1826   4.174   2.017   3.498  0.1224  0.1739  0.6211
  116GLY      H 1827   4.493   1.895   3.749 -0.4675 -0.0313  1.7466
  116GLY    HA2 1828   4.276   1.860   3.663 -0.0170 -0.2468  0.0722
  116GLY    HA3 1829   4.232   2.003   3.764  0.6449 -0.9279  1.0257
  117MET      N 1830   4.351   2.149   3.526  0.4121  0.8589  0.0655
  117MET     CA 1831   4.316   2.258   3.435  0.0614 -0.1315  0.7016
  117MET      C 1832   4.307   2.205   3.289  0.1518 -0.4168 -0.7345
  117MET      O 1833   4.232   2.257   3.210 -0.1047  0.1095 -0.3368
  117MET     CB 1834   4.420   2.370   3.452 -0.2014  0.4184  0.6108
  117MET     CG 1835   4.412   2.481   3.344  0.6028 -0.2417  0.6068
  117MET     SD 1836   4.484   2.641   3.376  0.1550 -0.2101 -0.4222
  117MET     CE 1837   4.396   2.747   3.261  0.4033 -1.4722 -0.3381
  117MET      H 1838   4.441   2.134   3.570 -0.0487 -1.0826  0.5351
  117MET     HA 1839   4.216   2.295   3.459  0.1664  0.7851 -0.1411
  117MET    HB2 1840   4.400   2.418   3.548 -0.2282 -1.7018  1.7865
  117MET    HB3 1841   4.523   2.335   3.447 -0.0752  0.8641 -0.4239
  117MET    HG2 1842   4.474   2.440   3.264  0.8487  0.4093  0.4511
  117MET    HG3 1843   4.305   2.492   3.329  0.3788 -0.3380  1.8948
  117MET    HE1 1844   4.361   2.689   3.176 -0.6964  0.1142 -1.0726
  117MET    HE2 1845   4.306   2.791   3.303  0.2282  0.0188 -2.0300
  117MET    HE3 1846   4.471   2.823   3.239  0.1658 -1.2245 -0.3037
  118VAL      N 1847   4.379   2.099   3.249  0.8901 -0.1085 -0.1375
  118VAL     CA 1848   4.405   2.067   3.107 -0.3706 -0.7448 -0.4938
  118VAL      C 1849   4.279   2.020   3.031 -0.3907 -0.8314 -0.3822
  118VAL      O 1850   4.266   2.055   2.916  0.5605 -0.4250  0.3549
  118VAL     CB 1851   4.523   1.975   3.083  0.3514 -0.0352 -0.2456
  118VAL    CG1 1852   4.501   1.829   3.132 -0.2329 -0.9361 -0.1721
  118VAL    CG2 1853   4.569   1.969   2.940  0.7447 -0.0843  0.2049
  118VAL      H 1854   4.432   2.061   3.326  0.3380  0.1885  0.4064
  118VAL     HA 1855   4.438   2.165   3.071 -0.0446 -0.3676  0.7547
  118VAL     HB 1856   4.606   2.010   3.144  0.4660  0.3061 -0.5890
  118VAL   HG11 1857   4.491   1.837   3.240 -0.2530  0.0941 -0.2349
  118VAL   HG12 1858   4.424   1.777   3.075 -1.0032  0.1991 -0.2177
  118VAL   HG13 1859   4.595   1.776   3.117 -0.1021 -0.6136 -0.4970
  118VAL   HG21 1860   4.588   2.069   2.903 -0.0759 -0.2359 -0.6999
  118VAL   HG22 1861   4.662   1.915   2.918  0.7508 -0.2334  0.5870
  118VAL   HG23 1862   4.492   1.933   2.871 -0.6223  0.0727  1.5530
  119GLU      N 1863   4.193   1.958   3.102  0.9613  0.1797 -0.1267
  119GLU     CA 1864   4.054   1.930   3.051 -1.0703  0.2793 -0.6129
  119GLU      C 1865   3.970   2.051   3.033  1.4542 -0.4469 -0.2104
  119GLU      O 1866   3.897   2.058   2.929 -0.3109 -0.4640 -0.2779
  119GLU     CB 1867   3.994   1.819   3.137  0.9999 -0.8199  0.2072
  119GLU     CG 1868   3.948   1.880   3.277 -0.4617  1.0244  1.5497
  119GLU     CD 1869   3.934   1.771   3.383  0.0578  0.2655  0.7075
  119GLU    OE1 1870   3.830   1.760   3.444 -0.2404  0.1006 -0.1719
  119GLU    OE2 1871   4.029   1.690   3.398  0.0235 -0.4999  0.1015
  119GLU      H 1872   4.219   1.899   3.181 -1.0720  0.6750  1.0547
  119GLU     HA 1873   4.063   1.890   2.950  1.2821  0.5149 -0.6115
  119GLU    HB2 1874   3.909   1.770   3.089  0.8795 -0.3027 -0.1238
  119GLU    HB3 1875   4.069   1.741   3.148  1.1518 -0.6651  0.2726
  119GLU    HG2 1876   4.032   1.949   3.291  1.0326 -0.1525 -0.4725
  119GLU    HG3 1877   3.857   1.938   3.264 -1.3869 -0.4942  0.7463
  120ILE      N 1878   3.973   2.148   3.129  0.2672 -0.2856 -0.0950
  120ILE     CA 1879   3.899   2.276   3.127  0.1349 -0.7462  0.8199
  120ILE      C 1880   3.958   2.360   3.007 -0.0855  0.0322  0.2456
  120ILE      O 1881   3.881   2.420   2.932 -0.0646  0.3511  0.3014
  120ILE     CB 1882   3.909   2.348   3.266  0.4559 -0.6628 -0.5564
  120ILE    CG1 1883   3.848   2.258   3.380  0.2154  1.0664 -0.6932
  120ILE    CG2 1884   3.821   2.472   3.268  0.2388 -0.6620 -0.1373
  120ILE    CD1 1885   3.855   2.297   3.530  0.0183 -0.6010 -0.2020
  120ILE      H 1886   4.034   2.131   3.208  0.4090 -0.6065 -0.2686
  120ILE     HA 1887   3.797   2.244   3.108 -0.1789  0.9975 -1.0781
  120ILE     HB 1888   4.010   2.376   3.297  0.3815 -0.4244 -0.5219
  120ILE   HG12 1889   3.742   2.253   3.358  0.1698  0.0494 -0.3243
  120ILE   HG13 1890   3.899   2.162   3.370  0.2044  1.0099 -0.2725
  120ILE   HG21 1891   3.824   2.520   3.365  0.8484 -1.1372  0.0929
  120ILE   HG22 1892   3.842   2.552   3.197 -1.9317  0.2927  0.1265
  120ILE   HG23 1893   3.718   2.445   3.246 -0.0124 -0.2181  0.4447
  120ILE   HD11 1894   3.959   2.308   3.561 -0.1514 -0.1824  0.2263
  120ILE   HD12 1895   3.812   2.394   3.553 -0.0639 -0.5490 -0.5590
  120ILE   HD13 1896   3.797   2.227   3.589  0.1122  0.4747  1.2720
  121PHE      N 1897   4.091   2.360   2.977  0.0723  0.4261 -0.4158
  121PHE     CA 1898   4.162   2.438   2.867 -0.2798  0.3029 -0.1823
  121PHE      C 1899   4.089   2.401   2.737 -0.8673 -0.2816 -0.3979
  121PHE      O 1900   4.067   2.484   2.652 -0.5925 -0.1182  0.2282
  121PHE     CB 1901   4.315   2.405   2.868  0.5099 -0.3630  0.8708
  121PHE     CG 1902   4.396   2.516   2.808 -0.8168  0.9039 -0.4693
  121PHE    CD1 1903   4.390   2.551   2.675 -0.3851 -0.8184 -0.2337
  121PHE    CD2 1904   4.504   2.570   2.888  0.5980  0.2853 -0.2829
  121PHE    CE1 1905   4.478   2.656   2.633  0.1999 -0.0806 -0.0417
  121PHE    CE2 1906   4.598   2.657   2.846 -0.7106  0.2068  0.9684
  121PHE     CZ 1907   4.588   2.703   2.710  0.1766 -0.4149 -0.7046
  121PHE      H 1908   4.147   2.303   3.039 -0.1758  0.8059  0.1755
  121PHE     HA 1909   4.144   2.544   2.883  0.5162  0.2333  1.5786
  121PHE    HB2 1910   4.337   2.393   2.974  0.3210  1.1476  1.1245
  121PHE    HB3 1911   4.326   2.312   2.813  0.9611  0.4136 -0.4437
  121PHE    HD1 1912   4.315   2.516   2.606 -1.1922 -0.1051  0.2449
  121PHE    HD2 1913   4.526   2.533   2.987  0.7794  0.4237 -0.2709
  121PHE    HE1 1914   4.469   2.694   2.532  0.5491 -0.7269 -0.3321
  121PHE    HE2 1915   4.677   2.694   2.909 -0.1804 -0.0031  0.4549
  121PHE     HZ 1916   4.645   2.780   2.659 -0.0302 -0.1246 -0.5023
  122ASP      N 1917   4.054   2.279   2.717  0.6295  0.4626 -0.0076
  122ASP     CA 1918   3.982   2.232   2.594  0.7625 -0.2755  0.1035
  122ASP      C 1919   3.839   2.296   2.580  0.4683  0.6029  0.2879
  122ASP      O 1920   3.797   2.329   2.471  0.4086 -0.6036 -0.0302
  122ASP     CB 1921   3.983   2.075   2.591 -0.6397  0.3738 -0.1719
  122ASP     CG 1922   4.114   2.014   2.560 -0.2025 -0.3383 -0.2504
  122ASP    OD1 1923   4.147   1.912   2.620 -0.7418 -0.0011 -0.2167
  122ASP    OD2 1924   4.180   2.061   2.463  0.1866  0.1867  0.1984
  122ASP      H 1925   4.076   2.218   2.795  0.1559  0.6333  0.2672
  122ASP     HA 1926   4.044   2.264   2.510  0.0122 -0.3849 -0.5129
  122ASP    HB2 1927   3.943   2.032   2.683  0.3793 -0.0537  0.0935
  122ASP    HB3 1928   3.913   2.031   2.520 -0.0591 -0.0809 -0.4746
  123MET      N 1929   3.772   2.311   2.697  0.5375 -0.1862  0.8824
  123MET     CA 1930   3.642   2.366   2.706 -0.9695 -0.2893  0.2439
  123MET      C 1931   3.657   2.518   2.682  0.3521 -0.0237 -0.6846
  123MET      O 1932   3.565   2.577   2.621  0.5469 -0.0307  0.3032
  123MET     CB 1933   3.568   2.330   2.835  0.3316  0.3820  0.0540
  123MET     CG 1934   3.577   2.178   2.872 -0.6989 -0.0865  0.9347
  123MET     SD 1935   3.502   2.147   3.029  0.3280  0.3605  0.1320
  123MET     CE 1936   3.339   2.196   3.011 -0.0616 -0.4140  1.1804
  123MET      H 1937   3.820   2.287   2.782  0.4857  0.2800  1.0498
  123MET     HA 1938   3.578   2.326   2.627  0.0976 -0.5068 -0.5558
  123MET    HB2 1939   3.605   2.375   2.927 -0.6819  0.9330  0.2208
  123MET    HB3 1940   3.461   2.350   2.826  0.1021 -0.6037  0.3236
  123MET    HG2 1941   3.541   2.119   2.787  0.0476 -0.1877  0.6706
  123MET    HG3 1942   3.680   2.148   2.890 -0.6213 -0.7956 -0.3880
  123MET    HE1 1943   3.341   2.300   2.980  0.5081 -1.1795 -2.1807
  123MET    HE2 1944   3.294   2.142   2.927  0.8858 -0.5510  0.7326
  123MET    HE3 1945   3.284   2.181   3.103  0.0519 -0.2413  1.2759
  124LEU      N 1946   3.754   2.590   2.737 -0.4881 -0.0537 -0.2691
  124LEU     CA 1947   3.779   2.733   2.721  0.6343 -0.0114 -0.3468
  124LEU      C 1948   3.801   2.780   2.579 -0.4558 -0.2648  0.7691
  124LEU      O 1949   3.749   2.881   2.527  0.0580 -0.0548  0.1091
  124LEU     CB 1950   3.895   2.773   2.814 -0.1332  0.0580  1.0014
  124LEU     CG 1951   3.860   2.765   2.962  0.2976 -0.0784 -0.9640
  124LEU    CD1 1952   3.987   2.769   3.051 -2.4449  1.2480  0.2632
  124LEU    CD2 1953   3.789   2.893   3.007  0.1724  0.2149  0.7394
  124LEU      H 1954   3.810   2.542   2.806 -0.1839 -0.3165 -0.6935
  124LEU     HA 1955   3.686   2.783   2.748  0.5814  0.0276 -0.6036
  124LEU    HB2 1956   3.973   2.698   2.804 -0.1379  0.1971 -0.5063
  124LEU    HB3 1957   3.942   2.866   2.783  1.5767 -0.9376  0.2755
  124LEU     HG 1958   3.795   2.679   2.975  0.0427  0.0197 -1.5025
  124LEU   HD11 1959   3.976   2.792   3.157  0.1725 -0.0397  0.9969
  124LEU   HD12 1960   4.027   2.668   3.055 -0.0100  2.0658  0.2096
  124LEU   HD13 1961   4.067   2.830   3.008 -0.9031 -0.7194  0.0641
  124LEU   HD21 1962   3.713   2.903   2.930  0.1611 -0.6560  0.6104
  124LEU   HD22 1963   3.742   2.885   3.105 -0.5282  0.8930  0.4742
  124LEU   HD23 1964   3.846   2.985   3.005 -0.0274  0.3352  0.1850
  125LEU      N 1965   3.891   2.705   2.503 -0.0256  0.0683 -1.1801
  125LEU     CA 1966   3.921   2.718   2.365 -1.1658  0.7887  0.3503
  125LEU      C 1967   3.799   2.686   2.276 -0.0154 -0.0012  0.0675
  125LEU      O 1968   3.780   2.755   2.178  0.2884  0.0119 -0.1579
  125LEU     CB 1969   4.030   2.612   2.335  0.5927 -0.0353  0.1801
  125LEU     CG 1970   4.167   2.636   2.383  0.1078 -0.2150  0.2749
  125LEU    CD1 1971   4.247   2.502   2.355  0.3234 -0.5191 -1.1783
  125LEU    CD2 1972   4.236   2.753   2.310  0.1132 -0.1984  0.2834
  125LEU      H 1973   3.927   2.625   2.554 -0.2455  0.6528 -0.0377
  125LEU     HA 1974   3.971   2.812   2.338 -0.0276  0.3784  0.8931
  125LEU    HB2 1975   3.993   2.522   2.384 -0.3214  0.1217 -0.1746
  125LEU    HB3 1976   4.030   2.612   2.226  0.3884 -0.1231  0.1793
  125LEU     HG 1977   4.162   2.656   2.490  0.9772  0.7853  0.1677
  125LEU   HD11 1978   4.202   2.411   2.396  0.3120 -0.4447 -1.0215
  125LEU   HD12 1979   4.259   2.499   2.247 -0.2874  0.1579 -1.2850
  125LEU   HD13 1980   4.342   2.522   2.404 -0.3164  0.1658 -0.1404
  125LEU   HD21 1981   4.248   2.732   2.204  2.0799  0.3528  0.3229
  125LEU   HD22 1982   4.184   2.848   2.326  0.5631  0.2262 -0.6537
  125LEU   HD23 1983   4.331   2.774   2.358  0.1986 -0.4765  0.2339
  126ALA      N 1984   3.714   2.587   2.302  0.0098 -0.0464  0.5431
  126ALA     CA 1985   3.584   2.571   2.246 -0.7028  0.4106 -0.4194
  126ALA      C 1986   3.476   2.675   2.280  0.0881  0.1283 -0.2714
  126ALA      O 1987   3.372   2.684   2.214 -0.1496  0.0773  0.3108
  126ALA     CB 1988   3.538   2.436   2.296 -0.0649 -0.9870  0.0588
  126ALA      H 1989   3.733   2.537   2.388  0.3118  0.1690  0.6027
  126ALA     HA 1990   3.592   2.577   2.137 -0.6521 -0.5717 -0.4855
  126ALA    HB1 1991   3.430   2.429   2.299 -0.2069  0.3566 -0.4622
  126ALA    HB2 1992   3.580   2.346   2.251 -0.3845 -1.1539  0.0888
  126ALA    HB3 1993   3.573   2.422   2.399  2.2709 -0.7352 -0.5889
  127THR      N 1994   3.499   2.751   2.391 -0.1179 -0.1158  0.4965
  127THR     CA 1995   3.426   2.879   2.413 -0.4921  0.0391 -1.0617
  127THR      C 1996   3.475   2.996   2.328 -0.4822 -0.6790  0.1159
  127THR      O 1997   3.401   3.065   2.257  0.0373  0.0855  0.6192
  127THR     CB 1998   3.424   2.915   2.565 -0.8966  0.6143  0.4867
  127THR    CG2 1999   3.317   3.015   2.609 -0.3119  2.1384  0.3509
  127THR    OG1 2000   3.404   2.805   2.647 -0.0683  0.1607  0.0502
  127THR      H 2001   3.588   2.733   2.436 -0.0345 -0.6025  0.1544
  127THR     HA 2002   3.321   2.865   2.387 -0.7660  0.2107 -0.1325
  127THR     HB 2003   3.525   2.948   2.589 -0.4417 -0.1678 -0.2414
  127THR    HG1 2004   3.473   2.741   2.628 -1.1468 -0.7537 -1.1884
  127THR   HG21 2005   3.225   2.959   2.623  0.5061  0.4086 -0.5611
  127THR   HG22 2006   3.346   3.054   2.707 -0.9126 -0.1659  1.5926
  127THR   HG23 2007   3.294   3.092   2.535 -0.9425 -0.1958 -2.1735
  128SER      N 2008   3.604   3.025   2.321 -0.2310 -0.4281 -0.4203
  128SER     CA 2009   3.668   3.130   2.242  1.0225 -0.1389  0.3757
  128SER      C 2010   3.650   3.119   2.087  0.5434  1.0020 -0.1300
  128SER      O 2011   3.614   3.211   2.019 -0.3280  0.1603 -0.0984
  128SER     CB 2012   3.817   3.161   2.273 -0.5802  0.4758 -1.3453
  128SER     OG 2013   3.905   3.074   2.207 -0.0843 -0.6213 -0.3504
  128SER      H 2014   3.667   2.983   2.388  0.2314  0.8590  0.0204
  128SER     HA 2015   3.630   3.228   2.268 -0.8774 -0.6540 -0.1849
  128SER    HB2 2016   3.848   3.259   2.236  0.7250  0.2167 -1.0265
  128SER    HB3 2017   3.835   3.166   2.380 -1.6464 -1.0804 -1.0380
  128SER     HG 2018   3.994   3.106   2.217 -0.4433  0.2225  0.3707
  129SER      N 2019   3.651   2.992   2.036 -0.4236 -0.0527 -0.9838
  129SER     CA 2020   3.628   2.966   1.897  0.4796 -0.0811  0.2075
  129SER      C 2021   3.477   3.012   1.872 -0.0723  0.0718  0.1144
  129SER      O 2022   3.450   3.082   1.768  0.2029  0.3391  0.1072
  129SER     CB 2023   3.652   2.823   1.863  0.8446 -0.5884 -0.0467
  129SER     OG 2024   3.566   2.737   1.931  1.3117 -0.2078 -0.0335
  129SER      H 2025   3.650   2.914   2.100 -1.0105  0.9113  0.2697
  129SER     HA 2026   3.701   3.025   1.841  0.1772  0.0459 -0.0546
  129SER    HB2 2027   3.640   2.817   1.755 -0.2987  0.6120 -0.0389
  129SER    HB3 2028   3.750   2.787   1.891  0.6703 -1.5439 -0.6046
  129SER     HG 2029   3.558   2.653   1.884 -0.2167  0.3802 -1.0154
  130ARG      N 2030   3.381   2.979   1.954  0.7764  0.8603 -0.1373
  130ARG     CA 2031   3.232   3.000   1.925 -0.1730  0.6000 -1.2114
  130ARG      C 2032   3.199   3.151   1.943 -0.1073  0.1651  0.1398
  130ARG      O 2033   3.109   3.189   1.862 -0.0962  0.4472 -0.6902
  130ARG     CB 2034   3.161   2.902   2.021 -0.7644 -0.1486 -0.5483
  130ARG     CG 2035   3.024   2.859   1.986  0.9426 -0.1872  0.8280
  130ARG     CD 2036   2.961   2.761   2.083 -0.7200  0.2121  0.1682
  130ARG     NE 2037   2.838   2.693   2.027 -0.6264 -0.3347 -0.2582
  130ARG     CZ 2038   2.808   2.572   2.055  0.4595  0.3351  0.9631
  130ARG    NH1 2039   2.878   2.502   2.141 -0.1030 -0.4092 -0.1295
  130ARG    NH2 2040   2.699   2.508   2.016 -0.6190 -1.5916  0.1273
  130ARG      H 2041   3.409   2.919   2.030  0.4854  0.6818 -0.1687
  130ARG     HA 2042   3.200   2.971   1.826 -1.0003  0.0749 -0.8099
  130ARG    HB2 2043   3.226   2.816   2.013 -0.3647  0.1882 -1.0018
  130ARG    HB3 2044   3.172   2.941   2.122 -0.7632  0.4566 -0.7706
  130ARG    HG2 2045   2.959   2.947   1.984  0.5425 -0.4685 -0.7446
  130ARG    HG3 2046   3.018   2.833   1.881 -0.7340  0.6003  0.6662
  130ARG    HD2 2047   3.044   2.692   2.084 -1.3109 -0.5666 -0.8316
  130ARG    HD3 2048   2.938   2.803   2.182  0.0754 -0.0584  0.4830
  130ARG     HE 2049   2.788   2.747   1.958  1.2471  0.4045 -1.1836
  130ARG   HH11 2050   2.879   2.401   2.142 -0.3324 -0.4552  1.6797
  130ARG   HH12 2051   2.954   2.545   2.193 -0.1475  0.7901 -0.9825
  130ARG   HH21 2052   2.693   2.418   2.060  0.7463 -1.3098  1.0170
  130ARG   HH22 2053   2.617   2.553   1.978  0.2887 -0.0225 -0.1607
  131PHE      N 2054   3.270   3.227   2.030  0.3884  1.0704  0.3236
  131PHE     CA 2055   3.257   3.370   2.048 -0.0999  0.3370 -0.6335
  131PHE      C 2056   3.318   3.438   1.927 -0.4593  0.1365  0.4803
  131PHE      O 2057   3.254   3.525   1.872  0.6686 -0.3242 -0.6594
  131PHE     CB 2058   3.305   3.426   2.185 -0.6974  0.8689  1.4173
  131PHE     CG 2059   3.221   3.396   2.306  0.2768 -0.6471 -0.1838
  131PHE    CD1 2060   3.083   3.435   2.298  0.0016  0.7748 -0.6183
  131PHE    CD2 2061   3.269   3.338   2.419  0.0607  0.1393  0.3015
  131PHE    CE1 2062   2.996   3.420   2.412 -0.5609  0.2504  1.0004
  131PHE    CE2 2063   3.187   3.327   2.533  0.8453 -0.3498 -0.1937
  131PHE     CZ 2064   3.055   3.370   2.533  0.9132 -0.0991 -0.3053
  131PHE      H 2065   3.345   3.176   2.073 -0.0670 -0.8860 -0.9796
  131PHE     HA 2066   3.155   3.403   2.029  0.1416  0.9633 -0.8993
  131PHE    HB2 2067   3.407   3.393   2.203 -0.4461  0.8538  0.1489
  131PHE    HB3 2068   3.318   3.533   2.167  0.2937  0.5990  0.2564
  131PHE    HD1 2069   3.052   3.482   2.207  0.1852  0.1672 -1.0078
  131PHE    HD2 2070   3.370   3.300   2.418  0.0539  0.1229 -0.3337
  131PHE    HE1 2071   2.892   3.450   2.407 -0.4647  0.4976 -0.0619
  131PHE    HE2 2072   3.232   3.276   2.617 -1.2041 -0.6363  0.8583
  131PHE     HZ 2073   2.996   3.364   2.623  0.3720  1.0373 -0.5472
  132ARG      N 2074   3.415   3.383   1.858 -0.9562 -0.7499 -0.1493
  132ARG     CA 2075   3.473   3.437   1.730  0.2819 -0.4079 -0.5010
  132ARG      C 2076   3.383   3.400   1.606 -0.5218  0.4193 -0.8691
  132ARG      O 2077   3.369   3.480   1.516  0.1131  0.3544 -0.3503
  132ARG     CB 2078   3.615   3.391   1.723  0.9695  0.4711 -0.2057
  132ARG     CG 2079   3.694   3.452   1.612 -0.1651 -0.3970 -0.0574
  132ARG     CD 2080   3.828   3.385   1.572  0.0611  0.0978 -0.0016
  132ARG     NE 2081   3.816   3.240   1.544 -0.0378  0.3243 -0.3337
  132ARG     CZ 2082   3.880   3.139   1.606 -0.4287 -0.1311 -0.2853
  132ARG    NH1 2083   3.963   3.167   1.704  0.4450  0.8191 -0.1302
  132ARG    NH2 2084   3.867   3.019   1.570  0.5840 -0.5165 -0.2988
  132ARG      H 2085   3.455   3.299   1.898  0.5034 -0.5852 -1.1154
  132ARG     HA 2086   3.471   3.546   1.741 -0.5876 -0.4673  0.0635
  132ARG    HB2 2087   3.671   3.408   1.815  1.2699 -0.3150 -0.2257
  132ARG    HB3 2088   3.615   3.283   1.704  0.4794  0.4202  0.0354
  132ARG    HG2 2089   3.630   3.452   1.523 -1.1240  0.6943  0.5760
  132ARG    HG3 2090   3.710   3.558   1.631 -1.1177 -0.1808 -0.3455
  132ARG    HD2 2091   3.855   3.443   1.484  0.3468  0.0913  0.0794
  132ARG    HD3 2092   3.908   3.413   1.640 -0.2234 -0.9472  0.8123
  132ARG     HE 2093   3.747   3.221   1.472 -0.1137  1.1258 -0.4922
  132ARG   HH11 2094   3.969   3.095   1.775  0.5833  0.6149 -0.3452
  132ARG   HH12 2095   3.976   3.263   1.733 -1.6310  1.3740 -0.6912
  132ARG   HH21 2096   3.927   2.950   1.614  0.5787 -0.5118 -0.2838
  132ARG   HH22 2097   3.819   3.010   1.482 -0.8463 -0.3129  0.4028
  133MET      N 2098   3.323   3.280   1.605  0.5544 -0.2175  0.0019
  133MET     CA 2099   3.224   3.243   1.504 -0.1792  0.0337  0.1123
  133MET      C 2100   3.103   3.338   1.519  0.0512 -0.3708  0.9285
  133MET      O 2101   3.068   3.397   1.416  0.0588 -0.2034  0.0827
  133MET     CB 2102   3.192   3.099   1.528 -0.1684 -0.3219  0.7121
  133MET     CG 2103   3.303   3.002   1.491  0.4696 -0.6687 -0.1683
  133MET     SD 2104   3.254   2.832   1.525  0.0042  0.0578  0.2323
  133MET     CE 2105   3.383   2.787   1.649 -0.1493 -0.4496  0.3352
  133MET      H 2106   3.359   3.216   1.675  1.4571  0.3949  0.1373
  133MET     HA 2107   3.270   3.257   1.407 -0.3940  0.9952  0.1318
  133MET    HB2 2108   3.149   3.077   1.626 -0.2264 -0.6687  0.6133
  133MET    HB3 2109   3.113   3.075   1.457  0.2428 -1.1006  0.4953
  133MET    HG2 2110   3.336   3.018   1.389 -0.6229  1.4746 -0.2778
  133MET    HG3 2111   3.392   3.025   1.550 -0.6134  0.2664  1.2207
  133MET    HE1 2112   3.376   2.679   1.663 -1.3139 -0.5056 -0.4247
  133MET    HE2 2113   3.481   2.817   1.613  0.7419 -0.3717  2.5377
  133MET    HE3 2114   3.371   2.817   1.753  0.6949 -0.4577  0.4455
  134MET      N 2115   3.051   3.373   1.635  0.9176 -0.8231 -0.5006
  134MET     CA 2116   2.949   3.477   1.667  0.1263  0.4575 -0.1789
  134MET      C 2117   2.997   3.622   1.650  0.5109 -0.4271  0.4812
  134MET      O 2118   2.919   3.715   1.660 -0.1316  0.4133 -0.2166
  134MET     CB 2119   2.883   3.452   1.803 -1.0679 -0.5292  0.3684
  134MET     CG 2120   2.805   3.322   1.823  0.2565 -0.9248  0.8581
  134MET     SD 2121   2.705   3.310   1.971  0.1201 -0.3785  0.0325
  134MET     CE 2122   2.560   3.389   1.903 -1.1863  0.3907  0.8470
  134MET      H 2123   3.083   3.326   1.719  0.5418  0.8800  0.7024
  134MET     HA 2124   2.870   3.470   1.593  0.5358 -0.4643 -0.5667
  134MET    HB2 2125   2.972   3.451   1.866 -0.0274  0.8265 -0.9340
  134MET    HB3 2126   2.819   3.537   1.825 -0.2375  0.1547  0.2547
  134MET    HG2 2127   2.743   3.321   1.733  1.7219  0.7950 -0.3258
  134MET    HG3 2128   2.857   3.227   1.837 -0.5446 -1.3948  0.7460
  134MET    HE1 2129   2.516   3.337   1.818  0.3785  0.4802 -0.0852
  134MET    HE2 2130   2.480   3.389   1.977 -0.7897 -1.0534  1.3423
  134MET    HE3 2131   2.592   3.489   1.872  0.8924 -0.7125 -1.1050
  135ASN      N 2132   3.125   3.649   1.611 -0.2891 -0.1445  0.3795
  135ASN     CA 2133   3.180   3.780   1.611 -1.0236 -0.6915  1.2220
  135ASN      C 2134   3.153   3.861   1.738  0.4954  0.9036 -0.4493
  135ASN      O 2135   3.099   3.970   1.736  0.1369 -0.6506  0.4536
  135ASN     CB 2136   3.151   3.857   1.473  0.5627 -0.0199 -1.9779
  135ASN     CG 2137   3.183   3.778   1.349 -1.3406  0.5804 -1.0715
  135ASN    ND2 2138   3.117   3.780   1.233  0.1272  0.7857 -0.2163
  135ASN    OD1 2139   3.285   3.709   1.353  0.1264 -0.8108 -0.2172
  135ASN      H 2140   3.190   3.579   1.578  0.3913  0.9306 -0.7923
  135ASN     HA 2141   3.289   3.771   1.608 -0.8830 -0.3577 -2.1114
  135ASN    HB2 2142   3.042   3.865   1.472  0.4675  0.6509  0.4984
  135ASN    HB3 2143   3.188   3.960   1.474 -0.3386  0.3848  0.2226
  135ASN   HD21 2144   3.143   3.711   1.164 -0.3771 -0.1083  0.4428
  135ASN   HD22 2145   3.035   3.837   1.221 -0.0468  0.7784  0.7856
  136LEU      N 2146   3.161   3.799   1.857  0.0282  0.0621 -0.5288
  136LEU     CA 2147   3.122   3.861   1.988 -0.2352 -0.0760  0.6935
  136LEU      C 2148   3.183   4.009   1.996 -0.3742  0.3865  0.5151
  136LEU      O 2149   3.303   4.026   1.981 -0.1272  0.0848 -0.1295
  136LEU     CB 2150   3.168   3.773   2.113 -0.5748 -0.4002  0.4246
  136LEU     CG 2151   3.190   3.848   2.245  0.6789 -0.3245  0.4147
  136LEU    CD1 2152   3.052   3.882   2.294  0.7389  0.6681 -0.8137
  136LEU    CD2 2153   3.266   3.760   2.335 -0.0153  1.3536 -0.8130
  136LEU      H 2154   3.207   3.710   1.867  0.1546  0.2502  0.9122
  136LEU     HA 2155   3.014   3.874   1.985 -0.1752  0.6595  1.2806
  136LEU    HB2 2156   3.093   3.694   2.119 -0.5436 -0.3805  1.2197
  136LEU    HB3 2157   3.265   3.728   2.088  0.5607  1.8054  0.3636
  136LEU     HG 2158   3.255   3.933   2.225 -0.1969  0.0870 -1.0098
  136LEU   HD11 2159   3.053   3.927   2.393 -1.5170 -0.0348 -0.3616
  136LEU   HD12 2160   2.993   3.942   2.224 -0.4096  1.2152  0.5355
  136LEU   HD13 2161   2.991   3.792   2.301 -0.0082  1.1725 -0.5662
  136LEU   HD21 2162   3.365   3.738   2.297 -0.2649 -0.5247 -0.5762
  136LEU   HD22 2163   3.265   3.792   2.439  0.4310  0.7185 -0.6029
  136LEU   HD23 2164   3.209   3.667   2.342  0.4073  1.0935 -0.7965
  137GLN      N 2165   3.101   4.114   1.998  0.3742 -0.3851 -1.0865
  137GLN     CA 2166   3.149   4.246   2.026  0.2109 -0.1782  0.4374
  137GLN      C 2167   3.204   4.267   2.162 -0.1926 -0.1478 -0.3268
  137GLN      O 2168   3.157   4.204   2.255  0.1051  0.3215  0.3524
  137GLN     CB 2169   3.035   4.348   1.990  0.0214  1.1693 -1.4024
  137GLN     CG 2170   2.987   4.362   1.851 -0.2756  0.7474 -0.4802
  137GLN     CD 2171   3.084   4.447   1.763  0.0357 -0.8896 -0.3943
  137GLN    NE2 2172   3.066   4.440   1.639 -0.2153 -0.7995  1.2327
  137GLN    OE1 2173   3.178   4.511   1.811  0.3289 -0.5045 -0.0802
  137GLN      H 2174   3.000   4.106   1.997  0.2762  0.4656 -0.4977
  137GLN     HA 2175   3.233   4.268   1.960  0.2454 -0.3667  0.4156
  137GLN    HB2 2176   2.947   4.320   2.048  0.1281  0.6735 -1.4675
  137GLN    HB3 2177   3.062   4.447   2.024 -0.3347  0.8828 -0.1797
  137GLN    HG2 2178   2.984   4.258   1.819 -0.5981  0.2261  1.0752
  137GLN    HG3 2179   2.885   4.395   1.832 -0.4028  0.2684 -0.6687
  137GLN   HE21 2180   3.112   4.512   1.586 -0.8895 -0.8586  0.5300
  137GLN   HE22 2181   2.977   4.409   1.601 -0.6304  1.6369 -0.2073
  138GLY      N 2182   3.305   4.364   2.181  0.2041 -0.0876 -0.0756
  138GLY     CA 2183   3.334   4.420   2.311  0.3099 -0.2348 -0.6765
  138GLY      C 2184   3.211   4.482   2.379  0.4953  0.4239 -0.1664
  138GLY      O 2185   3.195   4.458   2.494 -0.1476  0.1823 -0.5180
  138GLY      H 2186   3.327   4.428   2.106  0.4269 -0.3456 -0.2334
  138GLY    HA2 2187   3.372   4.341   2.375 -0.2048 -0.3003 -0.4397
  138GLY    HA3 2188   3.399   4.506   2.294  0.9567 -0.4234  0.6165
  139GLU      N 2189   3.119   4.548   2.308 -0.0964  0.4637 -0.7482
  139GLU     CA 2190   2.983   4.586   2.370 -0.6098 -0.4221 -0.3784
  139GLU      C 2191   2.897   4.466   2.427 -1.5618 -0.4974  0.7119
  139GLU      O 2192   2.834   4.479   2.526 -0.0618 -0.3053 -0.7753
  139GLU     CB 2193   2.923   4.652   2.251  0.7092 -1.2618  0.2546
  139GLU     CG 2194   2.972   4.782   2.186 -0.4127  0.2675  0.3437
  139GLU     CD 2195   3.071   4.747   2.078 -1.2844 -0.6801  0.2981
  139GLU    OE1 2196   3.056   4.792   1.961  0.1642 -0.2884 -0.3553
  139GLU    OE2 2197   3.187   4.707   2.103 -0.2318  0.3843 -0.3094
  139GLU      H 2198   3.138   4.575   2.212  0.9645  0.2722 -0.6216
  139GLU     HA 2199   2.992   4.662   2.447  0.9239  1.3363 -2.0594
  139GLU    HB2 2200   2.903   4.576   2.175  0.9869 -0.8200 -0.2816
  139GLU    HB3 2201   2.831   4.685   2.300  0.2019 -0.6282 -1.0219
  139GLU    HG2 2202   2.894   4.834   2.129  0.2160  0.5233 -0.3164
  139GLU    HG3 2203   3.024   4.848   2.255 -0.0200  0.4754 -0.1347
  140GLU      N 2204   2.889   4.355   2.352 -0.3710  0.0277  0.1819
  140GLU     CA 2205   2.808   4.236   2.380  0.2732  0.4636 -0.5677
  140GLU      C 2206   2.880   4.164   2.492  0.2446  0.0738 -0.0761
  140GLU      O 2207   2.818   4.111   2.587  0.2382 -0.0521  0.5050
  140GLU     CB 2208   2.792   4.144   2.257 -0.2236 -1.5472 -1.6212
  140GLU     CG 2209   2.694   4.190   2.152 -1.1824 -0.3170 -0.6117
  140GLU     CD 2210   2.701   4.113   2.015 -0.1903 -0.1373  0.0585
  140GLU    OE1 2211   2.813   4.088   1.966  0.0009  0.3461  0.8938
  140GLU    OE2 2212   2.594   4.073   1.973  0.5954  0.4329  0.3978
  140GLU      H 2213   2.942   4.357   2.266  0.3720 -0.3142  0.6084
  140GLU     HA 2214   2.712   4.268   2.420 -0.1604 -0.6395 -0.6832
  140GLU    HB2 2215   2.890   4.138   2.209  0.6567 -0.4902 -0.1311
  140GLU    HB3 2216   2.773   4.044   2.298 -0.4769 -0.8268  0.2292
  140GLU    HG2 2217   2.593   4.196   2.192 -0.8646  0.2756  0.1538
  140GLU    HG3 2218   2.728   4.292   2.133  0.7215 -0.6725  0.3493
  141PHE      N 2219   3.015   4.156   2.495 -0.0405 -0.3616 -0.3069
  141PHE     CA 2220   3.090   4.089   2.605 -0.6821  0.3700  0.8159
  141PHE      C 2221   3.060   4.155   2.741 -0.5797  0.0151  0.3060
  141PHE      O 2222   3.030   4.094   2.848 -0.0964 -0.2243 -0.0646
  141PHE     CB 2223   3.239   4.096   2.567  0.0494  0.4712  0.5853
  141PHE     CG 2224   3.338   4.107   2.679 -0.4794  0.9339  0.7356
  141PHE    CD1 2225   3.335   4.016   2.784  0.2440 -0.0127 -0.5271
  141PHE    CD2 2226   3.423   4.217   2.683  0.4214 -0.0769  0.4124
  141PHE    CE1 2227   3.416   4.038   2.904  0.9933  1.0160  0.9822
  141PHE    CE2 2228   3.502   4.242   2.796 -0.1889  0.5829 -0.2461
  141PHE     CZ 2229   3.507   4.144   2.905 -0.0368 -0.5102  0.6744
  141PHE      H 2230   3.065   4.191   2.414  0.3716  0.3193  0.2129
  141PHE     HA 2231   3.060   3.985   2.615 -0.0547  0.1462  0.4730
  141PHE    HB2 2232   3.263   4.004   2.514 -0.7687  0.4662  0.1991
  141PHE    HB3 2233   3.255   4.186   2.507  1.0987  0.3448  0.6363
  141PHE    HD1 2234   3.274   3.927   2.781  0.5912 -0.3954  1.3934
  141PHE    HD2 2235   3.421   4.293   2.606  1.0904  0.0432  0.4970
  141PHE    HE1 2236   3.414   3.964   2.982  0.6546 -0.5050 -0.3614
  141PHE    HE2 2237   3.575   4.322   2.796  0.4520  0.0225 -0.5817
  141PHE     HZ 2238   3.573   4.163   2.988  0.4960  0.9000 -0.0041
  142VAL      N 2239   3.063   4.289   2.745 -0.0061 -0.1887 -0.5886
  142VAL     CA 2240   3.044   4.363   2.877 -0.2852  0.3124  0.2901
  142VAL      C 2241   2.893   4.363   2.926 -0.6212  0.0007  0.6089
  142VAL      O 2242   2.871   4.384   3.045  0.0261  0.1768 -0.1153
  142VAL     CB 2243   3.110   4.502   2.870  0.4560  0.1249 -0.8047
  142VAL    CG1 2244   3.266   4.490   2.858 -0.2750  0.2565  0.8156
  142VAL    CG2 2245   3.053   4.611   2.781  0.6968  0.5636 -0.9884
  142VAL      H 2246   3.100   4.347   2.671  1.3515  0.4770  0.5206
  142VAL     HA 2247   3.099   4.306   2.951 -0.5243  0.1659  0.3565
  142VAL     HB 2248   3.097   4.538   2.972  0.8232 -0.9294 -0.3558
  142VAL   HG11 2249   3.295   4.453   2.760  0.2626  1.4040  0.4970
  142VAL   HG12 2250   3.312   4.589   2.865 -0.0847  0.2433 -0.0473
  142VAL   HG13 2251   3.293   4.416   2.933 -1.0566 -0.7484  0.1462
  142VAL   HG21 2252   3.108   4.700   2.809  0.6963 -0.0879  1.6231
  142VAL   HG22 2253   3.072   4.581   2.678  0.5632 -1.8631 -0.4364
  142VAL   HG23 2254   2.947   4.621   2.802  0.7200 -0.2628 -0.3693
  143CYS      N 2255   2.793   4.346   2.833 -0.3561 -0.1311 -0.7121
  143CYS     CA 2256   2.654   4.323   2.871 -0.7122 -0.2322  0.7428
  143CYS      C 2257   2.639   4.186   2.924  0.1838 -0.4670 -0.1814
  143CYS      O 2258   2.589   4.173   3.030 -0.0961 -0.0116  0.2421
  143CYS     CB 2259   2.568   4.335   2.747 -0.1545  0.7746 -0.6119
  143CYS     SG 2260   2.558   4.502   2.687 -0.0456  0.2869  0.6007
  143CYS      H 2261   2.822   4.340   2.736 -1.3276 -0.4883 -1.0155
  143CYS     HA 2262   2.622   4.400   2.942  0.4356  0.4641  0.5657
  143CYS    HB2 2263   2.611   4.271   2.670  0.1020  0.1175  0.0488
  143CYS    HB3 2264   2.466   4.303   2.770  0.1100  0.1770 -0.2016
  143CYS     HG 2265   2.689   4.519   2.668 -0.2792  0.4442 -1.1831
  144LEU      N 2266   2.697   4.079   2.864  0.5716 -0.1727  0.2289
  144LEU     CA 2267   2.686   3.940   2.914  1.3797 -0.2959 -0.5781
  144LEU      C 2268   2.758   3.919   3.047 -0.1709  0.0412 -0.5757
  144LEU      O 2269   2.707   3.850   3.130  0.6631  0.3558  0.0220
  144LEU     CB 2270   2.748   3.844   2.812  0.2249 -0.0966  0.1734
  144LEU     CG 2271   2.670   3.840   2.684 -0.3009 -0.3503 -0.9650
  144LEU    CD1 2272   2.765   3.778   2.580 -0.5068  0.2390  0.2891
  144LEU    CD2 2273   2.554   3.742   2.700 -0.0226  0.8072 -0.9071
  144LEU      H 2274   2.749   4.105   2.781 -0.5452  0.3682 -0.3399
  144LEU     HA 2275   2.579   3.922   2.928  0.6785  2.1121 -1.7367
  144LEU    HB2 2276   2.845   3.884   2.783 -0.6790  0.8314 -1.9483
  144LEU    HB3 2277   2.750   3.743   2.855 -0.1199  0.0404  0.5249
  144LEU     HG 2278   2.642   3.941   2.653  2.1029  0.5013 -0.7625
  144LEU   HD11 2279   2.788   3.676   2.611 -0.8490  0.4820  1.4364
  144LEU   HD12 2280   2.716   3.787   2.483 -0.8257  0.1344  0.4387
  144LEU   HD13 2281   2.857   3.834   2.562  0.6799 -1.5388  0.2935
  144LEU   HD21 2282   2.592   3.643   2.723 -0.9754  0.7739  0.8339
  144LEU   HD22 2283   2.500   3.772   2.790 -0.1302  0.8024 -0.9698
  144LEU   HD23 2284   2.481   3.735   2.619 -0.7404  0.9766 -0.2937
  145LYS      N 2285   2.877   3.982   3.063  0.5142  0.6341  0.1139
  145LYS     CA 2286   2.955   3.987   3.187 -0.4703 -0.8280 -0.6411
  145LYS      C 2287   2.871   4.058   3.303 -0.7889  0.2948 -0.1452
  145LYS      O 2288   2.875   4.006   3.415 -0.0536 -0.0316  0.6141
  145LYS     CB 2289   3.085   4.064   3.157 -0.1355  0.4380  0.5976
  145LYS     CG 2290   3.166   4.094   3.282 -0.2710 -0.3184 -0.2188
  145LYS     CD 2291   3.293   4.171   3.245 -0.5632  0.5360  0.3068
  145LYS     CE 2292   3.387   4.216   3.360  0.4105 -0.1943 -0.6596
  145LYS     NZ 2293   3.505   4.286   3.314  0.3816 -0.7658  0.6920
  145LYS      H 2294   2.918   4.022   2.980  0.7885 -0.4943 -0.3301
  145LYS     HA 2295   2.983   3.889   3.224  0.9305 -0.1126  0.4042
  145LYS    HB2 2296   3.136   4.000   3.084  0.2255  0.1638  1.0793
  145LYS    HB3 2297   3.050   4.158   3.115 -0.9295 -0.0770  0.0491
  145LYS    HG2 2298   3.116   4.154   3.358  1.4771  0.8156  0.1408
  145LYS    HG3 2299   3.202   4.002   3.329  0.5905 -0.1135 -0.4568
  145LYS    HD2 2300   3.348   4.112   3.172  0.0924  0.5868  0.7355
  145LYS    HD3 2301   3.271   4.265   3.195  0.8637  0.5395 -0.4268
  145LYS    HE2 2302   3.321   4.279   3.420  0.1141 -2.2031  1.4010
  145LYS    HE3 2303   3.424   4.128   3.412 -0.6716 -0.7376 -0.7568
  145LYS    HZ1 2304   3.571   4.227   3.265  0.6685 -0.1088  0.2451
  145LYS    HZ2 2305   3.487   4.357   3.243  0.5772 -1.4835 -0.1141
  145LYS    HZ3 2306   3.566   4.316   3.389  0.7129 -0.1558  0.2005
  146SER      N 2307   2.791   4.157   3.272 -0.1309 -0.0294  0.2703
  146SER     CA 2308   2.692   4.217   3.365  0.7204 -0.1005 -0.7208
  146SER      C 2309   2.568   4.126   3.394 -0.2928  0.1997  0.6773
  146SER      O 2310   2.522   4.121   3.506  0.3962 -0.0096 -0.5971
  146SER     CB 2311   2.651   4.354   3.314 -0.8015 -1.6902  0.1246
  146SER     OG 2312   2.763   4.435   3.274  0.1364 -0.3247  0.0820
  146SER      H 2313   2.806   4.197   3.180  0.7111  0.0858  0.4370
  146SER     HA 2314   2.743   4.236   3.459 -0.9175 -0.7820  0.3791
  146SER    HB2 2315   2.589   4.343   3.225 -0.3017 -0.5058 -0.4063
  146SER    HB3 2316   2.598   4.411   3.390  0.2772 -0.1487 -0.1831
  146SER     HG 2317   2.798   4.405   3.190  0.3762  0.0539  0.0406
  147ILE      N 2318   2.534   4.032   3.295 -0.6334 -0.4208 -0.4833
  147ILE     CA 2319   2.439   3.930   3.312  0.2109  0.5337 -0.1666
  147ILE      C 2320   2.489   3.816   3.403  0.1063 -0.4392 -0.4465
  147ILE      O 2321   2.429   3.783   3.509 -0.9607 -0.2207 -0.2721
  147ILE     CB 2322   2.374   3.881   3.186 -0.5797 -0.0558  0.4412
  147ILE    CG1 2323   2.274   3.981   3.134  0.0530 -0.2109 -0.0758
  147ILE    CG2 2324   2.305   3.741   3.202  0.0405 -0.3341 -0.6514
  147ILE    CD1 2325   2.231   3.976   2.993  0.6833 -0.3781  1.0259
  147ILE      H 2326   2.577   4.047   3.205  0.4739 -0.8192 -0.0535
  147ILE     HA 2327   2.352   3.967   3.366 -0.6128 -1.1885 -0.1734
  147ILE     HB 2328   2.448   3.870   3.106 -1.9373  1.2981 -1.1656
  147ILE   HG12 2329   2.186   3.989   3.198 -1.1459 -1.2477 -1.4470
  147ILE   HG13 2330   2.325   4.077   3.142 -1.0928  0.4997 -0.7549
  147ILE   HG21 2331   2.245   3.751   3.293  0.0695  0.6341 -0.7250
  147ILE   HG22 2332   2.246   3.712   3.116 -0.2881  1.1087 -0.9654
  147ILE   HG23 2333   2.378   3.662   3.220  0.1296  0.0467  0.9987
  147ILE   HD11 2334   2.321   3.962   2.933 -0.3145 -0.0631 -0.6963
  147ILE   HD12 2335   2.169   3.893   2.959  0.3557 -0.0299  0.7433
  147ILE   HD13 2336   2.191   4.071   2.957  0.6048 -0.7813 -0.0227
  148ILE      N 2337   2.614   3.770   3.386  0.5718 -0.2186  0.2215
  148ILE     CA 2338   2.687   3.685   3.482 -0.2882  0.3571 -0.1836
  148ILE      C 2339   2.682   3.739   3.628  0.0010 -0.2722 -1.4796
  148ILE      O 2340   2.667   3.661   3.727  0.3189 -0.8186  0.1971
  148ILE     CB 2341   2.832   3.650   3.440  0.0736 -0.4228  1.5164
  148ILE    CG1 2342   2.836   3.565   3.308 -0.9814  0.3097  0.2604
  148ILE    CG2 2343   2.908   3.572   3.539  0.2059 -0.5488  0.5200
  148ILE    CD1 2344   2.966   3.580   3.233 -0.2187 -1.1419  0.4534
  148ILE      H 2345   2.666   3.805   3.307  0.4712  0.1660  0.3194
  148ILE     HA 2346   2.641   3.587   3.493 -0.0472  0.3437  1.0168
  148ILE     HB 2347   2.884   3.743   3.420  0.5615 -1.0898 -1.0333
  148ILE   HG12 2348   2.821   3.463   3.344 -0.7751  0.1683 -0.0449
  148ILE   HG13 2349   2.758   3.605   3.243 -0.8429  0.5021  0.2128
  148ILE   HG21 2350   2.850   3.480   3.549 -0.0410 -0.4558  0.0103
  148ILE   HG22 2351   3.012   3.551   3.514  0.1862 -0.0677 -0.0195
  148ILE   HG23 2352   2.917   3.630   3.630  0.5071  0.1821  0.0417
  148ILE   HD11 2353   2.991   3.683   3.210  0.2883 -0.9756  1.6247
  148ILE   HD12 2354   3.058   3.538   3.275  0.1386 -0.8549 -0.0215
  148ILE   HD13 2355   2.953   3.523   3.141 -1.3945 -0.8958  0.4395
  149LEU      N 2356   2.709   3.864   3.648  0.4971 -0.0748 -0.3278
  149LEU     CA 2357   2.745   3.926   3.776  0.2997 -0.0947  0.3744
  149LEU      C 2358   2.623   3.922   3.866 -0.2834 -0.0745 -0.6042
  149LEU      O 2359   2.638   3.937   3.988 -0.1784 -0.0203  0.1633
  149LEU     CB 2360   2.788   4.071   3.750  0.6166  0.4025  0.3056
  149LEU     CG 2361   2.795   4.176   3.856 -0.3193 -0.5192  0.6384
  149LEU    CD1 2362   2.930   4.172   3.933  0.1044 -0.1026 -0.4860
  149LEU    CD2 2363   2.784   4.315   3.790 -0.0065  1.2277 -0.5192
  149LEU      H 2364   2.724   3.906   3.558 -0.5276 -0.1412 -0.5580
  149LEU     HA 2365   2.833   3.873   3.816  0.1708  0.2032  1.0888
  149LEU    HB2 2366   2.875   4.068   3.684  0.2631  0.6624 -0.1786
  149LEU    HB3 2367   2.704   4.107   3.691  0.8081  0.2556 -0.0596
  149LEU     HG 2368   2.708   4.164   3.921 -0.2883 -0.3991  0.7044
  149LEU   HD11 2369   2.928   4.248   4.011 -0.0141  0.7612 -1.2988
  149LEU   HD12 2370   2.952   4.075   3.979  0.6704 -0.0578 -0.6463
  149LEU   HD13 2371   3.015   4.198   3.870  0.1613  1.3456  0.1193
  149LEU   HD21 2372   2.681   4.325   3.755 -0.0524  1.2254 -0.3881
  149LEU   HD22 2373   2.813   4.395   3.859  0.8670 -0.0904  0.7684
  149LEU   HD23 2374   2.846   4.314   3.701 -0.0221  0.3513 -0.5322
  150LEU      N 2375   2.505   3.930   3.807 -0.1149 -0.2341 -0.5209
  150LEU     CA 2376   2.380   3.928   3.883 -0.6957  0.6945  1.0273
  150LEU      C 2377   2.311   3.790   3.887 -0.3849  0.1467  0.4634
  150LEU      O 2378   2.270   3.735   3.990 -0.5015  0.3982  0.3040
  150LEU     CB 2379   2.285   4.027   3.821  0.1486 -0.9838  0.5027
  150LEU     CG 2380   2.331   4.178   3.831  0.0765 -0.5578 -0.0230
  150LEU    CD1 2381   2.243   4.268   3.748 -0.1634 -0.3526  0.1418
  150LEU    CD2 2382   2.314   4.219   3.979  1.6239  0.0809  0.6430
  150LEU      H 2383   2.505   3.945   3.707  0.4892  1.2479 -0.3581
  150LEU     HA 2384   2.397   3.959   3.986 -1.0684  0.0126  1.3068
  150LEU    HB2 2385   2.265   4.004   3.716 -1.3400  1.2911  0.1302
  150LEU    HB3 2386   2.183   4.017   3.859 -0.4333  0.4805 -0.4877
  150LEU     HG 2387   2.434   4.190   3.796  0.0052 -0.0526 -0.0679
  150LEU   HD11 2388   2.286   4.367   3.740  0.7229 -0.6710  0.7046
  150LEU   HD12 2389   2.224   4.220   3.652 -0.7564 -1.2611  0.6790
  150LEU   HD13 2390   2.142   4.273   3.790 -0.0646 -0.5178  0.4029
  150LEU   HD21 2391   2.331   4.327   3.983 -0.3779  0.5677 -0.6374
  150LEU   HD22 2392   2.208   4.214   4.005  1.4979  0.9119  0.3542
  150LEU   HD23 2393   2.374   4.157   4.045 -0.0333 -1.6872  0.6477
  151ASN      N 2394   2.300   3.720   3.768 -0.2793 -0.4877 -0.2250
  151ASN     CA 2395   2.223   3.596   3.744  0.2608 -0.5140 -0.5589
  151ASN      C 2396   2.264   3.478   3.834  1.2815 -0.4342  0.4633
  151ASN      O 2397   2.176   3.393   3.867  0.3603 -0.5588 -0.1149
  151ASN     CB 2398   2.235   3.552   3.597 -0.5619 -0.8370 -0.4624
  151ASN     CG 2399   2.182   3.422   3.557  0.4674  0.3912 -0.5183
  151ASN    ND2 2400   2.058   3.420   3.510  0.1686  0.2580  0.0927
  151ASN    OD1 2401   2.257   3.326   3.560  0.2919 -0.1210  0.4610
  151ASN      H 2402   2.339   3.763   3.685  0.4632  0.7561  0.6921
  151ASN     HA 2403   2.122   3.622   3.777  0.5031  0.1198 -0.2987
  151ASN    HB2 2404   2.186   3.632   3.542  0.2701 -0.2859 -0.4319
  151ASN    HB3 2405   2.338   3.565   3.567 -0.4128  0.2948  0.4033
  151ASN   HD21 2406   2.026   3.333   3.470 -1.3645  0.7157  0.2159
  151ASN   HD22 2407   2.001   3.503   3.513  0.3830  0.3981  0.4406
  152SER      N 2408   2.390   3.469   3.866 -0.3625 -0.1130 -0.0231
  152SER     CA 2409   2.445   3.362   3.950  0.3410 -0.5097  0.3807
  152SER      C 2410   2.395   3.370   4.089  0.6094  0.5285 -0.7231
  152SER      O 2411   2.366   3.268   4.150 -0.0064  0.9464  0.6877
  152SER     CB 2412   2.596   3.363   3.946 -0.9346 -0.4394  0.0392
  152SER     OG 2413   2.658   3.391   3.821 -0.0283  0.4705 -0.4419
  152SER      H 2414   2.453   3.544   3.843 -1.1667  0.6694  0.2358
  152SER     HA 2415   2.414   3.269   3.902 -0.7731 -0.0192  0.0809
  152SER    HB2 2416   2.629   3.437   4.019  1.1435  0.1590 -1.3255
  152SER    HB3 2417   2.634   3.270   3.987 -0.4059 -0.6914 -0.9551
  152SER     HG 2418   2.645   3.484   3.804 -0.8599  0.2660 -1.0728
  153GLY      N 2419   2.373   3.485   4.147 -0.2722 -0.3225 -0.3289
  153GLY     CA 2420   2.327   3.492   4.286  1.0877  0.4334 -0.4977
  153GLY      C 2421   2.179   3.526   4.305 -0.2350  0.2451  0.2713
  153GLY      O 2422   2.139   3.519   4.423 -0.0619 -0.0010 -0.6219
  153GLY      H 2423   2.387   3.568   4.091 -0.4605 -0.3000 -0.3439
  153GLY    HA2 2424   2.343   3.399   4.340 -0.8852  0.2934  0.0018
  153GLY    HA3 2425   2.388   3.558   4.347  1.9586 -0.7560 -0.0139
  154VAL      N 2426   2.101   3.568   4.193 -0.3458 -0.3557 -0.5952
  154VAL     CA 2427   1.961   3.619   4.220  0.2101  0.4003 -0.7401
  154VAL      C 2428   1.868   3.508   4.269  0.0207 -0.2055  0.4972
  154VAL      O 2429   1.785   3.531   4.355 -0.5566  0.3003  0.4194
  154VAL     CB 2430   1.913   3.704   4.101 -0.3610  0.3421  0.6665
  154VAL    CG1 2431   1.895   3.622   3.973 -1.0459  0.6954 -0.0877
  154VAL    CG2 2432   1.784   3.780   4.129  1.3981 -0.6349 -1.1311
  154VAL      H 2433   2.146   3.601   4.109 -0.1856  1.0711 -0.0103
  154VAL     HA 2434   1.965   3.688   4.304  0.3150 -0.5547  0.0831
  154VAL     HB 2435   1.996   3.773   4.084  0.3364 -0.6453 -0.1810
  154VAL   HG11 2436   1.893   3.682   3.882  0.4392  0.4033 -0.3542
  154VAL   HG12 2437   1.980   3.556   3.983 -1.2882  0.5020  0.9649
  154VAL   HG13 2438   1.805   3.561   3.986 -0.0741 -0.7893  0.1031
  154VAL   HG21 2439   1.705   3.706   4.133  0.0301  0.7365 -0.4064
  154VAL   HG22 2440   1.790   3.831   4.226 -0.6181 -0.7875 -0.8354
  154VAL   HG23 2441   1.755   3.848   4.049  0.5131  0.7311  0.2235
  155TYR      N 2442   1.872   3.383   4.209  0.5126 -0.3972 -0.5570
  155TYR     CA 2443   1.778   3.282   4.251 -0.2726 -0.7211 -0.7266
  155TYR      C 2444   1.803   3.222   4.399  0.4761 -0.5395  0.3584
  155TYR      O 2445   1.711   3.188   4.474 -0.0087 -0.0474 -0.1052
  155TYR     CB 2446   1.769   3.179   4.151 -0.0559  0.9690  0.6129
  155TYR     CG 2447   1.748   3.223   4.010 -0.3285 -0.3017  0.0435
  155TYR    CD1 2448   1.854   3.228   3.918  0.4775  0.4018 -0.4034
  155TYR    CD2 2449   1.619   3.252   3.962  1.0903  0.5277  0.9422
  155TYR    CE1 2450   1.823   3.261   3.787  0.8687  0.1192  0.3264
  155TYR    CE2 2451   1.590   3.286   3.828 -0.1591 -0.6986 -0.0492
  155TYR     CZ 2452   1.694   3.299   3.737 -0.4584 -0.2931 -0.3271
  155TYR     OH 2453   1.677   3.349   3.612 -1.3297 -0.3979  0.8619
  155TYR      H 2454   1.942   3.357   4.141  1.0017  0.7641 -0.5434
  155TYR     HA 2455   1.680   3.331   4.248 -1.0516 -2.1900 -1.2848
  155TYR    HB2 2456   1.856   3.114   4.160 -0.1283  0.7375 -0.2306
  155TYR    HB3 2457   1.687   3.114   4.182 -0.1432  0.6057 -0.3235
  155TYR    HD1 2458   1.955   3.197   3.944  0.2274  0.4487  0.7188
  155TYR    HD2 2459   1.531   3.256   4.025 -0.6636  0.0013 -1.2146
  155TYR    HE1 2460   1.898   3.272   3.711 -0.4312  0.0456 -1.0646
  155TYR    HE2 2461   1.489   3.311   3.799 -0.1294 -0.4166  0.0772
  155TYR     HH 2462   1.589   3.381   3.591 -0.8225  0.3373 -0.2758
  156THR      N 2463   1.929   3.230   4.443  0.5401  0.0757 -0.9328
  156THR     CA 2464   1.984   3.200   4.576  0.0903 -0.0343 -0.2550
  156THR      C 2465   1.954   3.311   4.680  0.0431  0.0193  0.5286
  156THR      O 2466   1.997   3.295   4.791 -0.3939  0.3302 -0.3899
  156THR     CB 2467   2.133   3.159   4.574 -0.2938  0.1082  0.8230
  156THR    CG2 2468   2.154   3.012   4.508  0.0553 -1.3880 -0.2166
  156THR    OG1 2469   2.195   3.258   4.488  0.5771  0.6086 -0.2247
  156THR      H 2470   1.996   3.271   4.379  1.0266  1.1489  0.1865
  156THR     HA 2471   1.919   3.120   4.613 -0.3434  0.6992  0.6409
  156THR     HB 2472   2.181   3.155   4.672  0.1217 -0.4347  0.6095
  156THR    HG1 2473   2.191   3.221   4.400 -1.7398  0.3431 -0.1246
  156THR   HG21 2474   2.261   3.001   4.487  0.1929 -0.5127 -0.0390
  156THR   HG22 2475   2.133   2.940   4.588 -0.6466 -1.0813 -0.1098
  156THR   HG23 2476   2.095   2.993   4.419 -0.6010 -0.3866 -0.0185
  157PHE      N 2477   1.886   3.418   4.645 -0.3370  0.0734 -0.3976
  157PHE     CA 2478   1.873   3.539   4.727  0.3528  0.0626 -0.5076
  157PHE      C 2479   1.767   3.521   4.832 -0.3402 -0.4881  0.0006
  157PHE      O 2480   1.650   3.521   4.799  0.3673  0.4129 -0.2335
  157PHE     CB 2481   1.847   3.656   4.633 -0.2786 -0.4808 -0.2094
  157PHE     CG 2482   1.883   3.795   4.693 -0.0977  0.2940  0.4079
  157PHE    CD1 2483   1.804   3.868   4.782  0.0842 -0.4930 -0.0680
  157PHE    CD2 2484   1.993   3.863   4.638  0.4486 -0.2221 -0.1318
  157PHE    CE1 2485   1.823   4.000   4.809  0.0765 -0.3071  0.0094
  157PHE    CE2 2486   2.019   3.996   4.672 -0.3345  0.5626  0.5045
  157PHE     CZ 2487   1.928   4.070   4.743  0.4281  0.0241  0.7078
  157PHE      H 2488   1.874   3.432   4.546  1.8606  0.8957 -0.6555
  157PHE     HA 2489   1.971   3.549   4.774 -0.0638  1.0202  0.2318
  157PHE    HB2 2490   1.908   3.653   4.543 -0.1815  0.6583 -0.2115
  157PHE    HB3 2491   1.742   3.662   4.604 -0.0420  0.0154 -1.0215
  157PHE    HD1 2492   1.718   3.814   4.820  0.3040 -0.6260  0.2545
  157PHE    HD2 2493   2.048   3.813   4.559 -0.1855 -0.3617 -0.5046
  157PHE    HE1 2494   1.755   4.049   4.877 -0.5929 -0.7463 -0.3177
  157PHE    HE2 2495   2.105   4.046   4.631 -0.7181  0.6957 -0.1787
  157PHE     HZ 2496   1.930   4.177   4.756  0.0825  0.0357  0.6817
  158LEU      N 2497   1.812   3.526   4.963 -0.2490 -0.6390 -0.8108
  158LEU     CA 2498   1.726   3.533   5.085 -0.1281  0.9241  0.6515
  158LEU      C 2499   1.791   3.615   5.189 -0.1788 -0.7543 -0.1602
  158LEU      O 2500   1.913   3.609   5.217  0.1446 -0.1253  0.6893
  158LEU     CB 2501   1.709   3.388   5.138  0.7243  0.3091 -0.1832
  158LEU     CG 2502   1.625   3.284   5.057  0.2809  1.0671  0.6795
  158LEU    CD1 2503   1.647   3.139   5.100 -0.1809  1.6580 -1.6345
  158LEU    CD2 2504   1.477   3.304   5.045  1.0476  0.7606  0.0772
  158LEU      H 2505   1.911   3.519   4.984 -0.3597 -0.5276 -0.2022
  158LEU     HA 2506   1.632   3.573   5.048 -0.2026  0.1556 -0.0608
  158LEU    HB2 2507   1.806   3.338   5.145  0.6143  0.1620  0.4847
  158LEU    HB3 2508   1.658   3.394   5.234  0.4842 -0.4085 -0.2517
  158LEU     HG 2509   1.654   3.288   4.953 -0.5376 -0.0335  0.3718
  158LEU   HD11 2510   1.750   3.104   5.097 -0.2432  1.2037 -0.1639
  158LEU   HD12 2511   1.609   3.129   5.202  0.2400  0.9406 -1.5380
  158LEU   HD13 2512   1.584   3.063   5.054 -0.9546  2.0795 -1.3105
  158LEU   HD21 2513   1.444   3.407   5.032 -2.2835 -0.0805 -0.0015
  158LEU   HD22 2514   1.450   3.234   4.965  0.7532  1.1293 -0.1533
  158LEU   HD23 2515   1.432   3.269   5.138 -0.4224  0.1774 -0.7728
  159SER      N 2516   1.710   3.682   5.267  0.3167 -0.3719  0.1609
  159SER     CA 2517   1.738   3.751   5.397  0.2154  1.2499  0.6948
  159SER      C 2518   1.612   3.759   5.478 -0.4216 -0.0316 -0.1398
  159SER      O 2519   1.507   3.773   5.430  0.1082  0.4195 -0.0454
  159SER     CB 2520   1.802   3.891   5.384 -0.0532 -1.2433 -1.5184
  159SER     OG 2521   1.837   3.943   5.514 -0.3068  0.1683  0.8067
  159SER      H 2522   1.615   3.680   5.233  0.5617 -1.7101 -0.6054
  159SER     HA 2523   1.803   3.684   5.453 -0.4692 -1.6453 -1.4720
  159SER    HB2 2524   1.892   3.875   5.326  0.5983  0.6253 -1.1527
  159SER    HB3 2525   1.735   3.957   5.328 -0.4800  0.2002  0.4776
  159SER     HG 2526   1.865   4.034   5.502 -0.8359  0.2731  0.2703
  160SER      N 2527   1.628   3.742   5.614  0.2424  0.0695  0.0150
  160SER     CA 2528   1.526   3.726   5.718 -0.5317 -0.0894 -0.1199
  160SER      C 2529   1.445   3.859   5.744  0.3733 -0.6404  0.2338
  160SER      O 2530   1.414   3.897   5.857  0.1164 -0.2863  0.0578
  160SER     CB 2531   1.574   3.659   5.844 -0.5086  0.7705 -0.9541
  160SER     OG 2532   1.630   3.537   5.815  0.0675 -0.3253  1.3859
  160SER      H 2533   1.723   3.745   5.650  0.4181  1.4912 -0.4320
  160SER     HA 2534   1.450   3.660   5.676 -1.2680  0.5026  0.2332
  160SER    HB2 2535   1.655   3.719   5.885  0.0139 -0.3272 -0.2806
  160SER    HB3 2536   1.492   3.630   5.910  0.2379 -0.9651 -0.6750
  160SER     HG 2537   1.716   3.559   5.779 -0.3118  0.8429  1.1356
  161THR      N 2538   1.405   3.926   5.639  0.1086  0.5601  0.3719
  161THR     CA 2539   1.311   4.037   5.632 -0.0932  0.4745  0.3015
  161THR      C 2540   1.256   4.046   5.493  0.2836 -0.7016  0.7078
  161THR      O 2541   1.330   4.028   5.392 -0.6366  0.2612 -0.3362
  161THR     CB 2542   1.376   4.167   5.676 -0.5583  0.6894  0.1858
  161THR    CG2 2543   1.503   4.216   5.597  0.0251 -0.0078  0.2333
  161THR    OG1 2544   1.285   4.268   5.695 -0.1172  0.2190 -0.0606
  161THR      H 2545   1.431   3.881   5.552  0.6715 -0.2076  0.9114
  161THR     HA 2546   1.225   4.023   5.697 -0.6321  0.6523 -0.3552
  161THR     HB 2547   1.414   4.144   5.776  1.3540  0.6182 -0.4808
  161THR    HG1 2548   1.295   4.295   5.786  0.0826  0.3870 -0.1294
  161THR   HG21 2549   1.526   4.317   5.630 -1.3558  0.4184  0.0231
  161THR   HG22 2550   1.587   4.151   5.620 -0.3301 -0.2627  0.8525
  161THR   HG23 2551   1.491   4.212   5.489  0.3665  0.4202  0.1694
  162LEU      N 2552   1.133   4.091   5.479 -0.0476  0.2831  0.0940
  162LEU     CA 2553   1.068   4.106   5.347 -0.4190  0.4179  0.1942
  162LEU      C 2554   1.129   4.208   5.246  0.0665  0.0132 -0.9954
  162LEU      O 2555   1.108   4.212   5.127 -0.7377  0.0837  0.3818
  162LEU     CB 2556   0.915   4.135   5.383 -0.8884 -0.3415  0.0139
  162LEU     CG 2557   0.839   4.011   5.443 -0.4160 -0.0167 -0.4438
  162LEU    CD1 2558   0.716   4.068   5.513  0.0989  0.9795  0.2667
  162LEU    CD2 2559   0.794   3.913   5.342  0.2678  1.1423  2.0792
  162LEU      H 2560   1.076   4.116   5.559 -0.6378  0.5562 -0.3977
  162LEU     HA 2561   1.075   4.016   5.286  1.1447  0.7524 -0.2298
  162LEU    HB2 2562   0.905   4.221   5.448  0.0566 -1.4436  1.7611
  162LEU    HB3 2563   0.858   4.168   5.296  0.7668  1.6104 -0.4953
  162LEU     HG 2564   0.892   3.951   5.517 -0.4649  0.7985  0.2939
  162LEU   HD11 2565   0.647   4.132   5.457  0.7842  1.3364 -0.2060
  162LEU   HD12 2566   0.651   3.987   5.545 -0.1630  0.4399 -1.4151
  162LEU   HD13 2567   0.739   4.128   5.601  0.1206 -0.5156  1.3510
  162LEU   HD21 2568   0.709   3.852   5.373  0.7305 -0.2076  0.9216
  162LEU   HD22 2569   0.761   3.950   5.245  1.5004 -0.8519  0.7328
  162LEU   HD23 2570   0.872   3.838   5.323 -0.0970  1.1355  0.2153
  163LYS      N 2571   1.210   4.298   5.305 -0.4437 -0.1348 -0.2450
  163LYS     CA 2572   1.296   4.390   5.225 -0.2876 -0.2482 -0.2362
  163LYS      C 2573   1.365   4.318   5.102  0.4952  0.0653 -0.4764
  163LYS      O 2574   1.389   4.371   4.997 -0.6432  0.0382  0.7139
  163LYS     CB 2575   1.403   4.453   5.317 -1.5795 -0.4461 -0.3768
  163LYS     CG 2576   1.346   4.540   5.428  0.5442  1.3127  0.1513
  163LYS     CD 2577   1.426   4.653   5.497 -0.2349 -0.0249 -0.2250
  163LYS     CE 2578   1.326   4.728   5.584  0.9456  0.5479  0.5587
  163LYS     NZ 2579   1.379   4.837   5.654 -0.4942  0.6852  0.8135
  163LYS      H 2580   1.232   4.285   5.403  0.5122 -0.6772 -0.5021
  163LYS     HA 2581   1.243   4.477   5.185 -0.6677 -0.1809  0.3926
  163LYS    HB2 2582   1.464   4.374   5.360 -0.4362  1.0026  0.9158
  163LYS    HB3 2583   1.473   4.511   5.257  1.0382 -2.9996 -0.1920
  163LYS    HG2 2584   1.257   4.580   5.379 -0.2999 -1.0328 -0.4888
  163LYS    HG3 2585   1.315   4.472   5.507 -0.1597  0.3448 -0.8897
  163LYS    HD2 2586   1.512   4.625   5.558 -0.4252 -0.7792 -0.2816
  163LYS    HD3 2587   1.466   4.718   5.419 -0.2919 -0.3090 -0.4936
  163LYS    HE2 2588   1.240   4.766   5.529  0.5340  0.4063  1.0979
  163LYS    HE3 2589   1.284   4.653   5.650  0.1195 -0.4665 -1.0089
  163LYS    HZ1 2590   1.410   4.911   5.593  1.2331 -0.3645  0.2811
  163LYS    HZ2 2591   1.303   4.869   5.713 -1.3996  0.0870  0.0279
  163LYS    HZ3 2592   1.460   4.806   5.706  0.0430  0.1542 -0.2810
  164SER      N 2593   1.413   4.198   5.130  0.4582  0.4777  0.2427
  164SER     CA 2594   1.486   4.120   5.029 -0.2637  0.2744  0.4853
  164SER      C 2595   1.408   4.071   4.905 -0.2304 -0.2467  0.0424
  164SER      O 2596   1.470   4.069   4.797  0.0599  0.1664  0.0284
  164SER     CB 2597   1.542   3.996   5.103  0.3506 -0.2684  0.4288
  164SER     OG 2598   1.439   3.917   5.161 -0.3851 -0.0695 -0.0733
  164SER      H 2599   1.392   4.154   5.219  1.2543 -1.4798 -0.4203
  164SER     HA 2600   1.570   4.173   4.984 -1.1828  0.6049 -0.9837
  164SER    HB2 2601   1.605   3.932   5.041 -0.3362 -0.9450  0.3939
  164SER    HB3 2602   1.595   4.036   5.188  1.5323 -0.1287 -0.3307
  164SER     HG 2603   1.402   3.957   5.240  0.0630 -0.5274  0.3874
  165LEU      N 2604   1.277   4.050   4.913 -0.4291  0.1985 -0.7968
  165LEU     CA 2605   1.197   4.021   4.798 -0.5273 -0.2106  1.5168
  165LEU      C 2606   1.186   4.138   4.696 -0.3752 -0.3736 -0.4759
  165LEU      O 2607   1.182   4.123   4.580 -0.0396 -0.1499  0.5722
  165LEU     CB 2608   1.056   3.977   4.843 -0.1986  0.7453  0.5672
  165LEU     CG 2609   1.056   3.850   4.932 -0.8871 -0.9894 -0.2261
  165LEU    CD1 2610   0.918   3.815   4.962  2.1035  0.9936 -1.0484
  165LEU    CD2 2611   1.123   3.720   4.886 -0.4728  1.1316 -0.4638
  165LEU      H 2612   1.233   4.044   5.004  1.1495 -1.2665 -0.0225
  165LEU     HA 2613   1.243   3.940   4.742  0.0873  1.2532 -0.3083
  165LEU    HB2 2614   1.001   4.047   4.906 -2.0107 -0.1337  0.1285
  165LEU    HB3 2615   0.989   3.971   4.757  0.1008  0.5880  0.3417
  165LEU     HG 2616   1.103   3.882   5.025 -0.2783 -0.9003 -0.5508
  165LEU   HD11 2617   0.862   3.806   4.869  0.6843 -0.0361 -0.1780
  165LEU   HD12 2618   0.914   3.721   5.017 -0.1907  0.8409 -1.2939
  165LEU   HD13 2619   0.874   3.893   5.024  1.2865 -0.0678 -0.2032
  165LEU   HD21 2620   1.228   3.739   4.867  0.0729  0.8030  1.6866
  165LEU   HD22 2621   1.140   3.655   4.972  0.9143 -0.2249 -1.6401
  165LEU   HD23 2622   1.067   3.674   4.805  0.0227 -0.8160  0.1951
  166GLU      N 2623   1.164   4.254   4.753 -0.5382 -0.3742 -0.1756
  166GLU     CA 2624   1.167   4.385   4.683 -0.3409 -0.0272 -0.5811
  166GLU      C 2625   1.304   4.409   4.616 -0.1196 -0.6684  0.5869
  166GLU      O 2626   1.311   4.472   4.504  0.2696  0.3560 -0.1186
  166GLU     CB 2627   1.151   4.497   4.790  0.1630 -0.3606  0.2872
  166GLU     CG 2628   1.140   4.642   4.742  0.1950  0.6647  0.1950
  166GLU     CD 2629   1.009   4.675   4.678  0.1850 -0.7458  0.5025
  166GLU    OE1 2630   0.927   4.587   4.649  0.5396  0.3908  0.4987
  166GLU    OE2 2631   0.979   4.796   4.675  0.7029 -0.9181  0.0699
  166GLU      H 2632   1.172   4.266   4.853 -0.4040  0.1306 -0.2421
  166GLU     HA 2633   1.088   4.400   4.609 -0.5336 -0.2973 -0.4331
  166GLU    HB2 2634   1.066   4.475   4.855 -0.1698 -1.3594 -0.4333
  166GLU    HB3 2635   1.234   4.488   4.860 -0.7480 -0.8144  1.3673
  166GLU    HG2 2636   1.163   4.704   4.829 -0.3786  1.6050 -0.2908
  166GLU    HG3 2637   1.222   4.649   4.670 -0.6152  0.0361 -0.8405
  167GLU      N 2638   1.416   4.357   4.676 -0.0070  0.1590  0.6449
  167GLU     CA 2639   1.547   4.376   4.627  0.5082  0.3150  0.7745
  167GLU      C 2640   1.589   4.263   4.524 -0.0696 -0.9474  0.3144
  167GLU      O 2641   1.641   4.302   4.421 -0.3882 -0.6331  0.3548
  167GLU     CB 2642   1.643   4.386   4.744  1.0936 -0.3295 -0.2208
  167GLU     CG 2643   1.777   4.450   4.721 -0.4826  0.2218 -0.2787
  167GLU     CD 2644   1.779   4.604   4.695  0.5251  0.3485  0.4503
  167GLU    OE1 2645   1.705   4.643   4.600  0.0194  0.7871 -0.6336
  167GLU    OE2 2646   1.849   4.675   4.769 -0.1360 -0.1260 -0.3956
  167GLU      H 2647   1.400   4.305   4.761 -0.3850  0.6161  0.8574
  167GLU     HA 2648   1.547   4.477   4.587 -0.1228  0.1656  0.3820
  167GLU    HB2 2649   1.601   4.443   4.827  0.3244  0.3945 -1.0624
  167GLU    HB3 2650   1.664   4.285   4.779 -0.7321 -0.4077  0.8855
  167GLU    HG2 2651   1.831   4.432   4.813 -0.2997  1.7672 -0.0284
  167GLU    HG3 2652   1.829   4.408   4.635  0.3326  1.8870 -0.6915
  168LYS      N 2653   1.552   4.146   4.539 -0.7026  0.8038 -0.6608
  168LYS     CA 2654   1.545   4.045   4.434  1.0869  0.9984  0.6406
  168LYS      C 2655   1.454   4.095   4.313 -0.1137  0.3449 -0.0032
  168LYS      O 2656   1.509   4.088   4.206  0.1098 -0.0263  0.0612
  168LYS     CB 2657   1.497   3.909   4.489 -0.2769 -1.5295 -0.2983
  168LYS     CG 2658   1.479   3.800   4.382  0.4807  0.5876  0.2208
  168LYS     CD 2659   1.437   3.665   4.452 -0.7573  1.8642  0.2758
  168LYS     CE 2660   1.437   3.541   4.359 -0.0113  0.5605  0.6572
  168LYS     NZ 2661   1.305   3.541   4.280 -0.3397  0.0583 -0.5245
  168LYS      H 2662   1.515   4.122   4.630  0.2624  1.3734 -0.0875
  168LYS     HA 2663   1.637   4.033   4.377  0.2510  1.6470 -0.9834
  168LYS    HB2 2664   1.581   3.875   4.549  0.4553  0.2537 -0.2002
  168LYS    HB3 2665   1.408   3.919   4.550  0.2477  0.0072  0.3052
  168LYS    HG2 2666   1.395   3.824   4.317 -0.1798 -0.4220  0.6473
  168LYS    HG3 2667   1.571   3.784   4.326  0.2261  0.3734 -0.1449
  168LYS    HD2 2668   1.524   3.639   4.512 -0.4331 -0.8502 -1.0402
  168LYS    HD3 2669   1.347   3.667   4.513 -0.8261 -0.6772  0.4686
  168LYS    HE2 2670   1.519   3.542   4.288 -0.7863 -0.1389 -0.3194
  168LYS    HE3 2671   1.434   3.450   4.418  1.1715  0.5610  0.7661
  168LYS    HZ1 2672   1.300   3.614   4.210 -1.5674  0.2558 -0.2746
  168LYS    HZ2 2673   1.304   3.449   4.237  0.4691 -0.6143  0.7784
  168LYS    HZ3 2674   1.230   3.568   4.341 -0.2829  0.4451 -0.6199
  169ASP      N 2675   1.335   4.145   4.346  0.0576 -0.6537  0.2066
  169ASP     CA 2676   1.255   4.211   4.233  0.0024 -0.2983 -0.9501
  169ASP      C 2677   1.330   4.326   4.167 -0.6015  0.5936  0.1300
  169ASP      O 2678   1.328   4.334   4.045  0.4800  0.4179  0.0742
  169ASP     CB 2679   1.124   4.255   4.296 -0.2235  0.5334 -0.4154
  169ASP     CG 2680   1.049   4.325   4.188  0.0019 -0.4749  0.1916
  169ASP    OD1 2681   1.039   4.279   4.074  0.3120  0.1352  0.6044
  169ASP    OD2 2682   0.997   4.431   4.228  0.8147  0.0708  0.2626
  169ASP      H 2683   1.297   4.138   4.439 -1.9324 -0.0350 -0.4572
  169ASP     HA 2684   1.233   4.143   4.151 -0.2869  0.7317 -1.7696
  169ASP    HB2 2685   1.068   4.168   4.331 -1.6831  1.4605 -0.2943
  169ASP    HB3 2686   1.150   4.319   4.380  1.1841 -0.4367 -0.0428
  170HIS      N 2687   1.407   4.405   4.238  0.5729 -0.8787  0.4356
  170HIS     CA 2688   1.492   4.511   4.176 -0.3538  0.3447 -0.8510
  170HIS      C 2689   1.606   4.451   4.096 -0.0851 -0.9453 -1.3480
  170HIS      O 2690   1.645   4.507   4.000 -0.5791  0.4726  0.0309
  170HIS     CB 2691   1.543   4.603   4.289  0.3512  0.1166 -0.0897
  170HIS     CG 2692   1.647   4.711   4.262  0.1146  0.2281 -1.0492
  170HIS    CD2 2693   1.648   4.785   4.154  0.1673 -0.1527 -0.2231
  170HIS    ND1 2694   1.729   4.764   4.360  0.5800 -0.4771 -0.6038
  170HIS    CE1 2695   1.779   4.878   4.311  0.5452  0.4007 -0.4125
  170HIS    NE2 2696   1.735   4.894   4.184  0.3183 -0.1502  0.6642
  170HIS      H 2697   1.403   4.401   4.339 -0.3733 -0.8271  0.4150
  170HIS     HA 2698   1.445   4.579   4.106  1.0930  1.7977 -0.5432
  170HIS    HB2 2699   1.464   4.649   4.348 -0.0665 -0.2242 -0.3686
  170HIS    HB3 2700   1.597   4.535   4.355  0.4144 -0.1906 -0.4508
  170HIS    HD1 2701   1.732   4.723   4.452 -1.3515 -0.2609 -0.3593
  170HIS    HD2 2702   1.586   4.771   4.067  0.2177  1.1473 -0.5060
  170HIS    HE1 2703   1.840   4.944   4.370  0.3658 -0.3473  0.6619
  170HIS    HE2 2704   1.755   4.966   4.115 -0.2961 -0.9656 -0.4336
  171ILE      N 2705   1.675   4.351   4.152 -0.0377 -0.2201 -0.1281
  171ILE     CA 2706   1.779   4.282   4.074 -0.1554 -0.8754 -0.2867
  171ILE      C 2707   1.726   4.237   3.941  0.4055  0.3351  0.5384
  171ILE      O 2708   1.774   4.281   3.834 -0.0104 -0.2594 -0.0547
  171ILE     CB 2709   1.841   4.169   4.160  0.8213  0.2026 -0.1858
  171ILE    CG1 2710   1.926   4.233   4.278  0.0584  0.6920 -0.4076
  171ILE    CG2 2711   1.937   4.082   4.074  0.0011 -0.7985 -1.8435
  171ILE    CD1 2712   1.946   4.139   4.402  0.3204 -1.1221 -1.2303
  171ILE      H 2713   1.656   4.314   4.244  1.3804 -0.4554  0.1148
  171ILE     HA 2714   1.857   4.354   4.049 -1.0107 -0.1304 -1.0014
  171ILE     HB 2715   1.761   4.110   4.203  1.2382 -0.3434 -0.1403
  171ILE   HG12 2716   2.027   4.248   4.241 -0.0579  0.0366 -1.0383
  171ILE   HG13 2717   1.881   4.326   4.314 -0.5725  0.1855  0.1761
  171ILE   HG21 2718   1.873   4.026   4.005 -1.2240 -0.0459 -1.3832
  171ILE   HG22 2719   2.005   4.142   4.014  0.8817 -0.0430 -0.2136
  171ILE   HG23 2720   1.985   4.015   4.146 -0.3913  1.2483  0.5859
  171ILE   HD11 2721   2.043   4.092   4.385  0.7524 -0.4422 -0.7650
  171ILE   HD12 2722   1.955   4.203   4.490 -0.6868  0.7050 -2.3340
  171ILE   HD13 2723   1.864   4.067   4.405 -0.2043 -0.5474  0.4150
  172HIS      N 2724   1.615   4.155   3.936 -0.6181 -0.8267 -0.5583
  172HIS     CA 2725   1.547   4.115   3.813 -0.3446 -0.4041  0.0451
  172HIS      C 2726   1.508   4.237   3.724 -0.7912  0.1097  0.4037
  172HIS      O 2727   1.541   4.216   3.605  0.2959  0.0881 -0.0227
  172HIS     CB 2728   1.425   4.039   3.854 -0.2874  0.9885  0.3518
  172HIS     CG 2729   1.446   3.907   3.918  0.0869 -0.3665 -0.0153
  172HIS    CD2 2730   1.386   3.873   4.038  0.3558 -0.7964  0.7397
  172HIS    ND1 2731   1.491   3.789   3.862 -0.4829  0.2076  0.0530
  172HIS    CE1 2732   1.462   3.692   3.951 -0.4901 -0.1744  0.1659
  172HIS    NE2 2733   1.405   3.744   4.062 -0.4808  1.0740 -0.1391
  172HIS      H 2734   1.579   4.133   4.028  0.0655 -0.5145 -0.2028
  172HIS     HA 2735   1.613   4.041   3.768  1.0901  0.8596 -0.0740
  172HIS    HB2 2736   1.356   4.094   3.918 -0.7819  0.5853  0.1839
  172HIS    HB3 2737   1.372   4.020   3.760  0.0324  0.2844  0.3052
  172HIS    HD1 2738   1.525   3.782   3.766  0.1684  0.2146  0.2700
  172HIS    HD2 2739   1.325   3.940   4.096  0.8463  0.4936 -0.1456
  172HIS    HE1 2740   1.472   3.587   3.929  0.4734  0.0686 -0.6746
  173ARG      N 2741   1.462   4.350   3.772  0.0428 -0.1434 -0.7215
  173ARG     CA 2742   1.427   4.468   3.690 -1.5167 -0.7580  0.2777
  173ARG      C 2743   1.557   4.533   3.638  0.1220 -0.2788  0.8342
  173ARG      O 2744   1.548   4.603   3.539 -0.5807 -0.6802 -0.3031
  173ARG     CB 2745   1.337   4.570   3.762  0.0480  0.7625 -0.2189
  173ARG     CG 2746   1.306   4.700   3.705  0.0757 -1.2487  0.1005
  173ARG     CD 2747   1.231   4.784   3.816  0.2557  0.0315 -0.1357
  173ARG     NE 2748   1.112   4.713   3.862 -0.6749 -0.4152  1.0115
  173ARG     CZ 2749   1.080   4.691   3.985  0.2208  0.0606  0.5967
  173ARG    NH1 2750   1.140   4.741   4.087 -1.0831  0.7379  0.4430
  173ARG    NH2 2751   0.976   4.615   4.007 -0.1072  1.5240  0.0389
  173ARG      H 2752   1.442   4.357   3.870 -0.5952 -0.5752 -0.8088
  173ARG     HA 2753   1.379   4.440   3.597 -0.6363  1.6462 -1.0678
  173ARG    HB2 2754   1.245   4.519   3.789  0.7030 -0.5457 -0.3005
  173ARG    HB3 2755   1.385   4.593   3.857  0.3697  0.4182 -0.2932
  173ARG    HG2 2756   1.402   4.750   3.696 -0.7799  0.9379  1.4078
  173ARG    HG3 2757   1.251   4.693   3.611  0.2878 -0.2757 -0.1151
  173ARG    HD2 2758   1.301   4.801   3.898 -0.0868 -1.2133  0.4555
  173ARG    HD3 2759   1.211   4.883   3.773 -0.6142 -0.1003 -0.0718
  173ARG     HE 2760   1.065   4.663   3.789 -0.1348  1.7764 -1.0931
  173ARG   HH11 2761   1.110   4.720   4.181  0.4793  0.3381  0.9071
  173ARG   HH12 2762   1.207   4.816   4.073 -0.2744  0.0302  0.3488
  173ARG   HH21 2763   0.952   4.577   4.098  0.2294 -0.1945 -0.5338
  173ARG   HH22 2764   0.923   4.578   3.930 -0.1723 -0.8774  1.0722
  174VAL      N 2765   1.679   4.517   3.694  0.0081  0.7436  0.4495
  174VAL     CA 2766   1.811   4.553   3.647  0.4329 -0.5007  0.5052
  174VAL      C 2767   1.879   4.453   3.558  0.7056 -0.0114  0.4174
  174VAL      O 2768   1.930   4.493   3.454  0.0404 -0.0387 -0.4361
  174VAL     CB 2769   1.898   4.608   3.756 -0.3857  0.4092 -0.8658
  174VAL    CG1 2770   2.031   4.661   3.699 -0.0273 -0.5027  0.2501
  174VAL    CG2 2771   1.827   4.737   3.812 -0.6485  0.1065  0.5178
  174VAL      H 2772   1.677   4.464   3.781 -0.0511 -0.0862 -0.0374
  174VAL     HA 2773   1.795   4.635   3.576 -0.0303 -0.7836  0.2776
  174VAL     HB 2774   1.915   4.533   3.832  1.2035  1.7467  0.2580
  174VAL   HG11 2775   2.074   4.587   3.632  0.8919  0.7980 -0.7049
  174VAL   HG12 2776   2.017   4.750   3.638  1.4026 -0.4298 -0.0357
  174VAL   HG13 2777   2.117   4.674   3.765  0.4861  0.5582 -0.5587
  174VAL   HG21 2778   1.733   4.714   3.862 -0.8276  0.1687  0.2143
  174VAL   HG22 2779   1.904   4.780   3.876  0.3072 -0.7629  0.0212
  174VAL   HG23 2780   1.802   4.804   3.729  0.5968  0.1200  0.1104
  175LEU      N 2781   1.867   4.324   3.581 -0.1247  0.0052  0.2442
  175LEU     CA 2782   1.897   4.223   3.474  0.3995 -0.6119  0.4673
  175LEU      C 2783   1.817   4.239   3.340  0.3310  0.2326 -0.2107
  175LEU      O 2784   1.872   4.234   3.228 -0.7823 -0.5597  0.1618
  175LEU     CB 2785   1.878   4.084   3.529 -0.1905 -0.3525 -0.2316
  175LEU     CG 2786   1.993   4.005   3.590 -0.2932 -0.4579  0.1415
  175LEU    CD1 2787   1.934   3.890   3.670 -0.6100  0.5920 -0.6090
  175LEU    CD2 2788   2.099   3.943   3.493  0.5809 -0.9755 -0.0872
  175LEU      H 2789   1.824   4.287   3.665 -1.2389  2.1874  0.7912
  175LEU     HA 2790   2.001   4.230   3.442  0.1364  0.4163 -0.2657
  175LEU    HB2 2791   1.800   4.090   3.604 -0.0519  0.4234 -0.1346
  175LEU    HB3 2792   1.842   4.014   3.453  0.1307  0.3143 -1.0300
  175LEU     HG 2793   2.041   4.076   3.658  0.3920 -0.3964 -0.3807
  175LEU   HD11 2794   1.869   3.829   3.606 -1.1239  0.1235  0.3115
  175LEU   HD12 2795   2.010   3.820   3.706 -0.9380  0.6870  0.3260
  175LEU   HD13 2796   1.870   3.915   3.754  0.2554 -0.4993  0.4500
  175LEU   HD21 2797   2.049   3.884   3.416 -1.2603  0.7071 -0.3207
  175LEU   HD22 2798   2.151   4.023   3.440 -1.2420 -0.3226 -1.0687
  175LEU   HD23 2799   2.175   3.879   3.539  0.5896 -0.4222  0.6919
  176ASP      N 2800   1.690   4.285   3.350  0.0245  0.2515  0.0493
  176ASP     CA 2801   1.606   4.323   3.236  1.2054  0.4176  0.2052
  176ASP      C 2802   1.656   4.452   3.168 -0.2358  0.8293 -0.2080
  176ASP      O 2803   1.648   4.448   3.044  0.2748 -0.0290  0.3179
  176ASP     CB 2804   1.456   4.351   3.283 -0.4295 -0.6308  0.1405
  176ASP     CG 2805   1.362   4.236   3.288 -0.4752  0.8930  0.6177
  176ASP    OD1 2806   1.391   4.123   3.235 -0.2976  0.1340 -0.2487
  176ASP    OD2 2807   1.258   4.256   3.341  0.6700 -0.3295  0.3985
  176ASP      H 2808   1.644   4.290   3.440 -0.5857  1.0417 -0.2764
  176ASP     HA 2809   1.608   4.248   3.157  0.9584  0.9678 -0.3375
  176ASP    HB2 2810   1.475   4.395   3.381  1.0572  1.3572 -0.8965
  176ASP    HB3 2811   1.412   4.435   3.229  0.7867  0.1660  0.3254
  177LYS      N 2812   1.726   4.545   3.229 -0.5009 -0.2505 -0.3966
  177LYS     CA 2813   1.784   4.662   3.170 -0.3109  0.1501  0.1077
  177LYS      C 2814   1.913   4.636   3.104  0.0183 -0.4252  0.5885
  177LYS      O 2815   1.946   4.702   3.009 -0.1517  0.3444 -0.5248
  177LYS     CB 2816   1.805   4.773   3.274 -0.0296  0.0872 -0.2122
  177LYS     CG 2817   1.882   4.899   3.224  0.1069 -0.7271  0.3354
  177LYS     CD 2818   1.807   4.974   3.107 -0.4720 -0.8774 -0.1975
  177LYS     CE 2819   1.868   5.114   3.075 -0.1810  0.2058  1.0747
  177LYS     NZ 2820   1.768   5.186   2.981 -0.3175  0.1418 -0.5944
  177LYS      H 2821   1.754   4.527   3.325  1.0206 -0.0603 -0.7618
  177LYS     HA 2822   1.717   4.708   3.098 -0.7241  1.2759  1.1464
  177LYS    HB2 2823   1.705   4.794   3.312 -0.2682 -0.0253 -0.7639
  177LYS    HB3 2824   1.857   4.735   3.362 -0.8178  0.5706  0.4849
  177LYS    HG2 2825   1.897   4.966   3.309 -0.1121 -0.5324  0.2219
  177LYS    HG3 2826   1.984   4.872   3.200  0.4541 -0.0956  1.0292
  177LYS    HD2 2827   1.803   4.913   3.016 -0.4891 -1.1263 -0.0326
  177LYS    HD3 2828   1.704   4.987   3.140 -0.3250 -0.6288  0.1778
  177LYS    HE2 2829   1.871   5.165   3.171 -1.5917  0.9330  0.7813
  177LYS    HE3 2830   1.968   5.102   3.032 -0.4731  0.2985  0.3543
  177LYS    HZ1 2831   1.791   5.284   2.988  0.0779  0.0072  0.2277
  177LYS    HZ2 2832   1.770   5.146   2.888 -0.4119  0.0952 -0.5764
  177LYS    HZ3 2833   1.679   5.170   3.026  0.4002 -0.2817  0.8053
  178ILE      N 2834   1.988   4.542   3.155  0.2170  0.3179  0.5640
  178ILE     CA 2835   2.101   4.490   3.082 -0.7431  0.6435 -0.1830
  178ILE      C 2836   2.054   4.409   2.958 -0.0368  0.0938 -0.6868
  178ILE      O 2837   2.107   4.411   2.850 -0.0364 -0.5355 -0.5562
  178ILE     CB 2838   2.194   4.410   3.180  1.1977  0.0330  0.5966
  178ILE    CG1 2839   2.247   4.490   3.299  0.0782 -0.1505 -0.1931
  178ILE    CG2 2840   2.309   4.355   3.092 -0.2091 -0.2257 -0.4639
  178ILE    CD1 2841   2.278   4.400   3.427  0.7284 -0.5406  0.5955
  178ILE      H 2842   1.960   4.490   3.237 -0.0879 -0.7885 -0.1916
  178ILE     HA 2843   2.169   4.568   3.046  0.5814  0.0621  0.8772
  178ILE     HB 2844   2.137   4.326   3.220 -0.2920 -0.0180 -1.3561
  178ILE   HG12 2845   2.327   4.559   3.275 -1.0254  1.5246  0.5437
  178ILE   HG13 2846   2.173   4.567   3.322  0.8928  0.8254 -0.7117
  178ILE   HG21 2847   2.273   4.276   3.027  0.3048  0.0964 -1.1641
  178ILE   HG22 2848   2.357   4.437   3.038 -0.3569  0.3542  0.2505
  178ILE   HG23 2849   2.381   4.295   3.147 -0.2067 -0.5046 -0.7664
  178ILE   HD11 2850   2.334   4.451   3.506 -0.1675  0.0412  0.8907
  178ILE   HD12 2851   2.189   4.359   3.474  0.6377 -0.5708  0.3983
  178ILE   HD13 2852   2.339   4.321   3.383 -0.7254 -0.9744 -0.8430
  179THR      N 2853   1.944   4.341   2.974  0.0491  0.0607  0.2904
  179THR     CA 2854   1.886   4.259   2.861 -0.3594  0.3667 -0.8080
  179THR      C 2855   1.831   4.339   2.742  0.2087  0.3707  0.4748
  179THR      O 2856   1.868   4.311   2.623 -0.6112  0.0686  0.2498
  179THR     CB 2857   1.789   4.155   2.909  1.9399  0.5068  1.4358
  179THR    CG2 2858   1.757   4.042   2.803  0.7029  0.4504  0.2051
  179THR    OG1 2859   1.826   4.082   3.019 -0.6613 -0.6369  0.2208
  179THR      H 2860   1.898   4.327   3.063  0.2491  0.4973  0.4668
  179THR     HA 2861   1.970   4.203   2.820  0.4178  0.6770  0.2761
  179THR     HB 2862   1.694   4.206   2.922  1.4148 -0.1744  0.5233
  179THR    HG1 2863   1.850   4.144   3.089  0.4142 -1.1011  0.3042
  179THR   HG21 2864   1.850   3.989   2.783 -0.1617 -0.8592 -0.6283
  179THR   HG22 2865   1.684   3.970   2.840  0.7416 -0.0783 -0.7071
  179THR   HG23 2866   1.722   4.082   2.708  0.3456  0.3552  0.2955
  180ASP      N 2867   1.758   4.445   2.755 -0.4783  0.0178 -0.8074
  180ASP     CA 2868   1.713   4.545   2.657  0.1007  0.2825 -0.1628
  180ASP      C 2869   1.836   4.608   2.581  0.2505 -0.4333 -0.7128
  180ASP      O 2870   1.842   4.623   2.461  0.2481 -0.2243  0.1366
  180ASP     CB 2871   1.633   4.651   2.734 -0.4232  0.4929  0.4901
  180ASP     CG 2872   1.493   4.608   2.782 -0.4604 -0.0177  0.7287
  180ASP    OD1 2873   1.428   4.684   2.846  0.2948  0.0083 -0.5626
  180ASP    OD2 2874   1.446   4.499   2.738 -0.1831 -0.3954 -0.3481
  180ASP      H 2875   1.737   4.453   2.854 -1.0063 -1.5440 -0.7365
  180ASP     HA 2876   1.650   4.500   2.580 -0.1107  1.3867 -0.6642
  180ASP    HB2 2877   1.684   4.678   2.827 -0.9136  0.7186  0.7047
  180ASP    HB3 2878   1.625   4.737   2.667  0.0694  0.0503 -0.1603
  181THR      N 2879   1.935   4.639   2.665  0.1285  0.5004 -0.0499
  181THR     CA 2880   2.062   4.702   2.636 -0.2341  0.9690  0.2259
  181THR      C 2881   2.151   4.613   2.557 -0.4188  0.3577 -0.0180
  181THR      O 2882   2.229   4.665   2.478 -0.1734 -0.6628  0.0026
  181THR     CB 2883   2.129   4.760   2.763 -1.0301 -0.2965  1.0532
  181THR    CG2 2884   2.270   4.825   2.734  0.3561  0.3459  1.0559
  181THR    OG1 2885   2.049   4.859   2.823 -0.2285 -0.5423  0.5561
  181THR      H 2886   1.907   4.638   2.762 -0.1420  1.7230 -0.0748
  181THR     HA 2887   2.031   4.780   2.566 -0.1567  0.2333 -0.6602
  181THR     HB 2888   2.152   4.684   2.838  0.9145 -0.0532  0.8072
  181THR    HG1 2889   1.995   4.822   2.893 -1.3454  0.0507  0.0509
  181THR   HG21 2890   2.308   4.863   2.828  0.1894  1.2690  0.7714
  181THR   HG22 2891   2.336   4.749   2.691  0.1742  0.4305  0.6133
  181THR   HG23 2892   2.255   4.911   2.670 -0.0974 -0.3780  0.1337
  182LEU      N 2893   2.134   4.478   2.557 -0.4536 -0.0298 -0.9294
  182LEU     CA 2894   2.198   4.370   2.476 -0.3770 -0.2398  0.1396
  182LEU      C 2895   2.120   4.337   2.347 -0.2764  0.4798 -0.3622
  182LEU      O 2896   2.181   4.321   2.240  0.7107 -0.4405  0.4096
  182LEU     CB 2897   2.226   4.254   2.577  0.3556  0.2597 -1.1815
  182LEU     CG 2898   2.278   4.121   2.513 -0.1741 -0.7343 -0.5464
  182LEU    CD1 2899   2.411   4.137   2.432  0.5684 -0.1905 -0.2666
  182LEU    CD2 2900   2.305   4.021   2.628  0.0396 -0.0485 -0.1978
  182LEU      H 2901   2.070   4.448   2.629  0.9157  0.5295  0.6422
  182LEU     HA 2902   2.294   4.412   2.444 -1.0960  1.4350 -0.0138
  182LEU    HB2 2903   2.281   4.279   2.668 -0.8685 -0.1324 -0.2850
  182LEU    HB3 2904   2.126   4.229   2.611  0.4921  0.2728 -0.7599
  182LEU     HG 2905   2.202   4.077   2.450 -0.1132 -1.8553  0.1006
  182LEU   HD11 2906   2.393   4.198   2.343 -0.0091 -0.0394 -0.0563
  182LEU   HD12 2907   2.475   4.200   2.493 -0.0408  0.1705  0.0235
  182LEU   HD13 2908   2.462   4.043   2.411  1.2331  0.1356 -0.1502
  182LEU   HD21 2909   2.357   3.931   2.595  1.0153  0.3556  0.1618
  182LEU   HD22 2910   2.374   4.060   2.703 -0.3915 -0.0181  0.1981
  182LEU   HD23 2911   2.206   3.994   2.666  0.0229 -0.9677 -0.8342
  183ILE      N 2912   1.988   4.329   2.353 -0.2456 -0.3962  0.1795
  183ILE     CA 2913   1.893   4.336   2.238  1.1932  0.1738 -0.5111
  183ILE      C 2914   1.915   4.452   2.149  0.5478  0.0197  0.2931
  183ILE      O 2915   1.906   4.439   2.022  0.1180  0.5059 -0.4021
  183ILE     CB 2916   1.742   4.325   2.291 -0.8146 -0.7704 -0.1429
  183ILE    CG1 2917   1.719   4.188   2.361 -0.9670 -0.6494  0.3410
  183ILE    CG2 2918   1.622   4.353   2.193 -1.5128 -0.0987 -0.0925
  183ILE    CD1 2919   1.598   4.180   2.443  1.3348  0.2773 -0.3601
  183ILE      H 2920   1.957   4.341   2.448  1.0105 -0.2345  0.6141
  183ILE     HA 2921   1.893   4.243   2.181 -1.1086 -0.4199  0.2536
  183ILE     HB 2922   1.732   4.406   2.364 -0.2394 -0.3091 -0.5589
  183ILE   HG12 2923   1.721   4.099   2.298 -0.0383 -0.8684  0.6473
  183ILE   HG13 2924   1.801   4.163   2.429 -0.4603 -1.1723 -0.4302
  183ILE   HG21 2925   1.534   4.371   2.255 -0.2026  0.1954  1.8502
  183ILE   HG22 2926   1.641   4.438   2.126  1.6653 -0.8768 -0.5135
  183ILE   HG23 2927   1.600   4.265   2.133 -0.0516 -0.9808  0.5649
  183ILE   HD11 2928   1.606   4.261   2.516  0.7409 -1.0287  1.2700
  183ILE   HD12 2929   1.503   4.202   2.393  0.6368 -0.6978  0.4425
  183ILE   HD13 2930   1.588   4.086   2.496 -0.0862  0.5749 -0.0076
  184HIS      N 2931   1.957   4.566   2.201 -0.1628 -1.2514  0.2119
  184HIS     CA 2932   1.984   4.700   2.134 -0.4630  0.0329 -0.4513
  184HIS      C 2933   2.116   4.699   2.047  0.0430  0.5519 -0.6184
  184HIS      O 2934   2.137   4.733   1.932  0.1230 -0.5985  0.1116
  184HIS     CB 2935   1.980   4.819   2.238  0.2559  0.8155  0.8735
  184HIS     CG 2936   1.992   4.952   2.176  0.7357 -0.2471  0.0137
  184HIS    CD2 2937   2.108   5.022   2.167 -0.3314  0.0942  0.2428
  184HIS    ND1 2938   1.885   5.034   2.132  0.4356  0.2904 -0.7212
  184HIS    CE1 2939   1.940   5.154   2.108 -0.2395  0.7886  0.9790
  184HIS    NE2 2940   2.075   5.147   2.129  0.1631  0.2201  0.0516
  184HIS      H 2941   1.957   4.571   2.302 -1.4444 -0.0899  0.2230
  184HIS     HA 2942   1.916   4.729   2.055 -0.9625  1.7950  0.5112
  184HIS    HB2 2943   1.882   4.816   2.285 -0.5144 -0.2082 -0.6580
  184HIS    HB3 2944   2.060   4.809   2.312  0.6750 -0.9667  0.2650
  184HIS    HD2 2945   2.205   4.979   2.186 -0.0995 -0.0390 -1.0279
  184HIS    HE1 2946   1.893   5.240   2.064 -0.7487  0.2597  0.4577
  184HIS    HE2 2947   2.137   5.224   2.108  0.2327  0.1017 -0.1706
  185LEU      N 2948   2.222   4.639   2.107  0.1656 -0.4183  0.0130
  185LEU     CA 2949   2.341   4.601   2.027  0.1273  0.7131 -0.0601
  185LEU      C 2950   2.306   4.516   1.903 -0.5644 -0.4012  0.2488
  185LEU      O 2951   2.371   4.527   1.795 -0.4298  0.2191 -0.0734
  185LEU     CB 2952   2.441   4.525   2.117  0.7524  0.0108  0.1760
  185LEU     CG 2953   2.482   4.591   2.247 -0.1886 -0.6297 -0.4273
  185LEU    CD1 2954   2.569   4.491   2.327 -0.5599  0.6684 -0.0277
  185LEU    CD2 2955   2.556   4.727   2.229  0.9755  1.0782 -0.0268
  185LEU      H 2956   2.210   4.609   2.203 -1.7149 -0.6701 -0.2296
  185LEU     HA 2957   2.392   4.693   2.000 -1.5608  1.5127 -0.7711
  185LEU    HB2 2958   2.401   4.427   2.142  1.2571 -0.2692 -0.0976
  185LEU    HB3 2959   2.532   4.512   2.059 -0.1185  0.5774 -1.4396
  185LEU     HG 2960   2.396   4.612   2.311 -0.5833 -2.2451 -0.3484
  185LEU   HD11 2961   2.662   4.478   2.271 -0.0620  1.6377  0.5203
  185LEU   HD12 2962   2.604   4.546   2.414 -1.0143  0.9938 -0.0437
  185LEU   HD13 2963   2.519   4.398   2.354 -0.4364  0.1301 -1.4841
  185LEU   HD21 2964   2.645   4.714   2.168  1.1011 -0.7935  0.4311
  185LEU   HD22 2965   2.481   4.799   2.196 -0.1955 -0.0928 -0.0806
  185LEU   HD23 2966   2.578   4.759   2.331  0.1894 -0.2900  0.6304
  186MET      N 2967   2.217   4.418   1.915  0.1798  0.1091  0.0563
  186MET     CA 2968   2.170   4.336   1.798  0.1706 -1.1046 -0.6229
  186MET      C 2969   2.073   4.415   1.702 -0.4947  0.1761  0.2909
  186MET      O 2970   2.082   4.401   1.577  0.1259  0.2814 -0.7008
  186MET     CB 2971   2.102   4.212   1.853  0.8470  1.1506 -1.1278
  186MET     CG 2972   2.187   4.128   1.952  0.0363 -0.6508  0.4414
  186MET     SD 2973   2.093   4.001   2.039 -0.2866  0.0451  0.4593
  186MET     CE 2974   2.217   3.966   2.156 -0.8966  0.3322 -1.2089
  186MET      H 2975   2.187   4.388   2.007  0.2891  0.3412  0.1721
  186MET     HA 2976   2.259   4.303   1.746  0.6888 -1.1041  0.2186
  186MET    HB2 2977   2.011   4.243   1.904  0.4036 -0.3158 -0.9485
  186MET    HB3 2978   2.070   4.145   1.773 -0.1277  0.0984  0.0570
  186MET    HG2 2979   2.274   4.082   1.905 -0.0791 -0.5014  0.0704
  186MET    HG3 2980   2.228   4.191   2.031 -0.1596 -0.0367  0.0695
  186MET    HE1 2981   2.226   4.046   2.229 -1.7720 -0.4498 -0.1759
  186MET    HE2 2982   2.184   3.883   2.219  0.7061  0.6232  0.1799
  186MET    HE3 2983   2.317   3.948   2.117 -0.2553 -0.2091  0.4865
  187ALA      N 2984   1.993   4.512   1.747 -0.8261  0.2767  1.1382
  187ALA     CA 2985   1.916   4.623   1.684 -0.4095  0.3961  1.0516
  187ALA      C 2986   2.002   4.722   1.592  0.1043  0.4816 -0.5756
  187ALA      O 2987   1.982   4.723   1.475 -0.3173 -0.1290  0.4985
  187ALA     CB 2988   1.824   4.686   1.784 -0.3795  0.0013  0.3939
  187ALA      H 2989   1.979   4.498   1.846  1.1044 -1.0781  1.3142
  187ALA     HA 2990   1.847   4.582   1.610  0.3716 -0.4787  0.7721
  187ALA    HB1 2991   1.782   4.603   1.841  0.2141 -0.8113 -0.2992
  187ALA    HB2 2992   1.880   4.749   1.852  1.0302 -0.7728  0.0282
  187ALA    HB3 2993   1.741   4.741   1.740 -0.8822 -0.6422  0.4998
  188LYS      N 2994   2.104   4.781   1.649 -0.2826 -0.1696  0.0058
  188LYS     CA 2995   2.201   4.866   1.572  1.1728  0.9434 -0.2556
  188LYS      C 2996   2.286   4.786   1.476 -0.1665  0.1784  0.0080
  188LYS      O 2997   2.327   4.853   1.378 -0.0316 -0.5259  0.1347
  188LYS     CB 2998   2.282   4.947   1.670 -0.4255 -0.3833 -0.4904
  188LYS     CG 2999   2.216   5.072   1.739  0.3327  0.4832  1.1456
  188LYS     CD 3000   2.291   5.137   1.854  0.2093  0.5268  0.6775
  188LYS     CE 3001   2.420   5.195   1.804  0.7043 -0.1978  0.5434
  188LYS     NZ 3002   2.509   5.235   1.916 -0.1766 -1.0685 -0.4766
  188LYS      H 3003   2.117   4.778   1.749 -0.0250 -0.6574 -0.0345
  188LYS     HA 3004   2.141   4.926   1.503  0.0997 -0.2296 -0.4240
  188LYS    HB2 3005   2.332   4.885   1.744  0.8528  0.9369 -0.1504
  188LYS    HB3 3006   2.369   4.976   1.611 -0.1294  1.1270  0.5862
  188LYS    HG2 3007   2.204   5.141   1.655 -0.4537 -1.1380 -0.1975
  188LYS    HG3 3008   2.118   5.046   1.781  0.4549 -0.0815  1.0952
  188LYS    HD2 3009   2.238   5.222   1.895  1.0078  1.0429  0.6896
  188LYS    HD3 3010   2.304   5.068   1.937  0.5823 -0.1259  0.1003
  188LYS    HE2 3011   2.473   5.117   1.749 -0.1479 -0.1530 -0.3857
  188LYS    HE3 3012   2.399   5.284   1.745 -1.2654  0.1666  1.6221
  188LYS    HZ1 3013   2.456   5.296   1.976  1.2045 -1.0457  0.8282
  188LYS    HZ2 3014   2.533   5.155   1.972  0.5338 -0.6933 -0.2221
  188LYS    HZ3 3015   2.593   5.281   1.884 -0.6203  1.3110  1.2643
  189ALA      N 3016   2.308   4.659   1.489 -0.3692  0.1894  0.3576
  189ALA     CA 3017   2.373   4.567   1.398 -0.5167  0.3069  0.3378
  189ALA      C 3018   2.283   4.541   1.274 -0.1241 -0.0820  0.4073
  189ALA      O 3019   2.331   4.482   1.178  1.2574 -0.8436  0.8012
  189ALA     CB 3020   2.424   4.434   1.466 -0.4947  0.1540 -0.3343
  189ALA      H 3021   2.247   4.613   1.555 -0.0823 -1.2204 -0.2861
  189ALA     HA 3022   2.466   4.611   1.362  0.4624 -0.6277  1.5322
  189ALA    HB1 3023   2.357   4.387   1.538 -0.5138  1.0538  0.2773
  189ALA    HB2 3024   2.442   4.359   1.389 -0.8374  0.3192 -0.5797
  189ALA    HB3 3025   2.519   4.459   1.513 -0.4084 -0.9177  0.1103
  190GLY      N 3026   2.159   4.587   1.275 -0.2375  0.4438 -0.8288
  190GLY     CA 3027   2.059   4.581   1.167  0.3562  0.1903  0.2444
  190GLY      C 3028   1.947   4.483   1.187 -0.0476 -0.7420  0.8326
  190GLY      O 3029   1.860   4.478   1.097 -0.2981  0.3150  0.3311
  190GLY      H 3030   2.120   4.624   1.361  0.8945 -0.6794  0.2432
  190GLY    HA2 3031   2.008   4.677   1.155  1.0029  0.5853  0.5689
  190GLY    HA3 3032   2.103   4.550   1.072 -0.0662  1.0567 -0.2642
  191LEU      N 3033   1.948   4.394   1.289  0.5159 -0.1862 -0.3722
  191LEU     CA 3034   1.887   4.262   1.289  0.2512 -0.0923 -0.4932
  191LEU      C 3035   1.738   4.272   1.331 -0.4468  0.0157 -0.6645
  191LEU      O 3036   1.702   4.378   1.383  0.2695  0.7128 -0.6337
  191LEU     CB 3037   1.970   4.165   1.384 -0.3212  0.8986  0.0928
  191LEU     CG 3038   2.119   4.118   1.347 -0.6832  0.0595  0.8041
  191LEU    CD1 3039   2.169   4.030   1.456 -1.5507 -0.1598 -0.6744
  191LEU    CD2 3040   2.116   4.019   1.226 -0.2144 -1.0449  0.0952
  191LEU      H 3041   2.021   4.408   1.358  0.7456 -0.9781 -0.4293
  191LEU     HA 3042   1.907   4.225   1.189  0.2080  0.1224 -0.5825
  191LEU    HB2 3043   1.985   4.214   1.480  1.5110  0.4540  0.1188
  191LEU    HB3 3044   1.904   4.080   1.400  1.8865 -0.9899  0.2727
  191LEU     HG 3045   2.184   4.202   1.323 -0.8915 -0.0561 -0.2650
  191LEU   HD11 3046   2.166   4.100   1.540  1.3700  0.2987 -0.7369
  191LEU   HD12 3047   2.108   3.942   1.476  0.1064 -1.2505  0.0259
  191LEU   HD13 3048   2.268   3.992   1.430 -1.4124  0.0015 -0.4003
  191LEU   HD21 3049   2.213   3.986   1.188  0.6195  0.6741  0.5230
  191LEU   HD22 3050   2.066   3.927   1.256 -0.7565 -1.4809 -1.8315
  191LEU   HD23 3051   2.056   4.069   1.150 -0.1287 -0.6142  0.3057
  192THR      N 3052   1.656   4.176   1.294  0.4382 -0.0611  0.4913
  192THR     CA 3053   1.507   4.169   1.318  0.4309 -0.6020  1.0482
  192THR      C 3054   1.469   4.154   1.467 -1.4720  0.4881 -0.4277
  192THR      O 3055   1.554   4.107   1.545  0.1124  0.4489  0.5096
  192THR     CB 3056   1.431   4.065   1.232 -0.1195 -0.0403 -1.3283
  192THR    CG2 3057   1.475   4.064   1.089  0.4429 -0.4020  1.7455
  192THR    OG1 3058   1.454   3.939   1.280  0.9970  0.8078 -0.5243
  192THR      H 3059   1.690   4.099   1.238 -0.3321 -0.3415  0.3911
  192THR     HA 3060   1.478   4.271   1.290  1.6874 -0.3158  0.6467
  192THR     HB 3061   1.323   4.076   1.239 -0.2243 -1.2567  0.9323
  192THR    HG1 3062   1.408   3.872   1.229  0.3151  0.5777  0.3396
  192THR   HG21 3063   1.581   4.040   1.079  0.3052 -0.6130  0.5000
  192THR   HG22 3064   1.412   3.997   1.031  1.4063  0.1815 -0.1128
  192THR   HG23 3065   1.471   4.163   1.044  0.4741 -1.1882 -0.1567
  193LEU      N 3066   1.346   4.176   1.509  0.3737  0.1537 -0.0619
  193LEU     CA 3067   1.295   4.145   1.652  0.1733 -1.1749  1.1516
  193LEU      C 3068   1.309   4.001   1.677  0.5592  1.1224  0.3997
  193LEU      O 3069   1.347   3.959   1.789  0.3752 -0.8482  0.2864
  193LEU     CB 3070   1.143   4.193   1.672 -0.6793 -0.6181  0.0672
  193LEU     CG 3071   1.124   4.347   1.673 -0.0530 -0.5896  0.5674
  193LEU    CD1 3072   0.983   4.389   1.620 -0.0444 -0.0419 -0.0794
  193LEU    CD2 3073   1.159   4.414   1.809  0.0191  0.0483  0.3315
  193LEU      H 3074   1.274   4.207   1.446  0.0184  1.2107  0.8028
  193LEU     HA 3075   1.360   4.190   1.727  1.5424 -0.8009 -0.1598
  193LEU    HB2 3076   1.076   4.146   1.600 -0.1129  1.2019 -1.8910
  193LEU    HB3 3077   1.117   4.166   1.774 -0.2893  0.4632  0.4876
  193LEU     HG 3078   1.195   4.388   1.601 -0.5797  0.0720  0.4034
  193LEU   HD11 3079   0.911   4.372   1.700  0.8538  0.3130  0.8648
  193LEU   HD12 3080   0.975   4.491   1.582  0.0164 -0.1798 -0.4701
  193LEU   HD13 3081   0.950   4.331   1.534  0.1665  0.7351 -0.7063
  193LEU   HD21 3082   1.090   4.396   1.892  0.2872 -0.4493  0.4483
  193LEU   HD22 3083   1.256   4.375   1.837  0.4577  0.3281 -0.7236
  193LEU   HD23 3084   1.163   4.521   1.789 -1.0491  0.0754  0.1214
  194GLN      N 3085   1.295   3.906   1.579 -0.1090  0.1913 -0.3906
  194GLN     CA 3086   1.319   3.762   1.593 -0.4639 -0.2448 -0.5962
  194GLN      C 3087   1.475   3.730   1.610  0.5541 -0.4151 -1.0256
  194GLN      O 3088   1.505   3.653   1.697 -0.3419  0.0548 -0.9731
  194GLN     CB 3089   1.255   3.681   1.474 -0.3903  0.4523  0.6936
  194GLN     CG 3090   1.101   3.694   1.461 -0.1736 -1.0333 -0.1654
  194GLN     CD 3091   1.029   3.596   1.367  0.0458 -0.1481 -0.3848
  194GLN    NE2 3092   0.931   3.643   1.300  0.0561 -0.7607 -0.0574
  194GLN    OE1 3093   1.057   3.477   1.354  0.0188  0.0423  0.1180
  194GLN      H 3094   1.255   3.936   1.491 -0.5904 -0.8111 -0.5501
  194GLN     HA 3095   1.275   3.717   1.682 -0.2327  0.6477 -0.0049
  194GLN    HB2 3096   1.310   3.706   1.383  0.4276 -0.5726  0.8692
  194GLN    HB3 3097   1.275   3.575   1.485 -2.2096 -0.0499 -0.0072
  194GLN    HG2 3098   1.062   3.677   1.561  0.2707 -0.1694  0.1686
  194GLN    HG3 3099   1.080   3.794   1.424 -0.2302 -0.7321  0.6486
  194GLN   HE21 3100   0.881   3.577   1.242 -0.1508 -1.1001  0.4936
  194GLN   HE22 3101   0.916   3.742   1.284 -0.1143 -0.6196  0.8527
  195GLN      N 3102   1.563   3.789   1.529 -1.1225 -0.8956  0.6769
  195GLN     CA 3103   1.706   3.759   1.526 -0.0928 -0.0232  0.9025
  195GLN      C 3104   1.783   3.812   1.647  0.4416 -0.3488  0.0949
  195GLN      O 3105   1.857   3.736   1.708  0.3599 -0.0160 -0.2504
  195GLN     CB 3106   1.767   3.827   1.401  0.6494 -0.7140 -0.2629
  195GLN     CG 3107   1.728   3.759   1.274  0.0926 -0.2680  1.2306
  195GLN     CD 3108   1.757   3.840   1.138  1.1003  1.0501 -0.6161
  195GLN    NE2 3109   1.715   3.780   1.026  0.3872 -0.6494  0.5863
  195GLN    OE1 3110   1.817   3.948   1.133  0.2042 -0.0148 -0.0191
  195GLN      H 3111   1.530   3.841   1.449  0.5070 -0.8189 -0.0293
  195GLN     HA 3112   1.720   3.651   1.521 -0.8853 -0.1180  0.4966
  195GLN    HB2 3113   1.724   3.926   1.385 -0.3507 -1.3145 -1.7275
  195GLN    HB3 3114   1.873   3.831   1.426  0.5436 -0.7029  0.2093
  195GLN    HG2 3115   1.794   3.673   1.263 -0.2630 -0.4188 -0.2146
  195GLN    HG3 3116   1.624   3.723   1.271  0.2723 -0.7709  0.3619
  195GLN   HE21 3117   1.729   3.838   0.944  0.0537  0.2935  1.1602
  195GLN   HE22 3118   1.678   3.686   1.020 -1.4303  0.0325 -1.1637
  196GLN      N 3119   1.737   3.926   1.699  0.2209 -0.5283 -0.4122
  196GLN     CA 3120   1.774   3.989   1.834  0.8523  0.5420  0.9245
  196GLN      C 3121   1.738   3.887   1.943 -0.2274  0.3021  1.0629
  196GLN      O 3122   1.829   3.839   2.012  0.1497 -0.1903  0.1295
  196GLN     CB 3123   1.689   4.119   1.854  0.8817 -0.8749 -0.4134
  196GLN     CG 3124   1.730   4.238   1.767 -0.3822  0.1907 -0.4360
  196GLN     CD 3125   1.627   4.350   1.767  0.4650  0.0988  0.0462
  196GLN    NE2 3126   1.618   4.423   1.659 -0.3730  0.8729 -0.1739
  196GLN    OE1 3127   1.547   4.360   1.863 -0.0371 -0.6104  1.0382
  196GLN      H 3128   1.665   3.968   1.643  0.4351  0.1147 -0.2276
  196GLN     HA 3129   1.883   3.995   1.828  0.8424  0.0762 -0.3801
  196GLN    HB2 3130   1.583   4.102   1.833  0.8021 -0.6580 -0.1885
  196GLN    HB3 3131   1.701   4.149   1.958  0.4786 -0.6057 -0.4392
  196GLN    HG2 3132   1.829   4.271   1.800 -0.0592 -1.0308 -0.0936
  196GLN    HG3 3133   1.748   4.204   1.665  0.2771 -0.2367 -0.1914
  196GLN   HE21 3134   1.540   4.486   1.643 -0.8350  0.7991  1.3915
  196GLN   HE22 3135   1.691   4.421   1.590 -0.1875 -0.1388  0.0139
  197HIS      N 3136   1.616   3.829   1.951  0.2700 -0.7791 -0.5107
  197HIS     CA 3137   1.579   3.732   2.052  0.8631  0.5042 -0.1151
  197HIS      C 3138   1.658   3.601   2.046 -0.6162 -0.1113 -0.1194
  197HIS      O 3139   1.701   3.555   2.148 -0.0679  0.0031 -1.4200
  197HIS     CB 3140   1.419   3.707   2.036 -0.5048  0.2617  0.4942
  197HIS     CG 3141   1.356   3.603   2.125 -0.0950  0.2921 -0.5489
  197HIS    CD2 3142   1.333   3.474   2.087  0.3743  0.4998  0.2908
  197HIS    ND1 3143   1.316   3.615   2.263 -0.3793 -0.4903  0.7248
  197HIS    CE1 3144   1.271   3.500   2.300  0.6999  1.3556  0.1155
  197HIS    NE2 3145   1.281   3.408   2.197  0.0780  0.2410  0.0171
  197HIS      H 3146   1.540   3.880   1.906 -0.1242 -0.6427  0.2710
  197HIS     HA 3147   1.583   3.783   2.148  0.0535 -0.3108  0.3851
  197HIS    HB2 3148   1.364   3.800   2.043 -0.4007  0.4971 -1.0606
  197HIS    HB3 3149   1.404   3.684   1.930  0.8636  0.1400  0.2869
  197HIS    HD1 3150   1.325   3.696   2.322  0.6505 -0.1385  0.1407
  197HIS    HD2 3151   1.347   3.429   1.989 -0.4916 -1.2159  0.8826
  197HIS    HE1 3152   1.253   3.465   2.401 -0.0738 -0.0752 -0.4520
  197HIS    HE2 3153   1.278   3.308   2.207  0.1205  0.2532  0.1498
  198GLN      N 3154   1.677   3.552   1.925 -0.0129  0.0750  0.8553
  198GLN     CA 3155   1.749   3.427   1.900 -0.0604 -0.0573  0.4896
  198GLN      C 3156   1.897   3.429   1.929 -0.9225  0.5703 -0.2014
  198GLN      O 3157   1.945   3.324   1.981  0.0551 -1.1234  0.7872
  198GLN     CB 3158   1.721   3.377   1.758 -0.2954 -0.1032  0.6187
  198GLN     CG 3159   1.568   3.337   1.736  0.1688  0.0307  0.4348
  198GLN     CD 3160   1.498   3.364   1.603  0.0723 -0.0984  0.9597
  198GLN    NE2 3161   1.371   3.318   1.589 -1.4993 -0.5991  0.6298
  198GLN    OE1 3162   1.560   3.404   1.501 -0.5043  0.2095  0.2780
  198GLN      H 3163   1.640   3.605   1.848  0.0458 -0.5211  0.4039
  198GLN     HA 3164   1.708   3.342   1.955 -0.8196 -0.3683 -0.5125
  198GLN    HB2 3165   1.747   3.457   1.689 -0.2551  0.8436  1.6765
  198GLN    HB3 3166   1.800   3.303   1.744  1.3492  1.6971 -0.5370
  198GLN    HG2 3167   1.552   3.230   1.741 -0.3461  0.0432 -0.4803
  198GLN    HG3 3168   1.509   3.395   1.807 -0.1802  0.8015 -0.4322
  198GLN   HE21 3169   1.335   3.336   1.496  0.3045  1.3353  0.1576
  198GLN   HE22 3170   1.324   3.289   1.674 -1.1564 -0.7511  0.7740
  199ARG      N 3171   1.966   3.542   1.904 -0.3654  0.3455 -0.3635
  199ARG     CA 3172   2.109   3.559   1.939  0.2716  0.0634  0.2310
  199ARG      C 3173   2.132   3.573   2.091  0.3939 -0.2625  0.1527
  199ARG      O 3174   2.233   3.524   2.144  0.2536 -0.5640  0.7142
  199ARG     CB 3175   2.162   3.680   1.867  0.1440  0.4245 -0.3087
  199ARG     CG 3176   2.309   3.708   1.876 -0.7863  0.5116 -0.0458
  199ARG     CD 3177   2.353   3.830   1.794 -0.6931  0.6715 -0.2626
  199ARG     NE 3178   2.499   3.866   1.825  0.3517 -0.2547  0.8878
  199ARG     CZ 3179   2.603   3.799   1.779 -0.0607 -1.1276 -0.0472
  199ARG    NH1 3180   2.607   3.712   1.695  0.0266  0.8926  0.3887
  199ARG    NH2 3181   2.716   3.839   1.831 -1.0335  0.6398  1.0856
  199ARG      H 3182   1.914   3.617   1.862 -0.0892  0.7238 -0.0372
  199ARG     HA 3183   2.159   3.473   1.894  0.0988 -0.0401  0.2384
  199ARG    HB2 3184   2.146   3.666   1.760 -0.2598  0.4790 -0.2581
  199ARG    HB3 3185   2.100   3.763   1.900  0.5804  0.6717 -0.0974
  199ARG    HG2 3186   2.325   3.725   1.983  0.7735 -0.4077 -0.0704
  199ARG    HG3 3187   2.371   3.621   1.853 -0.3465  0.6086  0.6891
  199ARG    HD2 3188   2.342   3.803   1.689  1.2962 -0.7803 -0.2193
  199ARG    HD3 3189   2.290   3.915   1.819  0.3729  1.0703  1.4029
  199ARG     HE 3190   2.503   3.943   1.890 -1.0002  0.4081  0.2732
  199ARG   HH11 3191   2.699   3.678   1.670 -0.3744  0.6985 -0.9949
  199ARG   HH12 3192   2.529   3.690   1.634  1.1088  0.1090 -0.8279
  199ARG   HH21 3193   2.803   3.799   1.800 -1.3711  0.7004 -0.0393
  199ARG   HH22 3194   2.720   3.925   1.883 -0.8961  0.6814  1.0084
  200LEU      N 3195   2.034   3.638   2.161 -0.1783  0.4028 -0.3003
  200LEU     CA 3196   2.021   3.646   2.309 -0.4167 -0.6376  0.2740
  200LEU      C 3197   2.023   3.510   2.371 -0.0620 -0.0743  1.1438
  200LEU      O 3198   2.126   3.475   2.429 -0.5634  0.1631  0.1082
  200LEU     CB 3199   1.908   3.734   2.351  0.8024  0.6924 -1.0973
  200LEU     CG 3200   1.891   3.751   2.509  1.1199  0.1079  0.4618
  200LEU    CD1 3201   2.016   3.787   2.583  0.0314 -1.2403 -0.0778
  200LEU    CD2 3202   1.769   3.849   2.519 -1.3205  1.2063 -0.9227
  200LEU      H 3203   1.952   3.667   2.110 -0.3674  1.0949  0.3654
  200LEU     HA 3204   2.103   3.705   2.348 -0.1454 -0.7056 -0.1764
  200LEU    HB2 3205   1.904   3.835   2.312  0.5653  1.6063  1.0142
  200LEU    HB3 3206   1.814   3.684   2.324  0.0675  0.1018  1.8357
  200LEU     HG 3207   1.849   3.662   2.557 -0.6309 -0.0018 -1.0557
  200LEU   HD11 3208   2.005   3.817   2.687 -0.3374 -1.3427 -0.0839
  200LEU   HD12 3209   2.091   3.709   2.594  0.4028 -0.8804 -0.0119
  200LEU   HD13 3210   2.062   3.876   2.539  0.2390 -0.9646  0.6786
  200LEU   HD21 3211   1.809   3.950   2.517  0.1680  0.7455  0.7236
  200LEU   HD22 3212   1.693   3.829   2.444 -1.0336 -0.8415 -0.7750
  200LEU   HD23 3213   1.717   3.827   2.613  0.1443  1.0104 -0.0980
  201ALA      N 3214   1.928   3.427   2.322  0.2412 -0.3607 -0.2049
  201ALA     CA 3215   1.920   3.290   2.366 -0.4031  0.4700  0.0111
  201ALA      C 3216   2.051   3.204   2.326  0.1254 -0.2058 -0.7683
  201ALA      O 3217   2.106   3.140   2.416 -0.0783 -0.2465 -0.1320
  201ALA     CB 3218   1.799   3.221   2.295 -0.6778  0.0004  0.9553
  201ALA      H 3219   1.854   3.456   2.259  0.3066  0.1295 -0.0613
  201ALA     HA 3220   1.905   3.274   2.473 -0.1320  0.5214  0.0578
  201ALA    HB1 3221   1.791   3.255   2.192  0.8214 -0.7830  0.5208
  201ALA    HB2 3222   1.804   3.112   2.288  0.0310  0.0807 -0.6211
  201ALA    HB3 3223   1.705   3.252   2.340 -0.5133 -0.1916  1.4410
  202GLN      N 3224   2.102   3.225   2.206 -0.8585  0.7514 -0.4370
  202GLN     CA 3225   2.235   3.166   2.167  0.2384 -0.3565  0.5610
  202GLN      C 3226   2.360   3.204   2.244 -0.8283  0.2202 -0.3256
  202GLN      O 3227   2.445   3.118   2.283  0.5257 -0.0173 -0.2930
  202GLN     CB 3228   2.265   3.186   2.016 -0.2496 -0.6114 -0.5377
  202GLN     CG 3229   2.182   3.105   1.922  0.9132  0.0983 -0.7575
  202GLN     CD 3230   2.189   3.160   1.782 -0.6367 -0.2032  0.0147
  202GLN    NE2 3231   2.121   3.098   1.683 -0.7293  0.3539 -0.6449
  202GLN    OE1 3232   2.253   3.263   1.756 -0.5142 -0.1376  0.4466
  202GLN      H 3233   2.044   3.279   2.143 -1.0714 -0.2144 -1.1137
  202GLN     HA 3234   2.228   3.057   2.170 -0.0325 -0.3946 -0.5615
  202GLN    HB2 3235   2.247   3.292   1.998 -0.2440 -0.5124  0.0171
  202GLN    HB3 3236   2.371   3.171   1.994  0.5474  0.6203  1.7413
  202GLN    HG2 3237   2.227   3.006   1.913  0.0919 -0.3100 -0.5977
  202GLN    HG3 3238   2.074   3.100   1.938  1.0573 -0.8384  0.1264
  202GLN   HE21 3239   2.131   3.136   1.590 -0.1912  0.2167 -0.6540
  202GLN   HE22 3240   2.077   3.010   1.703  0.5513 -0.0342  0.9517
  203LEU      N 3241   2.375   3.331   2.287  0.0002 -0.1124  0.4189
  203LEU     CA 3242   2.484   3.373   2.376  0.2261  0.6442  0.2263
  203LEU      C 3243   2.470   3.310   2.518  0.3221 -0.3259  0.1070
  203LEU      O 3244   2.569   3.270   2.581  0.1813 -0.6774  0.2714
  203LEU     CB 3245   2.493   3.525   2.382  1.2327  1.0231 -0.5509
  203LEU     CG 3246   2.541   3.592   2.257 -0.1564  0.1233  0.1934
  203LEU    CD1 3247   2.505   3.738   2.250 -0.4322 -0.4388 -0.1742
  203LEU    CD2 3248   2.695   3.576   2.244  0.5250  0.5292 -0.8699
  203LEU      H 3249   2.313   3.403   2.252  1.4766  1.0758  0.0180
  203LEU     HA 3250   2.573   3.330   2.330 -0.2006 -0.6135  0.4957
  203LEU    HB2 3251   2.394   3.568   2.396  0.8202 -0.1545  0.5346
  203LEU    HB3 3252   2.550   3.549   2.472 -0.7717  0.7088  0.9650
  203LEU     HG 3253   2.491   3.554   2.167 -0.7131  1.9059 -0.3299
  203LEU   HD11 3254   2.531   3.777   2.349 -1.3220 -0.4141  0.0601
  203LEU   HD12 3255   2.562   3.796   2.177  0.0115 -0.4203  0.1804
  203LEU   HD13 3256   2.397   3.750   2.245 -0.3637  0.0164 -0.8291
  203LEU   HD21 3257   2.724   3.473   2.222 -1.1418 -0.3100  0.4346
  203LEU   HD22 3258   2.736   3.630   2.159  0.0093  0.9095 -0.8858
  203LEU   HD23 3259   2.738   3.607   2.339 -0.3997 -0.1095 -0.2034
  204LEU      N 3260   2.343   3.291   2.561 -0.4505 -0.0299 -0.0321
  204LEU     CA 3261   2.302   3.233   2.694 -1.1312  0.7639  0.9986
  204LEU      C 3262   2.329   3.078   2.711 -0.1882 -0.2576  1.0308
  204LEU      O 3263   2.367   3.028   2.820  0.4265 -0.2018  0.5596
  204LEU     CB 3264   2.152   3.264   2.721  0.0211  0.2314  0.3245
  204LEU     CG 3265   2.132   3.414   2.763 -0.6821  1.1680  0.5648
  204LEU    CD1 3266   1.983   3.434   2.776  0.0926 -0.5306  0.0601
  204LEU    CD2 3267   2.212   3.459   2.878  0.0739 -0.2795 -1.2539
  204LEU      H 3268   2.268   3.334   2.508 -0.9557 -1.4104 -0.5210
  204LEU     HA 3269   2.369   3.271   2.770  0.2510 -1.3895  1.0434
  204LEU    HB2 3270   2.089   3.241   2.635 -0.7071  0.9566  0.6357
  204LEU    HB3 3271   2.109   3.205   2.801  0.4236 -0.0328  0.3553
  204LEU     HG 3272   2.161   3.480   2.681 -0.4759  0.6838  0.2321
  204LEU   HD11 3273   1.933   3.419   2.680  0.6214 -0.5743 -0.2186
  204LEU   HD12 3274   1.936   3.384   2.861  0.7726 -0.0039  0.7706
  204LEU   HD13 3275   1.956   3.537   2.796 -0.1654 -0.7660  1.0185
  204LEU   HD21 3276   2.175   3.551   2.923  0.0671 -0.8045 -0.1143
  204LEU   HD22 3277   2.204   3.384   2.956  0.2097 -1.3521 -2.2315
  204LEU   HD23 3278   2.319   3.468   2.860  0.1650 -0.0347 -0.6486
  205LEU      N 3279   2.325   3.001   2.599  0.7200 -0.8601  0.0371
  205LEU     CA 3280   2.378   2.866   2.597 -0.2198  0.3303 -0.0227
  205LEU      C 3281   2.531   2.869   2.622  0.2239  0.8624 -0.6104
  205LEU      O 3282   2.583   2.789   2.699 -0.5803  0.4794  0.1381
  205LEU     CB 3283   2.356   2.797   2.460  0.2707  0.0142  1.1399
  205LEU     CG 3284   2.217   2.806   2.382 -0.6479 -0.3761 -1.0016
  205LEU    CD1 3285   2.223   2.713   2.264 -0.0711  0.6572 -0.5996
  205LEU    CD2 3286   2.102   2.768   2.474 -0.3958 -0.6363  0.7368
  205LEU      H 3287   2.292   3.040   2.512 -0.8041  0.1642  0.9759
  205LEU     HA 3288   2.326   2.812   2.677 -0.3469 -0.1544 -0.4224
  205LEU    HB2 3289   2.431   2.838   2.392 -0.7267 -0.2511 -0.2132
  205LEU    HB3 3290   2.376   2.690   2.464  0.0750 -0.0692  0.3450
  205LEU     HG 3291   2.205   2.909   2.347  1.3945  0.4043  0.1839
  205LEU   HD11 3292   2.153   2.725   2.181 -1.2390  0.1113  0.2502
  205LEU   HD12 3293   2.325   2.721   2.225  0.7689 -1.1525  0.8985
  205LEU   HD13 3294   2.203   2.610   2.295  1.1704  0.0847 -1.4882
  205LEU   HD21 3295   2.092   2.852   2.543  1.4563  1.0877 -0.8638
  205LEU   HD22 3296   2.006   2.774   2.422  0.1680 -0.0383 -0.2899
  205LEU   HD23 3297   2.122   2.670   2.517  0.7477 -0.7910 -0.0674
  206ILE      N 3298   2.605   2.965   2.571 -0.1281 -0.3983 -0.2989
  206ILE     CA 3299   2.754   2.967   2.579 -0.4864 -0.3575 -0.3356
  206ILE      C 3300   2.794   3.007   2.728  0.3282 -0.5534 -0.8164
  206ILE      O 3301   2.895   2.960   2.783  0.1315 -0.0956 -0.1474
  206ILE     CB 3302   2.832   3.056   2.470  1.7328  0.1819  0.5500
  206ILE    CG1 3303   2.778   3.018   2.320  0.1381 -0.5908 -1.0059
  206ILE    CG2 3304   2.983   3.039   2.477 -0.0562  0.3055  0.0545
  206ILE    CD1 3305   2.838   3.105   2.214  0.1093 -1.1821  1.1259
  206ILE      H 3306   2.550   3.023   2.510 -0.1893 -0.0852  0.0480
  206ILE     HA 3307   2.788   2.864   2.565  0.5924  0.0179 -0.6231
  206ILE     HB 3308   2.811   3.160   2.492 -0.3135 -0.0207 -0.0469
  206ILE   HG12 3309   2.784   2.910   2.302  1.2359 -0.6678 -0.3703
  206ILE   HG13 3310   2.673   3.047   2.329  0.3444 -0.0379 -0.0594
  206ILE   HG21 3311   3.011   3.059   2.580  0.1941  0.4104 -0.0307
  206ILE   HG22 3312   3.015   2.945   2.433 -0.2581 -0.1750  0.8921
  206ILE   HG23 3313   3.031   3.119   2.420  0.0549  0.2541  0.0771
  206ILE   HD11 3314   2.943   3.081   2.201  0.2760 -0.0105 -0.0333
  206ILE   HD12 3315   2.783   3.083   2.122  0.0117 -0.2024  0.9278
  206ILE   HD13 3316   2.824   3.209   2.244 -0.4869 -0.9154  0.0145
  207LEU      N 3317   2.707   3.094   2.796 -0.5818 -0.4755  0.2248
  207LEU     CA 3318   2.728   3.120   2.937  0.6977  0.2036 -1.6242
  207LEU      C 3319   2.684   3.005   3.032 -1.1905  0.0110 -0.8043
  207LEU      O 3320   2.729   3.010   3.151 -0.5475  0.2800  0.4873
  207LEU     CB 3321   2.637   3.236   2.986 -0.6374  0.1289  0.4935
  207LEU     CG 3322   2.650   3.363   2.910  0.8183  0.0188 -0.1058
  207LEU    CD1 3323   2.582   3.475   2.999  1.3022 -0.0103 -0.0375
  207LEU    CD2 3324   2.784   3.402   2.860 -0.6668 -0.6605 -0.3069
  207LEU      H 3325   2.629   3.141   2.752 -0.0917 -0.0055 -0.1825
  207LEU     HA 3326   2.831   3.138   2.967  0.8553 -1.7069 -0.7180
  207LEU    HB2 3327   2.531   3.216   2.975 -0.3598 -1.1102 -0.2176
  207LEU    HB3 3328   2.654   3.256   3.092  0.5489  0.6789  0.2298
  207LEU     HG 3329   2.588   3.350   2.822  0.1318 -0.3584  0.4103
  207LEU   HD11 3330   2.483   3.451   3.037  1.1434 -0.5706 -0.7557
  207LEU   HD12 3331   2.641   3.503   3.086 -0.4771  0.8519  1.0088
  207LEU   HD13 3332   2.579   3.565   2.937  0.7374  0.5102  0.7084
  207LEU   HD21 3333   2.773   3.499   2.811  1.0989 -0.4316 -0.3871
  207LEU   HD22 3334   2.858   3.413   2.939 -0.4892  0.3208 -0.5776
  207LEU   HD23 3335   2.822   3.329   2.789  1.0273  0.7879 -1.0348
  208SER      N 3336   2.600   2.911   2.989  0.7636  0.9582  0.3015
  208SER     CA 3337   2.570   2.779   3.065 -0.4993 -0.2284  0.4079
  208SER      C 3338   2.699   2.701   3.067 -0.1562  0.1713  0.0382
  208SER      O 3339   2.745   2.660   3.175  0.3329 -0.4470 -0.5020
  208SER     CB 3340   2.452   2.702   2.994 -0.5375 -0.7839 -0.8831
  208SER     OG 3341   2.403   2.594   3.071 -0.3990  0.1943  0.2632
  208SER      H 3342   2.553   2.938   2.904  0.0632  0.4980  0.5251
  208SER     HA 3343   2.540   2.807   3.166  1.2504 -0.1674  0.9751
  208SER    HB2 3344   2.373   2.776   2.980 -0.6450 -0.6870  0.0980
  208SER    HB3 3345   2.483   2.667   2.896  0.5054 -0.3539 -0.7413
  208SER     HG 3346   2.358   2.623   3.151  0.4011 -0.2830  0.9336
  209HIS      N 3347   2.765   2.674   2.951  0.3650 -0.7037 -0.0932
  209HIS     CA 3348   2.896   2.608   2.942  1.2644  0.5172  1.1671
  209HIS      C 3349   3.005   2.675   3.022 -0.6811  0.5611 -0.5545
  209HIS      O 3350   3.094   2.609   3.086  0.5376  0.3711  0.1163
  209HIS     CB 3351   2.923   2.600   2.785 -1.1726  0.1296  0.0536
  209HIS     CG 3352   3.061   2.550   2.752 -0.7428 -0.4285 -0.1993
  209HIS    CD2 3353   3.172   2.629   2.742 -0.6298 -0.3747  0.3447
  209HIS    ND1 3354   3.102   2.418   2.738  0.9546  0.3919 -0.0047
  209HIS    CE1 3355   3.226   2.416   2.705 -1.2801 -0.5282  0.6695
  209HIS    NE2 3356   3.277   2.546   2.699  1.1448 -0.0825  0.6660
  209HIS      H 3357   2.725   2.710   2.865 -0.3123  0.0268  0.4934
  209HIS     HA 3358   2.878   2.506   2.976  0.0146  0.0876 -0.5135
  209HIS    HB2 3359   2.865   2.515   2.749 -0.1934 -0.8738  0.7148
  209HIS    HB3 3360   2.903   2.696   2.739 -0.5497 -0.0257 -0.5688
  209HIS    HD2 3361   3.167   2.736   2.750  0.1108 -0.1616 -1.2335
  209HIS    HE1 3362   3.282   2.326   2.685  1.3169  0.9070  0.6221
  209HIS    HE2 3363   3.367   2.576   2.666  0.2566  1.3135 -0.7404
  210ILE      N 3364   3.003   2.812   3.031  0.1318  0.2342  1.0433
  210ILE     CA 3365   3.083   2.885   3.127  0.0342 -0.8721  0.6304
  210ILE      C 3366   3.060   2.843   3.273  0.9214 -0.3260  0.4273
  210ILE      O 3367   3.157   2.811   3.340  0.1665 -0.0659  0.1593
  210ILE     CB 3368   3.065   3.039   3.103  0.1840  0.7591  0.3166
  210ILE    CG1 3369   3.139   3.074   2.975  1.3267 -0.3214  0.7689
  210ILE    CG2 3370   3.103   3.119   3.226 -0.3674  0.0102 -0.5060
  210ILE    CD1 3371   3.100   3.207   2.909 -1.4363 -0.3072 -0.6664
  210ILE      H 3372   2.955   2.859   2.956  1.2436 -1.0549 -0.6236
  210ILE     HA 3373   3.188   2.866   3.106  0.2981  0.7057  0.2751
  210ILE     HB 3374   2.961   3.064   3.083 -0.4195 -1.3420  0.3359
  210ILE   HG12 3375   3.247   3.074   2.989  1.3093 -0.9723  0.9793
  210ILE   HG13 3376   3.119   2.995   2.903 -0.5229  0.2807  0.5024
  210ILE   HG21 3377   3.025   3.132   3.301 -0.5413 -0.1186 -0.6638
  210ILE   HG22 3378   3.192   3.075   3.272 -0.5049  1.1787  1.0333
  210ILE   HG23 3379   3.148   3.215   3.197 -0.5004  0.2001 -0.0966
  210ILE   HD11 3380   3.159   3.234   2.821 -1.3595  0.8574 -0.2864
  210ILE   HD12 3381   2.997   3.209   2.873 -1.2412  2.3043 -1.4726
  210ILE   HD13 3382   3.106   3.290   2.979 -0.6356 -0.7207 -0.2186
  211ARG      N 3383   2.927   2.826   3.315 -0.2424 -0.1929 -0.0451
  211ARG     CA 3384   2.883   2.760   3.446  1.1687 -0.4600  0.4820
  211ARG      C 3385   2.946   2.620   3.465 -0.3880  0.1117  0.7132
  211ARG      O 3386   2.987   2.587   3.575 -0.0390  0.5536 -0.3145
  211ARG     CB 3387   2.724   2.758   3.466 -0.7815 -0.3802 -0.3510
  211ARG     CG 3388   2.678   2.736   3.615 -0.5420  0.0024  0.6312
  211ARG     CD 3389   2.744   2.824   3.723  0.1910 -0.8070  0.4255
  211ARG     NE 3390   2.722   2.768   3.859 -0.5706  0.6515 -0.2999
  211ARG     CZ 3391   2.742   2.817   3.974 -0.4148  0.7792 -0.3873
  211ARG    NH1 3392   2.776   2.940   3.991  0.2053  0.4243  0.4210
  211ARG    NH2 3393   2.724   2.740   4.072 -1.1141 -0.2603 -0.0043
  211ARG      H 3394   2.861   2.828   3.239 -0.0454  1.0304 -0.2249
  211ARG     HA 3395   2.919   2.825   3.527 -0.1749  0.9044  0.0714
  211ARG    HB2 3396   2.688   2.854   3.429  0.4839  0.4159  0.3373
  211ARG    HB3 3397   2.676   2.680   3.407  0.1964 -0.4380 -1.1211
  211ARG    HG2 3398   2.571   2.757   3.611 -0.3511  1.1138 -1.4618
  211ARG    HG3 3399   2.704   2.634   3.642  0.7022 -0.0319 -0.5149
  211ARG    HD2 3400   2.852   2.821   3.710  0.3508 -0.4181  1.5003
  211ARG    HD3 3401   2.703   2.924   3.714 -0.1864 -0.9692  0.2877
  211ARG     HE 3402   2.716   2.667   3.868 -0.0654  0.7093  1.3689
  211ARG   HH11 3403   2.807   2.969   4.083 -0.1207 -1.0087  1.0303
  211ARG   HH12 3404   2.821   2.990   3.915 -0.9137  0.0100 -0.5692
  211ARG   HH21 3405   2.756   2.783   4.158 -0.0906  0.2499 -0.6001
  211ARG   HH22 3406   2.701   2.642   4.062 -0.5965 -0.3757 -0.1373
  212HIS      N 3407   2.955   2.540   3.357  0.0600 -0.0827  0.4319
  212HIS     CA 3408   3.009   2.401   3.355 -0.7906 -0.4742 -1.2610
  212HIS      C 3409   3.162   2.400   3.375 -0.7137  0.1969  0.4336
  212HIS      O 3410   3.208   2.327   3.458  0.1560  0.7941 -0.4575
  212HIS     CB 3411   2.970   2.321   3.232  0.2137 -0.5378 -0.5230
  212HIS     CG 3412   2.828   2.323   3.186 -0.1828  0.0414  0.1871
  212HIS    CD2 3413   2.720   2.359   3.252  1.0318  0.1819 -0.4016
  212HIS    ND1 3414   2.781   2.298   3.054 -0.8708 -0.4203 -0.1548
  212HIS    CE1 3415   2.652   2.329   3.044  0.4752 -0.4655 -1.7111
  212HIS    NE2 3416   2.607   2.355   3.173  0.0450  0.0570  0.6095
  212HIS      H 3417   2.904   2.563   3.273  0.6830  0.6177  0.2246
  212HIS     HA 3418   2.970   2.346   3.441 -0.4481  0.2294 -0.6358
  212HIS    HB2 3419   3.028   2.363   3.150  0.9490 -0.0547  0.2103
  212HIS    HB3 3420   3.006   2.220   3.253 -0.2720 -0.5460  0.3482
  212HIS    HD2 3421   2.723   2.364   3.360  0.5717  0.0267 -0.3755
  212HIS    HE1 3422   2.591   2.324   2.955 -0.9700 -0.2828 -0.7979
  212HIS    HE2 3423   2.511   2.386   3.184 -0.8965 -1.9701 -0.6975
  213MET      N 3424   3.244   2.489   3.310  0.1248  0.2680  0.2861
  213MET     CA 3425   3.384   2.515   3.338  0.7581  0.5813  0.7076
  213MET      C 3426   3.410   2.562   3.477  0.1105 -0.3602 -1.4529
  213MET      O 3427   3.502   2.521   3.544 -0.1247  0.4885 -0.0127
  213MET     CB 3428   3.442   2.617   3.236  0.6073  0.4668 -2.4986
  213MET     CG 3429   3.423   2.575   3.094 -0.6922 -0.4511  0.3411
  213MET     SD 3430   3.500   2.693   2.976 -0.1519  0.2757 -0.1232
  213MET     CE 3431   3.391   2.826   2.969  0.8649  0.3869  0.0367
  213MET      H 3432   3.194   2.545   3.243 -0.9293  0.3903  1.1095
  213MET     HA 3433   3.443   2.423   3.332 -0.7298 -0.4892  1.2647
  213MET    HB2 3434   3.384   2.708   3.253  0.0310  0.1440 -2.6900
  213MET    HB3 3435   3.547   2.635   3.261  0.3570 -0.3881 -0.4617
  213MET    HG2 3436   3.483   2.486   3.074  0.0633  0.1658 -0.2615
  213MET    HG3 3437   3.318   2.559   3.070 -0.8053 -0.6536  0.9401
  213MET    HE1 3438   3.396   2.874   3.067  0.6055  0.2227  0.1331
  213MET    HE2 3439   3.422   2.902   2.897  0.1594 -0.2834 -1.0336
  213MET    HE3 3440   3.292   2.791   2.942  0.5754  1.0378  0.2179
  214SER      N 3441   3.326   2.661   3.525 -0.6267  0.1781  0.7313
  214SER     CA 3442   3.325   2.712   3.659  0.5739  0.5240 -0.7776
  214SER      C 3443   3.294   2.606   3.766  0.2828 -0.2090  0.4218
  214SER      O 3444   3.349   2.617   3.877  0.7818  0.5563 -0.4902
  214SER     CB 3445   3.228   2.832   3.675 -0.1537  0.4384 -0.0392
  214SER     OG 3446   3.212   2.882   3.808  0.8725  0.6888 -0.4576
  214SER      H 3447   3.260   2.700   3.460  0.0672  0.3579  0.1161
  214SER     HA 3448   3.428   2.737   3.684  0.7315 -1.3111  0.9788
  214SER    HB2 3449   3.267   2.920   3.624  0.5197  0.3002  0.2200
  214SER    HB3 3450   3.130   2.795   3.642  0.0870  0.2622 -0.5910
  214SER     HG 3451   3.190   2.975   3.814  0.8225  0.6497  0.1944
  215ASN      N 3452   3.214   2.507   3.738  0.1680 -0.5316 -0.0284
  215ASN     CA 3453   3.180   2.398   3.827 -0.2187  0.6795  0.0061
  215ASN      C 3454   3.301   2.300   3.838 -0.2879  0.0052 -0.3851
  215ASN      O 3455   3.347   2.282   3.953  0.8935  0.3016  0.5311
  215ASN     CB 3456   3.045   2.338   3.773 -0.0135 -0.4895  0.0553
  215ASN     CG 3457   3.013   2.202   3.826 -0.7222  0.5248 -0.2475
  215ASN    ND2 3458   2.933   2.198   3.933  0.1030  0.4716  0.0153
  215ASN    OD1 3459   3.062   2.097   3.766 -0.3871 -0.2448 -0.4723
  215ASN      H 3460   3.163   2.513   3.651 -0.9242  0.5653  0.6139
  215ASN     HA 3461   3.162   2.438   3.927  0.4324  0.2724  0.3041
  215ASN    HB2 3462   2.959   2.397   3.803  0.0490 -0.1367 -0.4382
  215ASN    HB3 3463   3.047   2.322   3.665  0.7775 -0.1915  0.0101
  215ASN   HD21 3464   2.895   2.110   3.965 -1.4869  0.8757 -0.5938
  215ASN   HD22 3465   2.908   2.280   3.987 -0.5066 -0.4195  1.1959
  216LYS      N 3466   3.350   2.249   3.726 -0.9152  0.5405  0.9550
  216LYS     CA 3467   3.472   2.158   3.722  0.7290 -0.4303  0.0072
  216LYS      C 3468   3.584   2.232   3.782 -0.9208 -0.7306 -0.1269
  216LYS      O 3469   3.652   2.178   3.864 -0.3427 -0.0678 -0.8113
  216LYS     CB 3470   3.497   2.097   3.581  0.8571  0.3787  0.4417
  216LYS     CG 3471   3.374   2.018   3.530 -0.1153 -0.8774 -1.9576
  216LYS     CD 3472   3.395   1.938   3.400 -0.4660  0.2591 -0.4336
  216LYS     CE 3473   3.283   1.835   3.366 -0.3553 -0.0929  0.1730
  216LYS     NZ 3474   3.335   1.728   3.284 -0.5520  0.8775  0.0855
  216LYS      H 3475   3.320   2.292   3.640  0.3866  0.0927  0.2164
  216LYS     HA 3476   3.448   2.085   3.800  0.2981  0.5246  0.8065
  216LYS    HB2 3477   3.506   2.174   3.505  0.6296  0.5403  0.5771
  216LYS    HB3 3478   3.582   2.028   3.583  1.1161  0.6282 -0.6463
  216LYS    HG2 3479   3.339   1.958   3.614  0.5031  0.8571 -0.3334
  216LYS    HG3 3480   3.295   2.091   3.510 -0.2341 -0.4151 -0.1524
  216LYS    HD2 3481   3.415   2.010   3.320  0.9722  0.0320 -0.3280
  216LYS    HD3 3482   3.489   1.885   3.412 -0.3559  0.6992  1.1007
  216LYS    HE2 3483   3.238   1.800   3.459  0.4253 -0.1083  0.5677
  216LYS    HE3 3484   3.215   1.892   3.304 -0.2504 -0.0951  0.0549
  216LYS    HZ1 3485   3.265   1.656   3.267 -0.0100  0.3924 -0.1498
  216LYS    HZ2 3486   3.379   1.760   3.198 -0.3145 -0.4928 -0.3567
  216LYS    HZ3 3487   3.409   1.671   3.322 -0.3941  0.5910 -0.6076
  217GLY      N 3488   3.615   2.365   3.750  0.8715  0.1972 -0.5177
  217GLY     CA 3489   3.703   2.459   3.811  0.4705 -1.0406 -1.1224
  217GLY      C 3490   3.688   2.450   3.967  0.1321  0.2663  0.4268
  217GLY      O 3491   3.789   2.423   4.031 -0.0922 -0.2013 -0.2615
  217GLY      H 3492   3.556   2.397   3.674  0.2499 -1.3821 -0.7650
  217GLY    HA2 3493   3.807   2.438   3.788  1.0480 -0.3702  0.5312
  217GLY    HA3 3494   3.674   2.557   3.772  1.2411 -0.5874 -0.6161
  218MET      N 3495   3.572   2.462   4.031  0.2280  0.4942  0.1997
  218MET     CA 3496   3.559   2.474   4.172  0.6071 -0.4267 -0.4828
  218MET      C 3497   3.569   2.343   4.248  0.3960  0.1236 -0.3346
  218MET      O 3498   3.621   2.344   4.359 -0.1668  0.2255  0.5006
  218MET     CB 3499   3.430   2.556   4.203  0.1836  1.3332 -0.5001
  218MET     CG 3500   3.436   2.703   4.171 -0.4702  0.2005  0.0775
  218MET     SD 3501   3.563   2.796   4.262 -0.3815  0.1632  0.0374
  218MET     CE 3502   3.511   2.786   4.438  0.4180 -0.7177  0.7326
  218MET      H 3503   3.489   2.477   3.974  1.0583 -0.4711 -1.4239
  218MET     HA 3504   3.648   2.526   4.207  0.5110 -0.6118  0.0630
  218MET    HB2 3505   3.342   2.515   4.153  0.4342  0.8123 -0.5225
  218MET    HB3 3506   3.407   2.550   4.309 -0.3444 -0.6058 -0.6451
  218MET    HG2 3507   3.464   2.712   4.066  0.0706  0.6943  0.2583
  218MET    HG3 3508   3.340   2.752   4.192 -0.9454 -0.7020  0.1157
  218MET    HE1 3509   3.532   2.689   4.483  0.8989 -0.5439  0.8958
  218MET    HE2 3510   3.572   2.855   4.495 -0.5517  0.6822  0.1775
  218MET    HE3 3511   3.404   2.810   4.438  0.4543 -0.5075 -0.0477
  219GLU      N 3512   3.526   2.230   4.182 -0.3128 -1.1857 -0.3370
  219GLU     CA 3513   3.560   2.093   4.225 -0.4165  0.7172 -1.5046
  219GLU      C 3514   3.722   2.071   4.236  0.5108 -0.1830 -0.7709
  219GLU      O 3515   3.771   2.006   4.333  0.3758 -0.1523  0.4799
  219GLU     CB 3516   3.504   1.984   4.132  0.2696 -0.1219  0.4376
  219GLU     CG 3517   3.471   1.843   4.176 -0.0414  0.3611 -0.0487
  219GLU     CD 3518   3.588   1.747   4.147 -0.9483  0.1879  0.5945
  219GLU    OE1 3519   3.708   1.783   4.144  0.8949 -0.1692 -0.5698
  219GLU    OE2 3520   3.567   1.622   4.132  0.0115 -0.0034 -0.4245
  219GLU      H 3521   3.496   2.242   4.086 -0.2367  0.1482 -0.2305
  219GLU     HA 3522   3.518   2.068   4.322  0.0542 -0.2470 -1.5304
  219GLU    HB2 3523   3.404   2.024   4.118  0.7006  0.6315 -0.7769
  219GLU    HB3 3524   3.553   1.989   4.035  0.6629  0.1011  0.6472
  219GLU    HG2 3525   3.455   1.842   4.284  0.1989 -0.2614 -0.0128
  219GLU    HG3 3526   3.385   1.799   4.126  0.0187 -1.5597  1.3298
  220HIS      N 3527   3.800   2.119   4.145 -0.8341  0.0006  0.2087
  220HIS     CA 3528   3.947   2.095   4.137 -0.3221 -0.4736  1.0497
  220HIS      C 3529   4.025   2.197   4.223  0.0672 -0.0448 -0.4964
  220HIS      O 3530   4.138   2.173   4.259 -0.1385 -0.6968  0.6475
  220HIS     CB 3531   3.985   2.111   3.987 -0.0538 -0.6770  0.6596
  220HIS     CG 3532   3.915   2.009   3.891 -0.3364  0.1809 -0.9489
  220HIS    CD2 3533   3.941   2.001   3.760 -0.2131  0.6540 -0.1804
  220HIS    ND1 3534   3.826   1.907   3.926  0.1642  0.3378  0.2733
  220HIS    CE1 3535   3.783   1.851   3.809 -0.1095 -1.3770  1.0328
  220HIS    NE2 3536   3.854   1.905   3.704  0.0741 -0.0990  0.0240
  220HIS      H 3537   3.749   2.141   4.060 -0.6202  0.2477  0.1405
  220HIS     HA 3538   3.972   1.997   4.178 -0.8425 -1.1266 -0.1155
  220HIS    HB2 3539   3.959   2.210   3.949  0.2835 -1.1337 -0.9035
  220HIS    HB3 3540   4.093   2.101   3.974 -0.0576 -0.6184  0.5789
  220HIS    HD1 3541   3.781   1.893   4.016 -0.1772  0.8757  0.1965
  220HIS    HD2 3542   4.018   2.063   3.717  0.6037  0.2357  0.5997
  220HIS    HE1 3543   3.701   1.783   3.790 -1.1947 -0.0270  0.5206
  220HIS    HE2 3544   3.864   1.878   3.607 -0.7554  0.3362 -0.2007
  221LEU      N 3545   3.954   2.309   4.259 -0.7671  0.4459  0.4420
  221LEU     CA 3546   4.011   2.398   4.356 -0.3131  0.1627 -0.1633
  221LEU      C 3547   3.994   2.361   4.502  0.1099 -0.4463 -0.2229
  221LEU      O 3548   4.065   2.411   4.592  0.5769  0.7404  0.0590
  221LEU     CB 3549   3.958   2.531   4.327 -0.0392 -1.3505  0.7172
  221LEU     CG 3550   4.008   2.596   4.192 -0.8963  0.8596 -0.6442
  221LEU    CD1 3551   3.938   2.721   4.146  1.1821 -0.2814  0.1339
  221LEU    CD2 3552   4.158   2.623   4.195 -0.2457  0.1201  0.1536
  221LEU      H 3553   3.865   2.328   4.214 -0.5124 -0.0356 -0.3179
  221LEU     HA 3554   4.119   2.404   4.349 -0.2445  0.2589  0.7031
  221LEU    HB2 3555   3.849   2.537   4.321  0.0303  0.1480  0.2968
  221LEU    HB3 3556   3.986   2.603   4.404 -1.3481  0.0319  0.0090
  221LEU     HG 3557   4.005   2.521   4.113  1.3703  0.2792 -0.3269
  221LEU   HD11 3558   3.960   2.741   4.041  0.9993  0.7036  0.2573
  221LEU   HD12 3559   3.830   2.707   4.147  1.2792 -1.1453  0.9344
  221LEU   HD13 3560   3.965   2.807   4.208  0.4451  0.0179  0.0692
  221LEU   HD21 3561   4.222   2.545   4.238 -0.7861 -1.2587 -1.3553
  221LEU   HD22 3562   4.192   2.641   4.093 -1.3410 -0.0232 -0.2593
  221LEU   HD23 3563   4.183   2.708   4.258  1.1453 -0.2938  0.2300
  222TYR      N 3564   3.913   2.254   4.529  0.2037 -0.8932 -0.3019
  222TYR     CA 3565   3.892   2.204   4.667  0.6643  0.2488  0.1073
  222TYR      C 3566   4.016   2.154   4.730 -0.2741  0.1117  0.2338
  222TYR      O 3567   4.023   2.160   4.850 -0.5936 -0.0062 -0.5578
  222TYR     CB 3568   3.771   2.111   4.662  0.8610  0.9691  1.0321
  222TYR     CG 3569   3.706   2.081   4.797  1.3921  0.6426 -0.0068
  222TYR    CD1 3570   3.723   1.955   4.864 -0.2919 -0.5326  1.3540
  222TYR    CD2 3571   3.619   2.175   4.855  0.3123 -1.0053 -1.1274
  222TYR    CE1 3572   3.658   1.924   4.983 -0.0941 -0.1683 -0.1226
  222TYR    CE2 3573   3.558   2.146   4.986 -0.8465  0.8449 -0.0720
  222TYR     CZ 3574   3.573   2.017   5.045  0.3532 -0.0621  0.4241
  222TYR     OH 3575   3.500   1.967   5.144  0.0961 -0.2561 -0.8704
  222TYR      H 3576   3.882   2.199   4.450  0.0884 -1.3225  0.0370
  222TYR     HA 3577   3.858   2.287   4.730  0.1907  0.3687 -0.2869
  222TYR    HB2 3578   3.698   2.149   4.591  0.8573 -0.8869 -0.1108
  222TYR    HB3 3579   3.799   2.013   4.623 -0.9310  0.3080  1.2422
  222TYR    HD1 3580   3.787   1.887   4.810 -0.9988  0.1985 -0.5900
  222TYR    HD2 3581   3.608   2.276   4.818  0.3063 -0.5628 -0.0133
  222TYR    HE1 3582   3.676   1.824   5.022 -0.4257 -0.0741  0.2870
  222TYR    HE2 3583   3.490   2.216   5.033 -1.4245 -0.0784  0.5530
  222TYR     HH 3584   3.517   1.874   5.164 -0.5529 -0.4856 -1.2901
  223SER      N 3585   4.114   2.110   4.652 -0.2024 -0.9974 -0.0297
  223SER     CA 3586   4.237   2.056   4.704  0.1408 -0.7651 -0.5664
  223SER      C 3587   4.330   2.166   4.754  0.2942  0.6356  0.3141
  223SER      O 3588   4.412   2.134   4.836 -0.4096  0.3313  0.4981
  223SER     CB 3589   4.299   1.972   4.595 -0.5301  0.2925  0.5446
  223SER     OG 3590   4.331   2.056   4.486  0.2694 -0.3837  0.4856
  223SER      H 3591   4.113   2.124   4.552 -0.3837  0.4269  0.1355
  223SER     HA 3592   4.218   1.996   4.793  0.7972  0.0922  0.1920
  223SER    HB2 3593   4.385   1.916   4.631  0.1062  1.1783  0.4714
  223SER    HB3 3594   4.229   1.896   4.560  0.6018 -0.5795  0.0470
  223SER     HG 3595   4.284   2.019   4.411  0.4183 -0.0725  0.2351
  224MET      N 3596   4.320   2.291   4.718 -0.0872  0.2490  0.0689
  224MET     CA 3597   4.411   2.406   4.748  0.2653  0.2998 -1.0382
  224MET      C 3598   4.379   2.456   4.889  0.2140 -0.1425  0.2104
  224MET      O 3599   4.297   2.549   4.905  0.1396  0.1131 -0.5951
  224MET     CB 3600   4.408   2.508   4.639  0.0069 -0.2333  0.0615
  224MET     CG 3601   4.494   2.627   4.683  0.7046 -0.7098 -0.1613
  224MET     SD 3602   4.459   2.770   4.580  0.0957  0.0782 -0.1785
  224MET     CE 3603   4.473   2.704   4.404 -0.9062 -0.9190 -0.9843
  224MET      H 3604   4.248   2.301   4.648 -0.8225  0.0888  0.7725
  224MET     HA 3605   4.512   2.367   4.764 -0.0438  0.2190  1.7658
  224MET    HB2 3606   4.305   2.540   4.624 -0.2496 -0.1036  1.7407
  224MET    HB3 3607   4.444   2.453   4.552 -0.0908  1.0194 -0.8340
  224MET    HG2 3608   4.469   2.656   4.785 -1.7459 -0.3816 -0.7291
  224MET    HG3 3609   4.601   2.608   4.673  0.7303 -0.3649 -0.6309
  224MET    HE1 3610   4.452   2.786   4.336 -0.8602  0.6979  0.7892
  224MET    HE2 3611   4.578   2.672   4.401 -0.7207 -0.6275  0.6563
  224MET    HE3 3612   4.404   2.626   4.371 -1.2069 -0.7156 -0.8443
  225LYS      N 3613   4.437   2.401   4.990  0.7556 -0.2586 -0.4505
  225LYS     CA 3614   4.407   2.419   5.139 -1.1759 -0.1456  0.0075
  225LYS      C 3615   4.435   2.562   5.193 -0.9015 -0.1728 -0.5762
  225LYS      O 3616   4.377   2.606   5.290  0.4803  0.1449  0.0554
  225LYS     CB 3617   4.285   2.348   5.186  0.2918  0.2920 -0.4106
  225LYS     CG 3618   4.152   2.409   5.135  0.3060 -0.1763 -0.1793
  225LYS     CD 3619   4.032   2.344   5.194  0.1288  0.4308 -0.9762
  225LYS     CE 3620   3.902   2.407   5.160 -0.0875 -0.7921  0.6362
  225LYS     NZ 3621   3.799   2.360   5.244 -0.9424  0.3534  0.1942
  225LYS      H 3622   4.504   2.327   4.974  0.0833 -0.8867 -0.4748
  225LYS     HA 3623   4.481   2.355   5.186  0.2166  0.8956 -0.5834
  225LYS    HB2 3624   4.288   2.344   5.295  0.0289 -0.4993 -0.4201
  225LYS    HB3 3625   4.293   2.243   5.158 -0.1471  0.3039 -0.5965
  225LYS    HG2 3626   4.137   2.412   5.027 -1.1050  0.6634 -0.0155
  225LYS    HG3 3627   4.154   2.514   5.166 -0.5683 -0.3626  0.6415
  225LYS    HD2 3628   4.030   2.244   5.150  0.0928  0.3220 -0.7323
  225LYS    HD3 3629   4.044   2.319   5.299  1.9226  0.0768 -1.2156
  225LYS    HE2 3630   3.908   2.516   5.161  1.3810 -0.8030 -0.3333
  225LYS    HE3 3631   3.875   2.372   5.060 -0.1845 -0.5669  0.5831
  225LYS    HZ1 3632   3.829   2.371   5.340 -1.0244  1.0557  0.1500
  225LYS    HZ2 3633   3.710   2.406   5.229 -1.0333  0.0505 -0.2133
  225LYS    HZ3 3634   3.788   2.262   5.221 -0.7676 -0.0316  1.5794
  226SER      N 3635   4.520   2.637   5.125 -0.3719 -0.0129  0.1744
  226SER     CA 3636   4.545   2.779   5.146 -0.4209  0.4826  0.2828
  226SER      C 3637   4.436   2.875   5.133 -0.4599 -0.8081 -0.4306
  226SER      O 3638   4.447   2.988   5.177  0.2124  0.1657 -0.0125
  226SER     CB 3639   4.623   2.809   5.276 -1.0376  1.4467  0.1472
  226SER     OG 3640   4.757   2.754   5.243 -0.5509  0.0605  1.4252
  226SER      H 3641   4.574   2.598   5.049  0.0858 -0.3043  0.6368
  226SER     HA 3642   4.610   2.806   5.063  0.1199  0.2724  0.6297
  226SER    HB2 3643   4.639   2.915   5.295  0.5393  1.1954  0.5272
  226SER    HB3 3644   4.576   2.759   5.360  0.2559 -0.5130 -0.1559
  226SER     HG 3645   4.794   2.815   5.180 -0.3000 -0.3529  1.1658
  227LYS      N 3646   4.327   2.851   5.065 -0.0791 -0.5738 -0.4959
  227LYS     CA 3647   4.221   2.957   5.038 -0.6475  0.2145  0.2678
  227LYS      C 3648   4.142   2.996   5.158 -0.1960 -0.5623 -0.0790
  227LYS      O 3649   4.083   3.102   5.154  0.0466 -0.1153 -0.0255
  227LYS     CB 3650   4.148   2.912   4.915 -0.7486 -0.4391 -0.2002
  227LYS     CG 3651   4.237   2.934   4.786 -0.5925  0.2462  0.0022
  227LYS     CD 3652   4.279   3.081   4.758 -0.1707 -0.3052 -1.7025
  227LYS     CE 3653   4.340   3.087   4.620 -0.3197 -0.7881  0.7261
  227LYS     NZ 3654   4.378   3.219   4.566 -0.1002 -0.2537  0.3519
  227LYS      H 3655   4.316   2.767   5.011 -0.6056 -0.8888  0.0791
  227LYS     HA 3656   4.271   3.048   5.005  0.6275 -0.5724 -0.1252
  227LYS    HB2 3657   4.058   2.972   4.901 -0.1482  0.4910 -0.1849
  227LYS    HB3 3658   4.128   2.805   4.923 -0.8302 -0.3949  0.2293
  227LYS    HG2 3659   4.178   2.893   4.704 -0.0931 -0.5034 -0.0009
  227LYS    HG3 3660   4.328   2.874   4.789  0.2471  1.4565  0.6384
  227LYS    HD2 3661   4.189   3.141   4.774 -0.0425 -0.6223  1.2249
  227LYS    HD3 3662   4.365   3.104   4.820  0.1105 -1.0349 -1.8070
  227LYS    HE2 3663   4.426   3.022   4.609 -0.4160 -0.7629 -0.5326
  227LYS    HE3 3664   4.275   3.049   4.541  0.2900  0.3564 -0.4127
  227LYS    HZ1 3665   4.467   3.253   4.598 -0.2202 -0.0808  0.5105
  227LYS    HZ2 3666   4.395   3.221   4.467 -0.6346  0.8152  0.2516
  227LYS    HZ3 3667   4.297   3.280   4.570  0.0579 -0.0283  0.1200
  228ASN      N 3668   4.148   2.922   5.269  0.1389  0.1702  0.0806
  228ASN     CA 3669   4.099   2.955   5.403  0.0103 -0.4082  0.7602
  228ASN      C 3670   4.162   3.075   5.468 -0.3949 -0.1009 -0.0853
  228ASN      O 3671   4.182   3.182   5.410 -0.5183 -0.2197 -0.4256
  228ASN     CB 3672   3.944   2.983   5.398 -0.6814 -0.4126  0.3921
  228ASN     CG 3673   3.871   2.855   5.341  0.4466 -0.1771  0.4241
  228ASN    ND2 3674   3.829   2.780   5.440 -0.8408 -0.4451  0.5936
  228ASN    OD1 3675   3.851   2.833   5.217  0.3062 -0.1327 -0.4577
  228ASN      H 3676   4.204   2.838   5.263 -0.4650 -0.2889  0.5788
  228ASN     HA 3677   4.108   2.862   5.459 -0.8518 -0.3992  0.9461
  228ASN    HB2 3678   3.926   3.068   5.332  1.0043 -0.5119 -0.2789
  228ASN    HB3 3679   3.907   3.029   5.490  0.1309  0.2933  0.3875
  228ASN   HD21 3680   3.772   2.696   5.434 -0.2927 -0.8952  1.3553
  228ASN   HD22 3681   3.858   2.815   5.530  0.4500  0.8481 -0.2505
  229VAL      N 3682   4.185   3.057   5.597  0.1070  0.2708 -0.3984
  229VAL     CA 3683   4.194   3.157   5.716  0.6510 -0.1375  0.1936
  229VAL      C 3684   4.078   3.262   5.722 -0.4470  0.7082  0.0308
  229VAL      O 3685   4.030   3.288   5.831  0.4147 -1.0202  0.6009
  229VAL     CB 3686   4.337   3.206   5.744  0.2828 -0.9422  0.5436
  229VAL    CG1 3687   4.433   3.092   5.738 -0.3411  0.5169 -0.3247
  229VAL    CG2 3688   4.347   3.284   5.874  0.0226 -0.4050 -0.9141
  229VAL      H 3689   4.179   2.959   5.618  0.1331  0.1583 -0.8893
  229VAL     HA 3690   4.178   3.093   5.803  0.5709  0.2092  0.4384
  229VAL     HB 3691   4.365   3.278   5.667  0.2439 -1.1093  0.3726
  229VAL   HG11 3692   4.410   3.017   5.814  0.7199  0.4213 -0.0685
  229VAL   HG12 3693   4.425   3.034   5.645  0.0027 -0.0903  0.0107
  229VAL   HG13 3694   4.533   3.127   5.758 -0.0847 -0.0267 -0.5984
  229VAL   HG21 3695   4.344   3.214   5.957  0.3331 -0.7844 -1.2149
  229VAL   HG22 3696   4.446   3.327   5.888 -0.1923  0.1008 -0.9163
  229VAL   HG23 3697   4.283   3.372   5.884  0.4828 -0.1838  0.3323
  230VAL      N 3698   4.036   3.318   5.610  0.2993 -0.2749 -0.3224
  230VAL     CA 3699   3.909   3.400   5.602 -0.4039 -1.0100  0.1747
  230VAL      C 3700   3.825   3.348   5.485 -0.7828  0.2384  0.1072
  230VAL      O 3701   3.882   3.319   5.385  0.3233 -0.1453  0.8709
  230VAL     CB 3702   3.936   3.552   5.572 -0.7503 -0.1028  0.5199
  230VAL    CG1 3703   3.988   3.621   5.699  0.5473  0.1426  0.4382
  230VAL    CG2 3704   3.810   3.643   5.541 -0.2332 -0.8534  0.8168
  230VAL      H 3705   4.080   3.297   5.521  1.6751 -0.6097  0.3824
  230VAL     HA 3706   3.858   3.401   5.699 -0.6224  0.7623  0.1104
  230VAL     HB 3707   4.002   3.558   5.486 -0.8157 -0.2422  0.4601
  230VAL   HG11 3708   3.907   3.622   5.772 -0.2079  0.4497 -0.3623
  230VAL   HG12 3709   4.072   3.560   5.732  0.2540 -0.2796  0.4178
  230VAL   HG13 3710   4.021   3.721   5.672  1.2813 -0.0896  0.4406
  230VAL   HG21 3711   3.746   3.652   5.629 -0.3920 -0.1233  0.6451
  230VAL   HG22 3712   3.845   3.742   5.512  1.4925 -1.5805  0.1768
  230VAL   HG23 3713   3.760   3.613   5.449  0.0830 -0.5571  0.5417
  231PRO      N 3714   3.698   3.332   5.497  0.8637 -0.3644 -0.0343
  231PRO     CA 3715   3.615   3.276   5.385 -1.0212 -0.1402  0.3426
  231PRO      C 3716   3.600   3.386   5.272  0.3611 -0.2589 -0.2976
  231PRO      O 3717   3.613   3.506   5.305  0.3516  0.8399  0.3081
  231PRO     CB 3718   3.489   3.231   5.444  0.7914 -0.2133 -0.0394
  231PRO     CG 3719   3.480   3.304   5.576  0.3874 -0.1431 -0.6322
  231PRO     CD 3720   3.621   3.323   5.623 -1.0462 -0.3110  0.5509
  231PRO     HA 3721   3.662   3.193   5.331  0.1472  0.0881  0.9358
  231PRO    HB2 3722   3.405   3.255   5.379  1.5488  0.6067 -0.7610
  231PRO    HB3 3723   3.492   3.123   5.462 -1.1485 -0.1899  0.8642
  231PRO    HG2 3724   3.426   3.398   5.560  0.2664 -0.2842 -1.0938
  231PRO    HG3 3725   3.422   3.255   5.655  0.4408 -0.0222 -0.5177
  231PRO    HD2 3726   3.636   3.416   5.678  0.2136  0.3650 -0.7927
  231PRO    HD3 3727   3.649   3.234   5.679 -0.1776  0.1231  0.8254
  232LEU      N 3728   3.561   3.353   5.150 -0.4658  0.4836 -0.2900
  232LEU     CA 3729   3.553   3.442   5.036  0.1305 -0.3059  0.2494
  232LEU      C 3730   3.456   3.561   5.055 -0.9658 -0.2482  0.1078
  232LEU      O 3731   3.477   3.676   5.004 -0.2592  0.8560 -0.7368
  232LEU     CB 3732   3.532   3.361   4.903  0.1925  0.8896 -0.7994
  232LEU     CG 3733   3.554   3.438   4.778  0.2933 -0.4660  1.0306
  232LEU    CD1 3734   3.684   3.506   4.766 -2.1103 -0.7941  0.5162
  232LEU    CD2 3735   3.526   3.353   4.652  0.2288  0.6197  0.3254
  232LEU      H 3736   3.540   3.254   5.142 -1.0374  0.6375 -0.7834
  232LEU     HA 3737   3.651   3.491   5.042 -0.1277  0.2942 -0.1916
  232LEU    HB2 3738   3.613   3.287   4.898  0.5984  1.1669  0.6787
  232LEU    HB3 3739   3.432   3.317   4.903  0.4761  0.1956 -0.1978
  232LEU     HG 3740   3.474   3.513   4.773  0.2983 -0.4973 -0.7694
  232LEU   HD11 3741   3.693   3.583   4.843 -0.3753 -0.8687  0.4733
  232LEU   HD12 3742   3.758   3.430   4.792 -0.5043  0.3542 -0.3471
  232LEU   HD13 3743   3.709   3.541   4.666 -1.1795 -0.2214  0.9182
  232LEU   HD21 3744   3.512   3.422   4.569  0.6880 -0.2225 -0.4785
  232LEU   HD22 3745   3.614   3.292   4.634 -0.5558 -0.4458 -0.1320
  232LEU   HD23 3746   3.432   3.298   4.664  0.0920  0.7985  0.0925
  233TYR      N 3747   3.347   3.533   5.118  0.6084 -0.8638 -0.1466
  233TYR     CA 3748   3.242   3.633   5.161 -1.1741 -0.3724  0.2074
  233TYR      C 3749   3.306   3.734   5.256  0.6020  0.9796  0.1499
  233TYR      O 3750   3.307   3.850   5.229  0.0877  0.0382 -0.0056
  233TYR     CB 3751   3.119   3.554   5.206 -0.5291  0.0948  0.2144
  233TYR     CG 3752   2.997   3.641   5.230  0.1996  0.3536  0.2099
  233TYR    CD1 3753   2.994   3.720   5.340 -0.2557 -0.5424  1.1984
  233TYR    CD2 3754   2.885   3.635   5.140  0.1028 -0.4046 -0.0378
  233TYR    CE1 3755   2.887   3.805   5.359  0.5615  0.2599 -0.9764
  233TYR    CE2 3756   2.775   3.711   5.166  0.3919  0.8118 -0.2003
  233TYR     CZ 3757   2.771   3.797   5.279 -0.5961  0.5336 -0.0919
  233TYR     OH 3758   2.668   3.879   5.309 -0.4206 -0.0248 -0.4052
  233TYR      H 3759   3.317   3.437   5.132 -1.2499 -0.2845  0.4582
  233TYR     HA 3760   3.216   3.690   5.072  0.0957  0.5626  0.3792
  233TYR    HB2 3761   3.096   3.500   5.115 -0.2994  0.9014 -0.3389
  233TYR    HB3 3762   3.140   3.485   5.289 -1.4868 -0.2965  0.1501
  233TYR    HD1 3763   3.083   3.723   5.401  1.8664 -0.4367 -1.5127
  233TYR    HD2 3764   2.886   3.568   5.055 -1.3315  0.7028 -1.0364
  233TYR    HE1 3765   2.893   3.880   5.436  0.1054  0.0979 -0.7814
  233TYR    HE2 3766   2.695   3.701   5.093  0.5126  0.6872 -0.3172
  233TYR     HH 3767   2.615   3.896   5.231  0.7774  0.4864 -1.1570
  234ASP      N 3768   3.363   3.683   5.367  1.1934 -0.5242  0.5724
  234ASP     CA 3769   3.413   3.778   5.465 -0.2611  0.5517 -0.1019
  234ASP      C 3770   3.533   3.859   5.409  0.3396  0.0862 -0.8062
  234ASP      O 3771   3.555   3.974   5.453 -0.1824 -0.9969 -0.2679
  234ASP     CB 3772   3.460   3.702   5.585 -0.3628  0.8203 -0.5946
  234ASP     CG 3773   3.356   3.619   5.665 -0.3574 -0.0983  0.1510
  234ASP    OD1 3774   3.388   3.601   5.782 -0.0704 -0.2943 -0.3454
  234ASP    OD2 3775   3.250   3.573   5.616  0.4692  0.8659  0.4963
  234ASP      H 3776   3.362   3.583   5.381 -0.1379 -0.5392  0.5952
  234ASP     HA 3777   3.330   3.842   5.496 -0.2295  0.3631  0.3872
  234ASP    HB2 3778   3.528   3.627   5.545  0.1840  1.6735 -1.3359
  234ASP    HB3 3779   3.516   3.772   5.646 -0.4745 -0.1668  0.7442
  235LEU      N 3780   3.606   3.803   5.310  0.1443 -0.0326  0.4588
  235LEU     CA 3781   3.724   3.867   5.238  0.6013  0.1742 -0.1414
  235LEU      C 3782   3.677   3.972   5.138 -0.2252  0.3695  0.1197
  235LEU      O 3783   3.733   4.076   5.134 -0.7467  0.3876  0.0215
  235LEU     CB 3784   3.805   3.764   5.165  0.0057  0.2033  0.2990
  235LEU     CG 3785   3.920   3.819   5.077 -0.5836 -0.9083 -0.5562
  235LEU    CD1 3786   4.026   3.876   5.170  0.1908 -0.9526  0.0075
  235LEU    CD2 3787   3.991   3.715   5.001  0.4344  0.6251  0.5641
  235LEU      H 3788   3.581   3.711   5.277 -0.5186 -0.4008  1.8470
  235LEU     HA 3789   3.783   3.912   5.317 -0.5239  0.7383  0.4168
  235LEU    HB2 3790   3.830   3.702   5.252  0.3033 -0.0054  0.0713
  235LEU    HB3 3791   3.737   3.709   5.100  0.0366  1.2263 -0.6443
  235LEU     HG 3792   3.889   3.899   5.010  0.4860  0.4708  0.4822
  235LEU   HD11 3793   3.992   3.966   5.222  0.5258 -0.3342 -0.7879
  235LEU   HD12 3794   4.052   3.802   5.246 -0.9430 -1.6261 -0.2164
  235LEU   HD13 3795   4.108   3.919   5.113 -0.2288 -0.2454 -0.0939
  235LEU   HD21 3796   4.042   3.757   4.914 -1.4984 -0.6288 -1.3700
  235LEU   HD22 3797   4.060   3.655   5.060 -0.3490 -1.1909 -0.2140
  235LEU   HD23 3798   3.917   3.645   4.962  0.7550  0.4835  0.1898
  236LEU      N 3799   3.587   3.940   5.046  0.5374  0.4985  0.1857
  236LEU     CA 3800   3.535   4.035   4.951  0.1403  0.0570  0.9068
  236LEU      C 3801   3.457   4.157   5.007 -0.3804  0.3335 -0.1724
  236LEU      O 3802   3.467   4.262   4.951  0.4851  0.0494 -0.0893
  236LEU     CB 3803   3.451   3.960   4.844  0.3499 -0.0445  0.1974
  236LEU     CG 3804   3.544   3.868   4.758  1.4881  0.0486  0.5108
  236LEU    CD1 3805   3.432   3.781   4.686 -1.6116 -1.1842 -0.8581
  236LEU    CD2 3806   3.622   3.945   4.652 -0.9709 -0.2859  0.0651
  236LEU      H 3807   3.538   3.853   5.037 -0.5323  1.0749  0.1221
  236LEU     HA 3808   3.622   4.073   4.898 -1.3020  0.7690 -1.2123
  236LEU    HB2 3809   3.376   3.901   4.898  0.3232  0.0779  0.2941
  236LEU    HB3 3810   3.407   4.031   4.774  0.7213  0.1358  0.1463
  236LEU     HG 3811   3.605   3.808   4.825 -0.7518 -1.9239  1.0416
  236LEU   HD11 3812   3.396   3.708   4.758 -0.7633 -0.5371  0.2890
  236LEU   HD12 3813   3.355   3.840   4.635  0.3737  1.1854 -1.5061
  236LEU   HD13 3814   3.487   3.746   4.599 -0.0900  0.1731 -0.5295
  236LEU   HD21 3815   3.705   3.999   4.699 -1.2080 -0.1931  0.3861
  236LEU   HD22 3816   3.669   3.872   4.586 -0.1511  0.9797 -0.8461
  236LEU   HD23 3817   3.561   4.011   4.590 -0.9255  0.5680  0.8804
  237LEU      N 3818   3.396   4.129   5.122 -0.2710 -0.2563 -0.5704
  237LEU     CA 3819   3.340   4.239   5.202  1.2408 -0.6745 -1.0948
  237LEU      C 3820   3.433   4.359   5.226  0.7062  0.1342 -0.2132
  237LEU      O 3821   3.387   4.470   5.214 -0.4391  0.5333 -0.0607
  237LEU     CB 3822   3.286   4.184   5.338  0.5476  0.2477 -0.5675
  237LEU     CG 3823   3.133   4.165   5.350  0.1941  0.0066  1.0975
  237LEU    CD1 3824   3.095   4.069   5.455  0.2515 -0.4596  0.2190
  237LEU    CD2 3825   3.066   4.300   5.375  1.1041 -1.0185 -0.0519
  237LEU      H 3826   3.403   4.039   5.168  0.8248  0.6163  1.1658
  237LEU     HA 3827   3.257   4.275   5.142  1.5871  0.2429 -1.0545
  237LEU    HB2 3828   3.335   4.091   5.363 -0.5866 -0.1260  0.4357
  237LEU    HB3 3829   3.317   4.260   5.410 -0.7669 -0.5816  0.9976
  237LEU     HG 3830   3.095   4.131   5.253 -1.4621 -0.2217  1.7696
  237LEU   HD11 3831   3.132   3.969   5.433  0.3341 -0.3052 -0.3583
  237LEU   HD12 3832   3.141   4.114   5.544  0.1883 -0.4650  0.2543
  237LEU   HD13 3833   2.987   4.071   5.470  0.2811 -0.0292  0.4199
  237LEU   HD21 3834   2.958   4.288   5.372  0.7542  1.1470  0.6346
  237LEU   HD22 3835   3.075   4.329   5.480  0.3620  0.2504 -0.3026
  237LEU   HD23 3836   3.096   4.374   5.301 -1.1952  0.9998  0.7657
  238GLU      N 3837   3.557   4.331   5.263 -0.2163 -0.0202 -0.2370
  238GLU     CA 3838   3.650   4.431   5.291 -0.0664 -0.2687  0.2492
  238GLU      C 3839   3.695   4.503   5.164  0.1511  0.0296 -0.1822
  238GLU      O 3840   3.726   4.623   5.176 -0.1729  0.1316 -0.5571
  238GLU     CB 3841   3.763   4.350   5.374 -0.4378 -0.5567  0.6875
  238GLU     CG 3842   3.894   4.424   5.380 -0.5142 -0.7877  0.5656
  238GLU     CD 3843   4.009   4.354   5.448 -0.5798 -0.0337 -0.4840
  238GLU    OE1 3844   3.999   4.244   5.507 -0.6020 -0.0849 -1.1445
  238GLU    OE2 3845   4.115   4.418   5.456  0.4216 -0.2898 -0.1913
  238GLU      H 3846   3.576   4.240   5.304 -1.0167  0.0878  0.4302
  238GLU     HA 3847   3.604   4.506   5.355  0.1977  1.8864 -1.8152
  238GLU    HB2 3848   3.729   4.328   5.475  0.3792 -0.9581  0.8899
  238GLU    HB3 3849   3.777   4.262   5.312  2.0624  0.7649 -0.9535
  238GLU    HG2 3850   3.926   4.442   5.278  0.6832 -0.0638  1.0200
  238GLU    HG3 3851   3.884   4.519   5.433  0.2437 -0.8049  0.7678
  239MET      N 3852   3.697   4.435   5.046  0.1783 -0.5045 -0.4710
  239MET     CA 3853   3.731   4.495   4.923 -0.4904 -0.5943  0.0616
  239MET      C 3854   3.624   4.582   4.847 -0.4515  0.4044  0.0882
  239MET      O 3855   3.646   4.690   4.795 -0.5345 -0.7007 -0.2083
  239MET     CB 3856   3.784   4.378   4.832 -0.5836 -0.2227 -0.3416
  239MET     CG 3857   3.914   4.310   4.896  0.9673 -0.7068 -0.7481
  239MET     SD 3858   3.970   4.180   4.787 -0.2244 -0.1195 -0.2204
  239MET     CE 3859   4.126   4.141   4.878  1.2298 -1.3173  1.1143
  239MET      H 3860   3.658   4.342   5.048 -0.0697 -0.4031 -0.5499
  239MET     HA 3861   3.820   4.556   4.942 -0.1755 -0.9735 -0.1511
  239MET    HB2 3862   3.707   4.308   4.798 -1.3771  0.8573 -0.8867
  239MET    HB3 3863   3.813   4.419   4.735 -0.4319 -0.7478 -0.5256
  239MET    HG2 3864   3.991   4.386   4.912  1.0316 -1.0414  0.8239
  239MET    HG3 3865   3.892   4.268   4.994  0.5063 -1.2232 -1.0633
  239MET    HE1 3866   4.097   4.091   4.971 -0.6026 -0.7087  0.9583
  239MET    HE2 3867   4.177   4.073   4.808  0.3596  0.6160 -1.7701
  239MET    HE3 3868   4.184   4.232   4.884 -0.1144 -0.3892  0.9090
  240LEU      N 3869   3.499   4.524   4.841 -0.3903  0.1556 -0.8223
  240LEU     CA 3870   3.371   4.595   4.805  0.2055  1.3100  0.0612
  240LEU      C 3871   3.331   4.717   4.896  0.2577  0.2258  0.3415
  240LEU      O 3872   3.266   4.806   4.839  0.0665 -0.7037  0.1698
  240LEU     CB 3873   3.254   4.485   4.793 -0.3512 -0.8557 -0.0090
  240LEU     CG 3874   3.258   4.411   4.655 -1.1165 -0.3545 -0.2736
  240LEU    CD1 3875   3.193   4.277   4.667  0.9448  0.4994 -0.3442
  240LEU    CD2 3876   3.194   4.497   4.546 -0.9223  0.8241 -1.5342
  240LEU      H 3877   3.486   4.432   4.879 -0.6322  0.3505 -0.4258
  240LEU     HA 3878   3.391   4.640   4.708  0.9493  0.3300 -0.2753
  240LEU    HB2 3879   3.263   4.421   4.881 -0.6492  0.2147  0.8351
  240LEU    HB3 3880   3.155   4.527   4.810  0.2569  0.8567 -0.3525
  240LEU     HG 3881   3.360   4.386   4.624 -1.2783 -1.7351  0.2105
  240LEU   HD11 3882   3.185   4.219   4.575 -0.3266 -0.1441  0.1297
  240LEU   HD12 3883   3.253   4.211   4.729  0.0230  0.1807  0.2539
  240LEU   HD13 3884   3.092   4.294   4.703  0.9049  1.9642 -0.9939
  240LEU   HD21 3885   3.232   4.599   4.536  0.9187  0.3054 -0.6919
  240LEU   HD22 3886   3.215   4.455   4.448  0.4685 -0.5063 -0.7469
  240LEU   HD23 3887   3.085   4.491   4.557 -0.8133 -0.9057 -0.8015
  241ASP      N 3888   3.379   4.730   5.017 -0.0774 -0.8729  0.0241
  241ASP     CA 3889   3.357   4.856   5.097 -0.7253 -0.4029  0.4097
  241ASP      C 3890   3.425   4.980   5.041  0.5327 -0.9480 -1.3396
  241ASP      O 3891   3.532   4.984   4.990 -0.4507  0.5501 -0.2503
  241ASP     CB 3892   3.429   4.819   5.235  0.3104 -1.0571  0.1716
  241ASP     CG 3893   3.426   4.936   5.335 -0.1522  0.5668 -0.6662
  241ASP    OD1 3894   3.314   4.970   5.381 -0.3945 -0.4499 -0.0980
  241ASP    OD2 3895   3.534   4.971   5.389  0.0111  0.8163 -0.1931
  241ASP      H 3896   3.432   4.658   5.065  0.0417 -0.0881  1.1729
  241ASP     HA 3897   3.253   4.877   5.122 -0.5719  0.4773  0.3703
  241ASP    HB2 3898   3.384   4.730   5.278  1.5806 -1.3765  0.9336
  241ASP    HB3 3899   3.536   4.801   5.227  0.6435  0.8227 -1.1040
  242ALA      N 3900   3.354   5.091   5.053  0.2493  0.0813 -0.1045
  242ALA     CA 3901   3.395   5.214   4.970 -0.4483  1.1664 -0.3544
  242ALA      C 3902   3.513   5.290   5.033 -0.6218  0.7413 -1.1730
  242ALA      O 3903   3.537   5.280   5.164  0.5868 -0.2226  0.3968
  242ALA     CB 3904   3.278   5.297   4.956 -0.8806  0.7686  0.0622
  242ALA      H 3905   3.268   5.094   5.105  0.7101  0.7676  0.6563
  242ALA     HA 3906   3.422   5.184   4.869 -0.0351  0.2736 -0.0042
  242ALA    HB1 3907   3.241   5.330   5.053 -0.9386  1.2481 -0.1172
  242ALA    HB2 3908   3.307   5.377   4.887  1.4575  0.9352  1.0393
  242ALA    HB3 3909   3.205   5.233   4.906 -0.2430  0.0121  0.0651
  243HIS      N 3910   3.593   5.357   4.957  0.4341 -0.2522  0.3527
  243HIS     CA 3911   3.707   5.435   4.998  0.3413 -0.0149 -0.9776
  243HIS      C 3912   3.677   5.573   5.052 -0.4425 -0.1046 -0.6826
  243HIS      O 3913   3.742   5.671   5.010  0.3364 -0.3422  0.0153
  243HIS     CB 3914   3.814   5.430   4.887  0.0091 -0.6877  1.3582
  243HIS     CG 3915   3.762   5.511   4.768  0.3137  0.2024  0.2646
  243HIS    CD2 3916   3.813   5.632   4.716 -0.3512  0.2527  0.1835
  243HIS    ND1 3917   3.656   5.471   4.688 -0.0546 -0.2010 -0.3268
  243HIS    CE1 3918   3.653   5.558   4.591 -0.2365 -1.1742 -0.3597
  243HIS    NE2 3919   3.745   5.660   4.601  0.9865  0.8878  0.1903
  243HIS      H 3920   3.567   5.368   4.860  0.6861  1.5801  0.4148
  243HIS     HA 3921   3.750   5.384   5.084 -1.0050  0.7778  0.2607
  243HIS    HB2 3922   3.911   5.462   4.925 -0.1523 -0.4604  1.5856
  243HIS    HB3 3923   3.810   5.327   4.852 -0.0165 -0.2211 -0.1439
  243HIS    HD2 3924   3.900   5.687   4.751  0.1564 -0.3286 -0.1228
  243HIS    HE1 3925   3.582   5.555   4.510 -0.7372  0.1913 -0.0180
  243HIS    HE2 3926   3.754   5.736   4.536  0.3834  1.5127  0.7979
  244ARG      N 3927   3.584   5.583   5.148  0.2122  0.7430  0.2606
  244ARG     CA 3928   3.513   5.705   5.187 -0.4227  0.1486  0.0603
  244ARG      C 3929   3.612   5.814   5.238 -0.3457 -0.1125  0.5300
  244ARG      O 3930   3.582   5.932   5.221  0.2654  0.3234  0.0697
  244ARG     CB 3931   3.404   5.665   5.283  0.3789  1.1788 -0.9209
  244ARG     CG 3932   3.459   5.597   5.420  0.2081  0.2155  1.1016
  244ARG     CD 3933   3.358   5.534   5.513 -0.2859  1.3667 -0.3281
  244ARG     NE 3934   3.281   5.429   5.445  0.4784  0.8587  0.7544
  244ARG     CZ 3935   3.304   5.299   5.447  0.4733 -0.4403  0.1828
  244ARG    NH1 3936   3.417   5.245   5.488  0.5811 -1.1515 -0.4667
  244ARG    NH2 3937   3.224   5.223   5.382  0.7561  0.4329  1.1704
  244ARG      H 3938   3.529   5.499   5.160  0.6229  0.4828  0.3247
  244ARG     HA 3939   3.465   5.752   5.102  0.8923  0.9199 -0.3142
  244ARG    HB2 3940   3.343   5.748   5.317  1.4429  1.3308  0.8271
  244ARG    HB3 3941   3.334   5.600   5.231 -0.7988  0.5907  1.1682
  244ARG    HG2 3942   3.526   5.516   5.392  1.0968  1.3225 -0.2577
  244ARG    HG3 3943   3.512   5.681   5.466 -0.2665  0.6442  0.8853
  244ARG    HD2 3944   3.416   5.491   5.595 -0.7285 -0.6759 -0.9741
  244ARG    HD3 3945   3.283   5.604   5.550 -1.4812  0.2776 -0.5492
  244ARG     HE 3946   3.211   5.463   5.381  0.0427 -0.7621  0.2902
  244ARG   HH11 3947   3.433   5.148   5.464  0.3109 -1.2825 -0.1300
  244ARG   HH12 3948   3.479   5.302   5.544 -0.2782  0.3228 -0.9014
  244ARG   HH21 3949   3.248   5.125   5.387 -0.9645 -0.0793  0.6910
  244ARG   HH22 3950   3.134   5.247   5.343  0.6017 -1.0781  0.4571
  245LEU      N 3951   3.726   5.785   5.293 -0.2207  0.2343 -0.5004
  245LEU     CA 3952   3.793   5.890   5.375 -0.5556  0.4500 -0.3113
  245LEU      C 3953   3.874   5.985   5.280  1.0439  0.3176 -0.4998
  245LEU      O 3954   3.894   6.098   5.319 -0.2438 -0.2656 -0.2994
  245LEU     CB 3955   3.896   5.815   5.468  0.5243 -0.6966 -0.6803
  245LEU     CG 3956   3.968   5.910   5.566  0.6622 -0.0242 -0.8837
  245LEU    CD1 3957   3.874   6.007   5.636  0.3240  0.0748  0.5910
  245LEU    CD2 3958   4.050   5.829   5.665  0.3334  0.5293 -0.0153
  245LEU      H 3959   3.741   5.686   5.309 -1.3604  0.1550  0.3839
  245LEU     HA 3960   3.723   5.946   5.438  0.0670  0.3206  0.5388
  245LEU    HB2 3961   3.841   5.742   5.528 -0.9554  0.4280 -0.5461
  245LEU    HB3 3962   3.974   5.764   5.411  0.8947 -0.9059 -0.0106
  245LEU     HG 3963   4.038   5.970   5.509  0.5438  0.4495 -0.5373
  245LEU   HD11 3964   3.798   5.955   5.695 -0.2355 -0.1585 -0.3031
  245LEU   HD12 3965   3.935   6.057   5.712  0.6173  0.0764  0.3556
  245LEU   HD13 3966   3.830   6.077   5.566  0.6372  0.1782  0.4928
  245LEU   HD21 3967   4.097   5.751   5.605 -0.1963 -0.9405  1.3451
  245LEU   HD22 3968   4.126   5.889   5.714 -0.4133  0.5385  1.2138
  245LEU   HD23 3969   3.993   5.782   5.745 -0.0165  0.9503 -0.0103
  246NME      N 3970   3.921   5.944   5.162 -0.3466  0.0677  0.5805
  246NME    CH3 3971   3.966   6.037   5.056 -0.0534  0.8197 -0.8685
  246NME      H 3972   3.897   5.851   5.131  0.4441  0.0040  0.1051
  246NME   HH31 3973   3.922   6.002   4.963 -0.3562  0.4953 -0.6130
  246NME   HH32 3974   3.945   6.136   5.096 -1.0797  0.0229  0.8099
  246NME   HH33 3975   4.074   6.031   5.042 -0.0272 -0.0339 -0.4720
  247LIG     O1 3976   4.214   3.170   4.006 -0.9301  0.3037 -0.6456
  247LIG     C1 3977   4.235   3.078   3.927  0.1377  0.1076  0.3415
  247LIG     C2 3978   4.271   2.935   3.965  0.2320  0.1430  0.7391
  247LIG     C3 3979   4.399   2.887   3.897 -0.6182  0.1111  1.4642
  247LIG     C4 3980   4.397   2.915   3.737  0.2596 -0.4144 -0.0135
  247LIG     C5 3981   4.300   2.814   3.675 -0.1129 -0.9129  1.0496
  247LIG     C6 3982   4.276   2.690   3.721  0.3990  0.7689 -0.3664
  247LIG     C7 3983   4.197   2.597   3.653  0.2489  0.0137  0.1948
  247LIG     O2 3984   4.171   2.469   3.705  0.1342 -0.3841  0.1736
  247LIG     C8 3985   4.136   2.633   3.532  0.0238  0.2301 -0.3998
  247LIG     C9 3986   4.154   2.763   3.486  0.4053  0.3756  0.3201
  247LIG    C10 3987   4.229   2.853   3.559  0.9356 -0.0583  0.5371
  247LIG     O3 3988   4.239   2.982   3.514 -0.3617  0.1628 -0.5648
  247LIG    C11 3989   4.346   3.072   3.551  0.3139  0.5137 -0.6384
  247LIG    C12 3990   4.308   3.211   3.495 -1.0827 -0.0276 -0.5407
  247LIG    C13 3991   4.179   3.249   3.452 -1.0042  1.0671 -0.3125
  247LIG    C14 3992   4.154   3.378   3.427 -0.4126 -0.2173  0.5251
  247LIG    C15 3993   4.250   3.476   3.437  0.6200  0.1851 -0.0841
  247LIG     O4 3994   4.221   3.600   3.398 -0.2942  0.2213 -0.3076
  247LIG    C16 3995   4.380   3.439   3.465 -0.3436 -0.3854  0.5098
  247LIG    C17 3996   4.412   3.308   3.501 -0.5282  0.2561 -0.8640
  247LIG    C18 3997   4.357   3.067   3.705 -1.2513  1.1331  0.5894
  247LIG    C19 3998   4.235   3.110   3.779  0.6037  0.9740 -0.8750
  247LIG     H1 3999   4.280   2.943   4.074  0.2332  0.5857  0.7113
  247LIG     H2 4000   4.187   2.869   3.942  0.4504  0.0241  0.2502
  247LIG     H3 4001   4.483   2.952   3.926 -0.6771  1.0603 -0.2509
  247LIG     H4 4002   4.430   2.784   3.918 -0.3688 -0.1422  0.0494
  247LIG     H5 4003   4.495   2.890   3.694  0.0754 -1.5486  0.1561
  247LIG     H6 4004   4.331   2.642   3.801 -1.1845  0.1851  0.4672
  247LIG     H7 4005   4.180   2.453   3.801 -0.4763  0.1466  0.3367
  247LIG     H8 4006   4.073   2.562   3.480 -0.4462  0.1793  0.2166
  247LIG     H9 4007   4.105   2.791   3.394  0.5617 -0.7760 -0.1504
  247LIG    H10 4008   4.438   3.028   3.511  0.4703 -0.4236  0.6318
  247LIG    H11 4009   4.106   3.168   3.451 -0.3498  0.4244 -1.5518
  247LIG    H12 4010   4.058   3.422   3.401  0.1208  0.8352  0.2145
  247LIG    H13 4011   4.300   3.652   3.421  0.1402 -0.7446  0.5293
  247LIG    H14 4012   4.451   3.519   3.487  0.1377 -0.8930  0.8770
  247LIG    H15 4013   4.510   3.277   3.536 -1.1403 -0.5933  0.2131
  247LIG    H16 4014   4.444   3.126   3.735 -0.6759  0.3385  0.5242
  247LIG    H17 4015   4.150   3.054   3.737  0.2753 -0.1257  1.0125
  247LIG    H18 4016   4.210   3.216   3.766  0.9974  1.2605  0.4225
  248Na+     NA 4017   1.195   6.974   5.620 -0.9760  0.2754  0.2465
  249Na+     NA 4018   1.115   5.408   0.609  0.1708 -0.2140 -0.3237
  250Na+     NA 4019   3.336   4.117   0.603 -0.1166 -0.5310 -0.5511
  251Na+     NA 4020   1.993   3.268   6.002  0.0681 -0.0676 -0.4202
  252Na+     NA 4021   6.416   6.518   6.304 -0.5208 -0.2084  0.2683
  253Na+     NA 4022   6.681   2.042   0.495 -0.4183  0.4549 -0.1511
  254Na+     NA 4023   3.270   4.691   1.886  0.1373  0.0042  0.2208
  255Na+     NA 4024   6.567   3.235   1.425 -0.1000 -0.4308 -0.5257
  256Na+     NA 4025   6.895   3.112   3.112 -0.0953  0.3586 -0.0369
  257Na+     NA 4026   4.223   1.367   4.162 -0.2070  0.1913 -0.0174
  258Na+     NA 4027   3.898   5.578   2.822 -0.2358 -0.1556 -0.2168
  259Na+     NA 4028   5.587   0.696   2.119  0.4794  0.3762  0.0531
  260Cl-     CL 4029   0.735   7.032   6.146  0.1554 -0.0185 -0.0179
  261Cl-     CL 4030   2.544   4.649   6.204  0.0549 -0.1823 -0.3216
  262Cl-     CL 4031   5.302   2.727   1.704  0.0657 -0.1135 -0.1906
  263Cl-     CL 4032   6.492   1.112   2.422 -0.2533  0.6742 -0.1264
  264Cl-     CL 4033   6.159   6.860   4.059 -0.2201 -0.1583  0.0449
  265Cl-     CL 4034   4.368   5.688   7.147 -0.1688  0.0031  0.0245
  266Cl-     CL 4035   3.424   4.525   0.246 -0.1023  0.0323 -0.1573
  267Cl-     CL 4036   0.555   4.725   0.328  0.1005 -0.0325 -0.0079
  268Cl-     CL 4037   5.483   1.008   0.294  0.4649 -0.1549  0.0760
  269Cl-     CL 4038   4.035   1.040   6.343  0.0683  0.1953 -0.2897
  270Cl-     CL 4039   6.641   4.802   1.141 -0.0730 -0.0726 -0.1472
  271HOH      O 4040   4.298   4.399   3.542 -0.1508 -0.2377 -0.3208
  271HOH     H1 4041   4.336   4.429   3.459 -1.9003  0.1265 -1.0769
  271HOH     H2 4042   4.320   4.468   3.605  0.3014  0.0212 -0.7500
  272HOH      O 4043   5.611   2.419   1.195  0.2038 -0.6106 -0.4036
  272HOH     H1 4044   5.665   2.381   1.265  1.4459  0.2518 -0.8244
  272HOH     H2 4045   5.551   2.478   1.241  1.3713  0.3672 -0.0493
  273HOH      O 4046   6.843   2.003   0.073 -0.1734  0.4661  0.2080
  273HOH     H1 4047   6.818   1.949   0.147  0.1116 -0.1312 -0.1171
  273HOH     H2 4048   6.912   2.060   0.106 -0.0280  0.1849  0.3945
  274HOH      O 4049   2.551   3.696   4.087  0.6399 -0.5408 -0.2149
  274HOH     H1 4050   2.573   3.784   4.056 -0.0282 -0.0436  0.6287
  274HOH     H2 4051   2.626   3.671   4.141  0.8823 -0.5508 -0.5462
  275HOH      O 4052   0.509   2.392   1.112 -0.0728 -0.4869 -0.0343
  275HOH     H1 4053   0.587   2.422   1.158 -0.0998  0.1934 -0.4095
  275HOH     H2 4054   0.487   2.463   1.052 -0.9982 -0.6550  0.0778
  276HOH      O 4055   4.293   5.275   2.131  0.4771  0.6597  0.0639
  276HOH     H1 4056   4.293   5.354   2.185 -0.5472  0.4652  0.3851
  276HOH     H2 4057   4.328   5.207   2.188  0.9106  0.7702 -0.0599
  277HOH      O 4058   6.378   4.316   0.166  0.0592 -0.5282  0.0722
  277HOH     H1 4059   6.373   4.411   0.165  0.5457 -0.4992  0.3093
  277HOH     H2 4060   6.295   4.288   0.206  0.0569 -0.1947  0.3057
  278HOH      O 4061   5.241   3.558   3.637  0.1508  0.2451  0.2034
  278HOH     H1 4062   5.297   3.592   3.707  0.7428 -0.7495  0.2515
  278HOH     H2 4063   5.173   3.509   3.682  0.3382 -0.1153  0.1017
  279HOH      O 4064   2.961   6.193   4.864 -1.0758  0.8430 -0.1629
  279HOH     H1 4065   2.954   6.107   4.823  1.3600  0.5913 -0.3318
  279HOH     H2 4066   2.996   6.175   4.952 -0.0812  1.6268 -0.3581
  280HOH      O 4067   0.747   4.404   0.026 -0.2679  0.1887 -0.5671
  280HOH     H1 4068   0.803   4.373   0.097  0.4970  1.0330 -0.7591
  280HOH     H2 4069   0.667   4.433   0.069 -0.4696 -0.7903 -0.2490
  281HOH      O 4070   1.943   1.782   7.238  0.0354 -0.0732  0.3237
  281HOH     H1 4071   1.958   1.712   7.174 -0.4288 -0.8342  1.0229
  281HOH     H2 4072   1.935   1.861   7.184 -0.7938 -0.7454 -0.6193
  282HOH      O 4073   5.998   5.283   1.039  0.2960 -0.3250 -0.0392
  282HOH     H1 4074   6.017   5.356   1.097  0.3285 -0.2724 -0.1158
  282HOH     H2 4075   5.907   5.259   1.059  0.4202 -0.5360  0.2822
  283HOH      O 4076   3.185   6.883   1.226  0.2729 -0.0459 -0.8228
  283HOH     H1 4077   3.100   6.840   1.220 -0.4604  0.8329  1.2661
  283HOH     H2 4078   3.225   6.848   1.306  0.7806  1.2256 -0.4544
  284HOH      O 4079   6.826   2.149   5.457  0.7476  0.0987 -0.4393
  284HOH     H1 4080   6.898   2.090   5.478  0.2203 -0.4794 -0.2009
  284HOH     H2 4081   6.747   2.097   5.471  0.2591  0.8577 -0.2283
  285HOH      O 4082   4.525   4.043   3.349  0.2036  0.5174  0.5112
  285HOH     H1 4083   4.617   4.040   3.376  0.0956 -0.6962  0.8586
  285HOH     H2 4084   4.487   3.962   3.384 -0.5997  0.1602 -1.0018
  286HOH      O 4085   4.170   3.148   2.240 -0.4331  0.8654 -0.1295
  286HOH     H1 4086   4.255   3.114   2.266 -0.5696 -0.6041 -1.3575
  286HOH     H2 4087   4.190   3.223   2.184  0.0415  0.6630 -0.2341
  287HOH      O 4088   6.627   5.977   4.602  0.0824 -0.0005 -0.3265
  287HOH     H1 4089   6.539   6.015   4.605  0.3042  0.6055 -0.8764
  287HOH     H2 4090   6.646   5.967   4.508  0.5775 -0.1696 -0.2165
  288HOH      O 4091   2.258   1.494   2.284  0.0188 -0.3282 -0.2872
  288HOH     H1 4092   2.255   1.398   2.287  0.4604 -0.3367  0.2518
  288HOH     H2 4093   2.169   1.520   2.262 -0.1758 -0.8606 -0.1616
  289HOH      O 4094   1.049   0.565   2.428  0.2527 -0.2001 -0.4790
  289HOH     H1 4095   1.144   0.580   2.421  0.3998 -1.0360 -0.3983
  289HOH     H2 4096   1.030   0.575   2.521  0.2355  0.0913 -0.5121
  290HOH      O 4097   3.605   3.991   3.304 -0.6536  0.3396 -0.5728
  290HOH     H1 4098   3.589   3.901   3.332 -0.5192  0.5232  0.1416
  290HOH     H2 4099   3.695   3.991   3.273 -0.2448  0.4556  0.5274
  291HOH      O 4100   2.452   1.003   3.448 -0.0629 -0.3073  0.3684
  291HOH     H1 4101   2.398   1.066   3.399 -0.2915 -1.2571 -0.6613
  291HOH     H2 4102   2.388   0.952   3.498 -0.0169 -0.6160  0.1176
  292HOH      O 4103   6.478   4.563   5.956 -0.0998 -0.1517  0.4706
  292HOH     H1 4104   6.526   4.562   5.874 -1.0858  0.0916 -0.1513
  292HOH     H2 4105   6.537   4.604   6.019  0.2941  0.6906 -0.3937
  293HOH      O 4106   6.288   2.852   1.172 -0.2683 -0.7977 -0.1514
  293HOH     H1 4107   6.342   2.903   1.112 -0.6792 -0.4961 -0.2770
  293HOH     H2 4108   6.317   2.879   1.259 -0.1765 -0.6792 -0.2174
  294HOH      O 4109   2.854   2.606   2.440  0.0361 -0.0585 -0.1341
  294HOH     H1 4110   2.938   2.599   2.396 -0.2043 -0.3301 -0.5681
  294HOH     H2 4111   2.836   2.518   2.473 -0.3596 -0.1652 -0.5987
  295HOH      O 4112   3.073   6.487   4.409  0.5639  0.0837 -0.0549
  295HOH     H1 4113   3.015   6.418   4.375  0.6581 -0.5488  0.9772
  295HOH     H2 4114   3.014   6.560   4.428 -0.2238 -0.9604  2.1374
  296HOH      O 4115   2.910   2.654   5.892 -0.5589 -0.7636  0.1128
  296HOH     H1 4116   2.991   2.636   5.939 -0.1417  0.8668  0.1284
  296HOH     H2 4117   2.853   2.581   5.915  0.6554 -1.6098  0.6545
  297HOH      O 4118   1.011   4.689   6.327 -0.2168 -0.9213 -0.2845
  297HOH     H1 4119   0.918   4.685   6.305 -0.2123 -1.5615 -0.2157
  297HOH     H2 4120   1.016   4.656   6.416 -0.1059  0.6546  0.3529
  298HOH      O 4121   3.823   7.235   4.021  0.1280 -0.0822 -0.3510
  298HOH     H1 4122   3.771   7.164   3.982  0.1753 -0.2822 -0.0598
  298HOH     H2 4123   3.800   7.233   4.114  0.7987 -0.3129 -0.1758
  299HOH      O 4124   3.720   4.236   3.504 -0.0261 -0.5133  0.2619
  299HOH     H1 4125   3.779   4.272   3.570  0.0640 -1.5223  0.7668
  299HOH     H2 4126   3.746   4.145   3.495 -1.4932 -1.0156  0.5220
  300HOH      O 4127   1.318   6.836   1.974 -0.3230 -0.3864 -0.1508
  300HOH     H1 4128   1.318   6.773   2.047  0.0532 -0.7602 -0.4611
  300HOH     H2 4129   1.405   6.876   1.978 -0.3745 -0.2634 -0.2745
  301HOH      O 4130   3.115   7.169   6.541  0.6071  0.5709 -0.1523
  301HOH     H1 4131   3.028   7.142   6.512  1.0383 -1.2391 -0.0439
  301HOH     H2 4132   3.147   7.226   6.472 -0.6794  1.4186 -0.1191
  302HOH      O 4133   5.507   0.535   0.480  0.7174 -0.4154 -0.0517
  302HOH     H1 4134   5.560   0.602   0.438 -1.2779  1.1155 -0.3705
  302HOH     H2 4135   5.454   0.497   0.410  0.3577 -0.8819  0.4505
  303HOH      O 4136   1.689   5.066   2.741  0.4401 -0.2536  0.0871
  303HOH     H1 4137   1.604   5.023   2.752  1.1802 -1.6362  1.0566
  303HOH     H2 4138   1.716   5.042   2.652  0.4923 -1.2367  0.3385
  304HOH      O 4139   4.201   5.863   2.097  0.0498 -0.6369  0.0065
  304HOH     H1 4140   4.141   5.816   2.155  0.0364 -0.7767 -0.1193
  304HOH     H2 4141   4.144   5.918   2.044  0.0676 -0.4565  0.1713
  305HOH      O 4142   0.104   1.285   6.716  0.2051  0.4942 -0.0275
  305HOH     H1 4143   0.016   1.250   6.700  0.3299 -0.0322  0.4200
  305HOH     H2 4144   0.154   1.211   6.749  0.5174  1.0531  0.7931
  306HOH      O 4145   4.746   6.422   5.152 -0.4434 -0.3507 -0.6029
  306HOH     H1 4146   4.762   6.362   5.080 -0.3177 -0.4644 -0.4802
  306HOH     H2 4147   4.695   6.371   5.215  0.6051 -0.6969  0.0121
  307HOH      O 4148   2.828   0.933   0.646  0.9397  0.1918 -0.2608
  307HOH     H1 4149   2.806   0.841   0.629  0.0196 -0.0167  1.6305
  307HOH     H2 4150   2.760   0.982   0.601  0.6063 -0.1224 -0.1067
  308HOH      O 4151   4.293   5.367   2.560 -0.0000 -0.3996 -0.4501
  308HOH     H1 4152   4.365   5.424   2.534 -0.1434 -0.3038 -0.6345
  308HOH     H2 4153   4.336   5.289   2.594  0.1882 -0.4675 -0.8389
  309HOH      O 4154   3.428   0.933   2.446 -0.4006 -0.4635 -0.3804
  309HOH     H1 4155   3.335   0.950   2.457 -0.2107  0.9924 -0.6048
  309HOH     H2 4156   3.436   0.902   2.356 -0.6353 -0.1554 -0.5130
  310HOH      O 4157   4.206   2.688   6.790 -0.2342 -0.0631 -0.6339
  310HOH     H1 4158   4.263   2.612   6.805 -0.1898  0.0139 -0.3992
  310HOH     H2 4159   4.243   2.731   6.713  0.3004  0.2366 -0.2279
  311HOH      O 4160   3.518   5.815   0.417  0.0463 -0.2045 -0.0031
  311HOH     H1 4161   3.582   5.761   0.462  0.2076 -0.8152 -0.9150
  311HOH     H2 4162   3.567   5.857   0.346 -0.2650  0.4791  0.1639
  312HOH      O 4163   2.009   7.245   6.941 -0.5669 -0.2096 -0.0860
  312HOH     H1 4164   1.946   7.208   7.003  0.2910 -1.1369  0.2731
  312HOH     H2 4165   2.026   7.174   6.879 -0.1705  0.1637 -0.4149
  313HOH      O 4166   5.513   5.310   0.614 -0.1409 -0.5364  0.4872
  313HOH     H1 4167   5.436   5.366   0.608  0.1312 -0.2337 -0.8623
  313HOH     H2 4168   5.587   5.371   0.617  0.1164 -0.8034 -0.0982
  314HOH      O 4169   0.856   0.373   4.769  0.2862  0.0553  0.2898
  314HOH     H1 4170   0.835   0.324   4.849 -0.0240  0.1233  0.2536
  314HOH     H2 4171   0.843   0.465   4.794 -1.9885  0.0401 -0.3896
  315HOH      O 4172   6.525   5.747   4.931  0.2279 -0.1049  0.5815
  315HOH     H1 4173   6.583   5.823   4.936 -0.0038  0.1025  0.2211
  315HOH     H2 4174   6.557   5.698   4.855 -0.5697  0.4569 -0.1618
  316HOH      O 4175   7.138   0.314   1.755  0.1348 -0.5276 -0.2697
  316HOH     H1 4176   7.195   0.328   1.679  0.6177  0.1974  0.1912
  316HOH     H2 4177   7.136   0.399   1.799 -1.1281 -0.5976 -0.1253
  317HOH      O 4178   2.931   2.914   5.461  0.0615  0.0774  0.7147
  317HOH     H1 4179   3.014   2.934   5.503  0.3798 -0.7459  0.5173
  317HOH     H2 4180   2.922   2.980   5.392  0.8348 -0.1625  0.3659
  318HOH      O 4181   3.105   1.719   2.833  0.6239 -0.6269  0.0669
  318HOH     H1 4182   3.090   1.707   2.739 -0.3072 -0.0556  0.1141
  318HOH     H2 4183   3.020   1.703   2.873  0.5905  0.7131  0.6288
  319HOH      O 4184   0.084   4.767   1.647  0.1125  0.4495  0.2227
  319HOH     H1 4185   0.039   4.717   1.715 -0.1703  0.6074  0.1573
  319HOH     H2 4186   0.014   4.817   1.605  0.3447  0.6565  0.0800
  320HOH      O 4187   4.654   0.092   4.302 -0.4778 -0.1962  0.4423
  320HOH     H1 4188   4.569   0.125   4.271 -0.1188  1.0612  0.6679
  320HOH     H2 4189   4.676   0.149   4.376  0.3381 -0.8274  0.7174
  321HOH      O 4190   5.543   1.097   2.196 -0.0545 -0.6418 -0.4301
  321HOH     H1 4191   5.458   1.117   2.157 -0.1176 -0.4421 -0.1931
  321HOH     H2 4192   5.573   1.180   2.233  0.0679 -0.7960 -0.1768
  322HOH      O 4193   4.498   5.575   1.083  0.2904 -0.5526  0.1947
  322HOH     H1 4194   4.419   5.541   1.040  0.8052 -0.7580 -0.6363
  322HOH     H2 4195   4.495   5.670   1.067  0.5621 -0.6477 -0.4686
  323HOH      O 4196   4.758   4.668   3.335  0.6109 -0.3749  0.1869
  323HOH     H1 4197   4.745   4.598   3.272  0.3897 -0.4114  0.2692
  323HOH     H2 4198   4.827   4.723   3.297 -0.2785  0.2420 -0.6565
  324HOH      O 4199   0.354   3.601   6.131 -0.0229 -0.6189 -0.7224
  324HOH     H1 4200   0.340   3.506   6.133  0.1868 -0.6529  0.0603
  324HOH     H2 4201   0.423   3.616   6.197 -1.1032  0.2271  0.3101
  325HOH      O 4202   7.214   5.476   3.622 -0.4927 -0.2881  0.7253
  325HOH     H1 4203   7.165   5.505   3.699 -0.0292  0.9136  0.6131
  325HOH     H2 4204   7.147   5.470   3.553 -0.5434  1.6074  0.5008
  326HOH      O 4205   6.565   4.837   4.685  0.4968  0.3324  0.3109
  326HOH     H1 4206   6.511   4.775   4.734  0.1591  0.5450  0.2147
  326HOH     H2 4207   6.557   4.808   4.594 -0.7521  1.2661  0.0630
  327HOH      O 4208   2.300   4.365   6.421 -0.4717 -0.0410  0.7464
  327HOH     H1 4209   2.210   4.332   6.427 -0.5577  0.2156  0.8827
  327HOH     H2 4210   2.297   4.428   6.349 -0.4393  0.0949  0.8648
  328HOH      O 4211   4.372   4.161   6.178 -0.1618  0.0516  0.5236
  328HOH     H1 4212   4.378   4.129   6.088  0.4677  0.5774  0.3643
  328HOH     H2 4213   4.398   4.253   6.173 -0.2952  0.1373  1.2167
  329HOH      O 4214   4.690   2.908   0.199  0.2995  0.0859  0.6697
  329HOH     H1 4215   4.757   2.964   0.239  0.0076 -0.0299  1.3433
  329HOH     H2 4216   4.610   2.927   0.249 -0.0234 -0.2487  0.2925
  330HOH      O 4217   6.029   2.070   6.088  0.1132  0.2181 -0.1293
  330HOH     H1 4218   5.971   2.078   6.013  0.1422 -0.6550 -0.2725
  330HOH     H2 4219   6.097   2.136   6.074 -0.4585  0.7905 -0.3060
  331HOH      O 4220   5.877   5.341   3.899 -0.6231  0.4628 -0.3797
  331HOH     H1 4221   5.790   5.366   3.866 -0.6214 -0.4465 -1.1724
  331HOH     H2 4222   5.935   5.354   3.824 -0.4263 -0.6619 -0.4601
  332HOH      O 4223   1.706   0.127   6.757 -0.0789  0.0929 -0.0021
  332HOH     H1 4224   1.683   0.039   6.729 -0.0627 -0.1660  0.7557
  332HOH     H2 4225   1.623   0.173   6.763 -0.1886 -0.1578  0.5027
  333HOH      O 4226   5.181   2.491   7.066 -0.5463  0.0421 -0.3235
  333HOH     H1 4227   5.196   2.585   7.073 -0.0308  0.0633 -1.3001
  333HOH     H2 4228   5.268   2.453   7.054 -0.8116 -0.4494 -0.8252
  334HOH      O 4229   6.456   5.066   7.264 -0.4804  0.0651 -0.2205
  334HOH     H1 4230   6.407   4.990   7.293  0.5246 -0.8839 -0.8583
  334HOH     H2 4231   6.471   5.051   7.171  1.2285  0.1066 -0.0294
  335HOH      O 4232   1.040   1.570   6.640 -0.2848  0.7203 -0.0404
  335HOH     H1 4233   1.116   1.567   6.582 -0.5920  0.1793 -0.4419
  335HOH     H2 4234   0.973   1.519   6.594 -0.2623 -0.5338  1.1797
  336HOH      O 4235   3.505   1.744   0.893 -0.2908 -0.3602  0.3195
  336HOH     H1 4236   3.521   1.838   0.899 -0.5818 -0.3097  0.3304
  336HOH     H2 4237   3.523   1.711   0.981 -0.2665 -0.3030  0.3360
  337HOH      O 4238   4.634   4.653   4.814 -0.0315 -0.5978  0.1143
  337HOH     H1 4239   4.588   4.636   4.896  0.9510  0.1944  0.8729
  337HOH     H2 4240   4.615   4.745   4.795  1.5939 -0.0606  0.7630
  338HOH      O 4241   7.286   5.280   2.803  0.3902 -0.1877  0.5965
  338HOH     H1 4242   7.218   5.340   2.832  0.8023  0.0844  1.0238
  338HOH     H2 4243   7.270   5.199   2.852 -0.5069 -0.6629 -0.3862
  339HOH      O 4244   5.226   5.110   1.773  0.0031 -0.4951  0.1181
  339HOH     H1 4245   5.184   5.033   1.736  0.5559 -0.5620 -0.3966
  339HOH     H2 4246   5.239   5.169   1.699  1.3934 -0.7552  0.1041
  340HOH      O 4247   3.203   5.272   6.819  0.4034  0.1050  0.4518
  340HOH     H1 4248   3.215   5.190   6.867 -0.2477 -0.7250 -0.7240
  340HOH     H2 4249   3.111   5.274   6.795  0.8886 -0.2971 -1.9602
  341HOH      O 4250   1.151   0.730   5.947 -0.5776 -0.3017  0.4793
  341HOH     H1 4251   1.200   0.671   5.890 -1.4972 -1.6470  0.9736
  341HOH     H2 4252   1.113   0.795   5.888 -0.2268 -0.7120 -0.2213
  342HOH      O 4253   6.624   4.475   4.883  0.0522  0.7285 -0.0431
  342HOH     H1 4254   6.570   4.426   4.945  0.3061 -0.3707 -0.6472
  342HOH     H2 4255   6.709   4.484   4.926  0.6096 -1.0639 -0.6062
  343HOH      O 4256   4.636   1.010   7.050 -0.0664 -0.2275 -0.0570
  343HOH     H1 4257   4.683   1.049   7.123  1.1559 -0.6659 -0.5652
  343HOH     H2 4258   4.701   0.958   7.004 -0.5985  0.4983 -1.8284
  344HOH      O 4259   4.811   6.518   5.998 -0.0135 -0.0293  0.3766
  344HOH     H1 4260   4.897   6.517   5.955  0.0889  0.1859  0.5730
  344HOH     H2 4261   4.829   6.497   6.089 -0.1698  0.0092  0.4180
  345HOH      O 4262   6.938   0.242   1.107  0.7675 -0.0890  0.2912
  345HOH     H1 4263   6.966   0.191   1.183  0.3971 -0.3780  0.2401
  345HOH     H2 4264   6.897   0.178   1.049  1.0609  0.1254 -0.1640
  346HOH      O 4265   1.143   2.390   2.582 -0.2304 -0.3776  0.4261
  346HOH     H1 4266   1.095   2.452   2.637  0.3935 -0.1202  0.7000
  346HOH     H2 4267   1.191   2.334   2.644  1.2691  0.5317  0.1952
  347HOH      O 4268   5.892   7.001   4.990  0.1733  0.4563 -0.0154
  347HOH     H1 4269   5.916   6.949   5.067  0.1251 -0.3686 -0.5232
  347HOH     H2 4270   5.807   7.040   5.013 -0.2556 -0.4509  0.0759
  348HOH      O 4271   6.288   3.823   1.577 -0.4986  0.3707 -0.0136
  348HOH     H1 4272   6.310   3.913   1.600 -0.0402  0.4425 -0.7094
  348HOH     H2 4273   6.231   3.830   1.501 -0.2401  0.0634 -0.2404
  349HOH      O 4274   4.632   5.307   7.031  0.0333 -0.5906  0.2016
  349HOH     H1 4275   4.691   5.274   7.098  0.6402  0.2118  0.0947
  349HOH     H2 4276   4.622   5.400   7.051 -0.2342 -0.4575 -0.4780
  350HOH      O 4277   1.324   6.773   2.660 -0.3839  0.0142  0.0874
  350HOH     H1 4278   1.250   6.712   2.657 -0.0372 -0.4609  0.7008
  350HOH     H2 4279   1.294   6.843   2.719 -0.8189  0.5259 -0.6943
  351HOH      O 4280   3.598   0.218   7.109 -0.2517 -0.1078  0.4734
  351HOH     H1 4281   3.532   0.153   7.083 -0.5731  0.0369  0.9236
  351HOH     H2 4282   3.680   0.181   7.077 -0.4874 -0.5258  0.3331
  352HOH      O 4283   0.754   6.316   6.823 -0.1372 -0.0113 -0.0968
  352HOH     H1 4284   0.763   6.348   6.913  0.9215  0.6553 -0.3943
  352HOH     H2 4285   0.664   6.337   6.799 -0.5652 -0.5589  0.9150
  353HOH      O 4286   0.796   4.984   6.624 -0.8285 -0.0036 -0.6269
  353HOH     H1 4287   0.849   4.912   6.658 -1.0508 -0.0182 -0.2946
  353HOH     H2 4288   0.851   5.027   6.559 -0.2269  0.2654  0.0308
  354HOH      O 4289   6.910   2.112   0.459  0.1205 -0.9100 -0.0993
  354HOH     H1 4290   6.987   2.110   0.516  0.1216 -1.7839 -0.1106
  354HOH     H2 4291   6.944   2.088   0.373  0.0991  0.2937 -0.4735
  355HOH      O 4292   1.213   2.342   6.825  0.5163  0.1907 -0.2523
  355HOH     H1 4293   1.192   2.361   6.916 -1.1868  0.9860 -0.7285
  355HOH     H2 4294   1.231   2.427   6.786  0.9438 -0.1061 -0.7195
  356HOH      O 4295   5.765   3.908   5.829 -0.4816  0.5808 -0.1678
  356HOH     H1 4296   5.787   3.964   5.903  1.1537  0.5506 -0.5624
  356HOH     H2 4297   5.745   3.823   5.868  0.5645  0.5056  0.2575
  357HOH      O 4298   1.832   6.961   2.722  0.2960 -0.8177 -0.2976
  357HOH     H1 4299   1.875   6.902   2.784  1.2410  0.0860 -0.0451
  357HOH     H2 4300   1.896   7.030   2.706 -0.8533  0.2976 -0.3805
  358HOH      O 4301   5.496   5.793   2.362  0.0467 -0.1895 -0.3668
  358HOH     H1 4302   5.549   5.752   2.294 -0.0283 -0.8104 -0.0710
  358HOH     H2 4303   5.411   5.808   2.321  0.0524 -0.4109 -0.4639
  359HOH      O 4304   3.216   2.004   6.433 -0.5932 -0.0444 -0.8910
  359HOH     H1 4305   3.232   1.911   6.422  0.3661 -0.0932  0.3938
  359HOH     H2 4306   3.298   2.046   6.406 -0.6130  0.3249 -0.4043
  360HOH      O 4307   2.718   0.993   4.684  0.1825  0.4327  0.1122
  360HOH     H1 4308   2.735   1.070   4.629  1.4926  0.6589  0.7725
  360HOH     H2 4309   2.688   1.028   4.767 -0.3849  0.1427  0.0480
  361HOH      O 4310   2.766   2.719   0.192 -0.0200  0.5155  0.5195
  361HOH     H1 4311   2.795   2.786   0.254  0.0442 -0.2003  1.3053
  361HOH     H2 4312   2.683   2.687   0.228 -0.3373  0.5623 -0.1515
  362HOH      O 4313   3.145   1.186   4.558 -0.4930 -0.5141  0.3734
  362HOH     H1 4314   3.144   1.273   4.598  0.0908 -0.7325  0.8946
  362HOH     H2 4315   3.196   1.132   4.619  0.5963 -0.8260 -0.7330
  363HOH      O 4316   1.377   7.195   0.135  0.4322 -0.4014 -0.2117
  363HOH     H1 4317   1.319   7.264   0.103  1.0105 -0.0189 -0.4802
  363HOH     H2 4318   1.383   7.211   0.229 -0.2867 -0.7596 -0.0947
  364HOH      O 4319   1.154   0.770   6.574 -1.2242 -0.5092 -0.3743
  364HOH     H1 4320   1.201   0.692   6.604 -0.1936 -0.0527 -0.7058
  364HOH     H2 4321   1.133   0.817   6.655 -1.2517 -0.7972 -0.2095
  365HOH      O 4322   4.554   1.335   7.074  0.0357 -0.1739 -0.7629
  365HOH     H1 4323   4.550   1.272   7.146  0.2138  0.7199  0.0831
  365HOH     H2 4324   4.478   1.392   7.088  0.1992  0.1505 -1.1455
  366HOH      O 4325   6.595   4.216   0.899 -0.1026  0.2872  0.1454
  366HOH     H1 4326   6.598   4.138   0.953 -1.0150 -0.0257 -0.2171
  366HOH     H2 4327   6.616   4.185   0.811 -1.0700  0.3016 -0.1164
  367HOH      O 4328   4.823   6.022   0.145 -0.1867  0.5664 -0.1578
  367HOH     H1 4329   4.873   6.096   0.181 -0.3585  0.6197 -0.0222
  367HOH     H2 4330   4.734   6.035   0.179 -0.1491  0.1236  0.1224
  368HOH      O 4331   0.107   3.399   7.132  0.7048 -0.4126  0.4165
  368HOH     H1 4332   0.096   3.491   7.155  0.6796  0.0888 -1.3511
  368HOH     H2 4333   0.018   3.364   7.127  0.6231 -0.1360 -0.2435
  369HOH      O 4334   1.120   2.479   4.908  0.0660  0.3848 -0.1222
  369HOH     H1 4335   1.121   2.466   5.003 -0.4540 -0.4336 -0.2114
  369HOH     H2 4336   1.212   2.471   4.882  0.0996 -0.5717  0.1945
  370HOH      O 4337   4.639   6.308   2.533  0.6905  0.0906 -0.5000
  370HOH     H1 4338   4.624   6.290   2.440  0.2231 -0.7304 -0.2843
  370HOH     H2 4339   4.557   6.283   2.576  1.0775 -0.0420  0.1956
  371HOH      O 4340   4.493   3.963   6.328  0.0545  0.0417  0.2987
  371HOH     H1 4341   4.428   4.030   6.308 -0.2431 -0.3504 -0.0709
  371HOH     H2 4342   4.483   3.898   6.259  0.2140 -0.4723  0.7450
  372HOH      O 4343   4.114   0.056   2.922 -0.7660 -0.2004 -0.0291
  372HOH     H1 4344   4.203   0.035   2.895 -0.5492  0.2950  0.2759
  372HOH     H2 4345   4.089   0.131   2.867 -0.9661 -0.2764 -0.0467
  373HOH      O 4346   5.239   2.835   2.324  0.2440  0.5425 -0.1701
  373HOH     H1 4347   5.328   2.869   2.314  0.1224  0.6065 -1.2643
  373HOH     H2 4348   5.251   2.751   2.367  0.7591  0.8727  0.3722
  374HOH      O 4349   0.953   3.608   6.878 -0.4784 -0.3185 -0.6434
  374HOH     H1 4350   1.026   3.593   6.818 -0.3888  0.1604 -0.6565
  374HOH     H2 4351   0.963   3.541   6.946  0.3962  0.1824 -0.2476
  375HOH      O 4352   1.947   1.957   3.059  0.1647 -0.5353 -0.5719
  375HOH     H1 4353   1.910   2.021   3.120  1.0361  0.0434 -0.6124
  375HOH     H2 4354   2.008   1.906   3.112 -0.1269 -0.9935 -0.6635
  376HOH      O 4355   5.013   0.490   6.361 -0.0311  0.1254  0.1531
  376HOH     H1 4356   5.029   0.438   6.282  0.4404 -0.4160  0.5852
  376HOH     H2 4357   5.078   0.457   6.424  0.1257  1.0881  0.5199
  377HOH      O 4358   4.482   3.398   4.929 -0.4628 -0.2019  0.4552
  377HOH     H1 4359   4.549   3.442   4.876 -0.6250  0.2498  0.6115
  377HOH     H2 4360   4.531   3.338   4.985 -0.2729 -0.5373 -0.0578
  378HOH      O 4361   4.817   3.252   0.469 -0.6364 -0.0513 -0.6016
  378HOH     H1 4362   4.761   3.181   0.499  0.6906 -1.0433 -0.2701
  378HOH     H2 4363   4.865   3.279   0.547  0.2447 -0.1384 -1.0808
  379HOH      O 4364   4.300   7.230   4.396 -0.1025 -0.0228 -0.4307
  379HOH     H1 4365   4.362   7.301   4.376 -0.4331  0.4398  0.1246
  379HOH     H2 4366   4.214   7.269   4.382 -0.2876 -0.3369 -0.1902
  380HOH      O 4367   0.823   3.583   1.646 -0.1692 -0.3738  0.1143
  380HOH     H1 4368   0.790   3.600   1.735 -0.4715 -0.7912  0.0908
  380HOH     H2 4369   0.792   3.657   1.594 -0.1304 -0.2087  0.3228
  381HOH      O 4370   0.972   7.032   4.250 -0.7152 -0.8647 -0.2144
  381HOH     H1 4371   0.926   7.100   4.300 -0.6353 -0.9124 -0.0743
  381HOH     H2 4372   1.027   7.081   4.189 -0.5240 -0.7980  0.0082
  382HOH      O 4373   1.557   2.767   0.053  0.6225 -0.6539  0.5994
  382HOH     H1 4374   1.591   2.677   0.058  0.1489 -0.8248  0.9570
  382HOH     H2 4375   1.462   2.756   0.047  0.6232 -0.1986 -0.7353
  383HOH      O 4376   0.468   6.408   6.812 -0.4046  0.3097  0.4178
  383HOH     H1 4377   0.484   6.395   6.905  0.2683  0.4661  0.3300
  383HOH     H2 4378   0.418   6.489   6.807 -0.6776  0.1590  0.6557
  384HOH      O 4379   4.348   1.552   4.053 -0.7146 -0.1164  0.2273
  384HOH     H1 4380   4.418   1.610   4.082 -0.2383 -0.5757  0.0344
  384HOH     H2 4381   4.291   1.608   4.001 -0.9873  0.4714  1.1062
  385HOH      O 4382   5.278   4.691   2.161 -0.0496  0.1446 -0.3348
  385HOH     H1 4383   5.287   4.628   2.232  0.2883  0.5730  0.0204
  385HOH     H2 4384   5.183   4.705   2.153 -0.0816  1.1310  1.0157
  386HOH      O 4385   1.986   2.718   7.022  0.3885 -0.1062  0.3531
  386HOH     H1 4386   1.973   2.809   6.997 -0.8063 -0.3447 -0.0615
  386HOH     H2 4387   1.986   2.718   7.118 -1.1651  0.2141  0.4103
  387HOH      O 4388   6.010   5.049   3.739  0.5181  0.6576 -0.3326
  387HOH     H1 4389   5.949   5.086   3.802  0.2785 -0.2683  0.0055
  387HOH     H2 4390   5.985   5.088   3.655 -0.8336 -0.0074 -0.2868
  388HOH      O 4391   2.171   0.861   0.939  0.4781 -0.4330  0.3244
  388HOH     H1 4392   2.167   0.792   0.873 -0.1179  0.5846 -0.7987
  388HOH     H2 4393   2.257   0.901   0.927  0.4406 -0.3628  0.2864
  389HOH      O 4394   1.673   0.432   5.114  0.2972 -0.5367 -0.0424
  389HOH     H1 4395   1.673   0.411   5.207  0.6738 -1.1888 -0.1791
  389HOH     H2 4396   1.683   0.347   5.070  0.8707 -0.1772 -0.6498
  390HOH      O 4397   3.897   0.107   5.292 -0.3349  0.0181 -0.6398
  390HOH     H1 4398   3.833   0.096   5.363 -0.1180  0.2544 -0.4020
  390HOH     H2 4399   3.978   0.132   5.337 -0.1510  0.0094 -0.9612
  391HOH      O 4400   3.152   7.239   6.826  0.3065  0.1800  0.8918
  391HOH     H1 4401   3.173   7.177   6.755  1.6091  1.5003 -0.0004
  391HOH     H2 4402   3.071   7.205   6.864 -0.3614 -0.7575 -1.0712
  392HOH      O 4403   2.735   2.426   4.554 -0.5876 -0.0217  0.2468
  392HOH     H1 4404   2.782   2.498   4.597  0.0108 -0.2211 -0.0467
  392HOH     H2 4405   2.741   2.445   4.461  0.1141 -0.7397  0.1185
  393HOH      O 4406   3.713   2.512   5.496 -0.1127 -0.0712 -0.8480
  393HOH     H1 4407   3.619   2.493   5.487 -0.1472  0.1860 -1.0599
  393HOH     H2 4408   3.748   2.436   5.541 -0.4707 -0.0585 -0.5309
  394HOH      O 4409   0.567   4.642   7.100 -0.5101  0.1674  0.2755
  394HOH     H1 4410   0.632   4.676   7.162  0.2834 -0.3391 -0.2472
  394HOH     H2 4411   0.503   4.713   7.091  0.2635  0.9065  0.3889
  395HOH      O 4412   0.093   1.231   6.164 -0.1586  0.7033  0.2992
  395HOH     H1 4413   0.172   1.240   6.111 -0.4172 -0.7017 -0.4173
  395HOH     H2 4414   0.123   1.191   6.245 -0.2055 -1.1976 -0.5179
  396HOH      O 4415   3.007   0.973   4.080  0.3288  0.2449 -0.0788
  396HOH     H1 4416   3.021   0.971   4.175  0.8832  0.8275 -0.1334
  396HOH     H2 4417   2.937   1.037   4.068  0.4302  0.3559 -0.0791
  397HOH      O 4418   6.326   3.048   1.795  0.0296 -0.2265  0.6306
  397HOH     H1 4419   6.329   3.134   1.838 -0.3659  0.4974 -0.6944
  397HOH     H2 4420   6.234   3.035   1.774  0.2496 -0.3536 -0.3305
  398HOH      O 4421   3.152   1.796   2.218  0.0913 -0.1398  1.1630
  398HOH     H1 4422   3.193   1.710   2.217  1.0886  0.2786 -0.3300
  398HOH     H2 4423   3.064   1.782   2.183  0.6219 -0.4602 -0.1790
  399HOH      O 4424   6.836   5.607   6.198  0.6668  0.3720 -0.3886
  399HOH     H1 4425   6.790   5.550   6.259 -0.8560  1.3654 -0.4919
  399HOH     H2 4426   6.914   5.636   6.246 -0.2721  0.8275  0.9708
  400HOH      O 4427   5.619   6.508   2.877  0.1362 -1.2191 -0.4288
  400HOH     H1 4428   5.695   6.565   2.868 -0.5504 -0.0842  0.3945
  400HOH     H2 4429   5.589   6.494   2.787  0.7298 -0.8430 -0.6993
  401HOH      O 4430   2.595   1.820   3.396  0.0768  0.6013 -0.2642
  401HOH     H1 4431   2.631   1.884   3.335  1.2389 -0.3672 -0.6735
  401HOH     H2 4432   2.551   1.756   3.339 -0.5440  0.6867  0.0944
  402HOH      O 4433   1.676   5.299   1.367  0.1637 -0.4911 -0.4070
  402HOH     H1 4434   1.748   5.250   1.406  0.1084  0.0237  0.3920
  402HOH     H2 4435   1.634   5.343   1.441 -0.8835 -0.6559 -0.8663
  403HOH      O 4436   0.644   5.965   1.548  0.0886  0.3191 -0.6364
  403HOH     H1 4437   0.711   5.923   1.494  0.4181  0.1531 -0.1198
  403HOH     H2 4438   0.597   5.893   1.589  0.5975  0.4249  0.1849
  404HOH      O 4439   6.161   3.124   7.026  0.3213 -0.3928 -0.1896
  404HOH     H1 4440   6.224   3.077   6.971  0.3791 -0.0557 -0.4218
  404HOH     H2 4441   6.213   3.194   7.066  0.2140 -0.4576  0.0645
  405HOH      O 4442   2.667   3.998   0.298 -0.1341  0.3128  0.4500
  405HOH     H1 4443   2.633   4.073   0.346 -0.4790  1.1863 -1.0175
  405HOH     H2 4444   2.595   3.935   0.296 -0.6467  0.8851 -0.0930
  406HOH      O 4445   0.630   6.240   0.563 -0.4662  0.1360  0.4886
  406HOH     H1 4446   0.647   6.233   0.657 -0.4215  0.8730  0.5524
  406HOH     H2 4447   0.608   6.333   0.550 -0.5004  0.0388 -0.2227
  407HOH      O 4448   1.911   2.474   1.149 -0.1135 -0.2554  0.3284
  407HOH     H1 4449   1.864   2.546   1.190 -0.5120 -0.4769  0.2748
  407HOH     H2 4450   1.909   2.494   1.056  1.0579  0.4045  0.4112
  408HOH      O 4451   2.504   2.004   3.008 -0.2723 -0.1862 -0.4126
  408HOH     H1 4452   2.585   2.020   2.959 -0.1457 -1.4378 -0.6584
  408HOH     H2 4453   2.524   2.033   3.097 -0.0915  0.9428 -0.7843
  409HOH      O 4454   3.089   2.498   6.041 -0.7595  0.6469 -0.8035
  409HOH     H1 4455   3.126   2.449   5.967  0.1474  0.1931 -0.0885
  409HOH     H2 4456   3.165   2.539   6.082 -0.9180 -0.6043  0.9491
  410HOH      O 4457   6.927   6.939   2.691  0.5303  0.6893 -0.9587
  410HOH     H1 4458   6.943   6.899   2.605  1.5340  1.3403 -1.1152
  410HOH     H2 4459   6.961   7.028   2.682  0.2564  0.9092 -0.0032
  411HOH      O 4460   0.129   5.774   2.109 -0.3334 -0.5267  0.6105
  411HOH     H1 4461   0.043   5.811   2.126 -0.1869 -0.0471  0.3530
  411HOH     H2 4462   0.189   5.847   2.124 -0.1017 -0.3607 -0.8600
  412HOH      O 4463   1.482   3.738   3.585 -0.6395 -0.2594 -0.1905
  412HOH     H1 4464   1.502   3.655   3.543  0.1073 -0.2518  0.1082
  412HOH     H2 4465   1.409   3.774   3.535 -0.5256 -0.7766 -0.7505
  413HOH      O 4466   4.077   0.772   1.553  0.2240 -0.1354 -0.0189
  413HOH     H1 4467   4.166   0.806   1.562 -0.2465  1.1822  0.0497
  413HOH     H2 4468   4.074   0.734   1.465  0.7897 -0.0048 -0.1003
  414HOH      O 4469   0.757   6.949   6.795  0.9665 -0.3840  0.1669
  414HOH     H1 4470   0.716   6.876   6.841  0.5985  0.1047  0.6353
  414HOH     H2 4471   0.824   6.907   6.739 -0.4407 -1.2745 -1.0120
  415HOH      O 4472   3.653   4.838   1.806 -0.0120  0.5298 -0.7526
  415HOH     H1 4473   3.600   4.826   1.727  1.0596 -0.5826 -1.3903
  415HOH     H2 4474   3.740   4.804   1.781  0.2313 -0.4345  1.0640
  416HOH      O 4475   1.871   0.417   5.639 -0.2068 -0.0695  0.5786
  416HOH     H1 4476   1.940   0.484   5.636 -0.0277 -0.2600 -0.7140
  416HOH     H2 4477   1.791   0.466   5.660  0.1952  0.2293  1.5700
  417HOH      O 4478   5.221   5.650   6.689 -0.0815 -0.5773 -0.4557
  417HOH     H1 4479   5.168   5.570   6.683 -0.3309 -0.3904 -0.8692
  417HOH     H2 4480   5.183   5.697   6.763 -0.4741 -0.4680 -0.7184
  418HOH      O 4481   1.468   0.188   5.258  0.0051 -0.3034  0.0382
  418HOH     H1 4482   1.431   0.106   5.289  0.4066 -0.2602  0.6850
  418HOH     H2 4483   1.414   0.256   5.300  0.1483 -0.2430  0.1279
  419HOH      O 4484   1.791   5.572   1.325  1.0103 -0.6087 -0.7199
  419HOH     H1 4485   1.781   5.494   1.270  0.4992 -0.4955 -0.7926
  419HOH     H2 4486   1.745   5.641   1.278 -0.0215 -0.6542  0.1493
  420HOH      O 4487   5.954   3.658   0.532 -0.5649 -0.5800 -0.2356
  420HOH     H1 4488   5.911   3.622   0.454  0.1180 -0.0694 -0.8845
  420HOH     H2 4489   6.047   3.655   0.510 -0.3326 -0.6853  0.6950
  421HOH      O 4490   4.110   1.249   3.706  0.2052 -0.3306 -0.4705
  421HOH     H1 4491   4.135   1.187   3.637 -0.1893 -0.3952 -0.5588
  421HOH     H2 4492   4.144   1.333   3.676  1.1556 -0.5701 -0.1268
  422HOH      O 4493   2.526   0.310   7.272 -0.2108  0.2917  0.3456
  422HOH     H1 4494   2.442   0.299   7.228 -0.2981  0.1531  0.5481
  422HOH     H2 4495   2.524   0.399   7.307  0.2364  0.7692 -0.7315
  423HOH      O 4496   1.853   1.902   3.602 -0.7962 -0.0812  0.6846
  423HOH     H1 4497   1.910   1.831   3.631 -0.9778  0.0383  1.3551
  423HOH     H2 4498   1.912   1.975   3.584 -0.5793 -0.4555 -0.2577
  424HOH      O 4499   1.437   2.775   7.091 -0.0686  0.1645  0.4449
  424HOH     H1 4500   1.416   2.694   7.043  0.7161 -0.0315  0.4082
  424HOH     H2 4501   1.387   2.768   7.173  0.5822 -0.7534  0.7966
  425HOH      O 4502   2.808   5.902   0.589  0.3175  0.7590  1.0123
  425HOH     H1 4503   2.716   5.899   0.615  0.0422  0.5323  0.0730
  425HOH     H2 4504   2.828   5.995   0.581 -0.0566  0.8037  0.5026
  426HOH      O 4505   1.459   3.452   0.362 -0.4894  0.6426  0.3107
  426HOH     H1 4506   1.460   3.365   0.323  0.0241  0.6911  0.1984
  426HOH     H2 4507   1.413   3.441   0.445 -0.1303  0.1867  0.4589
  427HOH      O 4508   2.110   1.641   4.261  0.2787  0.4865 -0.5771
  427HOH     H1 4509   2.076   1.707   4.321 -0.1548  0.3887 -0.7085
  427HOH     H2 4510   2.132   1.567   4.318 -0.5696  0.2189 -0.5776
  428HOH      O 4511   1.944   0.250   1.063 -0.0304  0.1684 -0.2607
  428HOH     H1 4512   1.963   0.157   1.048 -0.5985  0.1168 -0.7169
  428HOH     H2 4513   2.030   0.290   1.073  0.2324 -0.3786 -0.2133
  429HOH      O 4514   6.369   6.661   3.740  0.0256  0.5375 -0.1670
  429HOH     H1 4515   6.455   6.693   3.768  0.1392  1.1204 -1.0870
  429HOH     H2 4516   6.317   6.657   3.820  1.2474 -1.0805  0.6462
  430HOH      O 4517   0.924   1.332   0.181  0.2965 -0.0123 -0.0254
  430HOH     H1 4518   0.944   1.258   0.238  0.1179  0.0109  0.0700
  430HOH     H2 4519   0.834   1.357   0.205  0.1487 -0.1193 -0.4417
  431HOH      O 4520   0.954   4.624   2.275 -0.2716 -0.3767  1.2948
  431HOH     H1 4521   0.956   4.719   2.280 -0.6762 -0.2960  0.3382
  431HOH     H2 4522   0.887   4.604   2.210  1.0881 -1.2234  0.0028
  432HOH      O 4523   6.008   5.639   1.062 -0.3079 -0.2182  0.3829
  432HOH     H1 4524   6.045   5.583   1.131 -0.7430  0.1682  0.9540
  432HOH     H2 4525   5.915   5.647   1.085 -0.1347  1.3368  0.7911
  433HOH      O 4526   6.033   0.888   2.663 -0.1401  0.0226  0.2921
  433HOH     H1 4527   6.005   0.964   2.713  0.0933 -0.6797  1.5859
  433HOH     H2 4528   5.966   0.822   2.679  0.4510 -0.5461  0.5343
  434HOH      O 4529   1.319   2.945   5.228 -0.6122  0.4559  0.3586
  434HOH     H1 4530   1.398   2.891   5.231 -0.6130  0.3524 -0.7406
  434HOH     H2 4531   1.324   2.998   5.308  0.1674 -0.0827  0.6981
  435HOH      O 4532   2.893   5.651   5.077  0.0999 -0.5233 -0.4256
  435HOH     H1 4533   2.955   5.651   5.004 -0.8153  0.3205 -1.2661
  435HOH     H2 4534   2.821   5.708   5.047 -0.5171 -0.4960  0.9697
  436HOH      O 4535   5.305   4.816   1.584 -0.0392  0.0205 -0.3056
  436HOH     H1 4536   5.225   4.841   1.540 -0.5457  1.0504  1.0421
  436HOH     H2 4537   5.276   4.765   1.660  0.6826 -0.5766 -0.4035
  437HOH      O 4538   1.551   2.093   0.244  0.3135  0.4646  0.2228
  437HOH     H1 4539   1.460   2.075   0.269  0.0193  0.7857 -0.5402
  437HOH     H2 4540   1.562   2.187   0.260  0.4498  0.4618  0.1464
  438HOH      O 4541   6.690   5.958   4.342 -0.1055  0.1436  0.0517
  438HOH     H1 4542   6.629   5.991   4.277  1.4611 -0.0891 -1.6887
  438HOH     H2 4543   6.761   6.022   4.343  0.0959 -0.0402  1.3297
  439HOH      O 4544   1.996   6.787   1.613 -0.1220 -0.3043  0.1474
  439HOH     H1 4545   2.084   6.767   1.646 -0.3586 -0.6307  0.6094
  439HOH     H2 4546   1.965   6.704   1.576  0.0016 -0.0285 -0.6063
  440HOH      O 4547   4.976   6.924   0.474  0.0229 -0.4253 -0.7688
  440HOH     H1 4548   5.045   6.858   0.481 -0.2649 -0.6959 -0.4207
  440HOH     H2 4549   4.923   6.896   0.399 -1.0188 -1.5069  0.2774
  441HOH      O 4550   6.630   6.308   0.634 -0.6740 -0.6398  0.0432
  441HOH     H1 4551   6.632   6.214   0.650 -0.3074 -0.5680  0.4741
  441HOH     H2 4552   6.605   6.346   0.719 -1.1555 -0.3623 -0.2149
  442HOH      O 4553   4.327   2.725   6.522  0.2107  0.6452 -0.2993
  442HOH     H1 4554   4.233   2.742   6.519  0.0526  0.2090  1.0340
  442HOH     H2 4555   4.337   2.636   6.488  0.0573  0.4693  0.1071
  443HOH      O 4556   2.603   2.226   4.058  0.2515 -0.5070 -0.5768
  443HOH     H1 4557   2.511   2.208   4.080  0.2378  0.4990  0.3288
  443HOH     H2 4558   2.634   2.144   4.019 -1.2372 -0.6251 -1.7005
  444HOH      O 4559   1.812   1.836   5.895  0.0330  0.2283 -0.6096
  444HOH     H1 4560   1.867   1.905   5.932  0.2468 -0.2334 -0.0224
  444HOH     H2 4561   1.754   1.881   5.834 -1.2225  1.2998  1.1915
  445HOH      O 4562   2.685   5.109   2.104  0.2338  0.2064 -0.4795
  445HOH     H1 4563   2.660   5.033   2.052  0.6492 -0.0987 -0.2439
  445HOH     H2 4564   2.616   5.117   2.171  0.7932 -0.7089  0.2525
  446HOH      O 4565   1.356   0.513   1.631 -0.6731 -0.3845 -0.3093
  446HOH     H1 4566   1.326   0.577   1.566  0.1247  0.2029 -0.1267
  446HOH     H2 4567   1.304   0.531   1.709 -0.3822  0.1161 -0.2276
  447HOH      O 4568   6.796   0.551   4.467  0.2058 -0.1955  0.4687
  447HOH     H1 4569   6.770   0.460   4.482 -1.0667 -0.1038 -0.7299
  447HOH     H2 4570   6.716   0.601   4.482  0.3413  0.4660 -0.7737
  448HOH      O 4571   1.942   1.481   6.033  0.4336 -0.4956 -0.2172
  448HOH     H1 4572   1.934   1.432   5.951  1.2648 -0.1683 -0.5154
  448HOH     H2 4573   2.017   1.538   6.019 -0.4328  0.8116  0.1454
  449HOH      O 4574   0.187   5.229   6.664  0.8097 -0.5837  0.4958
  449HOH     H1 4575   0.118   5.171   6.631  0.9538 -0.4320 -0.0762
  449HOH     H2 4576   0.268   5.184   6.643  0.9197 -0.2391  0.1632
  450HOH      O 4577   7.171   0.550   3.772 -0.6217 -0.3234 -0.4375
  450HOH     H1 4578   7.244   0.488   3.768 -0.0650  0.2573  0.1694
  450HOH     H2 4579   7.190   0.603   3.850 -1.4324  0.1730 -0.5620
  451HOH      O 4580   6.969   1.062   2.132  0.0062 -0.5680 -0.0133
  451HOH     H1 4581   6.902   1.057   2.200 -0.3792  0.1275 -0.3182
  451HOH     H2 4582   6.947   1.142   2.083  0.6104 -0.7428 -0.5941
  452HOH      O 4583   0.252  -0.000   4.521  0.1358 -0.3326 -0.1436
  452HOH     H1 4584   0.299   0.009   4.604 -0.8659  1.2750  0.3442
  452HOH     H2 4585   0.318   0.020   4.454  0.7143 -0.6453  0.3096
  453HOH      O 4586   2.605   6.654   4.726  0.5633 -0.2583  0.5867
  453HOH     H1 4587   2.534   6.674   4.787 -0.1684  0.3905 -0.4181
  453HOH     H2 4588   2.685   6.659   4.779  0.1262  1.8333  1.2325
  454HOH      O 4589   7.041   6.548   4.750  0.7261 -0.9301  0.1345
  454HOH     H1 4590   7.022   6.642   4.747  0.9311 -0.8960 -0.7711
  454HOH     H2 4591   7.058   6.530   4.842  0.0597 -0.2117  0.4196
  455HOH      O 4592   4.971   0.038   3.272 -0.0618  0.9092 -0.4303
  455HOH     H1 4593   5.026  -0.033   3.303  0.0718  1.0334 -0.3823
  455HOH     H2 4594   5.022   0.117   3.287 -0.2103  1.0166 -0.4808
  456HOH      O 4595   2.964   1.074   6.598 -0.0141  0.0511 -1.0690
  456HOH     H1 4596   2.979   1.160   6.557  0.5492  0.1781 -0.6181
  456HOH     H2 4597   2.924   1.095   6.682  0.3200 -0.1180 -0.8675
  457HOH      O 4598   5.359   6.186   6.281  0.3238  0.1553 -0.0856
  457HOH     H1 4599   5.407   6.104   6.269  0.1304 -0.0963  0.7294
  457HOH     H2 4600   5.375   6.235   6.200  1.2526 -0.2673 -0.1845
  458HOH      O 4601   0.829   6.074   6.709 -0.1547  0.5658  0.1662
  458HOH     H1 4602   0.786   6.151   6.748  0.1702  0.4212  0.8518
  458HOH     H2 4603   0.791   6.000   6.756  0.4288  0.4019  0.4068
  459HOH      O 4604   2.701   3.179   1.504 -0.9483 -1.1111  0.3242
  459HOH     H1 4605   2.614   3.140   1.500 -1.2970 -0.3200 -0.0006
  459HOH     H2 4606   2.686   3.273   1.498 -0.0478 -0.9766 -0.0851
  460HOH      O 4607   1.750   0.029   5.643 -0.2415  0.0882  0.0614
  460HOH     H1 4608   1.761   0.034   5.738 -0.0204  0.8701  0.0080
  460HOH     H2 4609   1.822   0.081   5.607 -0.0096 -0.6263 -0.5647
  461HOH      O 4610   2.630   0.631   1.635  0.2409 -0.3736  0.3362
  461HOH     H1 4611   2.648   0.706   1.691 -1.0639  0.1941  0.0551
  461HOH     H2 4612   2.649   0.555   1.690  0.3747  0.1582  1.0542
  462HOH      O 4613   1.741   3.030   6.598  0.7364 -0.1592 -0.0227
  462HOH     H1 4614   1.698   2.979   6.530 -0.7105  1.0336 -0.1164
  462HOH     H2 4615   1.712   2.991   6.681  0.3334 -0.0327 -0.0994
  463HOH      O 4616   4.604   5.726   4.664 -0.1153  0.4346 -0.8650
  463HOH     H1 4617   4.578   5.810   4.703 -0.6543  0.2142 -0.7405
  463HOH     H2 4618   4.524   5.692   4.625 -0.2923 -0.7216  0.3744
  464HOH      O 4619   0.767   0.679   3.903  0.0258  0.4722  0.4572
  464HOH     H1 4620   0.752   0.584   3.907 -0.2911  0.4910 -0.0677
  464HOH     H2 4621   0.839   0.689   3.842  0.2471  0.5580  0.7296
  465HOH      O 4622   5.485   3.275   5.755  0.0946  0.1923  0.0065
  465HOH     H1 4623   5.498   3.348   5.816 -1.1365 -0.1028  0.6867
  465HOH     H2 4624   5.398   3.291   5.718  0.2740 -0.3455 -0.6822
  466HOH      O 4625   2.209   1.569   1.757  0.3440 -0.1470 -0.6433
  466HOH     H1 4626   2.148   1.600   1.825  0.7089  0.2161 -0.4757
  466HOH     H2 4627   2.153   1.553   1.681  0.0679  0.4590 -0.5788
  467HOH      O 4628   3.902   7.123   5.111  0.0481  0.5825  0.3735
  467HOH     H1 4629   3.920   7.192   5.174  0.1354  0.6205  0.3072
  467HOH     H2 4630   3.819   7.086   5.139 -0.4180  1.2608 -0.0714
  468HOH      O 4631   5.517   4.625   6.080 -0.1818  0.3063 -0.0839
  468HOH     H1 4632   5.548   4.619   5.990 -0.6302 -0.2389 -0.2171
  468HOH     H2 4633   5.594   4.607   6.134  0.0048  0.2449 -0.3694
  469HOH      O 4634   3.140   6.707   7.195  0.1979 -0.7822  0.4861
  469HOH     H1 4635   3.131   6.700   7.290 -0.5030 -0.4362  0.4574
  469HOH     H2 4636   3.107   6.624   7.161 -0.0848 -0.6859  0.5222
  470HOH      O 4637   6.366   2.051   3.882  0.1252 -0.0165  0.9971
  470HOH     H1 4638   6.275   2.078   3.894 -0.2216 -0.5610 -0.1479
  470HOH     H2 4639   6.411   2.130   3.852 -0.3429 -0.0920  0.0250
  471HOH      O 4640   0.277   6.408   2.509 -0.3285 -0.6022 -0.2536
  471HOH     H1 4641   0.297   6.319   2.540  1.7552 -0.1615 -0.0574
  471HOH     H2 4642   0.265   6.459   2.589  0.3073 -0.3870 -0.2818
  472HOH      O 4643   2.245   6.247   6.936  0.8296  0.0031  0.1170
  472HOH     H1 4644   2.307   6.319   6.930  0.1229  0.5790 -0.9240
  472HOH     H2 4645   2.219   6.230   6.846  0.1434 -0.8061  0.4407
  473HOH      O 4646   4.453   0.742   7.155  0.1083 -0.2373  0.4692
  473HOH     H1 4647   4.530   0.685   7.152 -0.0510 -0.4403 -0.0432
  473HOH     H2 4648   4.486   0.828   7.128  0.2226 -0.2395  0.6009
  474HOH      O 4649   6.805   4.641   1.340 -0.5118 -0.3265 -0.5021
  474HOH     H1 4650   6.872   4.689   1.389 -0.1439 -0.3875 -0.9371
  474HOH     H2 4651   6.763   4.707   1.285 -0.8062 -0.2922 -0.2448
  475HOH      O 4652   0.719   5.288   2.687 -0.2123  0.6469 -0.0824
  475HOH     H1 4653   0.798   5.235   2.699 -0.5498 -0.1499 -1.1162
  475HOH     H2 4654   0.664   5.266   2.762  0.3878  0.9482  0.4639
  476HOH      O 4655   2.930   2.553   1.071  0.0173  0.0401 -0.2460
  476HOH     H1 4656   3.005   2.514   1.116 -0.5054 -0.4666  0.2291
  476HOH     H2 4657   2.947   2.647   1.074  0.6653 -0.0639 -0.2144
  477HOH      O 4658   4.931   2.555   5.172  0.1341 -0.2877  0.1114
  477HOH     H1 4659   4.876   2.634   5.172  1.3317  0.6062  0.1512
  477HOH     H2 4660   5.003   2.576   5.231 -0.0540 -1.8757  1.0198
  478HOH      O 4661   3.694   6.845   0.200  0.4786  0.5595  0.0893
  478HOH     H1 4662   3.770   6.898   0.177 -0.0140  1.3755  0.2613
  478HOH     H2 4663   3.644   6.899   0.261 -0.1196 -0.0575  0.1750
  479HOH      O 4664   3.167   4.023   0.234 -0.4757 -0.6771  0.9802
  479HOH     H1 4665   3.222   4.054   0.305  0.8669 -1.3356  0.3047
  479HOH     H2 4666   3.165   4.095   0.171 -0.7358 -0.5042  1.1838
  480HOH      O 4667   4.446   1.099   0.107 -0.0808 -0.0660  0.3179
  480HOH     H1 4668   4.463   1.059   0.192 -0.4024 -0.7345  0.0855
  480HOH     H2 4669   4.383   1.168   0.124  0.5503  0.4264  0.7447
  481HOH      O 4670   6.976   4.567   6.866  0.5201 -0.3241  0.3640
  481HOH     H1 4671   7.051   4.626   6.876  0.1659  0.1331  0.4105
  481HOH     H2 4672   6.915   4.595   6.934 -0.3028  0.2727 -0.5664
  482HOH      O 4673   2.353   3.820   5.752 -0.2549  0.4262  0.1889
  482HOH     H1 4674   2.412   3.811   5.677 -0.9464 -0.8778 -0.2584
  482HOH     H2 4675   2.410   3.842   5.826  0.8780 -1.1790 -0.1220
  483HOH      O 4676   5.405   7.100   2.327 -0.1916 -0.8742 -0.2936
  483HOH     H1 4677   5.497   7.102   2.352  0.1521 -0.4004 -1.4678
  483HOH     H2 4678   5.382   7.007   2.325  0.7682 -1.1295 -1.5939
  484HOH      O 4679   6.107   6.567   4.571  0.8447 -0.1601 -0.8416
  484HOH     H1 4680   6.132   6.660   4.569  0.1597  0.0392 -1.7435
  484HOH     H2 4681   6.014   6.567   4.591  0.9591 -0.7086 -0.2462
  485HOH      O 4682   2.895   2.330   7.098 -0.1595  0.1686  0.0476
  485HOH     H1 4683   2.823   2.271   7.119 -0.3023  0.0428 -0.7106
  485HOH     H2 4684   2.870   2.414   7.136 -0.2715 -0.0952  0.5646
  486HOH      O 4685   4.683   1.487   4.860 -0.1723  0.3288 -0.2799
  486HOH     H1 4686   4.655   1.396   4.859  0.6525  0.0525 -0.8574
  486HOH     H2 4687   4.602   1.538   4.852 -0.6540 -0.3392  0.1846
  487HOH      O 4688   2.914   2.142   4.927 -0.2265  0.8529  0.1517
  487HOH     H1 4689   2.903   2.125   4.833  0.1445  0.2112  0.2060
  487HOH     H2 4690   2.900   2.236   4.937  0.4521  1.0643 -0.6632
  488HOH      O 4691   4.289   3.973   0.482 -0.0487  0.1038 -0.4920
  488HOH     H1 4692   4.239   4.008   0.555  0.1958 -0.2603 -0.1446
  488HOH     H2 4693   4.224   3.958   0.413 -0.2428  0.6728 -0.4406
  489HOH      O 4694   2.949   7.027   1.167  0.1604  0.2479 -0.2289
  489HOH     H1 4695   2.944   7.079   1.247  0.4856  1.4843 -0.9613
  489HOH     H2 4696   3.039   6.996   1.164 -0.0360 -0.4320  0.2116
  490HOH      O 4697   6.599   1.211   5.378 -0.2531 -0.2058 -0.1261
  490HOH     H1 4698   6.676   1.249   5.420 -0.3757  0.2017 -0.2582
  490HOH     H2 4699   6.528   1.273   5.397 -0.5267 -0.5205 -0.0934
  491HOH      O 4700   5.087   0.011   5.251 -0.3109  0.5966  0.4668
  491HOH     H1 4701   4.993  -0.009   5.259 -0.4317  1.0209  0.1596
  491HOH     H2 4702   5.098   0.094   5.298 -0.0535  0.4593  0.6535
  492HOH      O 4703   1.298   1.298   5.305  0.2301  0.4816  0.0917
  492HOH     H1 4704   1.258   1.385   5.313  0.8204  0.7554  0.1510
  492HOH     H2 4705   1.269   1.251   5.384  0.7081  0.9621  0.5612
  493HOH      O 4706   1.848   2.483   6.915 -0.5309 -0.1228  0.8951
  493HOH     H1 4707   1.884   2.552   6.969  0.1140 -0.0573  0.4090
  493HOH     H2 4708   1.858   2.515   6.825 -1.7217 -0.1508  0.7130
  494HOH      O 4709   3.038   5.988   2.866  0.8861  0.0808 -0.9039
  494HOH     H1 4710   3.132   5.992   2.852  1.0113  1.2708 -0.0610
  494HOH     H2 4711   3.020   6.058   2.929 -0.3139 -1.2715  0.4175
  495HOH      O 4712   3.776   5.536   2.605  0.5803  0.4372 -0.6947
  495HOH     H1 4713   3.766   5.441   2.611  0.7530  0.3648 -1.3742
  495HOH     H2 4714   3.688   5.570   2.624  0.5524  0.1556 -0.2935
  496HOH      O 4715   5.646   6.544   5.346  0.2754  0.5636  0.3057
  496HOH     H1 4716   5.661   6.464   5.294  0.0043 -0.0736  1.1565
  496HOH     H2 4717   5.554   6.541   5.370  0.2620  1.1387  0.3523
  497HOH      O 4718   1.516   2.977   0.896 -0.5553  0.1110  0.2011
  497HOH     H1 4719   1.603   3.012   0.914 -0.6305  0.2612  0.2775
  497HOH     H2 4720   1.466   2.995   0.976 -0.6008 -0.1522  0.2346
  498HOH      O 4721   2.390   2.039   6.889  0.4445  0.2178  0.4274
  498HOH     H1 4722   2.356   2.078   6.970 -0.1374  0.0649  0.2659
  498HOH     H2 4723   2.451   1.972   6.919 -1.0369 -1.0476  0.8362
  499HOH      O 4724   6.087   1.078   4.399  0.4414 -0.0766 -0.5354
  499HOH     H1 4725   6.067   0.992   4.362  1.7136 -0.4240 -0.5187
  499HOH     H2 4726   6.134   1.059   4.480  0.0983  0.6579 -0.1435
  500HOH      O 4727   1.919   7.239   3.311 -0.4829  0.3971  0.6848
  500HOH     H1 4728   1.882   7.173   3.251  1.5408  0.6225 -1.0551
  500HOH     H2 4729   1.957   7.188   3.382  0.2080 -0.3099 -0.1383
  501HOH      O 4730   2.288   5.493   0.981  0.2779  0.0418  0.9789
  501HOH     H1 4731   2.242   5.412   0.960  0.7595 -0.3821  1.5030
  501HOH     H2 4732   2.227   5.541   1.038  0.5194 -0.5883  1.8037
  502HOH      O 4733   4.617   3.669   0.120 -0.0821  0.7679  0.3802
  502HOH     H1 4734   4.560   3.596   0.095 -0.7021  1.2197  0.4367
  502HOH     H2 4735   4.697   3.656   0.069  0.2880 -0.5624  1.1800
  503HOH      O 4736   5.872   5.536   0.809 -0.2619  0.6110 -0.0798
  503HOH     H1 4737   5.887   5.521   0.902  0.2156  0.1150 -0.2220
  503HOH     H2 4738   5.947   5.589   0.782 -0.7433  1.3192 -0.0543
  504HOH      O 4739   3.982   7.034   0.427 -0.4081 -0.2397  0.0400
  504HOH     H1 4740   3.977   6.938   0.427 -0.3389 -0.2683  1.0297
  504HOH     H2 4741   3.929   7.060   0.502 -0.6157  0.5185 -0.3577
  505HOH      O 4742   6.041   6.722   2.398  0.0747 -0.3728 -0.1914
  505HOH     H1 4743   6.039   6.714   2.494  0.5394 -0.6566 -0.2026
  505HOH     H2 4744   6.081   6.641   2.368  0.6622  0.0522 -0.5810
  506HOH      O 4745   0.128   3.403   3.924 -0.9125  0.0011 -0.5281
  506HOH     H1 4746   0.071   3.479   3.930  0.4475  1.0318  0.9849
  506HOH     H2 4747   0.178   3.403   4.005  0.6632 -1.2687 -1.3639
  507HOH      O 4748   3.077   1.192   1.331  0.1404 -0.5376 -0.5616
  507HOH     H1 4749   3.117   1.270   1.293  0.1074 -1.0291 -1.6909
  507HOH     H2 4750   3.149   1.149   1.379  0.5120 -0.5048 -1.0792
  508HOH      O 4751   6.559   1.335   3.209  0.4232 -0.3785  0.0125
  508HOH     H1 4752   6.487   1.397   3.193  0.7122 -0.2799 -1.0593
  508HOH     H2 4753   6.631   1.390   3.241  0.3849 -0.3059 -0.0264
  509HOH      O 4754   4.923   1.753   3.559 -0.2397 -0.2911 -0.5370
  509HOH     H1 4755   4.955   1.814   3.493  0.2534 -0.5963 -0.5912
  509HOH     H2 4756   4.975   1.674   3.546 -0.1291 -0.3563  0.2135
  510HOH      O 4757   5.688   4.855   4.263 -0.7967 -0.4069  0.1604
  510HOH     H1 4758   5.715   4.878   4.174  0.2482  1.2305  0.7959
  510HOH     H2 4759   5.600   4.892   4.271 -0.5720  0.1822  0.0297
  511HOH      O 4760   3.448   4.563   2.013  0.6936  0.6066 -0.2299
  511HOH     H1 4761   3.411   4.631   2.069  0.8103  0.4438  0.0489
  511HOH     H2 4762   3.542   4.579   2.015  0.8294 -0.1316  0.6215
  512HOH      O 4763   5.569   0.750   1.523 -0.4421  0.4149 -0.3543
  512HOH     H1 4764   5.520   0.720   1.447 -1.2169  0.0222  0.2743
  512HOH     H2 4765   5.647   0.695   1.524 -0.8140 -0.1338 -0.4249
  513HOH      O 4766   0.288   2.422   3.385 -0.4407 -0.5428 -0.1740
  513HOH     H1 4767   0.373   2.403   3.426 -0.3450 -0.8199 -0.4957
  513HOH     H2 4768   0.300   2.400   3.293 -0.9653 -0.9205 -0.1615
  514HOH      O 4769   0.482   2.951   3.796 -0.4709  0.0198 -0.7029
  514HOH     H1 4770   0.442   2.955   3.883 -1.2661  0.5826 -1.0766
  514HOH     H2 4771   0.576   2.947   3.814 -0.6415 -0.8817  0.1940
  515HOH      O 4772   4.437   4.132   7.069  0.6404 -0.2906 -0.1674
  515HOH     H1 4773   4.428   4.169   6.982 -0.9484 -0.6189 -0.1966
  515HOH     H2 4774   4.442   4.208   7.127 -1.5961  0.0964 -0.3107
  516HOH      O 4775   5.006   1.237   3.091 -0.5887  0.0144  0.2640
  516HOH     H1 4776   5.032   1.171   3.155  0.2743 -0.5923 -0.6526
  516HOH     H2 4777   5.086   1.259   3.045 -0.9310  1.4520  0.2692
  517HOH      O 4778   0.968   0.405   2.846  0.7549 -0.4198  0.0874
  517HOH     H1 4779   0.959   0.499   2.827 -0.7074 -0.7027 -0.9820
  517HOH     H2 4780   0.985   0.401   2.940  1.0340  0.9194  0.1295
  518HOH      O 4781   6.953   6.015   0.688 -0.3599  0.4475  0.3026
  518HOH     H1 4782   6.952   6.069   0.767 -1.4446  1.3746 -0.2720
  518HOH     H2 4783   6.974   6.076   0.617  0.2535 -0.2874 -0.1824
  519HOH      O 4784   6.887   2.066   4.222 -0.0710 -1.0105  0.2802
  519HOH     H1 4785   6.801   2.029   4.203 -0.3413 -0.3091  0.0732
  519HOH     H2 4786   6.870   2.159   4.235  0.6496 -0.8766  0.3166
  520HOH      O 4787   1.581   2.610   0.398  0.1340  0.5235 -0.2251
  520HOH     H1 4788   1.569   2.699   0.366  0.9554  0.4841 -0.7214
  520HOH     H2 4789   1.502   2.564   0.370 -0.1208  1.0038 -0.3203
  521HOH      O 4790   6.983   5.441   2.093 -0.5879  0.0564  0.5666
  521HOH     H1 4791   6.995   5.526   2.135 -0.6321 -0.2812  1.2932
  521HOH     H2 4792   7.026   5.379   2.152 -0.3570 -0.4035 -0.0633
  522HOH      O 4793   6.400   3.648   6.741 -0.0614  0.0027 -0.4374
  522HOH     H1 4794   6.403   3.608   6.654  1.2769 -1.1528  0.0566
  522HOH     H2 4795   6.334   3.598   6.788 -0.3179  0.1915 -0.5941
  523HOH      O 4796   0.497   2.090   0.773  0.6922  0.1063  0.5257
  523HOH     H1 4797   0.562   2.124   0.711  0.8698 -1.3559 -0.1821
  523HOH     H2 4798   0.544   2.086   0.856  1.2854 -0.2284  0.1898
  524HOH      O 4799   3.197   2.351   2.394  0.3940  0.2246 -0.2408
  524HOH     H1 4800   3.244   2.318   2.317  0.4552  0.0546 -0.1331
  524HOH     H2 4801   3.206   2.281   2.459 -0.7745 -0.2154 -0.5049
  525HOH      O 4802   1.903   2.512   0.834 -0.8532  0.0579  0.2898
  525HOH     H1 4803   1.983   2.504   0.782 -0.8586  0.2492  0.2526
  525HOH     H2 4804   1.838   2.461   0.786 -1.0019  0.6691 -0.1846
  526HOH      O 4805   5.812   1.844   3.808 -0.5030 -0.5029 -0.6889
  526HOH     H1 4806   5.812   1.786   3.731  0.1617 -0.4716 -0.7246
  526HOH     H2 4807   5.846   1.927   3.775  0.0316 -0.5638 -0.3194
  527HOH      O 4808   7.074   2.845   1.260  0.0174  0.7737  0.0683
  527HOH     H1 4809   7.047   2.790   1.333  0.7243  0.3796  0.0521
  527HOH     H2 4810   7.139   2.792   1.213 -0.8196  0.7620 -1.1942
  528HOH      O 4811   0.260   4.087   6.842  0.0639  0.0534 -0.7927
  528HOH     H1 4812   0.172   4.091   6.804 -0.2622  1.0788 -0.0211
  528HOH     H2 4813   0.267   4.167   6.895  0.7849 -0.8683  0.6186
  529HOH      O 4814   5.943   0.146   1.450 -0.1739 -0.1704  0.4414
  529HOH     H1 4815   5.951   0.071   1.392 -0.0138 -0.5038  0.8870
  529HOH     H2 4816   6.028   0.190   1.445 -0.1039 -0.2928  0.5493
  530HOH      O 4817   0.880   5.846   4.870 -0.0141  0.2795 -0.3001
  530HOH     H1 4818   0.857   5.914   4.934 -0.5507  0.4524 -0.6642
  530HOH     H2 4819   0.811   5.780   4.880  0.8348 -0.5399  0.4836
  531HOH      O 4820   1.538   0.288   4.468 -0.1725  0.8639 -0.5630
  531HOH     H1 4821   1.533   0.229   4.393 -0.4949  0.5158 -0.2700
  531HOH     H2 4822   1.447   0.309   4.489 -0.1863 -0.0959  0.5503
  532HOH      O 4823   6.393   6.295   4.839  0.5937 -0.1627  0.2706
  532HOH     H1 4824   6.318   6.354   4.830  0.2504 -0.3993  1.3105
  532HOH     H2 4825   6.389   6.239   4.761  0.3859  0.5759 -0.2691
  533HOH      O 4826   0.458   2.517   0.040  0.4613 -0.2189 -0.1875
  533HOH     H1 4827   0.538   2.568   0.027  0.6264 -0.3661  0.2194
  533HOH     H2 4828   0.428   2.496  -0.049  0.4945  0.4134 -0.3626
  534HOH      O 4829   0.585   5.184   2.894 -0.3070 -0.7657 -0.2624
  534HOH     H1 4830   0.675   5.182   2.926 -0.0307  0.4056 -0.8961
  534HOH     H2 4831   0.552   5.096   2.913  0.9127 -1.1882  0.1029
  535HOH      O 4832   0.090   4.436   2.282 -0.4955  0.5113 -0.0364
  535HOH     H1 4833   0.100   4.531   2.269 -0.1918  0.3716 -0.9462
  535HOH     H2 4834   0.126   4.397   2.203 -1.2886 -0.3488 -0.0074
  536HOH      O 4835   4.243   1.071   2.004 -0.0501  1.0538  0.7327
  536HOH     H1 4836   4.207   1.018   2.076 -0.5744  0.2846 -0.0551
  536HOH     H2 4837   4.178   1.140   1.990 -0.6628  0.3849  0.1163
  537HOH      O 4838   1.700   0.046   2.387  0.5075 -0.1641 -0.1055
  537HOH     H1 4839   1.671  -0.036   2.347 -0.1858 -0.1079  0.2638
  537HOH     H2 4840   1.752   0.088   2.318  0.3999 -0.6461 -0.4981
  538HOH      O 4841   6.416   5.719   4.574 -0.0365 -0.4439  0.3917
  538HOH     H1 4842   6.491   5.665   4.600  0.1993 -0.0043  0.6565
  538HOH     H2 4843   6.362   5.661   4.520  0.7897 -0.6033 -0.3157
  539HOH      O 4844   3.691   5.889   0.202 -0.5677  0.2229 -0.9173
  539HOH     H1 4845   3.744   5.966   0.183  0.2165 -0.1767 -0.4266
  539HOH     H2 4846   3.713   5.827   0.133 -0.4652  0.0945 -0.7718
  540HOH      O 4847   6.965   3.692   0.585  0.1939  0.6719 -1.0968
  540HOH     H1 4848   6.880   3.648   0.584  0.5790 -0.1475 -0.5284
  540HOH     H2 4849   6.964   3.750   0.509 -0.9907  0.9330 -0.9124
  541HOH      O 4850   5.235   0.849   4.023  0.1119 -0.3060 -0.2253
  541HOH     H1 4851   5.158   0.793   4.014 -0.6632  0.6626 -0.0089
  541HOH     H2 4852   5.220   0.920   3.960 -0.3528  1.1122  1.3434
  542HOH      O 4853   3.523   2.050   5.765 -0.2663  0.1177 -0.1298
  542HOH     H1 4854   3.551   1.993   5.837 -0.1558  0.6745  0.2750
  542HOH     H2 4855   3.471   2.118   5.806 -0.1695  0.4706 -0.5733
  543HOH      O 4856   0.577   2.848   6.649 -0.1684 -0.3254  0.0759
  543HOH     H1 4857   0.522   2.777   6.617 -0.5288 -0.1961  0.3995
  543HOH     H2 4858   0.660   2.805   6.671 -0.2111 -0.5589 -0.2009
  544HOH      O 4859   1.347   1.182   4.510 -0.7163 -0.4583  0.1347
  544HOH     H1 4860   1.259   1.153   4.485 -0.5935 -1.1572  0.4796
  544HOH     H2 4861   1.349   1.175   4.606 -0.6487  0.6475  0.2434
  545HOH      O 4862   5.046   5.678   1.573 -0.2011 -0.3107  0.4809
  545HOH     H1 4863   5.118   5.651   1.630  0.6619  0.6873 -0.0632
  545HOH     H2 4864   5.066   5.769   1.552 -0.5663 -0.5756 -1.2587
  546HOH      O 4865   6.288   1.226   3.439  0.1782 -0.0125 -0.0858
  546HOH     H1 4866   6.358   1.161   3.442  0.1897 -0.0065 -0.2013
  546HOH     H2 4867   6.220   1.184   3.386  0.3588  0.2378 -0.5236
  547HOH      O 4868   2.613   0.867   3.713  0.0162 -0.1402  0.2024
  547HOH     H1 4869   2.533   0.822   3.685  0.0089  0.4055 -0.7153
  547HOH     H2 4870   2.592   0.960   3.705  0.7322  0.0116 -0.0084
  548HOH      O 4871   4.455   6.527   5.406 -0.0316  0.2675 -0.1351
  548HOH     H1 4872   4.361   6.538   5.417 -0.0157 -0.0423  0.4288
  548HOH     H2 4873   4.484   6.606   5.361 -0.2883  1.3112  1.3795
  549HOH      O 4874   0.017   4.397   4.254 -0.2556 -0.1826  0.1000
  549HOH     H1 4875  -0.022   4.317   4.218 -0.3731  0.1775 -0.6182
  549HOH     H2 4876   0.111   4.387   4.238 -0.2600 -0.2150  0.0927
  550HOH      O 4877   1.732   7.268   0.433  0.0835 -0.1725  0.7539
  550HOH     H1 4878   1.760   7.213   0.361  0.9479 -0.4766  1.2942
  550HOH     H2 4879   1.766   7.355   0.412  0.1778 -0.2209  0.7061
  551HOH      O 4880   4.328   5.900   0.087 -0.0320 -0.3308  0.8455
  551HOH     H1 4881   4.243   5.931   0.054  0.3047  0.6226  0.7871
  551HOH     H2 4882   4.354   5.832   0.026 -0.3797 -0.0489  0.3640
  552HOH      O 4883   0.133   3.814   6.336  0.3139 -0.4699 -0.1799
  552HOH     H1 4884   0.079   3.742   6.368 -0.2135 -0.2527 -0.5664
  552HOH     H2 4885   0.211   3.811   6.391 -0.8510  0.3823  1.6967
  553HOH      O 4886   4.700   2.938   6.059 -0.0561  0.1071  0.1468
  553HOH     H1 4887   4.716   2.882   5.983  0.5921  0.1210  0.2584
  553HOH     H2 4888   4.608   2.923   6.081 -0.1320 -0.2313 -0.3691
  554HOH      O 4889   0.225   0.329   5.886  0.3646  0.2285 -0.3999
  554HOH     H1 4890   0.310   0.304   5.851  0.4742 -0.4442  0.3059
  554HOH     H2 4891   0.238   0.419   5.918  0.8106  0.1304 -0.2946
  555HOH      O 4892   4.368   5.218   0.568  0.3264 -0.0668  0.4373
  555HOH     H1 4893   4.332   5.291   0.518  0.5573 -0.4372 -0.2960
  555HOH     H2 4894   4.460   5.214   0.542  0.3642 -0.4921  0.6170
  556HOH      O 4895   1.001   2.217   4.171 -0.0830 -0.1403  0.0078
  556HOH     H1 4896   0.955   2.297   4.145  0.3707  0.3333  0.5926
  556HOH     H2 4897   0.932   2.156   4.197 -0.4122  0.4881  0.6794
  557HOH      O 4898   5.612   3.253   0.709 -0.1999 -0.2045  0.4557
  557HOH     H1 4899   5.599   3.301   0.791  0.1675  0.6937  0.0175
  557HOH     H2 4900   5.629   3.321   0.644  0.4059 -0.9425 -0.1977
  558HOH      O 4901   3.709   5.414   2.858  0.0012 -0.1587 -0.3913
  558HOH     H1 4902   3.618   5.439   2.872 -0.0913 -0.6486 -0.0760
  558HOH     H2 4903   3.704   5.329   2.815  0.2922 -0.7937  0.7476
  559HOH      O 4904   1.781   3.352   6.023  0.6398  0.6154  0.1379
  559HOH     H1 4905   1.754   3.442   6.006 -0.8981  0.1067 -0.4484
  559HOH     H2 4906   1.740   3.331   6.107 -1.4191 -0.2924 -0.9433
  560HOH      O 4907   6.307   4.068   2.608  0.1517  0.7678 -0.2533
  560HOH     H1 4908   6.374   4.051   2.674 -0.6323  0.6238  0.5610
  560HOH     H2 4909   6.303   3.988   2.556  0.1596  0.5208  0.1211
  561HOH      O 4910   0.158   6.777   4.031  0.7907 -0.3657  0.1846
  561HOH     H1 4911   0.168   6.686   4.059 -0.3941 -0.5402  0.1724
  561HOH     H2 4912   0.102   6.817   4.098  0.1470 -0.0441 -0.5073
  562HOH      O 4913   4.327   0.455   4.628 -0.5223 -0.8830  0.1263
  562HOH     H1 4914   4.295   0.542   4.650  0.8889 -0.4842  0.8549
  562HOH     H2 4915   4.299   0.400   4.701 -0.5629 -0.8106  0.1650
  563HOH      O 4916   6.362   6.457   2.002 -0.3175 -0.1779 -0.0163
  563HOH     H1 4917   6.312   6.385   2.042 -0.3106 -0.6690 -0.8508
  563HOH     H2 4918   6.451   6.445   2.035 -0.4969  0.0229  0.5817
  564HOH      O 4919   2.522   5.246   6.651 -0.3014 -0.3310 -0.5128
  564HOH     H1 4920   2.532   5.245   6.556 -0.2556 -1.0964 -0.5136
  564HOH     H2 4921   2.531   5.154   6.677  1.1738 -0.0079  0.3883
  565HOH      O 4922   0.544   4.537   4.190  0.1948 -0.6578  0.0802
  565HOH     H1 4923   0.605   4.609   4.180 -0.0508 -0.6132 -2.4715
  565HOH     H2 4924   0.599   4.461   4.209  0.7368 -0.2288  0.2786
  566HOH      O 4925   1.771   3.824   3.210 -0.3614 -0.2153 -0.3156
  566HOH     H1 4926   1.698   3.843   3.269  0.2785 -0.7611  0.7043
  566HOH     H2 4927   1.804   3.910   3.186 -0.6887  0.0267  0.0613
  567HOH      O 4928   2.857   1.131   5.971 -0.4211 -0.2429 -0.6170
  567HOH     H1 4929   2.893   1.204   6.022 -0.2888 -0.6705 -0.0830
  567HOH     H2 4930   2.777   1.106   6.017 -0.1218 -0.8541 -0.3956
  568HOH      O 4931   4.434   1.944   6.171 -0.5219  0.2389  0.2618
  568HOH     H1 4932   4.350   1.907   6.146 -0.3248  0.7350 -1.3247
  568HOH     H2 4933   4.478   1.872   6.218 -1.8309  0.0260  1.2716
  569HOH      O 4934   1.298   5.777   0.855  0.0586  0.0076 -0.3542
  569HOH     H1 4935   1.208   5.792   0.824 -0.0664  0.5852  0.2290
  569HOH     H2 4936   1.329   5.864   0.879  0.2968 -0.3286  0.6811
  570HOH      O 4937   4.571   5.577   0.501  0.4259  0.1191 -0.5017
  570HOH     H1 4938   4.574   5.670   0.481  0.8154  0.1478 -0.3354
  570HOH     H2 4939   4.479   5.554   0.496  0.2412  0.6609  0.1231
  571HOH      O 4940   5.647   4.353   6.840 -0.0098  0.3600 -0.3343
  571HOH     H1 4941   5.727   4.348   6.788 -0.0832 -0.7789 -0.3810
  571HOH     H2 4942   5.677   4.358   6.930  0.1233 -0.1107 -0.3491
  572HOH      O 4943   3.281   6.922   3.102  0.0899 -0.1115 -0.4352
  572HOH     H1 4944   3.205   6.974   3.129  0.5536  1.2609 -1.5696
  572HOH     H2 4945   3.249   6.870   3.029  0.0234 -0.2383 -0.3177
  573HOH      O 4946   5.704   5.605   2.747  0.6949 -0.9578  0.5659
  573HOH     H1 4947   5.793   5.622   2.717  0.3616  0.7379  0.3837
  573HOH     H2 4948   5.693   5.661   2.824 -0.0923 -1.4759  0.8590
  574HOH      O 4949   5.685   2.346   3.549 -0.1475  0.7315  0.2108
  574HOH     H1 4950   5.692   2.437   3.579  0.7977  1.0030 -0.7024
  574HOH     H2 4951   5.775   2.321   3.528 -0.5472  0.0375 -0.8009
  575HOH      O 4952   4.883   1.650   4.404  0.0948 -0.1090  0.3280
  575HOH     H1 4953   4.922   1.593   4.470 -1.0345 -0.1659  1.0129
  575HOH     H2 4954   4.836   1.716   4.454  0.2292  0.6120 -0.4469
  576HOH      O 4955   0.671   6.879   2.611 -0.1385  0.3179 -0.2091
  576HOH     H1 4956   0.638   6.902   2.524  0.3135  0.8074 -0.2667
  576HOH     H2 4957   0.693   6.964   2.650  0.2281  0.0633  0.1477
  577HOH      O 4958   3.571   0.063   5.230 -0.6476 -0.0178  0.1709
  577HOH     H1 4959   3.623  -0.004   5.184 -2.2679 -1.6911  0.5501
  577HOH     H2 4960   3.495   0.078   5.173 -1.3070 -0.0301  1.0178
  578HOH      O 4961   5.202   4.899   3.109  0.4632 -0.9246  0.7778
  578HOH     H1 4962   5.265   4.828   3.125  0.3703 -1.1623  0.1401
  578HOH     H2 4963   5.215   4.922   3.017  1.1117  0.5026  1.1670
  579HOH      O 4964   0.933   5.103   6.390 -0.1271  0.7281  0.0740
  579HOH     H1 4965   1.024   5.077   6.376 -0.1415  0.3517  0.6597
  579HOH     H2 4966   0.921   5.177   6.330  0.6005  0.8697  0.0797
  580HOH      O 4967   5.192   6.017   1.463 -0.0529 -0.1690  0.6129
  580HOH     H1 4968   5.169   6.012   1.556  0.2840 -0.0352  0.7056
  580HOH     H2 4969   5.287   6.008   1.461  0.0293  0.6426  0.3519
  581HOH      O 4970   4.861   5.340   3.454  0.1114  0.8211  0.3641
  581HOH     H1 4971   4.795   5.405   3.435 -0.1446  0.4672  0.0191
  581HOH     H2 4972   4.815   5.256   3.452  0.6704  0.5051 -0.5049
  582HOH      O 4973   0.213   5.000   1.193  0.4886  0.4982 -0.2231
  582HOH     H1 4974   0.302   4.994   1.158  0.2268 -0.4911 -0.8166
  582HOH     H2 4975   0.163   5.044   1.124  0.1828 -0.5400 -0.7102
  583HOH      O 4976   2.089   1.915   0.445  0.0090 -0.5973 -0.9317
  583HOH     H1 4977   2.001   1.881   0.462  0.1967 -0.6793  0.0068
  583HOH     H2 4978   2.147   1.841   0.463  0.3307 -0.2201 -0.3263
  584HOH      O 4979   5.445   4.767   6.975 -0.2014  0.3940  0.6685
  584HOH     H1 4980   5.395   4.848   6.969 -0.8284 -0.0287 -0.1272
  584HOH     H2 4981   5.381   4.701   7.002  0.0079 -0.0731  0.0604
  585HOH      O 4982   4.112   4.152   3.460 -0.1779 -0.1860  0.0741
  585HOH     H1 4983   4.178   4.213   3.494 -0.4281  0.2329 -0.1649
  585HOH     H2 4984   4.160   4.072   3.442  0.2495  0.0800  0.0045
  586HOH      O 4985   2.818   4.638   0.111 -0.0261  0.0651  0.1477
  586HOH     H1 4986   2.829   4.654   0.017 -0.5828  0.0758  0.0782
  586HOH     H2 4987   2.907   4.631   0.145  0.1829  0.2211 -0.3542
  587HOH      O 4988   0.507   1.904   6.527 -0.5972 -0.6667  0.0671
  587HOH     H1 4989   0.429   1.875   6.574 -0.9708  0.6418  0.3291
  587HOH     H2 4990   0.473   1.951   6.452 -0.0888  0.1695  0.3389
  588HOH      O 4991   4.987   6.672   2.202 -0.1740  0.2692  0.5743
  588HOH     H1 4992   4.915   6.634   2.252  0.5371 -0.5107  1.0601
  588HOH     H2 4993   5.030   6.732   2.263  0.2621 -0.1369  0.6768
  589HOH      O 4994   3.250   6.636   2.088  0.4024  0.4052  0.9705
  589HOH     H1 4995   3.231   6.592   2.170  0.3960 -0.2375  0.6353
  589HOH     H2 4996   3.302   6.573   2.038 -0.3363  0.4172  0.1332
  590HOH      O 4997   6.278   6.073   5.668  0.1701  0.2394  0.2005
  590HOH     H1 4998   6.330   5.993   5.660 -0.0539  0.1489 -0.5921
  590HOH     H2 4999   6.192   6.043   5.697 -0.0045  0.1423 -0.3926
  591HOH      O 5000   5.197   6.324   1.519 -0.8569 -0.4249  0.3037
  591HOH     H1 5001   5.273   6.270   1.540  0.1131  0.5989 -0.3721
  591HOH     H2 5002   5.180   6.373   1.599  0.3324  0.5928 -0.0113
  592HOH      O 5003   6.937   4.260   5.627 -0.2689 -0.5791  0.5229
  592HOH     H1 5004   6.845   4.247   5.651 -0.9263 -0.2876 -1.4323
  592HOH     H2 5005   6.939   4.349   5.591  1.1079 -0.1053  1.6095
  593HOH      O 5006   3.197   2.164   5.518  0.0527  0.3966 -0.7559
  593HOH     H1 5007   3.255   2.160   5.442  1.3022 -0.3203  0.1611
  593HOH     H2 5008   3.170   2.073   5.532  0.9690  0.2772  0.4361
  594HOH      O 5009   5.744   1.773   7.190  0.2808  0.2114 -0.6454
  594HOH     H1 5010   5.802   1.703   7.159  0.0814 -0.2325 -0.0619
  594HOH     H2 5011   5.670   1.772   7.130  0.0466 -0.4235 -0.3659
  595HOH      O 5012   5.616   5.184   5.520  0.3206 -0.4967 -0.2352
  595HOH     H1 5013   5.620   5.096   5.481 -0.6104 -0.2166 -1.0412
  595HOH     H2 5014   5.533   5.184   5.568 -0.2176  0.2434 -1.0993
  596HOH      O 5015   5.636   3.066   5.177  0.2042  0.1968  0.1734
  596HOH     H1 5016   5.572   2.997   5.189  0.0662  0.1544 -0.6956
  596HOH     H2 5017   5.675   3.078   5.264 -0.9088  0.1780  0.7104
  597HOH      O 5018   6.430   3.321   2.177  0.6939  0.1759 -0.1119
  597HOH     H1 5019   6.404   3.382   2.108  0.5894 -0.0676 -0.2864
  597HOH     H2 5020   6.435   3.236   2.134  0.8981  0.0690  0.1193
  598HOH      O 5021   4.991   0.958   3.562 -0.4709  0.4921  0.2097
  598HOH     H1 5022   4.948   1.005   3.634 -0.5603 -0.4520  0.8102
  598HOH     H2 5023   4.976   0.866   3.582  0.5391  0.1711 -0.3850
  599HOH      O 5024   6.907   4.271   2.831 -0.1239 -0.3170 -0.0089
  599HOH     H1 5025   6.897   4.176   2.825 -0.1400 -0.3394  0.3349
  599HOH     H2 5026   6.825   4.306   2.798 -0.3580 -0.4401  0.4326
  600HOH      O 5027   5.195   5.522   4.310  0.6592 -0.8430 -0.2252
  600HOH     H1 5028   5.214   5.560   4.225  0.7870  0.0964  0.2000
  600HOH     H2 5029   5.281   5.510   4.350  0.5839  0.6655  0.5480
  601HOH      O 5030   2.279   0.237   7.152 -0.4448 -0.3467  0.1181
  601HOH     H1 5031   2.275   0.261   7.059 -0.2626  0.9489  0.4010
  601HOH     H2 5032   2.220   0.162   7.161 -0.1689 -0.7523 -1.0999
  602HOH      O 5033   4.399   1.707   0.887 -0.9807 -0.0041  0.4597
  602HOH     H1 5034   4.453   1.739   0.960  0.2640  1.1978 -0.8588
  602HOH     H2 5035   4.428   1.617   0.873  1.1840  0.6942 -0.4471
  603HOH      O 5036   7.128   6.568   3.353 -0.0019 -0.5646  0.3272
  603HOH     H1 5037   7.052   6.514   3.375 -1.1926  0.4699 -0.8202
  603HOH     H2 5038   7.131   6.635   3.421  0.2037 -0.8824  0.6374
  604HOH      O 5039   2.636   3.179   7.213  0.3847 -0.0196 -0.3905
  604HOH     H1 5040   2.553   3.226   7.213  0.9905  1.1077 -0.0503
  604HOH     H2 5041   2.624   3.109   7.149 -0.7329  0.2554 -0.5214
  605HOH      O 5042   0.934   2.884   2.445  0.4516  0.5031  1.0008
  605HOH     H1 5043   0.917   2.801   2.489  1.0688 -0.0384  0.2687
  605HOH     H2 5044   1.029   2.886   2.433  0.2933  0.1315 -1.1160
  606HOH      O 5045   4.982   5.314   2.177 -0.2714 -0.0891 -0.6599
  606HOH     H1 5046   5.011   5.390   2.227 -0.7345  0.1725 -0.7801
  606HOH     H2 5047   4.991   5.340   2.085 -0.6567 -0.0863 -0.7015
  607HOH      O 5048   6.784   4.230   2.027 -0.2842 -0.2497  0.4652
  607HOH     H1 5049   6.697   4.265   2.047 -0.6640 -1.5507  1.3850
  607HOH     H2 5050   6.836   4.249   2.105  0.2500  0.4343 -0.0401
  608HOH      O 5051   2.389   7.075   1.765 -0.0590  0.1485  0.2181
  608HOH     H1 5052   2.385   7.006   1.699 -0.9798  0.0010  0.4046
  608HOH     H2 5053   2.433   7.035   1.840 -0.0083 -0.0306  0.0939
  609HOH      O 5054   4.346   1.521   7.121  0.2218 -0.0195  0.3129
  609HOH     H1 5055   4.398   1.585   7.170  0.4342  0.2005 -0.1952
  609HOH     H2 5056   4.271   1.505   7.178  0.4419  0.2610  0.6988
  610HOH      O 5057   1.609   2.967   5.587 -0.4617  0.3004  0.0913
  610HOH     H1 5058   1.651   3.052   5.577 -1.1251  0.8422  1.4294
  610HOH     H2 5059   1.679   2.910   5.621 -0.2630  0.5916  0.1759
  611HOH      O 5060   6.882   2.748   3.741  0.2879  0.5103 -0.4877
  611HOH     H1 5061   6.870   2.663   3.699  1.3828  0.2764 -0.3970
  611HOH     H2 5062   6.835   2.741   3.824  0.2199  0.0511 -0.5603
  612HOH      O 5063   6.835   2.624   7.072  0.0702  0.0072  0.0934
  612HOH     H1 5064   6.744   2.653   7.066 -0.0244 -0.3327 -0.1963
  612HOH     H2 5065   6.830   2.528   7.073  0.3615 -0.0233  1.1614
  613HOH      O 5066   3.727   5.399   0.646 -0.5291 -0.1870 -0.0766
  613HOH     H1 5067   3.791   5.459   0.684 -1.2045 -0.0700  0.9586
  613HOH     H2 5068   3.755   5.312   0.673  0.0195 -0.2982 -0.9284
  614HOH      O 5069   5.350   2.043   5.012 -0.4243 -0.0735 -0.1364
  614HOH     H1 5070   5.343   2.127   4.966 -0.8166 -0.0009  0.0457
  614HOH     H2 5071   5.313   1.979   4.952  0.2939 -0.2008 -0.4662
  615HOH      O 5072   3.114   3.569   1.012  0.3738  0.0835  0.4730
  615HOH     H1 5073   3.044   3.607   0.960  0.2405 -0.6805  0.0741
  615HOH     H2 5074   3.165   3.517   0.950  1.0655  0.2974  0.8344
  616HOH      O 5075   3.668   6.785   3.510 -0.3336  0.6177  0.1260
  616HOH     H1 5076   3.729   6.812   3.442 -0.2249 -0.0471 -0.0543
  616HOH     H2 5077   3.633   6.702   3.479  0.5337 -0.2841  1.3663
  617HOH      O 5078   5.892   3.301   2.713  0.0794  0.0839  0.1252
  617HOH     H1 5079   5.846   3.364   2.768  0.7815  0.3753  0.4015
  617HOH     H2 5080   5.863   3.215   2.745 -0.7247  0.2465 -0.1185
  618HOH      O 5081   3.741   5.990   4.430  0.1377 -0.4692  0.4490
  618HOH     H1 5082   3.776   6.079   4.423  0.3672 -0.5219  0.8849
  618HOH     H2 5083   3.651   6.002   4.459  0.2048 -0.3797  0.6249
  619HOH      O 5084   2.860   0.330   6.018 -0.3816  0.2481  0.4406
  619HOH     H1 5085   2.856   0.294   5.930  0.0809  0.4433  0.3333
  619HOH     H2 5086   2.858   0.253   6.076  0.1592  0.0671  0.2294
  620HOH      O 5087   6.480   0.387   5.156 -0.3174  0.4565  0.0185
  620HOH     H1 5088   6.448   0.447   5.224 -1.1282  0.9433 -0.7545
  620HOH     H2 5089   6.490   0.303   5.201 -3.1061  0.1105  0.3207
  621HOH      O 5090   1.221   4.501   3.394  0.4434  0.0633  0.2631
  621HOH     H1 5091   1.151   4.496   3.459  0.4080 -0.1100  0.2137
  621HOH     H2 5092   1.239   4.410   3.371 -0.1113  0.1412 -0.5795
  622HOH      O 5093   0.451   3.966   2.132  0.0588 -0.0185 -0.1110
  622HOH     H1 5094   0.506   4.044   2.122 -0.3026  0.1595 -0.9218
  622HOH     H2 5095   0.399   3.963   2.051  0.4633 -1.4153 -0.3722
  623HOH      O 5096   3.800   0.576   6.931  0.7757 -0.2362  0.0874
  623HOH     H1 5097   3.816   0.528   7.012  0.5354  0.1196  0.3535
  623HOH     H2 5098   3.855   0.653   6.937  0.0599  0.2788  0.3631
  624HOH      O 5099   5.658   0.150   4.493 -0.0403  0.1807 -0.1600
  624HOH     H1 5100   5.618   0.072   4.454  1.0301 -0.0555 -0.8668
  624HOH     H2 5101   5.748   0.124   4.511  0.0733  0.9649  0.5322
  625HOH      O 5102   5.880   4.151   3.610 -0.0120 -0.3735  0.3849
  625HOH     H1 5103   5.835   4.135   3.527  0.2034  0.6866  0.0257
  625HOH     H2 5104   5.970   4.120   3.595  0.1905  0.3588 -0.0148
  626HOH      O 5105   3.680   5.644   6.117 -0.3276  0.4810 -0.4857
  626HOH     H1 5106   3.774   5.638   6.102 -0.2166  0.4809  0.1747
  626HOH     H2 5107   3.671   5.681   6.205 -0.9175 -0.9418  0.1195
  627HOH      O 5108   5.809   6.290   1.666  1.1891 -0.0718  0.0240
  627HOH     H1 5109   5.758   6.225   1.714 -0.5431  0.3811 -1.0134
  627HOH     H2 5110   5.815   6.365   1.725  0.7194 -0.1742  0.2067
  628HOH      O 5111   6.005   5.310   0.511 -0.7775 -0.0191 -0.4518
  628HOH     H1 5112   6.096   5.306   0.538 -0.9333 -0.4232  0.0529
  628HOH     H2 5113   5.963   5.236   0.555 -1.5451  0.7191  0.1329
  629HOH      O 5114   2.292   3.410   0.403 -0.5002 -0.0196  0.6938
  629HOH     H1 5115   2.205   3.448   0.406 -0.7094 -0.4155  0.0990
  629HOH     H2 5116   2.290   3.351   0.328  0.4586  0.3911  0.3077
  630HOH      O 5117   4.610   7.085   6.615  0.1104 -0.1476 -0.0004
  630HOH     H1 5118   4.571   7.172   6.602  0.4826 -0.0239 -0.3152
  630HOH     H2 5119   4.689   7.102   6.666 -0.5488 -0.4689  1.2106
  631HOH      O 5120   4.717   1.290   1.163  0.0744  0.1816 -0.0134
  631HOH     H1 5121   4.745   1.218   1.219  0.1250  0.5438  0.4416
  631HOH     H2 5122   4.788   1.300   1.099  0.1500 -0.0538  0.0316
  632HOH      O 5123   3.051   3.195   0.488 -0.6328 -0.7250 -0.5222
  632HOH     H1 5124   3.092   3.144   0.558  0.4566 -0.0001 -0.5856
  632HOH     H2 5125   3.017   3.129   0.428  0.5812 -1.4136 -0.5297
  633HOH      O 5126   4.992   6.938   1.539 -0.5026  0.4719  0.3269
  633HOH     H1 5127   4.994   6.861   1.596 -0.0170 -0.1468 -0.4806
  633HOH     H2 5128   5.071   6.987   1.563  0.5265 -0.5384 -0.7399
  634HOH      O 5129   5.281   3.651   5.425  0.1522  0.3281  0.0929
  634HOH     H1 5130   5.239   3.625   5.507  0.0934  0.1002 -0.0071
  634HOH     H2 5131   5.236   3.731   5.400  0.7060  0.8459  0.6897
  635HOH      O 5132   3.735   6.642   1.199 -0.2872 -0.2447 -0.4700
  635HOH     H1 5133   3.711   6.732   1.175  0.6829  0.3551  0.5653
  635HOH     H2 5134   3.687   6.626   1.280 -1.2679 -1.1025 -1.1805
  636HOH      O 5135   1.051   6.596   0.115  0.3593 -0.2892  0.4785
  636HOH     H1 5136   0.983   6.536   0.084  0.2654  0.2122 -0.3605
  636HOH     H2 5137   1.123   6.539   0.142  0.5603 -0.8149 -0.9767
  637HOH      O 5138   4.561   4.298   1.720 -0.0900  0.0193  0.0870
  637HOH     H1 5139   4.522   4.325   1.637  0.2949  0.3928  0.0220
  637HOH     H2 5140   4.522   4.356   1.785  0.1228  0.1923  0.0640
  638HOH      O 5141   1.224   5.139   1.358  0.2835 -0.5137 -0.2604
  638HOH     H1 5142   1.232   5.122   1.452  0.5238  0.4749 -0.0816
  638HOH     H2 5143   1.314   5.147   1.327  0.2248 -1.2494 -0.6841
  639HOH      O 5144   1.515   2.059   3.724 -0.4348 -0.1449  0.4098
  639HOH     H1 5145   1.532   2.120   3.652 -1.1266 -1.0135 -0.5578
  639HOH     H2 5146   1.444   2.100   3.774 -0.3740  0.1873  0.2329
  640HOH      O 5147   3.908   5.707   7.107  0.9708  0.2387  0.7184
  640HOH     H1 5148   3.930   5.741   7.194 -0.0995  0.3482  0.9785
  640HOH     H2 5149   3.842   5.639   7.124  1.5893 -0.5676  0.0619
  641HOH      O 5150   2.514   3.563   0.724  0.1789 -0.2040  0.1478
  641HOH     H1 5151   2.539   3.475   0.754 -1.5922 -1.0859 -0.6595
  641HOH     H2 5152   2.426   3.576   0.758  0.0308  0.8680 -0.5442
  642HOH      O 5153   1.201   5.588   6.749 -0.2521 -0.7483 -0.3324
  642HOH     H1 5154   1.249   5.530   6.809  0.5269 -0.2622 -0.4490
  642HOH     H2 5155   1.263   5.659   6.731 -1.1023  0.0210 -0.3493
  643HOH      O 5156   1.829   3.096   1.188 -0.5202 -0.3468  0.6443
  643HOH     H1 5157   1.824   3.186   1.218 -1.3162 -0.2000  0.1374
  643HOH     H2 5158   1.861   3.047   1.264 -0.5276  0.2915  1.0748
  644HOH      O 5159   5.431   2.279   4.737 -0.2381  0.2891 -0.8931
  644HOH     H1 5160   5.353   2.316   4.778 -0.1917  0.6423 -1.1154
  644HOH     H2 5161   5.397   2.207   4.683 -0.3266 -0.0098 -0.4501
  645HOH      O 5162   2.836   6.623   6.212  0.6111 -0.0207  0.9236
  645HOH     H1 5163   2.819   6.584   6.297  0.0157 -0.2216  0.7272
  645HOH     H2 5164   2.753   6.616   6.165  1.0666 -0.4411  0.1188
  646HOH      O 5165   6.551   1.855   2.567  0.3915  0.4625 -0.1077
  646HOH     H1 5166   6.606   1.850   2.645  2.0166 -0.3673 -1.1939
  646HOH     H2 5167   6.471   1.808   2.591  1.0284 -0.1764  0.9221
  647HOH      O 5168   7.088   1.842   1.350 -0.7384  0.4090  0.4271
  647HOH     H1 5169   7.003   1.799   1.347 -0.6056  0.0909  0.9597
  647HOH     H2 5170   7.068   1.933   1.370 -0.9751  0.4323  0.0962
  648HOH      O 5171   6.919   4.811   0.886  0.0438 -0.3589  0.2936
  648HOH     H1 5172   6.895   4.749   0.818 -0.2090  0.4692 -0.4130
  648HOH     H2 5173   6.838   4.827   0.935 -0.4885  0.9713 -0.8744
  649HOH      O 5174   0.251   2.327   1.901 -0.0604 -0.3775  0.0513
  649HOH     H1 5175   0.273   2.390   1.832  0.2753 -0.9629 -0.3965
  649HOH     H2 5176   0.328   2.327   1.958 -0.2379 -0.0714  0.2936
  650HOH      O 5177   6.738   2.736   2.272  0.5338  0.2027 -0.3901
  650HOH     H1 5178   6.708   2.825   2.289  0.1919  0.0769 -0.3166
  650HOH     H2 5179   6.768   2.704   2.357 -0.5873 -0.2065 -0.1134
  651HOH      O 5180   5.341   2.192   6.940  0.4766 -0.0640 -0.0825
  651HOH     H1 5181   5.405   2.125   6.964 -0.0981 -0.6089 -0.0308
  651HOH     H2 5182   5.371   2.271   6.986  0.8452 -0.4267  0.3180
  652HOH      O 5183   5.145   1.668   6.772 -0.4864 -0.3153  0.3696
  652HOH     H1 5184   5.115   1.744   6.723  0.0221 -0.1511  0.3043
  652HOH     H2 5185   5.161   1.702   6.861  0.2966 -0.1974  0.2006
  653HOH      O 5186   1.433   5.582   6.964  0.4202 -0.4719  0.3201
  653HOH     H1 5187   1.397   5.501   6.928 -0.1766 -0.1096  0.0786
  653HOH     H2 5188   1.484   5.554   7.039  0.8799 -1.1513 -0.2208
  654HOH      O 5189   2.420   6.061   6.722  0.7459 -0.2723  0.8874
  654HOH     H1 5190   2.398   6.131   6.660  0.9923 -0.2238  0.8500
  654HOH     H2 5191   2.415   5.980   6.671  1.0371 -0.2242  0.7749
  655HOH      O 5192   6.871   2.698   0.187 -0.7535  0.3565  0.3563
  655HOH     H1 5193   6.832   2.618   0.153 -0.1367  0.2818 -0.2145
  655HOH     H2 5194   6.846   2.766   0.125  1.0115  0.0852 -0.7928
  656HOH      O 5195   1.071   5.526   1.645 -0.2577 -0.5121 -0.0855
  656HOH     H1 5196   1.115   5.502   1.564 -0.0368 -0.5215  0.0363
  656HOH     H2 5197   1.068   5.621   1.644  1.0243 -0.4161  0.5475
  657HOH      O 5198   4.751   1.890   7.220 -0.2921  0.3354  0.4508
  657HOH     H1 5199   4.810   1.949   7.267  0.9962 -0.6475  0.2271
  657HOH     H2 5200   4.759   1.915   7.128 -0.1371  0.1497  0.4110
  658HOH      O 5201   3.999   4.882   1.612  0.4830 -0.6133  0.2741
  658HOH     H1 5202   3.948   4.933   1.549  0.1591 -1.5471 -0.2651
  658HOH     H2 5203   4.023   4.945   1.680 -0.6306  0.0553  0.0961
  659HOH      O 5204   7.098   4.060   4.404  0.4835 -0.4625 -0.0768
  659HOH     H1 5205   7.121   4.126   4.469 -0.4043 -1.1622  1.0180
  659HOH     H2 5206   7.033   4.103   4.349  1.1012  0.0746 -0.4180
  660HOH      O 5207   7.094   5.186   2.979  0.2171  0.3658 -0.1283
  660HOH     H1 5208   7.021   5.128   2.997 -0.5538  1.0666 -0.8058
  660HOH     H2 5209   7.119   5.221   3.064 -0.3630  0.2571  0.0944
  661HOH      O 5210   3.913   0.886   3.950  0.1813 -0.4887 -0.7760
  661HOH     H1 5211   3.826   0.880   3.990  0.6023  0.5703  0.4453
  661HOH     H2 5212   3.896   0.900   3.857 -1.0392  0.6982 -0.4474
  662HOH      O 5213   0.185   5.713   5.305  0.0331 -0.2218  0.2674
  662HOH     H1 5214   0.165   5.789   5.360  0.6194 -0.4742  0.8578
  662HOH     H2 5215   0.100   5.680   5.277 -0.2476  0.3705  0.3984
  663HOH      O 5216   0.331   7.132   6.852  0.2236  0.4923 -0.6206
  663HOH     H1 5217   0.362   7.123   6.761 -0.7836 -0.8815 -0.8962
  663HOH     H2 5218   0.236   7.126   6.845  0.1544 -0.8029  0.5832
  664HOH      O 5219   3.882   6.951   6.623  0.3326  0.0355  0.0058
  664HOH     H1 5220   3.939   6.937   6.547  0.5275  0.2702  0.1087
  664HOH     H2 5221   3.937   6.996   6.687  0.0458  0.2247  0.1221
  665HOH      O 5222   4.334   1.193   5.306  0.1756 -0.8784 -0.2077
  665HOH     H1 5223   4.324   1.287   5.290 -0.1816 -0.9067 -0.1643
  665HOH     H2 5224   4.349   1.186   5.400 -0.2200 -0.8893 -0.1395
  666HOH      O 5225   5.027   6.969   1.220 -0.0073  0.2183  0.1943
  666HOH     H1 5226   5.021   6.916   1.299  1.4981 -0.0695  0.1698
  666HOH     H2 5227   5.005   7.058   1.249  1.1454  0.2394  1.1183
  667HOH      O 5228   2.005   5.585   5.661  0.1914  0.2855 -0.9007
  667HOH     H1 5229   2.069   5.529   5.616  0.2292  0.0565 -0.5690
  667HOH     H2 5230   1.921   5.545   5.642  0.3159 -0.9176  0.6985
  668HOH      O 5231   4.146   6.471   6.712 -0.0726 -0.2691  0.3916
  668HOH     H1 5232   4.076   6.451   6.650 -0.4494  0.7803  0.4444
  668HOH     H2 5233   4.210   6.520   6.660 -0.5690  0.9623  0.8614
  669HOH      O 5234   4.774   4.980   2.751 -0.8742 -0.1955 -0.1334
  669HOH     H1 5235   4.742   4.923   2.820 -0.2533  0.6980  0.9700
  669HOH     H2 5236   4.805   4.921   2.683 -0.4282 -1.1694  0.8603
  670HOH      O 5237   0.443   2.995   1.827  0.2056 -0.2719 -1.0948
  670HOH     H1 5238   0.453   2.900   1.835  0.0504 -0.2934 -1.1505
  670HOH     H2 5239   0.368   3.016   1.884  0.6842 -0.0857 -0.5123
  671HOH      O 5240   5.368   6.285   1.766  0.8483 -0.3900 -0.3422
  671HOH     H1 5241   5.373   6.199   1.807 -0.1355 -0.3090 -0.0048
  671HOH     H2 5242   5.399   6.271   1.676 -1.1749 -1.6146 -0.9811
  672HOH      O 5243   4.810   6.124   4.416 -0.4473  0.1167  0.1753
  672HOH     H1 5244   4.831   6.181   4.490 -0.4420  0.7668 -0.3015
  672HOH     H2 5245   4.737   6.168   4.372 -0.0310  0.1059 -0.5725
  673HOH      O 5246   2.321   0.430   5.180  0.4919 -0.2623 -0.3731
  673HOH     H1 5247   2.260   0.381   5.234  0.1908  0.4035 -0.0818
  673HOH     H2 5248   2.306   0.398   5.091 -0.5182  0.1087 -0.3570
  674HOH      O 5249   1.840   0.451   2.256  0.1006 -0.0620 -0.1794
  674HOH     H1 5250   1.865   0.470   2.347  0.1623 -0.2887 -0.1470
  674HOH     H2 5251   1.915   0.402   2.221  0.1999  0.2738 -0.4409
  675HOH      O 5252   0.683   4.557   6.608 -0.1252  0.1119 -0.5385
  675HOH     H1 5253   0.693   4.528   6.699 -0.7406 -1.0074 -0.7931
  675HOH     H2 5254   0.616   4.499   6.572 -0.5396  1.1115 -1.4679
  676HOH      O 5255   1.082   1.950   1.839 -0.6462 -0.0313 -0.3418
  676HOH     H1 5256   1.132   1.886   1.789  0.7678 -0.7473  1.7316
  676HOH     H2 5257   1.116   2.035   1.812  0.9244 -0.4497  0.1569
  677HOH      O 5258   0.960   2.996   4.033  0.2535 -0.7223  0.5470
  677HOH     H1 5259   1.011   3.055   3.977 -0.3098 -0.3339  0.4250
  677HOH     H2 5260   0.986   3.019   4.122 -0.3153  0.0716  0.5261
  678HOH      O 5261   5.093   5.487   7.069 -0.9190  0.2418 -1.1533
  678HOH     H1 5262   5.094   5.395   7.043  0.9270 -0.3193  0.4164
  678HOH     H2 5263   5.176   5.522   7.034  0.0594  0.2988  0.9245
  679HOH      O 5264   3.673   4.874   7.159  0.0575 -0.1629  0.2158
  679HOH     H1 5265   3.618   4.923   7.099  0.2089 -0.5101 -0.2211
  679HOH     H2 5266   3.612   4.815   7.205  0.0737 -0.7145 -0.4347
  680HOH      O 5267   6.377   4.779   6.465 -0.0081  0.4729  0.4192
  680HOH     H1 5268   6.311   4.738   6.409  0.4555 -0.0490  0.2287
  680HOH     H2 5269   6.460   4.743   6.433  0.4727  1.8285  0.0131
  681HOH      O 5270   3.376   4.669   1.672 -0.3450  0.3477 -1.1544
  681HOH     H1 5271   3.390   4.748   1.619  0.1217 -0.2205 -1.9165
  681HOH     H2 5272   3.421   4.600   1.624 -0.7638 -0.3954 -0.5154
  682HOH      O 5273   3.636   6.152   3.840 -0.0716 -0.4984 -0.5214
  682HOH     H1 5274   3.545   6.181   3.839  0.1055  0.0824 -0.6787
  682HOH     H2 5275   3.687   6.233   3.832  0.4869 -0.6938  0.5620
  683HOH      O 5276   5.602   3.536   4.821 -0.0019  0.6135 -0.0751
  683HOH     H1 5277   5.547   3.607   4.854  0.4101  1.0769 -0.3596
  683HOH     H2 5278   5.646   3.501   4.898 -0.3870  0.4955  0.0993
  684HOH      O 5279   0.648   4.087   5.840  0.5210 -0.3782 -0.1278
  684HOH     H1 5280   0.594   4.145   5.894  1.1745 -0.6207  0.8466
  684HOH     H2 5281   0.628   4.113   5.750 -0.7666 -0.0777  0.1996
  685HOH      O 5282   0.566   1.900   4.119  0.1557  0.3385 -0.6687
  685HOH     H1 5283   0.600   1.815   4.093  0.2844  0.4881 -1.0039
  685HOH     H2 5284   0.474   1.885   4.137  0.2390  0.0733 -0.4534
  686HOH      O 5285   3.789   2.697   7.201 -0.0914 -0.0496  0.2229
  686HOH     H1 5286   3.881   2.706   7.178 -0.2618  0.6685 -0.2299
  686HOH     H2 5287   3.786   2.714   7.296  0.1510  0.7311  0.1048
  687HOH      O 5288   6.021   0.049   2.158 -0.1095  0.2361  0.0823
  687HOH     H1 5289   6.072   0.099   2.222 -0.1683 -0.8904  1.0924
  687HOH     H2 5290   6.075  -0.029   2.141 -0.6777 -0.1011 -0.2374
  688HOH      O 5291   3.041   1.051   2.004 -0.2306  0.4165 -0.1829
  688HOH     H1 5292   3.089   0.978   1.966 -0.6950  0.0587 -0.1070
  688HOH     H2 5293   3.091   1.074   2.082 -0.1513  0.0882 -0.1329
  689HOH      O 5294   4.016   5.989   6.312 -0.3750 -0.7114 -0.1191
  689HOH     H1 5295   4.069   6.039   6.373  0.1352 -0.0818 -1.0265
  689HOH     H2 5296   3.967   5.928   6.367  0.2497 -0.3669  0.8753
  690HOH      O 5297   5.985   5.973   3.158  0.2428 -0.2337 -0.0809
  690HOH     H1 5298   6.030   5.967   3.074  0.6565 -1.1361  0.1825
  690HOH     H2 5299   5.916   6.037   3.143  0.2447 -0.4400 -1.1337
  691HOH      O 5300   3.732   1.276   1.232 -0.1711  0.3413 -0.2485
  691HOH     H1 5301   3.737   1.345   1.166  0.0338 -0.3343 -0.9625
  691HOH     H2 5302   3.658   1.222   1.204 -0.0858  0.0488  0.0792
  692HOH      O 5303   1.148   3.640   7.117 -0.5848  0.4983  0.1516
  692HOH     H1 5304   1.074   3.579   7.123  0.1065 -0.3042  1.1612
  692HOH     H2 5305   1.224   3.588   7.140  0.2960  1.3639 -0.6164
  693HOH      O 5306   5.598   4.330   2.628  0.5530  0.4781 -0.6240
  693HOH     H1 5307   5.625   4.333   2.720  0.3845 -0.1410 -0.5450
  693HOH     H2 5308   5.675   4.359   2.579  1.1370 -0.5476 -0.3617
  694HOH      O 5309   0.645   4.155   1.291  0.5657  0.4329  0.1911
  694HOH     H1 5310   0.696   4.093   1.343  0.0436  0.6386  0.9991
  694HOH     H2 5311   0.560   4.159   1.335  0.2219  0.9149 -0.4726
  695HOH      O 5312   1.364   1.126   1.899 -0.2217 -0.3066  0.0525
  695HOH     H1 5313   1.301   1.111   1.969 -0.3497  0.2754  0.0764
  695HOH     H2 5314   1.396   1.215   1.914 -0.4249 -0.0789 -0.7504
  696HOH      O 5315   1.304   0.581   6.726 -0.1384 -0.8994  0.4489
  696HOH     H1 5316   1.378   0.525   6.706  0.2916 -0.5269  0.9546
  696HOH     H2 5317   1.303   0.589   6.821 -0.2127 -0.1011  0.4005
  697HOH      O 5318   7.125   6.463   6.504 -0.5479  0.6517  0.2631
  697HOH     H1 5319   7.091   6.524   6.438 -0.8547 -0.1011 -0.2993
  697HOH     H2 5320   7.089   6.378   6.479 -0.3197  0.2706  1.1649
  698HOH      O 5321   6.721   4.978   5.781  0.3252  0.0924  0.1555
  698HOH     H1 5322   6.783   4.911   5.812 -0.2453 -0.2938  0.4992
  698HOH     H2 5323   6.651   4.978   5.847 -0.4020 -0.0082 -0.5847
  699HOH      O 5324   5.476   3.700   6.164  0.5404  0.1299  0.1150
  699HOH     H1 5325   5.509   3.653   6.087  0.9833 -0.3107  0.5615
  699HOH     H2 5326   5.546   3.761   6.188  0.5589  0.0061  0.3826
  700HOH      O 5327   2.619   6.034   4.345  0.0730 -0.3551 -0.5371
  700HOH     H1 5328   2.528   6.052   4.323  0.0854  0.2882 -0.1212
  700HOH     H2 5329   2.657   6.120   4.363  0.6054 -0.6611 -0.1256
  701HOH      O 5330   4.379   7.130   3.301 -0.1880  1.1306  0.0482
  701HOH     H1 5331   4.303   7.088   3.261 -0.2841  0.3623  0.9583
  701HOH     H2 5332   4.447   7.064   3.299  0.0840  1.3963  0.3176
  702HOH      O 5333   1.426   4.532   5.805 -0.1624  0.2901  0.4115
  702HOH     H1 5334   1.510   4.505   5.841 -0.2676  0.9279  1.1946
  702HOH     H2 5335   1.361   4.488   5.860 -0.3290  0.6074  0.4765
  703HOH      O 5336   3.747   0.026   0.455  0.3676 -0.2045  0.0038
  703HOH     H1 5337   3.655   0.046   0.468  0.2728 -0.2472 -0.5646
  703HOH     H2 5338   3.787   0.038   0.541  0.0968  1.2603 -0.0191
  704HOH      O 5339   6.652   6.030   6.361  0.0022 -0.2072  0.3629
  704HOH     H1 5340   6.746   6.039   6.379  0.0490 -0.1136  0.0776
  704HOH     H2 5341   6.614   6.006   6.446  0.4461 -1.4951  0.2326
  705HOH      O 5342   5.251   4.352   4.120 -0.3991  0.3370  0.6339
  705HOH     H1 5343   5.278   4.282   4.060 -0.7754  0.2895  0.5107
  705HOH     H2 5344   5.325   4.412   4.122 -0.0613 -0.0763  0.7568
  706HOH      O 5345   5.003   5.346   5.591  0.5421 -0.2308  0.0343
  706HOH     H1 5346   5.004   5.269   5.534  0.1150 -0.9123  0.9080
  706HOH     H2 5347   4.931   5.400   5.557 -0.1448 -0.9451  0.2984
  707HOH      O 5348   3.466   4.227   6.841 -0.3183 -1.4123  0.6368
  707HOH     H1 5349   3.490   4.272   6.922  0.0521  0.0639 -0.2195
  707HOH     H2 5350   3.547   4.187   6.810  0.0878 -0.1454 -0.0453
  708HOH      O 5351   3.114   1.837   4.653  0.2973 -0.2953 -0.3156
  708HOH     H1 5352   3.188   1.898   4.654 -0.1392  0.3234  1.1358
  708HOH     H2 5353   3.122   1.790   4.736 -1.2104  0.2156  0.1803
  709HOH      O 5354   4.341   5.297   5.412 -0.5614  0.0686 -0.0115
  709HOH     H1 5355   4.420   5.344   5.384 -0.9035  0.8589  0.2847
  709HOH     H2 5356   4.372   5.233   5.476 -0.1514  0.3306  0.0588
  710HOH      O 5357   3.057   6.240   3.398  0.0482 -0.8813 -0.2200
  710HOH     H1 5358   3.145   6.276   3.383 -0.2363 -0.2153 -0.3529
  710HOH     H2 5359   3.052   6.228   3.493 -0.5790  1.5395  0.1887
  711HOH      O 5360   1.754   0.877   1.453 -0.0893  0.3016 -0.6418
  711HOH     H1 5361   1.690   0.847   1.517 -0.7316  0.4872 -1.1738
  711HOH     H2 5362   1.834   0.830   1.475 -0.3341  0.2439  0.1893
  712HOH      O 5363   3.106   0.147   0.471 -0.5811  0.0207 -0.1092
  712HOH     H1 5364   3.053   0.082   0.425 -1.4087  0.6901 -0.1633
  712HOH     H2 5365   3.154   0.193   0.402 -0.4114 -0.1722 -0.1212
  713HOH      O 5366   3.728   0.947   2.918 -0.8080  0.8163  0.7906
  713HOH     H1 5367   3.707   0.946   2.825  0.6078  0.3181  0.4284
  713HOH     H2 5368   3.659   0.893   2.958  0.0452 -1.4443 -0.4166
  714HOH      O 5369   1.520   5.074   5.165 -0.0730 -0.6686  0.1999
  714HOH     H1 5370   1.470   5.154   5.184 -0.1691 -0.8196  0.5939
  714HOH     H2 5371   1.491   5.048   5.077 -0.4110 -0.5497  0.2745
  715HOH      O 5372   2.846   5.669   1.888  0.1707 -0.1822 -0.5450
  715HOH     H1 5373   2.851   5.646   1.796  0.5424 -0.2855 -0.5011
  715HOH     H2 5374   2.934   5.699   1.911 -0.0072  0.1743 -0.3109
  716HOH      O 5375   6.704   3.175   4.076  0.6014  0.1594  0.0235
  716HOH     H1 5376   6.713   3.200   4.168 -0.8106 -0.1116  0.2804
  716HOH     H2 5377   6.701   3.079   4.077  0.0124  0.1685 -0.2266
  717HOH      O 5378   5.210   0.618   3.710 -0.0318 -0.1890  0.0843
  717HOH     H1 5379   5.247   0.701   3.742 -0.2573 -0.4327  1.0442
  717HOH     H2 5380   5.116   0.633   3.709 -0.0509 -0.3180 -0.1036
  718HOH      O 5381   4.070   5.807   0.282  0.2777  0.3233 -0.3341
  718HOH     H1 5382   4.009   5.750   0.235 -0.4641  0.1652  0.7358
  718HOH     H2 5383   4.039   5.896   0.264  0.3637  0.2980 -0.6118
  719HOH      O 5384   5.246   0.274   4.254 -0.6691 -0.5338  0.3620
  719HOH     H1 5385   5.159   0.242   4.231 -0.6621  0.2461 -0.9432
  719HOH     H2 5386   5.306   0.208   4.219 -0.7108 -0.2700 -0.2232
  720HOH      O 5387   0.751   6.789   1.877 -0.0740  0.2093 -0.2694
  720HOH     H1 5388   0.745   6.695   1.894 -0.6135  0.2736 -0.0871
  720HOH     H2 5389   0.834   6.799   1.829  0.9799 -0.1260  1.3180
  721HOH      O 5390   1.842   3.195   0.368  0.2053  0.0022 -0.2144
  721HOH     H1 5391   1.896   3.272   0.388  0.7176 -0.3725 -0.1255
  721HOH     H2 5392   1.792   3.180   0.448  1.3868 -0.7851  0.4417
  722HOH      O 5393   4.171   2.785   7.199  0.4767 -0.1527 -0.1976
  722HOH     H1 5394   4.186   2.876   7.173 -0.1341 -0.1567 -0.6159
  722HOH     H2 5395   4.257   2.744   7.194  0.9059  0.5742  0.7509
  723HOH      O 5396   2.861   1.065   1.818  0.1021  0.7090  0.8821
  723HOH     H1 5397   2.921   1.059   1.893  1.0630  0.4300  0.1254
  723HOH     H2 5398   2.898   1.134   1.763  0.0996  0.1018  0.0873
  724HOH      O 5399   3.040   1.552   6.737 -0.0956 -0.2891  0.2218
  724HOH     H1 5400   3.049   1.559   6.832 -0.4615  0.2997  0.2224
  724HOH     H2 5401   2.946   1.535   6.723 -0.3257  1.0243 -0.0768
  725HOH      O 5402   4.158   3.463   1.397 -0.4496  0.7077 -0.0863
  725HOH     H1 5403   4.122   3.406   1.328 -0.3112 -0.0874  0.4676
  725HOH     H2 5404   4.248   3.479   1.369 -0.1746 -0.1750  0.2102
  726HOH      O 5405   6.068   2.917   1.663 -0.5934 -0.4379 -0.2471
  726HOH     H1 5406   6.015   2.997   1.667 -0.7543 -0.5557 -0.0401
  726HOH     H2 5407   6.060   2.888   1.572 -0.3059 -0.0638 -0.3978
  727HOH      O 5408   4.291   1.483   2.783 -0.8809  0.2338 -0.4750
  727HOH     H1 5409   4.284   1.476   2.879  0.0820 -0.6626 -0.4374
  727HOH     H2 5410   4.202   1.470   2.752 -1.4389  1.6707  0.3129
  728HOH      O 5411   0.895   4.333   6.089 -0.1627 -0.0561 -0.3856
  728HOH     H1 5412   0.980   4.346   6.130 -0.3599 -0.7367  0.2852
  728HOH     H2 5413   0.912   4.275   6.015 -0.1149 -0.7636  0.1567
  729HOH      O 5414   3.877   6.749   5.445  0.2634  0.2835  0.6460
  729HOH     H1 5415   3.927   6.828   5.426  0.0265  0.3135  0.1085
  729HOH     H2 5416   3.907   6.722   5.532  1.0759  0.3992  0.4222
  730HOH      O 5417   5.081   5.054   4.360  0.2476 -0.6328 -0.0475
  730HOH     H1 5418   5.142   5.053   4.433  0.3162  0.0444 -0.0810
  730HOH     H2 5419   5.063   5.147   4.344 -1.4968 -0.7863  0.5516
  731HOH      O 5420   0.458   2.303   2.105  0.5954  0.4731 -0.1755
  731HOH     H1 5421   0.503   2.218   2.093  0.4233  0.2185  0.8424
  731HOH     H2 5422   0.455   2.315   2.200 -1.7649  0.3231 -0.1354
  732HOH      O 5423   1.823   5.741   1.920 -0.0329 -0.1884  0.3864
  732HOH     H1 5424   1.823   5.734   1.824  0.3700  0.0419  0.3679
  732HOH     H2 5425   1.742   5.696   1.946 -0.4594  0.2532 -0.0984
  733HOH      O 5426   3.883   4.273   1.317 -0.0517  0.4963 -0.1137
  733HOH     H1 5427   3.978   4.266   1.328 -0.0371 -0.3256 -0.5924
  733HOH     H2 5428   3.871   4.301   1.226 -0.2658 -0.2547 -0.3322
  734HOH      O 5429   5.213   5.929   5.659  0.2682 -0.2733 -0.0265
  734HOH     H1 5430   5.255   6.002   5.613 -0.2455  0.1498  0.1537
  734HOH     H2 5431   5.265   5.853   5.635  0.8997  0.1683 -0.1182
  735HOH      O 5432   4.434   0.338   3.628 -0.1733 -0.3360  0.0466
  735HOH     H1 5433   4.503   0.272   3.637  0.0676 -0.1378 -0.3475
  735HOH     H2 5434   4.415   0.365   3.718  0.6140 -0.0330  0.1355
  736HOH      O 5435   3.129   6.689   0.609  0.4536  0.7586 -0.4436
  736HOH     H1 5436   3.119   6.598   0.637  0.8064  1.3189  1.8670
  736HOH     H2 5437   3.056   6.703   0.548 -0.0904 -0.8284 -0.2561
  737HOH      O 5438   1.282   0.969   5.196  1.4451 -0.4109 -0.4306
  737HOH     H1 5439   1.256   0.938   5.109  0.1451  1.1781 -0.7140
  737HOH     H2 5440   1.347   1.037   5.179  0.2645  0.8284 -0.3706
  738HOH      O 5441   6.567   6.488   1.419 -0.0411  0.5018  0.0968
  738HOH     H1 5442   6.563   6.396   1.443 -0.7434  0.6585  0.6457
  738HOH     H2 5443   6.632   6.526   1.479  0.2507  0.3732 -0.1322
  739HOH      O 5444   4.397   7.203   0.007  0.5341 -0.1821  0.1353
  739HOH     H1 5445   4.400   7.244   0.093 -0.1834  0.2591 -0.0376
  739HOH     H2 5446   4.435   7.116   0.020 -0.1793 -0.3821  1.0476
  740HOH      O 5447   5.231   5.905   4.421 -0.1168  0.6738 -0.5821
  740HOH     H1 5448   5.278   5.876   4.343 -0.0045  0.0434 -0.2912
  740HOH     H2 5449   5.278   5.984   4.450  0.4704  0.3236 -0.5655
  741HOH      O 5450   7.227   7.072   3.688  0.6544 -0.0688  0.2272
  741HOH     H1 5451   7.243   7.114   3.772  0.7567 -0.0737  0.2102
  741HOH     H2 5452   7.229   7.143   3.624 -0.2920  0.0681  0.3260
  742HOH      O 5453   5.869   4.032   0.958  0.2673 -0.2001  0.0138
  742HOH     H1 5454   5.833   3.973   0.892  0.4556  0.5960 -0.8527
  742HOH     H2 5455   5.807   4.105   0.961  0.5306  0.0184  0.3326
  743HOH      O 5456   4.362   0.312   7.272  0.7378  0.4482  0.5858
  743HOH     H1 5457   4.354   0.239   7.210  1.3644  0.4765  0.4615
  743HOH     H2 5458   4.286   0.367   7.253  1.0607  0.6131 -0.3843
  744HOH      O 5459   1.218   6.702   6.118  0.4549 -0.1735 -0.6906
  744HOH     H1 5460   1.164   6.778   6.136  0.2555 -0.4848  0.1018
  744HOH     H2 5461   1.286   6.734   6.058  1.1335  0.9596  0.5744
  745HOH      O 5462   5.619   5.885   4.028 -0.0888 -0.2718  0.1908
  745HOH     H1 5463   5.550   5.950   4.020 -0.3507 -0.5315  0.2723
  745HOH     H2 5464   5.693   5.932   4.065 -0.4280 -0.1224  0.7032
  746HOH      O 5465   0.272   5.059   3.066 -0.4277  0.4260 -0.1968
  746HOH     H1 5466   0.237   5.129   3.121 -1.2451 -0.3245  0.2793
  746HOH     H2 5467   0.206   4.990   3.069  0.8048 -0.8362  0.2734
  747HOH      O 5468   5.779   2.931   4.027  0.1778  0.6018  0.3411
  747HOH     H1 5469   5.805   2.881   4.105 -0.3116 -0.7318 -0.2932
  747HOH     H2 5470   5.853   2.991   4.011  1.1170 -0.3783  0.7666
  748HOH      O 5471   3.535   5.729   3.182  0.3444  0.8540  0.1596
  748HOH     H1 5472   3.616   5.679   3.190 -0.6994 -0.9424  0.5513
  748HOH     H2 5473   3.493   5.722   3.267 -1.0810  0.0519 -0.5419
  749HOH      O 5474   0.251   1.352   7.231 -0.5475  0.4078  0.2543
  749HOH     H1 5475   0.219   1.283   7.172 -0.4852  0.4763  0.1387
  749HOH     H2 5476   0.345   1.333   7.240 -0.5376  0.4549  0.2521
  750HOH      O 5477   4.783   5.543   4.567 -0.3632 -0.5885 -0.0678
  750HOH     H1 5478   4.708   5.484   4.570 -0.3031 -0.7272 -0.8269
  750HOH     H2 5479   4.747   5.628   4.592 -1.0925 -0.3882 -1.5635
  751HOH      O 5480   1.313   4.884   4.376  0.0220  0.3929  0.0061
  751HOH     H1 5481   1.358   4.841   4.449  0.5256 -0.3898 -0.7226
  751HOH     H2 5482   1.224   4.898   4.407  0.2622  0.2420  0.8202
  752HOH      O 5483   0.657   5.034   3.496  0.3508  0.2515 -0.0313
  752HOH     H1 5484   0.693   4.987   3.421  0.2923  0.5892 -0.2790
  752HOH     H2 5485   0.579   4.984   3.521 -0.1037  0.5761 -0.7199
  753HOH      O 5486   6.532   5.050   5.983 -0.3326  0.0076 -0.3786
  753HOH     H1 5487   6.438   5.066   5.980 -0.4061 -0.4262 -0.5178
  753HOH     H2 5488   6.548   5.018   6.072 -0.1396  1.0760 -0.0039
  754HOH      O 5489   3.238   2.215   4.890  0.1824 -0.2229  0.0333
  754HOH     H1 5490   3.254   2.309   4.898  1.1316 -0.4216  0.7222
  754HOH     H2 5491   3.152   2.202   4.932 -0.3231  0.4136 -0.7402
  755HOH      O 5492   3.470   2.182   6.487 -0.5710  0.0116  0.0718
  755HOH     H1 5493   3.493   2.194   6.579  0.1552  0.0783 -0.1076
  755HOH     H2 5494   3.397   2.243   6.473 -0.2365  0.5160  0.4307
  756HOH      O 5495   4.918   6.102   4.095  0.4789  0.3264 -0.3061
  756HOH     H1 5496   4.866   6.182   4.106  0.1951  0.1541 -0.3825
  756HOH     H2 5497   4.855   6.031   4.101  0.7574  0.0951 -0.0482
  757HOH      O 5498   2.431   1.254   5.487 -0.2926 -0.1033  0.3955
  757HOH     H1 5499   2.448   1.213   5.572 -1.5262  0.0516  0.7616
  757HOH     H2 5500   2.350   1.214   5.457 -0.4580  0.6245 -0.1901
  758HOH      O 5501   2.577   2.644   1.682 -0.7374 -0.4527  0.0852
  758HOH     H1 5502   2.548   2.662   1.771  0.0260  1.0033  0.1105
  758HOH     H2 5503   2.570   2.728   1.637  1.1605 -0.5127 -0.5141
  759HOH      O 5504   5.892   4.584   3.302 -0.7708  0.0116 -0.4435
  759HOH     H1 5505   5.942   4.631   3.236 -0.1995  0.0577  0.0076
  759HOH     H2 5506   5.956   4.564   3.371 -1.1333 -0.8602 -0.3309
  760HOH      O 5507   6.227   2.801   5.249  0.2900 -0.0307  0.3513
  760HOH     H1 5508   6.159   2.853   5.291  0.1639 -0.0062  0.1204
  760HOH     H2 5509   6.301   2.860   5.240  0.4268 -0.1239  0.8167
  761HOH      O 5510   3.525   5.651   2.643  0.3043  0.5314  0.3039
  761HOH     H1 5511   3.521   5.742   2.672  0.6245  0.3716  0.8945
  761HOH     H2 5512   3.475   5.603   2.709  0.2595  0.2611  0.0786
  762HOH      O 5513   1.811   2.223   1.804  0.3562  0.5656 -0.5668
  762HOH     H1 5514   1.802   2.303   1.856  0.4970  0.1047  0.2073
  762HOH     H2 5515   1.861   2.249   1.727  1.1022  1.0755  0.0572
  763HOH      O 5516   1.355   5.268   5.009  0.4062 -0.3355 -0.1389
  763HOH     H1 5517   1.437   5.313   4.986  0.4777 -0.7527 -0.7481
  763HOH     H2 5518   1.294   5.338   5.031  0.7473  0.0126 -0.2861
  764HOH      O 5519   2.532   5.032   1.317  0.0243  0.1612 -0.5090
  764HOH     H1 5520   2.455   4.978   1.335  0.1899  0.0899  0.0137
  764HOH     H2 5521   2.510   5.079   1.236 -0.6924  0.3680 -0.2075
  765HOH      O 5522   0.510   2.150   6.338  0.4409 -0.1348 -0.5220
  765HOH     H1 5523   0.565   2.216   6.381 -0.1086  0.4605 -0.7137
  765HOH     H2 5524   0.565   2.115   6.268  0.3091  1.0926 -1.2939
  766HOH      O 5525   1.025   5.055   0.401  0.4559  0.6243 -0.2147
  766HOH     H1 5526   1.082   4.981   0.424  0.1633  0.6537  0.6916
  766HOH     H2 5527   1.071   5.132   0.435 -0.1817  0.6267  0.7122
  767HOH      O 5528   3.421   3.114   0.081 -0.1079  0.5224 -0.0517
  767HOH     H1 5529   3.476   3.193   0.077  0.5913  0.0342 -0.7641
  767HOH     H2 5530   3.484   3.042   0.078 -0.7846 -0.0632 -0.4807
  768HOH      O 5531   1.793   6.501   3.340  0.6080  0.5359 -0.5983
  768HOH     H1 5532   1.766   6.439   3.273  1.0260  0.1898 -0.4552
  768HOH     H2 5533   1.713   6.518   3.391  0.5842 -0.2649 -0.3381
  769HOH      O 5534   3.541   1.785   7.037 -0.1770 -0.3335 -0.2558
  769HOH     H1 5535   3.553   1.842   6.961  0.6435  0.3399  0.3314
  769HOH     H2 5536   3.482   1.717   7.007 -0.3701  0.2508 -1.3102
  770HOH      O 5537   4.703   3.009   4.862  0.3771 -0.1820  0.1156
  770HOH     H1 5538   4.728   3.065   4.788  0.6951  1.2412  1.2269
  770HOH     H2 5539   4.739   2.923   4.840  1.4200  0.4534 -0.8888
  771HOH      O 5540   6.471   0.663   2.984 -0.5011  0.3992 -0.0375
  771HOH     H1 5541   6.391   0.686   3.032  0.1616  0.4815  1.0825
  771HOH     H2 5542   6.488   0.572   3.008  0.0411  0.5537  0.1952
  772HOH      O 5543   6.370   1.356   6.277  0.2176 -0.4150 -0.5031
  772HOH     H1 5544   6.459   1.391   6.271 -0.0007  0.1419 -0.6342
  772HOH     H2 5545   6.371   1.302   6.356  0.3214  0.6646  0.2809
  773HOH      O 5546   3.351   2.593   6.007 -0.7134  0.8739  0.8888
  773HOH     H1 5547   3.351   2.668   5.947  0.2309  0.6505  0.5776
  773HOH     H2 5548   3.403   2.623   6.082  0.4355  0.2897  0.3818
  774HOH      O 5549   0.486   2.160   1.541  0.0704  0.7376  0.1592
  774HOH     H1 5550   0.575   2.184   1.565  0.3527 -0.1366  0.0504
  774HOH     H2 5551   0.485   2.160   1.445 -0.1087  0.9392  0.1583
  775HOH      O 5552   6.891   1.046   0.551 -0.9067  0.4101 -0.2229
  775HOH     H1 5553   6.980   1.080   0.564 -0.4991 -0.3442 -0.8806
  775HOH     H2 5554   6.867   1.009   0.635 -0.2055 -0.2173 -0.2745
  776HOH      O 5555   1.094   0.522   1.012 -0.3823  0.0630  0.0729
  776HOH     H1 5556   1.113   0.444   1.063 -0.3748 -0.8671 -1.2586
  776HOH     H2 5557   1.002   0.515   0.989 -0.1652 -0.0859 -0.8489
  777HOH      O 5558   2.415   7.266   3.341 -0.2980 -0.3707  0.0573
  777HOH     H1 5559   2.365   7.275   3.423  0.2448 -0.0693  0.3692
  777HOH     H2 5560   2.359   7.308   3.275 -1.0917 -1.2932  0.1049
  778HOH      O 5561   4.507   1.621   3.451 -0.3325  0.6646 -0.5633
  778HOH     H1 5562   4.435   1.667   3.410 -0.9881  0.4308  0.2653
  778HOH     H2 5563   4.513   1.659   3.539 -0.1708 -0.0474 -0.2467
  779HOH      O 5564   4.001   0.314   5.837  0.2865 -0.1567  0.2415
  779HOH     H1 5565   3.997   0.318   5.933  0.2581 -0.1343  0.2394
  779HOH     H2 5566   3.999   0.220   5.817 -0.6595 -0.1450  0.2191
  780HOH      O 5567   0.425   2.314   3.124 -0.4290 -0.3906 -0.0758
  780HOH     H1 5568   0.519   2.296   3.122 -0.3036  0.2392 -0.0347
  780HOH     H2 5569   0.387   2.247   3.067 -0.0107 -0.9285  0.2467
  781HOH      O 5570   3.782   6.528   4.349 -0.4457  1.0163  0.3548
  781HOH     H1 5571   3.724   6.576   4.408 -0.7903  0.9499  0.0766
  781HOH     H2 5572   3.866   6.575   4.354 -0.4417  0.9570  0.9584
  782HOH      O 5573   5.366   7.118   1.289  0.3192 -0.6802 -0.5817
  782HOH     H1 5574   5.325   7.033   1.302  0.5230 -0.7271 -0.2080
  782HOH     H2 5575   5.293   7.180   1.284  0.1907 -0.5809  1.3516
  783HOH      O 5576   6.166   3.092   3.420 -0.2478 -0.8016  0.3118
  783HOH     H1 5577   6.126   3.088   3.506 -0.3434  0.1023  0.3207
  783HOH     H2 5578   6.204   3.179   3.414 -0.8200 -0.5880 -0.8091
  784HOH      O 5579   6.822   4.809   4.805 -0.1843 -0.3873 -0.9519
  784HOH     H1 5580   6.839   4.724   4.846 -0.5743 -0.3779 -0.7572
  784HOH     H2 5581   6.732   4.802   4.773 -0.0275 -0.2409 -1.4310
  785HOH      O 5582   4.608   0.092   0.890  0.3530  0.2889  0.5287
  785HOH     H1 5583   4.685   0.132   0.851 -0.0745  1.4010  0.7667
  785HOH     H2 5584   4.563   0.163   0.934 -1.0787 -0.2072 -0.0052
  786HOH      O 5585   2.145   0.765   6.295  0.0348  0.0532 -0.0446
  786HOH     H1 5586   2.207   0.708   6.250 -0.4899 -0.2805 -0.3525
  786HOH     H2 5587   2.189   0.786   6.378 -0.1212 -1.5473  0.5138
  787HOH      O 5588   6.689   0.081   5.768 -0.1122  0.3466  0.5732
  787HOH     H1 5589   6.632   0.136   5.822 -0.4083  1.2596 -0.5928
  787HOH     H2 5590   6.776   0.119   5.778 -0.5456  2.3082 -1.5329
  788HOH      O 5591   1.691   3.795   7.193 -0.1852 -0.6214  0.3592
  788HOH     H1 5592   1.678   3.881   7.232 -0.8759 -0.5152 -0.0689
  788HOH     H2 5593   1.740   3.812   7.113 -0.4633 -0.5973  0.1901
  789HOH      O 5594   0.787   0.622   5.639  0.2834 -0.6369 -0.7630
  789HOH     H1 5595   0.756   0.699   5.687 -0.4664 -1.0012 -0.6453
  789HOH     H2 5596   0.879   0.641   5.621  0.3091 -0.0371 -0.0874
  790HOH      O 5597   4.579   5.245   3.100  0.6816  0.0495 -0.5814
  790HOH     H1 5598   4.510   5.302   3.065  0.2759  0.0642  0.2137
  790HOH     H2 5599   4.580   5.169   3.042 -0.5384 -0.3096 -0.1840
  791HOH      O 5600   0.756   7.141   5.689  0.2635 -0.8212  0.5858
  791HOH     H1 5601   0.662   7.123   5.682  0.1713 -0.2598  0.2726
  791HOH     H2 5602   0.763   7.236   5.683  0.9231 -0.9019 -0.3181
  792HOH      O 5603   6.003   4.077   1.224  0.4764 -0.6045 -0.5496
  792HOH     H1 5604   6.076   4.028   1.263  0.2802 -0.7533 -0.3639
  792HOH     H2 5605   5.951   4.010   1.180 -0.0486 -0.6472  0.1003
  793HOH      O 5606   1.853   1.828   5.215  0.0272  0.1341 -0.2689
  793HOH     H1 5607   1.859   1.843   5.309 -0.3668 -1.4046  0.0605
  793HOH     H2 5608   1.759   1.817   5.199  0.1443 -0.2910 -0.7060
  794HOH      O 5609   5.235   1.634   0.982  0.6609 -0.2161  0.2158
  794HOH     H1 5610   5.291   1.595   0.915  0.3717 -0.1607 -0.0646
  794HOH     H2 5611   5.150   1.643   0.939  0.2078 -1.0385  0.8852
  795HOH      O 5612   3.973   1.809   0.715 -0.4982  0.3464  0.3306
  795HOH     H1 5613   3.913   1.772   0.650 -0.4261 -0.1532  0.5380
  795HOH     H2 5614   4.058   1.770   0.694 -0.3892  0.5040  0.4710
  796HOH      O 5615   0.310   2.793   2.333 -0.6858 -0.0859 -0.2551
  796HOH     H1 5616   0.387   2.814   2.280 -1.0316  0.8147 -0.4400
  796HOH     H2 5617   0.252   2.745   2.274 -0.6680  0.0744 -0.4034
  797HOH      O 5618   1.482   5.628   6.225  0.1691 -0.4868 -0.4509
  797HOH     H1 5619   1.541   5.558   6.251 -0.2725 -0.8555 -0.4095
  797HOH     H2 5620   1.427   5.644   6.302  1.0494  0.7901 -0.0056
  798HOH      O 5621   0.582   2.875   5.322 -0.5057  0.3826  0.7283
  798HOH     H1 5622   0.655   2.869   5.384  0.4002  0.7203 -0.2522
  798HOH     H2 5623   0.582   2.792   5.276 -0.4141  0.5721  0.3824
  799HOH      O 5624   3.840   1.079   0.362  0.2643  0.0459  0.2034
  799HOH     H1 5625   3.873   0.990   0.348  0.2800  0.0863 -0.0221
  799HOH     H2 5626   3.765   1.087   0.303  0.0137  0.0483  0.5143
  800HOH      O 5627   5.736   5.040   7.181  0.2840 -0.3119 -0.1276
  800HOH     H1 5628   5.689   5.055   7.099 -0.1590 -0.6146  0.0670
  800HOH     H2 5629   5.818   5.088   7.170 -0.0559  0.2076 -0.4777
  801HOH      O 5630   2.980   2.085   6.005 -0.3536 -0.4559 -0.4789
  801HOH     H1 5631   2.909   2.127   6.055 -0.0239 -0.4228 -0.0222
  801HOH     H2 5632   2.967   2.116   5.915 -0.0907  0.7057 -0.1602
  802HOH      O 5633   3.431   4.096   0.104  0.5207  0.2843  0.3028
  802HOH     H1 5634   3.495   4.167   0.112  0.4594  0.3048  0.6379
  802HOH     H2 5635   3.353   4.138   0.069  0.6886  0.2585 -0.1151
  803HOH      O 5636   4.266   2.784   5.685 -0.5264  0.1520 -0.3546
  803HOH     H1 5637   4.229   2.784   5.774 -0.5273 -1.3282 -0.3173
  803HOH     H2 5638   4.351   2.741   5.695 -0.1433  0.7399 -0.9519
  804HOH      O 5639   6.210  -0.012   5.217 -0.7981  0.7555  0.0091
  804HOH     H1 5640   6.196   0.061   5.277 -1.5808  0.5066  0.1579
  804HOH     H2 5641   6.303  -0.033   5.225 -0.7387  1.2009  0.5860
  805HOH      O 5642   5.411   1.461   1.817 -0.3934 -0.0337  0.4436
  805HOH     H1 5643   5.418   1.465   1.721  0.1242 -1.1023  0.4011
  805HOH     H2 5644   5.441   1.546   1.847 -0.9809  0.4806 -0.3509
  806HOH      O 5645   3.162   1.906   0.436  1.1589 -0.5881 -0.2409
  806HOH     H1 5646   3.141   1.971   0.503 -1.0459 -0.9602 -0.4210
  806HOH     H2 5647   3.206   1.956   0.367  0.2730  0.5823 -0.0230
  807HOH      O 5648   5.782   3.058   6.628 -0.2340  0.0453 -0.1356
  807HOH     H1 5649   5.863   3.089   6.587 -0.3750  0.9409  0.2198
  807HOH     H2 5650   5.804   3.048   6.720 -0.4478 -0.0307 -0.0923
  808HOH      O 5651   1.910   2.297   7.205 -0.7597 -0.0967 -0.1105
  808HOH     H1 5652   1.965   2.359   7.157  0.4447 -0.3426  0.8489
  808HOH     H2 5653   1.921   2.322   7.297  0.5362 -2.1964  0.4399
  809HOH      O 5654   0.470   5.570   4.137  1.1166  0.0413  0.2437
  809HOH     H1 5655   0.456   5.577   4.042 -0.6238  0.3267  0.4539
  809HOH     H2 5656   0.465   5.476   4.155  0.2478  0.0496  0.1523
  810HOH      O 5657   6.664   5.962   6.818  0.5997 -0.3962  1.0671
  810HOH     H1 5658   6.716   6.031   6.776  0.7185 -0.5765  0.9162
  810HOH     H2 5659   6.590   6.009   6.857  0.5559 -0.2087  0.7700
  811HOH      O 5660   2.895   2.589   4.693 -0.4685 -0.1484  0.4056
  811HOH     H1 5661   2.930   2.668   4.653 -0.4011 -0.3202  0.1193
  811HOH     H2 5662   2.969   2.529   4.699 -0.5509 -0.2455  0.4772
  812HOH      O 5663   6.983   5.727   5.814  0.1325  0.1176 -0.2990
  812HOH     H1 5664   6.893   5.745   5.788  0.0868  0.3777  0.0380
  812HOH     H2 5665   6.977   5.649   5.869  0.0838  0.2725 -0.0837
  813HOH      O 5666   2.913   1.231   3.628  0.3780 -0.2785  0.2837
  813HOH     H1 5667   2.915   1.299   3.561 -0.7307 -0.1566  0.3473
  813HOH     H2 5668   2.890   1.151   3.580 -0.2566 -0.2213  0.4721
  814HOH      O 5669   1.252   5.001   5.894  0.0479 -0.5596 -0.0072
  814HOH     H1 5670   1.221   4.989   5.984 -0.0377 -0.7614 -0.0627
  814HOH     H2 5671   1.291   5.089   5.894 -1.0806 -0.0297 -0.0985
  815HOH      O 5672   1.489   0.702   5.410  0.0313  0.2406 -0.0892
  815HOH     H1 5673   1.530   0.737   5.330 -0.1384  0.1896 -0.1986
  815HOH     H2 5674   1.544   0.627   5.433  0.0442  0.2167 -0.1938
  816HOH      O 5675   2.525   5.099   4.750  0.1403 -0.2913 -0.1760
  816HOH     H1 5676   2.520   5.094   4.655 -0.9077 -0.6232 -0.1331
  816HOH     H2 5677   2.492   5.014   4.780  0.2957 -0.1299  0.4865
  817HOH      O 5678   2.604   1.743   3.731 -0.5545  0.3873 -0.7346
  817HOH     H1 5679   2.660   1.713   3.803  0.2527  1.3881 -0.8791
  817HOH     H2 5680   2.524   1.693   3.740 -0.2068 -0.0378  0.4275
  818HOH      O 5681   0.686   4.252   3.138  0.4722 -0.2095 -0.3324
  818HOH     H1 5682   0.754   4.307   3.176 -0.1653  0.5533 -0.2412
  818HOH     H2 5683   0.672   4.182   3.203  0.1398  0.4736  0.3680
  819HOH      O 5684   1.300   6.898   7.218  0.2986  0.1121 -0.2372
  819HOH     H1 5685   1.387   6.915   7.181  0.4499  0.1082  0.1092
  819HOH     H2 5686   1.317   6.869   7.308 -0.0127 -0.7473 -0.4357
  820HOH      O 5687   0.785   2.658   4.339 -0.3537  0.1726 -0.3198
  820HOH     H1 5688   0.863   2.638   4.288 -1.0204 -0.6375 -1.0849
  820HOH     H2 5689   0.751   2.739   4.301 -0.3003  0.1141 -0.4916
  821HOH      O 5690   5.867   1.386   6.451  0.1769 -0.2354 -0.2949
  821HOH     H1 5691   5.825   1.472   6.454 -0.7490 -0.6638 -0.2463
  821HOH     H2 5692   5.961   1.406   6.446 -0.0343  0.8114 -1.8800
  822HOH      O 5693   4.032   5.752   1.811  0.3475 -0.6086 -0.1530
  822HOH     H1 5694   4.036   5.834   1.859  0.5385 -0.7573  0.0926
  822HOH     H2 5695   3.939   5.740   1.792  0.3798 -0.0519 -0.6993
  823HOH      O 5696   7.232   1.194   5.288 -0.0603 -0.1478  0.9876
  823HOH     H1 5697   7.175   1.203   5.211 -0.6135 -0.9642  1.2721
  823HOH     H2 5698   7.304   1.139   5.259  0.1174  0.1374  0.8738
  824HOH      O 5699   3.957   3.934   5.826  0.3057  0.1647 -1.0616
  824HOH     H1 5700   3.905   3.977   5.758  0.0443  0.4349 -0.7018
  824HOH     H2 5701   3.994   4.007   5.877  0.0135 -0.0244 -0.5601
  825HOH      O 5702   0.393   6.219   1.531  0.3573 -0.0813  0.1279
  825HOH     H1 5703   0.450   6.296   1.531  0.5019 -0.1651 -0.8517
  825HOH     H2 5704   0.305   6.254   1.520  0.2301  0.0201  1.2315
  826HOH      O 5705   3.164   3.402   6.606  0.5259  0.1350  0.0750
  826HOH     H1 5706   3.211   3.452   6.539 -0.5510  0.1595 -0.7120
  826HOH     H2 5707   3.073   3.403   6.577  0.1497 -0.5596  1.1269
  827HOH      O 5708   2.115   0.751   1.256 -0.0617 -0.5131 -0.4627
  827HOH     H1 5709   2.187   0.720   1.201 -0.0410 -0.0172 -0.7281
  827HOH     H2 5710   2.109   0.845   1.237 -0.3311 -0.4132  0.0698
  828HOH      O 5711   6.517   2.446   2.611 -0.0765 -0.4928  0.0272
  828HOH     H1 5712   6.576   2.455   2.537 -0.4184 -0.2833 -0.2292
  828HOH     H2 5713   6.502   2.352   2.620  0.0627 -0.5258 -0.0945
  829HOH      O 5714   1.116   5.110   4.146  0.3383  0.3381  0.2392
  829HOH     H1 5715   1.037   5.073   4.185  0.0976 -0.1873 -0.6725
  829HOH     H2 5716   1.089   5.134   4.057  1.2399 -0.0302 -0.1590
  830HOH      O 5717   7.138   2.472   4.396  0.2214  0.4910 -0.0716
  830HOH     H1 5718   7.218   2.515   4.367  0.1511  0.4354 -0.3570
  830HOH     H2 5719   7.078   2.480   4.322  0.1853 -0.0315 -0.1099
  831HOH      O 5720   5.589   0.326   5.729 -0.2145  0.1975 -0.0922
  831HOH     H1 5721   5.585   0.231   5.720  1.2231  0.0818  0.1411
  831HOH     H2 5722   5.539   0.359   5.654 -0.4961 -0.7362 -0.3366
  832HOH      O 5723   6.354   0.661   7.272 -0.0627  0.6322 -0.0306
  832HOH     H1 5724   6.412   0.643   7.345  0.7047  0.7326 -0.5956
  832HOH     H2 5725   6.357   0.582   7.218 -1.1653  0.2784  0.3591
  833HOH      O 5726   7.122   2.382   0.091  0.1097 -0.0852 -0.4440
  833HOH     H1 5727   7.197   2.393   0.149  0.8182  0.8127 -1.4475
  833HOH     H2 5728   7.149   2.422   0.009 -1.6587  0.7642 -0.7106
  834HOH      O 5729   5.265   5.058   4.570  0.4151 -0.3140  1.2717
  834HOH     H1 5730   5.196   5.100   4.621 -0.3728  0.2743 -0.1719
  834HOH     H2 5731   5.259   4.966   4.593 -1.2285 -0.3725  0.8405
  835HOH      O 5732   1.001   2.595   4.209 -0.6871 -0.1905 -0.1213
  835HOH     H1 5733   0.977   2.555   4.125 -0.9835 -0.1057 -0.0783
  835HOH     H2 5734   1.070   2.538   4.243 -1.2860 -0.8370  0.0684
  836HOH      O 5735   1.548   2.252   5.608  0.1161  0.4704 -0.3713
  836HOH     H1 5736   1.564   2.346   5.608 -0.0930  0.5069 -0.3727
  836HOH     H2 5737   1.567   2.225   5.518  0.0746  0.5283 -0.3972
  837HOH      O 5738   6.992   3.158   6.766  0.3413  0.0985  0.0464
  837HOH     H1 5739   7.058   3.145   6.834  0.3835 -0.1506 -0.0399
  837HOH     H2 5740   6.969   3.069   6.738  0.5739  0.2083 -0.5047
  838HOH      O 5741   1.958   2.596   1.702  0.1151 -0.0953 -1.0365
  838HOH     H1 5742   2.014   2.532   1.745 -1.1902 -0.2387  0.6351
  838HOH     H2 5743   1.877   2.549   1.683 -0.5444  0.8016 -0.6109
  839HOH      O 5744   5.388   1.419   2.608 -0.1468  0.5916  0.9835
  839HOH     H1 5745   5.375   1.486   2.541 -0.5350 -0.2597  0.1588
  839HOH     H2 5746   5.483   1.414   2.619  0.0115  0.1687 -0.1866
  840HOH      O 5747   3.469   1.963   6.814 -0.1649  0.0791  0.0105
  840HOH     H1 5748   3.432   1.879   6.787  0.7569 -0.6026  0.7576
  840HOH     H2 5749   3.407   1.996   6.880  0.1856 -0.7333  0.7753
  841HOH      O 5750   5.587   4.296   3.575 -0.1721  0.4418 -0.8349
  841HOH     H1 5751   5.634   4.359   3.630  0.0702  0.2782 -0.8489
  841HOH     H2 5752   5.657   4.245   3.533 -0.2441 -1.7211  1.2453
  842HOH      O 5753   4.072   6.626   3.436  0.6930 -0.9835  0.7332
  842HOH     H1 5754   4.061   6.667   3.350  1.2073 -0.9672  0.6719
  842HOH     H2 5755   3.995   6.570   3.445  0.2478 -0.4210  0.5860
  843HOH      O 5756   2.970   0.072   5.352  0.0190 -0.7892  0.2992
  843HOH     H1 5757   2.910   0.040   5.419 -0.1642  1.1072  1.1395
  843HOH     H2 5758   3.053   0.085   5.398  0.4701 -1.2839 -0.3335
  844HOH      O 5759   1.101   2.655   5.475  1.1416  0.4922 -0.3855
  844HOH     H1 5760   1.091   2.568   5.437  0.3219 -0.0144  0.8594
  844HOH     H2 5761   1.174   2.646   5.536  0.0723  0.1451  0.9450
  845HOH      O 5762   0.096   2.326   2.410  0.7188  0.3725  0.4244
  845HOH     H1 5763   0.037   2.366   2.473  0.1452  0.7298 -0.3054
  845HOH     H2 5764   0.038   2.292   2.341  1.2177 -1.2498  0.7293
  846HOH      O 5765   3.740   4.671   0.589  0.2214 -0.1565 -0.0930
  846HOH     H1 5766   3.764   4.619   0.666  0.0470  0.0473  0.1008
  846HOH     H2 5767   3.703   4.607   0.528  1.1296 -0.4617 -0.3577
  847HOH      O 5768   6.385   7.230   3.225  0.1896  1.0918  0.8288
  847HOH     H1 5769   6.330   7.235   3.147  0.7248 -0.4203  0.2936
  847HOH     H2 5770   6.323   7.225   3.298 -0.5473 -1.3006  0.2047
  848HOH      O 5771   2.947   7.020   5.187  0.4241 -0.5823 -0.0581
  848HOH     H1 5772   2.977   7.031   5.277 -0.5297  0.1130  0.2120
  848HOH     H2 5773   2.951   7.108   5.150 -0.6151 -0.5707 -0.1959
  849HOH      O 5774   0.665   5.339   7.169 -0.1626 -0.7677  1.1331
  849HOH     H1 5775   0.696   5.351   7.079 -0.7375 -1.4112  0.8264
  849HOH     H2 5776   0.627   5.424   7.192  0.5507 -0.4007  1.0147
  850HOH      O 5777   2.842   6.514   1.736  0.2241 -0.2332 -0.0970
  850HOH     H1 5778   2.870   6.446   1.797 -0.0501 -0.1383  0.1356
  850HOH     H2 5779   2.792   6.467   1.669 -1.1333 -0.1253  0.7731
  851HOH      O 5780   4.529   2.315   6.680  0.0926 -0.0166  0.2891
  851HOH     H1 5781   4.609   2.272   6.650 -0.0200 -0.2202  0.2777
  851HOH     H2 5782   4.536   2.316   6.776  0.7263  1.1541  0.2699
  852HOH      O 5783   7.161   0.993   5.507 -0.2728  0.0676  0.0436
  852HOH     H1 5784   7.157   0.955   5.419 -0.0571 -0.1174  0.1125
  852HOH     H2 5785   7.217   1.070   5.496 -0.7218  0.3804 -0.0987
  853HOH      O 5786   2.187   2.832   5.476  1.1424  0.3454 -0.4567
  853HOH     H1 5787   2.153   2.909   5.430  0.9559  0.0720 -0.7898
  853HOH     H2 5788   2.240   2.787   5.410  0.2549 -0.4629 -0.6664
  854HOH      O 5789   1.612   6.599   3.774  0.0858 -0.4850  0.2278
  854HOH     H1 5790   1.671   6.647   3.833 -0.5836  0.3461  0.2664
  854HOH     H2 5791   1.538   6.574   3.829  0.2447 -1.2413  0.1128
  855HOH      O 5792   0.517   0.753   3.767  0.5643 -0.3859 -0.6367
  855HOH     H1 5793   0.509   0.815   3.695  0.4215  0.6464  0.2244
  855HOH     H2 5794   0.610   0.751   3.787  0.4184  0.7616  0.3076
  856HOH      O 5795   6.988   2.636   6.541 -0.3595  0.8810  0.3516
  856HOH     H1 5796   6.907   2.643   6.490 -0.2494 -0.3998 -0.0707
[truncated: 2,259,299 more chars]
