# Supplementary material for: Broadening the Scope of Binding Free Energy Calculations Using a Separated Topologies Approach
Source: J Chem Theory Comput. 2023 Jul 24;19(15):5058–76. doi: 10.1021/acs.jctc.3c00282 (PMC10413862; doi:10.1021/acs.jctc.3c00282)
Supplement: Supplementary file 2 — ct3c00282_si_002.zip [file ct3c00282_si_002.zip › SI_paper/ERa/input_atm/3b/complex.top]

;
;   File eralpha-3b.top  was generated
;   By user: hbaumann (1698655)
;   On host: login-i16
;   At date: Thu. September  4 15:22:13 2022
;
;   This is a standalone topology file
;
;   Created by:
;   ParmEd:       amber2gro.py, VERSION 3.4.3
;   Executable:   amber2gro.py
;   Library dir:  /usr/local/gromacs/share/gromacs/top
;   Command line:
;     amber2gro.py
;

[ defaults ]
; nbfunc        comb-rule       gen-pairs       fudgeLJ fudgeQQ
1               2               yes             0.5          0.83333333  

[ atomtypes ]
; name    at.num    mass    charge ptype  sigma      epsilon
N3             7  14.010000  0.00000000  A     0.32499985        0.71128
H              1   1.008000  0.00000000  A     0.10690785      0.0656888
CX             6  12.010000  0.00000000  A     0.33996695      0.4577296
HP             1   1.008000  0.00000000  A     0.19599772      0.0656888
2C             6  12.010000  0.00000000  A     0.33996695      0.4577296
HC             1   1.008000  0.00000000  A     0.26495328      0.0656888
3C             6  12.010000  0.00000000  A     0.33996695      0.4577296
CT             6  12.010000  0.00000000  A     0.33996695      0.4577296
C              6  12.010000  0.00000000  A     0.33996695       0.359824
O              8  16.000000  0.00000000  A     0.29599219        0.87864
N              7  14.010000  0.00000000  A     0.32499985        0.71128
H1             1   1.008000  0.00000000  A      0.2471353      0.0656888
OH             8  16.000000  0.00000000  A     0.30664734      0.8803136
HO             1   1.008000  0.00000000  A              0              0
CO             6  12.010000  0.00000000  A     0.33996695       0.359824
O2             8  16.000000  0.00000000  A     0.29599219        0.87864
S             16  32.060000  0.00000000  A     0.35635949          1.046
CA             6  12.010000  0.00000000  A     0.33996695       0.359824
HA             1   1.008000  0.00000000  A     0.25996425        0.06276
C8             6  12.010000  0.00000000  A     0.33996695      0.4577296
N2             7  14.010000  0.00000000  A     0.32499985        0.71128
CC             6  12.010000  0.00000000  A     0.33996695       0.359824
NB             7  14.010000  0.00000000  A     0.32499985        0.71128
CR             6  12.010000  0.00000000  A     0.33996695       0.359824
H5             1   1.008000  0.00000000  A     0.24214627        0.06276
NA             7  14.010000  0.00000000  A     0.32499985        0.71128
CW             6  12.010000  0.00000000  A     0.33996695       0.359824
H4             1   1.008000  0.00000000  A     0.25105526        0.06276
C*             6  12.010000  0.00000000  A     0.33996695       0.359824
CN             6  12.010000  0.00000000  A     0.33996695       0.359824
CB             6  12.010000  0.00000000  A     0.33996695       0.359824
SH            16  32.060000  0.00000000  A     0.35635949          1.046
HS             1   1.008000  0.00000000  A     0.10690785      0.0656888
o              8  16.000000  0.00000000  A     0.30481209      0.6121192
c              6  12.010000  0.00000000  A     0.33152123      0.4133792
c3             6  12.010000  0.00000000  A     0.33977095      0.4510352
ca             6  12.010000  0.00000000  A     0.33152123      0.4133792
oh             8  16.000000  0.00000000  A     0.32428713       0.389112
os             8  16.000000  0.00000000  A     0.31560978      0.3037584
hc             1   1.008000  0.00000000  A      0.2600177      0.0870272
ha             1   1.008000  0.00000000  A     0.26254785      0.0673624
ho             1   1.008000  0.00000000  A    0.053792465      0.0196648
h1             1   1.008000  0.00000000  A     0.24219973      0.0870272
Na+           11  22.990000  0.00000000  A     0.24392807     0.36584603
OW             8  16.000000  0.00000000  A     0.31507524       0.635968
HW             1   1.008000  0.00000000  A              0              0


[ moleculetype ]
; Name            nrexcl
system1          3

[ atoms ]
;   nr       type  resnr residue  atom   cgnr    charge       mass  typeB    chargeB      massB
; residue    1 LEU rtp LEU q 1.0
    1         N3      1    LEU      N      1 0.10100000  14.010000   ; qtot 0.101000
    2          H      1    LEU     H1      2 0.21480000   1.008000   ; qtot 0.315800
    3          H      1    LEU     H2      3 0.21480000   1.008000   ; qtot 0.530600
    4          H      1    LEU     H3      4 0.21480000   1.008000   ; qtot 0.745400
    5         CX      1    LEU     CA      5 0.01040000  12.010000   ; qtot 0.755800
    6         HP      1    LEU     HA      6 0.10530000   1.008000   ; qtot 0.861100
    7         2C      1    LEU     CB      7 -0.02440000  12.010000   ; qtot 0.836700
    8         HC      1    LEU    HB2      8 0.02560000   1.008000   ; qtot 0.862300
    9         HC      1    LEU    HB3      9 0.02560000   1.008000   ; qtot 0.887900
   10         3C      1    LEU     CG     10 0.34210000  12.010000   ; qtot 1.230000
   11         HC      1    LEU     HG     11 -0.03800000   1.008000   ; qtot 1.192000
   12         CT      1    LEU    CD1     12 -0.41060000  12.010000   ; qtot 0.781400
   13         HC      1    LEU   HD11     13 0.09800000   1.008000   ; qtot 0.879400
   14         HC      1    LEU   HD12     14 0.09800000   1.008000   ; qtot 0.977400
   15         HC      1    LEU   HD13     15 0.09800000   1.008000   ; qtot 1.075400
   16         CT      1    LEU    CD2     16 -0.41040000  12.010000   ; qtot 0.665000
   17         HC      1    LEU   HD21     17 0.09800000   1.008000   ; qtot 0.763000
   18         HC      1    LEU   HD22     18 0.09800000   1.008000   ; qtot 0.861000
   19         HC      1    LEU   HD23     19 0.09800000   1.008000   ; qtot 0.959000
   20          C      1    LEU      C     20 0.61230000  12.010000   ; qtot 1.571300
   21          O      1    LEU      O     21 -0.57130000  16.000000   ; qtot 1.000000
; residue    2 ALA rtp ALA q -0.0
   22          N      2    ALA      N     22 -0.41570000  14.010000   ; qtot 0.584300
   23          H      2    ALA      H     23 0.27190000   1.008000   ; qtot 0.856200
   24         CX      2    ALA     CA     24 0.03370000  12.010000   ; qtot 0.889900
   25         H1      2    ALA     HA     25 0.08230000   1.008000   ; qtot 0.972200
   26         CT      2    ALA     CB     26 -0.18250000  12.010000   ; qtot 0.789700
   27         HC      2    ALA    HB1     27 0.06030000   1.008000   ; qtot 0.850000
   28         HC      2    ALA    HB2     28 0.06030000   1.008000   ; qtot 0.910300
   29         HC      2    ALA    HB3     29 0.06030000   1.008000   ; qtot 0.970600
   30          C      2    ALA      C     30 0.59730000  12.010000   ; qtot 1.567900
   31          O      2    ALA      O     31 -0.56790000  16.000000   ; qtot 1.000000
; residue    3 LEU rtp LEU q -0.0
   32          N      3    LEU      N     32 -0.41570000  14.010000   ; qtot 0.584300
   33          H      3    LEU      H     33 0.27190000   1.008000   ; qtot 0.856200
   34         CX      3    LEU     CA     34 -0.05180000  12.010000   ; qtot 0.804400
   35         H1      3    LEU     HA     35 0.09220000   1.008000   ; qtot 0.896600
   36         2C      3    LEU     CB     36 -0.11020000  12.010000   ; qtot 0.786400
   37         HC      3    LEU    HB2     37 0.04570000   1.008000   ; qtot 0.832100
   38         HC      3    LEU    HB3     38 0.04570000   1.008000   ; qtot 0.877800
   39         3C      3    LEU     CG     39 0.35310000  12.010000   ; qtot 1.230900
   40         HC      3    LEU     HG     40 -0.03610000   1.008000   ; qtot 1.194800
   41         CT      3    LEU    CD1     41 -0.41210000  12.010000   ; qtot 0.782700
   42         HC      3    LEU   HD11     42 0.10000000   1.008000   ; qtot 0.882700
   43         HC      3    LEU   HD12     43 0.10000000   1.008000   ; qtot 0.982700
   44         HC      3    LEU   HD13     44 0.10000000   1.008000   ; qtot 1.082700
   45         CT      3    LEU    CD2     45 -0.41210000  12.010000   ; qtot 0.670600
   46         HC      3    LEU   HD21     46 0.10000000   1.008000   ; qtot 0.770600
   47         HC      3    LEU   HD22     47 0.10000000   1.008000   ; qtot 0.870600
   48         HC      3    LEU   HD23     48 0.10000000   1.008000   ; qtot 0.970600
   49          C      3    LEU      C     49 0.59730000  12.010000   ; qtot 1.567900
   50          O      3    LEU      O     50 -0.56790000  16.000000   ; qtot 1.000000
; residue    4 SER rtp SER q -0.0
   51          N      4    SER      N     51 -0.41570000  14.010000   ; qtot 0.584300
   52          H      4    SER      H     52 0.27190000   1.008000   ; qtot 0.856200
   53         CX      4    SER     CA     53 -0.02490000  12.010000   ; qtot 0.831300
   54         H1      4    SER     HA     54 0.08430000   1.008000   ; qtot 0.915600
   55         2C      4    SER     CB     55 0.21170000  12.010000   ; qtot 1.127300
   56         H1      4    SER    HB2     56 0.03520000   1.008000   ; qtot 1.162500
   57         H1      4    SER    HB3     57 0.03520000   1.008000   ; qtot 1.197700
   58         OH      4    SER     OG     58 -0.65460000  16.000000   ; qtot 0.543100
   59         HO      4    SER     HG     59 0.42750000   1.008000   ; qtot 0.970600
   60          C      4    SER      C     60 0.59730000  12.010000   ; qtot 1.567900
   61          O      4    SER      O     61 -0.56790000  16.000000   ; qtot 1.000000
; residue    5 LEU rtp LEU q -0.0
   62          N      5    LEU      N     62 -0.41570000  14.010000   ; qtot 0.584300
   63          H      5    LEU      H     63 0.27190000   1.008000   ; qtot 0.856200
   64         CX      5    LEU     CA     64 -0.05180000  12.010000   ; qtot 0.804400
   65         H1      5    LEU     HA     65 0.09220000   1.008000   ; qtot 0.896600
   66         2C      5    LEU     CB     66 -0.11020000  12.010000   ; qtot 0.786400
   67         HC      5    LEU    HB2     67 0.04570000   1.008000   ; qtot 0.832100
   68         HC      5    LEU    HB3     68 0.04570000   1.008000   ; qtot 0.877800
   69         3C      5    LEU     CG     69 0.35310000  12.010000   ; qtot 1.230900
   70         HC      5    LEU     HG     70 -0.03610000   1.008000   ; qtot 1.194800
   71         CT      5    LEU    CD1     71 -0.41210000  12.010000   ; qtot 0.782700
   72         HC      5    LEU   HD11     72 0.10000000   1.008000   ; qtot 0.882700
   73         HC      5    LEU   HD12     73 0.10000000   1.008000   ; qtot 0.982700
   74         HC      5    LEU   HD13     74 0.10000000   1.008000   ; qtot 1.082700
   75         CT      5    LEU    CD2     75 -0.41210000  12.010000   ; qtot 0.670600
   76         HC      5    LEU   HD21     76 0.10000000   1.008000   ; qtot 0.770600
   77         HC      5    LEU   HD22     77 0.10000000   1.008000   ; qtot 0.870600
   78         HC      5    LEU   HD23     78 0.10000000   1.008000   ; qtot 0.970600
   79          C      5    LEU      C     79 0.59730000  12.010000   ; qtot 1.567900
   80          O      5    LEU      O     80 -0.56790000  16.000000   ; qtot 1.000000
; residue    6 THR rtp THR q 0.0
   81          N      6    THR      N     81 -0.41570000  14.010000   ; qtot 0.584300
   82          H      6    THR      H     82 0.27190000   1.008000   ; qtot 0.856200
   83         CX      6    THR     CA     83 -0.03890000  12.010000   ; qtot 0.817300
   84         H1      6    THR     HA     84 0.10070000   1.008000   ; qtot 0.918000
   85         3C      6    THR     CB     85 0.36540000  12.010000   ; qtot 1.283400
   86         H1      6    THR     HB     86 0.00430000   1.008000   ; qtot 1.287700
   87         CT      6    THR    CG2     87 -0.24380000  12.010000   ; qtot 1.043900
   88         HC      6    THR   HG21     88 0.06420000   1.008000   ; qtot 1.108100
   89         HC      6    THR   HG22     89 0.06420000   1.008000   ; qtot 1.172300
   90         HC      6    THR   HG23     90 0.06420000   1.008000   ; qtot 1.236500
   91         OH      6    THR    OG1     91 -0.67610000  16.000000   ; qtot 0.560400
   92         HO      6    THR    HG1     92 0.41020000   1.008000   ; qtot 0.970600
   93          C      6    THR      C     93 0.59730000  12.010000   ; qtot 1.567900
   94          O      6    THR      O     94 -0.56790000  16.000000   ; qtot 1.000000
; residue    7 ALA rtp ALA q -0.0
   95          N      7    ALA      N     95 -0.41570000  14.010000   ; qtot 0.584300
   96          H      7    ALA      H     96 0.27190000   1.008000   ; qtot 0.856200
   97         CX      7    ALA     CA     97 0.03370000  12.010000   ; qtot 0.889900
   98         H1      7    ALA     HA     98 0.08230000   1.008000   ; qtot 0.972200
   99         CT      7    ALA     CB     99 -0.18250000  12.010000   ; qtot 0.789700
  100         HC      7    ALA    HB1    100 0.06030000   1.008000   ; qtot 0.850000
  101         HC      7    ALA    HB2    101 0.06030000   1.008000   ; qtot 0.910300
  102         HC      7    ALA    HB3    102 0.06030000   1.008000   ; qtot 0.970600
  103          C      7    ALA      C    103 0.59730000  12.010000   ; qtot 1.567900
  104          O      7    ALA      O    104 -0.56790000  16.000000   ; qtot 1.000000
; residue    8 ASP rtp ASP q -1.0
  105          N      8    ASP      N    105 -0.51630000  14.010000   ; qtot 0.483700
  106          H      8    ASP      H    106 0.29360000   1.008000   ; qtot 0.777300
  107         CX      8    ASP     CA    107 0.03810000  12.010000   ; qtot 0.815400
  108         H1      8    ASP     HA    108 0.08800000   1.008000   ; qtot 0.903400
  109         2C      8    ASP     CB    109 -0.03030000  12.010000   ; qtot 0.873100
  110         HC      8    ASP    HB2    110 -0.01220000   1.008000   ; qtot 0.860900
  111         HC      8    ASP    HB3    111 -0.01220000   1.008000   ; qtot 0.848700
  112         CO      8    ASP     CG    112 0.79940000  12.010000   ; qtot 1.648100
  113         O2      8    ASP    OD1    113 -0.80140000  16.000000   ; qtot 0.846700
  114         O2      8    ASP    OD2    114 -0.80140000  16.000000   ; qtot 0.045300
  115          C      8    ASP      C    115 0.53660000  12.010000   ; qtot 0.581900
  116          O      8    ASP      O    116 -0.58190000  16.000000   ; qtot -0.000000
; residue    9 GLN rtp GLN q -0.0
  117          N      9    GLN      N    117 -0.41570000  14.010000   ; qtot -0.415700
  118          H      9    GLN      H    118 0.27190000   1.008000   ; qtot -0.143800
  119         CX      9    GLN     CA    119 -0.00310000  12.010000   ; qtot -0.146900
  120         H1      9    GLN     HA    120 0.08500000   1.008000   ; qtot -0.061900
  121         2C      9    GLN     CB    121 -0.00360000  12.010000   ; qtot -0.065500
  122         HC      9    GLN    HB2    122 0.01710000   1.008000   ; qtot -0.048400
  123         HC      9    GLN    HB3    123 0.01710000   1.008000   ; qtot -0.031300
  124         2C      9    GLN     CG    124 -0.06450000  12.010000   ; qtot -0.095800
  125         HC      9    GLN    HG2    125 0.03520000   1.008000   ; qtot -0.060600
  126         HC      9    GLN    HG3    126 0.03520000   1.008000   ; qtot -0.025400
  127          C      9    GLN     CD    127 0.69510000  12.010000   ; qtot 0.669700
  128          O      9    GLN    OE1    128 -0.60860000  16.000000   ; qtot 0.061100
  129          N      9    GLN    NE2    129 -0.94070000  14.010000   ; qtot -0.879600
  130          H      9    GLN   HE21    130 0.42510000   1.008000   ; qtot -0.454500
  131          H      9    GLN   HE22    131 0.42510000   1.008000   ; qtot -0.029400
  132          C      9    GLN      C    132 0.59730000  12.010000   ; qtot 0.567900
  133          O      9    GLN      O    133 -0.56790000  16.000000   ; qtot -0.000000
; residue   10 MET rtp MET q -0.0
  134          N     10    MET      N    134 -0.41570000  14.010000   ; qtot -0.415700
  135          H     10    MET      H    135 0.27190000   1.008000   ; qtot -0.143800
  136         CX     10    MET     CA    136 -0.02370000  12.010000   ; qtot -0.167500
  137         H1     10    MET     HA    137 0.08800000   1.008000   ; qtot -0.079500
  138         2C     10    MET     CB    138 0.03420000  12.010000   ; qtot -0.045300
  139         HC     10    MET    HB2    139 0.02410000   1.008000   ; qtot -0.021200
  140         HC     10    MET    HB3    140 0.02410000   1.008000   ; qtot 0.002900
  141         2C     10    MET     CG    141 0.00180000  12.010000   ; qtot 0.004700
  142         H1     10    MET    HG2    142 0.04400000   1.008000   ; qtot 0.048700
  143         H1     10    MET    HG3    143 0.04400000   1.008000   ; qtot 0.092700
  144          S     10    MET     SD    144 -0.27370000  32.060000   ; qtot -0.181000
  145         CT     10    MET     CE    145 -0.05360000  12.010000   ; qtot -0.234600
  146         H1     10    MET    HE1    146 0.06840000   1.008000   ; qtot -0.166200
  147         H1     10    MET    HE2    147 0.06840000   1.008000   ; qtot -0.097800
  148         H1     10    MET    HE3    148 0.06840000   1.008000   ; qtot -0.029400
  149          C     10    MET      C    149 0.59730000  12.010000   ; qtot 0.567900
  150          O     10    MET      O    150 -0.56790000  16.000000   ; qtot -0.000000
; residue   11 VAL rtp VAL q -0.0
  151          N     11    VAL      N    151 -0.41570000  14.010000   ; qtot -0.415700
  152          H     11    VAL      H    152 0.27190000   1.008000   ; qtot -0.143800
  153         CX     11    VAL     CA    153 -0.08750000  12.010000   ; qtot -0.231300
  154         H1     11    VAL     HA    154 0.09690000   1.008000   ; qtot -0.134400
  155         3C     11    VAL     CB    155 0.29850000  12.010000   ; qtot 0.164100
  156         HC     11    VAL     HB    156 -0.02970000   1.008000   ; qtot 0.134400
  157         CT     11    VAL    CG1    157 -0.31920000  12.010000   ; qtot -0.184800
  158         HC     11    VAL   HG11    158 0.07910000   1.008000   ; qtot -0.105700
  159         HC     11    VAL   HG12    159 0.07910000   1.008000   ; qtot -0.026600
  160         HC     11    VAL   HG13    160 0.07910000   1.008000   ; qtot 0.052500
  161         CT     11    VAL    CG2    161 -0.31920000  12.010000   ; qtot -0.266700
  162         HC     11    VAL   HG21    162 0.07910000   1.008000   ; qtot -0.187600
  163         HC     11    VAL   HG22    163 0.07910000   1.008000   ; qtot -0.108500
  164         HC     11    VAL   HG23    164 0.07910000   1.008000   ; qtot -0.029400
  165          C     11    VAL      C    165 0.59730000  12.010000   ; qtot 0.567900
  166          O     11    VAL      O    166 -0.56790000  16.000000   ; qtot -0.000000
; residue   12 SER rtp SER q -0.0
  167          N     12    SER      N    167 -0.41570000  14.010000   ; qtot -0.415700
  168          H     12    SER      H    168 0.27190000   1.008000   ; qtot -0.143800
  169         CX     12    SER     CA    169 -0.02490000  12.010000   ; qtot -0.168700
  170         H1     12    SER     HA    170 0.08430000   1.008000   ; qtot -0.084400
  171         2C     12    SER     CB    171 0.21170000  12.010000   ; qtot 0.127300
  172         H1     12    SER    HB2    172 0.03520000   1.008000   ; qtot 0.162500
  173         H1     12    SER    HB3    173 0.03520000   1.008000   ; qtot 0.197700
  174         OH     12    SER     OG    174 -0.65460000  16.000000   ; qtot -0.456900
  175         HO     12    SER     HG    175 0.42750000   1.008000   ; qtot -0.029400
  176          C     12    SER      C    176 0.59730000  12.010000   ; qtot 0.567900
  177          O     12    SER      O    177 -0.56790000  16.000000   ; qtot -0.000000
; residue   13 ALA rtp ALA q -0.0
  178          N     13    ALA      N    178 -0.41570000  14.010000   ; qtot -0.415700
  179          H     13    ALA      H    179 0.27190000   1.008000   ; qtot -0.143800
  180         CX     13    ALA     CA    180 0.03370000  12.010000   ; qtot -0.110100
  181         H1     13    ALA     HA    181 0.08230000   1.008000   ; qtot -0.027800
  182         CT     13    ALA     CB    182 -0.18250000  12.010000   ; qtot -0.210300
  183         HC     13    ALA    HB1    183 0.06030000   1.008000   ; qtot -0.150000
  184         HC     13    ALA    HB2    184 0.06030000   1.008000   ; qtot -0.089700
  185         HC     13    ALA    HB3    185 0.06030000   1.008000   ; qtot -0.029400
  186          C     13    ALA      C    186 0.59730000  12.010000   ; qtot 0.567900
  187          O     13    ALA      O    187 -0.56790000  16.000000   ; qtot -0.000000
; residue   14 LEU rtp LEU q -0.0
  188          N     14    LEU      N    188 -0.41570000  14.010000   ; qtot -0.415700
  189          H     14    LEU      H    189 0.27190000   1.008000   ; qtot -0.143800
  190         CX     14    LEU     CA    190 -0.05180000  12.010000   ; qtot -0.195600
  191         H1     14    LEU     HA    191 0.09220000   1.008000   ; qtot -0.103400
  192         2C     14    LEU     CB    192 -0.11020000  12.010000   ; qtot -0.213600
  193         HC     14    LEU    HB2    193 0.04570000   1.008000   ; qtot -0.167900
  194         HC     14    LEU    HB3    194 0.04570000   1.008000   ; qtot -0.122200
  195         3C     14    LEU     CG    195 0.35310000  12.010000   ; qtot 0.230900
  196         HC     14    LEU     HG    196 -0.03610000   1.008000   ; qtot 0.194800
  197         CT     14    LEU    CD1    197 -0.41210000  12.010000   ; qtot -0.217300
  198         HC     14    LEU   HD11    198 0.10000000   1.008000   ; qtot -0.117300
  199         HC     14    LEU   HD12    199 0.10000000   1.008000   ; qtot -0.017300
  200         HC     14    LEU   HD13    200 0.10000000   1.008000   ; qtot 0.082700
  201         CT     14    LEU    CD2    201 -0.41210000  12.010000   ; qtot -0.329400
  202         HC     14    LEU   HD21    202 0.10000000   1.008000   ; qtot -0.229400
  203         HC     14    LEU   HD22    203 0.10000000   1.008000   ; qtot -0.129400
  204         HC     14    LEU   HD23    204 0.10000000   1.008000   ; qtot -0.029400
  205          C     14    LEU      C    205 0.59730000  12.010000   ; qtot 0.567900
  206          O     14    LEU      O    206 -0.56790000  16.000000   ; qtot -0.000000
; residue   15 LEU rtp LEU q -0.0
  207          N     15    LEU      N    207 -0.41570000  14.010000   ; qtot -0.415700
  208          H     15    LEU      H    208 0.27190000   1.008000   ; qtot -0.143800
  209         CX     15    LEU     CA    209 -0.05180000  12.010000   ; qtot -0.195600
  210         H1     15    LEU     HA    210 0.09220000   1.008000   ; qtot -0.103400
  211         2C     15    LEU     CB    211 -0.11020000  12.010000   ; qtot -0.213600
  212         HC     15    LEU    HB2    212 0.04570000   1.008000   ; qtot -0.167900
  213         HC     15    LEU    HB3    213 0.04570000   1.008000   ; qtot -0.122200
  214         3C     15    LEU     CG    214 0.35310000  12.010000   ; qtot 0.230900
  215         HC     15    LEU     HG    215 -0.03610000   1.008000   ; qtot 0.194800
  216         CT     15    LEU    CD1    216 -0.41210000  12.010000   ; qtot -0.217300
  217         HC     15    LEU   HD11    217 0.10000000   1.008000   ; qtot -0.117300
  218         HC     15    LEU   HD12    218 0.10000000   1.008000   ; qtot -0.017300
  219         HC     15    LEU   HD13    219 0.10000000   1.008000   ; qtot 0.082700
  220         CT     15    LEU    CD2    220 -0.41210000  12.010000   ; qtot -0.329400
  221         HC     15    LEU   HD21    221 0.10000000   1.008000   ; qtot -0.229400
  222         HC     15    LEU   HD22    222 0.10000000   1.008000   ; qtot -0.129400
  223         HC     15    LEU   HD23    223 0.10000000   1.008000   ; qtot -0.029400
  224          C     15    LEU      C    224 0.59730000  12.010000   ; qtot 0.567900
  225          O     15    LEU      O    225 -0.56790000  16.000000   ; qtot -0.000000
; residue   16 ASP rtp ASP q -1.0
  226          N     16    ASP      N    226 -0.51630000  14.010000   ; qtot -0.516300
  227          H     16    ASP      H    227 0.29360000   1.008000   ; qtot -0.222700
  228         CX     16    ASP     CA    228 0.03810000  12.010000   ; qtot -0.184600
  229         H1     16    ASP     HA    229 0.08800000   1.008000   ; qtot -0.096600
  230         2C     16    ASP     CB    230 -0.03030000  12.010000   ; qtot -0.126900
  231         HC     16    ASP    HB2    231 -0.01220000   1.008000   ; qtot -0.139100
  232         HC     16    ASP    HB3    232 -0.01220000   1.008000   ; qtot -0.151300
  233         CO     16    ASP     CG    233 0.79940000  12.010000   ; qtot 0.648100
  234         O2     16    ASP    OD1    234 -0.80140000  16.000000   ; qtot -0.153300
  235         O2     16    ASP    OD2    235 -0.80140000  16.000000   ; qtot -0.954700
  236          C     16    ASP      C    236 0.53660000  12.010000   ; qtot -0.418100
  237          O     16    ASP      O    237 -0.58190000  16.000000   ; qtot -1.000000
; residue   17 ALA rtp ALA q -0.0
  238          N     17    ALA      N    238 -0.41570000  14.010000   ; qtot -1.415700
  239          H     17    ALA      H    239 0.27190000   1.008000   ; qtot -1.143800
  240         CX     17    ALA     CA    240 0.03370000  12.010000   ; qtot -1.110100
  241         H1     17    ALA     HA    241 0.08230000   1.008000   ; qtot -1.027800
  242         CT     17    ALA     CB    242 -0.18250000  12.010000   ; qtot -1.210300
  243         HC     17    ALA    HB1    243 0.06030000   1.008000   ; qtot -1.150000
  244         HC     17    ALA    HB2    244 0.06030000   1.008000   ; qtot -1.089700
  245         HC     17    ALA    HB3    245 0.06030000   1.008000   ; qtot -1.029400
  246          C     17    ALA      C    246 0.59730000  12.010000   ; qtot -0.432100
  247          O     17    ALA      O    247 -0.56790000  16.000000   ; qtot -1.000000
; residue   18 GLU rtp GLU q -1.0
  248          N     18    GLU      N    248 -0.51630000  14.010000   ; qtot -1.516300
  249          H     18    GLU      H    249 0.29360000   1.008000   ; qtot -1.222700
  250         CX     18    GLU     CA    250 0.03970000  12.010000   ; qtot -1.183000
  251         H1     18    GLU     HA    251 0.11050000   1.008000   ; qtot -1.072500
  252         2C     18    GLU     CB    252 0.05600000  12.010000   ; qtot -1.016500
  253         HC     18    GLU    HB2    253 -0.01730000   1.008000   ; qtot -1.033800
  254         HC     18    GLU    HB3    254 -0.01730000   1.008000   ; qtot -1.051100
  255         2C     18    GLU     CG    255 0.01360000  12.010000   ; qtot -1.037500
  256         HC     18    GLU    HG2    256 -0.04250000   1.008000   ; qtot -1.080000
  257         HC     18    GLU    HG3    257 -0.04250000   1.008000   ; qtot -1.122500
  258         CO     18    GLU     CD    258 0.80540000  12.010000   ; qtot -0.317100
  259         O2     18    GLU    OE1    259 -0.81880000  16.000000   ; qtot -1.135900
  260         O2     18    GLU    OE2    260 -0.81880000  16.000000   ; qtot -1.954700
  261          C     18    GLU      C    261 0.53660000  12.010000   ; qtot -1.418100
  262          O     18    GLU      O    262 -0.58190000  16.000000   ; qtot -2.000000
; residue   19 PRO rtp PRO q 0.0
  263          N     19    PRO      N    263 -0.25480000  14.010000   ; qtot -2.254800
  264         CT     19    PRO     CD    264 0.01920000  12.010000   ; qtot -2.235600
  265         H1     19    PRO    HD2    265 0.03910000   1.008000   ; qtot -2.196500
  266         H1     19    PRO    HD3    266 0.03910000   1.008000   ; qtot -2.157400
  267         CT     19    PRO     CG    267 0.01890000  12.010000   ; qtot -2.138500
  268         HC     19    PRO    HG2    268 0.02130000   1.008000   ; qtot -2.117200
  269         HC     19    PRO    HG3    269 0.02130000   1.008000   ; qtot -2.095900
  270         CT     19    PRO     CB    270 -0.00700000  12.010000   ; qtot -2.102900
  271         HC     19    PRO    HB2    271 0.02530000   1.008000   ; qtot -2.077600
  272         HC     19    PRO    HB3    272 0.02530000   1.008000   ; qtot -2.052300
  273         CX     19    PRO     CA    273 -0.02660000  12.010000   ; qtot -2.078900
  274         H1     19    PRO     HA    274 0.06410000   1.008000   ; qtot -2.014800
  275          C     19    PRO      C    275 0.58960000  12.010000   ; qtot -1.425200
  276          O     19    PRO      O    276 -0.57480000  16.000000   ; qtot -2.000000
; residue   20 PRO rtp PRO q 0.0
  277          N     20    PRO      N    277 -0.25480000  14.010000   ; qtot -2.254800
  278         CT     20    PRO     CD    278 0.01920000  12.010000   ; qtot -2.235600
  279         H1     20    PRO    HD2    279 0.03910000   1.008000   ; qtot -2.196500
  280         H1     20    PRO    HD3    280 0.03910000   1.008000   ; qtot -2.157400
  281         CT     20    PRO     CG    281 0.01890000  12.010000   ; qtot -2.138500
  282         HC     20    PRO    HG2    282 0.02130000   1.008000   ; qtot -2.117200
  283         HC     20    PRO    HG3    283 0.02130000   1.008000   ; qtot -2.095900
  284         CT     20    PRO     CB    284 -0.00700000  12.010000   ; qtot -2.102900
  285         HC     20    PRO    HB2    285 0.02530000   1.008000   ; qtot -2.077600
  286         HC     20    PRO    HB3    286 0.02530000   1.008000   ; qtot -2.052300
  287         CX     20    PRO     CA    287 -0.02660000  12.010000   ; qtot -2.078900
  288         H1     20    PRO     HA    288 0.06410000   1.008000   ; qtot -2.014800
  289          C     20    PRO      C    289 0.58960000  12.010000   ; qtot -1.425200
  290          O     20    PRO      O    290 -0.57480000  16.000000   ; qtot -2.000000
; residue   21 ILE rtp ILE q -0.0
  291          N     21    ILE      N    291 -0.41570000  14.010000   ; qtot -2.415700
  292          H     21    ILE      H    292 0.27190000   1.008000   ; qtot -2.143800
  293         CX     21    ILE     CA    293 -0.05970000  12.010000   ; qtot -2.203500
  294         H1     21    ILE     HA    294 0.08690000   1.008000   ; qtot -2.116600
  295         3C     21    ILE     CB    295 0.13030000  12.010000   ; qtot -1.986300
  296         HC     21    ILE     HB    296 0.01870000   1.008000   ; qtot -1.967600
  297         CT     21    ILE    CG2    297 -0.32040000  12.010000   ; qtot -2.288000
  298         HC     21    ILE   HG21    298 0.08820000   1.008000   ; qtot -2.199800
  299         HC     21    ILE   HG22    299 0.08820000   1.008000   ; qtot -2.111600
  300         HC     21    ILE   HG23    300 0.08820000   1.008000   ; qtot -2.023400
  301         2C     21    ILE    CG1    301 -0.04300000  12.010000   ; qtot -2.066400
  302         HC     21    ILE   HG12    302 0.02360000   1.008000   ; qtot -2.042800
  303         HC     21    ILE   HG13    303 0.02360000   1.008000   ; qtot -2.019200
  304         CT     21    ILE    CD1    304 -0.06600000  12.010000   ; qtot -2.085200
  305         HC     21    ILE   HD11    305 0.01860000   1.008000   ; qtot -2.066600
  306         HC     21    ILE   HD12    306 0.01860000   1.008000   ; qtot -2.048000
  307         HC     21    ILE   HD13    307 0.01860000   1.008000   ; qtot -2.029400
  308          C     21    ILE      C    308 0.59730000  12.010000   ; qtot -1.432100
  309          O     21    ILE      O    309 -0.56790000  16.000000   ; qtot -2.000000
; residue   22 LEU rtp LEU q -0.0
  310          N     22    LEU      N    310 -0.41570000  14.010000   ; qtot -2.415700
  311          H     22    LEU      H    311 0.27190000   1.008000   ; qtot -2.143800
  312         CX     22    LEU     CA    312 -0.05180000  12.010000   ; qtot -2.195600
  313         H1     22    LEU     HA    313 0.09220000   1.008000   ; qtot -2.103400
  314         2C     22    LEU     CB    314 -0.11020000  12.010000   ; qtot -2.213600
  315         HC     22    LEU    HB2    315 0.04570000   1.008000   ; qtot -2.167900
  316         HC     22    LEU    HB3    316 0.04570000   1.008000   ; qtot -2.122200
  317         3C     22    LEU     CG    317 0.35310000  12.010000   ; qtot -1.769100
  318         HC     22    LEU     HG    318 -0.03610000   1.008000   ; qtot -1.805200
  319         CT     22    LEU    CD1    319 -0.41210000  12.010000   ; qtot -2.217300
  320         HC     22    LEU   HD11    320 0.10000000   1.008000   ; qtot -2.117300
  321         HC     22    LEU   HD12    321 0.10000000   1.008000   ; qtot -2.017300
  322         HC     22    LEU   HD13    322 0.10000000   1.008000   ; qtot -1.917300
  323         CT     22    LEU    CD2    323 -0.41210000  12.010000   ; qtot -2.329400
  324         HC     22    LEU   HD21    324 0.10000000   1.008000   ; qtot -2.229400
  325         HC     22    LEU   HD22    325 0.10000000   1.008000   ; qtot -2.129400
  326         HC     22    LEU   HD23    326 0.10000000   1.008000   ; qtot -2.029400
  327          C     22    LEU      C    327 0.59730000  12.010000   ; qtot -1.432100
  328          O     22    LEU      O    328 -0.56790000  16.000000   ; qtot -2.000000
; residue   23 TYR rtp TYR q -0.0
  329          N     23    TYR      N    329 -0.41570000  14.010000   ; qtot -2.415700
  330          H     23    TYR      H    330 0.27190000   1.008000   ; qtot -2.143800
  331         CX     23    TYR     CA    331 -0.00140000  12.010000   ; qtot -2.145200
  332         H1     23    TYR     HA    332 0.08760000   1.008000   ; qtot -2.057600
  333         CT     23    TYR     CB    333 -0.01520000  12.010000   ; qtot -2.072800
  334         HC     23    TYR    HB2    334 0.02950000   1.008000   ; qtot -2.043300
  335         HC     23    TYR    HB3    335 0.02950000   1.008000   ; qtot -2.013800
  336         CA     23    TYR     CG    336 -0.00110000  12.010000   ; qtot -2.014900
  337         CA     23    TYR    CD1    337 -0.19060000  12.010000   ; qtot -2.205500
  338         HA     23    TYR    HD1    338 0.16990000   1.008000   ; qtot -2.035600
  339         CA     23    TYR    CE1    339 -0.23410000  12.010000   ; qtot -2.269700
  340         HA     23    TYR    HE1    340 0.16560000   1.008000   ; qtot -2.104100
  341          C     23    TYR     CZ    341 0.32260000  12.010000   ; qtot -1.781500
  342         OH     23    TYR     OH    342 -0.55790000  16.000000   ; qtot -2.339400
  343         HO     23    TYR     HH    343 0.39920000   1.008000   ; qtot -1.940200
  344         CA     23    TYR    CE2    344 -0.23410000  12.010000   ; qtot -2.174300
  345         HA     23    TYR    HE2    345 0.16560000   1.008000   ; qtot -2.008700
  346         CA     23    TYR    CD2    346 -0.19060000  12.010000   ; qtot -2.199300
  347         HA     23    TYR    HD2    347 0.16990000   1.008000   ; qtot -2.029400
  348          C     23    TYR      C    348 0.59730000  12.010000   ; qtot -1.432100
  349          O     23    TYR      O    349 -0.56790000  16.000000   ; qtot -2.000000
; residue   24 SER rtp SER q -0.0
  350          N     24    SER      N    350 -0.41570000  14.010000   ; qtot -2.415700
  351          H     24    SER      H    351 0.27190000   1.008000   ; qtot -2.143800
  352         CX     24    SER     CA    352 -0.02490000  12.010000   ; qtot -2.168700
  353         H1     24    SER     HA    353 0.08430000   1.008000   ; qtot -2.084400
  354         2C     24    SER     CB    354 0.21170000  12.010000   ; qtot -1.872700
  355         H1     24    SER    HB2    355 0.03520000   1.008000   ; qtot -1.837500
  356         H1     24    SER    HB3    356 0.03520000   1.008000   ; qtot -1.802300
  357         OH     24    SER     OG    357 -0.65460000  16.000000   ; qtot -2.456900
  358         HO     24    SER     HG    358 0.42750000   1.008000   ; qtot -2.029400
  359          C     24    SER      C    359 0.59730000  12.010000   ; qtot -1.432100
  360          O     24    SER      O    360 -0.56790000  16.000000   ; qtot -2.000000
; residue   25 GLU rtp GLU q -1.0
  361          N     25    GLU      N    361 -0.51630000  14.010000   ; qtot -2.516300
  362          H     25    GLU      H    362 0.29360000   1.008000   ; qtot -2.222700
  363         CX     25    GLU     CA    363 0.03970000  12.010000   ; qtot -2.183000
  364         H1     25    GLU     HA    364 0.11050000   1.008000   ; qtot -2.072500
  365         2C     25    GLU     CB    365 0.05600000  12.010000   ; qtot -2.016500
  366         HC     25    GLU    HB2    366 -0.01730000   1.008000   ; qtot -2.033800
  367         HC     25    GLU    HB3    367 -0.01730000   1.008000   ; qtot -2.051100
  368         2C     25    GLU     CG    368 0.01360000  12.010000   ; qtot -2.037500
  369         HC     25    GLU    HG2    369 -0.04250000   1.008000   ; qtot -2.080000
  370         HC     25    GLU    HG3    370 -0.04250000   1.008000   ; qtot -2.122500
  371         CO     25    GLU     CD    371 0.80540000  12.010000   ; qtot -1.317100
  372         O2     25    GLU    OE1    372 -0.81880000  16.000000   ; qtot -2.135900
  373         O2     25    GLU    OE2    373 -0.81880000  16.000000   ; qtot -2.954700
  374          C     25    GLU      C    374 0.53660000  12.010000   ; qtot -2.418100
  375          O     25    GLU      O    375 -0.58190000  16.000000   ; qtot -3.000000
; residue   26 TYR rtp TYR q -0.0
  376          N     26    TYR      N    376 -0.41570000  14.010000   ; qtot -3.415700
  377          H     26    TYR      H    377 0.27190000   1.008000   ; qtot -3.143800
  378         CX     26    TYR     CA    378 -0.00140000  12.010000   ; qtot -3.145200
  379         H1     26    TYR     HA    379 0.08760000   1.008000   ; qtot -3.057600
  380         CT     26    TYR     CB    380 -0.01520000  12.010000   ; qtot -3.072800
  381         HC     26    TYR    HB2    381 0.02950000   1.008000   ; qtot -3.043300
  382         HC     26    TYR    HB3    382 0.02950000   1.008000   ; qtot -3.013800
  383         CA     26    TYR     CG    383 -0.00110000  12.010000   ; qtot -3.014900
  384         CA     26    TYR    CD1    384 -0.19060000  12.010000   ; qtot -3.205500
  385         HA     26    TYR    HD1    385 0.16990000   1.008000   ; qtot -3.035600
  386         CA     26    TYR    CE1    386 -0.23410000  12.010000   ; qtot -3.269700
  387         HA     26    TYR    HE1    387 0.16560000   1.008000   ; qtot -3.104100
  388          C     26    TYR     CZ    388 0.32260000  12.010000   ; qtot -2.781500
  389         OH     26    TYR     OH    389 -0.55790000  16.000000   ; qtot -3.339400
  390         HO     26    TYR     HH    390 0.39920000   1.008000   ; qtot -2.940200
  391         CA     26    TYR    CE2    391 -0.23410000  12.010000   ; qtot -3.174300
  392         HA     26    TYR    HE2    392 0.16560000   1.008000   ; qtot -3.008700
  393         CA     26    TYR    CD2    393 -0.19060000  12.010000   ; qtot -3.199300
  394         HA     26    TYR    HD2    394 0.16990000   1.008000   ; qtot -3.029400
  395          C     26    TYR      C    395 0.59730000  12.010000   ; qtot -2.432100
  396          O     26    TYR      O    396 -0.56790000  16.000000   ; qtot -3.000000
; residue   27 ASP rtp ASP q -1.0
  397          N     27    ASP      N    397 -0.51630000  14.010000   ; qtot -3.516300
  398          H     27    ASP      H    398 0.29360000   1.008000   ; qtot -3.222700
  399         CX     27    ASP     CA    399 0.03810000  12.010000   ; qtot -3.184600
  400         H1     27    ASP     HA    400 0.08800000   1.008000   ; qtot -3.096600
  401         2C     27    ASP     CB    401 -0.03030000  12.010000   ; qtot -3.126900
  402         HC     27    ASP    HB2    402 -0.01220000   1.008000   ; qtot -3.139100
  403         HC     27    ASP    HB3    403 -0.01220000   1.008000   ; qtot -3.151300
  404         CO     27    ASP     CG    404 0.79940000  12.010000   ; qtot -2.351900
  405         O2     27    ASP    OD1    405 -0.80140000  16.000000   ; qtot -3.153300
  406         O2     27    ASP    OD2    406 -0.80140000  16.000000   ; qtot -3.954700
  407          C     27    ASP      C    407 0.53660000  12.010000   ; qtot -3.418100
  408          O     27    ASP      O    408 -0.58190000  16.000000   ; qtot -4.000000
; residue   28 PRO rtp PRO q -1.0
  409          N     28    PRO      N    409 -0.28020000  14.010000   ; qtot -4.280200
  410         CT     28    PRO     CD    410 0.04340000  12.010000   ; qtot -4.236800
  411         H1     28    PRO    HD2    411 0.03310000   1.008000   ; qtot -4.203700
  412         H1     28    PRO    HD3    412 0.03310000   1.008000   ; qtot -4.170600
  413         CT     28    PRO     CG    413 0.04660000  12.010000   ; qtot -4.124000
  414         HC     28    PRO    HG2    414 0.01720000   1.008000   ; qtot -4.106800
  415         HC     28    PRO    HG3    415 0.01720000   1.008000   ; qtot -4.089600
  416         CT     28    PRO     CB    416 -0.05430000  12.010000   ; qtot -4.143900
  417         HC     28    PRO    HB2    417 0.03810000   1.008000   ; qtot -4.105800
  418         HC     28    PRO    HB3    418 0.03810000   1.008000   ; qtot -4.067700
  419         CX     28    PRO     CA    419 -0.13360000  12.010000   ; qtot -4.201300
  420         H1     28    PRO     HA    420 0.07760000   1.008000   ; qtot -4.123700
  421          C     28    PRO      C    421 0.66310000  12.010000   ; qtot -3.460600
  422         O2     28    PRO      O    422 -0.76970000  16.000000   ; qtot -4.230300
  423         O2     28    PRO    OXT    423 -0.76970000  16.000000   ; qtot -5.000000

[ bonds ]
;    ai     aj funct         c0         c1         c2         c3
    410    409     1   0.14490 282001.600000
    413    410     1   0.15260 259408.000000
    416    413     1   0.15260 259408.000000
    419    409     1   0.14490 282001.600000
    419    416     1   0.15260 259408.000000
    421    419     1   0.15220 265265.600000
    422    421     1   0.12500 548940.800000
    423    421     1   0.12500 548940.800000
    399    397     1   0.14490 282001.600000
    401    399     1   0.15260 259408.000000
    404    401     1   0.15220 265265.600000
    405    404     1   0.12500 548940.800000
    406    404     1   0.12500 548940.800000
    407    399     1   0.15220 265265.600000
    407    409     1   0.13350 410032.000000
    408    407     1   0.12290 476976.000000
    378    376     1   0.14490 282001.600000
    380    378     1   0.15260 259408.000000
    383    380     1   0.15100 265265.600000
    384    383     1   0.14000 392459.200000
    386    384     1   0.14000 392459.200000
    388    386     1   0.14090 392459.200000
    389    388     1   0.13640 376560.000000
    391    388     1   0.14090 392459.200000
    393    383     1   0.14000 392459.200000
    393    391     1   0.14000 392459.200000
    395    378     1   0.15220 265265.600000
    395    397     1   0.13350 410032.000000
    396    395     1   0.12290 476976.000000
    363    361     1   0.14490 282001.600000
    365    363     1   0.15260 259408.000000
    368    365     1   0.15260 259408.000000
    371    368     1   0.15220 265265.600000
    372    371     1   0.12500 548940.800000
    373    371     1   0.12500 548940.800000
    374    363     1   0.15220 265265.600000
    374    376     1   0.13350 410032.000000
    375    374     1   0.12290 476976.000000
    352    350     1   0.14490 282001.600000
    354    352     1   0.15260 259408.000000
    357    354     1   0.14100 267776.000000
    359    352     1   0.15220 265265.600000
    359    361     1   0.13350 410032.000000
    360    359     1   0.12290 476976.000000
    331    329     1   0.14490 282001.600000
    333    331     1   0.15260 259408.000000
    336    333     1   0.15100 265265.600000
    337    336     1   0.14000 392459.200000
    339    337     1   0.14000 392459.200000
    341    339     1   0.14090 392459.200000
    342    341     1   0.13640 376560.000000
    344    341     1   0.14090 392459.200000
    346    336     1   0.14000 392459.200000
    346    344     1   0.14000 392459.200000
    348    331     1   0.15220 265265.600000
    348    350     1   0.13350 410032.000000
    349    348     1   0.12290 476976.000000
    312    310     1   0.14490 282001.600000
    314    312     1   0.15260 259408.000000
    317    314     1   0.15260 259408.000000
    319    317     1   0.15260 259408.000000
    323    317     1   0.15260 259408.000000
    327    312     1   0.15220 265265.600000
    327    329     1   0.13350 410032.000000
    328    327     1   0.12290 476976.000000
    293    291     1   0.14490 282001.600000
    295    293     1   0.15260 259408.000000
    297    295     1   0.15260 259408.000000
    301    295     1   0.15260 259408.000000
    304    301     1   0.15260 259408.000000
    308    293     1   0.15220 265265.600000
    308    310     1   0.13350 410032.000000
    309    308     1   0.12290 476976.000000
    278    277     1   0.14490 282001.600000
    281    278     1   0.15260 259408.000000
    284    281     1   0.15260 259408.000000
    287    277     1   0.14490 282001.600000
    287    284     1   0.15260 259408.000000
    289    287     1   0.15220 265265.600000
    289    291     1   0.13350 410032.000000
    290    289     1   0.12290 476976.000000
    264    263     1   0.14490 282001.600000
    267    264     1   0.15260 259408.000000
    270    267     1   0.15260 259408.000000
    273    263     1   0.14490 282001.600000
    273    270     1   0.15260 259408.000000
    275    273     1   0.15220 265265.600000
    275    277     1   0.13350 410032.000000
    276    275     1   0.12290 476976.000000
    250    248     1   0.14490 282001.600000
    252    250     1   0.15260 259408.000000
    255    252     1   0.15260 259408.000000
    258    255     1   0.15220 265265.600000
    259    258     1   0.12500 548940.800000
    260    258     1   0.12500 548940.800000
    261    250     1   0.15220 265265.600000
    261    263     1   0.13350 410032.000000
    262    261     1   0.12290 476976.000000
    240    238     1   0.14490 282001.600000
    242    240     1   0.15260 259408.000000
    246    240     1   0.15220 265265.600000
    246    248     1   0.13350 410032.000000
    247    246     1   0.12290 476976.000000
    228    226     1   0.14490 282001.600000
    230    228     1   0.15260 259408.000000
    233    230     1   0.15220 265265.600000
    234    233     1   0.12500 548940.800000
    235    233     1   0.12500 548940.800000
    236    228     1   0.15220 265265.600000
    236    238     1   0.13350 410032.000000
    237    236     1   0.12290 476976.000000
    209    207     1   0.14490 282001.600000
    211    209     1   0.15260 259408.000000
    214    211     1   0.15260 259408.000000
    216    214     1   0.15260 259408.000000
    220    214     1   0.15260 259408.000000
    224    209     1   0.15220 265265.600000
    224    226     1   0.13350 410032.000000
    225    224     1   0.12290 476976.000000
    190    188     1   0.14490 282001.600000
    192    190     1   0.15260 259408.000000
    195    192     1   0.15260 259408.000000
    197    195     1   0.15260 259408.000000
    201    195     1   0.15260 259408.000000
    205    190     1   0.15220 265265.600000
    205    207     1   0.13350 410032.000000
    206    205     1   0.12290 476976.000000
    180    178     1   0.14490 282001.600000
    182    180     1   0.15260 259408.000000
    186    180     1   0.15220 265265.600000
    186    188     1   0.13350 410032.000000
    187    186     1   0.12290 476976.000000
    169    167     1   0.14490 282001.600000
    171    169     1   0.15260 259408.000000
    174    171     1   0.14100 267776.000000
    176    169     1   0.15220 265265.600000
    176    178     1   0.13350 410032.000000
    177    176     1   0.12290 476976.000000
    153    151     1   0.14490 282001.600000
    155    153     1   0.15260 259408.000000
    157    155     1   0.15260 259408.000000
    161    155     1   0.15260 259408.000000
    165    153     1   0.15220 265265.600000
    165    167     1   0.13350 410032.000000
    166    165     1   0.12290 476976.000000
    136    134     1   0.14490 282001.600000
    138    136     1   0.15260 259408.000000
    141    138     1   0.15260 259408.000000
    144    141     1   0.18100 189953.600000
    145    144     1   0.18100 189953.600000
    149    136     1   0.15220 265265.600000
    149    151     1   0.13350 410032.000000
    150    149     1   0.12290 476976.000000
    119    117     1   0.14490 282001.600000
    121    119     1   0.15260 259408.000000
    124    121     1   0.15260 259408.000000
    127    124     1   0.15220 265265.600000
    128    127     1   0.12290 476976.000000
    129    127     1   0.13350 410032.000000
    132    119     1   0.15220 265265.600000
    132    134     1   0.13350 410032.000000
    133    132     1   0.12290 476976.000000
    107    105     1   0.14490 282001.600000
    109    107     1   0.15260 259408.000000
    112    109     1   0.15220 265265.600000
    113    112     1   0.12500 548940.800000
    114    112     1   0.12500 548940.800000
    115    107     1   0.15220 265265.600000
    115    117     1   0.13350 410032.000000
    116    115     1   0.12290 476976.000000
     97     95     1   0.14490 282001.600000
     99     97     1   0.15260 259408.000000
    103     97     1   0.15220 265265.600000
    103    105     1   0.13350 410032.000000
    104    103     1   0.12290 476976.000000
     83     81     1   0.14490 282001.600000
     85     83     1   0.15260 259408.000000
     87     85     1   0.15260 259408.000000
     91     85     1   0.14100 267776.000000
     93     83     1   0.15220 265265.600000
     93     95     1   0.13350 410032.000000
     94     93     1   0.12290 476976.000000
     64     62     1   0.14490 282001.600000
     66     64     1   0.15260 259408.000000
     69     66     1   0.15260 259408.000000
     71     69     1   0.15260 259408.000000
     75     69     1   0.15260 259408.000000
     79     64     1   0.15220 265265.600000
     79     81     1   0.13350 410032.000000
     80     79     1   0.12290 476976.000000
     53     51     1   0.14490 282001.600000
     55     53     1   0.15260 259408.000000
     58     55     1   0.14100 267776.000000
     60     53     1   0.15220 265265.600000
     60     62     1   0.13350 410032.000000
     61     60     1   0.12290 476976.000000
     34     32     1   0.14490 282001.600000
     36     34     1   0.15260 259408.000000
     39     36     1   0.15260 259408.000000
     41     39     1   0.15260 259408.000000
     45     39     1   0.15260 259408.000000
     49     34     1   0.15220 265265.600000
     49     51     1   0.13350 410032.000000
     50     49     1   0.12290 476976.000000
     24     22     1   0.14490 282001.600000
     26     24     1   0.15260 259408.000000
     30     24     1   0.15220 265265.600000
     30     32     1   0.13350 410032.000000
     31     30     1   0.12290 476976.000000
      5      1     1   0.14710 307105.600000
      7      5     1   0.15260 259408.000000
     10      7     1   0.15260 259408.000000
     12     10     1   0.15260 259408.000000
     16     10     1   0.15260 259408.000000
     20      5     1   0.15220 265265.600000
     20     22     1   0.13350 410032.000000
     21     20     1   0.12290 476976.000000
    411    410     1   0.10900 284512.000000
    412    410     1   0.10900 284512.000000
    414    413     1   0.10900 284512.000000
    415    413     1   0.10900 284512.000000
    417    416     1   0.10900 284512.000000
    418    416     1   0.10900 284512.000000
    420    419     1   0.10900 284512.000000
    398    397     1   0.10100 363171.200000
    400    399     1   0.10900 284512.000000
    402    401     1   0.10900 284512.000000
    403    401     1   0.10900 284512.000000
    377    376     1   0.10100 363171.200000
    379    378     1   0.10900 284512.000000
    381    380     1   0.10900 284512.000000
    382    380     1   0.10900 284512.000000
    385    384     1   0.10800 307105.600000
    387    386     1   0.10800 307105.600000
    390    389     1   0.09600 462750.400000
    392    391     1   0.10800 307105.600000
    394    393     1   0.10800 307105.600000
    362    361     1   0.10100 363171.200000
    364    363     1   0.10900 284512.000000
    366    365     1   0.10900 284512.000000
    367    365     1   0.10900 284512.000000
    369    368     1   0.10900 284512.000000
    370    368     1   0.10900 284512.000000
    351    350     1   0.10100 363171.200000
    353    352     1   0.10900 284512.000000
    355    354     1   0.10900 284512.000000
    356    354     1   0.10900 284512.000000
    358    357     1   0.09600 462750.400000
    330    329     1   0.10100 363171.200000
    332    331     1   0.10900 284512.000000
    334    333     1   0.10900 284512.000000
    335    333     1   0.10900 284512.000000
    338    337     1   0.10800 307105.600000
    340    339     1   0.10800 307105.600000
    343    342     1   0.09600 462750.400000
    345    344     1   0.10800 307105.600000
    347    346     1   0.10800 307105.600000
    311    310     1   0.10100 363171.200000
    313    312     1   0.10900 284512.000000
    315    314     1   0.10900 284512.000000
    316    314     1   0.10900 284512.000000
    318    317     1   0.10900 284512.000000
    320    319     1   0.10900 284512.000000
    321    319     1   0.10900 284512.000000
    322    319     1   0.10900 284512.000000
    324    323     1   0.10900 284512.000000
    325    323     1   0.10900 284512.000000
    326    323     1   0.10900 284512.000000
    292    291     1   0.10100 363171.200000
    294    293     1   0.10900 284512.000000
    296    295     1   0.10900 284512.000000
    298    297     1   0.10900 284512.000000
    299    297     1   0.10900 284512.000000
    300    297     1   0.10900 284512.000000
    302    301     1   0.10900 284512.000000
    303    301     1   0.10900 284512.000000
    305    304     1   0.10900 284512.000000
    306    304     1   0.10900 284512.000000
    307    304     1   0.10900 284512.000000
    279    278     1   0.10900 284512.000000
    280    278     1   0.10900 284512.000000
    282    281     1   0.10900 284512.000000
    283    281     1   0.10900 284512.000000
    285    284     1   0.10900 284512.000000
    286    284     1   0.10900 284512.000000
    288    287     1   0.10900 284512.000000
    265    264     1   0.10900 284512.000000
    266    264     1   0.10900 284512.000000
    268    267     1   0.10900 284512.000000
    269    267     1   0.10900 284512.000000
    271    270     1   0.10900 284512.000000
    272    270     1   0.10900 284512.000000
    274    273     1   0.10900 284512.000000
    249    248     1   0.10100 363171.200000
    251    250     1   0.10900 284512.000000
    253    252     1   0.10900 284512.000000
    254    252     1   0.10900 284512.000000
    256    255     1   0.10900 284512.000000
    257    255     1   0.10900 284512.000000
    239    238     1   0.10100 363171.200000
    241    240     1   0.10900 284512.000000
    243    242     1   0.10900 284512.000000
    244    242     1   0.10900 284512.000000
    245    242     1   0.10900 284512.000000
    227    226     1   0.10100 363171.200000
    229    228     1   0.10900 284512.000000
    231    230     1   0.10900 284512.000000
    232    230     1   0.10900 284512.000000
    208    207     1   0.10100 363171.200000
    210    209     1   0.10900 284512.000000
    212    211     1   0.10900 284512.000000
    213    211     1   0.10900 284512.000000
    215    214     1   0.10900 284512.000000
    217    216     1   0.10900 284512.000000
    218    216     1   0.10900 284512.000000
    219    216     1   0.10900 284512.000000
    221    220     1   0.10900 284512.000000
    222    220     1   0.10900 284512.000000
    223    220     1   0.10900 284512.000000
    189    188     1   0.10100 363171.200000
    191    190     1   0.10900 284512.000000
    193    192     1   0.10900 284512.000000
    194    192     1   0.10900 284512.000000
    196    195     1   0.10900 284512.000000
    198    197     1   0.10900 284512.000000
    199    197     1   0.10900 284512.000000
    200    197     1   0.10900 284512.000000
    202    201     1   0.10900 284512.000000
    203    201     1   0.10900 284512.000000
    204    201     1   0.10900 284512.000000
    179    178     1   0.10100 363171.200000
    181    180     1   0.10900 284512.000000
    183    182     1   0.10900 284512.000000
    184    182     1   0.10900 284512.000000
    185    182     1   0.10900 284512.000000
    168    167     1   0.10100 363171.200000
    170    169     1   0.10900 284512.000000
    172    171     1   0.10900 284512.000000
    173    171     1   0.10900 284512.000000
    175    174     1   0.09600 462750.400000
    152    151     1   0.10100 363171.200000
    154    153     1   0.10900 284512.000000
    156    155     1   0.10900 284512.000000
    158    157     1   0.10900 284512.000000
    159    157     1   0.10900 284512.000000
    160    157     1   0.10900 284512.000000
    162    161     1   0.10900 284512.000000
    163    161     1   0.10900 284512.000000
    164    161     1   0.10900 284512.000000
    135    134     1   0.10100 363171.200000
    137    136     1   0.10900 284512.000000
    139    138     1   0.10900 284512.000000
    140    138     1   0.10900 284512.000000
    142    141     1   0.10900 284512.000000
    143    141     1   0.10900 284512.000000
    146    145     1   0.10900 284512.000000
    147    145     1   0.10900 284512.000000
    148    145     1   0.10900 284512.000000
    118    117     1   0.10100 363171.200000
    120    119     1   0.10900 284512.000000
    122    121     1   0.10900 284512.000000
    123    121     1   0.10900 284512.000000
    125    124     1   0.10900 284512.000000
    126    124     1   0.10900 284512.000000
    130    129     1   0.10100 363171.200000
    131    129     1   0.10100 363171.200000
    106    105     1   0.10100 363171.200000
    108    107     1   0.10900 284512.000000
    110    109     1   0.10900 284512.000000
    111    109     1   0.10900 284512.000000
     96     95     1   0.10100 363171.200000
     98     97     1   0.10900 284512.000000
    100     99     1   0.10900 284512.000000
    101     99     1   0.10900 284512.000000
    102     99     1   0.10900 284512.000000
     82     81     1   0.10100 363171.200000
     84     83     1   0.10900 284512.000000
     86     85     1   0.10900 284512.000000
     88     87     1   0.10900 284512.000000
     89     87     1   0.10900 284512.000000
     90     87     1   0.10900 284512.000000
     92     91     1   0.09600 462750.400000
     63     62     1   0.10100 363171.200000
     65     64     1   0.10900 284512.000000
     67     66     1   0.10900 284512.000000
     68     66     1   0.10900 284512.000000
     70     69     1   0.10900 284512.000000
     72     71     1   0.10900 284512.000000
     73     71     1   0.10900 284512.000000
     74     71     1   0.10900 284512.000000
     76     75     1   0.10900 284512.000000
     77     75     1   0.10900 284512.000000
     78     75     1   0.10900 284512.000000
     52     51     1   0.10100 363171.200000
     54     53     1   0.10900 284512.000000
     56     55     1   0.10900 284512.000000
     57     55     1   0.10900 284512.000000
     59     58     1   0.09600 462750.400000
     33     32     1   0.10100 363171.200000
     35     34     1   0.10900 284512.000000
     37     36     1   0.10900 284512.000000
     38     36     1   0.10900 284512.000000
     40     39     1   0.10900 284512.000000
     42     41     1   0.10900 284512.000000
     43     41     1   0.10900 284512.000000
     44     41     1   0.10900 284512.000000
     46     45     1   0.10900 284512.000000
     47     45     1   0.10900 284512.000000
     48     45     1   0.10900 284512.000000
     23     22     1   0.10100 363171.200000
     25     24     1   0.10900 284512.000000
     27     26     1   0.10900 284512.000000
     28     26     1   0.10900 284512.000000
     29     26     1   0.10900 284512.000000
      2      1     1   0.10100 363171.200000
      3      1     1   0.10100 363171.200000
      4      1     1   0.10100 363171.200000
      6      5     1   0.10900 284512.000000
      8      7     1   0.10900 284512.000000
      9      7     1   0.10900 284512.000000
     11     10     1   0.10900 284512.000000
     13     12     1   0.10900 284512.000000
     14     12     1   0.10900 284512.000000
     15     12     1   0.10900 284512.000000
     17     16     1   0.10900 284512.000000
     18     16     1   0.10900 284512.000000
     19     16     1   0.10900 284512.000000

[ pairs ]
;    ai     aj funct         c0         c1         c2         c3
    421    410     1
    421    413     1
    422    409     1
    422    416     1
    423    409     1
    423    416     1
    397    409     1
    399    410     1
    399    419     1
    401    409     1
    404    397     1
    405    399     1
    406    399     1
    407    404     1
    407    413     1
    407    416     1
    407    421     1
    408    397     1
    408    401     1
    408    410     1
    408    419     1
    376    397     1
    378    399     1
    380    397     1
    383    376     1
    384    378     1
    386    380     1
    388    383     1
    389    384     1
    391    384     1
    391    380     1
    393    378     1
    393    386     1
    393    389     1
    395    383     1
    395    401     1
    395    407     1
    396    376     1
    396    380     1
    396    399     1
    361    376     1
    363    378     1
    365    376     1
    368    361     1
    371    363     1
    372    365     1
    373    365     1
    374    368     1
    374    380     1
    374    395     1
    375    361     1
    375    365     1
    375    378     1
    350    361     1
    352    363     1
    354    361     1
    357    350     1
    359    357     1
    359    365     1
    359    374     1
    360    350     1
    360    354     1
    360    363     1
    329    350     1
    331    352     1
    333    350     1
    336    329     1
    337    331     1
    339    333     1
    341    336     1
    342    337     1
    344    337     1
    344    333     1
    346    331     1
    346    339     1
    346    342     1
    348    336     1
    348    354     1
    348    359     1
    349    329     1
    349    333     1
    349    352     1
    310    329     1
    312    331     1
    314    329     1
    317    310     1
    319    312     1
    323    312     1
    327    317     1
    327    333     1
    327    348     1
    328    310     1
    328    314     1
    328    331     1
    291    310     1
    293    312     1
    295    310     1
    297    291     1
    301    291     1
    304    293     1
    304    297     1
    308    297     1
    308    301     1
    308    314     1
    308    327     1
    309    291     1
    309    295     1
    309    312     1
    277    291     1
    284    291     1
    287    293     1
    289    278     1
    289    281     1
    289    295     1
    289    308     1
    290    277     1
    290    284     1
    290    293     1
    263    277     1
    270    277     1
    273    278     1
    273    287     1
    275    264     1
    275    267     1
    275    281     1
    275    284     1
    275    289     1
    276    263     1
    276    270     1
    276    278     1
    276    287     1
    248    263     1
    250    264     1
    250    273     1
    252    263     1
    255    248     1
    258    250     1
    259    252     1
    260    252     1
    261    255     1
    261    267     1
    261    270     1
    261    275     1
    262    248     1
    262    252     1
    262    264     1
    262    273     1
    238    248     1
    240    250     1
    242    248     1
    246    252     1
    246    261     1
    247    238     1
    247    242     1
    247    250     1
    226    238     1
    228    240     1
    230    238     1
    233    226     1
    234    228     1
    235    228     1
    236    233     1
    236    242     1
    236    246     1
    237    226     1
    237    230     1
    237    240     1
    207    226     1
    209    228     1
    211    226     1
    214    207     1
    216    209     1
    220    209     1
    224    214     1
    224    230     1
    224    236     1
    225    207     1
    225    211     1
    225    228     1
    188    207     1
    190    209     1
    192    207     1
    195    188     1
    197    190     1
    201    190     1
    205    195     1
    205    211     1
    205    224     1
    206    188     1
    206    192     1
    206    209     1
    178    188     1
    180    190     1
    182    188     1
    186    192     1
    186    205     1
    187    178     1
    187    182     1
    187    190     1
    167    178     1
    169    180     1
    171    178     1
    174    167     1
    176    174     1
    176    182     1
    176    186     1
    177    167     1
    177    171     1
    177    180     1
    151    167     1
    153    169     1
    155    167     1
    157    151     1
    161    151     1
    165    157     1
    165    161     1
    165    171     1
    165    176     1
    166    151     1
    166    155     1
    166    169     1
    134    151     1
    136    153     1
    138    151     1
    141    134     1
    144    136     1
    145    138     1
    149    141     1
    149    155     1
    149    165     1
    150    134     1
    150    138     1
    150    153     1
    117    134     1
    119    136     1
    121    134     1
    124    117     1
    127    119     1
    128    121     1
    129    121     1
    132    124     1
    132    138     1
    132    149     1
    133    117     1
    133    121     1
    133    136     1
    105    117     1
    107    119     1
    109    117     1
    112    105     1
    113    107     1
    114    107     1
    115    112     1
    115    121     1
    115    132     1
    116    105     1
    116    109     1
    116    119     1
     95    105     1
     97    107     1
     99    105     1
    103    109     1
    103    115     1
    104     95     1
    104     99     1
    104    107     1
     81     95     1
     83     97     1
     85     95     1
     87     81     1
     91     81     1
     93     87     1
     93     91     1
     93     99     1
     93    103     1
     94     81     1
     94     85     1
     94     97     1
     62     81     1
     64     83     1
     66     81     1
     69     62     1
     71     64     1
     75     64     1
     79     69     1
     79     85     1
     79     93     1
     80     62     1
     80     66     1
     80     83     1
     51     62     1
     53     64     1
     55     62     1
     58     51     1
     60     58     1
     60     66     1
     60     79     1
     61     51     1
     61     55     1
     61     64     1
     32     51     1
     34     53     1
     36     51     1
     39     32     1
     41     34     1
     45     34     1
     49     39     1
     49     55     1
     49     60     1
     50     32     1
     50     36     1
     50     53     1
     22     32     1
     24     34     1
     26     32     1
     30     36     1
     30     49     1
     31     22     1
     31     26     1
     31     34     1
      1     22     1
      5     24     1
      7     22     1
      1     10     1
     12      5     1
     16      5     1
     20     10     1
     20     26     1
     20     30     1
      1     21     1
     21      7     1
     21     24     1
    414    409     1
    414    411     1
    414    412     1
    415    409     1
    415    411     1
    415    412     1
    416    411     1
    416    412     1
    417    410     1
    417    414     1
    417    415     1
    417    409     1
    418    410     1
    418    414     1
    418    415     1
    418    409     1
    419    411     1
    419    412     1
    419    414     1
    419    415     1
    420    410     1
    420    413     1
    420    417     1
    420    418     1
    421    417     1
    421    418     1
    422    420     1
    423    420     1
    400    398     1
    400    409     1
    401    398     1
    402    397     1
    402    400     1
    403    397     1
    403    400     1
    404    400     1
    405    402     1
    405    403     1
    406    402     1
    406    403     1
    407    398     1
    407    402     1
    407    403     1
    407    411     1
    407    412     1
    407    420     1
    408    400     1
    378    398     1
    379    377     1
    379    397     1
    380    377     1
    381    376     1
    381    379     1
    382    376     1
    382    379     1
    383    379     1
    384    381     1
    384    382     1
    385    380     1
    387    383     1
    387    385     1
    388    385     1
    389    387     1
    390    386     1
    391    387     1
    391    390     1
    392    386     1
    392    389     1
    392    383     1
    393    381     1
    393    382     1
    393    385     1
    394    380     1
    394    384     1
    394    388     1
    394    392     1
    395    377     1
    395    381     1
    395    382     1
    395    400     1
    396    379     1
    396    398     1
    363    377     1
    364    362     1
    364    376     1
    365    362     1
    366    361     1
    366    364     1
    367    361     1
    367    364     1
    368    364     1
    369    363     1
    369    366     1
    369    367     1
    370    363     1
    370    366     1
    370    367     1
    371    366     1
    371    367     1
    372    369     1
    372    370     1
    373    369     1
    373    370     1
    374    362     1
    374    366     1
    374    367     1
    374    379     1
    375    364     1
    375    377     1
    352    362     1
    353    351     1
    353    361     1
    354    351     1
    355    350     1
    355    353     1
    356    350     1
    356    353     1
    357    353     1
    358    352     1
    358    355     1
    358    356     1
    359    351     1
    359    355     1
    359    356     1
    359    364     1
    360    353     1
    360    362     1
    331    351     1
    332    330     1
    332    350     1
    333    330     1
    334    329     1
    334    332     1
    335    329     1
    335    332     1
    336    332     1
    337    334     1
    337    335     1
    338    333     1
    340    336     1
    340    338     1
    341    338     1
    342    340     1
    343    339     1
    344    340     1
    344    343     1
    345    339     1
    345    342     1
    345    336     1
    346    334     1
    346    335     1
    346    338     1
    347    333     1
    347    337     1
    347    341     1
    347    345     1
    348    330     1
    348    334     1
    348    335     1
    348    353     1
    349    332     1
    349    351     1
    312    330     1
    313    311     1
    313    329     1
    314    311     1
    315    310     1
    315    313     1
    316    310     1
    316    313     1
    317    313     1
    318    312     1
    318    315     1
    318    316     1
    319    315     1
    319    316     1
    320    314     1
    320    318     1
    321    314     1
    321    318     1
    322    314     1
    322    318     1
    323    315     1
    323    316     1
    323    320     1
    323    321     1
    323    322     1
    324    314     1
    324    318     1
    324    319     1
    325    314     1
    325    318     1
    325    319     1
    326    314     1
    326    318     1
    326    319     1
    327    311     1
    327    315     1
    327    316     1
    327    332     1
    328    313     1
    328    330     1
    293    311     1
    294    292     1
    294    310     1
    295    292     1
    296    291     1
    296    294     1
    297    294     1
    298    293     1
    298    296     1
    299    293     1
    299    296     1
    300    293     1
    300    296     1
    301    294     1
    301    298     1
    301    299     1
    301    300     1
    302    293     1
    302    296     1
    302    297     1
    303    293     1
    303    296     1
    303    297     1
    304    296     1
    305    295     1
    305    302     1
    305    303     1
    306    295     1
    306    302     1
    306    303     1
    307    295     1
    307    302     1
    307    303     1
    308    292     1
    308    296     1
    308    313     1
    309    294     1
    309    311     1
    282    277     1
    282    279     1
    282    280     1
    283    277     1
    283    279     1
    283    280     1
    284    279     1
    284    280     1
    285    278     1
    285    282     1
    285    283     1
    285    277     1
    286    278     1
    286    282     1
    286    283     1
    286    277     1
    287    279     1
    287    280     1
    287    282     1
    287    283     1
    287    292     1
    288    278     1
    288    281     1
    288    285     1
    288    286     1
    288    291     1
    289    285     1
    289    286     1
    289    294     1
    290    288     1
    290    292     1
    268    263     1
    268    265     1
    268    266     1
    269    263     1
    269    265     1
    269    266     1
    270    265     1
    270    266     1
    271    264     1
    271    268     1
    271    269     1
    271    263     1
    272    264     1
    272    268     1
    272    269     1
    272    263     1
    273    265     1
    273    266     1
    273    268     1
    273    269     1
    274    264     1
    274    267     1
    274    271     1
    274    272     1
    274    277     1
    275    271     1
    275    272     1
    275    279     1
    275    280     1
    275    288     1
    276    274     1
    251    249     1
    251    263     1
    252    249     1
    253    248     1
    253    251     1
    254    248     1
    254    251     1
    255    251     1
    256    250     1
    256    253     1
    256    254     1
    257    250     1
    257    253     1
    257    254     1
    258    253     1
    258    254     1
    259    256     1
    259    257     1
    260    256     1
    260    257     1
    261    249     1
    261    253     1
    261    254     1
    261    265     1
    261    266     1
    261    274     1
    262    251     1
    240    249     1
    241    239     1
    241    248     1
    242    239     1
    243    238     1
    243    241     1
    244    238     1
    244    241     1
    245    238     1
    245    241     1
    246    239     1
    246    243     1
    246    244     1
    246    245     1
    246    251     1
    247    241     1
    247    249     1
    228    239     1
    229    227     1
    229    238     1
    230    227     1
    231    226     1
    231    229     1
    232    226     1
    232    229     1
    233    229     1
    234    231     1
    234    232     1
    235    231     1
    235    232     1
    236    227     1
    236    231     1
    236    232     1
    236    241     1
    237    229     1
    237    239     1
    209    227     1
    210    208     1
    210    226     1
    211    208     1
    212    207     1
    212    210     1
    213    207     1
    213    210     1
    214    210     1
    215    209     1
    215    212     1
    215    213     1
    216    212     1
    216    213     1
    217    211     1
    217    215     1
    218    211     1
    218    215     1
    219    211     1
    219    215     1
    220    212     1
    220    213     1
    220    217     1
    220    218     1
    220    219     1
    221    211     1
    221    215     1
    221    216     1
    222    211     1
    222    215     1
    222    216     1
    223    211     1
    223    215     1
    223    216     1
    224    208     1
    224    212     1
    224    213     1
    224    229     1
    225    210     1
    225    227     1
    190    208     1
    191    189     1
    191    207     1
    192    189     1
    193    188     1
    193    191     1
    194    188     1
    194    191     1
    195    191     1
    196    190     1
    196    193     1
    196    194     1
    197    193     1
    197    194     1
    198    192     1
    198    196     1
    199    192     1
    199    196     1
    200    192     1
    200    196     1
    201    193     1
    201    194     1
    201    198     1
    201    199     1
    201    200     1
    202    192     1
    202    196     1
    202    197     1
    203    192     1
    203    196     1
    203    197     1
    204    192     1
    204    196     1
    204    197     1
    205    189     1
    205    193     1
    205    194     1
    205    210     1
    206    191     1
    206    208     1
    180    189     1
    181    179     1
    181    188     1
    182    179     1
    183    178     1
    183    181     1
    184    178     1
    184    181     1
    185    178     1
    185    181     1
    186    179     1
    186    183     1
    186    184     1
    186    185     1
    186    191     1
    187    181     1
    187    189     1
    169    179     1
    170    168     1
    170    178     1
    171    168     1
    172    167     1
    172    170     1
    173    167     1
    173    170     1
    174    170     1
    175    169     1
    175    172     1
    175    173     1
    176    168     1
    176    172     1
    176    173     1
    176    181     1
    177    170     1
    177    179     1
    153    168     1
    154    152     1
    154    167     1
    155    152     1
    156    151     1
    156    154     1
    157    154     1
    158    153     1
    158    156     1
    159    153     1
    159    156     1
    160    153     1
    160    156     1
    161    154     1
    161    158     1
    161    159     1
    161    160     1
    162    153     1
    162    156     1
    162    157     1
    163    153     1
    163    156     1
    163    157     1
    164    153     1
    164    156     1
    164    157     1
    165    152     1
    165    156     1
    165    170     1
    166    154     1
    166    168     1
    136    152     1
    137    135     1
    137    151     1
    138    135     1
    139    134     1
    139    137     1
    140    134     1
    140    137     1
    141    137     1
    142    136     1
    142    139     1
    142    140     1
    143    136     1
    143    139     1
    143    140     1
    144    139     1
    144    140     1
    145    142     1
    145    143     1
    146    141     1
    147    141     1
    148    141     1
    149    135     1
    149    139     1
    149    140     1
    149    154     1
    150    137     1
    150    152     1
    119    135     1
    120    118     1
    120    134     1
    121    118     1
    122    117     1
    122    120     1
    123    117     1
    123    120     1
    124    120     1
    125    119     1
    125    122     1
    125    123     1
    126    119     1
    126    122     1
    126    123     1
    127    122     1
    127    123     1
    128    125     1
    128    126     1
    129    125     1
    129    126     1
    130    124     1
    130    128     1
    131    124     1
    131    128     1
    132    118     1
    132    122     1
    132    123     1
    132    137     1
    133    120     1
    133    135     1
    107    118     1
    108    106     1
    108    117     1
    109    106     1
    110    105     1
    110    108     1
    111    105     1
    111    108     1
    112    108     1
    113    110     1
    113    111     1
    114    110     1
    114    111     1
    115    106     1
    115    110     1
    115    111     1
    115    120     1
    116    108     1
    116    118     1
     97    106     1
     98     96     1
     98    105     1
     99     96     1
    100     95     1
    100     98     1
    101     95     1
    101     98     1
    102     95     1
    102     98     1
    103     96     1
    103    100     1
    103    101     1
    103    102     1
    103    108     1
    104     98     1
    104    106     1
     83     96     1
     84     82     1
     84     95     1
     85     82     1
     86     81     1
     86     84     1
     87     84     1
     88     83     1
     88     86     1
     89     83     1
     89     86     1
     90     83     1
     90     86     1
     91     84     1
     91     88     1
     91     89     1
     91     90     1
     92     83     1
     92     86     1
     92     87     1
     93     82     1
     93     86     1
     93     98     1
     94     84     1
     94     96     1
     64     82     1
     65     63     1
     65     81     1
     66     63     1
     67     62     1
     67     65     1
     68     62     1
     68     65     1
     69     65     1
     70     64     1
     70     67     1
     70     68     1
     71     67     1
     71     68     1
     72     66     1
     72     70     1
     73     66     1
     73     70     1
     74     66     1
     74     70     1
     75     67     1
     75     68     1
     75     72     1
     75     73     1
     75     74     1
     76     66     1
     76     70     1
     76     71     1
     77     66     1
     77     70     1
     77     71     1
     78     66     1
     78     70     1
     78     71     1
     79     63     1
     79     67     1
     79     68     1
     79     84     1
     80     65     1
     80     82     1
     53     63     1
     54     52     1
     54     62     1
     55     52     1
     56     51     1
     56     54     1
     57     51     1
     57     54     1
     58     54     1
     59     53     1
     59     56     1
     59     57     1
     60     52     1
     60     56     1
     60     57     1
     60     65     1
     61     54     1
     61     63     1
     34     52     1
     35     33     1
     35     51     1
     36     33     1
     37     32     1
     37     35     1
     38     32     1
     38     35     1
     39     35     1
     40     34     1
     40     37     1
     40     38     1
     41     37     1
     41     38     1
     42     36     1
     42     40     1
     43     36     1
     43     40     1
     44     36     1
     44     40     1
     45     37     1
     45     38     1
     45     42     1
     45     43     1
     45     44     1
     46     36     1
     46     40     1
     46     41     1
     47     36     1
     47     40     1
     47     41     1
     48     36     1
     48     40     1
     48     41     1
     49     33     1
     49     37     1
     49     38     1
     49     54     1
     50     35     1
     50     52     1
     24     33     1
     25     23     1
     25     32     1
     26     23     1
     27     22     1
     27     25     1
     28     22     1
     28     25     1
     29     22     1
     29     25     1
     30     23     1
     30     27     1
     30     28     1
     30     29     1
     30     35     1
     31     25     1
     31     33     1
      5     23     1
      2      6     1
      3      6     1
      4      6     1
      6     22     1
      2      7     1
      3      7     1
      4      7     1
      1      8     1
      8      6     1
      1      9     1
      9      6     1
     10      6     1
     11      5     1
     11      8     1
     11      9     1
     12      8     1
     12      9     1
     13      7     1
     13     11     1
     14      7     1
     14     11     1
     15      7     1
     15     11     1
     16      8     1
     16      9     1
     16     13     1
     16     14     1
     16     15     1
     17      7     1
     17     11     1
     17     12     1
     18      7     1
     18     11     1
     18     12     1
     19      7     1
     19     11     1
     19     12     1
      2     20     1
      3     20     1
      4     20     1
     20      8     1
     20      9     1
     20     25     1
     21      6     1
     21     23     1

[ angles ]
;    ai     aj     ak funct         c0         c1         c2         c3
    413    410    409     1   109.7000470 669.440000
    416    413    410     1   109.5000469 334.720000
    416    419    409     1   109.7000470 669.440000
    419    409    410     1   118.0000506 418.400000
    419    416    413     1   109.5000469 334.720000
    421    419    409     1   110.1000472 527.184000
    421    419    416     1   111.1000476 527.184000
    422    421    419     1   117.0000501 585.760000
    423    421    419     1   117.0000501 585.760000
    423    421    422     1   126.0000540 669.440000
    399    407    409     1   116.6000500 585.760000
    401    399    397     1   109.7000470 669.440000
    404    401    399     1   111.1000476 527.184000
    405    404    401     1   117.0000501 585.760000
    406    404    401     1   117.0000501 585.760000
    406    404    405     1   126.0000540 669.440000
    407    399    397     1   110.1000472 527.184000
    407    399    401     1   111.1000476 527.184000
    407    409    410     1   121.9000522 418.400000
    407    409    419     1   121.9000522 418.400000
    408    407    399     1   120.4000516 669.440000
    408    407    409     1   122.9000527 669.440000
    378    395    397     1   116.6000500 585.760000
    380    378    376     1   109.7000470 669.440000
    383    380    378     1   114.0000489 527.184000
    384    383    380     1   120.0000514 585.760000
    386    384    383     1   120.0000514 527.184000
    388    386    384     1   120.0000514 527.184000
    389    388    386     1   120.0000514 585.760000
    391    388    386     1   120.0000514 527.184000
    391    388    389     1   120.0000514 585.760000
    391    393    383     1   120.0000514 527.184000
    393    383    380     1   120.0000514 585.760000
    393    383    384     1   120.0000514 527.184000
    393    391    388     1   120.0000514 527.184000
    395    378    376     1   110.1000472 527.184000
    395    378    380     1   111.1000476 527.184000
    395    397    399     1   121.9000522 418.400000
    396    395    378     1   120.4000516 669.440000
    396    395    397     1   122.9000527 669.440000
    363    374    376     1   116.6000500 585.760000
    365    363    361     1   109.7000470 669.440000
    368    365    363     1   109.5000469 334.720000
    371    368    365     1   111.1000476 527.184000
    372    371    368     1   117.0000501 585.760000
    373    371    368     1   117.0000501 585.760000
    373    371    372     1   126.0000540 669.440000
    374    363    361     1   110.1000472 527.184000
    374    363    365     1   111.1000476 527.184000
    374    376    378     1   121.9000522 418.400000
    375    374    363     1   120.4000516 669.440000
    375    374    376     1   122.9000527 669.440000
    352    359    361     1   116.6000500 585.760000
    354    352    350     1   109.7000470 669.440000
    357    354    352     1   109.5000469 418.400000
    359    352    350     1   110.1000472 527.184000
    359    352    354     1   111.1000476 527.184000
    359    361    363     1   121.9000522 418.400000
    360    359    352     1   120.4000516 669.440000
    360    359    361     1   122.9000527 669.440000
    331    348    350     1   116.6000500 585.760000
    333    331    329     1   109.7000470 669.440000
    336    333    331     1   114.0000489 527.184000
    337    336    333     1   120.0000514 585.760000
    339    337    336     1   120.0000514 527.184000
    341    339    337     1   120.0000514 527.184000
    342    341    339     1   120.0000514 585.760000
    344    341    339     1   120.0000514 527.184000
    344    341    342     1   120.0000514 585.760000
    344    346    336     1   120.0000514 527.184000
    346    336    333     1   120.0000514 585.760000
    346    336    337     1   120.0000514 527.184000
    346    344    341     1   120.0000514 527.184000
    348    331    329     1   110.1000472 527.184000
    348    331    333     1   111.1000476 527.184000
    348    350    352     1   121.9000522 418.400000
    349    348    331     1   120.4000516 669.440000
    349    348    350     1   122.9000527 669.440000
    312    327    329     1   116.6000500 585.760000
    314    312    310     1   109.7000470 669.440000
    317    314    312     1   109.5000469 334.720000
    319    317    314     1   109.5000469 334.720000
    323    317    314     1   109.5000469 334.720000
    323    317    319     1   109.5000469 334.720000
    327    312    310     1   110.1000472 527.184000
    327    312    314     1   111.1000476 527.184000
    327    329    331     1   121.9000522 418.400000
    328    327    312     1   120.4000516 669.440000
    328    327    329     1   122.9000527 669.440000
    293    308    310     1   116.6000500 585.760000
    295    293    291     1   109.7000470 669.440000
    297    295    293     1   109.5000469 334.720000
    301    295    293     1   109.5000469 334.720000
    301    295    297     1   109.5000469 334.720000
    304    301    295     1   109.5000469 334.720000
    308    293    291     1   110.1000472 527.184000
    308    293    295     1   111.1000476 527.184000
    308    310    312     1   121.9000522 418.400000
    309    308    293     1   120.4000516 669.440000
    309    308    310     1   122.9000527 669.440000
    281    278    277     1   109.7000470 669.440000
    284    281    278     1   109.5000469 334.720000
    284    287    277     1   109.7000470 669.440000
    287    277    278     1   118.0000506 418.400000
    287    284    281     1   109.5000469 334.720000
    287    289    291     1   116.6000500 585.760000
    289    287    277     1   110.1000472 527.184000
    289    287    284     1   111.1000476 527.184000
    289    291    293     1   121.9000522 418.400000
    290    289    287     1   120.4000516 669.440000
    290    289    291     1   122.9000527 669.440000
    267    264    263     1   109.7000470 669.440000
    270    267    264     1   109.5000469 334.720000
    270    273    263     1   109.7000470 669.440000
    273    263    264     1   118.0000506 418.400000
    273    270    267     1   109.5000469 334.720000
    273    275    277     1   116.6000500 585.760000
    275    273    263     1   110.1000472 527.184000
    275    273    270     1   111.1000476 527.184000
    275    277    278     1   121.9000522 418.400000
    275    277    287     1   121.9000522 418.400000
    276    275    273     1   120.4000516 669.440000
    276    275    277     1   122.9000527 669.440000
    250    261    263     1   116.6000500 585.760000
    252    250    248     1   109.7000470 669.440000
    255    252    250     1   109.5000469 334.720000
    258    255    252     1   111.1000476 527.184000
    259    258    255     1   117.0000501 585.760000
    260    258    255     1   117.0000501 585.760000
    260    258    259     1   126.0000540 669.440000
    261    250    248     1   110.1000472 527.184000
    261    250    252     1   111.1000476 527.184000
    261    263    264     1   121.9000522 418.400000
    261    263    273     1   121.9000522 418.400000
    262    261    250     1   120.4000516 669.440000
    262    261    263     1   122.9000527 669.440000
    240    246    248     1   116.6000500 585.760000
    242    240    238     1   109.7000470 669.440000
    246    240    238     1   110.1000472 527.184000
    246    240    242     1   111.1000476 527.184000
    246    248    250     1   121.9000522 418.400000
    247    246    240     1   120.4000516 669.440000
    247    246    248     1   122.9000527 669.440000
    228    236    238     1   116.6000500 585.760000
    230    228    226     1   109.7000470 669.440000
    233    230    228     1   111.1000476 527.184000
    234    233    230     1   117.0000501 585.760000
    235    233    230     1   117.0000501 585.760000
    235    233    234     1   126.0000540 669.440000
    236    228    226     1   110.1000472 527.184000
    236    228    230     1   111.1000476 527.184000
    236    238    240     1   121.9000522 418.400000
    237    236    228     1   120.4000516 669.440000
    237    236    238     1   122.9000527 669.440000
    209    224    226     1   116.6000500 585.760000
    211    209    207     1   109.7000470 669.440000
    214    211    209     1   109.5000469 334.720000
    216    214    211     1   109.5000469 334.720000
    220    214    211     1   109.5000469 334.720000
    220    214    216     1   109.5000469 334.720000
    224    209    207     1   110.1000472 527.184000
    224    209    211     1   111.1000476 527.184000
    224    226    228     1   121.9000522 418.400000
    225    224    209     1   120.4000516 669.440000
    225    224    226     1   122.9000527 669.440000
    190    205    207     1   116.6000500 585.760000
    192    190    188     1   109.7000470 669.440000
    195    192    190     1   109.5000469 334.720000
    197    195    192     1   109.5000469 334.720000
    201    195    192     1   109.5000469 334.720000
    201    195    197     1   109.5000469 334.720000
    205    190    188     1   110.1000472 527.184000
    205    190    192     1   111.1000476 527.184000
    205    207    209     1   121.9000522 418.400000
    206    205    190     1   120.4000516 669.440000
    206    205    207     1   122.9000527 669.440000
    180    186    188     1   116.6000500 585.760000
    182    180    178     1   109.7000470 669.440000
    186    180    178     1   110.1000472 527.184000
    186    180    182     1   111.1000476 527.184000
    186    188    190     1   121.9000522 418.400000
    187    186    180     1   120.4000516 669.440000
    187    186    188     1   122.9000527 669.440000
    169    176    178     1   116.6000500 585.760000
    171    169    167     1   109.7000470 669.440000
    174    171    169     1   109.5000469 418.400000
    176    169    167     1   110.1000472 527.184000
    176    169    171     1   111.1000476 527.184000
    176    178    180     1   121.9000522 418.400000
    177    176    169     1   120.4000516 669.440000
    177    176    178     1   122.9000527 669.440000
    153    165    167     1   116.6000500 585.760000
    155    153    151     1   109.7000470 669.440000
    157    155    153     1   109.5000469 334.720000
    161    155    153     1   109.5000469 334.720000
    161    155    157     1   109.5000469 334.720000
    165    153    151     1   110.1000472 527.184000
    165    153    155     1   111.1000476 527.184000
    165    167    169     1   121.9000522 418.400000
    166    165    153     1   120.4000516 669.440000
    166    165    167     1   122.9000527 669.440000
    136    149    151     1   116.6000500 585.760000
    138    136    134     1   109.7000470 669.440000
    141    138    136     1   109.5000469 334.720000
    144    141    138     1   114.7000492 418.400000
    145    144    141     1   98.9000424 518.816000
    149    136    134     1   110.1000472 527.184000
    149    136    138     1   111.1000476 527.184000
    149    151    153     1   121.9000522 418.400000
    150    149    136     1   120.4000516 669.440000
    150    149    151     1   122.9000527 669.440000
    119    132    134     1   116.6000500 585.760000
    121    119    117     1   109.7000470 669.440000
    124    121    119     1   109.5000469 334.720000
    127    124    121     1   111.1000476 527.184000
    128    127    124     1   120.4000516 669.440000
    129    127    124     1   116.6000500 585.760000
    129    127    128     1   122.9000527 669.440000
    132    119    117     1   110.1000472 527.184000
    132    119    121     1   111.1000476 527.184000
    132    134    136     1   121.9000522 418.400000
    133    132    119     1   120.4000516 669.440000
    133    132    134     1   122.9000527 669.440000
    107    115    117     1   116.6000500 585.760000
    109    107    105     1   109.7000470 669.440000
    112    109    107     1   111.1000476 527.184000
    113    112    109     1   117.0000501 585.760000
    114    112    109     1   117.0000501 585.760000
    114    112    113     1   126.0000540 669.440000
    115    107    105     1   110.1000472 527.184000
    115    107    109     1   111.1000476 527.184000
    115    117    119     1   121.9000522 418.400000
    116    115    107     1   120.4000516 669.440000
    116    115    117     1   122.9000527 669.440000
     97    103    105     1   116.6000500 585.760000
     99     97     95     1   109.7000470 669.440000
    103     97     95     1   110.1000472 527.184000
    103     97     99     1   111.1000476 527.184000
    103    105    107     1   121.9000522 418.400000
    104    103     97     1   120.4000516 669.440000
    104    103    105     1   122.9000527 669.440000
     83     93     95     1   116.6000500 585.760000
     85     83     81     1   109.7000470 669.440000
     87     85     83     1   109.5000469 334.720000
     91     85     83     1   109.5000469 418.400000
     91     85     87     1   109.5000469 418.400000
     93     83     81     1   110.1000472 527.184000
     93     83     85     1   111.1000476 527.184000
     93     95     97     1   121.9000522 418.400000
     94     93     83     1   120.4000516 669.440000
     94     93     95     1   122.9000527 669.440000
     64     79     81     1   116.6000500 585.760000
     66     64     62     1   109.7000470 669.440000
     69     66     64     1   109.5000469 334.720000
     71     69     66     1   109.5000469 334.720000
     75     69     66     1   109.5000469 334.720000
     75     69     71     1   109.5000469 334.720000
     79     64     62     1   110.1000472 527.184000
     79     64     66     1   111.1000476 527.184000
     79     81     83     1   121.9000522 418.400000
     80     79     64     1   120.4000516 669.440000
     80     79     81     1   122.9000527 669.440000
     53     60     62     1   116.6000500 585.760000
     55     53     51     1   109.7000470 669.440000
     58     55     53     1   109.5000469 418.400000
     60     53     51     1   110.1000472 527.184000
     60     53     55     1   111.1000476 527.184000
     60     62     64     1   121.9000522 418.400000
     61     60     53     1   120.4000516 669.440000
     61     60     62     1   122.9000527 669.440000
     34     49     51     1   116.6000500 585.760000
     36     34     32     1   109.7000470 669.440000
     39     36     34     1   109.5000469 334.720000
     41     39     36     1   109.5000469 334.720000
     45     39     36     1   109.5000469 334.720000
     45     39     41     1   109.5000469 334.720000
     49     34     32     1   110.1000472 527.184000
     49     34     36     1   111.1000476 527.184000
     49     51     53     1   121.9000522 418.400000
     50     49     34     1   120.4000516 669.440000
     50     49     51     1   122.9000527 669.440000
     24     30     32     1   116.6000500 585.760000
     26     24     22     1   109.7000470 669.440000
     30     24     22     1   110.1000472 527.184000
     30     24     26     1   111.1000476 527.184000
     30     32     34     1   121.9000522 418.400000
     31     30     24     1   120.4000516 669.440000
     31     30     32     1   122.9000527 669.440000
      5     20     22     1   116.6000500 585.760000
      7      5      1     1   111.2000477 669.440000
     10      7      5     1   109.5000469 334.720000
     12     10      7     1   109.5000469 334.720000
     16     10      7     1   109.5000469 334.720000
     16     10     12     1   109.5000469 334.720000
     20      5      1     1   111.2000477 669.440000
     20      5      7     1   111.1000476 527.184000
     20     22     24     1   121.9000522 418.400000
     21     20      5     1   120.4000516 669.440000
     21     20     22     1   122.9000527 669.440000
    411    410    409     1   109.5000469 418.400000
    412    410    409     1   109.5000469 418.400000
    412    410    411     1   109.5000469 292.880000
    413    410    411     1   109.5000469 418.400000
    413    410    412     1   109.5000469 418.400000
    414    413    410     1   109.5000469 418.400000
    415    413    410     1   109.5000469 418.400000
    415    413    414     1   109.5000469 292.880000
    416    413    414     1   109.5000469 418.400000
    416    413    415     1   109.5000469 418.400000
    417    416    413     1   109.5000469 418.400000
    418    416    413     1   109.5000469 418.400000
    418    416    417     1   109.5000469 292.880000
    419    416    417     1   109.5000469 418.400000
    419    416    418     1   109.5000469 418.400000
    420    419    409     1   109.5000469 418.400000
    420    419    416     1   109.5000469 418.400000
    421    419    420     1   109.5000469 418.400000
    399    397    398     1   118.0400505 418.400000
    400    399    397     1   109.5000469 418.400000
    401    399    400     1   109.5000469 418.400000
    402    401    399     1   109.5000469 418.400000
    403    401    399     1   109.5000469 418.400000
    403    401    402     1   109.5000469 292.880000
    404    401    402     1   109.5000469 418.400000
    404    401    403     1   109.5000469 418.400000
    407    399    400     1   109.5000469 418.400000
    378    376    377     1   118.0400505 418.400000
    379    378    376     1   109.5000469 418.400000
    380    378    379     1   109.5000469 418.400000
    381    380    378     1   109.5000469 418.400000
    382    380    378     1   109.5000469 418.400000
    382    380    381     1   109.5000469 292.880000
    383    380    381     1   109.5000469 418.400000
    383    380    382     1   109.5000469 418.400000
    385    384    383     1   120.0000514 418.400000
    386    384    385     1   120.0000514 418.400000
    387    386    384     1   120.0000514 418.400000
    388    386    387     1   120.0000514 418.400000
    390    389    388     1   113.0000484 418.400000
    392    391    388     1   120.0000514 418.400000
    393    391    392     1   120.0000514 418.400000
    394    393    383     1   120.0000514 418.400000
    394    393    391     1   120.0000514 418.400000
    395    378    379     1   109.5000469 418.400000
    395    397    398     1   120.0000514 418.400000
    363    361    362     1   118.0400505 418.400000
    364    363    361     1   109.5000469 418.400000
    365    363    364     1   109.5000469 418.400000
    366    365    363     1   109.5000469 418.400000
    367    365    363     1   109.5000469 418.400000
    367    365    366     1   109.5000469 292.880000
    368    365    366     1   109.5000469 418.400000
    368    365    367     1   109.5000469 418.400000
    369    368    365     1   109.5000469 418.400000
    370    368    365     1   109.5000469 418.400000
    370    368    369     1   109.5000469 292.880000
    371    368    369     1   109.5000469 418.400000
    371    368    370     1   109.5000469 418.400000
    374    363    364     1   109.5000469 418.400000
    374    376    377     1   120.0000514 418.400000
    352    350    351     1   118.0400505 418.400000
    353    352    350     1   109.5000469 418.400000
    354    352    353     1   109.5000469 418.400000
    355    354    352     1   109.5000469 418.400000
    356    354    352     1   109.5000469 418.400000
    356    354    355     1   109.5000469 292.880000
    357    354    355     1   109.5000469 418.400000
    357    354    356     1   109.5000469 418.400000
    358    357    354     1   108.5000465 460.240000
    359    352    353     1   109.5000469 418.400000
    359    361    362     1   120.0000514 418.400000
    331    329    330     1   118.0400505 418.400000
    332    331    329     1   109.5000469 418.400000
    333    331    332     1   109.5000469 418.400000
    334    333    331     1   109.5000469 418.400000
    335    333    331     1   109.5000469 418.400000
    335    333    334     1   109.5000469 292.880000
    336    333    334     1   109.5000469 418.400000
    336    333    335     1   109.5000469 418.400000
    338    337    336     1   120.0000514 418.400000
    339    337    338     1   120.0000514 418.400000
    340    339    337     1   120.0000514 418.400000
    341    339    340     1   120.0000514 418.400000
    343    342    341     1   113.0000484 418.400000
    345    344    341     1   120.0000514 418.400000
    346    344    345     1   120.0000514 418.400000
    347    346    336     1   120.0000514 418.400000
    347    346    344     1   120.0000514 418.400000
    348    331    332     1   109.5000469 418.400000
    348    350    351     1   120.0000514 418.400000
    312    310    311     1   118.0400505 418.400000
    313    312    310     1   109.5000469 418.400000
    314    312    313     1   109.5000469 418.400000
    315    314    312     1   109.5000469 418.400000
    316    314    312     1   109.5000469 418.400000
    316    314    315     1   109.5000469 292.880000
    317    314    315     1   109.5000469 418.400000
    317    314    316     1   109.5000469 418.400000
    318    317    314     1   109.5000469 418.400000
    319    317    318     1   109.5000469 418.400000
    320    319    317     1   109.5000469 418.400000
    321    319    317     1   109.5000469 418.400000
    321    319    320     1   109.5000469 292.880000
    322    319    317     1   109.5000469 418.400000
    322    319    320     1   109.5000469 292.880000
    322    319    321     1   109.5000469 292.880000
    323    317    318     1   109.5000469 418.400000
    324    323    317     1   109.5000469 418.400000
    325    323    317     1   109.5000469 418.400000
    325    323    324     1   109.5000469 292.880000
    326    323    317     1   109.5000469 418.400000
    326    323    324     1   109.5000469 292.880000
    326    323    325     1   109.5000469 292.880000
    327    312    313     1   109.5000469 418.400000
    327    329    330     1   120.0000514 418.400000
    293    291    292     1   118.0400505 418.400000
    294    293    291     1   109.5000469 418.400000
    295    293    294     1   109.5000469 418.400000
    296    295    293     1   109.5000469 418.400000
    297    295    296     1   109.5000469 418.400000
    298    297    295     1   109.5000469 418.400000
    299    297    295     1   109.5000469 418.400000
    299    297    298     1   109.5000469 292.880000
    300    297    295     1   109.5000469 418.400000
    300    297    298     1   109.5000469 292.880000
    300    297    299     1   109.5000469 292.880000
    301    295    296     1   109.5000469 418.400000
    302    301    295     1   109.5000469 418.400000
    303    301    295     1   109.5000469 418.400000
    303    301    302     1   109.5000469 292.880000
    304    301    302     1   109.5000469 418.400000
    304    301    303     1   109.5000469 418.400000
    305    304    301     1   109.5000469 418.400000
    306    304    301     1   109.5000469 418.400000
    306    304    305     1   109.5000469 292.880000
    307    304    301     1   109.5000469 418.400000
    307    304    305     1   109.5000469 292.880000
    307    304    306     1   109.5000469 292.880000
    308    293    294     1   109.5000469 418.400000
    308    310    311     1   120.0000514 418.400000
    279    278    277     1   109.5000469 418.400000
    280    278    277     1   109.5000469 418.400000
    280    278    279     1   109.5000469 292.880000
    281    278    279     1   109.5000469 418.400000
    281    278    280     1   109.5000469 418.400000
    282    281    278     1   109.5000469 418.400000
    283    281    278     1   109.5000469 418.400000
    283    281    282     1   109.5000469 292.880000
    284    281    282     1   109.5000469 418.400000
    284    281    283     1   109.5000469 418.400000
    285    284    281     1   109.5000469 418.400000
    286    284    281     1   109.5000469 418.400000
    286    284    285     1   109.5000469 292.880000
    287    284    285     1   109.5000469 418.400000
    287    284    286     1   109.5000469 418.400000
    288    287    277     1   109.5000469 418.400000
    288    287    284     1   109.5000469 418.400000
    289    287    288     1   109.5000469 418.400000
    289    291    292     1   120.0000514 418.400000
    265    264    263     1   109.5000469 418.400000
    266    264    263     1   109.5000469 418.400000
    266    264    265     1   109.5000469 292.880000
    267    264    265     1   109.5000469 418.400000
    267    264    266     1   109.5000469 418.400000
    268    267    264     1   109.5000469 418.400000
    269    267    264     1   109.5000469 418.400000
    269    267    268     1   109.5000469 292.880000
    270    267    268     1   109.5000469 418.400000
    270    267    269     1   109.5000469 418.400000
    271    270    267     1   109.5000469 418.400000
    272    270    267     1   109.5000469 418.400000
    272    270    271     1   109.5000469 292.880000
    273    270    271     1   109.5000469 418.400000
    273    270    272     1   109.5000469 418.400000
    274    273    263     1   109.5000469 418.400000
    274    273    270     1   109.5000469 418.400000
    275    273    274     1   109.5000469 418.400000
    250    248    249     1   118.0400505 418.400000
    251    250    248     1   109.5000469 418.400000
    252    250    251     1   109.5000469 418.400000
    253    252    250     1   109.5000469 418.400000
    254    252    250     1   109.5000469 418.400000
    254    252    253     1   109.5000469 292.880000
    255    252    253     1   109.5000469 418.400000
    255    252    254     1   109.5000469 418.400000
    256    255    252     1   109.5000469 418.400000
    257    255    252     1   109.5000469 418.400000
    257    255    256     1   109.5000469 292.880000
    258    255    256     1   109.5000469 418.400000
    258    255    257     1   109.5000469 418.400000
    261    250    251     1   109.5000469 418.400000
    240    238    239     1   118.0400505 418.400000
    241    240    238     1   109.5000469 418.400000
    242    240    241     1   109.5000469 418.400000
    243    242    240     1   109.5000469 418.400000
    244    242    240     1   109.5000469 418.400000
    244    242    243     1   109.5000469 292.880000
    245    242    240     1   109.5000469 418.400000
    245    242    243     1   109.5000469 292.880000
    245    242    244     1   109.5000469 292.880000
    246    240    241     1   109.5000469 418.400000
    246    248    249     1   120.0000514 418.400000
    228    226    227     1   118.0400505 418.400000
    229    228    226     1   109.5000469 418.400000
    230    228    229     1   109.5000469 418.400000
    231    230    228     1   109.5000469 418.400000
    232    230    228     1   109.5000469 418.400000
    232    230    231     1   109.5000469 292.880000
    233    230    231     1   109.5000469 418.400000
    233    230    232     1   109.5000469 418.400000
    236    228    229     1   109.5000469 418.400000
    236    238    239     1   120.0000514 418.400000
    209    207    208     1   118.0400505 418.400000
    210    209    207     1   109.5000469 418.400000
    211    209    210     1   109.5000469 418.400000
    212    211    209     1   109.5000469 418.400000
    213    211    209     1   109.5000469 418.400000
    213    211    212     1   109.5000469 292.880000
    214    211    212     1   109.5000469 418.400000
    214    211    213     1   109.5000469 418.400000
    215    214    211     1   109.5000469 418.400000
    216    214    215     1   109.5000469 418.400000
    217    216    214     1   109.5000469 418.400000
    218    216    214     1   109.5000469 418.400000
    218    216    217     1   109.5000469 292.880000
    219    216    214     1   109.5000469 418.400000
    219    216    217     1   109.5000469 292.880000
    219    216    218     1   109.5000469 292.880000
    220    214    215     1   109.5000469 418.400000
    221    220    214     1   109.5000469 418.400000
    222    220    214     1   109.5000469 418.400000
    222    220    221     1   109.5000469 292.880000
    223    220    214     1   109.5000469 418.400000
    223    220    221     1   109.5000469 292.880000
    223    220    222     1   109.5000469 292.880000
    224    209    210     1   109.5000469 418.400000
    224    226    227     1   120.0000514 418.400000
    190    188    189     1   118.0400505 418.400000
    191    190    188     1   109.5000469 418.400000
    192    190    191     1   109.5000469 418.400000
    193    192    190     1   109.5000469 418.400000
    194    192    190     1   109.5000469 418.400000
    194    192    193     1   109.5000469 292.880000
    195    192    193     1   109.5000469 418.400000
    195    192    194     1   109.5000469 418.400000
    196    195    192     1   109.5000469 418.400000
    197    195    196     1   109.5000469 418.400000
    198    197    195     1   109.5000469 418.400000
    199    197    195     1   109.5000469 418.400000
    199    197    198     1   109.5000469 292.880000
    200    197    195     1   109.5000469 418.400000
    200    197    198     1   109.5000469 292.880000
    200    197    199     1   109.5000469 292.880000
    201    195    196     1   109.5000469 418.400000
    202    201    195     1   109.5000469 418.400000
    203    201    195     1   109.5000469 418.400000
    203    201    202     1   109.5000469 292.880000
    204    201    195     1   109.5000469 418.400000
    204    201    202     1   109.5000469 292.880000
    204    201    203     1   109.5000469 292.880000
    205    190    191     1   109.5000469 418.400000
    205    207    208     1   120.0000514 418.400000
    180    178    179     1   118.0400505 418.400000
    181    180    178     1   109.5000469 418.400000
    182    180    181     1   109.5000469 418.400000
    183    182    180     1   109.5000469 418.400000
    184    182    180     1   109.5000469 418.400000
    184    182    183     1   109.5000469 292.880000
    185    182    180     1   109.5000469 418.400000
    185    182    183     1   109.5000469 292.880000
    185    182    184     1   109.5000469 292.880000
    186    180    181     1   109.5000469 418.400000
    186    188    189     1   120.0000514 418.400000
    169    167    168     1   118.0400505 418.400000
    170    169    167     1   109.5000469 418.400000
    171    169    170     1   109.5000469 418.400000
    172    171    169     1   109.5000469 418.400000
    173    171    169     1   109.5000469 418.400000
    173    171    172     1   109.5000469 292.880000
    174    171    172     1   109.5000469 418.400000
    174    171    173     1   109.5000469 418.400000
    175    174    171     1   108.5000465 460.240000
    176    169    170     1   109.5000469 418.400000
    176    178    179     1   120.0000514 418.400000
    153    151    152     1   118.0400505 418.400000
    154    153    151     1   109.5000469 418.400000
    155    153    154     1   109.5000469 418.400000
    156    155    153     1   109.5000469 418.400000
    157    155    156     1   109.5000469 418.400000
    158    157    155     1   109.5000469 418.400000
    159    157    155     1   109.5000469 418.400000
    159    157    158     1   109.5000469 292.880000
    160    157    155     1   109.5000469 418.400000
    160    157    158     1   109.5000469 292.880000
    160    157    159     1   109.5000469 292.880000
    161    155    156     1   109.5000469 418.400000
    162    161    155     1   109.5000469 418.400000
    163    161    155     1   109.5000469 418.400000
    163    161    162     1   109.5000469 292.880000
    164    161    155     1   109.5000469 418.400000
    164    161    162     1   109.5000469 292.880000
    164    161    163     1   109.5000469 292.880000
    165    153    154     1   109.5000469 418.400000
    165    167    168     1   120.0000514 418.400000
    136    134    135     1   118.0400505 418.400000
    137    136    134     1   109.5000469 418.400000
    138    136    137     1   109.5000469 418.400000
    139    138    136     1   109.5000469 418.400000
    140    138    136     1   109.5000469 418.400000
    140    138    139     1   109.5000469 292.880000
    141    138    139     1   109.5000469 418.400000
    141    138    140     1   109.5000469 418.400000
    142    141    138     1   109.5000469 418.400000
    143    141    138     1   109.5000469 418.400000
    143    141    142     1   109.5000469 292.880000
    144    141    142     1   109.5000469 418.400000
    144    141    143     1   109.5000469 418.400000
    146    145    144     1   109.5000469 418.400000
    147    145    144     1   109.5000469 418.400000
    147    145    146     1   109.5000469 292.880000
    148    145    144     1   109.5000469 418.400000
    148    145    146     1   109.5000469 292.880000
    148    145    147     1   109.5000469 292.880000
    149    136    137     1   109.5000469 418.400000
    149    151    152     1   120.0000514 418.400000
    119    117    118     1   118.0400505 418.400000
    120    119    117     1   109.5000469 418.400000
    121    119    120     1   109.5000469 418.400000
    122    121    119     1   109.5000469 418.400000
    123    121    119     1   109.5000469 418.400000
    123    121    122     1   109.5000469 292.880000
    124    121    122     1   109.5000469 418.400000
    124    121    123     1   109.5000469 418.400000
    125    124    121     1   109.5000469 418.400000
    126    124    121     1   109.5000469 418.400000
    126    124    125     1   109.5000469 292.880000
    127    124    125     1   109.5000469 418.400000
    127    124    126     1   109.5000469 418.400000
    130    129    127     1   120.0000514 418.400000
    131    129    127     1   120.0000514 418.400000
    131    129    130     1   120.0000514 292.880000
    132    119    120     1   109.5000469 418.400000
    132    134    135     1   120.0000514 418.400000
    107    105    106     1   118.0400505 418.400000
    108    107    105     1   109.5000469 418.400000
    109    107    108     1   109.5000469 418.400000
    110    109    107     1   109.5000469 418.400000
    111    109    107     1   109.5000469 418.400000
    111    109    110     1   109.5000469 292.880000
    112    109    110     1   109.5000469 418.400000
    112    109    111     1   109.5000469 418.400000
    115    107    108     1   109.5000469 418.400000
    115    117    118     1   120.0000514 418.400000
     97     95     96     1   118.0400505 418.400000
     98     97     95     1   109.5000469 418.400000
     99     97     98     1   109.5000469 418.400000
    100     99     97     1   109.5000469 418.400000
    101     99     97     1   109.5000469 418.400000
    101     99    100     1   109.5000469 292.880000
    102     99     97     1   109.5000469 418.400000
    102     99    100     1   109.5000469 292.880000
    102     99    101     1   109.5000469 292.880000
    103     97     98     1   109.5000469 418.400000
    103    105    106     1   120.0000514 418.400000
     83     81     82     1   118.0400505 418.400000
     84     83     81     1   109.5000469 418.400000
     85     83     84     1   109.5000469 418.400000
     86     85     83     1   109.5000469 418.400000
     87     85     86     1   109.5000469 418.400000
     88     87     85     1   109.5000469 418.400000
     89     87     85     1   109.5000469 418.400000
     89     87     88     1   109.5000469 292.880000
     90     87     85     1   109.5000469 418.400000
     90     87     88     1   109.5000469 292.880000
     90     87     89     1   109.5000469 292.880000
     91     85     86     1   109.5000469 418.400000
     92     91     85     1   108.5000465 460.240000
     93     83     84     1   109.5000469 418.400000
     93     95     96     1   120.0000514 418.400000
     64     62     63     1   118.0400505 418.400000
     65     64     62     1   109.5000469 418.400000
     66     64     65     1   109.5000469 418.400000
     67     66     64     1   109.5000469 418.400000
     68     66     64     1   109.5000469 418.400000
     68     66     67     1   109.5000469 292.880000
     69     66     67     1   109.5000469 418.400000
     69     66     68     1   109.5000469 418.400000
     70     69     66     1   109.5000469 418.400000
     71     69     70     1   109.5000469 418.400000
     72     71     69     1   109.5000469 418.400000
     73     71     69     1   109.5000469 418.400000
     73     71     72     1   109.5000469 292.880000
     74     71     69     1   109.5000469 418.400000
     74     71     72     1   109.5000469 292.880000
     74     71     73     1   109.5000469 292.880000
     75     69     70     1   109.5000469 418.400000
     76     75     69     1   109.5000469 418.400000
     77     75     69     1   109.5000469 418.400000
     77     75     76     1   109.5000469 292.880000
     78     75     69     1   109.5000469 418.400000
     78     75     76     1   109.5000469 292.880000
     78     75     77     1   109.5000469 292.880000
     79     64     65     1   109.5000469 418.400000
     79     81     82     1   120.0000514 418.400000
     53     51     52     1   118.0400505 418.400000
     54     53     51     1   109.5000469 418.400000
     55     53     54     1   109.5000469 418.400000
     56     55     53     1   109.5000469 418.400000
     57     55     53     1   109.5000469 418.400000
     57     55     56     1   109.5000469 292.880000
     58     55     56     1   109.5000469 418.400000
     58     55     57     1   109.5000469 418.400000
     59     58     55     1   108.5000465 460.240000
     60     53     54     1   109.5000469 418.400000
     60     62     63     1   120.0000514 418.400000
     34     32     33     1   118.0400505 418.400000
     35     34     32     1   109.5000469 418.400000
     36     34     35     1   109.5000469 418.400000
     37     36     34     1   109.5000469 418.400000
     38     36     34     1   109.5000469 418.400000
     38     36     37     1   109.5000469 292.880000
     39     36     37     1   109.5000469 418.400000
     39     36     38     1   109.5000469 418.400000
     40     39     36     1   109.5000469 418.400000
     41     39     40     1   109.5000469 418.400000
     42     41     39     1   109.5000469 418.400000
     43     41     39     1   109.5000469 418.400000
     43     41     42     1   109.5000469 292.880000
     44     41     39     1   109.5000469 418.400000
     44     41     42     1   109.5000469 292.880000
     44     41     43     1   109.5000469 292.880000
     45     39     40     1   109.5000469 418.400000
     46     45     39     1   109.5000469 418.400000
     47     45     39     1   109.5000469 418.400000
     47     45     46     1   109.5000469 292.880000
     48     45     39     1   109.5000469 418.400000
     48     45     46     1   109.5000469 292.880000
     48     45     47     1   109.5000469 292.880000
     49     34     35     1   109.5000469 418.400000
     49     51     52     1   120.0000514 418.400000
     24     22     23     1   118.0400505 418.400000
     25     24     22     1   109.5000469 418.400000
     26     24     25     1   109.5000469 418.400000
     27     26     24     1   109.5000469 418.400000
     28     26     24     1   109.5000469 418.400000
     28     26     27     1   109.5000469 292.880000
     29     26     24     1   109.5000469 418.400000
     29     26     27     1   109.5000469 292.880000
     29     26     28     1   109.5000469 292.880000
     30     24     25     1   109.5000469 418.400000
     30     32     33     1   120.0000514 418.400000
      3      1      2     1   109.5000469 292.880000
      4      1      2     1   109.5000469 292.880000
      4      1      3     1   109.5000469 292.880000
      5      1      2     1   109.5000469 418.400000
      5      1      3     1   109.5000469 418.400000
      5      1      4     1   109.5000469 418.400000
      6      5      1     1   109.5000469 418.400000
      7      5      6     1   109.5000469 418.400000
      8      7      5     1   109.5000469 418.400000
      9      7      5     1   109.5000469 418.400000
      9      7      8     1   109.5000469 292.880000
     10      7      8     1   109.5000469 418.400000
     10      7      9     1   109.5000469 418.400000
     11     10      7     1   109.5000469 418.400000
     12     10     11     1   109.5000469 418.400000
     13     12     10     1   109.5000469 418.400000
     14     12     10     1   109.5000469 418.400000
     14     12     13     1   109.5000469 292.880000
     15     12     10     1   109.5000469 418.400000
     15     12     13     1   109.5000469 292.880000
     15     12     14     1   109.5000469 292.880000
     16     10     11     1   109.5000469 418.400000
     17     16     10     1   109.5000469 418.400000
     18     16     10     1   109.5000469 418.400000
     18     16     17     1   109.5000469 292.880000
     19     16     10     1   109.5000469 418.400000
     19     16     17     1   109.5000469 292.880000
     19     16     18     1   109.5000469 292.880000
     20      5      6     1   109.5000469 418.400000
     20     22     23     1   120.0000514 418.400000

[ dihedrals ]
;    ai     aj     ak     al funct         c0         c1         c2         c3         c4         c5
    413    416    419    409     1  0.0000000  0.6508444  3
    416    413    410    409     1  0.0000000  0.6508444  3
    416    419    409    410     1  0.0000000  0.0000000  2
    419    409    410    413     1  0.0000000  0.0000000  2
    419    416    413    410     1  180.0000771  0.8368000  1
    419    416    413    410     1  180.0000771  1.0460000  2
    419    416    413    410     1  0.0000000  0.7531200  3
    421    419    409    410     1  0.0000000  0.0000000  2
    421    419    416    413     1  0.0000000  0.6508444  3
    422    421    419    409     1  0.0000000  0.0000000  2
    422    421    419    416     1  0.0000000  0.0000000  2
    423    421    419    409     1  0.0000000  0.0000000  2
    423    421    419    416     1  0.0000000  0.0000000  2
    397    399    407    409     1  180.0000771  1.8828000  1
    397    399    407    409     1  180.0000771  6.6107200  2
    397    399    407    409     1  180.0000771  2.3012000  3
    397    399    407    409     1  0.0000000  0.0000000  4
    399    407    409    410     1  180.0000771  10.4600000  2
    399    407    409    419     1  180.0000771  10.4600000  2
    401    399    407    409     1  0.0000000  0.8368000  1
    401    399    407    409     1  0.0000000  0.8368000  2
    401    399    407    409     1  0.0000000  1.6736000  3
    401    399    407    409     1  0.0000000  0.0000000  4
    404    401    399    397     1  180.0000771  9.0123360  1
    404    401    399    397     1  180.0000771  2.7070480  2
    404    401    399    397     1  0.0000000  0.2426720  3
    404    401    399    397     1  0.0000000  0.3723760  4
    405    404    401    399     1  0.0000000  0.0000000  1
    405    404    401    399     1  180.0000771  3.2174960  2
    405    404    401    399     1  0.0000000  0.0000000  3
    405    404    401    399     1  180.0000771  0.1297040  4
    406    404    401    399     1  0.0000000  0.0000000  1
    406    404    401    399     1  180.0000771  3.2174960  2
    406    404    401    399     1  0.0000000  0.0000000  3
    406    404    401    399     1  180.0000771  0.1297040  4
    407    399    401    404     1  0.0000000  1.7740160  1
    407    399    401    404     1  180.0000771  1.9204560  2
    407    399    401    404     1  0.0000000  0.2426720  3
    407    399    401    404     1  0.0000000  0.6443360  4
    407    409    410    413     1  0.0000000  8.3680000  1
    407    409    410    413     1  0.0000000  8.3680000  2
    407    409    410    413     1  0.0000000  1.6736000  3
    407    409    410    413     1  0.0000000  0.0000000  4
    407    409    419    416     1  0.0000000  8.3680000  1
    407    409    419    416     1  0.0000000  7.5312000  2
    407    409    419    416     1  0.0000000  3.3472000  3
    407    409    419    416     1  0.0000000  0.0000000  4
    407    409    419    421     1  0.0000000  0.0000000  1
    407    409    419    421     1  0.0000000  1.1296800  2
    407    409    419    421     1  0.0000000  1.7572800  3
    407    409    419    421     1  0.0000000  0.0000000  4
    408    407    399    397     1  0.0000000  0.0000000  2
    408    407    399    401     1  0.0000000  0.0000000  2
    408    407    409    410     1  180.0000771  10.4600000  2
    408    407    409    419     1  180.0000771  10.4600000  2
    376    378    395    397     1  180.0000771  1.8828000  1
    376    378    395    397     1  180.0000771  6.6107200  2
    376    378    395    397     1  180.0000771  2.3012000  3
    376    378    395    397     1  0.0000000  0.0000000  4
    378    395    397    399     1  180.0000771  10.4600000  2
    380    378    395    397     1  0.0000000  0.8368000  1
    380    378    395    397     1  0.0000000  0.8368000  2
    380    378    395    397     1  0.0000000  1.6736000  3
    380    378    395    397     1  0.0000000  0.0000000  4
    383    380    378    376     1  180.0000771  0.0502080  1
    383    380    378    376     1  180.0000771  1.2133600  2
    383    380    378    376     1  0.0000000  0.8033280  3
    383    380    378    376     1  180.0000771  0.0292880  4
    384    383    380    378     1  0.0000000  0.0000000  1
    384    383    380    378     1  180.0000771  0.2886960  2
    384    383    380    378     1  0.0000000  0.0000000  3
    384    383    380    378     1  180.0000771  0.2008320  4
    386    384    383    380     1  180.0000771  15.1670000  2
    388    386    384    383     1  180.0000771  15.1670000  2
    388    391    393    383     1  180.0000771  15.1670000  2
    389    388    386    384     1  180.0000771  15.1670000  2
    391    388    386    384     1  180.0000771  15.1670000  2
    391    393    383    380     1  180.0000771  15.1670000  2
    391    393    383    384     1  180.0000771  15.1670000  2
    393    383    380    378     1  0.0000000  0.0000000  1
    393    383    380    378     1  180.0000771  0.2886960  2
    393    383    380    378     1  0.0000000  0.0000000  3
    393    383    380    378     1  180.0000771  0.2008320  4
    393    383    384    386     1  180.0000771  15.1670000  2
    393    391    388    386     1  180.0000771  15.1670000  2
    393    391    388    389     1  180.0000771  15.1670000  2
    395    378    380    383     1  0.0000000  0.2301200  1
    395    378    380    383     1  180.0000771  1.9622960  2
    395    378    380    383     1  0.0000000  0.8033280  3
    395    378    380    383     1  180.0000771  0.0502080  4
    395    397    399    401     1  0.0000000  8.3680000  1
    395    397    399    401     1  0.0000000  7.5312000  2
    395    397    399    401     1  0.0000000  3.3472000  3
    395    397    399    401     1  0.0000000  0.0000000  4
    395    397    399    407     1  0.0000000  0.0000000  1
    395    397    399    407     1  0.0000000  1.1296800  2
    395    397    399    407     1  0.0000000  1.7572800  3
    395    397    399    407     1  0.0000000  0.0000000  4
    396    395    378    376     1  0.0000000  0.0000000  2
    396    395    378    380     1  0.0000000  0.0000000  2
    396    395    397    399     1  180.0000771  10.4600000  2
    361    363    374    376     1  180.0000771  1.8828000  1
    361    363    374    376     1  180.0000771  6.6107200  2
    361    363    374    376     1  180.0000771  2.3012000  3
    361    363    374    376     1  0.0000000  0.0000000  4
    363    374    376    378     1  180.0000771  10.4600000  2
    365    363    374    376     1  0.0000000  0.8368000  1
    365    363    374    376     1  0.0000000  0.8368000  2
    365    363    374    376     1  0.0000000  1.6736000  3
    365    363    374    376     1  0.0000000  0.0000000  4
    368    365    363    361     1  180.0000771  0.4184000  1
    368    365    363    361     1  180.0000771  0.7698560  2
    368    365    363    361     1  0.0000000  0.6024960  3
    368    365    363    361     1  0.0000000  0.3263520  4
    371    368    365    363     1  180.0000771  5.7195280  1
    371    368    365    363     1  180.0000771  0.9288480  2
    371    368    365    363     1  180.0000771  2.5438720  3
    371    368    365    363     1  180.0000771  0.2343040  4
    372    371    368    365     1  180.0000771  1.6317600  2
    372    371    368    365     1  0.0000000  0.2677760  4
    373    371    368    365     1  180.0000771  1.6317600  2
    373    371    368    365     1  0.0000000  0.2677760  4
    374    363    365    368     1  180.0000771  1.7614640  1
    374    363    365    368     1  180.0000771  1.6443120  2
    374    363    365    368     1  0.0000000  0.6024960  3
    374    363    365    368     1  0.0000000  0.6066800  4
    374    376    378    380     1  0.0000000  8.3680000  1
    374    376    378    380     1  0.0000000  7.5312000  2
    374    376    378    380     1  0.0000000  3.3472000  3
    374    376    378    380     1  0.0000000  0.0000000  4
    374    376    378    395     1  0.0000000  0.0000000  1
    374    376    378    395     1  0.0000000  1.1296800  2
    374    376    378    395     1  0.0000000  1.7572800  3
    374    376    378    395     1  0.0000000  0.0000000  4
    375    374    363    361     1  0.0000000  0.0000000  2
    375    374    363    365     1  0.0000000  0.0000000  2
    375    374    376    378     1  180.0000771  10.4600000  2
    350    352    359    361     1  180.0000771  1.8828000  1
    350    352    359    361     1  180.0000771  6.6107200  2
    350    352    359    361     1  180.0000771  2.3012000  3
    350    352    359    361     1  0.0000000  0.0000000  4
    352    359    361    363     1  180.0000771  10.4600000  2
    354    352    359    361     1  0.0000000  0.8368000  1
    354    352    359    361     1  0.0000000  0.8368000  2
    354    352    359    361     1  0.0000000  1.6736000  3
    354    352    359    361     1  0.0000000  0.0000000  4
    357    354    352    350     1  0.0000000  2.7865440  1
    357    354    352    350     1  180.0000771  1.0292640  2
    357    354    352    350     1  0.0000000  1.6777840  3
    357    354    352    350     1  0.0000000  0.6694400  4
    359    352    354    357     1  180.0000771  2.7656240  1
    359    352    354    357     1  180.0000771  0.9121120  2
    359    352    354    357     1  0.0000000  1.6777840  3
    359    352    354    357     1  0.0000000  0.5397360  4
    359    361    363    365     1  0.0000000  8.3680000  1
    359    361    363    365     1  0.0000000  7.5312000  2
    359    361    363    365     1  0.0000000  3.3472000  3
    359    361    363    365     1  0.0000000  0.0000000  4
    359    361    363    374     1  0.0000000  0.0000000  1
    359    361    363    374     1  0.0000000  1.1296800  2
    359    361    363    374     1  0.0000000  1.7572800  3
    359    361    363    374     1  0.0000000  0.0000000  4
    360    359    352    350     1  0.0000000  0.0000000  2
    360    359    352    354     1  0.0000000  0.0000000  2
    360    359    361    363     1  180.0000771  10.4600000  2
    329    331    348    350     1  180.0000771  1.8828000  1
    329    331    348    350     1  180.0000771  6.6107200  2
    329    331    348    350     1  180.0000771  2.3012000  3
    329    331    348    350     1  0.0000000  0.0000000  4
    331    348    350    352     1  180.0000771  10.4600000  2
    333    331    348    350     1  0.0000000  0.8368000  1
    333    331    348    350     1  0.0000000  0.8368000  2
    333    331    348    350     1  0.0000000  1.6736000  3
    333    331    348    350     1  0.0000000  0.0000000  4
    336    333    331    329     1  180.0000771  0.0502080  1
    336    333    331    329     1  180.0000771  1.2133600  2
    336    333    331    329     1  0.0000000  0.8033280  3
    336    333    331    329     1  180.0000771  0.0292880  4
    337    336    333    331     1  0.0000000  0.0000000  1
    337    336    333    331     1  180.0000771  0.2886960  2
    337    336    333    331     1  0.0000000  0.0000000  3
    337    336    333    331     1  180.0000771  0.2008320  4
    339    337    336    333     1  180.0000771  15.1670000  2
    341    339    337    336     1  180.0000771  15.1670000  2
    341    344    346    336     1  180.0000771  15.1670000  2
    342    341    339    337     1  180.0000771  15.1670000  2
    344    341    339    337     1  180.0000771  15.1670000  2
    344    346    336    333     1  180.0000771  15.1670000  2
    344    346    336    337     1  180.0000771  15.1670000  2
    346    336    333    331     1  0.0000000  0.0000000  1
    346    336    333    331     1  180.0000771  0.2886960  2
    346    336    333    331     1  0.0000000  0.0000000  3
    346    336    333    331     1  180.0000771  0.2008320  4
    346    336    337    339     1  180.0000771  15.1670000  2
    346    344    341    339     1  180.0000771  15.1670000  2
    346    344    341    342     1  180.0000771  15.1670000  2
    348    331    333    336     1  0.0000000  0.2301200  1
    348    331    333    336     1  180.0000771  1.9622960  2
    348    331    333    336     1  0.0000000  0.8033280  3
    348    331    333    336     1  180.0000771  0.0502080  4
    348    350    352    354     1  0.0000000  8.3680000  1
    348    350    352    354     1  0.0000000  7.5312000  2
    348    350    352    354     1  0.0000000  3.3472000  3
    348    350    352    354     1  0.0000000  0.0000000  4
    348    350    352    359     1  0.0000000  0.0000000  1
    348    350    352    359     1  0.0000000  1.1296800  2
    348    350    352    359     1  0.0000000  1.7572800  3
    348    350    352    359     1  0.0000000  0.0000000  4
    349    348    331    329     1  0.0000000  0.0000000  2
    349    348    331    333     1  0.0000000  0.0000000  2
    349    348    350    352     1  180.0000771  10.4600000  2
    310    312    327    329     1  180.0000771  1.8828000  1
    310    312    327    329     1  180.0000771  6.6107200  2
    310    312    327    329     1  180.0000771  2.3012000  3
    310    312    327    329     1  0.0000000  0.0000000  4
    312    327    329    331     1  180.0000771  10.4600000  2
    314    312    327    329     1  0.0000000  0.8368000  1
    314    312    327    329     1  0.0000000  0.8368000  2
    314    312    327    329     1  0.0000000  1.6736000  3
    314    312    327    329     1  0.0000000  0.0000000  4
    317    314    312    310     1  0.0000000  0.4100320  1
    317    314    312    310     1  180.0000771  1.0836560  2
    317    314    312    310     1  0.0000000  0.6024960  3
    317    314    312    310     1  0.0000000  0.3054320  4
    319    317    314    312     1  0.0000000  1.5857360  1
    319    317    314    312     1  180.0000771  0.1129680  2
    319    317    314    312     1  0.0000000  0.5941280  3
    319    317    314    312     1  0.0000000  0.7489360  4
    323    317    314    312     1  0.0000000  1.5857360  1
    323    317    314    312     1  180.0000771  0.1129680  2
    323    317    314    312     1  0.0000000  0.5941280  3
    323    317    314    312     1  0.0000000  0.7489360  4
    327    312    314    317     1  0.0000000  2.9539040  1
    327    312    314    317     1  180.0000771  2.5940800  2
    327    312    314    317     1  0.0000000  0.6024960  3
    327    312    314    317     1  0.0000000  0.7949600  4
    327    329    331    333     1  0.0000000  8.3680000  1
    327    329    331    333     1  0.0000000  7.5312000  2
    327    329    331    333     1  0.0000000  3.3472000  3
    327    329    331    333     1  0.0000000  0.0000000  4
    327    329    331    348     1  0.0000000  0.0000000  1
    327    329    331    348     1  0.0000000  1.1296800  2
    327    329    331    348     1  0.0000000  1.7572800  3
    327    329    331    348     1  0.0000000  0.0000000  4
    328    327    312    310     1  0.0000000  0.0000000  2
    328    327    312    314     1  0.0000000  0.0000000  2
    328    327    329    331     1  180.0000771  10.4600000  2
    291    293    308    310     1  180.0000771  1.8828000  1
    291    293    308    310     1  180.0000771  6.6107200  2
    291    293    308    310     1  180.0000771  2.3012000  3
    291    293    308    310     1  0.0000000  0.0000000  4
    293    308    310    312     1  180.0000771  10.4600000  2
    295    293    308    310     1  0.0000000  0.8368000  1
    295    293    308    310     1  0.0000000  0.8368000  2
    295    293    308    310     1  0.0000000  1.6736000  3
    295    293    308    310     1  0.0000000  0.0000000  4
    297    295    293    291     1  0.0000000  1.4100080  1
    297    295    293    291     1  180.0000771  0.9037440  2
    297    295    293    291     1  0.0000000  0.6192320  3
    297    295    293    291     1  180.0000771  0.0041840  4
    301    295    293    291     1  0.0000000  1.2970400  1
    301    295    293    291     1  180.0000771  0.6024960  2
    301    295    293    291     1  0.0000000  0.4727920  3
    301    295    293    291     1  180.0000771  0.4058480  4
    304    301    295    293     1  0.0000000  1.8702480  1
    304    301    295    293     1  0.0000000  0.2217520  2
    304    301    295    293     1  0.0000000  0.4476880  3
    304    301    295    293     1  0.0000000  0.9623200  4
    304    301    295    297     1  0.0000000  0.8451680  1
    304    301    295    297     1  180.0000771  0.3221680  2
    304    301    295    297     1  0.0000000  0.4476880  3
    304    301    295    297     1  0.0000000  0.9372160  4
    308    293    295    297     1  180.0000771  1.6987040  1
    308    293    295    297     1  180.0000771  1.2091760  2
    308    293    295    297     1  0.0000000  0.6192320  3
    308    293    295    297     1  0.0000000  0.4686080  4
    308    293    295    301     1  0.0000000  0.6778080  1
    308    293    295    301     1  180.0000771  3.0752400  2
    308    293    295    301     1  0.0000000  0.4727920  3
    308    293    295    301     1  0.0000000  0.4811600  4
    308    310    312    314     1  0.0000000  8.3680000  1
    308    310    312    314     1  0.0000000  7.5312000  2
    308    310    312    314     1  0.0000000  3.3472000  3
    308    310    312    314     1  0.0000000  0.0000000  4
    308    310    312    327     1  0.0000000  0.0000000  1
    308    310    312    327     1  0.0000000  1.1296800  2
    308    310    312    327     1  0.0000000  1.7572800  3
    308    310    312    327     1  0.0000000  0.0000000  4
    309    308    293    291     1  0.0000000  0.0000000  2
    309    308    293    295     1  0.0000000  0.0000000  2
    309    308    310    312     1  180.0000771  10.4600000  2
    277    287    289    291     1  180.0000771  1.8828000  1
    277    287    289    291     1  180.0000771  6.6107200  2
    277    287    289    291     1  180.0000771  2.3012000  3
    277    287    289    291     1  0.0000000  0.0000000  4
    281    284    287    277     1  0.0000000  0.6508444  3
    284    281    278    277     1  0.0000000  0.6508444  3
    284    287    277    278     1  0.0000000  0.0000000  2
    284    287    289    291     1  0.0000000  0.8368000  1
    284    287    289    291     1  0.0000000  0.8368000  2
    284    287    289    291     1  0.0000000  1.6736000  3
    284    287    289    291     1  0.0000000  0.0000000  4
    287    277    278    281     1  0.0000000  0.0000000  2
    287    284    281    278     1  180.0000771  0.8368000  1
    287    284    281    278     1  180.0000771  1.0460000  2
    287    284    281    278     1  0.0000000  0.7531200  3
    287    289    291    293     1  180.0000771  10.4600000  2
    289    287    277    278     1  0.0000000  0.0000000  2
    289    287    284    281     1  0.0000000  0.6508444  3
    289    291    293    295     1  0.0000000  8.3680000  1
    289    291    293    295     1  0.0000000  7.5312000  2
    289    291    293    295     1  0.0000000  3.3472000  3
    289    291    293    295     1  0.0000000  0.0000000  4
    289    291    293    308     1  0.0000000  0.0000000  1
    289    291    293    308     1  0.0000000  1.1296800  2
    289    291    293    308     1  0.0000000  1.7572800  3
    289    291    293    308     1  0.0000000  0.0000000  4
    290    289    287    277     1  0.0000000  0.0000000  2
    290    289    287    284     1  0.0000000  0.0000000  2
    290    289    291    293     1  180.0000771  10.4600000  2
    263    273    275    277     1  180.0000771  1.8828000  1
    263    273    275    277     1  180.0000771  6.6107200  2
    263    273    275    277     1  180.0000771  2.3012000  3
    263    273    275    277     1  0.0000000  0.0000000  4
    267    270    273    263     1  0.0000000  0.6508444  3
    270    267    264    263     1  0.0000000  0.6508444  3
    270    273    263    264     1  0.0000000  0.0000000  2
    270    273    275    277     1  0.0000000  0.8368000  1
    270    273    275    277     1  0.0000000  0.8368000  2
    270    273    275    277     1  0.0000000  1.6736000  3
    270    273    275    277     1  0.0000000  0.0000000  4
    273    263    264    267     1  0.0000000  0.0000000  2
    273    270    267    264     1  180.0000771  0.8368000  1
    273    270    267    264     1  180.0000771  1.0460000  2
    273    270    267    264     1  0.0000000  0.7531200  3
    273    275    277    278     1  180.0000771  10.4600000  2
    273    275    277    287     1  180.0000771  10.4600000  2
    275    273    263    264     1  0.0000000  0.0000000  2
    275    273    270    267     1  0.0000000  0.6508444  3
    275    277    278    281     1  0.0000000  8.3680000  1
    275    277    278    281     1  0.0000000  8.3680000  2
    275    277    278    281     1  0.0000000  1.6736000  3
    275    277    278    281     1  0.0000000  0.0000000  4
    275    277    287    284     1  0.0000000  8.3680000  1
    275    277    287    284     1  0.0000000  7.5312000  2
    275    277    287    284     1  0.0000000  3.3472000  3
    275    277    287    284     1  0.0000000  0.0000000  4
    275    277    287    289     1  0.0000000  0.0000000  1
    275    277    287    289     1  0.0000000  1.1296800  2
    275    277    287    289     1  0.0000000  1.7572800  3
    275    277    287    289     1  0.0000000  0.0000000  4
    276    275    273    263     1  0.0000000  0.0000000  2
    276    275    273    270     1  0.0000000  0.0000000  2
    276    275    277    278     1  180.0000771  10.4600000  2
    276    275    277    287     1  180.0000771  10.4600000  2
    248    250    261    263     1  180.0000771  1.8828000  1
    248    250    261    263     1  180.0000771  6.6107200  2
    248    250    261    263     1  180.0000771  2.3012000  3
    248    250    261    263     1  0.0000000  0.0000000  4
    250    261    263    264     1  180.0000771  10.4600000  2
    250    261    263    273     1  180.0000771  10.4600000  2
    252    250    261    263     1  0.0000000  0.8368000  1
    252    250    261    263     1  0.0000000  0.8368000  2
    252    250    261    263     1  0.0000000  1.6736000  3
    252    250    261    263     1  0.0000000  0.0000000  4
    255    252    250    248     1  180.0000771  0.4184000  1
    255    252    250    248     1  180.0000771  0.7698560  2
    255    252    250    248     1  0.0000000  0.6024960  3
    255    252    250    248     1  0.0000000  0.3263520  4
    258    255    252    250     1  180.0000771  5.7195280  1
    258    255    252    250     1  180.0000771  0.9288480  2
    258    255    252    250     1  180.0000771  2.5438720  3
    258    255    252    250     1  180.0000771  0.2343040  4
    259    258    255    252     1  180.0000771  1.6317600  2
    259    258    255    252     1  0.0000000  0.2677760  4
    260    258    255    252     1  180.0000771  1.6317600  2
    260    258    255    252     1  0.0000000  0.2677760  4
    261    250    252    255     1  180.0000771  1.7614640  1
    261    250    252    255     1  180.0000771  1.6443120  2
    261    250    252    255     1  0.0000000  0.6024960  3
    261    250    252    255     1  0.0000000  0.6066800  4
    261    263    264    267     1  0.0000000  8.3680000  1
    261    263    264    267     1  0.0000000  8.3680000  2
    261    263    264    267     1  0.0000000  1.6736000  3
    261    263    264    267     1  0.0000000  0.0000000  4
    261    263    273    270     1  0.0000000  8.3680000  1
    261    263    273    270     1  0.0000000  7.5312000  2
    261    263    273    270     1  0.0000000  3.3472000  3
    261    263    273    270     1  0.0000000  0.0000000  4
    261    263    273    275     1  0.0000000  0.0000000  1
    261    263    273    275     1  0.0000000  1.1296800  2
    261    263    273    275     1  0.0000000  1.7572800  3
    261    263    273    275     1  0.0000000  0.0000000  4
    262    261    250    248     1  0.0000000  0.0000000  2
    262    261    250    252     1  0.0000000  0.0000000  2
    262    261    263    264     1  180.0000771  10.4600000  2
    262    261    263    273     1  180.0000771  10.4600000  2
    238    240    246    248     1  180.0000771  1.8828000  1
    238    240    246    248     1  180.0000771  6.6107200  2
    238    240    246    248     1  180.0000771  2.3012000  3
    238    240    246    248     1  0.0000000  0.0000000  4
    240    246    248    250     1  180.0000771  10.4600000  2
    242    240    246    248     1  0.0000000  0.8368000  1
    242    240    246    248     1  0.0000000  0.8368000  2
    242    240    246    248     1  0.0000000  1.6736000  3
    242    240    246    248     1  0.0000000  0.0000000  4
    246    248    250    252     1  0.0000000  8.3680000  1
    246    248    250    252     1  0.0000000  7.5312000  2
    246    248    250    252     1  0.0000000  3.3472000  3
    246    248    250    252     1  0.0000000  0.0000000  4
    246    248    250    261     1  0.0000000  0.0000000  1
    246    248    250    261     1  0.0000000  1.1296800  2
    246    248    250    261     1  0.0000000  1.7572800  3
    246    248    250    261     1  0.0000000  0.0000000  4
    247    246    240    238     1  0.0000000  0.0000000  2
    247    246    240    242     1  0.0000000  0.0000000  2
    247    246    248    250     1  180.0000771  10.4600000  2
    226    228    236    238     1  180.0000771  1.8828000  1
    226    228    236    238     1  180.0000771  6.6107200  2
    226    228    236    238     1  180.0000771  2.3012000  3
    226    228    236    238     1  0.0000000  0.0000000  4
    228    236    238    240     1  180.0000771  10.4600000  2
    230    228    236    238     1  0.0000000  0.8368000  1
    230    228    236    238     1  0.0000000  0.8368000  2
    230    228    236    238     1  0.0000000  1.6736000  3
    230    228    236    238     1  0.0000000  0.0000000  4
    233    230    228    226     1  180.0000771  9.0123360  1
    233    230    228    226     1  180.0000771  2.7070480  2
    233    230    228    226     1  0.0000000  0.2426720  3
    233    230    228    226     1  0.0000000  0.3723760  4
    234    233    230    228     1  0.0000000  0.0000000  1
    234    233    230    228     1  180.0000771  3.2174960  2
    234    233    230    228     1  0.0000000  0.0000000  3
    234    233    230    228     1  180.0000771  0.1297040  4
    235    233    230    228     1  0.0000000  0.0000000  1
    235    233    230    228     1  180.0000771  3.2174960  2
    235    233    230    228     1  0.0000000  0.0000000  3
    235    233    230    228     1  180.0000771  0.1297040  4
    236    228    230    233     1  0.0000000  1.7740160  1
    236    228    230    233     1  180.0000771  1.9204560  2
    236    228    230    233     1  0.0000000  0.2426720  3
    236    228    230    233     1  0.0000000  0.6443360  4
    236    238    240    242     1  0.0000000  8.3680000  1
    236    238    240    242     1  0.0000000  7.5312000  2
    236    238    240    242     1  0.0000000  3.3472000  3
    236    238    240    242     1  0.0000000  0.0000000  4
    236    238    240    246     1  0.0000000  0.0000000  1
    236    238    240    246     1  0.0000000  1.1296800  2
    236    238    240    246     1  0.0000000  1.7572800  3
    236    238    240    246     1  0.0000000  0.0000000  4
    237    236    228    226     1  0.0000000  0.0000000  2
    237    236    228    230     1  0.0000000  0.0000000  2
    237    236    238    240     1  180.0000771  10.4600000  2
    207    209    224    226     1  180.0000771  1.8828000  1
    207    209    224    226     1  180.0000771  6.6107200  2
    207    209    224    226     1  180.0000771  2.3012000  3
    207    209    224    226     1  0.0000000  0.0000000  4
    209    224    226    228     1  180.0000771  10.4600000  2
    211    209    224    226     1  0.0000000  0.8368000  1
    211    209    224    226     1  0.0000000  0.8368000  2
    211    209    224    226     1  0.0000000  1.6736000  3
    211    209    224    226     1  0.0000000  0.0000000  4
    214    211    209    207     1  0.0000000  0.4100320  1
    214    211    209    207     1  180.0000771  1.0836560  2
    214    211    209    207     1  0.0000000  0.6024960  3
    214    211    209    207     1  0.0000000  0.3054320  4
    216    214    211    209     1  0.0000000  1.5857360  1
    216    214    211    209     1  180.0000771  0.1129680  2
    216    214    211    209     1  0.0000000  0.5941280  3
    216    214    211    209     1  0.0000000  0.7489360  4
    220    214    211    209     1  0.0000000  1.5857360  1
    220    214    211    209     1  180.0000771  0.1129680  2
    220    214    211    209     1  0.0000000  0.5941280  3
    220    214    211    209     1  0.0000000  0.7489360  4
    224    209    211    214     1  0.0000000  2.9539040  1
    224    209    211    214     1  180.0000771  2.5940800  2
    224    209    211    214     1  0.0000000  0.6024960  3
    224    209    211    214     1  0.0000000  0.7949600  4
    224    226    228    230     1  0.0000000  8.3680000  1
    224    226    228    230     1  0.0000000  7.5312000  2
    224    226    228    230     1  0.0000000  3.3472000  3
    224    226    228    230     1  0.0000000  0.0000000  4
    224    226    228    236     1  0.0000000  0.0000000  1
    224    226    228    236     1  0.0000000  1.1296800  2
    224    226    228    236     1  0.0000000  1.7572800  3
    224    226    228    236     1  0.0000000  0.0000000  4
    225    224    209    207     1  0.0000000  0.0000000  2
    225    224    209    211     1  0.0000000  0.0000000  2
    225    224    226    228     1  180.0000771  10.4600000  2
    188    190    205    207     1  180.0000771  1.8828000  1
    188    190    205    207     1  180.0000771  6.6107200  2
    188    190    205    207     1  180.0000771  2.3012000  3
    188    190    205    207     1  0.0000000  0.0000000  4
    190    205    207    209     1  180.0000771  10.4600000  2
    192    190    205    207     1  0.0000000  0.8368000  1
    192    190    205    207     1  0.0000000  0.8368000  2
    192    190    205    207     1  0.0000000  1.6736000  3
    192    190    205    207     1  0.0000000  0.0000000  4
    195    192    190    188     1  0.0000000  0.4100320  1
    195    192    190    188     1  180.0000771  1.0836560  2
    195    192    190    188     1  0.0000000  0.6024960  3
    195    192    190    188     1  0.0000000  0.3054320  4
    197    195    192    190     1  0.0000000  1.5857360  1
    197    195    192    190     1  180.0000771  0.1129680  2
    197    195    192    190     1  0.0000000  0.5941280  3
    197    195    192    190     1  0.0000000  0.7489360  4
    201    195    192    190     1  0.0000000  1.5857360  1
    201    195    192    190     1  180.0000771  0.1129680  2
    201    195    192    190     1  0.0000000  0.5941280  3
    201    195    192    190     1  0.0000000  0.7489360  4
    205    190    192    195     1  0.0000000  2.9539040  1
    205    190    192    195     1  180.0000771  2.5940800  2
    205    190    192    195     1  0.0000000  0.6024960  3
    205    190    192    195     1  0.0000000  0.7949600  4
    205    207    209    211     1  0.0000000  8.3680000  1
    205    207    209    211     1  0.0000000  7.5312000  2
    205    207    209    211     1  0.0000000  3.3472000  3
    205    207    209    211     1  0.0000000  0.0000000  4
    205    207    209    224     1  0.0000000  0.0000000  1
    205    207    209    224     1  0.0000000  1.1296800  2
    205    207    209    224     1  0.0000000  1.7572800  3
    205    207    209    224     1  0.0000000  0.0000000  4
    206    205    190    188     1  0.0000000  0.0000000  2
    206    205    190    192     1  0.0000000  0.0000000  2
    206    205    207    209     1  180.0000771  10.4600000  2
    178    180    186    188     1  180.0000771  1.8828000  1
    178    180    186    188     1  180.0000771  6.6107200  2
    178    180    186    188     1  180.0000771  2.3012000  3
    178    180    186    188     1  0.0000000  0.0000000  4
    180    186    188    190     1  180.0000771  10.4600000  2
    182    180    186    188     1  0.0000000  0.8368000  1
    182    180    186    188     1  0.0000000  0.8368000  2
    182    180    186    188     1  0.0000000  1.6736000  3
    182    180    186    188     1  0.0000000  0.0000000  4
    186    188    190    192     1  0.0000000  8.3680000  1
    186    188    190    192     1  0.0000000  7.5312000  2
    186    188    190    192     1  0.0000000  3.3472000  3
    186    188    190    192     1  0.0000000  0.0000000  4
    186    188    190    205     1  0.0000000  0.0000000  1
    186    188    190    205     1  0.0000000  1.1296800  2
    186    188    190    205     1  0.0000000  1.7572800  3
    186    188    190    205     1  0.0000000  0.0000000  4
    187    186    180    178     1  0.0000000  0.0000000  2
    187    186    180    182     1  0.0000000  0.0000000  2
    187    186    188    190     1  180.0000771  10.4600000  2
    167    169    176    178     1  180.0000771  1.8828000  1
    167    169    176    178     1  180.0000771  6.6107200  2
    167    169    176    178     1  180.0000771  2.3012000  3
    167    169    176    178     1  0.0000000  0.0000000  4
    169    176    178    180     1  180.0000771  10.4600000  2
    171    169    176    178     1  0.0000000  0.8368000  1
    171    169    176    178     1  0.0000000  0.8368000  2
    171    169    176    178     1  0.0000000  1.6736000  3
    171    169    176    178     1  0.0000000  0.0000000  4
    174    171    169    167     1  0.0000000  2.7865440  1
    174    171    169    167     1  180.0000771  1.0292640  2
    174    171    169    167     1  0.0000000  1.6777840  3
    174    171    169    167     1  0.0000000  0.6694400  4
    176    169    171    174     1  180.0000771  2.7656240  1
    176    169    171    174     1  180.0000771  0.9121120  2
    176    169    171    174     1  0.0000000  1.6777840  3
    176    169    171    174     1  0.0000000  0.5397360  4
    176    178    180    182     1  0.0000000  8.3680000  1
    176    178    180    182     1  0.0000000  7.5312000  2
    176    178    180    182     1  0.0000000  3.3472000  3
    176    178    180    182     1  0.0000000  0.0000000  4
    176    178    180    186     1  0.0000000  0.0000000  1
    176    178    180    186     1  0.0000000  1.1296800  2
    176    178    180    186     1  0.0000000  1.7572800  3
    176    178    180    186     1  0.0000000  0.0000000  4
    177    176    169    167     1  0.0000000  0.0000000  2
    177    176    169    171     1  0.0000000  0.0000000  2
    177    176    178    180     1  180.0000771  10.4600000  2
    151    153    165    167     1  180.0000771  1.8828000  1
    151    153    165    167     1  180.0000771  6.6107200  2
    151    153    165    167     1  180.0000771  2.3012000  3
    151    153    165    167     1  0.0000000  0.0000000  4
    153    165    167    169     1  180.0000771  10.4600000  2
    155    153    165    167     1  0.0000000  0.8368000  1
    155    153    165    167     1  0.0000000  0.8368000  2
    155    153    165    167     1  0.0000000  1.6736000  3
    155    153    165    167     1  0.0000000  0.0000000  4
    157    155    153    151     1  0.0000000  1.4100080  1
    157    155    153    151     1  180.0000771  0.9037440  2
    157    155    153    151     1  0.0000000  0.6192320  3
    157    155    153    151     1  180.0000771  0.0041840  4
    161    155    153    151     1  0.0000000  1.4100080  1
    161    155    153    151     1  180.0000771  0.9037440  2
    161    155    153    151     1  0.0000000  0.6192320  3
    161    155    153    151     1  180.0000771  0.0041840  4
    165    153    155    157     1  180.0000771  1.6987040  1
    165    153    155    157     1  180.0000771  1.2091760  2
    165    153    155    157     1  0.0000000  0.6192320  3
    165    153    155    157     1  0.0000000  0.4686080  4
    165    153    155    161     1  180.0000771  1.6987040  1
    165    153    155    161     1  180.0000771  1.2091760  2
    165    153    155    161     1  0.0000000  0.6192320  3
    165    153    155    161     1  0.0000000  0.4686080  4
    165    167    169    171     1  0.0000000  8.3680000  1
    165    167    169    171     1  0.0000000  7.5312000  2
    165    167    169    171     1  0.0000000  3.3472000  3
    165    167    169    171     1  0.0000000  0.0000000  4
    165    167    169    176     1  0.0000000  0.0000000  1
    165    167    169    176     1  0.0000000  1.1296800  2
    165    167    169    176     1  0.0000000  1.7572800  3
    165    167    169    176     1  0.0000000  0.0000000  4
    166    165    153    151     1  0.0000000  0.0000000  2
    166    165    153    155     1  0.0000000  0.0000000  2
    166    165    167    169     1  180.0000771  10.4600000  2
    134    136    149    151     1  180.0000771  1.8828000  1
    134    136    149    151     1  180.0000771  6.6107200  2
    134    136    149    151     1  180.0000771  2.3012000  3
    134    136    149    151     1  0.0000000  0.0000000  4
    136    149    151    153     1  180.0000771  10.4600000  2
    138    136    149    151     1  0.0000000  0.8368000  1
    138    136    149    151     1  0.0000000  0.8368000  2
    138    136    149    151     1  0.0000000  1.6736000  3
    138    136    149    151     1  0.0000000  0.0000000  4
    141    138    136    134     1  180.0000771  0.4184000  1
    141    138    136    134     1  180.0000771  0.7698560  2
    141    138    136    134     1  0.0000000  0.6024960  3
    141    138    136    134     1  0.0000000  0.3263520  4
    144    141    138    136     1  0.0000000  1.7447280  1
    144    141    138    136     1  0.0000000  1.0250800  2
    144    141    138    136     1  0.0000000  0.0669440  3
    144    141    138    136     1  0.0000000  0.1171520  4
    145    144    141    138     1  180.0000771  1.0334480  1
    145    144    141    138     1  0.0000000  1.8493280  2
    145    144    141    138     1  0.0000000  1.7321760  3
    145    144    141    138     1  0.0000000  0.2384880  4
    149    136    138    141     1  180.0000771  1.7614640  1
    149    136    138    141     1  180.0000771  1.6443120  2
    149    136    138    141     1  0.0000000  0.6024960  3
    149    136    138    141     1  0.0000000  0.6066800  4
    149    151    153    155     1  0.0000000  8.3680000  1
    149    151    153    155     1  0.0000000  7.5312000  2
    149    151    153    155     1  0.0000000  3.3472000  3
    149    151    153    155     1  0.0000000  0.0000000  4
    149    151    153    165     1  0.0000000  0.0000000  1
    149    151    153    165     1  0.0000000  1.1296800  2
    149    151    153    165     1  0.0000000  1.7572800  3
    149    151    153    165     1  0.0000000  0.0000000  4
    150    149    136    134     1  0.0000000  0.0000000  2
    150    149    136    138     1  0.0000000  0.0000000  2
    150    149    151    153     1  180.0000771  10.4600000  2
    117    119    132    134     1  180.0000771  1.8828000  1
    117    119    132    134     1  180.0000771  6.6107200  2
    117    119    132    134     1  180.0000771  2.3012000  3
    117    119    132    134     1  0.0000000  0.0000000  4
    119    132    134    136     1  180.0000771  10.4600000  2
    121    119    132    134     1  0.0000000  0.8368000  1
    121    119    132    134     1  0.0000000  0.8368000  2
    121    119    132    134     1  0.0000000  1.6736000  3
    121    119    132    134     1  0.0000000  0.0000000  4
    124    121    119    117     1  180.0000771  0.4184000  1
    124    121    119    117     1  180.0000771  0.7698560  2
    124    121    119    117     1  0.0000000  0.6024960  3
    124    121    119    117     1  0.0000000  0.3263520  4
    127    124    121    119     1  180.0000771  0.8200640  1
    127    124    121    119     1  0.0000000  0.3472720  2
    127    124    121    119     1  180.0000771  1.7238080  3
    127    124    121    119     1  0.0000000  0.5773920  4
    128    127    124    121     1  0.0000000  0.0000000  1
    129    127    124    121     1  180.0000771  2.5480560  1
    129    127    124    121     1  180.0000771  3.5354800  2
    129    127    124    121     1  180.0000771  0.3556400  3
    129    127    124    121     1  0.0000000  0.1757280  4
    132    119    121    124     1  180.0000771  1.7614640  1
    132    119    121    124     1  180.0000771  1.6443120  2
    132    119    121    124     1  0.0000000  0.6024960  3
    132    119    121    124     1  0.0000000  0.6066800  4
    132    134    136    138     1  0.0000000  8.3680000  1
    132    134    136    138     1  0.0000000  7.5312000  2
    132    134    136    138     1  0.0000000  3.3472000  3
    132    134    136    138     1  0.0000000  0.0000000  4
    132    134    136    149     1  0.0000000  0.0000000  1
    132    134    136    149     1  0.0000000  1.1296800  2
    132    134    136    149     1  0.0000000  1.7572800  3
    132    134    136    149     1  0.0000000  0.0000000  4
    133    132    119    117     1  0.0000000  0.0000000  2
    133    132    119    121     1  0.0000000  0.0000000  2
    133    132    134    136     1  180.0000771  10.4600000  2
    105    107    115    117     1  180.0000771  1.8828000  1
    105    107    115    117     1  180.0000771  6.6107200  2
    105    107    115    117     1  180.0000771  2.3012000  3
    105    107    115    117     1  0.0000000  0.0000000  4
    107    115    117    119     1  180.0000771  10.4600000  2
    109    107    115    117     1  0.0000000  0.8368000  1
    109    107    115    117     1  0.0000000  0.8368000  2
    109    107    115    117     1  0.0000000  1.6736000  3
    109    107    115    117     1  0.0000000  0.0000000  4
    112    109    107    105     1  180.0000771  9.0123360  1
    112    109    107    105     1  180.0000771  2.7070480  2
    112    109    107    105     1  0.0000000  0.2426720  3
    112    109    107    105     1  0.0000000  0.3723760  4
    113    112    109    107     1  0.0000000  0.0000000  1
    113    112    109    107     1  180.0000771  3.2174960  2
    113    112    109    107     1  0.0000000  0.0000000  3
    113    112    109    107     1  180.0000771  0.1297040  4
    114    112    109    107     1  0.0000000  0.0000000  1
    114    112    109    107     1  180.0000771  3.2174960  2
    114    112    109    107     1  0.0000000  0.0000000  3
    114    112    109    107     1  180.0000771  0.1297040  4
    115    107    109    112     1  0.0000000  1.7740160  1
    115    107    109    112     1  180.0000771  1.9204560  2
    115    107    109    112     1  0.0000000  0.2426720  3
    115    107    109    112     1  0.0000000  0.6443360  4
    115    117    119    121     1  0.0000000  8.3680000  1
    115    117    119    121     1  0.0000000  7.5312000  2
    115    117    119    121     1  0.0000000  3.3472000  3
    115    117    119    121     1  0.0000000  0.0000000  4
    115    117    119    132     1  0.0000000  0.0000000  1
    115    117    119    132     1  0.0000000  1.1296800  2
    115    117    119    132     1  0.0000000  1.7572800  3
    115    117    119    132     1  0.0000000  0.0000000  4
    116    115    107    105     1  0.0000000  0.0000000  2
    116    115    107    109     1  0.0000000  0.0000000  2
    116    115    117    119     1  180.0000771  10.4600000  2
     95     97    103    105     1  180.0000771  1.8828000  1
     95     97    103    105     1  180.0000771  6.6107200  2
     95     97    103    105     1  180.0000771  2.3012000  3
     95     97    103    105     1  0.0000000  0.0000000  4
     97    103    105    107     1  180.0000771  10.4600000  2
     99     97    103    105     1  0.0000000  0.8368000  1
     99     97    103    105     1  0.0000000  0.8368000  2
     99     97    103    105     1  0.0000000  1.6736000  3
     99     97    103    105     1  0.0000000  0.0000000  4
    103    105    107    109     1  0.0000000  8.3680000  1
    103    105    107    109     1  0.0000000  7.5312000  2
    103    105    107    109     1  0.0000000  3.3472000  3
    103    105    107    109     1  0.0000000  0.0000000  4
    103    105    107    115     1  0.0000000  0.0000000  1
    103    105    107    115     1  0.0000000  1.1296800  2
    103    105    107    115     1  0.0000000  1.7572800  3
    103    105    107    115     1  0.0000000  0.0000000  4
    104    103     97     95     1  0.0000000  0.0000000  2
    104    103     97     99     1  0.0000000  0.0000000  2
    104    103    105    107     1  180.0000771  10.4600000  2
     81     83     93     95     1  180.0000771  1.8828000  1
     81     83     93     95     1  180.0000771  6.6107200  2
     81     83     93     95     1  180.0000771  2.3012000  3
     81     83     93     95     1  0.0000000  0.0000000  4
     83     93     95     97     1  180.0000771  10.4600000  2
     85     83     93     95     1  0.0000000  0.8368000  1
     85     83     93     95     1  0.0000000  0.8368000  2
     85     83     93     95     1  0.0000000  1.6736000  3
     85     83     93     95     1  0.0000000  0.0000000  4
     87     85     83     81     1  0.0000000  1.4100080  1
     87     85     83     81     1  180.0000771  0.9037440  2
     87     85     83     81     1  0.0000000  0.6192320  3
     87     85     83     81     1  180.0000771  0.0041840  4
     91     85     83     81     1  0.0000000  2.8200160  1
     91     85     83     81     1  0.0000000  0.0251040  2
     91     85     83     81     1  0.0000000  1.3179600  3
     91     85     83     81     1  0.0000000  0.3974800  4
     93     83     85     87     1  180.0000771  1.6987040  1
     93     83     85     87     1  180.0000771  1.2091760  2
     93     83     85     87     1  0.0000000  0.6192320  3
     93     83     85     87     1  0.0000000  0.4686080  4
     93     83     85     91     1  180.0000771  2.9162480  1
     93     83     85     91     1  180.0000771  0.4978960  2
     93     83     85     91     1  0.0000000  1.3179600  3
     93     83     85     91     1  0.0000000  0.6527040  4
     93     95     97     99     1  0.0000000  8.3680000  1
     93     95     97     99     1  0.0000000  7.5312000  2
     93     95     97     99     1  0.0000000  3.3472000  3
     93     95     97     99     1  0.0000000  0.0000000  4
     93     95     97    103     1  0.0000000  0.0000000  1
     93     95     97    103     1  0.0000000  1.1296800  2
     93     95     97    103     1  0.0000000  1.7572800  3
     93     95     97    103     1  0.0000000  0.0000000  4
     94     93     83     81     1  0.0000000  0.0000000  2
     94     93     83     85     1  0.0000000  0.0000000  2
     94     93     95     97     1  180.0000771  10.4600000  2
     62     64     79     81     1  180.0000771  1.8828000  1
     62     64     79     81     1  180.0000771  6.6107200  2
     62     64     79     81     1  180.0000771  2.3012000  3
     62     64     79     81     1  0.0000000  0.0000000  4
     64     79     81     83     1  180.0000771  10.4600000  2
     66     64     79     81     1  0.0000000  0.8368000  1
     66     64     79     81     1  0.0000000  0.8368000  2
     66     64     79     81     1  0.0000000  1.6736000  3
     66     64     79     81     1  0.0000000  0.0000000  4
     69     66     64     62     1  0.0000000  0.4100320  1
     69     66     64     62     1  180.0000771  1.0836560  2
     69     66     64     62     1  0.0000000  0.6024960  3
     69     66     64     62     1  0.0000000  0.3054320  4
     71     69     66     64     1  0.0000000  1.5857360  1
     71     69     66     64     1  180.0000771  0.1129680  2
     71     69     66     64     1  0.0000000  0.5941280  3
     71     69     66     64     1  0.0000000  0.7489360  4
     75     69     66     64     1  0.0000000  1.5857360  1
     75     69     66     64     1  180.0000771  0.1129680  2
     75     69     66     64     1  0.0000000  0.5941280  3
     75     69     66     64     1  0.0000000  0.7489360  4
     79     64     66     69     1  0.0000000  2.9539040  1
     79     64     66     69     1  180.0000771  2.5940800  2
     79     64     66     69     1  0.0000000  0.6024960  3
     79     64     66     69     1  0.0000000  0.7949600  4
     79     81     83     85     1  0.0000000  8.3680000  1
     79     81     83     85     1  0.0000000  7.5312000  2
     79     81     83     85     1  0.0000000  3.3472000  3
     79     81     83     85     1  0.0000000  0.0000000  4
     79     81     83     93     1  0.0000000  0.0000000  1
     79     81     83     93     1  0.0000000  1.1296800  2
     79     81     83     93     1  0.0000000  1.7572800  3
     79     81     83     93     1  0.0000000  0.0000000  4
     80     79     64     62     1  0.0000000  0.0000000  2
     80     79     64     66     1  0.0000000  0.0000000  2
     80     79     81     83     1  180.0000771  10.4600000  2
     51     53     60     62     1  180.0000771  1.8828000  1
     51     53     60     62     1  180.0000771  6.6107200  2
     51     53     60     62     1  180.0000771  2.3012000  3
     51     53     60     62     1  0.0000000  0.0000000  4
     53     60     62     64     1  180.0000771  10.4600000  2
     55     53     60     62     1  0.0000000  0.8368000  1
     55     53     60     62     1  0.0000000  0.8368000  2
     55     53     60     62     1  0.0000000  1.6736000  3
     55     53     60     62     1  0.0000000  0.0000000  4
     58     55     53     51     1  0.0000000  2.7865440  1
     58     55     53     51     1  180.0000771  1.0292640  2
     58     55     53     51     1  0.0000000  1.6777840  3
     58     55     53     51     1  0.0000000  0.6694400  4
     60     53     55     58     1  180.0000771  2.7656240  1
     60     53     55     58     1  180.0000771  0.9121120  2
     60     53     55     58     1  0.0000000  1.6777840  3
     60     53     55     58     1  0.0000000  0.5397360  4
     60     62     64     66     1  0.0000000  8.3680000  1
     60     62     64     66     1  0.0000000  7.5312000  2
     60     62     64     66     1  0.0000000  3.3472000  3
     60     62     64     66     1  0.0000000  0.0000000  4
     60     62     64     79     1  0.0000000  0.0000000  1
     60     62     64     79     1  0.0000000  1.1296800  2
     60     62     64     79     1  0.0000000  1.7572800  3
     60     62     64     79     1  0.0000000  0.0000000  4
     61     60     53     51     1  0.0000000  0.0000000  2
     61     60     53     55     1  0.0000000  0.0000000  2
     61     60     62     64     1  180.0000771  10.4600000  2
     32     34     49     51     1  180.0000771  1.8828000  1
     32     34     49     51     1  180.0000771  6.6107200  2
     32     34     49     51     1  180.0000771  2.3012000  3
     32     34     49     51     1  0.0000000  0.0000000  4
     34     49     51     53     1  180.0000771  10.4600000  2
     36     34     49     51     1  0.0000000  0.8368000  1
     36     34     49     51     1  0.0000000  0.8368000  2
     36     34     49     51     1  0.0000000  1.6736000  3
     36     34     49     51     1  0.0000000  0.0000000  4
     39     36     34     32     1  0.0000000  0.4100320  1
     39     36     34     32     1  180.0000771  1.0836560  2
     39     36     34     32     1  0.0000000  0.6024960  3
     39     36     34     32     1  0.0000000  0.3054320  4
     41     39     36     34     1  0.0000000  1.5857360  1
     41     39     36     34     1  180.0000771  0.1129680  2
     41     39     36     34     1  0.0000000  0.5941280  3
     41     39     36     34     1  0.0000000  0.7489360  4
     45     39     36     34     1  0.0000000  1.5857360  1
     45     39     36     34     1  180.0000771  0.1129680  2
     45     39     36     34     1  0.0000000  0.5941280  3
     45     39     36     34     1  0.0000000  0.7489360  4
     49     34     36     39     1  0.0000000  2.9539040  1
     49     34     36     39     1  180.0000771  2.5940800  2
     49     34     36     39     1  0.0000000  0.6024960  3
     49     34     36     39     1  0.0000000  0.7949600  4
     49     51     53     55     1  0.0000000  8.3680000  1
     49     51     53     55     1  0.0000000  7.5312000  2
     49     51     53     55     1  0.0000000  3.3472000  3
     49     51     53     55     1  0.0000000  0.0000000  4
     49     51     53     60     1  0.0000000  0.0000000  1
     49     51     53     60     1  0.0000000  1.1296800  2
     49     51     53     60     1  0.0000000  1.7572800  3
     49     51     53     60     1  0.0000000  0.0000000  4
     50     49     34     32     1  0.0000000  0.0000000  2
     50     49     34     36     1  0.0000000  0.0000000  2
     50     49     51     53     1  180.0000771  10.4600000  2
     22     24     30     32     1  180.0000771  1.8828000  1
     22     24     30     32     1  180.0000771  6.6107200  2
     22     24     30     32     1  180.0000771  2.3012000  3
     22     24     30     32     1  0.0000000  0.0000000  4
     24     30     32     34     1  180.0000771  10.4600000  2
     26     24     30     32     1  0.0000000  0.8368000  1
     26     24     30     32     1  0.0000000  0.8368000  2
     26     24     30     32     1  0.0000000  1.6736000  3
     26     24     30     32     1  0.0000000  0.0000000  4
     30     32     34     36     1  0.0000000  8.3680000  1
     30     32     34     36     1  0.0000000  7.5312000  2
     30     32     34     36     1  0.0000000  3.3472000  3
     30     32     34     36     1  0.0000000  0.0000000  4
     30     32     34     49     1  0.0000000  0.0000000  1
     30     32     34     49     1  0.0000000  1.1296800  2
     30     32     34     49     1  0.0000000  1.7572800  3
     30     32     34     49     1  0.0000000  0.0000000  4
     31     30     24     22     1  0.0000000  0.0000000  2
     31     30     24     26     1  0.0000000  0.0000000  2
     31     30     32     34     1  180.0000771  10.4600000  2
      1      5     20     22     1  0.0000000  0.0000000  2
      5     20     22     24     1  180.0000771  10.4600000  2
      7      5     20     22     1  0.0000000  0.8368000  1
      7      5     20     22     1  0.0000000  0.8368000  2
      7      5     20     22     1  0.0000000  1.6736000  3
      7      5     20     22     1  0.0000000  0.0000000  4
      1      5      7     10     1  0.0000000  0.4100320  1
      1      5      7     10     1  180.0000771  1.0836560  2
      1      5      7     10     1  0.0000000  0.6024960  3
      1      5      7     10     1  0.0000000  0.3054320  4
     12     10      7      5     1  0.0000000  1.5857360  1
     12     10      7      5     1  180.0000771  0.1129680  2
     12     10      7      5     1  0.0000000  0.5941280  3
     12     10      7      5     1  0.0000000  0.7489360  4
     16     10      7      5     1  0.0000000  1.5857360  1
     16     10      7      5     1  180.0000771  0.1129680  2
     16     10      7      5     1  0.0000000  0.5941280  3
     16     10      7      5     1  0.0000000  0.7489360  4
     20      5      7     10     1  0.0000000  2.9539040  1
     20      5      7     10     1  180.0000771  2.5940800  2
     20      5      7     10     1  0.0000000  0.6024960  3
     20      5      7     10     1  0.0000000  0.7949600  4
     20     22     24     26     1  0.0000000  8.3680000  1
     20     22     24     26     1  0.0000000  7.5312000  2
     20     22     24     26     1  0.0000000  3.3472000  3
     20     22     24     26     1  0.0000000  0.0000000  4
     20     22     24     30     1  0.0000000  0.0000000  1
     20     22     24     30     1  0.0000000  1.1296800  2
     20     22     24     30     1  0.0000000  1.7572800  3
     20     22     24     30     1  0.0000000  0.0000000  4
      1      5     20     21     1  0.0000000  0.0000000  2
     21     20      5      7     1  0.0000000  0.0000000  2
     21     20     22     24     1  180.0000771  10.4600000  2
    407    410    409    419     4  180.0000771  4.1840000  2
    419    422    421    423     4  180.0000771  43.9320000  2
    401    405    404    406     4  180.0000771  43.9320000  2
    399    409    407    408     4  180.0000771  43.9320000  2
    384    393    383    380     4  180.0000771  4.6024000  2
    386    391    388    389     4  180.0000771  4.6024000  2
    378    397    395    396     4  180.0000771  43.9320000  2
    368    372    371    373     4  180.0000771  43.9320000  2
    363    376    374    375     4  180.0000771  43.9320000  2
    352    361    359    360     4  180.0000771  43.9320000  2
    337    346    336    333     4  180.0000771  4.6024000  2
    339    344    341    342     4  180.0000771  4.6024000  2
    331    350    348    349     4  180.0000771  43.9320000  2
    312    329    327    328     4  180.0000771  43.9320000  2
    293    310    308    309     4  180.0000771  43.9320000  2
    275    278    277    287     4  180.0000771  4.1840000  2
    287    291    289    290     4  180.0000771  43.9320000  2
    261    264    263    273     4  180.0000771  4.1840000  2
    273    277    275    276     4  180.0000771  43.9320000  2
    255    259    258    260     4  180.0000771  43.9320000  2
    250    263    261    262     4  180.0000771  43.9320000  2
    240    248    246    247     4  180.0000771  43.9320000  2
    230    234    233    235     4  180.0000771  43.9320000  2
    228    238    236    237     4  180.0000771  43.9320000  2
    209    226    224    225     4  180.0000771  43.9320000  2
    190    207    205    206     4  180.0000771  43.9320000  2
    180    188    186    187     4  180.0000771  43.9320000  2
    169    178    176    177     4  180.0000771  43.9320000  2
    153    167    165    166     4  180.0000771  43.9320000  2
    136    151    149    150     4  180.0000771  43.9320000  2
    124    129    127    128     4  180.0000771  43.9320000  2
    119    134    132    133     4  180.0000771  43.9320000  2
    109    113    112    114     4  180.0000771  43.9320000  2
    107    117    115    116     4  180.0000771  43.9320000  2
     97    105    103    104     4  180.0000771  43.9320000  2
     83     95     93     94     4  180.0000771  43.9320000  2
     64     81     79     80     4  180.0000771  43.9320000  2
     53     62     60     61     4  180.0000771  43.9320000  2
     34     51     49     50     4  180.0000771  43.9320000  2
     24     32     30     31     4  180.0000771  43.9320000  2
      5     22     20     21     4  180.0000771  43.9320000  2
    414    413    410    409     1  0.0000000  0.6508444  3
    414    413    410    411     1  0.0000000  0.6508444  3
    414    413    410    412     1  0.0000000  0.6508444  3
    415    413    410    409     1  0.0000000  0.6508444  3
    415    413    410    411     1  0.0000000  0.6508444  3
    415    413    410    412     1  0.0000000  0.6508444  3
    416    413    410    411     1  0.0000000  0.6508444  3
    416    413    410    412     1  0.0000000  0.6508444  3
    417    416    413    410     1  0.0000000  0.6694400  3
    417    416    413    414     1  0.0000000  0.6276000  3
    417    416    413    415     1  0.0000000  0.6276000  3
    417    416    419    409     1  0.0000000  0.6508444  3
    418    416    413    410     1  0.0000000  0.6694400  3
    418    416    413    414     1  0.0000000  0.6276000  3
    418    416    413    415     1  0.0000000  0.6276000  3
    418    416    419    409     1  0.0000000  0.6508444  3
    419    409    410    411     1  0.0000000  0.0000000  2
    419    409    410    412     1  0.0000000  0.0000000  2
    419    416    413    414     1  0.0000000  0.6694400  3
    419    416    413    415     1  0.0000000  0.6694400  3
    420    419    409    410     1  0.0000000  0.0000000  2
    420    419    416    413     1  0.0000000  0.6508444  3
    420    419    416    417     1  0.0000000  0.6508444  3
    420    419    416    418     1  0.0000000  0.6508444  3
    421    419    416    417     1  0.0000000  0.6508444  3
    421    419    416    418     1  0.0000000  0.6508444  3
    422    421    419    420     1  0.0000000  0.0000000  2
    423    421    419    420     1  0.0000000  0.0000000  2
    400    399    397    398     1  0.0000000  0.0000000  2
    400    399    407    409     1  0.0000000  0.0000000  2
    401    399    397    398     1  0.0000000  0.0000000  2
    402    401    399    397     1  0.0000000  0.6508444  3
    402    401    399    400     1  0.0000000  0.6508444  3
    403    401    399    397     1  0.0000000  0.6508444  3
    403    401    399    400     1  0.0000000  0.6508444  3
    404    401    399    400     1  0.0000000  0.6508444  3
    405    404    401    402     1  0.0000000  0.0000000  2
    405    404    401    403     1  0.0000000  0.0000000  2
    406    404    401    402     1  0.0000000  0.0000000  2
    406    404    401    403     1  0.0000000  0.0000000  2
    407    399    397    398     1  0.0000000  0.0000000  2
    407    399    401    402     1  0.0000000  0.6508444  3
    407    399    401    403     1  0.0000000  0.6508444  3
    407    409    410    411     1  0.0000000  0.0000000  2
    407    409    410    412     1  0.0000000  0.0000000  2
    407    409    419    420     1  0.0000000  0.0000000  2
    408    407    399    400     1  0.0000000  3.3472000  1
    408    407    399    400     1  0.0000000  0.0000000  2
    408    407    399    400     1  180.0000771  0.3347200  3
    378    395    397    398     1  180.0000771  10.4600000  2
    379    378    376    377     1  0.0000000  0.0000000  2
    379    378    395    397     1  0.0000000  0.0000000  2
    380    378    376    377     1  0.0000000  0.0000000  2
    381    380    378    376     1  0.0000000  0.6508444  3
    381    380    378    379     1  0.0000000  0.6508444  3
    382    380    378    376     1  0.0000000  0.6508444  3
    382    380    378    379     1  0.0000000  0.6508444  3
    383    380    378    379     1  0.0000000  0.6508444  3
    384    383    380    381     1  0.0000000  0.0000000  2
    384    383    380    382     1  0.0000000  0.0000000  2
    385    384    383    380     1  180.0000771  15.1670000  2
    387    386    384    383     1  180.0000771  15.1670000  2
    387    386    384    385     1  180.0000771  15.1670000  2
    388    386    384    385     1  180.0000771  15.1670000  2
    389    388    386    387     1  180.0000771  15.1670000  2
    390    389    388    386     1  0.0000000  0.0000000  1
    390    389    388    386     1  180.0000771  3.6944720  2
    390    389    388    386     1  0.0000000  0.0000000  3
    390    389    388    386     1  0.0000000  0.2719600  4
    391    388    386    387     1  180.0000771  15.1670000  2
    391    388    389    390     1  0.0000000  0.0000000  1
    391    388    389    390     1  180.0000771  3.6944720  2
    391    388    389    390     1  0.0000000  0.0000000  3
    391    388    389    390     1  0.0000000  0.2719600  4
    392    391    388    386     1  180.0000771  15.1670000  2
    392    391    388    389     1  180.0000771  15.1670000  2
    392    391    393    383     1  180.0000771  15.1670000  2
    393    383    380    381     1  0.0000000  0.0000000  2
    393    383    380    382     1  0.0000000  0.0000000  2
    393    383    384    385     1  180.0000771  15.1670000  2
    394    393    383    380     1  180.0000771  15.1670000  2
    394    393    383    384     1  180.0000771  15.1670000  2
    394    393    391    388     1  180.0000771  15.1670000  2
    394    393    391    392     1  180.0000771  15.1670000  2
    395    378    376    377     1  0.0000000  0.0000000  2
    395    378    380    381     1  0.0000000  0.6508444  3
    395    378    380    382     1  0.0000000  0.6508444  3
    395    397    399    400     1  0.0000000  0.0000000  2
    396    395    378    379     1  0.0000000  3.3472000  1
    396    395    378    379     1  0.0000000  0.0000000  2
    396    395    378    379     1  180.0000771  0.3347200  3
    396    395    397    398     1  0.0000000  8.3680000  1
    396    395    397    398     1  180.0000771  10.4600000  2
    363    374    376    377     1  180.0000771  10.4600000  2
    364    363    361    362     1  0.0000000  0.0000000  2
    364    363    374    376     1  0.0000000  0.0000000  2
    365    363    361    362     1  0.0000000  0.0000000  2
    366    365    363    361     1  0.0000000  0.6508444  3
    366    365    363    364     1  0.0000000  0.6508444  3
    367    365    363    361     1  0.0000000  0.6508444  3
    367    365    363    364     1  0.0000000  0.6508444  3
    368    365    363    364     1  0.0000000  0.6508444  3
    369    368    365    363     1  0.0000000  0.6694400  3
    369    368    365    366     1  0.0000000  0.6276000  3
    369    368    365    367     1  0.0000000  0.6276000  3
    370    368    365    363     1  0.0000000  0.6694400  3
    370    368    365    366     1  0.0000000  0.6276000  3
    370    368    365    367     1  0.0000000  0.6276000  3
    371    368    365    366     1  0.0000000  0.6508444  3
    371    368    365    367     1  0.0000000  0.6508444  3
    372    371    368    369     1  0.0000000  0.0000000  2
    372    371    368    370     1  0.0000000  0.0000000  2
    373    371    368    369     1  0.0000000  0.0000000  2
    373    371    368    370     1  0.0000000  0.0000000  2
    374    363    361    362     1  0.0000000  0.0000000  2
    374    363    365    366     1  0.0000000  0.6508444  3
    374    363    365    367     1  0.0000000  0.6508444  3
    374    376    378    379     1  0.0000000  0.0000000  2
    375    374    363    364     1  0.0000000  3.3472000  1
    375    374    363    364     1  0.0000000  0.0000000  2
    375    374    363    364     1  180.0000771  0.3347200  3
    375    374    376    377     1  0.0000000  8.3680000  1
    375    374    376    377     1  180.0000771  10.4600000  2
    352    359    361    362     1  180.0000771  10.4600000  2
    353    352    350    351     1  0.0000000  0.0000000  2
    353    352    359    361     1  0.0000000  0.0000000  2
    354    352    350    351     1  0.0000000  0.0000000  2
    355    354    352    350     1  0.0000000  0.6508444  3
    355    354    352    353     1  0.0000000  0.6508444  3
    356    354    352    350     1  0.0000000  0.6508444  3
    356    354    352    353     1  0.0000000  0.6508444  3
    357    354    352    353     1  0.0000000  1.0460000  1
    357    354    352    353     1  0.0000000  0.0000000  3
    358    357    354    352     1  0.0000000  0.8828240  1
    358    357    354    352     1  0.0000000  1.8576960  2
    358    357    354    352     1  0.0000000  1.1171280  3
    358    357    354    352     1  0.0000000  0.0292880  4
    358    357    354    355     1  0.0000000  0.6973333  3
    358    357    354    356     1  0.0000000  0.6973333  3
    359    352    350    351     1  0.0000000  0.0000000  2
    359    352    354    355     1  0.0000000  0.6508444  3
    359    352    354    356     1  0.0000000  0.6508444  3
    359    361    363    364     1  0.0000000  0.0000000  2
    360    359    352    353     1  0.0000000  3.3472000  1
    360    359    352    353     1  0.0000000  0.0000000  2
    360    359    352    353     1  180.0000771  0.3347200  3
    360    359    361    362     1  0.0000000  8.3680000  1
    360    359    361    362     1  180.0000771  10.4600000  2
    331    348    350    351     1  180.0000771  10.4600000  2
    332    331    329    330     1  0.0000000  0.0000000  2
    332    331    348    350     1  0.0000000  0.0000000  2
    333    331    329    330     1  0.0000000  0.0000000  2
    334    333    331    329     1  0.0000000  0.6508444  3
    334    333    331    332     1  0.0000000  0.6508444  3
    335    333    331    329     1  0.0000000  0.6508444  3
    335    333    331    332     1  0.0000000  0.6508444  3
    336    333    331    332     1  0.0000000  0.6508444  3
    337    336    333    334     1  0.0000000  0.0000000  2
    337    336    333    335     1  0.0000000  0.0000000  2
    338    337    336    333     1  180.0000771  15.1670000  2
    340    339    337    336     1  180.0000771  15.1670000  2
    340    339    337    338     1  180.0000771  15.1670000  2
    341    339    337    338     1  180.0000771  15.1670000  2
    342    341    339    340     1  180.0000771  15.1670000  2
    343    342    341    339     1  0.0000000  0.0000000  1
    343    342    341    339     1  180.0000771  3.6944720  2
    343    342    341    339     1  0.0000000  0.0000000  3
    343    342    341    339     1  0.0000000  0.2719600  4
    344    341    339    340     1  180.0000771  15.1670000  2
    344    341    342    343     1  0.0000000  0.0000000  1
    344    341    342    343     1  180.0000771  3.6944720  2
    344    341    342    343     1  0.0000000  0.0000000  3
    344    341    342    343     1  0.0000000  0.2719600  4
    345    344    341    339     1  180.0000771  15.1670000  2
    345    344    341    342     1  180.0000771  15.1670000  2
    345    344    346    336     1  180.0000771  15.1670000  2
    346    336    333    334     1  0.0000000  0.0000000  2
    346    336    333    335     1  0.0000000  0.0000000  2
    346    336    337    338     1  180.0000771  15.1670000  2
    347    346    336    333     1  180.0000771  15.1670000  2
    347    346    336    337     1  180.0000771  15.1670000  2
    347    346    344    341     1  180.0000771  15.1670000  2
    347    346    344    345     1  180.0000771  15.1670000  2
    348    331    329    330     1  0.0000000  0.0000000  2
    348    331    333    334     1  0.0000000  0.6508444  3
    348    331    333    335     1  0.0000000  0.6508444  3
    348    350    352    353     1  0.0000000  0.0000000  2
    349    348    331    332     1  0.0000000  3.3472000  1
    349    348    331    332     1  0.0000000  0.0000000  2
    349    348    331    332     1  180.0000771  0.3347200  3
    349    348    350    351     1  0.0000000  8.3680000  1
    349    348    350    351     1  180.0000771  10.4600000  2
    312    327    329    330     1  180.0000771  10.4600000  2
    313    312    310    311     1  0.0000000  0.0000000  2
    313    312    327    329     1  0.0000000  0.0000000  2
    314    312    310    311     1  0.0000000  0.0000000  2
    315    314    312    310     1  0.0000000  0.6508444  3
    315    314    312    313     1  0.0000000  0.6508444  3
    316    314    312    310     1  0.0000000  0.6508444  3
    316    314    312    313     1  0.0000000  0.6508444  3
    317    314    312    313     1  0.0000000  0.6508444  3
    318    317    314    312     1  0.0000000  0.6694400  3
    318    317    314    315     1  0.0000000  0.6276000  3
    318    317    314    316     1  0.0000000  0.6276000  3
    319    317    314    315     1  0.0000000  0.6694400  3
    319    317    314    316     1  0.0000000  0.6694400  3
    320    319    317    314     1  0.0000000  0.6694400  3
    320    319    317    318     1  0.0000000  0.6276000  3
    321    319    317    314     1  0.0000000  0.6694400  3
    321    319    317    318     1  0.0000000  0.6276000  3
    322    319    317    314     1  0.0000000  0.6694400  3
    322    319    317    318     1  0.0000000  0.6276000  3
    323    317    314    315     1  0.0000000  0.6694400  3
    323    317    314    316     1  0.0000000  0.6694400  3
    323    317    319    320     1  0.0000000  0.6694400  3
    323    317    319    321     1  0.0000000  0.6694400  3
    323    317    319    322     1  0.0000000  0.6694400  3
    324    323    317    314     1  0.0000000  0.6694400  3
    324    323    317    318     1  0.0000000  0.6276000  3
    324    323    317    319     1  0.0000000  0.6694400  3
    325    323    317    314     1  0.0000000  0.6694400  3
    325    323    317    318     1  0.0000000  0.6276000  3
    325    323    317    319     1  0.0000000  0.6694400  3
    326    323    317    314     1  0.0000000  0.6694400  3
    326    323    317    318     1  0.0000000  0.6276000  3
    326    323    317    319     1  0.0000000  0.6694400  3
    327    312    310    311     1  0.0000000  0.0000000  2
    327    312    314    315     1  0.0000000  0.6508444  3
    327    312    314    316     1  0.0000000  0.6508444  3
    327    329    331    332     1  0.0000000  0.0000000  2
    328    327    312    313     1  0.0000000  3.3472000  1
    328    327    312    313     1  0.0000000  0.0000000  2
    328    327    312    313     1  180.0000771  0.3347200  3
    328    327    329    330     1  0.0000000  8.3680000  1
    328    327    329    330     1  180.0000771  10.4600000  2
    293    308    310    311     1  180.0000771  10.4600000  2
    294    293    291    292     1  0.0000000  0.0000000  2
    294    293    308    310     1  0.0000000  0.0000000  2
    295    293    291    292     1  0.0000000  0.0000000  2
    296    295    293    291     1  0.0000000  0.6508444  3
    296    295    293    294     1  0.0000000  0.6508444  3
    297    295    293    294     1  0.0000000  0.6508444  3
    298    297    295    293     1  0.0000000  0.6694400  3
    298    297    295    296     1  0.0000000  0.6276000  3
    299    297    295    293     1  0.0000000  0.6694400  3
    299    297    295    296     1  0.0000000  0.6276000  3
    300    297    295    293     1  0.0000000  0.6694400  3
    300    297    295    296     1  0.0000000  0.6276000  3
    301    295    293    294     1  0.0000000  0.6508444  3
    301    295    297    298     1  0.0000000  0.6694400  3
    301    295    297    299     1  0.0000000  0.6694400  3
    301    295    297    300     1  0.0000000  0.6694400  3
    302    301    295    293     1  0.0000000  0.6694400  3
    302    301    295    296     1  0.0000000  0.6276000  3
    302    301    295    297     1  0.0000000  0.6694400  3
    303    301    295    293     1  0.0000000  0.6694400  3
    303    301    295    296     1  0.0000000  0.6276000  3
    303    301    295    297     1  0.0000000  0.6694400  3
    304    301    295    296     1  0.0000000  0.6694400  3
    305    304    301    295     1  0.0000000  0.6694400  3
    305    304    301    302     1  0.0000000  0.6276000  3
    305    304    301    303     1  0.0000000  0.6276000  3
    306    304    301    295     1  0.0000000  0.6694400  3
    306    304    301    302     1  0.0000000  0.6276000  3
    306    304    301    303     1  0.0000000  0.6276000  3
    307    304    301    295     1  0.0000000  0.6694400  3
    307    304    301    302     1  0.0000000  0.6276000  3
    307    304    301    303     1  0.0000000  0.6276000  3
    308    293    291    292     1  0.0000000  0.0000000  2
    308    293    295    296     1  0.0000000  0.6508444  3
    308    310    312    313     1  0.0000000  0.0000000  2
    309    308    293    294     1  0.0000000  3.3472000  1
    309    308    293    294     1  0.0000000  0.0000000  2
    309    308    293    294     1  180.0000771  0.3347200  3
    309    308    310    311     1  0.0000000  8.3680000  1
    309    308    310    311     1  180.0000771  10.4600000  2
    282    281    278    277     1  0.0000000  0.6508444  3
    282    281    278    279     1  0.0000000  0.6508444  3
    282    281    278    280     1  0.0000000  0.6508444  3
    283    281    278    277     1  0.0000000  0.6508444  3
    283    281    278    279     1  0.0000000  0.6508444  3
    283    281    278    280     1  0.0000000  0.6508444  3
    284    281    278    279     1  0.0000000  0.6508444  3
    284    281    278    280     1  0.0000000  0.6508444  3
    285    284    281    278     1  0.0000000  0.6694400  3
    285    284    281    282     1  0.0000000  0.6276000  3
    285    284    281    283     1  0.0000000  0.6276000  3
    285    284    287    277     1  0.0000000  0.6508444  3
    286    284    281    278     1  0.0000000  0.6694400  3
    286    284    281    282     1  0.0000000  0.6276000  3
    286    284    281    283     1  0.0000000  0.6276000  3
    286    284    287    277     1  0.0000000  0.6508444  3
    287    277    278    279     1  0.0000000  0.0000000  2
    287    277    278    280     1  0.0000000  0.0000000  2
    287    284    281    282     1  0.0000000  0.6694400  3
    287    284    281    283     1  0.0000000  0.6694400  3
    287    289    291    292     1  180.0000771  10.4600000  2
    288    287    277    278     1  0.0000000  0.0000000  2
    288    287    284    281     1  0.0000000  0.6508444  3
    288    287    284    285     1  0.0000000  0.6508444  3
    288    287    284    286     1  0.0000000  0.6508444  3
    288    287    289    291     1  0.0000000  0.0000000  2
    289    287    284    285     1  0.0000000  0.6508444  3
    289    287    284    286     1  0.0000000  0.6508444  3
    289    291    293    294     1  0.0000000  0.0000000  2
    290    289    287    288     1  0.0000000  3.3472000  1
    290    289    287    288     1  0.0000000  0.0000000  2
    290    289    287    288     1  180.0000771  0.3347200  3
    290    289    291    292     1  0.0000000  8.3680000  1
    290    289    291    292     1  180.0000771  10.4600000  2
    268    267    264    263     1  0.0000000  0.6508444  3
    268    267    264    265     1  0.0000000  0.6508444  3
    268    267    264    266     1  0.0000000  0.6508444  3
    269    267    264    263     1  0.0000000  0.6508444  3
    269    267    264    265     1  0.0000000  0.6508444  3
    269    267    264    266     1  0.0000000  0.6508444  3
    270    267    264    265     1  0.0000000  0.6508444  3
    270    267    264    266     1  0.0000000  0.6508444  3
    271    270    267    264     1  0.0000000  0.6694400  3
    271    270    267    268     1  0.0000000  0.6276000  3
    271    270    267    269     1  0.0000000  0.6276000  3
    271    270    273    263     1  0.0000000  0.6508444  3
    272    270    267    264     1  0.0000000  0.6694400  3
    272    270    267    268     1  0.0000000  0.6276000  3
    272    270    267    269     1  0.0000000  0.6276000  3
    272    270    273    263     1  0.0000000  0.6508444  3
    273    263    264    265     1  0.0000000  0.0000000  2
    273    263    264    266     1  0.0000000  0.0000000  2
    273    270    267    268     1  0.0000000  0.6694400  3
    273    270    267    269     1  0.0000000  0.6694400  3
    274    273    263    264     1  0.0000000  0.0000000  2
    274    273    270    267     1  0.0000000  0.6508444  3
    274    273    270    271     1  0.0000000  0.6508444  3
    274    273    270    272     1  0.0000000  0.6508444  3
    274    273    275    277     1  0.0000000  0.0000000  2
    275    273    270    271     1  0.0000000  0.6508444  3
    275    273    270    272     1  0.0000000  0.6508444  3
    275    277    278    279     1  0.0000000  0.0000000  2
    275    277    278    280     1  0.0000000  0.0000000  2
    275    277    287    288     1  0.0000000  0.0000000  2
    276    275    273    274     1  0.0000000  3.3472000  1
    276    275    273    274     1  0.0000000  0.0000000  2
    276    275    273    274     1  180.0000771  0.3347200  3
    251    250    248    249     1  0.0000000  0.0000000  2
    251    250    261    263     1  0.0000000  0.0000000  2
    252    250    248    249     1  0.0000000  0.0000000  2
    253    252    250    248     1  0.0000000  0.6508444  3
    253    252    250    251     1  0.0000000  0.6508444  3
    254    252    250    248     1  0.0000000  0.6508444  3
    254    252    250    251     1  0.0000000  0.6508444  3
    255    252    250    251     1  0.0000000  0.6508444  3
    256    255    252    250     1  0.0000000  0.6694400  3
    256    255    252    253     1  0.0000000  0.6276000  3
    256    255    252    254     1  0.0000000  0.6276000  3
    257    255    252    250     1  0.0000000  0.6694400  3
    257    255    252    253     1  0.0000000  0.6276000  3
    257    255    252    254     1  0.0000000  0.6276000  3
    258    255    252    253     1  0.0000000  0.6508444  3
    258    255    252    254     1  0.0000000  0.6508444  3
    259    258    255    256     1  0.0000000  0.0000000  2
    259    258    255    257     1  0.0000000  0.0000000  2
    260    258    255    256     1  0.0000000  0.0000000  2
    260    258    255    257     1  0.0000000  0.0000000  2
    261    250    248    249     1  0.0000000  0.0000000  2
    261    250    252    253     1  0.0000000  0.6508444  3
    261    250    252    254     1  0.0000000  0.6508444  3
    261    263    264    265     1  0.0000000  0.0000000  2
    261    263    264    266     1  0.0000000  0.0000000  2
    261    263    273    274     1  0.0000000  0.0000000  2
    262    261    250    251     1  0.0000000  3.3472000  1
    262    261    250    251     1  0.0000000  0.0000000  2
    262    261    250    251     1  180.0000771  0.3347200  3
    240    246    248    249     1  180.0000771  10.4600000  2
    241    240    238    239     1  0.0000000  0.0000000  2
    241    240    246    248     1  0.0000000  0.0000000  2
    242    240    238    239     1  0.0000000  0.0000000  2
    243    242    240    238     1  0.0000000  0.6508444  3
    243    242    240    241     1  0.0000000  0.6508444  3
    244    242    240    238     1  0.0000000  0.6508444  3
    244    242    240    241     1  0.0000000  0.6508444  3
    245    242    240    238     1  0.0000000  0.6508444  3
    245    242    240    241     1  0.0000000  0.6508444  3
    246    240    238    239     1  0.0000000  0.0000000  2
    246    240    242    243     1  0.0000000  0.6508444  3
    246    240    242    244     1  0.0000000  0.6508444  3
    246    240    242    245     1  0.0000000  0.6508444  3
    246    248    250    251     1  0.0000000  0.0000000  2
    247    246    240    241     1  0.0000000  3.3472000  1
    247    246    240    241     1  0.0000000  0.0000000  2
    247    246    240    241     1  180.0000771  0.3347200  3
    247    246    248    249     1  0.0000000  8.3680000  1
    247    246    248    249     1  180.0000771  10.4600000  2
    228    236    238    239     1  180.0000771  10.4600000  2
    229    228    226    227     1  0.0000000  0.0000000  2
    229    228    236    238     1  0.0000000  0.0000000  2
    230    228    226    227     1  0.0000000  0.0000000  2
    231    230    228    226     1  0.0000000  0.6508444  3
    231    230    228    229     1  0.0000000  0.6508444  3
    232    230    228    226     1  0.0000000  0.6508444  3
    232    230    228    229     1  0.0000000  0.6508444  3
    233    230    228    229     1  0.0000000  0.6508444  3
    234    233    230    231     1  0.0000000  0.0000000  2
    234    233    230    232     1  0.0000000  0.0000000  2
    235    233    230    231     1  0.0000000  0.0000000  2
    235    233    230    232     1  0.0000000  0.0000000  2
    236    228    226    227     1  0.0000000  0.0000000  2
    236    228    230    231     1  0.0000000  0.6508444  3
    236    228    230    232     1  0.0000000  0.6508444  3
    236    238    240    241     1  0.0000000  0.0000000  2
    237    236    228    229     1  0.0000000  3.3472000  1
    237    236    228    229     1  0.0000000  0.0000000  2
    237    236    228    229     1  180.0000771  0.3347200  3
    237    236    238    239     1  0.0000000  8.3680000  1
    237    236    238    239     1  180.0000771  10.4600000  2
    209    224    226    227     1  180.0000771  10.4600000  2
    210    209    207    208     1  0.0000000  0.0000000  2
    210    209    224    226     1  0.0000000  0.0000000  2
    211    209    207    208     1  0.0000000  0.0000000  2
    212    211    209    207     1  0.0000000  0.6508444  3
    212    211    209    210     1  0.0000000  0.6508444  3
    213    211    209    207     1  0.0000000  0.6508444  3
    213    211    209    210     1  0.0000000  0.6508444  3
    214    211    209    210     1  0.0000000  0.6508444  3
    215    214    211    209     1  0.0000000  0.6694400  3
    215    214    211    212     1  0.0000000  0.6276000  3
    215    214    211    213     1  0.0000000  0.6276000  3
    216    214    211    212     1  0.0000000  0.6694400  3
    216    214    211    213     1  0.0000000  0.6694400  3
    217    216    214    211     1  0.0000000  0.6694400  3
    217    216    214    215     1  0.0000000  0.6276000  3
    218    216    214    211     1  0.0000000  0.6694400  3
    218    216    214    215     1  0.0000000  0.6276000  3
    219    216    214    211     1  0.0000000  0.6694400  3
    219    216    214    215     1  0.0000000  0.6276000  3
    220    214    211    212     1  0.0000000  0.6694400  3
    220    214    211    213     1  0.0000000  0.6694400  3
    220    214    216    217     1  0.0000000  0.6694400  3
    220    214    216    218     1  0.0000000  0.6694400  3
    220    214    216    219     1  0.0000000  0.6694400  3
    221    220    214    211     1  0.0000000  0.6694400  3
    221    220    214    215     1  0.0000000  0.6276000  3
    221    220    214    216     1  0.0000000  0.6694400  3
    222    220    214    211     1  0.0000000  0.6694400  3
    222    220    214    215     1  0.0000000  0.6276000  3
    222    220    214    216     1  0.0000000  0.6694400  3
    223    220    214    211     1  0.0000000  0.6694400  3
    223    220    214    215     1  0.0000000  0.6276000  3
    223    220    214    216     1  0.0000000  0.6694400  3
    224    209    207    208     1  0.0000000  0.0000000  2
    224    209    211    212     1  0.0000000  0.6508444  3
    224    209    211    213     1  0.0000000  0.6508444  3
    224    226    228    229     1  0.0000000  0.0000000  2
    225    224    209    210     1  0.0000000  3.3472000  1
    225    224    209    210     1  0.0000000  0.0000000  2
    225    224    209    210     1  180.0000771  0.3347200  3
    225    224    226    227     1  0.0000000  8.3680000  1
    225    224    226    227     1  180.0000771  10.4600000  2
    190    205    207    208     1  180.0000771  10.4600000  2
    191    190    188    189     1  0.0000000  0.0000000  2
    191    190    205    207     1  0.0000000  0.0000000  2
    192    190    188    189     1  0.0000000  0.0000000  2
    193    192    190    188     1  0.0000000  0.6508444  3
    193    192    190    191     1  0.0000000  0.6508444  3
    194    192    190    188     1  0.0000000  0.6508444  3
    194    192    190    191     1  0.0000000  0.6508444  3
    195    192    190    191     1  0.0000000  0.6508444  3
    196    195    192    190     1  0.0000000  0.6694400  3
    196    195    192    193     1  0.0000000  0.6276000  3
    196    195    192    194     1  0.0000000  0.6276000  3
    197    195    192    193     1  0.0000000  0.6694400  3
    197    195    192    194     1  0.0000000  0.6694400  3
    198    197    195    192     1  0.0000000  0.6694400  3
    198    197    195    196     1  0.0000000  0.6276000  3
    199    197    195    192     1  0.0000000  0.6694400  3
    199    197    195    196     1  0.0000000  0.6276000  3
    200    197    195    192     1  0.0000000  0.6694400  3
    200    197    195    196     1  0.0000000  0.6276000  3
    201    195    192    193     1  0.0000000  0.6694400  3
    201    195    192    194     1  0.0000000  0.6694400  3
    201    195    197    198     1  0.0000000  0.6694400  3
    201    195    197    199     1  0.0000000  0.6694400  3
    201    195    197    200     1  0.0000000  0.6694400  3
    202    201    195    192     1  0.0000000  0.6694400  3
    202    201    195    196     1  0.0000000  0.6276000  3
    202    201    195    197     1  0.0000000  0.6694400  3
    203    201    195    192     1  0.0000000  0.6694400  3
    203    201    195    196     1  0.0000000  0.6276000  3
    203    201    195    197     1  0.0000000  0.6694400  3
    204    201    195    192     1  0.0000000  0.6694400  3
    204    201    195    196     1  0.0000000  0.6276000  3
    204    201    195    197     1  0.0000000  0.6694400  3
    205    190    188    189     1  0.0000000  0.0000000  2
    205    190    192    193     1  0.0000000  0.6508444  3
    205    190    192    194     1  0.0000000  0.6508444  3
    205    207    209    210     1  0.0000000  0.0000000  2
    206    205    190    191     1  0.0000000  3.3472000  1
    206    205    190    191     1  0.0000000  0.0000000  2
    206    205    190    191     1  180.0000771  0.3347200  3
    206    205    207    208     1  0.0000000  8.3680000  1
    206    205    207    208     1  180.0000771  10.4600000  2
    180    186    188    189     1  180.0000771  10.4600000  2
    181    180    178    179     1  0.0000000  0.0000000  2
    181    180    186    188     1  0.0000000  0.0000000  2
    182    180    178    179     1  0.0000000  0.0000000  2
    183    182    180    178     1  0.0000000  0.6508444  3
    183    182    180    181     1  0.0000000  0.6508444  3
    184    182    180    178     1  0.0000000  0.6508444  3
    184    182    180    181     1  0.0000000  0.6508444  3
    185    182    180    178     1  0.0000000  0.6508444  3
    185    182    180    181     1  0.0000000  0.6508444  3
    186    180    178    179     1  0.0000000  0.0000000  2
    186    180    182    183     1  0.0000000  0.6508444  3
    186    180    182    184     1  0.0000000  0.6508444  3
    186    180    182    185     1  0.0000000  0.6508444  3
    186    188    190    191     1  0.0000000  0.0000000  2
    187    186    180    181     1  0.0000000  3.3472000  1
    187    186    180    181     1  0.0000000  0.0000000  2
    187    186    180    181     1  180.0000771  0.3347200  3
    187    186    188    189     1  0.0000000  8.3680000  1
    187    186    188    189     1  180.0000771  10.4600000  2
    169    176    178    179     1  180.0000771  10.4600000  2
    170    169    167    168     1  0.0000000  0.0000000  2
    170    169    176    178     1  0.0000000  0.0000000  2
    171    169    167    168     1  0.0000000  0.0000000  2
    172    171    169    167     1  0.0000000  0.6508444  3
    172    171    169    170     1  0.0000000  0.6508444  3
    173    171    169    167     1  0.0000000  0.6508444  3
    173    171    169    170     1  0.0000000  0.6508444  3
    174    171    169    170     1  0.0000000  1.0460000  1
    174    171    169    170     1  0.0000000  0.0000000  3
    175    174    171    169     1  0.0000000  0.8828240  1
    175    174    171    169     1  0.0000000  1.8576960  2
    175    174    171    169     1  0.0000000  1.1171280  3
    175    174    171    169     1  0.0000000  0.0292880  4
    175    174    171    172     1  0.0000000  0.6973333  3
    175    174    171    173     1  0.0000000  0.6973333  3
    176    169    167    168     1  0.0000000  0.0000000  2
    176    169    171    172     1  0.0000000  0.6508444  3
    176    169    171    173     1  0.0000000  0.6508444  3
    176    178    180    181     1  0.0000000  0.0000000  2
    177    176    169    170     1  0.0000000  3.3472000  1
    177    176    169    170     1  0.0000000  0.0000000  2
    177    176    169    170     1  180.0000771  0.3347200  3
    177    176    178    179     1  0.0000000  8.3680000  1
    177    176    178    179     1  180.0000771  10.4600000  2
    153    165    167    168     1  180.0000771  10.4600000  2
    154    153    151    152     1  0.0000000  0.0000000  2
    154    153    165    167     1  0.0000000  0.0000000  2
    155    153    151    152     1  0.0000000  0.0000000  2
    156    155    153    151     1  0.0000000  0.6508444  3
    156    155    153    154     1  0.0000000  0.6508444  3
    157    155    153    154     1  0.0000000  0.6508444  3
    158    157    155    153     1  0.0000000  0.6694400  3
    158    157    155    156     1  0.0000000  0.6276000  3
    159    157    155    153     1  0.0000000  0.6694400  3
    159    157    155    156     1  0.0000000  0.6276000  3
    160    157    155    153     1  0.0000000  0.6694400  3
    160    157    155    156     1  0.0000000  0.6276000  3
    161    155    153    154     1  0.0000000  0.6508444  3
    161    155    157    158     1  0.0000000  0.6694400  3
    161    155    157    159     1  0.0000000  0.6694400  3
    161    155    157    160     1  0.0000000  0.6694400  3
    162    161    155    153     1  0.0000000  0.6694400  3
    162    161    155    156     1  0.0000000  0.6276000  3
    162    161    155    157     1  0.0000000  0.6694400  3
    163    161    155    153     1  0.0000000  0.6694400  3
    163    161    155    156     1  0.0000000  0.6276000  3
    163    161    155    157     1  0.0000000  0.6694400  3
    164    161    155    153     1  0.0000000  0.6694400  3
    164    161    155    156     1  0.0000000  0.6276000  3
    164    161    155    157     1  0.0000000  0.6694400  3
    165    153    151    152     1  0.0000000  0.0000000  2
    165    153    155    156     1  0.0000000  0.6508444  3
    165    167    169    170     1  0.0000000  0.0000000  2
    166    165    153    154     1  0.0000000  3.3472000  1
    166    165    153    154     1  0.0000000  0.0000000  2
    166    165    153    154     1  180.0000771  0.3347200  3
    166    165    167    168     1  0.0000000  8.3680000  1
    166    165    167    168     1  180.0000771  10.4600000  2
    136    149    151    152     1  180.0000771  10.4600000  2
    137    136    134    135     1  0.0000000  0.0000000  2
    137    136    149    151     1  0.0000000  0.0000000  2
    138    136    134    135     1  0.0000000  0.0000000  2
    139    138    136    134     1  0.0000000  0.6508444  3
    139    138    136    137     1  0.0000000  0.6508444  3
    140    138    136    134     1  0.0000000  0.6508444  3
    140    138    136    137     1  0.0000000  0.6508444  3
    141    138    136    137     1  0.0000000  0.6508444  3
    142    141    138    136     1  0.0000000  0.6508444  3
    142    141    138    139     1  0.0000000  0.6508444  3
    142    141    138    140     1  0.0000000  0.6508444  3
    143    141    138    136     1  0.0000000  0.6508444  3
    143    141    138    139     1  0.0000000  0.6508444  3
    143    141    138    140     1  0.0000000  0.6508444  3
    144    141    138    139     1  0.0000000  0.6508444  3
    144    141    138    140     1  0.0000000  0.6508444  3
    145    144    141    142     1  0.0000000  1.3946667  3
    145    144    141    143     1  0.0000000  1.3946667  3
    146    145    144    141     1  0.0000000  1.3946667  3
    147    145    144    141     1  0.0000000  1.3946667  3
    148    145    144    141     1  0.0000000  1.3946667  3
    149    136    134    135     1  0.0000000  0.0000000  2
    149    136    138    139     1  0.0000000  0.6508444  3
    149    136    138    140     1  0.0000000  0.6508444  3
    149    151    153    154     1  0.0000000  0.0000000  2
    150    149    136    137     1  0.0000000  3.3472000  1
    150    149    136    137     1  0.0000000  0.0000000  2
    150    149    136    137     1  180.0000771  0.3347200  3
    150    149    151    152     1  0.0000000  8.3680000  1
    150    149    151    152     1  180.0000771  10.4600000  2
    119    132    134    135     1  180.0000771  10.4600000  2
    120    119    117    118     1  0.0000000  0.0000000  2
    120    119    132    134     1  0.0000000  0.0000000  2
    121    119    117    118     1  0.0000000  0.0000000  2
    122    121    119    117     1  0.0000000  0.6508444  3
    122    121    119    120     1  0.0000000  0.6508444  3
    123    121    119    117     1  0.0000000  0.6508444  3
    123    121    119    120     1  0.0000000  0.6508444  3
    124    121    119    120     1  0.0000000  0.6508444  3
    125    124    121    119     1  0.0000000  0.6694400  3
    125    124    121    122     1  0.0000000  0.6276000  3
    125    124    121    123     1  0.0000000  0.6276000  3
    126    124    121    119     1  0.0000000  0.6694400  3
    126    124    121    122     1  0.0000000  0.6276000  3
    126    124    121    123     1  0.0000000  0.6276000  3
    127    124    121    122     1  0.0000000  0.6508444  3
    127    124    121    123     1  0.0000000  0.6508444  3
    128    127    124    125     1  0.0000000  3.3472000  1
    128    127    124    125     1  0.0000000  0.0000000  2
    128    127    124    125     1  180.0000771  0.3347200  3
    128    127    124    126     1  0.0000000  3.3472000  1
    128    127    124    126     1  0.0000000  0.0000000  2
    128    127    124    126     1  180.0000771  0.3347200  3
    129    127    124    125     1  0.0000000  0.0000000  2
    129    127    124    126     1  0.0000000  0.0000000  2
    130    129    127    124     1  180.0000771  10.4600000  2
    130    129    127    128     1  0.0000000  8.3680000  1
    130    129    127    128     1  180.0000771  10.4600000  2
    131    129    127    124     1  180.0000771  10.4600000  2
    131    129    127    128     1  0.0000000  8.3680000  1
    131    129    127    128     1  180.0000771  10.4600000  2
    132    119    117    118     1  0.0000000  0.0000000  2
    132    119    121    122     1  0.0000000  0.6508444  3
    132    119    121    123     1  0.0000000  0.6508444  3
    132    134    136    137     1  0.0000000  0.0000000  2
    133    132    119    120     1  0.0000000  3.3472000  1
    133    132    119    120     1  0.0000000  0.0000000  2
    133    132    119    120     1  180.0000771  0.3347200  3
    133    132    134    135     1  0.0000000  8.3680000  1
    133    132    134    135     1  180.0000771  10.4600000  2
    107    115    117    118     1  180.0000771  10.4600000  2
    108    107    105    106     1  0.0000000  0.0000000  2
    108    107    115    117     1  0.0000000  0.0000000  2
    109    107    105    106     1  0.0000000  0.0000000  2
    110    109    107    105     1  0.0000000  0.6508444  3
    110    109    107    108     1  0.0000000  0.6508444  3
    111    109    107    105     1  0.0000000  0.6508444  3
    111    109    107    108     1  0.0000000  0.6508444  3
    112    109    107    108     1  0.0000000  0.6508444  3
    113    112    109    110     1  0.0000000  0.0000000  2
    113    112    109    111     1  0.0000000  0.0000000  2
    114    112    109    110     1  0.0000000  0.0000000  2
    114    112    109    111     1  0.0000000  0.0000000  2
    115    107    105    106     1  0.0000000  0.0000000  2
    115    107    109    110     1  0.0000000  0.6508444  3
    115    107    109    111     1  0.0000000  0.6508444  3
    115    117    119    120     1  0.0000000  0.0000000  2
    116    115    107    108     1  0.0000000  3.3472000  1
    116    115    107    108     1  0.0000000  0.0000000  2
    116    115    107    108     1  180.0000771  0.3347200  3
    116    115    117    118     1  0.0000000  8.3680000  1
    116    115    117    118     1  180.0000771  10.4600000  2
     97    103    105    106     1  180.0000771  10.4600000  2
     98     97     95     96     1  0.0000000  0.0000000  2
     98     97    103    105     1  0.0000000  0.0000000  2
     99     97     95     96     1  0.0000000  0.0000000  2
    100     99     97     95     1  0.0000000  0.6508444  3
    100     99     97     98     1  0.0000000  0.6508444  3
    101     99     97     95     1  0.0000000  0.6508444  3
    101     99     97     98     1  0.0000000  0.6508444  3
    102     99     97     95     1  0.0000000  0.6508444  3
    102     99     97     98     1  0.0000000  0.6508444  3
    103     97     95     96     1  0.0000000  0.0000000  2
    103     97     99    100     1  0.0000000  0.6508444  3
    103     97     99    101     1  0.0000000  0.6508444  3
    103     97     99    102     1  0.0000000  0.6508444  3
    103    105    107    108     1  0.0000000  0.0000000  2
    104    103     97     98     1  0.0000000  3.3472000  1
    104    103     97     98     1  0.0000000  0.0000000  2
    104    103     97     98     1  180.0000771  0.3347200  3
    104    103    105    106     1  0.0000000  8.3680000  1
    104    103    105    106     1  180.0000771  10.4600000  2
     83     93     95     96     1  180.0000771  10.4600000  2
     84     83     81     82     1  0.0000000  0.0000000  2
     84     83     93     95     1  0.0000000  0.0000000  2
     85     83     81     82     1  0.0000000  0.0000000  2
     86     85     83     81     1  0.0000000  0.6508444  3
     86     85     83     84     1  0.0000000  0.6508444  3
     87     85     83     84     1  0.0000000  0.6508444  3
     88     87     85     83     1  0.0000000  0.6694400  3
     88     87     85     86     1  0.0000000  0.6508444  3
     89     87     85     83     1  0.0000000  0.6694400  3
     89     87     85     86     1  0.0000000  0.6508444  3
     90     87     85     83     1  0.0000000  0.6694400  3
     90     87     85     86     1  0.0000000  0.6508444  3
     91     85     83     84     1  0.0000000  1.0460000  1
     91     85     83     84     1  0.0000000  0.0000000  3
     91     85     87     88     1  0.0000000  1.0460000  1
     91     85     87     88     1  0.0000000  0.0000000  3
     91     85     87     89     1  0.0000000  1.0460000  1
     91     85     87     89     1  0.0000000  0.0000000  3
     91     85     87     90     1  0.0000000  1.0460000  1
     91     85     87     90     1  0.0000000  0.0000000  3
     92     91     85     83     1  180.0000771  0.0251040  1
     92     91     85     83     1  0.0000000  1.0501840  2
     92     91     85     83     1  0.0000000  0.9874240  3
     92     91     85     83     1  0.0000000  0.0543920  4
     92     91     85     86     1  0.0000000  0.6973333  3
     92     91     85     87     1  0.0000000  2.6903120  1
     92     91     85     87     1  180.0000771  0.3305360  2
     92     91     85     87     1  0.0000000  0.9874240  3
     92     91     85     87     1  0.0000000  0.2008320  4
     93     83     81     82     1  0.0000000  0.0000000  2
     93     83     85     86     1  0.0000000  0.6508444  3
     93     95     97     98     1  0.0000000  0.0000000  2
     94     93     83     84     1  0.0000000  3.3472000  1
     94     93     83     84     1  0.0000000  0.0000000  2
     94     93     83     84     1  180.0000771  0.3347200  3
     94     93     95     96     1  0.0000000  8.3680000  1
     94     93     95     96     1  180.0000771  10.4600000  2
     64     79     81     82     1  180.0000771  10.4600000  2
     65     64     62     63     1  0.0000000  0.0000000  2
     65     64     79     81     1  0.0000000  0.0000000  2
     66     64     62     63     1  0.0000000  0.0000000  2
     67     66     64     62     1  0.0000000  0.6508444  3
     67     66     64     65     1  0.0000000  0.6508444  3
     68     66     64     62     1  0.0000000  0.6508444  3
     68     66     64     65     1  0.0000000  0.6508444  3
     69     66     64     65     1  0.0000000  0.6508444  3
     70     69     66     64     1  0.0000000  0.6694400  3
     70     69     66     67     1  0.0000000  0.6276000  3
     70     69     66     68     1  0.0000000  0.6276000  3
     71     69     66     67     1  0.0000000  0.6694400  3
     71     69     66     68     1  0.0000000  0.6694400  3
     72     71     69     66     1  0.0000000  0.6694400  3
     72     71     69     70     1  0.0000000  0.6276000  3
     73     71     69     66     1  0.0000000  0.6694400  3
     73     71     69     70     1  0.0000000  0.6276000  3
     74     71     69     66     1  0.0000000  0.6694400  3
     74     71     69     70     1  0.0000000  0.6276000  3
     75     69     66     67     1  0.0000000  0.6694400  3
     75     69     66     68     1  0.0000000  0.6694400  3
     75     69     71     72     1  0.0000000  0.6694400  3
     75     69     71     73     1  0.0000000  0.6694400  3
     75     69     71     74     1  0.0000000  0.6694400  3
     76     75     69     66     1  0.0000000  0.6694400  3
     76     75     69     70     1  0.0000000  0.6276000  3
     76     75     69     71     1  0.0000000  0.6694400  3
     77     75     69     66     1  0.0000000  0.6694400  3
     77     75     69     70     1  0.0000000  0.6276000  3
     77     75     69     71     1  0.0000000  0.6694400  3
     78     75     69     66     1  0.0000000  0.6694400  3
     78     75     69     70     1  0.0000000  0.6276000  3
     78     75     69     71     1  0.0000000  0.6694400  3
     79     64     62     63     1  0.0000000  0.0000000  2
     79     64     66     67     1  0.0000000  0.6508444  3
     79     64     66     68     1  0.0000000  0.6508444  3
     79     81     83     84     1  0.0000000  0.0000000  2
     80     79     64     65     1  0.0000000  3.3472000  1
     80     79     64     65     1  0.0000000  0.0000000  2
     80     79     64     65     1  180.0000771  0.3347200  3
     80     79     81     82     1  0.0000000  8.3680000  1
     80     79     81     82     1  180.0000771  10.4600000  2
     53     60     62     63     1  180.0000771  10.4600000  2
     54     53     51     52     1  0.0000000  0.0000000  2
     54     53     60     62     1  0.0000000  0.0000000  2
     55     53     51     52     1  0.0000000  0.0000000  2
     56     55     53     51     1  0.0000000  0.6508444  3
     56     55     53     54     1  0.0000000  0.6508444  3
     57     55     53     51     1  0.0000000  0.6508444  3
     57     55     53     54     1  0.0000000  0.6508444  3
     58     55     53     54     1  0.0000000  1.0460000  1
     58     55     53     54     1  0.0000000  0.0000000  3
     59     58     55     53     1  0.0000000  0.8828240  1
     59     58     55     53     1  0.0000000  1.8576960  2
     59     58     55     53     1  0.0000000  1.1171280  3
     59     58     55     53     1  0.0000000  0.0292880  4
     59     58     55     56     1  0.0000000  0.6973333  3
     59     58     55     57     1  0.0000000  0.6973333  3
     60     53     51     52     1  0.0000000  0.0000000  2
     60     53     55     56     1  0.0000000  0.6508444  3
     60     53     55     57     1  0.0000000  0.6508444  3
     60     62     64     65     1  0.0000000  0.0000000  2
     61     60     53     54     1  0.0000000  3.3472000  1
     61     60     53     54     1  0.0000000  0.0000000  2
     61     60     53     54     1  180.0000771  0.3347200  3
     61     60     62     63     1  0.0000000  8.3680000  1
     61     60     62     63     1  180.0000771  10.4600000  2
     34     49     51     52     1  180.0000771  10.4600000  2
     35     34     32     33     1  0.0000000  0.0000000  2
     35     34     49     51     1  0.0000000  0.0000000  2
     36     34     32     33     1  0.0000000  0.0000000  2
     37     36     34     32     1  0.0000000  0.6508444  3
     37     36     34     35     1  0.0000000  0.6508444  3
     38     36     34     32     1  0.0000000  0.6508444  3
     38     36     34     35     1  0.0000000  0.6508444  3
     39     36     34     35     1  0.0000000  0.6508444  3
     40     39     36     34     1  0.0000000  0.6694400  3
     40     39     36     37     1  0.0000000  0.6276000  3
     40     39     36     38     1  0.0000000  0.6276000  3
     41     39     36     37     1  0.0000000  0.6694400  3
     41     39     36     38     1  0.0000000  0.6694400  3
     42     41     39     36     1  0.0000000  0.6694400  3
     42     41     39     40     1  0.0000000  0.6276000  3
     43     41     39     36     1  0.0000000  0.6694400  3
     43     41     39     40     1  0.0000000  0.6276000  3
     44     41     39     36     1  0.0000000  0.6694400  3
     44     41     39     40     1  0.0000000  0.6276000  3
     45     39     36     37     1  0.0000000  0.6694400  3
     45     39     36     38     1  0.0000000  0.6694400  3
     45     39     41     42     1  0.0000000  0.6694400  3
     45     39     41     43     1  0.0000000  0.6694400  3
     45     39     41     44     1  0.0000000  0.6694400  3
     46     45     39     36     1  0.0000000  0.6694400  3
     46     45     39     40     1  0.0000000  0.6276000  3
     46     45     39     41     1  0.0000000  0.6694400  3
     47     45     39     36     1  0.0000000  0.6694400  3
     47     45     39     40     1  0.0000000  0.6276000  3
     47     45     39     41     1  0.0000000  0.6694400  3
     48     45     39     36     1  0.0000000  0.6694400  3
     48     45     39     40     1  0.0000000  0.6276000  3
     48     45     39     41     1  0.0000000  0.6694400  3
     49     34     32     33     1  0.0000000  0.0000000  2
     49     34     36     37     1  0.0000000  0.6508444  3
     49     34     36     38     1  0.0000000  0.6508444  3
     49     51     53     54     1  0.0000000  0.0000000  2
     50     49     34     35     1  0.0000000  3.3472000  1
     50     49     34     35     1  0.0000000  0.0000000  2
     50     49     34     35     1  180.0000771  0.3347200  3
     50     49     51     52     1  0.0000000  8.3680000  1
     50     49     51     52     1  180.0000771  10.4600000  2
     24     30     32     33     1  180.0000771  10.4600000  2
     25     24     22     23     1  0.0000000  0.0000000  2
     25     24     30     32     1  0.0000000  0.0000000  2
     26     24     22     23     1  0.0000000  0.0000000  2
     27     26     24     22     1  0.0000000  0.6508444  3
     27     26     24     25     1  0.0000000  0.6508444  3
     28     26     24     22     1  0.0000000  0.6508444  3
     28     26     24     25     1  0.0000000  0.6508444  3
     29     26     24     22     1  0.0000000  0.6508444  3
     29     26     24     25     1  0.0000000  0.6508444  3
     30     24     22     23     1  0.0000000  0.0000000  2
     30     24     26     27     1  0.0000000  0.6508444  3
     30     24     26     28     1  0.0000000  0.6508444  3
     30     24     26     29     1  0.0000000  0.6508444  3
     30     32     34     35     1  0.0000000  0.0000000  2
     31     30     24     25     1  0.0000000  3.3472000  1
     31     30     24     25     1  0.0000000  0.0000000  2
     31     30     24     25     1  180.0000771  0.3347200  3
     31     30     32     33     1  0.0000000  8.3680000  1
     31     30     32     33     1  180.0000771  10.4600000  2
      5     20     22     23     1  180.0000771  10.4600000  2
      2      1      5      6     1  0.0000000  0.6508444  3
      3      1      5      6     1  0.0000000  0.6508444  3
      4      1      5      6     1  0.0000000  0.6508444  3
      6      5     20     22     1  0.0000000  0.0000000  2
      2      1      5      7     1  0.0000000  0.6508444  3
      3      1      5      7     1  0.0000000  0.6508444  3
      4      1      5      7     1  0.0000000  0.6508444  3
      1      5      7      8     1  0.0000000  0.6508444  3
      8      7      5      6     1  0.0000000  0.6508444  3
      1      5      7      9     1  0.0000000  0.6508444  3
      9      7      5      6     1  0.0000000  0.6508444  3
     10      7      5      6     1  0.0000000  0.6508444  3
     11     10      7      5     1  0.0000000  0.6694400  3
     11     10      7      8     1  0.0000000  0.6276000  3
     11     10      7      9     1  0.0000000  0.6276000  3
     12     10      7      8     1  0.0000000  0.6694400  3
     12     10      7      9     1  0.0000000  0.6694400  3
     13     12     10      7     1  0.0000000  0.6694400  3
     13     12     10     11     1  0.0000000  0.6276000  3
     14     12     10      7     1  0.0000000  0.6694400  3
     14     12     10     11     1  0.0000000  0.6276000  3
     15     12     10      7     1  0.0000000  0.6694400  3
     15     12     10     11     1  0.0000000  0.6276000  3
     16     10      7      8     1  0.0000000  0.6694400  3
     16     10      7      9     1  0.0000000  0.6694400  3
     16     10     12     13     1  0.0000000  0.6694400  3
     16     10     12     14     1  0.0000000  0.6694400  3
     16     10     12     15     1  0.0000000  0.6694400  3
     17     16     10      7     1  0.0000000  0.6694400  3
     17     16     10     11     1  0.0000000  0.6276000  3
     17     16     10     12     1  0.0000000  0.6694400  3
     18     16     10      7     1  0.0000000  0.6694400  3
     18     16     10     11     1  0.0000000  0.6276000  3
     18     16     10     12     1  0.0000000  0.6694400  3
     19     16     10      7     1  0.0000000  0.6694400  3
     19     16     10     11     1  0.0000000  0.6276000  3
     19     16     10     12     1  0.0000000  0.6694400  3
      2      1      5     20     1  0.0000000  0.6508444  3
      3      1      5     20     1  0.0000000  0.6508444  3
      4      1      5     20     1  0.0000000  0.6508444  3
     20      5      7      8     1  0.0000000  0.6508444  3
     20      5      7      9     1  0.0000000  0.6508444  3
     20     22     24     25     1  0.0000000  0.0000000  2
     21     20      5      6     1  0.0000000  0.0000000  2
     21     20     22     23     1  0.0000000  8.3680000  1
     21     20     22     23     1  180.0000771  10.4600000  2
    395    399    397    398     4  180.0000771  4.6024000  2
    374    378    376    377     4  180.0000771  4.6024000  2
    383    386    384    385     4  180.0000771  4.6024000  2
    384    388    386    387     4  180.0000771  4.6024000  2
    388    393    391    392     4  180.0000771  4.6024000  2
    383    391    393    394     4  180.0000771  4.6024000  2
    359    363    361    362     4  180.0000771  4.6024000  2
    348    352    350    351     4  180.0000771  4.6024000  2
    327    331    329    330     4  180.0000771  4.6024000  2
    336    339    337    338     4  180.0000771  4.6024000  2
    337    341    339    340     4  180.0000771  4.6024000  2
    341    346    344    345     4  180.0000771  4.6024000  2
    336    344    346    347     4  180.0000771  4.6024000  2
    308    312    310    311     4  180.0000771  4.6024000  2
    289    293    291    292     4  180.0000771  4.6024000  2
    246    250    248    249     4  180.0000771  4.6024000  2
    236    240    238    239     4  180.0000771  4.6024000  2
    224    228    226    227     4  180.0000771  4.6024000  2
    205    209    207    208     4  180.0000771  4.6024000  2
    186    190    188    189     4  180.0000771  4.6024000  2
    176    180    178    179     4  180.0000771  4.6024000  2
    165    169    167    168     4  180.0000771  4.6024000  2
    149    153    151    152     4  180.0000771  4.6024000  2
    132    136    134    135     4  180.0000771  4.6024000  2
    115    119    117    118     4  180.0000771  4.6024000  2
    127    130    129    131     4  180.0000771  4.1840000  2
    103    107    105    106     4  180.0000771  4.6024000  2
     93     97     95     96     4  180.0000771  4.6024000  2
     79     83     81     82     4  180.0000771  4.6024000  2
     60     64     62     63     4  180.0000771  4.6024000  2
     49     53     51     52     4  180.0000771  4.6024000  2
     30     34     32     33     4  180.0000771  4.6024000  2
     20     24     22     23     4  180.0000771  4.6024000  2


[ moleculetype ]
; Name            nrexcl
system2          3

[ atoms ]
;   nr       type  resnr residue  atom   cgnr    charge       mass  typeB    chargeB      massB
; residue    1 SER rtp SER q 1.0
    1         N3      1    SER      N      1 0.18490000  14.010000   ; qtot 0.184900
    2          H      1    SER     H1      2 0.18980000   1.008000   ; qtot 0.374700
    3          H      1    SER     H2      3 0.18980000   1.008000   ; qtot 0.564500
    4          H      1    SER     H3      4 0.18980000   1.008000   ; qtot 0.754300
    5         CX      1    SER     CA      5 0.05670000  12.010000   ; qtot 0.811000
    6         HP      1    SER     HA      6 0.07820000   1.008000   ; qtot 0.889200
    7         2C      1    SER     CB      7 0.25960000  12.010000   ; qtot 1.148800
    8         H1      1    SER    HB2      8 0.02730000   1.008000   ; qtot 1.176100
    9         H1      1    SER    HB3      9 0.02730000   1.008000   ; qtot 1.203400
   10         OH      1    SER     OG     10 -0.67140000  16.000000   ; qtot 0.532000
   11         HO      1    SER     HG     11 0.42390000   1.008000   ; qtot 0.955900
   12          C      1    SER      C     12 0.61630000  12.010000   ; qtot 1.572200
   13          O      1    SER      O     13 -0.57220000  16.000000   ; qtot 1.000000
; residue    2 GLU rtp GLU q -1.0
   14          N      2    GLU      N     14 -0.51630000  14.010000   ; qtot 0.483700
   15          H      2    GLU      H     15 0.29360000   1.008000   ; qtot 0.777300
   16         CX      2    GLU     CA     16 0.03970000  12.010000   ; qtot 0.817000
   17         H1      2    GLU     HA     17 0.11050000   1.008000   ; qtot 0.927500
   18         2C      2    GLU     CB     18 0.05600000  12.010000   ; qtot 0.983500
   19         HC      2    GLU    HB2     19 -0.01730000   1.008000   ; qtot 0.966200
   20         HC      2    GLU    HB3     20 -0.01730000   1.008000   ; qtot 0.948900
   21         2C      2    GLU     CG     21 0.01360000  12.010000   ; qtot 0.962500
   22         HC      2    GLU    HG2     22 -0.04250000   1.008000   ; qtot 0.920000
   23         HC      2    GLU    HG3     23 -0.04250000   1.008000   ; qtot 0.877500
   24         CO      2    GLU     CD     24 0.80540000  12.010000   ; qtot 1.682900
   25         O2      2    GLU    OE1     25 -0.81880000  16.000000   ; qtot 0.864100
   26         O2      2    GLU    OE2     26 -0.81880000  16.000000   ; qtot 0.045300
   27          C      2    GLU      C     27 0.53660000  12.010000   ; qtot 0.581900
   28          O      2    GLU      O     28 -0.58190000  16.000000   ; qtot 0.000000
; residue    3 ALA rtp ALA q -0.0
   29          N      3    ALA      N     29 -0.41570000  14.010000   ; qtot -0.415700
   30          H      3    ALA      H     30 0.27190000   1.008000   ; qtot -0.143800
   31         CX      3    ALA     CA     31 0.03370000  12.010000   ; qtot -0.110100
   32         H1      3    ALA     HA     32 0.08230000   1.008000   ; qtot -0.027800
   33         CT      3    ALA     CB     33 -0.18250000  12.010000   ; qtot -0.210300
   34         HC      3    ALA    HB1     34 0.06030000   1.008000   ; qtot -0.150000
   35         HC      3    ALA    HB2     35 0.06030000   1.008000   ; qtot -0.089700
   36         HC      3    ALA    HB3     36 0.06030000   1.008000   ; qtot -0.029400
   37          C      3    ALA      C     37 0.59730000  12.010000   ; qtot 0.567900
   38          O      3    ALA      O     38 -0.56790000  16.000000   ; qtot 0.000000
; residue    4 SER rtp SER q -0.0
   39          N      4    SER      N     39 -0.41570000  14.010000   ; qtot -0.415700
   40          H      4    SER      H     40 0.27190000   1.008000   ; qtot -0.143800
   41         CX      4    SER     CA     41 -0.02490000  12.010000   ; qtot -0.168700
   42         H1      4    SER     HA     42 0.08430000   1.008000   ; qtot -0.084400
   43         2C      4    SER     CB     43 0.21170000  12.010000   ; qtot 0.127300
   44         H1      4    SER    HB2     44 0.03520000   1.008000   ; qtot 0.162500
   45         H1      4    SER    HB3     45 0.03520000   1.008000   ; qtot 0.197700
   46         OH      4    SER     OG     46 -0.65460000  16.000000   ; qtot -0.456900
   47         HO      4    SER     HG     47 0.42750000   1.008000   ; qtot -0.029400
   48          C      4    SER      C     48 0.59730000  12.010000   ; qtot 0.567900
   49          O      4    SER      O     49 -0.56790000  16.000000   ; qtot -0.000000
; residue    5 MET rtp MET q -0.0
   50          N      5    MET      N     50 -0.41570000  14.010000   ; qtot -0.415700
   51          H      5    MET      H     51 0.27190000   1.008000   ; qtot -0.143800
   52         CX      5    MET     CA     52 -0.02370000  12.010000   ; qtot -0.167500
   53         H1      5    MET     HA     53 0.08800000   1.008000   ; qtot -0.079500
   54         2C      5    MET     CB     54 0.03420000  12.010000   ; qtot -0.045300
   55         HC      5    MET    HB2     55 0.02410000   1.008000   ; qtot -0.021200
   56         HC      5    MET    HB3     56 0.02410000   1.008000   ; qtot 0.002900
   57         2C      5    MET     CG     57 0.00180000  12.010000   ; qtot 0.004700
   58         H1      5    MET    HG2     58 0.04400000   1.008000   ; qtot 0.048700
   59         H1      5    MET    HG3     59 0.04400000   1.008000   ; qtot 0.092700
   60          S      5    MET     SD     60 -0.27370000  32.060000   ; qtot -0.181000
   61         CT      5    MET     CE     61 -0.05360000  12.010000   ; qtot -0.234600
   62         H1      5    MET    HE1     62 0.06840000   1.008000   ; qtot -0.166200
   63         H1      5    MET    HE2     63 0.06840000   1.008000   ; qtot -0.097800
   64         H1      5    MET    HE3     64 0.06840000   1.008000   ; qtot -0.029400
   65          C      5    MET      C     65 0.59730000  12.010000   ; qtot 0.567900
   66          O      5    MET      O     66 -0.56790000  16.000000   ; qtot -0.000000
; residue    6 MET rtp MET q -0.0
   67          N      6    MET      N     67 -0.41570000  14.010000   ; qtot -0.415700
   68          H      6    MET      H     68 0.27190000   1.008000   ; qtot -0.143800
   69         CX      6    MET     CA     69 -0.02370000  12.010000   ; qtot -0.167500
   70         H1      6    MET     HA     70 0.08800000   1.008000   ; qtot -0.079500
   71         2C      6    MET     CB     71 0.03420000  12.010000   ; qtot -0.045300
   72         HC      6    MET    HB2     72 0.02410000   1.008000   ; qtot -0.021200
   73         HC      6    MET    HB3     73 0.02410000   1.008000   ; qtot 0.002900
   74         2C      6    MET     CG     74 0.00180000  12.010000   ; qtot 0.004700
   75         H1      6    MET    HG2     75 0.04400000   1.008000   ; qtot 0.048700
   76         H1      6    MET    HG3     76 0.04400000   1.008000   ; qtot 0.092700
   77          S      6    MET     SD     77 -0.27370000  32.060000   ; qtot -0.181000
   78         CT      6    MET     CE     78 -0.05360000  12.010000   ; qtot -0.234600
   79         H1      6    MET    HE1     79 0.06840000   1.008000   ; qtot -0.166200
   80         H1      6    MET    HE2     80 0.06840000   1.008000   ; qtot -0.097800
   81         H1      6    MET    HE3     81 0.06840000   1.008000   ; qtot -0.029400
   82          C      6    MET      C     82 0.59730000  12.010000   ; qtot 0.567900
   83          O      6    MET      O     83 -0.56790000  16.000000   ; qtot -0.000000
; residue    7 GLY rtp GLY q -0.0
   84          N      7    GLY      N     84 -0.41570000  14.010000   ; qtot -0.415700
   85          H      7    GLY      H     85 0.27190000   1.008000   ; qtot -0.143800
   86         CX      7    GLY     CA     86 -0.02520000  12.010000   ; qtot -0.169000
   87         H1      7    GLY    HA2     87 0.06980000   1.008000   ; qtot -0.099200
   88         H1      7    GLY    HA3     88 0.06980000   1.008000   ; qtot -0.029400
   89          C      7    GLY      C     89 0.59730000  12.010000   ; qtot 0.567900
   90          O      7    GLY      O     90 -0.56790000  16.000000   ; qtot -0.000000
; residue    8 LEU rtp LEU q -0.0
   91          N      8    LEU      N     91 -0.41570000  14.010000   ; qtot -0.415700
   92          H      8    LEU      H     92 0.27190000   1.008000   ; qtot -0.143800
   93         CX      8    LEU     CA     93 -0.05180000  12.010000   ; qtot -0.195600
   94         H1      8    LEU     HA     94 0.09220000   1.008000   ; qtot -0.103400
   95         2C      8    LEU     CB     95 -0.11020000  12.010000   ; qtot -0.213600
   96         HC      8    LEU    HB2     96 0.04570000   1.008000   ; qtot -0.167900
   97         HC      8    LEU    HB3     97 0.04570000   1.008000   ; qtot -0.122200
   98         3C      8    LEU     CG     98 0.35310000  12.010000   ; qtot 0.230900
   99         HC      8    LEU     HG     99 -0.03610000   1.008000   ; qtot 0.194800
  100         CT      8    LEU    CD1    100 -0.41210000  12.010000   ; qtot -0.217300
  101         HC      8    LEU   HD11    101 0.10000000   1.008000   ; qtot -0.117300
  102         HC      8    LEU   HD12    102 0.10000000   1.008000   ; qtot -0.017300
  103         HC      8    LEU   HD13    103 0.10000000   1.008000   ; qtot 0.082700
  104         CT      8    LEU    CD2    104 -0.41210000  12.010000   ; qtot -0.329400
  105         HC      8    LEU   HD21    105 0.10000000   1.008000   ; qtot -0.229400
  106         HC      8    LEU   HD22    106 0.10000000   1.008000   ; qtot -0.129400
  107         HC      8    LEU   HD23    107 0.10000000   1.008000   ; qtot -0.029400
  108          C      8    LEU      C    108 0.59730000  12.010000   ; qtot 0.567900
  109          O      8    LEU      O    109 -0.56790000  16.000000   ; qtot -0.000000
; residue    9 LEU rtp LEU q -0.0
  110          N      9    LEU      N    110 -0.41570000  14.010000   ; qtot -0.415700
  111          H      9    LEU      H    111 0.27190000   1.008000   ; qtot -0.143800
  112         CX      9    LEU     CA    112 -0.05180000  12.010000   ; qtot -0.195600
  113         H1      9    LEU     HA    113 0.09220000   1.008000   ; qtot -0.103400
  114         2C      9    LEU     CB    114 -0.11020000  12.010000   ; qtot -0.213600
  115         HC      9    LEU    HB2    115 0.04570000   1.008000   ; qtot -0.167900
  116         HC      9    LEU    HB3    116 0.04570000   1.008000   ; qtot -0.122200
  117         3C      9    LEU     CG    117 0.35310000  12.010000   ; qtot 0.230900
  118         HC      9    LEU     HG    118 -0.03610000   1.008000   ; qtot 0.194800
  119         CT      9    LEU    CD1    119 -0.41210000  12.010000   ; qtot -0.217300
  120         HC      9    LEU   HD11    120 0.10000000   1.008000   ; qtot -0.117300
  121         HC      9    LEU   HD12    121 0.10000000   1.008000   ; qtot -0.017300
  122         HC      9    LEU   HD13    122 0.10000000   1.008000   ; qtot 0.082700
  123         CT      9    LEU    CD2    123 -0.41210000  12.010000   ; qtot -0.329400
  124         HC      9    LEU   HD21    124 0.10000000   1.008000   ; qtot -0.229400
  125         HC      9    LEU   HD22    125 0.10000000   1.008000   ; qtot -0.129400
  126         HC      9    LEU   HD23    126 0.10000000   1.008000   ; qtot -0.029400
  127          C      9    LEU      C    127 0.59730000  12.010000   ; qtot 0.567900
  128          O      9    LEU      O    128 -0.56790000  16.000000   ; qtot -0.000000
; residue   10 THR rtp THR q 0.0
  129          N     10    THR      N    129 -0.41570000  14.010000   ; qtot -0.415700
  130          H     10    THR      H    130 0.27190000   1.008000   ; qtot -0.143800
  131         CX     10    THR     CA    131 -0.03890000  12.010000   ; qtot -0.182700
  132         H1     10    THR     HA    132 0.10070000   1.008000   ; qtot -0.082000
  133         3C     10    THR     CB    133 0.36540000  12.010000   ; qtot 0.283400
  134         H1     10    THR     HB    134 0.00430000   1.008000   ; qtot 0.287700
  135         CT     10    THR    CG2    135 -0.24380000  12.010000   ; qtot 0.043900
  136         HC     10    THR   HG21    136 0.06420000   1.008000   ; qtot 0.108100
  137         HC     10    THR   HG22    137 0.06420000   1.008000   ; qtot 0.172300
  138         HC     10    THR   HG23    138 0.06420000   1.008000   ; qtot 0.236500
  139         OH     10    THR    OG1    139 -0.67610000  16.000000   ; qtot -0.439600
  140         HO     10    THR    HG1    140 0.41020000   1.008000   ; qtot -0.029400
  141          C     10    THR      C    141 0.59730000  12.010000   ; qtot 0.567900
  142          O     10    THR      O    142 -0.56790000  16.000000   ; qtot -0.000000
; residue   11 ASN rtp ASN q 0.0
  143          N     11    ASN      N    143 -0.41570000  14.010000   ; qtot -0.415700
  144          H     11    ASN      H    144 0.27190000   1.008000   ; qtot -0.143800
  145         CX     11    ASN     CA    145 0.01430000  12.010000   ; qtot -0.129500
  146         H1     11    ASN     HA    146 0.10480000   1.008000   ; qtot -0.024700
  147         2C     11    ASN     CB    147 -0.20410000  12.010000   ; qtot -0.228800
  148         HC     11    ASN    HB2    148 0.07970000   1.008000   ; qtot -0.149100
  149         HC     11    ASN    HB3    149 0.07970000   1.008000   ; qtot -0.069400
  150          C     11    ASN     CG    150 0.71300000  12.010000   ; qtot 0.643600
  151          O     11    ASN    OD1    151 -0.59310000  16.000000   ; qtot 0.050500
  152          N     11    ASN    ND2    152 -0.91910000  14.010000   ; qtot -0.868600
  153          H     11    ASN   HD21    153 0.41960000   1.008000   ; qtot -0.449000
  154          H     11    ASN   HD22    154 0.41960000   1.008000   ; qtot -0.029400
  155          C     11    ASN      C    155 0.59730000  12.010000   ; qtot 0.567900
  156          O     11    ASN      O    156 -0.56790000  16.000000   ; qtot -0.000000
; residue   12 LEU rtp LEU q -0.0
  157          N     12    LEU      N    157 -0.41570000  14.010000   ; qtot -0.415700
  158          H     12    LEU      H    158 0.27190000   1.008000   ; qtot -0.143800
  159         CX     12    LEU     CA    159 -0.05180000  12.010000   ; qtot -0.195600
  160         H1     12    LEU     HA    160 0.09220000   1.008000   ; qtot -0.103400
  161         2C     12    LEU     CB    161 -0.11020000  12.010000   ; qtot -0.213600
  162         HC     12    LEU    HB2    162 0.04570000   1.008000   ; qtot -0.167900
  163         HC     12    LEU    HB3    163 0.04570000   1.008000   ; qtot -0.122200
  164         3C     12    LEU     CG    164 0.35310000  12.010000   ; qtot 0.230900
  165         HC     12    LEU     HG    165 -0.03610000   1.008000   ; qtot 0.194800
  166         CT     12    LEU    CD1    166 -0.41210000  12.010000   ; qtot -0.217300
  167         HC     12    LEU   HD11    167 0.10000000   1.008000   ; qtot -0.117300
  168         HC     12    LEU   HD12    168 0.10000000   1.008000   ; qtot -0.017300
  169         HC     12    LEU   HD13    169 0.10000000   1.008000   ; qtot 0.082700
  170         CT     12    LEU    CD2    170 -0.41210000  12.010000   ; qtot -0.329400
  171         HC     12    LEU   HD21    171 0.10000000   1.008000   ; qtot -0.229400
  172         HC     12    LEU   HD22    172 0.10000000   1.008000   ; qtot -0.129400
  173         HC     12    LEU   HD23    173 0.10000000   1.008000   ; qtot -0.029400
  174          C     12    LEU      C    174 0.59730000  12.010000   ; qtot 0.567900
  175          O     12    LEU      O    175 -0.56790000  16.000000   ; qtot -0.000000
; residue   13 ALA rtp ALA q -0.0
  176          N     13    ALA      N    176 -0.41570000  14.010000   ; qtot -0.415700
  177          H     13    ALA      H    177 0.27190000   1.008000   ; qtot -0.143800
  178         CX     13    ALA     CA    178 0.03370000  12.010000   ; qtot -0.110100
  179         H1     13    ALA     HA    179 0.08230000   1.008000   ; qtot -0.027800
  180         CT     13    ALA     CB    180 -0.18250000  12.010000   ; qtot -0.210300
  181         HC     13    ALA    HB1    181 0.06030000   1.008000   ; qtot -0.150000
  182         HC     13    ALA    HB2    182 0.06030000   1.008000   ; qtot -0.089700
  183         HC     13    ALA    HB3    183 0.06030000   1.008000   ; qtot -0.029400
  184          C     13    ALA      C    184 0.59730000  12.010000   ; qtot 0.567900
  185          O     13    ALA      O    185 -0.56790000  16.000000   ; qtot -0.000000
; residue   14 ASP rtp ASP q -1.0
  186          N     14    ASP      N    186 -0.51630000  14.010000   ; qtot -0.516300
  187          H     14    ASP      H    187 0.29360000   1.008000   ; qtot -0.222700
  188         CX     14    ASP     CA    188 0.03810000  12.010000   ; qtot -0.184600
  189         H1     14    ASP     HA    189 0.08800000   1.008000   ; qtot -0.096600
  190         2C     14    ASP     CB    190 -0.03030000  12.010000   ; qtot -0.126900
  191         HC     14    ASP    HB2    191 -0.01220000   1.008000   ; qtot -0.139100
  192         HC     14    ASP    HB3    192 -0.01220000   1.008000   ; qtot -0.151300
  193         CO     14    ASP     CG    193 0.79940000  12.010000   ; qtot 0.648100
  194         O2     14    ASP    OD1    194 -0.80140000  16.000000   ; qtot -0.153300
  195         O2     14    ASP    OD2    195 -0.80140000  16.000000   ; qtot -0.954700
  196          C     14    ASP      C    196 0.53660000  12.010000   ; qtot -0.418100
  197          O     14    ASP      O    197 -0.58190000  16.000000   ; qtot -1.000000
; residue   15 ARG rtp ARG q 1.0
  198          N     15    ARG      N    198 -0.34790000  14.010000   ; qtot -1.347900
  199          H     15    ARG      H    199 0.27470000   1.008000   ; qtot -1.073200
  200         CX     15    ARG     CA    200 -0.26370000  12.010000   ; qtot -1.336900
  201         H1     15    ARG     HA    201 0.15600000   1.008000   ; qtot -1.180900
  202         C8     15    ARG     CB    202 -0.00070000  12.010000   ; qtot -1.181600
  203         HC     15    ARG    HB2    203 0.03270000   1.008000   ; qtot -1.148900
  204         HC     15    ARG    HB3    204 0.03270000   1.008000   ; qtot -1.116200
  205         C8     15    ARG     CG    205 0.03900000  12.010000   ; qtot -1.077200
  206         HC     15    ARG    HG2    206 0.02850000   1.008000   ; qtot -1.048700
  207         HC     15    ARG    HG3    207 0.02850000   1.008000   ; qtot -1.020200
  208         C8     15    ARG     CD    208 0.04860000  12.010000   ; qtot -0.971600
  209         H1     15    ARG    HD2    209 0.06870000   1.008000   ; qtot -0.902900
  210         H1     15    ARG    HD3    210 0.06870000   1.008000   ; qtot -0.834200
  211         N2     15    ARG     NE    211 -0.52950000  14.010000   ; qtot -1.363700
  212          H     15    ARG     HE    212 0.34560000   1.008000   ; qtot -1.018100
  213         CA     15    ARG     CZ    213 0.80760000  12.010000   ; qtot -0.210500
  214         N2     15    ARG    NH1    214 -0.86270000  14.010000   ; qtot -1.073200
  215          H     15    ARG   HH11    215 0.44780000   1.008000   ; qtot -0.625400
  216          H     15    ARG   HH12    216 0.44780000   1.008000   ; qtot -0.177600
  217         N2     15    ARG    NH2    217 -0.86270000  14.010000   ; qtot -1.040300
  218          H     15    ARG   HH21    218 0.44780000   1.008000   ; qtot -0.592500
  219          H     15    ARG   HH22    219 0.44780000   1.008000   ; qtot -0.144700
  220          C     15    ARG      C    220 0.73410000  12.010000   ; qtot 0.589400
  221          O     15    ARG      O    221 -0.58940000  16.000000   ; qtot -0.000000
; residue   16 GLU rtp GLU q -1.0
  222          N     16    GLU      N    222 -0.51630000  14.010000   ; qtot -0.516300
  223          H     16    GLU      H    223 0.29360000   1.008000   ; qtot -0.222700
  224         CX     16    GLU     CA    224 0.03970000  12.010000   ; qtot -0.183000
  225         H1     16    GLU     HA    225 0.11050000   1.008000   ; qtot -0.072500
  226         2C     16    GLU     CB    226 0.05600000  12.010000   ; qtot -0.016500
  227         HC     16    GLU    HB2    227 -0.01730000   1.008000   ; qtot -0.033800
  228         HC     16    GLU    HB3    228 -0.01730000   1.008000   ; qtot -0.051100
  229         2C     16    GLU     CG    229 0.01360000  12.010000   ; qtot -0.037500
  230         HC     16    GLU    HG2    230 -0.04250000   1.008000   ; qtot -0.080000
  231         HC     16    GLU    HG3    231 -0.04250000   1.008000   ; qtot -0.122500
  232         CO     16    GLU     CD    232 0.80540000  12.010000   ; qtot 0.682900
  233         O2     16    GLU    OE1    233 -0.81880000  16.000000   ; qtot -0.135900
  234         O2     16    GLU    OE2    234 -0.81880000  16.000000   ; qtot -0.954700
  235          C     16    GLU      C    235 0.53660000  12.010000   ; qtot -0.418100
  236          O     16    GLU      O    236 -0.58190000  16.000000   ; qtot -1.000000
; residue   17 LEU rtp LEU q -0.0
  237          N     17    LEU      N    237 -0.41570000  14.010000   ; qtot -1.415700
  238          H     17    LEU      H    238 0.27190000   1.008000   ; qtot -1.143800
  239         CX     17    LEU     CA    239 -0.05180000  12.010000   ; qtot -1.195600
  240         H1     17    LEU     HA    240 0.09220000   1.008000   ; qtot -1.103400
  241         2C     17    LEU     CB    241 -0.11020000  12.010000   ; qtot -1.213600
  242         HC     17    LEU    HB2    242 0.04570000   1.008000   ; qtot -1.167900
  243         HC     17    LEU    HB3    243 0.04570000   1.008000   ; qtot -1.122200
  244         3C     17    LEU     CG    244 0.35310000  12.010000   ; qtot -0.769100
  245         HC     17    LEU     HG    245 -0.03610000   1.008000   ; qtot -0.805200
  246         CT     17    LEU    CD1    246 -0.41210000  12.010000   ; qtot -1.217300
  247         HC     17    LEU   HD11    247 0.10000000   1.008000   ; qtot -1.117300
  248         HC     17    LEU   HD12    248 0.10000000   1.008000   ; qtot -1.017300
  249         HC     17    LEU   HD13    249 0.10000000   1.008000   ; qtot -0.917300
  250         CT     17    LEU    CD2    250 -0.41210000  12.010000   ; qtot -1.329400
  251         HC     17    LEU   HD21    251 0.10000000   1.008000   ; qtot -1.229400
  252         HC     17    LEU   HD22    252 0.10000000   1.008000   ; qtot -1.129400
  253         HC     17    LEU   HD23    253 0.10000000   1.008000   ; qtot -1.029400
  254          C     17    LEU      C    254 0.59730000  12.010000   ; qtot -0.432100
  255          O     17    LEU      O    255 -0.56790000  16.000000   ; qtot -1.000000
; residue   18 VAL rtp VAL q -0.0
  256          N     18    VAL      N    256 -0.41570000  14.010000   ; qtot -1.415700
  257          H     18    VAL      H    257 0.27190000   1.008000   ; qtot -1.143800
  258         CX     18    VAL     CA    258 -0.08750000  12.010000   ; qtot -1.231300
  259         H1     18    VAL     HA    259 0.09690000   1.008000   ; qtot -1.134400
  260         3C     18    VAL     CB    260 0.29850000  12.010000   ; qtot -0.835900
  261         HC     18    VAL     HB    261 -0.02970000   1.008000   ; qtot -0.865600
  262         CT     18    VAL    CG1    262 -0.31920000  12.010000   ; qtot -1.184800
  263         HC     18    VAL   HG11    263 0.07910000   1.008000   ; qtot -1.105700
  264         HC     18    VAL   HG12    264 0.07910000   1.008000   ; qtot -1.026600
  265         HC     18    VAL   HG13    265 0.07910000   1.008000   ; qtot -0.947500
  266         CT     18    VAL    CG2    266 -0.31920000  12.010000   ; qtot -1.266700
  267         HC     18    VAL   HG21    267 0.07910000   1.008000   ; qtot -1.187600
  268         HC     18    VAL   HG22    268 0.07910000   1.008000   ; qtot -1.108500
  269         HC     18    VAL   HG23    269 0.07910000   1.008000   ; qtot -1.029400
  270          C     18    VAL      C    270 0.59730000  12.010000   ; qtot -0.432100
  271          O     18    VAL      O    271 -0.56790000  16.000000   ; qtot -1.000000
; residue   19 HIE rtp HIE q -0.0
  272          N     19    HIE      N    272 -0.41570000  14.010000   ; qtot -1.415700
  273          H     19    HIE      H    273 0.27190000   1.008000   ; qtot -1.143800
  274         CX     19    HIE     CA    274 -0.05810000  12.010000   ; qtot -1.201900
  275         H1     19    HIE     HA    275 0.13600000   1.008000   ; qtot -1.065900
  276         CT     19    HIE     CB    276 -0.00740000  12.010000   ; qtot -1.073300
  277         HC     19    HIE    HB2    277 0.03670000   1.008000   ; qtot -1.036600
  278         HC     19    HIE    HB3    278 0.03670000   1.008000   ; qtot -0.999900
  279         CC     19    HIE     CG    279 0.18680000  12.010000   ; qtot -0.813100
  280         NB     19    HIE    ND1    280 -0.54320000  14.010000   ; qtot -1.356300
  281         CR     19    HIE    CE1    281 0.16350000  12.010000   ; qtot -1.192800
  282         H5     19    HIE    HE1    282 0.14350000   1.008000   ; qtot -1.049300
  283         NA     19    HIE    NE2    283 -0.27950000  14.010000   ; qtot -1.328800
  284          H     19    HIE    HE2    284 0.33390000   1.008000   ; qtot -0.994900
  285         CW     19    HIE    CD2    285 -0.22070000  12.010000   ; qtot -1.215600
  286         H4     19    HIE    HD2    286 0.18620000   1.008000   ; qtot -1.029400
  287          C     19    HIE      C    287 0.59730000  12.010000   ; qtot -0.432100
  288          O     19    HIE      O    288 -0.56790000  16.000000   ; qtot -1.000000
; residue   20 MET rtp MET q -0.0
  289          N     20    MET      N    289 -0.41570000  14.010000   ; qtot -1.415700
  290          H     20    MET      H    290 0.27190000   1.008000   ; qtot -1.143800
  291         CX     20    MET     CA    291 -0.02370000  12.010000   ; qtot -1.167500
  292         H1     20    MET     HA    292 0.08800000   1.008000   ; qtot -1.079500
  293         2C     20    MET     CB    293 0.03420000  12.010000   ; qtot -1.045300
  294         HC     20    MET    HB2    294 0.02410000   1.008000   ; qtot -1.021200
  295         HC     20    MET    HB3    295 0.02410000   1.008000   ; qtot -0.997100
  296         2C     20    MET     CG    296 0.00180000  12.010000   ; qtot -0.995300
  297         H1     20    MET    HG2    297 0.04400000   1.008000   ; qtot -0.951300
  298         H1     20    MET    HG3    298 0.04400000   1.008000   ; qtot -0.907300
  299          S     20    MET     SD    299 -0.27370000  32.060000   ; qtot -1.181000
  300         CT     20    MET     CE    300 -0.05360000  12.010000   ; qtot -1.234600
  301         H1     20    MET    HE1    301 0.06840000   1.008000   ; qtot -1.166200
  302         H1     20    MET    HE2    302 0.06840000   1.008000   ; qtot -1.097800
  303         H1     20    MET    HE3    303 0.06840000   1.008000   ; qtot -1.029400
  304          C     20    MET      C    304 0.59730000  12.010000   ; qtot -0.432100
  305          O     20    MET      O    305 -0.56790000  16.000000   ; qtot -1.000000
; residue   21 ILE rtp ILE q -0.0
  306          N     21    ILE      N    306 -0.41570000  14.010000   ; qtot -1.415700
  307          H     21    ILE      H    307 0.27190000   1.008000   ; qtot -1.143800
  308         CX     21    ILE     CA    308 -0.05970000  12.010000   ; qtot -1.203500
  309         H1     21    ILE     HA    309 0.08690000   1.008000   ; qtot -1.116600
  310         3C     21    ILE     CB    310 0.13030000  12.010000   ; qtot -0.986300
  311         HC     21    ILE     HB    311 0.01870000   1.008000   ; qtot -0.967600
  312         CT     21    ILE    CG2    312 -0.32040000  12.010000   ; qtot -1.288000
  313         HC     21    ILE   HG21    313 0.08820000   1.008000   ; qtot -1.199800
  314         HC     21    ILE   HG22    314 0.08820000   1.008000   ; qtot -1.111600
  315         HC     21    ILE   HG23    315 0.08820000   1.008000   ; qtot -1.023400
  316         2C     21    ILE    CG1    316 -0.04300000  12.010000   ; qtot -1.066400
  317         HC     21    ILE   HG12    317 0.02360000   1.008000   ; qtot -1.042800
  318         HC     21    ILE   HG13    318 0.02360000   1.008000   ; qtot -1.019200
  319         CT     21    ILE    CD1    319 -0.06600000  12.010000   ; qtot -1.085200
  320         HC     21    ILE   HD11    320 0.01860000   1.008000   ; qtot -1.066600
  321         HC     21    ILE   HD12    321 0.01860000   1.008000   ; qtot -1.048000
  322         HC     21    ILE   HD13    322 0.01860000   1.008000   ; qtot -1.029400
  323          C     21    ILE      C    323 0.59730000  12.010000   ; qtot -0.432100
  324          O     21    ILE      O    324 -0.56790000  16.000000   ; qtot -1.000000
; residue   22 ASN rtp ASN q 0.0
  325          N     22    ASN      N    325 -0.41570000  14.010000   ; qtot -1.415700
  326          H     22    ASN      H    326 0.27190000   1.008000   ; qtot -1.143800
  327         CX     22    ASN     CA    327 0.01430000  12.010000   ; qtot -1.129500
  328         H1     22    ASN     HA    328 0.10480000   1.008000   ; qtot -1.024700
  329         2C     22    ASN     CB    329 -0.20410000  12.010000   ; qtot -1.228800
  330         HC     22    ASN    HB2    330 0.07970000   1.008000   ; qtot -1.149100
  331         HC     22    ASN    HB3    331 0.07970000   1.008000   ; qtot -1.069400
  332          C     22    ASN     CG    332 0.71300000  12.010000   ; qtot -0.356400
  333          O     22    ASN    OD1    333 -0.59310000  16.000000   ; qtot -0.949500
  334          N     22    ASN    ND2    334 -0.91910000  14.010000   ; qtot -1.868600
  335          H     22    ASN   HD21    335 0.41960000   1.008000   ; qtot -1.449000
  336          H     22    ASN   HD22    336 0.41960000   1.008000   ; qtot -1.029400
  337          C     22    ASN      C    337 0.59730000  12.010000   ; qtot -0.432100
  338          O     22    ASN      O    338 -0.56790000  16.000000   ; qtot -1.000000
; residue   23 TRP rtp TRP q -0.0
  339          N     23    TRP      N    339 -0.41570000  14.010000   ; qtot -1.415700
  340          H     23    TRP      H    340 0.27190000   1.008000   ; qtot -1.143800
  341         CX     23    TRP     CA    341 -0.02750000  12.010000   ; qtot -1.171300
  342         H1     23    TRP     HA    342 0.11230000   1.008000   ; qtot -1.059000
  343         CT     23    TRP     CB    343 -0.00500000  12.010000   ; qtot -1.064000
  344         HC     23    TRP    HB2    344 0.03390000   1.008000   ; qtot -1.030100
  345         HC     23    TRP    HB3    345 0.03390000   1.008000   ; qtot -0.996200
  346         C*     23    TRP     CG    346 -0.14150000  12.010000   ; qtot -1.137700
  347         CW     23    TRP    CD1    347 -0.16380000  12.010000   ; qtot -1.301500
  348         H4     23    TRP    HD1    348 0.20620000   1.008000   ; qtot -1.095300
  349         NA     23    TRP    NE1    349 -0.34180000  14.010000   ; qtot -1.437100
  350          H     23    TRP    HE1    350 0.34120000   1.008000   ; qtot -1.095900
  351         CN     23    TRP    CE2    351 0.13800000  12.010000   ; qtot -0.957900
  352         CA     23    TRP    CZ2    352 -0.26010000  12.010000   ; qtot -1.218000
  353         HA     23    TRP    HZ2    353 0.15720000   1.008000   ; qtot -1.060800
  354         CA     23    TRP    CH2    354 -0.11340000  12.010000   ; qtot -1.174200
  355         HA     23    TRP    HH2    355 0.14170000   1.008000   ; qtot -1.032500
  356         CA     23    TRP    CZ3    356 -0.19720000  12.010000   ; qtot -1.229700
  357         HA     23    TRP    HZ3    357 0.14470000   1.008000   ; qtot -1.085000
  358         CA     23    TRP    CE3    358 -0.23870000  12.010000   ; qtot -1.323700
  359         HA     23    TRP    HE3    359 0.17000000   1.008000   ; qtot -1.153700
  360         CB     23    TRP    CD2    360 0.12430000  12.010000   ; qtot -1.029400
  361          C     23    TRP      C    361 0.59730000  12.010000   ; qtot -0.432100
  362          O     23    TRP      O    362 -0.56790000  16.000000   ; qtot -1.000000
; residue   24 ALA rtp ALA q -0.0
  363          N     24    ALA      N    363 -0.41570000  14.010000   ; qtot -1.415700
  364          H     24    ALA      H    364 0.27190000   1.008000   ; qtot -1.143800
  365         CX     24    ALA     CA    365 0.03370000  12.010000   ; qtot -1.110100
  366         H1     24    ALA     HA    366 0.08230000   1.008000   ; qtot -1.027800
  367         CT     24    ALA     CB    367 -0.18250000  12.010000   ; qtot -1.210300
  368         HC     24    ALA    HB1    368 0.06030000   1.008000   ; qtot -1.150000
  369         HC     24    ALA    HB2    369 0.06030000   1.008000   ; qtot -1.089700
  370         HC     24    ALA    HB3    370 0.06030000   1.008000   ; qtot -1.029400
  371          C     24    ALA      C    371 0.59730000  12.010000   ; qtot -0.432100
  372          O     24    ALA      O    372 -0.56790000  16.000000   ; qtot -1.000000
; residue   25 LYS rtp LYS q 1.0
  373          N     25    LYS      N    373 -0.34790000  14.010000   ; qtot -1.347900
  374          H     25    LYS      H    374 0.27470000   1.008000   ; qtot -1.073200
  375         CX     25    LYS     CA    375 -0.24000000  12.010000   ; qtot -1.313200
  376         H1     25    LYS     HA    376 0.14260000   1.008000   ; qtot -1.170600
  377         C8     25    LYS     CB    377 -0.00940000  12.010000   ; qtot -1.180000
  378         HC     25    LYS    HB2    378 0.03620000   1.008000   ; qtot -1.143800
  379         HC     25    LYS    HB3    379 0.03620000   1.008000   ; qtot -1.107600
  380         C8     25    LYS     CG    380 0.01870000  12.010000   ; qtot -1.088900
  381         HC     25    LYS    HG2    381 0.01030000   1.008000   ; qtot -1.078600
  382         HC     25    LYS    HG3    382 0.01030000   1.008000   ; qtot -1.068300
  383         C8     25    LYS     CD    383 -0.04790000  12.010000   ; qtot -1.116200
  384         HC     25    LYS    HD2    384 0.06210000   1.008000   ; qtot -1.054100
  385         HC     25    LYS    HD3    385 0.06210000   1.008000   ; qtot -0.992000
  386         C8     25    LYS     CE    386 -0.01430000  12.010000   ; qtot -1.006300
  387         HP     25    LYS    HE2    387 0.11350000   1.008000   ; qtot -0.892800
  388         HP     25    LYS    HE3    388 0.11350000   1.008000   ; qtot -0.779300
  389         N3     25    LYS     NZ    389 -0.38540000  14.010000   ; qtot -1.164700
  390          H     25    LYS    HZ1    390 0.34000000   1.008000   ; qtot -0.824700
  391          H     25    LYS    HZ2    391 0.34000000   1.008000   ; qtot -0.484700
  392          H     25    LYS    HZ3    392 0.34000000   1.008000   ; qtot -0.144700
  393          C     25    LYS      C    393 0.73410000  12.010000   ; qtot 0.589400
  394          O     25    LYS      O    394 -0.58940000  16.000000   ; qtot -0.000000
; residue   26 ARG rtp ARG q 1.0
  395          N     26    ARG      N    395 -0.34790000  14.010000   ; qtot -0.347900
  396          H     26    ARG      H    396 0.27470000   1.008000   ; qtot -0.073200
  397         CX     26    ARG     CA    397 -0.26370000  12.010000   ; qtot -0.336900
  398         H1     26    ARG     HA    398 0.15600000   1.008000   ; qtot -0.180900
  399         C8     26    ARG     CB    399 -0.00070000  12.010000   ; qtot -0.181600
  400         HC     26    ARG    HB2    400 0.03270000   1.008000   ; qtot -0.148900
  401         HC     26    ARG    HB3    401 0.03270000   1.008000   ; qtot -0.116200
  402         C8     26    ARG     CG    402 0.03900000  12.010000   ; qtot -0.077200
  403         HC     26    ARG    HG2    403 0.02850000   1.008000   ; qtot -0.048700
  404         HC     26    ARG    HG3    404 0.02850000   1.008000   ; qtot -0.020200
  405         C8     26    ARG     CD    405 0.04860000  12.010000   ; qtot 0.028400
  406         H1     26    ARG    HD2    406 0.06870000   1.008000   ; qtot 0.097100
  407         H1     26    ARG    HD3    407 0.06870000   1.008000   ; qtot 0.165800
  408         N2     26    ARG     NE    408 -0.52950000  14.010000   ; qtot -0.363700
  409          H     26    ARG     HE    409 0.34560000   1.008000   ; qtot -0.018100
  410         CA     26    ARG     CZ    410 0.80760000  12.010000   ; qtot 0.789500
  411         N2     26    ARG    NH1    411 -0.86270000  14.010000   ; qtot -0.073200
  412          H     26    ARG   HH11    412 0.44780000   1.008000   ; qtot 0.374600
  413          H     26    ARG   HH12    413 0.44780000   1.008000   ; qtot 0.822400
  414         N2     26    ARG    NH2    414 -0.86270000  14.010000   ; qtot -0.040300
  415          H     26    ARG   HH21    415 0.44780000   1.008000   ; qtot 0.407500
  416          H     26    ARG   HH22    416 0.44780000   1.008000   ; qtot 0.855300
  417          C     26    ARG      C    417 0.73410000  12.010000   ; qtot 1.589400
  418          O     26    ARG      O    418 -0.58940000  16.000000   ; qtot 1.000000
; residue   27 VAL rtp VAL q -0.0
  419          N     27    VAL      N    419 -0.41570000  14.010000   ; qtot 0.584300
  420          H     27    VAL      H    420 0.27190000   1.008000   ; qtot 0.856200
  421         CX     27    VAL     CA    421 -0.08750000  12.010000   ; qtot 0.768700
  422         H1     27    VAL     HA    422 0.09690000   1.008000   ; qtot 0.865600
  423         3C     27    VAL     CB    423 0.29850000  12.010000   ; qtot 1.164100
  424         HC     27    VAL     HB    424 -0.02970000   1.008000   ; qtot 1.134400
  425         CT     27    VAL    CG1    425 -0.31920000  12.010000   ; qtot 0.815200
  426         HC     27    VAL   HG11    426 0.07910000   1.008000   ; qtot 0.894300
  427         HC     27    VAL   HG12    427 0.07910000   1.008000   ; qtot 0.973400
  428         HC     27    VAL   HG13    428 0.07910000   1.008000   ; qtot 1.052500
  429         CT     27    VAL    CG2    429 -0.31920000  12.010000   ; qtot 0.733300
  430         HC     27    VAL   HG21    430 0.07910000   1.008000   ; qtot 0.812400
  431         HC     27    VAL   HG22    431 0.07910000   1.008000   ; qtot 0.891500
  432         HC     27    VAL   HG23    432 0.07910000   1.008000   ; qtot 0.970600
  433          C     27    VAL      C    433 0.59730000  12.010000   ; qtot 1.567900
  434          O     27    VAL      O    434 -0.56790000  16.000000   ; qtot 1.000000
; residue   28 PRO rtp PRO q 0.0
  435          N     28    PRO      N    435 -0.25480000  14.010000   ; qtot 0.745200
  436         CT     28    PRO     CD    436 0.01920000  12.010000   ; qtot 0.764400
  437         H1     28    PRO    HD2    437 0.03910000   1.008000   ; qtot 0.803500
  438         H1     28    PRO    HD3    438 0.03910000   1.008000   ; qtot 0.842600
  439         CT     28    PRO     CG    439 0.01890000  12.010000   ; qtot 0.861500
  440         HC     28    PRO    HG2    440 0.02130000   1.008000   ; qtot 0.882800
  441         HC     28    PRO    HG3    441 0.02130000   1.008000   ; qtot 0.904100
  442         CT     28    PRO     CB    442 -0.00700000  12.010000   ; qtot 0.897100
  443         HC     28    PRO    HB2    443 0.02530000   1.008000   ; qtot 0.922400
  444         HC     28    PRO    HB3    444 0.02530000   1.008000   ; qtot 0.947700
  445         CX     28    PRO     CA    445 -0.02660000  12.010000   ; qtot 0.921100
  446         H1     28    PRO     HA    446 0.06410000   1.008000   ; qtot 0.985200
  447          C     28    PRO      C    447 0.58960000  12.010000   ; qtot 1.574800
  448          O     28    PRO      O    448 -0.57480000  16.000000   ; qtot 1.000000
; residue   29 GLY rtp GLY q -0.0
  449          N     29    GLY      N    449 -0.41570000  14.010000   ; qtot 0.584300
  450          H     29    GLY      H    450 0.27190000   1.008000   ; qtot 0.856200
  451         CX     29    GLY     CA    451 -0.02520000  12.010000   ; qtot 0.831000
  452         H1     29    GLY    HA2    452 0.06980000   1.008000   ; qtot 0.900800
  453         H1     29    GLY    HA3    453 0.06980000   1.008000   ; qtot 0.970600
  454          C     29    GLY      C    454 0.59730000  12.010000   ; qtot 1.567900
  455          O     29    GLY      O    455 -0.56790000  16.000000   ; qtot 1.000000
; residue   30 PHE rtp PHE q -0.0
  456          N     30    PHE      N    456 -0.41570000  14.010000   ; qtot 0.584300
  457          H     30    PHE      H    457 0.27190000   1.008000   ; qtot 0.856200
  458         CX     30    PHE     CA    458 -0.00240000  12.010000   ; qtot 0.853800
  459         H1     30    PHE     HA    459 0.09780000   1.008000   ; qtot 0.951600
  460         CT     30    PHE     CB    460 -0.03430000  12.010000   ; qtot 0.917300
  461         HC     30    PHE    HB2    461 0.02950000   1.008000   ; qtot 0.946800
  462         HC     30    PHE    HB3    462 0.02950000   1.008000   ; qtot 0.976300
  463         CA     30    PHE     CG    463 0.01180000  12.010000   ; qtot 0.988100
  464         CA     30    PHE    CD1    464 -0.12560000  12.010000   ; qtot 0.862500
  465         HA     30    PHE    HD1    465 0.13300000   1.008000   ; qtot 0.995500
  466         CA     30    PHE    CE1    466 -0.17040000  12.010000   ; qtot 0.825100
  467         HA     30    PHE    HE1    467 0.14300000   1.008000   ; qtot 0.968100
  468         CA     30    PHE     CZ    468 -0.10720000  12.010000   ; qtot 0.860900
  469         HA     30    PHE     HZ    469 0.12970000   1.008000   ; qtot 0.990600
  470         CA     30    PHE    CE2    470 -0.17040000  12.010000   ; qtot 0.820200
  471         HA     30    PHE    HE2    471 0.14300000   1.008000   ; qtot 0.963200
  472         CA     30    PHE    CD2    472 -0.12560000  12.010000   ; qtot 0.837600
  473         HA     30    PHE    HD2    473 0.13300000   1.008000   ; qtot 0.970600
  474          C     30    PHE      C    474 0.59730000  12.010000   ; qtot 1.567900
  475          O     30    PHE      O    475 -0.56790000  16.000000   ; qtot 1.000000
; residue   31 VAL rtp VAL q -0.0
  476          N     31    VAL      N    476 -0.41570000  14.010000   ; qtot 0.584300
  477          H     31    VAL      H    477 0.27190000   1.008000   ; qtot 0.856200
  478         CX     31    VAL     CA    478 -0.08750000  12.010000   ; qtot 0.768700
  479         H1     31    VAL     HA    479 0.09690000   1.008000   ; qtot 0.865600
  480         3C     31    VAL     CB    480 0.29850000  12.010000   ; qtot 1.164100
  481         HC     31    VAL     HB    481 -0.02970000   1.008000   ; qtot 1.134400
  482         CT     31    VAL    CG1    482 -0.31920000  12.010000   ; qtot 0.815200
  483         HC     31    VAL   HG11    483 0.07910000   1.008000   ; qtot 0.894300
  484         HC     31    VAL   HG12    484 0.07910000   1.008000   ; qtot 0.973400
  485         HC     31    VAL   HG13    485 0.07910000   1.008000   ; qtot 1.052500
  486         CT     31    VAL    CG2    486 -0.31920000  12.010000   ; qtot 0.733300
  487         HC     31    VAL   HG21    487 0.07910000   1.008000   ; qtot 0.812400
  488         HC     31    VAL   HG22    488 0.07910000   1.008000   ; qtot 0.891500
  489         HC     31    VAL   HG23    489 0.07910000   1.008000   ; qtot 0.970600
  490          C     31    VAL      C    490 0.59730000  12.010000   ; qtot 1.567900
  491          O     31    VAL      O    491 -0.56790000  16.000000   ; qtot 1.000000
; residue   32 ASP rtp ASP q -1.0
  492          N     32    ASP      N    492 -0.51630000  14.010000   ; qtot 0.483700
  493          H     32    ASP      H    493 0.29360000   1.008000   ; qtot 0.777300
  494         CX     32    ASP     CA    494 0.03810000  12.010000   ; qtot 0.815400
  495         H1     32    ASP     HA    495 0.08800000   1.008000   ; qtot 0.903400
  496         2C     32    ASP     CB    496 -0.03030000  12.010000   ; qtot 0.873100
  497         HC     32    ASP    HB2    497 -0.01220000   1.008000   ; qtot 0.860900
  498         HC     32    ASP    HB3    498 -0.01220000   1.008000   ; qtot 0.848700
  499         CO     32    ASP     CG    499 0.79940000  12.010000   ; qtot 1.648100
  500         O2     32    ASP    OD1    500 -0.80140000  16.000000   ; qtot 0.846700
  501         O2     32    ASP    OD2    501 -0.80140000  16.000000   ; qtot 0.045300
  502          C     32    ASP      C    502 0.53660000  12.010000   ; qtot 0.581900
  503          O     32    ASP      O    503 -0.58190000  16.000000   ; qtot -0.000000
; residue   33 LEU rtp LEU q -0.0
  504          N     33    LEU      N    504 -0.41570000  14.010000   ; qtot -0.415700
  505          H     33    LEU      H    505 0.27190000   1.008000   ; qtot -0.143800
  506         CX     33    LEU     CA    506 -0.05180000  12.010000   ; qtot -0.195600
  507         H1     33    LEU     HA    507 0.09220000   1.008000   ; qtot -0.103400
  508         2C     33    LEU     CB    508 -0.11020000  12.010000   ; qtot -0.213600
  509         HC     33    LEU    HB2    509 0.04570000   1.008000   ; qtot -0.167900
  510         HC     33    LEU    HB3    510 0.04570000   1.008000   ; qtot -0.122200
  511         3C     33    LEU     CG    511 0.35310000  12.010000   ; qtot 0.230900
  512         HC     33    LEU     HG    512 -0.03610000   1.008000   ; qtot 0.194800
  513         CT     33    LEU    CD1    513 -0.41210000  12.010000   ; qtot -0.217300
  514         HC     33    LEU   HD11    514 0.10000000   1.008000   ; qtot -0.117300
  515         HC     33    LEU   HD12    515 0.10000000   1.008000   ; qtot -0.017300
  516         HC     33    LEU   HD13    516 0.10000000   1.008000   ; qtot 0.082700
  517         CT     33    LEU    CD2    517 -0.41210000  12.010000   ; qtot -0.329400
  518         HC     33    LEU   HD21    518 0.10000000   1.008000   ; qtot -0.229400
  519         HC     33    LEU   HD22    519 0.10000000   1.008000   ; qtot -0.129400
  520         HC     33    LEU   HD23    520 0.10000000   1.008000   ; qtot -0.029400
  521          C     33    LEU      C    521 0.59730000  12.010000   ; qtot 0.567900
  522          O     33    LEU      O    522 -0.56790000  16.000000   ; qtot -0.000000
; residue   34 THR rtp THR q 0.0
  523          N     34    THR      N    523 -0.41570000  14.010000   ; qtot -0.415700
  524          H     34    THR      H    524 0.27190000   1.008000   ; qtot -0.143800
  525         CX     34    THR     CA    525 -0.03890000  12.010000   ; qtot -0.182700
  526         H1     34    THR     HA    526 0.10070000   1.008000   ; qtot -0.082000
  527         3C     34    THR     CB    527 0.36540000  12.010000   ; qtot 0.283400
  528         H1     34    THR     HB    528 0.00430000   1.008000   ; qtot 0.287700
  529         CT     34    THR    CG2    529 -0.24380000  12.010000   ; qtot 0.043900
  530         HC     34    THR   HG21    530 0.06420000   1.008000   ; qtot 0.108100
  531         HC     34    THR   HG22    531 0.06420000   1.008000   ; qtot 0.172300
  532         HC     34    THR   HG23    532 0.06420000   1.008000   ; qtot 0.236500
  533         OH     34    THR    OG1    533 -0.67610000  16.000000   ; qtot -0.439600
  534         HO     34    THR    HG1    534 0.41020000   1.008000   ; qtot -0.029400
  535          C     34    THR      C    535 0.59730000  12.010000   ; qtot 0.567900
  536          O     34    THR      O    536 -0.56790000  16.000000   ; qtot -0.000000
; residue   35 LEU rtp LEU q -0.0
  537          N     35    LEU      N    537 -0.41570000  14.010000   ; qtot -0.415700
  538          H     35    LEU      H    538 0.27190000   1.008000   ; qtot -0.143800
  539         CX     35    LEU     CA    539 -0.05180000  12.010000   ; qtot -0.195600
  540         H1     35    LEU     HA    540 0.09220000   1.008000   ; qtot -0.103400
  541         2C     35    LEU     CB    541 -0.11020000  12.010000   ; qtot -0.213600
  542         HC     35    LEU    HB2    542 0.04570000   1.008000   ; qtot -0.167900
  543         HC     35    LEU    HB3    543 0.04570000   1.008000   ; qtot -0.122200
  544         3C     35    LEU     CG    544 0.35310000  12.010000   ; qtot 0.230900
  545         HC     35    LEU     HG    545 -0.03610000   1.008000   ; qtot 0.194800
  546         CT     35    LEU    CD1    546 -0.41210000  12.010000   ; qtot -0.217300
  547         HC     35    LEU   HD11    547 0.10000000   1.008000   ; qtot -0.117300
  548         HC     35    LEU   HD12    548 0.10000000   1.008000   ; qtot -0.017300
  549         HC     35    LEU   HD13    549 0.10000000   1.008000   ; qtot 0.082700
  550         CT     35    LEU    CD2    550 -0.41210000  12.010000   ; qtot -0.329400
  551         HC     35    LEU   HD21    551 0.10000000   1.008000   ; qtot -0.229400
  552         HC     35    LEU   HD22    552 0.10000000   1.008000   ; qtot -0.129400
  553         HC     35    LEU   HD23    553 0.10000000   1.008000   ; qtot -0.029400
  554          C     35    LEU      C    554 0.59730000  12.010000   ; qtot 0.567900
  555          O     35    LEU      O    555 -0.56790000  16.000000   ; qtot -0.000000
; residue   36 HIE rtp HIE q -0.0
  556          N     36    HIE      N    556 -0.41570000  14.010000   ; qtot -0.415700
  557          H     36    HIE      H    557 0.27190000   1.008000   ; qtot -0.143800
  558         CX     36    HIE     CA    558 -0.05810000  12.010000   ; qtot -0.201900
  559         H1     36    HIE     HA    559 0.13600000   1.008000   ; qtot -0.065900
  560         CT     36    HIE     CB    560 -0.00740000  12.010000   ; qtot -0.073300
  561         HC     36    HIE    HB2    561 0.03670000   1.008000   ; qtot -0.036600
  562         HC     36    HIE    HB3    562 0.03670000   1.008000   ; qtot 0.000100
  563         CC     36    HIE     CG    563 0.18680000  12.010000   ; qtot 0.186900
  564         NB     36    HIE    ND1    564 -0.54320000  14.010000   ; qtot -0.356300
  565         CR     36    HIE    CE1    565 0.16350000  12.010000   ; qtot -0.192800
  566         H5     36    HIE    HE1    566 0.14350000   1.008000   ; qtot -0.049300
  567         NA     36    HIE    NE2    567 -0.27950000  14.010000   ; qtot -0.328800
  568          H     36    HIE    HE2    568 0.33390000   1.008000   ; qtot 0.005100
  569         CW     36    HIE    CD2    569 -0.22070000  12.010000   ; qtot -0.215600
  570         H4     36    HIE    HD2    570 0.18620000   1.008000   ; qtot -0.029400
  571          C     36    HIE      C    571 0.59730000  12.010000   ; qtot 0.567900
  572          O     36    HIE      O    572 -0.56790000  16.000000   ; qtot -0.000000
; residue   37 ASP rtp ASP q -1.0
  573          N     37    ASP      N    573 -0.51630000  14.010000   ; qtot -0.516300
  574          H     37    ASP      H    574 0.29360000   1.008000   ; qtot -0.222700
  575         CX     37    ASP     CA    575 0.03810000  12.010000   ; qtot -0.184600
  576         H1     37    ASP     HA    576 0.08800000   1.008000   ; qtot -0.096600
  577         2C     37    ASP     CB    577 -0.03030000  12.010000   ; qtot -0.126900
  578         HC     37    ASP    HB2    578 -0.01220000   1.008000   ; qtot -0.139100
  579         HC     37    ASP    HB3    579 -0.01220000   1.008000   ; qtot -0.151300
  580         CO     37    ASP     CG    580 0.79940000  12.010000   ; qtot 0.648100
  581         O2     37    ASP    OD1    581 -0.80140000  16.000000   ; qtot -0.153300
  582         O2     37    ASP    OD2    582 -0.80140000  16.000000   ; qtot -0.954700
  583          C     37    ASP      C    583 0.53660000  12.010000   ; qtot -0.418100
  584          O     37    ASP      O    584 -0.58190000  16.000000   ; qtot -1.000000
; residue   38 GLN rtp GLN q -0.0
  585          N     38    GLN      N    585 -0.41570000  14.010000   ; qtot -1.415700
  586          H     38    GLN      H    586 0.27190000   1.008000   ; qtot -1.143800
  587         CX     38    GLN     CA    587 -0.00310000  12.010000   ; qtot -1.146900
  588         H1     38    GLN     HA    588 0.08500000   1.008000   ; qtot -1.061900
  589         2C     38    GLN     CB    589 -0.00360000  12.010000   ; qtot -1.065500
  590         HC     38    GLN    HB2    590 0.01710000   1.008000   ; qtot -1.048400
  591         HC     38    GLN    HB3    591 0.01710000   1.008000   ; qtot -1.031300
  592         2C     38    GLN     CG    592 -0.06450000  12.010000   ; qtot -1.095800
  593         HC     38    GLN    HG2    593 0.03520000   1.008000   ; qtot -1.060600
  594         HC     38    GLN    HG3    594 0.03520000   1.008000   ; qtot -1.025400
  595          C     38    GLN     CD    595 0.69510000  12.010000   ; qtot -0.330300
  596          O     38    GLN    OE1    596 -0.60860000  16.000000   ; qtot -0.938900
  597          N     38    GLN    NE2    597 -0.94070000  14.010000   ; qtot -1.879600
  598          H     38    GLN   HE21    598 0.42510000   1.008000   ; qtot -1.454500
  599          H     38    GLN   HE22    599 0.42510000   1.008000   ; qtot -1.029400
  600          C     38    GLN      C    600 0.59730000  12.010000   ; qtot -0.432100
  601          O     38    GLN      O    601 -0.56790000  16.000000   ; qtot -1.000000
; residue   39 VAL rtp VAL q -0.0
  602          N     39    VAL      N    602 -0.41570000  14.010000   ; qtot -1.415700
  603          H     39    VAL      H    603 0.27190000   1.008000   ; qtot -1.143800
  604         CX     39    VAL     CA    604 -0.08750000  12.010000   ; qtot -1.231300
  605         H1     39    VAL     HA    605 0.09690000   1.008000   ; qtot -1.134400
  606         3C     39    VAL     CB    606 0.29850000  12.010000   ; qtot -0.835900
  607         HC     39    VAL     HB    607 -0.02970000   1.008000   ; qtot -0.865600
  608         CT     39    VAL    CG1    608 -0.31920000  12.010000   ; qtot -1.184800
  609         HC     39    VAL   HG11    609 0.07910000   1.008000   ; qtot -1.105700
  610         HC     39    VAL   HG12    610 0.07910000   1.008000   ; qtot -1.026600
  611         HC     39    VAL   HG13    611 0.07910000   1.008000   ; qtot -0.947500
  612         CT     39    VAL    CG2    612 -0.31920000  12.010000   ; qtot -1.266700
  613         HC     39    VAL   HG21    613 0.07910000   1.008000   ; qtot -1.187600
  614         HC     39    VAL   HG22    614 0.07910000   1.008000   ; qtot -1.108500
  615         HC     39    VAL   HG23    615 0.07910000   1.008000   ; qtot -1.029400
  616          C     39    VAL      C    616 0.59730000  12.010000   ; qtot -0.432100
  617          O     39    VAL      O    617 -0.56790000  16.000000   ; qtot -1.000000
; residue   40 HIE rtp HIE q -0.0
  618          N     40    HIE      N    618 -0.41570000  14.010000   ; qtot -1.415700
  619          H     40    HIE      H    619 0.27190000   1.008000   ; qtot -1.143800
  620         CX     40    HIE     CA    620 -0.05810000  12.010000   ; qtot -1.201900
  621         H1     40    HIE     HA    621 0.13600000   1.008000   ; qtot -1.065900
  622         CT     40    HIE     CB    622 -0.00740000  12.010000   ; qtot -1.073300
  623         HC     40    HIE    HB2    623 0.03670000   1.008000   ; qtot -1.036600
  624         HC     40    HIE    HB3    624 0.03670000   1.008000   ; qtot -0.999900
  625         CC     40    HIE     CG    625 0.18680000  12.010000   ; qtot -0.813100
  626         NB     40    HIE    ND1    626 -0.54320000  14.010000   ; qtot -1.356300
  627         CR     40    HIE    CE1    627 0.16350000  12.010000   ; qtot -1.192800
  628         H5     40    HIE    HE1    628 0.14350000   1.008000   ; qtot -1.049300
  629         NA     40    HIE    NE2    629 -0.27950000  14.010000   ; qtot -1.328800
  630          H     40    HIE    HE2    630 0.33390000   1.008000   ; qtot -0.994900
  631         CW     40    HIE    CD2    631 -0.22070000  12.010000   ; qtot -1.215600
  632         H4     40    HIE    HD2    632 0.18620000   1.008000   ; qtot -1.029400
  633          C     40    HIE      C    633 0.59730000  12.010000   ; qtot -0.432100
  634          O     40    HIE      O    634 -0.56790000  16.000000   ; qtot -1.000000
; residue   41 LEU rtp LEU q -0.0
  635          N     41    LEU      N    635 -0.41570000  14.010000   ; qtot -1.415700
  636          H     41    LEU      H    636 0.27190000   1.008000   ; qtot -1.143800
  637         CX     41    LEU     CA    637 -0.05180000  12.010000   ; qtot -1.195600
  638         H1     41    LEU     HA    638 0.09220000   1.008000   ; qtot -1.103400
  639         2C     41    LEU     CB    639 -0.11020000  12.010000   ; qtot -1.213600
  640         HC     41    LEU    HB2    640 0.04570000   1.008000   ; qtot -1.167900
  641         HC     41    LEU    HB3    641 0.04570000   1.008000   ; qtot -1.122200
  642         3C     41    LEU     CG    642 0.35310000  12.010000   ; qtot -0.769100
  643         HC     41    LEU     HG    643 -0.03610000   1.008000   ; qtot -0.805200
  644         CT     41    LEU    CD1    644 -0.41210000  12.010000   ; qtot -1.217300
  645         HC     41    LEU   HD11    645 0.10000000   1.008000   ; qtot -1.117300
  646         HC     41    LEU   HD12    646 0.10000000   1.008000   ; qtot -1.017300
  647         HC     41    LEU   HD13    647 0.10000000   1.008000   ; qtot -0.917300
  648         CT     41    LEU    CD2    648 -0.41210000  12.010000   ; qtot -1.329400
  649         HC     41    LEU   HD21    649 0.10000000   1.008000   ; qtot -1.229400
  650         HC     41    LEU   HD22    650 0.10000000   1.008000   ; qtot -1.129400
  651         HC     41    LEU   HD23    651 0.10000000   1.008000   ; qtot -1.029400
  652          C     41    LEU      C    652 0.59730000  12.010000   ; qtot -0.432100
  653          O     41    LEU      O    653 -0.56790000  16.000000   ; qtot -1.000000
; residue   42 LEU rtp LEU q -0.0
  654          N     42    LEU      N    654 -0.41570000  14.010000   ; qtot -1.415700
  655          H     42    LEU      H    655 0.27190000   1.008000   ; qtot -1.143800
  656         CX     42    LEU     CA    656 -0.05180000  12.010000   ; qtot -1.195600
  657         H1     42    LEU     HA    657 0.09220000   1.008000   ; qtot -1.103400
  658         2C     42    LEU     CB    658 -0.11020000  12.010000   ; qtot -1.213600
  659         HC     42    LEU    HB2    659 0.04570000   1.008000   ; qtot -1.167900
  660         HC     42    LEU    HB3    660 0.04570000   1.008000   ; qtot -1.122200
  661         3C     42    LEU     CG    661 0.35310000  12.010000   ; qtot -0.769100
  662         HC     42    LEU     HG    662 -0.03610000   1.008000   ; qtot -0.805200
  663         CT     42    LEU    CD1    663 -0.41210000  12.010000   ; qtot -1.217300
  664         HC     42    LEU   HD11    664 0.10000000   1.008000   ; qtot -1.117300
  665         HC     42    LEU   HD12    665 0.10000000   1.008000   ; qtot -1.017300
  666         HC     42    LEU   HD13    666 0.10000000   1.008000   ; qtot -0.917300
  667         CT     42    LEU    CD2    667 -0.41210000  12.010000   ; qtot -1.329400
  668         HC     42    LEU   HD21    668 0.10000000   1.008000   ; qtot -1.229400
  669         HC     42    LEU   HD22    669 0.10000000   1.008000   ; qtot -1.129400
  670         HC     42    LEU   HD23    670 0.10000000   1.008000   ; qtot -1.029400
  671          C     42    LEU      C    671 0.59730000  12.010000   ; qtot -0.432100
  672          O     42    LEU      O    672 -0.56790000  16.000000   ; qtot -1.000000
; residue   43 GLU rtp GLU q -1.0
  673          N     43    GLU      N    673 -0.51630000  14.010000   ; qtot -1.516300
  674          H     43    GLU      H    674 0.29360000   1.008000   ; qtot -1.222700
  675         CX     43    GLU     CA    675 0.03970000  12.010000   ; qtot -1.183000
  676         H1     43    GLU     HA    676 0.11050000   1.008000   ; qtot -1.072500
  677         2C     43    GLU     CB    677 0.05600000  12.010000   ; qtot -1.016500
  678         HC     43    GLU    HB2    678 -0.01730000   1.008000   ; qtot -1.033800
  679         HC     43    GLU    HB3    679 -0.01730000   1.008000   ; qtot -1.051100
  680         2C     43    GLU     CG    680 0.01360000  12.010000   ; qtot -1.037500
  681         HC     43    GLU    HG2    681 -0.04250000   1.008000   ; qtot -1.080000
  682         HC     43    GLU    HG3    682 -0.04250000   1.008000   ; qtot -1.122500
  683         CO     43    GLU     CD    683 0.80540000  12.010000   ; qtot -0.317100
  684         O2     43    GLU    OE1    684 -0.81880000  16.000000   ; qtot -1.135900
  685         O2     43    GLU    OE2    685 -0.81880000  16.000000   ; qtot -1.954700
  686          C     43    GLU      C    686 0.53660000  12.010000   ; qtot -1.418100
  687          O     43    GLU      O    687 -0.58190000  16.000000   ; qtot -2.000000
; residue   44 SER rtp SER q -0.0
  688          N     44    SER      N    688 -0.41570000  14.010000   ; qtot -2.415700
  689          H     44    SER      H    689 0.27190000   1.008000   ; qtot -2.143800
  690         CX     44    SER     CA    690 -0.02490000  12.010000   ; qtot -2.168700
  691         H1     44    SER     HA    691 0.08430000   1.008000   ; qtot -2.084400
  692         2C     44    SER     CB    692 0.21170000  12.010000   ; qtot -1.872700
  693         H1     44    SER    HB2    693 0.03520000   1.008000   ; qtot -1.837500
  694         H1     44    SER    HB3    694 0.03520000   1.008000   ; qtot -1.802300
  695         OH     44    SER     OG    695 -0.65460000  16.000000   ; qtot -2.456900
  696         HO     44    SER     HG    696 0.42750000   1.008000   ; qtot -2.029400
  697          C     44    SER      C    697 0.59730000  12.010000   ; qtot -1.432100
  698          O     44    SER      O    698 -0.56790000  16.000000   ; qtot -2.000000
; residue   45 ALA rtp ALA q -0.0
  699          N     45    ALA      N    699 -0.41570000  14.010000   ; qtot -2.415700
  700          H     45    ALA      H    700 0.27190000   1.008000   ; qtot -2.143800
  701         CX     45    ALA     CA    701 0.03370000  12.010000   ; qtot -2.110100
  702         H1     45    ALA     HA    702 0.08230000   1.008000   ; qtot -2.027800
  703         CT     45    ALA     CB    703 -0.18250000  12.010000   ; qtot -2.210300
  704         HC     45    ALA    HB1    704 0.06030000   1.008000   ; qtot -2.150000
  705         HC     45    ALA    HB2    705 0.06030000   1.008000   ; qtot -2.089700
  706         HC     45    ALA    HB3    706 0.06030000   1.008000   ; qtot -2.029400
  707          C     45    ALA      C    707 0.59730000  12.010000   ; qtot -1.432100
  708          O     45    ALA      O    708 -0.56790000  16.000000   ; qtot -2.000000
; residue   46 TRP rtp TRP q -0.0
  709          N     46    TRP      N    709 -0.41570000  14.010000   ; qtot -2.415700
  710          H     46    TRP      H    710 0.27190000   1.008000   ; qtot -2.143800
  711         CX     46    TRP     CA    711 -0.02750000  12.010000   ; qtot -2.171300
  712         H1     46    TRP     HA    712 0.11230000   1.008000   ; qtot -2.059000
  713         CT     46    TRP     CB    713 -0.00500000  12.010000   ; qtot -2.064000
  714         HC     46    TRP    HB2    714 0.03390000   1.008000   ; qtot -2.030100
  715         HC     46    TRP    HB3    715 0.03390000   1.008000   ; qtot -1.996200
  716         C*     46    TRP     CG    716 -0.14150000  12.010000   ; qtot -2.137700
  717         CW     46    TRP    CD1    717 -0.16380000  12.010000   ; qtot -2.301500
  718         H4     46    TRP    HD1    718 0.20620000   1.008000   ; qtot -2.095300
  719         NA     46    TRP    NE1    719 -0.34180000  14.010000   ; qtot -2.437100
  720          H     46    TRP    HE1    720 0.34120000   1.008000   ; qtot -2.095900
  721         CN     46    TRP    CE2    721 0.13800000  12.010000   ; qtot -1.957900
  722         CA     46    TRP    CZ2    722 -0.26010000  12.010000   ; qtot -2.218000
  723         HA     46    TRP    HZ2    723 0.15720000   1.008000   ; qtot -2.060800
  724         CA     46    TRP    CH2    724 -0.11340000  12.010000   ; qtot -2.174200
  725         HA     46    TRP    HH2    725 0.14170000   1.008000   ; qtot -2.032500
  726         CA     46    TRP    CZ3    726 -0.19720000  12.010000   ; qtot -2.229700
  727         HA     46    TRP    HZ3    727 0.14470000   1.008000   ; qtot -2.085000
  728         CA     46    TRP    CE3    728 -0.23870000  12.010000   ; qtot -2.323700
  729         HA     46    TRP    HE3    729 0.17000000   1.008000   ; qtot -2.153700
  730         CB     46    TRP    CD2    730 0.12430000  12.010000   ; qtot -2.029400
  731          C     46    TRP      C    731 0.59730000  12.010000   ; qtot -1.432100
  732          O     46    TRP      O    732 -0.56790000  16.000000   ; qtot -2.000000
; residue   47 LEU rtp LEU q -0.0
  733          N     47    LEU      N    733 -0.41570000  14.010000   ; qtot -2.415700
  734          H     47    LEU      H    734 0.27190000   1.008000   ; qtot -2.143800
  735         CX     47    LEU     CA    735 -0.05180000  12.010000   ; qtot -2.195600
  736         H1     47    LEU     HA    736 0.09220000   1.008000   ; qtot -2.103400
  737         2C     47    LEU     CB    737 -0.11020000  12.010000   ; qtot -2.213600
  738         HC     47    LEU    HB2    738 0.04570000   1.008000   ; qtot -2.167900
  739         HC     47    LEU    HB3    739 0.04570000   1.008000   ; qtot -2.122200
  740         3C     47    LEU     CG    740 0.35310000  12.010000   ; qtot -1.769100
  741         HC     47    LEU     HG    741 -0.03610000   1.008000   ; qtot -1.805200
  742         CT     47    LEU    CD1    742 -0.41210000  12.010000   ; qtot -2.217300
  743         HC     47    LEU   HD11    743 0.10000000   1.008000   ; qtot -2.117300
  744         HC     47    LEU   HD12    744 0.10000000   1.008000   ; qtot -2.017300
  745         HC     47    LEU   HD13    745 0.10000000   1.008000   ; qtot -1.917300
  746         CT     47    LEU    CD2    746 -0.41210000  12.010000   ; qtot -2.329400
  747         HC     47    LEU   HD21    747 0.10000000   1.008000   ; qtot -2.229400
  748         HC     47    LEU   HD22    748 0.10000000   1.008000   ; qtot -2.129400
  749         HC     47    LEU   HD23    749 0.10000000   1.008000   ; qtot -2.029400
  750          C     47    LEU      C    750 0.59730000  12.010000   ; qtot -1.432100
  751          O     47    LEU      O    751 -0.56790000  16.000000   ; qtot -2.000000
; residue   48 GLU rtp GLU q -1.0
  752          N     48    GLU      N    752 -0.51630000  14.010000   ; qtot -2.516300
  753          H     48    GLU      H    753 0.29360000   1.008000   ; qtot -2.222700
  754         CX     48    GLU     CA    754 0.03970000  12.010000   ; qtot -2.183000
  755         H1     48    GLU     HA    755 0.11050000   1.008000   ; qtot -2.072500
  756         2C     48    GLU     CB    756 0.05600000  12.010000   ; qtot -2.016500
  757         HC     48    GLU    HB2    757 -0.01730000   1.008000   ; qtot -2.033800
  758         HC     48    GLU    HB3    758 -0.01730000   1.008000   ; qtot -2.051100
  759         2C     48    GLU     CG    759 0.01360000  12.010000   ; qtot -2.037500
  760         HC     48    GLU    HG2    760 -0.04250000   1.008000   ; qtot -2.080000
  761         HC     48    GLU    HG3    761 -0.04250000   1.008000   ; qtot -2.122500
  762         CO     48    GLU     CD    762 0.80540000  12.010000   ; qtot -1.317100
  763         O2     48    GLU    OE1    763 -0.81880000  16.000000   ; qtot -2.135900
  764         O2     48    GLU    OE2    764 -0.81880000  16.000000   ; qtot -2.954700
  765          C     48    GLU      C    765 0.53660000  12.010000   ; qtot -2.418100
  766          O     48    GLU      O    766 -0.58190000  16.000000   ; qtot -3.000000
; residue   49 ILE rtp ILE q -0.0
  767          N     49    ILE      N    767 -0.41570000  14.010000   ; qtot -3.415700
  768          H     49    ILE      H    768 0.27190000   1.008000   ; qtot -3.143800
  769         CX     49    ILE     CA    769 -0.05970000  12.010000   ; qtot -3.203500
  770         H1     49    ILE     HA    770 0.08690000   1.008000   ; qtot -3.116600
  771         3C     49    ILE     CB    771 0.13030000  12.010000   ; qtot -2.986300
  772         HC     49    ILE     HB    772 0.01870000   1.008000   ; qtot -2.967600
  773         CT     49    ILE    CG2    773 -0.32040000  12.010000   ; qtot -3.288000
  774         HC     49    ILE   HG21    774 0.08820000   1.008000   ; qtot -3.199800
  775         HC     49    ILE   HG22    775 0.08820000   1.008000   ; qtot -3.111600
  776         HC     49    ILE   HG23    776 0.08820000   1.008000   ; qtot -3.023400
  777         2C     49    ILE    CG1    777 -0.04300000  12.010000   ; qtot -3.066400
  778         HC     49    ILE   HG12    778 0.02360000   1.008000   ; qtot -3.042800
  779         HC     49    ILE   HG13    779 0.02360000   1.008000   ; qtot -3.019200
  780         CT     49    ILE    CD1    780 -0.06600000  12.010000   ; qtot -3.085200
  781         HC     49    ILE   HD11    781 0.01860000   1.008000   ; qtot -3.066600
  782         HC     49    ILE   HD12    782 0.01860000   1.008000   ; qtot -3.048000
  783         HC     49    ILE   HD13    783 0.01860000   1.008000   ; qtot -3.029400
  784          C     49    ILE      C    784 0.59730000  12.010000   ; qtot -2.432100
  785          O     49    ILE      O    785 -0.56790000  16.000000   ; qtot -3.000000
; residue   50 LEU rtp LEU q -0.0
  786          N     50    LEU      N    786 -0.41570000  14.010000   ; qtot -3.415700
  787          H     50    LEU      H    787 0.27190000   1.008000   ; qtot -3.143800
  788         CX     50    LEU     CA    788 -0.05180000  12.010000   ; qtot -3.195600
  789         H1     50    LEU     HA    789 0.09220000   1.008000   ; qtot -3.103400
  790         2C     50    LEU     CB    790 -0.11020000  12.010000   ; qtot -3.213600
  791         HC     50    LEU    HB2    791 0.04570000   1.008000   ; qtot -3.167900
  792         HC     50    LEU    HB3    792 0.04570000   1.008000   ; qtot -3.122200
  793         3C     50    LEU     CG    793 0.35310000  12.010000   ; qtot -2.769100
  794         HC     50    LEU     HG    794 -0.03610000   1.008000   ; qtot -2.805200
  795         CT     50    LEU    CD1    795 -0.41210000  12.010000   ; qtot -3.217300
  796         HC     50    LEU   HD11    796 0.10000000   1.008000   ; qtot -3.117300
  797         HC     50    LEU   HD12    797 0.10000000   1.008000   ; qtot -3.017300
  798         HC     50    LEU   HD13    798 0.10000000   1.008000   ; qtot -2.917300
  799         CT     50    LEU    CD2    799 -0.41210000  12.010000   ; qtot -3.329400
  800         HC     50    LEU   HD21    800 0.10000000   1.008000   ; qtot -3.229400
  801         HC     50    LEU   HD22    801 0.10000000   1.008000   ; qtot -3.129400
  802         HC     50    LEU   HD23    802 0.10000000   1.008000   ; qtot -3.029400
  803          C     50    LEU      C    803 0.59730000  12.010000   ; qtot -2.432100
  804          O     50    LEU      O    804 -0.56790000  16.000000   ; qtot -3.000000
; residue   51 MET rtp MET q -0.0
  805          N     51    MET      N    805 -0.41570000  14.010000   ; qtot -3.415700
  806          H     51    MET      H    806 0.27190000   1.008000   ; qtot -3.143800
  807         CX     51    MET     CA    807 -0.02370000  12.010000   ; qtot -3.167500
  808         H1     51    MET     HA    808 0.08800000   1.008000   ; qtot -3.079500
  809         2C     51    MET     CB    809 0.03420000  12.010000   ; qtot -3.045300
  810         HC     51    MET    HB2    810 0.02410000   1.008000   ; qtot -3.021200
  811         HC     51    MET    HB3    811 0.02410000   1.008000   ; qtot -2.997100
  812         2C     51    MET     CG    812 0.00180000  12.010000   ; qtot -2.995300
  813         H1     51    MET    HG2    813 0.04400000   1.008000   ; qtot -2.951300
  814         H1     51    MET    HG3    814 0.04400000   1.008000   ; qtot -2.907300
  815          S     51    MET     SD    815 -0.27370000  32.060000   ; qtot -3.181000
  816         CT     51    MET     CE    816 -0.05360000  12.010000   ; qtot -3.234600
  817         H1     51    MET    HE1    817 0.06840000   1.008000   ; qtot -3.166200
  818         H1     51    MET    HE2    818 0.06840000   1.008000   ; qtot -3.097800
  819         H1     51    MET    HE3    819 0.06840000   1.008000   ; qtot -3.029400
  820          C     51    MET      C    820 0.59730000  12.010000   ; qtot -2.432100
  821          O     51    MET      O    821 -0.56790000  16.000000   ; qtot -3.000000
; residue   52 ILE rtp ILE q -0.0
  822          N     52    ILE      N    822 -0.41570000  14.010000   ; qtot -3.415700
  823          H     52    ILE      H    823 0.27190000   1.008000   ; qtot -3.143800
  824         CX     52    ILE     CA    824 -0.05970000  12.010000   ; qtot -3.203500
  825         H1     52    ILE     HA    825 0.08690000   1.008000   ; qtot -3.116600
  826         3C     52    ILE     CB    826 0.13030000  12.010000   ; qtot -2.986300
  827         HC     52    ILE     HB    827 0.01870000   1.008000   ; qtot -2.967600
  828         CT     52    ILE    CG2    828 -0.32040000  12.010000   ; qtot -3.288000
  829         HC     52    ILE   HG21    829 0.08820000   1.008000   ; qtot -3.199800
  830         HC     52    ILE   HG22    830 0.08820000   1.008000   ; qtot -3.111600
  831         HC     52    ILE   HG23    831 0.08820000   1.008000   ; qtot -3.023400
  832         2C     52    ILE    CG1    832 -0.04300000  12.010000   ; qtot -3.066400
  833         HC     52    ILE   HG12    833 0.02360000   1.008000   ; qtot -3.042800
  834         HC     52    ILE   HG13    834 0.02360000   1.008000   ; qtot -3.019200
  835         CT     52    ILE    CD1    835 -0.06600000  12.010000   ; qtot -3.085200
  836         HC     52    ILE   HD11    836 0.01860000   1.008000   ; qtot -3.066600
  837         HC     52    ILE   HD12    837 0.01860000   1.008000   ; qtot -3.048000
  838         HC     52    ILE   HD13    838 0.01860000   1.008000   ; qtot -3.029400
  839          C     52    ILE      C    839 0.59730000  12.010000   ; qtot -2.432100
  840          O     52    ILE      O    840 -0.56790000  16.000000   ; qtot -3.000000
; residue   53 GLY rtp GLY q -0.0
  841          N     53    GLY      N    841 -0.41570000  14.010000   ; qtot -3.415700
  842          H     53    GLY      H    842 0.27190000   1.008000   ; qtot -3.143800
  843         CX     53    GLY     CA    843 -0.02520000  12.010000   ; qtot -3.169000
  844         H1     53    GLY    HA2    844 0.06980000   1.008000   ; qtot -3.099200
  845         H1     53    GLY    HA3    845 0.06980000   1.008000   ; qtot -3.029400
  846          C     53    GLY      C    846 0.59730000  12.010000   ; qtot -2.432100
  847          O     53    GLY      O    847 -0.56790000  16.000000   ; qtot -3.000000
; residue   54 LEU rtp LEU q -0.0
  848          N     54    LEU      N    848 -0.41570000  14.010000   ; qtot -3.415700
  849          H     54    LEU      H    849 0.27190000   1.008000   ; qtot -3.143800
  850         CX     54    LEU     CA    850 -0.05180000  12.010000   ; qtot -3.195600
  851         H1     54    LEU     HA    851 0.09220000   1.008000   ; qtot -3.103400
  852         2C     54    LEU     CB    852 -0.11020000  12.010000   ; qtot -3.213600
  853         HC     54    LEU    HB2    853 0.04570000   1.008000   ; qtot -3.167900
  854         HC     54    LEU    HB3    854 0.04570000   1.008000   ; qtot -3.122200
  855         3C     54    LEU     CG    855 0.35310000  12.010000   ; qtot -2.769100
  856         HC     54    LEU     HG    856 -0.03610000   1.008000   ; qtot -2.805200
  857         CT     54    LEU    CD1    857 -0.41210000  12.010000   ; qtot -3.217300
  858         HC     54    LEU   HD11    858 0.10000000   1.008000   ; qtot -3.117300
  859         HC     54    LEU   HD12    859 0.10000000   1.008000   ; qtot -3.017300
  860         HC     54    LEU   HD13    860 0.10000000   1.008000   ; qtot -2.917300
  861         CT     54    LEU    CD2    861 -0.41210000  12.010000   ; qtot -3.329400
  862         HC     54    LEU   HD21    862 0.10000000   1.008000   ; qtot -3.229400
  863         HC     54    LEU   HD22    863 0.10000000   1.008000   ; qtot -3.129400
  864         HC     54    LEU   HD23    864 0.10000000   1.008000   ; qtot -3.029400
  865          C     54    LEU      C    865 0.59730000  12.010000   ; qtot -2.432100
  866          O     54    LEU      O    866 -0.56790000  16.000000   ; qtot -3.000000
; residue   55 VAL rtp VAL q -0.0
  867          N     55    VAL      N    867 -0.41570000  14.010000   ; qtot -3.415700
  868          H     55    VAL      H    868 0.27190000   1.008000   ; qtot -3.143800
  869         CX     55    VAL     CA    869 -0.08750000  12.010000   ; qtot -3.231300
  870         H1     55    VAL     HA    870 0.09690000   1.008000   ; qtot -3.134400
  871         3C     55    VAL     CB    871 0.29850000  12.010000   ; qtot -2.835900
  872         HC     55    VAL     HB    872 -0.02970000   1.008000   ; qtot -2.865600
  873         CT     55    VAL    CG1    873 -0.31920000  12.010000   ; qtot -3.184800
  874         HC     55    VAL   HG11    874 0.07910000   1.008000   ; qtot -3.105700
  875         HC     55    VAL   HG12    875 0.07910000   1.008000   ; qtot -3.026600
  876         HC     55    VAL   HG13    876 0.07910000   1.008000   ; qtot -2.947500
  877         CT     55    VAL    CG2    877 -0.31920000  12.010000   ; qtot -3.266700
  878         HC     55    VAL   HG21    878 0.07910000   1.008000   ; qtot -3.187600
  879         HC     55    VAL   HG22    879 0.07910000   1.008000   ; qtot -3.108500
  880         HC     55    VAL   HG23    880 0.07910000   1.008000   ; qtot -3.029400
  881          C     55    VAL      C    881 0.59730000  12.010000   ; qtot -2.432100
  882          O     55    VAL      O    882 -0.56790000  16.000000   ; qtot -3.000000
; residue   56 TRP rtp TRP q -0.0
  883          N     56    TRP      N    883 -0.41570000  14.010000   ; qtot -3.415700
  884          H     56    TRP      H    884 0.27190000   1.008000   ; qtot -3.143800
  885         CX     56    TRP     CA    885 -0.02750000  12.010000   ; qtot -3.171300
  886         H1     56    TRP     HA    886 0.11230000   1.008000   ; qtot -3.059000
  887         CT     56    TRP     CB    887 -0.00500000  12.010000   ; qtot -3.064000
  888         HC     56    TRP    HB2    888 0.03390000   1.008000   ; qtot -3.030100
  889         HC     56    TRP    HB3    889 0.03390000   1.008000   ; qtot -2.996200
  890         C*     56    TRP     CG    890 -0.14150000  12.010000   ; qtot -3.137700
  891         CW     56    TRP    CD1    891 -0.16380000  12.010000   ; qtot -3.301500
  892         H4     56    TRP    HD1    892 0.20620000   1.008000   ; qtot -3.095300
  893         NA     56    TRP    NE1    893 -0.34180000  14.010000   ; qtot -3.437100
  894          H     56    TRP    HE1    894 0.34120000   1.008000   ; qtot -3.095900
  895         CN     56    TRP    CE2    895 0.13800000  12.010000   ; qtot -2.957900
  896         CA     56    TRP    CZ2    896 -0.26010000  12.010000   ; qtot -3.218000
  897         HA     56    TRP    HZ2    897 0.15720000   1.008000   ; qtot -3.060800
  898         CA     56    TRP    CH2    898 -0.11340000  12.010000   ; qtot -3.174200
  899         HA     56    TRP    HH2    899 0.14170000   1.008000   ; qtot -3.032500
  900         CA     56    TRP    CZ3    900 -0.19720000  12.010000   ; qtot -3.229700
  901         HA     56    TRP    HZ3    901 0.14470000   1.008000   ; qtot -3.085000
  902         CA     56    TRP    CE3    902 -0.23870000  12.010000   ; qtot -3.323700
  903         HA     56    TRP    HE3    903 0.17000000   1.008000   ; qtot -3.153700
  904         CB     56    TRP    CD2    904 0.12430000  12.010000   ; qtot -3.029400
  905          C     56    TRP      C    905 0.59730000  12.010000   ; qtot -2.432100
  906          O     56    TRP      O    906 -0.56790000  16.000000   ; qtot -3.000000
; residue   57 ARG rtp ARG q 1.0
  907          N     57    ARG      N    907 -0.34790000  14.010000   ; qtot -3.347900
  908          H     57    ARG      H    908 0.27470000   1.008000   ; qtot -3.073200
  909         CX     57    ARG     CA    909 -0.26370000  12.010000   ; qtot -3.336900
  910         H1     57    ARG     HA    910 0.15600000   1.008000   ; qtot -3.180900
  911         C8     57    ARG     CB    911 -0.00070000  12.010000   ; qtot -3.181600
  912         HC     57    ARG    HB2    912 0.03270000   1.008000   ; qtot -3.148900
  913         HC     57    ARG    HB3    913 0.03270000   1.008000   ; qtot -3.116200
  914         C8     57    ARG     CG    914 0.03900000  12.010000   ; qtot -3.077200
  915         HC     57    ARG    HG2    915 0.02850000   1.008000   ; qtot -3.048700
  916         HC     57    ARG    HG3    916 0.02850000   1.008000   ; qtot -3.020200
  917         C8     57    ARG     CD    917 0.04860000  12.010000   ; qtot -2.971600
  918         H1     57    ARG    HD2    918 0.06870000   1.008000   ; qtot -2.902900
  919         H1     57    ARG    HD3    919 0.06870000   1.008000   ; qtot -2.834200
  920         N2     57    ARG     NE    920 -0.52950000  14.010000   ; qtot -3.363700
  921          H     57    ARG     HE    921 0.34560000   1.008000   ; qtot -3.018100
  922         CA     57    ARG     CZ    922 0.80760000  12.010000   ; qtot -2.210500
  923         N2     57    ARG    NH1    923 -0.86270000  14.010000   ; qtot -3.073200
  924          H     57    ARG   HH11    924 0.44780000   1.008000   ; qtot -2.625400
  925          H     57    ARG   HH12    925 0.44780000   1.008000   ; qtot -2.177600
  926         N2     57    ARG    NH2    926 -0.86270000  14.010000   ; qtot -3.040300
  927          H     57    ARG   HH21    927 0.44780000   1.008000   ; qtot -2.592500
  928          H     57    ARG   HH22    928 0.44780000   1.008000   ; qtot -2.144700
  929          C     57    ARG      C    929 0.73410000  12.010000   ; qtot -1.410600
  930          O     57    ARG      O    930 -0.58940000  16.000000   ; qtot -2.000000
; residue   58 SER rtp SER q -0.0
  931          N     58    SER      N    931 -0.41570000  14.010000   ; qtot -2.415700
  932          H     58    SER      H    932 0.27190000   1.008000   ; qtot -2.143800
  933         CX     58    SER     CA    933 -0.02490000  12.010000   ; qtot -2.168700
  934         H1     58    SER     HA    934 0.08430000   1.008000   ; qtot -2.084400
  935         2C     58    SER     CB    935 0.21170000  12.010000   ; qtot -1.872700
  936         H1     58    SER    HB2    936 0.03520000   1.008000   ; qtot -1.837500
  937         H1     58    SER    HB3    937 0.03520000   1.008000   ; qtot -1.802300
  938         OH     58    SER     OG    938 -0.65460000  16.000000   ; qtot -2.456900
  939         HO     58    SER     HG    939 0.42750000   1.008000   ; qtot -2.029400
  940          C     58    SER      C    940 0.59730000  12.010000   ; qtot -1.432100
  941          O     58    SER      O    941 -0.56790000  16.000000   ; qtot -2.000000
; residue   59 MET rtp MET q -0.0
  942          N     59    MET      N    942 -0.41570000  14.010000   ; qtot -2.415700
  943          H     59    MET      H    943 0.27190000   1.008000   ; qtot -2.143800
  944         CX     59    MET     CA    944 -0.02370000  12.010000   ; qtot -2.167500
  945         H1     59    MET     HA    945 0.08800000   1.008000   ; qtot -2.079500
  946         2C     59    MET     CB    946 0.03420000  12.010000   ; qtot -2.045300
  947         HC     59    MET    HB2    947 0.02410000   1.008000   ; qtot -2.021200
  948         HC     59    MET    HB3    948 0.02410000   1.008000   ; qtot -1.997100
  949         2C     59    MET     CG    949 0.00180000  12.010000   ; qtot -1.995300
  950         H1     59    MET    HG2    950 0.04400000   1.008000   ; qtot -1.951300
  951         H1     59    MET    HG3    951 0.04400000   1.008000   ; qtot -1.907300
  952          S     59    MET     SD    952 -0.27370000  32.060000   ; qtot -2.181000
  953         CT     59    MET     CE    953 -0.05360000  12.010000   ; qtot -2.234600
  954         H1     59    MET    HE1    954 0.06840000   1.008000   ; qtot -2.166200
  955         H1     59    MET    HE2    955 0.06840000   1.008000   ; qtot -2.097800
  956         H1     59    MET    HE3    956 0.06840000   1.008000   ; qtot -2.029400
  957          C     59    MET      C    957 0.59730000  12.010000   ; qtot -1.432100
  958          O     59    MET      O    958 -0.56790000  16.000000   ; qtot -2.000000
; residue   60 GLU rtp GLU q -1.0
  959          N     60    GLU      N    959 -0.51630000  14.010000   ; qtot -2.516300
  960          H     60    GLU      H    960 0.29360000   1.008000   ; qtot -2.222700
  961         CX     60    GLU     CA    961 0.03970000  12.010000   ; qtot -2.183000
  962         H1     60    GLU     HA    962 0.11050000   1.008000   ; qtot -2.072500
  963         2C     60    GLU     CB    963 0.05600000  12.010000   ; qtot -2.016500
  964         HC     60    GLU    HB2    964 -0.01730000   1.008000   ; qtot -2.033800
  965         HC     60    GLU    HB3    965 -0.01730000   1.008000   ; qtot -2.051100
  966         2C     60    GLU     CG    966 0.01360000  12.010000   ; qtot -2.037500
  967         HC     60    GLU    HG2    967 -0.04250000   1.008000   ; qtot -2.080000
  968         HC     60    GLU    HG3    968 -0.04250000   1.008000   ; qtot -2.122500
  969         CO     60    GLU     CD    969 0.80540000  12.010000   ; qtot -1.317100
  970         O2     60    GLU    OE1    970 -0.81880000  16.000000   ; qtot -2.135900
  971         O2     60    GLU    OE2    971 -0.81880000  16.000000   ; qtot -2.954700
  972          C     60    GLU      C    972 0.53660000  12.010000   ; qtot -2.418100
  973          O     60    GLU      O    973 -0.58190000  16.000000   ; qtot -3.000000
; residue   61 HIE rtp HIE q -0.0
  974          N     61    HIE      N    974 -0.41570000  14.010000   ; qtot -3.415700
  975          H     61    HIE      H    975 0.27190000   1.008000   ; qtot -3.143800
  976         CX     61    HIE     CA    976 -0.05810000  12.010000   ; qtot -3.201900
  977         H1     61    HIE     HA    977 0.13600000   1.008000   ; qtot -3.065900
  978         CT     61    HIE     CB    978 -0.00740000  12.010000   ; qtot -3.073300
  979         HC     61    HIE    HB2    979 0.03670000   1.008000   ; qtot -3.036600
  980         HC     61    HIE    HB3    980 0.03670000   1.008000   ; qtot -2.999900
  981         CC     61    HIE     CG    981 0.18680000  12.010000   ; qtot -2.813100
  982         NB     61    HIE    ND1    982 -0.54320000  14.010000   ; qtot -3.356300
  983         CR     61    HIE    CE1    983 0.16350000  12.010000   ; qtot -3.192800
  984         H5     61    HIE    HE1    984 0.14350000   1.008000   ; qtot -3.049300
  985         NA     61    HIE    NE2    985 -0.27950000  14.010000   ; qtot -3.328800
  986          H     61    HIE    HE2    986 0.33390000   1.008000   ; qtot -2.994900
  987         CW     61    HIE    CD2    987 -0.22070000  12.010000   ; qtot -3.215600
  988         H4     61    HIE    HD2    988 0.18620000   1.008000   ; qtot -3.029400
  989          C     61    HIE      C    989 0.59730000  12.010000   ; qtot -2.432100
  990          O     61    HIE      O    990 -0.56790000  16.000000   ; qtot -3.000000
; residue   62 PRO rtp PRO q 0.0
  991          N     62    PRO      N    991 -0.25480000  14.010000   ; qtot -3.254800
  992         CT     62    PRO     CD    992 0.01920000  12.010000   ; qtot -3.235600
  993         H1     62    PRO    HD2    993 0.03910000   1.008000   ; qtot -3.196500
  994         H1     62    PRO    HD3    994 0.03910000   1.008000   ; qtot -3.157400
  995         CT     62    PRO     CG    995 0.01890000  12.010000   ; qtot -3.138500
  996         HC     62    PRO    HG2    996 0.02130000   1.008000   ; qtot -3.117200
  997         HC     62    PRO    HG3    997 0.02130000   1.008000   ; qtot -3.095900
  998         CT     62    PRO     CB    998 -0.00700000  12.010000   ; qtot -3.102900
  999         HC     62    PRO    HB2    999 0.02530000   1.008000   ; qtot -3.077600
 1000         HC     62    PRO    HB3   1000 0.02530000   1.008000   ; qtot -3.052300
 1001         CX     62    PRO     CA   1001 -0.02660000  12.010000   ; qtot -3.078900
 1002         H1     62    PRO     HA   1002 0.06410000   1.008000   ; qtot -3.014800
 1003          C     62    PRO      C   1003 0.58960000  12.010000   ; qtot -2.425200
 1004          O     62    PRO      O   1004 -0.57480000  16.000000   ; qtot -3.000000
; residue   63 GLY rtp GLY q -0.0
 1005          N     63    GLY      N   1005 -0.41570000  14.010000   ; qtot -3.415700
 1006          H     63    GLY      H   1006 0.27190000   1.008000   ; qtot -3.143800
 1007         CX     63    GLY     CA   1007 -0.02520000  12.010000   ; qtot -3.169000
 1008         H1     63    GLY    HA2   1008 0.06980000   1.008000   ; qtot -3.099200
 1009         H1     63    GLY    HA3   1009 0.06980000   1.008000   ; qtot -3.029400
 1010          C     63    GLY      C   1010 0.59730000  12.010000   ; qtot -2.432100
 1011          O     63    GLY      O   1011 -0.56790000  16.000000   ; qtot -3.000000
; residue   64 LYS rtp LYS q 1.0
 1012          N     64    LYS      N   1012 -0.34790000  14.010000   ; qtot -3.347900
 1013          H     64    LYS      H   1013 0.27470000   1.008000   ; qtot -3.073200
 1014         CX     64    LYS     CA   1014 -0.24000000  12.010000   ; qtot -3.313200
 1015         H1     64    LYS     HA   1015 0.14260000   1.008000   ; qtot -3.170600
 1016         C8     64    LYS     CB   1016 -0.00940000  12.010000   ; qtot -3.180000
 1017         HC     64    LYS    HB2   1017 0.03620000   1.008000   ; qtot -3.143800
 1018         HC     64    LYS    HB3   1018 0.03620000   1.008000   ; qtot -3.107600
 1019         C8     64    LYS     CG   1019 0.01870000  12.010000   ; qtot -3.088900
 1020         HC     64    LYS    HG2   1020 0.01030000   1.008000   ; qtot -3.078600
 1021         HC     64    LYS    HG3   1021 0.01030000   1.008000   ; qtot -3.068300
 1022         C8     64    LYS     CD   1022 -0.04790000  12.010000   ; qtot -3.116200
 1023         HC     64    LYS    HD2   1023 0.06210000   1.008000   ; qtot -3.054100
 1024         HC     64    LYS    HD3   1024 0.06210000   1.008000   ; qtot -2.992000
 1025         C8     64    LYS     CE   1025 -0.01430000  12.010000   ; qtot -3.006300
 1026         HP     64    LYS    HE2   1026 0.11350000   1.008000   ; qtot -2.892800
 1027         HP     64    LYS    HE3   1027 0.11350000   1.008000   ; qtot -2.779300
 1028         N3     64    LYS     NZ   1028 -0.38540000  14.010000   ; qtot -3.164700
 1029          H     64    LYS    HZ1   1029 0.34000000   1.008000   ; qtot -2.824700
 1030          H     64    LYS    HZ2   1030 0.34000000   1.008000   ; qtot -2.484700
 1031          H     64    LYS    HZ3   1031 0.34000000   1.008000   ; qtot -2.144700
 1032          C     64    LYS      C   1032 0.73410000  12.010000   ; qtot -1.410600
 1033          O     64    LYS      O   1033 -0.58940000  16.000000   ; qtot -2.000000
; residue   65 LEU rtp LEU q -0.0
 1034          N     65    LEU      N   1034 -0.41570000  14.010000   ; qtot -2.415700
 1035          H     65    LEU      H   1035 0.27190000   1.008000   ; qtot -2.143800
 1036         CX     65    LEU     CA   1036 -0.05180000  12.010000   ; qtot -2.195600
 1037         H1     65    LEU     HA   1037 0.09220000   1.008000   ; qtot -2.103400
 1038         2C     65    LEU     CB   1038 -0.11020000  12.010000   ; qtot -2.213600
 1039         HC     65    LEU    HB2   1039 0.04570000   1.008000   ; qtot -2.167900
 1040         HC     65    LEU    HB3   1040 0.04570000   1.008000   ; qtot -2.122200
 1041         3C     65    LEU     CG   1041 0.35310000  12.010000   ; qtot -1.769100
 1042         HC     65    LEU     HG   1042 -0.03610000   1.008000   ; qtot -1.805200
 1043         CT     65    LEU    CD1   1043 -0.41210000  12.010000   ; qtot -2.217300
 1044         HC     65    LEU   HD11   1044 0.10000000   1.008000   ; qtot -2.117300
 1045         HC     65    LEU   HD12   1045 0.10000000   1.008000   ; qtot -2.017300
 1046         HC     65    LEU   HD13   1046 0.10000000   1.008000   ; qtot -1.917300
 1047         CT     65    LEU    CD2   1047 -0.41210000  12.010000   ; qtot -2.329400
 1048         HC     65    LEU   HD21   1048 0.10000000   1.008000   ; qtot -2.229400
 1049         HC     65    LEU   HD22   1049 0.10000000   1.008000   ; qtot -2.129400
 1050         HC     65    LEU   HD23   1050 0.10000000   1.008000   ; qtot -2.029400
 1051          C     65    LEU      C   1051 0.59730000  12.010000   ; qtot -1.432100
 1052          O     65    LEU      O   1052 -0.56790000  16.000000   ; qtot -2.000000
; residue   66 LEU rtp LEU q -0.0
 1053          N     66    LEU      N   1053 -0.41570000  14.010000   ; qtot -2.415700
 1054          H     66    LEU      H   1054 0.27190000   1.008000   ; qtot -2.143800
 1055         CX     66    LEU     CA   1055 -0.05180000  12.010000   ; qtot -2.195600
 1056         H1     66    LEU     HA   1056 0.09220000   1.008000   ; qtot -2.103400
 1057         2C     66    LEU     CB   1057 -0.11020000  12.010000   ; qtot -2.213600
 1058         HC     66    LEU    HB2   1058 0.04570000   1.008000   ; qtot -2.167900
 1059         HC     66    LEU    HB3   1059 0.04570000   1.008000   ; qtot -2.122200
 1060         3C     66    LEU     CG   1060 0.35310000  12.010000   ; qtot -1.769100
 1061         HC     66    LEU     HG   1061 -0.03610000   1.008000   ; qtot -1.805200
 1062         CT     66    LEU    CD1   1062 -0.41210000  12.010000   ; qtot -2.217300
 1063         HC     66    LEU   HD11   1063 0.10000000   1.008000   ; qtot -2.117300
 1064         HC     66    LEU   HD12   1064 0.10000000   1.008000   ; qtot -2.017300
 1065         HC     66    LEU   HD13   1065 0.10000000   1.008000   ; qtot -1.917300
 1066         CT     66    LEU    CD2   1066 -0.41210000  12.010000   ; qtot -2.329400
 1067         HC     66    LEU   HD21   1067 0.10000000   1.008000   ; qtot -2.229400
 1068         HC     66    LEU   HD22   1068 0.10000000   1.008000   ; qtot -2.129400
 1069         HC     66    LEU   HD23   1069 0.10000000   1.008000   ; qtot -2.029400
 1070          C     66    LEU      C   1070 0.59730000  12.010000   ; qtot -1.432100
 1071          O     66    LEU      O   1071 -0.56790000  16.000000   ; qtot -2.000000
; residue   67 PHE rtp PHE q -0.0
 1072          N     67    PHE      N   1072 -0.41570000  14.010000   ; qtot -2.415700
 1073          H     67    PHE      H   1073 0.27190000   1.008000   ; qtot -2.143800
 1074         CX     67    PHE     CA   1074 -0.00240000  12.010000   ; qtot -2.146200
 1075         H1     67    PHE     HA   1075 0.09780000   1.008000   ; qtot -2.048400
 1076         CT     67    PHE     CB   1076 -0.03430000  12.010000   ; qtot -2.082700
 1077         HC     67    PHE    HB2   1077 0.02950000   1.008000   ; qtot -2.053200
 1078         HC     67    PHE    HB3   1078 0.02950000   1.008000   ; qtot -2.023700
 1079         CA     67    PHE     CG   1079 0.01180000  12.010000   ; qtot -2.011900
 1080         CA     67    PHE    CD1   1080 -0.12560000  12.010000   ; qtot -2.137500
 1081         HA     67    PHE    HD1   1081 0.13300000   1.008000   ; qtot -2.004500
 1082         CA     67    PHE    CE1   1082 -0.17040000  12.010000   ; qtot -2.174900
 1083         HA     67    PHE    HE1   1083 0.14300000   1.008000   ; qtot -2.031900
 1084         CA     67    PHE     CZ   1084 -0.10720000  12.010000   ; qtot -2.139100
 1085         HA     67    PHE     HZ   1085 0.12970000   1.008000   ; qtot -2.009400
 1086         CA     67    PHE    CE2   1086 -0.17040000  12.010000   ; qtot -2.179800
 1087         HA     67    PHE    HE2   1087 0.14300000   1.008000   ; qtot -2.036800
 1088         CA     67    PHE    CD2   1088 -0.12560000  12.010000   ; qtot -2.162400
 1089         HA     67    PHE    HD2   1089 0.13300000   1.008000   ; qtot -2.029400
 1090          C     67    PHE      C   1090 0.59730000  12.010000   ; qtot -1.432100
 1091          O     67    PHE      O   1091 -0.56790000  16.000000   ; qtot -2.000000
; residue   68 ALA rtp ALA q -0.0
 1092          N     68    ALA      N   1092 -0.41570000  14.010000   ; qtot -2.415700
 1093          H     68    ALA      H   1093 0.27190000   1.008000   ; qtot -2.143800
 1094         CX     68    ALA     CA   1094 0.03370000  12.010000   ; qtot -2.110100
 1095         H1     68    ALA     HA   1095 0.08230000   1.008000   ; qtot -2.027800
 1096         CT     68    ALA     CB   1096 -0.18250000  12.010000   ; qtot -2.210300
 1097         HC     68    ALA    HB1   1097 0.06030000   1.008000   ; qtot -2.150000
 1098         HC     68    ALA    HB2   1098 0.06030000   1.008000   ; qtot -2.089700
 1099         HC     68    ALA    HB3   1099 0.06030000   1.008000   ; qtot -2.029400
 1100          C     68    ALA      C   1100 0.59730000  12.010000   ; qtot -1.432100
 1101          O     68    ALA      O   1101 -0.56790000  16.000000   ; qtot -2.000000
; residue   69 PRO rtp PRO q 0.0
 1102          N     69    PRO      N   1102 -0.25480000  14.010000   ; qtot -2.254800
 1103         CT     69    PRO     CD   1103 0.01920000  12.010000   ; qtot -2.235600
 1104         H1     69    PRO    HD2   1104 0.03910000   1.008000   ; qtot -2.196500
 1105         H1     69    PRO    HD3   1105 0.03910000   1.008000   ; qtot -2.157400
 1106         CT     69    PRO     CG   1106 0.01890000  12.010000   ; qtot -2.138500
 1107         HC     69    PRO    HG2   1107 0.02130000   1.008000   ; qtot -2.117200
 1108         HC     69    PRO    HG3   1108 0.02130000   1.008000   ; qtot -2.095900
 1109         CT     69    PRO     CB   1109 -0.00700000  12.010000   ; qtot -2.102900
 1110         HC     69    PRO    HB2   1110 0.02530000   1.008000   ; qtot -2.077600
 1111         HC     69    PRO    HB3   1111 0.02530000   1.008000   ; qtot -2.052300
 1112         CX     69    PRO     CA   1112 -0.02660000  12.010000   ; qtot -2.078900
 1113         H1     69    PRO     HA   1113 0.06410000   1.008000   ; qtot -2.014800
 1114          C     69    PRO      C   1114 0.58960000  12.010000   ; qtot -1.425200
 1115          O     69    PRO      O   1115 -0.57480000  16.000000   ; qtot -2.000000
; residue   70 ASN rtp ASN q 0.0
 1116          N     70    ASN      N   1116 -0.41570000  14.010000   ; qtot -2.415700
 1117          H     70    ASN      H   1117 0.27190000   1.008000   ; qtot -2.143800
 1118         CX     70    ASN     CA   1118 0.01430000  12.010000   ; qtot -2.129500
 1119         H1     70    ASN     HA   1119 0.10480000   1.008000   ; qtot -2.024700
 1120         2C     70    ASN     CB   1120 -0.20410000  12.010000   ; qtot -2.228800
 1121         HC     70    ASN    HB2   1121 0.07970000   1.008000   ; qtot -2.149100
 1122         HC     70    ASN    HB3   1122 0.07970000   1.008000   ; qtot -2.069400
 1123          C     70    ASN     CG   1123 0.71300000  12.010000   ; qtot -1.356400
 1124          O     70    ASN    OD1   1124 -0.59310000  16.000000   ; qtot -1.949500
 1125          N     70    ASN    ND2   1125 -0.91910000  14.010000   ; qtot -2.868600
 1126          H     70    ASN   HD21   1126 0.41960000   1.008000   ; qtot -2.449000
 1127          H     70    ASN   HD22   1127 0.41960000   1.008000   ; qtot -2.029400
 1128          C     70    ASN      C   1128 0.59730000  12.010000   ; qtot -1.432100
 1129          O     70    ASN      O   1129 -0.56790000  16.000000   ; qtot -2.000000
; residue   71 LEU rtp LEU q -0.0
 1130          N     71    LEU      N   1130 -0.41570000  14.010000   ; qtot -2.415700
 1131          H     71    LEU      H   1131 0.27190000   1.008000   ; qtot -2.143800
 1132         CX     71    LEU     CA   1132 -0.05180000  12.010000   ; qtot -2.195600
 1133         H1     71    LEU     HA   1133 0.09220000   1.008000   ; qtot -2.103400
 1134         2C     71    LEU     CB   1134 -0.11020000  12.010000   ; qtot -2.213600
 1135         HC     71    LEU    HB2   1135 0.04570000   1.008000   ; qtot -2.167900
 1136         HC     71    LEU    HB3   1136 0.04570000   1.008000   ; qtot -2.122200
 1137         3C     71    LEU     CG   1137 0.35310000  12.010000   ; qtot -1.769100
 1138         HC     71    LEU     HG   1138 -0.03610000   1.008000   ; qtot -1.805200
 1139         CT     71    LEU    CD1   1139 -0.41210000  12.010000   ; qtot -2.217300
 1140         HC     71    LEU   HD11   1140 0.10000000   1.008000   ; qtot -2.117300
 1141         HC     71    LEU   HD12   1141 0.10000000   1.008000   ; qtot -2.017300
 1142         HC     71    LEU   HD13   1142 0.10000000   1.008000   ; qtot -1.917300
 1143         CT     71    LEU    CD2   1143 -0.41210000  12.010000   ; qtot -2.329400
 1144         HC     71    LEU   HD21   1144 0.10000000   1.008000   ; qtot -2.229400
 1145         HC     71    LEU   HD22   1145 0.10000000   1.008000   ; qtot -2.129400
 1146         HC     71    LEU   HD23   1146 0.10000000   1.008000   ; qtot -2.029400
 1147          C     71    LEU      C   1147 0.59730000  12.010000   ; qtot -1.432100
 1148          O     71    LEU      O   1148 -0.56790000  16.000000   ; qtot -2.000000
; residue   72 LEU rtp LEU q -0.0
 1149          N     72    LEU      N   1149 -0.41570000  14.010000   ; qtot -2.415700
 1150          H     72    LEU      H   1150 0.27190000   1.008000   ; qtot -2.143800
 1151         CX     72    LEU     CA   1151 -0.05180000  12.010000   ; qtot -2.195600
 1152         H1     72    LEU     HA   1152 0.09220000   1.008000   ; qtot -2.103400
 1153         2C     72    LEU     CB   1153 -0.11020000  12.010000   ; qtot -2.213600
 1154         HC     72    LEU    HB2   1154 0.04570000   1.008000   ; qtot -2.167900
 1155         HC     72    LEU    HB3   1155 0.04570000   1.008000   ; qtot -2.122200
 1156         3C     72    LEU     CG   1156 0.35310000  12.010000   ; qtot -1.769100
 1157         HC     72    LEU     HG   1157 -0.03610000   1.008000   ; qtot -1.805200
 1158         CT     72    LEU    CD1   1158 -0.41210000  12.010000   ; qtot -2.217300
 1159         HC     72    LEU   HD11   1159 0.10000000   1.008000   ; qtot -2.117300
 1160         HC     72    LEU   HD12   1160 0.10000000   1.008000   ; qtot -2.017300
 1161         HC     72    LEU   HD13   1161 0.10000000   1.008000   ; qtot -1.917300
 1162         CT     72    LEU    CD2   1162 -0.41210000  12.010000   ; qtot -2.329400
 1163         HC     72    LEU   HD21   1163 0.10000000   1.008000   ; qtot -2.229400
 1164         HC     72    LEU   HD22   1164 0.10000000   1.008000   ; qtot -2.129400
 1165         HC     72    LEU   HD23   1165 0.10000000   1.008000   ; qtot -2.029400
 1166          C     72    LEU      C   1166 0.59730000  12.010000   ; qtot -1.432100
 1167          O     72    LEU      O   1167 -0.56790000  16.000000   ; qtot -2.000000
; residue   73 LEU rtp LEU q -0.0
 1168          N     73    LEU      N   1168 -0.41570000  14.010000   ; qtot -2.415700
 1169          H     73    LEU      H   1169 0.27190000   1.008000   ; qtot -2.143800
 1170         CX     73    LEU     CA   1170 -0.05180000  12.010000   ; qtot -2.195600
 1171         H1     73    LEU     HA   1171 0.09220000   1.008000   ; qtot -2.103400
 1172         2C     73    LEU     CB   1172 -0.11020000  12.010000   ; qtot -2.213600
 1173         HC     73    LEU    HB2   1173 0.04570000   1.008000   ; qtot -2.167900
 1174         HC     73    LEU    HB3   1174 0.04570000   1.008000   ; qtot -2.122200
 1175         3C     73    LEU     CG   1175 0.35310000  12.010000   ; qtot -1.769100
 1176         HC     73    LEU     HG   1176 -0.03610000   1.008000   ; qtot -1.805200
 1177         CT     73    LEU    CD1   1177 -0.41210000  12.010000   ; qtot -2.217300
 1178         HC     73    LEU   HD11   1178 0.10000000   1.008000   ; qtot -2.117300
 1179         HC     73    LEU   HD12   1179 0.10000000   1.008000   ; qtot -2.017300
 1180         HC     73    LEU   HD13   1180 0.10000000   1.008000   ; qtot -1.917300
 1181         CT     73    LEU    CD2   1181 -0.41210000  12.010000   ; qtot -2.329400
 1182         HC     73    LEU   HD21   1182 0.10000000   1.008000   ; qtot -2.229400
 1183         HC     73    LEU   HD22   1183 0.10000000   1.008000   ; qtot -2.129400
 1184         HC     73    LEU   HD23   1184 0.10000000   1.008000   ; qtot -2.029400
 1185          C     73    LEU      C   1185 0.59730000  12.010000   ; qtot -1.432100
 1186          O     73    LEU      O   1186 -0.56790000  16.000000   ; qtot -2.000000
; residue   74 ASP rtp ASP q -1.0
 1187          N     74    ASP      N   1187 -0.51630000  14.010000   ; qtot -2.516300
 1188          H     74    ASP      H   1188 0.29360000   1.008000   ; qtot -2.222700
 1189         CX     74    ASP     CA   1189 0.03810000  12.010000   ; qtot -2.184600
 1190         H1     74    ASP     HA   1190 0.08800000   1.008000   ; qtot -2.096600
 1191         2C     74    ASP     CB   1191 -0.03030000  12.010000   ; qtot -2.126900
 1192         HC     74    ASP    HB2   1192 -0.01220000   1.008000   ; qtot -2.139100
 1193         HC     74    ASP    HB3   1193 -0.01220000   1.008000   ; qtot -2.151300
 1194         CO     74    ASP     CG   1194 0.79940000  12.010000   ; qtot -1.351900
 1195         O2     74    ASP    OD1   1195 -0.80140000  16.000000   ; qtot -2.153300
 1196         O2     74    ASP    OD2   1196 -0.80140000  16.000000   ; qtot -2.954700
 1197          C     74    ASP      C   1197 0.53660000  12.010000   ; qtot -2.418100
 1198          O     74    ASP      O   1198 -0.58190000  16.000000   ; qtot -3.000000
; residue   75 ARG rtp ARG q 1.0
 1199          N     75    ARG      N   1199 -0.34790000  14.010000   ; qtot -3.347900
 1200          H     75    ARG      H   1200 0.27470000   1.008000   ; qtot -3.073200
 1201         CX     75    ARG     CA   1201 -0.26370000  12.010000   ; qtot -3.336900
 1202         H1     75    ARG     HA   1202 0.15600000   1.008000   ; qtot -3.180900
 1203         C8     75    ARG     CB   1203 -0.00070000  12.010000   ; qtot -3.181600
 1204         HC     75    ARG    HB2   1204 0.03270000   1.008000   ; qtot -3.148900
 1205         HC     75    ARG    HB3   1205 0.03270000   1.008000   ; qtot -3.116200
 1206         C8     75    ARG     CG   1206 0.03900000  12.010000   ; qtot -3.077200
 1207         HC     75    ARG    HG2   1207 0.02850000   1.008000   ; qtot -3.048700
 1208         HC     75    ARG    HG3   1208 0.02850000   1.008000   ; qtot -3.020200
 1209         C8     75    ARG     CD   1209 0.04860000  12.010000   ; qtot -2.971600
 1210         H1     75    ARG    HD2   1210 0.06870000   1.008000   ; qtot -2.902900
 1211         H1     75    ARG    HD3   1211 0.06870000   1.008000   ; qtot -2.834200
 1212         N2     75    ARG     NE   1212 -0.52950000  14.010000   ; qtot -3.363700
 1213          H     75    ARG     HE   1213 0.34560000   1.008000   ; qtot -3.018100
 1214         CA     75    ARG     CZ   1214 0.80760000  12.010000   ; qtot -2.210500
 1215         N2     75    ARG    NH1   1215 -0.86270000  14.010000   ; qtot -3.073200
 1216          H     75    ARG   HH11   1216 0.44780000   1.008000   ; qtot -2.625400
 1217          H     75    ARG   HH12   1217 0.44780000   1.008000   ; qtot -2.177600
 1218         N2     75    ARG    NH2   1218 -0.86270000  14.010000   ; qtot -3.040300
 1219          H     75    ARG   HH21   1219 0.44780000   1.008000   ; qtot -2.592500
 1220          H     75    ARG   HH22   1220 0.44780000   1.008000   ; qtot -2.144700
 1221          C     75    ARG      C   1221 0.73410000  12.010000   ; qtot -1.410600
 1222          O     75    ARG      O   1222 -0.58940000  16.000000   ; qtot -2.000000
; residue   76 ASN rtp ASN q 0.0
 1223          N     76    ASN      N   1223 -0.41570000  14.010000   ; qtot -2.415700
 1224          H     76    ASN      H   1224 0.27190000   1.008000   ; qtot -2.143800
 1225         CX     76    ASN     CA   1225 0.01430000  12.010000   ; qtot -2.129500
 1226         H1     76    ASN     HA   1226 0.10480000   1.008000   ; qtot -2.024700
 1227         2C     76    ASN     CB   1227 -0.20410000  12.010000   ; qtot -2.228800
 1228         HC     76    ASN    HB2   1228 0.07970000   1.008000   ; qtot -2.149100
 1229         HC     76    ASN    HB3   1229 0.07970000   1.008000   ; qtot -2.069400
 1230          C     76    ASN     CG   1230 0.71300000  12.010000   ; qtot -1.356400
 1231          O     76    ASN    OD1   1231 -0.59310000  16.000000   ; qtot -1.949500
 1232          N     76    ASN    ND2   1232 -0.91910000  14.010000   ; qtot -2.868600
 1233          H     76    ASN   HD21   1233 0.41960000   1.008000   ; qtot -2.449000
 1234          H     76    ASN   HD22   1234 0.41960000   1.008000   ; qtot -2.029400
 1235          C     76    ASN      C   1235 0.59730000  12.010000   ; qtot -1.432100
 1236          O     76    ASN      O   1236 -0.56790000  16.000000   ; qtot -2.000000
; residue   77 GLN rtp GLN q -0.0
 1237          N     77    GLN      N   1237 -0.41570000  14.010000   ; qtot -2.415700
 1238          H     77    GLN      H   1238 0.27190000   1.008000   ; qtot -2.143800
 1239         CX     77    GLN     CA   1239 -0.00310000  12.010000   ; qtot -2.146900
 1240         H1     77    GLN     HA   1240 0.08500000   1.008000   ; qtot -2.061900
 1241         2C     77    GLN     CB   1241 -0.00360000  12.010000   ; qtot -2.065500
 1242         HC     77    GLN    HB2   1242 0.01710000   1.008000   ; qtot -2.048400
 1243         HC     77    GLN    HB3   1243 0.01710000   1.008000   ; qtot -2.031300
 1244         2C     77    GLN     CG   1244 -0.06450000  12.010000   ; qtot -2.095800
 1245         HC     77    GLN    HG2   1245 0.03520000   1.008000   ; qtot -2.060600
 1246         HC     77    GLN    HG3   1246 0.03520000   1.008000   ; qtot -2.025400
 1247          C     77    GLN     CD   1247 0.69510000  12.010000   ; qtot -1.330300
 1248          O     77    GLN    OE1   1248 -0.60860000  16.000000   ; qtot -1.938900
 1249          N     77    GLN    NE2   1249 -0.94070000  14.010000   ; qtot -2.879600
 1250          H     77    GLN   HE21   1250 0.42510000   1.008000   ; qtot -2.454500
 1251          H     77    GLN   HE22   1251 0.42510000   1.008000   ; qtot -2.029400
 1252          C     77    GLN      C   1252 0.59730000  12.010000   ; qtot -1.432100
 1253          O     77    GLN      O   1253 -0.56790000  16.000000   ; qtot -2.000000
; residue   78 GLY rtp GLY q -0.0
 1254          N     78    GLY      N   1254 -0.41570000  14.010000   ; qtot -2.415700
 1255          H     78    GLY      H   1255 0.27190000   1.008000   ; qtot -2.143800
 1256         CX     78    GLY     CA   1256 -0.02520000  12.010000   ; qtot -2.169000
 1257         H1     78    GLY    HA2   1257 0.06980000   1.008000   ; qtot -2.099200
 1258         H1     78    GLY    HA3   1258 0.06980000   1.008000   ; qtot -2.029400
 1259          C     78    GLY      C   1259 0.59730000  12.010000   ; qtot -1.432100
 1260          O     78    GLY      O   1260 -0.56790000  16.000000   ; qtot -2.000000
; residue   79 LYS rtp LYS q 1.0
 1261          N     79    LYS      N   1261 -0.34790000  14.010000   ; qtot -2.347900
 1262          H     79    LYS      H   1262 0.27470000   1.008000   ; qtot -2.073200
 1263         CX     79    LYS     CA   1263 -0.24000000  12.010000   ; qtot -2.313200
 1264         H1     79    LYS     HA   1264 0.14260000   1.008000   ; qtot -2.170600
 1265         C8     79    LYS     CB   1265 -0.00940000  12.010000   ; qtot -2.180000
 1266         HC     79    LYS    HB2   1266 0.03620000   1.008000   ; qtot -2.143800
 1267         HC     79    LYS    HB3   1267 0.03620000   1.008000   ; qtot -2.107600
 1268         C8     79    LYS     CG   1268 0.01870000  12.010000   ; qtot -2.088900
 1269         HC     79    LYS    HG2   1269 0.01030000   1.008000   ; qtot -2.078600
 1270         HC     79    LYS    HG3   1270 0.01030000   1.008000   ; qtot -2.068300
 1271         C8     79    LYS     CD   1271 -0.04790000  12.010000   ; qtot -2.116200
 1272         HC     79    LYS    HD2   1272 0.06210000   1.008000   ; qtot -2.054100
 1273         HC     79    LYS    HD3   1273 0.06210000   1.008000   ; qtot -1.992000
 1274         C8     79    LYS     CE   1274 -0.01430000  12.010000   ; qtot -2.006300
 1275         HP     79    LYS    HE2   1275 0.11350000   1.008000   ; qtot -1.892800
 1276         HP     79    LYS    HE3   1276 0.11350000   1.008000   ; qtot -1.779300
 1277         N3     79    LYS     NZ   1277 -0.38540000  14.010000   ; qtot -2.164700
 1278          H     79    LYS    HZ1   1278 0.34000000   1.008000   ; qtot -1.824700
 1279          H     79    LYS    HZ2   1279 0.34000000   1.008000   ; qtot -1.484700
 1280          H     79    LYS    HZ3   1280 0.34000000   1.008000   ; qtot -1.144700
 1281          C     79    LYS      C   1281 0.73410000  12.010000   ; qtot -0.410600
 1282          O     79    LYS      O   1282 -0.58940000  16.000000   ; qtot -1.000000
; residue   80 SER rtp SER q -0.0
 1283          N     80    SER      N   1283 -0.41570000  14.010000   ; qtot -1.415700
 1284          H     80    SER      H   1284 0.27190000   1.008000   ; qtot -1.143800
 1285         CX     80    SER     CA   1285 -0.02490000  12.010000   ; qtot -1.168700
 1286         H1     80    SER     HA   1286 0.08430000   1.008000   ; qtot -1.084400
 1287         2C     80    SER     CB   1287 0.21170000  12.010000   ; qtot -0.872700
 1288         H1     80    SER    HB2   1288 0.03520000   1.008000   ; qtot -0.837500
 1289         H1     80    SER    HB3   1289 0.03520000   1.008000   ; qtot -0.802300
 1290         OH     80    SER     OG   1290 -0.65460000  16.000000   ; qtot -1.456900
 1291         HO     80    SER     HG   1291 0.42750000   1.008000   ; qtot -1.029400
 1292          C     80    SER      C   1292 0.59730000  12.010000   ; qtot -0.432100
 1293          O     80    SER      O   1293 -0.56790000  16.000000   ; qtot -1.000000
; residue   81 VAL rtp VAL q -0.0
 1294          N     81    VAL      N   1294 -0.41570000  14.010000   ; qtot -1.415700
 1295          H     81    VAL      H   1295 0.27190000   1.008000   ; qtot -1.143800
 1296         CX     81    VAL     CA   1296 -0.08750000  12.010000   ; qtot -1.231300
 1297         H1     81    VAL     HA   1297 0.09690000   1.008000   ; qtot -1.134400
 1298         3C     81    VAL     CB   1298 0.29850000  12.010000   ; qtot -0.835900
 1299         HC     81    VAL     HB   1299 -0.02970000   1.008000   ; qtot -0.865600
 1300         CT     81    VAL    CG1   1300 -0.31920000  12.010000   ; qtot -1.184800
 1301         HC     81    VAL   HG11   1301 0.07910000   1.008000   ; qtot -1.105700
 1302         HC     81    VAL   HG12   1302 0.07910000   1.008000   ; qtot -1.026600
 1303         HC     81    VAL   HG13   1303 0.07910000   1.008000   ; qtot -0.947500
 1304         CT     81    VAL    CG2   1304 -0.31920000  12.010000   ; qtot -1.266700
 1305         HC     81    VAL   HG21   1305 0.07910000   1.008000   ; qtot -1.187600
 1306         HC     81    VAL   HG22   1306 0.07910000   1.008000   ; qtot -1.108500
 1307         HC     81    VAL   HG23   1307 0.07910000   1.008000   ; qtot -1.029400
 1308          C     81    VAL      C   1308 0.59730000  12.010000   ; qtot -0.432100
 1309          O     81    VAL      O   1309 -0.56790000  16.000000   ; qtot -1.000000
; residue   82 GLU rtp GLU q -1.0
 1310          N     82    GLU      N   1310 -0.51630000  14.010000   ; qtot -1.516300
 1311          H     82    GLU      H   1311 0.29360000   1.008000   ; qtot -1.222700
 1312         CX     82    GLU     CA   1312 0.03970000  12.010000   ; qtot -1.183000
 1313         H1     82    GLU     HA   1313 0.11050000   1.008000   ; qtot -1.072500
 1314         2C     82    GLU     CB   1314 0.05600000  12.010000   ; qtot -1.016500
 1315         HC     82    GLU    HB2   1315 -0.01730000   1.008000   ; qtot -1.033800
 1316         HC     82    GLU    HB3   1316 -0.01730000   1.008000   ; qtot -1.051100
 1317         2C     82    GLU     CG   1317 0.01360000  12.010000   ; qtot -1.037500
 1318         HC     82    GLU    HG2   1318 -0.04250000   1.008000   ; qtot -1.080000
 1319         HC     82    GLU    HG3   1319 -0.04250000   1.008000   ; qtot -1.122500
 1320         CO     82    GLU     CD   1320 0.80540000  12.010000   ; qtot -0.317100
 1321         O2     82    GLU    OE1   1321 -0.81880000  16.000000   ; qtot -1.135900
 1322         O2     82    GLU    OE2   1322 -0.81880000  16.000000   ; qtot -1.954700
 1323          C     82    GLU      C   1323 0.53660000  12.010000   ; qtot -1.418100
 1324          O     82    GLU      O   1324 -0.58190000  16.000000   ; qtot -2.000000
; residue   83 GLY rtp GLY q -0.0
 1325          N     83    GLY      N   1325 -0.41570000  14.010000   ; qtot -2.415700
 1326          H     83    GLY      H   1326 0.27190000   1.008000   ; qtot -2.143800
 1327         CX     83    GLY     CA   1327 -0.02520000  12.010000   ; qtot -2.169000
 1328         H1     83    GLY    HA2   1328 0.06980000   1.008000   ; qtot -2.099200
 1329         H1     83    GLY    HA3   1329 0.06980000   1.008000   ; qtot -2.029400
 1330          C     83    GLY      C   1330 0.59730000  12.010000   ; qtot -1.432100
 1331          O     83    GLY      O   1331 -0.56790000  16.000000   ; qtot -2.000000
; residue   84 MET rtp MET q -0.0
 1332          N     84    MET      N   1332 -0.41570000  14.010000   ; qtot -2.415700
 1333          H     84    MET      H   1333 0.27190000   1.008000   ; qtot -2.143800
 1334         CX     84    MET     CA   1334 -0.02370000  12.010000   ; qtot -2.167500
 1335         H1     84    MET     HA   1335 0.08800000   1.008000   ; qtot -2.079500
 1336         2C     84    MET     CB   1336 0.03420000  12.010000   ; qtot -2.045300
 1337         HC     84    MET    HB2   1337 0.02410000   1.008000   ; qtot -2.021200
 1338         HC     84    MET    HB3   1338 0.02410000   1.008000   ; qtot -1.997100
 1339         2C     84    MET     CG   1339 0.00180000  12.010000   ; qtot -1.995300
 1340         H1     84    MET    HG2   1340 0.04400000   1.008000   ; qtot -1.951300
 1341         H1     84    MET    HG3   1341 0.04400000   1.008000   ; qtot -1.907300
 1342          S     84    MET     SD   1342 -0.27370000  32.060000   ; qtot -2.181000
 1343         CT     84    MET     CE   1343 -0.05360000  12.010000   ; qtot -2.234600
 1344         H1     84    MET    HE1   1344 0.06840000   1.008000   ; qtot -2.166200
 1345         H1     84    MET    HE2   1345 0.06840000   1.008000   ; qtot -2.097800
 1346         H1     84    MET    HE3   1346 0.06840000   1.008000   ; qtot -2.029400
 1347          C     84    MET      C   1347 0.59730000  12.010000   ; qtot -1.432100
 1348          O     84    MET      O   1348 -0.56790000  16.000000   ; qtot -2.000000
; residue   85 VAL rtp VAL q -0.0
 1349          N     85    VAL      N   1349 -0.41570000  14.010000   ; qtot -2.415700
 1350          H     85    VAL      H   1350 0.27190000   1.008000   ; qtot -2.143800
 1351         CX     85    VAL     CA   1351 -0.08750000  12.010000   ; qtot -2.231300
 1352         H1     85    VAL     HA   1352 0.09690000   1.008000   ; qtot -2.134400
 1353         3C     85    VAL     CB   1353 0.29850000  12.010000   ; qtot -1.835900
 1354         HC     85    VAL     HB   1354 -0.02970000   1.008000   ; qtot -1.865600
 1355         CT     85    VAL    CG1   1355 -0.31920000  12.010000   ; qtot -2.184800
 1356         HC     85    VAL   HG11   1356 0.07910000   1.008000   ; qtot -2.105700
 1357         HC     85    VAL   HG12   1357 0.07910000   1.008000   ; qtot -2.026600
 1358         HC     85    VAL   HG13   1358 0.07910000   1.008000   ; qtot -1.947500
 1359         CT     85    VAL    CG2   1359 -0.31920000  12.010000   ; qtot -2.266700
 1360         HC     85    VAL   HG21   1360 0.07910000   1.008000   ; qtot -2.187600
 1361         HC     85    VAL   HG22   1361 0.07910000   1.008000   ; qtot -2.108500
 1362         HC     85    VAL   HG23   1362 0.07910000   1.008000   ; qtot -2.029400
 1363          C     85    VAL      C   1363 0.59730000  12.010000   ; qtot -1.432100
 1364          O     85    VAL      O   1364 -0.56790000  16.000000   ; qtot -2.000000
; residue   86 GLU rtp GLU q -1.0
 1365          N     86    GLU      N   1365 -0.51630000  14.010000   ; qtot -2.516300
 1366          H     86    GLU      H   1366 0.29360000   1.008000   ; qtot -2.222700
 1367         CX     86    GLU     CA   1367 0.03970000  12.010000   ; qtot -2.183000
 1368         H1     86    GLU     HA   1368 0.11050000   1.008000   ; qtot -2.072500
 1369         2C     86    GLU     CB   1369 0.05600000  12.010000   ; qtot -2.016500
 1370         HC     86    GLU    HB2   1370 -0.01730000   1.008000   ; qtot -2.033800
 1371         HC     86    GLU    HB3   1371 -0.01730000   1.008000   ; qtot -2.051100
 1372         2C     86    GLU     CG   1372 0.01360000  12.010000   ; qtot -2.037500
 1373         HC     86    GLU    HG2   1373 -0.04250000   1.008000   ; qtot -2.080000
 1374         HC     86    GLU    HG3   1374 -0.04250000   1.008000   ; qtot -2.122500
 1375         CO     86    GLU     CD   1375 0.80540000  12.010000   ; qtot -1.317100
 1376         O2     86    GLU    OE1   1376 -0.81880000  16.000000   ; qtot -2.135900
 1377         O2     86    GLU    OE2   1377 -0.81880000  16.000000   ; qtot -2.954700
 1378          C     86    GLU      C   1378 0.53660000  12.010000   ; qtot -2.418100
 1379          O     86    GLU      O   1379 -0.58190000  16.000000   ; qtot -3.000000
; residue   87 ILE rtp ILE q -0.0
 1380          N     87    ILE      N   1380 -0.41570000  14.010000   ; qtot -3.415700
 1381          H     87    ILE      H   1381 0.27190000   1.008000   ; qtot -3.143800
 1382         CX     87    ILE     CA   1382 -0.05970000  12.010000   ; qtot -3.203500
 1383         H1     87    ILE     HA   1383 0.08690000   1.008000   ; qtot -3.116600
 1384         3C     87    ILE     CB   1384 0.13030000  12.010000   ; qtot -2.986300
 1385         HC     87    ILE     HB   1385 0.01870000   1.008000   ; qtot -2.967600
 1386         CT     87    ILE    CG2   1386 -0.32040000  12.010000   ; qtot -3.288000
 1387         HC     87    ILE   HG21   1387 0.08820000   1.008000   ; qtot -3.199800
 1388         HC     87    ILE   HG22   1388 0.08820000   1.008000   ; qtot -3.111600
 1389         HC     87    ILE   HG23   1389 0.08820000   1.008000   ; qtot -3.023400
 1390         2C     87    ILE    CG1   1390 -0.04300000  12.010000   ; qtot -3.066400
 1391         HC     87    ILE   HG12   1391 0.02360000   1.008000   ; qtot -3.042800
 1392         HC     87    ILE   HG13   1392 0.02360000   1.008000   ; qtot -3.019200
 1393         CT     87    ILE    CD1   1393 -0.06600000  12.010000   ; qtot -3.085200
 1394         HC     87    ILE   HD11   1394 0.01860000   1.008000   ; qtot -3.066600
 1395         HC     87    ILE   HD12   1395 0.01860000   1.008000   ; qtot -3.048000
 1396         HC     87    ILE   HD13   1396 0.01860000   1.008000   ; qtot -3.029400
 1397          C     87    ILE      C   1397 0.59730000  12.010000   ; qtot -2.432100
 1398          O     87    ILE      O   1398 -0.56790000  16.000000   ; qtot -3.000000
; residue   88 PHE rtp PHE q -0.0
 1399          N     88    PHE      N   1399 -0.41570000  14.010000   ; qtot -3.415700
 1400          H     88    PHE      H   1400 0.27190000   1.008000   ; qtot -3.143800
 1401         CX     88    PHE     CA   1401 -0.00240000  12.010000   ; qtot -3.146200
 1402         H1     88    PHE     HA   1402 0.09780000   1.008000   ; qtot -3.048400
 1403         CT     88    PHE     CB   1403 -0.03430000  12.010000   ; qtot -3.082700
 1404         HC     88    PHE    HB2   1404 0.02950000   1.008000   ; qtot -3.053200
 1405         HC     88    PHE    HB3   1405 0.02950000   1.008000   ; qtot -3.023700
 1406         CA     88    PHE     CG   1406 0.01180000  12.010000   ; qtot -3.011900
 1407         CA     88    PHE    CD1   1407 -0.12560000  12.010000   ; qtot -3.137500
 1408         HA     88    PHE    HD1   1408 0.13300000   1.008000   ; qtot -3.004500
 1409         CA     88    PHE    CE1   1409 -0.17040000  12.010000   ; qtot -3.174900
 1410         HA     88    PHE    HE1   1410 0.14300000   1.008000   ; qtot -3.031900
 1411         CA     88    PHE     CZ   1411 -0.10720000  12.010000   ; qtot -3.139100
 1412         HA     88    PHE     HZ   1412 0.12970000   1.008000   ; qtot -3.009400
 1413         CA     88    PHE    CE2   1413 -0.17040000  12.010000   ; qtot -3.179800
 1414         HA     88    PHE    HE2   1414 0.14300000   1.008000   ; qtot -3.036800
 1415         CA     88    PHE    CD2   1415 -0.12560000  12.010000   ; qtot -3.162400
 1416         HA     88    PHE    HD2   1416 0.13300000   1.008000   ; qtot -3.029400
 1417          C     88    PHE      C   1417 0.59730000  12.010000   ; qtot -2.432100
 1418          O     88    PHE      O   1418 -0.56790000  16.000000   ; qtot -3.000000
; residue   89 ASP rtp ASP q -1.0
 1419          N     89    ASP      N   1419 -0.51630000  14.010000   ; qtot -3.516300
 1420          H     89    ASP      H   1420 0.29360000   1.008000   ; qtot -3.222700
 1421         CX     89    ASP     CA   1421 0.03810000  12.010000   ; qtot -3.184600
 1422         H1     89    ASP     HA   1422 0.08800000   1.008000   ; qtot -3.096600
 1423         2C     89    ASP     CB   1423 -0.03030000  12.010000   ; qtot -3.126900
 1424         HC     89    ASP    HB2   1424 -0.01220000   1.008000   ; qtot -3.139100
 1425         HC     89    ASP    HB3   1425 -0.01220000   1.008000   ; qtot -3.151300
 1426         CO     89    ASP     CG   1426 0.79940000  12.010000   ; qtot -2.351900
 1427         O2     89    ASP    OD1   1427 -0.80140000  16.000000   ; qtot -3.153300
 1428         O2     89    ASP    OD2   1428 -0.80140000  16.000000   ; qtot -3.954700
 1429          C     89    ASP      C   1429 0.53660000  12.010000   ; qtot -3.418100
 1430          O     89    ASP      O   1430 -0.58190000  16.000000   ; qtot -4.000000
; residue   90 MET rtp MET q -0.0
 1431          N     90    MET      N   1431 -0.41570000  14.010000   ; qtot -4.415700
 1432          H     90    MET      H   1432 0.27190000   1.008000   ; qtot -4.143800
 1433         CX     90    MET     CA   1433 -0.02370000  12.010000   ; qtot -4.167500
 1434         H1     90    MET     HA   1434 0.08800000   1.008000   ; qtot -4.079500
 1435         2C     90    MET     CB   1435 0.03420000  12.010000   ; qtot -4.045300
 1436         HC     90    MET    HB2   1436 0.02410000   1.008000   ; qtot -4.021200
 1437         HC     90    MET    HB3   1437 0.02410000   1.008000   ; qtot -3.997100
 1438         2C     90    MET     CG   1438 0.00180000  12.010000   ; qtot -3.995300
 1439         H1     90    MET    HG2   1439 0.04400000   1.008000   ; qtot -3.951300
 1440         H1     90    MET    HG3   1440 0.04400000   1.008000   ; qtot -3.907300
 1441          S     90    MET     SD   1441 -0.27370000  32.060000   ; qtot -4.181000
 1442         CT     90    MET     CE   1442 -0.05360000  12.010000   ; qtot -4.234600
 1443         H1     90    MET    HE1   1443 0.06840000   1.008000   ; qtot -4.166200
 1444         H1     90    MET    HE2   1444 0.06840000   1.008000   ; qtot -4.097800
 1445         H1     90    MET    HE3   1445 0.06840000   1.008000   ; qtot -4.029400
 1446          C     90    MET      C   1446 0.59730000  12.010000   ; qtot -3.432100
 1447          O     90    MET      O   1447 -0.56790000  16.000000   ; qtot -4.000000
; residue   91 LEU rtp LEU q -0.0
 1448          N     91    LEU      N   1448 -0.41570000  14.010000   ; qtot -4.415700
 1449          H     91    LEU      H   1449 0.27190000   1.008000   ; qtot -4.143800
 1450         CX     91    LEU     CA   1450 -0.05180000  12.010000   ; qtot -4.195600
 1451         H1     91    LEU     HA   1451 0.09220000   1.008000   ; qtot -4.103400
 1452         2C     91    LEU     CB   1452 -0.11020000  12.010000   ; qtot -4.213600
 1453         HC     91    LEU    HB2   1453 0.04570000   1.008000   ; qtot -4.167900
 1454         HC     91    LEU    HB3   1454 0.04570000   1.008000   ; qtot -4.122200
 1455         3C     91    LEU     CG   1455 0.35310000  12.010000   ; qtot -3.769100
 1456         HC     91    LEU     HG   1456 -0.03610000   1.008000   ; qtot -3.805200
 1457         CT     91    LEU    CD1   1457 -0.41210000  12.010000   ; qtot -4.217300
 1458         HC     91    LEU   HD11   1458 0.10000000   1.008000   ; qtot -4.117300
 1459         HC     91    LEU   HD12   1459 0.10000000   1.008000   ; qtot -4.017300
 1460         HC     91    LEU   HD13   1460 0.10000000   1.008000   ; qtot -3.917300
 1461         CT     91    LEU    CD2   1461 -0.41210000  12.010000   ; qtot -4.329400
 1462         HC     91    LEU   HD21   1462 0.10000000   1.008000   ; qtot -4.229400
 1463         HC     91    LEU   HD22   1463 0.10000000   1.008000   ; qtot -4.129400
 1464         HC     91    LEU   HD23   1464 0.10000000   1.008000   ; qtot -4.029400
 1465          C     91    LEU      C   1465 0.59730000  12.010000   ; qtot -3.432100
 1466          O     91    LEU      O   1466 -0.56790000  16.000000   ; qtot -4.000000
; residue   92 LEU rtp LEU q -0.0
 1467          N     92    LEU      N   1467 -0.41570000  14.010000   ; qtot -4.415700
 1468          H     92    LEU      H   1468 0.27190000   1.008000   ; qtot -4.143800
 1469         CX     92    LEU     CA   1469 -0.05180000  12.010000   ; qtot -4.195600
 1470         H1     92    LEU     HA   1470 0.09220000   1.008000   ; qtot -4.103400
 1471         2C     92    LEU     CB   1471 -0.11020000  12.010000   ; qtot -4.213600
 1472         HC     92    LEU    HB2   1472 0.04570000   1.008000   ; qtot -4.167900
 1473         HC     92    LEU    HB3   1473 0.04570000   1.008000   ; qtot -4.122200
 1474         3C     92    LEU     CG   1474 0.35310000  12.010000   ; qtot -3.769100
 1475         HC     92    LEU     HG   1475 -0.03610000   1.008000   ; qtot -3.805200
 1476         CT     92    LEU    CD1   1476 -0.41210000  12.010000   ; qtot -4.217300
 1477         HC     92    LEU   HD11   1477 0.10000000   1.008000   ; qtot -4.117300
 1478         HC     92    LEU   HD12   1478 0.10000000   1.008000   ; qtot -4.017300
 1479         HC     92    LEU   HD13   1479 0.10000000   1.008000   ; qtot -3.917300
 1480         CT     92    LEU    CD2   1480 -0.41210000  12.010000   ; qtot -4.329400
 1481         HC     92    LEU   HD21   1481 0.10000000   1.008000   ; qtot -4.229400
 1482         HC     92    LEU   HD22   1482 0.10000000   1.008000   ; qtot -4.129400
 1483         HC     92    LEU   HD23   1483 0.10000000   1.008000   ; qtot -4.029400
 1484          C     92    LEU      C   1484 0.59730000  12.010000   ; qtot -3.432100
 1485          O     92    LEU      O   1485 -0.56790000  16.000000   ; qtot -4.000000
; residue   93 ALA rtp ALA q -0.0
 1486          N     93    ALA      N   1486 -0.41570000  14.010000   ; qtot -4.415700
 1487          H     93    ALA      H   1487 0.27190000   1.008000   ; qtot -4.143800
 1488         CX     93    ALA     CA   1488 0.03370000  12.010000   ; qtot -4.110100
 1489         H1     93    ALA     HA   1489 0.08230000   1.008000   ; qtot -4.027800
 1490         CT     93    ALA     CB   1490 -0.18250000  12.010000   ; qtot -4.210300
 1491         HC     93    ALA    HB1   1491 0.06030000   1.008000   ; qtot -4.150000
 1492         HC     93    ALA    HB2   1492 0.06030000   1.008000   ; qtot -4.089700
 1493         HC     93    ALA    HB3   1493 0.06030000   1.008000   ; qtot -4.029400
 1494          C     93    ALA      C   1494 0.59730000  12.010000   ; qtot -3.432100
 1495          O     93    ALA      O   1495 -0.56790000  16.000000   ; qtot -4.000000
; residue   94 THR rtp THR q 0.0
 1496          N     94    THR      N   1496 -0.41570000  14.010000   ; qtot -4.415700
 1497          H     94    THR      H   1497 0.27190000   1.008000   ; qtot -4.143800
 1498         CX     94    THR     CA   1498 -0.03890000  12.010000   ; qtot -4.182700
 1499         H1     94    THR     HA   1499 0.10070000   1.008000   ; qtot -4.082000
 1500         3C     94    THR     CB   1500 0.36540000  12.010000   ; qtot -3.716600
 1501         H1     94    THR     HB   1501 0.00430000   1.008000   ; qtot -3.712300
 1502         CT     94    THR    CG2   1502 -0.24380000  12.010000   ; qtot -3.956100
 1503         HC     94    THR   HG21   1503 0.06420000   1.008000   ; qtot -3.891900
 1504         HC     94    THR   HG22   1504 0.06420000   1.008000   ; qtot -3.827700
 1505         HC     94    THR   HG23   1505 0.06420000   1.008000   ; qtot -3.763500
 1506         OH     94    THR    OG1   1506 -0.67610000  16.000000   ; qtot -4.439600
 1507         HO     94    THR    HG1   1507 0.41020000   1.008000   ; qtot -4.029400
 1508          C     94    THR      C   1508 0.59730000  12.010000   ; qtot -3.432100
 1509          O     94    THR      O   1509 -0.56790000  16.000000   ; qtot -4.000000
; residue   95 SER rtp SER q -0.0
 1510          N     95    SER      N   1510 -0.41570000  14.010000   ; qtot -4.415700
 1511          H     95    SER      H   1511 0.27190000   1.008000   ; qtot -4.143800
 1512         CX     95    SER     CA   1512 -0.02490000  12.010000   ; qtot -4.168700
 1513         H1     95    SER     HA   1513 0.08430000   1.008000   ; qtot -4.084400
 1514         2C     95    SER     CB   1514 0.21170000  12.010000   ; qtot -3.872700
 1515         H1     95    SER    HB2   1515 0.03520000   1.008000   ; qtot -3.837500
 1516         H1     95    SER    HB3   1516 0.03520000   1.008000   ; qtot -3.802300
 1517         OH     95    SER     OG   1517 -0.65460000  16.000000   ; qtot -4.456900
 1518         HO     95    SER     HG   1518 0.42750000   1.008000   ; qtot -4.029400
 1519          C     95    SER      C   1519 0.59730000  12.010000   ; qtot -3.432100
 1520          O     95    SER      O   1520 -0.56790000  16.000000   ; qtot -4.000000
; residue   96 SER rtp SER q -0.0
 1521          N     96    SER      N   1521 -0.41570000  14.010000   ; qtot -4.415700
 1522          H     96    SER      H   1522 0.27190000   1.008000   ; qtot -4.143800
 1523         CX     96    SER     CA   1523 -0.02490000  12.010000   ; qtot -4.168700
 1524         H1     96    SER     HA   1524 0.08430000   1.008000   ; qtot -4.084400
 1525         2C     96    SER     CB   1525 0.21170000  12.010000   ; qtot -3.872700
 1526         H1     96    SER    HB2   1526 0.03520000   1.008000   ; qtot -3.837500
 1527         H1     96    SER    HB3   1527 0.03520000   1.008000   ; qtot -3.802300
 1528         OH     96    SER     OG   1528 -0.65460000  16.000000   ; qtot -4.456900
 1529         HO     96    SER     HG   1529 0.42750000   1.008000   ; qtot -4.029400
 1530          C     96    SER      C   1530 0.59730000  12.010000   ; qtot -3.432100
 1531          O     96    SER      O   1531 -0.56790000  16.000000   ; qtot -4.000000
; residue   97 ARG rtp ARG q 1.0
 1532          N     97    ARG      N   1532 -0.34790000  14.010000   ; qtot -4.347900
 1533          H     97    ARG      H   1533 0.27470000   1.008000   ; qtot -4.073200
 1534         CX     97    ARG     CA   1534 -0.26370000  12.010000   ; qtot -4.336900
 1535         H1     97    ARG     HA   1535 0.15600000   1.008000   ; qtot -4.180900
 1536         C8     97    ARG     CB   1536 -0.00070000  12.010000   ; qtot -4.181600
 1537         HC     97    ARG    HB2   1537 0.03270000   1.008000   ; qtot -4.148900
 1538         HC     97    ARG    HB3   1538 0.03270000   1.008000   ; qtot -4.116200
 1539         C8     97    ARG     CG   1539 0.03900000  12.010000   ; qtot -4.077200
 1540         HC     97    ARG    HG2   1540 0.02850000   1.008000   ; qtot -4.048700
 1541         HC     97    ARG    HG3   1541 0.02850000   1.008000   ; qtot -4.020200
 1542         C8     97    ARG     CD   1542 0.04860000  12.010000   ; qtot -3.971600
 1543         H1     97    ARG    HD2   1543 0.06870000   1.008000   ; qtot -3.902900
 1544         H1     97    ARG    HD3   1544 0.06870000   1.008000   ; qtot -3.834200
 1545         N2     97    ARG     NE   1545 -0.52950000  14.010000   ; qtot -4.363700
 1546          H     97    ARG     HE   1546 0.34560000   1.008000   ; qtot -4.018100
 1547         CA     97    ARG     CZ   1547 0.80760000  12.010000   ; qtot -3.210500
 1548         N2     97    ARG    NH1   1548 -0.86270000  14.010000   ; qtot -4.073200
 1549          H     97    ARG   HH11   1549 0.44780000   1.008000   ; qtot -3.625400
 1550          H     97    ARG   HH12   1550 0.44780000   1.008000   ; qtot -3.177600
 1551         N2     97    ARG    NH2   1551 -0.86270000  14.010000   ; qtot -4.040300
 1552          H     97    ARG   HH21   1552 0.44780000   1.008000   ; qtot -3.592500
 1553          H     97    ARG   HH22   1553 0.44780000   1.008000   ; qtot -3.144700
 1554          C     97    ARG      C   1554 0.73410000  12.010000   ; qtot -2.410600
 1555          O     97    ARG      O   1555 -0.58940000  16.000000   ; qtot -3.000000
; residue   98 PHE rtp PHE q -0.0
 1556          N     98    PHE      N   1556 -0.41570000  14.010000   ; qtot -3.415700
 1557          H     98    PHE      H   1557 0.27190000   1.008000   ; qtot -3.143800
 1558         CX     98    PHE     CA   1558 -0.00240000  12.010000   ; qtot -3.146200
 1559         H1     98    PHE     HA   1559 0.09780000   1.008000   ; qtot -3.048400
 1560         CT     98    PHE     CB   1560 -0.03430000  12.010000   ; qtot -3.082700
 1561         HC     98    PHE    HB2   1561 0.02950000   1.008000   ; qtot -3.053200
 1562         HC     98    PHE    HB3   1562 0.02950000   1.008000   ; qtot -3.023700
 1563         CA     98    PHE     CG   1563 0.01180000  12.010000   ; qtot -3.011900
 1564         CA     98    PHE    CD1   1564 -0.12560000  12.010000   ; qtot -3.137500
 1565         HA     98    PHE    HD1   1565 0.13300000   1.008000   ; qtot -3.004500
 1566         CA     98    PHE    CE1   1566 -0.17040000  12.010000   ; qtot -3.174900
 1567         HA     98    PHE    HE1   1567 0.14300000   1.008000   ; qtot -3.031900
 1568         CA     98    PHE     CZ   1568 -0.10720000  12.010000   ; qtot -3.139100
 1569         HA     98    PHE     HZ   1569 0.12970000   1.008000   ; qtot -3.009400
 1570         CA     98    PHE    CE2   1570 -0.17040000  12.010000   ; qtot -3.179800
 1571         HA     98    PHE    HE2   1571 0.14300000   1.008000   ; qtot -3.036800
 1572         CA     98    PHE    CD2   1572 -0.12560000  12.010000   ; qtot -3.162400
 1573         HA     98    PHE    HD2   1573 0.13300000   1.008000   ; qtot -3.029400
 1574          C     98    PHE      C   1574 0.59730000  12.010000   ; qtot -2.432100
 1575          O     98    PHE      O   1575 -0.56790000  16.000000   ; qtot -3.000000
; residue   99 ARG rtp ARG q 1.0
 1576          N     99    ARG      N   1576 -0.34790000  14.010000   ; qtot -3.347900
 1577          H     99    ARG      H   1577 0.27470000   1.008000   ; qtot -3.073200
 1578         CX     99    ARG     CA   1578 -0.26370000  12.010000   ; qtot -3.336900
 1579         H1     99    ARG     HA   1579 0.15600000   1.008000   ; qtot -3.180900
 1580         C8     99    ARG     CB   1580 -0.00070000  12.010000   ; qtot -3.181600
 1581         HC     99    ARG    HB2   1581 0.03270000   1.008000   ; qtot -3.148900
 1582         HC     99    ARG    HB3   1582 0.03270000   1.008000   ; qtot -3.116200
 1583         C8     99    ARG     CG   1583 0.03900000  12.010000   ; qtot -3.077200
 1584         HC     99    ARG    HG2   1584 0.02850000   1.008000   ; qtot -3.048700
 1585         HC     99    ARG    HG3   1585 0.02850000   1.008000   ; qtot -3.020200
 1586         C8     99    ARG     CD   1586 0.04860000  12.010000   ; qtot -2.971600
 1587         H1     99    ARG    HD2   1587 0.06870000   1.008000   ; qtot -2.902900
 1588         H1     99    ARG    HD3   1588 0.06870000   1.008000   ; qtot -2.834200
 1589         N2     99    ARG     NE   1589 -0.52950000  14.010000   ; qtot -3.363700
 1590          H     99    ARG     HE   1590 0.34560000   1.008000   ; qtot -3.018100
 1591         CA     99    ARG     CZ   1591 0.80760000  12.010000   ; qtot -2.210500
 1592         N2     99    ARG    NH1   1592 -0.86270000  14.010000   ; qtot -3.073200
 1593          H     99    ARG   HH11   1593 0.44780000   1.008000   ; qtot -2.625400
 1594          H     99    ARG   HH12   1594 0.44780000   1.008000   ; qtot -2.177600
 1595         N2     99    ARG    NH2   1595 -0.86270000  14.010000   ; qtot -3.040300
 1596          H     99    ARG   HH21   1596 0.44780000   1.008000   ; qtot -2.592500
 1597          H     99    ARG   HH22   1597 0.44780000   1.008000   ; qtot -2.144700
 1598          C     99    ARG      C   1598 0.73410000  12.010000   ; qtot -1.410600
 1599          O     99    ARG      O   1599 -0.58940000  16.000000   ; qtot -2.000000
; residue  100 MET rtp MET q -0.0
 1600          N    100    MET      N   1600 -0.41570000  14.010000   ; qtot -2.415700
 1601          H    100    MET      H   1601 0.27190000   1.008000   ; qtot -2.143800
 1602         CX    100    MET     CA   1602 -0.02370000  12.010000   ; qtot -2.167500
 1603         H1    100    MET     HA   1603 0.08800000   1.008000   ; qtot -2.079500
 1604         2C    100    MET     CB   1604 0.03420000  12.010000   ; qtot -2.045300
 1605         HC    100    MET    HB2   1605 0.02410000   1.008000   ; qtot -2.021200
 1606         HC    100    MET    HB3   1606 0.02410000   1.008000   ; qtot -1.997100
 1607         2C    100    MET     CG   1607 0.00180000  12.010000   ; qtot -1.995300
 1608         H1    100    MET    HG2   1608 0.04400000   1.008000   ; qtot -1.951300
 1609         H1    100    MET    HG3   1609 0.04400000   1.008000   ; qtot -1.907300
 1610          S    100    MET     SD   1610 -0.27370000  32.060000   ; qtot -2.181000
 1611         CT    100    MET     CE   1611 -0.05360000  12.010000   ; qtot -2.234600
 1612         H1    100    MET    HE1   1612 0.06840000   1.008000   ; qtot -2.166200
 1613         H1    100    MET    HE2   1613 0.06840000   1.008000   ; qtot -2.097800
 1614         H1    100    MET    HE3   1614 0.06840000   1.008000   ; qtot -2.029400
 1615          C    100    MET      C   1615 0.59730000  12.010000   ; qtot -1.432100
 1616          O    100    MET      O   1616 -0.56790000  16.000000   ; qtot -2.000000
; residue  101 MET rtp MET q -0.0
 1617          N    101    MET      N   1617 -0.41570000  14.010000   ; qtot -2.415700
 1618          H    101    MET      H   1618 0.27190000   1.008000   ; qtot -2.143800
 1619         CX    101    MET     CA   1619 -0.02370000  12.010000   ; qtot -2.167500
 1620         H1    101    MET     HA   1620 0.08800000   1.008000   ; qtot -2.079500
 1621         2C    101    MET     CB   1621 0.03420000  12.010000   ; qtot -2.045300
 1622         HC    101    MET    HB2   1622 0.02410000   1.008000   ; qtot -2.021200
 1623         HC    101    MET    HB3   1623 0.02410000   1.008000   ; qtot -1.997100
 1624         2C    101    MET     CG   1624 0.00180000  12.010000   ; qtot -1.995300
 1625         H1    101    MET    HG2   1625 0.04400000   1.008000   ; qtot -1.951300
 1626         H1    101    MET    HG3   1626 0.04400000   1.008000   ; qtot -1.907300
 1627          S    101    MET     SD   1627 -0.27370000  32.060000   ; qtot -2.181000
 1628         CT    101    MET     CE   1628 -0.05360000  12.010000   ; qtot -2.234600
 1629         H1    101    MET    HE1   1629 0.06840000   1.008000   ; qtot -2.166200
 1630         H1    101    MET    HE2   1630 0.06840000   1.008000   ; qtot -2.097800
 1631         H1    101    MET    HE3   1631 0.06840000   1.008000   ; qtot -2.029400
 1632          C    101    MET      C   1632 0.59730000  12.010000   ; qtot -1.432100
 1633          O    101    MET      O   1633 -0.56790000  16.000000   ; qtot -2.000000
; residue  102 ASN rtp ASN q 0.0
 1634          N    102    ASN      N   1634 -0.41570000  14.010000   ; qtot -2.415700
 1635          H    102    ASN      H   1635 0.27190000   1.008000   ; qtot -2.143800
 1636         CX    102    ASN     CA   1636 0.01430000  12.010000   ; qtot -2.129500
 1637         H1    102    ASN     HA   1637 0.10480000   1.008000   ; qtot -2.024700
 1638         2C    102    ASN     CB   1638 -0.20410000  12.010000   ; qtot -2.228800
 1639         HC    102    ASN    HB2   1639 0.07970000   1.008000   ; qtot -2.149100
 1640         HC    102    ASN    HB3   1640 0.07970000   1.008000   ; qtot -2.069400
 1641          C    102    ASN     CG   1641 0.71300000  12.010000   ; qtot -1.356400
 1642          O    102    ASN    OD1   1642 -0.59310000  16.000000   ; qtot -1.949500
 1643          N    102    ASN    ND2   1643 -0.91910000  14.010000   ; qtot -2.868600
 1644          H    102    ASN   HD21   1644 0.41960000   1.008000   ; qtot -2.449000
 1645          H    102    ASN   HD22   1645 0.41960000   1.008000   ; qtot -2.029400
 1646          C    102    ASN      C   1646 0.59730000  12.010000   ; qtot -1.432100
 1647          O    102    ASN      O   1647 -0.56790000  16.000000   ; qtot -2.000000
; residue  103 LEU rtp LEU q -0.0
 1648          N    103    LEU      N   1648 -0.41570000  14.010000   ; qtot -2.415700
 1649          H    103    LEU      H   1649 0.27190000   1.008000   ; qtot -2.143800
 1650         CX    103    LEU     CA   1650 -0.05180000  12.010000   ; qtot -2.195600
 1651         H1    103    LEU     HA   1651 0.09220000   1.008000   ; qtot -2.103400
 1652         2C    103    LEU     CB   1652 -0.11020000  12.010000   ; qtot -2.213600
 1653         HC    103    LEU    HB2   1653 0.04570000   1.008000   ; qtot -2.167900
 1654         HC    103    LEU    HB3   1654 0.04570000   1.008000   ; qtot -2.122200
 1655         3C    103    LEU     CG   1655 0.35310000  12.010000   ; qtot -1.769100
 1656         HC    103    LEU     HG   1656 -0.03610000   1.008000   ; qtot -1.805200
 1657         CT    103    LEU    CD1   1657 -0.41210000  12.010000   ; qtot -2.217300
 1658         HC    103    LEU   HD11   1658 0.10000000   1.008000   ; qtot -2.117300
 1659         HC    103    LEU   HD12   1659 0.10000000   1.008000   ; qtot -2.017300
 1660         HC    103    LEU   HD13   1660 0.10000000   1.008000   ; qtot -1.917300
 1661         CT    103    LEU    CD2   1661 -0.41210000  12.010000   ; qtot -2.329400
 1662         HC    103    LEU   HD21   1662 0.10000000   1.008000   ; qtot -2.229400
 1663         HC    103    LEU   HD22   1663 0.10000000   1.008000   ; qtot -2.129400
 1664         HC    103    LEU   HD23   1664 0.10000000   1.008000   ; qtot -2.029400
 1665          C    103    LEU      C   1665 0.59730000  12.010000   ; qtot -1.432100
 1666          O    103    LEU      O   1666 -0.56790000  16.000000   ; qtot -2.000000
; residue  104 GLN rtp GLN q -0.0
 1667          N    104    GLN      N   1667 -0.41570000  14.010000   ; qtot -2.415700
 1668          H    104    GLN      H   1668 0.27190000   1.008000   ; qtot -2.143800
 1669         CX    104    GLN     CA   1669 -0.00310000  12.010000   ; qtot -2.146900
 1670         H1    104    GLN     HA   1670 0.08500000   1.008000   ; qtot -2.061900
 1671         2C    104    GLN     CB   1671 -0.00360000  12.010000   ; qtot -2.065500
 1672         HC    104    GLN    HB2   1672 0.01710000   1.008000   ; qtot -2.048400
 1673         HC    104    GLN    HB3   1673 0.01710000   1.008000   ; qtot -2.031300
 1674         2C    104    GLN     CG   1674 -0.06450000  12.010000   ; qtot -2.095800
 1675         HC    104    GLN    HG2   1675 0.03520000   1.008000   ; qtot -2.060600
 1676         HC    104    GLN    HG3   1676 0.03520000   1.008000   ; qtot -2.025400
 1677          C    104    GLN     CD   1677 0.69510000  12.010000   ; qtot -1.330300
 1678          O    104    GLN    OE1   1678 -0.60860000  16.000000   ; qtot -1.938900
 1679          N    104    GLN    NE2   1679 -0.94070000  14.010000   ; qtot -2.879600
 1680          H    104    GLN   HE21   1680 0.42510000   1.008000   ; qtot -2.454500
 1681          H    104    GLN   HE22   1681 0.42510000   1.008000   ; qtot -2.029400
 1682          C    104    GLN      C   1682 0.59730000  12.010000   ; qtot -1.432100
 1683          O    104    GLN      O   1683 -0.56790000  16.000000   ; qtot -2.000000
; residue  105 GLY rtp GLY q -0.0
 1684          N    105    GLY      N   1684 -0.41570000  14.010000   ; qtot -2.415700
 1685          H    105    GLY      H   1685 0.27190000   1.008000   ; qtot -2.143800
 1686         CX    105    GLY     CA   1686 -0.02520000  12.010000   ; qtot -2.169000
 1687         H1    105    GLY    HA2   1687 0.06980000   1.008000   ; qtot -2.099200
 1688         H1    105    GLY    HA3   1688 0.06980000   1.008000   ; qtot -2.029400
 1689          C    105    GLY      C   1689 0.59730000  12.010000   ; qtot -1.432100
 1690          O    105    GLY      O   1690 -0.56790000  16.000000   ; qtot -2.000000
; residue  106 GLU rtp GLU q -1.0
 1691          N    106    GLU      N   1691 -0.51630000  14.010000   ; qtot -2.516300
 1692          H    106    GLU      H   1692 0.29360000   1.008000   ; qtot -2.222700
 1693         CX    106    GLU     CA   1693 0.03970000  12.010000   ; qtot -2.183000
 1694         H1    106    GLU     HA   1694 0.11050000   1.008000   ; qtot -2.072500
 1695         2C    106    GLU     CB   1695 0.05600000  12.010000   ; qtot -2.016500
 1696         HC    106    GLU    HB2   1696 -0.01730000   1.008000   ; qtot -2.033800
 1697         HC    106    GLU    HB3   1697 -0.01730000   1.008000   ; qtot -2.051100
 1698         2C    106    GLU     CG   1698 0.01360000  12.010000   ; qtot -2.037500
 1699         HC    106    GLU    HG2   1699 -0.04250000   1.008000   ; qtot -2.080000
 1700         HC    106    GLU    HG3   1700 -0.04250000   1.008000   ; qtot -2.122500
 1701         CO    106    GLU     CD   1701 0.80540000  12.010000   ; qtot -1.317100
 1702         O2    106    GLU    OE1   1702 -0.81880000  16.000000   ; qtot -2.135900
 1703         O2    106    GLU    OE2   1703 -0.81880000  16.000000   ; qtot -2.954700
 1704          C    106    GLU      C   1704 0.53660000  12.010000   ; qtot -2.418100
 1705          O    106    GLU      O   1705 -0.58190000  16.000000   ; qtot -3.000000
; residue  107 GLU rtp GLU q -1.0
 1706          N    107    GLU      N   1706 -0.51630000  14.010000   ; qtot -3.516300
 1707          H    107    GLU      H   1707 0.29360000   1.008000   ; qtot -3.222700
 1708         CX    107    GLU     CA   1708 0.03970000  12.010000   ; qtot -3.183000
 1709         H1    107    GLU     HA   1709 0.11050000   1.008000   ; qtot -3.072500
 1710         2C    107    GLU     CB   1710 0.05600000  12.010000   ; qtot -3.016500
 1711         HC    107    GLU    HB2   1711 -0.01730000   1.008000   ; qtot -3.033800
 1712         HC    107    GLU    HB3   1712 -0.01730000   1.008000   ; qtot -3.051100
 1713         2C    107    GLU     CG   1713 0.01360000  12.010000   ; qtot -3.037500
 1714         HC    107    GLU    HG2   1714 -0.04250000   1.008000   ; qtot -3.080000
 1715         HC    107    GLU    HG3   1715 -0.04250000   1.008000   ; qtot -3.122500
 1716         CO    107    GLU     CD   1716 0.80540000  12.010000   ; qtot -2.317100
 1717         O2    107    GLU    OE1   1717 -0.81880000  16.000000   ; qtot -3.135900
 1718         O2    107    GLU    OE2   1718 -0.81880000  16.000000   ; qtot -3.954700
 1719          C    107    GLU      C   1719 0.53660000  12.010000   ; qtot -3.418100
 1720          O    107    GLU      O   1720 -0.58190000  16.000000   ; qtot -4.000000
; residue  108 PHE rtp PHE q -0.0
 1721          N    108    PHE      N   1721 -0.41570000  14.010000   ; qtot -4.415700
 1722          H    108    PHE      H   1722 0.27190000   1.008000   ; qtot -4.143800
 1723         CX    108    PHE     CA   1723 -0.00240000  12.010000   ; qtot -4.146200
 1724         H1    108    PHE     HA   1724 0.09780000   1.008000   ; qtot -4.048400
 1725         CT    108    PHE     CB   1725 -0.03430000  12.010000   ; qtot -4.082700
 1726         HC    108    PHE    HB2   1726 0.02950000   1.008000   ; qtot -4.053200
 1727         HC    108    PHE    HB3   1727 0.02950000   1.008000   ; qtot -4.023700
 1728         CA    108    PHE     CG   1728 0.01180000  12.010000   ; qtot -4.011900
 1729         CA    108    PHE    CD1   1729 -0.12560000  12.010000   ; qtot -4.137500
 1730         HA    108    PHE    HD1   1730 0.13300000   1.008000   ; qtot -4.004500
 1731         CA    108    PHE    CE1   1731 -0.17040000  12.010000   ; qtot -4.174900
 1732         HA    108    PHE    HE1   1732 0.14300000   1.008000   ; qtot -4.031900
 1733         CA    108    PHE     CZ   1733 -0.10720000  12.010000   ; qtot -4.139100
 1734         HA    108    PHE     HZ   1734 0.12970000   1.008000   ; qtot -4.009400
 1735         CA    108    PHE    CE2   1735 -0.17040000  12.010000   ; qtot -4.179800
 1736         HA    108    PHE    HE2   1736 0.14300000   1.008000   ; qtot -4.036800
 1737         CA    108    PHE    CD2   1737 -0.12560000  12.010000   ; qtot -4.162400
 1738         HA    108    PHE    HD2   1738 0.13300000   1.008000   ; qtot -4.029400
 1739          C    108    PHE      C   1739 0.59730000  12.010000   ; qtot -3.432100
 1740          O    108    PHE      O   1740 -0.56790000  16.000000   ; qtot -4.000000
; residue  109 VAL rtp VAL q -0.0
 1741          N    109    VAL      N   1741 -0.41570000  14.010000   ; qtot -4.415700
 1742          H    109    VAL      H   1742 0.27190000   1.008000   ; qtot -4.143800
 1743         CX    109    VAL     CA   1743 -0.08750000  12.010000   ; qtot -4.231300
 1744         H1    109    VAL     HA   1744 0.09690000   1.008000   ; qtot -4.134400
 1745         3C    109    VAL     CB   1745 0.29850000  12.010000   ; qtot -3.835900
 1746         HC    109    VAL     HB   1746 -0.02970000   1.008000   ; qtot -3.865600
 1747         CT    109    VAL    CG1   1747 -0.31920000  12.010000   ; qtot -4.184800
 1748         HC    109    VAL   HG11   1748 0.07910000   1.008000   ; qtot -4.105700
 1749         HC    109    VAL   HG12   1749 0.07910000   1.008000   ; qtot -4.026600
 1750         HC    109    VAL   HG13   1750 0.07910000   1.008000   ; qtot -3.947500
 1751         CT    109    VAL    CG2   1751 -0.31920000  12.010000   ; qtot -4.266700
 1752         HC    109    VAL   HG21   1752 0.07910000   1.008000   ; qtot -4.187600
 1753         HC    109    VAL   HG22   1753 0.07910000   1.008000   ; qtot -4.108500
 1754         HC    109    VAL   HG23   1754 0.07910000   1.008000   ; qtot -4.029400
 1755          C    109    VAL      C   1755 0.59730000  12.010000   ; qtot -3.432100
 1756          O    109    VAL      O   1756 -0.56790000  16.000000   ; qtot -4.000000
; residue  110 CYS rtp CYS q -0.0
 1757          N    110    CYS      N   1757 -0.41570000  14.010000   ; qtot -4.415700
 1758          H    110    CYS      H   1758 0.27190000   1.008000   ; qtot -4.143800
 1759         CX    110    CYS     CA   1759 0.02130000  12.010000   ; qtot -4.122500
 1760         H1    110    CYS     HA   1760 0.11240000   1.008000   ; qtot -4.010100
 1761         2C    110    CYS     CB   1761 -0.12310000  12.010000   ; qtot -4.133200
 1762         H1    110    CYS    HB2   1762 0.11120000   1.008000   ; qtot -4.022000
 1763         H1    110    CYS    HB3   1763 0.11120000   1.008000   ; qtot -3.910800
 1764         SH    110    CYS     SG   1764 -0.31190000  32.060000   ; qtot -4.222700
 1765         HS    110    CYS     HG   1765 0.19330000   1.008000   ; qtot -4.029400
 1766          C    110    CYS      C   1766 0.59730000  12.010000   ; qtot -3.432100
 1767          O    110    CYS      O   1767 -0.56790000  16.000000   ; qtot -4.000000
; residue  111 LEU rtp LEU q -0.0
 1768          N    111    LEU      N   1768 -0.41570000  14.010000   ; qtot -4.415700
 1769          H    111    LEU      H   1769 0.27190000   1.008000   ; qtot -4.143800
 1770         CX    111    LEU     CA   1770 -0.05180000  12.010000   ; qtot -4.195600
 1771         H1    111    LEU     HA   1771 0.09220000   1.008000   ; qtot -4.103400
 1772         2C    111    LEU     CB   1772 -0.11020000  12.010000   ; qtot -4.213600
 1773         HC    111    LEU    HB2   1773 0.04570000   1.008000   ; qtot -4.167900
 1774         HC    111    LEU    HB3   1774 0.04570000   1.008000   ; qtot -4.122200
 1775         3C    111    LEU     CG   1775 0.35310000  12.010000   ; qtot -3.769100
 1776         HC    111    LEU     HG   1776 -0.03610000   1.008000   ; qtot -3.805200
 1777         CT    111    LEU    CD1   1777 -0.41210000  12.010000   ; qtot -4.217300
 1778         HC    111    LEU   HD11   1778 0.10000000   1.008000   ; qtot -4.117300
 1779         HC    111    LEU   HD12   1779 0.10000000   1.008000   ; qtot -4.017300
 1780         HC    111    LEU   HD13   1780 0.10000000   1.008000   ; qtot -3.917300
 1781         CT    111    LEU    CD2   1781 -0.41210000  12.010000   ; qtot -4.329400
 1782         HC    111    LEU   HD21   1782 0.10000000   1.008000   ; qtot -4.229400
 1783         HC    111    LEU   HD22   1783 0.10000000   1.008000   ; qtot -4.129400
 1784         HC    111    LEU   HD23   1784 0.10000000   1.008000   ; qtot -4.029400
 1785          C    111    LEU      C   1785 0.59730000  12.010000   ; qtot -3.432100
 1786          O    111    LEU      O   1786 -0.56790000  16.000000   ; qtot -4.000000
; residue  112 LYS rtp LYS q 1.0
 1787          N    112    LYS      N   1787 -0.34790000  14.010000   ; qtot -4.347900
 1788          H    112    LYS      H   1788 0.27470000   1.008000   ; qtot -4.073200
[truncated: 1,743,373 more chars]
