# Supplementary material for: Broadening the Scope of Binding Free Energy Calculations Using a Separated Topologies Approach
Source: J Chem Theory Comput. 2023 Jul 24;19(15):5058–76. doi: 10.1021/acs.jctc.3c00282 (PMC10413862; doi:10.1021/acs.jctc.3c00282)
Supplement: Supplementary file 2 — ct3c00282_si_002.zip [file ct3c00282_si_002.zip › SI_paper/ERa/input_atm/3b/complex.pdb]

CRYST1   79.094   76.561   75.186  90.00  90.00  90.00 P 1           1
ATOM      1  N   LEU     1     -12.907  21.767   5.839  1.00  0.00
ATOM      2  H1  LEU     1     -13.022  20.789   5.614  1.00  0.00
ATOM      3  H2  LEU     1     -13.820  22.193   5.912  1.00  0.00
ATOM      4  H3  LEU     1     -12.249  21.850   6.601  1.00  0.00
ATOM      5  CA  LEU     1     -12.258  22.429   4.689  1.00  0.00
ATOM      6  HA  LEU     1     -12.911  23.213   4.307  1.00  0.00
ATOM      7  CB  LEU     1     -10.907  23.065   5.095  1.00  0.00
ATOM      8  HB2 LEU     1     -10.694  23.716   4.247  1.00  0.00
ATOM      9  HB3 LEU     1     -11.070  23.671   5.986  1.00  0.00
ATOM     10  CG  LEU     1      -9.704  22.113   5.330  1.00  0.00
ATOM     11  HG  LEU     1      -9.600  21.448   4.472  1.00  0.00
ATOM     12  CD1 LEU     1      -8.414  22.927   5.505  1.00  0.00
ATOM     13 HD11 LEU     1      -8.517  23.592   6.363  1.00  0.00
ATOM     14 HD12 LEU     1      -7.576  22.250   5.669  1.00  0.00
ATOM     15 HD13 LEU     1      -8.232  23.518   4.607  1.00  0.00
ATOM     16  CD2 LEU     1      -9.893  21.160   6.525  1.00  0.00
ATOM     17 HD21 LEU     1     -10.772  20.537   6.358  1.00  0.00
ATOM     18 HD22 LEU     1      -9.013  20.526   6.627  1.00  0.00
ATOM     19 HD23 LEU     1     -10.029  21.742   7.437  1.00  0.00
ATOM     20  C   LEU     1     -12.108  21.510   3.466  1.00  0.00
ATOM     21  O   LEU     1     -12.118  22.004   2.340  1.00  0.00
ATOM     22  N   ALA     2     -11.992  20.185   3.671  1.00  0.00
ATOM     23  H   ALA     2     -12.024  19.878   4.633  1.00  0.00
ATOM     24  CA  ALA     2     -11.808  19.175   2.624  1.00  0.00
ATOM     25  HA  ALA     2     -10.939  19.429   2.018  1.00  0.00
ATOM     26  CB  ALA     2     -11.549  17.830   3.313  1.00  0.00
ATOM     27  HB1 ALA     2     -12.415  17.558   3.917  1.00  0.00
ATOM     28  HB2 ALA     2     -11.377  17.062   2.559  1.00  0.00
ATOM     29  HB3 ALA     2     -10.671  17.913   3.954  1.00  0.00
ATOM     30  C   ALA     2     -13.020  19.032   1.685  1.00  0.00
ATOM     31  O   ALA     2     -12.869  18.594   0.545  1.00  0.00
ATOM     32  N   LEU     3     -14.207  19.435   2.162  1.00  0.00
ATOM     33  H   LEU     3     -14.197  19.788   3.108  1.00  0.00
ATOM     34  CA  LEU     3     -15.476  19.421   1.442  1.00  0.00
ATOM     35  HA  LEU     3     -15.553  18.541   0.804  1.00  0.00
ATOM     36  CB  LEU     3     -16.618  19.378   2.483  1.00  0.00
ATOM     37  HB2 LEU     3     -16.481  20.297   3.053  1.00  0.00
ATOM     38  HB3 LEU     3     -17.581  19.408   1.973  1.00  0.00
ATOM     39  CG  LEU     3     -16.581  18.167   3.442  1.00  0.00
ATOM     40  HG  LEU     3     -15.630  18.165   3.974  1.00  0.00
ATOM     41  CD1 LEU     3     -17.733  18.246   4.454  1.00  0.00
ATOM     42 HD11 LEU     3     -18.685  18.247   3.923  1.00  0.00
ATOM     43 HD12 LEU     3     -17.691  17.385   5.121  1.00  0.00
ATOM     44 HD13 LEU     3     -17.642  19.162   5.038  1.00  0.00
ATOM     45  CD2 LEU     3     -16.616  16.830   2.686  1.00  0.00
ATOM     46 HD21 LEU     3     -15.753  16.764   2.023  1.00  0.00
ATOM     47 HD22 LEU     3     -16.588  16.007   3.400  1.00  0.00
ATOM     48 HD23 LEU     3     -17.531  16.769   2.097  1.00  0.00
ATOM     49  C   LEU     3     -15.678  20.673   0.566  1.00  0.00
ATOM     50  O   LEU     3     -16.646  20.712  -0.191  1.00  0.00
ATOM     51  N   SER     4     -14.780  21.674   0.638  1.00  0.00
ATOM     52  H   SER     4     -14.077  21.607   1.360  1.00  0.00
ATOM     53  CA  SER     4     -14.792  22.869  -0.212  1.00  0.00
ATOM     54  HA  SER     4     -15.779  23.016  -0.650  1.00  0.00
ATOM     55  CB  SER     4     -14.444  24.107   0.651  1.00  0.00
ATOM     56  HB2 SER     4     -14.809  24.982   0.113  1.00  0.00
ATOM     57  HB3 SER     4     -14.990  24.004   1.589  1.00  0.00
ATOM     58  OG  SER     4     -13.064  24.263   0.923  1.00  0.00
ATOM     59  HG  SER     4     -12.930  25.048   1.459  1.00  0.00
ATOM     60  C   SER     4     -13.820  22.745  -1.403  1.00  0.00
ATOM     61  O   SER     4     -13.854  23.600  -2.289  1.00  0.00
ATOM     62  N   LEU     5     -12.984  21.689  -1.451  1.00  0.00
ATOM     63  H   LEU     5     -13.028  21.033  -0.684  1.00  0.00
ATOM     64  CA  LEU     5     -12.045  21.421  -2.540  1.00  0.00
ATOM     65  HA  LEU     5     -11.434  22.304  -2.728  1.00  0.00
ATOM     66  CB  LEU     5     -11.111  20.242  -2.169  1.00  0.00
ATOM     67  HB2 LEU     5     -11.807  19.428  -1.967  1.00  0.00
ATOM     68  HB3 LEU     5     -10.501  19.990  -3.037  1.00  0.00
ATOM     69  CG  LEU     5     -10.198  20.454  -0.943  1.00  0.00
ATOM     70  HG  LEU     5     -10.810  20.736  -0.086  1.00  0.00
ATOM     71  CD1 LEU     5      -9.433  19.160  -0.622  1.00  0.00
ATOM     72 HD11 LEU     5      -8.821  18.877  -1.478  1.00  0.00
ATOM     73 HD12 LEU     5      -8.792  19.322   0.245  1.00  0.00
ATOM     74 HD13 LEU     5     -10.143  18.362  -0.404  1.00  0.00
ATOM     75  CD2 LEU     5      -9.214  21.622  -1.123  1.00  0.00
ATOM     76 HD21 LEU     5      -9.771  22.545  -1.285  1.00  0.00
ATOM     77 HD22 LEU     5      -8.599  21.721  -0.228  1.00  0.00
ATOM     78 HD23 LEU     5      -8.573  21.429  -1.984  1.00  0.00
ATOM     79  C   LEU     5     -12.810  21.030  -3.811  1.00  0.00
ATOM     80  O   LEU     5     -13.758  20.250  -3.749  1.00  0.00
ATOM     81  N   THR     6     -12.366  21.535  -4.969  1.00  0.00
ATOM     82  H   THR     6     -11.696  22.289  -4.917  1.00  0.00
ATOM     83  CA  THR     6     -12.818  21.096  -6.293  1.00  0.00
ATOM     84  HA  THR     6     -13.897  20.967  -6.378  1.00  0.00
ATOM     85  CB  THR     6     -12.354  22.117  -7.366  1.00  0.00
ATOM     86  HB  THR     6     -12.725  21.767  -8.329  1.00  0.00
ATOM     87  CG2 THR     6     -12.854  23.548  -7.114  1.00  0.00
ATOM     88 HG21 THR     6     -12.483  23.899  -6.151  1.00  0.00
ATOM     89 HG22 THR     6     -12.490  24.205  -7.904  1.00  0.00
ATOM     90 HG23 THR     6     -13.944  23.557  -7.108  1.00  0.00
ATOM     91  OG1 THR     6     -10.948  22.131  -7.524  1.00  0.00
ATOM     92  HG1 THR     6     -10.708  22.774  -8.195  1.00  0.00
ATOM     93  C   THR     6     -12.263  19.689  -6.598  1.00  0.00
ATOM     94  O   THR     6     -11.399  19.184  -5.880  1.00  0.00
ATOM     95  N   ALA     7     -12.754  19.056  -7.674  1.00  0.00
ATOM     96  H   ALA     7     -13.508  19.500  -8.178  1.00  0.00
ATOM     97  CA  ALA     7     -12.302  17.739  -8.122  1.00  0.00
ATOM     98  HA  ALA     7     -12.425  17.030  -7.304  1.00  0.00
ATOM     99  CB  ALA     7     -13.180  17.292  -9.292  1.00  0.00
ATOM    100  HB1 ALA     7     -13.061  17.988 -10.123  1.00  0.00
ATOM    101  HB2 ALA     7     -12.882  16.293  -9.610  1.00  0.00
ATOM    102  HB3 ALA     7     -14.224  17.276  -8.978  1.00  0.00
ATOM    103  C   ALA     7     -10.817  17.722  -8.528  1.00  0.00
ATOM    104  O   ALA     7     -10.112  16.777  -8.187  1.00  0.00
ATOM    105  N   ASP     8     -10.323  18.790  -9.177  1.00  0.00
ATOM    106  H   ASP     8     -10.983  19.498  -9.465  1.00  0.00
ATOM    107  CA  ASP     8      -8.912  18.969  -9.533  1.00  0.00
ATOM    108  HA  ASP     8      -8.535  18.075 -10.029  1.00  0.00
ATOM    109  CB  ASP     8      -8.758  20.169 -10.494  1.00  0.00
ATOM    110  HB2 ASP     8      -9.170  21.047  -9.997  1.00  0.00
ATOM    111  HB3 ASP     8      -7.694  20.321 -10.677  1.00  0.00
ATOM    112  CG  ASP     8      -9.478  19.953 -11.826  1.00  0.00
ATOM    113  OD1 ASP     8      -9.094  18.990 -12.524  1.00  0.00
ATOM    114  OD2 ASP     8     -10.394  20.748 -12.131  1.00  0.00
ATOM    115  C   ASP     8      -8.008  19.181  -8.306  1.00  0.00
ATOM    116  O   ASP     8      -6.884  18.683  -8.303  1.00  0.00
ATOM    117  N   GLN     9      -8.504  19.860  -7.256  1.00  0.00
ATOM    118  H   GLN     9      -9.432  20.247  -7.355  1.00  0.00
ATOM    119  CA  GLN     9      -7.796  20.068  -5.988  1.00  0.00
ATOM    120  HA  GLN     9      -6.765  20.371  -6.173  1.00  0.00
ATOM    121  CB  GLN     9      -8.500  21.180  -5.191  1.00  0.00
ATOM    122  HB2 GLN     9      -9.573  20.993  -5.243  1.00  0.00
ATOM    123  HB3 GLN     9      -8.168  21.103  -4.156  1.00  0.00
ATOM    124  CG  GLN     9      -8.199  22.593  -5.722  1.00  0.00
ATOM    125  HG2 GLN     9      -7.137  22.800  -5.588  1.00  0.00
ATOM    126  HG3 GLN     9      -8.446  22.637  -6.783  1.00  0.00
ATOM    127  CD  GLN     9      -9.004  23.668  -4.988  1.00  0.00
ATOM    128  OE1 GLN     9     -10.195  23.498  -4.738  1.00  0.00
ATOM    129  NE2 GLN     9      -8.361  24.783  -4.642  1.00  0.00
ATOM    130 HE21 GLN     9      -8.856  25.517  -4.156  1.00  0.00
ATOM    131 HE22 GLN     9      -7.382  24.888  -4.867  1.00  0.00
ATOM    132  C   GLN     9      -7.778  18.798  -5.120  1.00  0.00
ATOM    133  O   GLN     9      -6.792  18.562  -4.422  1.00  0.00
ATOM    134  N   MET    10      -8.837  17.970  -5.192  1.00  0.00
ATOM    135  H   MET    10      -9.629  18.310  -5.719  1.00  0.00
ATOM    136  CA  MET    10      -8.946  16.664  -4.542  1.00  0.00
ATOM    137  HA  MET    10      -8.740  16.750  -3.475  1.00  0.00
ATOM    138  CB  MET    10     -10.385  16.126  -4.726  1.00  0.00
ATOM    139  HB2 MET    10     -11.059  16.916  -4.396  1.00  0.00
ATOM    140  HB3 MET    10     -10.521  15.955  -5.794  1.00  0.00
ATOM    141  CG  MET    10     -10.697  14.831  -3.955  1.00  0.00
ATOM    142  HG2 MET    10     -11.623  14.428  -4.365  1.00  0.00
ATOM    143  HG3 MET    10      -9.881  14.135  -4.150  1.00  0.00
ATOM    144  SD  MET    10     -10.881  15.046  -2.164  1.00  0.00
ATOM    145  CE  MET    10      -9.683  13.824  -1.585  1.00  0.00
ATOM    146  HE1 MET    10      -8.693  14.077  -1.964  1.00  0.00
ATOM    147  HE2 MET    10      -9.664  13.821  -0.495  1.00  0.00
ATOM    148  HE3 MET    10      -9.968  12.836  -1.946  1.00  0.00
ATOM    149  C   MET    10      -7.908  15.695  -5.133  1.00  0.00
ATOM    150  O   MET    10      -7.150  15.099  -4.372  1.00  0.00
ATOM    151  N   VAL    11      -7.827  15.597  -6.474  1.00  0.00
ATOM    152  H   VAL    11      -8.563  16.052  -6.995  1.00  0.00
ATOM    153  CA  VAL    11      -6.832  14.812  -7.215  1.00  0.00
ATOM    154  HA  VAL    11      -6.807  13.771  -6.892  1.00  0.00
ATOM    155  CB  VAL    11      -7.147  14.853  -8.738  1.00  0.00
ATOM    156  HB  VAL    11      -7.328  15.897  -8.996  1.00  0.00
ATOM    157  CG1 VAL    11      -6.032  14.287  -9.639  1.00  0.00
ATOM    158 HG11 VAL    11      -5.851  13.243  -9.382  1.00  0.00
ATOM    159 HG12 VAL    11      -6.338  14.356 -10.683  1.00  0.00
ATOM    160 HG13 VAL    11      -5.117  14.861  -9.490  1.00  0.00
ATOM    161  CG2 VAL    11      -8.439  14.092  -9.045  1.00  0.00
ATOM    162 HG21 VAL    11      -9.267  14.548  -8.502  1.00  0.00
ATOM    163 HG22 VAL    11      -8.640  14.134 -10.115  1.00  0.00
ATOM    164 HG23 VAL    11      -8.331  13.052  -8.736  1.00  0.00
ATOM    165  C   VAL    11      -5.397  15.275  -6.916  1.00  0.00
ATOM    166  O   VAL    11      -4.540  14.429  -6.672  1.00  0.00
ATOM    167  N   SER    12      -5.149  16.598  -6.898  1.00  0.00
ATOM    168  H   SER    12      -5.922  17.209  -7.120  1.00  0.00
ATOM    169  CA  SER    12      -3.841  17.201  -6.631  1.00  0.00
ATOM    170  HA  SER    12      -3.107  16.827  -7.344  1.00  0.00
ATOM    171  CB  SER    12      -3.923  18.734  -6.767  1.00  0.00
ATOM    172  HB2 SER    12      -4.793  19.089  -6.214  1.00  0.00
ATOM    173  HB3 SER    12      -3.020  19.172  -6.342  1.00  0.00
ATOM    174  OG  SER    12      -4.039  19.116  -8.121  1.00  0.00
ATOM    175  HG  SER    12      -4.088  20.073  -8.180  1.00  0.00
ATOM    176  C   SER    12      -3.311  16.835  -5.238  1.00  0.00
ATOM    177  O   SER    12      -2.175  16.384  -5.124  1.00  0.00
ATOM    178  N   ALA    13      -4.157  16.961  -4.200  1.00  0.00
ATOM    179  H   ALA    13      -5.069  17.341  -4.407  1.00  0.00
ATOM    180  CA  ALA    13      -3.840  16.637  -2.809  1.00  0.00
ATOM    181  HA  ALA    13      -2.974  17.224  -2.503  1.00  0.00
ATOM    182  CB  ALA    13      -5.035  17.028  -1.925  1.00  0.00
ATOM    183  HB1 ALA    13      -5.908  16.442  -2.213  1.00  0.00
ATOM    184  HB2 ALA    13      -4.794  16.831  -0.880  1.00  0.00
ATOM    185  HB3 ALA    13      -5.251  18.088  -2.054  1.00  0.00
ATOM    186  C   ALA    13      -3.499  15.154  -2.595  1.00  0.00
ATOM    187  O   ALA    13      -2.585  14.856  -1.829  1.00  0.00
ATOM    188  N   LEU    14      -4.193  14.240  -3.295  1.00  0.00
ATOM    189  H   LEU    14      -4.904  14.580  -3.927  1.00  0.00
ATOM    190  CA  LEU    14      -3.986  12.797  -3.198  1.00  0.00
ATOM    191  HA  LEU    14      -3.847  12.502  -2.158  1.00  0.00
ATOM    192  CB  LEU    14      -5.223  12.068  -3.755  1.00  0.00
ATOM    193  HB2 LEU    14      -5.368  12.555  -4.719  1.00  0.00
ATOM    194  HB3 LEU    14      -4.999  11.013  -3.912  1.00  0.00
ATOM    195  CG  LEU    14      -6.506  12.201  -2.915  1.00  0.00
ATOM    196  HG  LEU    14      -6.785  13.252  -2.843  1.00  0.00
ATOM    197  CD1 LEU    14      -7.644  11.414  -3.583  1.00  0.00
ATOM    198 HD11 LEU    14      -7.366  10.362  -3.655  1.00  0.00
ATOM    199 HD12 LEU    14      -8.551  11.510  -2.987  1.00  0.00
ATOM    200 HD13 LEU    14      -7.823  11.811  -4.582  1.00  0.00
ATOM    201  CD2 LEU    14      -6.302  11.776  -1.454  1.00  0.00
ATOM    202 HD21 LEU    14      -5.536  12.402  -0.996  1.00  0.00
ATOM    203 HD22 LEU    14      -7.238  11.890  -0.908  1.00  0.00
ATOM    204 HD23 LEU    14      -5.986  10.733  -1.419  1.00  0.00
ATOM    205  C   LEU    14      -2.759  12.309  -3.984  1.00  0.00
ATOM    206  O   LEU    14      -2.105  11.369  -3.533  1.00  0.00
ATOM    207  N   LEU    15      -2.417  12.949  -5.117  1.00  0.00
ATOM    208  H   LEU    15      -3.039  13.670  -5.455  1.00  0.00
ATOM    209  CA  LEU    15      -1.207  12.657  -5.891  1.00  0.00
ATOM    210  HA  LEU    15      -1.112  11.582  -6.044  1.00  0.00
ATOM    211  CB  LEU    15      -1.281  13.347  -7.271  1.00  0.00
ATOM    212  HB2 LEU    15      -1.605  14.361  -7.038  1.00  0.00
ATOM    213  HB3 LEU    15      -0.284  13.376  -7.712  1.00  0.00
ATOM    214  CG  LEU    15      -2.268  12.709  -8.273  1.00  0.00
ATOM    215  HG  LEU    15      -3.230  12.553  -7.784  1.00  0.00
ATOM    216  CD1 LEU    15      -2.453  13.640  -9.481  1.00  0.00
ATOM    217 HD11 LEU    15      -1.492  13.796  -9.971  1.00  0.00
ATOM    218 HD12 LEU    15      -3.150  13.187 -10.186  1.00  0.00
ATOM    219 HD13 LEU    15      -2.849  14.598  -9.145  1.00  0.00
ATOM    220  CD2 LEU    15      -1.831  11.310  -8.740  1.00  0.00
ATOM    221 HD21 LEU    15      -1.758  10.645  -7.879  1.00  0.00
ATOM    222 HD22 LEU    15      -2.565  10.915  -9.442  1.00  0.00
ATOM    223 HD23 LEU    15      -0.860  11.377  -9.230  1.00  0.00
ATOM    224  C   LEU    15       0.052  13.152  -5.159  1.00  0.00
ATOM    225  O   LEU    15       1.063  12.451  -5.161  1.00  0.00
ATOM    226  N   ASP    16      -0.027  14.314  -4.486  1.00  0.00
ATOM    227  H   ASP    16      -0.872  14.853  -4.608  1.00  0.00
ATOM    228  CA  ASP    16       1.022  14.854  -3.616  1.00  0.00
ATOM    229  HA  ASP    16       1.976  14.853  -4.144  1.00  0.00
ATOM    230  CB  ASP    16       0.687  16.309  -3.200  1.00  0.00
ATOM    231  HB2 ASP    16      -0.363  16.304  -2.906  1.00  0.00
ATOM    232  HB3 ASP    16       1.305  16.540  -2.333  1.00  0.00
ATOM    233  CG  ASP    16       0.909  17.371  -4.283  1.00  0.00
ATOM    234  OD1 ASP    16       0.641  17.084  -5.470  1.00  0.00
ATOM    235  OD2 ASP    16       1.362  18.469  -3.893  1.00  0.00
ATOM    236  C   ASP    16       1.205  14.015  -2.339  1.00  0.00
ATOM    237  O   ASP    16       2.326  13.916  -1.839  1.00  0.00
ATOM    238  N   ALA    17       0.126  13.403  -1.819  1.00  0.00
ATOM    239  H   ALA    17      -0.741  13.503  -2.328  1.00  0.00
ATOM    240  CA  ALA    17       0.121  12.609  -0.590  1.00  0.00
ATOM    241  HA  ALA    17       0.607  13.177   0.203  1.00  0.00
ATOM    242  CB  ALA    17      -1.335  12.336  -0.177  1.00  0.00
ATOM    243  HB1 ALA    17      -1.833  11.760  -0.957  1.00  0.00
ATOM    244  HB2 ALA    17      -1.349  11.771   0.755  1.00  0.00
ATOM    245  HB3 ALA    17      -1.857  13.283  -0.036  1.00  0.00
ATOM    246  C   ALA    17       0.819  11.249  -0.727  1.00  0.00
ATOM    247  O   ALA    17       1.151  10.666   0.306  1.00  0.00
ATOM    248  N   GLU    18       1.021  10.743  -1.962  1.00  0.00
ATOM    249  H   GLU    18       0.742  11.344  -2.725  1.00  0.00
ATOM    250  CA  GLU    18       1.514   9.399  -2.280  1.00  0.00
ATOM    251  HA  GLU    18       0.791   8.652  -1.953  1.00  0.00
ATOM    252  CB  GLU    18       1.723   9.250  -3.808  1.00  0.00
ATOM    253  HB2 GLU    18       2.131  10.196  -4.165  1.00  0.00
ATOM    254  HB3 GLU    18       2.460   8.460  -3.951  1.00  0.00
ATOM    255  CG  GLU    18       0.446   8.910  -4.600  1.00  0.00
ATOM    256  HG2 GLU    18      -0.307   9.687  -4.467  1.00  0.00
ATOM    257  HG3 GLU    18       0.748   8.873  -5.647  1.00  0.00
ATOM    258  CD  GLU    18      -0.140   7.558  -4.191  1.00  0.00
ATOM    259  OE1 GLU    18       0.451   6.526  -4.578  1.00  0.00
ATOM    260  OE2 GLU    18      -1.143   7.574  -3.444  1.00  0.00
ATOM    261  C   GLU    18       2.804   9.024  -1.525  1.00  0.00
ATOM    262  O   GLU    18       3.739   9.828  -1.509  1.00  0.00
ATOM    263  N   PRO    19       2.878   7.821  -0.909  1.00  0.00
ATOM    264  CD  PRO    19       1.841   6.783  -0.897  1.00  0.00
ATOM    265  HD2 PRO    19       1.582   6.549  -1.930  1.00  0.00
ATOM    266  HD3 PRO    19       0.966   7.182  -0.385  1.00  0.00
ATOM    267  CG  PRO    19       2.454   5.591  -0.161  1.00  0.00
ATOM    268  HG2 PRO    19       2.882   4.881  -0.868  1.00  0.00
ATOM    269  HG3 PRO    19       1.704   5.088   0.449  1.00  0.00
ATOM    270  CB  PRO    19       3.525   6.221   0.709  1.00  0.00
ATOM    271  HB2 PRO    19       4.320   5.491   0.865  1.00  0.00
ATOM    272  HB3 PRO    19       3.176   6.589   1.674  1.00  0.00
ATOM    273  CA  PRO    19       4.048   7.389  -0.140  1.00  0.00
ATOM    274  HA  PRO    19       4.397   8.226   0.464  1.00  0.00
ATOM    275  C   PRO    19       5.185   6.919  -1.072  1.00  0.00
ATOM    276  O   PRO    19       4.932   6.613  -2.240  1.00  0.00
ATOM    277  N   PRO    20       6.430   6.817  -0.564  1.00  0.00
ATOM    278  CD  PRO    20       6.836   7.195   0.792  1.00  0.00
ATOM    279  HD2 PRO    20       6.191   6.672   1.498  1.00  0.00
ATOM    280  HD3 PRO    20       6.696   8.270   0.901  1.00  0.00
ATOM    281  CG  PRO    20       8.302   6.782   0.919  1.00  0.00
ATOM    282  HG2 PRO    20       8.382   5.814   1.414  1.00  0.00
ATOM    283  HG3 PRO    20       8.858   7.527   1.488  1.00  0.00
ATOM    284  CB  PRO    20       8.798   6.714  -0.518  1.00  0.00
ATOM    285  HB2 PRO    20       9.567   5.944  -0.588  1.00  0.00
ATOM    286  HB3 PRO    20       9.193   7.656  -0.898  1.00  0.00
ATOM    287  CA  PRO    20       7.565   6.296  -1.332  1.00  0.00
ATOM    288  HA  PRO    20       7.556   6.756  -2.320  1.00  0.00
ATOM    289  C   PRO    20       7.486   4.767  -1.478  1.00  0.00
ATOM    290  O   PRO    20       6.961   4.074  -0.605  1.00  0.00
ATOM    291  N   ILE    21       8.041   4.252  -2.585  1.00  0.00
ATOM    292  H   ILE    21       8.357   4.904  -3.289  1.00  0.00
ATOM    293  CA  ILE    21       8.207   2.822  -2.840  1.00  0.00
ATOM    294  HA  ILE    21       7.388   2.230  -2.432  1.00  0.00
ATOM    295  CB  ILE    21       8.311   2.577  -4.376  1.00  0.00
ATOM    296  HB  ILE    21       9.084   3.236  -4.772  1.00  0.00
ATOM    297  CG2 ILE    21       8.662   1.111  -4.714  1.00  0.00
ATOM    298 HG21 ILE    21       7.889   0.451  -4.319  1.00  0.00
ATOM    299 HG22 ILE    21       8.723   0.992  -5.796  1.00  0.00
ATOM    300 HG23 ILE    21       9.622   0.854  -4.266  1.00  0.00
ATOM    301  CG1 ILE    21       6.996   2.989  -5.084  1.00  0.00
ATOM    302 HG12 ILE    21       6.212   2.342  -4.691  1.00  0.00
ATOM    303 HG13 ILE    21       6.794   4.021  -4.796  1.00  0.00
ATOM    304  CD1 ILE    21       7.027   2.882  -6.615  1.00  0.00
ATOM    305 HD11 ILE    21       7.228   1.850  -6.904  1.00  0.00
ATOM    306 HD12 ILE    21       6.064   3.191  -7.021  1.00  0.00
ATOM    307 HD13 ILE    21       7.811   3.529  -7.009  1.00  0.00
ATOM    308  C   ILE    21       9.496   2.405  -2.113  1.00  0.00
ATOM    309  O   ILE    21      10.592   2.827  -2.487  1.00  0.00
ATOM    310  N   LEU    22       9.341   1.590  -1.060  1.00  0.00
ATOM    311  H   LEU    22       8.403   1.281  -0.848  1.00  0.00
ATOM    312  CA  LEU    22      10.435   1.104  -0.225  1.00  0.00
ATOM    313  HA  LEU    22      11.211   1.865  -0.141  1.00  0.00
ATOM    314  CB  LEU    22       9.905   0.780   1.190  1.00  0.00
ATOM    315  HB2 LEU    22       9.171  -0.008   1.018  1.00  0.00
ATOM    316  HB3 LEU    22      10.726   0.387   1.790  1.00  0.00
ATOM    317  CG  LEU    22       9.234   1.954   1.940  1.00  0.00
ATOM    318  HG  LEU    22       8.293   2.202   1.449  1.00  0.00
ATOM    319  CD1 LEU    22       8.962   1.560   3.397  1.00  0.00
ATOM    320 HD11 LEU    22       9.903   1.312   3.889  1.00  0.00
ATOM    321 HD12 LEU    22       8.489   2.393   3.917  1.00  0.00
ATOM    322 HD13 LEU    22       8.300   0.694   3.422  1.00  0.00
ATOM    323  CD2 LEU    22      10.051   3.257   1.903  1.00  0.00
ATOM    324 HD21 LEU    22      10.190   3.570   0.868  1.00  0.00
ATOM    325 HD22 LEU    22       9.519   4.036   2.449  1.00  0.00
ATOM    326 HD23 LEU    22      11.024   3.090   2.365  1.00  0.00
ATOM    327  C   LEU    22      11.023  -0.185  -0.815  1.00  0.00
ATOM    328  O   LEU    22      10.352  -0.932  -1.530  1.00  0.00
ATOM    329  N   TYR    23      12.296  -0.435  -0.485  1.00  0.00
ATOM    330  H   TYR    23      12.756   0.261   0.084  1.00  0.00
ATOM    331  CA  TYR    23      13.049  -1.622  -0.866  1.00  0.00
ATOM    332  HA  TYR    23      12.650  -2.053  -1.784  1.00  0.00
ATOM    333  CB  TYR    23      14.517  -1.218  -1.109  1.00  0.00
ATOM    334  HB2 TYR    23      14.766  -0.482  -0.345  1.00  0.00
ATOM    335  HB3 TYR    23      15.155  -2.094  -0.990  1.00  0.00
ATOM    336  CG  TYR    23      14.739  -0.613  -2.486  1.00  0.00
ATOM    337  CD1 TYR    23      14.210   0.655  -2.809  1.00  0.00
ATOM    338  HD1 TYR    23      13.685   1.231  -2.047  1.00  0.00
ATOM    339  CE1 TYR    23      14.358   1.176  -4.108  1.00  0.00
ATOM    340  HE1 TYR    23      13.949   2.157  -4.352  1.00  0.00
ATOM    341  CZ  TYR    23      15.045   0.435  -5.089  1.00  0.00
ATOM    342  OH  TYR    23      15.162   0.920  -6.359  1.00  0.00
ATOM    343  HH  TYR    23      14.739   1.774  -6.475  1.00  0.00
ATOM    344  CE2 TYR    23      15.603  -0.816  -4.763  1.00  0.00
ATOM    345  HE2 TYR    23      16.154  -1.380  -5.516  1.00  0.00
ATOM    346  CD2 TYR    23      15.449  -1.338  -3.466  1.00  0.00
ATOM    347  HD2 TYR    23      15.879  -2.307  -3.214  1.00  0.00
ATOM    348  C   TYR    23      12.987  -2.649   0.269  1.00  0.00
ATOM    349  O   TYR    23      12.947  -2.283   1.443  1.00  0.00
ATOM    350  N   SER    24      13.019  -3.942  -0.088  1.00  0.00
ATOM    351  H   SER    24      12.888  -4.148  -1.068  1.00  0.00
ATOM    352  CA  SER    24      13.217  -5.059   0.834  1.00  0.00
ATOM    353  HA  SER    24      12.557  -4.972   1.697  1.00  0.00
ATOM    354  CB  SER    24      12.883  -6.367   0.088  1.00  0.00
ATOM    355  HB2 SER    24      11.845  -6.317  -0.241  1.00  0.00
ATOM    356  HB3 SER    24      13.536  -6.441  -0.782  1.00  0.00
ATOM    357  OG  SER    24      13.063  -7.504   0.910  1.00  0.00
ATOM    358  HG  SER    24      12.846  -8.296   0.413  1.00  0.00
ATOM    359  C   SER    24      14.683  -5.054   1.306  1.00  0.00
ATOM    360  O   SER    24      15.579  -4.769   0.512  1.00  0.00
ATOM    361  N   GLU    25      14.923  -5.329   2.595  1.00  0.00
ATOM    362  H   GLU    25      14.145  -5.588   3.184  1.00  0.00
ATOM    363  CA  GLU    25      16.246  -5.219   3.204  1.00  0.00
ATOM    364  HA  GLU    25      16.941  -4.732   2.520  1.00  0.00
ATOM    365  CB  GLU    25      16.144  -4.370   4.490  1.00  0.00
ATOM    366  HB2 GLU    25      15.215  -4.637   4.994  1.00  0.00
ATOM    367  HB3 GLU    25      16.990  -4.627   5.128  1.00  0.00
ATOM    368  CG  GLU    25      16.157  -2.852   4.205  1.00  0.00
ATOM    369  HG2 GLU    25      15.325  -2.605   3.545  1.00  0.00
ATOM    370  HG3 GLU    25      16.020  -2.354   5.165  1.00  0.00
ATOM    371  CD  GLU    25      17.470  -2.382   3.569  1.00  0.00
ATOM    372  OE1 GLU    25      18.512  -2.508   4.246  1.00  0.00
ATOM    373  OE2 GLU    25      17.411  -1.933   2.403  1.00  0.00
ATOM    374  C   GLU    25      16.803  -6.613   3.495  1.00  0.00
ATOM    375  O   GLU    25      16.278  -7.360   4.320  1.00  0.00
ATOM    376  N   TYR    26      17.895  -6.920   2.784  1.00  0.00
ATOM    377  H   TYR    26      18.101  -6.240   2.067  1.00  0.00
ATOM    378  CA  TYR    26      18.711  -8.124   2.848  1.00  0.00
ATOM    379  HA  TYR    26      18.929  -8.363   3.889  1.00  0.00
ATOM    380  CB  TYR    26      17.974  -9.325   2.208  1.00  0.00
ATOM    381  HB2 TYR    26      18.618 -10.192   2.354  1.00  0.00
ATOM    382  HB3 TYR    26      17.055  -9.455   2.779  1.00  0.00
ATOM    383  CG  TYR    26      17.637  -9.187   0.730  1.00  0.00
ATOM    384  CD1 TYR    26      18.608  -9.488  -0.247  1.00  0.00
ATOM    385  HD1 TYR    26      19.594  -9.835   0.061  1.00  0.00
ATOM    386  CE1 TYR    26      18.309  -9.342  -1.613  1.00  0.00
ATOM    387  HE1 TYR    26      19.069  -9.561  -2.363  1.00  0.00
ATOM    388  CZ  TYR    26      17.032  -8.911  -2.012  1.00  0.00
ATOM    389  OH  TYR    26      16.763  -8.773  -3.341  1.00  0.00
ATOM    390  HH  TYR    26      17.511  -8.995  -3.900  1.00  0.00
ATOM    391  CE2 TYR    26      16.047  -8.631  -1.043  1.00  0.00
ATOM    392  HE2 TYR    26      15.051  -8.315  -1.351  1.00  0.00
ATOM    393  CD2 TYR    26      16.353  -8.761   0.327  1.00  0.00
ATOM    394  HD2 TYR    26      15.597  -8.532   1.078  1.00  0.00
ATOM    395  C   TYR    26      20.081  -7.829   2.218  1.00  0.00
ATOM    396  O   TYR    26      20.220  -6.873   1.452  1.00  0.00
ATOM    397  N   ASP    27      21.080  -8.676   2.510  1.00  0.00
ATOM    398  H   ASP    27      20.901  -9.377   3.215  1.00  0.00
ATOM    399  CA  ASP    27      22.397  -8.651   1.875  1.00  0.00
ATOM    400  HA  ASP    27      22.660  -7.644   1.551  1.00  0.00
ATOM    401  CB  ASP    27      23.436  -9.120   2.929  1.00  0.00
ATOM    402  HB2 ASP    27      23.387  -8.415   3.759  1.00  0.00
ATOM    403  HB3 ASP    27      23.079 -10.095   3.260  1.00  0.00
ATOM    404  CG  ASP    27      24.891  -9.244   2.448  1.00  0.00
ATOM    405  OD1 ASP    27      25.203  -8.742   1.345  1.00  0.00
ATOM    406  OD2 ASP    27      25.681  -9.828   3.221  1.00  0.00
ATOM    407  C   ASP    27      22.358  -9.618   0.666  1.00  0.00
ATOM    408  O   ASP    27      22.214 -10.823   0.884  1.00  0.00
ATOM    409  N   PRO    28      22.475  -9.132  -0.593  1.00  0.00
ATOM    410  CD  PRO    28      22.544  -7.716  -0.969  1.00  0.00
ATOM    411  HD2 PRO    28      23.393  -7.272  -0.450  1.00  0.00
ATOM    412  HD3 PRO    28      21.624  -7.235  -0.637  1.00  0.00
ATOM    413  CG  PRO    28      22.703  -7.683  -2.490  1.00  0.00
ATOM    414  HG2 PRO    28      23.751  -7.552  -2.759  1.00  0.00
ATOM    415  HG3 PRO    28      22.115  -6.870  -2.915  1.00  0.00
ATOM    416  CB  PRO    28      22.176  -9.033  -2.951  1.00  0.00
ATOM    417  HB2 PRO    28      22.743  -9.328  -3.834  1.00  0.00
ATOM    418  HB3 PRO    28      21.110  -9.063  -3.177  1.00  0.00
ATOM    419  CA  PRO    28      22.492  -9.984  -1.787  1.00  0.00
ATOM    420  HA  PRO    28      21.745 -10.770  -1.675  1.00  0.00
ATOM    421  C   PRO    28      23.880 -10.619  -1.970  1.00  0.00
ATOM    422  O   PRO    28      24.152 -11.770  -1.638  1.00  0.00
ATOM    423  OXT PRO    28      24.823  -9.949  -2.384  1.00  0.00
TER   
ATOM    424  N   SER    29      19.746 -15.117   5.243  1.00  0.00
ATOM    425  H1  SER    29      19.067 -14.454   5.590  1.00  0.00
ATOM    426  H2  SER    29      19.263 -15.958   4.959  1.00  0.00
ATOM    427  H3  SER    29      20.360 -14.644   4.595  1.00  0.00
ATOM    428  CA  SER    29      20.601 -15.521   6.363  1.00  0.00
ATOM    429  HA  SER    29      20.515 -16.605   6.441  1.00  0.00
ATOM    430  CB  SER    29      22.067 -15.164   6.072  1.00  0.00
ATOM    431  HB2 SER    29      22.373 -15.621   5.131  1.00  0.00
ATOM    432  HB3 SER    29      22.170 -14.081   6.000  1.00  0.00
ATOM    433  OG  SER    29      22.896 -15.652   7.130  1.00  0.00
ATOM    434  HG  SER    29      23.811 -15.429   6.948  1.00  0.00
ATOM    435  C   SER    29      20.155 -14.929   7.711  1.00  0.00
ATOM    436  O   SER    29      20.580 -15.420   8.757  1.00  0.00
ATOM    437  N   GLU    30      19.311 -13.885   7.681  1.00  0.00
ATOM    438  H   GLU    30      19.085 -13.534   6.761  1.00  0.00
ATOM    439  CA  GLU    30      18.749 -13.195   8.845  1.00  0.00
ATOM    440  HA  GLU    30      19.128 -13.665   9.753  1.00  0.00
ATOM    441  CB  GLU    30      19.217 -11.731   8.818  1.00  0.00
ATOM    442  HB2 GLU    30      20.306 -11.697   8.817  1.00  0.00
ATOM    443  HB3 GLU    30      18.838 -11.244   7.919  1.00  0.00
ATOM    444  CG  GLU    30      18.693 -11.012  10.038  1.00  0.00
ATOM    445  HG2 GLU    30      17.603 -11.045  10.040  1.00  0.00
ATOM    446  HG3 GLU    30      19.072 -11.498  10.937  1.00  0.00
ATOM    447  CD  GLU    30      19.158  -9.558  10.011  1.00  0.00
ATOM    448  OE1 GLU    30      18.408  -8.724   9.436  1.00  0.00
ATOM    449  OE2 GLU    30      20.258  -9.295  10.566  1.00  0.00
ATOM    450  C   GLU    30      17.213 -13.269   8.896  1.00  0.00
ATOM    451  O   GLU    30      16.628 -12.931   9.924  1.00  0.00
ATOM    452  N   ALA    31      16.562 -13.710   7.805  1.00  0.00
ATOM    453  H   ALA    31      17.140 -13.905   7.000  1.00  0.00
ATOM    454  CA  ALA    31      15.114 -13.832   7.664  1.00  0.00
ATOM    455  HA  ALA    31      14.717 -14.246   8.591  1.00  0.00
ATOM    456  CB  ALA    31      14.481 -12.447   7.433  1.00  0.00
ATOM    457  HB1 ALA    31      14.862 -12.023   6.504  1.00  0.00
ATOM    458  HB2 ALA    31      13.398 -12.548   7.368  1.00  0.00
ATOM    459  HB3 ALA    31      14.734 -11.788   8.263  1.00  0.00
ATOM    460  C   ALA    31      14.755 -14.823   6.552  1.00  0.00
ATOM    461  O   ALA    31      15.521 -15.007   5.605  1.00  0.00
ATOM    462  N   SER    32      13.549 -15.408   6.646  1.00  0.00
ATOM    463  H   SER    32      13.078 -15.325   7.536  1.00  0.00
ATOM    464  CA  SER    32      12.883 -16.152   5.574  1.00  0.00
ATOM    465  HA  SER    32      13.597 -16.752   5.010  1.00  0.00
ATOM    466  CB  SER    32      11.847 -17.100   6.229  1.00  0.00
ATOM    467  HB2 SER    32      11.531 -17.813   5.468  1.00  0.00
ATOM    468  HB3 SER    32      12.354 -17.630   7.035  1.00  0.00
ATOM    469  OG  SER    32      10.711 -16.428   6.747  1.00  0.00
ATOM    470  HG  SER    32      10.111 -17.068   7.137  1.00  0.00
ATOM    471  C   SER    32      12.183 -15.170   4.610  1.00  0.00
ATOM    472  O   SER    32      12.184 -13.960   4.844  1.00  0.00
ATOM    473  N   MET    33      11.561 -15.690   3.537  1.00  0.00
ATOM    474  H   MET    33      11.691 -16.678   3.371  1.00  0.00
ATOM    475  CA  MET    33      10.789 -14.915   2.557  1.00  0.00
ATOM    476  HA  MET    33      11.406 -14.131   2.118  1.00  0.00
ATOM    477  CB  MET    33      10.316 -15.860   1.431  1.00  0.00
ATOM    478  HB2 MET    33      11.208 -16.347   1.036  1.00  0.00
ATOM    479  HB3 MET    33       9.672 -16.605   1.898  1.00  0.00
ATOM    480  CG  MET    33       9.554 -15.171   0.280  1.00  0.00
ATOM    481  HG2 MET    33       9.201 -15.962  -0.382  1.00  0.00
ATOM    482  HG3 MET    33       8.699 -14.664   0.727  1.00  0.00
ATOM    483  SD  MET    33      10.521 -13.975  -0.681  1.00  0.00
ATOM    484  CE  MET    33      11.432 -15.104  -1.767  1.00  0.00
ATOM    485  HE1 MET    33      10.727 -15.684  -2.363  1.00  0.00
ATOM    486  HE2 MET    33      12.080 -14.529  -2.429  1.00  0.00
ATOM    487  HE3 MET    33      12.038 -15.780  -1.163  1.00  0.00
ATOM    488  C   MET    33       9.604 -14.163   3.195  1.00  0.00
ATOM    489  O   MET    33       9.404 -12.991   2.883  1.00  0.00
ATOM    490  N   MET    34       8.868 -14.798   4.126  1.00  0.00
ATOM    491  H   MET    34       9.052 -15.781   4.269  1.00  0.00
ATOM    492  CA  MET    34       7.792 -14.172   4.903  1.00  0.00
ATOM    493  HA  MET    34       7.103 -13.643   4.245  1.00  0.00
ATOM    494  CB  MET    34       7.012 -15.270   5.654  1.00  0.00
ATOM    495  HB2 MET    34       6.684 -15.985   4.900  1.00  0.00
ATOM    496  HB3 MET    34       7.725 -15.751   6.324  1.00  0.00
ATOM    497  CG  MET    34       5.792 -14.782   6.466  1.00  0.00
ATOM    498  HG2 MET    34       5.314 -15.686   6.843  1.00  0.00
ATOM    499  HG3 MET    34       6.206 -14.215   7.300  1.00  0.00
ATOM    500  SD  MET    34       4.552 -13.763   5.607  1.00  0.00
ATOM    501  CE  MET    34       4.200 -14.829   4.199  1.00  0.00
ATOM    502  HE1 MET    34       3.819 -15.787   4.554  1.00  0.00
ATOM    503  HE2 MET    34       3.453 -14.355   3.562  1.00  0.00
ATOM    504  HE3 MET    34       5.114 -14.991   3.628  1.00  0.00
ATOM    505  C   MET    34       8.319 -13.122   5.897  1.00  0.00
ATOM    506  O   MET    34       7.591 -12.188   6.224  1.00  0.00
ATOM    507  N   GLY    35       9.595 -13.211   6.301  1.00  0.00
ATOM    508  H   GLY    35      10.141 -13.995   5.974  1.00  0.00
ATOM    509  CA  GLY    35      10.235 -12.245   7.181  1.00  0.00
ATOM    510  HA2 GLY    35       9.536 -11.966   7.970  1.00  0.00
ATOM    511  HA3 GLY    35      11.120 -12.701   7.625  1.00  0.00
ATOM    512  C   GLY    35      10.654 -10.985   6.417  1.00  0.00
ATOM    513  O   GLY    35      10.571  -9.898   6.981  1.00  0.00
ATOM    514  N   LEU    36      11.004 -11.107   5.122  1.00  0.00
ATOM    515  H   LEU    36      11.113 -12.042   4.756  1.00  0.00
ATOM    516  CA  LEU    36      11.241  -9.977   4.222  1.00  0.00
ATOM    517  HA  LEU    36      11.897  -9.251   4.703  1.00  0.00
ATOM    518  CB  LEU    36      11.914 -10.462   2.916  1.00  0.00
ATOM    519  HB2 LEU    36      11.211 -11.207   2.544  1.00  0.00
ATOM    520  HB3 LEU    36      11.972  -9.633   2.210  1.00  0.00
ATOM    521  CG  LEU    36      13.309 -11.104   3.071  1.00  0.00
ATOM    522  HG  LEU    36      13.234 -11.969   3.730  1.00  0.00
ATOM    523  CD1 LEU    36      13.842 -11.550   1.700  1.00  0.00
ATOM    524 HD11 LEU    36      13.918 -10.686   1.040  1.00  0.00
ATOM    525 HD12 LEU    36      14.827 -12.001   1.822  1.00  0.00
ATOM    526 HD13 LEU    36      13.160 -12.280   1.264  1.00  0.00
ATOM    527  CD2 LEU    36      14.322 -10.185   3.770  1.00  0.00
ATOM    528 HD21 LEU    36      13.960  -9.938   4.768  1.00  0.00
ATOM    529 HD22 LEU    36      15.282 -10.695   3.848  1.00  0.00
ATOM    530 HD23 LEU    36      14.443  -9.270   3.191  1.00  0.00
ATOM    531  C   LEU    36       9.930  -9.260   3.848  1.00  0.00
ATOM    532  O   LEU    36       9.941  -8.039   3.710  1.00  0.00
ATOM    533  N   LEU    37       8.811  -9.995   3.712  1.00  0.00
ATOM    534  H   LEU    37       8.892 -10.992   3.852  1.00  0.00
ATOM    535  CA  LEU    37       7.500  -9.448   3.358  1.00  0.00
ATOM    536  HA  LEU    37       7.598  -8.730   2.544  1.00  0.00
ATOM    537  CB  LEU    37       6.568 -10.592   2.898  1.00  0.00
ATOM    538  HB2 LEU    37       6.669 -11.347   3.678  1.00  0.00
ATOM    539  HB3 LEU    37       5.538 -10.237   2.868  1.00  0.00
ATOM    540  CG  LEU    37       6.939 -11.211   1.532  1.00  0.00
ATOM    541  HG  LEU    37       8.012 -11.399   1.509  1.00  0.00
ATOM    542  CD1 LEU    37       6.184 -12.530   1.313  1.00  0.00
ATOM    543 HD11 LEU    37       5.110 -12.343   1.335  1.00  0.00
ATOM    544 HD12 LEU    37       6.459 -12.950   0.346  1.00  0.00
ATOM    545 HD13 LEU    37       6.446 -13.235   2.102  1.00  0.00
ATOM    546  CD2 LEU    37       6.677 -10.253   0.361  1.00  0.00
ATOM    547 HD21 LEU    37       7.271  -9.348   0.491  1.00  0.00
ATOM    548 HD22 LEU    37       6.955 -10.738  -0.575  1.00  0.00
ATOM    549 HD23 LEU    37       5.619  -9.992   0.334  1.00  0.00
ATOM    550  C   LEU    37       6.843  -8.716   4.540  1.00  0.00
ATOM    551  O   LEU    37       6.297  -7.633   4.336  1.00  0.00
ATOM    552  N   THR    38       6.915  -9.268   5.765  1.00  0.00
ATOM    553  H   THR    38       7.287 -10.204   5.841  1.00  0.00
ATOM    554  CA  THR    38       6.390  -8.628   6.976  1.00  0.00
ATOM    555  HA  THR    38       5.434  -8.126   6.826  1.00  0.00
ATOM    556  CB  THR    38       6.239  -9.644   8.135  1.00  0.00
ATOM    557  HB  THR    38       6.004  -9.083   9.039  1.00  0.00
ATOM    558  CG2 THR    38       5.141 -10.687   7.880  1.00  0.00
ATOM    559 HG21 THR    38       5.376 -11.249   6.976  1.00  0.00
ATOM    560 HG22 THR    38       5.084 -11.370   8.728  1.00  0.00
ATOM    561 HG23 THR    38       4.183 -10.183   7.755  1.00  0.00
ATOM    562  OG1 THR    38       7.459 -10.287   8.450  1.00  0.00
ATOM    563  HG1 THR    38       7.318 -10.905   9.171  1.00  0.00
ATOM    564  C   THR    38       7.245  -7.424   7.413  1.00  0.00
ATOM    565  O   THR    38       6.661  -6.413   7.786  1.00  0.00
ATOM    566  N   ASN    39       8.588  -7.479   7.300  1.00  0.00
ATOM    567  H   ASN    39       8.989  -8.366   7.032  1.00  0.00
ATOM    568  CA  ASN    39       9.500  -6.359   7.588  1.00  0.00
ATOM    569  HA  ASN    39       9.342  -5.988   8.601  1.00  0.00
ATOM    570  CB  ASN    39      10.962  -6.855   7.465  1.00  0.00
ATOM    571  HB2 ASN    39      11.089  -7.680   8.165  1.00  0.00
ATOM    572  HB3 ASN    39      11.111  -7.216   6.447  1.00  0.00
ATOM    573  CG  ASN    39      12.023  -5.787   7.767  1.00  0.00
ATOM    574  OD1 ASN    39      12.428  -5.042   6.876  1.00  0.00
ATOM    575  ND2 ASN    39      12.479  -5.713   9.018  1.00  0.00
ATOM    576 HD21 ASN    39      13.177  -5.024   9.258  1.00  0.00
ATOM    577 HD22 ASN    39      12.124  -6.346   9.720  1.00  0.00
ATOM    578  C   ASN    39       9.251  -5.167   6.645  1.00  0.00
ATOM    579  O   ASN    39       9.260  -4.021   7.094  1.00  0.00
ATOM    580  N   LEU    40       9.007  -5.444   5.356  1.00  0.00
ATOM    581  H   LEU    40       9.110  -6.408   5.073  1.00  0.00
ATOM    582  CA  LEU    40       8.669  -4.457   4.337  1.00  0.00
ATOM    583  HA  LEU    40       9.393  -3.642   4.319  1.00  0.00
ATOM    584  CB  LEU    40       8.701  -5.174   2.974  1.00  0.00
ATOM    585  HB2 LEU    40       9.745  -5.475   2.887  1.00  0.00
ATOM    586  HB3 LEU    40       8.071  -6.062   3.029  1.00  0.00
ATOM    587  CG  LEU    40       8.304  -4.340   1.745  1.00  0.00
ATOM    588  HG  LEU    40       7.282  -3.992   1.896  1.00  0.00
ATOM    589  CD1 LEU    40       9.228  -3.133   1.516  1.00  0.00
ATOM    590 HD11 LEU    40      10.250  -3.481   1.364  1.00  0.00
ATOM    591 HD12 LEU    40       8.897  -2.584   0.635  1.00  0.00
ATOM    592 HD13 LEU    40       9.193  -2.478   2.386  1.00  0.00
ATOM    593  CD2 LEU    40       8.268  -5.243   0.510  1.00  0.00
ATOM    594 HD21 LEU    40       7.538  -6.038   0.662  1.00  0.00
ATOM    595 HD22 LEU    40       7.987  -4.654  -0.363  1.00  0.00
ATOM    596 HD23 LEU    40       9.253  -5.681   0.350  1.00  0.00
ATOM    597  C   LEU    40       7.301  -3.809   4.618  1.00  0.00
ATOM    598  O   LEU    40       7.190  -2.587   4.536  1.00  0.00
ATOM    599  N   ALA    41       6.295  -4.612   5.010  1.00  0.00
ATOM    600  H   ALA    41       6.485  -5.604   5.011  1.00  0.00
ATOM    601  CA  ALA    41       4.955  -4.162   5.386  1.00  0.00
ATOM    602  HA  ALA    41       4.550  -3.553   4.578  1.00  0.00
ATOM    603  CB  ALA    41       4.051  -5.390   5.577  1.00  0.00
ATOM    604  HB1 ALA    41       4.439  -6.005   6.389  1.00  0.00
ATOM    605  HB2 ALA    41       3.040  -5.063   5.820  1.00  0.00
ATOM    606  HB3 ALA    41       4.032  -5.974   4.657  1.00  0.00
ATOM    607  C   ALA    41       4.946  -3.307   6.669  1.00  0.00
ATOM    608  O   ALA    41       4.178  -2.350   6.734  1.00  0.00
ATOM    609  N   ASP    42       5.824  -3.606   7.648  1.00  0.00
ATOM    610  H   ASP    42       6.390  -4.431   7.508  1.00  0.00
ATOM    611  CA  ASP    42       5.998  -2.844   8.892  1.00  0.00
ATOM    612  HA  ASP    42       5.025  -2.691   9.358  1.00  0.00
ATOM    613  CB  ASP    42       6.917  -3.590   9.896  1.00  0.00
ATOM    614  HB2 ASP    42       7.847  -3.767   9.355  1.00  0.00
ATOM    615  HB3 ASP    42       7.104  -2.907  10.725  1.00  0.00
ATOM    616  CG  ASP    42       6.382  -4.918  10.440  1.00  0.00
ATOM    617  OD1 ASP    42       5.145  -5.104  10.434  1.00  0.00
ATOM    618  OD2 ASP    42       7.233  -5.723  10.878  1.00  0.00
ATOM    619  C   ASP    42       6.607  -1.455   8.647  1.00  0.00
ATOM    620  O   ASP    42       6.190  -0.500   9.298  1.00  0.00
ATOM    621  N   ARG    43       7.564  -1.326   7.711  1.00  0.00
ATOM    622  H   ARG    43       7.878  -2.158   7.233  1.00  0.00
ATOM    623  CA  ARG    43       8.194  -0.047   7.368  1.00  0.00
ATOM    624  HA  ARG    43       8.391   0.530   8.271  1.00  0.00
ATOM    625  CB  ARG    43       9.531  -0.305   6.647  1.00  0.00
ATOM    626  HB2 ARG    43       9.352  -1.032   5.855  1.00  0.00
ATOM    627  HB3 ARG    43       9.864   0.635   6.208  1.00  0.00
ATOM    628  CG  ARG    43      10.616  -0.840   7.598  1.00  0.00
ATOM    629  HG2 ARG    43      10.687  -0.152   8.441  1.00  0.00
ATOM    630  HG3 ARG    43      10.293  -1.818   7.954  1.00  0.00
ATOM    631  CD  ARG    43      11.988  -0.969   6.927  1.00  0.00
ATOM    632  HD2 ARG    43      12.182  -0.080   6.326  1.00  0.00
ATOM    633  HD3 ARG    43      12.758  -1.065   7.693  1.00  0.00
ATOM    634  NE  ARG    43      12.043  -2.148   6.054  1.00  0.00
ATOM    635  HE  ARG    43      11.939  -3.032   6.532  1.00  0.00
ATOM    636  CZ  ARG    43      12.212  -2.156   4.722  1.00  0.00
ATOM    637  NH1 ARG    43      12.331  -1.027   4.009  1.00  0.00
ATOM    638 HH11 ARG    43      12.294  -0.132   4.476  1.00  0.00
ATOM    639 HH12 ARG    43      12.457  -1.076   3.008  1.00  0.00
ATOM    640  NH2 ARG    43      12.264  -3.331   4.088  1.00  0.00
ATOM    641 HH21 ARG    43      12.176  -4.189   4.613  1.00  0.00
ATOM    642 HH22 ARG    43      12.391  -3.356   3.086  1.00  0.00
ATOM    643  C   ARG    43       7.295   0.817   6.467  1.00  0.00
ATOM    644  O   ARG    43       7.353   2.043   6.565  1.00  0.00
ATOM    645  N   GLU    44       6.433   0.200   5.640  1.00  0.00
ATOM    646  H   GLU    44       6.476  -0.808   5.587  1.00  0.00
ATOM    647  CA  GLU    44       5.432   0.895   4.830  1.00  0.00
ATOM    648  HA  GLU    44       5.881   1.754   4.332  1.00  0.00
ATOM    649  CB  GLU    44       4.879  -0.061   3.758  1.00  0.00
ATOM    650  HB2 GLU    44       4.724  -1.033   4.227  1.00  0.00
ATOM    651  HB3 GLU    44       3.921   0.336   3.421  1.00  0.00
ATOM    652  CG  GLU    44       5.819  -0.218   2.556  1.00  0.00
ATOM    653  HG2 GLU    44       6.058   0.758   2.133  1.00  0.00
ATOM    654  HG3 GLU    44       6.733  -0.691   2.916  1.00  0.00
ATOM    655  CD  GLU    44       5.184  -1.092   1.486  1.00  0.00
ATOM    656  OE1 GLU    44       5.421  -2.315   1.543  1.00  0.00
ATOM    657  OE2 GLU    44       4.445  -0.536   0.647  1.00  0.00
ATOM    658  C   GLU    44       4.246   1.376   5.682  1.00  0.00
ATOM    659  O   GLU    44       3.577   2.321   5.271  1.00  0.00
ATOM    660  N   LEU    45       4.002   0.776   6.861  1.00  0.00
ATOM    661  H   LEU    45       4.593  -0.008   7.100  1.00  0.00
ATOM    662  CA  LEU    45       2.943   1.159   7.798  1.00  0.00
ATOM    663  HA  LEU    45       1.979   1.211   7.293  1.00  0.00
ATOM    664  CB  LEU    45       2.862   0.088   8.907  1.00  0.00
ATOM    665  HB2 LEU    45       2.853  -0.851   8.354  1.00  0.00
ATOM    666  HB3 LEU    45       3.760   0.137   9.523  1.00  0.00
ATOM    667  CG  LEU    45       1.615   0.164   9.811  1.00  0.00
ATOM    668  HG  LEU    45       1.516   1.185  10.179  1.00  0.00
ATOM    669  CD1 LEU    45       0.340  -0.231   9.044  1.00  0.00
ATOM    670 HD11 LEU    45       0.438  -1.252   8.676  1.00  0.00
ATOM    671 HD12 LEU    45      -0.520  -0.167   9.710  1.00  0.00
ATOM    672 HD13 LEU    45       0.198   0.446   8.202  1.00  0.00
ATOM    673  CD2 LEU    45       1.801  -0.714  11.056  1.00  0.00
ATOM    674 HD21 LEU    45       2.668  -0.368  11.619  1.00  0.00
ATOM    675 HD22 LEU    45       0.912  -0.649  11.683  1.00  0.00
ATOM    676 HD23 LEU    45       1.955  -1.749  10.751  1.00  0.00
ATOM    677  C   LEU    45       3.209   2.540   8.428  1.00  0.00
ATOM    678  O   LEU    45       2.264   3.288   8.676  1.00  0.00
ATOM    679  N   VAL    46       4.492   2.893   8.630  1.00  0.00
ATOM    680  H   VAL    46       5.181   2.179   8.443  1.00  0.00
ATOM    681  CA  VAL    46       4.955   4.194   9.122  1.00  0.00
ATOM    682  HA  VAL    46       4.451   4.524  10.030  1.00  0.00
ATOM    683  CB  VAL    46       6.488   4.141   9.394  1.00  0.00
ATOM    684  HB  VAL    46       6.996   3.991   8.441  1.00  0.00
ATOM    685  CG1 VAL    46       7.009   5.432  10.055  1.00  0.00
ATOM    686 HG11 VAL    46       6.502   5.583  11.008  1.00  0.00
ATOM    687 HG12 VAL    46       8.082   5.346  10.224  1.00  0.00
ATOM    688 HG13 VAL    46       6.812   6.281   9.401  1.00  0.00
ATOM    689  CG2 VAL    46       6.912   2.926  10.240  1.00  0.00
ATOM    690 HG21 VAL    46       6.638   2.008   9.721  1.00  0.00
ATOM    691 HG22 VAL    46       7.991   2.948  10.393  1.00  0.00
ATOM    692 HG23 VAL    46       6.408   2.961  11.206  1.00  0.00
ATOM    693  C   VAL    46       4.634   5.299   8.096  1.00  0.00
ATOM    694  O   VAL    46       4.122   6.355   8.466  1.00  0.00
ATOM    695  N   HIE    47       4.900   5.027   6.806  1.00  0.00
ATOM    696  H   HIE    47       5.303   4.122   6.611  1.00  0.00
ATOM    697  CA  HIE    47       4.658   5.935   5.684  1.00  0.00
ATOM    698  HA  HIE    47       4.964   6.949   5.941  1.00  0.00
ATOM    699  CB  HIE    47       5.481   5.465   4.471  1.00  0.00
ATOM    700  HB2 HIE    47       5.344   4.406   4.250  1.00  0.00
ATOM    701  HB3 HIE    47       5.171   6.058   3.611  1.00  0.00
ATOM    702  CG  HIE    47       6.962   5.683   4.634  1.00  0.00
ATOM    703  ND1 HIE    47       7.814   4.748   5.198  1.00  0.00
ATOM    704  CE1 HIE    47       9.035   5.289   5.212  1.00  0.00
ATOM    705  HE1 HIE    47       9.825   4.660   5.622  1.00  0.00
ATOM    706  NE2 HIE    47       9.071   6.520   4.715  1.00  0.00
ATOM    707  HE2 HIE    47       9.840   7.165   4.600  1.00  0.00
ATOM    708  CD2 HIE    47       7.748   6.778   4.352  1.00  0.00
ATOM    709  HD2 HIE    47       7.480   7.740   3.916  1.00  0.00
ATOM    710  C   HIE    47       3.180   5.993   5.268  1.00  0.00
ATOM    711  O   HIE    47       2.768   6.985   4.665  1.00  0.00
ATOM    712  N   MET    48       2.376   4.975   5.620  1.00  0.00
ATOM    713  H   MET    48       2.806   4.186   6.081  1.00  0.00
ATOM    714  CA  MET    48       0.935   4.939   5.386  1.00  0.00
ATOM    715  HA  MET    48       0.717   5.196   4.349  1.00  0.00
ATOM    716  CB  MET    48       0.396   3.526   5.666  1.00  0.00
ATOM    717  HB2 MET    48       1.005   2.819   5.103  1.00  0.00
ATOM    718  HB3 MET    48       0.508   3.332   6.733  1.00  0.00
ATOM    719  CG  MET    48      -1.081   3.362   5.267  1.00  0.00
ATOM    720  HG2 MET    48      -1.658   4.063   5.870  1.00  0.00
ATOM    721  HG3 MET    48      -1.164   3.635   4.215  1.00  0.00
ATOM    722  SD  MET    48      -1.736   1.700   5.501  1.00  0.00
ATOM    723  CE  MET    48      -0.656   0.817   4.353  1.00  0.00
ATOM    724  HE1 MET    48       0.382   0.942   4.661  1.00  0.00
ATOM    725  HE2 MET    48      -0.910  -0.243   4.357  1.00  0.00
ATOM    726  HE3 MET    48      -0.787   1.218   3.348  1.00  0.00
ATOM    727  C   MET    48       0.211   5.925   6.308  1.00  0.00
ATOM    728  O   MET    48      -0.756   6.538   5.873  1.00  0.00
ATOM    729  N   ILE    49       0.685   6.100   7.553  1.00  0.00
ATOM    730  H   ILE    49       1.394   5.454   7.870  1.00  0.00
ATOM    731  CA  ILE    49       0.163   7.079   8.507  1.00  0.00
ATOM    732  HA  ILE    49      -0.925   7.075   8.567  1.00  0.00
ATOM    733  CB  ILE    49       0.760   6.795   9.913  1.00  0.00
ATOM    734  HB  ILE    49       1.819   6.575   9.777  1.00  0.00
ATOM    735  CG2 ILE    49       0.601   7.969  10.908  1.00  0.00
ATOM    736 HG21 ILE    49      -0.458   8.189  11.045  1.00  0.00
ATOM    737 HG22 ILE    49       1.042   7.696  11.867  1.00  0.00
ATOM    738 HG23 ILE    49       1.107   8.851  10.514  1.00  0.00
ATOM    739  CG1 ILE    49       0.116   5.507  10.471  1.00  0.00
ATOM    740 HG12 ILE    49      -0.948   5.711  10.595  1.00  0.00
ATOM    741 HG13 ILE    49       0.251   4.731   9.718  1.00  0.00
ATOM    742  CD1 ILE    49       0.701   5.035  11.797  1.00  0.00
ATOM    743 HD11 ILE    49       0.566   5.810  12.551  1.00  0.00
ATOM    744 HD12 ILE    49       0.192   4.126  12.116  1.00  0.00
ATOM    745 HD13 ILE    49       1.765   4.831  11.673  1.00  0.00
ATOM    746  C   ILE    49       0.413   8.518   8.023  1.00  0.00
ATOM    747  O   ILE    49      -0.479   9.353   8.165  1.00  0.00
ATOM    748  N   ASN    50       1.576   8.793   7.403  1.00  0.00
ATOM    749  H   ASN    50       2.287   8.076   7.392  1.00  0.00
ATOM    750  CA  ASN    50       1.885  10.088   6.791  1.00  0.00
ATOM    751  HA  ASN    50       1.675  10.885   7.504  1.00  0.00
ATOM    752  CB  ASN    50       3.373  10.173   6.378  1.00  0.00
ATOM    753  HB2 ASN    50       3.611   9.359   5.693  1.00  0.00
ATOM    754  HB3 ASN    50       3.480  11.126   5.859  1.00  0.00
ATOM    755  CG  ASN    50       4.365  10.137   7.545  1.00  0.00
ATOM    756  OD1 ASN    50       5.398   9.480   7.455  1.00  0.00
ATOM    757  ND2 ASN    50       4.095  10.877   8.624  1.00  0.00
ATOM    758 HD21 ASN    50       4.732  10.872   9.408  1.00  0.00
ATOM    759 HD22 ASN    50       3.255  11.438   8.651  1.00  0.00
ATOM    760  C   ASN    50       1.002  10.362   5.565  1.00  0.00
ATOM    761  O   ASN    50       0.498  11.476   5.442  1.00  0.00
ATOM    762  N   TRP    51       0.760   9.350   4.708  1.00  0.00
ATOM    763  H   TRP    51       1.308   8.509   4.820  1.00  0.00
ATOM    764  CA  TRP    51      -0.182   9.422   3.586  1.00  0.00
ATOM    765  HA  TRP    51       0.051  10.288   2.967  1.00  0.00
ATOM    766  CB  TRP    51      -0.091   8.147   2.708  1.00  0.00
ATOM    767  HB2 TRP    51       0.790   8.283   2.081  1.00  0.00
ATOM    768  HB3 TRP    51       0.017   7.233   3.292  1.00  0.00
ATOM    769  CG  TRP    51      -1.255   7.928   1.775  1.00  0.00
ATOM    770  CD1 TRP    51      -1.416   8.487   0.555  1.00  0.00
ATOM    771  HD1 TRP    51      -0.581   9.068   0.163  1.00  0.00
ATOM    772  NE1 TRP    51      -2.662   8.180   0.057  1.00  0.00
ATOM    773  HE1 TRP    51      -2.986   8.495  -0.846  1.00  0.00
ATOM    774  CE2 TRP    51      -3.373   7.388   0.930  1.00  0.00
ATOM    775  CZ2 TRP    51      -4.663   6.838   0.893  1.00  0.00
ATOM    776  HZ2 TRP    51      -5.289   7.101   0.040  1.00  0.00
ATOM    777  CH2 TRP    51      -5.072   5.994   1.936  1.00  0.00
ATOM    778  HH2 TRP    51      -6.059   5.531   1.927  1.00  0.00
ATOM    779  CZ3 TRP    51      -4.206   5.733   3.015  1.00  0.00
ATOM    780  HZ3 TRP    51      -4.498   5.081   3.838  1.00  0.00
ATOM    781  CE3 TRP    51      -2.927   6.315   3.056  1.00  0.00
ATOM    782  HE3 TRP    51      -2.331   6.091   3.941  1.00  0.00
ATOM    783  CD2 TRP    51      -2.475   7.161   2.017  1.00  0.00
ATOM    784  C   TRP    51      -1.627   9.646   4.067  1.00  0.00
ATOM    785  O   TRP    51      -2.320  10.479   3.491  1.00  0.00
ATOM    786  N   ALA    52      -2.077   8.911   5.098  1.00  0.00
ATOM    787  H   ALA    52      -1.416   8.270   5.514  1.00  0.00
ATOM    788  CA  ALA    52      -3.442   8.936   5.621  1.00  0.00
ATOM    789  HA  ALA    52      -4.138   8.727   4.809  1.00  0.00
ATOM    790  CB  ALA    52      -3.599   7.849   6.693  1.00  0.00
ATOM    791  HB1 ALA    52      -2.914   8.049   7.517  1.00  0.00
ATOM    792  HB2 ALA    52      -4.624   7.849   7.064  1.00  0.00
ATOM    793  HB3 ALA    52      -3.370   6.875   6.260  1.00  0.00
ATOM    794  C   ALA    52      -3.807  10.304   6.203  1.00  0.00
ATOM    795  O   ALA    52      -4.903  10.792   5.950  1.00  0.00
ATOM    796  N   LYS    53      -2.856  10.955   6.894  1.00  0.00
ATOM    797  H   LYS    53      -2.012  10.437   7.092  1.00  0.00
ATOM    798  CA  LYS    53      -2.964  12.322   7.397  1.00  0.00
ATOM    799  HA  LYS    53      -3.862  12.441   8.003  1.00  0.00
ATOM    800  CB  LYS    53      -1.734  12.619   8.276  1.00  0.00
ATOM    801  HB2 LYS    53      -0.856  12.257   7.741  1.00  0.00
ATOM    802  HB3 LYS    53      -1.668  13.701   8.391  1.00  0.00
ATOM    803  CG  LYS    53      -1.797  11.959   9.665  1.00  0.00
ATOM    804  HG2 LYS    53      -2.579  12.464  10.232  1.00  0.00
ATOM    805  HG3 LYS    53      -2.072  10.914   9.519  1.00  0.00
ATOM    806  CD  LYS    53      -0.468  12.036  10.441  1.00  0.00
ATOM    807  HD2 LYS    53      -0.645  11.579  11.414  1.00  0.00
ATOM    808  HD3 LYS    53       0.256  11.439   9.886  1.00  0.00
ATOM    809  CE  LYS    53       0.083  13.459  10.636  1.00  0.00
ATOM    810  HE2 LYS    53       1.021  13.389  11.187  1.00  0.00
ATOM    811  HE3 LYS    53       0.271  13.890   9.653  1.00  0.00
ATOM    812  NZ  LYS    53      -0.858  14.318  11.376  1.00  0.00
ATOM    813  HZ1 LYS    53      -1.032  13.919  12.288  1.00  0.00
ATOM    814  HZ2 LYS    53      -0.460  15.240  11.482  1.00  0.00
ATOM    815  HZ3 LYS    53      -1.727  14.383  10.865  1.00  0.00
ATOM    816  C   LYS    53      -3.055  13.378   6.276  1.00  0.00
ATOM    817  O   LYS    53      -3.641  14.440   6.482  1.00  0.00
ATOM    818  N   ARG    54      -2.493  13.079   5.094  1.00  0.00
ATOM    819  H   ARG    54      -2.032  12.183   5.032  1.00  0.00
ATOM    820  CA  ARG    54      -2.503  13.936   3.911  1.00  0.00
ATOM    821  HA  ARG    54      -2.489  14.988   4.196  1.00  0.00
ATOM    822  CB  ARG    54      -1.239  13.634   3.075  1.00  0.00
ATOM    823  HB2 ARG    54      -1.249  12.565   2.863  1.00  0.00
ATOM    824  HB3 ARG    54      -1.337  14.190   2.142  1.00  0.00
ATOM    825  CG  ARG    54       0.088  14.009   3.758  1.00  0.00
ATOM    826  HG2 ARG    54      -0.082  14.010   4.835  1.00  0.00
ATOM    827  HG3 ARG    54       0.818  13.240   3.507  1.00  0.00
ATOM    828  CD  ARG    54       0.619  15.377   3.325  1.00  0.00
ATOM    829  HD2 ARG    54      -0.210  16.079   3.238  1.00  0.00
ATOM    830  HD3 ARG    54       1.329  15.744   4.066  1.00  0.00
ATOM    831  NE  ARG    54       1.299  15.287   2.025  1.00  0.00
ATOM    832  HE  ARG    54       1.532  14.355   1.712  1.00  0.00
ATOM    833  CZ  ARG    54       1.620  16.326   1.238  1.00  0.00
ATOM    834  NH1 ARG    54       1.318  17.584   1.583  1.00  0.00
ATOM    835 HH11 ARG    54       0.838  17.764   2.453  1.00  0.00
ATOM    836 HH12 ARG    54       1.572  18.347   0.972  1.00  0.00
ATOM    837  NH2 ARG    54       2.262  16.106   0.087  1.00  0.00
ATOM    838 HH21 ARG    54       2.501  15.162  -0.182  1.00  0.00
ATOM    839 HH22 ARG    54       2.506  16.884  -0.509  1.00  0.00
ATOM    840  C   ARG    54      -3.741  13.698   3.019  1.00  0.00
ATOM    841  O   ARG    54      -3.939  14.485   2.095  1.00  0.00
ATOM    842  N   VAL    55      -4.590  12.682   3.292  1.00  0.00
ATOM    843  H   VAL    55      -4.309  12.016   3.997  1.00  0.00
ATOM    844  CA  VAL    55      -5.889  12.490   2.630  1.00  0.00
ATOM    845  HA  VAL    55      -5.819  12.648   1.554  1.00  0.00
ATOM    846  CB  VAL    55      -6.453  11.057   2.889  1.00  0.00
ATOM    847  HB  VAL    55      -6.434  10.887   3.966  1.00  0.00
ATOM    848  CG1 VAL    55      -7.892  10.858   2.362  1.00  0.00
ATOM    849 HG11 VAL    55      -7.912  11.027   1.285  1.00  0.00
ATOM    850 HG12 VAL    55      -8.220   9.841   2.576  1.00  0.00
ATOM    851 HG13 VAL    55      -8.560  11.566   2.853  1.00  0.00
ATOM    852  CG2 VAL    55      -5.558   9.970   2.272  1.00  0.00
ATOM    853 HG21 VAL    55      -4.561  10.029   2.708  1.00  0.00
ATOM    854 HG22 VAL    55      -5.986   8.988   2.475  1.00  0.00
ATOM    855 HG23 VAL    55      -5.492  10.121   1.195  1.00  0.00
ATOM    856  C   VAL    55      -6.860  13.543   3.210  1.00  0.00
ATOM    857  O   VAL    55      -7.075  13.523   4.426  1.00  0.00
ATOM    858  N   PRO    56      -7.435  14.455   2.383  1.00  0.00
ATOM    859  CD  PRO    56      -7.107  14.629   0.964  1.00  0.00
ATOM    860  HD2 PRO    56      -7.482  13.759   0.425  1.00  0.00
ATOM    861  HD3 PRO    56      -6.022  14.672   0.874  1.00  0.00
ATOM    862  CG  PRO    56      -7.779  15.926   0.522  1.00  0.00
ATOM    863  HG2 PRO    56      -8.153  15.827  -0.497  1.00  0.00
ATOM    864  HG3 PRO    56      -7.069  16.752   0.569  1.00  0.00
ATOM    865  CB  PRO    56      -8.909  16.127   1.509  1.00  0.00
ATOM    866  HB2 PRO    56      -9.819  15.632   1.170  1.00  0.00
ATOM    867  HB3 PRO    56      -9.113  17.184   1.679  1.00  0.00
ATOM    868  CA  PRO    56      -8.411  15.473   2.810  1.00  0.00
ATOM    869  HA  PRO    56      -7.879  16.200   3.424  1.00  0.00
ATOM    870  C   PRO    56      -9.590  14.893   3.610  1.00  0.00
ATOM    871  O   PRO    56     -10.356  14.081   3.091  1.00  0.00
ATOM    872  N   GLY    57      -9.706  15.307   4.879  1.00  0.00
ATOM    873  H   GLY    57      -8.976  15.909   5.232  1.00  0.00
ATOM    874  CA  GLY    57     -10.801  14.951   5.774  1.00  0.00
ATOM    875  HA2 GLY    57     -11.223  15.877   6.165  1.00  0.00
ATOM    876  HA3 GLY    57     -11.555  14.430   5.184  1.00  0.00
ATOM    877  C   GLY    57     -10.382  14.059   6.947  1.00  0.00
ATOM    878  O   GLY    57     -11.115  13.991   7.931  1.00  0.00
ATOM    879  N   PHE    58      -9.241  13.355   6.847  1.00  0.00
ATOM    880  H   PHE    58      -8.635  13.544   6.061  1.00  0.00
ATOM    881  CA  PHE    58      -8.843  12.315   7.796  1.00  0.00
ATOM    882  HA  PHE    58      -9.681  11.655   8.018  1.00  0.00
ATOM    883  CB  PHE    58      -7.714  11.481   7.167  1.00  0.00
ATOM    884  HB2 PHE    58      -8.017  11.154   6.172  1.00  0.00
ATOM    885  HB3 PHE    58      -6.801  12.071   7.092  1.00  0.00
ATOM    886  CG  PHE    58      -7.359  10.228   7.947  1.00  0.00
ATOM    887  CD1 PHE    58      -8.194   9.094   7.866  1.00  0.00
ATOM    888  HD1 PHE    58      -9.093   9.123   7.250  1.00  0.00
ATOM    889  CE1 PHE    58      -7.868   7.927   8.579  1.00  0.00
ATOM    890  HE1 PHE    58      -8.516   7.052   8.520  1.00  0.00
ATOM    891  CZ  PHE    58      -6.704   7.889   9.369  1.00  0.00
ATOM    892  HZ  PHE    58      -6.446   6.977   9.906  1.00  0.00
ATOM    893  CE2 PHE    58      -5.875   9.022   9.467  1.00  0.00
ATOM    894  HE2 PHE    58      -4.978   8.994  10.085  1.00  0.00
ATOM    895  CD2 PHE    58      -6.208  10.194   8.764  1.00  0.00
ATOM    896  HD2 PHE    58      -5.577  11.079   8.849  1.00  0.00
ATOM    897  C   PHE    58      -8.361  12.883   9.143  1.00  0.00
ATOM    898  O   PHE    58      -8.724  12.340  10.183  1.00  0.00
ATOM    899  N   VAL    59      -7.577  13.976   9.134  1.00  0.00
ATOM    900  H   VAL    59      -7.298  14.334   8.232  1.00  0.00
ATOM    901  CA  VAL    59      -7.054  14.638  10.338  1.00  0.00
ATOM    902  HA  VAL    59      -6.714  13.957  11.118  1.00  0.00
ATOM    903  CB  VAL    59      -5.885  15.588   9.965  1.00  0.00
ATOM    904  HB  VAL    59      -5.658  16.223  10.821  1.00  0.00
ATOM    905  CG1 VAL    59      -4.640  14.783   9.582  1.00  0.00
ATOM    906 HG11 VAL    59      -4.867  14.148   8.725  1.00  0.00
ATOM    907 HG12 VAL    59      -3.831  15.466   9.324  1.00  0.00
ATOM    908 HG13 VAL    59      -4.335  14.161  10.424  1.00  0.00
ATOM    909  CG2 VAL    59      -6.233  16.617   8.870  1.00  0.00
ATOM    910 HG21 VAL    59      -7.059  17.243   9.208  1.00  0.00
ATOM    911 HG22 VAL    59      -5.363  17.242   8.668  1.00  0.00
ATOM    912 HG23 VAL    59      -6.524  16.094   7.959  1.00  0.00
ATOM    913  C   VAL    59      -8.124  15.426  11.117  1.00  0.00
ATOM    914  O   VAL    59      -7.891  15.769  12.275  1.00  0.00
ATOM    915  N   ASP    60      -9.294  15.682  10.508  1.00  0.00
ATOM    916  H   ASP    60      -9.371  15.411   9.538  1.00  0.00
ATOM    917  CA  ASP    60     -10.447  16.326  11.143  1.00  0.00
ATOM    918  HA  ASP    60     -10.116  17.159  11.762  1.00  0.00
ATOM    919  CB  ASP    60     -11.412  16.867  10.061  1.00  0.00
ATOM    920  HB2 ASP    60     -11.788  15.993   9.529  1.00  0.00
ATOM    921  HB3 ASP    60     -12.237  17.364  10.572  1.00  0.00
ATOM    922  CG  ASP    60     -10.771  17.838   9.061  1.00  0.00
ATOM    923  OD1 ASP    60     -10.007  18.717   9.514  1.00  0.00
ATOM    924  OD2 ASP    60     -11.074  17.696   7.856  1.00  0.00
ATOM    925  C   ASP    60     -11.230  15.351  12.044  1.00  0.00
ATOM    926  O   ASP    60     -12.028  15.803  12.865  1.00  0.00
ATOM    927  N   LEU    61     -10.980  14.035  11.925  1.00  0.00
ATOM    928  H   LEU    61     -10.340  13.760  11.193  1.00  0.00
ATOM    929  CA  LEU    61     -11.537  12.994  12.786  1.00  0.00
ATOM    930  HA  LEU    61     -12.591  13.188  12.984  1.00  0.00
ATOM    931  CB  LEU    61     -11.411  11.624  12.079  1.00  0.00
ATOM    932  HB2 LEU    61     -10.342  11.523  11.893  1.00  0.00
ATOM    933  HB3 LEU    61     -11.736  10.837  12.759  1.00  0.00
ATOM    934  CG  LEU    61     -12.178  11.501  10.747  1.00  0.00
ATOM    935  HG  LEU    61     -11.932  12.354  10.115  1.00  0.00
ATOM    936  CD1 LEU    61     -11.792  10.202  10.026  1.00  0.00
ATOM    937 HD11 LEU    61     -12.038   9.348  10.657  1.00  0.00
ATOM    938 HD12 LEU    61     -12.342  10.130   9.088  1.00  0.00
ATOM    939 HD13 LEU    61     -10.722  10.204   9.820  1.00  0.00
ATOM    940  CD2 LEU    61     -13.697  11.571  10.958  1.00  0.00
ATOM    941 HD21 LEU    61     -13.957  12.525  11.416  1.00  0.00
ATOM    942 HD22 LEU    61     -14.202  11.481   9.997  1.00  0.00
ATOM    943 HD23 LEU    61     -14.012  10.757  11.611  1.00  0.00
ATOM    944  C   LEU    61     -10.757  12.916  14.108  1.00  0.00
ATOM    945  O   LEU    61      -9.620  13.381  14.201  1.00  0.00
ATOM    946  N   THR    62     -11.365  12.281  15.123  1.00  0.00
ATOM    947  H   THR    62     -12.340  12.053  14.990  1.00  0.00
ATOM    948  CA  THR    62     -10.741  11.941  16.404  1.00  0.00
ATOM    949  HA  THR    62     -10.233  12.774  16.890  1.00  0.00
ATOM    950  CB  THR    62     -11.791  11.360  17.387  1.00  0.00
ATOM    951  HB  THR    62     -11.270  11.135  18.318  1.00  0.00
ATOM    952  CG2 THR    62     -12.965  12.299  17.674  1.00  0.00
ATOM    953 HG21 THR    62     -13.487  12.524  16.744  1.00  0.00
ATOM    954 HG22 THR    62     -13.653  11.819  18.369  1.00  0.00
ATOM    955 HG23 THR    62     -12.592  13.224  18.114  1.00  0.00
ATOM    956  OG1 THR    62     -12.287  10.099  16.979  1.00  0.00
ATOM    957  HG1 THR    62     -12.930   9.786  17.619  1.00  0.00
ATOM    958  C   THR    62      -9.597  10.934  16.207  1.00  0.00
ATOM    959  O   THR    62      -9.581  10.183  15.232  1.00  0.00
ATOM    960  N   LEU    63      -8.658  10.903  17.164  1.00  0.00
ATOM    961  H   LEU    63      -8.736  11.581  17.908  1.00  0.00
ATOM    962  CA  LEU    63      -7.514   9.993  17.173  1.00  0.00
ATOM    963  HA  LEU    63      -6.925  10.109  16.263  1.00  0.00
ATOM    964  CB  LEU    63      -6.620  10.326  18.385  1.00  0.00
ATOM    965  HB2 LEU    63      -6.944  11.329  18.663  1.00  0.00
ATOM    966  HB3 LEU    63      -6.811   9.641  19.211  1.00  0.00
ATOM    967  CG  LEU    63      -5.115  10.343  18.072  1.00  0.00
ATOM    968  HG  LEU    63      -4.909  11.099  17.314  1.00  0.00
ATOM    969  CD1 LEU    63      -4.335  10.673  19.347  1.00  0.00
ATOM    970 HD11 LEU    63      -4.541   9.917  20.105  1.00  0.00
ATOM    971 HD12 LEU    63      -3.267  10.686  19.127  1.00  0.00
ATOM    972 HD13 LEU    63      -4.641  11.651  19.718  1.00  0.00
ATOM    973  CD2 LEU    63      -4.600   9.048  17.425  1.00  0.00
ATOM    974 HD21 LEU    63      -5.123   8.878  16.484  1.00  0.00
ATOM    975 HD22 LEU    63      -3.530   9.137  17.234  1.00  0.00
ATOM    976 HD23 LEU    63      -4.780   8.209  18.097  1.00  0.00
ATOM    977  C   LEU    63      -7.958   8.520  17.219  1.00  0.00
ATOM    978  O   LEU    63      -7.403   7.702  16.491  1.00  0.00
ATOM    979  N   HIE    64      -9.003   8.211  18.010  1.00  0.00
ATOM    980  H   HIE    64      -9.287   8.937  18.652  1.00  0.00
ATOM    981  CA  HIE    64      -9.679   6.914  18.084  1.00  0.00
ATOM    982  HA  HIE    64      -8.985   6.141  18.415  1.00  0.00
ATOM    983  CB  HIE    64     -10.842   7.004  19.102  1.00  0.00
ATOM    984  HB2 HIE    64     -10.398   7.117  20.091  1.00  0.00
ATOM    985  HB3 HIE    64     -11.476   7.865  18.888  1.00  0.00
ATOM    986  CG  HIE    64     -11.757   5.799  19.173  1.00  0.00
ATOM    987  ND1 HIE    64     -12.799   5.588  18.283  1.00  0.00
ATOM    988  CE1 HIE    64     -13.358   4.418  18.591  1.00  0.00
ATOM    989  HE1 HIE    64     -14.189   4.107  17.957  1.00  0.00
ATOM    990  NE2 HIE    64     -12.792   3.828  19.636  1.00  0.00
ATOM    991  HE2 HIE    64     -13.004   2.955  20.097  1.00  0.00
ATOM    992  CD2 HIE    64     -11.769   4.705  20.010  1.00  0.00
ATOM    993  HD2 HIE    64     -11.128   4.464  20.858  1.00  0.00
ATOM    994  C   HIE    64     -10.157   6.422  16.710  1.00  0.00
ATOM    995  O   HIE    64      -9.857   5.290  16.331  1.00  0.00
ATOM    996  N   ASP    65     -10.886   7.277  15.974  1.00  0.00
ATOM    997  H   ASP    65     -11.087   8.185  16.369  1.00  0.00
ATOM    998  CA  ASP    65     -11.473   6.940  14.679  1.00  0.00
ATOM    999  HA  ASP    65     -11.883   5.930  14.712  1.00  0.00
ATOM   1000  CB  ASP    65     -12.614   7.926  14.324  1.00  0.00
ATOM   1001  HB2 ASP    65     -12.192   8.926  14.428  1.00  0.00
ATOM   1002  HB3 ASP    65     -12.894   7.757  13.284  1.00  0.00
ATOM   1003  CG  ASP    65     -13.860   7.800  15.217  1.00  0.00
ATOM   1004  OD1 ASP    65     -13.900   6.883  16.066  1.00  0.00
ATOM   1005  OD2 ASP    65     -14.781   8.618  15.023  1.00  0.00
ATOM   1006  C   ASP    65     -10.435   6.897  13.548  1.00  0.00
ATOM   1007  O   ASP    65     -10.616   6.107  12.626  1.00  0.00
ATOM   1008  N   GLN    66      -9.323   7.651  13.635  1.00  0.00
ATOM   1009  H   GLN    66      -9.274   8.334  14.377  1.00  0.00
ATOM   1010  CA  GLN    66      -8.194   7.554  12.703  1.00  0.00
ATOM   1011  HA  GLN    66      -8.554   7.620  11.676  1.00  0.00
ATOM   1012  CB  GLN    66      -7.195   8.703  12.949  1.00  0.00
ATOM   1013  HB2 GLN    66      -7.020   8.761  14.023  1.00  0.00
ATOM   1014  HB3 GLN    66      -6.265   8.443  12.443  1.00  0.00
ATOM   1015  CG  GLN    66      -7.693  10.066  12.437  1.00  0.00
ATOM   1016  HG2 GLN    66      -7.899   9.993  11.369  1.00  0.00
ATOM   1017  HG3 GLN    66      -8.609  10.328  12.966  1.00  0.00
ATOM   1018  CD  GLN    66      -6.664  11.176  12.662  1.00  0.00
ATOM   1019  OE1 GLN    66      -5.496  11.033  12.311  1.00  0.00
ATOM   1020  NE2 GLN    66      -7.090  12.294  13.247  1.00  0.00
ATOM   1021 HE21 GLN    66      -6.443  13.051  13.414  1.00  0.00
ATOM   1022 HE22 GLN    66      -8.058  12.380  13.521  1.00  0.00
ATOM   1023  C   GLN    66      -7.454   6.211  12.849  1.00  0.00
ATOM   1024  O   GLN    66      -7.146   5.580  11.838  1.00  0.00
ATOM   1025  N   VAL    67      -7.214   5.756  14.093  1.00  0.00
ATOM   1026  H   VAL    67      -7.446   6.374  14.857  1.00  0.00
ATOM   1027  CA  VAL    67      -6.590   4.465  14.407  1.00  0.00
ATOM   1028  HA  VAL    67      -5.668   4.328  13.842  1.00  0.00
ATOM   1029  CB  VAL    67      -6.262   4.375  15.924  1.00  0.00
ATOM   1030  HB  VAL    67      -7.178   4.594  16.472  1.00  0.00
ATOM   1031  CG1 VAL    67      -5.726   2.994  16.351  1.00  0.00
ATOM   1032 HG11 VAL    67      -4.809   2.774  15.804  1.00  0.00
ATOM   1033 HG12 VAL    67      -5.517   3.000  17.421  1.00  0.00
ATOM   1034 HG13 VAL    67      -6.472   2.230  16.131  1.00  0.00
ATOM   1035  CG2 VAL    67      -5.224   5.415  16.361  1.00  0.00
ATOM   1036 HG21 VAL    67      -5.604   6.416  16.158  1.00  0.00
ATOM   1037 HG22 VAL    67      -5.030   5.310  17.428  1.00  0.00
ATOM   1038 HG23 VAL    67      -4.298   5.260  15.807  1.00  0.00
ATOM   1039  C   VAL    67      -7.497   3.298  13.981  1.00  0.00
ATOM   1040  O   VAL    67      -6.987   2.333  13.416  1.00  0.00
ATOM   1041  N   HIE    68      -8.817   3.390  14.226  1.00  0.00
ATOM   1042  H   HIE    68      -9.133   4.209  14.725  1.00  0.00
ATOM   1043  CA  HIE    68      -9.805   2.370  13.871  1.00  0.00
ATOM   1044  HA  HIE    68      -9.512   1.404  14.282  1.00  0.00
ATOM   1045  CB  HIE    68     -11.182   2.755  14.449  1.00  0.00
ATOM   1046  HB2 HIE    68     -11.192   2.856  15.534  1.00  0.00
ATOM   1047  HB3 HIE    68     -11.457   3.706  13.993  1.00  0.00
ATOM   1048  CG  HIE    68     -12.276   1.775  14.096  1.00  0.00
ATOM   1049  ND1 HIE    68     -12.488   0.595  14.814  1.00  0.00
ATOM   1050  CE1 HIE    68     -13.448  -0.036  14.152  1.00  0.00
ATOM   1051  HE1 HIE    68     -13.752  -1.001  14.558  1.00  0.00
ATOM   1052  NE2 HIE    68     -13.877   0.638  13.087  1.00  0.00
ATOM   1053  HE2 HIE    68     -14.596   0.368  12.431  1.00  0.00
ATOM   1054  CD2 HIE    68     -13.148   1.810  13.026  1.00  0.00
ATOM   1055  HD2 HIE    68     -13.337   2.529  12.228  1.00  0.00
ATOM   1056  C   HIE    68      -9.909   2.169  12.350  1.00  0.00
ATOM   1057  O   HIE    68      -9.963   1.027  11.892  1.00  0.00
ATOM   1058  N   LEU    69      -9.916   3.269  11.576  1.00  0.00
ATOM   1059  H   LEU    69      -9.931   4.165  12.041  1.00  0.00
ATOM   1060  CA  LEU    69      -9.950   3.246  10.116  1.00  0.00
ATOM   1061  HA  LEU    69     -10.782   2.631   9.774  1.00  0.00
ATOM   1062  CB  LEU    69     -10.133   4.676   9.563  1.00  0.00
ATOM   1063  HB2 LEU    69      -9.437   5.262  10.163  1.00  0.00
ATOM   1064  HB3 LEU    69      -9.821   4.701   8.519  1.00  0.00
ATOM   1065  CG  LEU    69     -11.553   5.274   9.691  1.00  0.00
ATOM   1066  HG  LEU    69     -11.890   5.190  10.724  1.00  0.00
ATOM   1067  CD1 LEU    69     -11.530   6.752   9.280  1.00  0.00
ATOM   1068 HD11 LEU    69     -11.194   6.837   8.247  1.00  0.00
ATOM   1069 HD12 LEU    69     -12.532   7.171   9.371  1.00  0.00
ATOM   1070 HD13 LEU    69     -10.847   7.300   9.930  1.00  0.00
ATOM   1071  CD2 LEU    69     -12.634   4.525   8.895  1.00  0.00
ATOM   1072 HD21 LEU    69     -12.692   3.493   9.242  1.00  0.00
ATOM   1073 HD22 LEU    69     -13.598   5.012   9.042  1.00  0.00
ATOM   1074 HD23 LEU    69     -12.380   4.537   7.835  1.00  0.00
ATOM   1075  C   LEU    69      -8.674   2.623   9.529  1.00  0.00
ATOM   1076  O   LEU    69      -8.778   1.799   8.624  1.00  0.00
ATOM   1077  N   LEU    70      -7.488   2.963  10.063  1.00  0.00
ATOM   1078  H   LEU    70      -7.474   3.683  10.771  1.00  0.00
ATOM   1079  CA  LEU    70      -6.212   2.398   9.623  1.00  0.00
ATOM   1080  HA  LEU    70      -6.171   2.371   8.534  1.00  0.00
ATOM   1081  CB  LEU    70      -5.044   3.264  10.139  1.00  0.00
ATOM   1082  HB2 LEU    70      -5.389   3.663  11.093  1.00  0.00
ATOM   1083  HB3 LEU    70      -4.152   2.659  10.301  1.00  0.00
ATOM   1084  CG  LEU    70      -4.709   4.429   9.185  1.00  0.00
ATOM   1085  HG  LEU    70      -5.641   4.850   8.808  1.00  0.00
ATOM   1086  CD1 LEU    70      -3.912   5.518   9.905  1.00  0.00
ATOM   1087 HD11 LEU    70      -2.980   5.097  10.282  1.00  0.00
ATOM   1088 HD12 LEU    70      -3.690   6.327   9.209  1.00  0.00
ATOM   1089 HD13 LEU    70      -4.498   5.907  10.738  1.00  0.00
ATOM   1090  CD2 LEU    70      -3.948   3.952   7.934  1.00  0.00
ATOM   1091 HD21 LEU    70      -4.559   3.232   7.389  1.00  0.00
ATOM   1092 HD22 LEU    70      -3.733   4.806   7.291  1.00  0.00
ATOM   1093 HD23 LEU    70      -3.013   3.480   8.235  1.00  0.00
ATOM   1094  C   LEU    70      -6.017   0.939  10.062  1.00  0.00
ATOM   1095  O   LEU    70      -5.477   0.169   9.276  1.00  0.00
ATOM   1096  N   GLU    71      -6.496   0.525  11.249  1.00  0.00
ATOM   1097  H   GLU    71      -6.848   1.229  11.882  1.00  0.00
ATOM   1098  CA  GLU    71      -6.465  -0.871  11.707  1.00  0.00
ATOM   1099  HA  GLU    71      -5.456  -1.273  11.611  1.00  0.00
ATOM   1100  CB  GLU    71      -6.890  -0.951  13.192  1.00  0.00
ATOM   1101  HB2 GLU    71      -6.167  -0.373  13.768  1.00  0.00
ATOM   1102  HB3 GLU    71      -7.873  -0.486  13.273  1.00  0.00
ATOM   1103  CG  GLU    71      -6.955  -2.395  13.746  1.00  0.00
ATOM   1104  HG2 GLU    71      -7.751  -2.931  13.230  1.00  0.00
ATOM   1105  HG3 GLU    71      -5.995  -2.853  13.507  1.00  0.00
ATOM   1106  CD  GLU    71      -7.190  -2.463  15.251  1.00  0.00
ATOM   1107  OE1 GLU    71      -8.111  -1.760  15.719  1.00  0.00
ATOM   1108  OE2 GLU    71      -6.463  -3.243  15.904  1.00  0.00
ATOM   1109  C   GLU    71      -7.346  -1.790  10.839  1.00  0.00
ATOM   1110  O   GLU    71      -7.012  -2.959  10.646  1.00  0.00
ATOM   1111  N   SER    72      -8.450  -1.253  10.299  1.00  0.00
ATOM   1112  H   SER    72      -8.641  -0.283  10.504  1.00  0.00
ATOM   1113  CA  SER    72      -9.378  -1.972   9.437  1.00  0.00
ATOM   1114  HA  SER    72      -9.518  -2.999   9.774  1.00  0.00
ATOM   1115  CB  SER    72     -10.735  -1.240   9.509  1.00  0.00
ATOM   1116  HB2 SER    72     -11.025  -1.145  10.556  1.00  0.00
ATOM   1117  HB3 SER    72     -10.619  -0.248   9.073  1.00  0.00
ATOM   1118  OG  SER    72     -11.733  -1.948   8.808  1.00  0.00
ATOM   1119  HG  SER    72     -12.565  -1.473   8.868  1.00  0.00
ATOM   1120  C   SER    72      -8.904  -2.004   7.969  1.00  0.00
ATOM   1121  O   SER    72      -9.252  -2.947   7.258  1.00  0.00
ATOM   1122  N   ALA    73      -8.148  -0.990   7.511  1.00  0.00
ATOM   1123  H   ALA    73      -7.767  -0.351   8.194  1.00  0.00
ATOM   1124  CA  ALA    73      -7.841  -0.760   6.098  1.00  0.00
ATOM   1125  HA  ALA    73      -8.486  -1.397   5.493  1.00  0.00
ATOM   1126  CB  ALA    73      -8.156   0.709   5.773  1.00  0.00
ATOM   1127  HB1 ALA    73      -7.512   1.359   6.365  1.00  0.00
ATOM   1128  HB2 ALA    73      -7.981   0.893   4.713  1.00  0.00
ATOM   1129  HB3 ALA    73      -9.199   0.919   6.010  1.00  0.00
ATOM   1130  C   ALA    73      -6.380  -1.008   5.699  1.00  0.00
ATOM   1131  O   ALA    73      -6.123  -1.021   4.498  1.00  0.00
ATOM   1132  N   TRP    74      -5.423  -1.161   6.637  1.00  0.00
ATOM   1133  H   TRP    74      -5.712  -1.190   7.604  1.00  0.00
ATOM   1134  CA  TRP    74      -3.980  -1.143   6.340  1.00  0.00
ATOM   1135  HA  TRP    74      -3.739  -0.206   5.838  1.00  0.00
ATOM   1136  CB  TRP    74      -3.106  -1.263   7.608  1.00  0.00
ATOM   1137  HB2 TRP    74      -2.068  -1.043   7.358  1.00  0.00
ATOM   1138  HB3 TRP    74      -3.467  -0.533   8.332  1.00  0.00
ATOM   1139  CG  TRP    74      -3.108  -2.593   8.302  1.00  0.00
ATOM   1140  CD1 TRP    74      -3.997  -3.000   9.232  1.00  0.00
ATOM   1141  HD1 TRP    74      -4.767  -2.291   9.535  1.00  0.00
ATOM   1142  NE1 TRP    74      -3.711  -4.296   9.609  1.00  0.00
ATOM   1143  HE1 TRP    74      -4.273  -4.809  10.273  1.00  0.00
ATOM   1144  CE2 TRP    74      -2.582  -4.775   8.975  1.00  0.00
ATOM   1145  CZ2 TRP    74      -1.862  -5.981   9.048  1.00  0.00
ATOM   1146  HZ2 TRP    74      -2.217  -6.720   9.767  1.00  0.00
ATOM   1147  CH2 TRP    74      -0.748  -6.170   8.212  1.00  0.00
ATOM   1148  HH2 TRP    74      -0.178  -7.099   8.235  1.00  0.00
ATOM   1149  CZ3 TRP    74      -0.354  -5.150   7.327  1.00  0.00
ATOM   1150  HZ3 TRP    74       0.498  -5.270   6.658  1.00  0.00
ATOM   1151  CE3 TRP    74      -1.062  -3.933   7.285  1.00  0.00
ATOM   1152  HE3 TRP    74      -0.687  -3.192   6.579  1.00  0.00
ATOM   1153  CD2 TRP    74      -2.189  -3.710   8.110  1.00  0.00
ATOM   1154  C   TRP    74      -3.521  -2.171   5.296  1.00  0.00
ATOM   1155  O   TRP    74      -2.748  -1.823   4.410  1.00  0.00
ATOM   1156  N   LEU    75      -4.004  -3.421   5.376  1.00  0.00
ATOM   1157  H   LEU    75      -4.634  -3.651   6.131  1.00  0.00
ATOM   1158  CA  LEU    75      -3.594  -4.486   4.468  1.00  0.00
ATOM   1159  HA  LEU    75      -2.530  -4.408   4.246  1.00  0.00
ATOM   1160  CB  LEU    75      -3.860  -5.852   5.136  1.00  0.00
ATOM   1161  HB2 LEU    75      -3.305  -5.796   6.072  1.00  0.00
ATOM   1162  HB3 LEU    75      -4.925  -5.938   5.350  1.00  0.00
ATOM   1163  CG  LEU    75      -3.394  -7.090   4.334  1.00  0.00
ATOM   1164  HG  LEU    75      -3.997  -7.147   3.428  1.00  0.00
ATOM   1165  CD1 LEU    75      -1.906  -7.026   3.956  1.00  0.00
ATOM   1166 HD11 LEU    75      -1.303  -6.969   4.862  1.00  0.00
ATOM   1167 HD12 LEU    75      -1.634  -7.920   3.395  1.00  0.00
ATOM   1168 HD13 LEU    75      -1.724  -6.143   3.343  1.00  0.00
ATOM   1169  CD2 LEU    75      -3.676  -8.374   5.119  1.00  0.00
ATOM   1170 HD21 LEU    75      -4.746  -8.457   5.308  1.00  0.00
ATOM   1171 HD22 LEU    75      -3.342  -9.235   4.540  1.00  0.00
ATOM   1172 HD23 LEU    75      -3.141  -8.345   6.068  1.00  0.00
ATOM   1173  C   LEU    75      -4.304  -4.369   3.106  1.00  0.00
ATOM   1174  O   LEU    75      -3.718  -4.780   2.110  1.00  0.00
ATOM   1175  N   GLU    76      -5.490  -3.736   3.026  1.00  0.00
ATOM   1176  H   GLU    76      -5.941  -3.474   3.891  1.00  0.00
ATOM   1177  CA  GLU    76      -6.151  -3.386   1.763  1.00  0.00
ATOM   1178  HA  GLU    76      -6.195  -4.260   1.113  1.00  0.00
ATOM   1179  CB  GLU    76      -7.588  -2.896   2.028  1.00  0.00
ATOM   1180  HB2 GLU    76      -7.520  -2.103   2.773  1.00  0.00
ATOM   1181  HB3 GLU    76      -7.959  -2.482   1.090  1.00  0.00
ATOM   1182  CG  GLU    76      -8.549  -3.979   2.523  1.00  0.00
ATOM   1183  HG2 GLU    76      -8.651  -4.733   1.742  1.00  0.00
ATOM   1184  HG3 GLU    76      -8.137  -4.440   3.420  1.00  0.00
ATOM   1185  CD  GLU    76      -9.917  -3.388   2.839  1.00  0.00
ATOM   1186  OE1 GLU    76     -10.735  -3.275   1.899  1.00  0.00
ATOM   1187  OE2 GLU    76     -10.125  -3.047   4.022  1.00  0.00
ATOM   1188  C   GLU    76      -5.407  -2.248   1.041  1.00  0.00
ATOM   1189  O   GLU    76      -5.323  -2.274  -0.185  1.00  0.00
ATOM   1190  N   ILE    77      -4.854  -1.276   1.793  1.00  0.00
ATOM   1191  H   ILE    77      -5.056  -1.311   2.782  1.00  0.00
ATOM   1192  CA  ILE    77      -4.062  -0.151   1.284  1.00  0.00
ATOM   1193  HA  ILE    77      -4.516   0.281   0.392  1.00  0.00
ATOM   1194  CB  ILE    77      -3.917   0.950   2.377  1.00  0.00
ATOM   1195  HB  ILE    77      -3.561   0.470   3.289  1.00  0.00
ATOM   1196  CG2 ILE    77      -2.936   2.073   1.969  1.00  0.00
ATOM   1197 HG21 ILE    77      -3.292   2.554   1.058  1.00  0.00
ATOM   1198 HG22 ILE    77      -2.875   2.811   2.769  1.00  0.00
ATOM   1199 HG23 ILE    77      -1.948   1.647   1.793  1.00  0.00
ATOM   1200  CG1 ILE    77      -5.281   1.588   2.732  1.00  0.00
ATOM   1201 HG12 ILE    77      -5.496   2.339   1.972  1.00  0.00
ATOM   1202 HG13 ILE    77      -6.031   0.799   2.685  1.00  0.00
ATOM   1203  CD1 ILE    77      -5.313   2.242   4.121  1.00  0.00
ATOM   1204 HD11 ILE    77      -4.563   3.032   4.169  1.00  0.00
ATOM   1205 HD12 ILE    77      -6.300   2.668   4.300  1.00  0.00
ATOM   1206 HD13 ILE    77      -5.098   1.491   4.882  1.00  0.00
ATOM   1207  C   ILE    77      -2.685  -0.641   0.790  1.00  0.00
ATOM   1208  O   ILE    77      -2.228  -0.171  -0.252  1.00  0.00
ATOM   1209  N   LEU    78      -2.048  -1.604   1.488  1.00  0.00
ATOM   1210  H   LEU    78      -2.438  -1.885   2.376  1.00  0.00
ATOM   1211  CA  LEU    78      -0.812  -2.251   1.036  1.00  0.00
ATOM   1212  HA  LEU    78      -0.077  -1.486   0.786  1.00  0.00
ATOM   1213  CB  LEU    78      -0.217  -3.170   2.131  1.00  0.00
ATOM   1214  HB2 LEU    78      -1.085  -3.738   2.466  1.00  0.00
ATOM   1215  HB3 LEU    78       0.493  -3.843   1.650  1.00  0.00
ATOM   1216  CG  LEU    78       0.455  -2.495   3.345  1.00  0.00
ATOM   1217  HG  LEU    78      -0.288  -1.917   3.894  1.00  0.00
ATOM   1218  CD1 LEU    78       1.054  -3.565   4.267  1.00  0.00
ATOM   1219 HD11 LEU    78       1.798  -4.143   3.718  1.00  0.00
ATOM   1220 HD12 LEU    78       1.528  -3.084   5.123  1.00  0.00
ATOM   1221 HD13 LEU    78       0.263  -4.229   4.616  1.00  0.00
ATOM   1222  CD2 LEU    78       1.539  -1.472   2.965  1.00  0.00
ATOM   1223 HD21 LEU    78       1.097  -0.681   2.359  1.00  0.00
ATOM   1224 HD22 LEU    78       1.965  -1.040   3.871  1.00  0.00
ATOM   1225 HD23 LEU    78       2.324  -1.969   2.396  1.00  0.00
ATOM   1226  C   LEU    78      -1.055  -3.101  -0.222  1.00  0.00
ATOM   1227  O   LEU    78      -0.238  -3.063  -1.140  1.00  0.00
ATOM   1228  N   MET    79      -2.175  -3.842  -0.276  1.00  0.00
ATOM   1229  H   MET    79      -2.799  -3.796   0.517  1.00  0.00
ATOM   1230  CA  MET    79      -2.512  -4.750  -1.370  1.00  0.00
ATOM   1231  HA  MET    79      -1.637  -5.337  -1.649  1.00  0.00
ATOM   1232  CB  MET    79      -3.632  -5.713  -0.935  1.00  0.00
ATOM   1233  HB2 MET    79      -4.342  -5.159  -0.321  1.00  0.00
ATOM   1234  HB3 MET    79      -4.136  -6.081  -1.829  1.00  0.00
ATOM   1235  CG  MET    79      -3.080  -6.901  -0.134  1.00  0.00
ATOM   1236  HG2 MET    79      -2.388  -7.440  -0.780  1.00  0.00
ATOM   1237  HG3 MET    79      -2.538  -6.498   0.722  1.00  0.00
ATOM   1238  SD  MET    79      -4.354  -8.040   0.453  1.00  0.00
ATOM   1239  CE  MET    79      -3.296  -9.396   1.018  1.00  0.00
ATOM   1240  HE1 MET    79      -2.625  -9.034   1.797  1.00  0.00
ATOM   1241  HE2 MET    79      -3.916 -10.199   1.417  1.00  0.00
ATOM   1242  HE3 MET    79      -2.709  -9.773   0.180  1.00  0.00
ATOM   1243  C   MET    79      -2.930  -4.017  -2.652  1.00  0.00
ATOM   1244  O   MET    79      -2.478  -4.430  -3.714  1.00  0.00
ATOM   1245  N   ILE    80      -3.717  -2.922  -2.592  1.00  0.00
ATOM   1246  H   ILE    80      -4.160  -2.687  -1.715  1.00  0.00
ATOM   1247  CA  ILE    80      -4.052  -2.117  -3.782  1.00  0.00
ATOM   1248  HA  ILE    80      -4.292  -2.724  -4.655  1.00  0.00
ATOM   1249  CB  ILE    80      -5.222  -1.125  -3.501  1.00  0.00
ATOM   1250  HB  ILE    80      -6.027  -1.695  -3.037  1.00  0.00
ATOM   1251  CG2 ILE    80      -4.831   0.051  -2.585  1.00  0.00
ATOM   1252 HG21 ILE    80      -4.027   0.622  -3.049  1.00  0.00
ATOM   1253 HG22 ILE    80      -5.695   0.698  -2.435  1.00  0.00
ATOM   1254 HG23 ILE    80      -4.494  -0.334  -1.622  1.00  0.00
ATOM   1255  CG1 ILE    80      -5.843  -0.621  -4.831  1.00  0.00
ATOM   1256 HG12 ILE    80      -5.057  -0.065  -5.341  1.00  0.00
ATOM   1257 HG13 ILE    80      -6.090  -1.513  -5.408  1.00  0.00
ATOM   1258  CD1 ILE    80      -7.090   0.263  -4.698  1.00  0.00
ATOM   1259 HD11 ILE    80      -6.844   1.155  -4.122  1.00  0.00
ATOM   1260 HD12 ILE    80      -7.436   0.555  -5.689  1.00  0.00
ATOM   1261 HD13 ILE    80      -7.877  -0.292  -4.188  1.00  0.00
ATOM   1262  C   ILE    80      -2.812  -1.380  -4.336  1.00  0.00
ATOM   1263  O   ILE    80      -2.734  -1.151  -5.542  1.00  0.00
ATOM   1264  N   GLY    81      -1.817  -1.087  -3.480  1.00  0.00
ATOM   1265  H   GLY    81      -1.931  -1.369  -2.517  1.00  0.00
ATOM   1266  CA  GLY    81      -0.593  -0.392  -3.856  1.00  0.00
ATOM   1267  HA2 GLY    81      -0.832   0.371  -4.597  1.00  0.00
ATOM   1268  HA3 GLY    81      -0.169   0.082  -2.971  1.00  0.00
ATOM   1269  C   GLY    81       0.438  -1.354  -4.447  1.00  0.00
ATOM   1270  O   GLY    81       1.154  -0.966  -5.369  1.00  0.00
ATOM   1271  N   LEU    82       0.450  -2.616  -3.982  1.00  0.00
ATOM   1272  H   LEU    82      -0.058  -2.765  -3.122  1.00  0.00
ATOM   1273  CA  LEU    82       1.160  -3.749  -4.573  1.00  0.00
ATOM   1274  HA  LEU    82       2.222  -3.525  -4.677  1.00  0.00
ATOM   1275  CB  LEU    82       1.003  -4.976  -3.645  1.00  0.00
ATOM   1276  HB2 LEU    82       1.580  -4.701  -2.762  1.00  0.00
ATOM   1277  HB3 LEU    82      -0.049  -5.068  -3.376  1.00  0.00
ATOM   1278  CG  LEU    82       1.514  -6.328  -4.194  1.00  0.00
ATOM   1279  HG  LEU    82       0.938  -6.586  -5.083  1.00  0.00
ATOM   1280  CD1 LEU    82       2.996  -6.245  -4.555  1.00  0.00
ATOM   1281 HD11 LEU    82       3.573  -5.987  -3.667  1.00  0.00
ATOM   1282 HD12 LEU    82       3.332  -7.208  -4.939  1.00  0.00
ATOM   1283 HD13 LEU    82       3.142  -5.480  -5.317  1.00  0.00
ATOM   1284  CD2 LEU    82       1.263  -7.444  -3.175  1.00  0.00
ATOM   1285 HD21 LEU    82       0.194  -7.522  -2.977  1.00  0.00
ATOM   1286 HD22 LEU    82       1.628  -8.390  -3.575  1.00  0.00
ATOM   1287 HD23 LEU    82       1.788  -7.215  -2.248  1.00  0.00
ATOM   1288  C   LEU    82       0.627  -4.044  -5.980  1.00  0.00
ATOM   1289  O   LEU    82       1.407  -4.061  -6.926  1.00  0.00
ATOM   1290  N   VAL    83      -0.695  -4.236  -6.108  1.00  0.00
ATOM   1291  H   VAL    83      -1.196  -4.290  -5.233  1.00  0.00
ATOM   1292  CA  VAL    83      -1.432  -4.494  -7.347  1.00  0.00
ATOM   1293  HA  VAL    83      -1.074  -5.368  -7.890  1.00  0.00
ATOM   1294  CB  VAL    83      -2.923  -4.719  -6.972  1.00  0.00
ATOM   1295  HB  VAL    83      -3.189  -3.934  -6.264  1.00  0.00
ATOM   1296  CG1 VAL    83      -3.896  -4.693  -8.151  1.00  0.00
ATOM   1297 HG11 VAL    83      -3.630  -5.478  -8.859  1.00  0.00
ATOM   1298 HG12 VAL    83      -4.911  -4.859  -7.789  1.00  0.00
ATOM   1299 HG13 VAL    83      -3.842  -3.724  -8.646  1.00  0.00
ATOM   1300  CG2 VAL    83      -3.123  -6.056  -6.234  1.00  0.00
ATOM   1301 HG21 VAL    83      -2.533  -6.058  -5.318  1.00  0.00
ATOM   1302 HG22 VAL    83      -4.177  -6.181  -5.987  1.00  0.00
ATOM   1303 HG23 VAL    83      -2.801  -6.877  -6.875  1.00  0.00
ATOM   1304  C   VAL    83      -1.216  -3.396  -8.411  1.00  0.00
ATOM   1305  O   VAL    83      -1.084  -3.723  -9.590  1.00  0.00
ATOM   1306  N   TRP    84      -1.139  -2.118  -7.993  1.00  0.00
ATOM   1307  H   TRP    84      -1.331  -1.959  -7.014  1.00  0.00
ATOM   1308  CA  TRP    84      -0.866  -0.958  -8.844  1.00  0.00
ATOM   1309  HA  TRP    84      -1.576  -0.921  -9.670  1.00  0.00
ATOM   1310  CB  TRP    84      -1.005   0.338  -8.014  1.00  0.00
ATOM   1311  HB2 TRP    84      -2.026   0.501  -7.668  1.00  0.00
ATOM   1312  HB3 TRP    84      -0.344   0.229  -7.154  1.00  0.00
ATOM   1313  CG  TRP    84      -0.586   1.594  -8.722  1.00  0.00
ATOM   1314  CD1 TRP    84       0.545   2.297  -8.479  1.00  0.00
ATOM   1315  HD1 TRP    84       1.173   1.969  -7.650  1.00  0.00
ATOM   1316  NE1 TRP    84       0.651   3.328  -9.389  1.00  0.00
ATOM   1317  HE1 TRP    84       1.423   3.979  -9.391  1.00  0.00
ATOM   1318  CE2 TRP    84      -0.410   3.340 -10.272  1.00  0.00
ATOM   1319  CZ2 TRP    84      -0.736   4.140 -11.381  1.00  0.00
ATOM   1320  HZ2 TRP    84      -0.029   4.925 -11.649  1.00  0.00
ATOM   1321  CH2 TRP    84      -1.935   3.891 -12.074  1.00  0.00
ATOM   1322  HH2 TRP    84      -2.210   4.476 -12.952  1.00  0.00
ATOM   1323  CZ3 TRP    84      -2.801   2.872 -11.635  1.00  0.00
ATOM   1324  HZ3 TRP    84      -3.755   2.683 -12.127  1.00  0.00
ATOM   1325  CE3 TRP    84      -2.452   2.063 -10.537  1.00  0.00
ATOM   1326  HE3 TRP    84      -3.159   1.272 -10.285  1.00  0.00
ATOM   1327  CD2 TRP    84      -1.243   2.266  -9.836  1.00  0.00
ATOM   1328  C   TRP    84       0.524  -1.027  -9.500  1.00  0.00
ATOM   1329  O   TRP    84       0.627  -0.896 -10.718  1.00  0.00
ATOM   1330  N   ARG    85       1.588  -1.227  -8.705  1.00  0.00
ATOM   1331  H   ARG    85       1.433  -1.286  -7.709  1.00  0.00
ATOM   1332  CA  ARG    85       2.969  -1.258  -9.197  1.00  0.00
ATOM   1333  HA  ARG    85       3.097  -0.565 -10.028  1.00  0.00
ATOM   1334  CB  ARG    85       3.914  -0.833  -8.049  1.00  0.00
ATOM   1335  HB2 ARG    85       4.891  -0.686  -8.510  1.00  0.00
ATOM   1336  HB3 ARG    85       3.533   0.124  -7.693  1.00  0.00
ATOM   1337  CG  ARG    85       4.048  -1.804  -6.864  1.00  0.00
ATOM   1338  HG2 ARG    85       3.045  -2.062  -6.523  1.00  0.00
ATOM   1339  HG3 ARG    85       4.553  -2.703  -7.219  1.00  0.00
ATOM   1340  CD  ARG    85       4.843  -1.197  -5.700  1.00  0.00
ATOM   1341  HD2 ARG    85       5.868  -1.003  -6.017  1.00  0.00
ATOM   1342  HD3 ARG    85       4.378  -0.263  -5.386  1.00  0.00
ATOM   1343  NE  ARG    85       4.871  -2.117  -4.555  1.00  0.00
ATOM   1344  HE  ARG    85       5.449  -2.934  -4.692  1.00  0.00
ATOM   1345  CZ  ARG    85       4.233  -1.973  -3.382  1.00  0.00
ATOM   1346  NH1 ARG    85       3.466  -0.908  -3.125  1.00  0.00
ATOM   1347 HH11 ARG    85       3.357  -0.187  -3.824  1.00  0.00
ATOM   1348 HH12 ARG    85       2.999  -0.829  -2.233  1.00  0.00
ATOM   1349  NH2 ARG    85       4.358  -2.924  -2.452  1.00  0.00
ATOM   1350 HH21 ARG    85       4.927  -3.737  -2.639  1.00  0.00
ATOM   1351 HH22 ARG    85       3.882  -2.826  -1.566  1.00  0.00
ATOM   1352  C   ARG    85       3.357  -2.630  -9.797  1.00  0.00
ATOM   1353  O   ARG    85       4.420  -2.744 -10.406  1.00  0.00
ATOM   1354  N   SER    86       2.481  -3.644  -9.691  1.00  0.00
ATOM   1355  H   SER    86       1.647  -3.458  -9.153  1.00  0.00
ATOM   1356  CA  SER    86       2.620  -4.957 -10.324  1.00  0.00
ATOM   1357  HA  SER    86       3.671  -5.231 -10.416  1.00  0.00
ATOM   1358  CB  SER    86       1.913  -6.006  -9.444  1.00  0.00
ATOM   1359  HB2 SER    86       0.894  -5.678  -9.237  1.00  0.00
ATOM   1360  HB3 SER    86       1.888  -6.961  -9.968  1.00  0.00
ATOM   1361  OG  SER    86       2.613  -6.155  -8.231  1.00  0.00
ATOM   1362  HG  SER    86       2.171  -6.809  -7.685  1.00  0.00
ATOM   1363  C   SER    86       1.941  -5.009 -11.707  1.00  0.00
ATOM   1364  O   SER    86       2.074  -6.030 -12.383  1.00  0.00
ATOM   1365  N   MET    87       1.222  -3.947 -12.134  1.00  0.00
ATOM   1366  H   MET    87       1.176  -3.157 -11.507  1.00  0.00
ATOM   1367  CA  MET    87       0.475  -3.877 -13.399  1.00  0.00
ATOM   1368  HA  MET    87      -0.289  -4.654 -13.411  1.00  0.00
ATOM   1369  CB  MET    87      -0.211  -2.509 -13.569  1.00  0.00
ATOM   1370  HB2 MET    87       0.501  -1.761 -13.220  1.00  0.00
ATOM   1371  HB3 MET    87      -0.380  -2.379 -14.638  1.00  0.00
ATOM   1372  CG  MET    87      -1.538  -2.340 -12.818  1.00  0.00
ATOM   1373  HG2 MET    87      -2.109  -3.260 -12.942  1.00  0.00
ATOM   1374  HG3 MET    87      -1.306  -2.197 -11.763  1.00  0.00
ATOM   1375  SD  MET    87      -2.531  -0.937 -13.407  1.00  0.00
ATOM   1376  CE  MET    87      -1.317   0.410 -13.387  1.00  0.00
ATOM   1377  HE1 MET    87      -0.488   0.163 -14.051  1.00  0.00
ATOM   1378  HE2 MET    87      -1.790   1.332 -13.726  1.00  0.00
ATOM   1379  HE3 MET    87      -0.942   0.546 -12.373  1.00  0.00
ATOM   1380  C   MET    87       1.351  -4.136 -14.630  1.00  0.00
ATOM   1381  O   MET    87       0.966  -4.914 -15.495  1.00  0.00
ATOM   1382  N   GLU    88       2.541  -3.522 -14.689  1.00  0.00
ATOM   1383  H   GLU    88       2.776  -2.902 -13.927  1.00  0.00
ATOM   1384  CA  GLU    88       3.494  -3.659 -15.791  1.00  0.00
ATOM   1385  HA  GLU    88       2.976  -3.774 -16.743  1.00  0.00
ATOM   1386  CB  GLU    88       4.347  -2.376 -15.846  1.00  0.00
ATOM   1387  HB2 GLU    88       4.864  -2.271 -14.892  1.00  0.00
ATOM   1388  HB3 GLU    88       5.080  -2.489 -16.645  1.00  0.00
ATOM   1389  CG  GLU    88       3.491  -1.120 -16.108  1.00  0.00
ATOM   1390  HG2 GLU    88       2.804  -1.340 -16.925  1.00  0.00
ATOM   1391  HG3 GLU    88       2.922  -0.905 -15.204  1.00  0.00
ATOM   1392  CD  GLU    88       4.343   0.092 -16.473  1.00  0.00
ATOM   1393  OE1 GLU    88       5.186   0.468 -15.630  1.00  0.00
ATOM   1394  OE2 GLU    88       4.137   0.618 -17.588  1.00  0.00
ATOM   1395  C   GLU    88       4.401  -4.898 -15.633  1.00  0.00
ATOM   1396  O   GLU    88       5.423  -4.998 -16.310  1.00  0.00
ATOM   1397  N   HIE    89       4.010  -5.864 -14.781  1.00  0.00
ATOM   1398  H   HIE    89       3.234  -5.624 -14.180  1.00  0.00
ATOM   1399  CA  HIE    89       4.694  -7.135 -14.555  1.00  0.00
ATOM   1400  HA  HIE    89       5.330  -7.373 -15.407  1.00  0.00
ATOM   1401  CB  HIE    89       5.579  -7.045 -13.286  1.00  0.00
ATOM   1402  HB2 HIE    89       4.987  -6.955 -12.375  1.00  0.00
ATOM   1403  HB3 HIE    89       6.162  -7.966 -13.250  1.00  0.00
ATOM   1404  CG  HIE    89       6.569  -5.907 -13.272  1.00  0.00
ATOM   1405  ND1 HIE    89       6.294  -4.668 -12.714  1.00  0.00
ATOM   1406  CE1 HIE    89       7.353  -3.890 -12.948  1.00  0.00
ATOM   1407  HE1 HIE    89       7.281  -2.868 -12.575  1.00  0.00
ATOM   1408  NE2 HIE    89       8.326  -4.511 -13.606  1.00  0.00
ATOM   1409  HE2 HIE    89       9.231  -4.183 -13.911  1.00  0.00
ATOM   1410  CD2 HIE    89       7.829  -5.799 -13.815  1.00  0.00
ATOM   1411  HD2 HIE    89       8.433  -6.537 -14.343  1.00  0.00
ATOM   1412  C   HIE    89       3.707  -8.321 -14.544  1.00  0.00
ATOM   1413  O   HIE    89       3.578  -8.949 -13.495  1.00  0.00
ATOM   1414  N   PRO    90       3.007  -8.656 -15.663  1.00  0.00
ATOM   1415  CD  PRO    90       2.983  -7.880 -16.907  1.00  0.00
ATOM   1416  HD2 PRO    90       3.985  -7.911 -17.335  1.00  0.00
ATOM   1417  HD3 PRO    90       2.730  -6.851 -16.650  1.00  0.00
ATOM   1418  CG  PRO    90       1.938  -8.527 -17.812  1.00  0.00
ATOM   1419  HG2 PRO    90       2.292  -8.534 -18.843  1.00  0.00
ATOM   1420  HG3 PRO    90       1.002  -7.972 -17.754  1.00  0.00
ATOM   1421  CB  PRO    90       1.767  -9.933 -17.277  1.00  0.00
ATOM   1422  HB2 PRO    90       2.437 -10.634 -17.775  1.00  0.00
ATOM   1423  HB3 PRO    90       0.737 -10.272 -17.391  1.00  0.00
ATOM   1424  CA  PRO    90       2.126  -9.838 -15.784  1.00  0.00
ATOM   1425  HA  PRO    90       1.236  -9.638 -15.187  1.00  0.00
ATOM   1426  C   PRO    90       2.772 -11.156 -15.316  1.00  0.00
ATOM   1427  O   PRO    90       3.827 -11.546 -15.819  1.00  0.00
ATOM   1428  N   GLY    91       2.157 -11.801 -14.314  1.00  0.00
ATOM   1429  H   GLY    91       1.330 -11.371 -13.926  1.00  0.00
ATOM   1430  CA  GLY    91       2.604 -13.075 -13.753  1.00  0.00
ATOM   1431  HA2 GLY    91       1.724 -13.681 -13.538  1.00  0.00
ATOM   1432  HA3 GLY    91       3.219 -13.580 -14.498  1.00  0.00
ATOM   1433  C   GLY    91       3.420 -12.905 -12.465  1.00  0.00
ATOM   1434  O   GLY    91       3.773 -13.906 -11.842  1.00  0.00
ATOM   1435  N   LYS    92       3.741 -11.652 -12.092  1.00  0.00
ATOM   1436  H   LYS    92       3.370 -10.916 -12.676  1.00  0.00
ATOM   1437  CA  LYS    92       4.646 -11.285 -11.010  1.00  0.00
ATOM   1438  HA  LYS    92       4.764 -12.125 -10.325  1.00  0.00
ATOM   1439  CB  LYS    92       6.033 -10.909 -11.572  1.00  0.00
ATOM   1440  HB2 LYS    92       5.906  -9.986 -12.138  1.00  0.00
ATOM   1441  HB3 LYS    92       6.682 -10.723 -10.716  1.00  0.00
ATOM   1442  CG  LYS    92       6.668 -11.978 -12.473  1.00  0.00
ATOM   1443  HG2 LYS    92       6.632 -12.926 -11.936  1.00  0.00
ATOM   1444  HG3 LYS    92       6.063 -12.050 -13.377  1.00  0.00
ATOM   1445  CD  LYS    92       8.119 -11.661 -12.854  1.00  0.00
ATOM   1446  HD2 LYS    92       8.136 -10.695 -13.359  1.00  0.00
ATOM   1447  HD3 LYS    92       8.707 -11.602 -11.938  1.00  0.00
ATOM   1448  CE  LYS    92       8.716 -12.732 -13.777  1.00  0.00
ATOM   1449  HE2 LYS    92       8.710 -13.686 -13.250  1.00  0.00
ATOM   1450  HE3 LYS    92       8.094 -12.806 -14.669  1.00  0.00
ATOM   1451  NZ  LYS    92      10.095 -12.396 -14.167  1.00  0.00
ATOM   1452  HZ1 LYS    92      10.671 -12.328 -13.340  1.00  0.00
ATOM   1453  HZ2 LYS    92      10.459 -13.118 -14.772  1.00  0.00
ATOM   1454  HZ3 LYS    92      10.101 -11.512 -14.656  1.00  0.00
ATOM   1455  C   LYS    92       4.059 -10.174 -10.133  1.00  0.00
ATOM   1456  O   LYS    92       3.310  -9.320 -10.607  1.00  0.00
ATOM   1457  N   LEU    93       4.427 -10.195  -8.845  1.00  0.00
ATOM   1458  H   LEU    93       4.993 -10.982  -8.561  1.00  0.00
ATOM   1459  CA  LEU    93       4.063  -9.208  -7.840  1.00  0.00
ATOM   1460  HA  LEU    93       3.363  -8.486  -8.260  1.00  0.00
ATOM   1461  CB  LEU    93       3.391  -9.906  -6.640  1.00  0.00
ATOM   1462  HB2 LEU    93       4.096 -10.690  -6.365  1.00  0.00
ATOM   1463  HB3 LEU    93       3.297  -9.197  -5.817  1.00  0.00
ATOM   1464  CG  LEU    93       2.013 -10.535  -6.936  1.00  0.00
ATOM   1465  HG  LEU    93       2.118 -11.267  -7.737  1.00  0.00
ATOM   1466  CD1 LEU    93       1.468 -11.227  -5.680  1.00  0.00
ATOM   1467 HD11 LEU    93       1.362 -10.496  -4.879  1.00  0.00
ATOM   1468 HD12 LEU    93       0.495 -11.667  -5.900  1.00  0.00
ATOM   1469 HD13 LEU    93       2.159 -12.010  -5.368  1.00  0.00
ATOM   1470  CD2 LEU    93       0.982  -9.522  -7.464  1.00  0.00
ATOM   1471 HD21 LEU    93       1.347  -9.081  -8.392  1.00  0.00
ATOM   1472 HD22 LEU    93       0.036 -10.030  -7.652  1.00  0.00
ATOM   1473 HD23 LEU    93       0.832  -8.736  -6.723  1.00  0.00
ATOM   1474  C   LEU    93       5.329  -8.471  -7.398  1.00  0.00
ATOM   1475  O   LEU    93       6.240  -9.072  -6.827  1.00  0.00
ATOM   1476  N   LEU    94       5.366  -7.157  -7.669  1.00  0.00
ATOM   1477  H   LEU    94       4.562  -6.790  -8.158  1.00  0.00
ATOM   1478  CA  LEU    94       6.446  -6.239  -7.328  1.00  0.00
ATOM   1479  HA  LEU    94       7.416  -6.733  -7.387  1.00  0.00
ATOM   1480  CB  LEU    94       6.419  -5.074  -8.355  1.00  0.00
ATOM   1481  HB2 LEU    94       6.410  -5.569  -9.326  1.00  0.00
ATOM   1482  HB3 LEU    94       5.495  -4.511  -8.226  1.00  0.00
ATOM   1483  CG  LEU    94       7.627  -4.108  -8.279  1.00  0.00
ATOM   1484  HG  LEU    94       7.784  -3.835  -7.235  1.00  0.00
ATOM   1485  CD1 LEU    94       8.903  -4.752  -8.836  1.00  0.00
ATOM   1486 HD11 LEU    94       8.747  -5.025  -9.880  1.00  0.00
ATOM   1487 HD12 LEU    94       9.729  -4.044  -8.766  1.00  0.00
ATOM   1488 HD13 LEU    94       9.141  -5.646  -8.259  1.00  0.00
ATOM   1489  CD2 LEU    94       7.347  -2.797  -9.024  1.00  0.00
ATOM   1490 HD21 LEU    94       6.483  -2.303  -8.580  1.00  0.00
ATOM   1491 HD22 LEU    94       8.216  -2.143  -8.950  1.00  0.00
ATOM   1492 HD23 LEU    94       7.143  -3.011 -10.073  1.00  0.00
ATOM   1493  C   LEU    94       6.196  -5.729  -5.898  1.00  0.00
ATOM   1494  O   LEU    94       5.697  -4.621  -5.702  1.00  0.00
ATOM   1495  N   PHE    95       6.548  -6.547  -4.889  1.00  0.00
ATOM   1496  H   PHE    95       6.816  -7.488  -5.140  1.00  0.00
ATOM   1497  CA  PHE    95       6.504  -6.192  -3.465  1.00  0.00
ATOM   1498  HA  PHE    95       5.507  -5.841  -3.201  1.00  0.00
ATOM   1499  CB  PHE    95       6.839  -7.419  -2.598  1.00  0.00
ATOM   1500  HB2 PHE    95       7.765  -7.881  -2.941  1.00  0.00
ATOM   1501  HB3 PHE    95       6.947  -7.120  -1.555  1.00  0.00
ATOM   1502  CG  PHE    95       5.776  -8.501  -2.632  1.00  0.00
ATOM   1503  CD1 PHE    95       4.643  -8.402  -1.798  1.00  0.00
ATOM   1504  HD1 PHE    95       4.528  -7.542  -1.138  1.00  0.00
ATOM   1505  CE1 PHE    95       3.661  -9.411  -1.817  1.00  0.00
ATOM   1506  HE1 PHE    95       2.795  -9.338  -1.159  1.00  0.00
ATOM   1507  CZ  PHE    95       3.796 -10.512  -2.682  1.00  0.00
ATOM   1508  HZ  PHE    95       3.033 -11.290  -2.702  1.00  0.00
ATOM   1509  CE2 PHE    95       4.920 -10.607  -3.523  1.00  0.00
ATOM   1510  HE2 PHE    95       5.022 -11.458  -4.197  1.00  0.00
ATOM   1511  CD2 PHE    95       5.911  -9.607  -3.496  1.00  0.00
ATOM   1512  HD2 PHE    95       6.784  -9.687  -4.144  1.00  0.00
ATOM   1513  C   PHE    95       7.457  -5.031  -3.168  1.00  0.00
ATOM   1514  O   PHE    95       7.067  -4.063  -2.520  1.00  0.00
ATOM   1515  N   ALA    96       8.661  -5.103  -3.742  1.00  0.00
ATOM   1516  H   ALA    96       8.907  -6.015  -4.100  1.00  0.00
ATOM   1517  CA  ALA    96       9.654  -4.047  -3.810  1.00  0.00
ATOM   1518  HA  ALA    96       9.175  -3.068  -3.776  1.00  0.00
ATOM   1519  CB  ALA    96      10.604  -4.170  -2.612  1.00  0.00
ATOM   1520  HB1 ALA    96      11.098  -5.141  -2.637  1.00  0.00
ATOM   1521  HB2 ALA    96      11.354  -3.380  -2.660  1.00  0.00
ATOM   1522  HB3 ALA    96      10.036  -4.076  -1.686  1.00  0.00
ATOM   1523  C   ALA    96      10.361  -4.119  -5.173  1.00  0.00
ATOM   1524  O   ALA    96      10.306  -5.171  -5.814  1.00  0.00
ATOM   1525  N   PRO    97      11.054  -3.049  -5.630  1.00  0.00
ATOM   1526  CD  PRO    97      10.950  -1.699  -5.077  1.00  0.00
ATOM   1527  HD2 PRO    97      11.403  -1.704  -4.086  1.00  0.00
ATOM   1528  HD3 PRO    97       9.893  -1.449  -4.991  1.00  0.00
ATOM   1529  CG  PRO    97      11.686  -0.786  -6.054  1.00  0.00
ATOM   1530  HG2 PRO    97      12.221  -0.008  -5.509  1.00  0.00
ATOM   1531  HG3 PRO    97      10.977  -0.325  -6.742  1.00  0.00
ATOM   1532  CB  PRO    97      12.643  -1.701  -6.795  1.00  0.00
ATOM   1533  HB2 PRO    97      13.615  -1.787  -6.309  1.00  0.00
ATOM   1534  HB3 PRO    97      12.779  -1.343  -7.816  1.00  0.00
ATOM   1535  CA  PRO    97      11.944  -3.065  -6.808  1.00  0.00
ATOM   1536  HA  PRO    97      11.296  -3.142  -7.681  1.00  0.00
ATOM   1537  C   PRO    97      12.989  -4.204  -6.841  1.00  0.00
ATOM   1538  O   PRO    97      13.362  -4.652  -7.924  1.00  0.00
ATOM   1539  N   ASN    98      13.416  -4.688  -5.661  1.00  0.00
ATOM   1540  H   ASN    98      13.102  -4.171  -4.852  1.00  0.00
ATOM   1541  CA  ASN    98      14.342  -5.804  -5.456  1.00  0.00
ATOM   1542  HA  ASN    98      14.750  -6.139  -6.409  1.00  0.00
ATOM   1543  CB  ASN    98      15.511  -5.339  -4.553  1.00  0.00
ATOM   1544  HB2 ASN    98      16.276  -6.115  -4.548  1.00  0.00
ATOM   1545  HB3 ASN    98      15.909  -4.440  -5.023  1.00  0.00
ATOM   1546  CG  ASN    98      15.138  -5.009  -3.101  1.00  0.00
ATOM   1547  OD1 ASN    98      14.140  -4.344  -2.828  1.00  0.00
ATOM   1548  ND2 ASN    98      15.936  -5.516  -2.163  1.00  0.00
ATOM   1549 HD21 ASN    98      15.743  -5.334  -1.188  1.00  0.00
ATOM   1550 HD22 ASN    98      16.730  -6.080  -2.431  1.00  0.00
ATOM   1551  C   ASN    98      13.643  -7.060  -4.883  1.00  0.00
ATOM   1552  O   ASN    98      14.320  -7.973  -4.414  1.00  0.00
ATOM   1553  N   LEU    99      12.302  -7.112  -4.919  1.00  0.00
ATOM   1554  H   LEU    99      11.844  -6.245  -5.162  1.00  0.00
ATOM   1555  CA  LEU    99      11.477  -8.223  -4.449  1.00  0.00
ATOM   1556  HA  LEU    99      12.022  -9.160  -4.568  1.00  0.00
ATOM   1557  CB  LEU    99      11.116  -8.047  -2.952  1.00  0.00
ATOM   1558  HB2 LEU    99      12.046  -7.709  -2.495  1.00  0.00
ATOM   1559  HB3 LEU    99      10.363  -7.264  -2.865  1.00  0.00
ATOM   1560  CG  LEU    99      10.620  -9.321  -2.229  1.00  0.00
ATOM   1561  HG  LEU    99       9.811  -9.753  -2.818  1.00  0.00
ATOM   1562  CD1 LEU    99      11.740 -10.361  -2.055  1.00  0.00
ATOM   1563 HD11 LEU    99      12.549  -9.930  -1.465  1.00  0.00
ATOM   1564 HD12 LEU    99      11.345 -11.238  -1.543  1.00  0.00
ATOM   1565 HD13 LEU    99      12.121 -10.653  -3.034  1.00  0.00
ATOM   1566  CD2 LEU    99      10.016  -8.977  -0.858  1.00  0.00
ATOM   1567 HD21 LEU    99       9.172  -8.300  -0.992  1.00  0.00
ATOM   1568 HD22 LEU    99       9.675  -9.891  -0.371  1.00  0.00
ATOM   1569 HD23 LEU    99      10.772  -8.496  -0.238  1.00  0.00
ATOM   1570  C   LEU    99      10.306  -8.444  -5.416  1.00  0.00
ATOM   1571  O   LEU    99       9.143  -8.448  -5.013  1.00  0.00
ATOM   1572  N   LEU   100      10.631  -8.615  -6.708  1.00  0.00
ATOM   1573  H   LEU   100      11.601  -8.476  -6.954  1.00  0.00
ATOM   1574  CA  LEU   100       9.698  -8.995  -7.763  1.00  0.00
ATOM   1575  HA  LEU   100       8.714  -8.561  -7.584  1.00  0.00
ATOM   1576  CB  LEU   100      10.237  -8.459  -9.112  1.00  0.00
ATOM   1577  HB2 LEU   100      10.288  -7.383  -8.948  1.00  0.00
ATOM   1578  HB3 LEU   100      11.241  -8.848  -9.282  1.00  0.00
ATOM   1579  CG  LEU   100       9.355  -8.751 -10.349  1.00  0.00
ATOM   1580  HG  LEU   100       9.316  -9.832 -10.481  1.00  0.00
ATOM   1581  CD1 LEU   100       7.927  -8.201 -10.210  1.00  0.00
ATOM   1582 HD11 LEU   100       7.965  -7.120 -10.078  1.00  0.00
ATOM   1583 HD12 LEU   100       7.357  -8.437 -11.109  1.00  0.00
ATOM   1584 HD13 LEU   100       7.445  -8.655  -9.345  1.00  0.00
ATOM   1585  CD2 LEU   100      10.011  -8.205 -11.625  1.00  0.00
ATOM   1586 HD21 LEU   100      10.983  -8.679 -11.766  1.00  0.00
ATOM   1587 HD22 LEU   100       9.374  -8.421 -12.483  1.00  0.00
ATOM   1588 HD23 LEU   100      10.143  -7.127 -11.534  1.00  0.00
ATOM   1589  C   LEU   100       9.634 -10.529  -7.780  1.00  0.00
ATOM   1590  O   LEU   100      10.550 -11.189  -8.272  1.00  0.00
ATOM   1591  N   LEU   101       8.557 -11.080  -7.204  1.00  0.00
ATOM   1592  H   LEU   101       7.854 -10.448  -6.849  1.00  0.00
ATOM   1593  CA  LEU   101       8.319 -12.516  -7.088  1.00  0.00
ATOM   1594  HA  LEU   101       9.252 -13.067  -7.205  1.00  0.00
ATOM   1595  CB  LEU   101       7.735 -12.825  -5.689  1.00  0.00
ATOM   1596  HB2 LEU   101       6.803 -12.260  -5.675  1.00  0.00
ATOM   1597  HB3 LEU   101       7.514 -13.890  -5.615  1.00  0.00
ATOM   1598  CG  LEU   101       8.615 -12.397  -4.492  1.00  0.00
ATOM   1599  HG  LEU   101       8.737 -11.314  -4.512  1.00  0.00
ATOM   1600  CD1 LEU   101       7.963 -12.814  -3.164  1.00  0.00
ATOM   1601 HD11 LEU   101       7.841 -13.897  -3.143  1.00  0.00
ATOM   1602 HD12 LEU   101       8.598 -12.504  -2.334  1.00  0.00
ATOM   1603 HD13 LEU   101       6.987 -12.337  -3.072  1.00  0.00
ATOM   1604  CD2 LEU   101      10.049 -12.946  -4.570  1.00  0.00
ATOM   1605 HD21 LEU   101      10.529 -12.582  -5.479  1.00  0.00
ATOM   1606 HD22 LEU   101      10.615 -12.610  -3.701  1.00  0.00
ATOM   1607 HD23 LEU   101      10.021 -14.036  -4.586  1.00  0.00
ATOM   1608  C   LEU   101       7.294 -12.947  -8.143  1.00  0.00
ATOM   1609  O   LEU   101       6.350 -12.209  -8.411  1.00  0.00
ATOM   1610  N   ASP   102       7.451 -14.158  -8.698  1.00  0.00
ATOM   1611  H   ASP   102       8.334 -14.618  -8.531  1.00  0.00
ATOM   1612  CA  ASP   102       6.468 -14.830  -9.556  1.00  0.00
ATOM   1613  HA  ASP   102       5.772 -14.103  -9.974  1.00  0.00
ATOM   1614  CB  ASP   102       7.203 -15.545 -10.726  1.00  0.00
ATOM   1615  HB2 ASP   102       6.426 -16.029 -11.318  1.00  0.00
ATOM   1616  HB3 ASP   102       7.649 -14.736 -11.304  1.00  0.00
ATOM   1617  CG  ASP   102       8.285 -16.572 -10.366  1.00  0.00
ATOM   1618  OD1 ASP   102       8.042 -17.395  -9.459  1.00  0.00
ATOM   1619  OD2 ASP   102       9.343 -16.524 -11.029  1.00  0.00
ATOM   1620  C   ASP   102       5.647 -15.829  -8.713  1.00  0.00
ATOM   1621  O   ASP   102       5.904 -16.014  -7.522  1.00  0.00
ATOM   1622  N   ARG   103       4.649 -16.471  -9.345  1.00  0.00
ATOM   1623  H   ARG   103       4.487 -16.193 -10.302  1.00  0.00
ATOM   1624  CA  ARG   103       3.730 -17.438  -8.737  1.00  0.00
ATOM   1625  HA  ARG   103       3.177 -16.978  -7.918  1.00  0.00
ATOM   1626  CB  ARG   103       2.723 -17.914  -9.805  1.00  0.00
ATOM   1627  HB2 ARG   103       2.240 -17.031 -10.224  1.00  0.00
ATOM   1628  HB3 ARG   103       3.285 -18.425 -10.587  1.00  0.00
ATOM   1629  CG  ARG   103       1.654 -18.862  -9.239  1.00  0.00
ATOM   1630  HG2 ARG   103       2.181 -19.699  -8.781  1.00  0.00
ATOM   1631  HG3 ARG   103       1.113 -18.309  -8.471  1.00  0.00
ATOM   1632  CD  ARG   103       0.666 -19.390 -10.277  1.00  0.00
ATOM   1633  HD2 ARG   103       0.252 -18.576 -10.872  1.00  0.00
ATOM   1634  HD3 ARG   103       1.143 -20.115 -10.936  1.00  0.00
ATOM   1635  NE  ARG   103      -0.427 -20.052  -9.564  1.00  0.00
ATOM   1636  HE  ARG   103      -1.165 -19.419  -9.292  1.00  0.00
ATOM   1637  CZ  ARG   103      -0.552 -21.348  -9.256  1.00  0.00
ATOM   1638  NH1 ARG   103       0.315 -22.262  -9.708  1.00  0.00
ATOM   1639 HH11 ARG   103       1.085 -21.976 -10.296  1.00  0.00
ATOM   1640 HH12 ARG   103       0.195 -23.234  -9.459  1.00  0.00
ATOM   1641  NH2 ARG   103      -1.567 -21.722  -8.468  1.00  0.00
ATOM   1642 HH21 ARG   103      -2.215 -21.029  -8.122  1.00  0.00
ATOM   1643 HH22 ARG   103      -1.680 -22.695  -8.223  1.00  0.00
ATOM   1644  C   ARG   103       4.420 -18.634  -8.046  1.00  0.00
ATOM   1645  O   ARG   103       4.000 -19.025  -6.956  1.00  0.00
ATOM   1646  N   ASN   104       5.472 -19.195  -8.671  1.00  0.00
ATOM   1647  H   ASN   104       5.658 -18.845  -9.600  1.00  0.00
ATOM   1648  CA  ASN   104       6.297 -20.299  -8.164  1.00  0.00
ATOM   1649  HA  ASN   104       5.686 -21.174  -7.943  1.00  0.00
ATOM   1650  CB  ASN   104       7.323 -20.676  -9.267  1.00  0.00
ATOM   1651  HB2 ASN   104       6.762 -21.090 -10.105  1.00  0.00
ATOM   1652  HB3 ASN   104       7.817 -19.756  -9.580  1.00  0.00
ATOM   1653  CG  ASN   104       8.394 -21.689  -8.847  1.00  0.00
ATOM   1654  OD1 ASN   104       8.154 -22.893  -8.843  1.00  0.00
ATOM   1655  ND2 ASN   104       9.583 -21.194  -8.491  1.00  0.00
ATOM   1656 HD21 ASN   104      10.322 -21.820  -8.206  1.00  0.00
ATOM   1657 HD22 ASN   104       9.737 -20.196  -8.509  1.00  0.00
ATOM   1658  C   ASN   104       6.979 -19.939  -6.827  1.00  0.00
ATOM   1659  O   ASN   104       7.020 -20.773  -5.924  1.00  0.00
ATOM   1660  N   GLN   105       7.479 -18.700  -6.694  1.00  0.00
ATOM   1661  H   GLN   105       7.412 -18.099  -7.503  1.00  0.00
ATOM   1662  CA  GLN   105       8.140 -18.179  -5.495  1.00  0.00
ATOM   1663  HA  GLN   105       8.852 -18.903  -5.098  1.00  0.00
ATOM   1664  CB  GLN   105       8.903 -16.899  -5.882  1.00  0.00
ATOM   1665  HB2 GLN   105       8.235 -16.269  -6.470  1.00  0.00
ATOM   1666  HB3 GLN   105       9.181 -16.378  -4.966  1.00  0.00
ATOM   1667  CG  GLN   105      10.169 -17.207  -6.700  1.00  0.00
ATOM   1668  HG2 GLN   105      10.881 -17.723  -6.056  1.00  0.00
ATOM   1669  HG3 GLN   105       9.910 -17.849  -7.542  1.00  0.00
ATOM   1670  CD  GLN   105      10.828 -15.939  -7.237  1.00  0.00
ATOM   1671  OE1 GLN   105      10.212 -15.182  -7.981  1.00  0.00
ATOM   1672  NE2 GLN   105      12.089 -15.704  -6.874  1.00  0.00
ATOM   1673 HE21 GLN   105      12.561 -14.876  -7.208  1.00  0.00
ATOM   1674 HE22 GLN   105      12.566 -16.355  -6.267  1.00  0.00
ATOM   1675  C   GLN   105       7.169 -17.872  -4.337  1.00  0.00
ATOM   1676  O   GLN   105       7.624 -17.645  -3.216  1.00  0.00
ATOM   1677  N   GLY   106       5.850 -17.948  -4.578  1.00  0.00
ATOM   1678  H   GLY   106       5.576 -18.133  -5.532  1.00  0.00
ATOM   1679  CA  GLY   106       4.802 -17.785  -3.576  1.00  0.00
ATOM   1680  HA2 GLY   106       5.215 -17.238  -2.728  1.00  0.00
ATOM   1681  HA3 GLY   106       3.988 -17.210  -4.017  1.00  0.00
ATOM   1682  C   GLY   106       4.253 -19.130  -3.083  1.00  0.00
ATOM   1683  O   GLY   106       3.468 -19.144  -2.139  1.00  0.00
ATOM   1684  N   LYS   107       4.696 -20.255  -3.672  1.00  0.00
ATOM   1685  H   LYS   107       5.286 -20.142  -4.484  1.00  0.00
ATOM   1686  CA  LYS   107       4.448 -21.611  -3.177  1.00  0.00
ATOM   1687  HA  LYS   107       3.439 -21.686  -2.771  1.00  0.00
ATOM   1688  CB  LYS   107       4.589 -22.615  -4.334  1.00  0.00
ATOM   1689  HB2 LYS   107       5.579 -22.471  -4.767  1.00  0.00
ATOM   1690  HB3 LYS   107       4.523 -23.614  -3.904  1.00  0.00
ATOM   1691  CG  LYS   107       3.528 -22.458  -5.424  1.00  0.00
ATOM   1692  HG2 LYS   107       2.541 -22.499  -4.963  1.00  0.00
ATOM   1693  HG3 LYS   107       3.662 -21.491  -5.909  1.00  0.00
ATOM   1694  CD  LYS   107       3.651 -23.572  -6.466  1.00  0.00
ATOM   1695  HD2 LYS   107       4.649 -23.512  -6.900  1.00  0.00
ATOM   1696  HD3 LYS   107       3.537 -24.525  -5.949  1.00  0.00
ATOM   1697  CE  LYS   107       2.606 -23.467  -7.576  1.00  0.00
ATOM   1698  HE2 LYS   107       1.612 -23.450  -7.128  1.00  0.00
ATOM   1699  HE3 LYS   107       2.769 -22.544  -8.132  1.00  0.00
ATOM   1700  NZ  LYS   107       2.712 -24.615  -8.491  1.00  0.00
ATOM   1701  HZ1 LYS   107       2.560 -25.471  -7.976  1.00  0.00
ATOM   1702  HZ2 LYS   107       2.016 -24.531  -9.218  1.00  0.00
ATOM   1703  HZ3 LYS   107       3.633 -24.631  -8.906  1.00  0.00
ATOM   1704  C   LYS   107       5.505 -22.025  -2.142  1.00  0.00
ATOM   1705  O   LYS   107       5.209 -22.855  -1.282  1.00  0.00
ATOM   1706  N   SER   108       6.717 -21.441  -2.213  1.00  0.00
ATOM   1707  H   SER   108       6.848 -20.800  -2.982  1.00  0.00
ATOM   1708  CA  SER   108       7.837 -21.658  -1.290  1.00  0.00
ATOM   1709  HA  SER   108       8.117 -22.711  -1.265  1.00  0.00
ATOM   1710  CB  SER   108       9.046 -20.838  -1.781  1.00  0.00
ATOM   1711  HB2 SER   108       8.736 -19.802  -1.920  1.00  0.00
ATOM   1712  HB3 SER   108       9.832 -20.884  -1.027  1.00  0.00
ATOM   1713  OG  SER   108       9.536 -21.350  -3.003  1.00  0.00
ATOM   1714  HG  SER   108      10.287 -20.826  -3.291  1.00  0.00
ATOM   1715  C   SER   108       7.488 -21.223   0.144  1.00  0.00
ATOM   1716  O   SER   108       7.969 -21.812   1.110  1.00  0.00
ATOM   1717  N   VAL   109       6.612 -20.213   0.253  1.00  0.00
ATOM   1718  H   VAL   109       6.349 -19.779  -0.620  1.00  0.00
ATOM   1719  CA  VAL   109       6.000 -19.726   1.475  1.00  0.00
ATOM   1720  HA  VAL   109       6.636 -19.806   2.357  1.00  0.00
ATOM   1721  CB  VAL   109       5.641 -18.236   1.258  1.00  0.00
ATOM   1722  HB  VAL   109       4.955 -18.172   0.413  1.00  0.00
ATOM   1723  CG1 VAL   109       4.985 -17.610   2.497  1.00  0.00
ATOM   1724 HG11 VAL   109       5.670 -17.673   3.342  1.00  0.00
ATOM   1725 HG12 VAL   109       4.752 -16.564   2.296  1.00  0.00
ATOM   1726 HG13 VAL   109       4.067 -18.148   2.733  1.00  0.00
ATOM   1727  CG2 VAL   109       6.863 -17.393   0.848  1.00  0.00
ATOM   1728 HG21 VAL   109       7.275 -17.779  -0.084  1.00  0.00
ATOM   1729 HG22 VAL   109       6.559 -16.356   0.708  1.00  0.00
ATOM   1730 HG23 VAL   109       7.621 -17.447   1.630  1.00  0.00
ATOM   1731  C   VAL   109       4.717 -20.545   1.705  1.00  0.00
ATOM   1732  O   VAL   109       3.866 -20.640   0.818  1.00  0.00
ATOM   1733  N   GLU   110       4.602 -21.112   2.915  1.00  0.00
ATOM   1734  H   GLU   110       5.358 -20.878   3.542  1.00  0.00
ATOM   1735  CA  GLU   110       3.551 -22.008   3.399  1.00  0.00
ATOM   1736  HA  GLU   110       3.515 -22.920   2.803  1.00  0.00
ATOM   1737  CB  GLU   110       3.870 -22.390   4.875  1.00  0.00
ATOM   1738  HB2 GLU   110       3.592 -21.515   5.463  1.00  0.00
ATOM   1739  HB3 GLU   110       3.195 -23.213   5.109  1.00  0.00
ATOM   1740  CG  GLU   110       5.321 -22.801   5.217  1.00  0.00
ATOM   1741  HG2 GLU   110       5.951 -22.040   4.755  1.00  0.00
ATOM   1742  HG3 GLU   110       5.424 -22.748   6.301  1.00  0.00
ATOM   1743  CD  GLU   110       5.754 -24.184   4.731  1.00  0.00
ATOM   1744  OE1 GLU   110       4.910 -24.908   4.158  1.00  0.00
ATOM   1745  OE2 GLU   110       6.939 -24.501   4.971  1.00  0.00
ATOM   1746  C   GLU   110       2.155 -21.359   3.333  1.00  0.00
ATOM   1747  O   GLU   110       1.819 -20.562   4.206  1.00  0.00
ATOM   1748  N   GLY   111       1.344 -21.667   2.307  1.00  0.00
ATOM   1749  H   GLY   111       1.721 -22.184   1.526  1.00  0.00
ATOM   1750  CA  GLY   111      -0.070 -21.285   2.269  1.00  0.00
ATOM   1751  HA2 GLY   111      -0.592 -22.018   1.653  1.00  0.00
ATOM   1752  HA3 GLY   111      -0.450 -21.332   3.289  1.00  0.00
ATOM   1753  C   GLY   111      -0.330 -19.880   1.703  1.00  0.00
ATOM   1754  O   GLY   111      -1.346 -19.278   2.048  1.00  0.00
ATOM   1755  N   MET   112       0.605 -19.333   0.910  1.00  0.00
ATOM   1756  H   MET   112       1.406 -19.909   0.693  1.00  0.00
ATOM   1757  CA  MET   112       0.550 -17.980   0.351  1.00  0.00
ATOM   1758  HA  MET   112      -0.062 -17.318   0.964  1.00  0.00
ATOM   1759  CB  MET   112       2.004 -17.439   0.336  1.00  0.00
ATOM   1760  HB2 MET   112       2.263 -17.259   1.379  1.00  0.00
ATOM   1761  HB3 MET   112       2.617 -18.251  -0.055  1.00  0.00
ATOM   1762  CG  MET   112       2.261 -16.158  -0.486  1.00  0.00
ATOM   1763  HG2 MET   112       2.038 -16.402  -1.525  1.00  0.00
ATOM   1764  HG3 MET   112       1.554 -15.409  -0.129  1.00  0.00
ATOM   1765  SD  MET   112       3.939 -15.490  -0.379  1.00  0.00
ATOM   1766  CE  MET   112       3.621 -13.771  -0.851  1.00  0.00
ATOM   1767  HE1 MET   112       2.920 -13.324  -0.146  1.00  0.00
ATOM   1768  HE2 MET   112       4.556 -13.211  -0.837  1.00  0.00
ATOM   1769  HE3 MET   112       3.195 -13.742  -1.854  1.00  0.00
ATOM   1770  C   MET   112      -0.025 -17.961  -1.079  1.00  0.00
ATOM   1771  O   MET   112      -0.541 -16.921  -1.488  1.00  0.00
ATOM   1772  N   VAL   113       0.094 -19.062  -1.847  1.00  0.00
ATOM   1773  H   VAL   113       0.519 -19.863  -1.402  1.00  0.00
ATOM   1774  CA  VAL   113      -0.180 -19.130  -3.290  1.00  0.00
ATOM   1775  HA  VAL   113       0.305 -18.364  -3.896  1.00  0.00
ATOM   1776  CB  VAL   113       0.216 -20.526  -3.844  1.00  0.00
ATOM   1777  HB  VAL   113       1.253 -20.705  -3.562  1.00  0.00
ATOM   1778  CG1 VAL   113      -0.665 -21.675  -3.317  1.00  0.00
ATOM   1779 HG11 VAL   113      -1.703 -21.497  -3.599  1.00  0.00
ATOM   1780 HG12 VAL   113      -0.329 -22.618  -3.747  1.00  0.00
ATOM   1781 HG13 VAL   113      -0.588 -21.724  -2.231  1.00  0.00
ATOM   1782  CG2 VAL   113       0.282 -20.550  -5.385  1.00  0.00
ATOM   1783 HG21 VAL   113       1.024 -19.829  -5.729  1.00  0.00
ATOM   1784 HG22 VAL   113       0.563 -21.548  -5.722  1.00  0.00
ATOM   1785 HG23 VAL   113      -0.694 -20.290  -5.795  1.00  0.00
ATOM   1786  C   VAL   113      -1.607 -18.714  -3.711  1.00  0.00
ATOM   1787  O   VAL   113      -1.767 -18.160  -4.796  1.00  0.00
ATOM   1788  N   GLU   114      -2.625 -18.928  -2.857  1.00  0.00
ATOM   1789  H   GLU   114      -2.400 -19.382  -1.983  1.00  0.00
ATOM   1790  CA  GLU   114      -4.023 -18.563  -3.112  1.00  0.00
ATOM   1791  HA  GLU   114      -4.328 -18.963  -4.079  1.00  0.00
ATOM   1792  CB  GLU   114      -4.968 -19.129  -2.021  1.00  0.00
ATOM   1793  HB2 GLU   114      -4.733 -18.585  -1.106  1.00  0.00
ATOM   1794  HB3 GLU   114      -5.980 -18.881  -2.340  1.00  0.00
ATOM   1795  CG  GLU   114      -4.869 -20.649  -1.757  1.00  0.00
ATOM   1796  HG2 GLU   114      -5.795 -20.922  -1.250  1.00  0.00
ATOM   1797  HG3 GLU   114      -4.823 -21.151  -2.724  1.00  0.00
ATOM   1798  CD  GLU   114      -3.672 -21.079  -0.901  1.00  0.00
ATOM   1799  OE1 GLU   114      -3.171 -20.232  -0.131  1.00  0.00
ATOM   1800  OE2 GLU   114      -3.261 -22.249  -1.051  1.00  0.00
ATOM   1801  C   GLU   114      -4.190 -17.038  -3.148  1.00  0.00
ATOM   1802  O   GLU   114      -4.828 -16.513  -4.059  1.00  0.00
ATOM   1803  N   ILE   115      -3.560 -16.338  -2.187  1.00  0.00
ATOM   1804  H   ILE   115      -3.088 -16.886  -1.482  1.00  0.00
ATOM   1805  CA  ILE   115      -3.522 -14.880  -2.072  1.00  0.00
ATOM   1806  HA  ILE   115      -4.488 -14.386  -2.178  1.00  0.00
ATOM   1807  CB  ILE   115      -2.865 -14.450  -0.729  1.00  0.00
ATOM   1808  HB  ILE   115      -1.798 -14.666  -0.786  1.00  0.00
ATOM   1809  CG2 ILE   115      -3.071 -12.947  -0.442  1.00  0.00
ATOM   1810 HG21 ILE   115      -4.138 -12.730  -0.384  1.00  0.00
ATOM   1811 HG22 ILE   115      -2.597 -12.689   0.505  1.00  0.00
ATOM   1812 HG23 ILE   115      -2.624 -12.359  -1.244  1.00  0.00
ATOM   1813  CG1 ILE   115      -3.261 -15.300   0.497  1.00  0.00
ATOM   1814 HG12 ILE   115      -2.941 -16.322   0.292  1.00  0.00
ATOM   1815 HG13 ILE   115      -2.704 -14.909   1.348  1.00  0.00
ATOM   1816  CD1 ILE   115      -4.754 -15.289   0.818  1.00  0.00
ATOM   1817 HD11 ILE   115      -5.312 -15.680  -0.033  1.00  0.00
ATOM   1818 HD12 ILE   115      -4.943 -15.911   1.693  1.00  0.00
ATOM   1819 HD13 ILE   115      -5.074 -14.268   1.023  1.00  0.00
ATOM   1820  C   ILE   115      -2.728 -14.279  -3.241  1.00  0.00
ATOM   1821  O   ILE   115      -3.129 -13.253  -3.784  1.00  0.00
ATOM   1822  N   PHE   116      -1.632 -14.950  -3.638  1.00  0.00
ATOM   1823  H   PHE   116      -1.383 -15.746  -3.068  1.00  0.00
ATOM   1824  CA  PHE   116      -0.754 -14.592  -4.746  1.00  0.00
ATOM   1825  HA  PHE   116      -0.352 -13.589  -4.606  1.00  0.00
ATOM   1826  CB  PHE   116       0.424 -15.593  -4.801  1.00  0.00
ATOM   1827  HB2 PHE   116       0.654 -15.971  -3.805  1.00  0.00
ATOM   1828  HB3 PHE   116       0.154 -16.425  -5.452  1.00  0.00
ATOM   1829  CG  PHE   116       1.710 -15.011  -5.352  1.00  0.00
ATOM   1830  CD1 PHE   116       1.821 -14.676  -6.717  1.00  0.00
ATOM   1831  HD1 PHE   116       0.995 -14.885  -7.397  1.00  0.00
ATOM   1832  CE1 PHE   116       2.996 -14.073  -7.201  1.00  0.00
ATOM   1833  HE1 PHE   116       3.078 -13.798  -8.253  1.00  0.00
ATOM   1834  CZ  PHE   116       4.067 -13.825  -6.323  1.00  0.00
ATOM   1835  HZ  PHE   116       4.969 -13.342  -6.698  1.00  0.00
ATOM   1836  CE2 PHE   116       3.979 -14.195  -4.970  1.00  0.00
ATOM   1837  HE2 PHE   116       4.820 -14.028  -4.297  1.00  0.00
ATOM   1838  CD2 PHE   116       2.798 -14.783  -4.486  1.00  0.00
ATOM   1839  HD2 PHE   116       2.720 -15.065  -3.436  1.00  0.00
ATOM   1840  C   PHE   116      -1.518 -14.544  -6.080  1.00  0.00
ATOM   1841  O   PHE   116      -1.425 -13.550  -6.794  1.00  0.00
ATOM   1842  N   ASP   117      -2.315 -15.584  -6.377  1.00  0.00
ATOM   1843  H   ASP   117      -2.315 -16.351  -5.720  1.00  0.00
ATOM   1844  CA  ASP   117      -3.145 -15.700  -7.581  1.00  0.00
ATOM   1845  HA  ASP   117      -2.545 -15.494  -8.468  1.00  0.00
ATOM   1846  CB  ASP   117      -3.721 -17.130  -7.696  1.00  0.00
ATOM   1847  HB2 ASP   117      -4.250 -17.317  -6.761  1.00  0.00
ATOM   1848  HB3 ASP   117      -4.428 -17.159  -8.525  1.00  0.00
ATOM   1849  CG  ASP   117      -2.654 -18.202  -7.900  1.00  0.00
ATOM   1850  OD1 ASP   117      -1.587 -17.849  -8.447  1.00  0.00
ATOM   1851  OD2 ASP   117      -2.922 -19.369  -7.542  1.00  0.00
ATOM   1852  C   ASP   117      -4.308 -14.706  -7.610  1.00  0.00
ATOM   1853  O   ASP   117      -4.641 -14.212  -8.687  1.00  0.00
ATOM   1854  N   MET   118      -4.893 -14.380  -6.445  1.00  0.00
ATOM   1855  H   MET   118      -4.628 -14.893  -5.616  1.00  0.00
ATOM   1856  CA  MET   118      -5.932 -13.361  -6.326  1.00  0.00
ATOM   1857  HA  MET   118      -6.701 -13.525  -7.081  1.00  0.00
ATOM   1858  CB  MET   118      -6.588 -13.427  -4.932  1.00  0.00
ATOM   1859  HB2 MET   118      -5.786 -13.514  -4.199  1.00  0.00
ATOM   1860  HB3 MET   118      -7.120 -12.488  -4.778  1.00  0.00
ATOM   1861  CG  MET   118      -7.564 -14.602  -4.765  1.00  0.00
ATOM   1862  HG2 MET   118      -8.209 -14.604  -5.643  1.00  0.00
ATOM   1863  HG3 MET   118      -6.964 -15.512  -4.754  1.00  0.00
ATOM   1864  SD  MET   118      -8.593 -14.547  -3.268  1.00  0.00
ATOM   1865  CE  MET   118      -7.360 -14.826  -1.973  1.00  0.00
ATOM   1866  HE1 MET   118      -6.609 -14.037  -2.009  1.00  0.00
ATOM   1867  HE2 MET   118      -7.848 -14.818  -0.998  1.00  0.00
ATOM   1868  HE3 MET   118      -6.879 -15.791  -2.130  1.00  0.00
ATOM   1869  C   MET   118      -5.362 -11.953  -6.582  1.00  0.00
ATOM   1870  O   MET   118      -6.017 -11.168  -7.263  1.00  0.00
ATOM   1871  N   LEU   119      -4.141 -11.652  -6.099  1.00  0.00
ATOM   1872  H   LEU   119      -3.693 -12.358  -5.532  1.00  0.00
ATOM   1873  CA  LEU   119      -3.438 -10.380  -6.311  1.00  0.00
ATOM   1874  HA  LEU   119      -4.099  -9.543  -6.084  1.00  0.00
ATOM   1875  CB  LEU   119      -2.204 -10.302  -5.381  1.00  0.00
ATOM   1876  HB2 LEU   119      -1.729 -11.277  -5.490  1.00  0.00
ATOM   1877  HB3 LEU   119      -1.528  -9.527  -5.742  1.00  0.00
ATOM   1878  CG  LEU   119      -2.526 -10.051  -3.893  1.00  0.00
ATOM   1879  HG  LEU   119      -3.396 -10.647  -3.617  1.00  0.00
ATOM   1880  CD1 LEU   119      -1.336 -10.439  -3.002  1.00  0.00
ATOM   1881 HD11 LEU   119      -0.466  -9.843  -3.277  1.00  0.00
ATOM   1882 HD12 LEU   119      -1.587 -10.253  -1.958  1.00  0.00
ATOM   1883 HD13 LEU   119      -1.109 -11.497  -3.138  1.00  0.00
ATOM   1884  CD2 LEU   119      -2.931  -8.593  -3.623  1.00  0.00
ATOM   1885 HD21 LEU   119      -3.818  -8.348  -4.207  1.00  0.00
ATOM   1886 HD22 LEU   119      -3.148  -8.466  -2.562  1.00  0.00
ATOM   1887 HD23 LEU   119      -2.114  -7.930  -3.908  1.00  0.00
ATOM   1888  C   LEU   119      -2.980 -10.209  -7.770  1.00  0.00
ATOM   1889  O   LEU   119      -3.047  -9.097  -8.292  1.00  0.00
ATOM   1890  N   LEU   120      -2.572 -11.300  -8.443  1.00  0.00
ATOM   1891  H   LEU   120      -2.497 -12.162  -7.922  1.00  0.00
ATOM   1892  CA  LEU   120      -2.222 -11.315  -9.866  1.00  0.00
ATOM   1893  HA  LEU   120      -1.510 -10.519 -10.083  1.00  0.00
ATOM   1894  CB  LEU   120      -1.579 -12.669 -10.242  1.00  0.00
ATOM   1895  HB2 LEU   120      -2.231 -13.404  -9.770  1.00  0.00
ATOM   1896  HB3 LEU   120      -1.619 -12.790 -11.325  1.00  0.00
ATOM   1897  CG  LEU   120      -0.131 -12.880  -9.755  1.00  0.00
ATOM   1898  HG  LEU   120      -0.085 -12.703  -8.681  1.00  0.00
ATOM   1899  CD1 LEU   120       0.323 -14.318 -10.057  1.00  0.00
ATOM   1900 HD11 LEU   120       0.277 -14.496 -11.131  1.00  0.00
ATOM   1901 HD12 LEU   120       1.347 -14.457  -9.709  1.00  0.00
ATOM   1902 HD13 LEU   120      -0.333 -15.022  -9.545  1.00  0.00
ATOM   1903  CD2 LEU   120       0.847 -11.875 -10.370  1.00  0.00
ATOM   1904 HD21 LEU   120       0.547 -10.863 -10.100  1.00  0.00
ATOM   1905 HD22 LEU   120       1.852 -12.068  -9.994  1.00  0.00
ATOM   1906 HD23 LEU   120       0.840 -11.978 -11.455  1.00  0.00
ATOM   1907  C   LEU   120      -3.452 -11.100 -10.762  1.00  0.00
ATOM   1908  O   LEU   120      -3.341 -10.416 -11.779  1.00  0.00
ATOM   1909  N   ALA   121      -4.620 -11.639 -10.372  1.00  0.00
ATOM   1910  H   ALA   121      -4.605 -12.204  -9.535  1.00  0.00
ATOM   1911  CA  ALA   121      -5.891 -11.478 -11.078  1.00  0.00
ATOM   1912  HA  ALA   121      -5.757 -11.690 -12.139  1.00  0.00
ATOM   1913  CB  ALA   121      -6.906 -12.478 -10.502  1.00  0.00
ATOM   1914  HB1 ALA   121      -7.058 -12.273  -9.442  1.00  0.00
ATOM   1915  HB2 ALA   121      -7.854 -12.379 -11.030  1.00  0.00
ATOM   1916  HB3 ALA   121      -6.527 -13.493 -10.624  1.00  0.00
ATOM   1917  C   ALA   121      -6.458 -10.054 -10.944  1.00  0.00
ATOM   1918  O   ALA   121      -7.098  -9.574 -11.878  1.00  0.00
ATOM   1919  N   THR   122      -6.182  -9.359  -9.824  1.00  0.00
ATOM   1920  H   THR   122      -5.635  -9.823  -9.113  1.00  0.00
ATOM   1921  CA  THR   122      -6.601  -7.971  -9.586  1.00  0.00
ATOM   1922  HA  THR   122      -7.649  -7.895  -9.876  1.00  0.00
ATOM   1923  CB  THR   122      -6.477  -7.619  -8.082  1.00  0.00
ATOM   1924  HB  THR   122      -5.417  -7.514  -7.852  1.00  0.00
ATOM   1925  CG2 THR   122      -7.215  -6.320  -7.707  1.00  0.00
ATOM   1926 HG21 THR   122      -8.275  -6.425  -7.937  1.00  0.00
ATOM   1927 HG22 THR   122      -7.092  -6.126  -6.641  1.00  0.00
ATOM   1928 HG23 THR   122      -6.801  -5.489  -8.277  1.00  0.00
ATOM   1929  OG1 THR   122      -7.083  -8.615  -7.295  1.00  0.00
ATOM   1930  HG1 THR   122      -6.999  -8.385  -6.367  1.00  0.00
ATOM   1931  C   THR   122      -5.690  -7.007 -10.371  1.00  0.00
ATOM   1932  O   THR   122      -6.156  -5.972 -10.843  1.00  0.00
ATOM   1933  N   SER   123      -4.402  -7.361 -10.531  1.00  0.00
ATOM   1934  H   SER   123      -4.108  -8.209 -10.068  1.00  0.00
ATOM   1935  CA  SER   123      -3.406  -6.603 -11.287  1.00  0.00
ATOM   1936  HA  SER   123      -3.438  -5.544 -11.031  1.00  0.00
ATOM   1937  CB  SER   123      -2.018  -7.158 -10.915  1.00  0.00
ATOM   1938  HB2 SER   123      -1.893  -7.081  -9.835  1.00  0.00
ATOM   1939  HB3 SER   123      -1.974  -8.206 -11.212  1.00  0.00
ATOM   1940  OG  SER   123      -0.988  -6.445 -11.558  1.00  0.00
ATOM   1941  HG  SER   123      -0.138  -6.814 -11.306  1.00  0.00
ATOM   1942  C   SER   123      -3.656  -6.719 -12.801  1.00  0.00
ATOM   1943  O   SER   123      -3.439  -5.752 -13.532  1.00  0.00
ATOM   1944  N   SER   124      -4.181  -7.873 -13.249  1.00  0.00
ATOM   1945  H   SER   124      -4.274  -8.616 -12.571  1.00  0.00
ATOM   1946  CA  SER   124      -4.628  -8.123 -14.616  1.00  0.00
ATOM   1947  HA  SER   124      -3.861  -7.820 -15.328  1.00  0.00
ATOM   1948  CB  SER   124      -4.898  -9.630 -14.795  1.00  0.00
ATOM   1949  HB2 SER   124      -5.613  -9.950 -14.037  1.00  0.00
ATOM   1950  HB3 SER   124      -5.323  -9.794 -15.785  1.00  0.00
ATOM   1951  OG  SER   124      -3.707 -10.378 -14.664  1.00  0.00
ATOM   1952  HG  SER   124      -3.901 -11.311 -14.779  1.00  0.00
ATOM   1953  C   SER   124      -5.925  -7.357 -14.918  1.00  0.00
ATOM   1954  O   SER   124      -6.079  -6.859 -16.030  1.00  0.00
ATOM   1955  N   ARG   125      -6.828  -7.229 -13.926  1.00  0.00
ATOM   1956  H   ARG   125      -6.638  -7.743 -13.077  1.00  0.00
ATOM   1957  CA  ARG   125      -8.079  -6.478 -14.016  1.00  0.00
ATOM   1958  HA  ARG   125      -8.616  -6.743 -14.927  1.00  0.00
ATOM   1959  CB  ARG   125      -8.972  -6.820 -12.799  1.00  0.00
ATOM   1960  HB2 ARG   125      -9.150  -7.894 -12.846  1.00  0.00
ATOM   1961  HB3 ARG   125      -8.380  -6.589 -11.914  1.00  0.00
ATOM   1962  CG  ARG   125     -10.323  -6.078 -12.722  1.00  0.00
ATOM   1963  HG2 ARG   125     -10.819  -6.396 -11.805  1.00  0.00
ATOM   1964  HG3 ARG   125     -10.107  -5.011 -12.666  1.00  0.00
ATOM   1965  CD  ARG   125     -11.241  -6.352 -13.922  1.00  0.00
ATOM   1966  HD2 ARG   125     -10.760  -5.989 -14.830  1.00  0.00
ATOM   1967  HD3 ARG   125     -11.410  -7.426 -14.005  1.00  0.00
ATOM   1968  NE  ARG   125     -12.540  -5.681 -13.777  1.00  0.00
ATOM   1969  HE  ARG   125     -12.816  -5.468 -12.829  1.00  0.00
ATOM   1970  CZ  ARG   125     -13.366  -5.332 -14.780  1.00  0.00
ATOM   1971  NH1 ARG   125     -13.067  -5.576 -16.063  1.00  0.00
ATOM   1972 HH11 ARG   125     -12.198  -6.035 -16.297  1.00  0.00
ATOM   1973 HH12 ARG   125     -13.711  -5.300 -16.790  1.00  0.00
ATOM   1974  NH2 ARG   125     -14.523  -4.729 -14.492  1.00  0.00
ATOM   1975 HH21 ARG   125     -14.766  -4.542 -13.530  1.00  0.00
ATOM   1976 HH22 ARG   125     -15.150  -4.463 -15.238  1.00  0.00
ATOM   1977  C   ARG   125      -7.834  -4.963 -14.121  1.00  0.00
ATOM   1978  O   ARG   125      -8.469  -4.319 -14.951  1.00  0.00
ATOM   1979  N   PHE   126      -6.897  -4.407 -13.334  1.00  0.00
ATOM   1980  H   PHE   126      -6.449  -5.009 -12.658  1.00  0.00
ATOM   1981  CA  PHE   126      -6.504  -2.994 -13.376  1.00  0.00
ATOM   1982  HA  PHE   126      -7.384  -2.355 -13.300  1.00  0.00
ATOM   1983  CB  PHE   126      -5.565  -2.684 -12.189  1.00  0.00
ATOM   1984  HB2 PHE   126      -4.934  -3.567 -12.088  1.00  0.00
ATOM   1985  HB3 PHE   126      -4.943  -1.818 -12.416  1.00  0.00
ATOM   1986  CG  PHE   126      -6.181  -2.431 -10.822  1.00  0.00
ATOM   1987  CD1 PHE   126      -7.570  -2.524 -10.578  1.00  0.00
ATOM   1988  HD1 PHE   126      -8.240  -2.863 -11.368  1.00  0.00
ATOM   1989  CE1 PHE   126      -8.089  -2.179  -9.315  1.00  0.00
ATOM   1990  HE1 PHE   126      -9.165  -2.219  -9.146  1.00  0.00
ATOM   1991  CZ  PHE   126      -7.227  -1.785  -8.275  1.00  0.00
ATOM   1992  HZ  PHE   126      -7.630  -1.538  -7.293  1.00  0.00
ATOM   1993  CE2 PHE   126      -5.841  -1.711  -8.506  1.00  0.00
ATOM   1994  HE2 PHE   126      -5.167  -1.417  -7.702  1.00  0.00
ATOM   1995  CD2 PHE   126      -5.326  -2.018  -9.779  1.00  0.00
ATOM   1996  HD2 PHE   126      -4.255  -1.938  -9.968  1.00  0.00
ATOM   1997  C   PHE   126      -5.788  -2.624 -14.686  1.00  0.00
ATOM   1998  O   PHE   126      -6.025  -1.538 -15.215  1.00  0.00
ATOM   1999  N   ARG   127      -4.958  -3.534 -15.225  1.00  0.00
ATOM   2000  H   ARG   127      -4.749  -4.344 -14.660  1.00  0.00
ATOM   2001  CA  ARG   127      -4.290  -3.400 -16.519  1.00  0.00
ATOM   2002  HA  ARG   127      -3.787  -2.436 -16.598  1.00  0.00
ATOM   2003  CB  ARG   127      -3.232  -4.521 -16.638  1.00  0.00
ATOM   2004  HB2 ARG   127      -2.486  -4.326 -15.868  1.00  0.00
ATOM   2005  HB3 ARG   127      -3.745  -5.457 -16.417  1.00  0.00
ATOM   2006  CG  ARG   127      -2.538  -4.627 -18.011  1.00  0.00
ATOM   2007  HG2 ARG   127      -3.270  -5.013 -18.721  1.00  0.00
ATOM   2008  HG3 ARG   127      -2.240  -3.621 -18.308  1.00  0.00
ATOM   2009  CD  ARG   127      -1.307  -5.541 -17.998  1.00  0.00
ATOM   2010  HD2 ARG   127      -0.814  -5.479 -18.968  1.00  0.00
ATOM   2011  HD3 ARG   127      -0.624  -5.198 -17.221  1.00  0.00
ATOM   2012  NE  ARG   127      -1.654  -6.946 -17.734  1.00  0.00
ATOM   2013  HE  ARG   127      -2.100  -7.413 -18.510  1.00  0.00
ATOM   2014  CZ  ARG   127      -1.442  -7.642 -16.601  1.00  0.00
ATOM   2015  NH1 ARG   127      -0.897  -7.091 -15.507  1.00  0.00
ATOM   2016 HH11 ARG   127      -0.629  -6.117 -15.516  1.00  0.00
ATOM   2017 HH12 ARG   127      -0.757  -7.652 -14.679  1.00  0.00
ATOM   2018  NH2 ARG   127      -1.790  -8.933 -16.568  1.00  0.00
ATOM   2019 HH21 ARG   127      -2.202  -9.363 -17.384  1.00  0.00
ATOM   2020 HH22 ARG   127      -1.639  -9.472 -15.727  1.00  0.00
ATOM   2021  C   ARG   127      -5.296  -3.435 -17.688  1.00  0.00
ATOM   2022  O   ARG   127      -5.211  -2.594 -18.582  1.00  0.00
ATOM   2023  N   MET   128      -6.259  -4.375 -17.653  1.00  0.00
ATOM   2024  H   MET   128      -6.205  -5.025 -16.882  1.00  0.00
ATOM   2025  CA  MET   128      -7.330  -4.553 -18.639  1.00  0.00
ATOM   2026  HA  MET   128      -6.920  -4.639 -19.645  1.00  0.00
ATOM   2027  CB  MET   128      -8.092  -5.857 -18.303  1.00  0.00
ATOM   2028  HB2 MET   128      -7.369  -6.669 -18.380  1.00  0.00
ATOM   2029  HB3 MET   128      -8.426  -5.765 -17.269  1.00  0.00
ATOM   2030  CG  MET   128      -9.302  -6.159 -19.208  1.00  0.00
ATOM   2031  HG2 MET   128     -10.062  -5.414 -18.971  1.00  0.00
ATOM   2032  HG3 MET   128      -8.965  -6.020 -20.235  1.00  0.00
ATOM   2033  SD  MET   128     -10.018  -7.817 -19.034  1.00  0.00
ATOM   2034  CE  MET   128     -10.455  -7.822 -17.279  1.00  0.00
ATOM   2035  HE1 MET   128     -11.164  -7.019 -17.078  1.00  0.00
ATOM   2036  HE2 MET   128     -10.908  -8.779 -17.019  1.00  0.00
ATOM   2037  HE3 MET   128      -9.557  -7.671 -16.680  1.00  0.00
ATOM   2038  C   MET   128      -8.304  -3.363 -18.667  1.00  0.00
ATOM   2039  O   MET   128      -8.746  -2.969 -19.745  1.00  0.00
ATOM   2040  N   MET   129      -8.621  -2.788 -17.496  1.00  0.00
ATOM   2041  H   MET   129      -8.204  -3.172 -16.660  1.00  0.00
ATOM   2042  CA  MET   129      -9.517  -1.643 -17.359  1.00  0.00
ATOM   2043  HA  MET   129     -10.400  -1.773 -17.984  1.00  0.00
ATOM   2044  CB  MET   129      -9.967  -1.526 -15.890  1.00  0.00
ATOM   2045  HB2 MET   129      -9.117  -1.776 -15.255  1.00  0.00
ATOM   2046  HB3 MET   129     -10.264  -0.493 -15.708  1.00  0.00
ATOM   2047  CG  MET   129     -11.138  -2.458 -15.566  1.00  0.00
ATOM   2048  HG2 MET   129     -11.904  -2.304 -16.326  1.00  0.00
ATOM   2049  HG3 MET   129     -10.771  -3.483 -15.624  1.00  0.00
ATOM   2050  SD  MET   129     -11.857  -2.176 -13.934  1.00  0.00
ATOM   2051  CE  MET   129     -12.768  -0.644 -14.251  1.00  0.00
ATOM   2052  HE1 MET   129     -13.505  -0.815 -15.036  1.00  0.00
ATOM   2053  HE2 MET   129     -13.275  -0.327 -13.340  1.00  0.00
ATOM   2054  HE3 MET   129     -12.073   0.133 -14.569  1.00  0.00
ATOM   2055  C   MET   129      -8.851  -0.318 -17.745  1.00  0.00
ATOM   2056  O   MET   129      -9.567   0.660 -17.954  1.00  0.00
ATOM   2057  N   ASN   130      -7.509  -0.270 -17.824  1.00  0.00
ATOM   2058  H   ASN   130      -7.022  -1.106 -17.534  1.00  0.00
ATOM   2059  CA  ASN   130      -6.717   0.917 -18.146  1.00  0.00
ATOM   2060  HA  ASN   130      -5.661   0.653 -18.198  1.00  0.00
ATOM   2061  CB  ASN   130      -7.151   1.507 -19.522  1.00  0.00
ATOM   2062  HB2 ASN   130      -7.596   0.712 -20.120  1.00  0.00
ATOM   2063  HB3 ASN   130      -7.900   2.273 -19.322  1.00  0.00
ATOM   2064  CG  ASN   130      -6.008   2.138 -20.321  1.00  0.00
ATOM   2065  OD1 ASN   130      -5.295   3.007 -19.827  1.00  0.00
ATOM   2066  ND2 ASN   130      -5.815   1.685 -21.561  1.00  0.00
ATOM   2067 HD21 ASN   130      -5.073   2.071 -22.127  1.00  0.00
ATOM   2068 HD22 ASN   130      -6.412   0.958 -21.928  1.00  0.00
ATOM   2069  C   ASN   130      -6.791   1.901 -16.961  1.00  0.00
ATOM   2070  O   ASN   130      -7.106   3.076 -17.155  1.00  0.00
ATOM   2071  N   LEU   131      -6.586   1.399 -15.725  1.00  0.00
ATOM   2072  H   LEU   131      -6.375   0.413 -15.661  1.00  0.00
ATOM   2073  CA  LEU   131      -6.699   2.166 -14.484  1.00  0.00
ATOM   2074  HA  LEU   131      -7.681   2.636 -14.432  1.00  0.00
ATOM   2075  CB  LEU   131      -6.525   1.246 -13.250  1.00  0.00
ATOM   2076  HB2 LEU   131      -7.299   0.487 -13.366  1.00  0.00
ATOM   2077  HB3 LEU   131      -5.544   0.772 -13.286  1.00  0.00
ATOM   2078  CG  LEU   131      -6.704   1.963 -11.884  1.00  0.00
ATOM   2079  HG  LEU   131      -6.045   2.831 -11.867  1.00  0.00
ATOM   2080  CD1 LEU   131      -8.150   2.415 -11.655  1.00  0.00
ATOM   2081 HD11 LEU   131      -8.809   1.547 -11.671  1.00  0.00
ATOM   2082 HD12 LEU   131      -8.227   2.911 -10.688  1.00  0.00
ATOM   2083 HD13 LEU   131      -8.444   3.109 -12.443  1.00  0.00
ATOM   2084  CD2 LEU   131      -6.256   1.079 -10.719  1.00  0.00
ATOM   2085 HD21 LEU   131      -5.202   0.826 -10.838  1.00  0.00
ATOM   2086 HD22 LEU   131      -6.396   1.615  -9.780  1.00  0.00
ATOM   2087 HD23 LEU   131      -6.849   0.165 -10.707  1.00  0.00
ATOM   2088  C   LEU   131      -5.656   3.288 -14.473  1.00  0.00
ATOM   2089  O   LEU   131      -4.457   3.032 -14.585  1.00  0.00
ATOM   2090  N   GLN   132      -6.144   4.527 -14.344  1.00  0.00
ATOM   2091  H   GLN   132      -7.145   4.620 -14.249  1.00  0.00
ATOM   2092  CA  GLN   132      -5.332   5.734 -14.307  1.00  0.00
ATOM   2093  HA  GLN   132      -4.478   5.651 -14.980  1.00  0.00
ATOM   2094  CB  GLN   132      -6.212   6.918 -14.769  1.00  0.00
ATOM   2095  HB2 GLN   132      -7.039   7.000 -14.064  1.00  0.00
ATOM   2096  HB3 GLN   132      -5.598   7.817 -14.715  1.00  0.00
ATOM   2097  CG  GLN   132      -6.770   6.761 -16.201  1.00  0.00
ATOM   2098  HG2 GLN   132      -7.400   5.872 -16.237  1.00  0.00
ATOM   2099  HG3 GLN   132      -7.371   7.641 -16.430  1.00  0.00
ATOM   2100  CD  GLN   132      -5.673   6.628 -17.263  1.00  0.00
ATOM   2101  OE1 GLN   132      -4.828   7.508 -17.404  1.00  0.00
ATOM   2102  NE2 GLN   132      -5.676   5.523 -18.009  1.00  0.00
ATOM   2103 HE21 GLN   132      -4.970   5.396 -18.720  1.00  0.00
ATOM   2104 HE22 GLN   132      -6.384   4.818 -17.859  1.00  0.00
ATOM   2105  C   GLN   132      -4.863   5.983 -12.868  1.00  0.00
ATOM   2106  O   GLN   132      -5.453   5.478 -11.910  1.00  0.00
ATOM   2107  N   GLY   133      -3.804   6.790 -12.717  1.00  0.00
ATOM   2108  H   GLY   133      -3.414   7.219 -13.544  1.00  0.00
ATOM   2109  CA  GLY   133      -3.184   7.083 -11.428  1.00  0.00
ATOM   2110  HA2 GLY   133      -3.033   6.144 -10.896  1.00  0.00
ATOM   2111  HA3 GLY   133      -2.219   7.557 -11.608  1.00  0.00
ATOM   2112  C   GLY   133      -4.042   8.012 -10.565  1.00  0.00
ATOM   2113  O   GLY   133      -3.997   7.912  -9.342  1.00  0.00
ATOM   2114  N   GLU   134      -4.880   8.845 -11.200  1.00  0.00
ATOM   2115  H   GLU   134      -4.819   8.838 -12.208  1.00  0.00
ATOM   2116  CA  GLU   134      -5.855   9.732 -10.572  1.00  0.00
ATOM   2117  HA  GLU   134      -5.391  10.292  -9.761  1.00  0.00
ATOM   2118  CB  GLU   134      -6.388  10.734 -11.623  1.00  0.00
ATOM   2119  HB2 GLU   134      -6.786  10.135 -12.442  1.00  0.00
ATOM   2120  HB3 GLU   134      -7.202  11.277 -11.142  1.00  0.00
ATOM   2121  CG  GLU   134      -5.354  11.740 -12.176  1.00  0.00
ATOM   2122  HG2 GLU   134      -5.937  12.505 -12.689  1.00  0.00
ATOM   2123  HG3 GLU   134      -4.843  12.185 -11.322  1.00  0.00
ATOM   2124  CD  GLU   134      -4.319  11.155 -13.141  1.00  0.00
ATOM   2125  OE1 GLU   134      -4.712  10.296 -13.961  1.00  0.00
ATOM   2126  OE2 GLU   134      -3.143  11.563 -13.024  1.00  0.00
ATOM   2127  C   GLU   134      -7.049   8.933 -10.013  1.00  0.00
ATOM   2128  O   GLU   134      -7.586   9.304  -8.970  1.00  0.00
ATOM   2129  N   GLU   135      -7.434   7.824 -10.673  1.00  0.00
ATOM   2130  H   GLU   135      -6.945   7.606 -11.529  1.00  0.00
ATOM   2131  CA  GLU   135      -8.486   6.911 -10.223  1.00  0.00
ATOM   2132  HA  GLU   135      -9.352   7.476  -9.877  1.00  0.00
ATOM   2133  CB  GLU   135      -8.924   6.005 -11.393  1.00  0.00
ATOM   2134  HB2 GLU   135      -8.024   5.549 -11.804  1.00  0.00
ATOM   2135  HB3 GLU   135      -9.567   5.229 -10.979  1.00  0.00
ATOM   2136  CG  GLU   135      -9.676   6.752 -12.509  1.00  0.00
ATOM   2137  HG2 GLU   135     -10.565   7.206 -12.072  1.00  0.00
ATOM   2138  HG3 GLU   135      -9.022   7.534 -12.895  1.00  0.00
ATOM   2139  CD  GLU   135     -10.088   5.822 -13.652  1.00  0.00
ATOM   2140  OE1 GLU   135      -9.223   5.045 -14.117  1.00  0.00
ATOM   2141  OE2 GLU   135     -11.269   5.898 -14.053  1.00  0.00
ATOM   2142  C   GLU   135      -7.970   6.004  -9.094  1.00  0.00
ATOM   2143  O   GLU   135      -8.711   5.750  -8.149  1.00  0.00
ATOM   2144  N   PHE   136      -6.706   5.550  -9.168  1.00  0.00
ATOM   2145  H   PHE   136      -6.218   5.752 -10.029  1.00  0.00
ATOM   2146  CA  PHE   136      -6.032   4.723  -8.165  1.00  0.00
ATOM   2147  HA  PHE   136      -6.594   3.806  -7.989  1.00  0.00
ATOM   2148  CB  PHE   136      -4.622   4.348  -8.677  1.00  0.00
ATOM   2149  HB2 PHE   136      -4.769   3.540  -9.393  1.00  0.00
ATOM   2150  HB3 PHE   136      -4.117   5.180  -9.168  1.00  0.00
ATOM   2151  CG  PHE   136      -3.665   3.822  -7.617  1.00  0.00
ATOM   2152  CD1 PHE   136      -3.956   2.630  -6.921  1.00  0.00
ATOM   2153  HD1 PHE   136      -4.820   2.028  -7.203  1.00  0.00
ATOM   2154  CE1 PHE   136      -3.127   2.219  -5.859  1.00  0.00
ATOM   2155  HE1 PHE   136      -3.368   1.312  -5.304  1.00  0.00
ATOM   2156  CZ  PHE   136      -1.992   2.974  -5.514  1.00  0.00
ATOM   2157  HZ  PHE   136      -1.346   2.645  -4.700  1.00  0.00
ATOM   2158  CE2 PHE   136      -1.690   4.153  -6.218  1.00  0.00
ATOM   2159  HE2 PHE   136      -0.808   4.737  -5.953  1.00  0.00
ATOM   2160  CD2 PHE   136      -2.527   4.579  -7.265  1.00  0.00
ATOM   2161  HD2 PHE   136      -2.298   5.496  -7.807  1.00  0.00
ATOM   2162  C   PHE   136      -5.971   5.390  -6.778  1.00  0.00
ATOM   2163  O   PHE   136      -6.314   4.743  -5.788  1.00  0.00
ATOM   2164  N   VAL   137      -5.543   6.664  -6.700  1.00  0.00
ATOM   2165  H   VAL   137      -5.219   7.114  -7.544  1.00  0.00
ATOM   2166  CA  VAL   137      -5.418   7.391  -5.433  1.00  0.00
ATOM   2167  HA  VAL   137      -5.020   6.815  -4.597  1.00  0.00
ATOM   2168  CB  VAL   137      -4.558   8.669  -5.608  1.00  0.00
ATOM   2169  HB  VAL   137      -4.536   9.201  -4.657  1.00  0.00
ATOM   2170  CG1 VAL   137      -3.124   8.333  -6.039  1.00  0.00
ATOM   2171 HG11 VAL   137      -3.145   7.801  -6.990  1.00  0.00
ATOM   2172 HG12 VAL   137      -2.552   9.254  -6.151  1.00  0.00
ATOM   2173 HG13 VAL   137      -2.654   7.705  -5.282  1.00  0.00
ATOM   2174  CG2 VAL   137      -5.163   9.752  -6.522  1.00  0.00
ATOM   2175 HG21 VAL   137      -6.120  10.078  -6.115  1.00  0.00
ATOM   2176 HG22 VAL   137      -4.484  10.603  -6.577  1.00  0.00
ATOM   2177 HG23 VAL   137      -5.314   9.343  -7.521  1.00  0.00
ATOM   2178  C   VAL   137      -6.789   7.720  -4.809  1.00  0.00
ATOM   2179  O   VAL   137      -6.889   7.783  -3.584  1.00  0.00
ATOM   2180  N   CYS   138      -7.844   7.858  -5.637  1.00  0.00
ATOM   2181  H   CYS   138      -7.645   7.869  -6.627  1.00  0.00
ATOM   2182  CA  CYS   138      -9.233   8.014  -5.207  1.00  0.00
ATOM   2183  HA  CYS   138      -9.303   8.790  -4.445  1.00  0.00
ATOM   2184  CB  CYS   138     -10.115   8.420  -6.408  1.00  0.00
ATOM   2185  HB2 CYS   138      -9.824   7.902  -7.322  1.00  0.00
ATOM   2186  HB3 CYS   138     -11.174   8.247  -6.214  1.00  0.00
ATOM   2187  SG  CYS   138      -9.951  10.192  -6.760  1.00  0.00
ATOM   2188  HG  CYS   138     -10.792  10.208  -7.790  1.00  0.00
ATOM   2189  C   CYS   138      -9.781   6.711  -4.595  1.00  0.00
ATOM   2190  O   CYS   138     -10.449   6.771  -3.567  1.00  0.00
ATOM   2191  N   LEU   139      -9.459   5.540  -5.177  1.00  0.00
ATOM   2192  H   LEU   139      -8.899   5.581  -6.017  1.00  0.00
ATOM   2193  CA  LEU   139      -9.870   4.223  -4.678  1.00  0.00
ATOM   2194  HA  LEU   139     -10.944   4.215  -4.492  1.00  0.00
ATOM   2195  CB  LEU   139      -9.541   3.131  -5.718  1.00  0.00
ATOM   2196  HB2 LEU   139      -8.511   3.356  -5.993  1.00  0.00
ATOM   2197  HB3 LEU   139      -9.585   2.148  -5.249  1.00  0.00
ATOM   2198  CG  LEU   139     -10.422   3.137  -6.980  1.00  0.00
ATOM   2199  HG  LEU   139     -10.426   4.136  -7.417  1.00  0.00
ATOM   2200  CD1 LEU   139      -9.860   2.136  -7.998  1.00  0.00
ATOM   2201 HD11 LEU   139      -9.856   1.137  -7.562  1.00  0.00
ATOM   2202 HD12 LEU   139     -10.483   2.139  -8.893  1.00  0.00
ATOM   2203 HD13 LEU   139      -8.842   2.420  -8.264  1.00  0.00
ATOM   2204  CD2 LEU   139     -11.908   2.854  -6.699  1.00  0.00
ATOM   2205 HD21 LEU   139     -12.302   3.615  -6.025  1.00  0.00
ATOM   2206 HD22 LEU   139     -12.466   2.875  -7.635  1.00  0.00
ATOM   2207 HD23 LEU   139     -12.010   1.872  -6.237  1.00  0.00
ATOM   2208  C   LEU   139      -9.174   3.837  -3.369  1.00  0.00
ATOM   2209  O   LEU   139      -9.802   3.218  -2.513  1.00  0.00
ATOM   2210  N   LYS   140      -7.902   4.229  -3.197  1.00  0.00
ATOM   2211  H   LYS   140      -7.452   4.699  -3.970  1.00  0.00
ATOM   2212  CA  LYS   140      -7.129   4.003  -1.979  1.00  0.00
ATOM   2213  HA  LYS   140      -7.187   2.961  -1.665  1.00  0.00
ATOM   2214  CB  LYS   140      -5.660   4.344  -2.283  1.00  0.00
ATOM   2215  HB2 LYS   140      -5.409   3.890  -3.242  1.00  0.00
ATOM   2216  HB3 LYS   140      -5.585   5.428  -2.365  1.00  0.00
ATOM   2217  CG  LYS   140      -4.683   3.843  -1.208  1.00  0.00
ATOM   2218  HG2 LYS   140      -5.169   3.943  -0.238  1.00  0.00
ATOM   2219  HG3 LYS   140      -4.477   2.791  -1.404  1.00  0.00
ATOM   2220  CD  LYS   140      -3.370   4.627  -1.203  1.00  0.00
ATOM   2221  HD2 LYS   140      -3.634   5.683  -1.263  1.00  0.00
ATOM   2222  HD3 LYS   140      -2.888   4.427  -0.246  1.00  0.00
ATOM   2223  CE  LYS   140      -2.412   4.278  -2.337  1.00  0.00
ATOM   2224  HE2 LYS   140      -2.189   3.212  -2.303  1.00  0.00
ATOM   2225  HE3 LYS   140      -2.882   4.520  -3.290  1.00  0.00
ATOM   2226  NZ  LYS   140      -1.165   5.043  -2.197  1.00  0.00
ATOM   2227  HZ1 LYS   140      -0.730   4.818  -1.314  1.00  0.00
ATOM   2228  HZ2 LYS   140      -0.538   4.805  -2.952  1.00  0.00
ATOM   2229  HZ3 LYS   140      -1.371   6.031  -2.229  1.00  0.00
ATOM   2230  C   LYS   140      -7.653   4.878  -0.821  1.00  0.00
ATOM   2231  O   LYS   140      -7.675   4.424   0.322  1.00  0.00
ATOM   2232  N   SER   141      -8.122   6.102  -1.124  1.00  0.00
ATOM   2233  H   SER   141      -8.040   6.400  -2.086  1.00  0.00
ATOM   2234  CA  SER   141      -8.735   7.020  -0.164  1.00  0.00
ATOM   2235  HA  SER   141      -8.139   7.072   0.747  1.00  0.00
ATOM   2236  CB  SER   141      -8.809   8.425  -0.784  1.00  0.00
ATOM   2237  HB2 SER   141      -9.254   8.366  -1.777  1.00  0.00
ATOM   2238  HB3 SER   141      -9.415   9.074  -0.153  1.00  0.00
ATOM   2239  OG  SER   141      -7.507   8.951  -0.884  1.00  0.00
ATOM   2240  HG  SER   141      -7.545   9.829  -1.271  1.00  0.00
ATOM   2241  C   SER   141     -10.157   6.580   0.217  1.00  0.00
ATOM   2242  O   SER   141     -10.557   6.790   1.362  1.00  0.00
ATOM   2243  N   ILE   142     -10.896   5.928  -0.704  1.00  0.00
ATOM   2244  H   ILE   142     -10.581   5.976  -1.662  1.00  0.00
ATOM   2245  CA  ILE   142     -12.177   5.273  -0.426  1.00  0.00
ATOM   2246  HA  ILE   142     -12.819   5.920   0.172  1.00  0.00
ATOM   2247  CB  ILE   142     -12.918   4.878  -1.740  1.00  0.00
ATOM   2248  HB  ILE   142     -12.178   4.443  -2.412  1.00  0.00
ATOM   2249  CG2 ILE   142     -14.074   3.870  -1.523  1.00  0.00
ATOM   2250 HG21 ILE   142     -14.814   4.304  -0.851  1.00  0.00
ATOM   2251 HG22 ILE   142     -14.543   3.642  -2.480  1.00  0.00
ATOM   2252 HG23 ILE   142     -13.680   2.953  -1.085  1.00  0.00
ATOM   2253  CG1 ILE   142     -13.472   6.137  -2.445  1.00  0.00
ATOM   2254 HG12 ILE   142     -14.365   6.442  -1.899  1.00  0.00
ATOM   2255 HG13 ILE   142     -12.711   6.913  -2.358  1.00  0.00
ATOM   2256  CD1 ILE   142     -13.823   5.929  -3.926  1.00  0.00
ATOM   2257 HD11 ILE   142     -14.584   5.154  -4.014  1.00  0.00
ATOM   2258 HD12 ILE   142     -14.204   6.861  -4.344  1.00  0.00
ATOM   2259 HD13 ILE   142     -12.930   5.625  -4.472  1.00  0.00
ATOM   2260  C   ILE   142     -11.972   4.080   0.522  1.00  0.00
ATOM   2261  O   ILE   142     -12.726   3.982   1.482  1.00  0.00
ATOM   2262  N   ILE   143     -10.954   3.221   0.307  1.00  0.00
ATOM   2263  H   ILE   143     -10.488   3.290  -0.586  1.00  0.00
ATOM   2264  CA  ILE   143     -10.584   2.113   1.204  1.00  0.00
ATOM   2265  HA  ILE   143     -11.426   1.448   1.394  1.00  0.00
ATOM   2266  CB  ILE   143      -9.395   1.291   0.615  1.00  0.00
ATOM   2267  HB  ILE   143      -8.666   2.002   0.226  1.00  0.00
ATOM   2268  CG2 ILE   143      -8.712   0.369   1.651  1.00  0.00
ATOM   2269 HG21 ILE   143      -9.440  -0.343   2.040  1.00  0.00
ATOM   2270 HG22 ILE   143      -7.895  -0.172   1.174  1.00  0.00
ATOM   2271 HG23 ILE   143      -8.319   0.971   2.470  1.00  0.00
ATOM   2272  CG1 ILE   143      -9.834   0.447  -0.603  1.00  0.00
ATOM   2273 HG12 ILE   143     -10.432  -0.382  -0.224  1.00  0.00
ATOM   2274 HG13 ILE   143     -10.455   1.084  -1.232  1.00  0.00
ATOM   2275  CD1 ILE   143      -8.661  -0.103  -1.431  1.00  0.00
ATOM   2276 HD11 ILE   143      -8.040  -0.741  -0.803  1.00  0.00
ATOM   2277 HD12 ILE   143      -9.048  -0.684  -2.268  1.00  0.00
ATOM   2278 HD13 ILE   143      -8.063   0.726  -1.810  1.00  0.00
ATOM   2279  C   ILE   143     -10.326   2.599   2.646  1.00  0.00
ATOM   2280  O   ILE   143     -10.893   2.035   3.579  1.00  0.00
ATOM   2281  N   LEU   144      -9.511   3.655   2.825  1.00  0.00
ATOM   2282  H   LEU   144      -9.063   4.032   2.002  1.00  0.00
ATOM   2283  CA  LEU   144      -9.174   4.237   4.128  1.00  0.00
ATOM   2284  HA  LEU   144      -8.741   3.479   4.781  1.00  0.00
ATOM   2285  CB  LEU   144      -8.141   5.369   3.934  1.00  0.00
ATOM   2286  HB2 LEU   144      -7.279   4.826   3.547  1.00  0.00
ATOM   2287  HB3 LEU   144      -8.502   6.064   3.176  1.00  0.00
ATOM   2288  CG  LEU   144      -7.727   6.158   5.204  1.00  0.00
ATOM   2289  HG  LEU   144      -8.631   6.531   5.685  1.00  0.00
ATOM   2290  CD1 LEU   144      -6.946   5.279   6.193  1.00  0.00
ATOM   2291 HD11 LEU   144      -6.042   4.906   5.712  1.00  0.00
ATOM   2292 HD12 LEU   144      -6.675   5.869   7.068  1.00  0.00
ATOM   2293 HD13 LEU   144      -7.567   4.438   6.501  1.00  0.00
ATOM   2294  CD2 LEU   144      -6.934   7.422   4.845  1.00  0.00
ATOM   2295 HD21 LEU   144      -7.547   8.071   4.220  1.00  0.00
ATOM   2296 HD22 LEU   144      -6.660   7.951   5.758  1.00  0.00
ATOM   2297 HD23 LEU   144      -6.031   7.143   4.302  1.00  0.00
ATOM   2298  C   LEU   144     -10.397   4.754   4.898  1.00  0.00
ATOM   2299  O   LEU   144     -10.447   4.593   6.113  1.00  0.00
ATOM   2300  N   LEU   145     -11.363   5.376   4.211  1.00  0.00
ATOM   2301  H   LEU   145     -11.290   5.409   3.204  1.00  0.00
ATOM   2302  CA  LEU   145     -12.509   6.020   4.843  1.00  0.00
ATOM   2303  HA  LEU   145     -12.263   6.365   5.847  1.00  0.00
ATOM   2304  CB  LEU   145     -12.891   7.242   3.982  1.00  0.00
ATOM   2305  HB2 LEU   145     -12.959   6.842   2.970  1.00  0.00
ATOM   2306  HB3 LEU   145     -13.866   7.619   4.289  1.00  0.00
ATOM   2307  CG  LEU   145     -11.860   8.394   4.012  1.00  0.00
ATOM   2308  HG  LEU   145     -10.869   7.997   3.792  1.00  0.00
ATOM   2309  CD1 LEU   145     -12.231   9.449   2.965  1.00  0.00
ATOM   2310 HD11 LEU   145     -13.222   9.846   3.184  1.00  0.00
ATOM   2311 HD12 LEU   145     -11.502  10.259   2.990  1.00  0.00
ATOM   2312 HD13 LEU   145     -12.234   8.994   1.975  1.00  0.00
ATOM   2313  CD2 LEU   145     -11.720   9.045   5.400  1.00  0.00
ATOM   2314 HD21 LEU   145     -11.397   8.295   6.123  1.00  0.00
ATOM   2315 HD22 LEU   145     -10.982   9.846   5.354  1.00  0.00
ATOM   2316 HD23 LEU   145     -12.682   9.456   5.708  1.00  0.00
ATOM   2317  C   LEU   145     -13.724   5.083   4.966  1.00  0.00
ATOM   2318  O   LEU   145     -14.517   5.275   5.883  1.00  0.00
ATOM   2319  N   ASN   146     -13.880   4.081   4.084  1.00  0.00
ATOM   2320  H   ASN   146     -13.120   3.910   3.442  1.00  0.00
ATOM   2321  CA  ASN   146     -15.060   3.212   4.012  1.00  0.00
ATOM   2322  HA  ASN   146     -15.943   3.716   4.406  1.00  0.00
ATOM   2323  CB  ASN   146     -15.309   2.870   2.521  1.00  0.00
ATOM   2324  HB2 ASN   146     -15.309   3.815   1.977  1.00  0.00
ATOM   2325  HB3 ASN   146     -14.495   2.243   2.158  1.00  0.00
ATOM   2326  CG  ASN   146     -16.636   2.152   2.255  1.00  0.00
ATOM   2327  OD1 ASN   146     -17.704   2.725   2.446  1.00  0.00
ATOM   2328  ND2 ASN   146     -16.567   0.884   1.842  1.00  0.00
ATOM   2329 HD21 ASN   146     -17.416   0.370   1.654  1.00  0.00
ATOM   2330 HD22 ASN   146     -15.666   0.444   1.719  1.00  0.00
ATOM   2331  C   ASN   146     -14.871   1.885   4.770  1.00  0.00
ATOM   2332  O   ASN   146     -15.867   1.346   5.250  1.00  0.00
ATOM   2333  N   SER   147     -13.654   1.317   4.850  1.00  0.00
ATOM   2334  H   SER   147     -12.852   1.823   4.503  1.00  0.00
ATOM   2335  CA  SER   147     -13.455  -0.057   5.336  1.00  0.00
ATOM   2336  HA  SER   147     -14.135  -0.732   4.817  1.00  0.00
ATOM   2337  CB  SER   147     -12.010  -0.521   5.080  1.00  0.00
ATOM   2338  HB2 SER   147     -11.320   0.271   5.371  1.00  0.00
ATOM   2339  HB3 SER   147     -11.808  -1.414   5.672  1.00  0.00
ATOM   2340  OG  SER   147     -11.837  -0.815   3.712  1.00  0.00
ATOM   2341  HG  SER   147     -10.934  -1.104   3.558  1.00  0.00
ATOM   2342  C   SER   147     -13.809  -0.272   6.819  1.00  0.00
ATOM   2343  O   SER   147     -14.183  -1.384   7.184  1.00  0.00
ATOM   2344  N   GLY   148     -13.737   0.782   7.646  1.00  0.00
ATOM   2345  H   GLY   148     -13.493   1.661   7.213  1.00  0.00
ATOM   2346  CA  GLY   148     -13.976   0.762   9.085  1.00  0.00
ATOM   2347  HA2 GLY   148     -14.156  -0.273   9.375  1.00  0.00
ATOM   2348  HA3 GLY   148     -13.072   1.124   9.575  1.00  0.00
ATOM   2349  C   GLY   148     -15.165   1.621   9.535  1.00  0.00
ATOM   2350  O   GLY   148     -15.466   1.619  10.728  1.00  0.00
ATOM   2351  N   VAL   149     -15.850   2.344   8.624  1.00  0.00
ATOM   2352  H   VAL   149     -15.519   2.321   7.670  1.00  0.00
ATOM   2353  CA  VAL   149     -16.971   3.242   8.953  1.00  0.00
ATOM   2354  HA  VAL   149     -16.776   3.908   9.794  1.00  0.00
ATOM   2355  CB  VAL   149     -17.362   4.104   7.716  1.00  0.00
ATOM   2356  HB  VAL   149     -16.432   4.486   7.295  1.00  0.00
ATOM   2357  CG1 VAL   149     -18.151   3.356   6.623  1.00  0.00
ATOM   2358 HG11 VAL   149     -19.081   2.974   7.043  1.00  0.00
ATOM   2359 HG12 VAL   149     -18.376   4.040   5.805  1.00  0.00
ATOM   2360 HG13 VAL   149     -17.554   2.525   6.248  1.00  0.00
ATOM   2361  CG2 VAL   149     -18.136   5.375   8.115  1.00  0.00
ATOM   2362 HG21 VAL   149     -17.517   5.986   8.772  1.00  0.00
ATOM   2363 HG22 VAL   149     -18.387   5.944   7.220  1.00  0.00
ATOM   2364 HG23 VAL   149     -19.052   5.095   8.636  1.00  0.00
ATOM   2365  C   VAL   149     -18.199   2.501   9.520  1.00  0.00
ATOM   2366  O   VAL   149     -18.912   3.052  10.359  1.00  0.00
ATOM   2367  N   TYR   150     -18.426   1.252   9.078  1.00  0.00
ATOM   2368  H   TYR   150     -17.738   0.866   8.448  1.00  0.00
ATOM   2369  CA  TYR   150     -19.575   0.422   9.444  1.00  0.00
ATOM   2370  HA  TYR   150     -20.474   1.030   9.547  1.00  0.00
ATOM   2371  CB  TYR   150     -19.808  -0.620   8.322  1.00  0.00
ATOM   2372  HB2 TYR   150     -18.968  -1.314   8.352  1.00  0.00
ATOM   2373  HB3 TYR   150     -20.725  -1.148   8.584  1.00  0.00
ATOM   2374  CG  TYR   150     -19.938  -0.043   6.921  1.00  0.00
ATOM   2375  CD1 TYR   150     -21.025   0.796   6.602  1.00  0.00
ATOM   2376  HD1 TYR   150     -21.775   1.021   7.360  1.00  0.00
ATOM   2377  CE1 TYR   150     -21.144   1.342   5.310  1.00  0.00
ATOM   2378  HE1 TYR   150     -21.992   1.982   5.066  1.00  0.00
ATOM   2379  CZ  TYR   150     -20.174   1.055   4.331  1.00  0.00
ATOM   2380  OH  TYR   150     -20.292   1.599   3.087  1.00  0.00
ATOM   2381  HH  TYR   150     -21.068   2.156   2.993  1.00  0.00
ATOM   2382  CE2 TYR   150     -19.085   0.216   4.644  1.00  0.00
ATOM   2383  HE2 TYR   150     -18.334  -0.008   3.887  1.00  0.00
ATOM   2384  CD2 TYR   150     -18.968  -0.333   5.936  1.00  0.00
ATOM   2385  HD2 TYR   150     -18.127  -0.983   6.178  1.00  0.00
ATOM   2386  C   TYR   150     -19.352  -0.338  10.769  1.00  0.00
ATOM   2387  O   TYR   150     -20.243  -1.072  11.193  1.00  0.00
ATOM   2388  N   THR   151     -18.189  -0.162  11.423  1.00  0.00
ATOM   2389  H   THR   151     -17.510   0.396  10.925  1.00  0.00
ATOM   2390  CA  THR   151     -17.758  -0.860  12.638  1.00  0.00
ATOM   2391  HA  THR   151     -18.582  -1.243  13.240  1.00  0.00
ATOM   2392  CB  THR   151     -16.797  -2.035  12.308  1.00  0.00
ATOM   2393  HB  THR   151     -16.434  -2.425  13.259  1.00  0.00
ATOM   2394  CG2 THR   151     -17.437  -3.174  11.499  1.00  0.00
ATOM   2395 HG21 THR   151     -17.800  -2.785  10.548  1.00  0.00
ATOM   2396 HG22 THR   151     -16.695  -3.951  11.314  1.00  0.00
ATOM   2397 HG23 THR   151     -18.271  -3.595  12.061  1.00  0.00
ATOM   2398  OG1 THR   151     -15.632  -1.563  11.657  1.00  0.00
ATOM   2399  HG1 THR   151     -15.052  -2.303  11.462  1.00  0.00
ATOM   2400  C   THR   151     -17.250   0.087  13.738  1.00  0.00
ATOM   2401  O   THR   151     -16.560  -0.371  14.649  1.00  0.00
ATOM   2402  N   PHE   152     -17.613   1.384  13.707  1.00  0.00
ATOM   2403  H   PHE   152     -18.110   1.732  12.900  1.00  0.00
ATOM   2404  CA  PHE   152     -17.322   2.317  14.800  1.00  0.00
ATOM   2405  HA  PHE   152     -16.268   2.250  15.068  1.00  0.00
ATOM   2406  CB  PHE   152     -17.632   3.766  14.381  1.00  0.00
ATOM   2407  HB2 PHE   152     -18.555   3.749  13.802  1.00  0.00
ATOM   2408  HB3 PHE   152     -17.766   4.398  15.259  1.00  0.00
ATOM   2409  CG  PHE   152     -16.590   4.443  13.515  1.00  0.00
ATOM   2410  CD1 PHE   152     -15.226   4.424  13.877  1.00  0.00
ATOM   2411  HD1 PHE   152     -14.912   3.914  14.787  1.00  0.00
ATOM   2412  CE1 PHE   152     -14.272   5.063  13.064  1.00  0.00
ATOM   2413  HE1 PHE   152     -13.216   5.016  13.329  1.00  0.00
ATOM   2414  CZ  PHE   152     -14.677   5.760  11.913  1.00  0.00
ATOM   2415  HZ  PHE   152     -13.942   6.270  11.291  1.00  0.00
ATOM   2416  CE2 PHE   152     -16.038   5.797  11.566  1.00  0.00
ATOM   2417  HE2 PHE   152     -16.352   6.344  10.677  1.00  0.00
ATOM   2418  CD2 PHE   152     -16.992   5.135  12.357  1.00  0.00
ATOM   2419  HD2 PHE   152     -18.044   5.157  12.074  1.00  0.00
ATOM   2420  C   PHE   152     -18.176   1.984  16.030  1.00  0.00
ATOM   2421  O   PHE   152     -19.401   1.891  15.931  1.00  0.00
ATOM   2422  N   LEU   153     -17.480   1.809  17.166  1.00  0.00
ATOM   2423  H   LEU   153     -16.484   1.835  16.999  1.00  0.00
ATOM   2424  CA  LEU   153     -17.950   1.444  18.502  1.00  0.00
ATOM   2425  HA  LEU   153     -18.292   0.409  18.526  1.00  0.00
ATOM   2426  CB  LEU   153     -16.765   1.597  19.490  1.00  0.00
ATOM   2427  HB2 LEU   153     -16.064   0.843  19.133  1.00  0.00
ATOM   2428  HB3 LEU   153     -16.327   2.587  19.365  1.00  0.00
ATOM   2429  CG  LEU   153     -17.067   1.352  20.988  1.00  0.00
ATOM   2430  HG  LEU   153     -17.834   2.061  21.299  1.00  0.00
ATOM   2431  CD1 LEU   153     -17.554  -0.080  21.257  1.00  0.00
ATOM   2432 HD11 LEU   153     -16.787  -0.790  20.947  1.00  0.00
ATOM   2433 HD12 LEU   153     -17.753  -0.203  22.322  1.00  0.00
ATOM   2434 HD13 LEU   153     -18.469  -0.265  20.694  1.00  0.00
ATOM   2435  CD2 LEU   153     -15.835   1.681  21.843  1.00  0.00
ATOM   2436 HD21 LEU   153     -15.563   2.727  21.702  1.00  0.00
ATOM   2437 HD22 LEU   153     -16.064   1.504  22.894  1.00  0.00
ATOM   2438 HD23 LEU   153     -15.002   1.046  21.541  1.00  0.00
ATOM   2439  C   LEU   153     -19.232   2.163  18.946  1.00  0.00
ATOM   2440  O   LEU   153     -20.309   1.569  18.961  1.00  0.00
ATOM   2441  N   SER   154     -19.088   3.443  19.312  1.00  0.00
ATOM   2442  H   SER   154     -18.169   3.843  19.188  1.00  0.00
ATOM   2443  CA  SER   154     -20.140   4.286  19.866  1.00  0.00
ATOM   2444  HA  SER   154     -20.693   3.764  20.646  1.00  0.00
ATOM   2445  CB  SER   154     -19.467   5.528  20.486  1.00  0.00
ATOM   2446  HB2 SER   154     -18.696   5.897  19.809  1.00  0.00
ATOM   2447  HB3 SER   154     -20.216   6.305  20.641  1.00  0.00
ATOM   2448  OG  SER   154     -18.881   5.185  21.725  1.00  0.00
ATOM   2449  HG  SER   154     -18.464   5.960  22.107  1.00  0.00
ATOM   2450  C   SER   154     -21.135   4.733  18.783  1.00  0.00
ATOM   2451  O   SER   154     -20.842   4.691  17.587  1.00  0.00
ATOM   2452  N   SER   155     -22.309   5.190  19.234  1.00  0.00
ATOM   2453  H   SER   155     -22.514   4.958  20.195  1.00  0.00
ATOM   2454  CA  SER   155     -23.370   5.784  18.423  1.00  0.00
ATOM   2455  HA  SER   155     -22.952   6.179  17.497  1.00  0.00
ATOM   2456  CB  SER   155     -24.434   4.723  18.070  1.00  0.00
ATOM   2457  HB2 SER   155     -23.926   3.856  17.646  1.00  0.00
ATOM   2458  HB3 SER   155     -24.945   4.432  18.988  1.00  0.00
ATOM   2459  OG  SER   155     -25.379   5.216  17.141  1.00  0.00
ATOM   2460  HG  SER   155     -26.023   4.531  16.946  1.00  0.00
ATOM   2461  C   SER   155     -23.874   7.085  19.074  1.00  0.00
ATOM   2462  O   SER   155     -25.028   7.475  18.901  1.00  0.00
ATOM   2463  N   THR   156     -22.975   7.767  19.804  1.00  0.00
ATOM   2464  H   THR   156     -22.105   7.279  19.960  1.00  0.00
ATOM   2465  CA  THR   156     -23.141   9.094  20.395  1.00  0.00
ATOM   2466  HA  THR   156     -24.075   9.232  20.940  1.00  0.00
ATOM   2467  CB  THR   156     -21.956   9.343  21.369  1.00  0.00
ATOM   2468  HB  THR   156     -22.063  10.354  21.762  1.00  0.00
ATOM   2469  CG2 THR   156     -21.901   8.343  22.535  1.00  0.00
ATOM   2470 HG21 THR   156     -21.794   7.332  22.142  1.00  0.00
ATOM   2471 HG22 THR   156     -21.050   8.576  23.175  1.00  0.00
ATOM   2472 HG23 THR   156     -22.821   8.411  23.116  1.00  0.00
ATOM   2473  OG1 THR   156     -20.708   9.347  20.694  1.00  0.00
ATOM   2474  HG1 THR   156     -20.003   9.503  21.326  1.00  0.00
ATOM   2475  C   THR   156     -23.177  10.176  19.300  1.00  0.00
ATOM   2476  O   THR   156     -22.866   9.901  18.140  1.00  0.00
ATOM   2477  N   LEU   157     -23.529  11.417  19.681  1.00  0.00
ATOM   2478  H   LEU   157     -23.822  11.521  20.642  1.00  0.00
ATOM   2479  CA  LEU   157     -23.583  12.594  18.805  1.00  0.00
ATOM   2480  HA  LEU   157     -24.324  12.448  18.019  1.00  0.00
ATOM   2481  CB  LEU   157     -23.984  13.836  19.639  1.00  0.00
ATOM   2482  HB2 LEU   157     -24.536  13.399  20.471  1.00  0.00
ATOM   2483  HB3 LEU   157     -23.083  14.320  20.016  1.00  0.00
ATOM   2484  CG  LEU   157     -24.872  14.883  18.924  1.00  0.00
ATOM   2485  HG  LEU   157     -25.857  14.454  18.741  1.00  0.00
ATOM   2486  CD1 LEU   157     -25.014  16.136  19.800  1.00  0.00
ATOM   2487 HD11 LEU   157     -24.029  16.566  19.983  1.00  0.00
ATOM   2488 HD12 LEU   157     -25.640  16.868  19.290  1.00  0.00
ATOM   2489 HD13 LEU   157     -25.474  15.865  20.751  1.00  0.00
ATOM   2490  CD2 LEU   157     -24.392  15.285  17.521  1.00  0.00
ATOM   2491 HD21 LEU   157     -24.366  14.404  16.879  1.00  0.00
ATOM   2492 HD22 LEU   157     -25.076  16.022  17.100  1.00  0.00
ATOM   2493 HD23 LEU   157     -23.392  15.715  17.588  1.00  0.00
ATOM   2494  C   LEU   157     -22.245  12.826  18.078  1.00  0.00
ATOM   2495  O   LEU   157     -22.239  13.059  16.872  1.00  0.00
ATOM   2496  N   LYS   158     -21.120  12.682  18.802  1.00  0.00
ATOM   2497  H   LYS   158     -21.240  12.523  19.792  1.00  0.00
ATOM   2498  CA  LYS   158     -19.763  12.802  18.280  1.00  0.00
ATOM   2499  HA  LYS   158     -19.629  13.763  17.783  1.00  0.00
ATOM   2500  CB  LYS   158     -18.763  12.709  19.449  1.00  0.00
ATOM   2501  HB2 LYS   158     -19.194  13.244  20.295  1.00  0.00
ATOM   2502  HB3 LYS   158     -18.651  11.655  19.705  1.00  0.00
ATOM   2503  CG  LYS   158     -17.385  13.304  19.114  1.00  0.00
ATOM   2504  HG2 LYS   158     -17.016  12.812  18.214  1.00  0.00
ATOM   2505  HG3 LYS   158     -17.516  14.368  18.918  1.00  0.00
ATOM   2506  CD  LYS   158     -16.373  13.115  20.251  1.00  0.00
ATOM   2507  HD2 LYS   158     -16.868  13.368  21.189  1.00  0.00
ATOM   2508  HD3 LYS   158     -16.077  12.066  20.269  1.00  0.00
ATOM   2509  CE  LYS   158     -15.129  13.994  20.076  1.00  0.00
ATOM   2510  HE2 LYS   158     -14.729  13.834  19.075  1.00  0.00
ATOM   2511  HE3 LYS   158     -15.423  15.038  20.186  1.00  0.00
ATOM   2512  NZ  LYS   158     -14.098  13.667  21.075  1.00  0.00
ATOM   2513  HZ1 LYS   158     -13.825  12.700  20.973  1.00  0.00
ATOM   2514  HZ2 LYS   158     -13.293  14.261  20.935  1.00  0.00
ATOM   2515  HZ3 LYS   158     -14.469  13.816  22.003  1.00  0.00
ATOM   2516  C   LYS   158     -19.457  11.738  17.212  1.00  0.00
ATOM   2517  O   LYS   158     -18.915  12.085  16.171  1.00  0.00
ATOM   2518  N   SER   159     -19.853  10.470  17.426  1.00  0.00
ATOM   2519  H   SER   159     -20.275  10.256  18.318  1.00  0.00
ATOM   2520  CA  SER   159     -19.662   9.377  16.467  1.00  0.00
ATOM   2521  HA  SER   159     -18.633   9.357  16.108  1.00  0.00
ATOM   2522  CB  SER   159     -19.965   8.039  17.171  1.00  0.00
ATOM   2523  HB2 SER   159     -19.341   7.966  18.062  1.00  0.00
ATOM   2524  HB3 SER   159     -21.015   8.029  17.462  1.00  0.00
ATOM   2525  OG  SER   159     -19.702   6.940  16.319  1.00  0.00
ATOM   2526  HG  SER   159     -19.899   6.122  16.782  1.00  0.00
ATOM   2527  C   SER   159     -20.545   9.531  15.210  1.00  0.00
ATOM   2528  O   SER   159     -20.106   9.177  14.118  1.00  0.00
ATOM   2529  N   LEU   160     -21.758  10.097  15.345  1.00  0.00
ATOM   2530  H   LEU   160     -22.066  10.314  16.282  1.00  0.00
ATOM   2531  CA  LEU   160     -22.663  10.391  14.230  1.00  0.00
ATOM   2532  HA  LEU   160     -22.738   9.527  13.569  1.00  0.00
ATOM   2533  CB  LEU   160     -24.072  10.721  14.773  1.00  0.00
ATOM   2534  HB2 LEU   160     -23.883  11.471  15.541  1.00  0.00
ATOM   2535  HB3 LEU   160     -24.676  11.160  13.979  1.00  0.00
ATOM   2536  CG  LEU   160     -24.829   9.526  15.395  1.00  0.00
ATOM   2537  HG  LEU   160     -24.170   9.013  16.096  1.00  0.00
ATOM   2538  CD1 LEU   160     -26.083  10.015  16.135  1.00  0.00
ATOM   2539 HD11 LEU   160     -26.742  10.527  15.434  1.00  0.00
ATOM   2540 HD12 LEU   160     -26.606   9.162  16.568  1.00  0.00
ATOM   2541 HD13 LEU   160     -25.792  10.703  16.929  1.00  0.00
ATOM   2542  CD2 LEU   160     -25.205   8.456  14.356  1.00  0.00
ATOM   2543 HD21 LEU   160     -24.300   8.070  13.887  1.00  0.00
ATOM   2544 HD22 LEU   160     -25.734   7.641  14.849  1.00  0.00
ATOM   2545 HD23 LEU   160     -25.848   8.898  13.595  1.00  0.00
ATOM   2546  C   LEU   160     -22.165  11.572  13.376  1.00  0.00
ATOM   2547  O   LEU   160     -22.373  11.555  12.164  1.00  0.00
ATOM   2548  N   GLU   161     -21.465  12.551  13.979  1.00  0.00
ATOM   2549  H   GLU   161     -21.380  12.490  14.984  1.00  0.00
ATOM   2550  CA  GLU   161     -20.814  13.673  13.292  1.00  0.00
ATOM   2551  HA  GLU   161     -21.512  14.158  12.610  1.00  0.00
ATOM   2552  CB  GLU   161     -20.347  14.708  14.339  1.00  0.00
ATOM   2553  HB2 GLU   161     -19.882  14.155  15.155  1.00  0.00
ATOM   2554  HB3 GLU   161     -19.601  15.341  13.858  1.00  0.00
ATOM   2555  CG  GLU   161     -21.483  15.587  14.897  1.00  0.00
ATOM   2556  HG2 GLU   161     -21.812  16.225  14.077  1.00  0.00
ATOM   2557  HG3 GLU   161     -22.300  14.931  15.197  1.00  0.00
ATOM   2558  CD  GLU   161     -21.065  16.460  16.088  1.00  0.00
ATOM   2559  OE1 GLU   161     -20.037  16.151  16.731  1.00  0.00
ATOM   2560  OE2 GLU   161     -21.806  17.431  16.352  1.00  0.00
ATOM   2561  C   GLU   161     -19.580  13.195  12.503  1.00  0.00
ATOM   2562  O   GLU   161     -19.341  13.690  11.402  1.00  0.00
ATOM   2563  N   GLU   162     -18.828  12.217  13.041  1.00  0.00
ATOM   2564  H   GLU   162     -19.106  11.892  13.956  1.00  0.00
ATOM   2565  CA  GLU   162     -17.651  11.607  12.415  1.00  0.00
ATOM   2566  HA  GLU   162     -16.958  12.376  12.074  1.00  0.00
ATOM   2567  CB  GLU   162     -16.931  10.718  13.454  1.00  0.00
ATOM   2568  HB2 GLU   162     -17.672  10.024  13.851  1.00  0.00
ATOM   2569  HB3 GLU   162     -16.161  10.161  12.921  1.00  0.00
ATOM   2570  CG  GLU   162     -16.287  11.501  14.616  1.00  0.00
ATOM   2571  HG2 GLU   162     -16.986  12.295  14.877  1.00  0.00
ATOM   2572  HG3 GLU   162     -16.171  10.826  15.464  1.00  0.00
ATOM   2573  CD  GLU   162     -14.939  12.108  14.265  1.00  0.00
ATOM   2574  OE1 GLU   162     -13.936  11.368  14.347  1.00  0.00
ATOM   2575  OE2 GLU   162     -14.930  13.315  13.942  1.00  0.00
ATOM   2576  C   GLU   162     -18.053  10.750  11.203  1.00  0.00
ATOM   2577  O   GLU   162     -17.403  10.841  10.163  1.00  0.00
ATOM   2578  N   LYS   163     -19.150   9.978  11.311  1.00  0.00
ATOM   2579  H   LYS   163     -19.600   9.965  12.215  1.00  0.00
ATOM   2580  CA  LYS   163     -19.724   9.162  10.238  1.00  0.00
ATOM   2581  HA  LYS   163     -18.960   8.522   9.797  1.00  0.00
ATOM   2582  CB  LYS   163     -20.839   8.270  10.818  1.00  0.00
ATOM   2583  HB2 LYS   163     -21.441   8.886  11.486  1.00  0.00
ATOM   2584  HB3 LYS   163     -21.455   7.928   9.986  1.00  0.00
ATOM   2585  CG  LYS   163     -20.302   7.057  11.588  1.00  0.00
ATOM   2586  HG2 LYS   163     -19.824   6.385  10.875  1.00  0.00
ATOM   2587  HG3 LYS   163     -19.562   7.410  12.306  1.00  0.00
ATOM   2588  CD  LYS   163     -21.416   6.306  12.330  1.00  0.00
ATOM   2589  HD2 LYS   163     -21.919   7.010  12.993  1.00  0.00
ATOM   2590  HD3 LYS   163     -22.125   5.932  11.592  1.00  0.00
ATOM   2591  CE  LYS   163     -20.869   5.135  13.151  1.00  0.00
ATOM   2592  HE2 LYS   163     -20.388   4.434  12.468  1.00  0.00
ATOM   2593  HE3 LYS   163     -20.130   5.524  13.851  1.00  0.00
ATOM   2594  NZ  LYS   163     -21.933   4.442  13.896  1.00  0.00
ATOM   2595  HZ1 LYS   163     -22.618   4.081  13.247  1.00  0.00
ATOM   2596  HZ2 LYS   163     -21.533   3.679  14.423  1.00  0.00
ATOM   2597  HZ3 LYS   163     -22.378   5.091  14.529  1.00  0.00
ATOM   2598  C   LYS   163     -20.319  10.021   9.113  1.00  0.00
ATOM   2599  O   LYS   163     -20.135   9.689   7.943  1.00  0.00
ATOM   2600  N   ASP   164     -20.992  11.132   9.463  1.00  0.00
ATOM   2601  H   ASP   164     -21.183  11.249  10.448  1.00  0.00
ATOM   2602  CA  ASP   164     -21.538  12.116   8.529  1.00  0.00
ATOM   2603  HA  ASP   164     -22.175  11.628   7.791  1.00  0.00
ATOM   2604  CB  ASP   164     -22.388  13.146   9.313  1.00  0.00
ATOM   2605  HB2 ASP   164     -23.200  12.581   9.770  1.00  0.00
ATOM   2606  HB3 ASP   164     -21.768  13.586  10.094  1.00  0.00
ATOM   2607  CG  ASP   164     -22.970  14.258   8.438  1.00  0.00
ATOM   2608  OD1 ASP   164     -23.909  13.939   7.677  1.00  0.00
ATOM   2609  OD2 ASP   164     -22.453  15.393   8.518  1.00  0.00
ATOM   2610  C   ASP   164     -20.426  12.789   7.703  1.00  0.00
ATOM   2611  O   ASP   164     -20.555  12.900   6.485  1.00  0.00
ATOM   2612  N   HIP   165     -19.321  13.177   8.364  1.00  0.00
ATOM   2613  H   HIP   165     -19.349  13.101   9.371  1.00  0.00
ATOM   2614  CA  HIP   165     -18.128  13.750   7.746  1.00  0.00
ATOM   2615  HA  HIP   165     -18.397  14.606   7.127  1.00  0.00
ATOM   2616  CB  HIP   165     -17.155  14.223   8.846  1.00  0.00
ATOM   2617  HB2 HIP   165     -17.601  14.993   9.476  1.00  0.00
ATOM   2618  HB3 HIP   165     -16.892  13.361   9.459  1.00  0.00
ATOM   2619  CG  HIP   165     -15.858  14.791   8.321  1.00  0.00
ATOM   2620  ND1 HIP   165     -15.802  15.985   7.616  1.00  0.00
ATOM   2621  HD1 HIP   165     -16.572  16.603   7.402  1.00  0.00
ATOM   2622  CE1 HIP   165     -14.530  16.170   7.268  1.00  0.00
ATOM   2623  HE1 HIP   165     -14.291  17.068   6.698  1.00  0.00
ATOM   2624  NE2 HIP   165     -13.755  15.180   7.701  1.00  0.00
ATOM   2625  HE2 HIP   165     -12.758  15.073   7.578  1.00  0.00
ATOM   2626  CD2 HIP   165     -14.571  14.289   8.372  1.00  0.00
ATOM   2627  HD2 HIP   165     -14.146  13.389   8.816  1.00  0.00
ATOM   2628  C   HIP   165     -17.430  12.758   6.799  1.00  0.00
ATOM   2629  O   HIP   165     -17.067  13.153   5.696  1.00  0.00
ATOM   2630  N   ILE   166     -17.263  11.486   7.204  1.00  0.00
ATOM   2631  H   ILE   166     -17.484  11.287   8.169  1.00  0.00
ATOM   2632  CA  ILE   166     -16.671  10.417   6.391  1.00  0.00
ATOM   2633  HA  ILE   166     -15.713  10.714   5.963  1.00  0.00
ATOM   2634  CB  ILE   166     -16.478   9.139   7.256  1.00  0.00
ATOM   2635  HB  ILE   166     -17.364   9.040   7.884  1.00  0.00
ATOM   2636  CG2 ILE   166     -16.281   7.847   6.438  1.00  0.00
ATOM   2637 HG21 ILE   166     -15.395   7.945   5.810  1.00  0.00
ATOM   2638 HG22 ILE   166     -16.154   7.003   7.116  1.00  0.00
ATOM   2639 HG23 ILE   166     -17.155   7.678   5.809  1.00  0.00
ATOM   2640  CG1 ILE   166     -15.280   9.341   8.204  1.00  0.00
ATOM   2641 HG12 ILE   166     -14.377   9.215   7.607  1.00  0.00
ATOM   2642 HG13 ILE   166     -15.333  10.366   8.570  1.00  0.00
ATOM   2643  CD1 ILE   166     -15.245   8.377   9.392  1.00  0.00
ATOM   2644 HD11 ILE   166     -15.192   7.351   9.027  1.00  0.00
ATOM   2645 HD12 ILE   166     -14.370   8.589  10.007  1.00  0.00
ATOM   2646 HD13 ILE   166     -16.148   8.503   9.990  1.00  0.00
ATOM   2647  C   ILE   166     -17.485  10.159   5.114  1.00  0.00
ATOM   2648  O   ILE   166     -16.895  10.068   4.040  1.00  0.00
ATOM   2649  N   HIE   167     -18.821  10.085   5.226  1.00  0.00
ATOM   2650  H   HIE   167     -19.209  10.084   6.159  1.00  0.00
ATOM   2651  CA  HIE   167     -19.732   9.911   4.097  1.00  0.00
ATOM   2652  HA  HIE   167     -19.397   9.087   3.467  1.00  0.00
ATOM   2653  CB  HIE   167     -21.146   9.591   4.614  1.00  0.00
ATOM   2654  HB2 HIE   167     -21.404  10.261   5.434  1.00  0.00
ATOM   2655  HB3 HIE   167     -21.886   9.688   3.820  1.00  0.00
ATOM   2656  CG  HIE   167     -21.268   8.184   5.150  1.00  0.00
ATOM   2657  ND1 HIE   167     -21.973   7.871   6.299  1.00  0.00
ATOM   2658  CE1 HIE   167     -21.854   6.554   6.489  1.00  0.00
ATOM   2659  HE1 HIE   167     -22.344   6.159   7.379  1.00  0.00
ATOM   2660  NE2 HIE   167     -21.147   5.948   5.543  1.00  0.00
ATOM   2661  HE2 HIE   167     -20.901   4.976   5.420  1.00  0.00
ATOM   2662  CD2 HIE   167     -20.778   6.983   4.682  1.00  0.00
ATOM   2663  HD2 HIE   167     -20.186   6.767   3.793  1.00  0.00
ATOM   2664  C   HIE   167     -19.748  11.120   3.153  1.00  0.00
ATOM   2665  O   HIE   167     -19.774  10.913   1.945  1.00  0.00
ATOM   2666  N   ARG   168     -19.640  12.356   3.673  1.00  0.00
ATOM   2667  H   ARG   168     -19.694  12.440   4.678  1.00  0.00
ATOM   2668  CA  ARG   168     -19.501  13.581   2.879  1.00  0.00
ATOM   2669  HA  ARG   168     -20.307  13.647   2.148  1.00  0.00
ATOM   2670  CB  ARG   168     -19.569  14.816   3.800  1.00  0.00
ATOM   2671  HB2 ARG   168     -18.985  14.591   4.693  1.00  0.00
ATOM   2672  HB3 ARG   168     -19.110  15.648   3.266  1.00  0.00
ATOM   2673  CG  ARG   168     -20.997  15.196   4.206  1.00  0.00
ATOM   2674  HG2 ARG   168     -21.508  15.574   3.321  1.00  0.00
ATOM   2675  HG3 ARG   168     -21.498  14.293   4.556  1.00  0.00
ATOM   2676  CD  ARG   168     -21.032  16.263   5.312  1.00  0.00
ATOM   2677  HD2 ARG   168     -21.261  15.786   6.265  1.00  0.00
ATOM   2678  HD3 ARG   168     -20.058  16.748   5.374  1.00  0.00
ATOM   2679  NE  ARG   168     -22.051  17.286   5.041  1.00  0.00
ATOM   2680  HE  ARG   168     -21.701  18.181   4.730  1.00  0.00
ATOM   2681  CZ  ARG   168     -23.378  17.129   5.176  1.00  0.00
ATOM   2682  NH1 ARG   168     -23.912  15.981   5.612  1.00  0.00
ATOM   2683 HH11 ARG   168     -23.310  15.205   5.849  1.00  0.00
ATOM   2684 HH12 ARG   168     -24.914  15.896   5.702  1.00  0.00
ATOM   2685  NH2 ARG   168     -24.193  18.143   4.863  1.00  0.00
ATOM   2686 HH21 ARG   168     -23.805  19.014   4.529  1.00  0.00
ATOM   2687 HH22 ARG   168     -25.192  18.033   4.962  1.00  0.00
ATOM   2688  C   ARG   168     -18.194  13.614   2.070  1.00  0.00
ATOM   2689  O   ARG   168     -18.229  14.021   0.911  1.00  0.00
ATOM   2690  N   VAL   169     -17.065  13.162   2.645  1.00  0.00
ATOM   2691  H   VAL   169     -17.101  12.937   3.629  1.00  0.00
ATOM   2692  CA  VAL   169     -15.776  13.054   1.954  1.00  0.00
ATOM   2693  HA  VAL   169     -15.575  13.935   1.344  1.00  0.00
ATOM   2694  CB  VAL   169     -14.623  12.892   2.988  1.00  0.00
ATOM   2695  HB  VAL   169     -14.872  12.044   3.626  1.00  0.00
ATOM   2696  CG1 VAL   169     -13.244  12.658   2.338  1.00  0.00
ATOM   2697 HG11 VAL   169     -12.994  13.506   1.700  1.00  0.00
ATOM   2698 HG12 VAL   169     -12.488  12.554   3.116  1.00  0.00
ATOM   2699 HG13 VAL   169     -13.274  11.749   1.738  1.00  0.00
ATOM   2700  CG2 VAL   169     -14.492  14.117   3.913  1.00  0.00
ATOM   2701 HG21 VAL   169     -15.422  14.258   4.464  1.00  0.00
ATOM   2702 HG22 VAL   169     -13.675  13.956   4.616  1.00  0.00
ATOM   2703 HG23 VAL   169     -14.286  15.005   3.315  1.00  0.00
ATOM   2704  C   VAL   169     -15.792  11.888   0.939  1.00  0.00
ATOM   2705  O   VAL   169     -15.188  12.022  -0.122  1.00  0.00
ATOM   2706  N   LEU   170     -16.504  10.779   1.213  1.00  0.00
ATOM   2707  H   LEU   170     -16.920  10.709   2.131  1.00  0.00
ATOM   2708  CA  LEU   170     -16.671   9.653   0.286  1.00  0.00
ATOM   2709  HA  LEU   170     -15.702   9.356  -0.115  1.00  0.00
ATOM   2710  CB  LEU   170     -17.294   8.444   1.018  1.00  0.00
ATOM   2711  HB2 LEU   170     -18.064   8.879   1.655  1.00  0.00
ATOM   2712  HB3 LEU   170     -17.759   7.782   0.288  1.00  0.00
ATOM   2713  CG  LEU   170     -16.302   7.638   1.886  1.00  0.00
ATOM   2714  HG  LEU   170     -15.694   8.335   2.463  1.00  0.00
ATOM   2715  CD1 LEU   170     -17.051   6.698   2.843  1.00  0.00
ATOM   2716 HD11 LEU   170     -17.659   6.001   2.266  1.00  0.00
ATOM   2717 HD12 LEU   170     -16.332   6.141   3.443  1.00  0.00
ATOM   2718 HD13 LEU   170     -17.695   7.284   3.499  1.00  0.00
ATOM   2719  CD2 LEU   170     -15.315   6.834   1.026  1.00  0.00
ATOM   2720 HD21 LEU   170     -14.743   7.515   0.396  1.00  0.00
ATOM   2721 HD22 LEU   170     -14.635   6.281   1.674  1.00  0.00
ATOM   2722 HD23 LEU   170     -15.866   6.135   0.397  1.00  0.00
ATOM   2723  C   LEU   170     -17.543  10.023  -0.927  1.00  0.00
ATOM   2724  O   LEU   170     -17.214   9.614  -2.040  1.00  0.00
ATOM   2725  N   ASP   171     -18.593  10.845  -0.735  1.00  0.00
ATOM   2726  H   ASP   171     -18.858  11.032   0.221  1.00  0.00
ATOM   2727  CA  ASP   171     -19.387  11.454  -1.809  1.00  0.00
ATOM   2728  HA  ASP   171     -19.722  10.676  -2.496  1.00  0.00
ATOM   2729  CB  ASP   171     -20.631  12.188  -1.247  1.00  0.00
ATOM   2730  HB2 ASP   171     -20.245  12.926  -0.544  1.00  0.00
ATOM   2731  HB3 ASP   171     -21.113  12.698  -2.081  1.00  0.00
ATOM   2732  CG  ASP   171     -21.651  11.294  -0.538  1.00  0.00
ATOM   2733  OD1 ASP   171     -21.840  10.147  -1.001  1.00  0.00
ATOM   2734  OD2 ASP   171     -22.243  11.786   0.448  1.00  0.00
ATOM   2735  C   ASP   171     -18.558  12.455  -2.627  1.00  0.00
ATOM   2736  O   ASP   171     -18.751  12.542  -3.836  1.00  0.00
ATOM   2737  N   LYS   172     -17.605  13.159  -1.990  1.00  0.00
ATOM   2738  H   LYS   172     -17.538  13.031  -0.990  1.00  0.00
ATOM   2739  CA  LYS   172     -16.698  14.110  -2.630  1.00  0.00
ATOM   2740  HA  LYS   172     -17.259  14.830  -3.225  1.00  0.00
ATOM   2741  CB  LYS   172     -15.912  14.876  -1.538  1.00  0.00
ATOM   2742  HB2 LYS   172     -16.567  14.969  -0.672  1.00  0.00
ATOM   2743  HB3 LYS   172     -15.047  14.268  -1.274  1.00  0.00
ATOM   2744  CG  LYS   172     -15.443  16.268  -1.976  1.00  0.00
ATOM   2745  HG2 LYS   172     -14.653  16.593  -1.299  1.00  0.00
ATOM   2746  HG3 LYS   172     -15.046  16.194  -2.988  1.00  0.00
ATOM   2747  CD  LYS   172     -16.592  17.290  -1.950  1.00  0.00
ATOM   2748  HD2 LYS   172     -17.432  16.861  -2.496  1.00  0.00
ATOM   2749  HD3 LYS   172     -16.877  17.445  -0.909  1.00  0.00
ATOM   2750  CE  LYS   172     -16.208  18.629  -2.577  1.00  0.00
ATOM   2751  HE2 LYS   172     -17.000  19.350  -2.372  1.00  0.00
ATOM   2752  HE3 LYS   172     -15.278  18.973  -2.124  1.00  0.00
ATOM   2753  NZ  LYS   172     -16.026  18.501  -4.032  1.00  0.00
ATOM   2754  HZ1 LYS   172     -16.888  18.183  -4.452  1.00  0.00
ATOM   2755  HZ2 LYS   172     -15.773  19.399  -4.420  1.00  0.00
ATOM   2756  HZ3 LYS   172     -15.292  17.833  -4.222  1.00  0.00
ATOM   2757  C   LYS   172     -15.719  13.406  -3.586  1.00  0.00
ATOM   2758  O   LYS   172     -15.497  13.898  -4.691  1.00  0.00
ATOM   2759  N   ILE   173     -15.176  12.242  -3.182  1.00  0.00
ATOM   2760  H   ILE   173     -15.370  11.955  -2.233  1.00  0.00
ATOM   2761  CA  ILE   173     -14.276  11.413  -3.988  1.00  0.00
ATOM   2762  HA  ILE   173     -13.558  12.039  -4.517  1.00  0.00
ATOM   2763  CB  ILE   173     -13.513  10.402  -3.078  1.00  0.00
ATOM   2764  HB  ILE   173     -14.249   9.797  -2.549  1.00  0.00
ATOM   2765  CG2 ILE   173     -12.580   9.481  -3.894  1.00  0.00
ATOM   2766 HG21 ILE   173     -11.844  10.086  -4.423  1.00  0.00
ATOM   2767 HG22 ILE   173     -12.068   8.793  -3.221  1.00  0.00
ATOM   2768 HG23 ILE   173     -13.169   8.913  -4.615  1.00  0.00
ATOM   2769  CG1 ILE   173     -12.655  11.111  -2.000  1.00  0.00
ATOM   2770 HG12 ILE   173     -11.733  11.438  -2.481  1.00  0.00
ATOM   2771 HG13 ILE   173     -13.215  11.982  -1.659  1.00  0.00
ATOM   2772  CD1 ILE   173     -12.315  10.217  -0.795  1.00  0.00
ATOM   2773 HD11 ILE   173     -11.754   9.346  -1.135  1.00  0.00
ATOM   2774 HD12 ILE   173     -11.713  10.781  -0.082  1.00  0.00
ATOM   2775 HD13 ILE   173     -13.236   9.890  -0.313  1.00  0.00
ATOM   2776  C   ILE   173     -15.053  10.680  -5.108  1.00  0.00
ATOM   2777  O   ILE   173     -14.470  10.401  -6.155  1.00  0.00
ATOM   2778  N   THR   174     -16.364  10.419  -4.932  1.00  0.00
ATOM   2779  H   THR   174     -16.756  10.606  -4.020  1.00  0.00
ATOM   2780  CA  THR   174     -17.239   9.842  -5.961  1.00  0.00
ATOM   2781  HA  THR   174     -16.745   8.967  -6.383  1.00  0.00
ATOM   2782  CB  THR   174     -18.582   9.396  -5.327  1.00  0.00
ATOM   2783  HB  THR   174     -19.006  10.267  -4.828  1.00  0.00
ATOM   2784  CG2 THR   174     -19.601   8.837  -6.337  1.00  0.00
ATOM   2785 HG21 THR   174     -19.178   7.965  -6.836  1.00  0.00
ATOM   2786 HG22 THR   174     -20.512   8.548  -5.813  1.00  0.00
ATOM   2787 HG23 THR   174     -19.835   9.601  -7.078  1.00  0.00
ATOM   2788  OG1 THR   174     -18.325   8.350  -4.412  1.00  0.00
ATOM   2789  HG1 THR   174     -19.150   8.065  -4.012  1.00  0.00
ATOM   2790  C   THR   174     -17.486  10.864  -7.087  1.00  0.00
ATOM   2791  O   THR   174     -17.423  10.491  -8.257  1.00  0.00
ATOM   2792  N   ASP   175     -17.694  12.150  -6.744  1.00  0.00
ATOM   2793  H   ASP   175     -17.778  12.353  -5.758  1.00  0.00
ATOM   2794  CA  ASP   175     -17.816  13.262  -7.697  1.00  0.00
ATOM   2795  HA  ASP   175     -18.581  13.022  -8.436  1.00  0.00
ATOM   2796  CB  ASP   175     -18.213  14.578  -6.983  1.00  0.00
ATOM   2797  HB2 ASP   175     -17.375  14.817  -6.328  1.00  0.00
ATOM   2798  HB3 ASP   175     -18.301  15.344  -7.753  1.00  0.00
ATOM   2799  CG  ASP   175     -19.503  14.529  -6.163  1.00  0.00
ATOM   2800  OD1 ASP   175     -20.418  13.774  -6.558  1.00  0.00
ATOM   2801  OD2 ASP   175     -19.551  15.272  -5.158  1.00  0.00
ATOM   2802  C   ASP   175     -16.504  13.523  -8.451  1.00  0.00
ATOM   2803  O   ASP   175     -16.545  13.947  -9.603  1.00  0.00
ATOM   2804  N   THR   176     -15.355  13.249  -7.812  1.00  0.00
ATOM   2805  H   THR   176     -15.433  12.917  -6.861  1.00  0.00
ATOM   2806  CA  THR   176     -14.019  13.426  -8.376  1.00  0.00
ATOM   2807  HA  THR   176     -13.977  14.392  -8.879  1.00  0.00
ATOM   2808  CB  THR   176     -12.993  13.426  -7.220  1.00  0.00
ATOM   2809  HB  THR   176     -13.103  12.480  -6.689  1.00  0.00
ATOM   2810  CG2 THR   176     -11.544  13.586  -7.682  1.00  0.00
ATOM   2811 HG21 THR   176     -11.434  14.532  -8.213  1.00  0.00
ATOM   2812 HG22 THR   176     -10.883  13.577  -6.816  1.00  0.00
ATOM   2813 HG23 THR   176     -11.281  12.764  -8.348  1.00  0.00
ATOM   2814  OG1 THR   176     -13.255  14.536  -6.383  1.00  0.00
ATOM   2815  HG1 THR   176     -12.624  14.548  -5.660  1.00  0.00
ATOM   2816  C   THR   176     -13.697  12.305  -9.385  1.00  0.00
ATOM   2817  O   THR   176     -13.074  12.586 -10.406  1.00  0.00
ATOM   2818  N   LEU   177     -14.163  11.066  -9.141  1.00  0.00
ATOM   2819  H   LEU   177     -14.591  10.907  -8.240  1.00  0.00
ATOM   2820  CA  LEU   177     -14.059   9.938 -10.069  1.00  0.00
ATOM   2821  HA  LEU   177     -13.032   9.834 -10.419  1.00  0.00
ATOM   2822  CB  LEU   177     -14.473   8.630  -9.356  1.00  0.00
ATOM   2823  HB2 LEU   177     -15.314   8.917  -8.725  1.00  0.00
ATOM   2824  HB3 LEU   177     -14.806   7.900 -10.094  1.00  0.00
ATOM   2825  CG  LEU   177     -13.364   8.008  -8.483  1.00  0.00
ATOM   2826  HG  LEU   177     -12.867   8.803  -7.927  1.00  0.00
ATOM   2827  CD1 LEU   177     -13.951   6.985  -7.499  1.00  0.00
ATOM   2828 HD11 LEU   177     -14.447   6.189  -8.054  1.00  0.00
ATOM   2829 HD12 LEU   177     -13.150   6.560  -6.895  1.00  0.00
ATOM   2830 HD13 LEU   177     -14.673   7.479  -6.849  1.00  0.00
ATOM   2831  CD2 LEU   177     -12.264   7.349  -9.336  1.00  0.00
ATOM   2832 HD21 LEU   177     -11.808   8.098  -9.984  1.00  0.00
ATOM   2833 HD22 LEU   177     -11.503   6.923  -8.682  1.00  0.00
ATOM   2834 HD23 LEU   177     -12.701   6.559  -9.946  1.00  0.00
ATOM   2835  C   LEU   177     -14.937  10.149 -11.312  1.00  0.00
ATOM   2836  O   LEU   177     -14.458   9.954 -12.426  1.00  0.00
ATOM   2837  N   ILE   178     -16.191  10.598 -11.128  1.00  0.00
ATOM   2838  H   ILE   178     -16.524  10.611 -10.175  1.00  0.00
ATOM   2839  CA  ILE   178     -17.129  10.956 -12.198  1.00  0.00
ATOM   2840  HA  ILE   178     -17.210  10.237 -13.013  1.00  0.00
ATOM   2841  CB  ILE   178     -18.536  11.192 -11.572  1.00  0.00
ATOM   2842  HB  ILE   178     -18.377  11.754 -10.652  1.00  0.00
ATOM   2843  CG2 ILE   178     -19.536  11.951 -12.471  1.00  0.00
ATOM   2844 HG21 ILE   178     -19.696  11.390 -13.392  1.00  0.00
ATOM   2845 HG22 ILE   178     -20.484  12.064 -11.945  1.00  0.00
ATOM   2846 HG23 ILE   178     -19.134  12.935 -12.712  1.00  0.00
ATOM   2847  CG1 ILE   178     -19.167   9.875 -11.056  1.00  0.00
ATOM   2848 HG12 ILE   178     -18.434   9.419 -10.390  1.00  0.00
ATOM   2849 HG13 ILE   178     -20.051  10.157 -10.484  1.00  0.00
ATOM   2850  CD1 ILE   178     -19.564   8.866 -12.150  1.00  0.00
ATOM   2851 HD11 ILE   178     -18.680   8.583 -12.722  1.00  0.00
ATOM   2852 HD12 ILE   178     -19.996   7.979 -11.687  1.00  0.00
ATOM   2853 HD13 ILE   178     -20.297   9.321 -12.816  1.00  0.00
ATOM   2854  C   ILE   178     -16.633  12.160 -13.027  1.00  0.00
ATOM   2855  O   ILE   178     -16.829  12.169 -14.241  1.00  0.00
ATOM   2856  N   HIE   179     -15.959  13.136 -12.393  1.00  0.00
ATOM   2857  H   HIE   179     -15.908  13.063 -11.387  1.00  0.00
ATOM   2858  CA  HIE   179     -15.340  14.297 -13.037  1.00  0.00
ATOM   2859  HA  HIE   179     -16.066  14.820 -13.659  1.00  0.00
ATOM   2860  CB  HIE   179     -14.831  15.268 -11.950  1.00  0.00
ATOM   2861  HB2 HIE   179     -15.659  15.736 -11.417  1.00  0.00
ATOM   2862  HB3 HIE   179     -14.235  14.681 -11.251  1.00  0.00
ATOM   2863  CG  HIE   179     -13.945  16.387 -12.439  1.00  0.00
ATOM   2864  ND1 HIE   179     -14.436  17.543 -13.017  1.00  0.00
ATOM   2865  CE1 HIE   179     -13.382  18.301 -13.327  1.00  0.00
ATOM   2866  HE1 HIE   179     -13.613  19.270 -13.770  1.00  0.00
ATOM   2867  NE2 HIE   179     -12.219  17.731 -13.036  1.00  0.00
ATOM   2868  HE2 HIE   179     -11.272  18.058 -13.164  1.00  0.00
ATOM   2869  CD2 HIE   179     -12.572  16.503 -12.479  1.00  0.00
ATOM   2870  HD2 HIE   179     -11.797  15.809 -12.155  1.00  0.00
ATOM   2871  C   HIE   179     -14.180  13.893 -13.963  1.00  0.00
ATOM   2872  O   HIE   179     -14.108  14.399 -15.081  1.00  0.00
ATOM   2873  N   LEU   180     -13.296  12.985 -13.509  1.00  0.00
ATOM   2874  H   LEU   180     -13.430  12.658 -12.563  1.00  0.00
ATOM   2875  CA  LEU   180     -12.160  12.459 -14.272  1.00  0.00
ATOM   2876  HA  LEU   180     -11.523  13.277 -14.609  1.00  0.00
ATOM   2877  CB  LEU   180     -11.321  11.515 -13.379  1.00  0.00
ATOM   2878  HB2 LEU   180     -12.068  10.906 -12.870  1.00  0.00
ATOM   2879  HB3 LEU   180     -10.705  10.879 -14.014  1.00  0.00
ATOM   2880  CG  LEU   180     -10.430  12.214 -12.333  1.00  0.00
ATOM   2881  HG  LEU   180     -10.981  13.043 -11.889  1.00  0.00
ATOM   2882  CD1 LEU   180     -10.029  11.217 -11.232  1.00  0.00
ATOM   2883 HD11 LEU   180      -9.478  10.388 -11.675  1.00  0.00
ATOM   2884 HD12 LEU   180      -9.400  11.720 -10.498  1.00  0.00
ATOM   2885 HD13 LEU   180     -10.925  10.836 -10.742  1.00  0.00
ATOM   2886  CD2 LEU   180      -9.183  12.845 -12.975  1.00  0.00
ATOM   2887 HD21 LEU   180      -9.489  13.586 -13.713  1.00  0.00
ATOM   2888 HD22 LEU   180      -8.582  13.327 -12.204  1.00  0.00
ATOM   2889 HD23 LEU   180      -8.593  12.069 -13.463  1.00  0.00
ATOM   2890  C   LEU   180     -12.614  11.684 -15.519  1.00  0.00
ATOM   2891  O   LEU   180     -11.995  11.808 -16.574  1.00  0.00
ATOM   2892  N   MET   181     -13.714  10.925 -15.398  1.00  0.00
ATOM   2893  H   MET   181     -14.157  10.925 -14.490  1.00  0.00
ATOM   2894  CA  MET   181     -14.317  10.127 -16.462  1.00  0.00
ATOM   2895  HA  MET   181     -13.563   9.546 -16.993  1.00  0.00
ATOM   2896  CB  MET   181     -15.316   9.159 -15.813  1.00  0.00
ATOM   2897  HB2 MET   181     -15.945   9.741 -15.139  1.00  0.00
ATOM   2898  HB3 MET   181     -15.930   8.739 -16.610  1.00  0.00
ATOM   2899  CG  MET   181     -14.647   8.025 -15.034  1.00  0.00
ATOM   2900  HG2 MET   181     -14.115   7.389 -15.742  1.00  0.00
ATOM   2901  HG3 MET   181     -13.936   8.462 -14.333  1.00  0.00
ATOM   2902  SD  MET   181     -15.844   7.024 -14.119  1.00  0.00
ATOM   2903  CE  MET   181     -14.738   6.301 -12.889  1.00  0.00
ATOM   2904  HE1 MET   181     -14.277   7.096 -12.303  1.00  0.00
ATOM   2905  HE2 MET   181     -15.307   5.646 -12.229  1.00  0.00
ATOM   2906  HE3 MET   181     -13.962   5.724 -13.392  1.00  0.00
ATOM   2907  C   MET   181     -15.073  11.001 -17.477  1.00  0.00
ATOM   2908  O   MET   181     -15.026  10.714 -18.672  1.00  0.00
ATOM   2909  N   ALA   182     -15.722  12.085 -17.017  1.00  0.00
ATOM   2910  H   ALA   182     -15.758  12.203 -16.015  1.00  0.00
ATOM   2911  CA  ALA   182     -16.386  13.081 -17.857  1.00  0.00
ATOM   2912  HA  ALA   182     -17.052  12.592 -18.568  1.00  0.00
ATOM   2913  CB  ALA   182     -17.221  14.011 -16.961  1.00  0.00
ATOM   2914  HB1 ALA   182     -16.567  14.515 -16.249  1.00  0.00
ATOM   2915  HB2 ALA   182     -17.726  14.754 -17.578  1.00  0.00
ATOM   2916  HB3 ALA   182     -17.963  13.424 -16.419  1.00  0.00
ATOM   2917  C   ALA   182     -15.373  13.918 -18.656  1.00  0.00
ATOM   2918  O   ALA   182     -15.636  14.236 -19.816  1.00  0.00
ATOM   2919  N   LYS   183     -14.202  14.215 -18.062  1.00  0.00
ATOM   2920  H   LYS   183     -14.117  13.958 -17.089  1.00  0.00
ATOM   2921  CA  LYS   183     -13.068  14.883 -18.705  1.00  0.00
ATOM   2922  HA  LYS   183     -13.407  15.774 -19.233  1.00  0.00
ATOM   2923  CB  LYS   183     -12.036  15.306 -17.634  1.00  0.00
ATOM   2924  HB2 LYS   183     -12.149  14.637 -16.781  1.00  0.00
ATOM   2925  HB3 LYS   183     -11.042  15.181 -18.064  1.00  0.00
ATOM   2926  CG  LYS   183     -12.214  16.758 -17.171  1.00  0.00
ATOM   2927  HG2 LYS   183     -12.284  17.389 -18.057  1.00  0.00
ATOM   2928  HG3 LYS   183     -13.144  16.821 -16.606  1.00  0.00
ATOM   2929  CD  LYS   183     -11.049  17.237 -16.293  1.00  0.00
ATOM   2930  HD2 LYS   183     -11.121  16.735 -15.328  1.00  0.00
ATOM   2931  HD3 LYS   183     -10.117  16.953 -16.781  1.00  0.00
ATOM   2932  CE  LYS   183     -11.073  18.756 -16.081  1.00  0.00
ATOM   2933  HE2 LYS   183     -10.981  19.241 -17.053  1.00  0.00
ATOM   2934  HE3 LYS   183     -12.028  19.026 -15.629  1.00  0.00
ATOM   2935  NZ  LYS   183      -9.975  19.198 -15.207  1.00  0.00
ATOM   2936  HZ1 LYS   183      -9.090  18.948 -15.625  1.00  0.00
ATOM   2937  HZ2 LYS   183     -10.021  20.200 -15.089  1.00  0.00
ATOM   2938  HZ3 LYS   183     -10.060  18.749 -14.306  1.00  0.00
ATOM   2939  C   LYS   183     -12.360  13.984 -19.730  1.00  0.00
ATOM   2940  O   LYS   183     -11.908  14.487 -20.758  1.00  0.00
ATOM   2941  N   ALA   184     -12.287  12.666 -19.468  1.00  0.00
ATOM   2942  H   ALA   184     -12.655  12.360 -18.579  1.00  0.00
ATOM   2943  CA  ALA   184     -11.700  11.663 -20.359  1.00  0.00
ATOM   2944  HA  ALA   184     -10.709  11.990 -20.673  1.00  0.00
ATOM   2945  CB  ALA   184     -11.560  10.339 -19.590  1.00  0.00
ATOM   2946  HB1 ALA   184     -12.545   9.994 -19.277  1.00  0.00
ATOM   2947  HB2 ALA   184     -11.101   9.590 -20.236  1.00  0.00
ATOM   2948  HB3 ALA   184     -10.934  10.493 -18.711  1.00  0.00
ATOM   2949  C   ALA   184     -12.545  11.423 -21.623  1.00  0.00
ATOM   2950  O   ALA   184     -12.021  10.909 -22.610  1.00  0.00
ATOM   2951  N   GLY   185     -13.830  11.815 -21.602  1.00  0.00
ATOM   2952  H   GLY   185     -14.202  12.103 -20.708  1.00  0.00
ATOM   2953  CA  GLY   185     -14.711  11.853 -22.762  1.00  0.00
ATOM   2954  HA2 GLY   185     -15.156  12.847 -22.812  1.00  0.00
ATOM   2955  HA3 GLY   185     -14.103  11.682 -23.650  1.00  0.00
ATOM   2956  C   GLY   185     -15.828  10.810 -22.716  1.00  0.00
ATOM   2957  O   GLY   185     -16.556  10.686 -23.701  1.00  0.00
ATOM   2958  N   LEU   186     -15.969  10.059 -21.607  1.00  0.00
ATOM   2959  H   LEU   186     -15.321  10.222 -20.850  1.00  0.00
ATOM   2960  CA  LEU   186     -16.989   9.024 -21.436  1.00  0.00
ATOM   2961  HA  LEU   186     -16.961   8.337 -22.282  1.00  0.00
ATOM   2962  CB  LEU   186     -16.738   8.219 -20.135  1.00  0.00
ATOM   2963  HB2 LEU   186     -16.802   8.981 -19.358  1.00  0.00
ATOM   2964  HB3 LEU   186     -17.554   7.507 -20.013  1.00  0.00
ATOM   2965  CG  LEU   186     -15.386   7.478 -20.019  1.00  0.00
ATOM   2966  HG  LEU   186     -14.590   8.211 -19.888  1.00  0.00
ATOM   2967  CD1 LEU   186     -15.401   6.518 -18.818  1.00  0.00
ATOM   2968 HD11 LEU   186     -16.197   5.785 -18.948  1.00  0.00
ATOM   2969 HD12 LEU   186     -14.442   6.004 -18.751  1.00  0.00
ATOM   2970 HD13 LEU   186     -15.575   7.083 -17.902  1.00  0.00
ATOM   2971  CD2 LEU   186     -15.002   6.705 -21.290  1.00  0.00
ATOM   2972 HD21 LEU   186     -14.924   7.398 -22.128  1.00  0.00
ATOM   2973 HD22 LEU   186     -14.043   6.209 -21.139  1.00  0.00
ATOM   2974 HD23 LEU   186     -15.766   5.959 -21.507  1.00  0.00
ATOM   2975  C   LEU   186     -18.390   9.650 -21.362  1.00  0.00
ATOM   2976  O   LEU   186     -18.564  10.729 -20.793  1.00  0.00
ATOM   2977  N   THR   187     -19.391   8.944 -21.910  1.00  0.00
ATOM   2978  H   THR   187     -19.126   8.139 -22.460  1.00  0.00
ATOM   2979  CA  THR   187     -20.817   9.266 -21.791  1.00  0.00
ATOM   2980  HA  THR   187     -21.058  10.310 -21.991  1.00  0.00
ATOM   2981  CB  THR   187     -21.628   8.373 -22.769  1.00  0.00
ATOM   2982  HB  THR   187     -22.670   8.688 -22.704  1.00  0.00
ATOM   2983  CG2 THR   187     -21.157   8.458 -24.230  1.00  0.00
ATOM   2984 HG21 THR   187     -20.116   8.143 -24.295  1.00  0.00
ATOM   2985 HG22 THR   187     -21.773   7.806 -24.849  1.00  0.00
ATOM   2986 HG23 THR   187     -21.248   9.485 -24.582  1.00  0.00
ATOM   2987  OG1 THR   187     -21.643   7.018 -22.361  1.00  0.00
ATOM   2988  HG1 THR   187     -22.152   6.500 -22.989  1.00  0.00
ATOM   2989  C   THR   187     -21.284   9.036 -20.340  1.00  0.00
ATOM   2990  O   THR   187     -20.618   8.325 -19.590  1.00  0.00
ATOM   2991  N   LEU   188     -22.440   9.597 -19.944  1.00  0.00
ATOM   2992  H   LEU   188     -22.899  10.226 -20.587  1.00  0.00
ATOM   2993  CA  LEU   188     -23.031   9.409 -18.610  1.00  0.00
ATOM   2994  HA  LEU   188     -22.333   9.746 -17.843  1.00  0.00
ATOM   2995  CB  LEU   188     -24.334  10.227 -18.485  1.00  0.00
ATOM   2996  HB2 LEU   188     -24.913   9.941 -19.363  1.00  0.00
ATOM   2997  HB3 LEU   188     -24.863   9.916 -17.585  1.00  0.00
ATOM   2998  CG  LEU   188     -24.148  11.758 -18.468  1.00  0.00
ATOM   2999  HG  LEU   188     -23.501  12.049 -19.296  1.00  0.00
ATOM   3000  CD1 LEU   188     -25.507  12.459 -18.610  1.00  0.00
ATOM   3001 HD11 LEU   188     -26.154  12.169 -17.782  1.00  0.00
ATOM   3002 HD12 LEU   188     -25.362  13.539 -18.597  1.00  0.00
ATOM   3003 HD13 LEU   188     -25.971  12.167 -19.552  1.00  0.00
ATOM   3004  CD2 LEU   188     -23.432  12.248 -17.197  1.00  0.00
ATOM   3005 HD21 LEU   188     -22.445  11.789 -17.135  1.00  0.00
ATOM   3006 HD22 LEU   188     -23.326  13.332 -17.234  1.00  0.00
ATOM   3007 HD23 LEU   188     -24.017  11.971 -16.320  1.00  0.00
ATOM   3008  C   LEU   188     -23.307   7.935 -18.256  1.00  0.00
ATOM   3009  O   LEU   188     -23.175   7.559 -17.091  1.00  0.00
ATOM   3010  N   GLN   189     -23.623   7.102 -19.264  1.00  0.00
ATOM   3011  H   GLN   189     -23.782   7.517 -20.171  1.00  0.00
ATOM   3012  CA  GLN   189     -23.798   5.660 -19.122  1.00  0.00
ATOM   3013  HA  GLN   189     -24.430   5.438 -18.263  1.00  0.00
ATOM   3014  CB  GLN   189     -24.474   5.100 -20.389  1.00  0.00
ATOM   3015  HB2 GLN   189     -25.360   5.704 -20.586  1.00  0.00
ATOM   3016  HB3 GLN   189     -23.770   5.208 -21.214  1.00  0.00
ATOM   3017  CG  GLN   189     -24.883   3.617 -20.253  1.00  0.00
ATOM   3018  HG2 GLN   189     -24.001   3.032 -19.992  1.00  0.00
ATOM   3019  HG3 GLN   189     -25.620   3.539 -19.453  1.00  0.00
ATOM   3020  CD  GLN   189     -25.489   3.042 -21.533  1.00  0.00
ATOM   3021  OE1 GLN   189     -25.015   3.317 -22.633  1.00  0.00
ATOM   3022  NE2 GLN   189     -26.540   2.231 -21.395  1.00  0.00
ATOM   3023 HE21 GLN   189     -26.973   1.827 -22.213  1.00  0.00
ATOM   3024 HE22 GLN   189     -26.897   2.025 -20.473  1.00  0.00
ATOM   3025  C   GLN   189     -22.454   4.953 -18.872  1.00  0.00
ATOM   3026  O   GLN   189     -22.372   4.113 -17.979  1.00  0.00
ATOM   3027  N   GLN   190     -21.399   5.318 -19.620  1.00  0.00
ATOM   3028  H   GLN   190     -21.567   6.006 -20.340  1.00  0.00
ATOM   3029  CA  GLN   190     -20.045   4.779 -19.478  1.00  0.00
ATOM   3030  HA  GLN   190     -20.066   3.689 -19.458  1.00  0.00
ATOM   3031  CB  GLN   190     -19.199   5.232 -20.682  1.00  0.00
ATOM   3032  HB2 GLN   190     -19.364   6.301 -20.813  1.00  0.00
ATOM   3033  HB3 GLN   190     -18.153   5.054 -20.431  1.00  0.00
ATOM   3034  CG  GLN   190     -19.545   4.496 -21.990  1.00  0.00
ATOM   3035  HG2 GLN   190     -19.275   3.445 -21.885  1.00  0.00
ATOM   3036  HG3 GLN   190     -20.618   4.579 -22.160  1.00  0.00
ATOM   3037  CD  GLN   190     -18.811   5.071 -23.206  1.00  0.00
ATOM   3038  OE1 GLN   190     -18.366   6.218 -23.202  1.00  0.00
ATOM   3039  NE2 GLN   190     -18.676   4.267 -24.262  1.00  0.00
ATOM   3040 HE21 GLN   190     -18.200   4.599 -25.088  1.00  0.00
ATOM   3041 HE22 GLN   190     -19.051   3.330 -24.230  1.00  0.00
ATOM   3042  C   GLN   190     -19.351   5.239 -18.181  1.00  0.00
ATOM   3043  O   GLN   190     -18.507   4.507 -17.666  1.00  0.00
ATOM   3044  N   GLN   191     -19.724   6.413 -17.640  1.00  0.00
ATOM   3045  H   GLN   191     -20.394   6.952 -18.170  1.00  0.00
ATOM   3046  CA  GLN   191     -19.232   6.965 -16.378  1.00  0.00
ATOM   3047  HA  GLN   191     -18.142   6.949 -16.364  1.00  0.00
ATOM   3048  CB  GLN   191     -19.707   8.427 -16.217  1.00  0.00
ATOM   3049  HB2 GLN   191     -20.759   8.454 -16.501  1.00  0.00
ATOM   3050  HB3 GLN   191     -19.609   8.680 -15.161  1.00  0.00
ATOM   3051  CG  GLN   191     -18.922   9.446 -17.063  1.00  0.00
ATOM   3052  HG2 GLN   191     -17.909   9.521 -16.667  1.00  0.00
ATOM   3053  HG3 GLN   191     -18.883   9.094 -18.094  1.00  0.00
ATOM   3054  CD  GLN   191     -19.558  10.836 -17.045  1.00  0.00
ATOM   3055  OE1 GLN   191     -19.992  11.312 -16.001  1.00  0.00
ATOM   3056  NE2 GLN   191     -19.624  11.500 -18.199  1.00  0.00
ATOM   3057 HE21 GLN   191     -20.038  12.421 -18.225  1.00  0.00
ATOM   3058 HE22 GLN   191     -19.260  11.079 -19.042  1.00  0.00
ATOM   3059  C   GLN   191     -19.735   6.141 -15.182  1.00  0.00
ATOM   3060  O   GLN   191     -18.919   5.741 -14.353  1.00  0.00
ATOM   3061  N   HIE   192     -21.052   5.859 -15.097  1.00  0.00
ATOM   3062  H   HIE   192     -21.683   6.269 -15.771  1.00  0.00
ATOM   3063  CA  HIE   192     -21.624   5.080 -13.991  1.00  0.00
ATOM   3064  HA  HIE   192     -21.136   5.365 -13.059  1.00  0.00
ATOM   3065  CB  HIE   192     -23.147   5.330 -13.850  1.00  0.00
ATOM   3066  HB2 HIE   192     -23.376   4.760 -12.949  1.00  0.00
ATOM   3067  HB3 HIE   192     -23.360   6.385 -13.676  1.00  0.00
ATOM   3068  CG  HIE   192     -24.117   4.862 -14.917  1.00  0.00
ATOM   3069  ND1 HIE   192     -24.171   3.567 -15.410  1.00  0.00
ATOM   3070  CE1 HIE   192     -25.204   3.498 -16.252  1.00  0.00
ATOM   3071  HE1 HIE   192     -25.360   2.534 -16.737  1.00  0.00
ATOM   3072  NE2 HIE   192     -25.871   4.639 -16.351  1.00  0.00
ATOM   3073  HE2 HIE   192     -26.691   4.881 -16.888  1.00  0.00
ATOM   3074  CD2 HIE   192     -25.177   5.513 -15.511  1.00  0.00
ATOM   3075  HD2 HIE   192     -25.507   6.547 -15.408  1.00  0.00
ATOM   3076  C   HIE   192     -21.317   3.575 -14.100  1.00  0.00
ATOM   3077  O   HIE   192     -21.261   2.902 -13.072  1.00  0.00
ATOM   3078  N   GLN   193     -21.077   3.058 -15.320  1.00  0.00
ATOM   3079  H   GLN   193     -21.213   3.667 -16.114  1.00  0.00
ATOM   3080  CA  GLN   193     -20.646   1.682 -15.567  1.00  0.00
ATOM   3081  HA  GLN   193     -21.294   0.989 -15.031  1.00  0.00
ATOM   3082  CB  GLN   193     -20.718   1.359 -17.074  1.00  0.00
ATOM   3083  HB2 GLN   193     -20.396   2.248 -17.617  1.00  0.00
ATOM   3084  HB3 GLN   193     -20.023   0.543 -17.270  1.00  0.00
ATOM   3085  CG  GLN   193     -22.131   0.954 -17.542  1.00  0.00
ATOM   3086  HG2 GLN   193     -22.390   0.023 -17.038  1.00  0.00
ATOM   3087  HG3 GLN   193     -22.820   1.739 -17.230  1.00  0.00
ATOM   3088  CD  GLN   193     -22.275   0.748 -19.056  1.00  0.00
ATOM   3089  OE1 GLN   193     -23.365   0.423 -19.521  1.00  0.00
ATOM   3090  NE2 GLN   193     -21.208   0.926 -19.841  1.00  0.00
ATOM   3091 HE21 GLN   193     -21.291   0.793 -20.839  1.00  0.00
ATOM   3092 HE22 GLN   193     -20.323   1.193 -19.433  1.00  0.00
ATOM   3093  C   GLN   193     -19.207   1.474 -15.085  1.00  0.00
ATOM   3094  O   GLN   193     -18.945   0.484 -14.406  1.00  0.00
ATOM   3095  N   ARG   194     -18.294   2.413 -15.392  1.00  0.00
ATOM   3096  H   ARG   194     -18.582   3.179 -15.984  1.00  0.00
ATOM   3097  CA  ARG   194     -16.899   2.352 -14.970  1.00  0.00
ATOM   3098  HA  ARG   194     -16.496   1.357 -15.158  1.00  0.00
ATOM   3099  CB  ARG   194     -16.062   3.378 -15.756  1.00  0.00
ATOM   3100  HB2 ARG   194     -16.195   3.178 -16.819  1.00  0.00
ATOM   3101  HB3 ARG   194     -16.443   4.372 -15.524  1.00  0.00
ATOM   3102  CG  ARG   194     -14.565   3.308 -15.405  1.00  0.00
ATOM   3103  HG2 ARG   194     -14.457   3.625 -14.368  1.00  0.00
ATOM   3104  HG3 ARG   194     -14.255   2.267 -15.500  1.00  0.00
ATOM   3105  CD  ARG   194     -13.689   4.183 -16.298  1.00  0.00
ATOM   3106  HD2 ARG   194     -13.800   3.881 -17.339  1.00  0.00
ATOM   3107  HD3 ARG   194     -13.976   5.229 -16.191  1.00  0.00
ATOM   3108  NE  ARG   194     -12.281   4.040 -15.915  1.00  0.00
ATOM   3109  HE  ARG   194     -11.922   4.739 -15.280  1.00  0.00
ATOM   3110  CZ  ARG   194     -11.454   3.070 -16.334  1.00  0.00
ATOM   3111  NH1 ARG   194     -11.874   2.111 -17.171  1.00  0.00
ATOM   3112 HH11 ARG   194     -12.830   2.112 -17.497  1.00  0.00
ATOM   3113 HH12 ARG   194     -11.232   1.391 -17.472  1.00  0.00
ATOM   3114  NH2 ARG   194     -10.186   3.059 -15.912  1.00  0.00
ATOM   3115 HH21 ARG   194      -9.860   3.779 -15.283  1.00  0.00
ATOM   3116 HH22 ARG   194      -9.559   2.331 -16.224  1.00  0.00
ATOM   3117  C   ARG   194     -16.748   2.587 -13.458  1.00  0.00
ATOM   3118  O   ARG   194     -15.951   1.892 -12.836  1.00  0.00
ATOM   3119  N   LEU   195     -17.526   3.508 -12.858  1.00  0.00
ATOM   3120  H   LEU   195     -18.071   4.116 -13.453  1.00  0.00
ATOM   3121  CA  LEU   195     -17.561   3.739 -11.410  1.00  0.00
ATOM   3122  HA  LEU   195     -16.560   3.969 -11.044  1.00  0.00
ATOM   3123  CB  LEU   195     -18.492   4.932 -11.086  1.00  0.00
ATOM   3124  HB2 LEU   195     -18.003   5.761 -11.598  1.00  0.00
ATOM   3125  HB3 LEU   195     -19.478   4.768 -11.520  1.00  0.00
ATOM   3126  CG  LEU   195     -18.640   5.270  -9.580  1.00  0.00
ATOM   3127  HG  LEU   195     -18.984   4.372  -9.066  1.00  0.00
ATOM   3128  CD1 LEU   195     -17.319   5.746  -8.952  1.00  0.00
ATOM   3129 HD11 LEU   195     -16.975   6.644  -9.465  1.00  0.00
ATOM   3130 HD12 LEU   195     -17.477   5.970  -7.897  1.00  0.00
ATOM   3131 HD13 LEU   195     -16.567   4.962  -9.048  1.00  0.00
ATOM   3132  CD2 LEU   195     -19.752   6.297  -9.338  1.00  0.00
ATOM   3133 HD21 LEU   195     -20.701   5.897  -9.695  1.00  0.00
ATOM   3134 HD22 LEU   195     -19.826   6.509  -8.271  1.00  0.00
ATOM   3135 HD23 LEU   195     -19.521   7.217  -9.875  1.00  0.00
ATOM   3136  C   LEU   195     -17.982   2.469 -10.650  1.00  0.00
ATOM   3137  O   LEU   195     -17.321   2.100  -9.682  1.00  0.00
ATOM   3138  N   ALA   196     -19.029   1.775 -11.130  1.00  0.00
ATOM   3139  H   ALA   196     -19.536   2.188 -11.900  1.00  0.00
ATOM   3140  CA  ALA   196     -19.510   0.508 -10.584  1.00  0.00
ATOM   3141  HA  ALA   196     -19.724   0.644  -9.524  1.00  0.00
ATOM   3142  CB  ALA   196     -20.810   0.116 -11.300  1.00  0.00
ATOM   3143  HB1 ALA   196     -20.610  -0.033 -12.361  1.00  0.00
ATOM   3144  HB2 ALA   196     -21.197  -0.808 -10.871  1.00  0.00
ATOM   3145  HB3 ALA   196     -21.547   0.910 -11.177  1.00  0.00
ATOM   3146  C   ALA   196     -18.475  -0.623 -10.706  1.00  0.00
ATOM   3147  O   ALA   196     -18.308  -1.377  -9.751  1.00  0.00
ATOM   3148  N   GLN   197     -17.739  -0.704 -11.831  1.00  0.00
ATOM   3149  H   GLN   197     -17.965  -0.056 -12.572  1.00  0.00
ATOM   3150  CA  GLN   197     -16.663  -1.674 -12.060  1.00  0.00
ATOM   3151  HA  GLN   197     -17.032  -2.686 -11.895  1.00  0.00
ATOM   3152  CB  GLN   197     -16.153  -1.565 -13.512  1.00  0.00
ATOM   3153  HB2 GLN   197     -16.002  -0.505 -13.717  1.00  0.00
ATOM   3154  HB3 GLN   197     -15.194  -2.082 -13.551  1.00  0.00
ATOM   3155  CG  GLN   197     -17.101  -2.161 -14.568  1.00  0.00
ATOM   3156  HG2 GLN   197     -17.019  -3.247 -14.532  1.00  0.00
ATOM   3157  HG3 GLN   197     -18.125  -1.866 -14.340  1.00  0.00
ATOM   3158  CD  GLN   197     -16.760  -1.691 -15.987  1.00  0.00
ATOM   3159  OE1 GLN   197     -15.597  -1.469 -16.317  1.00  0.00
ATOM   3160  NE2 GLN   197     -17.776  -1.526 -16.834  1.00  0.00
ATOM   3161 HE21 GLN   197     -17.597  -1.218 -17.779  1.00  0.00
ATOM   3162 HE22 GLN   197     -18.720  -1.710 -16.527  1.00  0.00
ATOM   3163  C   GLN   197     -15.477  -1.465 -11.102  1.00  0.00
ATOM   3164  O   GLN   197     -14.961  -2.444 -10.567  1.00  0.00
ATOM   3165  N   LEU   198     -15.068  -0.207 -10.862  1.00  0.00
ATOM   3166  H   LEU   198     -15.565   0.538 -11.330  1.00  0.00
ATOM   3167  CA  LEU   198     -13.951   0.148  -9.985  1.00  0.00
ATOM   3168  HA  LEU   198     -13.077  -0.457 -10.226  1.00  0.00
ATOM   3169  CB  LEU   198     -13.589   1.636 -10.178  1.00  0.00
ATOM   3170  HB2 LEU   198     -14.546   2.147 -10.070  1.00  0.00
ATOM   3171  HB3 LEU   198     -12.922   1.941  -9.372  1.00  0.00
ATOM   3172  CG  LEU   198     -12.958   2.009 -11.536  1.00  0.00
ATOM   3173  HG  LEU   198     -13.574   1.608 -12.341  1.00  0.00
ATOM   3174  CD1 LEU   198     -12.870   3.534 -11.672  1.00  0.00
ATOM   3175 HD11 LEU   198     -12.254   3.936 -10.868  1.00  0.00
ATOM   3176 HD12 LEU   198     -12.424   3.788 -12.633  1.00  0.00
ATOM   3177 HD13 LEU   198     -13.870   3.963 -11.612  1.00  0.00
ATOM   3178  CD2 LEU   198     -11.576   1.381 -11.743  1.00  0.00
ATOM   3179 HD21 LEU   198     -11.660   0.295 -11.703  1.00  0.00
ATOM   3180 HD22 LEU   198     -11.183   1.679 -12.715  1.00  0.00
ATOM   3181 HD23 LEU   198     -10.900   1.722 -10.958  1.00  0.00
ATOM   3182  C   LEU   198     -14.278  -0.083  -8.500  1.00  0.00
ATOM   3183  O   LEU   198     -13.421  -0.575  -7.766  1.00  0.00
ATOM   3184  N   LEU   199     -15.513   0.232  -8.068  1.00  0.00
ATOM   3185  H   LEU   199     -16.148   0.642  -8.738  1.00  0.00
ATOM   3186  CA  LEU   199     -15.980   0.046  -6.693  1.00  0.00
ATOM   3187  HA  LEU   199     -15.231   0.410  -5.990  1.00  0.00
ATOM   3188  CB  LEU   199     -17.289   0.837  -6.474  1.00  0.00
ATOM   3189  HB2 LEU   199     -17.907   0.546  -7.323  1.00  0.00
ATOM   3190  HB3 LEU   199     -17.764   0.508  -5.550  1.00  0.00
ATOM   3191  CG  LEU   199     -17.133   2.375  -6.454  1.00  0.00
ATOM   3192  HG  LEU   199     -16.581   2.691  -7.340  1.00  0.00
ATOM   3193  CD1 LEU   199     -18.515   3.046  -6.446  1.00  0.00
ATOM   3194 HD11 LEU   199     -19.067   2.731  -5.560  1.00  0.00
ATOM   3195 HD12 LEU   199     -18.394   4.129  -6.432  1.00  0.00
ATOM   3196 HD13 LEU   199     -19.066   2.754  -7.340  1.00  0.00
ATOM   3197  CD2 LEU   199     -16.288   2.881  -5.275  1.00  0.00
ATOM   3198 HD21 LEU   199     -15.289   2.449  -5.332  1.00  0.00
ATOM   3199 HD22 LEU   199     -16.217   3.968  -5.318  1.00  0.00
ATOM   3200 HD23 LEU   199     -16.758   2.585  -4.337  1.00  0.00
ATOM   3201  C   LEU   199     -16.229  -1.434  -6.350  1.00  0.00
ATOM   3202  O   LEU   199     -16.068  -1.805  -5.189  1.00  0.00
ATOM   3203  N   LEU   200     -16.563  -2.287  -7.337  1.00  0.00
ATOM   3204  H   LEU   200     -16.722  -1.898  -8.256  1.00  0.00
ATOM   3205  CA  LEU   200     -16.739  -3.732  -7.153  1.00  0.00
ATOM   3206  HA  LEU   200     -17.323  -3.925  -6.253  1.00  0.00
ATOM   3207  CB  LEU   200     -17.487  -4.334  -8.367  1.00  0.00
ATOM   3208  HB2 LEU   200     -17.070  -3.807  -9.225  1.00  0.00
ATOM   3209  HB3 LEU   200     -17.253  -5.396  -8.445  1.00  0.00
ATOM   3210  CG  LEU   200     -19.020  -4.145  -8.343  1.00  0.00
ATOM   3211  HG  LEU   200     -19.248  -3.104  -8.113  1.00  0.00
ATOM   3212  CD1 LEU   200     -19.622  -4.511  -9.709  1.00  0.00
ATOM   3213 HD11 LEU   200     -19.395  -5.552  -9.940  1.00  0.00
ATOM   3214 HD12 LEU   200     -20.703  -4.374  -9.679  1.00  0.00
ATOM   3215 HD13 LEU   200     -19.196  -3.868 -10.479  1.00  0.00
ATOM   3216  CD2 LEU   200     -19.702  -4.960  -7.231  1.00  0.00
ATOM   3217 HD21 LEU   200     -19.313  -4.649  -6.261  1.00  0.00
ATOM   3218 HD22 LEU   200     -20.778  -4.788  -7.262  1.00  0.00
ATOM   3219 HD23 LEU   200     -19.499  -6.020  -7.381  1.00  0.00
ATOM   3220  C   LEU   200     -15.410  -4.488  -6.977  1.00  0.00
ATOM   3221  O   LEU   200     -15.430  -5.587  -6.426  1.00  0.00
ATOM   3222  N   ILE   201     -14.260  -3.918  -7.385  1.00  0.00
ATOM   3223  H   ILE   201     -14.311  -3.068  -7.928  1.00  0.00
ATOM   3224  CA  ILE   201     -12.938  -4.512  -7.143  1.00  0.00
ATOM   3225  HA  ILE   201     -12.986  -5.595  -7.253  1.00  0.00
ATOM   3226  CB  ILE   201     -11.882  -3.937  -8.131  1.00  0.00
ATOM   3227  HB  ILE   201     -11.884  -2.851  -8.036  1.00  0.00
ATOM   3228  CG2 ILE   201     -10.462  -4.477  -7.844  1.00  0.00
ATOM   3229 HG21 ILE   201     -10.460  -5.563  -7.939  1.00  0.00
ATOM   3230 HG22 ILE   201      -9.759  -4.049  -8.558  1.00  0.00
ATOM   3231 HG23 ILE   201     -10.165  -4.201  -6.832  1.00  0.00
ATOM   3232  CG1 ILE   201     -12.258  -4.274  -9.587  1.00  0.00
ATOM   3233 HG12 ILE   201     -12.001  -5.320  -9.752  1.00  0.00
ATOM   3234 HG13 ILE   201     -13.337  -4.147  -9.678  1.00  0.00
ATOM   3235  CD1 ILE   201     -11.553  -3.406 -10.630  1.00  0.00
ATOM   3236 HD11 ILE   201     -10.474  -3.533 -10.540  1.00  0.00
ATOM   3237 HD12 ILE   201     -11.871  -3.706 -11.628  1.00  0.00
ATOM   3238 HD13 ILE   201     -11.810  -2.359 -10.466  1.00  0.00
ATOM   3239  C   ILE   201     -12.503  -4.290  -5.681  1.00  0.00
ATOM   3240  O   ILE   201     -11.733  -5.097  -5.163  1.00  0.00
ATOM   3241  N   LEU   202     -13.036  -3.265  -4.990  1.00  0.00
ATOM   3242  H   LEU   202     -13.622  -2.619  -5.499  1.00  0.00
ATOM   3243  CA  LEU   202     -12.782  -3.003  -3.569  1.00  0.00
ATOM   3244  HA  LEU   202     -11.709  -3.013  -3.379  1.00  0.00
ATOM   3245  CB  LEU   202     -13.342  -1.623  -3.162  1.00  0.00
ATOM   3246  HB2 LEU   202     -14.421  -1.758  -3.234  1.00  0.00
ATOM   3247  HB3 LEU   202     -13.070  -1.421  -2.126  1.00  0.00
ATOM   3248  CG  LEU   202     -12.912  -0.433  -4.049  1.00  0.00
ATOM   3249  HG  LEU   202     -13.309  -0.576  -5.054  1.00  0.00
ATOM   3250  CD1 LEU   202     -13.447   0.884  -3.470  1.00  0.00
ATOM   3251 HD11 LEU   202     -13.050   1.028  -2.465  1.00  0.00
ATOM   3252 HD12 LEU   202     -13.136   1.714  -4.105  1.00  0.00
ATOM   3253 HD13 LEU   202     -14.536   0.847  -3.428  1.00  0.00
ATOM   3254  CD2 LEU   202     -11.393  -0.349  -4.237  1.00  0.00
ATOM   3255 HD21 LEU   202     -11.034  -1.263  -4.710  1.00  0.00
ATOM   3256 HD22 LEU   202     -11.151   0.506  -4.869  1.00  0.00
ATOM   3257 HD23 LEU   202     -10.912  -0.230  -3.266  1.00  0.00
ATOM   3258  C   LEU   202     -13.389  -4.086  -2.655  1.00  0.00
ATOM   3259  O   LEU   202     -12.882  -4.292  -1.553  1.00  0.00
ATOM   3260  N   SER   203     -14.419  -4.813  -3.130  1.00  0.00
ATOM   3261  H   SER   203     -14.817  -4.506  -4.006  1.00  0.00
ATOM   3262  CA  SER   203     -15.005  -5.982  -2.474  1.00  0.00
ATOM   3263  HA  SER   203     -15.218  -5.768  -1.427  1.00  0.00
ATOM   3264  CB  SER   203     -16.329  -6.340  -3.184  1.00  0.00
ATOM   3265  HB2 SER   203     -16.978  -5.465  -3.151  1.00  0.00
ATOM   3266  HB3 SER   203     -16.101  -6.584  -4.222  1.00  0.00
ATOM   3267  OG  SER   203     -16.985  -7.436  -2.576  1.00  0.00
ATOM   3268  HG  SER   203     -17.800  -7.623  -3.048  1.00  0.00
ATOM   3269  C   SER   203     -14.050  -7.191  -2.522  1.00  0.00
ATOM   3270  O   SER   203     -13.991  -7.952  -1.557  1.00  0.00
ATOM   3271  N   HIE   204     -13.290  -7.357  -3.620  1.00  0.00
ATOM   3272  H   HIE   204     -13.433  -6.733  -4.401  1.00  0.00
ATOM   3273  CA  HIE   204     -12.299  -8.420  -3.756  1.00  0.00
ATOM   3274  HA  HIE   204     -12.661  -9.334  -3.286  1.00  0.00
ATOM   3275  CB  HIE   204     -12.043  -8.702  -5.248  1.00  0.00
ATOM   3276  HB2 HIE   204     -12.963  -8.921  -5.790  1.00  0.00
ATOM   3277  HB3 HIE   204     -11.562  -7.828  -5.688  1.00  0.00
ATOM   3278  CG  HIE   204     -11.115  -9.870  -5.483  1.00  0.00
ATOM   3279  ND1 HIE   204     -11.444 -11.188  -5.145  1.00  0.00
ATOM   3280  CE1 HIE   204     -10.365 -11.896  -5.455  1.00  0.00
ATOM   3281  HE1 HIE   204     -10.424 -12.966  -5.256  1.00  0.00
ATOM   3282  NE2 HIE   204      -9.381 -11.154  -5.966  1.00  0.00
ATOM   3283  HE2 HIE   204      -8.469 -11.455  -6.278  1.00  0.00
ATOM   3284  CD2 HIE   204      -9.840  -9.850  -5.997  1.00  0.00
ATOM   3285  HD2 HIE   204      -9.201  -9.056  -6.384  1.00  0.00
ATOM   3286  C   HIE   204     -10.976  -8.052  -3.055  1.00  0.00
ATOM   3287  O   HIE   204     -10.308  -8.954  -2.556  1.00  0.00
ATOM   3288  N   ILE   205     -10.613  -6.759  -2.959  1.00  0.00
ATOM   3289  H   ILE   205     -11.111  -6.097  -3.537  1.00  0.00
ATOM   3290  CA  ILE   205      -9.469  -6.275  -2.170  1.00  0.00
ATOM   3291  HA  ILE   205      -8.588  -6.902  -2.309  1.00  0.00
ATOM   3292  CB  ILE   205      -9.125  -4.805  -2.553  1.00  0.00
ATOM   3293  HB  ILE   205     -10.059  -4.243  -2.566  1.00  0.00
ATOM   3294  CG2 ILE   205      -8.131  -4.131  -1.576  1.00  0.00
ATOM   3295 HG21 ILE   205      -7.197  -4.692  -1.563  1.00  0.00
ATOM   3296 HG22 ILE   205      -7.936  -3.110  -1.903  1.00  0.00
ATOM   3297 HG23 ILE   205      -8.560  -4.116  -0.574  1.00  0.00
ATOM   3298  CG1 ILE   205      -8.562  -4.745  -3.994  1.00  0.00
ATOM   3299 HG12 ILE   205      -7.548  -5.144  -3.956  1.00  0.00
ATOM   3300 HG13 ILE   205      -9.186  -5.396  -4.606  1.00  0.00
ATOM   3301  CD1 ILE   205      -8.535  -3.340  -4.607  1.00  0.00
ATOM   3302 HD11 ILE   205      -7.911  -2.688  -3.996  1.00  0.00
ATOM   3303 HD12 ILE   205      -8.126  -3.391  -5.616  1.00  0.00
ATOM   3304 HD13 ILE   205      -9.548  -2.940  -4.646  1.00  0.00
ATOM   3305  C   ILE   205      -9.725  -6.457  -0.663  1.00  0.00
ATOM   3306  O   ILE   205      -8.799  -6.827   0.059  1.00  0.00
ATOM   3307  N   ARG   206     -10.978  -6.278  -0.209  1.00  0.00
ATOM   3308  H   ARG   206     -11.637  -5.847  -0.842  1.00  0.00
ATOM   3309  CA  ARG   206     -11.426  -6.600   1.145  1.00  0.00
ATOM   3310  HA  ARG   206     -10.786  -6.114   1.882  1.00  0.00
ATOM   3311  CB  ARG   206     -12.872  -6.096   1.339  1.00  0.00
ATOM   3312  HB2 ARG   206     -12.841  -5.016   1.197  1.00  0.00
ATOM   3313  HB3 ARG   206     -13.463  -6.549   0.543  1.00  0.00
ATOM   3314  CG  ARG   206     -13.515  -6.417   2.704  1.00  0.00
ATOM   3315  HG2 ARG   206     -14.555  -6.093   2.656  1.00  0.00
ATOM   3316  HG3 ARG   206     -13.478  -7.499   2.833  1.00  0.00
ATOM   3317  CD  ARG   206     -12.819  -5.734   3.897  1.00  0.00
ATOM   3318  HD2 ARG   206     -12.375  -6.489   4.545  1.00  0.00
ATOM   3319  HD3 ARG   206     -12.040  -5.064   3.534  1.00  0.00
ATOM   3320  NE  ARG   206     -13.784  -4.953   4.678  1.00  0.00
ATOM   3321  HE  ARG   206     -14.039  -5.321   5.583  1.00  0.00
ATOM   3322  CZ  ARG   206     -14.332  -3.793   4.280  1.00  0.00
ATOM   3323  NH1 ARG   206     -13.950  -3.193   3.143  1.00  0.00
ATOM   3324 HH11 ARG   206     -13.236  -3.616   2.568  1.00  0.00
ATOM   3325 HH12 ARG   206     -14.379  -2.321   2.867  1.00  0.00
ATOM   3326  NH2 ARG   206     -15.288  -3.233   5.028  1.00  0.00
ATOM   3327 HH21 ARG   206     -15.588  -3.685   5.880  1.00  0.00
ATOM   3328 HH22 ARG   206     -15.706  -2.361   4.737  1.00  0.00
ATOM   3329  C   ARG   206     -11.324  -8.104   1.429  1.00  0.00
ATOM   3330  O   ARG   206     -10.838  -8.474   2.495  1.00  0.00
ATOM   3331  N   HIE   207     -11.732  -8.959   0.471  1.00  0.00
ATOM   3332  H   HIE   207     -12.184  -8.566  -0.342  1.00  0.00
ATOM   3333  CA  HIE   207     -11.634 -10.414   0.574  1.00  0.00
ATOM   3334  HA  HIE   207     -12.092 -10.750   1.504  1.00  0.00
ATOM   3335  CB  HIE   207     -12.362 -11.089  -0.606  1.00  0.00
ATOM   3336  HB2 HIE   207     -13.408 -10.787  -0.562  1.00  0.00
ATOM   3337  HB3 HIE   207     -11.948 -10.822  -1.578  1.00  0.00
ATOM   3338  CG  HIE   207     -12.344 -12.598  -0.528  1.00  0.00
ATOM   3339  ND1 HIE   207     -11.662 -13.394  -1.433  1.00  0.00
ATOM   3340  CE1 HIE   207     -11.802 -14.659  -1.026  1.00  0.00
ATOM   3341  HE1 HIE   207     -11.310 -15.411  -1.643  1.00  0.00
ATOM   3342  NE2 HIE   207     -12.529 -14.778   0.079  1.00  0.00
ATOM   3343  HE2 HIE   207     -12.798 -15.595   0.608  1.00  0.00
ATOM   3344  CD2 HIE   207     -12.880 -13.465   0.399  1.00  0.00
ATOM   3345  HD2 HIE   207     -13.493 -13.263   1.277  1.00  0.00
ATOM   3346  C   HIE   207     -10.174 -10.886   0.655  1.00  0.00
ATOM   3347  O   HIE   207      -9.857 -11.670   1.545  1.00  0.00
ATOM   3348  N   MET   208      -9.283 -10.370  -0.211  1.00  0.00
ATOM   3349  H   MET   208      -9.645  -9.753  -0.925  1.00  0.00
ATOM   3350  CA  MET   208      -7.847 -10.661  -0.207  1.00  0.00
ATOM   3351  HA  MET   208      -7.684 -11.730  -0.340  1.00  0.00
ATOM   3352  CB  MET   208      -7.151  -9.911  -1.355  1.00  0.00
ATOM   3353  HB2 MET   208      -7.544  -8.894  -1.363  1.00  0.00
ATOM   3354  HB3 MET   208      -6.085  -9.886  -1.127  1.00  0.00
ATOM   3355  CG  MET   208      -7.363 -10.550  -2.727  1.00  0.00
ATOM   3356  HG2 MET   208      -7.159 -11.616  -2.632  1.00  0.00
ATOM   3357  HG3 MET   208      -8.407 -10.404  -3.003  1.00  0.00
ATOM   3358  SD  MET   208      -6.304  -9.855  -4.017  1.00  0.00
ATOM   3359  CE  MET   208      -6.834  -8.129  -4.078  1.00  0.00
ATOM   3360  HE1 MET   208      -6.673  -7.664  -3.105  1.00  0.00
ATOM   3361  HE2 MET   208      -6.256  -7.597  -4.834  1.00  0.00
ATOM   3362  HE3 MET   208      -7.893  -8.082  -4.332  1.00  0.00
ATOM   3363  C   MET   208      -7.173 -10.271   1.113  1.00  0.00
ATOM   3364  O   MET   208      -6.333 -11.019   1.607  1.00  0.00
ATOM   3365  N   SER   209      -7.579  -9.127   1.690  1.00  0.00
ATOM   3366  H   SER   209      -8.196  -8.538   1.149  1.00  0.00
ATOM   3367  CA  SER   209      -7.130  -8.647   2.989  1.00  0.00
ATOM   3368  HA  SER   209      -6.041  -8.661   3.044  1.00  0.00
ATOM   3369  CB  SER   209      -7.613  -7.202   3.191  1.00  0.00
ATOM   3370  HB2 SER   209      -7.175  -6.577   2.413  1.00  0.00
ATOM   3371  HB3 SER   209      -8.699  -7.183   3.103  1.00  0.00
ATOM   3372  OG  SER   209      -7.235  -6.708   4.459  1.00  0.00
ATOM   3373  HG  SER   209      -7.549  -5.806   4.558  1.00  0.00
ATOM   3374  C   SER   209      -7.599  -9.564   4.128  1.00  0.00
ATOM   3375  O   SER   209      -6.783  -9.875   4.985  1.00  0.00
ATOM   3376  N   ASN   210      -8.853 -10.054   4.119  1.00  0.00
ATOM   3377  H   ASN   210      -9.480  -9.724   3.399  1.00  0.00
ATOM   3378  CA  ASN   210      -9.374 -11.000   5.117  1.00  0.00
ATOM   3379  HA  ASN   210      -9.220 -10.592   6.116  1.00  0.00
ATOM   3380  CB  ASN   210     -10.887 -11.259   4.916  1.00  0.00
ATOM   3381  HB2 ASN   210     -11.053 -11.653   3.913  1.00  0.00
ATOM   3382  HB3 ASN   210     -11.147 -12.020   5.652  1.00  0.00
ATOM   3383  CG  ASN   210     -11.800 -10.045   5.123  1.00  0.00
ATOM   3384  OD1 ASN   210     -12.756  -9.860   4.374  1.00  0.00
ATOM   3385  ND2 ASN   210     -11.555  -9.241   6.159  1.00  0.00
ATOM   3386 HD21 ASN   210     -12.141  -8.434   6.318  1.00  0.00
ATOM   3387 HD22 ASN   210     -10.784  -9.443   6.780  1.00  0.00
ATOM   3388  C   ASN   210      -8.636 -12.349   5.085  1.00  0.00
ATOM   3389  O   ASN   210      -8.323 -12.893   6.142  1.00  0.00
ATOM   3390  N   LYS   211      -8.305 -12.857   3.886  1.00  0.00
ATOM   3391  H   LYS   211      -8.618 -12.358   3.066  1.00  0.00
ATOM   3392  CA  LYS   211      -7.548 -14.095   3.698  1.00  0.00
ATOM   3393  HA  LYS   211      -7.908 -14.870   4.375  1.00  0.00
ATOM   3394  CB  LYS   211      -7.734 -14.584   2.245  1.00  0.00
ATOM   3395  HB2 LYS   211      -7.367 -13.781   1.606  1.00  0.00
ATOM   3396  HB3 LYS   211      -7.092 -15.458   2.135  1.00  0.00
ATOM   3397  CG  LYS   211      -9.176 -14.950   1.834  1.00  0.00
ATOM   3398  HG2 LYS   211      -9.713 -14.007   1.726  1.00  0.00
ATOM   3399  HG3 LYS   211      -9.103 -15.439   0.863  1.00  0.00
ATOM   3400  CD  LYS   211      -9.933 -15.860   2.809  1.00  0.00
ATOM   3401  HD2 LYS   211     -10.000 -15.333   3.761  1.00  0.00
ATOM   3402  HD3 LYS   211     -10.935 -16.007   2.405  1.00  0.00
ATOM   3403  CE  LYS   211      -9.264 -17.223   3.026  1.00  0.00
ATOM   3404  HE2 LYS   211      -9.211 -17.743   2.070  1.00  0.00
ATOM   3405  HE3 LYS   211      -8.256 -17.061   3.408  1.00  0.00
ATOM   3406  NZ  LYS   211     -10.026 -18.037   3.984  1.00  0.00
ATOM   3407  HZ1 LYS   211     -10.960 -18.187   3.630  1.00  0.00
ATOM   3408  HZ2 LYS   211      -9.566 -18.927   4.110  1.00  0.00
ATOM   3409  HZ3 LYS   211     -10.075 -17.556   4.870  1.00  0.00
ATOM   3410  C   LYS   211      -6.042 -13.918   3.985  1.00  0.00
ATOM   3411  O   LYS   211      -5.365 -14.901   4.282  1.00  0.00
ATOM   3412  N   GLY   212      -5.535 -12.676   3.992  1.00  0.00
ATOM   3413  H   GLY   212      -6.160 -11.919   3.754  1.00  0.00
ATOM   3414  CA  GLY   212      -4.151 -12.353   4.319  1.00  0.00
ATOM   3415  HA2 GLY   212      -3.518 -13.207   4.077  1.00  0.00
ATOM   3416  HA3 GLY   212      -3.837 -11.491   3.731  1.00  0.00
ATOM   3417  C   GLY   212      -3.997 -12.024   5.809  1.00  0.00
ATOM   3418  O   GLY   212      -2.913 -12.216   6.352  1.00  0.00
ATOM   3419  N   MET   213      -5.094 -11.627   6.483  1.00  0.00
ATOM   3420  H   MET   213      -5.908 -11.421   5.922  1.00  0.00
ATOM   3421  CA  MET   213      -5.200 -11.490   7.934  1.00  0.00
ATOM   3422  HA  MET   213      -4.371 -10.888   8.307  1.00  0.00
ATOM   3423  CB  MET   213      -6.527 -10.800   8.325  1.00  0.00
ATOM   3424  HB2 MET   213      -7.321 -11.344   7.813  1.00  0.00
ATOM   3425  HB3 MET   213      -6.636 -10.927   9.402  1.00  0.00
ATOM   3426  CG  MET   213      -6.620  -9.309   7.974  1.00  0.00
ATOM   3427  HG2 MET   213      -5.884  -9.134   7.189  1.00  0.00
ATOM   3428  HG3 MET   213      -7.622  -9.151   7.574  1.00  0.00
ATOM   3429  SD  MET   213      -6.332  -8.148   9.329  1.00  0.00
ATOM   3430  CE  MET   213      -4.526  -8.159   9.373  1.00  0.00
ATOM   3431  HE1 MET   213      -4.137  -7.823   8.412  1.00  0.00
ATOM   3432  HE2 MET   213      -4.177  -7.490  10.160  1.00  0.00
ATOM   3433  HE3 MET   213      -4.173  -9.170   9.574  1.00  0.00
ATOM   3434  C   MET   213      -5.176 -12.872   8.595  1.00  0.00
ATOM   3435  O   MET   213      -4.457 -13.039   9.571  1.00  0.00
ATOM   3436  N   GLU   214      -5.901 -13.860   8.036  1.00  0.00
ATOM   3437  H   GLU   214      -6.448 -13.607   7.225  1.00  0.00
ATOM   3438  CA  GLU   214      -5.956 -15.248   8.506  1.00  0.00
ATOM   3439  HA  GLU   214      -6.290 -15.284   9.543  1.00  0.00
ATOM   3440  CB  GLU   214      -6.952 -16.043   7.641  1.00  0.00
ATOM   3441  HB2 GLU   214      -6.744 -15.793   6.601  1.00  0.00
ATOM   3442  HB3 GLU   214      -6.748 -17.101   7.808  1.00  0.00
ATOM   3443  CG  GLU   214      -8.429 -15.751   7.952  1.00  0.00
ATOM   3444  HG2 GLU   214      -8.641 -16.135   8.950  1.00  0.00
ATOM   3445  HG3 GLU   214      -8.596 -14.674   7.935  1.00  0.00
ATOM   3446  CD  GLU   214      -9.354 -16.426   6.939  1.00  0.00
ATOM   3447  OE1 GLU   214      -9.172 -17.642   6.710  1.00  0.00
ATOM   3448  OE2 GLU   214     -10.224 -15.720   6.386  1.00  0.00
ATOM   3449  C   GLU   214      -4.587 -15.938   8.420  1.00  0.00
ATOM   3450  O   GLU   214      -4.203 -16.638   9.355  1.00  0.00
ATOM   3451  N   HIE   215      -3.848 -15.711   7.321  1.00  0.00
ATOM   3452  H   HIE   215      -4.258 -15.119   6.613  1.00  0.00
ATOM   3453  CA  HIE   215      -2.518 -16.265   7.076  1.00  0.00
ATOM   3454  HA  HIE   215      -2.510 -17.344   7.227  1.00  0.00
ATOM   3455  CB  HIE   215      -2.143 -15.970   5.612  1.00  0.00
ATOM   3456  HB2 HIE   215      -2.920 -16.328   4.936  1.00  0.00
ATOM   3457  HB3 HIE   215      -2.017 -14.895   5.483  1.00  0.00
ATOM   3458  CG  HIE   215      -0.854 -16.612   5.166  1.00  0.00
ATOM   3459  ND1 HIE   215       0.150 -15.904   4.499  1.00  0.00
ATOM   3460  CE1 HIE   215       1.091 -16.804   4.251  1.00  0.00
ATOM   3461  HE1 HIE   215       1.967 -16.444   3.712  1.00  0.00
ATOM   3462  NE2 HIE   215       0.788 -18.012   4.716  1.00  0.00
ATOM   3463  HE2 HIE   215       1.346 -18.852   4.662  1.00  0.00
ATOM   3464  CD2 HIE   215      -0.458 -17.925   5.305  1.00  0.00
ATOM   3465  HD2 HIE   215      -0.912 -18.809   5.752  1.00  0.00
ATOM   3466  C   HIE   215      -1.453 -15.659   8.011  1.00  0.00
ATOM   3467  O   HIE   215      -0.540 -16.364   8.438  1.00  0.00
ATOM   3468  N   LEU   216      -1.597 -14.367   8.348  1.00  0.00
ATOM   3469  H   LEU   216      -2.374 -13.877   7.929  1.00  0.00
ATOM   3470  CA  LEU   216      -0.719 -13.629   9.252  1.00  0.00
ATOM   3471  HA  LEU   216       0.330 -13.854   9.061  1.00  0.00
ATOM   3472  CB  LEU   216      -0.958 -12.123   8.989  1.00  0.00
ATOM   3473  HB2 LEU   216      -0.891 -12.035   7.905  1.00  0.00
ATOM   3474  HB3 LEU   216      -1.971 -11.880   9.311  1.00  0.00
ATOM   3475  CG  LEU   216       0.038 -11.145   9.646  1.00  0.00
ATOM   3476  HG  LEU   216       0.084 -11.369  10.712  1.00  0.00
ATOM   3477  CD1 LEU   216       1.446 -11.262   9.037  1.00  0.00
ATOM   3478 HD11 LEU   216       1.401 -11.037   7.971  1.00  0.00
ATOM   3479 HD12 LEU   216       2.115 -10.556   9.529  1.00  0.00
ATOM   3480 HD13 LEU   216       1.821 -12.276   9.179  1.00  0.00
ATOM   3481  CD2 LEU   216      -0.477  -9.705   9.515  1.00  0.00
ATOM   3482 HD21 LEU   216      -1.444  -9.618  10.010  1.00  0.00
ATOM   3483 HD22 LEU   216       0.232  -9.021   9.981  1.00  0.00
ATOM   3484 HD23 LEU   216      -0.585  -9.452   8.460  1.00  0.00
ATOM   3485  C   LEU   216      -1.025 -13.973  10.724  1.00  0.00
ATOM   3486  O   LEU   216      -0.097 -14.050  11.528  1.00  0.00
ATOM   3487  N   TYR   217      -2.304 -14.223  11.065  1.00  0.00
ATOM   3488  H   TYR   217      -2.985 -14.137  10.324  1.00  0.00
ATOM   3489  CA  TYR   217      -2.776 -14.590  12.404  1.00  0.00
ATOM   3490  HA  TYR   217      -2.324 -13.946  13.158  1.00  0.00
ATOM   3491  CB  TYR   217      -4.314 -14.418  12.464  1.00  0.00
ATOM   3492  HB2 TYR   217      -4.552 -13.544  11.858  1.00  0.00
ATOM   3493  HB3 TYR   217      -4.738 -15.308  12.000  1.00  0.00
ATOM   3494  CG  TYR   217      -4.901 -14.244  13.855  1.00  0.00
ATOM   3495  CD1 TYR   217      -5.041 -15.341  14.730  1.00  0.00
ATOM   3496  HD1 TYR   217      -4.753 -16.339  14.399  1.00  0.00
ATOM   3497  CE1 TYR   217      -5.551 -15.150  16.029  1.00  0.00
ATOM   3498  HE1 TYR   217      -5.641 -15.998  16.708  1.00  0.00
ATOM   3499  CZ  TYR   217      -5.944 -13.865  16.451  1.00  0.00
ATOM   3500  OH  TYR   217      -6.433 -13.680  17.711  1.00  0.00
ATOM   3501  HH  TYR   217      -6.466 -14.491  18.223  1.00  0.00
ATOM   3502  CE2 TYR   217      -5.833 -12.771  15.571  1.00  0.00
ATOM   3503  HE2 TYR   217      -6.152 -11.779  15.889  1.00  0.00
ATOM   3504  CD2 TYR   217      -5.309 -12.961  14.278  1.00  0.00
ATOM   3505  HD2 TYR   217      -5.217 -12.114  13.598  1.00  0.00
ATOM   3506  C   TYR   217      -2.413 -16.046  12.742  1.00  0.00
ATOM   3507  O   TYR   217      -2.072 -16.329  13.889  1.00  0.00
ATOM   3508  N   SER   218      -2.452 -16.950  11.742  1.00  0.00
ATOM   3509  H   SER   218      -2.851 -16.612  10.878  1.00  0.00
ATOM   3510  CA  SER   218      -2.056 -18.360  11.820  1.00  0.00
ATOM   3511  HA  SER   218      -2.661 -18.890  12.556  1.00  0.00
ATOM   3512  CB  SER   218      -2.277 -19.014  10.436  1.00  0.00
ATOM   3513  HB2 SER   218      -3.345 -18.984  10.221  1.00  0.00
ATOM   3514  HB3 SER   218      -1.742 -18.417   9.697  1.00  0.00
ATOM   3515  OG  SER   218      -1.822 -20.353  10.380  1.00  0.00
ATOM   3516  HG  SER   218      -1.983 -20.709   9.503  1.00  0.00
ATOM   3517  C   SER   218      -0.607 -18.532  12.306  1.00  0.00
ATOM   3518  O   SER   218      -0.345 -19.349  13.187  1.00  0.00
ATOM   3519  N   MET   219       0.307 -17.721  11.751  1.00  0.00
ATOM   3520  H   MET   219      -0.037 -17.089  11.042  1.00  0.00
ATOM   3521  CA  MET   219       1.716 -17.655  12.109  1.00  0.00
ATOM   3522  HA  MET   219       2.126 -18.652  12.271  1.00  0.00
ATOM   3523  CB  MET   219       2.471 -16.996  10.939  1.00  0.00
ATOM   3524  HB2 MET   219       1.949 -16.074  10.683  1.00  0.00
ATOM   3525  HB3 MET   219       3.478 -16.759  11.283  1.00  0.00
ATOM   3526  CG  MET   219       2.553 -17.900   9.698  1.00  0.00
ATOM   3527  HG2 MET   219       3.123 -18.788   9.972  1.00  0.00
ATOM   3528  HG3 MET   219       1.537 -18.190   9.431  1.00  0.00
ATOM   3529  SD  MET   219       3.338 -17.105   8.274  1.00  0.00
ATOM   3530  CE  MET   219       3.420 -18.509   7.132  1.00  0.00
ATOM   3531  HE1 MET   219       2.413 -18.876   6.934  1.00  0.00
ATOM   3532  HE2 MET   219       3.881 -18.191   6.197  1.00  0.00
ATOM   3533  HE3 MET   219       4.016 -19.306   7.577  1.00  0.00
ATOM   3534  C   MET   219       1.874 -16.779  13.359  1.00  0.00
ATOM   3535  O   MET   219       2.062 -17.231  14.487  1.00  0.00
ATOM   3536  OXT MET   219       1.735 -15.560  13.288  1.00  0.00
TER   
ATOM   3537  N   VAL   220       3.136  -5.987  21.007  1.00  0.00
ATOM   3538  H1  VAL   220       2.857  -6.584  20.241  1.00  0.00
ATOM   3539  H2  VAL   220       3.013  -6.492  21.873  1.00  0.00
ATOM   3540  H3  VAL   220       4.030  -5.572  20.787  1.00  0.00
ATOM   3541  CA  VAL   220       2.196  -4.866  21.076  1.00  0.00
ATOM   3542  HA  VAL   220       1.612  -4.813  21.995  1.00  0.00
ATOM   3543  CB  VAL   220       2.952  -3.516  20.887  1.00  0.00
ATOM   3544  HB  VAL   220       3.749  -3.490  21.630  1.00  0.00
ATOM   3545  CG1 VAL   220       3.553  -3.315  19.483  1.00  0.00
ATOM   3546 HG11 VAL   220       2.757  -3.340  18.739  1.00  0.00
ATOM   3547 HG12 VAL   220       4.060  -2.351  19.439  1.00  0.00
ATOM   3548 HG13 VAL   220       4.268  -4.111  19.276  1.00  0.00
ATOM   3549  CG2 VAL   220       2.097  -2.292  21.261  1.00  0.00
ATOM   3550 HG21 VAL   220       1.800  -2.362  22.307  1.00  0.00
ATOM   3551 HG22 VAL   220       2.678  -1.382  21.108  1.00  0.00
ATOM   3552 HG23 VAL   220       1.207  -2.264  20.632  1.00  0.00
ATOM   3553  C   VAL   220       1.033  -5.072  20.079  1.00  0.00
ATOM   3554  O   VAL   220       1.297  -5.413  18.923  1.00  0.00
ATOM   3555  N   PRO   221      -0.247  -4.867  20.477  1.00  0.00
ATOM   3556  CD  PRO   221      -0.702  -4.495  21.820  1.00  0.00
ATOM   3557  HD2 PRO   221      -0.152  -3.607  22.131  1.00  0.00
ATOM   3558  HD3 PRO   221      -0.474  -5.319  22.496  1.00  0.00
ATOM   3559  CG  PRO   221      -2.206  -4.241  21.697  1.00  0.00
ATOM   3560  HG2 PRO   221      -2.398  -3.174  21.588  1.00  0.00
ATOM   3561  HG3 PRO   221      -2.723  -4.614  22.581  1.00  0.00
ATOM   3562  CB  PRO   221      -2.627  -5.009  20.460  1.00  0.00
ATOM   3563  HB2 PRO   221      -3.450  -4.477  19.983  1.00  0.00
ATOM   3564  HB3 PRO   221      -2.920  -6.043  20.642  1.00  0.00
ATOM   3565  CA  PRO   221      -1.388  -4.968  19.558  1.00  0.00
ATOM   3566  HA  PRO   221      -1.303  -5.889  18.980  1.00  0.00
ATOM   3567  C   PRO   221      -1.403  -3.766  18.604  1.00  0.00
ATOM   3568  O   PRO   221      -1.007  -2.660  18.979  1.00  0.00
ATOM   3569  N   LEU   222      -1.817  -4.015  17.353  1.00  0.00
ATOM   3570  H   LEU   222      -2.166  -4.945  17.168  1.00  0.00
ATOM   3571  CA  LEU   222      -1.685  -3.089  16.231  1.00  0.00
ATOM   3572  HA  LEU   222      -0.652  -2.757  16.124  1.00  0.00
ATOM   3573  CB  LEU   222      -2.105  -3.818  14.938  1.00  0.00
ATOM   3574  HB2 LEU   222      -1.561  -4.762  14.978  1.00  0.00
ATOM   3575  HB3 LEU   222      -3.176  -4.014  14.985  1.00  0.00
ATOM   3576  CG  LEU   222      -1.773  -3.089  13.618  1.00  0.00
ATOM   3577  HG  LEU   222      -2.383  -2.187  13.577  1.00  0.00
ATOM   3578  CD1 LEU   222      -0.289  -2.709  13.494  1.00  0.00
ATOM   3579 HD11 LEU   222       0.322  -3.611  13.535  1.00  0.00
ATOM   3580 HD12 LEU   222      -0.122  -2.200  12.545  1.00  0.00
ATOM   3581 HD13 LEU   222      -0.013  -2.046  14.314  1.00  0.00
ATOM   3582  CD2 LEU   222      -2.180  -3.952  12.423  1.00  0.00
ATOM   3583 HD21 LEU   222      -3.252  -4.147  12.463  1.00  0.00
ATOM   3584 HD22 LEU   222      -1.941  -3.428  11.498  1.00  0.00
ATOM   3585 HD23 LEU   222      -1.638  -4.897  12.455  1.00  0.00
ATOM   3586  C   LEU   222      -2.440  -1.762  16.422  1.00  0.00
ATOM   3587  O   LEU   222      -1.965  -0.748  15.923  1.00  0.00
ATOM   3588  N   TYR   223      -3.537  -1.737  17.204  1.00  0.00
ATOM   3589  H   TYR   223      -3.934  -2.630  17.458  1.00  0.00
ATOM   3590  CA  TYR   223      -4.232  -0.519  17.636  1.00  0.00
ATOM   3591  HA  TYR   223      -4.568   0.043  16.765  1.00  0.00
ATOM   3592  CB  TYR   223      -5.465  -0.877  18.500  1.00  0.00
ATOM   3593  HB2 TYR   223      -6.072  -1.592  17.944  1.00  0.00
ATOM   3594  HB3 TYR   223      -5.067  -1.357  19.394  1.00  0.00
ATOM   3595  CG  TYR   223      -6.326   0.314  18.903  1.00  0.00
ATOM   3596  CD1 TYR   223      -5.997   1.078  20.044  1.00  0.00
ATOM   3597  HD1 TYR   223      -5.160   0.775  20.674  1.00  0.00
ATOM   3598  CE1 TYR   223      -6.744   2.226  20.370  1.00  0.00
ATOM   3599  HE1 TYR   223      -6.479   2.817  21.247  1.00  0.00
ATOM   3600  CZ  TYR   223      -7.834   2.611  19.565  1.00  0.00
ATOM   3601  OH  TYR   223      -8.540   3.738  19.866  1.00  0.00
ATOM   3602  HH  TYR   223      -8.209   4.191  20.645  1.00  0.00
ATOM   3603  CE2 TYR   223      -8.192   1.831  18.449  1.00  0.00
ATOM   3604  HE2 TYR   223      -9.050   2.113  17.838  1.00  0.00
ATOM   3605  CD2 TYR   223      -7.440   0.685  18.122  1.00  0.00
ATOM   3606  HD2 TYR   223      -7.718   0.078  17.260  1.00  0.00
ATOM   3607  C   TYR   223      -3.294   0.440  18.391  1.00  0.00
ATOM   3608  O   TYR   223      -3.212   1.606  18.020  1.00  0.00
ATOM   3609  N   ASP   224      -2.575  -0.052  19.418  1.00  0.00
ATOM   3610  H   ASP   224      -2.735  -1.018  19.665  1.00  0.00
ATOM   3611  CA  ASP   224      -1.632   0.727  20.230  1.00  0.00
ATOM   3612  HA  ASP   224      -2.085   1.678  20.509  1.00  0.00
ATOM   3613  CB  ASP   224      -1.262  -0.042  21.520  1.00  0.00
ATOM   3614  HB2 ASP   224      -0.944  -1.035  21.202  1.00  0.00
ATOM   3615  HB3 ASP   224      -0.429   0.469  22.003  1.00  0.00
ATOM   3616  CG  ASP   224      -2.424  -0.172  22.510  1.00  0.00
ATOM   3617  OD1 ASP   224      -3.118   0.847  22.723  1.00  0.00
ATOM   3618  OD2 ASP   224      -2.586  -1.280  23.064  1.00  0.00
ATOM   3619  C   ASP   224      -0.345   1.097  19.474  1.00  0.00
ATOM   3620  O   ASP   224       0.241   2.135  19.774  1.00  0.00
ATOM   3621  N   LEU   225       0.065   0.296  18.475  1.00  0.00
ATOM   3622  H   LEU   225      -0.464  -0.553  18.335  1.00  0.00
ATOM   3623  CA  LEU   225       1.211   0.553  17.597  1.00  0.00
ATOM   3624  HA  LEU   225       2.093   0.833  18.172  1.00  0.00
ATOM   3625  CB  LEU   225       1.517  -0.759  16.828  1.00  0.00
ATOM   3626  HB2 LEU   225       1.261  -1.539  17.545  1.00  0.00
ATOM   3627  HB3 LEU   225       0.838  -0.811  15.977  1.00  0.00
ATOM   3628  CG  LEU   225       2.971  -0.964  16.341  1.00  0.00
ATOM   3629  HG  LEU   225       3.651  -0.847  17.185  1.00  0.00
ATOM   3630  CD1 LEU   225       3.135  -2.371  15.742  1.00  0.00
ATOM   3631 HD11 LEU   225       2.456  -2.488  14.898  1.00  0.00
ATOM   3632 HD12 LEU   225       4.162  -2.504  15.402  1.00  0.00
ATOM   3633 HD13 LEU   225       2.904  -3.119  16.501  1.00  0.00
ATOM   3634  CD2 LEU   225       3.436   0.074  15.311  1.00  0.00
ATOM   3635 HD21 LEU   225       3.381   1.071  15.749  1.00  0.00
ATOM   3636 HD22 LEU   225       4.465  -0.138  15.020  1.00  0.00
ATOM   3637 HD23 LEU   225       2.793   0.028  14.432  1.00  0.00
ATOM   3638  C   LEU   225       0.870   1.697  16.615  1.00  0.00
ATOM   3639  O   LEU   225       1.667   2.619  16.448  1.00  0.00
ATOM   3640  N   LEU   226      -0.336   1.671  16.018  1.00  0.00
ATOM   3641  H   LEU   226      -0.913   0.866  16.216  1.00  0.00
ATOM   3642  CA  LEU   226      -0.868   2.704  15.126  1.00  0.00
ATOM   3643  HA  LEU   226      -0.150   2.928  14.337  1.00  0.00
ATOM   3644  CB  LEU   226      -2.175   2.201  14.476  1.00  0.00
ATOM   3645  HB2 LEU   226      -2.735   1.790  15.316  1.00  0.00
ATOM   3646  HB3 LEU   226      -2.714   3.053  14.062  1.00  0.00
ATOM   3647  CG  LEU   226      -2.012   1.120  13.389  1.00  0.00
ATOM   3648  HG  LEU   226      -1.345   0.339  13.754  1.00  0.00
ATOM   3649  CD1 LEU   226      -3.380   0.509  13.053  1.00  0.00
ATOM   3650 HD11 LEU   226      -4.047   1.290  12.687  1.00  0.00
ATOM   3651 HD12 LEU   226      -3.259  -0.254  12.284  1.00  0.00
ATOM   3652 HD13 LEU   226      -3.807   0.057  13.949  1.00  0.00
ATOM   3653  CD2 LEU   226      -1.339   1.661  12.122  1.00  0.00
ATOM   3654 HD21 LEU   226      -0.348   2.040  12.370  1.00  0.00
ATOM   3655 HD22 LEU   226      -1.248   0.860  11.388  1.00  0.00
ATOM   3656 HD23 LEU   226      -1.942   2.468  11.706  1.00  0.00
ATOM   3657  C   LEU   226      -1.183   4.004  15.883  1.00  0.00
ATOM   3658  O   LEU   226      -0.879   5.078  15.371  1.00  0.00
ATOM   3659  N   LEU   227      -1.751   3.900  17.099  1.00  0.00
ATOM   3660  H   LEU   227      -2.047   2.969  17.356  1.00  0.00
ATOM   3661  CA  LEU   227      -2.039   5.000  18.023  1.00  0.00
ATOM   3662  HA  LEU   227      -2.664   5.750  17.537  1.00  0.00
ATOM   3663  CB  LEU   227      -2.795   4.450  19.256  1.00  0.00
ATOM   3664  HB2 LEU   227      -3.744   4.135  18.823  1.00  0.00
ATOM   3665  HB3 LEU   227      -2.257   3.576  19.624  1.00  0.00
ATOM   3666  CG  LEU   227      -3.061   5.424  20.429  1.00  0.00
ATOM   3667  HG  LEU   227      -2.097   5.774  20.798  1.00  0.00
ATOM   3668  CD1 LEU   227      -3.917   6.627  20.016  1.00  0.00
ATOM   3669 HD11 LEU   227      -4.881   6.278  19.647  1.00  0.00
ATOM   3670 HD12 LEU   227      -4.072   7.276  20.878  1.00  0.00
ATOM   3671 HD13 LEU   227      -3.407   7.183  19.229  1.00  0.00
ATOM   3672  CD2 LEU   227      -3.711   4.683  21.605  1.00  0.00
ATOM   3673 HD21 LEU   227      -3.046   3.890  21.947  1.00  0.00
ATOM   3674 HD22 LEU   227      -3.891   5.383  22.421  1.00  0.00
ATOM   3675 HD23 LEU   227      -4.658   4.249  21.283  1.00  0.00
ATOM   3676  C   LEU   227      -0.763   5.738  18.430  1.00  0.00
ATOM   3677  O   LEU   227      -0.756   6.960  18.377  1.00  0.00
ATOM   3678  N   GLU   228       0.311   5.011  18.779  1.00  0.00
ATOM   3679  H   GLU   228       0.149   4.022  18.906  1.00  0.00
ATOM   3680  CA  GLU   228       1.635   5.545  19.106  1.00  0.00
ATOM   3681  HA  GLU   228       1.579   6.237  19.946  1.00  0.00
ATOM   3682  CB  GLU   228       2.550   4.363  19.500  1.00  0.00
ATOM   3683  HB2 GLU   228       2.167   3.994  20.452  1.00  0.00
ATOM   3684  HB3 GLU   228       2.404   3.604  18.731  1.00  0.00
ATOM   3685  CG  GLU   228       4.057   4.674  19.637  1.00  0.00
ATOM   3686  HG2 GLU   228       4.405   5.054  18.677  1.00  0.00
ATOM   3687  HG3 GLU   228       4.149   5.455  20.392  1.00  0.00
ATOM   3688  CD  GLU   228       4.906   3.466  20.046  1.00  0.00
ATOM   3689  OE1 GLU   228       4.348   2.352  20.159  1.00  0.00
ATOM   3690  OE2 GLU   228       6.123   3.684  20.230  1.00  0.00
ATOM   3691  C   GLU   228       2.233   6.424  17.989  1.00  0.00
ATOM   3692  O   GLU   228       2.821   7.466  18.279  1.00  0.00
ATOM   3693  N   MET   229       2.056   6.011  16.723  1.00  0.00
ATOM   3694  H   MET   229       1.531   5.159  16.587  1.00  0.00
ATOM   3695  CA  MET   229       2.579   6.698  15.544  1.00  0.00
ATOM   3696  HA  MET   229       3.558   7.132  15.748  1.00  0.00
ATOM   3697  CB  MET   229       2.725   5.663  14.409  1.00  0.00
ATOM   3698  HB2 MET   229       1.794   5.099  14.358  1.00  0.00
ATOM   3699  HB3 MET   229       2.867   6.214  13.479  1.00  0.00
ATOM   3700  CG  MET   229       3.900   4.694  14.615  1.00  0.00
ATOM   3701  HG2 MET   229       4.749   5.297  14.938  1.00  0.00
ATOM   3702  HG3 MET   229       3.609   4.017  15.418  1.00  0.00
ATOM   3703  SD  MET   229       4.378   3.721  13.157  1.00  0.00
ATOM   3704  CE  MET   229       2.996   2.563  12.972  1.00  0.00
ATOM   3705  HE1 MET   229       2.072   3.121  12.820  1.00  0.00
ATOM   3706  HE2 MET   229       3.176   1.917  12.113  1.00  0.00
ATOM   3707  HE3 MET   229       2.908   1.954  13.872  1.00  0.00
ATOM   3708  C   MET   229       1.663   7.845  15.063  1.00  0.00
ATOM   3709  O   MET   229       2.177   8.831  14.537  1.00  0.00
ATOM   3710  N   LEU   230       0.333   7.750  15.257  1.00  0.00
ATOM   3711  H   LEU   230      -0.011   6.897  15.673  1.00  0.00
ATOM   3712  CA  LEU   230      -0.636   8.802  14.923  1.00  0.00
ATOM   3713  HA  LEU   230      -0.384   9.254  13.964  1.00  0.00
ATOM   3714  CB  LEU   230      -2.056   8.195  14.825  1.00  0.00
ATOM   3715  HB2 LEU   230      -2.079   7.400  15.571  1.00  0.00
ATOM   3716  HB3 LEU   230      -2.785   8.961  15.089  1.00  0.00
ATOM   3717  CG  LEU   230      -2.402   7.611  13.442  1.00  0.00
ATOM   3718  HG  LEU   230      -1.531   7.088  13.046  1.00  0.00
ATOM   3719  CD1 LEU   230      -3.573   6.633  13.561  1.00  0.00
ATOM   3720 HD11 LEU   230      -4.444   7.155  13.956  1.00  0.00
ATOM   3721 HD12 LEU   230      -3.809   6.226  12.578  1.00  0.00
ATOM   3722 HD13 LEU   230      -3.301   5.820  14.234  1.00  0.00
ATOM   3723  CD2 LEU   230      -2.745   8.714  12.427  1.00  0.00
ATOM   3724 HD21 LEU   230      -1.891   9.382  12.313  1.00  0.00
ATOM   3725 HD22 LEU   230      -2.983   8.261  11.464  1.00  0.00
ATOM   3726 HD23 LEU   230      -3.604   9.282  12.783  1.00  0.00
ATOM   3727  C   LEU   230      -0.681   9.904  15.996  1.00  0.00
ATOM   3728  O   LEU   230      -0.853  11.072  15.646  1.00  0.00
ATOM   3729  N   ASP   231      -0.518   9.541  17.281  1.00  0.00
ATOM   3730  H   ASP   231      -0.427   8.549  17.449  1.00  0.00
ATOM   3731  CA  ASP   231      -0.491  10.443  18.430  1.00  0.00
ATOM   3732  HA  ASP   231      -1.169  11.281  18.270  1.00  0.00
ATOM   3733  CB  ASP   231      -0.946   9.671  19.701  1.00  0.00
ATOM   3734  HB2 ASP   231      -1.876   9.155  19.462  1.00  0.00
ATOM   3735  HB3 ASP   231      -0.162   8.938  19.892  1.00  0.00
ATOM   3736  CG  ASP   231      -1.150  10.539  20.951  1.00  0.00
ATOM   3737  OD1 ASP   231      -1.406  11.753  20.791  1.00  0.00
ATOM   3738  OD2 ASP   231      -1.073   9.958  22.056  1.00  0.00
ATOM   3739  C   ASP   231       0.935  10.991  18.602  1.00  0.00
ATOM   3740  O   ASP   231       1.700  10.550  19.460  1.00  0.00
ATOM   3741  N   ALA   232       1.279  11.965  17.752  1.00  0.00
ATOM   3742  H   ALA   232       0.600  12.214  17.047  1.00  0.00
ATOM   3743  CA  ALA   232       2.521  12.720  17.811  1.00  0.00
ATOM   3744  HA  ALA   232       3.376  12.153  18.180  1.00  0.00
ATOM   3745  CB  ALA   232       2.839  13.220  16.393  1.00  0.00
ATOM   3746  HB1 ALA   232       1.996  13.797  16.013  1.00  0.00
ATOM   3747  HB2 ALA   232       3.727  13.851  16.420  1.00  0.00
ATOM   3748  HB3 ALA   232       3.020  12.367  15.738  1.00  0.00
ATOM   3749  C   ALA   232       2.322  13.947  18.711  1.00  0.00
ATOM   3750  O   ALA   232       1.240  14.537  18.746  1.00  0.00
ATOM   3751  N   HIE   233       3.397  14.350  19.402  1.00  0.00
ATOM   3752  H   HIE   233       4.190  13.725  19.425  1.00  0.00
ATOM   3753  CA  HIE   233       3.485  15.611  20.139  1.00  0.00
ATOM   3754  HA  HIE   233       2.520  15.869  20.576  1.00  0.00
ATOM   3755  CB  HIE   233       4.519  15.449  21.282  1.00  0.00
ATOM   3756  HB2 HIE   233       4.611  16.418  21.772  1.00  0.00
ATOM   3757  HB3 HIE   233       4.154  14.713  21.999  1.00  0.00
ATOM   3758  CG  HIE   233       5.919  15.023  20.900  1.00  0.00
ATOM   3759  ND1 HIE   233       6.786  15.832  20.156  1.00  0.00
ATOM   3760  CE1 HIE   233       7.902  15.126  20.041  1.00  0.00
ATOM   3761  HE1 HIE   233       8.707  15.592  19.473  1.00  0.00
ATOM   3762  NE2 HIE   233       7.835  13.945  20.656  1.00  0.00
ATOM   3763  HE2 HIE   233       8.551  13.236  20.719  1.00  0.00
ATOM   3764  CD2 HIE   233       6.573  13.850  21.215  1.00  0.00
ATOM   3765  HD2 HIE   233       6.289  12.957  21.772  1.00  0.00
ATOM   3766  C   HIE   233       3.903  16.754  19.188  1.00  0.00
ATOM   3767  O   HIE   233       4.163  16.535  18.003  1.00  0.00
ATOM   3768  N   ARG   234       3.980  17.978  19.730  1.00  0.00
ATOM   3769  H   ARG   234       3.652  18.049  20.683  1.00  0.00
ATOM   3770  CA  ARG   234       4.311  19.213  19.016  1.00  0.00
ATOM   3771  HA  ARG   234       4.734  18.977  18.040  1.00  0.00
ATOM   3772  CB  ARG   234       3.037  20.064  18.810  1.00  0.00
ATOM   3773  HB2 ARG   234       3.339  20.946  18.246  1.00  0.00
ATOM   3774  HB3 ARG   234       2.355  19.464  18.207  1.00  0.00
ATOM   3775  CG  ARG   234       2.326  20.502  20.108  1.00  0.00
ATOM   3776  HG2 ARG   234       2.036  19.603  20.652  1.00  0.00
ATOM   3777  HG3 ARG   234       3.038  21.073  20.704  1.00  0.00
ATOM   3778  CD  ARG   234       1.083  21.359  19.838  1.00  0.00
ATOM   3779  HD2 ARG   234       0.758  21.830  20.766  1.00  0.00
ATOM   3780  HD3 ARG   234       1.325  22.129  19.106  1.00  0.00
ATOM   3781  NE  ARG   234      -0.019  20.541  19.314  1.00  0.00
ATOM   3782  HE  ARG   234       0.249  19.641  18.941  1.00  0.00
ATOM   3783  CZ  ARG   234      -1.318  20.883  19.292  1.00  0.00
ATOM   3784  NH1 ARG   234      -1.740  22.058  19.781  1.00  0.00
ATOM   3785 HH11 ARG   234      -1.073  22.706  20.176  1.00  0.00
ATOM   3786 HH12 ARG   234      -2.723  22.290  19.752  1.00  0.00
ATOM   3787  NH2 ARG   234      -2.208  20.031  18.769  1.00  0.00
ATOM   3788 HH21 ARG   234      -1.896  19.145  18.398  1.00  0.00
ATOM   3789 HH22 ARG   234      -3.187  20.278  18.748  1.00  0.00
ATOM   3790  C   ARG   234       5.491  19.941  19.679  1.00  0.00
ATOM   3791  O   ARG   234       5.461  21.160  19.845  1.00  0.00
ATOM   3792  N   LEU   235       6.531  19.182  20.057  1.00  0.00
ATOM   3793  H   LEU   235       6.466  18.193  19.862  1.00  0.00
ATOM   3794  CA  LEU   235       7.747  19.684  20.690  1.00  0.00
ATOM   3795  HA  LEU   235       7.542  20.610  21.227  1.00  0.00
ATOM   3796  CB  LEU   235       8.268  18.634  21.697  1.00  0.00
ATOM   3797  HB2 LEU   235       8.496  17.775  21.065  1.00  0.00
ATOM   3798  HB3 LEU   235       9.183  18.987  22.173  1.00  0.00
ATOM   3799  CG  LEU   235       7.248  18.218  22.784  1.00  0.00
ATOM   3800  HG  LEU   235       6.333  17.880  22.297  1.00  0.00
ATOM   3801  CD1 LEU   235       7.811  17.087  23.655  1.00  0.00
ATOM   3802 HD11 LEU   235       8.726  17.424  24.142  1.00  0.00
ATOM   3803 HD12 LEU   235       7.077  16.811  24.412  1.00  0.00
ATOM   3804 HD13 LEU   235       8.031  16.221  23.030  1.00  0.00
ATOM   3805  CD2 LEU   235       6.796  19.402  23.655  1.00  0.00
ATOM   3806 HD21 LEU   235       6.325  20.157  23.026  1.00  0.00
ATOM   3807 HD22 LEU   235       6.081  19.053  24.400  1.00  0.00
ATOM   3808 HD23 LEU   235       7.661  19.836  24.157  1.00  0.00
ATOM   3809  C   LEU   235       8.818  19.898  19.616  1.00  0.00
ATOM   3810  O   LEU   235       9.556  20.880  19.576  1.00  0.00
ATOM   3811  OXT LEU   235       8.946  19.096  18.694  1.00  0.00
TER   
ATOM   3812  O1  UNK   236       1.356  -7.291   6.170  1.00  0.00
ATOM   3813  C2  UNK   236       1.633  -8.242   5.442  1.00  0.00
ATOM   3814  C3  UNK   236       1.981  -9.614   6.019  1.00  0.00
ATOM   3815  C4  UNK   236       1.646 -10.726   5.013  1.00  0.00
ATOM   3816  C5  UNK   236       2.375 -10.575   3.654  1.00  0.00
ATOM   3817  C6  UNK   236       1.666 -11.359   2.552  1.00  0.00
ATOM   3818  C7  UNK   236       1.296 -12.708   2.753  1.00  0.00
ATOM   3819  C8  UNK   236       0.622 -13.415   1.736  1.00  0.00
ATOM   3820  O9  UNK   236       0.241 -14.709   1.918  1.00  0.00
ATOM   3821  C10 UNK   236       0.323 -12.786   0.515  1.00  0.00
ATOM   3822  C11 UNK   236       0.658 -11.440   0.321  1.00  0.00
ATOM   3823  C12 UNK   236       1.329 -10.730   1.331  1.00  0.00
ATOM   3824  O13 UNK   236       1.598  -9.415   1.092  1.00  0.00
ATOM   3825  C14 UNK   236       2.728  -8.867   1.749  1.00  0.00
ATOM   3826  C15 UNK   236       2.882  -7.407   1.362  1.00  0.00
ATOM   3827  C16 UNK   236       1.889  -6.767   0.585  1.00  0.00
ATOM   3828  C17 UNK   236       2.052  -5.433   0.190  1.00  0.00
ATOM   3829  C18 UNK   236       3.188  -4.715   0.594  1.00  0.00
ATOM   3830  O19 UNK   236       3.312  -3.411   0.229  1.00  0.00
ATOM   3831  C20 UNK   236       4.180  -5.341   1.373  1.00  0.00
ATOM   3832  C21 UNK   236       4.032  -6.689   1.747  1.00  0.00
ATOM   3833  C22 UNK   236       2.643  -9.102   3.273  1.00  0.00
ATOM   3834  C23 UNK   236       1.644  -8.107   3.919  1.00  0.00
ATOM   3835  H24 UNK   236       3.042  -9.635   6.269  1.00  0.00
ATOM   3836  H25 UNK   236       1.427  -9.764   6.946  1.00  0.00
ATOM   3837  H26 UNK   236       1.860 -11.702   5.451  1.00  0.00
ATOM   3838  H27 UNK   236       0.567 -10.708   4.846  1.00  0.00
ATOM   3839  H28 UNK   236       3.353 -11.048   3.753  1.00  0.00
ATOM   3840  H29 UNK   236       1.517 -13.198   3.690  1.00  0.00
ATOM   3841  H30 UNK   236       0.614 -15.101   2.692  1.00  0.00
ATOM   3842  H31 UNK   236      -0.159 -13.337  -0.279  1.00  0.00
ATOM   3843  H32 UNK   236       0.414 -10.957  -0.613  1.00  0.00
ATOM   3844  H33 UNK   236       3.603  -9.397   1.366  1.00  0.00
ATOM   3845  H34 UNK   236       0.995  -7.299   0.295  1.00  0.00
ATOM   3846  H35 UNK   236       1.298  -4.962  -0.425  1.00  0.00
ATOM   3847  H36 UNK   236       4.091  -3.001   0.571  1.00  0.00
ATOM   3848  H37 UNK   236       5.054  -4.787   1.685  1.00  0.00
ATOM   3849  H38 UNK   236       4.802  -7.172   2.331  1.00  0.00
ATOM   3850  H39 UNK   236       3.631  -8.855   3.667  1.00  0.00
ATOM   3851  H40 UNK   236       0.637  -8.280   3.541  1.00  0.00
ATOM   3852  H41 UNK   236       1.907  -7.078   3.672  1.00  0.00
TER   
ATOM   3853 Na+  Na+   237      26.658 -11.840   0.543  1.00  0.00
TER   
ATOM   3854 Na+  Na+   238      -0.342 -16.840  16.543  1.00  0.00
TER   
ATOM   3855 Na+  Na+   239      19.658  -3.840   1.543  1.00  0.00
TER   
ATOM   3856 Na+  Na+   240       9.658  21.160  16.543  1.00  0.00
TER   
ATOM   3857 Na+  Na+   241       1.658   8.160  22.543  1.00  0.00
TER   
ATOM   3858 Na+  Na+   242       6.658 -24.840   1.543  1.00  0.00
TER   
ATOM   3859 Na+  Na+   243     -24.342   9.160   0.543  1.00  0.00
TER   
ATOM   3860 Na+  Na+   244      20.658  -6.840   8.543  1.00  0.00
TER   
ATOM   3861  O   WAT   245       1.997  -0.734  -0.670  1.00  0.00
ATOM   3862  H1  WAT   245       2.954  -0.734  -0.670  1.00  0.00
ATOM   3863  H2  WAT   245       1.757   0.192  -0.670  1.00  0.00
TER   
ATOM   3864  O   WAT   246      12.704   2.012   4.590  1.00  0.00
ATOM   3865  H1  WAT   246      13.661   2.012   4.590  1.00  0.00
ATOM   3866  H2  WAT   246      12.464   2.938   4.590  1.00  0.00
TER   
ATOM   3867  O   WAT   247     -11.191   2.126   7.147  1.00  0.00
ATOM   3868  H1  WAT   247     -10.234   2.126   7.147  1.00  0.00
ATOM   3869  H2  WAT   247     -11.431   3.052   7.147  1.00  0.00
TER   
ATOM   3870  O   WAT   248      -7.034  -4.216   5.913  1.00  0.00
ATOM   3871  H1  WAT   248      -6.077  -4.216   5.913  1.00  0.00
ATOM   3872  H2  WAT   248      -7.274  -3.290   5.913  1.00  0.00
TER   
ATOM   3873  O   WAT   249       0.129   1.453  -0.171  1.00  0.00
ATOM   3874  H1  WAT   249       1.086   1.453  -0.171  1.00  0.00
ATOM   3875  H2  WAT   249      -0.111   2.379  -0.171  1.00  0.00
TER   
ATOM   3876  O   WAT   250      16.201   0.504   1.737  1.00  0.00
ATOM   3877  H1  WAT   250      17.158   0.504   1.737  1.00  0.00
ATOM   3878  H2  WAT   250      15.961   1.430   1.737  1.00  0.00
TER   
ATOM   3879  O   WAT   251      12.383  -6.509   3.939  1.00  0.00
ATOM   3880  H1  WAT   251      13.340  -6.509   3.939  1.00  0.00
ATOM   3881  H2  WAT   251      12.143  -5.583   3.939  1.00  0.00
TER   
ATOM   3882  O   WAT   252     -17.530  -2.840  -2.944  1.00  0.00
ATOM   3883  H1  WAT   252     -16.573  -2.840  -2.944  1.00  0.00
ATOM   3884  H2  WAT   252     -17.770  -1.914  -2.944  1.00  0.00
TER   
ATOM   3885  O   WAT   253       2.959  10.758   2.556  1.00  0.00
ATOM   3886  H1  WAT   253       3.916  10.758   2.556  1.00  0.00
ATOM   3887  H2  WAT   253       2.719  11.684   2.556  1.00  0.00
TER   
ATOM   3888  O   WAT   254       7.554  -1.194  -2.237  1.00  0.00
ATOM   3889  H1  WAT   254       8.511  -1.194  -2.237  1.00  0.00
ATOM   3890  H2  WAT   254       7.314  -0.268  -2.237  1.00  0.00
TER   
ATOM   3891  O   WAT   255     -16.501  -1.401   8.759  1.00  0.00
ATOM   3892  H1  WAT   255     -15.544  -1.401   8.759  1.00  0.00
ATOM   3893  H2  WAT   255     -16.741  -0.475   8.759  1.00  0.00
TER   
ATOM   3894  O   WAT   256     -20.887  -1.791 -14.488  1.00  0.00
ATOM   3895  H1  WAT   256     -19.930  -1.791 -14.488  1.00  0.00
ATOM   3896  H2  WAT   256     -21.127  -0.865 -14.488  1.00  0.00
TER   
ATOM   3897  O   WAT   257     -17.784   2.050 -19.173  1.00  0.00
ATOM   3898  H1  WAT   257     -16.827   2.050 -19.173  1.00  0.00
ATOM   3899  H2  WAT   257     -18.024   2.976 -19.173  1.00  0.00
TER   
ATOM   3900  O   WAT   258     -22.129  18.699  18.866  1.00  0.00
ATOM   3901  H1  WAT   258     -21.172  18.699  18.866  1.00  0.00
ATOM   3902  H2  WAT   258     -22.369  19.625  18.866  1.00  0.00
TER   
ATOM   3903  O   WAT   259      -0.683   4.614   0.982  1.00  0.00
ATOM   3904  H1  WAT   259       0.274   4.614   0.982  1.00  0.00
ATOM   3905  H2  WAT   259      -0.923   5.540   0.982  1.00  0.00
TER   
ATOM   3906  O   WAT   260       0.873  -8.750 -12.157  1.00  0.00
ATOM   3907  H1  WAT   260       1.830  -8.750 -12.157  1.00  0.00
ATOM   3908  H2  WAT   260       0.633  -7.824 -12.157  1.00  0.00
TER   
ATOM   3909  O   WAT   261     -20.879   8.057  -2.678  1.00  0.00
ATOM   3910  H1  WAT   261     -19.922   8.057  -2.678  1.00  0.00
ATOM   3911  H2  WAT   261     -21.119   8.983  -2.678  1.00  0.00
TER   
ATOM   3912  O   WAT   262     -20.016  16.048  -0.079  1.00  0.00
ATOM   3913  H1  WAT   262     -19.059  16.048  -0.079  1.00  0.00
ATOM   3914  H2  WAT   262     -20.256  16.974  -0.079  1.00  0.00
TER   
ATOM   3915  O   WAT   263       0.704   2.742  -2.840  1.00  0.00
ATOM   3916  H1  WAT   263       1.661   2.742  -2.840  1.00  0.00
ATOM   3917  H2  WAT   263       0.464   3.668  -2.840  1.00  0.00
TER   
ATOM   3918  O   WAT   264      -1.694   6.740 -14.979  1.00  0.00
ATOM   3919  H1  WAT   264      -0.737   6.740 -14.979  1.00  0.00
ATOM   3920  H2  WAT   264      -1.934   7.666 -14.979  1.00  0.00
TER   
ATOM   3921  O   WAT   265      -5.827  14.975  14.140  1.00  0.00
ATOM   3922  H1  WAT   265      -4.870  14.975  14.140  1.00  0.00
ATOM   3923  H2  WAT   265      -6.067  15.901  14.140  1.00  0.00
TER   
ATOM   3924  O   WAT   266     -22.943   4.934 -23.974  1.00  0.00
ATOM   3925  H1  WAT   266     -21.986   4.934 -23.974  1.00  0.00
ATOM   3926  H2  WAT   266     -23.183   5.860 -23.974  1.00  0.00
TER   
ATOM   3927  O   WAT   267     -14.999  -5.116 -11.629  1.00  0.00
ATOM   3928  H1  WAT   267     -14.042  -5.116 -11.629  1.00  0.00
ATOM   3929  H2  WAT   267     -15.239  -4.190 -11.629  1.00  0.00
TER   
ATOM   3930  O   WAT   268     -13.788  -0.457   1.552  1.00  0.00
ATOM   3931  H1  WAT   268     -12.831  -0.457   1.552  1.00  0.00
ATOM   3932  H2  WAT   268     -14.028   0.469   1.552  1.00  0.00
TER   
ATOM   3933  O   WAT   269       7.008  -3.932 -18.489  1.00  0.00
ATOM   3934  H1  WAT   269       7.965  -3.932 -18.489  1.00  0.00
ATOM   3935  H2  WAT   269       6.768  -3.006 -18.489  1.00  0.00
TER   
ATOM   3936  O   WAT   270       2.855   3.229   2.599  1.00  0.00
ATOM   3937  H1  WAT   270       3.812   3.229   2.599  1.00  0.00
ATOM   3938  H2  WAT   270       2.615   4.155   2.599  1.00  0.00
TER   
ATOM   3939  O   WAT   271      -5.595 -17.739   4.065  1.00  0.00
ATOM   3940  H1  WAT   271      -4.638 -17.739   4.065  1.00  0.00
ATOM   3941  H2  WAT   271      -5.835 -16.813   4.065  1.00  0.00
TER   
ATOM   3942  O   WAT   272      -9.229  -7.198   6.623  1.00  0.00
ATOM   3943  H1  WAT   272      -8.272  -7.198   6.623  1.00  0.00
ATOM   3944  H2  WAT   272      -9.469  -6.272   6.623  1.00  0.00
TER   
ATOM   3945  O   WAT   273      32.257  29.472  29.095  1.00  0.00
ATOM   3946  H1  WAT   273      31.426  29.217  29.495  1.00  0.00
ATOM   3947  H2  WAT   273      32.865  29.543  29.831  1.00  0.00
TER   
ATOM   3948  O   WAT   274      32.237  33.506  29.291  1.00  0.00
ATOM   3949  H1  WAT   274      32.540  32.616  29.112  1.00  0.00
ATOM   3950  H2  WAT   274      32.982  34.063  29.063  1.00  0.00
TER   
ATOM   3951  O   WAT   275      30.666  24.432  22.879  1.00  0.00
ATOM   3952  H1  WAT   275      29.778  24.774  22.777  1.00  0.00
ATOM   3953  H2  WAT   275      30.950  24.232  21.987  1.00  0.00
TER   
ATOM   3954  O   WAT   276      28.630  27.033  28.763  1.00  0.00
ATOM   3955  H1  WAT   276      29.201  26.265  28.764  1.00  0.00
ATOM   3956  H2  WAT   276      28.630  27.332  27.854  1.00  0.00
TER   
ATOM   3957  O   WAT   277      29.872  22.441  30.550  1.00  0.00
ATOM   3958  H1  WAT   277      29.692  21.544  30.830  1.00  0.00
ATOM   3959  H2  WAT   277      29.470  22.988  31.225  1.00  0.00
TER   
ATOM   3960  O   WAT   278      32.842  23.015  23.913  1.00  0.00
ATOM   3961  H1  WAT   278      32.949  23.916  24.220  1.00  0.00
ATOM   3962  H2  WAT   278      31.932  22.967  23.623  1.00  0.00
TER   
ATOM   3963  O   WAT   279      30.491  24.937  29.158  1.00  0.00
ATOM   3964  H1  WAT   279      31.172  25.201  29.777  1.00  0.00
ATOM   3965  H2  WAT   279      30.176  24.097  29.492  1.00  0.00
TER   
ATOM   3966  O   WAT   280      34.683  25.984  28.246  1.00  0.00
ATOM   3967  H1  WAT   280      35.191  26.482  28.886  1.00  0.00
ATOM   3968  H2  WAT   280      35.215  25.208  28.070  1.00  0.00
TER   
ATOM   3969  O   WAT   281      32.967  20.624  32.512  1.00  0.00
ATOM   3970  H1  WAT   281      32.969  21.141  31.707  1.00  0.00
ATOM   3971  H2  WAT   281      32.137  20.147  32.489  1.00  0.00
TER   
ATOM   3972  O   WAT   282      34.217  30.263  30.689  1.00  0.00
ATOM   3973  H1  WAT   282      33.884  30.890  31.331  1.00  0.00
ATOM   3974  H2  WAT   282      34.394  30.790  29.909  1.00  0.00
TER   
ATOM   3975  O   WAT   283      32.648  22.335  30.519  1.00  0.00
ATOM   3976  H1  WAT   283      32.990  23.179  30.224  1.00  0.00
ATOM   3977  H2  WAT   283      31.710  22.483  30.635  1.00  0.00
TER   
ATOM   3978  O   WAT   284      33.429  32.232  32.504  1.00  0.00
ATOM   3979  H1  WAT   284      34.046  32.907  32.223  1.00  0.00
ATOM   3980  H2  WAT   284      32.568  32.640  32.413  1.00  0.00
TER   
ATOM   3981  O   WAT   285      28.722  31.422  21.385  1.00  0.00
ATOM   3982  H1  WAT   285      28.345  31.910  20.653  1.00  0.00
ATOM   3983  H2  WAT   285      28.980  32.094  22.016  1.00  0.00
TER   
ATOM   3984  O   WAT   286      36.331  19.823  26.843  1.00  0.00
ATOM   3985  H1  WAT   286      36.639  19.268  26.127  1.00  0.00
ATOM   3986  H2  WAT   286      35.401  19.958  26.661  1.00  0.00
TER   
ATOM   3987  O   WAT   287      34.325  28.415  26.361  1.00  0.00
ATOM   3988  H1  WAT   287      33.921  27.702  25.866  1.00  0.00
ATOM   3989  H2  WAT   287      34.411  28.070  27.250  1.00  0.00
TER   
ATOM   3990  O   WAT   288      34.793  32.101  28.525  1.00  0.00
ATOM   3991  H1  WAT   288      34.496  31.496  27.846  1.00  0.00
ATOM   3992  H2  WAT   288      35.743  32.139  28.414  1.00  0.00
TER   
ATOM   3993  O   WAT   289      33.038  25.189  30.141  1.00  0.00
ATOM   3994  H1  WAT   289      33.589  25.298  29.367  1.00  0.00
ATOM   3995  H2  WAT   289      33.552  25.563  30.857  1.00  0.00
TER   
ATOM   3996  O   WAT   290      33.885  31.839  35.176  1.00  0.00
ATOM   3997  H1  WAT   290      32.988  32.063  35.423  1.00  0.00
ATOM   3998  H2  WAT   290      33.910  31.963  34.227  1.00  0.00
TER   
ATOM   3999  O   WAT   291      32.712  28.711  33.752  1.00  0.00
ATOM   4000  H1  WAT   291      32.573  29.583  34.121  1.00  0.00
ATOM   4001  H2  WAT   291      31.830  28.368  33.607  1.00  0.00
TER   
ATOM   4002  O   WAT   292      31.025  27.309  23.862  1.00  0.00
ATOM   4003  H1  WAT   292      30.905  28.035  23.250  1.00  0.00
ATOM   4004  H2  WAT   292      30.715  26.539  23.385  1.00  0.00
TER   
ATOM   4005  O   WAT   293      28.664  30.481  29.669  1.00  0.00
ATOM   4006  H1  WAT   293      28.742  30.615  28.725  1.00  0.00
ATOM   4007  H2  WAT   293      29.278  29.772  29.862  1.00  0.00
TER   
ATOM   4008  O   WAT   294      29.909  32.181  26.080  1.00  0.00
ATOM   4009  H1  WAT   294      29.501  32.322  25.225  1.00  0.00
ATOM   4010  H2  WAT   294      30.800  31.897  25.877  1.00  0.00
TER   
ATOM   4011  O   WAT   295      28.720  31.522  32.208  1.00  0.00
ATOM   4012  H1  WAT   295      28.883  31.052  31.390  1.00  0.00
ATOM   4013  H2  WAT   295      29.185  31.014  32.873  1.00  0.00
TER   
ATOM   4014  O   WAT   296      33.492  20.653  27.244  1.00  0.00
ATOM   4015  H1  WAT   296      33.049  21.433  26.913  1.00  0.00
ATOM   4016  H2  WAT   296      34.050  20.976  27.952  1.00  0.00
TER   
ATOM   4017  O   WAT   297      37.779  23.519  32.848  1.00  0.00
ATOM   4018  H1  WAT   297      37.317  23.728  33.660  1.00  0.00
ATOM   4019  H2  WAT   297      37.377  22.705  32.545  1.00  0.00
TER   
ATOM   4020  O   WAT   298      36.608  20.274  22.125  1.00  0.00
ATOM   4021  H1  WAT   298      35.983  20.270  22.850  1.00  0.00
ATOM   4022  H2  WAT   298      36.521  19.407  21.729  1.00  0.00
TER   
ATOM   4023  O   WAT   299      35.529  21.197  29.103  1.00  0.00
ATOM   4024  H1  WAT   299      35.827  22.104  29.023  1.00  0.00
ATOM   4025  H2  WAT   299      36.078  20.709  28.489  1.00  0.00
TER   
ATOM   4026  O   WAT   300      33.283  25.776  24.973  1.00  0.00
ATOM   4027  H1  WAT   300      33.057  25.560  25.877  1.00  0.00
ATOM   4028  H2  WAT   300      32.502  26.209  24.627  1.00  0.00
TER   
ATOM   4029  O   WAT   301      35.723  26.674  35.639  1.00  0.00
ATOM   4030  H1  WAT   301      35.627  25.734  35.489  1.00  0.00
ATOM   4031  H2  WAT   301      36.566  26.896  35.243  1.00  0.00
TER   
ATOM   4032  O   WAT   302      30.854  23.086  33.792  1.00  0.00
ATOM   4033  H1  WAT   302      30.460  23.933  33.999  1.00  0.00
ATOM   4034  H2  WAT   302      30.166  22.448  33.983  1.00  0.00
TER   
ATOM   4035  O   WAT   303      28.156  21.009  27.825  1.00  0.00
ATOM   4036  H1  WAT   303      27.867  21.579  28.537  1.00  0.00
ATOM   4037  H2  WAT   303      28.900  20.529  28.188  1.00  0.00
TER   
ATOM   4038  O   WAT   304      28.343  24.951  19.035  1.00  0.00
ATOM   4039  H1  WAT   304      28.260  25.894  19.177  1.00  0.00
ATOM   4040  H2  WAT   304      27.991  24.808  18.156  1.00  0.00
TER   
ATOM   4041  O   WAT   305      36.143  23.685  28.102  1.00  0.00
ATOM   4042  H1  WAT   305      36.146  23.244  27.253  1.00  0.00
ATOM   4043  H2  WAT   305      37.038  24.006  28.209  1.00  0.00
TER   
ATOM   4044  O   WAT   306      31.993  23.567  27.062  1.00  0.00
ATOM   4045  H1  WAT   306      31.653  24.045  27.818  1.00  0.00
ATOM   4046  H2  WAT   306      31.231  23.114  26.702  1.00  0.00
TER   
ATOM   4047  O   WAT   307      36.205  24.686  21.093  1.00  0.00
ATOM   4048  H1  WAT   307      36.326  24.644  22.042  1.00  0.00
ATOM   4049  H2  WAT   307      35.820  25.548  20.938  1.00  0.00
TER   
ATOM   4050  O   WAT   308      35.217  26.996  20.491  1.00  0.00
ATOM   4051  H1  WAT   308      34.649  26.548  19.865  1.00  0.00
ATOM   4052  H2  WAT   308      35.926  27.355  19.958  1.00  0.00
TER   
ATOM   4053  O   WAT   309      30.294  30.897  34.368  1.00  0.00
ATOM   4054  H1  WAT   309      29.909  30.256  34.966  1.00  0.00
ATOM   4055  H2  WAT   309      30.605  31.601  34.937  1.00  0.00
TER   
ATOM   4056  O   WAT   310      36.443  27.745  29.849  1.00  0.00
ATOM   4057  H1  WAT   310      36.810  27.271  30.595  1.00  0.00
ATOM   4058  H2  WAT   310      36.254  28.619  30.190  1.00  0.00
TER   
ATOM   4059  O   WAT   311      29.308  22.489  25.978  1.00  0.00
ATOM   4060  H1  WAT   311      29.022  22.125  26.816  1.00  0.00
ATOM   4061  H2  WAT   311      29.245  21.757  25.364  1.00  0.00
TER   
ATOM   4062  O   WAT   312      34.233  26.786  32.167  1.00  0.00
ATOM   4063  H1  WAT   312      33.929  27.665  32.392  1.00  0.00
ATOM   4064  H2  WAT   312      35.188  26.846  32.203  1.00  0.00
TER   
ATOM   4065  O   WAT   313      32.762  30.992  22.764  1.00  0.00
ATOM   4066  H1  WAT   313      31.988  30.451  22.604  1.00  0.00
ATOM   4067  H2  WAT   313      33.491  30.472  22.426  1.00  0.00
TER   
ATOM   4068  O   WAT   314      32.805  30.660  26.402  1.00  0.00
ATOM   4069  H1  WAT   314      33.323  29.857  26.347  1.00  0.00
ATOM   4070  H2  WAT   314      32.354  30.598  27.243  1.00  0.00
TER   
ATOM   4071  O   WAT   315      30.290  27.626  33.314  1.00  0.00
ATOM   4072  H1  WAT   315      29.931  28.291  33.902  1.00  0.00
ATOM   4073  H2  WAT   315      29.995  26.794  33.686  1.00  0.00
TER   
ATOM   4074  O   WAT   316      36.661  32.008  24.446  1.00  0.00
ATOM   4075  H1  WAT   316      37.348  32.555  24.827  1.00  0.00
ATOM   4076  H2  WAT   316      35.875  32.552  24.481  1.00  0.00
TER   
ATOM   4077  O   WAT   317      28.801  27.625  19.938  1.00  0.00
ATOM   4078  H1  WAT   317      29.670  27.907  20.221  1.00  0.00
ATOM   4079  H2  WAT   317      28.310  28.439  19.823  1.00  0.00
TER   
ATOM   4080  O   WAT   318      35.964  29.012  24.059  1.00  0.00
ATOM   4081  H1  WAT   318      36.420  29.823  24.285  1.00  0.00
ATOM   4082  H2  WAT   318      35.613  28.695  24.891  1.00  0.00
TER   
ATOM   4083  O   WAT   319      31.865  19.356  24.531  1.00  0.00
ATOM   4084  H1  WAT   319      31.737  19.348  25.479  1.00  0.00
ATOM   4085  H2  WAT   319      31.041  19.694  24.180  1.00  0.00
TER   
ATOM   4086  O   WAT   320      28.865  21.115  33.992  1.00  0.00
ATOM   4087  H1  WAT   320      28.150  21.315  34.597  1.00  0.00
ATOM   4088  H2  WAT   320      29.284  20.339  34.363  1.00  0.00
TER   
ATOM   4089  O   WAT   321      29.152  35.103  34.978  1.00  0.00
ATOM   4090  H1  WAT   321      29.261  34.163  34.838  1.00  0.00
ATOM   4091  H2  WAT   321      28.500  35.369  34.330  1.00  0.00
TER   
ATOM   4092  O   WAT   322      35.185  34.221  21.321  1.00  0.00
ATOM   4093  H1  WAT   322      35.176  34.954  20.706  1.00  0.00
ATOM   4094  H2  WAT   322      34.264  33.974  21.414  1.00  0.00
TER   
ATOM   4095  O   WAT   323      30.785  29.442  22.066  1.00  0.00
ATOM   4096  H1  WAT   323      30.178  30.182  22.076  1.00  0.00
ATOM   4097  H2  WAT   323      31.260  29.532  21.240  1.00  0.00
TER   
ATOM   4098  O   WAT   324      35.693  24.842  23.966  1.00  0.00
ATOM   4099  H1  WAT   324      34.985  25.310  24.408  1.00  0.00
ATOM   4100  H2  WAT   324      35.978  24.184  24.601  1.00  0.00
TER   
ATOM   4101  O   WAT   325      37.319  26.261  31.966  1.00  0.00
ATOM   4102  H1  WAT   325      37.817  26.736  32.631  1.00  0.00
ATOM   4103  H2  WAT   325      37.461  25.338  32.173  1.00  0.00
TER   
ATOM   4104  O   WAT   326      33.897  23.150  21.341  1.00  0.00
ATOM   4105  H1  WAT   326      34.746  23.587  21.275  1.00  0.00
ATOM   4106  H2  WAT   326      33.530  23.462  22.169  1.00  0.00
TER   
ATOM   4107  O   WAT   327      32.796  29.403  19.815  1.00  0.00
ATOM   4108  H1  WAT   327      33.562  29.292  20.377  1.00  0.00
ATOM   4109  H2  WAT   327      32.873  28.707  19.163  1.00  0.00
TER   
ATOM   4110  O   WAT   328      31.490  26.836  20.498  1.00  0.00
ATOM   4111  H1  WAT   328      31.571  25.889  20.610  1.00  0.00
ATOM   4112  H2  WAT   328      32.382  27.167  20.604  1.00  0.00
TER   
ATOM   4113  O   WAT   329      29.176  33.053  23.476  1.00  0.00
ATOM   4114  H1  WAT   329      28.250  33.295  23.466  1.00  0.00
ATOM   4115  H2  WAT   329      29.642  33.880  23.354  1.00  0.00
TER   
ATOM   4116  O   WAT   330      35.402  36.159  19.424  1.00  0.00
ATOM   4117  H1  WAT   330      36.195  36.447  18.972  1.00  0.00
ATOM   4118  H2  WAT   330      34.883  35.728  18.745  1.00  0.00
TER   
ATOM   4119  O   WAT   331      35.920  31.379  19.288  1.00  0.00
ATOM   4120  H1  WAT   331      35.815  30.764  20.015  1.00  0.00
ATOM   4121  H2  WAT   331      35.752  30.855  18.505  1.00  0.00
TER   
ATOM   4122  O   WAT   332      36.071  30.065  35.267  1.00  0.00
ATOM   4123  H1  WAT   332      35.306  30.633  35.183  1.00  0.00
ATOM   4124  H2  WAT   332      36.253  29.772  34.374  1.00  0.00
TER   
ATOM   4125  O   WAT   333      34.828  29.400  21.789  1.00  0.00
ATOM   4126  H1  WAT   333      35.249  29.234  22.632  1.00  0.00
ATOM   4127  H2  WAT   333      34.953  28.590  21.295  1.00  0.00
TER   
ATOM   4128  O   WAT   334      32.990  25.380  34.596  1.00  0.00
ATOM   4129  H1  WAT   334      32.460  24.889  33.969  1.00  0.00
ATOM   4130  H2  WAT   334      33.659  25.808  34.062  1.00  0.00
TER   
ATOM   4131  O   WAT   335      37.340  28.424  19.037  1.00  0.00
ATOM   4132  H1  WAT   335      37.861  27.709  18.671  1.00  0.00
ATOM   4133  H2  WAT   335      37.987  29.062  19.337  1.00  0.00
TER   
ATOM   4134  O   WAT   336      33.478  22.346  34.676  1.00  0.00
ATOM   4135  H1  WAT   336      33.383  21.728  33.951  1.00  0.00
ATOM   4136  H2  WAT   336      32.897  23.072  34.449  1.00  0.00
TER   
ATOM   4137  O   WAT   337      36.244  20.903  31.709  1.00  0.00
ATOM   4138  H1  WAT   337      35.795  20.926  30.863  1.00  0.00
ATOM   4139  H2  WAT   337      35.610  20.505  32.306  1.00  0.00
TER   
ATOM   4140  O   WAT   338      36.650  29.799  32.330  1.00  0.00
ATOM   4141  H1  WAT   338      37.069  30.642  32.158  1.00  0.00
ATOM   4142  H2  WAT   338      35.731  29.936  32.101  1.00  0.00
TER   
ATOM   4143  O   WAT   339      33.724  25.473  18.735  1.00  0.00
ATOM   4144  H1  WAT   339      33.522  24.610  19.096  1.00  0.00
ATOM   4145  H2  WAT   339      33.553  25.387  17.797  1.00  0.00
TER   
ATOM   4146  O   WAT   340      35.753  24.072  34.971  1.00  0.00
ATOM   4147  H1  WAT   340      36.343  23.764  35.659  1.00  0.00
ATOM   4148  H2  WAT   340      34.935  23.600  35.127  1.00  0.00
TER   
ATOM   4149  O   WAT   341      32.522  22.573  18.723  1.00  0.00
ATOM   4150  H1  WAT   341      32.824  22.580  17.815  1.00  0.00
ATOM   4151  H2  WAT   341      33.261  22.223  19.220  1.00  0.00
TER   
ATOM   4152  O   WAT   342      35.740  21.517  19.708  1.00  0.00
ATOM   4153  H1  WAT   342      35.393  20.839  19.129  1.00  0.00
ATOM   4154  H2  WAT   342      35.942  21.056  20.523  1.00  0.00
TER   
ATOM   4155  O   WAT   343      31.545  31.878  19.556  1.00  0.00
ATOM   4156  H1  WAT   343      31.982  32.421  20.212  1.00  0.00
ATOM   4157  H2  WAT   343      32.030  31.052  19.565  1.00  0.00
TER   
ATOM   4158  O   WAT   344      28.759  34.667  27.008  1.00  0.00
ATOM   4159  H1  WAT   344      29.090  33.799  26.776  1.00  0.00
ATOM   4160  H2  WAT   344      29.189  34.872  27.838  1.00  0.00
TER   
ATOM   4161  O   WAT   345      33.356  32.997  24.668  1.00  0.00
ATOM   4162  H1  WAT   345      33.055  32.874  25.568  1.00  0.00
ATOM   4163  H2  WAT   345      33.249  32.138  24.260  1.00  0.00
TER   
ATOM   4164  O   WAT   346      29.248  35.534  29.746  1.00  0.00
ATOM   4165  H1  WAT   346      28.812  35.714  30.578  1.00  0.00
ATOM   4166  H2  WAT   346      29.816  36.291  29.604  1.00  0.00
TER   
ATOM   4167  O   WAT   347      29.081  28.046  26.105  1.00  0.00
ATOM   4168  H1  WAT   347      28.426  27.777  25.461  1.00  0.00
ATOM   4169  H2  WAT   347      29.919  27.936  25.655  1.00  0.00
TER   
ATOM   4170  O   WAT   348      30.118  28.431  30.645  1.00  0.00
ATOM   4171  H1  WAT   348      30.486  28.344  31.525  1.00  0.00
ATOM   4172  H2  WAT   348      29.550  27.668  30.546  1.00  0.00
TER   
ATOM   4173  O   WAT   349      29.670  25.342  34.551  1.00  0.00
ATOM   4174  H1  WAT   349      28.776  25.308  34.890  1.00  0.00
ATOM   4175  H2  WAT   349      30.210  25.540  35.316  1.00  0.00
TER   
ATOM   4176  O   WAT   350      28.295  25.255  22.047  1.00  0.00
ATOM   4177  H1  WAT   350      27.391  25.519  21.873  1.00  0.00
ATOM   4178  H2  WAT   350      28.779  25.527  21.267  1.00  0.00
TER   
ATOM   4179  O   WAT   351      30.837  24.312  19.957  1.00  0.00
ATOM   4180  H1  WAT   351      31.547  23.890  19.472  1.00  0.00
ATOM   4181  H2  WAT   351      30.121  24.380  19.325  1.00  0.00
TER   
ATOM   4182  O   WAT   352      30.485  20.366  18.997  1.00  0.00
ATOM   4183  H1  WAT   352      31.208  20.907  19.315  1.00  0.00
ATOM   4184  H2  WAT   352      30.757  20.092  18.121  1.00  0.00
TER   
ATOM   4185  O   WAT   353      30.174  19.617  28.899  1.00  0.00
ATOM   4186  H1  WAT   353      30.822  19.066  28.459  1.00  0.00
ATOM   4187  H2  WAT   353      30.594  19.871  29.721  1.00  0.00
TER   
ATOM   4188  O   WAT   354      29.927  19.772  31.642  1.00  0.00
ATOM   4189  H1  WAT   354      29.579  20.229  32.408  1.00  0.00
ATOM   4190  H2  WAT   354      29.596  18.878  31.724  1.00  0.00
TER   
ATOM   4191  O   WAT   355      35.234  34.500  31.408  1.00  0.00
ATOM   4192  H1  WAT   355      34.993  34.768  30.521  1.00  0.00
ATOM   4193  H2  WAT   355      36.175  34.671  31.463  1.00  0.00
TER   
ATOM   4194  O   WAT   356      30.599  19.300  34.917  1.00  0.00
ATOM   4195  H1  WAT   356      31.148  19.119  34.154  1.00  0.00
ATOM   4196  H2  WAT   356      30.665  18.509  35.453  1.00  0.00
TER   
ATOM   4197  O   WAT   357      31.372  35.890  32.927  1.00  0.00
ATOM   4198  H1  WAT   357      30.779  35.759  33.666  1.00  0.00
ATOM   4199  H2  WAT   357      31.365  35.054  32.461  1.00  0.00
TER   
ATOM   4200  O   WAT   358      31.004  33.256  31.878  1.00  0.00
ATOM   4201  H1  WAT   358      30.277  32.637  31.810  1.00  0.00
ATOM   4202  H2  WAT   358      31.065  33.650  31.008  1.00  0.00
TER   
ATOM   4203  O   WAT   359      34.608  35.471  28.663  1.00  0.00
ATOM   4204  H1  WAT   359      35.125  34.859  28.138  1.00  0.00
ATOM   4205  H2  WAT   359      35.258  35.974  29.154  1.00  0.00
TER   
ATOM   4206  O   WAT   360      37.348  36.362  29.490  1.00  0.00
ATOM   4207  H1  WAT   360      37.636  36.107  28.613  1.00  0.00
ATOM   4208  H2  WAT   360      37.860  35.809  30.080  1.00  0.00
TER   
ATOM   4209  O   WAT   361      29.910  20.405  22.591  1.00  0.00
ATOM   4210  H1  WAT   361      30.667  20.518  22.017  1.00  0.00
ATOM   4211  H2  WAT   361      29.447  21.242  22.545  1.00  0.00
TER   
ATOM   4212  O   WAT   362      36.451  22.519  25.581  1.00  0.00
ATOM   4213  H1  WAT   362      35.638  22.145  25.240  1.00  0.00
ATOM   4214  H2  WAT   362      36.955  21.764  25.883  1.00  0.00
TER   
ATOM   4215  O   WAT   363      30.893  35.267  22.532  1.00  0.00
ATOM   4216  H1  WAT   363      30.368  35.648  21.829  1.00  0.00
ATOM   4217  H2  WAT   363      30.817  35.892  23.253  1.00  0.00
TER   
ATOM   4218  O   WAT   364      32.282  20.932  21.131  1.00  0.00
ATOM   4219  H1  WAT   364      32.811  20.145  21.002  1.00  0.00
ATOM   4220  H2  WAT   364      32.915  21.611  21.364  1.00  0.00
TER   
ATOM   4221  O   WAT   365      34.476  20.669  24.185  1.00  0.00
ATOM   4222  H1  WAT   365      33.846  19.968  24.352  1.00  0.00
ATOM   4223  H2  WAT   365      33.936  21.430  23.969  1.00  0.00
TER   
ATOM   4224  O   WAT   366      32.654  33.332  21.412  1.00  0.00
ATOM   4225  H1  WAT   366      32.025  33.800  21.961  1.00  0.00
ATOM   4226  H2  WAT   366      32.769  32.487  21.847  1.00  0.00
TER   
ATOM   4227  O   WAT   367      32.257  29.472  10.321  1.00  0.00
ATOM   4228  H1  WAT   367      31.426  29.217  10.720  1.00  0.00
ATOM   4229  H2  WAT   367      32.865  29.543  11.056  1.00  0.00
TER   
ATOM   4230  O   WAT   368      32.237  33.506  10.516  1.00  0.00
ATOM   4231  H1  WAT   368      32.540  32.616  10.337  1.00  0.00
ATOM   4232  H2  WAT   368      32.982  34.063  10.289  1.00  0.00
TER   
ATOM   4233  O   WAT   369      30.666  24.432   4.105  1.00  0.00
ATOM   4234  H1  WAT   369      29.778  24.774   4.003  1.00  0.00
ATOM   4235  H2  WAT   369      30.950  24.232   3.213  1.00  0.00
TER   
ATOM   4236  O   WAT   370      28.630  27.033   9.989  1.00  0.00
ATOM   4237  H1  WAT   370      29.201  26.265   9.989  1.00  0.00
ATOM   4238  H2  WAT   370      28.630  27.332   9.079  1.00  0.00
TER   
ATOM   4239  O   WAT   371      29.872  22.441  11.776  1.00  0.00
ATOM   4240  H1  WAT   371      29.692  21.544  12.056  1.00  0.00
ATOM   4241  H2  WAT   371      29.470  22.988  12.450  1.00  0.00
TER   
ATOM   4242  O   WAT   372      32.842  23.015   5.139  1.00  0.00
ATOM   4243  H1  WAT   372      32.949  23.916   5.446  1.00  0.00
ATOM   4244  H2  WAT   372      31.932  22.967   4.848  1.00  0.00
TER   
ATOM   4245  O   WAT   373      30.491  24.937  10.384  1.00  0.00
ATOM   4246  H1  WAT   373      31.172  25.201  11.003  1.00  0.00
ATOM   4247  H2  WAT   373      30.176  24.097  10.718  1.00  0.00
TER   
ATOM   4248  O   WAT   374      34.683  25.984   9.471  1.00  0.00
ATOM   4249  H1  WAT   374      35.191  26.482  10.112  1.00  0.00
ATOM   4250  H2  WAT   374      35.215  25.208   9.295  1.00  0.00
TER   
ATOM   4251  O   WAT   375      32.967  20.624  13.738  1.00  0.00
ATOM   4252  H1  WAT   375      32.969  21.141  12.932  1.00  0.00
ATOM   4253  H2  WAT   375      32.137  20.147  13.715  1.00  0.00
TER   
ATOM   4254  O   WAT   376      34.217  30.263  11.915  1.00  0.00
ATOM   4255  H1  WAT   376      33.884  30.890  12.557  1.00  0.00
ATOM   4256  H2  WAT   376      34.394  30.790  11.135  1.00  0.00
TER   
ATOM   4257  O   WAT   377      32.648  22.335  11.745  1.00  0.00
ATOM   4258  H1  WAT   377      32.990  23.179  11.450  1.00  0.00
ATOM   4259  H2  WAT   377      31.710  22.483  11.861  1.00  0.00
TER   
ATOM   4260  O   WAT   378      33.429  32.232  13.730  1.00  0.00
ATOM   4261  H1  WAT   378      34.046  32.907  13.448  1.00  0.00
ATOM   4262  H2  WAT   378      32.568  32.640  13.639  1.00  0.00
TER   
ATOM   4263  O   WAT   379      28.722  31.422   2.611  1.00  0.00
ATOM   4264  H1  WAT   379      28.345  31.910   1.879  1.00  0.00
ATOM   4265  H2  WAT   379      28.980  32.094   3.241  1.00  0.00
TER   
ATOM   4266  O   WAT   380      36.331  19.823   8.069  1.00  0.00
ATOM   4267  H1  WAT   380      36.639  19.268   7.353  1.00  0.00
ATOM   4268  H2  WAT   380      35.401  19.958   7.886  1.00  0.00
TER   
ATOM   4269  O   WAT   381      34.325  28.415   7.587  1.00  0.00
ATOM   4270  H1  WAT   381      33.921  27.702   7.092  1.00  0.00
ATOM   4271  H2  WAT   381      34.411  28.070   8.476  1.00  0.00
TER   
ATOM   4272  O   WAT   382      34.793  32.101   9.751  1.00  0.00
ATOM   4273  H1  WAT   382      34.496  31.496   9.072  1.00  0.00
ATOM   4274  H2  WAT   382      35.743  32.139   9.640  1.00  0.00
TER   
ATOM   4275  O   WAT   383      33.038  25.189  11.367  1.00  0.00
ATOM   4276  H1  WAT   383      33.589  25.298  10.592  1.00  0.00
ATOM   4277  H2  WAT   383      33.552  25.563  12.082  1.00  0.00
TER   
ATOM   4278  O   WAT   384      33.885  31.839  16.402  1.00  0.00
ATOM   4279  H1  WAT   384      32.988  32.063  16.649  1.00  0.00
ATOM   4280  H2  WAT   384      33.910  31.963  15.453  1.00  0.00
TER   
ATOM   4281  O   WAT   385      32.712  28.711  14.977  1.00  0.00
ATOM   4282  H1  WAT   385      32.573  29.583  15.346  1.00  0.00
ATOM   4283  H2  WAT   385      31.830  28.368  14.832  1.00  0.00
TER   
ATOM   4284  O   WAT   386      34.510  34.653  17.186  1.00  0.00
ATOM   4285  H1  WAT   386      34.482  35.057  16.319  1.00  0.00
ATOM   4286  H2  WAT   386      34.347  33.724  17.023  1.00  0.00
TER   
ATOM   4287  O   WAT   387      31.025  27.309   5.088  1.00  0.00
ATOM   4288  H1  WAT   387      30.905  28.035   4.476  1.00  0.00
ATOM   4289  H2  WAT   387      30.715  26.539   4.611  1.00  0.00
TER   
ATOM   4290  O   WAT   388      28.664  30.481  10.895  1.00  0.00
ATOM   4291  H1  WAT   388      28.742  30.615   9.950  1.00  0.00
ATOM   4292  H2  WAT   388      29.278  29.772  11.087  1.00  0.00
TER   
ATOM   4293  O   WAT   389      29.909  32.181   7.305  1.00  0.00
ATOM   4294  H1  WAT   389      29.501  32.322   6.451  1.00  0.00
ATOM   4295  H2  WAT   389      30.800  31.897   7.102  1.00  0.00
TER   
ATOM   4296  O   WAT   390      28.720  31.522  13.434  1.00  0.00
ATOM   4297  H1  WAT   390      28.883  31.052  12.616  1.00  0.00
ATOM   4298  H2  WAT   390      29.185  31.014  14.099  1.00  0.00
TER   
ATOM   4299  O   WAT   391      33.492  20.653   8.470  1.00  0.00
ATOM   4300  H1  WAT   391      33.049  21.433   8.139  1.00  0.00
ATOM   4301  H2  WAT   391      34.050  20.976   9.177  1.00  0.00
TER   
ATOM   4302  O   WAT   392      37.779  23.519  14.074  1.00  0.00
ATOM   4303  H1  WAT   392      37.317  23.728  14.886  1.00  0.00
ATOM   4304  H2  WAT   392      37.377  22.705  13.771  1.00  0.00
TER   
ATOM   4305  O   WAT   393      36.608  20.274   3.351  1.00  0.00
ATOM   4306  H1  WAT   393      35.983  20.270   4.076  1.00  0.00
ATOM   4307  H2  WAT   393      36.521  19.407   2.954  1.00  0.00
TER   
ATOM   4308  O   WAT   394      35.529  21.197  10.329  1.00  0.00
ATOM   4309  H1  WAT   394      35.827  22.104  10.248  1.00  0.00
ATOM   4310  H2  WAT   394      36.078  20.709   9.715  1.00  0.00
TER   
ATOM   4311  O   WAT   395      33.283  25.776   6.198  1.00  0.00
ATOM   4312  H1  WAT   395      33.057  25.560   7.103  1.00  0.00
ATOM   4313  H2  WAT   395      32.502  26.209   5.853  1.00  0.00
TER   
ATOM   4314  O   WAT   396      35.723  26.674  16.864  1.00  0.00
ATOM   4315  H1  WAT   396      35.627  25.734  16.714  1.00  0.00
ATOM   4316  H2  WAT   396      36.566  26.896  16.469  1.00  0.00
TER   
ATOM   4317  O   WAT   397      30.854  23.086  15.018  1.00  0.00
ATOM   4318  H1  WAT   397      30.460  23.933  15.225  1.00  0.00
ATOM   4319  H2  WAT   397      30.166  22.448  15.208  1.00  0.00
TER   
ATOM   4320  O   WAT   398      28.156  21.009   9.051  1.00  0.00
ATOM   4321  H1  WAT   398      27.867  21.579   9.763  1.00  0.00
ATOM   4322  H2  WAT   398      28.900  20.529   9.414  1.00  0.00
TER   
ATOM   4323  O   WAT   399      28.343  24.951   0.261  1.00  0.00
ATOM   4324  H1  WAT   399      28.260  25.894   0.402  1.00  0.00
ATOM   4325  H2  WAT   399      27.991  24.808  -0.618  1.00  0.00
TER   
ATOM   4326  O   WAT   400      36.143  23.685   9.328  1.00  0.00
ATOM   4327  H1  WAT   400      36.146  23.244   8.478  1.00  0.00
ATOM   4328  H2  WAT   400      37.038  24.006   9.435  1.00  0.00
TER   
ATOM   4329  O   WAT   401      31.993  23.567   8.287  1.00  0.00
ATOM   4330  H1  WAT   401      31.653  24.045   9.044  1.00  0.00
ATOM   4331  H2  WAT   401      31.231  23.114   7.927  1.00  0.00
TER   
ATOM   4332  O   WAT   402      36.205  24.686   2.319  1.00  0.00
ATOM   4333  H1  WAT   402      36.326  24.644   3.267  1.00  0.00
ATOM   4334  H2  WAT   402      35.820  25.548   2.163  1.00  0.00
TER   
ATOM   4335  O   WAT   403      35.217  26.996   1.717  1.00  0.00
ATOM   4336  H1  WAT   403      34.649  26.548   1.091  1.00  0.00
ATOM   4337  H2  WAT   403      35.926  27.355   1.183  1.00  0.00
TER   
ATOM   4338  O   WAT   404      30.294  30.897  15.594  1.00  0.00
ATOM   4339  H1  WAT   404      29.909  30.256  16.192  1.00  0.00
ATOM   4340  H2  WAT   404      30.605  31.601  16.163  1.00  0.00
TER   
ATOM   4341  O   WAT   405      36.443  27.745  11.074  1.00  0.00
ATOM   4342  H1  WAT   405      36.810  27.271  11.821  1.00  0.00
ATOM   4343  H2  WAT   405      36.254  28.619  11.415  1.00  0.00
TER   
ATOM   4344  O   WAT   406      29.308  22.489   7.204  1.00  0.00
ATOM   4345  H1  WAT   406      29.022  22.125   8.042  1.00  0.00
ATOM   4346  H2  WAT   406      29.245  21.757   6.590  1.00  0.00
TER   
ATOM   4347  O   WAT   407      34.233  26.786  13.393  1.00  0.00
ATOM   4348  H1  WAT   407      33.929  27.665  13.618  1.00  0.00
ATOM   4349  H2  WAT   407      35.188  26.846  13.429  1.00  0.00
TER   
ATOM   4350  O   WAT   408      32.762  30.992   3.990  1.00  0.00
ATOM   4351  H1  WAT   408      31.988  30.451   3.829  1.00  0.00
ATOM   4352  H2  WAT   408      33.491  30.472   3.651  1.00  0.00
TER   
ATOM   4353  O   WAT   409      32.805  30.660   7.627  1.00  0.00
ATOM   4354  H1  WAT   409      33.323  29.857   7.573  1.00  0.00
ATOM   4355  H2  WAT   409      32.354  30.598   8.469  1.00  0.00
TER   
ATOM   4356  O   WAT   410      30.290  27.626  14.540  1.00  0.00
ATOM   4357  H1  WAT   410      29.931  28.291  15.127  1.00  0.00
ATOM   4358  H2  WAT   410      29.995  26.794  14.911  1.00  0.00
TER   
ATOM   4359  O   WAT   411      33.491  28.084  17.424  1.00  0.00
ATOM   4360  H1  WAT   411      33.191  28.230  16.527  1.00  0.00
ATOM   4361  H2  WAT   411      34.262  27.525  17.331  1.00  0.00
TER   
ATOM   4362  O   WAT   412      36.661  32.008   5.672  1.00  0.00
ATOM   4363  H1  WAT   412      37.348  32.555   6.053  1.00  0.00
ATOM   4364  H2  WAT   412      35.875  32.552   5.707  1.00  0.00
TER   
ATOM   4365  O   WAT   413      28.801  27.625   1.163  1.00  0.00
ATOM   4366  H1  WAT   413      29.670  27.907   1.447  1.00  0.00
ATOM   4367  H2  WAT   413      28.310  28.439   1.048  1.00  0.00
TER   
ATOM   4368  O   WAT   414      35.964  29.012   5.284  1.00  0.00
ATOM   4369  H1  WAT   414      36.420  29.823   5.510  1.00  0.00
ATOM   4370  H2  WAT   414      35.613  28.695   6.116  1.00  0.00
TER   
ATOM   4371  O   WAT   415      31.865  19.356   5.757  1.00  0.00
ATOM   4372  H1  WAT   415      31.737  19.348   6.705  1.00  0.00
ATOM   4373  H2  WAT   415      31.041  19.694   5.406  1.00  0.00
TER   
ATOM   4374  O   WAT   416      28.865  21.115  15.217  1.00  0.00
ATOM   4375  H1  WAT   416      28.150  21.315  15.822  1.00  0.00
ATOM   4376  H2  WAT   416      29.284  20.339  15.589  1.00  0.00
TER   
ATOM   4377  O   WAT   417      29.152  35.103  16.204  1.00  0.00
ATOM   4378  H1  WAT   417      29.261  34.163  16.063  1.00  0.00
ATOM   4379  H2  WAT   417      28.500  35.369  15.555  1.00  0.00
TER   
ATOM   4380  O   WAT   418      37.143  33.375  17.604  1.00  0.00
ATOM   4381  H1  WAT   418      36.823  32.656  18.148  1.00  0.00
ATOM   4382  H2  WAT   418      36.469  34.050  17.677  1.00  0.00
TER   
ATOM   4383  O   WAT   419      35.185  34.221   2.547  1.00  0.00
ATOM   4384  H1  WAT   419      35.176  34.954   1.931  1.00  0.00
ATOM   4385  H2  WAT   419      34.264  33.974   2.640  1.00  0.00
TER   
ATOM   4386  O   WAT   420      30.785  29.442   3.292  1.00  0.00
ATOM   4387  H1  WAT   420      30.178  30.182   3.301  1.00  0.00
ATOM   4388  H2  WAT   420      31.260  29.532   2.466  1.00  0.00
TER   
ATOM   4389  O   WAT   421      35.693  24.842   5.192  1.00  0.00
ATOM   4390  H1  WAT   421      34.985  25.310   5.633  1.00  0.00
ATOM   4391  H2  WAT   421      35.978  24.184   5.826  1.00  0.00
TER   
ATOM   4392  O   WAT   422      37.319  26.261  13.191  1.00  0.00
ATOM   4393  H1  WAT   422      37.817  26.736  13.856  1.00  0.00
ATOM   4394  H2  WAT   422      37.461  25.338  13.398  1.00  0.00
TER   
ATOM   4395  O   WAT   423      33.897  23.150   2.567  1.00  0.00
ATOM   4396  H1  WAT   423      34.746  23.587   2.501  1.00  0.00
ATOM   4397  H2  WAT   423      33.530  23.462   3.394  1.00  0.00
TER   
ATOM   4398  O   WAT   424      32.796  29.403   1.041  1.00  0.00
ATOM   4399  H1  WAT   424      33.562  29.292   1.603  1.00  0.00
ATOM   4400  H2  WAT   424      32.873  28.707   0.388  1.00  0.00
TER   
ATOM   4401  O   WAT   425      31.490  26.836   1.724  1.00  0.00
ATOM   4402  H1  WAT   425      31.571  25.889   1.836  1.00  0.00
ATOM   4403  H2  WAT   425      32.382  27.167   1.830  1.00  0.00
TER   
ATOM   4404  O   WAT   426      29.176  33.053   4.701  1.00  0.00
ATOM   4405  H1  WAT   426      28.250  33.295   4.692  1.00  0.00
ATOM   4406  H2  WAT   426      29.642  33.880   4.580  1.00  0.00
TER   
ATOM   4407  O   WAT   427      31.298  36.170  18.016  1.00  0.00
ATOM   4408  H1  WAT   427      32.099  36.491  18.429  1.00  0.00
ATOM   4409  H2  WAT   427      30.783  35.810  18.738  1.00  0.00
TER   
ATOM   4410  O   WAT   428      35.402  36.159   0.650  1.00  0.00
ATOM   4411  H1  WAT   428      36.195  36.447   0.198  1.00  0.00
ATOM   4412  H2  WAT   428      34.883  35.728  -0.029  1.00  0.00
TER   
ATOM   4413  O   WAT   429      29.018  28.657  16.959  1.00  0.00
ATOM   4414  H1  WAT   429      29.521  28.078  17.531  1.00  0.00
ATOM   4415  H2  WAT   429      28.278  28.941  17.497  1.00  0.00
TER   
ATOM   4416  O   WAT   430      35.920  31.379   0.514  1.00  0.00
ATOM   4417  H1  WAT   430      35.815  30.764   1.240  1.00  0.00
ATOM   4418  H2  WAT   430      35.752  30.855  -0.270  1.00  0.00
TER   
ATOM   4419  O   WAT   431      36.071  30.065  16.493  1.00  0.00
ATOM   4420  H1  WAT   431      35.306  30.633  16.408  1.00  0.00
ATOM   4421  H2  WAT   431      36.253  29.772  15.600  1.00  0.00
TER   
ATOM   4422  O   WAT   432      31.050  26.800  17.854  1.00  0.00
ATOM   4423  H1  WAT   432      31.090  26.502  18.763  1.00  0.00
ATOM   4424  H2  WAT   432      31.904  27.201  17.695  1.00  0.00
TER   
ATOM   4425  O   WAT   433      34.828  29.400   3.015  1.00  0.00
ATOM   4426  H1  WAT   433      35.249  29.234   3.858  1.00  0.00
ATOM   4427  H2  WAT   433      34.953  28.590   2.520  1.00  0.00
TER   
ATOM   4428  O   WAT   434      32.990  25.380  15.822  1.00  0.00
ATOM   4429  H1  WAT   434      32.460  24.889  15.194  1.00  0.00
ATOM   4430  H2  WAT   434      33.659  25.808  15.288  1.00  0.00
TER   
ATOM   4431  O   WAT   435      37.340  28.424   0.263  1.00  0.00
ATOM   4432  H1  WAT   435      37.861  27.709  -0.103  1.00  0.00
ATOM   4433  H2  WAT   435      37.987  29.062   0.563  1.00  0.00
TER   
ATOM   4434  O   WAT   436      33.478  22.346  15.902  1.00  0.00
ATOM   4435  H1  WAT   436      33.383  21.728  15.177  1.00  0.00
ATOM   4436  H2  WAT   436      32.897  23.072  15.675  1.00  0.00
TER   
ATOM   4437  O   WAT   437      36.244  20.903  12.934  1.00  0.00
ATOM   4438  H1  WAT   437      35.795  20.926  12.089  1.00  0.00
ATOM   4439  H2  WAT   437      35.610  20.505  13.531  1.00  0.00
TER   
ATOM   4440  O   WAT   438      36.650  29.799  13.556  1.00  0.00
ATOM   4441  H1  WAT   438      37.069  30.642  13.383  1.00  0.00
ATOM   4442  H2  WAT   438      35.731  29.936  13.326  1.00  0.00
TER   
ATOM   4443  O   WAT   439      33.724  25.473  -0.039  1.00  0.00
ATOM   4444  H1  WAT   439      33.522  24.610   0.322  1.00  0.00
ATOM   4445  H2  WAT   439      33.553  25.387  -0.977  1.00  0.00
TER   
ATOM   4446  O   WAT   440      35.753  24.072  16.197  1.00  0.00
ATOM   4447  H1  WAT   440      36.343  23.764  16.885  1.00  0.00
ATOM   4448  H2  WAT   440      34.935  23.600  16.353  1.00  0.00
TER   
ATOM   4449  O   WAT   441      32.522  22.573  -0.052  1.00  0.00
ATOM   4450  H1  WAT   441      32.824  22.580  -0.960  1.00  0.00
ATOM   4451  H2  WAT   441      33.261  22.223   0.445  1.00  0.00
TER   
ATOM   4452  O   WAT   442      35.740  21.517   0.934  1.00  0.00
ATOM   4453  H1  WAT   442      35.393  20.839   0.354  1.00  0.00
ATOM   4454  H2  WAT   442      35.942  21.056   1.748  1.00  0.00
TER   
ATOM   4455  O   WAT   443      31.545  31.878   0.781  1.00  0.00
ATOM   4456  H1  WAT   443      31.982  32.421   1.437  1.00  0.00
ATOM   4457  H2  WAT   443      32.030  31.052   0.791  1.00  0.00
TER   
ATOM   4458  O   WAT   444      28.759  34.667   8.233  1.00  0.00
ATOM   4459  H1  WAT   444      29.090  33.799   8.001  1.00  0.00
ATOM   4460  H2  WAT   444      29.189  34.872   9.064  1.00  0.00
TER   
ATOM   4461  O   WAT   445      33.356  32.997   5.894  1.00  0.00
ATOM   4462  H1  WAT   445      33.055  32.874   6.794  1.00  0.00
ATOM   4463  H2  WAT   445      33.249  32.138   5.485  1.00  0.00
TER   
ATOM   4464  O   WAT   446      29.248  35.534  10.972  1.00  0.00
ATOM   4465  H1  WAT   446      28.812  35.714  11.804  1.00  0.00
ATOM   4466  H2  WAT   446      29.816  36.291  10.830  1.00  0.00
TER   
ATOM   4467  O   WAT   447      29.081  28.046   7.330  1.00  0.00
ATOM   4468  H1  WAT   447      28.426  27.777   6.686  1.00  0.00
ATOM   4469  H2  WAT   447      29.919  27.936   6.881  1.00  0.00
TER   
ATOM   4470  O   WAT   448      30.118  28.431  11.871  1.00  0.00
ATOM   4471  H1  WAT   448      30.486  28.344  12.750  1.00  0.00
ATOM   4472  H2  WAT   448      29.550  27.668  11.771  1.00  0.00
TER   
ATOM   4473  O   WAT   449      29.670  25.342  15.777  1.00  0.00
ATOM   4474  H1  WAT   449      28.776  25.308  16.116  1.00  0.00
ATOM   4475  H2  WAT   449      30.210  25.540  16.542  1.00  0.00
TER   
ATOM   4476  O   WAT   450      28.295  25.255   3.273  1.00  0.00
ATOM   4477  H1  WAT   450      27.391  25.519   3.098  1.00  0.00
ATOM   4478  H2  WAT   450      28.779  25.527   2.493  1.00  0.00
TER   
ATOM   4479  O   WAT   451      30.837  24.312   1.182  1.00  0.00
ATOM   4480  H1  WAT   451      31.547  23.890   0.697  1.00  0.00
ATOM   4481  H2  WAT   451      30.121  24.380   0.551  1.00  0.00
TER   
ATOM   4482  O   WAT   452      30.485  20.366   0.223  1.00  0.00
ATOM   4483  H1  WAT   452      31.208  20.907   0.541  1.00  0.00
ATOM   4484  H2  WAT   452      30.757  20.092  -0.653  1.00  0.00
TER   
ATOM   4485  O   WAT   453      30.174  19.617  10.125  1.00  0.00
ATOM   4486  H1  WAT   453      30.822  19.066   9.684  1.00  0.00
ATOM   4487  H2  WAT   453      30.594  19.871  10.947  1.00  0.00
TER   
ATOM   4488  O   WAT   454      29.927  19.772  12.868  1.00  0.00
ATOM   4489  H1  WAT   454      29.579  20.229  13.633  1.00  0.00
ATOM   4490  H2  WAT   454      29.596  18.878  12.950  1.00  0.00
TER   
ATOM   4491  O   WAT   455      31.534  32.944  17.033  1.00  0.00
ATOM   4492  H1  WAT   455      31.491  32.573  17.914  1.00  0.00
ATOM   4493  H2  WAT   455      31.665  33.882  17.173  1.00  0.00
TER   
ATOM   4494  O   WAT   456      35.234  34.500  12.634  1.00  0.00
ATOM   4495  H1  WAT   456      34.993  34.768  11.747  1.00  0.00
ATOM   4496  H2  WAT   456      36.175  34.671  12.689  1.00  0.00
TER   
ATOM   4497  O   WAT   457      30.599  19.300  16.143  1.00  0.00
ATOM   4498  H1  WAT   457      31.148  19.119  15.379  1.00  0.00
ATOM   4499  H2  WAT   457      30.665  18.509  16.678  1.00  0.00
TER   
ATOM   4500  O   WAT   458      31.372  35.890  14.153  1.00  0.00
ATOM   4501  H1  WAT   458      30.779  35.759  14.892  1.00  0.00
ATOM   4502  H2  WAT   458      31.365  35.054  13.687  1.00  0.00
TER   
ATOM   4503  O   WAT   459      31.004  33.256  13.103  1.00  0.00
ATOM   4504  H1  WAT   459      30.277  32.637  13.036  1.00  0.00
ATOM   4505  H2  WAT   459      31.065  33.650  12.233  1.00  0.00
TER   
ATOM   4506  O   WAT   460      34.608  35.471   9.888  1.00  0.00
ATOM   4507  H1  WAT   460      35.125  34.859   9.363  1.00  0.00
ATOM   4508  H2  WAT   460      35.258  35.974  10.379  1.00  0.00
TER   
ATOM   4509  O   WAT   461      37.348  36.362  10.715  1.00  0.00
ATOM   4510  H1  WAT   461      37.636  36.107   9.839  1.00  0.00
ATOM   4511  H2  WAT   461      37.860  35.809  11.306  1.00  0.00
TER   
ATOM   4512  O   WAT   462      29.910  20.405   3.816  1.00  0.00
ATOM   4513  H1  WAT   462      30.667  20.518   3.243  1.00  0.00
ATOM   4514  H2  WAT   462      29.447  21.242   3.771  1.00  0.00
TER   
ATOM   4515  O   WAT   463      36.451  22.519   6.806  1.00  0.00
ATOM   4516  H1  WAT   463      35.638  22.145   6.466  1.00  0.00
ATOM   4517  H2  WAT   463      36.955  21.764   7.109  1.00  0.00
TER   
ATOM   4518  O   WAT   464      30.893  35.267   3.758  1.00  0.00
ATOM   4519  H1  WAT   464      30.368  35.648   3.054  1.00  0.00
ATOM   4520  H2  WAT   464      30.817  35.892   4.479  1.00  0.00
TER   
ATOM   4521  O   WAT   465      32.282  20.932   2.356  1.00  0.00
ATOM   4522  H1  WAT   465      32.811  20.145   2.227  1.00  0.00
ATOM   4523  H2  WAT   465      32.915  21.611   2.590  1.00  0.00
TER   
ATOM   4524  O   WAT   466      34.476  20.669   5.411  1.00  0.00
ATOM   4525  H1  WAT   466      33.846  19.968   5.578  1.00  0.00
ATOM   4526  H2  WAT   466      33.936  21.430   5.194  1.00  0.00
TER   
ATOM   4527  O   WAT   467      34.601  19.948  17.846  1.00  0.00
ATOM   4528  H1  WAT   467      34.320  20.451  17.082  1.00  0.00
ATOM   4529  H2  WAT   467      34.983  19.150  17.480  1.00  0.00
TER   
ATOM   4530  O   WAT   468      32.654  33.332   2.638  1.00  0.00
ATOM   4531  H1  WAT   468      32.025  33.800   3.186  1.00  0.00
ATOM   4532  H2  WAT   468      32.769  32.487   3.072  1.00  0.00
TER   
ATOM   4533  O   WAT   469      32.257  29.472  -8.454  1.00  0.00
ATOM   4534  H1  WAT   469      31.426  29.217  -8.054  1.00  0.00
ATOM   4535  H2  WAT   469      32.865  29.543  -7.718  1.00  0.00
TER   
ATOM   4536  O   WAT   470      32.237  33.506  -8.258  1.00  0.00
ATOM   4537  H1  WAT   470      32.540  32.616  -8.437  1.00  0.00
ATOM   4538  H2  WAT   470      32.982  34.063  -8.486  1.00  0.00
TER   
ATOM   4539  O   WAT   471      30.666  24.432 -14.669  1.00  0.00
ATOM   4540  H1  WAT   471      29.778  24.774 -14.771  1.00  0.00
ATOM   4541  H2  WAT   471      30.950  24.232 -15.561  1.00  0.00
TER   
ATOM   4542  O   WAT   472      28.630  27.033  -8.786  1.00  0.00
ATOM   4543  H1  WAT   472      29.201  26.265  -8.785  1.00  0.00
ATOM   4544  H2  WAT   472      28.630  27.332  -9.695  1.00  0.00
TER   
ATOM   4545  O   WAT   473      29.872  22.441  -6.999  1.00  0.00
ATOM   4546  H1  WAT   473      29.692  21.544  -6.718  1.00  0.00
ATOM   4547  H2  WAT   473      29.470  22.988  -6.324  1.00  0.00
TER   
ATOM   4548  O   WAT   474      32.842  23.015 -13.636  1.00  0.00
ATOM   4549  H1  WAT   474      32.949  23.916 -13.329  1.00  0.00
ATOM   4550  H2  WAT   474      31.932  22.967 -13.926  1.00  0.00
TER   
ATOM   4551  O   WAT   475      30.491  24.937  -8.390  1.00  0.00
ATOM   4552  H1  WAT   475      31.172  25.201  -7.772  1.00  0.00
ATOM   4553  H2  WAT   475      30.176  24.097  -8.057  1.00  0.00
TER   
ATOM   4554  O   WAT   476      34.683  25.984  -9.303  1.00  0.00
ATOM   4555  H1  WAT   476      35.191  26.482  -8.663  1.00  0.00
ATOM   4556  H2  WAT   476      35.215  25.208  -9.479  1.00  0.00
TER   
ATOM   4557  O   WAT   477      32.967  20.624  -5.037  1.00  0.00
ATOM   4558  H1  WAT   477      32.969  21.141  -5.842  1.00  0.00
ATOM   4559  H2  WAT   477      32.137  20.147  -5.060  1.00  0.00
TER   
ATOM   4560  O   WAT   478      34.217  30.263  -6.859  1.00  0.00
ATOM   4561  H1  WAT   478      33.884  30.890  -6.217  1.00  0.00
ATOM   4562  H2  WAT   478      34.394  30.790  -7.639  1.00  0.00
TER   
ATOM   4563  O   WAT   479      32.648  22.335  -7.030  1.00  0.00
ATOM   4564  H1  WAT   479      32.990  23.179  -7.324  1.00  0.00
ATOM   4565  H2  WAT   479      31.710  22.483  -6.913  1.00  0.00
TER   
ATOM   4566  O   WAT   480      33.429  32.232  -5.045  1.00  0.00
ATOM   4567  H1  WAT   480      34.046  32.907  -5.326  1.00  0.00
ATOM   4568  H2  WAT   480      32.568  32.640  -5.136  1.00  0.00
TER   
ATOM   4569  O   WAT   481      28.722  31.422 -16.164  1.00  0.00
ATOM   4570  H1  WAT   481      28.345  31.910 -16.895  1.00  0.00
ATOM   4571  H2  WAT   481      28.980  32.094 -15.533  1.00  0.00
TER   
ATOM   4572  O   WAT   482      36.331  19.823 -10.705  1.00  0.00
ATOM   4573  H1  WAT   482      36.639  19.268 -11.422  1.00  0.00
ATOM   4574  H2  WAT   482      35.401  19.958 -10.888  1.00  0.00
TER   
ATOM   4575  O   WAT   483      34.325  28.415 -11.187  1.00  0.00
ATOM   4576  H1  WAT   483      33.921  27.702 -11.683  1.00  0.00
ATOM   4577  H2  WAT   483      34.411  28.070 -10.298  1.00  0.00
TER   
ATOM   4578  O   WAT   484      34.793  32.101  -9.023  1.00  0.00
ATOM   4579  H1  WAT   484      34.496  31.496  -9.703  1.00  0.00
ATOM   4580  H2  WAT   484      35.743  32.139  -9.134  1.00  0.00
TER   
ATOM   4581  O   WAT   485      33.038  25.189  -7.407  1.00  0.00
ATOM   4582  H1  WAT   485      33.589  25.298  -8.182  1.00  0.00
ATOM   4583  H2  WAT   485      33.552  25.563  -6.692  1.00  0.00
TER   
ATOM   4584  O   WAT   486      33.885  31.839  -2.373  1.00  0.00
ATOM   4585  H1  WAT   486      32.988  32.063  -2.125  1.00  0.00
ATOM   4586  H2  WAT   486      33.910  31.963  -3.321  1.00  0.00
TER   
ATOM   4587  O   WAT   487      32.712  28.711  -3.797  1.00  0.00
ATOM   4588  H1  WAT   487      32.573  29.583  -3.428  1.00  0.00
ATOM   4589  H2  WAT   487      31.830  28.368  -3.942  1.00  0.00
TER   
ATOM   4590  O   WAT   488      34.510  34.653  -1.588  1.00  0.00
ATOM   4591  H1  WAT   488      34.482  35.057  -2.456  1.00  0.00
ATOM   4592  H2  WAT   488      34.347  33.724  -1.751  1.00  0.00
TER   
ATOM   4593  O   WAT   489      31.025  27.309 -13.687  1.00  0.00
ATOM   4594  H1  WAT   489      30.905  28.035 -14.299  1.00  0.00
ATOM   4595  H2  WAT   489      30.715  26.539 -14.164  1.00  0.00
TER   
ATOM   4596  O   WAT   490      28.664  30.481  -7.880  1.00  0.00
ATOM   4597  H1  WAT   490      28.742  30.615  -8.824  1.00  0.00
ATOM   4598  H2  WAT   490      29.278  29.772  -7.687  1.00  0.00
TER   
ATOM   4599  O   WAT   491      29.909  32.181 -11.469  1.00  0.00
ATOM   4600  H1  WAT   491      29.501  32.322 -12.324  1.00  0.00
ATOM   4601  H2  WAT   491      30.800  31.897 -11.672  1.00  0.00
TER   
ATOM   4602  O   WAT   492      28.720  31.522  -5.340  1.00  0.00
ATOM   4603  H1  WAT   492      28.883  31.052  -6.158  1.00  0.00
ATOM   4604  H2  WAT   492      29.185  31.014  -4.675  1.00  0.00
TER   
ATOM   4605  O   WAT   493      33.492  20.653 -10.304  1.00  0.00
ATOM   4606  H1  WAT   493      33.049  21.433 -10.636  1.00  0.00
ATOM   4607  H2  WAT   493      34.050  20.976  -9.597  1.00  0.00
TER   
ATOM   4608  O   WAT   494      37.779  23.519  -4.701  1.00  0.00
ATOM   4609  H1  WAT   494      37.317  23.728  -3.889  1.00  0.00
ATOM   4610  H2  WAT   494      37.377  22.705  -5.004  1.00  0.00
TER   
ATOM   4611  O   WAT   495      36.608  20.274 -15.424  1.00  0.00
ATOM   4612  H1  WAT   495      35.983  20.270 -14.698  1.00  0.00
ATOM   4613  H2  WAT   495      36.521  19.407 -15.820  1.00  0.00
TER   
ATOM   4614  O   WAT   496      35.529  21.197  -8.445  1.00  0.00
ATOM   4615  H1  WAT   496      35.827  22.104  -8.526  1.00  0.00
ATOM   4616  H2  WAT   496      36.078  20.709  -9.059  1.00  0.00
TER   
ATOM   4617  O   WAT   497      33.283  25.776 -12.576  1.00  0.00
ATOM   4618  H1  WAT   497      33.057  25.560 -11.671  1.00  0.00
ATOM   4619  H2  WAT   497      32.502  26.209 -12.922  1.00  0.00
TER   
ATOM   4620  O   WAT   498      35.723  26.674  -1.910  1.00  0.00
ATOM   4621  H1  WAT   498      35.627  25.734  -2.060  1.00  0.00
ATOM   4622  H2  WAT   498      36.566  26.896  -2.305  1.00  0.00
TER   
ATOM   4623  O   WAT   499      30.854  23.086  -3.757  1.00  0.00
ATOM   4624  H1  WAT   499      30.460  23.933  -3.549  1.00  0.00
ATOM   4625  H2  WAT   499      30.166  22.448  -3.566  1.00  0.00
TER   
ATOM   4626  O   WAT   500      28.156  21.009  -9.724  1.00  0.00
ATOM   4627  H1  WAT   500      27.867  21.579  -9.011  1.00  0.00
ATOM   4628  H2  WAT   500      28.900  20.529  -9.361  1.00  0.00
TER   
ATOM   4629  O   WAT   501      28.343  24.951 -18.513  1.00  0.00
ATOM   4630  H1  WAT   501      28.260  25.894 -18.372  1.00  0.00
ATOM   4631  H2  WAT   501      27.991  24.808 -19.392  1.00  0.00
TER   
ATOM   4632  O   WAT   502      36.143  23.685  -9.446  1.00  0.00
ATOM   4633  H1  WAT   502      36.146  23.244 -10.296  1.00  0.00
ATOM   4634  H2  WAT   502      37.038  24.006  -9.339  1.00  0.00
TER   
ATOM   4635  O   WAT   503      31.993  23.567 -10.487  1.00  0.00
ATOM   4636  H1  WAT   503      31.653  24.045  -9.730  1.00  0.00
ATOM   4637  H2  WAT   503      31.231  23.114 -10.847  1.00  0.00
TER   
ATOM   4638  O   WAT   504      36.205  24.686 -16.456  1.00  0.00
ATOM   4639  H1  WAT   504      36.326  24.644 -15.507  1.00  0.00
ATOM   4640  H2  WAT   504      35.820  25.548 -16.611  1.00  0.00
TER   
ATOM   4641  O   WAT   505      35.217  26.996 -17.057  1.00  0.00
ATOM   4642  H1  WAT   505      34.649  26.548 -17.684  1.00  0.00
ATOM   4643  H2  WAT   505      35.926  27.355 -17.591  1.00  0.00
TER   
ATOM   4644  O   WAT   506      30.294  30.897  -3.181  1.00  0.00
ATOM   4645  H1  WAT   506      29.909  30.256  -2.582  1.00  0.00
ATOM   4646  H2  WAT   506      30.605  31.601  -2.611  1.00  0.00
TER   
ATOM   4647  O   WAT   507      36.443  27.745  -7.700  1.00  0.00
ATOM   4648  H1  WAT   507      36.810  27.271  -6.954  1.00  0.00
ATOM   4649  H2  WAT   507      36.254  28.619  -7.359  1.00  0.00
TER   
ATOM   4650  O   WAT   508      29.308  22.489 -11.571  1.00  0.00
ATOM   4651  H1  WAT   508      29.022  22.125 -10.733  1.00  0.00
ATOM   4652  H2  WAT   508      29.245  21.757 -12.184  1.00  0.00
TER   
ATOM   4653  O   WAT   509      34.233  26.786  -5.381  1.00  0.00
ATOM   4654  H1  WAT   509      33.929  27.665  -5.156  1.00  0.00
ATOM   4655  H2  WAT   509      35.188  26.846  -5.346  1.00  0.00
TER   
ATOM   4656  O   WAT   510      32.762  30.992 -14.785  1.00  0.00
ATOM   4657  H1  WAT   510      31.988  30.451 -14.945  1.00  0.00
ATOM   4658  H2  WAT   510      33.491  30.472 -15.123  1.00  0.00
TER   
ATOM   4659  O   WAT   511      32.805  30.660 -11.147  1.00  0.00
ATOM   4660  H1  WAT   511      33.323  29.857 -11.201  1.00  0.00
ATOM   4661  H2  WAT   511      32.354  30.598 -10.305  1.00  0.00
TER   
ATOM   4662  O   WAT   512      30.290  27.626  -4.234  1.00  0.00
ATOM   4663  H1  WAT   512      29.931  28.291  -3.647  1.00  0.00
ATOM   4664  H2  WAT   512      29.995  26.794  -3.863  1.00  0.00
TER   
ATOM   4665  O   WAT   513      33.491  28.084  -1.350  1.00  0.00
ATOM   4666  H1  WAT   513      33.191  28.230  -2.248  1.00  0.00
ATOM   4667  H2  WAT   513      34.262  27.525  -1.443  1.00  0.00
TER   
ATOM   4668  O   WAT   514      36.661  32.008 -13.103  1.00  0.00
ATOM   4669  H1  WAT   514      37.348  32.555 -12.722  1.00  0.00
ATOM   4670  H2  WAT   514      35.875  32.552 -13.068  1.00  0.00
TER   
ATOM   4671  O   WAT   515      28.801  27.625 -17.611  1.00  0.00
ATOM   4672  H1  WAT   515      29.670  27.907 -17.327  1.00  0.00
ATOM   4673  H2  WAT   515      28.310  28.439 -17.726  1.00  0.00
TER   
ATOM   4674  O   WAT   516      35.964  29.012 -13.490  1.00  0.00
ATOM   4675  H1  WAT   516      36.420  29.823 -13.264  1.00  0.00
ATOM   4676  H2  WAT   516      35.613  28.695 -12.658  1.00  0.00
TER   
ATOM   4677  O   WAT   517      31.865  19.356 -13.018  1.00  0.00
ATOM   4678  H1  WAT   517      31.737  19.348 -12.069  1.00  0.00
ATOM   4679  H2  WAT   517      31.041  19.694 -13.369  1.00  0.00
TER   
ATOM   4680  O   WAT   518      28.865  21.115  -3.557  1.00  0.00
ATOM   4681  H1  WAT   518      28.150  21.315  -2.952  1.00  0.00
ATOM   4682  H2  WAT   518      29.284  20.339  -3.186  1.00  0.00
TER   
ATOM   4683  O   WAT   519      29.152  35.103  -2.570  1.00  0.00
ATOM   4684  H1  WAT   519      29.261  34.163  -2.711  1.00  0.00
ATOM   4685  H2  WAT   519      28.500  35.369  -3.219  1.00  0.00
TER   
ATOM   4686  O   WAT   520      37.143  33.375  -1.171  1.00  0.00
ATOM   4687  H1  WAT   520      36.823  32.656  -0.626  1.00  0.00
ATOM   4688  H2  WAT   520      36.469  34.050  -1.097  1.00  0.00
TER   
ATOM   4689  O   WAT   521      35.185  34.221 -16.227  1.00  0.00
ATOM   4690  H1  WAT   521      35.176  34.954 -16.843  1.00  0.00
ATOM   4691  H2  WAT   521      34.264  33.974 -16.135  1.00  0.00
TER   
ATOM   4692  O   WAT   522      30.785  29.442 -15.483  1.00  0.00
ATOM   4693  H1  WAT   522      30.178  30.182 -15.473  1.00  0.00
ATOM   4694  H2  WAT   522      31.260  29.532 -16.309  1.00  0.00
TER   
ATOM   4695  O   WAT   523      35.693  24.842 -13.582  1.00  0.00
ATOM   4696  H1  WAT   523      34.985  25.310 -13.141  1.00  0.00
ATOM   4697  H2  WAT   523      35.978  24.184 -12.948  1.00  0.00
TER   
ATOM   4698  O   WAT   524      37.319  26.261  -5.583  1.00  0.00
ATOM   4699  H1  WAT   524      37.817  26.736  -4.918  1.00  0.00
ATOM   4700  H2  WAT   524      37.461  25.338  -5.376  1.00  0.00
TER   
ATOM   4701  O   WAT   525      33.897  23.150 -16.207  1.00  0.00
ATOM   4702  H1  WAT   525      34.746  23.587 -16.273  1.00  0.00
ATOM   4703  H2  WAT   525      33.530  23.462 -15.380  1.00  0.00
TER   
ATOM   4704  O   WAT   526      32.796  29.403 -17.734  1.00  0.00
ATOM   4705  H1  WAT   526      33.562  29.292 -17.171  1.00  0.00
ATOM   4706  H2  WAT   526      32.873  28.707 -18.386  1.00  0.00
TER   
ATOM   4707  O   WAT   527      31.490  26.836 -17.051  1.00  0.00
ATOM   4708  H1  WAT   527      31.571  25.889 -16.939  1.00  0.00
ATOM   4709  H2  WAT   527      32.382  27.167 -16.944  1.00  0.00
TER   
ATOM   4710  O   WAT   528      29.176  33.053 -14.073  1.00  0.00
ATOM   4711  H1  WAT   528      28.250  33.295 -14.082  1.00  0.00
ATOM   4712  H2  WAT   528      29.642  33.880 -14.194  1.00  0.00
TER   
ATOM   4713  O   WAT   529      31.298  36.170  -0.758  1.00  0.00
ATOM   4714  H1  WAT   529      32.099  36.491  -0.345  1.00  0.00
ATOM   4715  H2  WAT   529      30.783  35.810  -0.037  1.00  0.00
TER   
ATOM   4716  O   WAT   530      35.402  36.159 -18.124  1.00  0.00
ATOM   4717  H1  WAT   530      36.195  36.447 -18.576  1.00  0.00
ATOM   4718  H2  WAT   530      34.883  35.728 -18.803  1.00  0.00
TER   
ATOM   4719  O   WAT   531      29.018  28.657  -1.815  1.00  0.00
ATOM   4720  H1  WAT   531      29.521  28.078  -1.243  1.00  0.00
ATOM   4721  H2  WAT   531      28.278  28.941  -1.277  1.00  0.00
TER   
ATOM   4722  O   WAT   532      35.920  31.379 -18.260  1.00  0.00
ATOM   4723  H1  WAT   532      35.815  30.764 -17.534  1.00  0.00
ATOM   4724  H2  WAT   532      35.752  30.855 -19.044  1.00  0.00
TER   
ATOM   4725  O   WAT   533      36.071  30.065  -2.281  1.00  0.00
ATOM   4726  H1  WAT   533      35.306  30.633  -2.366  1.00  0.00
ATOM   4727  H2  WAT   533      36.253  29.772  -3.175  1.00  0.00
TER   
ATOM   4728  O   WAT   534      31.050  26.800  -0.920  1.00  0.00
ATOM   4729  H1  WAT   534      31.090  26.502  -0.011  1.00  0.00
ATOM   4730  H2  WAT   534      31.904  27.201  -1.079  1.00  0.00
TER   
ATOM   4731  O   WAT   535      34.828  29.400 -15.760  1.00  0.00
ATOM   4732  H1  WAT   535      35.249  29.234 -14.916  1.00  0.00
ATOM   4733  H2  WAT   535      34.953  28.590 -16.254  1.00  0.00
TER   
ATOM   4734  O   WAT   536      32.990  25.380  -2.952  1.00  0.00
ATOM   4735  H1  WAT   536      32.460  24.889  -3.580  1.00  0.00
ATOM   4736  H2  WAT   536      33.659  25.808  -3.487  1.00  0.00
TER   
ATOM   4737  O   WAT   537      37.340  28.424 -18.512  1.00  0.00
ATOM   4738  H1  WAT   537      37.861  27.709 -18.878  1.00  0.00
ATOM   4739  H2  WAT   537      37.987  29.062 -18.212  1.00  0.00
TER   
ATOM   4740  O   WAT   538      33.478  22.346  -2.873  1.00  0.00
ATOM   4741  H1  WAT   538      33.383  21.728  -3.598  1.00  0.00
ATOM   4742  H2  WAT   538      32.897  23.072  -3.100  1.00  0.00
TER   
ATOM   4743  O   WAT   539      36.244  20.903  -5.840  1.00  0.00
ATOM   4744  H1  WAT   539      35.795  20.926  -6.685  1.00  0.00
ATOM   4745  H2  WAT   539      35.610  20.505  -5.243  1.00  0.00
TER   
ATOM   4746  O   WAT   540      36.650  29.799  -5.219  1.00  0.00
ATOM   4747  H1  WAT   540      37.069  30.642  -5.391  1.00  0.00
ATOM   4748  H2  WAT   540      35.731  29.936  -5.448  1.00  0.00
TER   
ATOM   4749  O   WAT   541      33.724  25.473 -18.814  1.00  0.00
ATOM   4750  H1  WAT   541      33.522  24.610 -18.452  1.00  0.00
ATOM   4751  H2  WAT   541      33.553  25.387 -19.752  1.00  0.00
TER   
ATOM   4752  O   WAT   542      35.753  24.072  -2.577  1.00  0.00
ATOM   4753  H1  WAT   542      36.343  23.764  -1.890  1.00  0.00
ATOM   4754  H2  WAT   542      34.935  23.600  -2.421  1.00  0.00
TER   
ATOM   4755  O   WAT   543      32.522  22.573 -18.826  1.00  0.00
ATOM   4756  H1  WAT   543      32.824  22.580 -19.734  1.00  0.00
ATOM   4757  H2  WAT   543      33.261  22.223 -18.329  1.00  0.00
TER   
ATOM   4758  O   WAT   544      35.740  21.517 -17.840  1.00  0.00
ATOM   4759  H1  WAT   544      35.393  20.839 -18.420  1.00  0.00
ATOM   4760  H2  WAT   544      35.942  21.056 -17.026  1.00  0.00
TER   
ATOM   4761  O   WAT   545      31.545  31.878 -17.993  1.00  0.00
ATOM   4762  H1  WAT   545      31.982  32.421 -17.337  1.00  0.00
ATOM   4763  H2  WAT   545      32.030  31.052 -17.983  1.00  0.00
TER   
ATOM   4764  O   WAT   546      28.759  34.667 -10.541  1.00  0.00
ATOM   4765  H1  WAT   546      29.090  33.799 -10.773  1.00  0.00
ATOM   4766  H2  WAT   546      29.189  34.872  -9.710  1.00  0.00
TER   
ATOM   4767  O   WAT   547      33.356  32.997 -12.881  1.00  0.00
ATOM   4768  H1  WAT   547      33.055  32.874 -11.980  1.00  0.00
ATOM   4769  H2  WAT   547      33.249  32.138 -13.289  1.00  0.00
TER   
ATOM   4770  O   WAT   548      29.248  35.534  -7.803  1.00  0.00
ATOM   4771  H1  WAT   548      28.812  35.714  -6.970  1.00  0.00
ATOM   4772  H2  WAT   548      29.816  36.291  -7.945  1.00  0.00
TER   
ATOM   4773  O   WAT   549      29.081  28.046 -11.444  1.00  0.00
ATOM   4774  H1  WAT   549      28.426  27.777 -12.088  1.00  0.00
ATOM   4775  H2  WAT   549      29.919  27.936 -11.894  1.00  0.00
TER   
ATOM   4776  O   WAT   550      30.118  28.431  -6.904  1.00  0.00
ATOM   4777  H1  WAT   550      30.486  28.344  -6.024  1.00  0.00
ATOM   4778  H2  WAT   550      29.550  27.668  -7.003  1.00  0.00
TER   
ATOM   4779  O   WAT   551      29.670  25.342  -2.998  1.00  0.00
ATOM   4780  H1  WAT   551      28.776  25.308  -2.658  1.00  0.00
ATOM   4781  H2  WAT   551      30.210  25.540  -2.233  1.00  0.00
TER   
ATOM   4782  O   WAT   552      28.295  25.255 -15.501  1.00  0.00
ATOM   4783  H1  WAT   552      27.391  25.519 -15.676  1.00  0.00
ATOM   4784  H2  WAT   552      28.779  25.527 -16.281  1.00  0.00
TER   
ATOM   4785  O   WAT   553      30.837  24.312 -17.592  1.00  0.00
ATOM   4786  H1  WAT   553      31.547  23.890 -18.077  1.00  0.00
ATOM   4787  H2  WAT   553      30.121  24.380 -18.224  1.00  0.00
TER   
ATOM   4788  O   WAT   554      30.485  20.366 -18.552  1.00  0.00
ATOM   4789  H1  WAT   554      31.208  20.907 -18.234  1.00  0.00
ATOM   4790  H2  WAT   554      30.757  20.092 -19.427  1.00  0.00
TER   
ATOM   4791  O   WAT   555      30.174  19.617  -8.649  1.00  0.00
ATOM   4792  H1  WAT   555      30.822  19.066  -9.090  1.00  0.00
ATOM   4793  H2  WAT   555      30.594  19.871  -7.828  1.00  0.00
TER   
ATOM   4794  O   WAT   556      29.927  19.772  -5.907  1.00  0.00
ATOM   4795  H1  WAT   556      29.579  20.229  -5.141  1.00  0.00
ATOM   4796  H2  WAT   556      29.596  18.878  -5.825  1.00  0.00
TER   
ATOM   4797  O   WAT   557      31.534  32.944  -1.742  1.00  0.00
ATOM   4798  H1  WAT   557      31.491  32.573  -0.860  1.00  0.00
ATOM   4799  H2  WAT   557      31.665  33.882  -1.601  1.00  0.00
TER   
ATOM   4800  O   WAT   558      35.234  34.500  -6.141  1.00  0.00
ATOM   4801  H1  WAT   558      34.993  34.768  -7.028  1.00  0.00
ATOM   4802  H2  WAT   558      36.175  34.671  -6.085  1.00  0.00
TER   
ATOM   4803  O   WAT   559      30.599  19.300  -2.632  1.00  0.00
ATOM   4804  H1  WAT   559      31.148  19.119  -3.395  1.00  0.00
ATOM   4805  H2  WAT   559      30.665  18.509  -2.096  1.00  0.00
TER   
ATOM   4806  O   WAT   560      31.372  35.890  -4.622  1.00  0.00
ATOM   4807  H1  WAT   560      30.779  35.759  -3.883  1.00  0.00
ATOM   4808  H2  WAT   560      31.365  35.054  -5.088  1.00  0.00
TER   
ATOM   4809  O   WAT   561      31.004  33.256  -5.671  1.00  0.00
ATOM   4810  H1  WAT   561      30.277  32.637  -5.738  1.00  0.00
ATOM   4811  H2  WAT   561      31.065  33.650  -6.541  1.00  0.00
TER   
ATOM   4812  O   WAT   562      34.608  35.471  -8.886  1.00  0.00
ATOM   4813  H1  WAT   562      35.125  34.859  -9.411  1.00  0.00
ATOM   4814  H2  WAT   562      35.258  35.974  -8.395  1.00  0.00
TER   
ATOM   4815  O   WAT   563      37.348  36.362  -8.059  1.00  0.00
ATOM   4816  H1  WAT   563      37.636  36.107  -8.936  1.00  0.00
ATOM   4817  H2  WAT   563      37.860  35.809  -7.469  1.00  0.00
TER   
ATOM   4818  O   WAT   564      29.910  20.405 -14.958  1.00  0.00
ATOM   4819  H1  WAT   564      30.667  20.518 -15.532  1.00  0.00
ATOM   4820  H2  WAT   564      29.447  21.242 -15.004  1.00  0.00
TER   
ATOM   4821  O   WAT   565      36.451  22.519 -11.968  1.00  0.00
ATOM   4822  H1  WAT   565      35.638  22.145 -12.308  1.00  0.00
ATOM   4823  H2  WAT   565      36.955  21.764 -11.666  1.00  0.00
TER   
ATOM   4824  O   WAT   566      30.893  35.267 -15.016  1.00  0.00
ATOM   4825  H1  WAT   566      30.368  35.648 -15.720  1.00  0.00
ATOM   4826  H2  WAT   566      30.817  35.892 -14.295  1.00  0.00
TER   
ATOM   4827  O   WAT   567      32.282  20.932 -16.418  1.00  0.00
ATOM   4828  H1  WAT   567      32.811  20.145 -16.547  1.00  0.00
ATOM   4829  H2  WAT   567      32.915  21.611 -16.184  1.00  0.00
TER   
ATOM   4830  O   WAT   568      34.476  20.669 -13.363  1.00  0.00
ATOM   4831  H1  WAT   568      33.846  19.968 -13.196  1.00  0.00
ATOM   4832  H2  WAT   568      33.936  21.430 -13.580  1.00  0.00
TER   
ATOM   4833  O   WAT   569      34.601  19.948  -0.928  1.00  0.00
ATOM   4834  H1  WAT   569      34.320  20.451  -1.692  1.00  0.00
ATOM   4835  H2  WAT   569      34.983  19.150  -1.294  1.00  0.00
TER   
ATOM   4836  O   WAT   570      32.654  33.332 -16.137  1.00  0.00
ATOM   4837  H1  WAT   570      32.025  33.800 -15.588  1.00  0.00
ATOM   4838  H2  WAT   570      32.769  32.487 -15.702  1.00  0.00
TER   
ATOM   4839  O   WAT   571      32.257  29.472 -27.228  1.00  0.00
ATOM   4840  H1  WAT   571      31.426  29.217 -26.828  1.00  0.00
ATOM   4841  H2  WAT   571      32.865  29.543 -26.492  1.00  0.00
TER   
ATOM   4842  O   WAT   572      32.237  33.506 -27.032  1.00  0.00
ATOM   4843  H1  WAT   572      32.540  32.616 -27.211  1.00  0.00
ATOM   4844  H2  WAT   572      32.982  34.063 -27.260  1.00  0.00
TER   
ATOM   4845  O   WAT   573      30.666  24.432 -33.444  1.00  0.00
ATOM   4846  H1  WAT   573      29.778  24.774 -33.546  1.00  0.00
ATOM   4847  H2  WAT   573      30.950  24.232 -34.336  1.00  0.00
TER   
ATOM   4848  O   WAT   574      28.630  27.033 -27.560  1.00  0.00
ATOM   4849  H1  WAT   574      29.201  26.265 -27.559  1.00  0.00
ATOM   4850  H2  WAT   574      28.630  27.332 -28.469  1.00  0.00
TER   
ATOM   4851  O   WAT   575      29.872  22.441 -25.773  1.00  0.00
ATOM   4852  H1  WAT   575      29.692  21.544 -25.493  1.00  0.00
ATOM   4853  H2  WAT   575      29.470  22.988 -25.098  1.00  0.00
TER   
ATOM   4854  O   WAT   576      32.842  23.015 -32.410  1.00  0.00
ATOM   4855  H1  WAT   576      32.949  23.916 -32.103  1.00  0.00
ATOM   4856  H2  WAT   576      31.932  22.967 -32.701  1.00  0.00
TER   
ATOM   4857  O   WAT   577      30.491  24.937 -27.165  1.00  0.00
ATOM   4858  H1  WAT   577      31.172  25.201 -26.546  1.00  0.00
ATOM   4859  H2  WAT   577      30.176  24.097 -26.831  1.00  0.00
TER   
ATOM   4860  O   WAT   578      34.683  25.984 -28.077  1.00  0.00
ATOM   4861  H1  WAT   578      35.191  26.482 -27.437  1.00  0.00
ATOM   4862  H2  WAT   578      35.215  25.208 -28.254  1.00  0.00
TER   
ATOM   4863  O   WAT   579      32.967  20.624 -23.811  1.00  0.00
ATOM   4864  H1  WAT   579      32.969  21.141 -24.617  1.00  0.00
ATOM   4865  H2  WAT   579      32.137  20.147 -23.834  1.00  0.00
TER   
ATOM   4866  O   WAT   580      34.217  30.263 -25.634  1.00  0.00
ATOM   4867  H1  WAT   580      33.884  30.890 -24.992  1.00  0.00
ATOM   4868  H2  WAT   580      34.394  30.790 -26.414  1.00  0.00
TER   
ATOM   4869  O   WAT   581      32.648  22.335 -25.804  1.00  0.00
ATOM   4870  H1  WAT   581      32.990  23.179 -26.099  1.00  0.00
ATOM   4871  H2  WAT   581      31.710  22.483 -25.688  1.00  0.00
TER   
ATOM   4872  O   WAT   582      33.429  32.232 -23.819  1.00  0.00
ATOM   4873  H1  WAT   582      34.046  32.907 -24.100  1.00  0.00
ATOM   4874  H2  WAT   582      32.568  32.640 -23.910  1.00  0.00
TER   
ATOM   4875  O   WAT   583      28.722  31.422 -34.938  1.00  0.00
ATOM   4876  H1  WAT   583      28.345  31.910 -35.670  1.00  0.00
ATOM   4877  H2  WAT   583      28.980  32.094 -34.308  1.00  0.00
TER   
ATOM   4878  O   WAT   584      36.331  19.823 -29.480  1.00  0.00
ATOM   4879  H1  WAT   584      36.639  19.268 -30.196  1.00  0.00
ATOM   4880  H2  WAT   584      35.401  19.958 -29.662  1.00  0.00
TER   
ATOM   4881  O   WAT   585      34.325  28.415 -29.962  1.00  0.00
ATOM   4882  H1  WAT   585      33.921  27.702 -30.457  1.00  0.00
ATOM   4883  H2  WAT   585      34.411  28.070 -29.073  1.00  0.00
TER   
ATOM   4884  O   WAT   586      34.793  32.101 -27.798  1.00  0.00
ATOM   4885  H1  WAT   586      34.496  31.496 -28.477  1.00  0.00
ATOM   4886  H2  WAT   586      35.743  32.139 -27.909  1.00  0.00
TER   
ATOM   4887  O   WAT   587      33.038  25.189 -26.182  1.00  0.00
ATOM   4888  H1  WAT   587      33.589  25.298 -26.956  1.00  0.00
ATOM   4889  H2  WAT   587      33.552  25.563 -25.466  1.00  0.00
TER   
ATOM   4890  O   WAT   588      33.885  31.839 -21.147  1.00  0.00
ATOM   4891  H1  WAT   588      32.988  32.063 -20.900  1.00  0.00
ATOM   4892  H2  WAT   588      33.910  31.963 -22.096  1.00  0.00
TER   
ATOM   4893  O   WAT   589      32.712  28.711 -22.571  1.00  0.00
ATOM   4894  H1  WAT   589      32.573  29.583 -22.202  1.00  0.00
ATOM   4895  H2  WAT   589      31.830  28.368 -22.716  1.00  0.00
TER   
ATOM   4896  O   WAT   590      34.510  34.653 -20.363  1.00  0.00
ATOM   4897  H1  WAT   590      34.482  35.057 -21.230  1.00  0.00
ATOM   4898  H2  WAT   590      34.347  33.724 -20.526  1.00  0.00
TER   
ATOM   4899  O   WAT   591      31.025  27.309 -32.461  1.00  0.00
ATOM   4900  H1  WAT   591      30.905  28.035 -33.073  1.00  0.00
ATOM   4901  H2  WAT   591      30.715  26.539 -32.938  1.00  0.00
TER   
ATOM   4902  O   WAT   592      28.664  30.481 -26.654  1.00  0.00
ATOM   4903  H1  WAT   592      28.742  30.615 -27.599  1.00  0.00
ATOM   4904  H2  WAT   592      29.278  29.772 -26.461  1.00  0.00
TER   
ATOM   4905  O   WAT   593      29.909  32.181 -30.243  1.00  0.00
ATOM   4906  H1  WAT   593      29.501  32.322 -31.098  1.00  0.00
ATOM   4907  H2  WAT   593      30.800  31.897 -30.446  1.00  0.00
TER   
ATOM   4908  O   WAT   594      28.720  31.522 -24.115  1.00  0.00
ATOM   4909  H1  WAT   594      28.883  31.052 -24.933  1.00  0.00
ATOM   4910  H2  WAT   594      29.185  31.014 -23.450  1.00  0.00
TER   
ATOM   4911  O   WAT   595      33.492  20.653 -29.079  1.00  0.00
ATOM   4912  H1  WAT   595      33.049  21.433 -29.410  1.00  0.00
ATOM   4913  H2  WAT   595      34.050  20.976 -28.372  1.00  0.00
TER   
ATOM   4914  O   WAT   596      37.779  23.519 -23.475  1.00  0.00
ATOM   4915  H1  WAT   596      37.317  23.728 -22.663  1.00  0.00
ATOM   4916  H2  WAT   596      37.377  22.705 -23.778  1.00  0.00
TER   
ATOM   4917  O   WAT   597      36.608  20.274 -34.198  1.00  0.00
ATOM   4918  H1  WAT   597      35.983  20.270 -33.473  1.00  0.00
ATOM   4919  H2  WAT   597      36.521  19.407 -34.594  1.00  0.00
TER   
ATOM   4920  O   WAT   598      35.529  21.197 -27.220  1.00  0.00
ATOM   4921  H1  WAT   598      35.827  22.104 -27.300  1.00  0.00
ATOM   4922  H2  WAT   598      36.078  20.709 -27.834  1.00  0.00
TER   
ATOM   4923  O   WAT   599      33.283  25.776 -31.350  1.00  0.00
ATOM   4924  H1  WAT   599      33.057  25.560 -30.446  1.00  0.00
ATOM   4925  H2  WAT   599      32.502  26.209 -31.696  1.00  0.00
TER   
ATOM   4926  O   WAT   600      35.723  26.674 -20.684  1.00  0.00
ATOM   4927  H1  WAT   600      35.627  25.734 -20.834  1.00  0.00
ATOM   4928  H2  WAT   600      36.566  26.896 -21.080  1.00  0.00
TER   
ATOM   4929  O   WAT   601      30.854  23.086 -22.531  1.00  0.00
ATOM   4930  H1  WAT   601      30.460  23.933 -22.324  1.00  0.00
ATOM   4931  H2  WAT   601      30.166  22.448 -22.340  1.00  0.00
TER   
ATOM   4932  O   WAT   602      28.156  21.009 -28.498  1.00  0.00
ATOM   4933  H1  WAT   602      27.867  21.579 -27.786  1.00  0.00
ATOM   4934  H2  WAT   602      28.900  20.529 -28.135  1.00  0.00
TER   
ATOM   4935  O   WAT   603      36.143  23.685 -28.221  1.00  0.00
ATOM   4936  H1  WAT   603      36.146  23.244 -29.070  1.00  0.00
ATOM   4937  H2  WAT   603      37.038  24.006 -28.114  1.00  0.00
TER   
ATOM   4938  O   WAT   604      31.993  23.567 -29.261  1.00  0.00
ATOM   4939  H1  WAT   604      31.653  24.045 -28.505  1.00  0.00
ATOM   4940  H2  WAT   604      31.231  23.114 -29.621  1.00  0.00
TER   
ATOM   4941  O   WAT   605      36.205  24.686 -35.230  1.00  0.00
ATOM   4942  H1  WAT   605      36.326  24.644 -34.282  1.00  0.00
ATOM   4943  H2  WAT   605      35.820  25.548 -35.385  1.00  0.00
TER   
ATOM   4944  O   WAT   606      30.294  30.897 -21.955  1.00  0.00
ATOM   4945  H1  WAT   606      29.909  30.256 -21.357  1.00  0.00
ATOM   4946  H2  WAT   606      30.605  31.601 -21.386  1.00  0.00
TER   
ATOM   4947  O   WAT   607      36.443  27.745 -26.474  1.00  0.00
ATOM   4948  H1  WAT   607      36.810  27.271 -25.728  1.00  0.00
ATOM   4949  H2  WAT   607      36.254  28.619 -26.133  1.00  0.00
TER   
ATOM   4950  O   WAT   608      29.308  22.489 -30.345  1.00  0.00
ATOM   4951  H1  WAT   608      29.022  22.125 -29.507  1.00  0.00
ATOM   4952  H2  WAT   608      29.245  21.757 -30.959  1.00  0.00
TER   
ATOM   4953  O   WAT   609      34.233  26.786 -24.156  1.00  0.00
ATOM   4954  H1  WAT   609      33.929  27.665 -23.931  1.00  0.00
ATOM   4955  H2  WAT   609      35.188  26.846 -24.120  1.00  0.00
TER   
ATOM   4956  O   WAT   610      32.762  30.992 -33.559  1.00  0.00
ATOM   4957  H1  WAT   610      31.988  30.451 -33.719  1.00  0.00
ATOM   4958  H2  WAT   610      33.491  30.472 -33.897  1.00  0.00
TER   
ATOM   4959  O   WAT   611      32.805  30.660 -29.921  1.00  0.00
ATOM   4960  H1  WAT   611      33.323  29.857 -29.976  1.00  0.00
ATOM   4961  H2  WAT   611      32.354  30.598 -29.080  1.00  0.00
TER   
ATOM   4962  O   WAT   612      30.290  27.626 -23.009  1.00  0.00
ATOM   4963  H1  WAT   612      29.931  28.291 -22.421  1.00  0.00
ATOM   4964  H2  WAT   612      29.995  26.794 -22.637  1.00  0.00
TER   
ATOM   4965  O   WAT   613      33.491  28.084 -20.125  1.00  0.00
ATOM   4966  H1  WAT   613      33.191  28.230 -21.022  1.00  0.00
ATOM   4967  H2  WAT   613      34.262  27.525 -20.217  1.00  0.00
TER   
ATOM   4968  O   WAT   614      36.661  32.008 -31.877  1.00  0.00
ATOM   4969  H1  WAT   614      37.348  32.555 -31.496  1.00  0.00
ATOM   4970  H2  WAT   614      35.875  32.552 -31.842  1.00  0.00
TER   
ATOM   4971  O   WAT   615      35.964  29.012 -32.264  1.00  0.00
ATOM   4972  H1  WAT   615      36.420  29.823 -32.038  1.00  0.00
ATOM   4973  H2  WAT   615      35.613  28.695 -31.433  1.00  0.00
TER   
ATOM   4974  O   WAT   616      31.865  19.356 -31.792  1.00  0.00
ATOM   4975  H1  WAT   616      31.737  19.348 -30.844  1.00  0.00
ATOM   4976  H2  WAT   616      31.041  19.694 -32.143  1.00  0.00
TER   
ATOM   4977  O   WAT   617      28.865  21.115 -22.331  1.00  0.00
ATOM   4978  H1  WAT   617      28.150  21.315 -21.726  1.00  0.00
ATOM   4979  H2  WAT   617      29.284  20.339 -21.960  1.00  0.00
TER   
ATOM   4980  O   WAT   618      29.152  35.103 -21.345  1.00  0.00
ATOM   4981  H1  WAT   618      29.261  34.163 -21.485  1.00  0.00
ATOM   4982  H2  WAT   618      28.500  35.369 -21.993  1.00  0.00
TER   
ATOM   4983  O   WAT   619      37.143  33.375 -19.945  1.00  0.00
ATOM   4984  H1  WAT   619      36.823  32.656 -19.400  1.00  0.00
ATOM   4985  H2  WAT   619      36.469  34.050 -19.871  1.00  0.00
TER   
ATOM   4986  O   WAT   620      35.185  34.221 -35.002  1.00  0.00
ATOM   4987  H1  WAT   620      35.176  34.954 -35.617  1.00  0.00
ATOM   4988  H2  WAT   620      34.264  33.974 -34.909  1.00  0.00
TER   
ATOM   4989  O   WAT   621      30.785  29.442 -34.257  1.00  0.00
ATOM   4990  H1  WAT   621      30.178  30.182 -34.247  1.00  0.00
ATOM   4991  H2  WAT   621      31.260  29.532 -35.083  1.00  0.00
TER   
ATOM   4992  O   WAT   622      35.693  24.842 -32.357  1.00  0.00
ATOM   4993  H1  WAT   622      34.985  25.310 -31.915  1.00  0.00
ATOM   4994  H2  WAT   622      35.978  24.184 -31.722  1.00  0.00
TER   
ATOM   4995  O   WAT   623      37.319  26.261 -24.358  1.00  0.00
ATOM   4996  H1  WAT   623      37.817  26.736 -23.692  1.00  0.00
ATOM   4997  H2  WAT   623      37.461  25.338 -24.151  1.00  0.00
TER   
ATOM   4998  O   WAT   624      33.897  23.150 -34.982  1.00  0.00
ATOM   4999  H1  WAT   624      34.746  23.587 -35.048  1.00  0.00
ATOM   5000  H2  WAT   624      33.530  23.462 -34.154  1.00  0.00
TER   
ATOM   5001  O   WAT   625      31.490  26.836 -35.825  1.00  0.00
ATOM   5002  H1  WAT   625      31.571  25.889 -35.713  1.00  0.00
ATOM   5003  H2  WAT   625      32.382  27.167 -35.719  1.00  0.00
TER   
ATOM   5004  O   WAT   626      29.176  33.053 -32.847  1.00  0.00
ATOM   5005  H1  WAT   626      28.250  33.295 -32.857  1.00  0.00
ATOM   5006  H2  WAT   626      29.642  33.880 -32.969  1.00  0.00
TER   
ATOM   5007  O   WAT   627      31.298  36.170 -19.533  1.00  0.00
ATOM   5008  H1  WAT   627      32.099  36.491 -19.119  1.00  0.00
ATOM   5009  H2  WAT   627      30.783  35.810 -18.811  1.00  0.00
TER   
ATOM   5010  O   WAT   628      29.018  28.657 -20.589  1.00  0.00
ATOM   5011  H1  WAT   628      29.521  28.078 -20.018  1.00  0.00
ATOM   5012  H2  WAT   628      28.278  28.941 -20.052  1.00  0.00
TER   
ATOM   5013  O   WAT   629      36.071  30.065 -21.056  1.00  0.00
ATOM   5014  H1  WAT   629      35.306  30.633 -21.140  1.00  0.00
ATOM   5015  H2  WAT   629      36.253  29.772 -21.949  1.00  0.00
TER   
ATOM   5016  O   WAT   630      31.050  26.800 -19.694  1.00  0.00
ATOM   5017  H1  WAT   630      31.090  26.502 -18.786  1.00  0.00
ATOM   5018  H2  WAT   630      31.904  27.201 -19.853  1.00  0.00
TER   
ATOM   5019  O   WAT   631      34.828  29.400 -34.534  1.00  0.00
ATOM   5020  H1  WAT   631      35.249  29.234 -33.691  1.00  0.00
ATOM   5021  H2  WAT   631      34.953  28.590 -35.028  1.00  0.00
TER   
ATOM   5022  O   WAT   632      32.990  25.380 -21.727  1.00  0.00
ATOM   5023  H1  WAT   632      32.460  24.889 -22.354  1.00  0.00
ATOM   5024  H2  WAT   632      33.659  25.808 -22.261  1.00  0.00
TER   
ATOM   5025  O   WAT   633      33.478  22.346 -21.647  1.00  0.00
ATOM   5026  H1  WAT   633      33.383  21.728 -22.372  1.00  0.00
ATOM   5027  H2  WAT   633      32.897  23.072 -21.874  1.00  0.00
TER   
ATOM   5028  O   WAT   634      36.244  20.903 -24.614  1.00  0.00
ATOM   5029  H1  WAT   634      35.795  20.926 -25.460  1.00  0.00
ATOM   5030  H2  WAT   634      35.610  20.505 -24.017  1.00  0.00
TER   
ATOM   5031  O   WAT   635      36.650  29.799 -23.993  1.00  0.00
ATOM   5032  H1  WAT   635      37.069  30.642 -24.165  1.00  0.00
ATOM   5033  H2  WAT   635      35.731  29.936 -24.222  1.00  0.00
TER   
ATOM   5034  O   WAT   636      35.753  24.072 -21.352  1.00  0.00
ATOM   5035  H1  WAT   636      36.343  23.764 -20.664  1.00  0.00
ATOM   5036  H2  WAT   636      34.935  23.600 -21.196  1.00  0.00
TER   
ATOM   5037  O   WAT   637      28.759  34.667 -29.315  1.00  0.00
ATOM   5038  H1  WAT   637      29.090  33.799 -29.547  1.00  0.00
ATOM   5039  H2  WAT   637      29.189  34.872 -28.485  1.00  0.00
TER   
ATOM   5040  O   WAT   638      33.356  32.997 -31.655  1.00  0.00
ATOM   5041  H1  WAT   638      33.055  32.874 -30.755  1.00  0.00
ATOM   5042  H2  WAT   638      33.249  32.138 -32.064  1.00  0.00
TER   
ATOM   5043  O   WAT   639      29.248  35.534 -26.577  1.00  0.00
ATOM   5044  H1  WAT   639      28.812  35.714 -25.745  1.00  0.00
ATOM   5045  H2  WAT   639      29.816  36.291 -26.719  1.00  0.00
TER   
ATOM   5046  O   WAT   640      29.081  28.046 -30.218  1.00  0.00
ATOM   5047  H1  WAT   640      28.426  27.777 -30.862  1.00  0.00
ATOM   5048  H2  WAT   640      29.919  27.936 -30.668  1.00  0.00
TER   
ATOM   5049  O   WAT   641      30.118  28.431 -25.678  1.00  0.00
ATOM   5050  H1  WAT   641      30.486  28.344 -24.798  1.00  0.00
ATOM   5051  H2  WAT   641      29.550  27.668 -25.777  1.00  0.00
TER   
ATOM   5052  O   WAT   642      29.670  25.342 -21.772  1.00  0.00
ATOM   5053  H1  WAT   642      28.776  25.308 -21.433  1.00  0.00
ATOM   5054  H2  WAT   642      30.210  25.540 -21.007  1.00  0.00
TER   
ATOM   5055  O   WAT   643      28.295  25.255 -34.276  1.00  0.00
ATOM   5056  H1  WAT   643      27.391  25.519 -34.451  1.00  0.00
ATOM   5057  H2  WAT   643      28.779  25.527 -35.056  1.00  0.00
TER   
ATOM   5058  O   WAT   644      30.174  19.617 -27.424  1.00  0.00
ATOM   5059  H1  WAT   644      30.822  19.066 -27.864  1.00  0.00
ATOM   5060  H2  WAT   644      30.594  19.871 -26.602  1.00  0.00
TER   
ATOM   5061  O   WAT   645      29.927  19.772 -24.681  1.00  0.00
ATOM   5062  H1  WAT   645      29.579  20.229 -23.915  1.00  0.00
ATOM   5063  H2  WAT   645      29.596  18.878 -24.599  1.00  0.00
TER   
ATOM   5064  O   WAT   646      31.534  32.944 -20.516  1.00  0.00
ATOM   5065  H1  WAT   646      31.491  32.573 -19.634  1.00  0.00
ATOM   5066  H2  WAT   646      31.665  33.882 -20.376  1.00  0.00
TER   
ATOM   5067  O   WAT   647      35.234  34.500 -24.915  1.00  0.00
ATOM   5068  H1  WAT   647      34.993  34.768 -25.802  1.00  0.00
ATOM   5069  H2  WAT   647      36.175  34.671 -24.860  1.00  0.00
TER   
ATOM   5070  O   WAT   648      30.599  19.300 -21.406  1.00  0.00
ATOM   5071  H1  WAT   648      31.148  19.119 -22.170  1.00  0.00
ATOM   5072  H2  WAT   648      30.665  18.509 -20.870  1.00  0.00
TER   
ATOM   5073  O   WAT   649      31.372  35.890 -23.396  1.00  0.00
ATOM   5074  H1  WAT   649      30.779  35.759 -22.657  1.00  0.00
ATOM   5075  H2  WAT   649      31.365  35.054 -23.862  1.00  0.00
TER   
ATOM   5076  O   WAT   650      31.004  33.256 -24.445  1.00  0.00
ATOM   5077  H1  WAT   650      30.277  32.637 -24.513  1.00  0.00
ATOM   5078  H2  WAT   650      31.065  33.650 -25.315  1.00  0.00
TER   
ATOM   5079  O   WAT   651      34.608  35.471 -27.660  1.00  0.00
ATOM   5080  H1  WAT   651      35.125  34.859 -28.186  1.00  0.00
ATOM   5081  H2  WAT   651      35.258  35.974 -27.169  1.00  0.00
TER   
ATOM   5082  O   WAT   652      37.348  36.362 -26.833  1.00  0.00
ATOM   5083  H1  WAT   652      37.636  36.107 -27.710  1.00  0.00
ATOM   5084  H2  WAT   652      37.860  35.809 -26.243  1.00  0.00
TER   
ATOM   5085  O   WAT   653      29.910  20.405 -33.732  1.00  0.00
ATOM   5086  H1  WAT   653      30.667  20.518 -34.306  1.00  0.00
ATOM   5087  H2  WAT   653      29.447  21.242 -33.778  1.00  0.00
TER   
ATOM   5088  O   WAT   654      36.451  22.519 -30.742  1.00  0.00
ATOM   5089  H1  WAT   654      35.638  22.145 -31.083  1.00  0.00
ATOM   5090  H2  WAT   654      36.955  21.764 -30.440  1.00  0.00
TER   
ATOM   5091  O   WAT   655      30.893  35.267 -33.791  1.00  0.00
ATOM   5092  H1  WAT   655      30.368  35.648 -34.494  1.00  0.00
ATOM   5093  H2  WAT   655      30.817  35.892 -33.070  1.00  0.00
TER   
ATOM   5094  O   WAT   656      32.282  20.932 -35.192  1.00  0.00
ATOM   5095  H1  WAT   656      32.811  20.145 -35.321  1.00  0.00
ATOM   5096  H2  WAT   656      32.915  21.611 -34.959  1.00  0.00
TER   
ATOM   5097  O   WAT   657      34.476  20.669 -32.138  1.00  0.00
ATOM   5098  H1  WAT   657      33.846  19.968 -31.971  1.00  0.00
ATOM   5099  H2  WAT   657      33.936  21.430 -32.354  1.00  0.00
TER   
ATOM   5100  O   WAT   658      34.601  19.948 -19.702  1.00  0.00
ATOM   5101  H1  WAT   658      34.320  20.451 -20.466  1.00  0.00
ATOM   5102  H2  WAT   658      34.983  19.150 -20.068  1.00  0.00
TER   
ATOM   5103  O   WAT   659      32.654  33.332 -34.911  1.00  0.00
ATOM   5104  H1  WAT   659      32.025  33.800 -34.362  1.00  0.00
ATOM   5105  H2  WAT   659      32.769  32.487 -34.476  1.00  0.00
TER   
ATOM   5106  O   WAT   660      32.257  10.698  29.095  1.00  0.00
ATOM   5107  H1  WAT   660      31.426  10.443  29.495  1.00  0.00
ATOM   5108  H2  WAT   660      32.865  10.769  29.831  1.00  0.00
TER   
ATOM   5109  O   WAT   661      32.237  14.732  29.291  1.00  0.00
ATOM   5110  H1  WAT   661      32.540  13.842  29.112  1.00  0.00
ATOM   5111  H2  WAT   661      32.982  15.289  29.063  1.00  0.00
TER   
ATOM   5112  O   WAT   662      30.666   5.658  22.879  1.00  0.00
ATOM   5113  H1  WAT   662      29.778   6.000  22.777  1.00  0.00
ATOM   5114  H2  WAT   662      30.950   5.458  21.987  1.00  0.00
TER   
ATOM   5115  O   WAT   663      28.630   8.259  28.763  1.00  0.00
ATOM   5116  H1  WAT   663      29.201   7.491  28.764  1.00  0.00
ATOM   5117  H2  WAT   663      28.630   8.557  27.854  1.00  0.00
TER   
ATOM   5118  O   WAT   664      29.872   3.667  30.550  1.00  0.00
ATOM   5119  H1  WAT   664      29.692   2.770  30.830  1.00  0.00
ATOM   5120  H2  WAT   664      29.470   4.214  31.225  1.00  0.00
TER   
ATOM   5121  O   WAT   665      32.842   4.241  23.913  1.00  0.00
ATOM   5122  H1  WAT   665      32.949   5.141  24.220  1.00  0.00
ATOM   5123  H2  WAT   665      31.932   4.193  23.623  1.00  0.00
TER   
ATOM   5124  O   WAT   666      30.491   6.163  29.158  1.00  0.00
ATOM   5125  H1  WAT   666      31.172   6.427  29.777  1.00  0.00
ATOM   5126  H2  WAT   666      30.176   5.323  29.492  1.00  0.00
TER   
ATOM   5127  O   WAT   667      34.683   7.210  28.246  1.00  0.00
ATOM   5128  H1  WAT   667      35.191   7.708  28.886  1.00  0.00
ATOM   5129  H2  WAT   667      35.215   6.433  28.070  1.00  0.00
TER   
ATOM   5130  O   WAT   668      32.967   1.850  32.512  1.00  0.00
ATOM   5131  H1  WAT   668      32.969   2.367  31.707  1.00  0.00
ATOM   5132  H2  WAT   668      32.137   1.373  32.489  1.00  0.00
TER   
ATOM   5133  O   WAT   669      34.217  11.489  30.689  1.00  0.00
ATOM   5134  H1  WAT   669      33.884  12.116  31.331  1.00  0.00
ATOM   5135  H2  WAT   669      34.394  12.015  29.909  1.00  0.00
TER   
ATOM   5136  O   WAT   670      32.648   3.561  30.519  1.00  0.00
ATOM   5137  H1  WAT   670      32.990   4.405  30.224  1.00  0.00
ATOM   5138  H2  WAT   670      31.710   3.709  30.635  1.00  0.00
TER   
ATOM   5139  O   WAT   671      33.429  13.457  32.504  1.00  0.00
ATOM   5140  H1  WAT   671      34.046  14.132  32.223  1.00  0.00
ATOM   5141  H2  WAT   671      32.568  13.866  32.413  1.00  0.00
TER   
ATOM   5142  O   WAT   672      28.722  12.647  21.385  1.00  0.00
ATOM   5143  H1  WAT   672      28.345  13.136  20.653  1.00  0.00
ATOM   5144  H2  WAT   672      28.980  13.320  22.016  1.00  0.00
TER   
ATOM   5145  O   WAT   673      36.331   1.049  26.843  1.00  0.00
ATOM   5146  H1  WAT   673      36.639   0.493  26.127  1.00  0.00
ATOM   5147  H2  WAT   673      35.401   1.183  26.661  1.00  0.00
TER   
ATOM   5148  O   WAT   674      34.325   9.640  26.361  1.00  0.00
ATOM   5149  H1  WAT   674      33.921   8.928  25.866  1.00  0.00
ATOM   5150  H2  WAT   674      34.411   9.295  27.250  1.00  0.00
TER   
ATOM   5151  O   WAT   675      34.793  13.327  28.525  1.00  0.00
ATOM   5152  H1  WAT   675      34.496  12.721  27.846  1.00  0.00
ATOM   5153  H2  WAT   675      35.743  13.365  28.414  1.00  0.00
TER   
ATOM   5154  O   WAT   676      33.038   6.414  30.141  1.00  0.00
ATOM   5155  H1  WAT   676      33.589   6.524  29.367  1.00  0.00
ATOM   5156  H2  WAT   676      33.552   6.788  30.857  1.00  0.00
TER   
ATOM   5157  O   WAT   677      33.885  13.065  35.176  1.00  0.00
ATOM   5158  H1  WAT   677      32.988  13.289  35.423  1.00  0.00
ATOM   5159  H2  WAT   677      33.910  13.189  34.227  1.00  0.00
TER   
ATOM   5160  O   WAT   678      32.712   9.936  33.752  1.00  0.00
ATOM   5161  H1  WAT   678      32.573  10.809  34.121  1.00  0.00
ATOM   5162  H2  WAT   678      31.830   9.594  33.607  1.00  0.00
TER   
ATOM   5163  O   WAT   679      31.025   8.535  23.862  1.00  0.00
ATOM   5164  H1  WAT   679      30.905   9.261  23.250  1.00  0.00
ATOM   5165  H2  WAT   679      30.715   7.765  23.385  1.00  0.00
TER   
ATOM   5166  O   WAT   680      28.664  11.706  29.669  1.00  0.00
ATOM   5167  H1  WAT   680      28.742  11.841  28.725  1.00  0.00
ATOM   5168  H2  WAT   680      29.278  10.998  29.862  1.00  0.00
TER   
ATOM   5169  O   WAT   681      29.909  13.406  26.080  1.00  0.00
ATOM   5170  H1  WAT   681      29.501  13.548  25.225  1.00  0.00
ATOM   5171  H2  WAT   681      30.800  13.122  25.877  1.00  0.00
TER   
ATOM   5172  O   WAT   682      34.181  17.621  24.192  1.00  0.00
ATOM   5173  H1  WAT   682      34.005  16.704  23.979  1.00  0.00
ATOM   5174  H2  WAT   682      33.326  17.980  24.432  1.00  0.00
TER   
ATOM   5175  O   WAT   683      28.720  12.748  32.208  1.00  0.00
ATOM   5176  H1  WAT   683      28.883  12.278  31.390  1.00  0.00
ATOM   5177  H2  WAT   683      29.185  12.240  32.873  1.00  0.00
TER   
ATOM   5178  O   WAT   684      33.492   1.878  27.244  1.00  0.00
ATOM   5179  H1  WAT   684      33.049   2.659  26.913  1.00  0.00
ATOM   5180  H2  WAT   684      34.050   2.201  27.952  1.00  0.00
TER   
ATOM   5181  O   WAT   685      37.779   4.745  32.848  1.00  0.00
ATOM   5182  H1  WAT   685      37.317   4.953  33.660  1.00  0.00
ATOM   5183  H2  WAT   685      37.377   3.931  32.545  1.00  0.00
TER   
ATOM   5184  O   WAT   686      36.608   1.499  22.125  1.00  0.00
ATOM   5185  H1  WAT   686      35.983   1.495  22.850  1.00  0.00
ATOM   5186  H2  WAT   686      36.521   0.632  21.729  1.00  0.00
TER   
ATOM   5187  O   WAT   687      35.529   2.423  29.103  1.00  0.00
ATOM   5188  H1  WAT   687      35.827   3.329  29.023  1.00  0.00
ATOM   5189  H2  WAT   687      36.078   1.935  28.489  1.00  0.00
TER   
ATOM   5190  O   WAT   688      33.283   7.002  24.973  1.00  0.00
ATOM   5191  H1  WAT   688      33.057   6.785  25.877  1.00  0.00
ATOM   5192  H2  WAT   688      32.502   7.434  24.627  1.00  0.00
TER   
ATOM   5193  O   WAT   689      35.723   7.900  35.639  1.00  0.00
ATOM   5194  H1  WAT   689      35.627   6.960  35.489  1.00  0.00
ATOM   5195  H2  WAT   689      36.566   8.122  35.243  1.00  0.00
TER   
ATOM   5196  O   WAT   690      30.854   4.311  33.792  1.00  0.00
ATOM   5197  H1  WAT   690      30.460   5.159  33.999  1.00  0.00
ATOM   5198  H2  WAT   690      30.166   3.674  33.983  1.00  0.00
TER   
ATOM   5199  O   WAT   691      28.156   2.234  27.825  1.00  0.00
ATOM   5200  H1  WAT   691      27.867   2.805  28.537  1.00  0.00
ATOM   5201  H2  WAT   691      28.900   1.755  28.188  1.00  0.00
TER   
ATOM   5202  O   WAT   692      28.343   6.176  19.035  1.00  0.00
ATOM   5203  H1  WAT   692      28.260   7.119  19.177  1.00  0.00
ATOM   5204  H2  WAT   692      27.991   6.034  18.156  1.00  0.00
TER   
ATOM   5205  O   WAT   693      36.143   4.910  28.102  1.00  0.00
ATOM   5206  H1  WAT   693      36.146   4.469  27.253  1.00  0.00
ATOM   5207  H2  WAT   693      37.038   5.232  28.209  1.00  0.00
TER   
ATOM   5208  O   WAT   694      31.993   4.793  27.062  1.00  0.00
ATOM   5209  H1  WAT   694      31.653   5.270  27.818  1.00  0.00
ATOM   5210  H2  WAT   694      31.231   4.339  26.702  1.00  0.00
TER   
ATOM   5211  O   WAT   695      36.205   5.911  21.093  1.00  0.00
ATOM   5212  H1  WAT   695      36.326   5.870  22.042  1.00  0.00
ATOM   5213  H2  WAT   695      35.820   6.774  20.938  1.00  0.00
TER   
ATOM   5214  O   WAT   696      35.217   8.222  20.491  1.00  0.00
ATOM   5215  H1  WAT   696      34.649   7.773  19.865  1.00  0.00
ATOM   5216  H2  WAT   696      35.926   8.581  19.958  1.00  0.00
TER   
ATOM   5217  O   WAT   697      30.294  12.123  34.368  1.00  0.00
ATOM   5218  H1  WAT   697      29.909  11.482  34.966  1.00  0.00
ATOM   5219  H2  WAT   697      30.605  12.826  34.937  1.00  0.00
TER   
ATOM   5220  O   WAT   698      36.443   8.970  29.849  1.00  0.00
ATOM   5221  H1  WAT   698      36.810   8.496  30.595  1.00  0.00
ATOM   5222  H2  WAT   698      36.254   9.845  30.190  1.00  0.00
TER   
ATOM   5223  O   WAT   699      29.308   3.715  25.978  1.00  0.00
ATOM   5224  H1  WAT   699      29.022   3.350  26.816  1.00  0.00
ATOM   5225  H2  WAT   699      29.245   2.983  25.364  1.00  0.00
TER   
ATOM   5226  O   WAT   700      34.233   8.011  32.167  1.00  0.00
ATOM   5227  H1  WAT   700      33.929   8.890  32.392  1.00  0.00
ATOM   5228  H2  WAT   700      35.188   8.071  32.203  1.00  0.00
TER   
ATOM   5229  O   WAT   701      32.762  12.217  22.764  1.00  0.00
ATOM   5230  H1  WAT   701      31.988  11.677  22.604  1.00  0.00
ATOM   5231  H2  WAT   701      33.491  11.698  22.426  1.00  0.00
TER   
ATOM   5232  O   WAT   702      32.805  11.885  26.402  1.00  0.00
ATOM   5233  H1  WAT   702      33.323  11.082  26.347  1.00  0.00
ATOM   5234  H2  WAT   702      32.354  11.823  27.243  1.00  0.00
TER   
ATOM   5235  O   WAT   703      30.290   8.852  33.314  1.00  0.00
ATOM   5236  H1  WAT   703      29.931   9.517  33.902  1.00  0.00
ATOM   5237  H2  WAT   703      29.995   8.020  33.686  1.00  0.00
TER   
ATOM   5238  O   WAT   704      36.661  13.233  24.446  1.00  0.00
ATOM   5239  H1  WAT   704      37.348  13.780  24.827  1.00  0.00
ATOM   5240  H2  WAT   704      35.875  13.777  24.481  1.00  0.00
TER   
ATOM   5241  O   WAT   705      28.801   8.851  19.938  1.00  0.00
ATOM   5242  H1  WAT   705      29.670   9.133  20.221  1.00  0.00
ATOM   5243  H2  WAT   705      28.310   9.664  19.823  1.00  0.00
TER   
ATOM   5244  O   WAT   706      35.964  10.238  24.059  1.00  0.00
ATOM   5245  H1  WAT   706      36.420  11.048  24.285  1.00  0.00
ATOM   5246  H2  WAT   706      35.613   9.920  24.891  1.00  0.00
TER   
ATOM   5247  O   WAT   707      31.865   0.582  24.531  1.00  0.00
ATOM   5248  H1  WAT   707      31.737   0.574  25.479  1.00  0.00
ATOM   5249  H2  WAT   707      31.041   0.920  24.180  1.00  0.00
TER   
ATOM   5250  O   WAT   708      29.168  18.063  20.504  1.00  0.00
ATOM   5251  H1  WAT   708      29.527  18.662  19.850  1.00  0.00
ATOM   5252  H2  WAT   708      29.027  18.609  21.278  1.00  0.00
TER   
ATOM   5253  O   WAT   709      28.865   2.341  33.992  1.00  0.00
ATOM   5254  H1  WAT   709      28.150   2.541  34.597  1.00  0.00
ATOM   5255  H2  WAT   709      29.284   1.565  34.363  1.00  0.00
TER   
ATOM   5256  O   WAT   710      29.152  16.329  34.978  1.00  0.00
ATOM   5257  H1  WAT   710      29.261  15.388  34.838  1.00  0.00
ATOM   5258  H2  WAT   710      28.500  16.594  34.330  1.00  0.00
TER   
ATOM   5259  O   WAT   711      35.185  15.447  21.321  1.00  0.00
ATOM   5260  H1  WAT   711      35.176  16.179  20.706  1.00  0.00
ATOM   5261  H2  WAT   711      34.264  15.200  21.414  1.00  0.00
TER   
ATOM   5262  O   WAT   712      30.785  10.668  22.066  1.00  0.00
ATOM   5263  H1  WAT   712      30.178  11.408  22.076  1.00  0.00
ATOM   5264  H2  WAT   712      31.260  10.758  21.240  1.00  0.00
TER   
ATOM   5265  O   WAT   713      35.693   6.067  23.966  1.00  0.00
ATOM   5266  H1  WAT   713      34.985   6.536  24.408  1.00  0.00
ATOM   5267  H2  WAT   713      35.978   5.410  24.601  1.00  0.00
TER   
ATOM   5268  O   WAT   714      37.319   7.487  31.966  1.00  0.00
ATOM   5269  H1  WAT   714      37.817   7.962  32.631  1.00  0.00
ATOM   5270  H2  WAT   714      37.461   6.563  32.173  1.00  0.00
TER   
ATOM   5271  O   WAT   715      36.812  18.028  24.679  1.00  0.00
ATOM   5272  H1  WAT   715      37.066  17.990  23.757  1.00  0.00
ATOM   5273  H2  WAT   715      35.864  17.901  24.671  1.00  0.00
TER   
ATOM   5274  O   WAT   716      33.897   4.376  21.341  1.00  0.00
ATOM   5275  H1  WAT   716      34.746   4.813  21.275  1.00  0.00
ATOM   5276  H2  WAT   716      33.530   4.688  22.169  1.00  0.00
TER   
ATOM   5277  O   WAT   717      32.796  10.629  19.815  1.00  0.00
ATOM   5278  H1  WAT   717      33.562  10.517  20.377  1.00  0.00
ATOM   5279  H2  WAT   717      32.873   9.933  19.163  1.00  0.00
TER   
ATOM   5280  O   WAT   718      31.490   8.062  20.498  1.00  0.00
ATOM   5281  H1  WAT   718      31.571   7.114  20.610  1.00  0.00
ATOM   5282  H2  WAT   718      32.382   8.392  20.604  1.00  0.00
TER   
ATOM   5283  O   WAT   719      32.292  18.211  27.602  1.00  0.00
ATOM   5284  H1  WAT   719      33.028  17.663  27.872  1.00  0.00
ATOM   5285  H2  WAT   719      32.676  19.077  27.462  1.00  0.00
TER   
ATOM   5286  O   WAT   720      29.176  14.279  23.476  1.00  0.00
ATOM   5287  H1  WAT   720      28.250  14.521  23.466  1.00  0.00
ATOM   5288  H2  WAT   720      29.642  15.106  23.354  1.00  0.00
TER   
ATOM   5289  O   WAT   721      35.402  17.384  19.424  1.00  0.00
ATOM   5290  H1  WAT   721      36.195  17.673  18.972  1.00  0.00
ATOM   5291  H2  WAT   721      34.883  16.953  18.745  1.00  0.00
TER   
ATOM   5292  O   WAT   722      35.920  12.605  19.288  1.00  0.00
ATOM   5293  H1  WAT   722      35.815  11.990  20.015  1.00  0.00
ATOM   5294  H2  WAT   722      35.752  12.081  18.505  1.00  0.00
TER   
ATOM   5295  O   WAT   723      36.071  11.290  35.267  1.00  0.00
ATOM   5296  H1  WAT   723      35.306  11.859  35.183  1.00  0.00
ATOM   5297  H2  WAT   723      36.253  10.998  34.374  1.00  0.00
TER   
ATOM   5298  O   WAT   724      34.828  10.626  21.789  1.00  0.00
ATOM   5299  H1  WAT   724      35.249  10.460  22.632  1.00  0.00
ATOM   5300  H2  WAT   724      34.953   9.816  21.295  1.00  0.00
TER   
ATOM   5301  O   WAT   725      32.990   6.605  34.596  1.00  0.00
ATOM   5302  H1  WAT   725      32.460   6.114  33.969  1.00  0.00
ATOM   5303  H2  WAT   725      33.659   7.034  34.062  1.00  0.00
TER   
ATOM   5304  O   WAT   726      37.340   9.649  19.037  1.00  0.00
ATOM   5305  H1  WAT   726      37.861   8.934  18.671  1.00  0.00
ATOM   5306  H2  WAT   726      37.987  10.288  19.337  1.00  0.00
TER   
ATOM   5307  O   WAT   727      33.478   3.572  34.676  1.00  0.00
ATOM   5308  H1  WAT   727      33.383   2.954  33.951  1.00  0.00
ATOM   5309  H2  WAT   727      32.897   4.298  34.449  1.00  0.00
TER   
ATOM   5310  O   WAT   728      36.244   2.129  31.709  1.00  0.00
ATOM   5311  H1  WAT   728      35.795   2.151  30.863  1.00  0.00
ATOM   5312  H2  WAT   728      35.610   1.731  32.306  1.00  0.00
TER   
ATOM   5313  O   WAT   729      36.650  11.024  32.330  1.00  0.00
ATOM   5314  H1  WAT   729      37.069  11.868  32.158  1.00  0.00
ATOM   5315  H2  WAT   729      35.731  11.161  32.101  1.00  0.00
TER   
ATOM   5316  O   WAT   730      33.724   6.699  18.735  1.00  0.00
ATOM   5317  H1  WAT   730      33.522   5.836  19.096  1.00  0.00
ATOM   5318  H2  WAT   730      33.553   6.612  17.797  1.00  0.00
TER   
ATOM   5319  O   WAT   731      34.500  17.330  33.446  1.00  0.00
ATOM   5320  H1  WAT   731      33.963  18.054  33.127  1.00  0.00
ATOM   5321  H2  WAT   731      34.754  16.853  32.655  1.00  0.00
TER   
ATOM   5322  O   WAT   732      35.753   5.298  34.971  1.00  0.00
ATOM   5323  H1  WAT   732      36.343   4.990  35.659  1.00  0.00
ATOM   5324  H2  WAT   732      34.935   4.826  35.127  1.00  0.00
TER   
ATOM   5325  O   WAT   733      32.522   3.799  18.723  1.00  0.00
ATOM   5326  H1  WAT   733      32.824   3.806  17.815  1.00  0.00
ATOM   5327  H2  WAT   733      33.261   3.449  19.220  1.00  0.00
TER   
ATOM   5328  O   WAT   734      37.357  18.565  33.704  1.00  0.00
ATOM   5329  H1  WAT   734      37.283  19.468  34.012  1.00  0.00
ATOM   5330  H2  WAT   734      36.455  18.246  33.677  1.00  0.00
TER   
ATOM   5331  O   WAT   735      35.740   2.742  19.708  1.00  0.00
ATOM   5332  H1  WAT   735      35.393   2.065  19.129  1.00  0.00
ATOM   5333  H2  WAT   735      35.942   2.281  20.523  1.00  0.00
TER   
ATOM   5334  O   WAT   736      31.545  13.103  19.556  1.00  0.00
ATOM   5335  H1  WAT   736      31.982  13.646  20.212  1.00  0.00
ATOM   5336  H2  WAT   736      32.030  12.278  19.565  1.00  0.00
TER   
ATOM   5337  O   WAT   737      28.759  15.892  27.008  1.00  0.00
ATOM   5338  H1  WAT   737      29.090  15.024  26.776  1.00  0.00
ATOM   5339  H2  WAT   737      29.189  16.098  27.838  1.00  0.00
TER   
ATOM   5340  O   WAT   738      33.356  14.223  24.668  1.00  0.00
ATOM   5341  H1  WAT   738      33.055  14.100  25.568  1.00  0.00
ATOM   5342  H2  WAT   738      33.249  13.364  24.260  1.00  0.00
TER   
ATOM   5343  O   WAT   739      29.248  16.759  29.746  1.00  0.00
ATOM   5344  H1  WAT   739      28.812  16.939  30.578  1.00  0.00
ATOM   5345  H2  WAT   739      29.816  17.517  29.604  1.00  0.00
TER   
ATOM   5346  O   WAT   740      29.081   9.271  26.105  1.00  0.00
ATOM   5347  H1  WAT   740      28.426   9.002  25.461  1.00  0.00
ATOM   5348  H2  WAT   740      29.919   9.162  25.655  1.00  0.00
TER   
ATOM   5349  O   WAT   741      30.118   9.656  30.645  1.00  0.00
ATOM   5350  H1  WAT   741      30.486   9.569  31.525  1.00  0.00
ATOM   5351  H2  WAT   741      29.550   8.893  30.546  1.00  0.00
TER   
ATOM   5352  O   WAT   742      29.670   6.567  34.551  1.00  0.00
ATOM   5353  H1  WAT   742      28.776   6.534  34.890  1.00  0.00
ATOM   5354  H2  WAT   742      30.210   6.766  35.316  1.00  0.00
TER   
ATOM   5355  O   WAT   743      28.295   6.481  22.047  1.00  0.00
ATOM   5356  H1  WAT   743      27.391   6.744  21.873  1.00  0.00
ATOM   5357  H2  WAT   743      28.779   6.752  21.267  1.00  0.00
TER   
ATOM   5358  O   WAT   744      30.837   5.538  19.957  1.00  0.00
ATOM   5359  H1  WAT   744      31.547   5.116  19.472  1.00  0.00
ATOM   5360  H2  WAT   744      30.121   5.605  19.325  1.00  0.00
TER   
ATOM   5361  O   WAT   745      30.485   1.592  18.997  1.00  0.00
ATOM   5362  H1  WAT   745      31.208   2.133  19.315  1.00  0.00
ATOM   5363  H2  WAT   745      30.757   1.318  18.121  1.00  0.00
TER   
ATOM   5364  O   WAT   746      30.174   0.842  28.899  1.00  0.00
ATOM   5365  H1  WAT   746      30.822   0.292  28.459  1.00  0.00
ATOM   5366  H2  WAT   746      30.594   1.097  29.721  1.00  0.00
TER   
ATOM   5367  O   WAT   747      29.927   0.998  31.642  1.00  0.00
ATOM   5368  H1  WAT   747      29.579   1.454  32.408  1.00  0.00
ATOM   5369  H2  WAT   747      29.596   0.104  31.724  1.00  0.00
TER   
ATOM   5370  O   WAT   748      35.234  15.726  31.408  1.00  0.00
ATOM   5371  H1  WAT   748      34.993  15.993  30.521  1.00  0.00
ATOM   5372  H2  WAT   748      36.175  15.896  31.463  1.00  0.00
TER   
ATOM   5373  O   WAT   749      30.599   0.525  34.917  1.00  0.00
ATOM   5374  H1  WAT   749      31.148   0.344  34.154  1.00  0.00
ATOM   5375  H2  WAT   749      30.665  -0.265  35.453  1.00  0.00
TER   
ATOM   5376  O   WAT   750      31.372  17.116  32.927  1.00  0.00
ATOM   5377  H1  WAT   750      30.779  16.984  33.666  1.00  0.00
ATOM   5378  H2  WAT   750      31.365  16.280  32.461  1.00  0.00
TER   
ATOM   5379  O   WAT   751      31.004  14.482  31.878  1.00  0.00
ATOM   5380  H1  WAT   751      30.277  13.862  31.810  1.00  0.00
ATOM   5381  H2  WAT   751      31.065  14.876  31.008  1.00  0.00
TER   
ATOM   5382  O   WAT   752      34.608  16.696  28.663  1.00  0.00
ATOM   5383  H1  WAT   752      35.125  16.085  28.138  1.00  0.00
ATOM   5384  H2  WAT   752      35.258  17.199  29.154  1.00  0.00
TER   
ATOM   5385  O   WAT   753      37.348  17.587  29.490  1.00  0.00
ATOM   5386  H1  WAT   753      37.636  17.333  28.613  1.00  0.00
ATOM   5387  H2  WAT   753      37.860  17.035  30.080  1.00  0.00
TER   
ATOM   5388  O   WAT   754      29.287  17.799  25.087  1.00  0.00
ATOM   5389  H1  WAT   754      29.119  17.166  25.786  1.00  0.00
ATOM   5390  H2  WAT   754      28.420  18.005  24.737  1.00  0.00
TER   
ATOM   5391  O   WAT   755      29.910   1.631  22.591  1.00  0.00
ATOM   5392  H1  WAT   755      30.667   1.744  22.017  1.00  0.00
ATOM   5393  H2  WAT   755      29.447   2.468  22.545  1.00  0.00
TER   
ATOM   5394  O   WAT   756      36.451   3.745  25.581  1.00  0.00
ATOM   5395  H1  WAT   756      35.638   3.371  25.240  1.00  0.00
ATOM   5396  H2  WAT   756      36.955   2.989  25.883  1.00  0.00
TER   
ATOM   5397  O   WAT   757      30.893  16.493  22.532  1.00  0.00
ATOM   5398  H1  WAT   757      30.368  16.873  21.829  1.00  0.00
ATOM   5399  H2  WAT   757      30.817  17.118  23.253  1.00  0.00
TER   
ATOM   5400  O   WAT   758      32.282   2.157  21.131  1.00  0.00
ATOM   5401  H1  WAT   758      32.811   1.370  21.002  1.00  0.00
ATOM   5402  H2  WAT   758      32.915   2.836  21.364  1.00  0.00
TER   
ATOM   5403  O   WAT   759      34.476   1.895  24.185  1.00  0.00
ATOM   5404  H1  WAT   759      33.846   1.194  24.352  1.00  0.00
ATOM   5405  H2  WAT   759      33.936   2.655  23.969  1.00  0.00
TER   
ATOM   5406  O   WAT   760      33.492  18.441  21.407  1.00  0.00
ATOM   5407  H1  WAT   760      34.224  18.157  20.860  1.00  0.00
ATOM   5408  H2  WAT   760      33.752  18.202  22.297  1.00  0.00
TER   
ATOM   5409  O   WAT   761      32.654  14.557  21.412  1.00  0.00
ATOM   5410  H1  WAT   761      32.025  15.026  21.961  1.00  0.00
ATOM   5411  H2  WAT   761      32.769  13.712  21.847  1.00  0.00
TER   
ATOM   5412  O   WAT   762      32.257  10.698  10.321  1.00  0.00
ATOM   5413  H1  WAT   762      31.426  10.443  10.720  1.00  0.00
ATOM   5414  H2  WAT   762      32.865  10.769  11.056  1.00  0.00
TER   
ATOM   5415  O   WAT   763      32.237  14.732  10.516  1.00  0.00
ATOM   5416  H1  WAT   763      32.540  13.842  10.337  1.00  0.00
ATOM   5417  H2  WAT   763      32.982  15.289  10.289  1.00  0.00
TER   
ATOM   5418  O   WAT   764      30.666   5.658   4.105  1.00  0.00
ATOM   5419  H1  WAT   764      29.778   6.000   4.003  1.00  0.00
ATOM   5420  H2  WAT   764      30.950   5.458   3.213  1.00  0.00
TER   
ATOM   5421  O   WAT   765      28.630   8.259   9.989  1.00  0.00
ATOM   5422  H1  WAT   765      29.201   7.491   9.989  1.00  0.00
ATOM   5423  H2  WAT   765      28.630   8.557   9.079  1.00  0.00
TER   
ATOM   5424  O   WAT   766      29.872   3.667  11.776  1.00  0.00
ATOM   5425  H1  WAT   766      29.692   2.770  12.056  1.00  0.00
ATOM   5426  H2  WAT   766      29.470   4.214  12.450  1.00  0.00
TER   
ATOM   5427  O   WAT   767      32.842   4.241   5.139  1.00  0.00
ATOM   5428  H1  WAT   767      32.949   5.141   5.446  1.00  0.00
ATOM   5429  H2  WAT   767      31.932   4.193   4.848  1.00  0.00
TER   
ATOM   5430  O   WAT   768      30.491   6.163  10.384  1.00  0.00
ATOM   5431  H1  WAT   768      31.172   6.427  11.003  1.00  0.00
ATOM   5432  H2  WAT   768      30.176   5.323  10.718  1.00  0.00
TER   
ATOM   5433  O   WAT   769      34.683   7.210   9.471  1.00  0.00
ATOM   5434  H1  WAT   769      35.191   7.708  10.112  1.00  0.00
ATOM   5435  H2  WAT   769      35.215   6.433   9.295  1.00  0.00
TER   
ATOM   5436  O   WAT   770      32.967   1.850  13.738  1.00  0.00
ATOM   5437  H1  WAT   770      32.969   2.367  12.932  1.00  0.00
ATOM   5438  H2  WAT   770      32.137   1.373  13.715  1.00  0.00
TER   
ATOM   5439  O   WAT   771      34.217  11.489  11.915  1.00  0.00
ATOM   5440  H1  WAT   771      33.884  12.116  12.557  1.00  0.00
ATOM   5441  H2  WAT   771      34.394  12.015  11.135  1.00  0.00
TER   
ATOM   5442  O   WAT   772      32.648   3.561  11.745  1.00  0.00
ATOM   5443  H1  WAT   772      32.990   4.405  11.450  1.00  0.00
ATOM   5444  H2  WAT   772      31.710   3.709  11.861  1.00  0.00
TER   
ATOM   5445  O   WAT   773      33.429  13.457  13.730  1.00  0.00
ATOM   5446  H1  WAT   773      34.046  14.132  13.448  1.00  0.00
ATOM   5447  H2  WAT   773      32.568  13.866  13.639  1.00  0.00
TER   
ATOM   5448  O   WAT   774      28.722  12.647   2.611  1.00  0.00
ATOM   5449  H1  WAT   774      28.345  13.136   1.879  1.00  0.00
ATOM   5450  H2  WAT   774      28.980  13.320   3.241  1.00  0.00
TER   
ATOM   5451  O   WAT   775      36.331   1.049   8.069  1.00  0.00
ATOM   5452  H1  WAT   775      36.639   0.493   7.353  1.00  0.00
ATOM   5453  H2  WAT   775      35.401   1.183   7.886  1.00  0.00
TER   
ATOM   5454  O   WAT   776      34.325   9.640   7.587  1.00  0.00
ATOM   5455  H1  WAT   776      33.921   8.928   7.092  1.00  0.00
ATOM   5456  H2  WAT   776      34.411   9.295   8.476  1.00  0.00
TER   
ATOM   5457  O   WAT   777      34.793  13.327   9.751  1.00  0.00
ATOM   5458  H1  WAT   777      34.496  12.721   9.072  1.00  0.00
ATOM   5459  H2  WAT   777      35.743  13.365   9.640  1.00  0.00
TER   
ATOM   5460  O   WAT   778      33.038   6.414  11.367  1.00  0.00
ATOM   5461  H1  WAT   778      33.589   6.524  10.592  1.00  0.00
ATOM   5462  H2  WAT   778      33.552   6.788  12.082  1.00  0.00
TER   
ATOM   5463  O   WAT   779      33.885  13.065  16.402  1.00  0.00
ATOM   5464  H1  WAT   779      32.988  13.289  16.649  1.00  0.00
ATOM   5465  H2  WAT   779      33.910  13.189  15.453  1.00  0.00
TER   
ATOM   5466  O   WAT   780      32.712   9.936  14.977  1.00  0.00
ATOM   5467  H1  WAT   780      32.573  10.809  15.346  1.00  0.00
ATOM   5468  H2  WAT   780      31.830   9.594  14.832  1.00  0.00
TER   
ATOM   5469  O   WAT   781      34.510  15.879  17.186  1.00  0.00
ATOM   5470  H1  WAT   781      34.482  16.283  16.319  1.00  0.00
ATOM   5471  H2  WAT   781      34.347  14.950  17.023  1.00  0.00
TER   
ATOM   5472  O   WAT   782      31.025   8.535   5.088  1.00  0.00
ATOM   5473  H1  WAT   782      30.905   9.261   4.476  1.00  0.00
ATOM   5474  H2  WAT   782      30.715   7.765   4.611  1.00  0.00
TER   
ATOM   5475  O   WAT   783      28.664  11.706  10.895  1.00  0.00
ATOM   5476  H1  WAT   783      28.742  11.841   9.950  1.00  0.00
ATOM   5477  H2  WAT   783      29.278  10.998  11.087  1.00  0.00
TER   
ATOM   5478  O   WAT   784      29.909  13.406   7.305  1.00  0.00
ATOM   5479  H1  WAT   784      29.501  13.548   6.451  1.00  0.00
ATOM   5480  H2  WAT   784      30.800  13.122   7.102  1.00  0.00
TER   
ATOM   5481  O   WAT   785      34.181  17.621   5.417  1.00  0.00
ATOM   5482  H1  WAT   785      34.005  16.704   5.204  1.00  0.00
ATOM   5483  H2  WAT   785      33.326  17.980   5.657  1.00  0.00
TER   
ATOM   5484  O   WAT   786      28.720  12.748  13.434  1.00  0.00
ATOM   5485  H1  WAT   786      28.883  12.278  12.616  1.00  0.00
ATOM   5486  H2  WAT   786      29.185  12.240  14.099  1.00  0.00
TER   
ATOM   5487  O   WAT   787      33.492   1.878   8.470  1.00  0.00
ATOM   5488  H1  WAT   787      33.049   2.659   8.139  1.00  0.00
ATOM   5489  H2  WAT   787      34.050   2.201   9.177  1.00  0.00
TER   
ATOM   5490  O   WAT   788      37.779   4.745  14.074  1.00  0.00
ATOM   5491  H1  WAT   788      37.317   4.953  14.886  1.00  0.00
ATOM   5492  H2  WAT   788      37.377   3.931  13.771  1.00  0.00
TER   
ATOM   5493  O   WAT   789      36.608   1.499   3.351  1.00  0.00
ATOM   5494  H1  WAT   789      35.983   1.495   4.076  1.00  0.00
ATOM   5495  H2  WAT   789      36.521   0.632   2.954  1.00  0.00
TER   
ATOM   5496  O   WAT   790      35.529   2.423  10.329  1.00  0.00
ATOM   5497  H1  WAT   790      35.827   3.329  10.248  1.00  0.00
ATOM   5498  H2  WAT   790      36.078   1.935   9.715  1.00  0.00
TER   
ATOM   5499  O   WAT   791      33.283   7.002   6.198  1.00  0.00
ATOM   5500  H1  WAT   791      33.057   6.785   7.103  1.00  0.00
ATOM   5501  H2  WAT   791      32.502   7.434   5.853  1.00  0.00
TER   
ATOM   5502  O   WAT   792      35.723   7.900  16.864  1.00  0.00
ATOM   5503  H1  WAT   792      35.627   6.960  16.714  1.00  0.00
ATOM   5504  H2  WAT   792      36.566   8.122  16.469  1.00  0.00
TER   
ATOM   5505  O   WAT   793      30.854   4.311  15.018  1.00  0.00
ATOM   5506  H1  WAT   793      30.460   5.159  15.225  1.00  0.00
ATOM   5507  H2  WAT   793      30.166   3.674  15.208  1.00  0.00
TER   
ATOM   5508  O   WAT   794      28.156   2.234   9.051  1.00  0.00
ATOM   5509  H1  WAT   794      27.867   2.805   9.763  1.00  0.00
ATOM   5510  H2  WAT   794      28.900   1.755   9.414  1.00  0.00
TER   
ATOM   5511  O   WAT   795      28.343   6.176   0.261  1.00  0.00
ATOM   5512  H1  WAT   795      28.260   7.119   0.402  1.00  0.00
ATOM   5513  H2  WAT   795      27.991   6.034  -0.618  1.00  0.00
TER   
ATOM   5514  O   WAT   796      36.143   4.910   9.328  1.00  0.00
ATOM   5515  H1  WAT   796      36.146   4.469   8.478  1.00  0.00
ATOM   5516  H2  WAT   796      37.038   5.232   9.435  1.00  0.00
TER   
ATOM   5517  O   WAT   797      31.993   4.793   8.287  1.00  0.00
ATOM   5518  H1  WAT   797      31.653   5.270   9.044  1.00  0.00
ATOM   5519  H2  WAT   797      31.231   4.339   7.927  1.00  0.00
TER   
ATOM   5520  O   WAT   798      36.205   5.911   2.319  1.00  0.00
ATOM   5521  H1  WAT   798      36.326   5.870   3.267  1.00  0.00
ATOM   5522  H2  WAT   798      35.820   6.774   2.163  1.00  0.00
TER   
ATOM   5523  O   WAT   799      35.217   8.222   1.717  1.00  0.00
ATOM   5524  H1  WAT   799      34.649   7.773   1.091  1.00  0.00
ATOM   5525  H2  WAT   799      35.926   8.581   1.183  1.00  0.00
TER   
ATOM   5526  O   WAT   800      30.294  12.123  15.594  1.00  0.00
ATOM   5527  H1  WAT   800      29.909  11.482  16.192  1.00  0.00
ATOM   5528  H2  WAT   800      30.605  12.826  16.163  1.00  0.00
TER   
ATOM   5529  O   WAT   801      36.443   8.970  11.074  1.00  0.00
ATOM   5530  H1  WAT   801      36.810   8.496  11.821  1.00  0.00
ATOM   5531  H2  WAT   801      36.254   9.845  11.415  1.00  0.00
TER   
ATOM   5532  O   WAT   802      29.308   3.715   7.204  1.00  0.00
ATOM   5533  H1  WAT   802      29.022   3.350   8.042  1.00  0.00
ATOM   5534  H2  WAT   802      29.245   2.983   6.590  1.00  0.00
TER   
ATOM   5535  O   WAT   803      34.233   8.011  13.393  1.00  0.00
ATOM   5536  H1  WAT   803      33.929   8.890  13.618  1.00  0.00
ATOM   5537  H2  WAT   803      35.188   8.071  13.429  1.00  0.00
TER   
ATOM   5538  O   WAT   804      32.762  12.217   3.990  1.00  0.00
ATOM   5539  H1  WAT   804      31.988  11.677   3.829  1.00  0.00
ATOM   5540  H2  WAT   804      33.491  11.698   3.651  1.00  0.00
TER   
ATOM   5541  O   WAT   805      32.805  11.885   7.627  1.00  0.00
ATOM   5542  H1  WAT   805      33.323  11.082   7.573  1.00  0.00
ATOM   5543  H2  WAT   805      32.354  11.823   8.469  1.00  0.00
TER   
ATOM   5544  O   WAT   806      30.290   8.852  14.540  1.00  0.00
ATOM   5545  H1  WAT   806      29.931   9.517  15.127  1.00  0.00
ATOM   5546  H2  WAT   806      29.995   8.020  14.911  1.00  0.00
TER   
ATOM   5547  O   WAT   807      33.491   9.310  17.424  1.00  0.00
ATOM   5548  H1  WAT   807      33.191   9.456  16.527  1.00  0.00
ATOM   5549  H2  WAT   807      34.262   8.750  17.331  1.00  0.00
TER   
ATOM   5550  O   WAT   808      36.661  13.233   5.672  1.00  0.00
ATOM   5551  H1  WAT   808      37.348  13.780   6.053  1.00  0.00
ATOM   5552  H2  WAT   808      35.875  13.777   5.707  1.00  0.00
TER   
ATOM   5553  O   WAT   809      28.801   8.851   1.163  1.00  0.00
ATOM   5554  H1  WAT   809      29.670   9.133   1.447  1.00  0.00
ATOM   5555  H2  WAT   809      28.310   9.664   1.048  1.00  0.00
TER   
ATOM   5556  O   WAT   810      35.964  10.238   5.284  1.00  0.00
ATOM   5557  H1  WAT   810      36.420  11.048   5.510  1.00  0.00
ATOM   5558  H2  WAT   810      35.613   9.920   6.116  1.00  0.00
TER   
ATOM   5559  O   WAT   811      31.865   0.582   5.757  1.00  0.00
ATOM   5560  H1  WAT   811      31.737   0.574   6.705  1.00  0.00
ATOM   5561  H2  WAT   811      31.041   0.920   5.406  1.00  0.00
TER   
ATOM   5562  O   WAT   812      29.168  18.063   1.730  1.00  0.00
ATOM   5563  H1  WAT   812      29.527  18.662   1.075  1.00  0.00
ATOM   5564  H2  WAT   812      29.027  18.609   2.503  1.00  0.00
TER   
ATOM   5565  O   WAT   813      28.865   2.341  15.217  1.00  0.00
ATOM   5566  H1  WAT   813      28.150   2.541  15.822  1.00  0.00
ATOM   5567  H2  WAT   813      29.284   1.565  15.589  1.00  0.00
TER   
ATOM   5568  O   WAT   814      29.152  16.329  16.204  1.00  0.00
ATOM   5569  H1  WAT   814      29.261  15.388  16.063  1.00  0.00
ATOM   5570  H2  WAT   814      28.500  16.594  15.555  1.00  0.00
TER   
ATOM   5571  O   WAT   815      37.143  14.600  17.604  1.00  0.00
ATOM   5572  H1  WAT   815      36.823  13.881  18.148  1.00  0.00
ATOM   5573  H2  WAT   815      36.469  15.276  17.677  1.00  0.00
TER   
ATOM   5574  O   WAT   816      35.185  15.447   2.547  1.00  0.00
ATOM   5575  H1  WAT   816      35.176  16.179   1.931  1.00  0.00
ATOM   5576  H2  WAT   816      34.264  15.200   2.640  1.00  0.00
TER   
ATOM   5577  O   WAT   817      30.785  10.668   3.292  1.00  0.00
ATOM   5578  H1  WAT   817      30.178  11.408   3.301  1.00  0.00
ATOM   5579  H2  WAT   817      31.260  10.758   2.466  1.00  0.00
TER   
ATOM   5580  O   WAT   818      35.693   6.067   5.192  1.00  0.00
ATOM   5581  H1  WAT   818      34.985   6.536   5.633  1.00  0.00
ATOM   5582  H2  WAT   818      35.978   5.410   5.826  1.00  0.00
TER   
ATOM   5583  O   WAT   819      37.319   7.487  13.191  1.00  0.00
ATOM   5584  H1  WAT   819      37.817   7.962  13.856  1.00  0.00
ATOM   5585  H2  WAT   819      37.461   6.563  13.398  1.00  0.00
TER   
ATOM   5586  O   WAT   820      36.812  18.028   5.904  1.00  0.00
ATOM   5587  H1  WAT   820      37.066  17.990   4.982  1.00  0.00
ATOM   5588  H2  WAT   820      35.864  17.901   5.897  1.00  0.00
TER   
ATOM   5589  O   WAT   821      33.897   4.376   2.567  1.00  0.00
ATOM   5590  H1  WAT   821      34.746   4.813   2.501  1.00  0.00
ATOM   5591  H2  WAT   821      33.530   4.688   3.394  1.00  0.00
TER   
ATOM   5592  O   WAT   822      32.796  10.629   1.041  1.00  0.00
ATOM   5593  H1  WAT   822      33.562  10.517   1.603  1.00  0.00
ATOM   5594  H2  WAT   822      32.873   9.933   0.388  1.00  0.00
TER   
ATOM   5595  O   WAT   823      31.490   8.062   1.724  1.00  0.00
ATOM   5596  H1  WAT   823      31.571   7.114   1.836  1.00  0.00
ATOM   5597  H2  WAT   823      32.382   8.392   1.830  1.00  0.00
TER   
ATOM   5598  O   WAT   824      32.292  18.211   8.827  1.00  0.00
ATOM   5599  H1  WAT   824      33.028  17.663   9.098  1.00  0.00
ATOM   5600  H2  WAT   824      32.676  19.077   8.688  1.00  0.00
TER   
ATOM   5601  O   WAT   825      29.176  14.279   4.701  1.00  0.00
ATOM   5602  H1  WAT   825      28.250  14.521   4.692  1.00  0.00
ATOM   5603  H2  WAT   825      29.642  15.106   4.580  1.00  0.00
TER   
ATOM   5604  O   WAT   826      31.298  17.396  18.016  1.00  0.00
ATOM   5605  H1  WAT   826      32.099  17.717  18.429  1.00  0.00
ATOM   5606  H2  WAT   826      30.783  17.035  18.738  1.00  0.00
TER   
ATOM   5607  O   WAT   827      35.402  17.384   0.650  1.00  0.00
ATOM   5608  H1  WAT   827      36.195  17.673   0.198  1.00  0.00
ATOM   5609  H2  WAT   827      34.883  16.953  -0.029  1.00  0.00
TER   
ATOM   5610  O   WAT   828      29.018   9.883  16.959  1.00  0.00
ATOM   5611  H1  WAT   828      29.521   9.304  17.531  1.00  0.00
ATOM   5612  H2  WAT   828      28.278  10.167  17.497  1.00  0.00
TER   
ATOM   5613  O   WAT   829      35.920  12.605   0.514  1.00  0.00
ATOM   5614  H1  WAT   829      35.815  11.990   1.240  1.00  0.00
ATOM   5615  H2  WAT   829      35.752  12.081  -0.270  1.00  0.00
TER   
ATOM   5616  O   WAT   830      36.071  11.290  16.493  1.00  0.00
ATOM   5617  H1  WAT   830      35.306  11.859  16.408  1.00  0.00
ATOM   5618  H2  WAT   830      36.253  10.998  15.600  1.00  0.00
TER   
ATOM   5619  O   WAT   831      31.050   8.026  17.854  1.00  0.00
ATOM   5620  H1  WAT   831      31.090   7.727  18.763  1.00  0.00
ATOM   5621  H2  WAT   831      31.904   8.427  17.695  1.00  0.00
TER   
ATOM   5622  O   WAT   832      34.828  10.626   3.015  1.00  0.00
ATOM   5623  H1  WAT   832      35.249  10.460   3.858  1.00  0.00
ATOM   5624  H2  WAT   832      34.953   9.816   2.520  1.00  0.00
TER   
ATOM   5625  O   WAT   833      32.990   6.605  15.822  1.00  0.00
ATOM   5626  H1  WAT   833      32.460   6.114  15.194  1.00  0.00
ATOM   5627  H2  WAT   833      33.659   7.034  15.288  1.00  0.00
TER   
ATOM   5628  O   WAT   834      37.340   9.649   0.263  1.00  0.00
ATOM   5629  H1  WAT   834      37.861   8.934  -0.103  1.00  0.00
ATOM   5630  H2  WAT   834      37.987  10.288   0.563  1.00  0.00
TER   
ATOM   5631  O   WAT   835      33.478   3.572  15.902  1.00  0.00
ATOM   5632  H1  WAT   835      33.383   2.954  15.177  1.00  0.00
ATOM   5633  H2  WAT   835      32.897   4.298  15.675  1.00  0.00
TER   
ATOM   5634  O   WAT   836      36.244   2.129  12.934  1.00  0.00
ATOM   5635  H1  WAT   836      35.795   2.151  12.089  1.00  0.00
ATOM   5636  H2  WAT   836      35.610   1.731  13.531  1.00  0.00
TER   
ATOM   5637  O   WAT   837      36.650  11.024  13.556  1.00  0.00
ATOM   5638  H1  WAT   837      37.069  11.868  13.383  1.00  0.00
ATOM   5639  H2  WAT   837      35.731  11.161  13.326  1.00  0.00
TER   
ATOM   5640  O   WAT   838      33.724   6.699  -0.039  1.00  0.00
ATOM   5641  H1  WAT   838      33.522   5.836   0.322  1.00  0.00
ATOM   5642  H2  WAT   838      33.553   6.612  -0.977  1.00  0.00
TER   
ATOM   5643  O   WAT   839      34.500  17.330  14.671  1.00  0.00
ATOM   5644  H1  WAT   839      33.963  18.054  14.352  1.00  0.00
ATOM   5645  H2  WAT   839      34.754  16.853  13.881  1.00  0.00
TER   
ATOM   5646  O   WAT   840      35.753   5.298  16.197  1.00  0.00
ATOM   5647  H1  WAT   840      36.343   4.990  16.885  1.00  0.00
ATOM   5648  H2  WAT   840      34.935   4.826  16.353  1.00  0.00
TER   
ATOM   5649  O   WAT   841      32.522   3.799  -0.052  1.00  0.00
ATOM   5650  H1  WAT   841      32.824   3.806  -0.960  1.00  0.00
ATOM   5651  H2  WAT   841      33.261   3.449   0.445  1.00  0.00
TER   
ATOM   5652  O   WAT   842      37.357  18.565  14.930  1.00  0.00
ATOM   5653  H1  WAT   842      37.283  19.468  15.237  1.00  0.00
ATOM   5654  H2  WAT   842      36.455  18.246  14.902  1.00  0.00
TER   
ATOM   5655  O   WAT   843      35.740   2.742   0.934  1.00  0.00
ATOM   5656  H1  WAT   843      35.393   2.065   0.354  1.00  0.00
ATOM   5657  H2  WAT   843      35.942   2.281   1.748  1.00  0.00
TER   
ATOM   5658  O   WAT   844      31.545  13.103   0.781  1.00  0.00
ATOM   5659  H1  WAT   844      31.982  13.646   1.437  1.00  0.00
ATOM   5660  H2  WAT   844      32.030  12.278   0.791  1.00  0.00
TER   
ATOM   5661  O   WAT   845      28.759  15.892   8.233  1.00  0.00
ATOM   5662  H1  WAT   845      29.090  15.024   8.001  1.00  0.00
ATOM   5663  H2  WAT   845      29.189  16.098   9.064  1.00  0.00
TER   
ATOM   5664  O   WAT   846      33.356  14.223   5.894  1.00  0.00
ATOM   5665  H1  WAT   846      33.055  14.100   6.794  1.00  0.00
ATOM   5666  H2  WAT   846      33.249  13.364   5.485  1.00  0.00
TER   
ATOM   5667  O   WAT   847      29.248  16.759  10.972  1.00  0.00
ATOM   5668  H1  WAT   847      28.812  16.939  11.804  1.00  0.00
ATOM   5669  H2  WAT   847      29.816  17.517  10.830  1.00  0.00
TER   
ATOM   5670  O   WAT   848      29.081   9.271   7.330  1.00  0.00
ATOM   5671  H1  WAT   848      28.426   9.002   6.686  1.00  0.00
ATOM   5672  H2  WAT   848      29.919   9.162   6.881  1.00  0.00
TER   
ATOM   5673  O   WAT   849      30.118   9.656  11.871  1.00  0.00
ATOM   5674  H1  WAT   849      30.486   9.569  12.750  1.00  0.00
ATOM   5675  H2  WAT   849      29.550   8.893  11.771  1.00  0.00
TER   
ATOM   5676  O   WAT   850      29.670   6.567  15.777  1.00  0.00
ATOM   5677  H1  WAT   850      28.776   6.534  16.116  1.00  0.00
ATOM   5678  H2  WAT   850      30.210   6.766  16.542  1.00  0.00
TER   
ATOM   5679  O   WAT   851      28.295   6.481   3.273  1.00  0.00
ATOM   5680  H1  WAT   851      27.391   6.744   3.098  1.00  0.00
ATOM   5681  H2  WAT   851      28.779   6.752   2.493  1.00  0.00
TER   
ATOM   5682  O   WAT   852      30.837   5.538   1.182  1.00  0.00
ATOM   5683  H1  WAT   852      31.547   5.116   0.697  1.00  0.00
ATOM   5684  H2  WAT   852      30.121   5.605   0.551  1.00  0.00
TER   
ATOM   5685  O   WAT   853      30.485   1.592   0.223  1.00  0.00
ATOM   5686  H1  WAT   853      31.208   2.133   0.541  1.00  0.00
ATOM   5687  H2  WAT   853      30.757   1.318  -0.653  1.00  0.00
TER   
ATOM   5688  O   WAT   854      30.174   0.842  10.125  1.00  0.00
ATOM   5689  H1  WAT   854      30.822   0.292   9.684  1.00  0.00
ATOM   5690  H2  WAT   854      30.594   1.097  10.947  1.00  0.00
TER   
ATOM   5691  O   WAT   855      29.927   0.998  12.868  1.00  0.00
ATOM   5692  H1  WAT   855      29.579   1.454  13.633  1.00  0.00
ATOM   5693  H2  WAT   855      29.596   0.104  12.950  1.00  0.00
TER   
ATOM   5694  O   WAT   856      31.534  14.170  17.033  1.00  0.00
ATOM   5695  H1  WAT   856      31.491  13.799  17.914  1.00  0.00
ATOM   5696  H2  WAT   856      31.665  15.108  17.173  1.00  0.00
TER   
ATOM   5697  O   WAT   857      35.234  15.726  12.634  1.00  0.00
ATOM   5698  H1  WAT   857      34.993  15.993  11.747  1.00  0.00
ATOM   5699  H2  WAT   857      36.175  15.896  12.689  1.00  0.00
TER   
ATOM   5700  O   WAT   858      30.599   0.525  16.143  1.00  0.00
ATOM   5701  H1  WAT   858      31.148   0.344  15.379  1.00  0.00
ATOM   5702  H2  WAT   858      30.665  -0.265  16.678  1.00  0.00
TER   
ATOM   5703  O   WAT   859      31.372  17.116  14.153  1.00  0.00
ATOM   5704  H1  WAT   859      30.779  16.984  14.892  1.00  0.00
ATOM   5705  H2  WAT   859      31.365  16.280  13.687  1.00  0.00
TER   
ATOM   5706  O   WAT   860      31.004  14.482  13.103  1.00  0.00
ATOM   5707  H1  WAT   860      30.277  13.862  13.036  1.00  0.00
ATOM   5708  H2  WAT   860      31.065  14.876  12.233  1.00  0.00
TER   
ATOM   5709  O   WAT   861      34.608  16.696   9.888  1.00  0.00
ATOM   5710  H1  WAT   861      35.125  16.085   9.363  1.00  0.00
ATOM   5711  H2  WAT   861      35.258  17.199  10.379  1.00  0.00
TER   
ATOM   5712  O   WAT   862      37.348  17.587  10.715  1.00  0.00
ATOM   5713  H1  WAT   862      37.636  17.333   9.839  1.00  0.00
ATOM   5714  H2  WAT   862      37.860  17.035  11.306  1.00  0.00
TER   
ATOM   5715  O   WAT   863      29.287  17.799   6.313  1.00  0.00
ATOM   5716  H1  WAT   863      29.119  17.166   7.011  1.00  0.00
ATOM   5717  H2  WAT   863      28.420  18.005   5.963  1.00  0.00
TER   
ATOM   5718  O   WAT   864      29.910   1.631   3.816  1.00  0.00
ATOM   5719  H1  WAT   864      30.667   1.744   3.243  1.00  0.00
ATOM   5720  H2  WAT   864      29.447   2.468   3.771  1.00  0.00
TER   
ATOM   5721  O   WAT   865      36.451   3.745   6.806  1.00  0.00
ATOM   5722  H1  WAT   865      35.638   3.371   6.466  1.00  0.00
ATOM   5723  H2  WAT   865      36.955   2.989   7.109  1.00  0.00
TER   
ATOM   5724  O   WAT   866      30.893  16.493   3.758  1.00  0.00
ATOM   5725  H1  WAT   866      30.368  16.873   3.054  1.00  0.00
ATOM   5726  H2  WAT   866      30.817  17.118   4.479  1.00  0.00
TER   
ATOM   5727  O   WAT   867      32.282   2.157   2.356  1.00  0.00
ATOM   5728  H1  WAT   867      32.811   1.370   2.227  1.00  0.00
ATOM   5729  H2  WAT   867      32.915   2.836   2.590  1.00  0.00
TER   
ATOM   5730  O   WAT   868      34.476   1.895   5.411  1.00  0.00
ATOM   5731  H1  WAT   868      33.846   1.194   5.578  1.00  0.00
ATOM   5732  H2  WAT   868      33.936   2.655   5.194  1.00  0.00
TER   
ATOM   5733  O   WAT   869      34.601   1.173  17.846  1.00  0.00
ATOM   5734  H1  WAT   869      34.320   1.677  17.082  1.00  0.00
ATOM   5735  H2  WAT   869      34.983   0.375  17.480  1.00  0.00
TER   
ATOM   5736  O   WAT   870      33.492  18.441   2.633  1.00  0.00
ATOM   5737  H1  WAT   870      34.224  18.157   2.085  1.00  0.00
ATOM   5738  H2  WAT   870      33.752  18.202   3.523  1.00  0.00
TER   
ATOM   5739  O   WAT   871      32.654  14.557   2.638  1.00  0.00
ATOM   5740  H1  WAT   871      32.025  15.026   3.186  1.00  0.00
ATOM   5741  H2  WAT   871      32.769  13.712   3.072  1.00  0.00
TER   
ATOM   5742  O   WAT   872      32.257  10.698  -8.454  1.00  0.00
ATOM   5743  H1  WAT   872      31.426  10.443  -8.054  1.00  0.00
ATOM   5744  H2  WAT   872      32.865  10.769  -7.718  1.00  0.00
TER   
ATOM   5745  O   WAT   873      32.237  14.732  -8.258  1.00  0.00
ATOM   5746  H1  WAT   873      32.540  13.842  -8.437  1.00  0.00
ATOM   5747  H2  WAT   873      32.982  15.289  -8.486  1.00  0.00
TER   
ATOM   5748  O   WAT   874      30.666   5.658 -14.669  1.00  0.00
ATOM   5749  H1  WAT   874      29.778   6.000 -14.771  1.00  0.00
ATOM   5750  H2  WAT   874      30.950   5.458 -15.561  1.00  0.00
TER   
ATOM   5751  O   WAT   875      28.630   8.259  -8.786  1.00  0.00
ATOM   5752  H1  WAT   875      29.201   7.491  -8.785  1.00  0.00
ATOM   5753  H2  WAT   875      28.630   8.557  -9.695  1.00  0.00
TER   
ATOM   5754  O   WAT   876      29.872   3.667  -6.999  1.00  0.00
ATOM   5755  H1  WAT   876      29.692   2.770  -6.718  1.00  0.00
ATOM   5756  H2  WAT   876      29.470   4.214  -6.324  1.00  0.00
TER   
ATOM   5757  O   WAT   877      32.842   4.241 -13.636  1.00  0.00
ATOM   5758  H1  WAT   877      32.949   5.141 -13.329  1.00  0.00
ATOM   5759  H2  WAT   877      31.932   4.193 -13.926  1.00  0.00
TER   
ATOM   5760  O   WAT   878      30.491   6.163  -8.390  1.00  0.00
ATOM   5761  H1  WAT   878      31.172   6.427  -7.772  1.00  0.00
ATOM   5762  H2  WAT   878      30.176   5.323  -8.057  1.00  0.00
TER   
ATOM   5763  O   WAT   879      34.683   7.210  -9.303  1.00  0.00
ATOM   5764  H1  WAT   879      35.191   7.708  -8.663  1.00  0.00
ATOM   5765  H2  WAT   879      35.215   6.433  -9.479  1.00  0.00
TER   
ATOM   5766  O   WAT   880      32.967   1.850  -5.037  1.00  0.00
ATOM   5767  H1  WAT   880      32.969   2.367  -5.842  1.00  0.00
ATOM   5768  H2  WAT   880      32.137   1.373  -5.060  1.00  0.00
TER   
ATOM   5769  O   WAT   881      34.217  11.489  -6.859  1.00  0.00
ATOM   5770  H1  WAT   881      33.884  12.116  -6.217  1.00  0.00
ATOM   5771  H2  WAT   881      34.394  12.015  -7.639  1.00  0.00
TER   
ATOM   5772  O   WAT   882      32.648   3.561  -7.030  1.00  0.00
ATOM   5773  H1  WAT   882      32.990   4.405  -7.324  1.00  0.00
ATOM   5774  H2  WAT   882      31.710   3.709  -6.913  1.00  0.00
TER   
ATOM   5775  O   WAT   883      33.429  13.457  -5.045  1.00  0.00
ATOM   5776  H1  WAT   883      34.046  14.132  -5.326  1.00  0.00
ATOM   5777  H2  WAT   883      32.568  13.866  -5.136  1.00  0.00
TER   
ATOM   5778  O   WAT   884      28.722  12.647 -16.164  1.00  0.00
ATOM   5779  H1  WAT   884      28.345  13.136 -16.895  1.00  0.00
ATOM   5780  H2  WAT   884      28.980  13.320 -15.533  1.00  0.00
TER   
ATOM   5781  O   WAT   885      36.331   1.049 -10.705  1.00  0.00
ATOM   5782  H1  WAT   885      36.639   0.493 -11.422  1.00  0.00
ATOM   5783  H2  WAT   885      35.401   1.183 -10.888  1.00  0.00
TER   
ATOM   5784  O   WAT   886      34.325   9.640 -11.187  1.00  0.00
ATOM   5785  H1  WAT   886      33.921   8.928 -11.683  1.00  0.00
ATOM   5786  H2  WAT   886      34.411   9.295 -10.298  1.00  0.00
TER   
ATOM   5787  O   WAT   887      34.793  13.327  -9.023  1.00  0.00
ATOM   5788  H1  WAT   887      34.496  12.721  -9.703  1.00  0.00
ATOM   5789  H2  WAT   887      35.743  13.365  -9.134  1.00  0.00
TER   
ATOM   5790  O   WAT   888      33.038   6.414  -7.407  1.00  0.00
ATOM   5791  H1  WAT   888      33.589   6.524  -8.182  1.00  0.00
ATOM   5792  H2  WAT   888      33.552   6.788  -6.692  1.00  0.00
TER   
ATOM   5793  O   WAT   889      33.885  13.065  -2.373  1.00  0.00
ATOM   5794  H1  WAT   889      32.988  13.289  -2.125  1.00  0.00
ATOM   5795  H2  WAT   889      33.910  13.189  -3.321  1.00  0.00
TER   
ATOM   5796  O   WAT   890      32.712   9.936  -3.797  1.00  0.00
ATOM   5797  H1  WAT   890      32.573  10.809  -3.428  1.00  0.00
ATOM   5798  H2  WAT   890      31.830   9.594  -3.942  1.00  0.00
TER   
ATOM   5799  O   WAT   891      34.510  15.879  -1.588  1.00  0.00
ATOM   5800  H1  WAT   891      34.482  16.283  -2.456  1.00  0.00
ATOM   5801  H2  WAT   891      34.347  14.950  -1.751  1.00  0.00
TER   
ATOM   5802  O   WAT   892      31.025   8.535 -13.687  1.00  0.00
ATOM   5803  H1  WAT   892      30.905   9.261 -14.299  1.00  0.00
ATOM   5804  H2  WAT   892      30.715   7.765 -14.164  1.00  0.00
TER   
ATOM   5805  O   WAT   893      28.664  11.706  -7.880  1.00  0.00
ATOM   5806  H1  WAT   893      28.742  11.841  -8.824  1.00  0.00
ATOM   5807  H2  WAT   893      29.278  10.998  -7.687  1.00  0.00
TER   
ATOM   5808  O   WAT   894      29.909  13.406 -11.469  1.00  0.00
ATOM   5809  H1  WAT   894      29.501  13.548 -12.324  1.00  0.00
ATOM   5810  H2  WAT   894      30.800  13.122 -11.672  1.00  0.00
TER   
ATOM   5811  O   WAT   895      34.181  17.621 -13.357  1.00  0.00
ATOM   5812  H1  WAT   895      34.005  16.704 -13.570  1.00  0.00
ATOM   5813  H2  WAT   895      33.326  17.980 -13.117  1.00  0.00
TER   
ATOM   5814  O   WAT   896      28.720  12.748  -5.340  1.00  0.00
ATOM   5815  H1  WAT   896      28.883  12.278  -6.158  1.00  0.00
ATOM   5816  H2  WAT   896      29.185  12.240  -4.675  1.00  0.00
TER   
ATOM   5817  O   WAT   897      33.492   1.878 -10.304  1.00  0.00
ATOM   5818  H1  WAT   897      33.049   2.659 -10.636  1.00  0.00
ATOM   5819  H2  WAT   897      34.050   2.201  -9.597  1.00  0.00
TER   
ATOM   5820  O   WAT   898      37.779   4.745  -4.701  1.00  0.00
ATOM   5821  H1  WAT   898      37.317   4.953  -3.889  1.00  0.00
ATOM   5822  H2  WAT   898      37.377   3.931  -5.004  1.00  0.00
TER   
ATOM   5823  O   WAT   899      36.608   1.499 -15.424  1.00  0.00
ATOM   5824  H1  WAT   899      35.983   1.495 -14.698  1.00  0.00
ATOM   5825  H2  WAT   899      36.521   0.632 -15.820  1.00  0.00
TER   
ATOM   5826  O   WAT   900      35.529   2.423  -8.445  1.00  0.00
ATOM   5827  H1  WAT   900      35.827   3.329  -8.526  1.00  0.00
ATOM   5828  H2  WAT   900      36.078   1.935  -9.059  1.00  0.00
TER   
ATOM   5829  O   WAT   901      33.283   7.002 -12.576  1.00  0.00
ATOM   5830  H1  WAT   901      33.057   6.785 -11.671  1.00  0.00
ATOM   5831  H2  WAT   901      32.502   7.434 -12.922  1.00  0.00
TER   
ATOM   5832  O   WAT   902      35.723   7.900  -1.910  1.00  0.00
ATOM   5833  H1  WAT   902      35.627   6.960  -2.060  1.00  0.00
ATOM   5834  H2  WAT   902      36.566   8.122  -2.305  1.00  0.00
TER   
ATOM   5835  O   WAT   903      30.854   4.311  -3.757  1.00  0.00
ATOM   5836  H1  WAT   903      30.460   5.159  -3.549  1.00  0.00
ATOM   5837  H2  WAT   903      30.166   3.674  -3.566  1.00  0.00
TER   
ATOM   5838  O   WAT   904      28.156   2.234  -9.724  1.00  0.00
ATOM   5839  H1  WAT   904      27.867   2.805  -9.011  1.00  0.00
ATOM   5840  H2  WAT   904      28.900   1.755  -9.361  1.00  0.00
TER   
ATOM   5841  O   WAT   905      28.343   6.176 -18.513  1.00  0.00
ATOM   5842  H1  WAT   905      28.260   7.119 -18.372  1.00  0.00
ATOM   5843  H2  WAT   905      27.991   6.034 -19.392  1.00  0.00
TER   
ATOM   5844  O   WAT   906      36.143   4.910  -9.446  1.00  0.00
ATOM   5845  H1  WAT   906      36.146   4.469 -10.296  1.00  0.00
ATOM   5846  H2  WAT   906      37.038   5.232  -9.339  1.00  0.00
TER   
ATOM   5847  O   WAT   907      31.993   4.793 -10.487  1.00  0.00
ATOM   5848  H1  WAT   907      31.653   5.270  -9.730  1.00  0.00
ATOM   5849  H2  WAT   907      31.231   4.339 -10.847  1.00  0.00
TER   
ATOM   5850  O   WAT   908      36.205   5.911 -16.456  1.00  0.00
ATOM   5851  H1  WAT   908      36.326   5.870 -15.507  1.00  0.00
ATOM   5852  H2  WAT   908      35.820   6.774 -16.611  1.00  0.00
TER   
ATOM   5853  O   WAT   909      35.217   8.222 -17.057  1.00  0.00
ATOM   5854  H1  WAT   909      34.649   7.773 -17.684  1.00  0.00
ATOM   5855  H2  WAT   909      35.926   8.581 -17.591  1.00  0.00
TER   
ATOM   5856  O   WAT   910      30.294  12.123  -3.181  1.00  0.00
ATOM   5857  H1  WAT   910      29.909  11.482  -2.582  1.00  0.00
ATOM   5858  H2  WAT   910      30.605  12.826  -2.611  1.00  0.00
TER   
ATOM   5859  O   WAT   911      36.443   8.970  -7.700  1.00  0.00
ATOM   5860  H1  WAT   911      36.810   8.496  -6.954  1.00  0.00
ATOM   5861  H2  WAT   911      36.254   9.845  -7.359  1.00  0.00
TER   
ATOM   5862  O   WAT   912      29.308   3.715 -11.571  1.00  0.00
ATOM   5863  H1  WAT   912      29.022   3.350 -10.733  1.00  0.00
ATOM   5864  H2  WAT   912      29.245   2.983 -12.184  1.00  0.00
TER   
ATOM   5865  O   WAT   913      34.233   8.011  -5.381  1.00  0.00
ATOM   5866  H1  WAT   913      33.929   8.890  -5.156  1.00  0.00
ATOM   5867  H2  WAT   913      35.188   8.071  -5.346  1.00  0.00
TER   
ATOM   5868  O   WAT   914      32.762  12.217 -14.785  1.00  0.00
ATOM   5869  H1  WAT   914      31.988  11.677 -14.945  1.00  0.00
ATOM   5870  H2  WAT   914      33.491  11.698 -15.123  1.00  0.00
TER   
ATOM   5871  O   WAT   915      32.805  11.885 -11.147  1.00  0.00
ATOM   5872  H1  WAT   915      33.323  11.082 -11.201  1.00  0.00
ATOM   5873  H2  WAT   915      32.354  11.823 -10.305  1.00  0.00
TER   
ATOM   5874  O   WAT   916      30.290   8.852  -4.234  1.00  0.00
ATOM   5875  H1  WAT   916      29.931   9.517  -3.647  1.00  0.00
ATOM   5876  H2  WAT   916      29.995   8.020  -3.863  1.00  0.00
TER   
ATOM   5877  O   WAT   917      33.491   9.310  -1.350  1.00  0.00
ATOM   5878  H1  WAT   917      33.191   9.456  -2.248  1.00  0.00
ATOM   5879  H2  WAT   917      34.262   8.750  -1.443  1.00  0.00
TER   
ATOM   5880  O   WAT   918      36.661  13.233 -13.103  1.00  0.00
ATOM   5881  H1  WAT   918      37.348  13.780 -12.722  1.00  0.00
ATOM   5882  H2  WAT   918      35.875  13.777 -13.068  1.00  0.00
TER   
ATOM   5883  O   WAT   919      28.801   8.851 -17.611  1.00  0.00
ATOM   5884  H1  WAT   919      29.670   9.133 -17.327  1.00  0.00
ATOM   5885  H2  WAT   919      28.310   9.664 -17.726  1.00  0.00
TER   
ATOM   5886  O   WAT   920      35.964  10.238 -13.490  1.00  0.00
ATOM   5887  H1  WAT   920      36.420  11.048 -13.264  1.00  0.00
ATOM   5888  H2  WAT   920      35.613   9.920 -12.658  1.00  0.00
TER   
ATOM   5889  O   WAT   921      31.865   0.582 -13.018  1.00  0.00
ATOM   5890  H1  WAT   921      31.737   0.574 -12.069  1.00  0.00
ATOM   5891  H2  WAT   921      31.041   0.920 -13.369  1.00  0.00
TER   
ATOM   5892  O   WAT   922      29.168  18.063 -17.045  1.00  0.00
ATOM   5893  H1  WAT   922      29.527  18.662 -17.699  1.00  0.00
ATOM   5894  H2  WAT   922      29.027  18.609 -16.271  1.00  0.00
TER   
ATOM   5895  O   WAT   923      28.865   2.341  -3.557  1.00  0.00
ATOM   5896  H1  WAT   923      28.150   2.541  -2.952  1.00  0.00
ATOM   5897  H2  WAT   923      29.284   1.565  -3.186  1.00  0.00
[truncated: 2,123,487 more chars]
