# Supplementary material for: Broadening the Scope of Binding Free Energy Calculations Using a Separated Topologies Approach
Source: J Chem Theory Comput. 2023 Jul 24;19(15):5058–76. doi: 10.1021/acs.jctc.3c00282 (PMC10413862; doi:10.1021/acs.jctc.3c00282)
Supplement: Supplementary file 2 — ct3c00282_si_002.zip [file ct3c00282_si_002.zip › SI_paper/ERa/input_atm/3b/complex.gro]

GROningen MAchine for Chemical Simulation
36524
    1LEU      N    1   2.664   6.005   4.343
    1LEU     H1    2   2.652   5.907   4.321
    1LEU     H2    3   2.573   6.047   4.351
    1LEU     H3    4   2.730   6.013   4.419
    1LEU     CA    5   2.729   6.071   4.228
    1LEU     HA    6   2.664   6.149   4.190
    1LEU     CB    7   2.864   6.135   4.269
    1LEU    HB2    8   2.885   6.200   4.184
    1LEU    HB3    9   2.848   6.195   4.358
    1LEU     CG   10   2.984   6.039   4.292
    1LEU     HG   11   2.995   5.973   4.207
    1LEU    CD1   12   3.113   6.121   4.310
    1LEU   HD11   13   3.103   6.187   4.396
    1LEU   HD12   14   3.197   6.053   4.326
    1LEU   HD13   15   3.131   6.180   4.220
    1LEU    CD2   16   2.965   5.944   4.412
    1LEU   HD21   17   2.877   5.882   4.395
    1LEU   HD22   18   3.053   5.881   4.422
    1LEU   HD23   19   2.952   6.002   4.503
    1LEU      C   20   2.744   5.979   4.106
    1LEU      O   21   2.743   6.028   3.993
    2ALA      N   22   2.755   5.847   4.126
    2ALA      H   23   2.752   5.816   4.223
    2ALA     CA   24   2.774   5.746   4.022
    2ALA     HA   25   2.861   5.771   3.961
    2ALA     CB   26   2.800   5.611   4.091
    2ALA    HB1   27   2.713   5.584   4.151
    2ALA    HB2   28   2.817   5.534   4.015
    2ALA    HB3   29   2.888   5.619   4.155
    2ALA      C   30   2.653   5.731   3.928
    2ALA      O   31   2.668   5.687   3.814
    3LEU      N   32   2.534   5.772   3.976
    3LEU      H   33   2.535   5.807   4.070
    3LEU     CA   34   2.407   5.770   3.904
    3LEU     HA   35   2.399   5.682   3.840
    3LEU     CB   36   2.293   5.766   4.008
    3LEU    HB2   37   2.307   5.858   4.065
    3LEU    HB3   38   2.197   5.769   3.957
    3LEU     CG   39   2.297   5.645   4.104
    3LEU     HG   40   2.392   5.645   4.157
    3LEU    CD1   41   2.181   5.653   4.205
    3LEU   HD11   42   2.086   5.653   4.152
    3LEU   HD12   43   2.186   5.567   4.271
    3LEU   HD13   44   2.190   5.744   4.263
    3LEU    CD2   45   2.293   5.511   4.028
    3LEU   HD21   46   2.379   5.504   3.962
    3LEU   HD22   47   2.296   5.429   4.099
    3LEU   HD23   48   2.202   5.505   3.969
    3LEU      C   49   2.387   5.895   3.816
    3LEU      O   50   2.290   5.899   3.740
    4SER      N   51   2.477   5.995   3.823
    4SER      H   52   2.547   5.989   3.895
    4SER     CA   53   2.475   6.115   3.738
    4SER     HA   54   2.377   6.130   3.694
    4SER     CB   55   2.510   6.239   3.824
    4SER    HB2   56   2.474   6.326   3.771
    4SER    HB3   57   2.456   6.228   3.918
    4SER     OG   58   2.648   6.254   3.852
    4SER     HG   59   2.662   6.333   3.905
    4SER      C   60   2.573   6.103   3.619
    4SER      O   61   2.569   6.188   3.530
    5LEU      N   62   2.656   5.997   3.614
    5LEU      H   63   2.652   5.931   3.691
    5LEU     CA   64   2.750   5.970   3.505
    5LEU     HA   65   2.811   6.058   3.487
    5LEU     CB   66   2.844   5.852   3.542
    5LEU    HB2   67   2.774   5.771   3.563
    5LEU    HB3   68   2.905   5.827   3.456
    5LEU     CG   69   2.935   5.873   3.665
    5LEU     HG   70   2.874   5.902   3.751
    5LEU    CD1   71   3.011   5.744   3.697
    5LEU   HD11   72   3.073   5.716   3.612
    5LEU   HD12   73   3.075   5.760   3.784
    5LEU   HD13   74   2.940   5.664   3.719
    5LEU    CD2   75   3.033   5.990   3.647
    5LEU   HD21   76   2.978   6.083   3.631
    5LEU   HD22   77   3.095   6.000   3.737
    5LEU   HD23   78   3.097   5.971   3.561
    5LEU      C   79   2.674   5.931   3.378
    5LEU      O   80   2.579   5.853   3.384
    6THR      N   81   2.718   5.982   3.262
    6THR      H   82   2.785   6.057   3.268
    6THR     CA   83   2.673   5.938   3.130
    6THR     HA   84   2.565   5.925   3.122
    6THR     CB   85   2.719   6.040   3.023
    6THR     HB   86   2.682   6.005   2.926
    6THR    CG2   87   2.669   6.183   3.048
    6THR   HG21   88   2.706   6.218   3.144
    6THR   HG22   89   2.706   6.249   2.969
    6THR   HG23   90   2.560   6.184   3.049
    6THR    OG1   91   2.860   6.041   3.007
    6THR    HG1   92   2.884   6.105   2.940
    6THR      C   93   2.728   5.797   3.100
    6THR      O   94   2.815   5.746   3.171
    7ALA      N   95   2.679   5.734   2.992
    7ALA      H   96   2.604   5.778   2.942
    7ALA     CA   97   2.724   5.602   2.947
    7ALA     HA   98   2.712   5.531   3.029
    7ALA     CB   99   2.637   5.557   2.830
    7ALA    HB1  100   2.649   5.627   2.747
    7ALA    HB2  101   2.666   5.457   2.798
    7ALA    HB3  102   2.532   5.556   2.862
    7ALA      C  103   2.873   5.600   2.907
    7ALA      O  104   2.943   5.506   2.941
    8ASP      N  105   2.922   5.707   2.842
    8ASP      H  106   2.856   5.778   2.813
    8ASP     CA  107   3.063   5.725   2.806
    8ASP     HA  108   3.101   5.636   2.756
    8ASP     CB  109   3.079   5.845   2.710
    8ASP    HB2  110   3.038   5.933   2.760
    8ASP    HB3  111   3.185   5.860   2.692
    8ASP     CG  112   3.007   5.823   2.577
    8ASP    OD1  113   3.045   5.727   2.507
    8ASP    OD2  114   2.915   5.903   2.546
    8ASP      C  115   3.154   5.746   2.929
    8ASP      O  116   3.266   5.696   2.929
    9GLN      N  117   3.104   5.814   3.034
    9GLN      H  118   3.011   5.853   3.024
    9GLN     CA  119   3.175   5.835   3.161
    9GLN     HA  120   3.278   5.865   3.142
    9GLN     CB  121   3.105   5.946   3.240
    9GLN    HB2  122   2.997   5.927   3.235
    9GLN    HB3  123   3.138   5.938   3.344
    9GLN     CG  124   3.135   6.087   3.187
    9GLN    HG2  125   3.241   6.108   3.201
    9GLN    HG3  126   3.110   6.092   3.081
    9GLN     CD  127   3.054   6.195   3.261
    9GLN    OE1  128   2.935   6.178   3.286
    9GLN    NE2  129   3.119   6.306   3.295
    9GLN   HE21  130   3.069   6.380   3.344
    9GLN   HE22  131   3.216   6.317   3.273
    9GLN      C  132   3.177   5.708   3.247
    9GLN      O  133   3.275   5.684   3.317
   10MET      N  134   3.071   5.625   3.240
   10MET      H  135   2.992   5.659   3.187
   10MET     CA  136   3.060   5.494   3.305
   10MET     HA  137   3.081   5.503   3.412
   10MET     CB  138   2.916   5.441   3.287
   10MET    HB2  139   2.849   5.520   3.320
   10MET    HB3  140   2.903   5.424   3.180
   10MET     CG  141   2.885   5.311   3.364
   10MET    HG2  142   2.792   5.271   3.323
   10MET    HG3  143   2.967   5.242   3.344
   10MET     SD  144   2.867   5.333   3.543
   10MET     CE  145   2.986   5.210   3.601
   10MET    HE1  146   3.085   5.236   3.563
   10MET    HE2  147   2.988   5.210   3.710
   10MET    HE3  148   2.958   5.112   3.565
   10MET      C  149   3.164   5.398   3.246
   10MET      O  150   3.240   5.338   3.322
   11VAL      N  151   3.172   5.388   3.112
   11VAL      H  152   3.098   5.433   3.060
   11VAL     CA  153   3.271   5.309   3.038
   11VAL     HA  154   3.274   5.205   3.070
   11VAL     CB  155   3.240   5.313   2.886
   11VAL     HB  156   3.222   5.418   2.860
   11VAL    CG1  157   3.351   5.257   2.795
   11VAL   HG11  158   3.370   5.152   2.821
   11VAL   HG12  159   3.321   5.264   2.691
   11VAL   HG13  160   3.443   5.314   2.810
   11VAL    CG2  161   3.111   5.237   2.855
   11VAL   HG21  162   3.028   5.283   2.909
   11VAL   HG22  163   3.091   5.241   2.748
   11VAL   HG23  164   3.122   5.133   2.886
   11VAL      C  165   3.415   5.356   3.068
   11VAL      O  166   3.501   5.271   3.092
   12SER      N  167   3.440   5.488   3.070
   12SER      H  168   3.362   5.549   3.047
   12SER     CA  169   3.571   5.548   3.096
   12SER     HA  170   3.644   5.511   3.025
   12SER     CB  171   3.562   5.701   3.083
   12SER    HB2  172   3.475   5.737   3.138
   12SER    HB3  173   3.653   5.745   3.125
   12SER     OG  174   3.551   5.740   2.947
   12SER     HG  175   3.546   5.835   2.941
   12SER      C  176   3.624   5.512   3.236
   12SER      O  177   3.737   5.466   3.247
   13ALA      N  178   3.539   5.524   3.339
   13ALA      H  179   3.448   5.562   3.319
   13ALA     CA  180   3.571   5.492   3.478
   13ALA     HA  181   3.657   5.550   3.509
   13ALA     CB  182   3.451   5.531   3.567
   13ALA    HB1  183   3.364   5.472   3.538
   13ALA    HB2  184   3.475   5.511   3.671
   13ALA    HB3  185   3.430   5.637   3.554
   13ALA      C  186   3.605   5.343   3.500
   13ALA      O  187   3.696   5.314   3.576
   14LEU      N  188   3.535   5.252   3.430
   14LEU      H  189   3.464   5.286   3.367
   14LEU     CA  190   3.556   5.108   3.440
   14LEU     HA  191   3.570   5.078   3.544
   14LEU     CB  192   3.432   5.035   3.384
   14LEU    HB2  193   3.418   5.084   3.287
   14LEU    HB3  194   3.455   4.929   3.368
   14LEU     CG  195   3.304   5.048   3.468
   14LEU     HG  196   3.276   5.153   3.475
   14LEU    CD1  197   3.190   4.969   3.401
   14LEU   HD11  198   3.218   4.864   3.394
   14LEU   HD12  199   3.100   4.979   3.461
   14LEU   HD13  200   3.172   5.009   3.301
   14LEU    CD2  201   3.324   5.006   3.614
   14LEU   HD21  202   3.401   5.068   3.660
   14LEU   HD22  203   3.231   5.017   3.669
   14LEU   HD23  204   3.356   4.901   3.617
   14LEU      C  205   3.679   5.059   3.361
   14LEU      O  206   3.744   4.965   3.406
   15LEU      N  207   3.713   5.123   3.248
   15LEU      H  208   3.651   5.195   3.214
   15LEU     CA  209   3.834   5.094   3.170
   15LEU     HA  210   3.843   4.986   3.155
   15LEU     CB  211   3.827   5.163   3.032
   15LEU    HB2  212   3.794   5.264   3.056
   15LEU    HB3  213   3.926   5.166   2.988
   15LEU     CG  214   3.728   5.099   2.932
   15LEU     HG  215   3.632   5.083   2.981
   15LEU    CD1  216   3.709   5.192   2.811
   15LEU   HD11  217   3.805   5.208   2.762
   15LEU   HD12  218   3.640   5.147   2.741
   15LEU   HD13  219   3.670   5.288   2.845
   15LEU    CD2  220   3.772   4.959   2.885
   15LEU   HD21  221   3.779   4.893   2.971
   15LEU   HD22  222   3.698   4.920   2.815
   15LEU   HD23  223   3.869   4.966   2.836
   15LEU      C  224   3.960   5.143   3.243
   15LEU      O  225   4.061   5.073   3.243
   16ASP      N  226   3.952   5.259   3.311
   16ASP      H  227   3.867   5.313   3.299
   16ASP     CA  228   4.057   5.313   3.398
   16ASP     HA  229   4.152   5.313   3.345
   16ASP     CB  230   4.023   5.459   3.439
   16ASP    HB2  231   3.918   5.458   3.469
   16ASP    HB3  232   4.085   5.482   3.526
   16ASP     CG  233   4.046   5.565   3.331
   16ASP    OD1  234   4.019   5.536   3.212
   16ASP    OD2  235   4.091   5.675   3.370
   16ASP      C  236   4.075   5.230   3.525
   16ASP      O  237   4.187   5.220   3.575
   17ALA      N  238   3.967   5.168   3.577
   17ALA      H  239   3.881   5.178   3.527
   17ALA     CA  240   3.967   5.089   3.700
   17ALA     HA  241   4.015   5.146   3.780
   17ALA     CB  242   3.821   5.062   3.742
   17ALA    HB1  243   3.771   5.004   3.664
   17ALA    HB2  244   3.820   5.005   3.835
   17ALA    HB3  245   3.769   5.156   3.756
   17ALA      C  246   4.037   4.953   3.687
   17ALA      O  247   4.070   4.895   3.790
   18GLU      N  248   4.057   4.902   3.563
   18GLU      H  249   4.029   4.962   3.487
   18GLU     CA  250   4.106   4.768   3.531
   18GLU     HA  251   4.034   4.693   3.564
   18GLU     CB  252   4.127   4.753   3.379
   18GLU    HB2  253   4.168   4.848   3.343
   18GLU    HB3  254   4.201   4.674   3.364
   18GLU     CG  255   3.999   4.719   3.299
   18GLU    HG2  256   3.924   4.797   3.313
   18GLU    HG3  257   4.029   4.715   3.195
   18GLU     CD  258   3.941   4.584   3.340
   18GLU    OE1  259   4.000   4.481   3.302
   18GLU    OE2  260   3.840   4.585   3.415
   18GLU      C  261   4.235   4.730   3.607
   18GLU      O  262   4.329   4.811   3.608
   19PRO      N  263   4.242   4.610   3.668
   19PRO     CD  264   4.139   4.506   3.670
   19PRO    HD2  265   4.113   4.483   3.566
   19PRO    HD3  266   4.051   4.546   3.721
   19PRO     CG  267   4.200   4.387   3.743
   19PRO    HG2  268   4.243   4.316   3.673
   19PRO    HG3  269   4.125   4.337   3.804
   19PRO     CB  270   4.307   4.450   3.830
   19PRO    HB2  271   4.387   4.377   3.846
   19PRO    HB3  272   4.272   4.487   3.927
   19PRO     CA  273   4.359   4.567   3.745
   19PRO     HA  274   4.394   4.651   3.806
   19PRO      C  275   4.473   4.520   3.652
   19PRO      O  276   4.448   4.489   3.535
   20PRO      N  277   4.598   4.510   3.703
   20PRO     CD  278   4.638   4.548   3.839
   20PRO    HD2  279   4.574   4.495   3.909
   20PRO    HD3  280   4.624   4.655   3.849
   20PRO     CG  281   4.785   4.506   3.851
   20PRO    HG2  282   4.793   4.409   3.901
   20PRO    HG3  283   4.840   4.581   3.908
   20PRO     CB  284   4.834   4.499   3.708
   20PRO    HB2  285   4.911   4.422   3.701
   20PRO    HB3  286   4.874   4.594   3.670
   20PRO     CA  287   4.711   4.458   3.626
   20PRO     HA  288   4.710   4.504   3.527
   20PRO      C  289   4.703   4.305   3.612
   20PRO      O  290   4.651   4.235   3.699
   21ILE      N  291   4.759   4.253   3.501
   21ILE      H  292   4.790   4.318   3.430
   21ILE     CA  293   4.775   4.110   3.475
   21ILE     HA  294   4.693   4.051   3.516
   21ILE     CB  295   4.786   4.086   3.322
   21ILE     HB  296   4.863   4.152   3.282
   21ILE    CG2  297   4.821   3.939   3.288
   21ILE   HG21  298   4.744   3.873   3.327
   21ILE   HG22  299   4.827   3.927   3.180
   21ILE   HG23  300   4.917   3.913   3.333
   21ILE    CG1  301   4.654   4.127   3.251
   21ILE   HG12  302   4.576   4.062   3.290
   21ILE   HG13  303   4.634   4.230   3.280
   21ILE    CD1  304   4.657   4.116   3.098
   21ILE   HD11  305   4.677   4.013   3.069
   21ILE   HD12  306   4.561   4.147   3.057
   21ILE   HD13  307   4.736   4.181   3.058
   21ILE      C  308   4.904   4.069   3.548
   21ILE      O  309   5.014   4.111   3.511
   22LEU      N  310   4.889   3.987   3.653
   22LEU      H  311   4.795   3.956   3.675
   22LEU     CA  312   4.998   3.938   3.737
   22LEU     HA  313   5.076   4.015   3.745
   22LEU     CB  314   4.945   3.906   3.878
   22LEU    HB2  315   4.872   3.827   3.861
   22LEU    HB3  316   5.027   3.867   3.938
   22LEU     CG  317   4.878   4.023   3.953
   22LEU     HG  318   4.784   4.048   3.904
   22LEU    CD1  319   4.851   3.984   4.099
   22LEU   HD11  320   4.945   3.959   4.148
   22LEU   HD12  321   4.804   4.067   4.151
   22LEU   HD13  322   4.785   3.897   4.102
   22LEU    CD2  323   4.960   4.154   3.950
   22LEU   HD21  324   4.974   4.185   3.846
   22LEU   HD22  325   4.907   4.232   4.004
   22LEU   HD23  326   5.057   4.137   3.996
   22LEU      C  327   5.057   3.810   3.678
   22LEU      O  328   4.990   3.735   3.606
   23TYR      N  329   5.184   3.785   3.711
   23TYR      H  330   5.230   3.854   3.768
   23TYR     CA  331   5.260   3.666   3.673
   23TYR     HA  332   5.220   3.623   3.581
   23TYR     CB  333   5.406   3.706   3.648
   23TYR    HB2  334   5.431   3.780   3.725
   23TYR    HB3  335   5.470   3.619   3.660
   23TYR     CG  336   5.429   3.767   3.511
   23TYR    CD1  337   5.376   3.894   3.478
   23TYR    HD1  338   5.323   3.951   3.555
   23TYR    CE1  339   5.390   3.946   3.349
   23TYR    HE1  340   5.350   4.044   3.324
   23TYR     CZ  341   5.459   3.872   3.250
   23TYR     OH  342   5.471   3.920   3.123
   23TYR     HH  343   5.429   4.005   3.112
   23TYR    CE2  344   5.515   3.746   3.283
   23TYR    HE2  345   5.570   3.690   3.208
   23TYR    CD2  346   5.500   3.694   3.413
   23TYR    HD2  347   5.543   3.597   3.438
   23TYR      C  348   5.253   3.563   3.786
   23TYR      O  349   5.249   3.600   3.904
   24SER      N  350   5.257   3.434   3.751
   24SER      H  351   5.243   3.413   3.653
   24SER     CA  352   5.276   3.322   3.843
   24SER     HA  353   5.210   3.331   3.929
   24SER     CB  354   5.243   3.191   3.768
   24SER    HB2  355   5.139   3.196   3.735
   24SER    HB3  356   5.308   3.184   3.681
   24SER     OG  357   5.261   3.078   3.850
   24SER     HG  358   5.239   2.998   3.801
   24SER      C  359   5.423   3.323   3.890
   24SER      O  360   5.513   3.351   3.811
   25GLU      N  361   5.447   3.295   4.019
   25GLU      H  362   5.369   3.269   4.078
   25GLU     CA  363   5.579   3.306   4.080
   25GLU     HA  364   5.649   3.355   4.011
   25GLU     CB  365   5.569   3.391   4.208
   25GLU    HB2  366   5.476   3.364   4.259
   25GLU    HB3  367   5.654   3.365   4.272
   25GLU     CG  368   5.570   3.543   4.180
   25GLU    HG2  369   5.487   3.568   4.114
   25GLU    HG3  370   5.557   3.593   4.276
   25GLU     CD  371   5.702   3.590   4.116
   25GLU    OE1  372   5.806   3.577   4.184
   25GLU    OE2  373   5.696   3.635   4.000
   25GLU      C  374   5.635   3.167   4.109
   25GLU      O  375   5.582   3.092   4.191
   26TYR      N  376   5.744   3.136   4.038
   26TYR      H  377   5.765   3.204   3.966
   26TYR     CA  378   5.826   3.016   4.044
   26TYR     HA  379   5.848   2.992   4.148
   26TYR     CB  380   5.752   2.896   3.980
   26TYR    HB2  381   5.816   2.809   3.995
   26TYR    HB3  382   5.660   2.883   4.037
   26TYR     CG  383   5.718   2.909   3.832
   26TYR    CD1  384   5.815   2.879   3.735
   26TYR    HD1  385   5.914   2.845   3.765
   26TYR    CE1  386   5.786   2.894   3.598
   26TYR    HE1  387   5.862   2.872   3.523
   26TYR     CZ  388   5.658   2.937   3.558
   26TYR     OH  389   5.631   2.951   3.425
   26TYR     HH  390   5.706   2.929   3.369
   26TYR    CE2  391   5.559   2.965   3.655
   26TYR    HE2  392   5.460   2.997   3.624
   26TYR    CD2  393   5.590   2.952   3.792
   26TYR    HD2  394   5.514   2.975   3.867
   26TYR      C  395   5.963   3.045   3.981
   26TYR      O  396   5.977   3.141   3.905
   27ASP      N  397   6.063   2.960   4.010
   27ASP      H  398   6.045   2.890   4.081
   27ASP     CA  399   6.194   2.963   3.947
   27ASP     HA  400   6.221   3.064   3.914
   27ASP     CB  401   6.298   2.916   4.052
   27ASP    HB2  402   6.293   2.987   4.135
   27ASP    HB3  403   6.263   2.819   4.085
   27ASP     CG  404   6.444   2.904   4.004
   27ASP    OD1  405   6.475   2.954   3.894
   27ASP    OD2  406   6.523   2.845   4.081
   27ASP      C  407   6.190   2.866   3.826
   27ASP      O  408   6.176   2.746   3.848
   28PRO      N  409   6.202   2.915   3.700
   28PRO     CD  410   6.209   3.056   3.662
   28PRO    HD2  411   6.294   3.101   3.714
   28PRO    HD3  412   6.117   3.105   3.696
   28PRO     CG  413   6.225   3.060   3.510
   28PRO    HG2  414   6.330   3.073   3.483
   28PRO    HG3  415   6.166   3.141   3.468
   28PRO     CB  416   6.172   2.925   3.464
   28PRO    HB2  417   6.229   2.895   3.376
   28PRO    HB3  418   6.066   2.922   3.442
   28PRO     CA  419   6.204   2.830   3.581
   28PRO     HA  420   6.129   2.751   3.592
   28PRO      C  421   6.343   2.766   3.562
   28PRO      O  422   6.370   2.651   3.596
   28PRO    OXT  423   6.437   2.833   3.521
   29SER      N  424   5.929   2.316   4.284
   29SER     H1  425   5.861   2.383   4.318
   29SER     H2  426   5.881   2.232   4.255
   29SER     H3  427   5.991   2.364   4.219
   29SER     CA  428   6.015   2.276   4.396
   29SER     HA  429   6.006   2.168   4.403
   29SER     CB  430   6.161   2.312   4.367
   29SER    HB2  431   6.192   2.266   4.272
   29SER    HB3  432   6.172   2.420   4.359
   29SER     OG  433   6.244   2.263   4.472
   29SER     HG  434   6.336   2.285   4.454
   29SER      C  435   5.970   2.335   4.530
   29SER      O  436   6.013   2.286   4.635
   30GLU      N  437   5.886   2.440   4.527
   30GLU      H  438   5.863   2.475   4.435
   30GLU     CA  439   5.830   2.509   4.644
   30GLU     HA  440   5.867   2.462   4.735
   30GLU     CB  441   5.876   2.655   4.641
   30GLU    HB2  442   5.985   2.658   4.641
   30GLU    HB3  443   5.838   2.704   4.551
   30GLU     CG  444   5.824   2.727   4.763
   30GLU    HG2  445   5.715   2.724   4.763
   30GLU    HG3  446   5.862   2.678   4.853
   30GLU     CD  447   5.870   2.872   4.760
   30GLU    OE1  448   5.795   2.956   4.703
   30GLU    OE2  449   5.980   2.899   4.816
   30GLU      C  450   5.676   2.501   4.649
   30GLU      O  451   5.617   2.535   4.752
   31ALA      N  452   5.611   2.457   4.540
   31ALA      H  453   5.669   2.438   4.459
   31ALA     CA  454   5.466   2.445   4.526
   31ALA     HA  455   5.426   2.403   4.618
   31ALA     CB  456   5.403   2.583   4.503
   31ALA    HB1  457   5.441   2.626   4.410
   31ALA    HB2  458   5.294   2.573   4.496
   31ALA    HB3  459   5.428   2.649   4.586
   31ALA      C  460   5.430   2.346   4.415
   31ALA      O  461   5.507   2.327   4.320
   32SER      N  462   5.310   2.287   4.424
   32SER      H  463   5.262   2.296   4.513
   32SER     CA  464   5.243   2.213   4.317
   32SER     HA  465   5.314   2.153   4.260
   32SER     CB  466   5.139   2.118   4.382
   32SER    HB2  467   5.108   2.047   4.306
   32SER    HB3  468   5.190   2.065   4.463
   32SER     OG  469   5.026   2.185   4.434
   32SER     HG  470   4.966   2.121   4.473
   32SER      C  471   5.173   2.311   4.220
   32SER      O  472   5.173   2.432   4.244
   33MET      N  473   5.111   2.259   4.113
   33MET      H  474   5.124   2.160   4.096
   33MET     CA  475   5.034   2.337   4.015
   33MET     HA  476   5.095   2.415   3.971
   33MET     CB  477   4.986   2.242   3.902
   33MET    HB2  478   5.075   2.193   3.863
   33MET    HB3  479   4.922   2.168   3.949
   33MET     CG  480   4.910   2.311   3.787
   33MET    HG2  481   4.875   2.232   3.721
   33MET    HG3  482   4.825   2.362   3.832
   33MET     SD  483   5.007   2.431   3.691
   33MET     CE  484   5.098   2.318   3.583
   33MET    HE1  485   5.027   2.260   3.523
   33MET    HE2  486   5.163   2.375   3.516
   33MET    HE3  487   5.158   2.250   3.643
   33MET      C  488   4.915   2.412   4.079
   33MET      O  489   4.895   2.529   4.048
   34MET      N  490   4.841   2.348   4.172
   34MET      H  491   4.860   2.250   4.186
   34MET     CA  492   4.734   2.411   4.250
   34MET     HA  493   4.665   2.464   4.184
   34MET     CB  494   4.656   2.301   4.325
   34MET    HB2  495   4.623   2.230   4.249
   34MET    HB3  496   4.727   2.253   4.392
   34MET     CG  497   4.534   2.350   4.406
   34MET    HG2  498   4.486   2.259   4.444
   34MET    HG3  499   4.575   2.407   4.489
   34MET     SD  500   4.410   2.452   4.320
   34MET     CE  501   4.375   2.345   4.179
   34MET    HE1  502   4.337   2.249   4.215
   34MET    HE2  503   4.300   2.393   4.116
   34MET    HE3  504   4.466   2.329   4.122
   34MET      C  505   4.787   2.516   4.349
   34MET      O  506   4.714   2.609   4.382
   35GLY      N  507   4.914   2.507   4.389
   35GLY      H  508   4.969   2.429   4.357
   35GLY     CA  509   4.978   2.604   4.477
   35GLY    HA2  510   4.908   2.631   4.556
   35GLY    HA3  511   5.067   2.558   4.522
   35GLY      C  512   5.020   2.730   4.401
   35GLY      O  513   5.012   2.838   4.457
   36LEU      N  514   5.055   2.717   4.272
   36LEU      H  515   5.066   2.624   4.235
   36LEU     CA  516   5.079   2.830   4.182
   36LEU     HA  517   5.144   2.903   4.230
   36LEU     CB  518   5.146   2.782   4.051
   36LEU    HB2  519   5.076   2.707   4.014
   36LEU    HB3  520   5.152   2.865   3.980
   36LEU     CG  521   5.286   2.718   4.066
   36LEU     HG  522   5.278   2.631   4.132
   36LEU    CD1  523   5.339   2.673   3.929
   36LEU   HD11  524   5.346   2.759   3.863
   36LEU   HD12  525   5.437   2.628   3.942
   36LEU   HD13  526   5.271   2.600   3.886
   36LEU    CD2  527   5.387   2.810   4.136
   36LEU   HD21  528   5.351   2.834   4.236
   36LEU   HD22  529   5.483   2.759   4.144
   36LEU   HD23  530   5.399   2.901   4.078
   36LEU      C  531   4.948   2.902   4.144
   36LEU      O  532   4.949   3.024   4.130
   37LEU      N  533   4.836   2.829   4.131
   37LEU      H  534   4.844   2.729   4.145
   37LEU     CA  535   4.705   2.883   4.095
   37LEU     HA  536   4.714   2.955   4.014
   37LEU     CB  537   4.611   2.769   4.049
   37LEU    HB2  538   4.622   2.693   4.127
   37LEU    HB3  539   4.508   2.804   4.046
   37LEU     CG  540   4.649   2.707   3.913
   37LEU     HG  541   4.756   2.688   3.910
   37LEU    CD1  542   4.573   2.575   3.891
   37LEU   HD11  543   4.466   2.594   3.893
   37LEU   HD12  544   4.601   2.533   3.794
   37LEU   HD13  545   4.599   2.505   3.970
   37LEU    CD2  546   4.622   2.803   3.795
   37LEU   HD21  547   4.682   2.893   3.808
   37LEU   HD22  548   4.650   2.754   3.702
   37LEU   HD23  549   4.517   2.829   3.793
   37LEU      C  550   4.639   2.956   4.213
   37LEU      O  551   4.584   3.065   4.193
   38THR      N  552   4.646   2.901   4.336
   38THR      H  553   4.683   2.808   4.343
   38THR     CA  554   4.594   2.965   4.457
   38THR     HA  555   4.498   3.015   4.442
   38THR     CB  556   4.579   2.864   4.573
   38THR     HB  557   4.555   2.920   4.663
   38THR    CG2  558   4.469   2.759   4.547
   38THR   HG21  559   4.492   2.703   4.457
   38THR   HG22  560   4.463   2.691   4.632
   38THR   HG23  561   4.373   2.810   4.535
   38THR    OG1  562   4.701   2.799   4.604
   38THR    HG1  563   4.686   2.738   4.676
   38THR      C  564   4.679   3.086   4.501
   38THR      O  565   4.621   3.187   4.538
   39ASN      N  566   4.813   3.080   4.489
   39ASN      H  567   4.854   2.991   4.463
   39ASN     CA  568   4.905   3.192   4.518
   39ASN     HA  569   4.889   3.229   4.619
   39ASN     CB  570   5.051   3.143   4.506
   39ASN    HB2  571   5.064   3.060   4.576
   39ASN    HB3  572   5.066   3.106   4.404
   39ASN     CG  573   5.157   3.249   4.536
   39ASN    OD1  574   5.197   3.324   4.447
   39ASN    ND2  575   5.203   3.257   4.661
   39ASN   HD21  576   5.272   3.326   4.685
   39ASN   HD22  577   5.167   3.193   4.731
   39ASN      C  578   4.880   3.311   4.424
   39ASN      O  579   4.881   3.426   4.469
   40LEU      N  580   4.855   3.284   4.295
   40LEU      H  581   4.866   3.187   4.267
   40LEU     CA  582   4.822   3.382   4.193
   40LEU     HA  583   4.894   3.464   4.191
   40LEU     CB  584   4.825   3.311   4.057
   40LEU    HB2  585   4.929   3.281   4.048
   40LEU    HB3  586   4.762   3.222   4.062
   40LEU     CG  587   4.785   3.394   3.934
   40LEU     HG  588   4.683   3.429   3.949
   40LEU    CD1  589   4.877   3.515   3.911
   40LEU   HD11  590   4.980   3.480   3.896
   40LEU   HD12  591   4.844   3.570   3.823
   40LEU   HD13  592   4.874   3.580   3.998
   40LEU    CD2  593   4.781   3.304   3.810
   40LEU   HD21  594   4.708   3.224   3.826
   40LEU   HD22  595   4.753   3.363   3.723
   40LEU   HD23  596   4.880   3.260   3.794
   40LEU      C  597   4.685   3.447   4.221
   40LEU      O  598   4.674   3.569   4.213
   41ALA      N  599   4.584   3.367   4.260
   41ALA      H  600   4.603   3.268   4.260
   41ALA     CA  601   4.450   3.412   4.298
   41ALA     HA  602   4.410   3.473   4.217
   41ALA     CB  603   4.360   3.289   4.317
   41ALA    HB1  604   4.399   3.228   4.398
   41ALA    HB2  605   4.259   3.322   4.341
   41ALA    HB3  606   4.358   3.231   4.225
   41ALA      C  607   4.449   3.497   4.426
   41ALA      O  608   4.372   3.593   4.433
   42ASP      N  609   4.537   3.467   4.524
   42ASP      H  610   4.594   3.385   4.510
   42ASP     CA  611   4.554   3.544   4.649
   42ASP     HA  612   4.457   3.559   4.695
   42ASP     CB  613   4.646   3.469   4.749
   42ASP    HB2  614   4.739   3.451   4.695
   42ASP    HB3  615   4.665   3.537   4.832
   42ASP     CG  616   4.593   3.336   4.803
   42ASP    OD1  617   4.469   3.318   4.803
   42ASP    OD2  618   4.678   3.256   4.847
   42ASP      C  619   4.615   3.683   4.624
   42ASP      O  620   4.574   3.778   4.689
   43ARG      N  621   4.711   3.695   4.530
   43ARG      H  622   4.742   3.612   4.483
   43ARG     CA  623   4.774   3.823   4.496
   43ARG     HA  624   4.794   3.881   4.586
   43ARG     CB  625   4.908   3.798   4.424
   43ARG    HB2  626   4.890   3.725   4.345
   43ARG    HB3  627   4.941   3.892   4.380
   43ARG     CG  628   5.016   3.744   4.519
   43ARG    HG2  629   5.023   3.813   4.603
   43ARG    HG3  630   4.984   3.646   4.555
   43ARG     CD  631   5.153   3.731   4.452
   43ARG    HD2  632   5.173   3.820   4.392
   43ARG    HD3  633   5.230   3.722   4.529
   43ARG     NE  634   5.159   3.613   4.365
   43ARG     HE  635   5.149   3.525   4.413
   43ARG     CZ  636   5.176   3.612   4.232
   43ARG    NH1  637   5.188   3.725   4.160
   43ARG   HH11  638   5.184   3.815   4.207
   43ARG   HH12  639   5.200   3.720   4.060
   43ARG    NH2  640   5.181   3.495   4.168
   43ARG   HH21  641   5.172   3.409   4.221
   43ARG   HH22  642   5.194   3.492   4.068
   43ARG      C  643   4.684   3.910   4.406
   43ARG      O  644   4.690   4.032   4.416
   44GLU      N  645   4.598   3.848   4.323
   44GLU      H  646   4.602   3.747   4.318
   44GLU     CA  647   4.498   3.918   4.242
   44GLU     HA  648   4.543   4.003   4.193
   44GLU     CB  649   4.443   3.822   4.135
   44GLU    HB2  650   4.427   3.725   4.182
   44GLU    HB3  651   4.347   3.862   4.101
   44GLU     CG  652   4.537   3.806   4.015
   44GLU    HG2  653   4.560   3.904   3.973
   44GLU    HG3  654   4.628   3.759   4.051
   44GLU     CD  655   4.473   3.719   3.908
   44GLU    OE1  656   4.497   3.597   3.914
   44GLU    OE2  657   4.399   3.774   3.824
   44GLU      C  658   4.379   3.966   4.328
   44GLU      O  659   4.312   4.060   4.286
   45LEU      N  660   4.355   3.906   4.445
   45LEU      H  661   4.414   3.827   4.469
   45LEU     CA  662   4.249   3.944   4.539
   45LEU     HA  663   4.153   3.949   4.489
   45LEU     CB  664   4.241   3.837   4.650
   45LEU    HB2  665   4.240   3.743   4.595
   45LEU    HB3  666   4.331   3.842   4.712
   45LEU     CG  667   4.116   3.844   4.740
   45LEU     HG  668   4.106   3.947   4.777
   45LEU    CD1  669   3.989   3.805   4.664
   45LEU   HD11  670   3.998   3.703   4.627
   45LEU   HD12  671   3.903   3.811   4.730
   45LEU   HD13  672   3.974   3.873   4.580
   45LEU    CD2  673   4.135   3.757   4.865
   45LEU   HD21  674   4.221   3.791   4.921
   45LEU   HD22  675   4.046   3.763   4.928
   45LEU   HD23  676   4.150   3.653   4.834
   45LEU      C  677   4.276   4.082   4.602
   45LEU      O  678   4.181   4.157   4.627
   46VAL      N  679   4.404   4.117   4.622
   46VAL      H  680   4.473   4.046   4.604
   46VAL     CA  681   4.450   4.247   4.672
   46VAL     HA  682   4.400   4.280   4.762
   46VAL     CB  683   4.603   4.242   4.699
   46VAL     HB  684   4.654   4.227   4.603
   46VAL    CG1  685   4.656   4.371   4.765
   46VAL   HG11  686   4.605   4.386   4.860
   46VAL   HG12  687   4.763   4.363   4.782
   46VAL   HG13  688   4.636   4.456   4.699
   46VAL    CG2  689   4.646   4.121   4.783
   46VAL   HG21  690   4.618   4.029   4.731
   46VAL   HG22  691   4.754   4.123   4.799
   46VAL   HG23  692   4.595   4.124   4.880
   46VAL      C  693   4.418   4.358   4.569
   46VAL      O  694   4.367   4.464   4.606
   47HIE      N  695   4.445   4.331   4.440
   47HIE      H  696   4.485   4.240   4.420
   47HIE     CA  697   4.420   4.422   4.328
   47HIE     HA  698   4.451   4.523   4.353
   47HIE     CB  699   4.503   4.375   4.206
   47HIE    HB2  700   4.489   4.269   4.184
   47HIE    HB3  701   4.472   4.434   4.120
   47HIE     CG  702   4.651   4.396   4.223
   47HIE    ND1  703   4.736   4.303   4.279
   47HIE    CE1  704   4.858   4.357   4.281
   47HIE    HE1  705   4.937   4.294   4.322
   47HIE    NE2  706   4.862   4.480   4.231
   47HIE    HE2  707   4.939   4.545   4.219
   47HIE    CD2  708   4.729   4.506   4.195
   47HIE    HD2  709   4.703   4.602   4.151
   47HIE      C  710   4.273   4.427   4.286
   47HIE      O  711   4.231   4.527   4.226
   48MET      N  712   4.192   4.326   4.321
   48MET      H  713   4.235   4.247   4.367
   48MET     CA  714   4.048   4.322   4.298
   48MET     HA  715   4.026   4.348   4.194
   48MET     CB  716   3.994   4.181   4.326
   48MET    HB2  717   4.055   4.110   4.270
   48MET    HB3  718   4.005   4.161   4.433
   48MET     CG  719   3.847   4.164   4.286
   48MET    HG2  720   3.789   4.234   4.346
   48MET    HG3  721   3.838   4.192   4.181
   48MET     SD  722   3.781   3.998   4.309
   48MET     CE  723   3.889   3.910   4.195
   48MET    HE1  724   3.993   3.922   4.225
   48MET    HE2  725   3.864   3.804   4.195
   48MET    HE3  726   3.876   3.950   4.094
   48MET      C  727   3.976   4.421   4.390
   48MET      O  728   3.879   4.482   4.347
   49ILE      N  729   4.023   4.438   4.515
   49ILE      H  730   4.094   4.373   4.546
   49ILE     CA  731   3.971   4.536   4.610
   49ILE     HA  732   3.862   4.536   4.616
   49ILE     CB  733   4.031   4.508   4.751
   49ILE     HB  734   4.137   4.486   4.737
   49ILE    CG2  735   4.015   4.625   4.850
   49ILE   HG21  736   3.909   4.647   4.864
   49ILE   HG22  737   4.059   4.598   4.946
   49ILE   HG23  738   4.065   4.713   4.811
   49ILE    CG1  739   3.966   4.379   4.806
   49ILE   HG12  740   3.860   4.399   4.819
   49ILE   HG13  741   3.980   4.301   4.731
   49ILE    CD1  742   4.025   4.332   4.939
   49ILE   HD11  743   4.011   4.409   5.014
   49ILE   HD12  744   3.974   4.241   4.971
   49ILE   HD13  745   4.131   4.311   4.927
   49ILE      C  746   3.996   4.680   4.562
   49ILE      O  747   3.907   4.763   4.576
   50ASN      N  748   4.112   4.707   4.500
   50ASN      H  749   4.183   4.636   4.499
   50ASN     CA  750   4.143   4.837   4.438
   50ASN     HA  751   4.122   4.917   4.510
   50ASN     CB  752   4.292   4.845   4.397
   50ASN    HB2  753   4.316   4.764   4.329
   50ASN    HB3  754   4.303   4.941   4.345
   50ASN     CG  755   4.391   4.842   4.514
   50ASN    OD1  756   4.494   4.776   4.505
   50ASN    ND2  757   4.364   4.916   4.622
   50ASN   HD21  758   4.428   4.915   4.700
   50ASN   HD22  759   4.280   4.972   4.624
   50ASN      C  760   4.055   4.864   4.316
   50ASN      O  761   4.004   4.976   4.304
   51TRP      N  762   4.031   4.763   4.230
   51TRP      H  763   4.085   4.679   4.241
   51TRP     CA  764   3.936   4.770   4.118
   51TRP     HA  765   3.960   4.857   4.056
   51TRP     CB  766   3.946   4.643   4.030
   51TRP    HB2  767   4.034   4.656   3.967
   51TRP    HB3  768   3.956   4.551   4.089
   51TRP     CG  769   3.829   4.621   3.937
   51TRP    CD1  770   3.813   4.677   3.815
   51TRP    HD1  771   3.897   4.735   3.776
   51TRP    NE1  772   3.688   4.646   3.765
   51TRP    HE1  773   3.656   4.678   3.675
   51TRP    CE2  774   3.617   4.567   3.852
   51TRP    CZ2  775   3.488   4.512   3.849
   51TRP    HZ2  776   3.426   4.538   3.763
   51TRP    CH2  777   3.447   4.427   3.953
   51TRP    HH2  778   3.349   4.381   3.952
   51TRP    CZ3  779   3.534   4.401   4.061
   51TRP    HZ3  780   3.505   4.336   4.143
   51TRP    CE3  781   3.662   4.460   4.065
   51TRP    HE3  782   3.722   4.437   4.153
   51TRP    CD2  783   3.707   4.544   3.961
   51TRP      C  784   3.792   4.793   4.166
   51TRP      O  785   3.723   4.876   4.108
   52ALA      N  786   3.747   4.719   4.269
   52ALA      H  787   3.813   4.655   4.311
   52ALA     CA  788   3.610   4.722   4.321
   52ALA     HA  789   3.541   4.701   4.240
   52ALA     CB  790   3.595   4.613   4.429
   52ALA    HB1  791   3.663   4.633   4.511
   52ALA    HB2  792   3.492   4.613   4.466
   52ALA    HB3  793   3.618   4.516   4.385
   52ALA      C  794   3.574   4.858   4.380
   52ALA      O  795   3.464   4.907   4.354
   53LYS      N  796   3.669   4.924   4.449
   53LYS      H  797   3.753   4.872   4.469
   53LYS     CA  798   3.658   5.060   4.499
   53LYS     HA  799   3.568   5.072   4.560
   53LYS     CB  800   3.781   5.090   4.587
   53LYS    HB2  801   3.869   5.054   4.533
   53LYS    HB3  802   3.788   5.198   4.598
   53LYS     CG  803   3.775   5.024   4.726
   53LYS    HG2  804   3.697   5.074   4.783
   53LYS    HG3  805   3.747   4.919   4.711
   53LYS     CD  806   3.908   5.032   4.803
   53LYS    HD2  807   3.890   4.986   4.901
   53LYS    HD3  808   3.980   4.972   4.748
   53LYS     CE  809   3.963   5.174   4.823
   53LYS    HE2  810   4.057   5.167   4.878
   53LYS    HE3  811   3.982   5.217   4.725
   53LYS     NZ  812   3.869   5.260   4.897
   53LYS    HZ1  813   3.851   5.220   4.988
   53LYS    HZ2  814   3.909   5.352   4.908
   53LYS    HZ3  815   3.782   5.266   4.846
   53LYS      C  816   3.649   5.166   4.387
   53LYS      O  817   3.591   5.272   4.408
   54ARG      N  818   3.705   5.136   4.269
   54ARG      H  819   3.751   5.046   4.263
   54ARG     CA  820   3.704   5.222   4.150
   54ARG     HA  821   3.706   5.327   4.179
   54ARG     CB  822   3.831   5.191   4.067
   54ARG    HB2  823   3.830   5.085   4.046
   54ARG    HB3  824   3.821   5.247   3.974
   54ARG     CG  825   3.963   5.229   4.135
   54ARG    HG2  826   3.946   5.229   4.243
   54ARG    HG3  827   4.036   5.152   4.110
   54ARG     CD  828   4.017   5.366   4.092
   54ARG    HD2  829   3.934   5.436   4.083
   54ARG    HD3  830   4.088   5.402   4.166
   54ARG     NE  831   4.085   5.357   3.962
   54ARG     HE  832   4.108   5.264   3.931
   54ARG     CZ  833   4.117   5.461   3.883
   54ARG    NH1  834   4.086   5.586   3.918
   54ARG   HH11  835   4.038   5.604   4.005
   54ARG   HH12  836   4.112   5.663   3.857
   54ARG    NH2  837   4.181   5.439   3.768
   54ARG   HH21  838   4.205   5.344   3.741
   54ARG   HH22  839   4.205   5.516   3.708
   54ARG      C  840   3.581   5.198   4.061
   54ARG      O  841   3.561   5.277   3.969
   55VAL      N  842   3.496   5.096   4.089
   55VAL      H  843   3.524   5.030   4.159
   55VAL     CA  844   3.366   5.077   4.022
   55VAL     HA  845   3.373   5.093   3.915
   55VAL     CB  846   3.309   4.934   4.048
   55VAL     HB  847   3.311   4.917   4.156
   55VAL    CG1  848   3.165   4.914   3.996
   55VAL   HG11  849   3.163   4.931   3.888
   55VAL   HG12  850   3.133   4.812   4.017
   55VAL   HG13  851   3.099   4.985   4.045
   55VAL    CG2  852   3.399   4.825   3.987
   55VAL   HG21  853   3.499   4.831   4.030
   55VAL   HG22  854   3.356   4.727   4.007
   55VAL   HG23  855   3.405   4.840   3.879
   55VAL      C  856   3.269   5.182   4.080
   55VAL      O  857   3.247   5.180   4.202
   56PRO      N  858   3.211   5.274   3.998
   56PRO     CD  859   3.244   5.291   3.856
   56PRO    HD2  860   3.206   5.204   3.802
   56PRO    HD3  861   3.352   5.295   3.847
   56PRO     CG  862   3.177   5.421   3.812
   56PRO    HG2  863   3.139   5.411   3.710
   56PRO    HG3  864   3.248   5.503   3.816
   56PRO     CB  865   3.064   5.441   3.910
   56PRO    HB2  866   2.973   5.391   3.876
   56PRO    HB3  867   3.043   5.546   3.927
   56PRO     CA  868   3.114   5.375   4.040
   56PRO     HA  869   3.167   5.448   4.102
   56PRO      C  870   2.996   5.317   4.120
   56PRO      O  871   2.919   5.236   4.068
   57GLY      N  872   2.984   5.359   4.247
   57GLY      H  873   3.057   5.419   4.283
   57GLY     CA  874   2.875   5.323   4.337
   57GLY    HA2  875   2.832   5.416   4.376
   57GLY    HA3  876   2.799   5.271   4.278
   57GLY      C  877   2.916   5.234   4.454
   57GLY      O  878   2.843   5.227   4.552
   58PHE      N  879   3.031   5.164   4.444
   58PHE      H  880   3.091   5.182   4.365
   58PHE     CA  881   3.070   5.060   4.539
   58PHE     HA  882   2.987   4.994   4.561
   58PHE     CB  883   3.183   4.976   4.476
   58PHE    HB2  884   3.153   4.943   4.377
   58PHE    HB3  885   3.275   5.035   4.469
   58PHE     CG  886   3.219   4.851   4.554
   58PHE    CD1  887   3.135   4.737   4.546
   58PHE    HD1  888   3.045   4.740   4.484
   58PHE    CE1  889   3.168   4.621   4.617
   58PHE    HE1  890   3.103   4.533   4.611
   58PHE     CZ  891   3.284   4.617   4.696
   58PHE     HZ  892   3.310   4.526   4.750
   58PHE    CE2  893   3.367   4.730   4.706
   58PHE    HE2  894   3.457   4.727   4.768
   58PHE    CD2  895   3.334   4.847   4.636
   58PHE    HD2  896   3.397   4.936   4.644
   58PHE      C  897   3.119   5.116   4.674
   58PHE      O  898   3.082   5.062   4.778
   59VAL      N  899   3.197   5.226   4.673
   59VAL      H  900   3.225   5.261   4.583
   59VAL     CA  901   3.249   5.292   4.793
   59VAL     HA  902   3.283   5.224   4.871
   59VAL     CB  903   3.366   5.387   4.756
   59VAL     HB  904   3.389   5.450   4.841
   59VAL    CG1  905   3.491   5.306   4.718
   59VAL   HG11  906   3.468   5.243   4.632
   59VAL   HG12  907   3.572   5.375   4.692
   59VAL   HG13  908   3.521   5.244   4.802
   59VAL    CG2  909   3.331   5.490   4.646
   59VAL   HG21  910   3.249   5.552   4.680
   59VAL   HG22  911   3.418   5.552   4.626
   59VAL   HG23  912   3.302   5.437   4.555
   59VAL      C  913   3.142   5.371   4.871
   59VAL      O  914   3.166   5.405   4.987
   60ASP      N  915   3.025   5.396   4.810
   60ASP      H  916   3.018   5.369   4.713
   60ASP     CA  917   2.910   5.461   4.874
   60ASP     HA  918   2.943   5.544   4.936
   60ASP     CB  919   2.813   5.515   4.765
   60ASP    HB2  920   2.776   5.427   4.712
   60ASP    HB3  921   2.731   5.564   4.817
   60ASP     CG  922   2.878   5.612   4.665
   60ASP    OD1  923   2.954   5.700   4.711
   60ASP    OD2  924   2.847   5.598   4.545
   60ASP      C  925   2.832   5.363   4.964
   60ASP      O  926   2.752   5.408   5.046
   61LEU      N  927   2.857   5.232   4.952
   61LEU      H  928   2.921   5.204   4.879
   61LEU     CA  929   2.801   5.127   5.038
   61LEU     HA  930   2.696   5.147   5.058
   61LEU     CB  931   2.814   4.990   4.967
   61LEU    HB2  932   2.920   4.980   4.949
   61LEU    HB3  933   2.781   4.912   5.035
   61LEU     CG  934   2.737   4.978   4.834
   61LEU     HG  935   2.761   5.063   4.771
   61LEU    CD1  936   2.775   4.848   4.762
   61LEU   HD11  937   2.751   4.763   4.825
   61LEU   HD12  938   2.720   4.841   4.668
   61LEU   HD13  939   2.882   4.848   4.741
   61LEU    CD2  940   2.585   4.985   4.855
   61LEU   HD21  941   2.559   5.081   4.901
   61LEU   HD22  942   2.534   4.976   4.759
   61LEU   HD23  943   2.553   4.904   4.920
   61LEU      C  944   2.879   5.120   5.170
   61LEU      O  945   2.993   5.166   5.179
   62THR      N  946   2.818   5.056   5.272
   62THR      H  947   2.721   5.033   5.258
   62THR     CA  948   2.881   5.022   5.400
   62THR     HA  949   2.931   5.105   5.448
   62THR     CB  950   2.776   4.964   5.498
   62THR     HB  951   2.828   4.942   5.591
   62THR    CG2  952   2.658   5.058   5.527
   62THR   HG21  953   2.606   5.080   5.434
   62THR   HG22  954   2.589   5.010   5.596
   62THR   HG23  955   2.695   5.150   5.571
   62THR    OG1  956   2.726   4.838   5.457
   62THR    HG1  957   2.662   4.807   5.521
   62THR      C  958   2.995   4.921   5.380
   62THR      O  959   2.997   4.846   5.283
   63LEU      N  960   3.089   4.918   5.476
   63LEU      H  961   3.081   4.986   5.550
   63LEU     CA  962   3.203   4.827   5.477
   63LEU     HA  963   3.262   4.839   5.386
   63LEU     CB  964   3.293   4.861   5.598
   63LEU    HB2  965   3.260   4.961   5.626
   63LEU    HB3  966   3.274   4.792   5.680
   63LEU     CG  967   3.443   4.862   5.567
   63LEU     HG  968   3.464   4.938   5.491
   63LEU    CD1  969   3.521   4.895   5.694
   63LEU   HD11  970   3.501   4.820   5.770
   63LEU   HD12  971   3.628   4.897   5.672
   63LEU   HD13  972   3.491   4.993   5.731
   63LEU    CD2  973   3.495   4.733   5.502
   63LEU   HD21  974   3.442   4.716   5.408
   63LEU   HD22  975   3.602   4.742   5.483
   63LEU   HD23  976   3.477   4.649   5.569
   63LEU      C  977   3.159   4.680   5.481
   63LEU      O  978   3.214   4.598   5.408
   64HIE      N  979   3.054   4.649   5.560
   64HIE      H  980   3.026   4.722   5.625
   64HIE     CA  981   2.987   4.519   5.568
   64HIE     HA  982   3.056   4.442   5.601
   64HIE     CB  983   2.870   4.528   5.670
   64HIE    HB2  984   2.915   4.540   5.768
   64HIE    HB3  985   2.807   4.615   5.648
   64HIE     CG  986   2.779   4.408   5.677
   64HIE    ND1  987   2.675   4.387   5.588
   64HIE    CE1  988   2.619   4.270   5.618
   64HIE    HE1  989   2.536   4.239   5.555
   64HIE    NE2  990   2.675   4.211   5.723
   64HIE    HE2  991   2.654   4.124   5.769
   64HIE    CD2  992   2.778   4.299   5.760
   64HIE    HD2  993   2.842   4.274   5.845
   64HIE      C  994   2.939   4.470   5.430
   64HIE      O  995   2.969   4.357   5.392
   65ASP      N  996   2.866   4.556   5.357
   65ASP      H  997   2.846   4.647   5.396
   65ASP     CA  998   2.807   4.522   5.227
   65ASP     HA  999   2.766   4.421   5.231
   65ASP     CB 1000   2.693   4.621   5.192
   65ASP    HB2 1001   2.735   4.721   5.202
   65ASP    HB3 1002   2.665   4.604   5.088
   65ASP     CG 1003   2.569   4.608   5.281
   65ASP    OD1 1004   2.565   4.516   5.366
   65ASP    OD2 1005   2.477   4.690   5.262
   65ASP      C 1006   2.911   4.518   5.114
   65ASP      O 1007   2.893   4.439   5.022
   66GLN      N 1008   3.022   4.593   5.123
   66GLN      H 1009   3.027   4.661   5.197
   66GLN     CA 1010   3.135   4.583   5.030
   66GLN     HA 1011   3.099   4.590   4.927
   66GLN     CB 1012   3.235   4.698   5.054
   66GLN    HB2 1013   3.253   4.704   5.162
   66GLN    HB3 1014   3.328   4.672   5.004
   66GLN     CG 1015   3.185   4.835   5.003
   66GLN    HG2 1016   3.165   4.827   4.896
   66GLN    HG3 1017   3.094   4.861   5.056
   66GLN     CD 1018   3.288   4.946   5.026
   66GLN    OE1 1019   3.405   4.931   4.990
   66GLN    NE2 1020   3.246   5.057   5.084
   66GLN   HE21 1021   3.310   5.133   5.101
   66GLN   HE22 1022   3.149   5.066   5.111
   66GLN      C 1023   3.209   4.449   5.044
   66GLN      O 1024   3.240   4.386   4.943
   67VAL      N 1025   3.233   4.404   5.169
   67VAL      H 1026   3.210   4.465   5.245
   67VAL     CA 1027   3.296   4.275   5.200
   67VAL     HA 1028   3.388   4.261   5.144
   67VAL     CB 1029   3.328   4.266   5.352
   67VAL     HB 1030   3.237   4.287   5.407
   67VAL    CG1 1031   3.382   4.127   5.394
   67VAL   HG11 1032   3.474   4.105   5.340
   67VAL   HG12 1033   3.403   4.128   5.501
   67VAL   HG13 1034   3.307   4.051   5.372
   67VAL    CG2 1035   3.432   4.370   5.395
   67VAL   HG21 1036   3.394   4.470   5.375
   67VAL   HG22 1037   3.452   4.359   5.502
   67VAL   HG23 1038   3.525   4.354   5.340
   67VAL      C 1039   3.205   4.158   5.157
   67VAL      O 1040   3.256   4.061   5.101
   68HIE      N 1041   3.073   4.167   5.182
   68HIE      H 1042   3.041   4.249   5.232
   68HIE     CA 1043   2.974   4.065   5.146
   68HIE     HA 1044   3.003   3.968   5.188
   68HIE     CB 1045   2.836   4.104   5.204
   68HIE    HB2 1046   2.835   4.114   5.313
   68HIE    HB3 1047   2.809   4.199   5.159
   68HIE     CG 1048   2.727   4.006   5.169
   68HIE    ND1 1049   2.706   3.888   5.241
   68HIE    CE1 1050   2.610   3.824   5.175
   68HIE    HE1 1051   2.579   3.728   5.215
   68HIE    NE2 1052   2.567   3.892   5.068
   68HIE    HE2 1053   2.495   3.865   5.002
   68HIE    CD2 1054   2.640   4.009   5.062
   68HIE    HD2 1055   2.621   4.081   4.982
   68HIE      C 1056   2.964   4.045   4.994
   68HIE      O 1057   2.958   3.931   4.949
   69LEU      N 1058   2.963   4.155   4.917
   69LEU      H 1059   2.962   4.245   4.963
   69LEU     CA 1060   2.960   4.153   4.771
   69LEU     HA 1061   2.876   4.091   4.737
   69LEU     CB 1062   2.941   4.296   4.716
   69LEU    HB2 1063   3.011   4.354   4.776
   69LEU    HB3 1064   2.973   4.298   4.611
   69LEU     CG 1065   2.799   4.355   4.728
   69LEU     HG 1066   2.766   4.347   4.832
   69LEU    CD1 1067   2.802   4.503   4.687
   69LEU   HD11 1068   2.835   4.512   4.584
   69LEU   HD12 1069   2.701   4.545   4.696
   69LEU   HD13 1070   2.870   4.558   4.752
   69LEU    CD2 1071   2.691   4.281   4.649
   69LEU   HD21 1072   2.685   4.177   4.684
   69LEU   HD22 1073   2.595   4.329   4.664
   69LEU   HD23 1074   2.717   4.282   4.543
   69LEU      C 1075   3.087   4.090   4.712
   69LEU      O 1076   3.077   4.008   4.622
   70LEU      N 1077   3.206   4.124   4.766
   70LEU      H 1078   3.207   4.196   4.836
   70LEU     CA 1079   3.333   4.068   4.722
   70LEU     HA 1080   3.338   4.065   4.613
   70LEU     CB 1081   3.450   4.154   4.773
   70LEU    HB2 1082   3.416   4.194   4.869
   70LEU    HB3 1083   3.539   4.094   4.789
   70LEU     CG 1084   3.484   4.271   4.678
   70LEU     HG 1085   3.391   4.313   4.640
   70LEU    CD1 1086   3.563   4.380   4.750
   70LEU   HD11 1087   3.657   4.338   4.788
   70LEU   HD12 1088   3.586   4.461   4.680
   70LEU   HD13 1089   3.505   4.419   4.833
   70LEU    CD2 1090   3.560   4.223   4.553
   70LEU   HD21 1091   3.499   4.151   4.498
   70LEU   HD22 1092   3.581   4.309   4.488
   70LEU   HD23 1093   3.653   4.176   4.583
   70LEU      C 1094   3.353   3.922   4.766
   70LEU      O 1095   3.407   3.845   4.687
   71GLU      N 1096   3.305   3.881   4.884
   71GLU      H 1097   3.270   3.951   4.948
   71GLU     CA 1098   3.308   3.741   4.930
   71GLU     HA 1099   3.409   3.701   4.920
   71GLU     CB 1100   3.266   3.733   5.079
   71GLU    HB2 1101   3.338   3.791   5.136
   71GLU    HB3 1102   3.167   3.779   5.087
   71GLU     CG 1103   3.259   3.589   5.134
   71GLU    HG2 1104   3.180   3.535   5.082
   71GLU    HG3 1105   3.355   3.543   5.110
   71GLU     CD 1106   3.236   3.582   5.284
   71GLU    OE1 1107   3.144   3.652   5.331
   71GLU    OE2 1108   3.308   3.504   5.350
   71GLU      C 1109   3.220   3.649   4.843
   71GLU      O 1110   3.253   3.532   4.824
   72SER      N 1111   3.110   3.703   4.789
   72SER      H 1112   3.091   3.800   4.810
   72SER     CA 1113   3.017   3.631   4.703
   72SER     HA 1114   3.003   3.528   4.737
   72SER     CB 1115   2.881   3.704   4.710
   72SER    HB2 1116   2.852   3.714   4.815
   72SER    HB3 1117   2.893   3.803   4.667
   72SER     OG 1118   2.781   3.633   4.640
   72SER     HG 1119   2.698   3.681   4.646
   72SER      C 1120   3.064   3.628   4.556
   72SER      O 1121   3.029   3.533   4.485
   73ALA      N 1122   3.140   3.729   4.510
   73ALA      H 1123   3.178   3.793   4.579
   73ALA     CA 1124   3.171   3.752   4.369
   73ALA     HA 1125   3.106   3.688   4.309
   73ALA     CB 1126   3.139   3.899   4.337
   73ALA    HB1 1127   3.203   3.964   4.396
   73ALA    HB2 1128   3.157   3.917   4.231
   73ALA    HB3 1129   3.035   3.920   4.360
   73ALA      C 1130   3.317   3.727   4.329
   73ALA      O 1131   3.342   3.726   4.209
   74TRP      N 1132   3.412   3.712   4.423
   74TRP      H 1133   3.383   3.709   4.520
   74TRP     CA 1134   3.557   3.714   4.393
   74TRP     HA 1135   3.581   3.807   4.343
   74TRP     CB 1136   3.644   3.702   4.520
   74TRP    HB2 1137   3.748   3.724   4.495
   74TRP    HB3 1138   3.608   3.775   4.593
   74TRP     CG 1139   3.644   3.569   4.590
   74TRP    CD1 1140   3.555   3.528   4.683
   74TRP    HD1 1141   3.478   3.599   4.713
   74TRP    NE1 1142   3.584   3.398   4.720
   74TRP    HE1 1143   3.527   3.347   4.787
   74TRP    CE2 1144   3.696   3.351   4.657
   74TRP    CZ2 1145   3.768   3.230   4.664
   74TRP    HZ2 1146   3.733   3.156   4.736
   74TRP    CH2 1147   3.880   3.211   4.581
   74TRP    HH2 1148   3.937   3.118   4.583
   74TRP    CZ3 1149   3.919   3.313   4.492
   74TRP    HZ3 1150   4.004   3.301   4.425
   74TRP    CE3 1151   3.848   3.435   4.488
   74TRP    HE3 1152   3.886   3.509   4.417
   74TRP    CD2 1153   3.736   3.457   4.570
   74TRP      C 1154   3.603   3.611   4.289
   74TRP      O 1155   3.680   3.646   4.200
   75LEU      N 1156   3.554   3.486   4.297
   75LEU      H 1157   3.491   3.463   4.372
   75LEU     CA 1158   3.595   3.379   4.206
   75LEU     HA 1159   3.702   3.387   4.184
   75LEU     CB 1160   3.569   3.243   4.273
   75LEU    HB2 1161   3.624   3.248   4.367
   75LEU    HB3 1162   3.462   3.234   4.294
   75LEU     CG 1163   3.615   3.119   4.193
   75LEU     HG 1164   3.555   3.113   4.102
   75LEU    CD1 1165   3.764   3.125   4.155
   75LEU   HD11 1166   3.824   3.131   4.246
   75LEU   HD12 1167   3.791   3.036   4.099
   75LEU   HD13 1168   3.782   3.214   4.094
   75LEU    CD2 1169   3.587   2.991   4.271
   75LEU   HD21 1170   3.480   2.982   4.290
   75LEU   HD22 1171   3.620   2.905   4.213
   75LEU   HD23 1172   3.641   2.994   4.366
   75LEU      C 1173   3.524   3.391   4.070
   75LEU      O 1174   3.583   3.350   3.970
   76GLU      N 1175   3.406   3.454   4.062
   76GLU      H 1176   3.361   3.481   4.148
   76GLU     CA 1177   3.340   3.489   3.936
   76GLU     HA 1178   3.335   3.402   3.871
   76GLU     CB 1179   3.196   3.538   3.962
   76GLU    HB2 1180   3.203   3.618   4.037
   76GLU    HB3 1181   3.159   3.580   3.868
   76GLU     CG 1182   3.100   3.430   4.012
   76GLU    HG2 1183   3.090   3.355   3.934
   76GLU    HG3 1184   3.141   3.384   4.101
   76GLU     CD 1185   2.963   3.489   4.043
   76GLU    OE1 1186   2.881   3.501   3.949
   76GLU    OE2 1187   2.942   3.523   4.162
   76GLU      C 1188   3.414   3.603   3.863
   76GLU      O 1189   3.422   3.601   3.741
   77ILE      N 1190   3.469   3.700   3.939
   77ILE      H 1191   3.449   3.697   4.038
   77ILE     CA 1192   3.548   3.813   3.888
   77ILE     HA 1193   3.503   3.856   3.799
   77ILE     CB 1194   3.563   3.923   3.997
   77ILE     HB 1195   3.599   3.875   4.088
   77ILE    CG2 1196   3.661   4.035   3.956
   77ILE   HG21 1197   3.625   4.083   3.865
   77ILE   HG22 1198   3.667   4.109   4.036
   77ILE   HG23 1199   3.760   3.993   3.939
   77ILE    CG1 1200   3.427   3.987   4.033
   77ILE   HG12 1201   3.405   4.062   3.957
   77ILE   HG13 1202   3.352   3.908   4.028
   77ILE    CD1 1203   3.423   4.052   4.171
   77ILE   HD11 1204   3.498   4.131   4.176
   77ILE   HD12 1205   3.325   4.095   4.189
   77ILE   HD13 1206   3.445   3.977   4.248
   77ILE      C 1207   3.686   3.764   3.838
   77ILE      O 1208   3.732   3.811   3.734
   78LEU      N 1209   3.750   3.668   3.908
   78LEU      H 1210   3.711   3.640   3.997
   78LEU     CA 1211   3.873   3.603   3.863
   78LEU     HA 1212   3.947   3.679   3.838
   78LEU     CB 1213   3.933   3.511   3.972
   78LEU    HB2 1214   3.846   3.454   4.006
   78LEU    HB3 1215   4.004   3.444   3.924
   78LEU     CG 1216   4.000   3.579   4.094
   78LEU     HG 1217   3.926   3.636   4.149
   78LEU    CD1 1218   4.060   3.472   4.186
   78LEU   HD11 1219   4.134   3.414   4.131
   78LEU   HD12 1220   4.107   3.520   4.272
   78LEU   HD13 1221   3.981   3.405   4.221
   78LEU    CD2 1222   4.109   3.681   4.056
   78LEU   HD21 1223   4.064   3.760   3.995
   78LEU   HD22 1224   4.151   3.724   4.146
   78LEU   HD23 1225   4.187   3.631   3.999
   78LEU      C 1226   3.849   3.518   3.737
   78LEU      O 1227   3.931   3.522   3.645
   79MET      N 1228   3.737   3.444   3.732
   79MET      H 1229   3.675   3.448   3.811
   79MET     CA 1230   3.703   3.353   3.622
   79MET     HA 1231   3.791   3.294   3.594
   79MET     CB 1232   3.591   3.257   3.666
   79MET    HB2 1233   3.520   3.312   3.727
   79MET    HB3 1234   3.541   3.220   3.576
   79MET     CG 1235   3.647   3.138   3.746
   79MET    HG2 1236   3.716   3.084   3.681
   79MET    HG3 1237   3.701   3.178   3.832
   79MET     SD 1238   3.519   3.024   3.805
   79MET     CE 1239   3.625   2.888   3.861
   79MET    HE1 1240   3.692   2.925   3.939
   79MET    HE2 1241   3.563   2.808   3.901
   79MET    HE3 1242   3.684   2.851   3.777
   79MET      C 1243   3.662   3.426   3.494
   79MET      O 1244   3.707   3.385   3.388
   80ILE      N 1245   3.583   3.536   3.500
   80ILE      H 1246   3.539   3.559   3.588
   80ILE     CA 1247   3.549   3.616   3.381
   80ILE     HA 1248   3.525   3.556   3.294
   80ILE     CB 1249   3.432   3.716   3.409
   80ILE     HB 1250   3.352   3.659   3.456
   80ILE    CG2 1251   3.472   3.833   3.501
   80ILE   HG21 1252   3.552   3.890   3.454
   80ILE   HG22 1253   3.385   3.898   3.516
   80ILE   HG23 1254   3.505   3.795   3.597
   80ILE    CG1 1255   3.370   3.766   3.276
   80ILE   HG12 1256   3.449   3.822   3.225
   80ILE   HG13 1257   3.346   3.677   3.219
   80ILE    CD1 1258   3.246   3.854   3.290
   80ILE   HD11 1259   3.270   3.944   3.347
   80ILE   HD12 1260   3.211   3.884   3.190
   80ILE   HD13 1261   3.167   3.799   3.341
   80ILE      C 1262   3.673   3.690   3.326
   80ILE      O 1263   3.681   3.713   3.205
   81GLY      N 1264   3.773   3.719   3.411
   81GLY      H 1265   3.762   3.691   3.508
   81GLY     CA 1266   3.895   3.789   3.374
   81GLY    HA2 1267   3.871   3.865   3.300
   81GLY    HA3 1268   3.938   3.836   3.462
   81GLY      C 1269   3.998   3.693   3.315
   81GLY      O 1270   4.070   3.731   3.222
   82LEU      N 1271   4.000   3.566   3.361
   82LEU      H 1272   3.949   3.552   3.447
   82LEU     CA 1273   4.071   3.453   3.302
   82LEU     HA 1274   4.177   3.476   3.292
   82LEU     CB 1275   4.055   3.330   3.395
   82LEU    HB2 1276   4.113   3.358   3.483
   82LEU    HB3 1277   3.950   3.321   3.422
   82LEU     CG 1278   4.106   3.195   3.340
   82LEU     HG 1279   4.048   3.169   3.251
   82LEU    CD1 1280   4.254   3.204   3.304
   82LEU   HD11 1281   4.312   3.229   3.393
   82LEU   HD12 1282   4.288   3.107   3.265
   82LEU   HD13 1283   4.269   3.280   3.228
   82LEU    CD2 1284   4.081   3.084   3.442
   82LEU   HD21 1285   3.974   3.076   3.462
   82LEU   HD22 1286   4.117   2.989   3.402
   82LEU   HD23 1287   4.133   3.107   3.535
   82LEU      C 1288   4.017   3.424   3.161
   82LEU      O 1289   4.095   3.422   3.067
   83VAL      N 1290   3.885   3.404   3.149
   83VAL      H 1291   3.835   3.399   3.236
   83VAL     CA 1292   3.811   3.379   3.025
   83VAL     HA 1293   3.847   3.291   2.970
   83VAL     CB 1294   3.662   3.356   3.062
   83VAL     HB 1295   3.636   3.435   3.133
   83VAL    CG1 1296   3.565   3.359   2.944
   83VAL   HG11 1297   3.592   3.280   2.873
   83VAL   HG12 1298   3.464   3.342   2.980
   83VAL   HG13 1299   3.570   3.456   2.895
   83VAL    CG2 1300   3.642   3.222   3.136
   83VAL   HG21 1301   3.701   3.222   3.228
   83VAL   HG22 1302   3.537   3.210   3.161
   83VAL   HG23 1303   3.675   3.140   3.072
   83VAL      C 1304   3.833   3.488   2.918
   83VAL      O 1305   3.846   3.456   2.800
   84TRP      N 1306   3.841   3.616   2.960
   84TRP      H 1307   3.822   3.632   3.058
   84TRP     CA 1308   3.868   3.732   2.875
   84TRP     HA 1309   3.797   3.736   2.792
   84TRP     CB 1310   3.854   3.862   2.958
   84TRP    HB2 1311   3.752   3.878   2.993
   84TRP    HB3 1312   3.920   3.851   3.044
   84TRP     CG 1313   3.896   3.987   2.887
   84TRP    CD1 1314   4.009   4.058   2.911
   84TRP    HD1 1315   4.072   4.025   2.994
   84TRP    NE1 1316   4.020   4.161   2.820
   84TRP    HE1 1317   4.097   4.226   2.820
   84TRP    CE2 1318   3.914   4.162   2.732
   84TRP    CZ2 1319   3.881   4.242   2.621
   84TRP    HZ2 1320   3.952   4.321   2.594
   84TRP    CH2 1321   3.761   4.217   2.552
   84TRP    HH2 1322   3.734   4.276   2.464
   84TRP    CZ3 1323   3.675   4.115   2.596
   84TRP    HZ3 1324   3.579   4.096   2.547
   84TRP    CE3 1325   3.709   4.034   2.706
   84TRP    HE3 1326   3.639   3.955   2.731
   84TRP    CD2 1327   3.830   4.055   2.776
   84TRP      C 1328   4.007   3.725   2.809
   84TRP      O 1329   4.017   3.738   2.688
   85ARG      N 1330   4.113   3.705   2.889
   85ARG      H 1331   4.098   3.699   2.988
   85ARG     CA 1332   4.252   3.702   2.840
   85ARG     HA 1333   4.264   3.772   2.757
   85ARG     CB 1334   4.346   3.745   2.954
   85ARG    HB2 1335   4.444   3.759   2.908
   85ARG    HB3 1336   4.308   3.840   2.990
   85ARG     CG 1337   4.359   3.648   3.073
   85ARG    HG2 1338   4.259   3.622   3.107
   85ARG    HG3 1339   4.410   3.558   3.037
   85ARG     CD 1340   4.439   3.708   3.189
   85ARG    HD2 1341   4.541   3.728   3.158
   85ARG    HD3 1342   4.392   3.802   3.221
   85ARG     NE 1343   4.442   3.616   3.304
   85ARG     HE 1344   4.500   3.535   3.290
   85ARG     CZ 1345   4.378   3.631   3.421
   85ARG    NH1 1346   4.301   3.737   3.447
   85ARG   HH11 1347   4.290   3.809   3.377
   85ARG   HH12 1348   4.255   3.745   3.536
   85ARG    NH2 1349   4.390   3.536   3.514
   85ARG   HH21 1350   4.447   3.454   3.495
   85ARG   HH22 1351   4.343   3.545   3.603
   85ARG      C 1352   4.290   3.565   2.780
   85ARG      O 1353   4.397   3.554   2.719
   86SER      N 1354   4.203   3.464   2.790
   86SER      H 1355   4.119   3.482   2.844
   86SER     CA 1356   4.217   3.332   2.727
   86SER     HA 1357   4.322   3.305   2.718
   86SER     CB 1358   4.146   3.227   2.815
   86SER    HB2 1359   4.044   3.260   2.836
   86SER    HB3 1360   4.143   3.132   2.763
   86SER     OG 1361   4.216   3.213   2.936
   86SER     HG 1362   4.172   3.147   2.991
   86SER      C 1363   4.149   3.327   2.589
   86SER      O 1364   4.162   3.225   2.521
   87MET      N 1365   4.077   3.433   2.546
   87MET      H 1366   4.072   3.512   2.609
   87MET     CA 1367   4.002   3.440   2.419
   87MET     HA 1368   3.926   3.363   2.418
   87MET     CB 1369   3.934   3.577   2.402
   87MET    HB2 1370   4.005   3.652   2.437
   87MET    HB3 1371   3.917   3.590   2.296
   87MET     CG 1372   3.801   3.594   2.478
   87MET    HG2 1373   3.744   3.502   2.465
   87MET    HG3 1374   3.824   3.608   2.583
   87MET     SD 1375   3.702   3.734   2.419
   87MET     CE 1376   3.823   3.869   2.421
   87MET    HE1 1377   3.906   3.844   2.354
   87MET    HE2 1378   3.776   3.961   2.387
   87MET    HE3 1379   3.860   3.883   2.522
   87MET      C 1380   4.090   3.414   2.296
   87MET      O 1381   4.051   3.337   2.210
   88GLU      N 1382   4.209   3.476   2.290
   88GLU      H 1383   4.232   3.538   2.367
   88GLU     CA 1384   4.304   3.462   2.180
   88GLU     HA 1385   4.252   3.451   2.085
   88GLU     CB 1386   4.389   3.590   2.175
   88GLU    HB2 1387   4.441   3.601   2.270
   88GLU    HB3 1388   4.463   3.579   2.095
   88GLU     CG 1389   4.304   3.716   2.149
   88GLU    HG2 1390   4.235   3.694   2.067
   88GLU    HG3 1391   4.247   3.738   2.239
   88GLU     CD 1392   4.389   3.837   2.112
   88GLU    OE1 1393   4.473   3.875   2.196
   88GLU    OE2 1394   4.368   3.890   2.001
   88GLU      C 1395   4.395   3.338   2.196
   88GLU      O 1396   4.497   3.328   2.128
   89HIE      N 1397   4.356   3.242   2.281
   89HIE      H 1398   4.278   3.266   2.341
   89HIE     CA 1399   4.424   3.115   2.304
   89HIE     HA 1400   4.488   3.091   2.219
   89HIE     CB 1401   4.513   3.124   2.431
   89HIE    HB2 1402   4.453   3.133   2.522
   89HIE    HB3 1403   4.571   3.031   2.434
   89HIE     CG 1404   4.612   3.237   2.432
   89HIE    ND1 1405   4.584   3.361   2.488
   89HIE    CE1 1406   4.690   3.439   2.465
   89HIE    HE1 1407   4.683   3.541   2.502
   89HIE    NE2 1408   4.787   3.377   2.399
   89HIE    HE2 1409   4.878   3.410   2.368
   89HIE    CD2 1410   4.738   3.248   2.378
   89HIE    HD2 1411   4.798   3.174   2.325
   89HIE      C 1412   4.325   2.996   2.305
   89HIE      O 1413   4.312   2.933   2.410
   90PRO      N 1414   4.255   2.962   2.193
   90PRO     CD 1415   4.253   3.040   2.069
   90PRO    HD2 1416   4.353   3.037   2.026
   90PRO    HD3 1417   4.228   3.143   2.094
   90PRO     CG 1418   4.148   2.975   1.978
   90PRO    HG2 1419   4.184   2.975   1.875
   90PRO    HG3 1420   4.055   3.031   1.984
   90PRO     CB 1421   4.131   2.835   2.032
   90PRO    HB2 1422   4.198   2.765   1.982
   90PRO    HB3 1423   4.028   2.801   2.020
   90PRO     CA 1424   4.167   2.844   2.181
   90PRO     HA 1425   4.078   2.864   2.241
   90PRO      C 1426   4.232   2.712   2.228
   90PRO      O 1427   4.337   2.673   2.177
   91GLY      N 1428   4.170   2.648   2.328
   91GLY      H 1429   4.088   2.691   2.367
   91GLY     CA 1430   4.215   2.521   2.384
   91GLY    HA2 1431   4.127   2.460   2.406
   91GLY    HA3 1432   4.277   2.470   2.310
   91GLY      C 1433   4.297   2.538   2.513
   91GLY      O 1434   4.332   2.437   2.575
   92LYS      N 1435   4.329   2.663   2.550
   92LYS      H 1436   4.292   2.736   2.492
   92LYS     CA 1437   4.419   2.700   2.658
   92LYS     HA 1438   4.431   2.616   2.727
   92LYS     CB 1439   4.558   2.737   2.602
   92LYS    HB2 1440   4.545   2.829   2.546
   92LYS    HB3 1441   4.623   2.756   2.688
   92LYS     CG 1442   4.621   2.630   2.512
   92LYS    HG2 1443   4.618   2.535   2.566
   92LYS    HG3 1444   4.561   2.623   2.422
   92LYS     CD 1445   4.767   2.662   2.474
   92LYS    HD2 1446   4.768   2.759   2.423
   92LYS    HD3 1447   4.825   2.668   2.566
   92LYS     CE 1448   4.826   2.555   2.382
   92LYS    HE2 1449   4.826   2.459   2.434
   92LYS    HE3 1450   4.764   2.547   2.292
   92LYS     NZ 1451   4.964   2.588   2.343
   92LYS    HZ1 1452   5.022   2.595   2.425
   92LYS    HZ2 1453   5.001   2.516   2.282
   92LYS    HZ3 1454   4.965   2.677   2.294
   92LYS      C 1455   4.361   2.811   2.746
   92LYS      O 1456   4.286   2.896   2.699
   93LEU      N 1457   4.397   2.809   2.875
   93LEU      H 1458   4.454   2.730   2.903
   93LEU     CA 1459   4.361   2.907   2.975
   93LEU     HA 1460   4.291   2.979   2.933
   93LEU     CB 1461   4.294   2.837   3.095
   93LEU    HB2 1462   4.364   2.759   3.123
   93LEU    HB3 1463   4.284   2.908   3.178
   93LEU     CG 1464   4.156   2.775   3.066
   93LEU     HG 1465   4.166   2.701   2.986
   93LEU    CD1 1466   4.101   2.705   3.191
   93LEU   HD11 1467   4.091   2.778   3.271
   93LEU   HD12 1468   4.004   2.661   3.169
   93LEU   HD13 1469   4.171   2.627   3.223
   93LEU    CD2 1470   4.053   2.876   3.013
   93LEU   HD21 1471   4.089   2.920   2.920
   93LEU   HD22 1472   3.958   2.825   2.994
   93LEU   HD23 1473   4.038   2.954   3.087
   93LEU      C 1474   4.488   2.981   3.020
   93LEU      O 1475   4.579   2.921   3.077
   94LEU      N 1476   4.491   3.112   2.992
   94LEU      H 1477   4.411   3.149   2.944
   94LEU     CA 1478   4.599   3.204   3.027
   94LEU     HA 1479   4.696   3.155   3.021
   94LEU     CB 1480   4.597   3.321   2.924
   94LEU    HB2 1481   4.596   3.271   2.827
   94LEU    HB3 1482   4.504   3.377   2.937
   94LEU     CG 1483   4.717   3.417   2.931
   94LEU     HG 1484   4.733   3.445   3.036
   94LEU    CD1 1485   4.845   3.353   2.876
   94LEU   HD11 1486   4.829   3.326   2.771
   94LEU   HD12 1487   4.928   3.424   2.883
   94LEU   HD13 1488   4.869   3.263   2.933
   94LEU    CD2 1489   4.689   3.548   2.857
   94LEU   HD21 1490   4.603   3.598   2.901
   94LEU   HD22 1491   4.776   3.614   2.864
   94LEU   HD23 1492   4.669   3.527   2.752
   94LEU      C 1493   4.574   3.255   3.170
   94LEU      O 1494   4.524   3.366   3.189
   95PHE      N 1495   4.609   3.173   3.270
   95PHE      H 1496   4.636   3.079   3.245
   95PHE     CA 1497   4.605   3.209   3.413
   95PHE     HA 1498   4.505   3.244   3.439
   95PHE     CB 1499   4.639   3.086   3.500
   95PHE    HB2 1500   4.731   3.040   3.465
   95PHE    HB3 1501   4.649   3.116   3.604
   95PHE     CG 1502   4.532   2.978   3.496
   95PHE    CD1 1503   4.419   2.988   3.580
   95PHE    HD1 1504   4.407   3.074   3.646
   95PHE    CE1 1505   4.321   2.887   3.578
   95PHE    HE1 1506   4.234   2.894   3.643
   95PHE     CZ 1507   4.334   2.777   3.491
   95PHE     HZ 1508   4.258   2.699   3.489
   95PHE    CE2 1509   4.447   2.767   3.407
   95PHE    HE2 1510   4.457   2.682   3.340
   95PHE    CD2 1511   4.546   2.867   3.410
   95PHE    HD2 1512   4.633   2.859   3.345
   95PHE      C 1513   4.700   3.325   3.443
   95PHE      O 1514   4.661   3.422   3.507
   96ALA      N 1515   4.821   3.318   3.385
   96ALA      H 1516   4.845   3.227   3.349
   96ALA     CA 1517   4.920   3.423   3.378
   96ALA     HA 1518   4.872   3.521   3.382
   96ALA     CB 1519   5.015   3.411   3.498
   96ALA    HB1 1520   5.064   3.314   3.496
   96ALA    HB2 1521   5.090   3.490   3.493
   96ALA    HB3 1522   4.958   3.420   3.591
   96ALA      C 1523   4.991   3.416   3.242
   96ALA      O 1524   4.985   3.311   3.178
   97PRO      N 1525   5.060   3.523   3.196
   97PRO     CD 1526   5.050   3.658   3.252
   97PRO    HD2 1527   5.095   3.658   3.351
   97PRO    HD3 1528   4.944   3.683   3.260
   97PRO     CG 1529   5.123   3.749   3.154
   97PRO    HG2 1530   5.177   3.827   3.208
   97PRO    HG3 1531   5.052   3.796   3.085
   97PRO     CB 1532   5.219   3.658   3.080
   97PRO    HB2 1533   5.316   3.649   3.128
   97PRO    HB3 1534   5.233   3.694   2.978
   97PRO     CA 1535   5.149   3.522   3.079
   97PRO     HA 1536   5.084   3.514   2.991
   97PRO      C 1537   5.254   3.408   3.075
   97PRO      O 1538   5.291   3.363   2.967
   98ASN      N 1539   5.296   3.359   3.193
   98ASN      H 1540   5.265   3.411   3.274
   98ASN     CA 1541   5.389   3.248   3.214
   98ASN     HA 1542   5.430   3.214   3.118
   98ASN     CB 1543   5.506   3.294   3.304
   98ASN    HB2 1544   5.582   3.217   3.305
   98ASN    HB3 1545   5.546   3.384   3.257
   98ASN     CG 1546   5.468   3.327   3.449
   98ASN    OD1 1547   5.369   3.394   3.477
   98ASN    ND2 1548   5.548   3.276   3.543
   98ASN   HD21 1549   5.529   3.295   3.641
   98ASN   HD22 1550   5.628   3.220   3.516
   98ASN      C 1551   5.319   3.122   3.271
   98ASN      O 1552   5.387   3.031   3.318
   99LEU      N 1553   5.185   3.117   3.267
   99LEU      H 1554   5.139   3.204   3.243
   99LEU     CA 1555   5.102   3.006   3.314
   99LEU     HA 1556   5.157   2.912   3.303
   99LEU     CB 1557   5.066   3.023   3.464
   99LEU    HB2 1558   5.159   3.057   3.510
   99LEU    HB3 1559   4.991   3.102   3.473
   99LEU     CG 1560   5.017   2.896   3.536
   99LEU     HG 1561   4.936   2.853   3.478
   99LEU    CD1 1562   5.129   2.792   3.554
   99LEU   HD11 1563   5.210   2.835   3.613
   99LEU   HD12 1564   5.089   2.704   3.605
   99LEU   HD13 1565   5.167   2.763   3.456
   99LEU    CD2 1566   4.956   2.930   3.674
   99LEU   HD21 1567   4.872   2.998   3.660
   99LEU   HD22 1568   4.922   2.839   3.722
   99LEU   HD23 1569   5.032   2.978   3.736
   99LEU      C 1570   4.985   2.984   3.218
   99LEU      O 1571   4.869   2.983   3.258
  100LEU      N 1572   5.018   2.967   3.089
  100LEU      H 1573   5.115   2.980   3.064
  100LEU     CA 1574   4.924   2.929   2.983
  100LEU     HA 1575   4.826   2.972   3.001
  100LEU     CB 1576   4.978   2.982   2.848
  100LEU    HB2 1577   4.983   3.090   2.865
  100LEU    HB3 1578   5.079   2.943   2.831
  100LEU     CG 1579   4.890   2.953   2.724
  100LEU     HG 1580   4.886   2.845   2.711
  100LEU    CD1 1581   4.747   3.008   2.738
  100LEU   HD11 1582   4.751   3.116   2.752
  100LEU   HD12 1583   4.690   2.984   2.648
  100LEU   HD13 1584   4.699   2.963   2.825
  100LEU    CD2 1585   4.956   3.008   2.597
  100LEU   HD21 1586   5.053   2.960   2.583
  100LEU   HD22 1587   4.892   2.986   2.511
  100LEU   HD23 1588   4.969   3.115   2.606
  100LEU      C 1589   4.918   2.775   2.981
  100LEU      O 1590   5.010   2.709   2.932
  101LEU      N 1591   4.810   2.720   3.039
  101LEU      H 1592   4.740   2.783   3.074
  101LEU     CA 1593   4.787   2.576   3.051
  101LEU     HA 1594   4.880   2.521   3.039
  101LEU     CB 1595   4.728   2.546   3.190
  101LEU    HB2 1596   4.635   2.602   3.192
  101LEU    HB3 1597   4.706   2.439   3.198
  101LEU     CG 1598   4.816   2.588   3.310
  101LEU     HG 1599   4.828   2.697   3.308
  101LEU    CD1 1600   4.751   2.547   3.443
  101LEU   HD11 1601   4.739   2.438   3.445
  101LEU   HD12 1602   4.814   2.578   3.526
  101LEU   HD13 1603   4.653   2.594   3.452
  101LEU    CD2 1604   4.960   2.533   3.302
  101LEU   HD21 1605   5.008   2.570   3.211
  101LEU   HD22 1606   5.016   2.567   3.389
  101LEU   HD23 1607   4.957   2.424   3.301
  101LEU      C 1608   4.684   2.533   2.945
  101LEU      O 1609   4.590   2.607   2.918
  102ASP      N 1610   4.700   2.412   2.890
  102ASP      H 1611   4.788   2.366   2.906
  102ASP     CA 1612   4.601   2.345   2.804
  102ASP     HA 1613   4.532   2.418   2.762
  102ASP     CB 1614   4.675   2.274   2.687
  102ASP    HB2 1615   4.597   2.225   2.628
  102ASP    HB3 1616   4.720   2.354   2.629
  102ASP     CG 1617   4.783   2.171   2.723
  102ASP    OD1 1618   4.759   2.089   2.813
  102ASP    OD2 1619   4.889   2.176   2.656
  102ASP      C 1620   4.519   2.245   2.888
  102ASP      O 1621   4.545   2.227   3.007
  103ARG      N 1622   4.420   2.181   2.825
  103ARG      H 1623   4.403   2.209   2.729
  103ARG     CA 1624   4.328   2.084   2.886
  103ARG     HA 1625   4.272   2.130   2.968
  103ARG     CB 1626   4.227   2.037   2.779
  103ARG    HB2 1627   4.179   2.125   2.737
  103ARG    HB3 1628   4.283   1.986   2.701
  103ARG     CG 1629   4.120   1.942   2.835
  103ARG    HG2 1630   4.173   1.858   2.881
  103ARG    HG3 1631   4.066   1.997   2.912
  103ARG     CD 1632   4.021   1.889   2.732
  103ARG    HD2 1633   3.980   1.970   2.672
  103ARG    HD3 1634   4.069   1.817   2.666
  103ARG     NE 1635   3.912   1.823   2.803
  103ARG     HE 1636   3.838   1.886   2.830
  103ARG     CZ 1637   3.899   1.693   2.834
  103ARG    NH1 1638   3.986   1.602   2.789
  103ARG   HH11 1639   4.063   1.630   2.730
  103ARG   HH12 1640   3.974   1.505   2.813
  103ARG    NH2 1641   3.798   1.656   2.913
  103ARG   HH21 1642   3.733   1.725   2.947
  103ARG   HH22 1643   3.787   1.559   2.937
  103ARG      C 1644   4.397   1.965   2.955
  103ARG      O 1645   4.355   1.926   3.064
  104ASN      N 1646   4.502   1.909   2.892
  104ASN      H 1647   4.520   1.944   2.799
  104ASN     CA 1648   4.584   1.798   2.943
  104ASN     HA 1649   4.523   1.711   2.965
  104ASN     CB 1650   4.687   1.760   2.833
  104ASN    HB2 1651   4.631   1.719   2.749
  104ASN    HB3 1652   4.736   1.852   2.801
  104ASN     CG 1653   4.794   1.659   2.875
  104ASN    OD1 1654   4.770   1.539   2.875
  104ASN    ND2 1655   4.913   1.709   2.910
  104ASN   HD21 1656   4.987   1.646   2.939
  104ASN   HD22 1657   4.928   1.808   2.908
  104ASN      C 1658   4.653   1.834   3.077
  104ASN      O 1659   4.657   1.751   3.167
  105GLN      N 1660   4.703   1.958   3.090
  105GLN      H 1661   4.696   2.018   3.009
  105GLN     CA 1662   4.769   2.010   3.210
  105GLN     HA 1663   4.840   1.938   3.250
  105GLN     CB 1664   4.845   2.138   3.171
  105GLN    HB2 1665   4.778   2.201   3.112
  105GLN    HB3 1666   4.873   2.190   3.263
  105GLN     CG 1667   4.972   2.107   3.089
  105GLN    HG2 1668   5.043   2.056   3.154
  105GLN    HG3 1669   4.946   2.043   3.005
  105GLN     CD 1670   5.037   2.234   3.036
  105GLN    OE1 1671   4.976   2.310   2.961
  105GLN    NE2 1672   5.164   2.258   3.072
  105GLN   HE21 1673   5.211   2.340   3.039
  105GLN   HE22 1674   5.211   2.193   3.133
  105GLN      C 1675   4.672   2.041   3.326
  105GLN      O 1676   4.717   2.064   3.438
  106GLY      N 1677   4.540   2.033   3.302
  106GLY      H 1678   4.512   2.015   3.206
  106GLY     CA 1679   4.435   2.050   3.402
  106GLY    HA2 1680   4.476   2.104   3.487
  106GLY    HA3 1681   4.353   2.107   3.358
  106GLY      C 1682   4.380   1.915   3.451
  106GLY      O 1683   4.301   1.914   3.545
  107LYS      N 1684   4.424   1.803   3.392
  107LYS      H 1685   4.483   1.814   3.311
  107LYS     CA 1686   4.399   1.667   3.442
  107LYS     HA 1687   4.299   1.659   3.482
  107LYS     CB 1688   4.414   1.567   3.326
  107LYS    HB2 1689   4.513   1.581   3.283
  107LYS    HB3 1690   4.407   1.467   3.369
  107LYS     CG 1691   4.307   1.582   3.217
  107LYS    HG2 1692   4.209   1.578   3.263
  107LYS    HG3 1693   4.321   1.679   3.168
  107LYS     CD 1694   4.320   1.471   3.113
  107LYS    HD2 1695   4.420   1.477   3.069
  107LYS    HD3 1696   4.308   1.376   3.164
  107LYS     CE 1697   4.215   1.481   3.002
  107LYS    HE2 1698   4.116   1.483   3.047
  107LYS    HE3 1699   4.232   1.574   2.946
  107LYS     NZ 1700   4.226   1.367   2.910
  107LYS    HZ1 1701   4.211   1.281   2.962
  107LYS    HZ2 1702   4.156   1.375   2.838
  107LYS    HZ3 1703   4.318   1.365   2.869
  107LYS      C 1704   4.505   1.626   3.545
  107LYS      O 1705   4.476   1.543   3.631
  108SER      N 1706   4.626   1.684   3.538
  108SER      H 1707   4.639   1.748   3.461
  108SER     CA 1708   4.738   1.662   3.630
  108SER     HA 1709   4.766   1.557   3.633
  108SER     CB 1710   4.859   1.744   3.581
  108SER    HB2 1711   4.828   1.848   3.567
  108SER    HB3 1712   4.938   1.740   3.657
  108SER     OG 1713   4.908   1.693   3.459
  108SER     HG 1714   4.983   1.745   3.430
  108SER      C 1715   4.703   1.706   3.774
  108SER      O 1716   4.752   1.647   3.870
  109VAL      N 1717   4.616   1.807   3.785
  109VAL      H 1718   4.590   1.850   3.697
  109VAL     CA 1719   4.555   1.855   3.907
  109VAL     HA 1720   4.618   1.847   3.995
  109VAL     CB 1721   4.519   2.004   3.885
  109VAL     HB 1722   4.450   2.011   3.801
  109VAL    CG1 1723   4.453   2.067   4.009
  109VAL   HG11 1724   4.522   2.061   4.094
  109VAL   HG12 1725   4.430   2.172   3.989
  109VAL   HG13 1726   4.361   2.013   4.033
  109VAL    CG2 1727   4.641   2.089   3.844
  109VAL   HG21 1728   4.682   2.050   3.751
  109VAL   HG22 1729   4.611   2.192   3.830
  109VAL   HG23 1730   4.717   2.083   3.922
  109VAL      C 1731   4.426   1.774   3.930
  109VAL      O 1732   4.341   1.764   3.841
  110GLU      N 1733   4.415   1.717   4.051
  110GLU      H 1734   4.490   1.740   4.114
  110GLU     CA 1735   4.310   1.627   4.099
  110GLU     HA 1736   4.306   1.536   4.040
  110GLU     CB 1737   4.342   1.589   4.247
  110GLU    HB2 1738   4.314   1.677   4.306
  110GLU    HB3 1739   4.274   1.507   4.270
  110GLU     CG 1740   4.487   1.548   4.281
  110GLU    HG2 1741   4.550   1.624   4.235
  110GLU    HG3 1742   4.497   1.553   4.389
  110GLU     CD 1743   4.530   1.410   4.232
  110GLU    OE1 1744   4.446   1.337   4.175
  110GLU    OE2 1745   4.649   1.378   4.256
  110GLU      C 1746   4.170   1.692   4.093
  110GLU      O 1747   4.137   1.772   4.180
  111GLY      N 1748   4.089   1.661   3.990
  111GLY      H 1749   4.127   1.610   3.912
  111GLY     CA 1750   3.948   1.700   3.986
  111GLY    HA2 1751   3.895   1.626   3.925
  111GLY    HA3 1752   3.910   1.695   4.088
  111GLY      C 1753   3.922   1.840   3.930
  111GLY      O 1754   3.820   1.900   3.964
  112MET      N 1755   4.015   1.895   3.850
  112MET      H 1756   4.095   1.837   3.829
  112MET     CA 1757   4.010   2.030   3.794
  112MET     HA 1758   3.948   2.096   3.856
  112MET     CB 1759   4.155   2.084   3.793
  112MET    HB2 1760   4.181   2.102   3.897
  112MET    HB3 1761   4.216   2.003   3.754
  112MET     CG 1762   4.181   2.212   3.711
  112MET    HG2 1763   4.158   2.188   3.607
  112MET    HG3 1764   4.110   2.287   3.746
  112MET     SD 1765   4.349   2.279   3.721
  112MET     CE 1766   4.317   2.451   3.674
  112MET    HE1 1767   4.247   2.496   3.745
  112MET    HE2 1768   4.410   2.507   3.676
  112MET    HE3 1769   4.274   2.454   3.574
  112MET      C 1770   3.952   2.032   3.651
  112MET      O 1771   3.901   2.136   3.611
  113VAL      N 1772   3.964   1.922   3.575
  113VAL      H 1773   4.007   1.842   3.619
  113VAL     CA 1774   3.937   1.915   3.430
  113VAL     HA 1775   3.985   1.992   3.370
  113VAL     CB 1776   3.976   1.775   3.375
  113VAL     HB 1777   4.080   1.758   3.403
  113VAL    CG1 1778   3.888   1.661   3.428
  113VAL   HG11 1779   3.784   1.678   3.399
  113VAL   HG12 1780   3.922   1.566   3.385
  113VAL   HG13 1781   3.896   1.656   3.536
  113VAL    CG2 1782   3.983   1.773   3.221
  113VAL   HG21 1783   4.057   1.845   3.186
  113VAL   HG22 1784   4.011   1.673   3.187
  113VAL   HG23 1785   3.885   1.799   3.180
  113VAL      C 1786   3.794   1.957   3.388
  113VAL      O 1787   3.778   2.012   3.280
  114GLU      N 1788   3.692   1.935   3.474
  114GLU      H 1789   3.715   1.890   3.561
  114GLU     CA 1790   3.552   1.972   3.448
  114GLU     HA 1791   3.522   1.932   3.351
  114GLU     CB 1792   3.458   1.915   3.557
  114GLU    HB2 1793   3.481   1.970   3.649
  114GLU    HB3 1794   3.357   1.940   3.525
  114GLU     CG 1795   3.468   1.763   3.584
  114GLU    HG2 1796   3.375   1.736   3.634
  114GLU    HG3 1797   3.472   1.713   3.487
  114GLU     CD 1798   3.587   1.720   3.669
  114GLU    OE1 1799   3.638   1.805   3.746
  114GLU    OE2 1800   3.629   1.603   3.654
  114GLU      C 1801   3.536   2.124   3.445
  114GLU      O 1802   3.472   2.177   3.353
  115ILE      N 1803   3.599   2.194   3.541
  115ILE      H 1804   3.646   2.139   3.611
  115ILE     CA 1805   3.602   2.340   3.552
  115ILE     HA 1806   3.506   2.389   3.542
  115ILE     CB 1807   3.668   2.383   3.686
  115ILE     HB 1808   3.775   2.361   3.681
  115ILE    CG2 1809   3.648   2.533   3.715
  115ILE   HG21 1810   3.541   2.555   3.721
  115ILE   HG22 1811   3.695   2.559   3.810
  115ILE   HG23 1812   3.692   2.592   3.635
  115ILE    CG1 1813   3.629   2.298   3.809
  115ILE   HG12 1814   3.661   2.196   3.789
  115ILE   HG13 1815   3.684   2.337   3.894
  115ILE    CD1 1816   3.479   2.299   3.841
  115ILE   HD11 1817   3.423   2.260   3.756
  115ILE   HD12 1818   3.460   2.237   3.929
  115ILE   HD13 1819   3.447   2.401   3.862
  115ILE      C 1820   3.682   2.400   3.435
  115ILE      O 1821   3.642   2.503   3.381
  116PHE      N 1822   3.791   2.333   3.396
  116PHE      H 1823   3.816   2.253   3.453
  116PHE     CA 1824   3.879   2.369   3.285
  116PHE     HA 1825   3.919   2.469   3.299
  116PHE     CB 1826   3.997   2.269   3.279
  116PHE    HB2 1827   4.020   2.231   3.379
  116PHE    HB3 1828   3.970   2.186   3.214
  116PHE     CG 1829   4.126   2.327   3.224
  116PHE    CD1 1830   4.137   2.360   3.088
  116PHE    HD1 1831   4.054   2.340   3.020
  116PHE    CE1 1832   4.254   2.421   3.039
  116PHE    HE1 1833   4.262   2.448   2.934
  116PHE     CZ 1834   4.361   2.446   3.127
  116PHE     HZ 1835   4.452   2.494   3.090
  116PHE    CE2 1836   4.353   2.409   3.262
  116PHE    HE2 1837   4.437   2.425   3.330
  116PHE    CD2 1838   4.234   2.350   3.311
  116PHE    HD2 1839   4.227   2.322   3.416
  116PHE      C 1840   3.803   2.374   3.151
  116PHE      O 1841   3.812   2.473   3.080
  117ASP      N 1842   3.723   2.270   3.122
  117ASP      H 1843   3.723   2.193   3.187
  117ASP     CA 1844   3.640   2.258   3.001
  117ASP     HA 1845   3.700   2.279   2.913
  117ASP     CB 1846   3.583   2.115   2.990
  117ASP    HB2 1847   3.530   2.096   3.083
  117ASP    HB3 1848   3.512   2.112   2.907
  117ASP     CG 1849   3.689   2.008   2.969
  117ASP    OD1 1850   3.796   2.043   2.915
  117ASP    OD2 1851   3.662   1.891   3.005
  117ASP      C 1852   3.524   2.357   2.998
  117ASP      O 1853   3.491   2.407   2.891
  118MET      N 1854   3.465   2.390   3.115
  118MET      H 1855   3.492   2.339   3.198
  118MET     CA 1856   3.361   2.492   3.127
  118MET     HA 1857   3.285   2.476   3.051
  118MET     CB 1858   3.296   2.485   3.266
  118MET    HB2 1859   3.376   2.477   3.339
  118MET    HB3 1860   3.243   2.579   3.282
  118MET     CG 1861   3.198   2.368   3.283
  118MET    HG2 1862   3.134   2.368   3.195
  118MET    HG3 1863   3.258   2.277   3.284
  118MET     SD 1864   3.095   2.373   3.433
  118MET     CE 1865   3.219   2.345   3.562
  118MET    HE1 1866   3.294   2.424   3.558
  118MET    HE2 1867   3.170   2.346   3.660
  118MET    HE3 1868   3.267   2.249   3.546
  118MET      C 1869   3.418   2.633   3.101
  118MET      O 1870   3.353   2.711   3.033
  119LEU      N 1871   3.541   2.663   3.149
  119LEU      H 1872   3.585   2.592   3.206
  119LEU     CA 1873   3.611   2.790   3.128
  119LEU     HA 1874   3.545   2.874   3.151
  119LEU     CB 1875   3.734   2.798   3.221
  119LEU    HB2 1876   3.782   2.700   3.210
  119LEU    HB3 1877   3.802   2.875   3.185
  119LEU     CG 1878   3.702   2.823   3.370
  119LEU     HG 1879   3.615   2.763   3.398
  119LEU    CD1 1880   3.821   2.784   3.459
  119LEU   HD11 1881   3.908   2.844   3.432
  119LEU   HD12 1882   3.796   2.803   3.564
  119LEU   HD13 1883   3.844   2.678   3.446
  119LEU    CD2 1884   3.662   2.969   3.397
  119LEU   HD21 1885   3.573   2.993   3.339
  119LEU   HD22 1886   3.640   2.981   3.503
  119LEU   HD23 1887   3.743   3.035   3.369
  119LEU      C 1888   3.657   2.807   2.982
  119LEU      O 1889   3.650   2.918   2.930
  120LEU      N 1890   3.697   2.698   2.915
  120LEU      H 1891   3.705   2.612   2.967
  120LEU     CA 1892   3.732   2.697   2.773
  120LEU     HA 1893   3.804   2.776   2.751
  120LEU     CB 1894   3.797   2.561   2.735
  120LEU    HB2 1895   3.732   2.488   2.782
  120LEU    HB3 1896   3.793   2.549   2.627
  120LEU     CG 1897   3.942   2.540   2.784
  120LEU     HG 1898   3.946   2.558   2.891
  120LEU    CD1 1899   3.987   2.396   2.754
  120LEU   HD11 1900   3.982   2.378   2.646
  120LEU   HD12 1901   4.089   2.382   2.788
  120LEU   HD13 1902   3.921   2.326   2.805
  120LEU    CD2 1903   4.039   2.641   2.722
  120LEU   HD21 1904   4.009   2.742   2.749
  120LEU   HD22 1905   4.140   2.621   2.760
  120LEU   HD23 1906   4.039   2.630   2.614
  120LEU      C 1907   3.609   2.718   2.683
  120LEU      O 1908   3.621   2.786   2.581
  121ALA      N 1909   3.493   2.664   2.722
  121ALA      H 1910   3.494   2.608   2.806
  121ALA     CA 1911   3.366   2.680   2.652
  121ALA     HA 1912   3.379   2.659   2.545
  121ALA     CB 1913   3.264   2.580   2.709
  121ALA    HB1 1914   3.249   2.601   2.815
  121ALA    HB2 1915   3.169   2.590   2.656
  121ALA    HB3 1916   3.302   2.479   2.697
  121ALA      C 1917   3.309   2.823   2.665
  121ALA      O 1918   3.245   2.871   2.572
  122THR      N 1919   3.336   2.892   2.777
  122THR      H 1920   3.391   2.846   2.848
  122THR     CA 1921   3.295   3.031   2.801
  122THR     HA 1922   3.190   3.039   2.772
  122THR     CB 1923   3.307   3.066   2.951
  122THR     HB 1924   3.413   3.077   2.974
  122THR    CG2 1925   3.233   3.196   2.989
  122THR   HG21 1926   3.127   3.186   2.966
  122THR   HG22 1927   3.245   3.215   3.095
  122THR   HG23 1928   3.275   3.279   2.932
  122THR    OG1 1929   3.246   2.967   3.030
  122THR    HG1 1930   3.255   2.990   3.123
  122THR      C 1931   3.386   3.127   2.722
  122THR      O 1932   3.339   3.231   2.675
  123SER      N 1933   3.514   3.092   2.706
  123SER      H 1934   3.544   3.007   2.753
  123SER     CA 1935   3.614   3.168   2.631
  123SER     HA 1936   3.611   3.274   2.656
  123SER     CB 1937   3.753   3.112   2.668
  123SER    HB2 1938   3.765   3.120   2.776
  123SER    HB3 1939   3.757   3.007   2.638
  123SER     OG 1940   3.856   3.184   2.604
  123SER     HG 1941   3.941   3.147   2.629
  123SER      C 1942   3.589   3.156   2.479
  123SER      O 1943   3.611   3.253   2.406
  124SER      N 1944   3.537   3.041   2.434
  124SER      H 1945   3.527   2.966   2.502
  124SER     CA 1946   3.492   3.016   2.298
  124SER     HA 1947   3.569   3.046   2.227
  124SER     CB 1948   3.465   2.865   2.280
  124SER    HB2 1949   3.393   2.833   2.356
  124SER    HB3 1950   3.422   2.849   2.181
  124SER     OG 1951   3.584   2.790   2.293
  124SER     HG 1952   3.565   2.697   2.281
  124SER      C 1953   3.362   3.092   2.268
  124SER      O 1954   3.347   3.142   2.156
  125ARG      N 1955   3.272   3.105   2.367
  125ARG      H 1956   3.291   3.054   2.452
  125ARG     CA 1957   3.147   3.180   2.358
  125ARG     HA 1958   3.093   3.154   2.267
  125ARG     CB 1959   3.057   3.146   2.479
  125ARG    HB2 1960   3.040   3.039   2.475
  125ARG    HB3 1961   3.117   3.169   2.568
  125ARG     CG 1962   2.922   3.220   2.487
  125ARG    HG2 1963   2.873   3.188   2.579
  125ARG    HG3 1964   2.944   3.327   2.493
  125ARG     CD 1965   2.831   3.193   2.367
  125ARG    HD2 1966   2.879   3.229   2.276
  125ARG    HD3 1967   2.814   3.085   2.359
  125ARG     NE 1968   2.701   3.260   2.382
  125ARG     HE 1969   2.673   3.281   2.476
  125ARG     CZ 1970   2.618   3.295   2.281
  125ARG    NH1 1971   2.648   3.270   2.153
  125ARG   HH11 1972   2.735   3.225   2.130
  125ARG   HH12 1973   2.584   3.298   2.080
  125ARG    NH2 1974   2.502   3.355   2.310
  125ARG   HH21 1975   2.478   3.374   2.406
  125ARG   HH22 1976   2.440   3.382   2.236
  125ARG      C 1977   3.171   3.332   2.347
  125ARG      O 1978   3.108   3.396   2.264
  126PHE      N 1979   3.265   3.387   2.426
  126PHE      H 1980   3.310   3.327   2.494
  126PHE     CA 1981   3.304   3.529   2.422
  126PHE     HA 1982   3.216   3.593   2.429
  126PHE     CB 1983   3.398   3.560   2.540
  126PHE    HB2 1984   3.461   3.471   2.551
  126PHE    HB3 1985   3.460   3.646   2.518
  126PHE     CG 1986   3.337   3.585   2.677
  126PHE    CD1 1987   3.198   3.576   2.702
  126PHE    HD1 1988   3.131   3.542   2.623
  126PHE    CE1 1989   3.146   3.610   2.828
  126PHE    HE1 1990   3.038   3.606   2.845
  126PHE     CZ 1991   3.232   3.650   2.932
  126PHE     HZ 1992   3.192   3.674   3.030
  126PHE    CE2 1993   3.371   3.657   2.909
  126PHE    HE2 1994   3.438   3.686   2.989
  126PHE    CD2 1995   3.422   3.626   2.781
  126PHE    HD2 1996   3.529   3.634   2.763
  126PHE      C 1997   3.376   3.566   2.291
  126PHE      O 1998   3.352   3.674   2.238
  127ARG      N 1999   3.459   3.475   2.237
  127ARG      H 2000   3.480   3.394   2.293
  127ARG     CA 2001   3.526   3.488   2.107
  127ARG     HA 2002   3.576   3.584   2.100
  127ARG     CB 2003   3.631   3.376   2.096
  127ARG    HB2 2004   3.706   3.395   2.173
  127ARG    HB3 2005   3.580   3.282   2.118
  127ARG     CG 2006   3.701   3.365   1.958
  127ARG    HG2 2007   3.628   3.327   1.887
  127ARG    HG3 2008   3.731   3.466   1.929
  127ARG     CD 2009   3.824   3.274   1.960
  127ARG    HD2 2010   3.873   3.280   1.863
  127ARG    HD3 2011   3.892   3.308   2.037
  127ARG     NE 2012   3.789   3.133   1.986
  127ARG     HE 2013   3.745   3.087   1.908
  127ARG     CZ 2014   3.810   3.064   2.099
  127ARG    NH1 2015   3.865   3.119   2.209
  127ARG   HH11 2016   3.892   3.216   2.208
  127ARG   HH12 2017   3.879   3.063   2.291
  127ARG    NH2 2018   3.776   2.935   2.103
  127ARG   HH21 2019   3.734   2.892   2.021
  127ARG   HH22 2020   3.791   2.881   2.187
  127ARG      C 2021   3.425   3.485   1.991
  127ARG      O 2022   3.434   3.569   1.901
  128MET      N 2023   3.329   3.391   1.994
  128MET      H 2024   3.334   3.326   2.071
  128MET     CA 2025   3.222   3.373   1.895
  128MET     HA 2026   3.263   3.364   1.795
  128MET     CB 2027   3.145   3.242   1.929
  128MET    HB2 2028   3.218   3.161   1.921
  128MET    HB3 2029   3.112   3.252   2.032
  128MET     CG 2030   3.024   3.212   1.839
  128MET    HG2 2031   2.948   3.287   1.862
  128MET    HG3 2032   3.058   3.226   1.736
  128MET     SD 2033   2.953   3.046   1.856
  128MET     CE 2034   2.909   3.046   2.031
  128MET    HE1 2035   2.838   3.126   2.052
  128MET    HE2 2036   2.864   2.950   2.057
  128MET    HE3 2037   2.999   3.061   2.091
  128MET      C 2038   3.124   3.492   1.893
  128MET      O 2039   3.080   3.531   1.785
  129MET      N 2040   3.093   3.549   2.010
  129MET      H 2041   3.134   3.511   2.093
  129MET     CA 2042   3.003   3.664   2.023
  129MET     HA 2043   2.915   3.651   1.961
  129MET     CB 2044   2.958   3.675   2.170
  129MET    HB2 2045   3.043   3.650   2.234
  129MET    HB3 2046   2.928   3.779   2.189
  129MET     CG 2047   2.841   3.582   2.203
  129MET    HG2 2048   2.764   3.598   2.127
  129MET    HG3 2049   2.878   3.480   2.197
  129MET     SD 2050   2.769   3.610   2.366
  129MET     CE 2051   2.678   3.764   2.334
  129MET    HE1 2052   2.604   3.747   2.256
  129MET    HE2 2053   2.627   3.795   2.425
  129MET    HE3 2054   2.747   3.841   2.302
  129MET      C 2055   3.070   3.796   1.985
  129MET      O 2056   2.998   3.894   1.964
  130ASN      N 2057   3.204   3.801   1.977
  130ASN      H 2058   3.252   3.717   2.006
  130ASN     CA 2059   3.283   3.920   1.945
  130ASN     HA 2060   3.389   3.893   1.940
  130ASN     CB 2061   3.240   3.979   1.807
  130ASN    HB2 2062   3.195   3.899   1.747
  130ASN    HB3 2063   3.165   4.055   1.827
  130ASN     CG 2064   3.354   4.042   1.727
  130ASN    OD1 2065   3.425   4.129   1.777
  130ASN    ND2 2066   3.373   3.997   1.603
  130ASN   HD21 2067   3.447   4.035   1.547
  130ASN   HD22 2068   3.313   3.924   1.567
  130ASN      C 2069   3.276   4.018   2.063
  130ASN      O 2070   3.244   4.136   2.044
  131LEU      N 2071   3.296   3.968   2.187
  131LEU      H 2072   3.317   3.869   2.193
  131LEU     CA 2073   3.285   4.045   2.311
  131LEU     HA 2074   3.187   4.092   2.316
  131LEU     CB 2075   3.302   3.953   2.434
  131LEU    HB2 2076   3.225   3.877   2.423
  131LEU    HB3 2077   3.400   3.905   2.431
  131LEU     CG 2078   3.284   4.024   2.571
  131LEU     HG 2079   3.350   4.111   2.573
  131LEU    CD1 2080   3.140   4.070   2.594
  131LEU   HD11 2081   3.074   3.983   2.592
  131LEU   HD12 2082   3.132   4.119   2.691
  131LEU   HD13 2083   3.110   4.139   2.515
  131LEU    CD2 2084   3.329   3.936   2.687
  131LEU   HD21 2085   3.434   3.911   2.676
  131LEU   HD22 2086   3.315   3.990   2.781
  131LEU   HD23 2087   3.270   3.845   2.689
  131LEU      C 2088   3.389   4.157   2.312
  131LEU      O 2089   3.509   4.131   2.301
  132GLN      N 2090   3.340   4.281   2.325
  132GLN      H 2091   3.240   4.290   2.334
  132GLN     CA 2092   3.421   4.401   2.329
  132GLN     HA 2093   3.507   4.393   2.261
  132GLN     CB 2094   3.333   4.520   2.282
  132GLN    HB2 2095   3.251   4.528   2.353
  132GLN    HB3 2096   3.395   4.610   2.288
  132GLN     CG 2097   3.278   4.504   2.139
  132GLN    HG2 2098   3.215   4.415   2.136
  132GLN    HG3 2099   3.218   4.592   2.116
  132GLN     CD 2100   3.387   4.491   2.033
  132GLN    OE1 2101   3.472   4.579   2.019
  132GLN    NE2 2102   3.387   4.380   1.958
  132GLN   HE21 2103   3.458   4.368   1.887
  132GLN   HE22 2104   3.316   4.310   1.973
  132GLN      C 2105   3.468   4.426   2.473
  132GLN      O 2106   3.409   4.376   2.568
  133GLY      N 2107   3.574   4.507   2.488
  133GLY      H 2108   3.613   4.550   2.405
  133GLY     CA 2109   3.636   4.536   2.617
  133GLY    HA2 2110   3.651   4.442   2.670
  133GLY    HA3 2111   3.733   4.584   2.599
  133GLY      C 2112   3.550   4.629   2.703
  133GLY      O 2113   3.555   4.619   2.825
  134GLU      N 2114   3.467   4.713   2.639
  134GLU      H 2115   3.473   4.712   2.539
  134GLU     CA 2116   3.369   4.801   2.702
  134GLU     HA 2117   3.416   4.857   2.783
  134GLU     CB 2118   3.316   4.901   2.597
  134GLU    HB2 2119   3.276   4.842   2.515
  134GLU    HB3 2120   3.234   4.956   2.645
  134GLU     CG 2121   3.419   5.002   2.542
  134GLU    HG2 2122   3.361   5.079   2.490
  134GLU    HG3 2123   3.470   5.047   2.627
  134GLU     CD 2124   3.523   4.944   2.445
  134GLU    OE1 2125   3.483   4.858   2.363
  134GLU    OE2 2126   3.640   4.984   2.457
  134GLU      C 2127   3.250   4.721   2.758
  134GLU      O 2128   3.196   4.758   2.862
  135GLU      N 2129   3.211   4.610   2.692
  135GLU      H 2130   3.260   4.589   2.606
  135GLU     CA 2131   3.106   4.519   2.737
  135GLU     HA 2132   3.019   4.576   2.772
  135GLU     CB 2133   3.062   4.429   2.620
  135GLU    HB2 2134   3.152   4.383   2.579
  135GLU    HB3 2135   2.998   4.351   2.661
  135GLU     CG 2136   2.987   4.503   2.508
  135GLU    HG2 2137   2.898   4.549   2.552
  135GLU    HG3 2138   3.052   4.581   2.470
  135GLU     CD 2139   2.946   4.410   2.394
  135GLU    OE1 2140   3.032   4.333   2.348
  135GLU    OE2 2141   2.828   4.418   2.354
  135GLU      C 2142   3.158   4.428   2.850
  135GLU      O 2143   3.084   4.403   2.944
  136PHE      N 2144   3.284   4.383   2.843
  136PHE      H 2145   3.333   4.403   2.756
  136PHE     CA 2146   3.351   4.300   2.943
  136PHE     HA 2147   3.295   4.209   2.960
  136PHE     CB 2148   3.492   4.263   2.892
  136PHE    HB2 2149   3.478   4.182   2.820
  136PHE    HB3 2150   3.543   4.346   2.843
  136PHE     CG 2151   3.588   4.210   2.998
  136PHE    CD1 2152   3.559   4.091   3.067
  136PHE    HD1 2153   3.473   4.031   3.039
  136PHE    CE1 2154   3.642   4.050   3.173
  136PHE    HE1 2155   3.618   3.959   3.229
  136PHE     CZ 2156   3.755   4.125   3.208
  136PHE     HZ 2157   3.820   4.093   3.289
  136PHE    CE2 2158   3.786   4.243   3.138
  136PHE    HE2 2159   3.874   4.302   3.164
  136PHE    CD2 2160   3.702   4.286   3.033
  136PHE    HD2 2161   3.725   4.378   2.979
  136PHE      C 2162   3.358   4.367   3.082
  136PHE      O 2163   3.323   4.302   3.181
  137VAL      N 2164   3.400   4.494   3.089
  137VAL      H 2165   3.433   4.539   3.005
  137VAL     CA 2166   3.413   4.567   3.216
  137VAL     HA 2167   3.453   4.510   3.300
  137VAL     CB 2168   3.499   4.695   3.199
  137VAL     HB 2169   3.501   4.748   3.294
  137VAL    CG1 2170   3.642   4.661   3.155
  137VAL   HG11 2171   3.640   4.608   3.060
  137VAL   HG12 2172   3.699   4.753   3.144
  137VAL   HG13 2173   3.689   4.599   3.231
  137VAL    CG2 2174   3.438   4.803   3.107
  137VAL   HG21 2175   3.343   4.836   3.148
  137VAL   HG22 2176   3.506   4.888   3.102
  137VAL   HG23 2177   3.423   4.762   3.007
  137VAL      C 2178   3.276   4.600   3.278
  137VAL      O 2179   3.266   4.606   3.401
  138CYS      N 2180   3.170   4.614   3.196
  138CYS      H 2181   3.190   4.615   3.097
  138CYS     CA 2182   3.031   4.629   3.239
  138CYS     HA 2183   3.024   4.707   3.315
  138CYS     CB 2184   2.943   4.670   3.119
  138CYS    HB2 2185   2.972   4.618   3.027
  138CYS    HB3 2186   2.837   4.653   3.138
  138CYS     SG 2187   2.960   4.847   3.083
  138CYS     HG 2188   2.875   4.849   2.980
  138CYS      C 2189   2.977   4.499   3.300
  138CYS      O 2190   2.910   4.505   3.403
  139LEU      N 2191   3.009   4.382   3.242
  139LEU      H 2192   3.065   4.386   3.158
  139LEU     CA 2193   2.968   4.250   3.292
  139LEU     HA 2194   2.860   4.250   3.310
  139LEU     CB 2195   3.001   4.141   3.188
  139LEU    HB2 2196   3.104   4.164   3.160
  139LEU    HB3 2197   2.996   4.043   3.234
  139LEU     CG 2198   2.912   4.142   3.061
  139LEU     HG 2199   2.912   4.242   3.018
  139LEU    CD1 2200   2.969   4.042   2.960
  139LEU   HD11 2201   2.969   3.942   3.003
  139LEU   HD12 2202   2.906   4.042   2.870
  139LEU   HD13 2203   3.070   4.070   2.933
  139LEU    CD2 2204   2.764   4.113   3.089
  139LEU   HD21 2205   2.724   4.190   3.157
  139LEU   HD22 2206   2.708   4.116   2.996
  139LEU   HD23 2207   2.754   4.015   3.136
  139LEU      C 2208   3.037   4.212   3.422
  139LEU      O 2209   2.974   4.150   3.508
  140LYS      N 2210   3.164   4.251   3.440
  140LYS      H 2211   3.209   4.298   3.362
  140LYS     CA 2212   3.242   4.228   3.561
  140LYS     HA 2213   3.236   4.124   3.593
  140LYS     CB 2214   3.389   4.262   3.531
  140LYS    HB2 2215   3.414   4.217   3.435
  140LYS    HB3 2216   3.396   4.371   3.523
  140LYS     CG 2217   3.486   4.212   3.639
  140LYS    HG2 2218   3.438   4.222   3.736
  140LYS    HG3 2219   3.507   4.107   3.619
  140LYS     CD 2220   3.618   4.291   3.639
  140LYS    HD2 2221   3.591   4.396   3.633
  140LYS    HD3 2222   3.666   4.271   3.735
  140LYS     CE 2223   3.713   4.256   3.526
  140LYS    HE2 2224   3.736   4.149   3.529
  140LYS    HE3 2225   3.666   4.280   3.430
  140LYS     NZ 2226   3.838   4.332   3.540
  140LYS    HZ1 2227   3.882   4.310   3.628
  140LYS    HZ2 2228   3.901   4.309   3.464
  140LYS    HZ3 2229   3.818   4.431   3.536
  140LYS      C 2230   3.189   4.316   3.677
  140LYS      O 2231   3.187   4.270   3.792
  141SER      N 2232   3.142   4.438   3.647
  141SER      H 2233   3.151   4.468   3.551
  141SER     CA 2234   3.081   4.530   3.743
  141SER     HA 2235   3.141   4.535   3.834
  141SER     CB 2236   3.074   4.671   3.681
  141SER    HB2 2237   3.029   4.665   3.582
  141SER    HB3 2238   3.013   4.735   3.744
  141SER     OG 2239   3.204   4.723   3.671
  141SER     HG 2240   3.200   4.811   3.632
  141SER      C 2241   2.939   4.486   3.781
  141SER      O 2242   2.899   4.507   3.896
  142ILE      N 2243   2.865   4.421   3.689
  142ILE      H 2244   2.897   4.426   3.593
  142ILE     CA 2245   2.737   4.355   3.717
  142ILE     HA 2246   2.673   4.420   3.777
  142ILE     CB 2247   2.663   4.316   3.585
  142ILE     HB 2248   2.737   4.272   3.518
  142ILE    CG2 2249   2.547   4.215   3.607
  142ILE   HG21 2250   2.473   4.258   3.674
  142ILE   HG22 2251   2.500   4.192   3.511
  142ILE   HG23 2252   2.587   4.123   3.651
  142ILE    CG1 2253   2.607   4.442   3.515
  142ILE   HG12 2254   2.518   4.472   3.569
  142ILE   HG13 2255   2.684   4.519   3.524
  142ILE    CD1 2256   2.572   4.421   3.367
  142ILE   HD11 2257   2.496   4.343   3.358
  142ILE   HD12 2258   2.534   4.514   3.325
  142ILE   HD13 2259   2.662   4.391   3.312
  142ILE      C 2260   2.757   4.236   3.812
  142ILE      O 2261   2.682   4.226   3.908
  143ILE      N 2262   2.859   4.150   3.790
  143ILE      H 2263   2.906   4.157   3.701
  143ILE     CA 2264   2.896   4.039   3.880
  143ILE     HA 2265   2.812   3.973   3.899
  143ILE     CB 2266   3.015   3.957   3.821
  143ILE     HB 2267   3.088   4.028   3.782
  143ILE    CG2 2268   3.083   3.865   3.924
  143ILE   HG21 2269   3.011   3.794   3.963
  143ILE   HG22 2270   3.165   3.811   3.877
  143ILE   HG23 2271   3.123   3.925   4.006
  143ILE    CG1 2272   2.971   3.873   3.699
  143ILE   HG12 2273   2.911   3.790   3.737
  143ILE   HG13 2274   2.909   3.936   3.636
  143ILE    CD1 2275   3.089   3.818   3.616
  143ILE   HD11 2276   3.151   3.754   3.679
  143ILE   HD12 2277   3.050   3.760   3.533
  143ILE   HD13 2278   3.148   3.901   3.578
  143ILE      C 2279   2.922   4.088   4.024
  143ILE      O 2280   2.865   4.032   4.117
  144LEU      N 2281   3.004   4.194   4.042
  144LEU      H 2282   3.048   4.231   3.960
  144LEU     CA 2283   3.037   4.252   4.172
  144LEU     HA 2284   3.081   4.176   4.237
  144LEU     CB 2285   3.141   4.365   4.153
  144LEU    HB2 2286   3.227   4.311   4.114
  144LEU    HB3 2287   3.104   4.434   4.077
  144LEU     CG 2288   3.182   4.444   4.280
  144LEU     HG 2289   3.092   4.481   4.328
  144LEU    CD1 2290   3.260   4.356   4.379
  144LEU   HD11 2291   3.350   4.319   4.331
  144LEU   HD12 2292   3.287   4.415   4.466
  144LEU   HD13 2293   3.198   4.272   4.409
  144LEU    CD2 2294   3.261   4.570   4.244
  144LEU   HD21 2295   3.200   4.635   4.181
  144LEU   HD22 2296   3.289   4.623   4.335
  144LEU   HD23 2297   3.352   4.542   4.190
  144LEU      C 2298   2.915   4.303   4.249
  144LEU      O 2299   2.910   4.287   4.371
  145LEU      N 2300   2.818   4.366   4.180
  145LEU      H 2301   2.826   4.369   4.080
  145LEU     CA 2302   2.704   4.430   4.244
  145LEU     HA 2303   2.728   4.465   4.344
  145LEU     CB 2304   2.666   4.552   4.158
  145LEU    HB2 2305   2.659   4.512   4.056
  145LEU    HB3 2306   2.568   4.590   4.188
  145LEU     CG 2307   2.769   4.667   4.161
  145LEU     HG 2308   2.868   4.628   4.139
  145LEU    CD1 2309   2.732   4.773   4.056
  145LEU   HD11 2310   2.632   4.813   4.078
  145LEU   HD12 2311   2.804   4.854   4.058
  145LEU   HD13 2312   2.731   4.727   3.957
  145LEU    CD2 2313   2.783   4.733   4.299
  145LEU   HD21 2314   2.815   4.658   4.372
  145LEU   HD22 2315   2.856   4.813   4.295
  145LEU   HD23 2316   2.686   4.774   4.330
  145LEU      C 2317   2.582   4.336   4.256
  145LEU      O 2318   2.503   4.356   4.348
  146ASN      N 2319   2.567   4.236   4.168
  146ASN      H 2320   2.643   4.219   4.104
  146ASN     CA 2321   2.449   4.149   4.161
  146ASN     HA 2322   2.360   4.200   4.200
  146ASN     CB 2323   2.424   4.115   4.011
  146ASN    HB2 2324   2.424   4.210   3.957
  146ASN    HB3 2325   2.505   4.052   3.975
  146ASN     CG 2326   2.291   4.043   3.985
  146ASN    OD1 2327   2.184   4.101   4.004
  146ASN    ND2 2328   2.298   3.916   3.944
  146ASN   HD21 2329   2.213   3.865   3.925
  146ASN   HD22 2330   2.388   3.872   3.931
  146ASN      C 2331   2.468   4.017   4.236
  146ASN      O 2332   2.368   3.963   4.284
  147SER      N 2333   2.589   3.960   4.244
  147SER      H 2334   2.669   4.010   4.210
  147SER     CA 2335   2.609   3.822   4.293
  147SER     HA 2336   2.541   3.755   4.241
  147SER     CB 2337   2.754   3.776   4.267
  147SER    HB2 2338   2.823   3.855   4.296
  147SER    HB3 2339   2.774   3.687   4.327
  147SER     OG 2340   2.771   3.747   4.131
  147SER     HG 2341   2.861   3.718   4.115
  147SER      C 2342   2.574   3.801   4.441
  147SER      O 2343   2.536   3.690   4.478
  148GLY      N 2344   2.581   3.906   4.524
  148GLY      H 2345   2.605   3.994   4.481
  148GLY     CA 2346   2.557   3.904   4.668
  148GLY    HA2 2347   2.539   3.801   4.697
  148GLY    HA3 2348   2.647   3.940   4.717
  148GLY      C 2349   2.438   3.990   4.713
  148GLY      O 2350   2.408   3.990   4.832
  149VAL      N 2351   2.370   4.062   4.622
  149VAL      H 2352   2.403   4.060   4.526
  149VAL     CA 2353   2.258   4.152   4.655
  149VAL     HA 2354   2.277   4.219   4.739
  149VAL     CB 2355   2.218   4.238   4.531
  149VAL     HB 2356   2.311   4.277   4.489
  149VAL    CG1 2357   2.140   4.164   4.422
  149VAL   HG11 2358   2.047   4.125   4.464
  149VAL   HG12 2359   2.117   4.232   4.340
  149VAL   HG13 2360   2.199   4.081   4.384
  149VAL    CG2 2361   2.141   4.366   4.571
  149VAL   HG21 2362   2.203   4.427   4.637
  149VAL   HG22 2363   2.116   4.422   4.481
  149VAL   HG23 2364   2.049   4.338   4.623
  149VAL      C 2365   2.135   4.078   4.711
  149VAL      O 2366   2.063   4.133   4.795
  150TYR      N 2367   2.112   3.953   4.667
  150TYR      H 2368   2.181   3.915   4.604
  150TYR     CA 2369   1.997   3.870   4.704
  150TYR     HA 2370   1.907   3.931   4.714
  150TYR     CB 2371   1.974   3.766   4.592
  150TYR    HB2 2372   2.058   3.697   4.595
  150TYR    HB3 2373   1.882   3.713   4.618
  150TYR     CG 2374   1.961   3.824   4.451
  150TYR    CD1 2375   1.852   3.908   4.420
  150TYR    HD1 2376   1.777   3.930   4.495
  150TYR    CE1 2377   1.840   3.962   4.290
  150TYR    HE1 2378   1.755   4.026   4.266
  150TYR     CZ 2379   1.937   3.934   4.192
  150TYR     OH 2380   1.925   3.988   4.068
  150TYR     HH 2381   1.848   4.044   4.059
  150TYR    CE2 2382   2.046   3.850   4.224
  150TYR    HE2 2383   2.121   3.827   4.148
  150TYR    CD2 2384   2.058   3.795   4.353
  150TYR    HD2 2385   2.142   3.730   4.377
  150TYR      C 2386   2.019   3.794   4.836
  150TYR      O 2387   1.930   3.721   4.879
  151THR      N 2388   2.136   3.812   4.902
  151THR      H 2389   2.204   3.868   4.852
  151THR     CA 2390   2.179   3.742   5.023
  151THR     HA 2391   2.096   3.704   5.083
  151THR     CB 2392   2.275   3.625   4.990
  151THR     HB 2393   2.311   3.586   5.085
  151THR    CG2 2394   2.211   3.511   4.909
  151THR   HG21 2395   2.175   3.550   4.814
  151THR   HG22 2396   2.285   3.433   4.891
  151THR   HG23 2397   2.128   3.469   4.965
  151THR    OG1 2398   2.391   3.672   4.925
  151THR    HG1 2399   2.449   3.598   4.906
  151THR      C 2400   2.230   3.837   5.133
  151THR      O 2401   2.299   3.791   5.224
  152PHE      N 2402   2.193   3.966   5.130
  152PHE      H 2403   2.144   4.001   5.049
  152PHE     CA 2404   2.222   4.060   5.239
  152PHE     HA 2405   2.328   4.053   5.266
  152PHE     CB 2406   2.191   4.205   5.197
  152PHE    HB2 2407   2.099   4.203   5.140
  152PHE    HB3 2408   2.178   4.268   5.285
  152PHE     CG 2409   2.296   4.272   5.111
  152PHE    CD1 2410   2.432   4.270   5.147
  152PHE    HD1 2411   2.463   4.219   5.238
  152PHE    CE1 2412   2.527   4.334   5.066
  152PHE    HE1 2413   2.633   4.330   5.092
  152PHE     CZ 2414   2.487   4.404   4.951
  152PHE     HZ 2415   2.560   4.455   4.888
  152PHE    CE2 2416   2.351   4.408   4.916
  152PHE    HE2 2417   2.319   4.462   4.827
  152PHE    CD2 2418   2.255   4.342   4.995
  152PHE    HD2 2419   2.150   4.344   4.967
  152PHE      C 2420   2.137   4.026   5.362
  152PHE      O 2421   2.015   4.017   5.352
  153LEU      N 2422   2.207   4.009   5.476
  153LEU      H 2423   2.306   4.012   5.459
  153LEU     CA 2424   2.160   3.972   5.610
  153LEU     HA 2425   2.125   3.869   5.612
  153LEU     CB 2426   2.278   3.988   5.708
  153LEU    HB2 2427   2.348   3.912   5.673
  153LEU    HB3 2428   2.322   4.087   5.696
  153LEU     CG 2429   2.248   3.963   5.858
  153LEU     HG 2430   2.171   4.034   5.889
  153LEU    CD1 2431   2.199   3.820   5.885
  153LEU   HD11 2432   2.276   3.749   5.854
  153LEU   HD12 2433   2.179   3.808   5.992
  153LEU   HD13 2434   2.108   3.802   5.829
  153LEU    CD2 2435   2.371   3.996   5.944
  153LEU   HD21 2436   2.398   4.101   5.930
  153LEU   HD22 2437   2.348   3.978   6.049
  153LEU   HD23 2438   2.454   3.933   5.913
  153LEU      C 2439   2.031   4.044   5.654
  153LEU      O 2440   1.924   3.985   5.655
  154SER      N 2441   2.046   4.172   5.691
  154SER      H 2442   2.138   4.212   5.678
  154SER     CA 2443   1.941   4.257   5.746
  154SER     HA 2444   1.885   4.204   5.824
  154SER     CB 2445   2.008   4.381   5.808
  154SER    HB2 2446   2.085   4.418   5.740
  154SER    HB3 2447   1.933   4.459   5.823
  154SER     OG 2448   2.067   4.347   5.932
  154SER     HG 2449   2.108   4.424   5.970
  154SER      C 2450   1.841   4.301   5.638
  154SER      O 2451   1.870   4.297   5.518
  155SER      N 2452   1.724   4.347   5.683
  155SER      H 2453   1.703   4.324   5.779
  155SER     CA 2454   1.618   4.406   5.602
  155SER     HA 2455   1.659   4.446   5.509
  155SER     CB 2456   1.511   4.300   5.566
  155SER    HB2 2457   1.562   4.214   5.524
  155SER    HB3 2458   1.460   4.271   5.658
  155SER     OG 2459   1.417   4.350   5.473
  155SER     HG 2460   1.352   4.281   5.454
  155SER      C 2461   1.567   4.537   5.667
  155SER      O 2462   1.452   4.576   5.649
  156THR      N 2463   1.657   4.605   5.740
  156THR      H 2464   1.744   4.556   5.755
  156THR     CA 2465   1.641   4.737   5.799
  156THR     HA 2466   1.547   4.751   5.853
  156THR     CB 2467   1.759   4.762   5.896
  156THR     HB 2468   1.748   4.863   5.936
  156THR    CG2 2469   1.765   4.662   6.013
  156THR   HG21 2470   1.775   4.561   5.974
  156THR   HG22 2471   1.850   4.686   6.077
  156THR   HG23 2472   1.673   4.669   6.071
  156THR    OG1 2473   1.884   4.763   5.829
  156THR    HG1 2474   1.954   4.778   5.892
  156THR      C 2475   1.637   4.846   5.689
  156THR      O 2476   1.668   4.818   5.573
  157LEU      N 2477   1.602   4.970   5.727
  157LEU      H 2478   1.572   4.980   5.824
  157LEU     CA 2479   1.596   5.087   5.640
  157LEU     HA 2480   1.522   5.073   5.561
  157LEU     CB 2481   1.556   5.212   5.723
  157LEU    HB2 2482   1.501   5.168   5.806
  157LEU    HB3 2483   1.646   5.260   5.761
  157LEU     CG 2484   1.467   5.316   5.652
  157LEU     HG 2485   1.369   5.273   5.633
  157LEU    CD1 2486   1.453   5.442   5.739
  157LEU   HD11 2487   1.552   5.485   5.758
  157LEU   HD12 2488   1.391   5.515   5.688
  157LEU   HD13 2489   1.407   5.415   5.834
  157LEU    CD2 2490   1.515   5.357   5.511
  157LEU   HD21 2491   1.518   5.268   5.447
  157LEU   HD22 2492   1.447   5.430   5.469
  157LEU   HD23 2493   1.615   5.400   5.518
  157LEU      C 2494   1.730   5.111   5.567
  157LEU      O 2495   1.731   5.134   5.447
  158LYS      N 2496   1.843   5.096   5.640
  158LYS      H 2497   1.831   5.080   5.739
  158LYS     CA 2498   1.978   5.108   5.587
  158LYS     HA 2499   1.992   5.204   5.538
  158LYS     CB 2500   2.078   5.099   5.704
  158LYS    HB2 2501   2.035   5.152   5.789
  158LYS    HB3 2502   2.090   4.994   5.730
  158LYS     CG 2503   2.216   5.158   5.671
  158LYS    HG2 2504   2.253   5.109   5.581
  158LYS    HG3 2505   2.203   5.265   5.651
  158LYS     CD 2506   2.317   5.140   5.784
  158LYS    HD2 2507   2.268   5.165   5.878
  158LYS    HD3 2508   2.347   5.035   5.786
  158LYS     CE 2509   2.442   5.227   5.767
  158LYS    HE2 2510   2.482   5.211   5.667
  158LYS    HE3 2511   2.412   5.332   5.778
  158LYS     NZ 2512   2.545   5.195   5.867
  158LYS    HZ1 2513   2.572   5.098   5.857
  158LYS    HZ2 2514   2.625   5.254   5.853
  158LYS    HZ3 2515   2.508   5.210   5.960
  158LYS      C 2516   2.009   5.002   5.481
  158LYS      O 2517   2.063   5.037   5.376
  159SER      N 2518   1.969   4.875   5.502
  159SER      H 2519   1.927   4.854   5.591
  159SER     CA 2520   1.988   4.766   5.406
  159SER     HA 2521   2.091   4.764   5.370
  159SER     CB 2522   1.958   4.632   5.476
  159SER    HB2 2523   2.021   4.625   5.566
  159SER    HB3 2524   1.853   4.631   5.506
  159SER     OG 2525   1.984   4.522   5.391
  159SER     HG 2526   1.965   4.440   5.438
  159SER      C 2527   1.900   4.781   5.280
  159SER      O 2528   1.944   4.746   5.171
  160LEU      N 2529   1.779   4.838   5.294
  160LEU      H 2530   1.748   4.859   5.388
  160LEU     CA 2531   1.688   4.867   5.182
  160LEU     HA 2532   1.681   4.781   5.116
  160LEU     CB 2533   1.547   4.900   5.237
  160LEU    HB2 2534   1.566   4.975   5.313
  160LEU    HB3 2535   1.487   4.944   5.157
  160LEU     CG 2536   1.472   4.781   5.299
  160LEU     HG 2537   1.538   4.729   5.369
  160LEU    CD1 2538   1.346   4.830   5.373
  160LEU   HD11 2539   1.280   4.881   5.303
  160LEU   HD12 2540   1.294   4.744   5.416
  160LEU   HD13 2541   1.375   4.898   5.452
  160LEU    CD2 2542   1.434   4.674   5.195
  160LEU   HD21 2543   1.525   4.635   5.148
  160LEU   HD22 2544   1.381   4.592   5.244
  160LEU   HD23 2545   1.370   4.718   5.119
  160LEU      C 2546   1.738   4.985   5.097
  160LEU      O 2547   1.717   4.984   4.976
  161GLU      N 2548   1.808   5.083   5.157
  161GLU      H 2549   1.817   5.077   5.258
  161GLU     CA 2550   1.873   5.195   5.089
  161GLU     HA 2551   1.803   5.244   5.020
  161GLU     CB 2552   1.920   5.299   5.193
  161GLU    HB2 2553   1.966   5.244   5.275
  161GLU    HB3 2554   1.995   5.362   5.145
  161GLU     CG 2555   1.806   5.387   5.249
  161GLU    HG2 2556   1.773   5.451   5.167
  161GLU    HG3 2557   1.725   5.321   5.279
  161GLU     CD 2558   1.848   5.474   5.368
  161GLU    OE1 2559   1.951   5.443   5.432
  161GLU    OE2 2560   1.774   5.571   5.395
  161GLU      C 2561   1.997   5.148   5.010
  161GLU      O 2562   2.021   5.197   4.900
  162GLU      N 2563   2.072   5.050   5.063
  162GLU      H 2564   2.044   5.017   5.155
  162GLU     CA 2565   2.190   4.989   5.001
  162GLU     HA 2566   2.259   5.066   4.967
  162GLU     CB 2567   2.262   4.900   5.105
  162GLU    HB2 2568   2.187   4.830   5.144
  162GLU    HB3 2569   2.339   4.844   5.051
  162GLU     CG 2570   2.326   4.978   5.221
  162GLU    HG2 2571   2.256   5.058   5.247
  162GLU    HG3 2572   2.338   4.911   5.306
  162GLU     CD 2573   2.461   5.039   5.186
  162GLU    OE1 2574   2.561   4.965   5.194
  162GLU    OE2 2575   2.462   5.160   5.154
  162GLU      C 2576   2.149   4.903   4.880
  162GLU      O 2577   2.214   4.912   4.776
  163LYS      N 2578   2.040   4.826   4.890
  163LYS      H 2579   1.995   4.825   4.981
  163LYS     CA 2580   1.982   4.744   4.783
  163LYS     HA 2581   2.059   4.680   4.739
  163LYS     CB 2582   1.871   4.655   4.841
  163LYS    HB2 2583   1.811   4.717   4.908
  163LYS    HB3 2584   1.809   4.621   4.758
  163LYS     CG 2585   1.924   4.534   4.918
  163LYS    HG2 2586   1.972   4.467   4.847
  163LYS    HG3 2587   1.998   4.569   4.990
  163LYS     CD 2588   1.813   4.459   4.992
  163LYS    HD2 2589   1.763   4.529   5.059
  163LYS    HD3 2590   1.742   4.421   4.919
  163LYS     CE 2591   1.868   4.342   5.074
  163LYS    HE2 2592   1.916   4.271   5.006
  163LYS    HE3 2593   1.942   4.380   5.144
  163LYS     NZ 2594   1.761   4.272   5.149
  163LYS    HZ1 2595   1.693   4.236   5.084
  163LYS    HZ2 2596   1.801   4.196   5.202
  163LYS    HZ3 2597   1.717   4.337   5.212
  163LYS      C 2598   1.923   4.830   4.671
  163LYS      O 2599   1.941   4.797   4.554
  164ASP      N 2600   1.855   4.941   4.706
  164ASP      H 2601   1.836   4.953   4.804
  164ASP     CA 2602   1.801   5.040   4.612
  164ASP     HA 2603   1.737   4.991   4.538
  164ASP     CB 2604   1.716   5.143   4.691
  164ASP    HB2 2605   1.635   5.086   4.736
  164ASP    HB3 2606   1.778   5.187   4.769
  164ASP     CG 2607   1.658   5.254   4.603
  164ASP    OD1 2608   1.564   5.222   4.527
  164ASP    OD2 2609   1.709   5.367   4.611
  164ASP      C 2610   1.912   5.107   4.530
  164ASP      O 2611   1.899   5.118   4.408
  165HIP      N 2612   2.023   5.146   4.596
  165HIP      H 2613   2.020   5.138   4.696
  165HIP     CA 2614   2.142   5.203   4.534
  165HIP     HA 2615   2.115   5.289   4.472
  165HIP     CB 2616   2.239   5.250   4.644
  165HIP    HB2 2617   2.195   5.327   4.707
  165HIP    HB3 2618   2.265   5.164   4.705
  165HIP     CG 2619   2.369   5.307   4.591
  165HIP    ND1 2620   2.374   5.427   4.521
  165HIP    HD1 2621   2.297   5.488   4.500
  165HIP    CE1 2622   2.502   5.445   4.486
  165HIP    HE1 2623   2.526   5.535   4.429
  165HIP    NE2 2624   2.579   5.346   4.529
  165HIP    HE2 2625   2.679   5.335   4.517
  165HIP    CD2 2626   2.498   5.257   4.597
  165HIP    HD2 2627   2.540   5.167   4.641
  165HIP      C 2628   2.212   5.104   4.439
  165HIP      O 2629   2.248   5.143   4.329
  166ILE      N 2630   2.228   4.977   4.480
  166ILE      H 2631   2.206   4.957   4.576
  166ILE     CA 2632   2.288   4.870   4.398
  166ILE     HA 2633   2.383   4.899   4.356
  166ILE     CB 2634   2.307   4.742   4.485
  166ILE     HB 2635   2.218   4.732   4.548
  166ILE    CG2 2636   2.327   4.613   4.403
  166ILE   HG21 2637   2.415   4.623   4.340
  166ILE   HG22 2638   2.339   4.528   4.471
  166ILE   HG23 2639   2.239   4.596   4.340
  166ILE    CG1 2640   2.427   4.762   4.580
  166ILE   HG12 2641   2.517   4.750   4.520
  166ILE   HG13 2642   2.421   4.865   4.616
  166ILE    CD1 2643   2.430   4.666   4.699
  166ILE   HD11 2644   2.435   4.563   4.662
  166ILE   HD12 2645   2.518   4.687   4.760
  166ILE   HD13 2646   2.340   4.678   4.758
  166ILE      C 2647   2.206   4.844   4.271
  166ILE      O 2648   2.265   4.835   4.163
  167HIE      N 2649   2.073   4.837   4.282
  167HIE      H 2650   2.034   4.836   4.375
  167HIE     CA 2651   1.981   4.819   4.169
  167HIE     HA 2652   2.015   4.737   4.106
  167HIE     CB 2653   1.840   4.787   4.221
  167HIE    HB2 2654   1.814   4.854   4.303
  167HIE    HB3 2655   1.766   4.797   4.141
  167HIE     CG 2656   1.828   4.646   4.274
  167HIE    ND1 2657   1.757   4.615   4.389
  167HIE    CE1 2658   1.769   4.483   4.408
  167HIE    HE1 2659   1.720   4.444   4.497
  167HIE    NE2 2660   1.840   4.423   4.314
  167HIE    HE2 2661   1.865   4.326   4.301
  167HIE    CD2 2662   1.877   4.526   4.228
  167HIE    HD2 2663   1.936   4.505   4.139
  167HIE      C 2664   1.980   4.940   4.075
  167HIE      O 2665   1.977   4.919   3.954
  168ARG      N 2666   1.991   5.064   4.127
  168ARG      H 2667   1.985   5.072   4.227
  168ARG     CA 2668   2.005   5.186   4.047
  168ARG     HA 2669   1.924   5.193   3.974
  168ARG     CB 2670   1.998   5.310   4.139
  168ARG    HB2 2671   2.056   5.287   4.229
  168ARG    HB3 2672   2.044   5.393   4.086
  168ARG     CG 2673   1.855   5.348   4.180
  168ARG    HG2 2674   1.804   5.385   4.091
  168ARG    HG3 2675   1.805   5.257   4.215
  168ARG     CD 2676   1.851   5.454   4.291
  168ARG    HD2 2677   1.829   5.407   4.386
  168ARG    HD3 2678   1.949   5.503   4.297
  168ARG     NE 2679   1.750   5.557   4.263
  168ARG     HE 2680   1.785   5.646   4.232
  168ARG     CZ 2681   1.617   5.541   4.277
  168ARG    NH1 2682   1.563   5.426   4.321
  168ARG   HH11 2683   1.624   5.349   4.344
  168ARG   HH12 2684   1.463   5.418   4.330
  168ARG    NH2 2685   1.535   5.642   4.246
  168ARG   HH21 2686   1.574   5.729   4.212
  168ARG   HH22 2687   1.435   5.631   4.256
  168ARG      C 2688   2.135   5.189   3.966
  168ARG      O 2689   2.132   5.230   3.850
  169VAL      N 2690   2.248   5.144   4.024
  169VAL      H 2691   2.245   5.122   4.122
  169VAL     CA 2692   2.377   5.133   3.955
  169VAL     HA 2693   2.397   5.222   3.894
  169VAL     CB 2694   2.492   5.117   4.058
  169VAL     HB 2695   2.467   5.032   4.122
  169VAL    CG1 2696   2.630   5.094   3.993
  169VAL   HG11 2697   2.655   5.179   3.929
  169VAL   HG12 2698   2.706   5.083   4.071
  169VAL   HG13 2699   2.627   5.003   3.933
  169VAL    CG2 2700   2.505   5.240   4.151
  169VAL   HG21 2701   2.412   5.254   4.206
  169VAL   HG22 2702   2.587   5.224   4.221
  169VAL   HG23 2703   2.526   5.329   4.091
  169VAL      C 2704   2.375   5.017   3.853
  169VAL      O 2705   2.436   5.030   3.747
  170LEU      N 2706   2.304   4.906   3.881
  170LEU      H 2707   2.263   4.899   3.972
  170LEU     CA 2708   2.288   4.793   3.788
  170LEU     HA 2709   2.384   4.764   3.748
  170LEU     CB 2710   2.225   4.672   3.861
  170LEU    HB2 2711   2.148   4.716   3.925
  170LEU    HB3 2712   2.179   4.606   3.788
  170LEU     CG 2713   2.324   4.592   3.948
  170LEU     HG 2714   2.385   4.662   4.006
  170LEU    CD1 2715   2.250   4.498   4.044
  170LEU   HD11 2716   2.189   4.428   3.986
  170LEU   HD12 2717   2.321   4.442   4.104
  170LEU   HD13 2718   2.185   4.556   4.109
  170LEU    CD2 2719   2.423   4.511   3.862
  170LEU   HD21 2720   2.480   4.580   3.799
  170LEU   HD22 2721   2.491   4.456   3.927
  170LEU   HD23 2722   2.368   4.442   3.799
  170LEU      C 2723   2.200   4.830   3.667
  170LEU      O 2724   2.233   4.789   3.555
  171ASP      N 2725   2.095   4.913   3.686
  171ASP      H 2726   2.069   4.931   3.781
  171ASP     CA 2727   2.016   4.973   3.578
  171ASP     HA 2728   1.982   4.896   3.510
  171ASP     CB 2729   1.892   5.047   3.635
  171ASP    HB2 2730   1.930   5.121   3.705
  171ASP    HB3 2731   1.843   5.098   3.551
  171ASP     CG 2732   1.790   4.957   3.706
  171ASP    OD1 2733   1.771   4.843   3.659
  171ASP    OD2 2734   1.730   5.007   3.804
  171ASP      C 2735   2.099   5.074   3.497
  171ASP      O 2736   2.080   5.082   3.376
  172LYS      N 2737   2.194   5.144   3.560
  172LYS      H 2738   2.201   5.131   3.660
  172LYS     CA 2739   2.285   5.239   3.496
  172LYS     HA 2740   2.229   5.311   3.437
  172LYS     CB 2741   2.363   5.316   3.606
  172LYS    HB2 2742   2.298   5.325   3.692
  172LYS    HB3 2743   2.450   5.255   3.632
  172LYS     CG 2744   2.410   5.455   3.562
  172LYS    HG2 2745   2.489   5.487   3.629
  172LYS    HG3 2746   2.450   5.447   3.461
  172LYS     CD 2747   2.295   5.557   3.564
  172LYS    HD2 2748   2.211   5.514   3.510
  172LYS    HD3 2749   2.267   5.573   3.668
  172LYS     CE 2750   2.334   5.691   3.502
  172LYS    HE2 2751   2.255   5.763   3.522
  172LYS    HE3 2752   2.427   5.725   3.547
  172LYS     NZ 2753   2.352   5.678   3.356
  172LYS    HZ1 2754   2.266   5.646   3.314
  172LYS    HZ2 2755   2.377   5.768   3.317
  172LYS    HZ3 2756   2.425   5.611   3.337
  172LYS      C 2757   2.383   5.169   3.401
  172LYS      O 2758   2.405   5.218   3.290
  173ILE      N 2759   2.437   5.052   3.441
  173ILE      H 2760   2.418   5.024   3.536
  173ILE     CA 2761   2.527   4.969   3.361
  173ILE     HA 2762   2.599   5.032   3.308
  173ILE     CB 2763   2.603   4.868   3.452
  173ILE     HB 2764   2.530   4.808   3.504
  173ILE    CG2 2765   2.697   4.776   3.370
  173ILE   HG21 2766   2.770   4.837   3.317
  173ILE   HG22 2767   2.748   4.707   3.437
  173ILE   HG23 2768   2.638   4.719   3.298
  173ILE    CG1 2769   2.689   4.939   3.559
  173ILE   HG12 2770   2.781   4.972   3.511
  173ILE   HG13 2771   2.633   5.026   3.593
  173ILE    CD1 2772   2.723   4.850   3.680
  173ILE   HD11 2773   2.779   4.763   3.646
  173ILE   HD12 2774   2.783   4.906   3.751
  173ILE   HD13 2775   2.631   4.817   3.728
  173ILE      C 2776   2.449   4.896   3.249
  173ILE      O 2777   2.508   4.868   3.144
  174THR      N 2778   2.318   4.870   3.266
  174THR      H 2779   2.279   4.889   3.357
  174THR     CA 2780   2.231   4.812   3.163
  174THR     HA 2781   2.280   4.725   3.121
  174THR     CB 2782   2.096   4.768   3.227
  174THR     HB 2783   2.054   4.855   3.277
  174THR    CG2 2784   1.995   4.712   3.126
  174THR   HG21 2785   2.037   4.625   3.076
  174THR   HG22 2786   1.903   4.683   3.178
  174THR   HG23 2787   1.971   4.788   3.052
  174THR    OG1 2788   2.122   4.663   3.318
  174THR    HG1 2789   2.040   4.635   3.358
  174THR      C 2790   2.206   4.914   3.051
  174THR      O 2791   2.212   4.877   2.934
  175ASP      N 2792   2.185   5.043   3.085
  175ASP      H 2793   2.177   5.063   3.184
  175ASP     CA 2794   2.173   5.154   2.990
  175ASP     HA 2795   2.097   5.130   2.916
  175ASP     CB 2796   2.133   5.286   3.061
  175ASP    HB2 2797   2.217   5.310   3.127
  175ASP    HB3 2798   2.125   5.362   2.984
  175ASP     CG 2799   2.004   5.281   3.143
  175ASP    OD1 2800   1.913   5.205   3.104
  175ASP    OD2 2801   2.000   5.355   3.244
  175ASP      C 2802   2.304   5.180   2.914
  175ASP      O 2803   2.300   5.223   2.799
  176THR      N 2804   2.419   5.153   2.978
  176THR      H 2805   2.411   5.120   3.073
  176THR     CA 2806   2.553   5.171   2.922
  176THR     HA 2807   2.557   5.267   2.871
  176THR     CB 2808   2.655   5.171   3.037
  176THR     HB 2809   2.644   5.076   3.090
  176THR    CG2 2810   2.800   5.187   2.991
  176THR   HG21 2811   2.811   5.281   2.938
  176THR   HG22 2812   2.866   5.186   3.078
  176THR   HG23 2813   2.827   5.104   2.925
  176THR    OG1 2814   2.629   5.282   3.121
  176THR    HG1 2815   2.692   5.283   3.193
  176THR      C 2816   2.585   5.059   2.821
  176THR      O 2817   2.647   5.087   2.719
  177LEU      N 2818   2.538   4.935   2.845
  177LEU      H 2819   2.496   4.919   2.935
  177LEU     CA 2820   2.549   4.822   2.752
  177LEU     HA 2821   2.651   4.811   2.717
  177LEU     CB 2822   2.507   4.691   2.824
  177LEU    HB2 2823   2.423   4.720   2.887
  177LEU    HB3 2824   2.474   4.618   2.750
  177LEU     CG 2825   2.618   4.629   2.911
  177LEU     HG 2826   2.668   4.708   2.967
  177LEU    CD1 2827   2.560   4.527   3.009
  177LEU   HD11 2828   2.510   4.447   2.954
  177LEU   HD12 2829   2.640   4.484   3.070
  177LEU   HD13 2830   2.487   4.576   3.074
  177LEU    CD2 2831   2.728   4.563   2.826
  177LEU   HD21 2832   2.774   4.638   2.761
  177LEU   HD22 2833   2.804   4.520   2.891
  177LEU   HD23 2834   2.685   4.484   2.765
  177LEU      C 2835   2.461   4.843   2.628
  177LEU      O 2836   2.509   4.823   2.517
  178ILE      N 2837   2.336   4.888   2.647
  178ILE      H 2838   2.302   4.889   2.742
  178ILE     CA 2839   2.242   4.924   2.540
  178ILE     HA 2840   2.234   4.852   2.458
  178ILE     CB 2841   2.101   4.947   2.602
  178ILE     HB 2842   2.117   5.003   2.694
  178ILE    CG2 2843   2.001   5.023   2.512
  178ILE   HG21 2844   1.985   4.967   2.420
  178ILE   HG22 2845   1.906   5.034   2.565
  178ILE   HG23 2846   2.041   5.122   2.488
  178ILE    CG1 2847   2.038   4.816   2.654
  178ILE   HG12 2848   2.111   4.770   2.720
  178ILE   HG13 2849   1.950   4.844   2.711
  178ILE    CD1 2850   1.998   4.715   2.544
  178ILE   HD11 2851   2.087   4.686   2.487
  178ILE   HD12 2852   1.955   4.626   2.591
  178ILE   HD13 2853   1.925   4.760   2.478
  178ILE      C 2854   2.291   5.044   2.457
  178ILE      O 2855   2.272   5.045   2.335
  179HIE      N 2856   2.359   5.142   2.520
  179HIE      H 2857   2.364   5.134   2.621
  179HIE     CA 2858   2.421   5.258   2.456
  179HIE     HA 2859   2.348   5.310   2.393
  179HIE     CB 2860   2.472   5.355   2.564
  179HIE    HB2 2861   2.389   5.402   2.618
  179HIE    HB3 2862   2.531   5.296   2.634
  179HIE     CG 2863   2.560   5.467   2.515
  179HIE    ND1 2864   2.511   5.582   2.458
  179HIE    CE1 2865   2.616   5.658   2.427
  179HIE    HE1 2866   2.593   5.755   2.382
  179HIE    NE2 2867   2.733   5.601   2.456
  179HIE    HE2 2868   2.827   5.634   2.443
  179HIE    CD2 2869   2.697   5.478   2.511
  179HIE    HD2 2870   2.775   5.409   2.544
  179HIE      C 2871   2.537   5.217   2.363
  179HIE      O 2872   2.544   5.268   2.251
  180LEU      N 2873   2.625   5.127   2.408
  180LEU      H 2874   2.612   5.094   2.503
  180LEU     CA 2875   2.739   5.074   2.332
  180LEU     HA 2876   2.802   5.156   2.298
  180LEU     CB 2877   2.823   4.980   2.421
  180LEU    HB2 2878   2.748   4.919   2.472
  180LEU    HB3 2879   2.884   4.916   2.358
  180LEU     CG 2880   2.912   5.049   2.526
  180LEU     HG 2881   2.857   5.132   2.570
  180LEU    CD1 2882   2.952   4.950   2.636
  180LEU   HD11 2883   3.007   4.867   2.592
  180LEU   HD12 2884   3.015   5.000   2.710
  180LEU   HD13 2885   2.862   4.912   2.685
  180LEU    CD2 2886   3.036   5.113   2.462
  180LEU   HD21 2887   3.006   5.187   2.388
  180LEU   HD22 2888   3.096   5.161   2.539
  180LEU   HD23 2889   3.095   5.035   2.413
  180LEU      C 2890   2.693   4.996   2.207
  180LEU      O 2891   2.755   5.009   2.102
  181MET      N 2892   2.583   4.921   2.220
  181MET      H 2893   2.539   4.921   2.310
  181MET     CA 2894   2.523   4.841   2.113
  181MET     HA 2895   2.598   4.783   2.060
  181MET     CB 2896   2.423   4.744   2.178
  181MET    HB2 2897   2.360   4.802   2.245
  181MET    HB3 2898   2.362   4.702   2.098
  181MET     CG 2899   2.490   4.631   2.256
  181MET    HG2 2900   2.543   4.567   2.185
  181MET    HG3 2901   2.561   4.674   2.326
  181MET     SD 2902   2.370   4.530   2.347
  181MET     CE 2903   2.481   4.458   2.470
  181MET    HE1 2904   2.527   4.538   2.529
  181MET    HE2 2905   2.424   4.393   2.536
  181MET    HE3 2906   2.558   4.400   2.420
  181MET      C 2907   2.447   4.928   2.012
  181MET      O 2908   2.452   4.899   1.892
  182ALA      N 2909   2.382   5.037   2.058
  182ALA      H 2910   2.379   5.048   2.158
  182ALA     CA 2911   2.316   5.136   1.974
  182ALA     HA 2912   2.249   5.087   1.903
  182ALA     CB 2913   2.233   5.229   2.063
  182ALA    HB1 2914   2.298   5.280   2.134
  182ALA    HB2 2915   2.182   5.303   2.002
  182ALA    HB3 2916   2.158   5.170   2.117
  182ALA      C 2917   2.417   5.220   1.894
  182ALA      O 2918   2.391   5.252   1.778
  183LYS      N 2919   2.534   5.250   1.953
  183LYS      H 2920   2.543   5.224   2.050
  183LYS     CA 2921   2.648   5.316   1.889
  183LYS     HA 2922   2.614   5.405   1.836
  183LYS     CB 2923   2.751   5.359   1.996
  183LYS    HB2 2924   2.740   5.292   2.081
  183LYS    HB3 2925   2.850   5.346   1.953
  183LYS     CG 2926   2.733   5.504   2.042
  183LYS    HG2 2927   2.726   5.567   1.954
  183LYS    HG3 2928   2.640   5.510   2.099
  183LYS     CD 2929   2.850   5.552   2.130
  183LYS    HD2 2930   2.843   5.502   2.227
  183LYS    HD3 2931   2.943   5.523   2.081
  183LYS     CE 2932   2.847   5.704   2.151
  183LYS    HE2 2933   2.857   5.752   2.054
  183LYS    HE3 2934   2.752   5.731   2.196
  183LYS     NZ 2935   2.957   5.748   2.239
  183LYS    HZ1 2936   3.046   5.723   2.197
  183LYS    HZ2 2937   2.953   5.848   2.250
  183LYS    HZ3 2938   2.949   5.703   2.329
  183LYS      C 2939   2.719   5.226   1.786
  183LYS      O 2940   2.764   5.277   1.684
  184ALA      N 2941   2.726   5.095   1.813
  184ALA      H 2942   2.689   5.064   1.901
  184ALA     CA 2943   2.785   4.994   1.723
  184ALA     HA 2944   2.884   5.027   1.692
  184ALA     CB 2945   2.799   4.862   1.800
  184ALA    HB1 2946   2.700   4.827   1.832
  184ALA    HB2 2947   2.845   4.787   1.736
  184ALA    HB3 2948   2.861   4.877   1.888
  184ALA      C 2949   2.700   4.970   1.597
  184ALA      O 2950   2.753   4.919   1.498
  185GLY      N 2951   2.572   5.010   1.599
  185GLY      H 2952   2.534   5.038   1.689
  185GLY     CA 2953   2.484   5.013   1.483
  185GLY    HA2 2954   2.439   5.113   1.478
  185GLY    HA3 2955   2.544   4.996   1.394
  185GLY      C 2956   2.372   4.909   1.488
  185GLY      O 2957   2.299   4.897   1.389
  186LEU      N 2958   2.358   4.834   1.599
  186LEU      H 2959   2.423   4.850   1.674
  186LEU     CA 2960   2.256   4.730   1.616
  186LEU     HA 2961   2.259   4.662   1.531
  186LEU     CB 2962   2.281   4.650   1.746
  186LEU    HB2 2963   2.274   4.726   1.824
  186LEU    HB3 2964   2.199   4.579   1.758
  186LEU     CG 2965   2.416   4.576   1.757
  186LEU     HG 2966   2.496   4.649   1.771
  186LEU    CD1 2967   2.415   4.480   1.878
  186LEU   HD11 2968   2.335   4.407   1.865
  186LEU   HD12 2969   2.510   4.428   1.884
  186LEU   HD13 2970   2.397   4.536   1.969
  186LEU    CD2 2971   2.454   4.499   1.630
  186LEU   HD21 2972   2.462   4.568   1.547
  186LEU   HD22 2973   2.550   4.449   1.645
  186LEU   HD23 2974   2.378   4.424   1.609
  186LEU      C 2975   2.116   4.793   1.623
  186LEU      O 2976   2.098   4.901   1.680
  187THR      N 2977   2.016   4.722   1.568
  187THR      H 2978   2.042   4.642   1.513
  187THR     CA 2979   1.873   4.755   1.580
  187THR     HA 2980   1.849   4.859   1.560
  187THR     CB 2981   1.792   4.665   1.482
  187THR     HB 2982   1.688   4.697   1.489
  187THR    CG2 2983   1.839   4.674   1.336
  187THR   HG21 2984   1.943   4.642   1.330
  187THR   HG22 2985   1.777   4.609   1.274
  187THR   HG23 2986   1.830   4.777   1.301
  187THR    OG1 2987   1.790   4.530   1.523
  187THR    HG1 2988   1.739   4.478   1.460
  187THR      C 2989   1.826   4.732   1.725
  187THR      O 2990   1.893   4.661   1.800
  188LEU      N 2991   1.711   4.788   1.765
  188LEU      H 2992   1.665   4.851   1.701
  188LEU     CA 2993   1.652   4.769   1.898
  188LEU     HA 2994   1.721   4.803   1.975
  188LEU     CB 2995   1.521   4.851   1.911
  188LEU    HB2 2996   1.463   4.822   1.823
  188LEU    HB3 2997   1.468   4.820   2.001
  188LEU     CG 2998   1.540   5.004   1.913
  188LEU     HG 2999   1.605   5.033   1.830
  188LEU    CD1 3000   1.404   5.074   1.898
  188LEU   HD11 3001   1.339   5.045   1.981
  188LEU   HD12 3002   1.418   5.182   1.900
  188LEU   HD13 3003   1.358   5.045   1.804
  188LEU    CD2 3004   1.611   5.053   2.040
  188LEU   HD21 3005   1.710   5.007   2.046
  188LEU   HD22 3006   1.622   5.161   2.036
  188LEU   HD23 3007   1.553   5.025   2.127
  188LEU      C 3008   1.624   4.622   1.934
  188LEU      O 3009   1.637   4.584   2.050
  189GLN      N 3010   1.592   4.538   1.833
  189GLN      H 3011   1.576   4.580   1.742
  189GLN     CA 3012   1.575   4.394   1.847
  189GLN     HA 3013   1.512   4.372   1.933
  189GLN     CB 3014   1.507   4.338   1.720
  189GLN    HB2 3015   1.419   4.398   1.701
  189GLN    HB3 3016   1.578   4.349   1.638
  189GLN     CG 3017   1.466   4.190   1.734
  189GLN    HG2 3018   1.555   4.131   1.760
  189GLN    HG3 3019   1.393   4.182   1.814
  189GLN     CD 3020   1.406   4.132   1.606
  189GLN    OE1 3021   1.453   4.160   1.496
  189GLN    NE2 3022   1.301   4.051   1.620
  189GLN   HE21 3023   1.257   4.011   1.538
  189GLN   HE22 3024   1.265   4.031   1.712
  189GLN      C 3025   1.709   4.323   1.872
  189GLN      O 3026   1.717   4.239   1.961
  190GLN      N 3027   1.815   4.360   1.797
  190GLN      H 3028   1.798   4.429   1.725
  190GLN     CA 3029   1.950   4.306   1.812
  190GLN     HA 3030   1.948   4.197   1.814
  190GLN     CB 3031   2.035   4.351   1.691
  190GLN    HB2 3032   2.018   4.458   1.678
  190GLN    HB3 3033   2.139   4.333   1.716
  190GLN     CG 3034   2.000   4.278   1.560
  190GLN    HG2 3035   2.027   4.173   1.571
  190GLN    HG3 3036   1.893   4.286   1.543
  190GLN     CD 3037   2.074   4.335   1.439
  190GLN    OE1 3038   2.118   4.450   1.439
  190GLN    NE2 3039   2.087   4.255   1.333
  190GLN   HE21 3040   2.135   4.288   1.251
  190GLN   HE22 3041   2.050   4.161   1.336
  190GLN      C 3042   2.020   4.352   1.941
  190GLN      O 3043   2.104   4.279   1.993
  191GLN      N 3044   1.982   4.469   1.995
  191GLN      H 3045   1.915   4.523   1.942
  191GLN     CA 3046   2.031   4.525   2.122
  191GLN     HA 3047   2.140   4.523   2.123
  191GLN     CB 3048   1.984   4.671   2.138
  191GLN    HB2 3049   1.879   4.673   2.109
  191GLN    HB3 3050   1.994   4.696   2.243
  191GLN     CG 3051   2.062   4.773   2.053
  191GLN    HG2 3052   2.164   4.780   2.093
  191GLN    HG3 3053   2.066   4.737   1.950
  191GLN     CD 3054   1.999   4.912   2.055
  191GLN    OE1 3055   1.955   4.959   2.159
  191GLN    NE2 3056   1.992   4.978   1.939
  191GLN   HE21 3057   1.951   5.070   1.937
  191GLN   HE22 3058   2.029   4.936   1.855
  191GLN      C 3059   1.981   4.442   2.241
  191GLN      O 3060   2.063   4.402   2.324
  192HIE      N 3061   1.849   4.414   2.250
  192HIE      H 3062   1.786   4.455   2.182
  192HIE     CA 3063   1.792   4.336   2.360
  192HIE     HA 3064   1.841   4.365   2.453
  192HIE     CB 3065   1.640   4.361   2.374
  192HIE    HB2 3066   1.617   4.304   2.464
  192HIE    HB3 3067   1.619   4.467   2.392
  192HIE     CG 3068   1.543   4.314   2.268
  192HIE    ND1 3069   1.538   4.185   2.218
  192HIE    CE1 3070   1.434   4.178   2.134
  192HIE    HE1 3071   1.419   4.081   2.086
  192HIE    NE2 3072   1.368   4.292   2.124
  192HIE    HE2 3073   1.286   4.316   2.071
  192HIE    CD2 3074   1.437   4.379   2.208
  192HIE    HD2 3075   1.404   4.483   2.219
  192HIE      C 3076   1.823   4.186   2.349
  192HIE      O 3077   1.829   4.118   2.452
  193GLN      N 3078   1.847   4.134   2.227
  193GLN      H 3079   1.833   4.195   2.148
  193GLN     CA 3080   1.890   3.996   2.203
  193GLN     HA 3081   1.825   3.927   2.256
  193GLN     CB 3082   1.883   3.964   2.052
  193GLN    HB2 3083   1.915   4.053   1.998
  193GLN    HB3 3084   1.952   3.882   2.032
  193GLN     CG 3085   1.742   3.923   2.005
  193GLN    HG2 3086   1.716   3.830   2.056
  193GLN    HG3 3087   1.673   4.002   2.036
  193GLN     CD 3088   1.727   3.903   1.854
  193GLN    OE1 3089   1.618   3.870   1.807
  193GLN    NE2 3090   1.834   3.921   1.775
  193GLN   HE21 3091   1.826   3.907   1.675
  193GLN   HE22 3092   1.922   3.947   1.816
  193GLN      C 3093   2.034   3.975   2.251
  193GLN      O 3094   2.060   3.876   2.319
  194ARG      N 3095   2.125   4.069   2.220
  194ARG      H 3096   2.096   4.146   2.161
  194ARG     CA 3097   2.265   4.063   2.262
  194ARG     HA 3098   2.305   3.964   2.244
  194ARG     CB 3099   2.348   4.166   2.184
  194ARG    HB2 3100   2.335   4.146   2.077
  194ARG    HB3 3101   2.310   4.265   2.207
  194ARG     CG 3102   2.498   4.159   2.219
  194ARG    HG2 3103   2.509   4.191   2.323
  194ARG    HG3 3104   2.529   4.055   2.209
  194ARG     CD 3105   2.586   4.246   2.130
  194ARG    HD2 3106   2.575   4.216   2.025
  194ARG    HD3 3107   2.557   4.351   2.140
  194ARG     NE 3108   2.727   4.232   2.168
  194ARG     HE 3109   2.762   4.302   2.231
  194ARG     CZ 3110   2.809   4.135   2.126
  194ARG    NH1 3111   2.767   4.039   2.042
  194ARG   HH11 3112   2.672   4.039   2.010
  194ARG   HH12 3113   2.831   3.967   2.012
  194ARG    NH2 3114   2.936   4.134   2.168
  194ARG   HH21 3115   2.969   4.206   2.231
  194ARG   HH22 3116   2.999   4.061   2.137
  194ARG      C 3117   2.280   4.087   2.414
  194ARG      O 3118   2.360   4.017   2.476
  195LEU      N 3119   2.202   4.179   2.474
  195LEU      H 3120   2.148   4.240   2.414
  195LEU     CA 3121   2.199   4.202   2.618
  195LEU     HA 3122   2.299   4.225   2.655
  195LEU     CB 3123   2.105   4.321   2.651
  195LEU    HB2 3124   2.154   4.404   2.600
  195LEU    HB3 3125   2.007   4.305   2.607
  195LEU     CG 3126   2.091   4.355   2.801
  195LEU     HG 3127   2.056   4.265   2.853
  195LEU    CD1 3128   2.223   4.403   2.864
  195LEU   HD11 3129   2.257   4.492   2.813
  195LEU   HD12 3130   2.207   4.425   2.970
  195LEU   HD13 3131   2.298   4.324   2.855
  195LEU    CD2 3132   1.979   4.458   2.826
  195LEU   HD21 3133   1.885   4.418   2.790
  195LEU   HD22 3134   1.972   4.479   2.932
  195LEU   HD23 3135   2.003   4.550   2.772
  195LEU      C 3136   2.156   4.075   2.694
  195LEU      O 3137   2.223   4.038   2.791
  196ALA      N 3138   2.052   4.006   2.646
  196ALA      H 3139   2.001   4.047   2.569
  196ALA     CA 3140   2.004   3.879   2.701
  196ALA     HA 3141   1.982   3.892   2.807
  196ALA     CB 3142   1.874   3.840   2.629
  196ALA    HB1 3143   1.894   3.825   2.523
  196ALA    HB2 3144   1.835   3.747   2.672
  196ALA    HB3 3145   1.800   3.919   2.642
  196ALA      C 3146   2.107   3.766   2.689
  196ALA      O 3147   2.124   3.690   2.784
  197GLN      N 3148   2.181   3.758   2.576
  197GLN      H 3149   2.158   3.822   2.502
  197GLN     CA 3150   2.288   3.661   2.553
  197GLN     HA 3151   2.251   3.559   2.570
  197GLN     CB 3152   2.339   3.672   2.408
  197GLN    HB2 3153   2.354   3.778   2.388
  197GLN    HB3 3154   2.435   3.620   2.404
  197GLN     CG 3155   2.245   3.612   2.303
  197GLN    HG2 3156   2.253   3.503   2.306
  197GLN    HG3 3157   2.142   3.641   2.325
  197GLN     CD 3158   2.279   3.659   2.161
  197GLN    OE1 3159   2.395   3.681   2.128
  197GLN    NE2 3160   2.177   3.675   2.076
  197GLN   HE21 3161   2.195   3.706   1.981
  197GLN   HE22 3162   2.083   3.657   2.107
  197GLN      C 3163   2.407   3.682   2.649
  197GLN      O 3164   2.459   3.584   2.703
  198LEU      N 3165   2.448   3.807   2.673
  198LEU      H 3166   2.398   3.882   2.626
  198LEU     CA 3167   2.560   3.843   2.761
  198LEU     HA 3168   2.647   3.782   2.737
  198LEU     CB 3169   2.596   3.992   2.742
  198LEU    HB2 3170   2.500   4.043   2.752
  198LEU    HB3 3171   2.662   4.022   2.822
  198LEU     CG 3172   2.659   4.029   2.606
  198LEU     HG 3173   2.597   3.989   2.525
  198LEU    CD1 3174   2.668   4.181   2.592
  198LEU   HD11 3175   2.729   4.222   2.673
  198LEU   HD12 3176   2.712   4.207   2.496
  198LEU   HD13 3177   2.568   4.224   2.598
  198LEU    CD2 3178   2.797   3.966   2.585
  198LEU   HD21 3179   2.789   3.858   2.589
  198LEU   HD22 3180   2.836   3.996   2.488
  198LEU   HD23 3181   2.865   4.000   2.664
  198LEU      C 3182   2.527   3.820   2.909
  198LEU      O 3183   2.613   3.771   2.983
  199LEU      N 3184   2.403   3.851   2.953
  199LEU      H 3185   2.340   3.892   2.886
  199LEU     CA 3186   2.357   3.833   3.090
  199LEU     HA 3187   2.432   3.869   3.160
  199LEU     CB 3188   2.226   3.912   3.112
  199LEU    HB2 3189   2.164   3.883   3.027
  199LEU    HB3 3190   2.178   3.879   3.204
  199LEU     CG 3191   2.241   4.066   3.114
  199LEU     HG 3192   2.297   4.097   3.025
  199LEU    CD1 3193   2.103   4.133   3.115
  199LEU   HD11 3194   2.048   4.101   3.203
  199LEU   HD12 3195   2.115   4.241   3.116
  199LEU   HD13 3196   2.048   4.103   3.025
  199LEU    CD2 3197   2.326   4.116   3.232
  199LEU   HD21 3198   2.426   4.073   3.226
  199LEU   HD22 3199   2.333   4.225   3.228
  199LEU   HD23 3200   2.279   4.087   3.326
  199LEU      C 3201   2.332   3.685   3.124
  199LEU      O 3202   2.348   3.648   3.240
  200LEU      N 3203   2.298   3.599   3.026
  200LEU      H 3204   2.282   3.638   2.934
  200LEU     CA 3205   2.281   3.455   3.044
  200LEU     HA 3206   2.222   3.436   3.134
  200LEU     CB 3207   2.206   3.395   2.923
  200LEU    HB2 3208   2.248   3.447   2.837
  200LEU    HB3 3209   2.229   3.288   2.915
  200LEU     CG 3210   2.053   3.414   2.925
  200LEU     HG 3211   2.030   3.518   2.948
  200LEU    CD1 3212   1.992   3.377   2.788
  200LEU   HD11 3213   2.015   3.273   2.765
  200LEU   HD12 3214   1.884   3.391   2.791
  200LEU   HD13 3215   2.035   3.441   2.711
  200LEU    CD2 3216   1.984   3.332   3.036
  200LEU   HD21 3217   2.023   3.363   3.133
  200LEU   HD22 3218   1.877   3.349   3.033
  200LEU   HD23 3219   2.005   3.226   3.021
  200LEU      C 3220   2.414   3.379   3.062
  200LEU      O 3221   2.412   3.269   3.117
  201ILE      N 3222   2.529   3.436   3.021
  201ILE      H 3223   2.524   3.521   2.967
  201ILE     CA 3224   2.661   3.377   3.045
  201ILE     HA 3225   2.656   3.269   3.034
  201ILE     CB 3226   2.766   3.434   2.946
  201ILE     HB 3227   2.766   3.543   2.956
  201ILE    CG2 3228   2.908   3.380   2.975
  201ILE   HG21 3229   2.909   3.272   2.965
  201ILE   HG22 3230   2.979   3.423   2.904
  201ILE   HG23 3231   2.938   3.408   3.076
  201ILE    CG1 3232   2.729   3.401   2.801
  201ILE   HG12 3233   2.755   3.296   2.784
  201ILE   HG13 3234   2.621   3.413   2.792
  201ILE    CD1 3235   2.799   3.487   2.696
  201ILE   HD11 3236   2.907   3.475   2.705
  201ILE   HD12 3237   2.768   3.457   2.597
  201ILE   HD13 3238   2.774   3.592   2.713
  201ILE      C 3239   2.704   3.399   3.191
  201ILE      O 3240   2.781   3.318   3.243
  202LEU      N 3241   2.651   3.502   3.260
  202LEU      H 3242   2.592   3.566   3.209
  202LEU     CA 3243   2.676   3.528   3.402
  202LEU     HA 3244   2.784   3.527   3.421
  202LEU     CB 3245   2.620   3.666   3.443
  202LEU    HB2 3246   2.513   3.652   3.436
  202LEU    HB3 3247   2.648   3.686   3.547
  202LEU     CG 3248   2.663   3.785   3.354
  202LEU     HG 3249   2.624   3.770   3.254
  202LEU    CD1 3250   2.610   3.916   3.412
  202LEU   HD11 3251   2.650   3.931   3.513
  202LEU   HD12 3252   2.641   3.999   3.349
  202LEU   HD13 3253   2.501   3.913   3.417
  202LEU    CD2 3254   2.815   3.793   3.336
  202LEU   HD21 3255   2.851   3.702   3.288
  202LEU   HD22 3256   2.840   3.879   3.272
  202LEU   HD23 3257   2.863   3.805   3.433
  202LEU      C 3258   2.616   3.419   3.494
  202LEU      O 3259   2.666   3.399   3.604
  203SER      N 3260   2.513   3.347   3.446
  203SER      H 3261   2.473   3.377   3.359
  203SER     CA 3262   2.454   3.230   3.512
  203SER     HA 3263   2.433   3.251   3.617
  203SER     CB 3264   2.322   3.194   3.441
  203SER    HB2 3265   2.257   3.282   3.444
  203SER    HB3 3266   2.345   3.170   3.337
  203SER     OG 3267   2.256   3.084   3.502
  203SER     HG 3268   2.175   3.066   3.455
  203SER      C 3269   2.550   3.109   3.507
  203SER      O 3270   2.556   3.033   3.604
  204HIE      N 3271   2.626   3.092   3.397
  204HIE      H 3272   2.611   3.155   3.319
  204HIE     CA 3273   2.725   2.986   3.384
  204HIE     HA 3274   2.689   2.895   3.431
  204HIE     CB 3275   2.750   2.958   3.235
  204HIE    HB2 3276   2.658   2.936   3.180
  204HIE    HB3 3277   2.798   3.045   3.191
  204HIE     CG 3278   2.843   2.841   3.211
  204HIE    ND1 3279   2.810   2.709   3.245
  204HIE    CE1 3280   2.918   2.638   3.214
  204HIE    HE1 3281   2.912   2.531   3.234
  204HIE    NE2 3282   3.017   2.713   3.163
  204HIE    HE2 3283   3.108   2.683   3.132
  204HIE    CD2 3284   2.971   2.843   3.160
  204HIE    HD2 3285   3.035   2.922   3.121
  204HIE      C 3286   2.857   3.023   3.454
  204HIE      O 3287   2.924   2.933   3.504
  205ILE      N 3288   2.893   3.152   3.463
  205ILE      H 3289   2.844   3.218   3.406
  205ILE     CA 3290   3.008   3.201   3.542
  205ILE     HA 3291   3.096   3.138   3.528
  205ILE     CB 3292   3.042   3.348   3.504
  205ILE     HB 3293   2.949   3.404   3.503
  205ILE    CG2 3294   3.142   3.415   3.602
  205ILE   HG21 3295   3.235   3.359   3.603
  205ILE   HG22 3296   3.161   3.517   3.569
  205ILE   HG23 3297   3.099   3.416   3.702
  205ILE    CG1 3298   3.098   3.354   3.360
  205ILE   HG12 3299   3.200   3.314   3.364
  205ILE   HG13 3300   3.036   3.288   3.299
  205ILE    CD1 3301   3.101   3.494   3.299
  205ILE   HD11 3302   3.164   3.559   3.360
  205ILE   HD12 3303   3.142   3.489   3.198
  205ILE   HD13 3304   3.000   3.534   3.295
  205ILE      C 3305   2.982   3.182   3.693
  205ILE      O 3306   3.075   3.145   3.765
  206ARG      N 3307   2.857   3.200   3.738
  206ARG      H 3308   2.791   3.243   3.675
  206ARG     CA 3309   2.812   3.168   3.874
  206ARG     HA 3310   2.876   3.217   3.948
  206ARG     CB 3311   2.667   3.218   3.893
  206ARG    HB2 3312   2.671   3.326   3.879
  206ARG    HB3 3313   2.608   3.173   3.814
  206ARG     CG 3314   2.603   3.186   4.030
  206ARG    HG2 3315   2.499   3.219   4.025
  206ARG    HG3 3316   2.607   3.078   4.043
  206ARG     CD 3317   2.673   3.255   4.149
  206ARG    HD2 3318   2.717   3.179   4.214
  206ARG    HD3 3319   2.751   3.322   4.113
  206ARG     NE 3320   2.576   3.333   4.227
  206ARG     HE 3321   2.551   3.296   4.318
  206ARG     CZ 3322   2.521   3.449   4.187
  206ARG    NH1 3323   2.560   3.509   4.074
  206ARG   HH11 3324   2.631   3.466   4.016
  206ARG   HH12 3325   2.517   3.596   4.046
  206ARG    NH2 3326   2.426   3.505   4.262
  206ARG   HH21 3327   2.396   3.460   4.347
  206ARG   HH22 3328   2.384   3.592   4.233
  206ARG      C 3329   2.822   3.018   3.902
  206ARG      O 3330   2.871   2.981   4.009
  207HIE      N 3331   2.781   2.932   3.806
  207HIE      H 3332   2.736   2.971   3.725
  207HIE     CA 3333   2.791   2.787   3.817
  207HIE     HA 3334   2.745   2.753   3.910
  207HIE     CB 3335   2.718   2.719   3.699
  207HIE    HB2 3336   2.614   2.749   3.703
  207HIE    HB3 3337   2.760   2.746   3.602
  207HIE     CG 3338   2.720   2.568   3.707
  207HIE    ND1 3339   2.788   2.489   3.616
  207HIE    CE1 3340   2.774   2.362   3.657
  207HIE    HE1 3341   2.824   2.287   3.595
  207HIE    NE2 3342   2.702   2.350   3.767
  207HIE    HE2 3343   2.675   2.269   3.820
  207HIE    CD2 3344   2.667   2.482   3.799
  207HIE    HD2 3345   2.605   2.502   3.887
  207HIE      C 3346   2.937   2.739   3.825
  207HIE      O 3347   2.969   2.661   3.914
  208MET      N 3348   3.026   2.791   3.738
  208MET      H 3349   2.990   2.853   3.667
  208MET     CA 3350   3.170   2.762   3.739
  208MET     HA 3351   3.186   2.655   3.725
  208MET     CB 3352   3.240   2.837   3.624
  208MET    HB2 3353   3.200   2.939   3.623
  208MET    HB3 3354   3.346   2.839   3.647
  208MET     CG 3355   3.218   2.773   3.487
  208MET    HG2 3356   3.239   2.666   3.496
  208MET    HG3 3357   3.114   2.788   3.459
  208MET     SD 3358   3.324   2.843   3.358
  208MET     CE 3359   3.271   3.015   3.352
  208MET    HE1 3360   3.287   3.062   3.449
  208MET    HE2 3361   3.329   3.068   3.276
  208MET    HE3 3362   3.165   3.020   3.326
  208MET      C 3363   3.237   2.801   3.871
  208MET      O 3364   3.321   2.726   3.920
  209SER      N 3365   3.197   2.915   3.928
  209SER      H 3366   3.135   2.974   3.874
  209SER     CA 3367   3.242   2.963   4.058
  209SER     HA 3368   3.351   2.962   4.064
  209SER     CB 3369   3.193   3.108   4.078
  209SER    HB2 3370   3.237   3.170   4.001
  209SER    HB3 3371   3.085   3.110   4.070
  209SER     OG 3372   3.231   3.157   4.205
  209SER     HG 3373   3.200   3.247   4.215
  209SER      C 3374   3.195   2.872   4.172
  209SER      O 3375   3.276   2.841   4.258
  210ASN      N 3376   3.069   2.823   4.171
  210ASN      H 3377   3.007   2.856   4.099
  210ASN     CA 3378   3.017   2.728   4.271
  210ASN     HA 3379   3.033   2.769   4.371
  210ASN     CB 3380   2.866   2.702   4.251
  210ASN    HB2 3381   2.849   2.663   4.151
  210ASN    HB3 3382   2.840   2.626   4.325
  210ASN     CG 3383   2.775   2.824   4.272
  210ASN    OD1 3384   2.679   2.842   4.197
  210ASN    ND2 3385   2.799   2.904   4.375
  210ASN   HD21 3386   2.741   2.985   4.391
  210ASN   HD22 3387   2.876   2.884   4.437
  210ASN      C 3388   3.091   2.593   4.268
  210ASN      O 3389   3.122   2.539   4.374
  211LYS      N 3390   3.124   2.542   4.148
  211LYS      H 3391   3.093   2.592   4.066
  211LYS     CA 3392   3.200   2.419   4.129
  211LYS     HA 3393   3.164   2.341   4.197
  211LYS     CB 3394   3.181   2.370   3.984
  211LYS    HB2 3395   3.218   2.450   3.920
  211LYS    HB3 3396   3.245   2.282   3.973
  211LYS     CG 3397   3.037   2.333   3.943
  211LYS    HG2 3398   2.983   2.427   3.932
  211LYS    HG3 3399   3.044   2.284   3.846
  211LYS     CD 3400   2.961   2.242   4.040
  211LYS    HD2 3401   2.955   2.295   4.135
  211LYS    HD3 3402   2.861   2.227   4.000
  211LYS     CE 3403   3.028   2.106   4.062
  211LYS    HE2 3404   3.034   2.054   3.966
  211LYS    HE3 3405   3.129   2.122   4.100
  211LYS     NZ 3406   2.952   2.024   4.158
  211LYS    HZ1 3407   2.859   2.009   4.122
  211LYS    HZ2 3408   2.998   1.935   4.170
  211LYS    HZ3 3409   2.947   2.072   4.246
  211LYS      C 3410   3.350   2.436   4.158
  211LYS      O 3411   3.418   2.338   4.188
  212GLY      N 3412   3.401   2.560   4.159
  212GLY      H 3413   3.339   2.636   4.135
  212GLY     CA 3414   3.540   2.593   4.191
  212GLY    HA2 3415   3.603   2.507   4.167
  212GLY    HA3 3416   3.571   2.679   4.132
  212GLY      C 3417   3.555   2.626   4.340
  212GLY      O 3418   3.663   2.606   4.395
  213MET      N 3419   3.445   2.665   4.408
  213MET      H 3420   3.364   2.686   4.352
  213MET     CA 3421   3.435   2.679   4.553
  213MET     HA 3422   3.518   2.739   4.590
  213MET     CB 3423   3.302   2.748   4.592
  213MET    HB2 3424   3.223   2.694   4.541
  213MET    HB3 3425   3.291   2.735   4.700
  213MET     CG 3426   3.293   2.897   4.557
  213MET    HG2 3427   3.366   2.915   4.478
  213MET    HG3 3428   3.192   2.913   4.517
  213MET     SD 3429   3.321   3.013   4.692
  213MET     CE 3430   3.502   3.012   4.697
  213MET    HE1 3431   3.541   3.046   4.601
  213MET    HE2 3432   3.537   3.079   4.775
  213MET    HE3 3433   3.537   2.911   4.717
  213MET      C 3434   3.437   2.541   4.619
  213MET      O 3435   3.509   2.524   4.716
  214GLU      N 3436   3.365   2.442   4.563
  214GLU      H 3437   3.310   2.467   4.482
  214GLU     CA 3438   3.359   2.303   4.610
  214GLU     HA 3439   3.326   2.300   4.714
  214GLU     CB 3440   3.259   2.224   4.523
  214GLU    HB2 3441   3.280   2.249   4.419
  214GLU    HB3 3442   3.280   2.118   4.540
  214GLU     CG 3443   3.112   2.253   4.555
  214GLU    HG2 3444   3.091   2.215   4.654
  214GLU    HG3 3445   3.095   2.361   4.553
  214GLU     CD 3446   3.019   2.185   4.453
  214GLU    OE1 3447   3.037   2.064   4.430
  214GLU    OE2 3448   2.932   2.256   4.398
  214GLU      C 3449   3.496   2.234   4.601
  214GLU      O 3450   3.534   2.164   4.695
  215HIE      N 3451   3.570   2.257   4.491
  215HIE      H 3452   3.529   2.316   4.421
  215HIE     CA 3453   3.703   2.202   4.467
  215HIE     HA 3454   3.704   2.094   4.482
  215HIE     CB 3455   3.740   2.231   4.321
  215HIE    HB2 3456   3.663   2.195   4.253
  215HIE    HB3 3457   3.753   2.339   4.308
  215HIE     CG 3458   3.869   2.167   4.276
  215HIE    ND1 3459   3.970   2.238   4.209
  215HIE    CE1 3460   4.064   2.148   4.184
  215HIE    HE1 3461   4.151   2.184   4.131
  215HIE    NE2 3462   4.033   2.027   4.231
  215HIE    HE2 3463   4.089   1.943   4.226
  215HIE    CD2 3464   3.909   2.036   4.290
  215HIE    HD2 3465   3.863   1.947   4.335
  215HIE      C 3466   3.809   2.262   4.560
  215HIE      O 3467   3.901   2.192   4.603
  216LEU      N 3468   3.795   2.391   4.594
  216LEU      H 3469   3.717   2.440   4.552
  216LEU     CA 3470   3.883   2.465   4.685
  216LEU     HA 3471   3.988   2.443   4.665
  216LEU     CB 3472   3.859   2.616   4.658
  216LEU    HB2 3473   3.866   2.625   4.550
  216LEU    HB3 3474   3.758   2.640   4.690
  216LEU     CG 3475   3.958   2.714   4.724
  216LEU     HG 3476   3.963   2.691   4.831
  216LEU    CD1 3477   4.099   2.702   4.663
  216LEU   HD11 3478   4.095   2.724   4.556
  216LEU   HD12 3479   4.166   2.772   4.712
  216LEU   HD13 3480   4.137   2.600   4.677
  216LEU    CD2 3481   3.907   2.858   4.711
  216LEU   HD21 3482   3.810   2.866   4.760
  216LEU   HD22 3483   3.978   2.926   4.757
  216LEU   HD23 3484   3.896   2.883   4.605
  216LEU      C 3485   3.852   2.431   4.832
  216LEU      O 3486   3.945   2.423   4.912
  217TYR      N 3487   3.724   2.406   4.866
  217TYR      H 3488   3.656   2.414   4.792
  217TYR     CA 3489   3.677   2.369   5.000
  217TYR     HA 3490   3.722   2.433   5.075
  217TYR     CB 3491   3.523   2.386   5.006
  217TYR    HB2 3492   3.499   2.474   4.945
  217TYR    HB3 3493   3.481   2.297   4.959
  217TYR     CG 3494   3.465   2.404   5.145
  217TYR    CD1 3495   3.451   2.294   5.232
  217TYR    HD1 3496   3.479   2.194   5.199
  217TYR    CE1 3497   3.400   2.313   5.362
  217TYR    HE1 3498   3.391   2.228   5.430
  217TYR     CZ 3499   3.360   2.442   5.404
  217TYR     OH 3500   3.311   2.460   5.530
  217TYR     HH 3501   3.308   2.379   5.582
  217TYR    CE2 3502   3.371   2.551   5.316
  217TYR    HE2 3503   3.339   2.650   5.348
  217TYR    CD2 3504   3.424   2.532   5.187
  217TYR    HD2 3505   3.433   2.617   5.119
  217TYR      C 3506   3.713   2.223   5.034
  217TYR      O 3507   3.747   2.195   5.148
  218SER      N 3508   3.709   2.133   4.934
  218SER      H 3509   3.670   2.167   4.847
  218SER     CA 3510   3.749   1.992   4.941
  218SER     HA 3511   3.689   1.939   5.015
  218SER     CB 3512   3.727   1.927   4.803
  218SER    HB2 3513   3.620   1.930   4.781
  218SER    HB3 3514   3.780   1.986   4.729
  218SER     OG 3515   3.772   1.793   4.797
  218SER     HG 3516   3.756   1.757   4.710
  218SER      C 3517   3.894   1.975   4.990
  218SER      O 3518   3.920   1.893   5.078
  219MET      N 3519   3.985   2.056   4.934
  219MET      H 3520   3.951   2.119   4.864
  219MET     CA 3521   4.126   2.063   4.970
  219MET     HA 3522   4.167   1.963   4.986
  219MET     CB 3523   4.202   2.128   4.853
  219MET    HB2 3524   4.150   2.221   4.828
  219MET    HB3 3525   4.302   2.152   4.888
  219MET     CG 3526   4.210   2.038   4.729
  219MET    HG2 3527   4.267   1.949   4.757
  219MET    HG3 3528   4.108   2.009   4.702
  219MET     SD 3529   4.288   2.118   4.587
  219MET     CE 3530   4.297   1.977   4.473
  219MET    HE1 3531   4.196   1.940   4.453
  219MET    HE2 3532   4.343   2.009   4.379
  219MET    HE3 3533   4.356   1.897   4.517
  219MET      C 3534   4.142   2.150   5.095
  219MET      O 3535   4.161   2.105   5.208
  219MET    OXT 3536   4.128   2.272   5.088
  220VAL      N 3537   4.268   3.229   5.860
  220VAL     H1 3538   4.240   3.170   5.783
  220VAL     H2 3539   4.256   3.179   5.947
  220VAL     H3 3540   4.358   3.271   5.838
  220VAL     CA 3541   4.174   3.341   5.867
  220VAL     HA 3542   4.116   3.347   5.959
  220VAL     CB 3543   4.250   3.476   5.848
  220VAL     HB 3544   4.330   3.479   5.922
  220VAL    CG1 3545   4.310   3.497   5.708
  220VAL   HG11 3546   4.230   3.494   5.633
  220VAL   HG12 3547   4.361   3.593   5.703
  220VAL   HG13 3548   4.381   3.417   5.687
  220VAL    CG2 3549   4.164   3.599   5.885
  220VAL   HG21 3550   4.135   3.592   5.990
  220VAL   HG22 3551   4.222   3.690   5.870
  220VAL   HG23 3552   4.075   3.602   5.823
  220VAL      C 3553   4.058   3.321   5.767
  220VAL      O 3554   4.084   3.287   5.652
  221PRO      N 3555   3.930   3.341   5.807
  221PRO     CD 3556   3.884   3.379   5.941
  221PRO    HD2 3557   3.939   3.467   5.972
  221PRO    HD3 3558   3.907   3.296   6.009
  221PRO     CG 3559   3.734   3.404   5.929
  221PRO    HG2 3560   3.715   3.511   5.918
  221PRO    HG3 3561   3.682   3.367   6.017
  221PRO     CB 3562   3.692   3.327   5.805
  221PRO    HB2 3563   3.610   3.380   5.758
  221PRO    HB3 3564   3.663   3.224   5.824
  221PRO     CA 3565   3.816   3.331   5.715
  221PRO     HA 3566   3.824   3.239   5.657
  221PRO      C 3567   3.814   3.451   5.620
  221PRO      O 3568   3.854   3.562   5.657
  222LEU      N 3569   3.773   3.427   5.495
  222LEU      H 3570   3.738   3.334   5.476
  222LEU     CA 3571   3.786   3.519   5.382
  222LEU     HA 3572   3.889   3.552   5.372
  222LEU     CB 3573   3.744   3.446   5.253
  222LEU    HB2 3574   3.799   3.352   5.257
  222LEU    HB3 3575   3.637   3.427   5.258
  222LEU     CG 3576   3.777   3.519   5.121
  222LEU     HG 3577   3.716   3.609   5.117
  222LEU    CD1 3578   3.926   3.557   5.109
  222LEU   HD11 3579   3.987   3.467   5.113
  222LEU   HD12 3580   3.942   3.608   5.014
  222LEU   HD13 3581   3.953   3.623   5.191
  222LEU    CD2 3582   3.737   3.433   5.002
  222LEU   HD21 3583   3.629   3.413   5.006
  222LEU   HD22 3584   3.761   3.485   4.909
  222LEU   HD23 3585   3.791   3.338   5.005
  222LEU      C 3586   3.711   3.652   5.402
  222LEU      O 3587   3.758   3.753   5.352
  223TYR      N 3588   3.601   3.654   5.480
  223TYR      H 3589   3.561   3.565   5.505
  223TYR     CA 3590   3.531   3.776   5.523
  223TYR     HA 3591   3.498   3.832   5.436
  223TYR     CB 3592   3.408   3.740   5.609
  223TYR    HB2 3593   3.347   3.669   5.554
  223TYR    HB3 3594   3.448   3.692   5.699
  223TYR     CG 3595   3.322   3.859   5.650
  223TYR    CD1 3596   3.355   3.936   5.764
  223TYR    HD1 3597   3.439   3.906   5.827
  223TYR    CE1 3598   3.280   4.051   5.796
  223TYR    HE1 3599   3.307   4.110   5.884
  223TYR     CZ 3600   3.171   4.089   5.716
  223TYR     OH 3601   3.101   4.202   5.746
  223TYR     HH 3602   3.134   4.247   5.824
  223TYR    CE2 3603   3.135   4.011   5.604
  223TYR    HE2 3604   3.050   4.039   5.543
  223TYR    CD2 3605   3.211   3.897   5.572
  223TYR    HD2 3606   3.183   3.836   5.485
  223TYR      C 3607   3.625   3.872   5.598
  223TYR      O 3608   3.633   3.989   5.561
  224ASP      N 3609   3.697   3.823   5.701
  224ASP      H 3610   3.681   3.726   5.726
  224ASP     CA 3611   3.791   3.901   5.782
  224ASP     HA 3612   3.746   3.996   5.810
  224ASP     CB 3613   3.828   3.824   5.911
  224ASP    HB2 3614   3.860   3.725   5.880
  224ASP    HB3 3615   3.912   3.875   5.960
  224ASP     CG 3616   3.712   3.811   6.010
  224ASP    OD1 3617   3.643   3.913   6.032
  224ASP    OD2 3618   3.696   3.700   6.066
  224ASP      C 3619   3.920   3.938   5.707
  224ASP      O 3620   3.979   4.042   5.737
  225LEU      N 3621   3.961   3.858   5.607
  225LEU      H 3622   3.908   3.773   5.593
  225LEU     CA 3623   4.076   3.883   5.519
  225LEU     HA 3624   4.164   3.911   5.577
  225LEU     CB 3625   4.106   3.752   5.442
  225LEU    HB2 3626   4.081   3.674   5.514
  225LEU    HB3 3627   4.038   3.747   5.357
  225LEU     CG 3628   4.252   3.732   5.393
  225LEU     HG 3629   4.320   3.743   5.478
  225LEU    CD1 3630   4.268   3.591   5.334
  225LEU   HD11 3631   4.200   3.579   5.249
  225LEU   HD12 3632   4.371   3.578   5.300
  225LEU   HD13 3633   4.245   3.516   5.409
  225LEU    CD2 3634   4.298   3.835   5.290
  225LEU   HD21 3635   4.293   3.935   5.334
  225LEU   HD22 3636   4.401   3.814   5.261
  225LEU   HD23 3637   4.234   3.831   5.203
  225LEU      C 3638   4.042   3.998   5.421
  225LEU      O 3639   4.121   4.090   5.404
  226LEU      N 3640   3.921   3.995   5.361
  226LEU      H 3641   3.863   3.915   5.381
  226LEU     CA 3642   3.868   4.098   5.272
  226LEU     HA 3643   3.940   4.121   5.193
  226LEU     CB 3644   3.737   4.048   5.207
  226LEU    HB2 3645   3.681   4.007   5.291
  226LEU    HB3 3646   3.683   4.133   5.166
  226LEU     CG 3647   3.753   3.940   5.098
  226LEU     HG 3648   3.820   3.862   5.135
  226LEU    CD1 3649   3.617   3.879   5.065
  226LEU   HD11 3650   3.550   3.957   5.028
  226LEU   HD12 3651   3.629   3.803   4.988
  226LEU   HD13 3652   3.574   3.834   5.154
  226LEU    CD2 3653   3.821   3.994   4.972
  226LEU   HD21 3654   3.920   4.032   4.996
  226LEU   HD22 3655   3.830   3.914   4.898
  226LEU   HD23 3656   3.760   4.075   4.930
  226LEU      C 3657   3.836   4.228   5.348
  226LEU      O 3658   3.867   4.336   5.296
  227LEU      N 3659   3.780   4.218   5.469
  227LEU      H 3660   3.750   4.125   5.495
  227LEU     CA 3661   3.751   4.328   5.562
  227LEU     HA 3662   3.688   4.403   5.513
  227LEU     CB 3663   3.675   4.273   5.685
  227LEU    HB2 3664   3.580   4.242   5.642
  227LEU    HB3 3665   3.729   4.186   5.722
  227LEU     CG 3666   3.649   4.370   5.802
  227LEU     HG 3667   3.745   4.405   5.839
  227LEU    CD1 3668   3.563   4.491   5.761
  227LEU   HD11 3669   3.467   4.456   5.724
  227LEU   HD12 3670   3.547   4.556   5.847
  227LEU   HD13 3671   3.614   4.546   5.682
  227LEU    CD2 3672   3.584   4.296   5.920
  227LEU   HD21 3673   3.650   4.217   5.954
  227LEU   HD22 3674   3.566   4.366   6.001
  227LEU   HD23 3675   3.489   4.253   5.888
  227LEU      C 3676   3.878   4.402   5.602
  227LEU      O 3677   3.879   4.524   5.597
  228GLU      N 3678   3.986   4.329   5.637
  228GLU      H 3679   3.970   4.230   5.650
  228GLU     CA 3680   4.118   4.383   5.670
  228GLU     HA 3681   4.113   4.452   5.754
  228GLU     CB 3682   4.210   4.264   5.709
  228GLU    HB2 3683   4.171   4.227   5.805
  228GLU    HB3 3684   4.195   4.188   5.632
  228GLU     CG 3685   4.360   4.295   5.723
  228GLU    HG2 3686   4.395   4.333   5.627
  228GLU    HG3 3687   4.370   4.374   5.799
  228GLU     CD 3688   4.445   4.175   5.764
  228GLU    OE1 3689   4.389   4.063   5.775
  228GLU    OE2 3690   4.567   4.196   5.782
  228GLU      C 3691   4.178   4.470   5.558
  228GLU      O 3692   4.237   4.575   5.587
  229MET      N 3693   4.160   4.429   5.432
  229MET      H 3694   4.108   4.344   5.418
  229MET     CA 3695   4.213   4.498   5.314
  229MET     HA 3696   4.310   4.541   5.334
  229MET     CB 3697   4.227   4.394   5.200
  229MET    HB2 3698   4.134   4.338   5.195
  229MET    HB3 3699   4.241   4.449   5.107
  229MET     CG 3700   4.345   4.297   5.221
  229MET    HG2 3701   4.430   4.358   5.253
  229MET    HG3 3702   4.316   4.230   5.301
  229MET     SD 3703   4.392   4.200   5.075
  229MET     CE 3704   4.254   4.084   5.057
  229MET    HE1 3705   4.162   4.140   5.041
  229MET    HE2 3706   4.272   4.020   4.971
  229MET    HE3 3707   4.245   4.023   5.147
  229MET      C 3708   4.121   4.613   5.266
  229MET      O 3709   4.172   4.711   5.213
  230LEU      N 3710   3.988   4.603   5.285
  230LEU      H 3711   3.954   4.518   5.327
  230LEU     CA 3712   3.891   4.708   5.252
  230LEU     HA 3713   3.916   4.753   5.156
  230LEU     CB 3714   3.749   4.648   5.242
  230LEU    HB2 3715   3.747   4.568   5.316
  230LEU    HB3 3716   3.676   4.724   5.268
  230LEU     CG 3717   3.714   4.589   5.104
  230LEU     HG 3718   3.802   4.537   5.064
  230LEU    CD1 3719   3.597   4.491   5.115
  230LEU   HD11 3720   3.510   4.544   5.155
  230LEU   HD12 3721   3.574   4.451   5.017
  230LEU   HD13 3722   3.625   4.410   5.183
  230LEU    CD2 3723   3.680   4.699   5.002
  230LEU   HD21 3724   3.766   4.766   4.991
  230LEU   HD22 3725   3.656   4.654   4.906
  230LEU   HD23 3726   3.594   4.756   5.038
  230LEU      C 3727   3.887   4.818   5.359
  230LEU      O 3728   3.869   4.935   5.324
  231ASP      N 3729   3.903   4.782   5.487
  231ASP      H 3730   3.912   4.683   5.504
  231ASP     CA 3731   3.906   4.872   5.602
  231ASP     HA 3732   3.838   4.956   5.586
  231ASP     CB 3733   3.860   4.795   5.729
  231ASP    HB2 3734   3.767   4.744   5.706
  231ASP    HB3 3735   3.938   4.722   5.749
  231ASP     CG 3736   3.840   4.882   5.854
  231ASP    OD1 3737   3.814   5.003   5.838
  231ASP    OD2 3738   3.847   4.824   5.965
  231ASP      C 3739   4.048   4.927   5.620
  231ASP      O 3740   4.125   4.883   5.705
  232ALA      N 3741   4.083   5.025   5.535
  232ALA      H 3742   4.015   5.049   5.464
  232ALA     CA 3743   4.207   5.100   5.540
  232ALA     HA 3744   4.292   5.043   5.577
  232ALA     CB 3745   4.239   5.150   5.399
  232ALA    HB1 3746   4.154   5.208   5.361
  232ALA    HB2 3747   4.327   5.213   5.401
  232ALA    HB3 3748   4.257   5.065   5.333
  232ALA      C 3749   4.187   5.223   5.630
  232ALA      O 3750   4.079   5.282   5.634
  233HIE      N 3751   4.294   5.263   5.700
  233HIE      H 3752   4.374   5.201   5.702
  233HIE     CA 3753   4.303   5.389   5.773
  233HIE     HA 3754   4.207   5.415   5.817
  233HIE     CB 3755   4.407   5.373   5.888
  233HIE    HB2 3756   4.416   5.470   5.937
  233HIE    HB3 3757   4.370   5.299   5.959
  233HIE     CG 3758   4.547   5.330   5.849
  233HIE    ND1 3759   4.633   5.411   5.775
  233HIE    CE1 3760   4.745   5.341   5.763
  233HIE    HE1 3761   4.825   5.387   5.707
  233HIE    NE2 3762   4.738   5.223   5.825
  233HIE    HE2 3763   4.810   5.152   5.831
  233HIE    CD2 3764   4.612   5.213   5.881
  233HIE    HD2 3765   4.584   5.124   5.937
  233HIE      C 3766   4.345   5.503   5.678
  233HIE      O 3767   4.371   5.482   5.560
  234ARG      N 3768   4.353   5.626   5.732
  234ARG      H 3769   4.320   5.633   5.828
  234ARG     CA 3770   4.386   5.749   5.661
  234ARG     HA 3771   4.428   5.726   5.563
  234ARG     CB 3772   4.258   5.834   5.640
  234ARG    HB2 3773   4.289   5.923   5.584
  234ARG    HB3 3774   4.190   5.774   5.580
  234ARG     CG 3775   4.187   5.878   5.770
  234ARG    HG2 3776   4.158   5.788   5.825
  234ARG    HG3 3777   4.258   5.935   5.830
  234ARG     CD 3778   4.063   5.964   5.743
  234ARG    HD2 3779   4.030   6.011   5.836
  234ARG    HD3 3780   4.087   6.041   5.670
  234ARG     NE 3781   3.953   5.882   5.691
  234ARG     HE 3782   3.980   5.792   5.653
  234ARG     CZ 3783   3.823   5.916   5.689
  234ARG    NH1 3784   3.781   6.034   5.737
  234ARG   HH11 3785   3.847   6.099   5.777
  234ARG   HH12 3786   3.682   6.057   5.735
  234ARG    NH2 3787   3.734   5.831   5.636
  234ARG   HH21 3788   3.765   5.743   5.599
  234ARG   HH22 3789   3.636   5.856   5.634
  234ARG      C 3790   4.504   5.822   5.727
  234ARG      O 3791   4.501   5.944   5.744
  235LEU      N 3792   4.608   5.746   5.765
  235LEU      H 3793   4.601   5.647   5.746
  235LEU     CA 3794   4.729   5.796   5.828
  235LEU     HA 3795   4.709   5.889   5.882
  235LEU     CB 3796   4.781   5.691   5.929
  235LEU    HB2 3797   4.804   5.606   5.866
  235LEU    HB3 3798   4.873   5.727   5.977
  235LEU     CG 3799   4.679   5.650   6.038
  235LEU     HG 3800   4.588   5.616   5.989
  235LEU    CD1 3801   4.736   5.537   6.125
  235LEU   HD11 3802   4.827   5.570   6.174
  235LEU   HD12 3803   4.662   5.509   6.201
  235LEU   HD13 3804   4.758   5.450   6.062
  235LEU    CD2 3805   4.634   5.768   6.125
  235LEU   HD21 3806   4.587   5.844   6.062
  235LEU   HD22 3807   4.563   5.733   6.199
  235LEU   HD23 3808   4.721   5.812   6.175
  235LEU      C 3809   4.836   5.818   5.721
  235LEU      O 3810   4.910   5.916   5.717
  235LEU    OXT 3811   4.849   5.738   5.629
  236UNK     O1 3812   4.090   3.099   4.376
  236UNK     C2 3813   4.118   3.004   4.304
  236UNK     C3 3814   4.153   2.867   4.361
  236UNK     C4 3815   4.119   2.755   4.261
  236UNK     C5 3816   4.192   2.771   4.125
  236UNK     C6 3817   4.121   2.692   4.015
  236UNK     C7 3818   4.084   2.557   4.035
  236UNK     C8 3819   4.017   2.487   3.933
  236UNK     O9 3820   3.979   2.357   3.951
  236UNK    C10 3821   3.987   2.549   3.811
  236UNK    C11 3822   4.020   2.684   3.791
  236UNK    C12 3823   4.088   2.755   3.892
  236UNK    O13 3824   4.114   2.887   3.869
  236UNK    C14 3825   4.227   2.941   3.934
  236UNK    C15 3826   4.243   3.087   3.896
  236UNK    C16 3827   4.144   3.151   3.818
  236UNK    C17 3828   4.160   3.285   3.778
  236UNK    C18 3829   4.273   3.357   3.819
  236UNK    O19 3830   4.286   3.487   3.782
  236UNK    C20 3831   4.373   3.294   3.897
  236UNK    C21 3832   4.358   3.159   3.934
  236UNK    C22 3833   4.219   2.918   4.087
  236UNK    C23 3834   4.119   3.017   4.151
  236UNK    H24 3835   4.259   2.865   4.386
  236UNK    H25 3836   4.097   2.852   4.454
  236UNK    H26 3837   4.141   2.658   4.304
  236UNK    H27 3838   4.011   2.757   4.244
  236UNK    H28 3839   4.290   2.723   4.135
  236UNK    H29 3840   4.106   2.508   4.128
  236UNK    H30 3841   4.016   2.318   4.029
  236UNK    H31 3842   3.939   2.494   3.731
  236UNK    H32 3843   3.996   2.732   3.698
  236UNK    H33 3844   4.315   2.888   3.896
  236UNK    H34 3845   4.054   3.098   3.789
  236UNK    H35 3846   4.084   3.332   3.717
  236UNK    H36 3847   4.364   3.528   3.816
  236UNK    H37 3848   4.460   3.349   3.928
  236UNK    H38 3849   4.435   3.111   3.992
  236UNK    H39 3850   4.318   2.943   4.126
  236UNK    H40 3851   4.018   3.000   4.113
  236UNK    H41 3852   4.145   3.120   4.127
  237Na+    Na+ 3853   6.620   2.644   3.814
  238Na+    Na+ 3854   3.920   2.144   5.414
  239Na+    Na+ 3855   5.920   3.444   3.914
  240Na+    Na+ 3856   4.920   5.944   5.414
  241Na+    Na+ 3857   4.120   4.644   6.014
  242Na+    Na+ 3858   4.620   1.344   3.914
  243Na+    Na+ 3859   1.520   4.744   3.814
  244Na+    Na+ 3860   6.020   3.144   4.614
  245WAT      O 3861   4.154   3.755   3.692
  245WAT     H1 3862   4.250   3.755   3.692
  245WAT     H2 3863   4.130   3.847   3.692
  246WAT      O 3864   5.225   4.029   4.218
  246WAT     H1 3865   5.321   4.029   4.218
  246WAT     H2 3866   5.201   4.122   4.218
  247WAT      O 3867   2.836   4.041   4.474
  247WAT     H1 3868   2.931   4.041   4.474
  247WAT     H2 3869   2.812   4.133   4.474
  248WAT      O 3870   3.251   3.406   4.351
  248WAT     H1 3871   3.347   3.406   4.351
  248WAT     H2 3872   3.227   3.499   4.351
  249WAT      O 3873   3.968   3.973   3.742
  249WAT     H1 3874   4.063   3.973   3.742
  249WAT     H2 3875   3.944   4.066   3.742
  250WAT      O 3876   5.575   3.878   3.933
  250WAT     H1 3877   5.670   3.878   3.933
  250WAT     H2 3878   5.551   3.971   3.933
  251WAT      O 3879   5.193   3.177   4.153
  251WAT     H1 3880   5.289   3.177   4.153
  251WAT     H2 3881   5.169   3.270   4.153
  252WAT      O 3882   2.202   3.544   3.465
  252WAT     H1 3883   2.297   3.544   3.465
  252WAT     H2 3884   2.178   3.637   3.465
  253WAT      O 3885   4.251   4.904   4.015
  253WAT     H1 3886   4.346   4.904   4.015
  253WAT     H2 3887   4.227   4.996   4.015
  254WAT      O 3888   4.710   3.709   3.536
  254WAT     H1 3889   4.806   3.709   3.536
  254WAT     H2 3890   4.686   3.801   3.536
  255WAT      O 3891   2.305   3.688   4.635
  255WAT     H1 3892   2.400   3.688   4.635
  255WAT     H2 3893   2.281   3.781   4.635
  256WAT      O 3894   1.866   3.649   2.311
  256WAT     H1 3895   1.962   3.649   2.311
  256WAT     H2 3896   1.842   3.742   2.311
  257WAT      O 3897   2.176   4.033   1.842
  257WAT     H1 3898   2.272   4.033   1.842
  257WAT     H2 3899   2.152   4.126   1.842
  258WAT      O 3900   1.742   5.698   5.646
  258WAT     H1 3901   1.837   5.698   5.646
  258WAT     H2 3902   1.718   5.791   5.646
  259WAT      O 3903   3.886   4.289   3.858
  259WAT     H1 3904   3.982   4.289   3.858
  259WAT     H2 3905   3.862   4.382   3.858
  260WAT      O 3906   4.042   2.953   2.544
  260WAT     H1 3907   4.138   2.953   2.544
  260WAT     H2 3908   4.018   3.046   2.544
  261WAT      O 3909   1.867   4.634   3.492
  261WAT     H1 3910   1.962   4.634   3.492
  261WAT     H2 3911   1.843   4.726   3.492
  262WAT      O 3912   1.953   5.433   3.751
  262WAT     H1 3913   2.049   5.433   3.751
  262WAT     H2 3914   1.929   5.525   3.751
  263WAT      O 3915   4.025   4.102   3.475
  263WAT     H1 3916   4.121   4.102   3.475
  263WAT     H2 3917   4.001   4.195   3.475
  264WAT      O 3918   3.785   4.502   2.261
  264WAT     H1 3919   3.881   4.502   2.261
  264WAT     H2 3920   3.761   4.595   2.261
  265WAT      O 3921   3.372   5.326   5.173
  265WAT     H1 3922   3.468   5.326   5.173
  265WAT     H2 3923   3.348   5.418   5.173
  266WAT      O 3924   1.660   4.321   1.362
  266WAT     H1 3925   1.756   4.321   1.362
  266WAT     H2 3926   1.636   4.414   1.362
  267WAT      O 3927   2.455   3.316   2.596
  267WAT     H1 3928   2.550   3.316   2.596
  267WAT     H2 3929   2.431   3.409   2.596
  268WAT      O 3930   2.576   3.782   3.915
  268WAT     H1 3931   2.672   3.782   3.915
  268WAT     H2 3932   2.552   3.875   3.915
  269WAT      O 3933   4.655   3.435   1.910
  269WAT     H1 3934   4.751   3.435   1.910
  269WAT     H2 3935   4.631   3.527   1.910
  270WAT      O 3936   4.240   4.151   4.019
  270WAT     H1 3937   4.336   4.151   4.019
  270WAT     H2 3938   4.216   4.244   4.019
  271WAT      O 3939   3.395   2.054   4.166
  271WAT     H1 3940   3.491   2.054   4.166
  271WAT     H2 3941   3.371   2.147   4.166
  272WAT      O 3942   3.032   3.108   4.422
  272WAT     H1 3943   3.127   3.108   4.422
  272WAT     H2 3944   3.008   3.201   4.422
  273WAT      O 3945   7.180   6.775   6.669
  273WAT     H1 3946   7.097   6.750   6.709
  273WAT     H2 3947   7.241   6.782   6.742
  274WAT      O 3948   7.178   7.179   6.688
  274WAT     H1 3949   7.209   7.090   6.670
  274WAT     H2 3950   7.253   7.234   6.666
  275WAT      O 3951   7.021   6.271   6.047
  275WAT     H1 3952   6.932   6.305   6.037
  275WAT     H2 3953   7.050   6.251   5.958
  276WAT      O 3954   6.818   6.531   6.636
  276WAT     H1 3955   6.875   6.455   6.636
  276WAT     H2 3956   6.818   6.561   6.545
  277WAT      O 3957   6.942   6.072   6.814
  277WAT     H1 3958   6.924   5.982   6.842
  277WAT     H2 3959   6.902   6.127   6.882
  278WAT      O 3960   7.239   6.130   6.151
  278WAT     H1 3961   7.250   6.220   6.181
  278WAT     H2 3962   7.148   6.125   6.122
  279WAT      O 3963   7.004   6.322   6.675
  279WAT     H1 3964   7.072   6.348   6.737
  279WAT     H2 3965   6.972   6.238   6.709
  280WAT      O 3966   7.423   6.426   6.584
  280WAT     H1 3967   7.474   6.476   6.648
  280WAT     H2 3968   7.476   6.349   6.566
  281WAT      O 3969   7.251   5.890   7.011
  281WAT     H1 3970   7.252   5.942   6.930
  281WAT     H2 3971   7.168   5.843   7.008
  282WAT      O 3972   7.376   6.854   6.828
  282WAT     H1 3973   7.343   6.917   6.892
  282WAT     H2 3974   7.394   6.907   6.750
  283WAT      O 3975   7.220   6.062   6.811
  283WAT     H1 3976   7.254   6.146   6.782
  283WAT     H2 3977   7.126   6.076   6.823
  284WAT      O 3978   7.298   7.051   7.010
  284WAT     H1 3979   7.359   7.119   6.982
  284WAT     H2 3980   7.212   7.092   7.001
  285WAT      O 3981   6.827   6.970   5.898
  285WAT     H1 3982   6.789   7.019   5.825
  285WAT     H2 3983   6.853   7.037   5.961
  286WAT      O 3984   7.588   5.810   6.444
  286WAT     H1 3985   7.619   5.755   6.372
  286WAT     H2 3986   7.495   5.824   6.425
  287WAT      O 3987   7.387   6.670   6.395
  287WAT     H1 3988   7.347   6.598   6.346
  287WAT     H2 3989   7.396   6.635   6.484
  288WAT      O 3990   7.434   7.038   6.612
  288WAT     H1 3991   7.404   6.978   6.544
  288WAT     H2 3992   7.529   7.042   6.601
  289WAT      O 3993   7.258   6.347   6.773
  289WAT     H1 3994   7.314   6.358   6.696
  289WAT     H2 3995   7.310   6.384   6.845
  290WAT      O 3996   7.343   7.012   7.277
  290WAT     H1 3997   7.253   7.034   7.302
  290WAT     H2 3998   7.346   7.024   7.182
  291WAT      O 3999   7.226   6.699   7.134
  291WAT     H1 4000   7.212   6.786   7.171
  291WAT     H2 4001   7.138   6.665   7.120
  292WAT      O 4002   7.057   6.559   6.146
  292WAT     H1 4003   7.045   6.632   6.084
  292WAT     H2 4004   7.026   6.482   6.098
  293WAT      O 4005   6.821   6.876   6.726
  293WAT     H1 4006   6.829   6.890   6.632
  293WAT     H2 4007   6.883   6.805   6.745
  294WAT      O 4008   6.946   7.046   6.367
  294WAT     H1 4009   6.905   7.060   6.282
  294WAT     H2 4010   7.035   7.018   6.347
  295WAT      O 4011   6.827   6.980   6.980
  295WAT     H1 4012   6.843   6.933   6.898
  295WAT     H2 4013   6.873   6.929   7.047
  296WAT      O 4014   7.304   5.893   6.484
  296WAT     H1 4015   7.260   5.971   6.451
  296WAT     H2 4016   7.360   5.926   6.554
  297WAT      O 4017   7.733   6.180   7.044
  297WAT     H1 4018   7.686   6.201   7.125
  297WAT     H2 4019   7.692   6.099   7.014
  298WAT      O 4020   7.615   5.855   5.972
  298WAT     H1 4021   7.553   5.855   6.044
  298WAT     H2 4022   7.607   5.769   5.932
  299WAT      O 4023   7.508   5.948   6.670
  299WAT     H1 4024   7.537   6.038   6.662
  299WAT     H2 4025   7.562   5.899   6.608
  300WAT      O 4026   7.283   6.406   6.257
  300WAT     H1 4027   7.260   6.384   6.347
  300WAT     H2 4028   7.205   6.449   6.222
  301WAT      O 4029   7.527   6.496   7.323
  301WAT     H1 4030   7.517   6.401   7.308
  301WAT     H2 4031   7.611   6.518   7.284
  302WAT      O 4032   7.040   6.137   7.139
  302WAT     H1 4033   7.001   6.221   7.159
  302WAT     H2 4034   6.971   6.073   7.158
  303WAT      O 4035   6.770   5.929   6.542
  303WAT     H1 4036   6.741   5.986   6.613
  303WAT     H2 4037   6.845   5.881   6.578
  304WAT      O 4038   6.789   6.323   5.663
  304WAT     H1 4039   6.781   6.417   5.677
  304WAT     H2 4040   6.754   6.309   5.575
  305WAT      O 4041   7.569   6.197   6.570
  305WAT     H1 4042   7.569   6.152   6.485
  305WAT     H2 4043   7.658   6.229   6.580
  306WAT      O 4044   7.154   6.185   6.465
  306WAT     H1 4045   7.120   6.233   6.541
  306WAT     H2 4046   7.078   6.139   6.429
  307WAT      O 4047   7.575   6.297   5.869
  307WAT     H1 4048   7.587   6.293   5.963
  307WAT     H2 4049   7.537   6.383   5.853
  308WAT      O 4050   7.476   6.528   5.808
  308WAT     H1 4051   7.420   6.483   5.746
  308WAT     H2 4052   7.547   6.564   5.755
  309WAT      O 4053   6.984   6.918   7.196
  309WAT     H1 4054   6.946   6.854   7.256
  309WAT     H2 4055   7.015   6.988   7.253
  310WAT      O 4056   7.599   6.603   6.744
  310WAT     H1 4057   7.636   6.555   6.819
  310WAT     H2 4058   7.580   6.690   6.778
  311WAT      O 4059   6.885   6.077   6.357
  311WAT     H1 4060   6.857   6.041   6.441
  311WAT     H2 4061   6.879   6.004   6.296
  312WAT      O 4062   7.378   6.507   6.976
  312WAT     H1 4063   7.348   6.595   6.999
  312WAT     H2 4064   7.474   6.513   6.980
  313WAT      O 4065   7.231   6.927   6.036
  313WAT     H1 4066   7.153   6.873   6.020
  313WAT     H2 4067   7.304   6.875   6.002
  314WAT      O 4068   7.235   6.894   6.399
  314WAT     H1 4069   7.287   6.814   6.394
  314WAT     H2 4070   7.190   6.888   6.484
  315WAT      O 4071   6.984   6.591   7.091
  315WAT     H1 4072   6.948   6.657   7.149
  315WAT     H2 4073   6.954   6.507   7.128
  316WAT      O 4074   7.621   7.029   6.204
  316WAT     H1 4075   7.690   7.084   6.242
  316WAT     H2 4076   7.542   7.083   6.207
  317WAT      O 4077   6.835   6.591   5.753
  317WAT     H1 4078   6.922   6.619   5.781
  317WAT     H2 4079   6.786   6.672   5.742
  318WAT      O 4080   7.551   6.729   6.165
  318WAT     H1 4081   7.597   6.810   6.188
  318WAT     H2 4082   7.516   6.698   6.248
  319WAT      O 4083   7.141   5.764   6.212
  319WAT     H1 4084   7.128   5.763   6.307
  319WAT     H2 4085   7.059   5.798   6.177
  320WAT      O 4086   6.841   5.940   7.158
  320WAT     H1 4087   6.770   5.960   7.219
  320WAT     H2 4088   6.883   5.862   7.196
  321WAT      O 4089   6.870   7.338   7.257
  321WAT     H1 4090   6.881   7.244   7.243
  321WAT     H2 4091   6.805   7.365   7.192
  322WAT      O 4092   7.473   7.250   5.891
  322WAT     H1 4093   7.472   7.323   5.830
  322WAT     H2 4094   7.381   7.225   5.901
  323WAT      O 4095   7.033   6.772   5.966
  323WAT     H1 4096   6.973   6.846   5.967
  323WAT     H2 4097   7.081   6.781   5.883
  324WAT      O 4098   7.524   6.312   6.156
  324WAT     H1 4099   7.453   6.359   6.200
  324WAT     H2 4100   7.552   6.246   6.219
  325WAT      O 4101   7.687   6.454   6.956
  325WAT     H1 4102   7.736   6.502   7.022
  325WAT     H2 4103   7.701   6.362   6.977
  326WAT      O 4104   7.344   6.143   5.893
  326WAT     H1 4105   7.429   6.187   5.887
  326WAT     H2 4106   7.308   6.174   5.976
  327WAT      O 4107   7.234   6.768   5.741
  327WAT     H1 4108   7.311   6.757   5.797
  327WAT     H2 4109   7.242   6.699   5.676
  328WAT      O 4110   7.104   6.512   5.809
  328WAT     H1 4111   7.112   6.417   5.820
  328WAT     H2 4112   7.193   6.545   5.820
  329WAT      O 4113   6.872   7.133   6.107
  329WAT     H1 4114   6.780   7.158   6.106
  329WAT     H2 4115   6.919   7.216   6.095
  330WAT      O 4116   7.495   7.444   5.702
  330WAT     H1 4117   7.574   7.473   5.657
  330WAT     H2 4118   7.443   7.401   5.634
  331WAT      O 4119   7.547   6.966   5.688
  331WAT     H1 4120   7.536   6.904   5.761
  331WAT     H2 4121   7.530   6.914   5.610
  332WAT      O 4122   7.562   6.835   7.286
  332WAT     H1 4123   7.485   6.891   7.278
  332WAT     H2 4124   7.580   6.805   7.197
  333WAT      O 4125   7.437   6.768   5.938
  333WAT     H1 4126   7.480   6.751   6.023
  333WAT     H2 4127   7.450   6.687   5.889
  334WAT      O 4128   7.254   6.366   7.219
  334WAT     H1 4129   7.201   6.317   7.156
  334WAT     H2 4130   7.321   6.409   7.166
  335WAT      O 4131   7.689   6.670   5.663
  335WAT     H1 4132   7.741   6.599   5.626
  335WAT     H2 4133   7.753   6.734   5.693
  336WAT      O 4134   7.302   6.063   7.227
  336WAT     H1 4135   7.293   6.001   7.154
  336WAT     H2 4136   7.244   6.135   7.204
  337WAT      O 4137   7.579   5.918   6.930
  337WAT     H1 4138   7.534   5.921   6.846
  337WAT     H2 4139   7.516   5.879   6.990
  338WAT      O 4140   7.620   6.808   6.992
  338WAT     H1 4141   7.662   6.892   6.975
  338WAT     H2 4142   7.528   6.822   6.969
  339WAT      O 4143   7.327   6.375   5.633
  339WAT     H1 4144   7.307   6.289   5.669
  339WAT     H2 4145   7.310   6.367   5.539
  340WAT      O 4146   7.530   6.235   7.256
  340WAT     H1 4147   7.589   6.204   7.325
  340WAT     H2 4148   7.448   6.188   7.272
  341WAT      O 4149   7.207   6.085   5.632
  341WAT     H1 4150   7.237   6.086   5.541
  341WAT     H2 4151   7.281   6.050   5.681
  342WAT      O 4152   7.529   5.980   5.730
  342WAT     H1 4153   7.494   5.912   5.672
  342WAT     H2 4154   7.549   5.934   5.812
  343WAT      O 4155   7.109   7.016   5.715
  343WAT     H1 4156   7.153   7.070   5.780
  343WAT     H2 4157   7.158   6.933   5.716
  344WAT      O 4158   6.831   7.295   6.460
  344WAT     H1 4159   6.864   7.208   6.437
  344WAT     H2 4160   6.874   7.315   6.543
  345WAT      O 4161   7.290   7.128   6.226
  345WAT     H1 4162   7.260   7.115   6.316
  345WAT     H2 4163   7.280   7.042   6.185
  346WAT      O 4164   6.880   7.381   6.734
  346WAT     H1 4165   6.836   7.399   6.817
  346WAT     H2 4166   6.936   7.457   6.720
  347WAT      O 4167   6.863   6.633   6.370
  347WAT     H1 4168   6.797   6.606   6.305
  347WAT     H2 4169   6.947   6.622   6.325
  348WAT      O 4170   6.967   6.671   6.824
  348WAT     H1 4171   7.003   6.662   6.912
  348WAT     H2 4172   6.910   6.595   6.814
  349WAT      O 4173   6.922   6.362   7.214
  349WAT     H1 4174   6.832   6.359   7.248
  349WAT     H2 4175   6.976   6.382   7.291
  350WAT      O 4176   6.784   6.354   5.964
  350WAT     H1 4177   6.694   6.380   5.947
  350WAT     H2 4178   6.833   6.381   5.886
  351WAT      O 4179   7.038   6.259   5.755
  351WAT     H1 4180   7.109   6.217   5.706
  351WAT     H2 4181   6.967   6.266   5.692
  352WAT      O 4182   7.003   5.865   5.659
  352WAT     H1 4183   7.075   5.919   5.691
  352WAT     H2 4184   7.030   5.837   5.571
  353WAT      O 4185   6.972   5.790   6.649
  353WAT     H1 4186   7.037   5.735   6.605
  353WAT     H2 4187   7.014   5.815   6.731
  354WAT      O 4188   6.947   5.805   6.924
  354WAT     H1 4189   6.913   5.851   7.000
  354WAT     H2 4190   6.914   5.716   6.932
  355WAT      O 4191   7.478   7.278   6.900
  355WAT     H1 4192   7.454   7.305   6.811
  355WAT     H2 4193   7.572   7.295   6.906
  356WAT      O 4194   7.015   5.758   7.251
  356WAT     H1 4195   7.069   5.740   7.175
  356WAT     H2 4196   7.021   5.679   7.305
  357WAT      O 4197   7.092   7.417   7.052
  357WAT     H1 4198   7.033   7.404   7.126
  357WAT     H2 4199   7.091   7.333   7.005
  358WAT      O 4200   7.055   7.154   6.947
  358WAT     H1 4201   6.982   7.092   6.940
  358WAT     H2 4202   7.061   7.193   6.860
  359WAT      O 4203   7.416   7.375   6.626
  359WAT     H1 4204   7.467   7.314   6.573
  359WAT     H2 4205   7.480   7.425   6.675
  360WAT      O 4206   7.689   7.464   6.708
  360WAT     H1 4207   7.718   7.439   6.621
  360WAT     H2 4208   7.741   7.409   6.767
  361WAT      O 4209   6.946   5.869   6.018
  361WAT     H1 4210   7.021   5.880   5.961
  361WAT     H2 4211   6.899   5.952   6.014
  362WAT      O 4212   7.600   6.080   6.317
  362WAT     H1 4213   7.519   6.043   6.283
  362WAT     H2 4214   7.650   6.004   6.348
  363WAT      O 4215   7.044   7.355   6.013
  363WAT     H1 4216   6.991   7.393   5.942
  363WAT     H2 4217   7.036   7.417   6.085
  364WAT      O 4218   7.183   5.921   5.872
  364WAT     H1 4219   7.236   5.843   5.859
  364WAT     H2 4220   7.246   5.989   5.896
  365WAT      O 4221   7.402   5.895   6.178
  365WAT     H1 4222   7.339   5.825   6.195
  365WAT     H2 4223   7.348   5.971   6.156
  366WAT      O 4224   7.220   7.161   5.901
  366WAT     H1 4225   7.157   7.208   5.955
  366WAT     H2 4226   7.232   7.077   5.944
  367WAT      O 4227   7.180   6.775   4.791
  367WAT     H1 4228   7.097   6.750   4.831
  367WAT     H2 4229   7.241   6.782   4.865
  368WAT      O 4230   7.178   7.179   4.811
  368WAT     H1 4231   7.209   7.090   4.793
  368WAT     H2 4232   7.253   7.234   4.788
  369WAT      O 4233   7.021   6.271   4.170
  369WAT     H1 4234   6.932   6.305   4.160
  369WAT     H2 4235   7.050   6.251   4.081
  370WAT      O 4236   6.818   6.531   4.758
  370WAT     H1 4237   6.875   6.455   4.758
  370WAT     H2 4238   6.818   6.561   4.667
  371WAT      O 4239   6.942   6.072   4.937
  371WAT     H1 4240   6.924   5.982   4.965
  371WAT     H2 4241   6.902   6.127   5.004
  372WAT      O 4242   7.239   6.130   4.273
  372WAT     H1 4243   7.250   6.220   4.304
  372WAT     H2 4244   7.148   6.125   4.244
  373WAT      O 4245   7.004   6.322   4.798
  373WAT     H1 4246   7.072   6.348   4.860
  373WAT     H2 4247   6.972   6.238   4.831
  374WAT      O 4248   7.423   6.426   4.706
  374WAT     H1 4249   7.474   6.476   4.770
  374WAT     H2 4250   7.476   6.349   4.689
  375WAT      O 4251   7.251   5.890   5.133
  375WAT     H1 4252   7.252   5.942   5.053
  375WAT     H2 4253   7.168   5.843   5.131
  376WAT      O 4254   7.376   6.854   4.951
  376WAT     H1 4255   7.343   6.917   5.015
  376WAT     H2 4256   7.394   6.907   4.873
  377WAT      O 4257   7.220   6.062   4.934
  377WAT     H1 4258   7.254   6.146   4.904
  377WAT     H2 4259   7.126   6.076   4.945
  378WAT      O 4260   7.298   7.051   5.132
  378WAT     H1 4261   7.359   7.119   5.104
  378WAT     H2 4262   7.212   7.092   5.123
  379WAT      O 4263   6.827   6.970   4.020
  379WAT     H1 4264   6.789   7.019   3.947
  379WAT     H2 4265   6.853   7.037   4.083
  380WAT      O 4266   7.588   5.810   4.566
  380WAT     H1 4267   7.619   5.755   4.495
  380WAT     H2 4268   7.495   5.824   4.548
  381WAT      O 4269   7.387   6.670   4.518
  381WAT     H1 4270   7.347   6.598   4.468
  381WAT     H2 4271   7.396   6.635   4.607
  382WAT      O 4272   7.434   7.038   4.734
  382WAT     H1 4273   7.404   6.978   4.666
  382WAT     H2 4274   7.529   7.042   4.723
  383WAT      O 4275   7.258   6.347   4.896
  383WAT     H1 4276   7.314   6.358   4.819
  383WAT     H2 4277   7.310   6.384   4.968
  384WAT      O 4278   7.343   7.012   5.399
  384WAT     H1 4279   7.253   7.034   5.424
  384WAT     H2 4280   7.346   7.024   5.305
  385WAT      O 4281   7.226   6.699   5.257
  385WAT     H1 4282   7.212   6.786   5.294
  385WAT     H2 4283   7.138   6.665   5.243
  386WAT      O 4284   7.406   7.293   5.478
  386WAT     H1 4285   7.403   7.334   5.391
  386WAT     H2 4286   7.389   7.200   5.462
  387WAT      O 4287   7.057   6.559   4.268
  387WAT     H1 4288   7.045   6.632   4.207
  387WAT     H2 4289   7.026   6.482   4.220
  388WAT      O 4290   6.821   6.876   4.849
  388WAT     H1 4291   6.829   6.890   4.754
  388WAT     H2 4292   6.883   6.805   4.868
  389WAT      O 4293   6.946   7.046   4.490
  389WAT     H1 4294   6.905   7.060   4.404
  389WAT     H2 4295   7.035   7.018   4.470
  390WAT      O 4296   6.827   6.980   5.103
  390WAT     H1 4297   6.843   6.933   5.021
  390WAT     H2 4298   6.873   6.929   5.169
  391WAT      O 4299   7.304   5.893   4.606
  391WAT     H1 4300   7.260   5.971   4.573
  391WAT     H2 4301   7.360   5.926   4.677
  392WAT      O 4302   7.733   6.180   5.167
  392WAT     H1 4303   7.686   6.201   5.248
  392WAT     H2 4304   7.692   6.099   5.136
  393WAT      O 4305   7.615   5.855   4.094
  393WAT     H1 4306   7.553   5.855   4.167
  393WAT     H2 4307   7.607   5.769   4.055
  394WAT      O 4308   7.508   5.948   4.792
  394WAT     H1 4309   7.537   6.038   4.784
  394WAT     H2 4310   7.562   5.899   4.731
  395WAT      O 4311   7.283   6.406   4.379
  395WAT     H1 4312   7.260   6.384   4.470
  395WAT     H2 4313   7.205   6.449   4.345
  396WAT      O 4314   7.527   6.496   5.446
  396WAT     H1 4315   7.517   6.401   5.431
  396WAT     H2 4316   7.611   6.518   5.406
  397WAT      O 4317   7.040   6.137   5.261
  397WAT     H1 4318   7.001   6.221   5.282
  397WAT     H2 4319   6.971   6.073   5.280
  398WAT      O 4320   6.770   5.929   4.664
  398WAT     H1 4321   6.741   5.986   4.736
  398WAT     H2 4322   6.845   5.881   4.701
  399WAT      O 4323   6.789   6.323   3.785
  399WAT     H1 4324   6.781   6.417   3.800
  399WAT     H2 4325   6.754   6.309   3.698
  400WAT      O 4326   7.569   6.197   4.692
  400WAT     H1 4327   7.569   6.152   4.607
  400WAT     H2 4328   7.658   6.229   4.703
  401WAT      O 4329   7.154   6.185   4.588
  401WAT     H1 4330   7.120   6.233   4.664
  401WAT     H2 4331   7.078   6.139   4.552
  402WAT      O 4332   7.575   6.297   3.991
  402WAT     H1 4333   7.587   6.293   4.086
  402WAT     H2 4334   7.537   6.383   3.976
  403WAT      O 4335   7.476   6.528   3.931
  403WAT     H1 4336   7.420   6.483   3.868
  403WAT     H2 4337   7.547   6.564   3.878
  404WAT      O 4338   6.984   6.918   5.319
  404WAT     H1 4339   6.946   6.854   5.379
  404WAT     H2 4340   7.015   6.988   5.376
  405WAT      O 4341   7.599   6.603   4.867
  405WAT     H1 4342   7.636   6.555   4.941
  405WAT     H2 4343   7.580   6.690   4.901
  406WAT      O 4344   6.885   6.077   4.480
  406WAT     H1 4345   6.857   6.041   4.563
  406WAT     H2 4346   6.879   6.004   4.418
  407WAT      O 4347   7.378   6.507   5.099
  407WAT     H1 4348   7.348   6.595   5.121
  407WAT     H2 4349   7.474   6.513   5.102
  408WAT      O 4350   7.231   6.927   4.158
  408WAT     H1 4351   7.153   6.873   4.142
  408WAT     H2 4352   7.304   6.875   4.124
  409WAT      O 4353   7.235   6.894   4.522
  409WAT     H1 4354   7.287   6.814   4.517
  409WAT     H2 4355   7.190   6.888   4.606
  410WAT      O 4356   6.984   6.591   5.213
  410WAT     H1 4357   6.948   6.657   5.272
  410WAT     H2 4358   6.954   6.507   5.250
  411WAT      O 4359   7.304   6.636   5.502
  411WAT     H1 4360   7.274   6.651   5.412
  411WAT     H2 4361   7.381   6.581   5.492
  412WAT      O 4362   7.621   7.029   4.326
  412WAT     H1 4363   7.690   7.084   4.365
  412WAT     H2 4364   7.542   7.083   4.330
  413WAT      O 4365   6.835   6.591   3.876
  413WAT     H1 4366   6.922   6.619   3.904
  413WAT     H2 4367   6.786   6.672   3.864
  414WAT      O 4368   7.551   6.729   4.288
  414WAT     H1 4369   7.597   6.810   4.310
  414WAT     H2 4370   7.516   6.698   4.371
  415WAT      O 4371   7.141   5.764   4.335
  415WAT     H1 4372   7.128   5.763   4.430
  415WAT     H2 4373   7.059   5.798   4.300
  416WAT      O 4374   6.841   5.940   5.281
  416WAT     H1 4375   6.770   5.960   5.342
  416WAT     H2 4376   6.883   5.862   5.318
  417WAT      O 4377   6.870   7.338   5.380
  417WAT     H1 4378   6.881   7.244   5.366
  417WAT     H2 4379   6.805   7.365   5.315
  418WAT      O 4380   7.669   7.166   5.520
  418WAT     H1 4381   7.637   7.094   5.574
  418WAT     H2 4382   7.602   7.233   5.527
  419WAT      O 4383   7.473   7.250   4.014
  419WAT     H1 4384   7.472   7.323   3.952
  419WAT     H2 4385   7.381   7.225   4.023
  420WAT      O 4386   7.033   6.772   4.088
  420WAT     H1 4387   6.973   6.846   4.089
  420WAT     H2 4388   7.081   6.781   4.006
  421WAT      O 4389   7.524   6.312   4.279
  421WAT     H1 4390   7.453   6.359   4.323
  421WAT     H2 4391   7.552   6.246   4.342
  422WAT      O 4392   7.687   6.454   5.078
  422WAT     H1 4393   7.736   6.502   5.145
  422WAT     H2 4394   7.701   6.362   5.099
  423WAT      O 4395   7.344   6.143   4.016
  423WAT     H1 4396   7.429   6.187   4.009
  423WAT     H2 4397   7.308   6.174   4.099
  424WAT      O 4398   7.234   6.768   3.863
  424WAT     H1 4399   7.311   6.757   3.920
  424WAT     H2 4400   7.242   6.699   3.798
  425WAT      O 4401   7.104   6.512   3.932
  425WAT     H1 4402   7.112   6.417   3.943
  425WAT     H2 4403   7.193   6.545   3.942
  426WAT      O 4404   6.872   7.133   4.229
  426WAT     H1 4405   6.780   7.158   4.229
  426WAT     H2 4406   6.919   7.216   4.217
  427WAT      O 4407   7.084   7.445   5.561
  427WAT     H1 4408   7.165   7.477   5.602
  427WAT     H2 4409   7.033   7.409   5.633
  428WAT      O 4410   7.495   7.444   3.824
  428WAT     H1 4411   7.574   7.473   3.779
  428WAT     H2 4412   7.443   7.401   3.756
  429WAT      O 4413   6.856   6.694   5.455
  429WAT     H1 4414   6.907   6.636   5.512
  429WAT     H2 4415   6.783   6.722   5.509
  430WAT      O 4416   7.547   6.966   3.811
  430WAT     H1 4417   7.536   6.904   3.883
  430WAT     H2 4418   7.530   6.914   3.732
  431WAT      O 4419   7.562   6.835   5.409
  431WAT     H1 4420   7.485   6.891   5.400
  431WAT     H2 4421   7.580   6.805   5.319
  432WAT      O 4422   7.060   6.508   5.545
  432WAT     H1 4423   7.064   6.478   5.636
  432WAT     H2 4424   7.145   6.548   5.529
  433WAT      O 4425   7.437   6.768   4.061
  433WAT     H1 4426   7.480   6.751   4.145
  433WAT     H2 4427   7.450   6.687   4.011
  434WAT      O 4428   7.254   6.366   5.342
  434WAT     H1 4429   7.201   6.317   5.279
  434WAT     H2 4430   7.321   6.409   5.288
  435WAT      O 4431   7.689   6.670   3.786
  435WAT     H1 4432   7.741   6.599   3.749
  435WAT     H2 4433   7.753   6.734   3.816
  436WAT      O 4434   7.302   6.063   5.349
  436WAT     H1 4435   7.293   6.001   5.277
  436WAT     H2 4436   7.244   6.135   5.327
  437WAT      O 4437   7.579   5.918   5.053
  437WAT     H1 4438   7.534   5.921   4.968
  437WAT     H2 4439   7.516   5.879   5.112
  438WAT      O 4440   7.620   6.808   5.115
  438WAT     H1 4441   7.662   6.892   5.098
  438WAT     H2 4442   7.528   6.822   5.092
  439WAT      O 4443   7.327   6.375   3.755
  439WAT     H1 4444   7.307   6.289   3.792
  439WAT     H2 4445   7.310   6.367   3.662
  440WAT      O 4446   7.530   6.235   5.379
  440WAT     H1 4447   7.589   6.204   5.448
  440WAT     H2 4448   7.448   6.188   5.395
  441WAT      O 4449   7.207   6.085   3.754
  441WAT     H1 4450   7.237   6.086   3.663
  441WAT     H2 4451   7.281   6.050   3.804
  442WAT      O 4452   7.529   5.980   3.853
  442WAT     H1 4453   7.494   5.912   3.795
  442WAT     H2 4454   7.549   5.934   3.934
  443WAT      O 4455   7.109   7.016   3.837
  443WAT     H1 4456   7.153   7.070   3.903
  443WAT     H2 4457   7.158   6.933   3.838
  444WAT      O 4458   6.831   7.295   4.583
  444WAT     H1 4459   6.864   7.208   4.559
  444WAT     H2 4460   6.874   7.315   4.666
  445WAT      O 4461   7.290   7.128   4.349
  445WAT     H1 4462   7.260   7.115   4.439
  445WAT     H2 4463   7.280   7.042   4.308
  446WAT      O 4464   6.880   7.381   4.856
  446WAT     H1 4465   6.836   7.399   4.940
  446WAT     H2 4466   6.936   7.457   4.842
  447WAT      O 4467   6.863   6.633   4.492
  447WAT     H1 4468   6.797   6.606   4.428
  447WAT     H2 4469   6.947   6.622   4.447
  448WAT      O 4470   6.967   6.671   4.946
  448WAT     H1 4471   7.003   6.662   5.034
  448WAT     H2 4472   6.910   6.595   4.936
  449WAT      O 4473   6.922   6.362   5.337
  449WAT     H1 4474   6.832   6.359   5.371
  449WAT     H2 4475   6.976   6.382   5.413
  450WAT      O 4476   6.784   6.354   4.087
  450WAT     H1 4477   6.694   6.380   4.069
  450WAT     H2 4478   6.833   6.381   4.009
  451WAT      O 4479   7.038   6.259   3.878
  451WAT     H1 4480   7.109   6.217   3.829
  451WAT     H2 4481   6.967   6.266   3.814
  452WAT      O 4482   7.003   5.865   3.782
  452WAT     H1 4483   7.075   5.919   3.813
  452WAT     H2 4484   7.030   5.837   3.694
  453WAT      O 4485   6.972   5.790   4.772
  453WAT     H1 4486   7.037   5.735   4.728
  453WAT     H2 4487   7.014   5.815   4.854
  454WAT      O 4488   6.947   5.805   5.046
  454WAT     H1 4489   6.913   5.851   5.123
  454WAT     H2 4490   6.914   5.716   5.054
  455WAT      O 4491   7.108   7.122   5.463
  455WAT     H1 4492   7.104   7.085   5.551
  455WAT     H2 4493   7.121   7.216   5.477
  456WAT      O 4494   7.478   7.278   5.023
  456WAT     H1 4495   7.454   7.305   4.934
  456WAT     H2 4496   7.572   7.295   5.028
  457WAT      O 4497   7.015   5.758   5.374
  457WAT     H1 4498   7.069   5.740   5.297
  457WAT     H2 4499   7.021   5.679   5.427
  458WAT      O 4500   7.092   7.417   5.175
  458WAT     H1 4501   7.033   7.404   5.248
  458WAT     H2 4502   7.091   7.333   5.128
  459WAT      O 4503   7.055   7.154   5.070
  459WAT     H1 4504   6.982   7.092   5.063
  459WAT     H2 4505   7.061   7.193   4.983
  460WAT      O 4506   7.416   7.375   4.748
  460WAT     H1 4507   7.467   7.314   4.696
  460WAT     H2 4508   7.480   7.425   4.797
  461WAT      O 4509   7.689   7.464   4.831
  461WAT     H1 4510   7.718   7.439   4.743
  461WAT     H2 4511   7.741   7.409   4.890
  462WAT      O 4512   6.946   5.869   4.141
  462WAT     H1 4513   7.021   5.880   4.084
  462WAT     H2 4514   6.899   5.952   4.136
  463WAT      O 4515   7.600   6.080   4.440
  463WAT     H1 4516   7.519   6.043   4.406
  463WAT     H2 4517   7.650   6.004   4.470
  464WAT      O 4518   7.044   7.355   4.135
  464WAT     H1 4519   6.991   7.393   4.065
  464WAT     H2 4520   7.036   7.417   4.207
  465WAT      O 4521   7.183   5.921   3.995
  465WAT     H1 4522   7.236   5.843   3.982
  465WAT     H2 4523   7.246   5.989   4.018
  466WAT      O 4524   7.402   5.895   4.300
  466WAT     H1 4525   7.339   5.825   4.317
  466WAT     H2 4526   7.348   5.971   4.279
  467WAT      O 4527   7.415   5.823   5.544
  467WAT     H1 4528   7.387   5.873   5.468
  467WAT     H2 4529   7.453   5.743   5.507
  468WAT      O 4530   7.220   7.161   4.023
  468WAT     H1 4531   7.157   7.208   4.078
  468WAT     H2 4532   7.232   7.077   4.067
  469WAT      O 4533   7.180   6.775   2.914
  469WAT     H1 4534   7.097   6.750   2.954
  469WAT     H2 4535   7.241   6.782   2.988
  470WAT      O 4536   7.178   7.179   2.934
  470WAT     H1 4537   7.209   7.090   2.916
  470WAT     H2 4538   7.253   7.234   2.911
  471WAT      O 4539   7.021   6.271   2.292
  471WAT     H1 4540   6.932   6.305   2.282
  471WAT     H2 4541   7.050   6.251   2.203
  472WAT      O 4542   6.818   6.531   2.881
  472WAT     H1 4543   6.875   6.455   2.881
  472WAT     H2 4544   6.818   6.561   2.790
  473WAT      O 4545   6.942   6.072   3.059
  473WAT     H1 4546   6.924   5.982   3.087
  473WAT     H2 4547   6.902   6.127   3.127
  474WAT      O 4548   7.239   6.130   2.396
  474WAT     H1 4549   7.250   6.220   2.426
  474WAT     H2 4550   7.148   6.125   2.367
  475WAT      O 4551   7.004   6.322   2.920
  475WAT     H1 4552   7.072   6.348   2.982
  475WAT     H2 4553   6.972   6.238   2.954
  476WAT      O 4554   7.423   6.426   2.829
  476WAT     H1 4555   7.474   6.476   2.893
  476WAT     H2 4556   7.476   6.349   2.811
  477WAT      O 4557   7.251   5.890   3.256
  477WAT     H1 4558   7.252   5.942   3.175
  477WAT     H2 4559   7.168   5.843   3.253
  478WAT      O 4560   7.376   6.854   3.073
  478WAT     H1 4561   7.343   6.917   3.138
  478WAT     H2 4562   7.394   6.907   2.995
  479WAT      O 4563   7.220   6.062   3.056
  479WAT     H1 4564   7.254   6.146   3.027
  479WAT     H2 4565   7.126   6.076   3.068
  480WAT      O 4566   7.298   7.051   3.255
  480WAT     H1 4567   7.359   7.119   3.227
  480WAT     H2 4568   7.212   7.092   3.246
  481WAT      O 4569   6.827   6.970   2.143
  481WAT     H1 4570   6.789   7.019   2.070
  481WAT     H2 4571   6.853   7.037   2.206
  482WAT      O 4572   7.588   5.810   2.689
  482WAT     H1 4573   7.619   5.755   2.617
  482WAT     H2 4574   7.495   5.824   2.671
  483WAT      O 4575   7.387   6.670   2.641
  483WAT     H1 4576   7.347   6.598   2.591
  483WAT     H2 4577   7.396   6.635   2.729
  484WAT      O 4578   7.434   7.038   2.857
  484WAT     H1 4579   7.404   6.978   2.789
  484WAT     H2 4580   7.529   7.042   2.846
  485WAT      O 4581   7.258   6.347   3.019
  485WAT     H1 4582   7.314   6.358   2.941
  485WAT     H2 4583   7.310   6.384   3.090
  486WAT      O 4584   7.343   7.012   3.522
  486WAT     H1 4585   7.253   7.034   3.547
  486WAT     H2 4586   7.346   7.024   3.427
  487WAT      O 4587   7.226   6.699   3.380
  487WAT     H1 4588   7.212   6.786   3.417
  487WAT     H2 4589   7.138   6.665   3.365
  488WAT      O 4590   7.406   7.293   3.600
  488WAT     H1 4591   7.403   7.334   3.514
  488WAT     H2 4592   7.389   7.200   3.584
  489WAT      O 4593   7.057   6.559   2.391
  489WAT     H1 4594   7.045   6.632   2.329
  489WAT     H2 4595   7.026   6.482   2.343
  490WAT      O 4596   6.821   6.876   2.971
  490WAT     H1 4597   6.829   6.890   2.877
  490WAT     H2 4598   6.883   6.805   2.991
  491WAT      O 4599   6.946   7.046   2.612
  491WAT     H1 4600   6.905   7.060   2.527
  491WAT     H2 4601   7.035   7.018   2.592
  492WAT      O 4602   6.827   6.980   3.225
  492WAT     H1 4603   6.843   6.933   3.143
  492WAT     H2 4604   6.873   6.929   3.292
  493WAT      O 4605   7.304   5.893   2.729
  493WAT     H1 4606   7.260   5.971   2.696
  493WAT     H2 4607   7.360   5.926   2.800
  494WAT      O 4608   7.733   6.180   3.289
  494WAT     H1 4609   7.686   6.201   3.370
  494WAT     H2 4610   7.692   6.099   3.259
  495WAT      O 4611   7.615   5.855   2.217
  495WAT     H1 4612   7.553   5.855   2.289
  495WAT     H2 4613   7.607   5.769   2.177
  496WAT      O 4614   7.508   5.948   2.915
  496WAT     H1 4615   7.537   6.038   2.907
  496WAT     H2 4616   7.562   5.899   2.853
  497WAT      O 4617   7.283   6.406   2.502
  497WAT     H1 4618   7.260   6.384   2.592
  497WAT     H2 4619   7.205   6.449   2.467
  498WAT      O 4620   7.527   6.496   3.568
  498WAT     H1 4621   7.517   6.401   3.553
  498WAT     H2 4622   7.611   6.518   3.529
  499WAT      O 4623   7.040   6.137   3.384
  499WAT     H1 4624   7.001   6.221   3.404
  499WAT     H2 4625   6.971   6.073   3.403
  500WAT      O 4626   6.770   5.929   2.787
  500WAT     H1 4627   6.741   5.986   2.858
  500WAT     H2 4628   6.845   5.881   2.823
  501WAT      O 4629   6.789   6.323   1.908
  501WAT     H1 4630   6.781   6.417   1.922
  501WAT     H2 4631   6.754   6.309   1.820
  502WAT      O 4632   7.569   6.197   2.815
  502WAT     H1 4633   7.569   6.152   2.730
  502WAT     H2 4634   7.658   6.229   2.825
  503WAT      O 4635   7.154   6.185   2.711
  503WAT     H1 4636   7.120   6.233   2.786
  503WAT     H2 4637   7.078   6.139   2.675
  504WAT      O 4638   7.575   6.297   2.114
  504WAT     H1 4639   7.587   6.293   2.209
  504WAT     H2 4640   7.537   6.383   2.098
  505WAT      O 4641   7.476   6.528   2.054
  505WAT     H1 4642   7.420   6.483   1.991
  505WAT     H2 4643   7.547   6.564   2.000
  506WAT      O 4644   6.984   6.918   3.441
  506WAT     H1 4645   6.946   6.854   3.501
  506WAT     H2 4646   7.015   6.988   3.498
  507WAT      O 4647   7.599   6.603   2.989
  507WAT     H1 4648   7.636   6.555   3.064
  507WAT     H2 4649   7.580   6.690   3.023
  508WAT      O 4650   6.885   6.077   2.602
  508WAT     H1 4651   6.857   6.041   2.686
  508WAT     H2 4652   6.879   6.004   2.541
  509WAT      O 4653   7.378   6.507   3.221
  509WAT     H1 4654   7.348   6.595   3.244
  509WAT     H2 4655   7.474   6.513   3.225
  510WAT      O 4656   7.231   6.927   2.281
  510WAT     H1 4657   7.153   6.873   2.265
  510WAT     H2 4658   7.304   6.875   2.247
  511WAT      O 4659   7.235   6.894   2.645
  511WAT     H1 4660   7.287   6.814   2.639
  511WAT     H2 4661   7.190   6.888   2.729
  512WAT      O 4662   6.984   6.591   3.336
  512WAT     H1 4663   6.948   6.657   3.395
  512WAT     H2 4664   6.954   6.507   3.373
  513WAT      O 4665   7.304   6.636   3.624
  513WAT     H1 4666   7.274   6.651   3.535
  513WAT     H2 4667   7.381   6.581   3.615
  514WAT      O 4668   7.621   7.029   2.449
  514WAT     H1 4669   7.690   7.084   2.487
  514WAT     H2 4670   7.542   7.083   2.453
  515WAT      O 4671   6.835   6.591   1.998
  515WAT     H1 4672   6.922   6.619   2.027
  515WAT     H2 4673   6.786   6.672   1.987
  516WAT      O 4674   7.551   6.729   2.410
  516WAT     H1 4675   7.597   6.810   2.433
  516WAT     H2 4676   7.516   6.698   2.493
  517WAT      O 4677   7.141   5.764   2.458
  517WAT     H1 4678   7.128   5.763   2.552
  517WAT     H2 4679   7.059   5.798   2.422
  518WAT      O 4680   6.841   5.940   3.404
  518WAT     H1 4681   6.770   5.960   3.464
  518WAT     H2 4682   6.883   5.862   3.441
  519WAT      O 4683   6.870   7.338   3.502
  519WAT     H1 4684   6.881   7.244   3.488
  519WAT     H2 4685   6.805   7.365   3.437
  520WAT      O 4686   7.669   7.166   3.642
  520WAT     H1 4687   7.637   7.094   3.697
  520WAT     H2 4688   7.602   7.233   3.650
  521WAT      O 4689   7.473   7.250   2.137
  521WAT     H1 4690   7.472   7.323   2.075
  521WAT     H2 4691   7.381   7.225   2.146
  522WAT      O 4692   7.033   6.772   2.211
  522WAT     H1 4693   6.973   6.846   2.212
  522WAT     H2 4694   7.081   6.781   2.128
  523WAT      O 4695   7.524   6.312   2.401
  523WAT     H1 4696   7.453   6.359   2.445
  523WAT     H2 4697   7.552   6.246   2.465
  524WAT      O 4698   7.687   6.454   3.201
  524WAT     H1 4699   7.736   6.502   3.268
  524WAT     H2 4700   7.701   6.362   3.222
  525WAT      O 4701   7.344   6.143   2.139
  525WAT     H1 4702   7.429   6.187   2.132
  525WAT     H2 4703   7.308   6.174   2.221
  526WAT      O 4704   7.234   6.768   1.986
  526WAT     H1 4705   7.311   6.757   2.042
  526WAT     H2 4706   7.242   6.699   1.921
  527WAT      O 4707   7.104   6.512   2.054
  527WAT     H1 4708   7.112   6.417   2.065
  527WAT     H2 4709   7.193   6.545   2.065
  528WAT      O 4710   6.872   7.133   2.352
  528WAT     H1 4711   6.780   7.158   2.351
  528WAT     H2 4712   6.919   7.216   2.340
  529WAT      O 4713   7.084   7.445   3.683
  529WAT     H1 4714   7.165   7.477   3.725
  529WAT     H2 4715   7.033   7.409   3.756
  530WAT      O 4716   7.495   7.444   1.947
  530WAT     H1 4717   7.574   7.473   1.902
  530WAT     H2 4718   7.443   7.401   1.879
  531WAT      O 4719   6.856   6.694   3.578
  531WAT     H1 4720   6.907   6.636   3.635
  531WAT     H2 4721   6.783   6.722   3.632
  532WAT      O 4722   7.547   6.966   1.933
  532WAT     H1 4723   7.536   6.904   2.006
  532WAT     H2 4724   7.530   6.914   1.855
  533WAT      O 4725   7.562   6.835   3.531
  533WAT     H1 4726   7.485   6.891   3.523
  533WAT     H2 4727   7.580   6.805   3.442
  534WAT      O 4728   7.060   6.508   3.667
  534WAT     H1 4729   7.064   6.478   3.758
  534WAT     H2 4730   7.145   6.548   3.651
  535WAT      O 4731   7.437   6.768   2.183
  535WAT     H1 4732   7.480   6.751   2.268
  535WAT     H2 4733   7.450   6.687   2.134
  536WAT      O 4734   7.254   6.366   3.464
  536WAT     H1 4735   7.201   6.317   3.401
  536WAT     H2 4736   7.321   6.409   3.411
  537WAT      O 4737   7.689   6.670   1.908
  537WAT     H1 4738   7.741   6.599   1.872
  537WAT     H2 4739   7.753   6.734   1.938
  538WAT      O 4740   7.302   6.063   3.472
  538WAT     H1 4741   7.293   6.001   3.400
  538WAT     H2 4742   7.244   6.135   3.449
  539WAT      O 4743   7.579   5.918   3.175
  539WAT     H1 4744   7.534   5.921   3.091
  539WAT     H2 4745   7.516   5.879   3.235
  540WAT      O 4746   7.620   6.808   3.237
  540WAT     H1 4747   7.662   6.892   3.220
  540WAT     H2 4748   7.528   6.822   3.215
  541WAT      O 4749   7.327   6.375   1.878
  541WAT     H1 4750   7.307   6.289   1.914
  541WAT     H2 4751   7.310   6.367   1.784
  542WAT      O 4752   7.530   6.235   3.502
  542WAT     H1 4753   7.589   6.204   3.570
  542WAT     H2 4754   7.448   6.188   3.517
  543WAT      O 4755   7.207   6.085   1.877
  543WAT     H1 4756   7.237   6.086   1.786
  543WAT     H2 4757   7.281   6.050   1.926
  544WAT      O 4758   7.529   5.980   1.975
  544WAT     H1 4759   7.494   5.912   1.917
  544WAT     H2 4760   7.549   5.934   2.057
  545WAT      O 4761   7.109   7.016   1.960
  545WAT     H1 4762   7.153   7.070   2.026
  545WAT     H2 4763   7.158   6.933   1.961
  546WAT      O 4764   6.831   7.295   2.705
  546WAT     H1 4765   6.864   7.208   2.682
  546WAT     H2 4766   6.874   7.315   2.788
  547WAT      O 4767   7.290   7.128   2.471
  547WAT     H1 4768   7.260   7.115   2.561
  547WAT     H2 4769   7.280   7.042   2.430
  548WAT      O 4770   6.880   7.381   2.979
  548WAT     H1 4771   6.836   7.399   3.062
  548WAT     H2 4772   6.936   7.457   2.965
  549WAT      O 4773   6.863   6.633   2.615
  549WAT     H1 4774   6.797   6.606   2.551
  549WAT     H2 4775   6.947   6.622   2.570
  550WAT      O 4776   6.967   6.671   3.069
  550WAT     H1 4777   7.003   6.662   3.157
  550WAT     H2 4778   6.910   6.595   3.059
  551WAT      O 4779   6.922   6.362   3.460
  551WAT     H1 4780   6.832   6.359   3.493
  551WAT     H2 4781   6.976   6.382   3.536
  552WAT      O 4782   6.784   6.354   2.209
  552WAT     H1 4783   6.694   6.380   2.192
  552WAT     H2 4784   6.833   6.381   2.131
  553WAT      O 4785   7.038   6.259   2.000
  553WAT     H1 4786   7.109   6.217   1.952
  553WAT     H2 4787   6.967   6.266   1.937
  554WAT      O 4788   7.003   5.865   1.904
  554WAT     H1 4789   7.075   5.919   1.936
  554WAT     H2 4790   7.030   5.837   1.817
  555WAT      O 4791   6.972   5.790   2.894
  555WAT     H1 4792   7.037   5.735   2.850
  555WAT     H2 4793   7.014   5.815   2.977
  556WAT      O 4794   6.947   5.805   3.169
  556WAT     H1 4795   6.913   5.851   3.245
  556WAT     H2 4796   6.914   5.716   3.177
  557WAT      O 4797   7.108   7.122   3.585
  557WAT     H1 4798   7.104   7.085   3.673
  557WAT     H2 4799   7.121   7.216   3.599
  558WAT      O 4800   7.478   7.278   3.145
  558WAT     H1 4801   7.454   7.305   3.057
  558WAT     H2 4802   7.572   7.295   3.151
  559WAT      O 4803   7.015   5.758   3.496
  559WAT     H1 4804   7.069   5.740   3.420
  559WAT     H2 4805   7.021   5.679   3.550
  560WAT      O 4806   7.092   7.417   3.297
  560WAT     H1 4807   7.033   7.404   3.371
  560WAT     H2 4808   7.091   7.333   3.251
  561WAT      O 4809   7.055   7.154   3.192
  561WAT     H1 4810   6.982   7.092   3.185
  561WAT     H2 4811   7.061   7.193   3.105
  562WAT      O 4812   7.416   7.375   2.871
  562WAT     H1 4813   7.467   7.314   2.818
  562WAT     H2 4814   7.480   7.425   2.920
  563WAT      O 4815   7.689   7.464   2.953
  563WAT     H1 4816   7.718   7.439   2.866
  563WAT     H2 4817   7.741   7.409   3.012
  564WAT      O 4818   6.946   5.869   2.264
  564WAT     H1 4819   7.021   5.880   2.206
  564WAT     H2 4820   6.899   5.952   2.259
  565WAT      O 4821   7.600   6.080   2.563
  565WAT     H1 4822   7.519   6.043   2.528
  565WAT     H2 4823   7.650   6.004   2.593
  566WAT      O 4824   7.044   7.355   2.258
  566WAT     H1 4825   6.991   7.393   2.187
  566WAT     H2 4826   7.036   7.417   2.330
  567WAT      O 4827   7.183   5.921   2.118
  567WAT     H1 4828   7.236   5.843   2.105
  567WAT     H2 4829   7.246   5.989   2.141
  568WAT      O 4830   7.402   5.895   2.423
  568WAT     H1 4831   7.339   5.825   2.440
  568WAT     H2 4832   7.348   5.971   2.401
  569WAT      O 4833   7.415   5.823   3.667
  569WAT     H1 4834   7.387   5.873   3.590
  569WAT     H2 4835   7.453   5.743   3.630
  570WAT      O 4836   7.220   7.161   2.146
  570WAT     H1 4837   7.157   7.208   2.201
  570WAT     H2 4838   7.232   7.077   2.189
  571WAT      O 4839   7.180   6.775   1.037
  571WAT     H1 4840   7.097   6.750   1.076
  571WAT     H2 4841   7.241   6.782   1.110
  572WAT      O 4842   7.178   7.179   1.056
  572WAT     H1 4843   7.209   7.090   1.038
  572WAT     H2 4844   7.253   7.234   1.033
  573WAT      O 4845   7.021   6.271   0.415
  573WAT     H1 4846   6.932   6.305   0.405
  573WAT     H2 4847   7.050   6.251   0.326
  574WAT      O 4848   6.818   6.531   1.003
  574WAT     H1 4849   6.875   6.455   1.003
  574WAT     H2 4850   6.818   6.561   0.912
  575WAT      O 4851   6.942   6.072   1.182
  575WAT     H1 4852   6.924   5.982   1.210
  575WAT     H2 4853   6.902   6.127   1.249
  576WAT      O 4854   7.239   6.130   0.518
  576WAT     H1 4855   7.250   6.220   0.549
  576WAT     H2 4856   7.148   6.125   0.489
  577WAT      O 4857   7.004   6.322   1.043
  577WAT     H1 4858   7.072   6.348   1.105
  577WAT     H2 4859   6.972   6.238   1.076
  578WAT      O 4860   7.423   6.426   0.952
  578WAT     H1 4861   7.474   6.476   1.016
  578WAT     H2 4862   7.476   6.349   0.934
  579WAT      O 4863   7.251   5.890   1.378
  579WAT     H1 4864   7.252   5.942   1.298
  579WAT     H2 4865   7.168   5.843   1.376
  580WAT      O 4866   7.376   6.854   1.196
  580WAT     H1 4867   7.343   6.917   1.260
  580WAT     H2 4868   7.394   6.907   1.118
  581WAT      O 4869   7.220   6.062   1.179
  581WAT     H1 4870   7.254   6.146   1.149
  581WAT     H2 4871   7.126   6.076   1.191
  582WAT      O 4872   7.298   7.051   1.377
  582WAT     H1 4873   7.359   7.119   1.349
  582WAT     H2 4874   7.212   7.092   1.368
  583WAT      O 4875   6.827   6.970   0.265
  583WAT     H1 4876   6.789   7.019   0.192
  583WAT     H2 4877   6.853   7.037   0.329
  584WAT      O 4878   7.588   5.810   0.811
  584WAT     H1 4879   7.619   5.755   0.740
  584WAT     H2 4880   7.495   5.824   0.793
  585WAT      O 4881   7.387   6.670   0.763
  585WAT     H1 4882   7.347   6.598   0.714
  585WAT     H2 4883   7.396   6.635   0.852
  586WAT      O 4884   7.434   7.038   0.980
  586WAT     H1 4885   7.404   6.978   0.912
  586WAT     H2 4886   7.529   7.042   0.968
  587WAT      O 4887   7.258   6.347   1.141
  587WAT     H1 4888   7.314   6.358   1.064
  587WAT     H2 4889   7.310   6.384   1.213
  588WAT      O 4890   7.343   7.012   1.645
  588WAT     H1 4891   7.253   7.034   1.669
  588WAT     H2 4892   7.346   7.024   1.550
  589WAT      O 4893   7.226   6.699   1.502
  589WAT     H1 4894   7.212   6.786   1.539
  589WAT     H2 4895   7.138   6.665   1.488
  590WAT      O 4896   7.406   7.293   1.723
  590WAT     H1 4897   7.403   7.334   1.636
  590WAT     H2 4898   7.389   7.200   1.707
  591WAT      O 4899   7.057   6.559   0.513
  591WAT     H1 4900   7.045   6.632   0.452
  591WAT     H2 4901   7.026   6.482   0.465
  592WAT      O 4902   6.821   6.876   1.094
  592WAT     H1 4903   6.829   6.890   0.999
  592WAT     H2 4904   6.883   6.805   1.113
  593WAT      O 4905   6.946   7.046   0.735
  593WAT     H1 4906   6.905   7.060   0.650
  593WAT     H2 4907   7.035   7.018   0.715
  594WAT      O 4908   6.827   6.980   1.348
  594WAT     H1 4909   6.843   6.933   1.266
  594WAT     H2 4910   6.873   6.929   1.414
  595WAT      O 4911   7.304   5.893   0.851
  595WAT     H1 4912   7.260   5.971   0.818
  595WAT     H2 4913   7.360   5.926   0.922
  596WAT      O 4914   7.733   6.180   1.412
  596WAT     H1 4915   7.686   6.201   1.493
  596WAT     H2 4916   7.692   6.099   1.382
  597WAT      O 4917   7.615   5.855   0.340
  597WAT     H1 4918   7.553   5.855   0.412
  597WAT     H2 4919   7.607   5.769   0.300
  598WAT      O 4920   7.508   5.948   1.037
  598WAT     H1 4921   7.537   6.038   1.029
  598WAT     H2 4922   7.562   5.899   0.976
  599WAT      O 4923   7.283   6.406   0.624
  599WAT     H1 4924   7.260   6.384   0.715
  599WAT     H2 4925   7.205   6.449   0.590
  600WAT      O 4926   7.527   6.496   1.691
  600WAT     H1 4927   7.517   6.401   1.676
  600WAT     H2 4928   7.611   6.518   1.651
  601WAT      O 4929   7.040   6.137   1.506
  601WAT     H1 4930   7.001   6.221   1.527
  601WAT     H2 4931   6.971   6.073   1.525
  602WAT      O 4932   6.770   5.929   0.910
  602WAT     H1 4933   6.741   5.986   0.981
  602WAT     H2 4934   6.845   5.881   0.946
  603WAT      O 4935   7.569   6.197   0.937
  603WAT     H1 4936   7.569   6.152   0.852
  603WAT     H2 4937   7.658   6.229   0.948
  604WAT      O 4938   7.154   6.185   0.833
  604WAT     H1 4939   7.120   6.233   0.909
  604WAT     H2 4940   7.078   6.139   0.797
  605WAT      O 4941   7.575   6.297   0.236
  605WAT     H1 4942   7.587   6.293   0.331
  605WAT     H2 4943   7.537   6.383   0.221
  606WAT      O 4944   6.984   6.918   1.564
  606WAT     H1 4945   6.946   6.854   1.624
  606WAT     H2 4946   7.015   6.988   1.621
  607WAT      O 4947   7.599   6.603   1.112
  607WAT     H1 4948   7.636   6.555   1.187
  607WAT     H2 4949   7.580   6.690   1.146
  608WAT      O 4950   6.885   6.077   0.725
  608WAT     H1 4951   6.857   6.041   0.809
  608WAT     H2 4952   6.879   6.004   0.663
  609WAT      O 4953   7.378   6.507   1.344
  609WAT     H1 4954   7.348   6.595   1.366
  609WAT     H2 4955   7.474   6.513   1.347
  610WAT      O 4956   7.231   6.927   0.403
  610WAT     H1 4957   7.153   6.873   0.387
  610WAT     H2 4958   7.304   6.875   0.370
  611WAT      O 4959   7.235   6.894   0.767
  611WAT     H1 4960   7.287   6.814   0.762
  611WAT     H2 4961   7.190   6.888   0.851
  612WAT      O 4962   6.984   6.591   1.458
  612WAT     H1 4963   6.948   6.657   1.517
  612WAT     H2 4964   6.954   6.507   1.496
  613WAT      O 4965   7.304   6.636   1.747
  613WAT     H1 4966   7.274   6.651   1.657
  613WAT     H2 4967   7.381   6.581   1.738
  614WAT      O 4968   7.621   7.029   0.572
  614WAT     H1 4969   7.690   7.084   0.610
  614WAT     H2 4970   7.542   7.083   0.575
  615WAT      O 4971   7.551   6.729   0.533
  615WAT     H1 4972   7.597   6.810   0.555
  615WAT     H2 4973   7.516   6.698   0.616
  616WAT      O 4974   7.141   5.764   0.580
  616WAT     H1 4975   7.128   5.763   0.675
  616WAT     H2 4976   7.059   5.798   0.545
  617WAT      O 4977   6.841   5.940   1.526
  617WAT     H1 4978   6.770   5.960   1.587
  617WAT     H2 4979   6.883   5.862   1.563
  618WAT      O 4980   6.870   7.338   1.625
  618WAT     H1 4981   6.881   7.244   1.611
  618WAT     H2 4982   6.805   7.365   1.560
  619WAT      O 4983   7.669   7.166   1.765
  619WAT     H1 4984   7.637   7.094   1.819
  619WAT     H2 4985   7.602   7.233   1.772
  620WAT      O 4986   7.473   7.250   0.259
  620WAT     H1 4987   7.472   7.323   0.198
  620WAT     H2 4988   7.381   7.225   0.268
  621WAT      O 4989   7.033   6.772   0.334
  621WAT     H1 4990   6.973   6.846   0.335
  621WAT     H2 4991   7.081   6.781   0.251
  622WAT      O 4992   7.524   6.312   0.524
  622WAT     H1 4993   7.453   6.359   0.568
  622WAT     H2 4994   7.552   6.246   0.587
  623WAT      O 4995   7.687   6.454   1.324
  623WAT     H1 4996   7.736   6.502   1.390
  623WAT     H2 4997   7.701   6.362   1.344
  624WAT      O 4998   7.344   6.143   0.261
  624WAT     H1 4999   7.429   6.187   0.255
  624WAT     H2 5000   7.308   6.174   0.344
  625WAT      O 5001   7.104   6.512   0.177
  625WAT     H1 5002   7.112   6.417   0.188
  625WAT     H2 5003   7.193   6.545   0.187
  626WAT      O 5004   6.872   7.133   0.475
  626WAT     H1 5005   6.780   7.158   0.474
  626WAT     H2 5006   6.919   7.216   0.462
  627WAT      O 5007   7.084   7.445   1.806
  627WAT     H1 5008   7.165   7.477   1.847
  627WAT     H2 5009   7.033   7.409   1.878
  628WAT      O 5010   6.856   6.694   1.700
  628WAT     H1 5011   6.907   6.636   1.758
  628WAT     H2 5012   6.783   6.722   1.754
  629WAT      O 5013   7.562   6.835   1.654
  629WAT     H1 5014   7.485   6.891   1.645
  629WAT     H2 5015   7.580   6.805   1.564
  630WAT      O 5016   7.060   6.508   1.790
  630WAT     H1 5017   7.064   6.478   1.881
  630WAT     H2 5018   7.145   6.548   1.774
  631WAT      O 5019   7.437   6.768   0.306
  631WAT     H1 5020   7.480   6.751   0.390
  631WAT     H2 5021   7.450   6.687   0.256
  632WAT      O 5022   7.254   6.366   1.587
  632WAT     H1 5023   7.201   6.317   1.524
  632WAT     H2 5024   7.321   6.409   1.533
  633WAT      O 5025   7.302   6.063   1.595
  633WAT     H1 5026   7.293   6.001   1.522
  633WAT     H2 5027   7.244   6.135   1.572
  634WAT      O 5028   7.579   5.918   1.298
  634WAT     H1 5029   7.534   5.921   1.213
  634WAT     H2 5030   7.516   5.879   1.358
  635WAT      O 5031   7.620   6.808   1.360
  635WAT     H1 5032   7.662   6.892   1.343
  635WAT     H2 5033   7.528   6.822   1.337
  636WAT      O 5034   7.530   6.235   1.624
  636WAT     H1 5035   7.589   6.204   1.693
  636WAT     H2 5036   7.448   6.188   1.640
  637WAT      O 5037   6.831   7.295   0.828
  637WAT     H1 5038   6.864   7.208   0.805
  637WAT     H2 5039   6.874   7.315   0.911
  638WAT      O 5040   7.290   7.128   0.594
  638WAT     H1 5041   7.260   7.115   0.684
  638WAT     H2 5042   7.280   7.042   0.553
  639WAT      O 5043   6.880   7.381   1.102
  639WAT     H1 5044   6.836   7.399   1.185
  639WAT     H2 5045   6.936   7.457   1.087
  640WAT      O 5046   6.863   6.633   0.737
  640WAT     H1 5047   6.797   6.606   0.673
  640WAT     H2 5048   6.947   6.622   0.693
  641WAT      O 5049   6.967   6.671   1.192
  641WAT     H1 5050   7.003   6.662   1.279
  641WAT     H2 5051   6.910   6.595   1.182
  642WAT      O 5052   6.922   6.362   1.582
  642WAT     H1 5053   6.832   6.359   1.616
  642WAT     H2 5054   6.976   6.382   1.659
  643WAT      O 5055   6.784   6.354   0.332
  643WAT     H1 5056   6.694   6.380   0.314
  643WAT     H2 5057   6.833   6.381   0.254
  644WAT      O 5058   6.972   5.790   1.017
  644WAT     H1 5059   7.037   5.735   0.973
  644WAT     H2 5060   7.014   5.815   1.099
  645WAT      O 5061   6.947   5.805   1.291
  645WAT     H1 5062   6.913   5.851   1.368
  645WAT     H2 5063   6.914   5.716   1.299
  646WAT      O 5064   7.108   7.122   1.708
  646WAT     H1 5065   7.104   7.085   1.796
  646WAT     H2 5066   7.121   7.216   1.722
  647WAT      O 5067   7.478   7.278   1.268
  647WAT     H1 5068   7.454   7.305   1.179
  647WAT     H2 5069   7.572   7.295   1.273
  648WAT      O 5070   7.015   5.758   1.619
  648WAT     H1 5071   7.069   5.740   1.542
  648WAT     H2 5072   7.021   5.679   1.672
  649WAT      O 5073   7.092   7.417   1.420
  649WAT     H1 5074   7.033   7.404   1.494
  649WAT     H2 5075   7.091   7.333   1.373
  650WAT      O 5076   7.055   7.154   1.315
  650WAT     H1 5077   6.982   7.092   1.308
  650WAT     H2 5078   7.061   7.193   1.228
  651WAT      O 5079   7.416   7.375   0.993
  651WAT     H1 5080   7.467   7.314   0.941
  651WAT     H2 5081   7.480   7.425   1.042
  652WAT      O 5082   7.689   7.464   1.076
  652WAT     H1 5083   7.718   7.439   0.988
  652WAT     H2 5084   7.741   7.409   1.135
  653WAT      O 5085   6.946   5.869   0.386
  653WAT     H1 5086   7.021   5.880   0.329
  653WAT     H2 5087   6.899   5.952   0.382
  654WAT      O 5088   7.600   6.080   0.685
  654WAT     H1 5089   7.519   6.043   0.651
  654WAT     H2 5090   7.650   6.004   0.715
  655WAT      O 5091   7.044   7.355   0.380
  655WAT     H1 5092   6.991   7.393   0.310
  655WAT     H2 5093   7.036   7.417   0.452
  656WAT      O 5094   7.183   5.921   0.240
  656WAT     H1 5095   7.236   5.843   0.227
  656WAT     H2 5096   7.246   5.989   0.263
  657WAT      O 5097   7.402   5.895   0.546
  657WAT     H1 5098   7.339   5.825   0.562
  657WAT     H2 5099   7.348   5.971   0.524
  658WAT      O 5100   7.415   5.823   1.789
  658WAT     H1 5101   7.387   5.873   1.713
  658WAT     H2 5102   7.453   5.743   1.752
  659WAT      O 5103   7.220   7.161   0.268
  659WAT     H1 5104   7.157   7.208   0.323
  659WAT     H2 5105   7.232   7.077   0.312
  660WAT      O 5106   7.180   4.898   6.669
  660WAT     H1 5107   7.097   4.872   6.709
  660WAT     H2 5108   7.241   4.905   6.742
  661WAT      O 5109   7.178   5.301   6.688
  661WAT     H1 5110   7.209   5.212   6.670
  661WAT     H2 5111   7.253   5.357   6.666
  662WAT      O 5112   7.021   4.394   6.047
  662WAT     H1 5113   6.932   4.428   6.037
  662WAT     H2 5114   7.050   4.374   5.958
  663WAT      O 5115   6.818   4.654   6.636
  663WAT     H1 5116   6.875   4.577   6.636
  663WAT     H2 5117   6.818   4.684   6.545
  664WAT      O 5118   6.942   4.195   6.814
  664WAT     H1 5119   6.924   4.105   6.842
  664WAT     H2 5120   6.902   4.249   6.882
  665WAT      O 5121   7.239   4.252   6.151
  665WAT     H1 5122   7.250   4.342   6.181
  665WAT     H2 5123   7.148   4.247   6.122
  666WAT      O 5124   7.004   4.444   6.675
  666WAT     H1 5125   7.072   4.471   6.737
  666WAT     H2 5126   6.972   4.360   6.709
  667WAT      O 5127   7.423   4.549   6.584
  667WAT     H1 5128   7.474   4.599   6.648
  667WAT     H2 5129   7.476   4.471   6.566
  668WAT      O 5130   7.251   4.013   7.011
  668WAT     H1 5131   7.252   4.065   6.930
  668WAT     H2 5132   7.168   3.965   7.008
  669WAT      O 5133   7.376   4.977   6.828
  669WAT     H1 5134   7.343   5.040   6.892
  669WAT     H2 5135   7.394   5.030   6.750
  670WAT      O 5136   7.220   4.184   6.811
  670WAT     H1 5137   7.254   4.269   6.782
  670WAT     H2 5138   7.126   4.199   6.823
  671WAT      O 5139   7.298   5.174   7.010
  671WAT     H1 5140   7.359   5.241   6.982
  671WAT     H2 5141   7.212   5.215   7.001
  672WAT      O 5142   6.827   5.093   5.898
  672WAT     H1 5143   6.789   5.142   5.825
  672WAT     H2 5144   6.853   5.160   5.961
  673WAT      O 5145   7.588   3.933   6.444
  673WAT     H1 5146   7.619   3.877   6.372
  673WAT     H2 5147   7.495   3.946   6.425
  674WAT      O 5148   7.387   4.792   6.395
  674WAT     H1 5149   7.347   4.721   6.346
  674WAT     H2 5150   7.396   4.758   6.484
  675WAT      O 5151   7.434   5.161   6.612
  675WAT     H1 5152   7.404   5.100   6.544
  675WAT     H2 5153   7.529   5.165   6.601
  676WAT      O 5154   7.258   4.470   6.773
  676WAT     H1 5155   7.314   4.480   6.696
  676WAT     H2 5156   7.310   4.507   6.845
  677WAT      O 5157   7.343   5.135   7.277
  677WAT     H1 5158   7.253   5.157   7.302
  677WAT     H2 5159   7.346   5.147   7.182
  678WAT      O 5160   7.226   4.822   7.134
  678WAT     H1 5161   7.212   4.909   7.171
  678WAT     H2 5162   7.138   4.787   7.120
  679WAT      O 5163   7.057   4.682   6.146
  679WAT     H1 5164   7.045   4.754   6.084
  679WAT     H2 5165   7.026   4.605   6.098
  680WAT      O 5166   6.821   4.999   6.726
  680WAT     H1 5167   6.829   5.012   6.632
  680WAT     H2 5168   6.883   4.928   6.745
  681WAT      O 5169   6.946   5.169   6.367
  681WAT     H1 5170   6.905   5.183   6.282
  681WAT     H2 5171   7.035   5.140   6.347
  682WAT      O 5172   7.373   5.590   6.178
  682WAT     H1 5173   7.355   5.498   6.157
  682WAT     H2 5174   7.287   5.626   6.202
  683WAT      O 5175   6.827   5.103   6.980
  683WAT     H1 5176   6.843   5.056   6.898
  683WAT     H2 5177   6.873   5.052   7.047
  684WAT      O 5178   7.304   4.016   6.484
  684WAT     H1 5179   7.260   4.094   6.451
  684WAT     H2 5180   7.360   4.048   6.554
  685WAT      O 5181   7.733   4.303   7.044
  685WAT     H1 5182   7.686   4.323   7.125
  685WAT     H2 5183   7.692   4.221   7.014
  686WAT      O 5184   7.615   3.978   5.972
  686WAT     H1 5185   7.553   3.978   6.044
  686WAT     H2 5186   7.607   3.891   5.932
  687WAT      O 5187   7.508   4.070   6.670
  687WAT     H1 5188   7.537   4.161   6.662
  687WAT     H2 5189   7.562   4.022   6.608
  688WAT      O 5190   7.283   4.528   6.257
  688WAT     H1 5191   7.260   4.507   6.347
  688WAT     H2 5192   7.205   4.571   6.222
  689WAT      O 5193   7.527   4.618   7.323
  689WAT     H1 5194   7.517   4.524   7.308
  689WAT     H2 5195   7.611   4.640   7.284
  690WAT      O 5196   7.040   4.259   7.139
  690WAT     H1 5197   7.001   4.344   7.159
  690WAT     H2 5198   6.971   4.195   7.158
  691WAT      O 5199   6.770   4.051   6.542
  691WAT     H1 5200   6.741   4.109   6.613
  691WAT     H2 5201   6.845   4.004   6.578
  692WAT      O 5202   6.789   4.446   5.663
  692WAT     H1 5203   6.781   4.540   5.677
  692WAT     H2 5204   6.754   4.431   5.575
  693WAT      O 5205   7.569   4.319   6.570
  693WAT     H1 5206   7.569   4.275   6.485
  693WAT     H2 5207   7.658   4.351   6.580
  694WAT      O 5208   7.154   4.307   6.465
  694WAT     H1 5209   7.120   4.355   6.541
  694WAT     H2 5210   7.078   4.262   6.429
  695WAT      O 5211   7.575   4.419   5.869
  695WAT     H1 5212   7.587   4.415   5.963
  695WAT     H2 5213   7.537   4.505   5.853
  696WAT      O 5214   7.476   4.650   5.808
  696WAT     H1 5215   7.420   4.605   5.746
  696WAT     H2 5216   7.547   4.686   5.755
  697WAT      O 5217   6.984   5.040   7.196
  697WAT     H1 5218   6.946   4.976   7.256
  697WAT     H2 5219   7.015   5.111   7.253
  698WAT      O 5220   7.599   4.725   6.744
  698WAT     H1 5221   7.636   4.678   6.819
  698WAT     H2 5222   7.580   4.813   6.778
  699WAT      O 5223   6.885   4.200   6.357
  699WAT     H1 5224   6.857   4.163   6.441
  699WAT     H2 5225   6.879   4.126   6.296
  700WAT      O 5226   7.378   4.629   6.976
  700WAT     H1 5227   7.348   4.717   6.999
  700WAT     H2 5228   7.474   4.635   6.980
  701WAT      O 5229   7.231   5.050   6.036
  701WAT     H1 5230   7.153   4.996   6.020
  701WAT     H2 5231   7.304   4.998   6.002
  702WAT      O 5232   7.235   5.017   6.399
  702WAT     H1 5233   7.287   4.936   6.394
  702WAT     H2 5234   7.190   5.010   6.484
  703WAT      O 5235   6.984   4.713   7.091
  703WAT     H1 5236   6.948   4.780   7.149
  703WAT     H2 5237   6.954   4.630   7.128
  704WAT      O 5238   7.621   5.151   6.204
  704WAT     H1 5239   7.690   5.206   6.242
  704WAT     H2 5240   7.542   5.206   6.207
  705WAT      O 5241   6.835   4.713   5.753
  705WAT     H1 5242   6.922   4.741   5.781
  705WAT     H2 5243   6.786   4.794   5.742
  706WAT      O 5244   7.551   4.852   6.165
  706WAT     H1 5245   7.597   4.933   6.188
  706WAT     H2 5246   7.516   4.820   6.248
  707WAT      O 5247   7.141   3.886   6.212
  707WAT     H1 5248   7.128   3.885   6.307
  707WAT     H2 5249   7.059   3.920   6.177
  708WAT      O 5250   6.871   5.634   5.810
  708WAT     H1 5251   6.907   5.694   5.744
  708WAT     H2 5252   6.857   5.689   5.887
  709WAT      O 5253   6.841   4.062   7.158
  709WAT     H1 5254   6.770   4.082   7.219
  709WAT     H2 5255   6.883   3.985   7.196
  710WAT      O 5256   6.870   5.461   7.257
  710WAT     H1 5257   6.881   5.367   7.243
  710WAT     H2 5258   6.805   5.487   7.192
  711WAT      O 5259   7.473   5.373   5.891
  711WAT     H1 5260   7.472   5.446   5.830
  711WAT     H2 5261   7.381   5.348   5.901
  712WAT      O 5262   7.033   4.895   5.966
  712WAT     H1 5263   6.973   4.969   5.967
  712WAT     H2 5264   7.081   4.904   5.883
  713WAT      O 5265   7.524   4.435   6.156
  713WAT     H1 5266   7.453   4.482   6.200
  713WAT     H2 5267   7.552   4.369   6.219
  714WAT      O 5268   7.687   4.577   6.956
  714WAT     H1 5269   7.736   4.624   7.022
  714WAT     H2 5270   7.701   4.484   6.977
  715WAT      O 5271   7.636   5.631   6.227
  715WAT     H1 5272   7.661   5.627   6.135
  715WAT     H2 5273   7.541   5.618   6.226
  716WAT      O 5274   7.344   4.266   5.893
  716WAT     H1 5275   7.429   4.309   5.887
  716WAT     H2 5276   7.308   4.297   5.976
  717WAT      O 5277   7.234   4.891   5.741
  717WAT     H1 5278   7.311   4.880   5.797
  717WAT     H2 5279   7.242   4.821   5.676
  718WAT      O 5280   7.104   4.634   5.809
  718WAT     H1 5281   7.112   4.539   5.820
  718WAT     H2 5282   7.193   4.667   5.820
  719WAT      O 5283   7.184   5.649   6.519
  719WAT     H1 5284   7.258   5.594   6.547
  719WAT     H2 5285   7.222   5.736   6.506
  720WAT      O 5286   6.872   5.256   6.107
  720WAT     H1 5287   6.780   5.280   6.106
  720WAT     H2 5288   6.919   5.339   6.095
  721WAT      O 5289   7.495   5.566   5.702
  721WAT     H1 5290   7.574   5.595   5.657
  721WAT     H2 5291   7.443   5.523   5.634
  722WAT      O 5292   7.547   5.089   5.688
  722WAT     H1 5293   7.536   5.027   5.761
  722WAT     H2 5294   7.530   5.036   5.610
  723WAT      O 5295   7.562   4.957   7.286
  723WAT     H1 5296   7.485   5.014   7.278
  723WAT     H2 5297   7.580   4.928   7.197
  724WAT      O 5298   7.437   4.891   5.938
  724WAT     H1 5299   7.480   4.874   6.023
  724WAT     H2 5300   7.450   4.810   5.889
  725WAT      O 5301   7.254   4.489   7.219
  725WAT     H1 5302   7.201   4.440   7.156
  725WAT     H2 5303   7.321   4.531   7.166
  726WAT      O 5304   7.689   4.793   5.663
  726WAT     H1 5305   7.741   4.721   5.626
  726WAT     H2 5306   7.753   4.857   5.693
  727WAT      O 5307   7.302   4.185   7.227
  727WAT     H1 5308   7.293   4.123   7.154
  727WAT     H2 5309   7.244   4.258   7.204
  728WAT      O 5310   7.579   4.041   6.930
  728WAT     H1 5311   7.534   4.043   6.846
  728WAT     H2 5312   7.516   4.001   6.990
  729WAT      O 5313   7.620   4.930   6.992
  729WAT     H1 5314   7.662   5.015   6.975
  729WAT     H2 5315   7.528   4.944   6.969
  730WAT      O 5316   7.327   4.498   5.633
  730WAT     H1 5317   7.307   4.412   5.669
  730WAT     H2 5318   7.310   4.489   5.539
  731WAT      O 5319   7.405   5.561   7.104
  731WAT     H1 5320   7.351   5.633   7.072
  731WAT     H2 5321   7.430   5.513   7.025
  732WAT      O 5322   7.530   4.358   7.256
  732WAT     H1 5323   7.589   4.327   7.325
  732WAT     H2 5324   7.448   4.311   7.272
  733WAT      O 5325   7.207   4.208   5.632
  733WAT     H1 5326   7.237   4.209   5.541
  733WAT     H2 5327   7.281   4.173   5.681
  734WAT      O 5328   7.690   5.685   7.130
  734WAT     H1 5329   7.683   5.775   7.160
  734WAT     H2 5330   7.600   5.653   7.127
  735WAT      O 5331   7.529   4.102   5.730
  735WAT     H1 5332   7.494   4.035   5.672
  735WAT     H2 5333   7.549   4.056   5.812
  736WAT      O 5334   7.109   5.138   5.715
  736WAT     H1 5335   7.153   5.193   5.780
  736WAT     H2 5336   7.158   5.056   5.716
  737WAT      O 5337   6.831   5.417   6.460
  737WAT     H1 5338   6.864   5.330   6.437
  737WAT     H2 5339   6.874   5.438   6.543
  738WAT      O 5340   7.290   5.250   6.226
  738WAT     H1 5341   7.260   5.238   6.316
  738WAT     H2 5342   7.280   5.164   6.185
  739WAT      O 5343   6.880   5.504   6.734
  739WAT     H1 5344   6.836   5.522   6.817
  739WAT     H2 5345   6.936   5.580   6.720
  740WAT      O 5346   6.863   4.755   6.370
  740WAT     H1 5347   6.797   4.728   6.305
  740WAT     H2 5348   6.947   4.744   6.325
  741WAT      O 5349   6.967   4.794   6.824
  741WAT     H1 5350   7.003   4.785   6.912
  741WAT     H2 5351   6.910   4.717   6.814
  742WAT      O 5352   6.922   4.485   7.214
  742WAT     H1 5353   6.832   4.481   7.248
  742WAT     H2 5354   6.976   4.505   7.291
  743WAT      O 5355   6.784   4.476   5.964
  743WAT     H1 5356   6.694   4.502   5.947
  743WAT     H2 5357   6.833   4.503   5.886
  744WAT      O 5358   7.038   4.382   5.755
  744WAT     H1 5359   7.109   4.340   5.706
  744WAT     H2 5360   6.967   4.389   5.692
  745WAT      O 5361   7.003   3.987   5.659
  745WAT     H1 5362   7.075   4.041   5.691
  745WAT     H2 5363   7.030   3.960   5.571
  746WAT      O 5364   6.972   3.912   6.649
  746WAT     H1 5365   7.037   3.857   6.605
  746WAT     H2 5366   7.014   3.938   6.731
  747WAT      O 5367   6.947   3.928   6.924
  747WAT     H1 5368   6.913   3.973   7.000
  747WAT     H2 5369   6.914   3.838   6.932
  748WAT      O 5370   7.478   5.401   6.900
  748WAT     H1 5371   7.454   5.427   6.811
  748WAT     H2 5372   7.572   5.418   6.906
  749WAT      O 5373   7.015   3.881   7.251
  749WAT     H1 5374   7.069   3.862   7.175
  749WAT     H2 5375   7.021   3.802   7.305
  750WAT      O 5376   7.092   5.540   7.052
  750WAT     H1 5377   7.033   5.527   7.126
  750WAT     H2 5378   7.091   5.456   7.005
  751WAT      O 5379   7.055   5.276   6.947
  751WAT     H1 5380   6.982   5.214   6.940
  751WAT     H2 5381   7.061   5.316   6.860
  752WAT      O 5382   7.416   5.498   6.626
  752WAT     H1 5383   7.467   5.437   6.573
  752WAT     H2 5384   7.480   5.548   6.675
  753WAT      O 5385   7.689   5.587   6.708
  753WAT     H1 5386   7.718   5.561   6.621
  753WAT     H2 5387   7.741   5.532   6.767
  754WAT      O 5388   6.883   5.608   6.268
  754WAT     H1 5389   6.867   5.545   6.338
  754WAT     H2 5390   6.797   5.629   6.233
  755WAT      O 5391   6.946   3.991   6.018
  755WAT     H1 5392   7.021   4.002   5.961
  755WAT     H2 5393   6.899   4.075   6.014
  756WAT      O 5394   7.600   4.203   6.317
  756WAT     H1 5395   7.519   4.165   6.283
  756WAT     H2 5396   7.650   4.127   6.348
  757WAT      O 5397   7.044   5.477   6.013
  757WAT     H1 5398   6.991   5.515   5.942
  757WAT     H2 5399   7.036   5.540   6.085
  758WAT      O 5400   7.183   4.044   5.872
  758WAT     H1 5401   7.236   3.965   5.859
  758WAT     H2 5402   7.246   4.112   5.896
  759WAT      O 5403   7.402   4.018   6.178
  759WAT     H1 5404   7.339   3.947   6.195
  759WAT     H2 5405   7.348   4.094   6.156
  760WAT      O 5406   7.304   5.672   5.900
  760WAT     H1 5407   7.377   5.644   5.845
  760WAT     H2 5408   7.330   5.648   5.989
  761WAT      O 5409   7.220   5.284   5.901
  761WAT     H1 5410   7.157   5.331   5.955
  761WAT     H2 5411   7.232   5.199   5.944
  762WAT      O 5412   7.180   4.898   4.791
  762WAT     H1 5413   7.097   4.872   4.831
  762WAT     H2 5414   7.241   4.905   4.865
  763WAT      O 5415   7.178   5.301   4.811
  763WAT     H1 5416   7.209   5.212   4.793
  763WAT     H2 5417   7.253   5.357   4.788
  764WAT      O 5418   7.021   4.394   4.170
  764WAT     H1 5419   6.932   4.428   4.160
  764WAT     H2 5420   7.050   4.374   4.081
  765WAT      O 5421   6.818   4.654   4.758
  765WAT     H1 5422   6.875   4.577   4.758
  765WAT     H2 5423   6.818   4.684   4.667
  766WAT      O 5424   6.942   4.195   4.937
  766WAT     H1 5425   6.924   4.105   4.965
  766WAT     H2 5426   6.902   4.249   5.004
  767WAT      O 5427   7.239   4.252   4.273
  767WAT     H1 5428   7.250   4.342   4.304
  767WAT     H2 5429   7.148   4.247   4.244
  768WAT      O 5430   7.004   4.444   4.798
  768WAT     H1 5431   7.072   4.471   4.860
  768WAT     H2 5432   6.972   4.360   4.831
  769WAT      O 5433   7.423   4.549   4.706
  769WAT     H1 5434   7.474   4.599   4.770
  769WAT     H2 5435   7.476   4.471   4.689
  770WAT      O 5436   7.251   4.013   5.133
  770WAT     H1 5437   7.252   4.065   5.053
  770WAT     H2 5438   7.168   3.965   5.131
  771WAT      O 5439   7.376   4.977   4.951
  771WAT     H1 5440   7.343   5.040   5.015
  771WAT     H2 5441   7.394   5.030   4.873
  772WAT      O 5442   7.220   4.184   4.934
  772WAT     H1 5443   7.254   4.269   4.904
  772WAT     H2 5444   7.126   4.199   4.945
  773WAT      O 5445   7.298   5.174   5.132
  773WAT     H1 5446   7.359   5.241   5.104
  773WAT     H2 5447   7.212   5.215   5.123
  774WAT      O 5448   6.827   5.093   4.020
  774WAT     H1 5449   6.789   5.142   3.947
  774WAT     H2 5450   6.853   5.160   4.083
  775WAT      O 5451   7.588   3.933   4.566
  775WAT     H1 5452   7.619   3.877   4.495
  775WAT     H2 5453   7.495   3.946   4.548
  776WAT      O 5454   7.387   4.792   4.518
  776WAT     H1 5455   7.347   4.721   4.468
  776WAT     H2 5456   7.396   4.758   4.607
  777WAT      O 5457   7.434   5.161   4.734
  777WAT     H1 5458   7.404   5.100   4.666
  777WAT     H2 5459   7.529   5.165   4.723
  778WAT      O 5460   7.258   4.470   4.896
  778WAT     H1 5461   7.314   4.480   4.819
  778WAT     H2 5462   7.310   4.507   4.968
  779WAT      O 5463   7.343   5.135   5.399
  779WAT     H1 5464   7.253   5.157   5.424
  779WAT     H2 5465   7.346   5.147   5.305
  780WAT      O 5466   7.226   4.822   5.257
  780WAT     H1 5467   7.212   4.909   5.294
  780WAT     H2 5468   7.138   4.787   5.243
  781WAT      O 5469   7.406   5.416   5.478
  781WAT     H1 5470   7.403   5.456   5.391
  781WAT     H2 5471   7.389   5.323   5.462
  782WAT      O 5472   7.057   4.682   4.268
  782WAT     H1 5473   7.045   4.754   4.207
  782WAT     H2 5474   7.026   4.605   4.220
  783WAT      O 5475   6.821   4.999   4.849
  783WAT     H1 5476   6.829   5.012   4.754
  783WAT     H2 5477   6.883   4.928   4.868
  784WAT      O 5478   6.946   5.169   4.490
  784WAT     H1 5479   6.905   5.183   4.404
  784WAT     H2 5480   7.035   5.140   4.470
  785WAT      O 5481   7.373   5.590   4.301
  785WAT     H1 5482   7.355   5.498   4.280
  785WAT     H2 5483   7.287   5.626   4.325
  786WAT      O 5484   6.827   5.103   5.103
  786WAT     H1 5485   6.843   5.056   5.021
  786WAT     H2 5486   6.873   5.052   5.169
  787WAT      O 5487   7.304   4.016   4.606
  787WAT     H1 5488   7.260   4.094   4.573
  787WAT     H2 5489   7.360   4.048   4.677
  788WAT      O 5490   7.733   4.303   5.167
  788WAT     H1 5491   7.686   4.323   5.248
  788WAT     H2 5492   7.692   4.221   5.136
  789WAT      O 5493   7.615   3.978   4.094
  789WAT     H1 5494   7.553   3.978   4.167
  789WAT     H2 5495   7.607   3.891   4.055
  790WAT      O 5496   7.508   4.070   4.792
  790WAT     H1 5497   7.537   4.161   4.784
  790WAT     H2 5498   7.562   4.022   4.731
  791WAT      O 5499   7.283   4.528   4.379
  791WAT     H1 5500   7.260   4.507   4.470
  791WAT     H2 5501   7.205   4.571   4.345
  792WAT      O 5502   7.527   4.618   5.446
  792WAT     H1 5503   7.517   4.524   5.431
  792WAT     H2 5504   7.611   4.640   5.406
  793WAT      O 5505   7.040   4.259   5.261
  793WAT     H1 5506   7.001   4.344   5.282
  793WAT     H2 5507   6.971   4.195   5.280
  794WAT      O 5508   6.770   4.051   4.664
  794WAT     H1 5509   6.741   4.109   4.736
  794WAT     H2 5510   6.845   4.004   4.701
  795WAT      O 5511   6.789   4.446   3.785
  795WAT     H1 5512   6.781   4.540   3.800
  795WAT     H2 5513   6.754   4.431   3.698
  796WAT      O 5514   7.569   4.319   4.692
  796WAT     H1 5515   7.569   4.275   4.607
  796WAT     H2 5516   7.658   4.351   4.703
  797WAT      O 5517   7.154   4.307   4.588
  797WAT     H1 5518   7.120   4.355   4.664
  797WAT     H2 5519   7.078   4.262   4.552
  798WAT      O 5520   7.575   4.419   3.991
  798WAT     H1 5521   7.587   4.415   4.086
  798WAT     H2 5522   7.537   4.505   3.976
  799WAT      O 5523   7.476   4.650   3.931
  799WAT     H1 5524   7.420   4.605   3.868
  799WAT     H2 5525   7.547   4.686   3.878
  800WAT      O 5526   6.984   5.040   5.319
  800WAT     H1 5527   6.946   4.976   5.379
  800WAT     H2 5528   7.015   5.111   5.376
  801WAT      O 5529   7.599   4.725   4.867
  801WAT     H1 5530   7.636   4.678   4.941
  801WAT     H2 5531   7.580   4.813   4.901
  802WAT      O 5532   6.885   4.200   4.480
  802WAT     H1 5533   6.857   4.163   4.563
  802WAT     H2 5534   6.879   4.126   4.418
  803WAT      O 5535   7.378   4.629   5.099
  803WAT     H1 5536   7.348   4.717   5.121
  803WAT     H2 5537   7.474   4.635   5.102
  804WAT      O 5538   7.231   5.050   4.158
  804WAT     H1 5539   7.153   4.996   4.142
  804WAT     H2 5540   7.304   4.998   4.124
  805WAT      O 5541   7.235   5.017   4.522
  805WAT     H1 5542   7.287   4.936   4.517
  805WAT     H2 5543   7.190   5.010   4.606
  806WAT      O 5544   6.984   4.713   5.213
  806WAT     H1 5545   6.948   4.780   5.272
  806WAT     H2 5546   6.954   4.630   5.250
  807WAT      O 5547   7.304   4.759   5.502
  807WAT     H1 5548   7.274   4.774   5.412
  807WAT     H2 5549   7.381   4.703   5.492
  808WAT      O 5550   7.621   5.151   4.326
  808WAT     H1 5551   7.690   5.206   4.365
  808WAT     H2 5552   7.542   5.206   4.330
  809WAT      O 5553   6.835   4.713   3.876
  809WAT     H1 5554   6.922   4.741   3.904
  809WAT     H2 5555   6.786   4.794   3.864
  810WAT      O 5556   7.551   4.852   4.288
  810WAT     H1 5557   7.597   4.933   4.310
  810WAT     H2 5558   7.516   4.820   4.371
  811WAT      O 5559   7.141   3.886   4.335
  811WAT     H1 5560   7.128   3.885   4.430
  811WAT     H2 5561   7.059   3.920   4.300
  812WAT      O 5562   6.871   5.634   3.932
  812WAT     H1 5563   6.907   5.694   3.867
  812WAT     H2 5564   6.857   5.689   4.010
  813WAT      O 5565   6.841   4.062   5.281
  813WAT     H1 5566   6.770   4.082   5.342
  813WAT     H2 5567   6.883   3.985   5.318
  814WAT      O 5568   6.870   5.461   5.380
  814WAT     H1 5569   6.881   5.367   5.366
  814WAT     H2 5570   6.805   5.487   5.315
  815WAT      O 5571   7.669   5.288   5.520
  815WAT     H1 5572   7.637   5.216   5.574
  815WAT     H2 5573   7.602   5.356   5.527
  816WAT      O 5574   7.473   5.373   4.014
  816WAT     H1 5575   7.472   5.446   3.952
  816WAT     H2 5576   7.381   5.348   4.023
  817WAT      O 5577   7.033   4.895   4.088
  817WAT     H1 5578   6.973   4.969   4.089
  817WAT     H2 5579   7.081   4.904   4.006
  818WAT      O 5580   7.524   4.435   4.279
  818WAT     H1 5581   7.453   4.482   4.323
  818WAT     H2 5582   7.552   4.369   4.342
  819WAT      O 5583   7.687   4.577   5.078
  819WAT     H1 5584   7.736   4.624   5.145
  819WAT     H2 5585   7.701   4.484   5.099
  820WAT      O 5586   7.636   5.631   4.350
  820WAT     H1 5587   7.661   5.627   4.258
  820WAT     H2 5588   7.541   5.618   4.349
  821WAT      O 5589   7.344   4.266   4.016
  821WAT     H1 5590   7.429   4.309   4.009
  821WAT     H2 5591   7.308   4.297   4.099
  822WAT      O 5592   7.234   4.891   3.863
  822WAT     H1 5593   7.311   4.880   3.920
  822WAT     H2 5594   7.242   4.821   3.798
  823WAT      O 5595   7.104   4.634   3.932
  823WAT     H1 5596   7.112   4.539   3.943
  823WAT     H2 5597   7.193   4.667   3.942
  824WAT      O 5598   7.184   5.649   4.642
  824WAT     H1 5599   7.258   5.594   4.669
  824WAT     H2 5600   7.222   5.736   4.628
  825WAT      O 5601   6.872   5.256   4.229
  825WAT     H1 5602   6.780   5.280   4.229
  825WAT     H2 5603   6.919   5.339   4.217
  826WAT      O 5604   7.084   5.568   5.561
  826WAT     H1 5605   7.165   5.600   5.602
  826WAT     H2 5606   7.033   5.532   5.633
  827WAT      O 5607   7.495   5.566   3.824
  827WAT     H1 5608   7.574   5.595   3.779
  827WAT     H2 5609   7.443   5.523   3.756
  828WAT      O 5610   6.856   4.816   5.455
  828WAT     H1 5611   6.907   4.758   5.512
  828WAT     H2 5612   6.783   4.845   5.509
  829WAT      O 5613   7.547   5.089   3.811
  829WAT     H1 5614   7.536   5.027   3.883
  829WAT     H2 5615   7.530   5.036   3.732
  830WAT      O 5616   7.562   4.957   5.409
  830WAT     H1 5617   7.485   5.014   5.400
  830WAT     H2 5618   7.580   4.928   5.319
  831WAT      O 5619   7.060   4.631   5.545
  831WAT     H1 5620   7.064   4.601   5.636
  831WAT     H2 5621   7.145   4.671   5.529
  832WAT      O 5622   7.437   4.891   4.061
  832WAT     H1 5623   7.480   4.874   4.145
  832WAT     H2 5624   7.450   4.810   4.011
  833WAT      O 5625   7.254   4.489   5.342
  833WAT     H1 5626   7.201   4.440   5.279
  833WAT     H2 5627   7.321   4.531   5.288
  834WAT      O 5628   7.689   4.793   3.786
  834WAT     H1 5629   7.741   4.721   3.749
  834WAT     H2 5630   7.753   4.857   3.816
  835WAT      O 5631   7.302   4.185   5.349
  835WAT     H1 5632   7.293   4.123   5.277
  835WAT     H2 5633   7.244   4.258   5.327
  836WAT      O 5634   7.579   4.041   5.053
  836WAT     H1 5635   7.534   4.043   4.968
  836WAT     H2 5636   7.516   4.001   5.112
  837WAT      O 5637   7.620   4.930   5.115
  837WAT     H1 5638   7.662   5.015   5.098
  837WAT     H2 5639   7.528   4.944   5.092
  838WAT      O 5640   7.327   4.498   3.755
  838WAT     H1 5641   7.307   4.412   3.792
  838WAT     H2 5642   7.310   4.489   3.662
  839WAT      O 5643   7.405   5.561   5.226
  839WAT     H1 5644   7.351   5.633   5.195
  839WAT     H2 5645   7.430   5.513   5.147
  840WAT      O 5646   7.530   4.358   5.379
  840WAT     H1 5647   7.589   4.327   5.448
  840WAT     H2 5648   7.448   4.311   5.395
  841WAT      O 5649   7.207   4.208   3.754
  841WAT     H1 5650   7.237   4.209   3.663
  841WAT     H2 5651   7.281   4.173   3.804
  842WAT      O 5652   7.690   5.685   5.252
  842WAT     H1 5653   7.683   5.775   5.283
  842WAT     H2 5654   7.600   5.653   5.250
  843WAT      O 5655   7.529   4.102   3.853
  843WAT     H1 5656   7.494   4.035   3.795
  843WAT     H2 5657   7.549   4.056   3.934
  844WAT      O 5658   7.109   5.138   3.837
  844WAT     H1 5659   7.153   5.193   3.903
  844WAT     H2 5660   7.158   5.056   3.838
  845WAT      O 5661   6.831   5.417   4.583
  845WAT     H1 5662   6.864   5.330   4.559
  845WAT     H2 5663   6.874   5.438   4.666
  846WAT      O 5664   7.290   5.250   4.349
  846WAT     H1 5665   7.260   5.238   4.439
  846WAT     H2 5666   7.280   5.164   4.308
  847WAT      O 5667   6.880   5.504   4.856
  847WAT     H1 5668   6.836   5.522   4.940
  847WAT     H2 5669   6.936   5.580   4.842
  848WAT      O 5670   6.863   4.755   4.492
  848WAT     H1 5671   6.797   4.728   4.428
  848WAT     H2 5672   6.947   4.744   4.447
  849WAT      O 5673   6.967   4.794   4.946
  849WAT     H1 5674   7.003   4.785   5.034
  849WAT     H2 5675   6.910   4.717   4.936
  850WAT      O 5676   6.922   4.485   5.337
  850WAT     H1 5677   6.832   4.481   5.371
  850WAT     H2 5678   6.976   4.505   5.413
  851WAT      O 5679   6.784   4.476   4.087
  851WAT     H1 5680   6.694   4.502   4.069
  851WAT     H2 5681   6.833   4.503   4.009
  852WAT      O 5682   7.038   4.382   3.878
  852WAT     H1 5683   7.109   4.340   3.829
  852WAT     H2 5684   6.967   4.389   3.814
  853WAT      O 5685   7.003   3.987   3.782
  853WAT     H1 5686   7.075   4.041   3.813
  853WAT     H2 5687   7.030   3.960   3.694
  854WAT      O 5688   6.972   3.912   4.772
  854WAT     H1 5689   7.037   3.857   4.728
  854WAT     H2 5690   7.014   3.938   4.854
  855WAT      O 5691   6.947   3.928   5.046
  855WAT     H1 5692   6.913   3.973   5.123
  855WAT     H2 5693   6.914   3.838   5.054
  856WAT      O 5694   7.108   5.245   5.463
  856WAT     H1 5695   7.104   5.208   5.551
  856WAT     H2 5696   7.121   5.339   5.477
  857WAT      O 5697   7.478   5.401   5.023
  857WAT     H1 5698   7.454   5.427   4.934
  857WAT     H2 5699   7.572   5.418   5.028
  858WAT      O 5700   7.015   3.881   5.374
  858WAT     H1 5701   7.069   3.862   5.297
  858WAT     H2 5702   7.021   3.802   5.427
  859WAT      O 5703   7.092   5.540   5.175
  859WAT     H1 5704   7.033   5.527   5.248
  859WAT     H2 5705   7.091   5.456   5.128
  860WAT      O 5706   7.055   5.276   5.070
  860WAT     H1 5707   6.982   5.214   5.063
  860WAT     H2 5708   7.061   5.316   4.983
  861WAT      O 5709   7.416   5.498   4.748
  861WAT     H1 5710   7.467   5.437   4.696
  861WAT     H2 5711   7.480   5.548   4.797
  862WAT      O 5712   7.689   5.587   4.831
  862WAT     H1 5713   7.718   5.561   4.743
  862WAT     H2 5714   7.741   5.532   4.890
  863WAT      O 5715   6.883   5.608   4.391
  863WAT     H1 5716   6.867   5.545   4.460
  863WAT     H2 5717   6.797   5.629   4.356
  864WAT      O 5718   6.946   3.991   4.141
  864WAT     H1 5719   7.021   4.002   4.084
  864WAT     H2 5720   6.899   4.075   4.136
  865WAT      O 5721   7.600   4.203   4.440
  865WAT     H1 5722   7.519   4.165   4.406
  865WAT     H2 5723   7.650   4.127   4.470
  866WAT      O 5724   7.044   5.477   4.135
  866WAT     H1 5725   6.991   5.515   4.065
  866WAT     H2 5726   7.036   5.540   4.207
  867WAT      O 5727   7.183   4.044   3.995
  867WAT     H1 5728   7.236   3.965   3.982
  867WAT     H2 5729   7.246   4.112   4.018
  868WAT      O 5730   7.402   4.018   4.300
  868WAT     H1 5731   7.339   3.947   4.317
  868WAT     H2 5732   7.348   4.094   4.279
  869WAT      O 5733   7.415   3.945   5.544
  869WAT     H1 5734   7.387   3.996   5.468
  869WAT     H2 5735   7.453   3.866   5.507
  870WAT      O 5736   7.304   5.672   4.023
  870WAT     H1 5737   7.377   5.644   3.968
  870WAT     H2 5738   7.330   5.648   4.112
  871WAT      O 5739   7.220   5.284   4.023
  871WAT     H1 5740   7.157   5.331   4.078
  871WAT     H2 5741   7.232   5.199   4.067
  872WAT      O 5742   7.180   4.898   2.914
  872WAT     H1 5743   7.097   4.872   2.954
  872WAT     H2 5744   7.241   4.905   2.988
  873WAT      O 5745   7.178   5.301   2.934
  873WAT     H1 5746   7.209   5.212   2.916
  873WAT     H2 5747   7.253   5.357   2.911
  874WAT      O 5748   7.021   4.394   2.292
  874WAT     H1 5749   6.932   4.428   2.282
  874WAT     H2 5750   7.050   4.374   2.203
  875WAT      O 5751   6.818   4.654   2.881
  875WAT     H1 5752   6.875   4.577   2.881
  875WAT     H2 5753   6.818   4.684   2.790
  876WAT      O 5754   6.942   4.195   3.059
  876WAT     H1 5755   6.924   4.105   3.087
  876WAT     H2 5756   6.902   4.249   3.127
  877WAT      O 5757   7.239   4.252   2.396
  877WAT     H1 5758   7.250   4.342   2.426
  877WAT     H2 5759   7.148   4.247   2.367
  878WAT      O 5760   7.004   4.444   2.920
  878WAT     H1 5761   7.072   4.471   2.982
  878WAT     H2 5762   6.972   4.360   2.954
  879WAT      O 5763   7.423   4.549   2.829
  879WAT     H1 5764   7.474   4.599   2.893
  879WAT     H2 5765   7.476   4.471   2.811
  880WAT      O 5766   7.251   4.013   3.256
  880WAT     H1 5767   7.252   4.065   3.175
  880WAT     H2 5768   7.168   3.965   3.253
  881WAT      O 5769   7.376   4.977   3.073
  881WAT     H1 5770   7.343   5.040   3.138
  881WAT     H2 5771   7.394   5.030   2.995
  882WAT      O 5772   7.220   4.184   3.056
  882WAT     H1 5773   7.254   4.269   3.027
  882WAT     H2 5774   7.126   4.199   3.068
  883WAT      O 5775   7.298   5.174   3.255
  883WAT     H1 5776   7.359   5.241   3.227
  883WAT     H2 5777   7.212   5.215   3.246
  884WAT      O 5778   6.827   5.093   2.143
  884WAT     H1 5779   6.789   5.142   2.070
  884WAT     H2 5780   6.853   5.160   2.206
  885WAT      O 5781   7.588   3.933   2.689
  885WAT     H1 5782   7.619   3.877   2.617
  885WAT     H2 5783   7.495   3.946   2.671
  886WAT      O 5784   7.387   4.792   2.641
  886WAT     H1 5785   7.347   4.721   2.591
  886WAT     H2 5786   7.396   4.758   2.729
  887WAT      O 5787   7.434   5.161   2.857
  887WAT     H1 5788   7.404   5.100   2.789
  887WAT     H2 5789   7.529   5.165   2.846
  888WAT      O 5790   7.258   4.470   3.019
  888WAT     H1 5791   7.314   4.480   2.941
  888WAT     H2 5792   7.310   4.507   3.090
  889WAT      O 5793   7.343   5.135   3.522
  889WAT     H1 5794   7.253   5.157   3.547
  889WAT     H2 5795   7.346   5.147   3.427
  890WAT      O 5796   7.226   4.822   3.380
  890WAT     H1 5797   7.212   4.909   3.417
  890WAT     H2 5798   7.138   4.787   3.365
  891WAT      O 5799   7.406   5.416   3.600
  891WAT     H1 5800   7.403   5.456   3.514
  891WAT     H2 5801   7.389   5.323   3.584
  892WAT      O 5802   7.057   4.682   2.391
  892WAT     H1 5803   7.045   4.754   2.329
  892WAT     H2 5804   7.026   4.605   2.343
  893WAT      O 5805   6.821   4.999   2.971
  893WAT     H1 5806   6.829   5.012   2.877
  893WAT     H2 5807   6.883   4.928   2.991
  894WAT      O 5808   6.946   5.169   2.612
  894WAT     H1 5809   6.905   5.183   2.527
  894WAT     H2 5810   7.035   5.140   2.592
  895WAT      O 5811   7.373   5.590   2.424
  895WAT     H1 5812   7.355   5.498   2.402
  895WAT     H2 5813   7.287   5.626   2.448
  896WAT      O 5814   6.827   5.103   3.225
  896WAT     H1 5815   6.843   5.056   3.143
  896WAT     H2 5816   6.873   5.052   3.292
  897WAT      O 5817   7.304   4.016   2.729
  897WAT     H1 5818   7.260   4.094   2.696
  897WAT     H2 5819   7.360   4.048   2.800
  898WAT      O 5820   7.733   4.303   3.289
  898WAT     H1 5821   7.686   4.323   3.370
  898WAT     H2 5822   7.692   4.221   3.259
  899WAT      O 5823   7.615   3.978   2.217
  899WAT     H1 5824   7.553   3.978   2.289
  899WAT     H2 5825   7.607   3.891   2.177
  900WAT      O 5826   7.508   4.070   2.915
  900WAT     H1 5827   7.537   4.161   2.907
  900WAT     H2 5828   7.562   4.022   2.853
  901WAT      O 5829   7.283   4.528   2.502
  901WAT     H1 5830   7.260   4.507   2.592
  901WAT     H2 5831   7.205   4.571   2.467
  902WAT      O 5832   7.527   4.618   3.568
  902WAT     H1 5833   7.517   4.524   3.553
  902WAT     H2 5834   7.611   4.640   3.529
  903WAT      O 5835   7.040   4.259   3.384
  903WAT     H1 5836   7.001   4.344   3.404
  903WAT     H2 5837   6.971   4.195   3.403
  904WAT      O 5838   6.770   4.051   2.787
  904WAT     H1 5839   6.741   4.109   2.858
  904WAT     H2 5840   6.845   4.004   2.823
  905WAT      O 5841   6.789   4.446   1.908
  905WAT     H1 5842   6.781   4.540   1.922
  905WAT     H2 5843   6.754   4.431   1.820
  906WAT      O 5844   7.569   4.319   2.815
  906WAT     H1 5845   7.569   4.275   2.730
  906WAT     H2 5846   7.658   4.351   2.825
  907WAT      O 5847   7.154   4.307   2.711
  907WAT     H1 5848   7.120   4.355   2.786
  907WAT     H2 5849   7.078   4.262   2.675
  908WAT      O 5850   7.575   4.419   2.114
  908WAT     H1 5851   7.587   4.415   2.209
  908WAT     H2 5852   7.537   4.505   2.098
  909WAT      O 5853   7.476   4.650   2.054
  909WAT     H1 5854   7.420   4.605   1.991
  909WAT     H2 5855   7.547   4.686   2.000
  910WAT      O 5856   6.984   5.040   3.441
  910WAT     H1 5857   6.946   4.976   3.501
  910WAT     H2 5858   7.015   5.111   3.498
  911WAT      O 5859   7.599   4.725   2.989
  911WAT     H1 5860   7.636   4.678   3.064
  911WAT     H2 5861   7.580   4.813   3.023
  912WAT      O 5862   6.885   4.200   2.602
  912WAT     H1 5863   6.857   4.163   2.686
  912WAT     H2 5864   6.879   4.126   2.541
  913WAT      O 5865   7.378   4.629   3.221
  913WAT     H1 5866   7.348   4.717   3.244
  913WAT     H2 5867   7.474   4.635   3.225
  914WAT      O 5868   7.231   5.050   2.281
  914WAT     H1 5869   7.153   4.996   2.265
  914WAT     H2 5870   7.304   4.998   2.247
  915WAT      O 5871   7.235   5.017   2.645
  915WAT     H1 5872   7.287   4.936   2.639
  915WAT     H2 5873   7.190   5.010   2.729
  916WAT      O 5874   6.984   4.713   3.336
  916WAT     H1 5875   6.948   4.780   3.395
  916WAT     H2 5876   6.954   4.630   3.373
  917WAT      O 5877   7.304   4.759   3.624
  917WAT     H1 5878   7.274   4.774   3.535
  917WAT     H2 5879   7.381   4.703   3.615
  918WAT      O 5880   7.621   5.151   2.449
  918WAT     H1 5881   7.690   5.206   2.487
  918WAT     H2 5882   7.542   5.206   2.453
  919WAT      O 5883   6.835   4.713   1.998
  919WAT     H1 5884   6.922   4.741   2.027
  919WAT     H2 5885   6.786   4.794   1.987
  920WAT      O 5886   7.551   4.852   2.410
  920WAT     H1 5887   7.597   4.933   2.433
  920WAT     H2 5888   7.516   4.820   2.493
  921WAT      O 5889   7.141   3.886   2.458
  921WAT     H1 5890   7.128   3.885   2.552
  921WAT     H2 5891   7.059   3.920   2.422
  922WAT      O 5892   6.871   5.634   2.055
  922WAT     H1 5893   6.907   5.694   1.989
  922WAT     H2 5894   6.857   5.689   2.132
  923WAT      O 5895   6.841   4.062   3.404
  923WAT     H1 5896   6.770   4.082   3.464
  923WAT     H2 5897   6.883   3.985   3.441
  924WAT      O 5898   6.870   5.461   3.502
  924WAT     H1 5899   6.881   5.367   3.488
  924WAT     H2 5900   6.805   5.487   3.437
  925WAT      O 5901   7.669   5.288   3.642
  925WAT     H1 5902   7.637   5.216   3.697
  925WAT     H2 5903   7.602   5.356   3.650
  926WAT      O 5904   7.473   5.373   2.137
  926WAT     H1 5905   7.472   5.446   2.075
  926WAT     H2 5906   7.381   5.348   2.146
  927WAT      O 5907   7.033   4.895   2.211
  927WAT     H1 5908   6.973   4.969   2.212
  927WAT     H2 5909   7.081   4.904   2.128
  928WAT      O 5910   7.524   4.435   2.401
  928WAT     H1 5911   7.453   4.482   2.445
  928WAT     H2 5912   7.552   4.369   2.465
  929WAT      O 5913   7.687   4.577   3.201
  929WAT     H1 5914   7.736   4.624   3.268
  929WAT     H2 5915   7.701   4.484   3.222
  930WAT      O 5916   7.636   5.631   2.472
  930WAT     H1 5917   7.661   5.627   2.380
  930WAT     H2 5918   7.541   5.618   2.472
  931WAT      O 5919   7.344   4.266   2.139
  931WAT     H1 5920   7.429   4.309   2.132
  931WAT     H2 5921   7.308   4.297   2.221
  932WAT      O 5922   7.234   4.891   1.986
  932WAT     H1 5923   7.311   4.880   2.042
  932WAT     H2 5924   7.242   4.821   1.921
  933WAT      O 5925   7.104   4.634   2.054
  933WAT     H1 5926   7.112   4.539   2.065
  933WAT     H2 5927   7.193   4.667   2.065
  934WAT      O 5928   7.184   5.649   2.765
  934WAT     H1 5929   7.258   5.594   2.792
  934WAT     H2 5930   7.222   5.736   2.751
  935WAT      O 5931   6.872   5.256   2.352
  935WAT     H1 5932   6.780   5.280   2.351
  935WAT     H2 5933   6.919   5.339   2.340
  936WAT      O 5934   7.084   5.568   3.683
  936WAT     H1 5935   7.165   5.600   3.725
  936WAT     H2 5936   7.033   5.532   3.756
  937WAT      O 5937   7.495   5.566   1.947
  937WAT     H1 5938   7.574   5.595   1.902
  937WAT     H2 5939   7.443   5.523   1.879
  938WAT      O 5940   6.856   4.816   3.578
  938WAT     H1 5941   6.907   4.758   3.635
  938WAT     H2 5942   6.783   4.845   3.632
  939WAT      O 5943   7.547   5.089   1.933
  939WAT     H1 5944   7.536   5.027   2.006
  939WAT     H2 5945   7.530   5.036   1.855
  940WAT      O 5946   7.562   4.957   3.531
  940WAT     H1 5947   7.485   5.014   3.523
  940WAT     H2 5948   7.580   4.928   3.442
  941WAT      O 5949   7.060   4.631   3.667
  941WAT     H1 5950   7.064   4.601   3.758
  941WAT     H2 5951   7.145   4.671   3.651
  942WAT      O 5952   7.437   4.891   2.183
  942WAT     H1 5953   7.480   4.874   2.268
  942WAT     H2 5954   7.450   4.810   2.134
  943WAT      O 5955   7.254   4.489   3.464
  943WAT     H1 5956   7.201   4.440   3.401
  943WAT     H2 5957   7.321   4.531   3.411
  944WAT      O 5958   7.689   4.793   1.908
  944WAT     H1 5959   7.741   4.721   1.872
  944WAT     H2 5960   7.753   4.857   1.938
  945WAT      O 5961   7.302   4.185   3.472
  945WAT     H1 5962   7.293   4.123   3.400
  945WAT     H2 5963   7.244   4.258   3.449
  946WAT      O 5964   7.579   4.041   3.175
  946WAT     H1 5965   7.534   4.043   3.091
  946WAT     H2 5966   7.516   4.001   3.235
  947WAT      O 5967   7.620   4.930   3.237
  947WAT     H1 5968   7.662   5.015   3.220
  947WAT     H2 5969   7.528   4.944   3.215
  948WAT      O 5970   7.327   4.498   1.878
  948WAT     H1 5971   7.307   4.412   1.914
  948WAT     H2 5972   7.310   4.489   1.784
  949WAT      O 5973   7.405   5.561   3.349
  949WAT     H1 5974   7.351   5.633   3.317
  949WAT     H2 5975   7.430   5.513   3.270
  950WAT      O 5976   7.530   4.358   3.502
  950WAT     H1 5977   7.589   4.327   3.570
  950WAT     H2 5978   7.448   4.311   3.517
  951WAT      O 5979   7.207   4.208   1.877
  951WAT     H1 5980   7.237   4.209   1.786
  951WAT     H2 5981   7.281   4.173   1.926
  952WAT      O 5982   7.690   5.685   3.375
  952WAT     H1 5983   7.683   5.775   3.406
  952WAT     H2 5984   7.600   5.653   3.372
  953WAT      O 5985   7.529   4.102   1.975
  953WAT     H1 5986   7.494   4.035   1.917
  953WAT     H2 5987   7.549   4.056   2.057
  954WAT      O 5988   7.109   5.138   1.960
  954WAT     H1 5989   7.153   5.193   2.026
  954WAT     H2 5990   7.158   5.056   1.961
  955WAT      O 5991   6.831   5.417   2.705
  955WAT     H1 5992   6.864   5.330   2.682
  955WAT     H2 5993   6.874   5.438   2.788
  956WAT      O 5994   7.290   5.250   2.471
  956WAT     H1 5995   7.260   5.238   2.561
  956WAT     H2 5996   7.280   5.164   2.430
  957WAT      O 5997   6.880   5.504   2.979
  957WAT     H1 5998   6.836   5.522   3.062
  957WAT     H2 5999   6.936   5.580   2.965
  958WAT      O 6000   6.863   4.755   2.615
  958WAT     H1 6001   6.797   4.728   2.551
  958WAT     H2 6002   6.947   4.744   2.570
  959WAT      O 6003   6.967   4.794   3.069
  959WAT     H1 6004   7.003   4.785   3.157
  959WAT     H2 6005   6.910   4.717   3.059
  960WAT      O 6006   6.922   4.485   3.460
  960WAT     H1 6007   6.832   4.481   3.493
  960WAT     H2 6008   6.976   4.505   3.536
  961WAT      O 6009   6.784   4.476   2.209
  961WAT     H1 6010   6.694   4.502   2.192
  961WAT     H2 6011   6.833   4.503   2.131
  962WAT      O 6012   7.038   4.382   2.000
  962WAT     H1 6013   7.109   4.340   1.952
  962WAT     H2 6014   6.967   4.389   1.937
  963WAT      O 6015   7.003   3.987   1.904
  963WAT     H1 6016   7.075   4.041   1.936
  963WAT     H2 6017   7.030   3.960   1.817
  964WAT      O 6018   6.972   3.912   2.894
  964WAT     H1 6019   7.037   3.857   2.850
  964WAT     H2 6020   7.014   3.938   2.977
  965WAT      O 6021   6.947   3.928   3.169
  965WAT     H1 6022   6.913   3.973   3.245
  965WAT     H2 6023   6.914   3.838   3.177
  966WAT      O 6024   7.108   5.245   3.585
  966WAT     H1 6025   7.104   5.208   3.673
  966WAT     H2 6026   7.121   5.339   3.599
  967WAT      O 6027   7.478   5.401   3.145
  967WAT     H1 6028   7.454   5.427   3.057
  967WAT     H2 6029   7.572   5.418   3.151
  968WAT      O 6030   7.015   3.881   3.496
  968WAT     H1 6031   7.069   3.862   3.420
  968WAT     H2 6032   7.021   3.802   3.550
  969WAT      O 6033   7.092   5.540   3.297
  969WAT     H1 6034   7.033   5.527   3.371
  969WAT     H2 6035   7.091   5.456   3.251
  970WAT      O 6036   7.055   5.276   3.192
  970WAT     H1 6037   6.982   5.214   3.185
  970WAT     H2 6038   7.061   5.316   3.105
  971WAT      O 6039   7.416   5.498   2.871
  971WAT     H1 6040   7.467   5.437   2.818
  971WAT     H2 6041   7.480   5.548   2.920
  972WAT      O 6042   7.689   5.587   2.953
  972WAT     H1 6043   7.718   5.561   2.866
  972WAT     H2 6044   7.741   5.532   3.012
  973WAT      O 6045   6.883   5.608   2.513
  973WAT     H1 6046   6.867   5.545   2.583
  973WAT     H2 6047   6.797   5.629   2.478
  974WAT      O 6048   6.946   3.991   2.264
  974WAT     H1 6049   7.021   4.002   2.206
  974WAT     H2 6050   6.899   4.075   2.259
  975WAT      O 6051   7.600   4.203   2.563
  975WAT     H1 6052   7.519   4.165   2.528
  975WAT     H2 6053   7.650   4.127   2.593
  976WAT      O 6054   7.044   5.477   2.258
  976WAT     H1 6055   6.991   5.515   2.187
  976WAT     H2 6056   7.036   5.540   2.330
  977WAT      O 6057   7.183   4.044   2.118
  977WAT     H1 6058   7.236   3.965   2.105
  977WAT     H2 6059   7.246   4.112   2.141
  978WAT      O 6060   7.402   4.018   2.423
  978WAT     H1 6061   7.339   3.947   2.440
  978WAT     H2 6062   7.348   4.094   2.401
  979WAT      O 6063   7.415   3.945   3.667
  979WAT     H1 6064   7.387   3.996   3.590
  979WAT     H2 6065   7.453   3.866   3.630
  980WAT      O 6066   7.304   5.672   2.145
  980WAT     H1 6067   7.377   5.644   2.090
  980WAT     H2 6068   7.330   5.648   2.234
  981WAT      O 6069   7.220   5.284   2.146
  981WAT     H1 6070   7.157   5.331   2.201
  981WAT     H2 6071   7.232   5.199   2.189
  982WAT      O 6072   7.180   4.898   1.037
  982WAT     H1 6073   7.097   4.872   1.076
  982WAT     H2 6074   7.241   4.905   1.110
  983WAT      O 6075   7.178   5.301   1.056
  983WAT     H1 6076   7.209   5.212   1.038
  983WAT     H2 6077   7.253   5.357   1.033
  984WAT      O 6078   7.021   4.394   0.415
  984WAT     H1 6079   6.932   4.428   0.405
  984WAT     H2 6080   7.050   4.374   0.326
  985WAT      O 6081   6.818   4.654   1.003
  985WAT     H1 6082   6.875   4.577   1.003
  985WAT     H2 6083   6.818   4.684   0.912
  986WAT      O 6084   6.942   4.195   1.182
  986WAT     H1 6085   6.924   4.105   1.210
  986WAT     H2 6086   6.902   4.249   1.249
  987WAT      O 6087   7.239   4.252   0.518
  987WAT     H1 6088   7.250   4.342   0.549
  987WAT     H2 6089   7.148   4.247   0.489
  988WAT      O 6090   7.004   4.444   1.043
  988WAT     H1 6091   7.072   4.471   1.105
  988WAT     H2 6092   6.972   4.360   1.076
  989WAT      O 6093   7.423   4.549   0.952
  989WAT     H1 6094   7.474   4.599   1.016
  989WAT     H2 6095   7.476   4.471   0.934
  990WAT      O 6096   7.251   4.013   1.378
  990WAT     H1 6097   7.252   4.065   1.298
  990WAT     H2 6098   7.168   3.965   1.376
  991WAT      O 6099   7.376   4.977   1.196
  991WAT     H1 6100   7.343   5.040   1.260
  991WAT     H2 6101   7.394   5.030   1.118
  992WAT      O 6102   7.220   4.184   1.179
  992WAT     H1 6103   7.254   4.269   1.149
  992WAT     H2 6104   7.126   4.199   1.191
  993WAT      O 6105   7.298   5.174   1.377
  993WAT     H1 6106   7.359   5.241   1.349
  993WAT     H2 6107   7.212   5.215   1.368
  994WAT      O 6108   6.827   5.093   0.265
  994WAT     H1 6109   6.789   5.142   0.192
  994WAT     H2 6110   6.853   5.160   0.329
  995WAT      O 6111   7.588   3.933   0.811
  995WAT     H1 6112   7.619   3.877   0.740
  995WAT     H2 6113   7.495   3.946   0.793
  996WAT      O 6114   7.387   4.792   0.763
  996WAT     H1 6115   7.347   4.721   0.714
  996WAT     H2 6116   7.396   4.758   0.852
  997WAT      O 6117   7.434   5.161   0.980
  997WAT     H1 6118   7.404   5.100   0.912
  997WAT     H2 6119   7.529   5.165   0.968
  998WAT      O 6120   7.258   4.470   1.141
  998WAT     H1 6121   7.314   4.480   1.064
  998WAT     H2 6122   7.310   4.507   1.213
  999WAT      O 6123   7.343   5.135   1.645
  999WAT     H1 6124   7.253   5.157   1.669
  999WAT     H2 6125   7.346   5.147   1.550
 1000WAT      O 6126   7.226   4.822   1.502
 1000WAT     H1 6127   7.212   4.909   1.539
 1000WAT     H2 6128   7.138   4.787   1.488
 1001WAT      O 6129   7.406   5.416   1.723
 1001WAT     H1 6130   7.403   5.456   1.636
 1001WAT     H2 6131   7.389   5.323   1.707
 1002WAT      O 6132   7.057   4.682   0.513
 1002WAT     H1 6133   7.045   4.754   0.452
 1002WAT     H2 6134   7.026   4.605   0.465
 1003WAT      O 6135   6.821   4.999   1.094
 1003WAT     H1 6136   6.829   5.012   0.999
 1003WAT     H2 6137   6.883   4.928   1.113
 1004WAT      O 6138   6.946   5.169   0.735
 1004WAT     H1 6139   6.905   5.183   0.650
 1004WAT     H2 6140   7.035   5.140   0.715
 1005WAT      O 6141   7.373   5.590   0.546
 1005WAT     H1 6142   7.355   5.498   0.525
 1005WAT     H2 6143   7.287   5.626   0.570
 1006WAT      O 6144   6.827   5.103   1.348
 1006WAT     H1 6145   6.843   5.056   1.266
 1006WAT     H2 6146   6.873   5.052   1.414
 1007WAT      O 6147   7.304   4.016   0.851
 1007WAT     H1 6148   7.260   4.094   0.818
 1007WAT     H2 6149   7.360   4.048   0.922
 1008WAT      O 6150   7.733   4.303   1.412
 1008WAT     H1 6151   7.686   4.323   1.493
 1008WAT     H2 6152   7.692   4.221   1.382
 1009WAT      O 6153   7.615   3.978   0.340
 1009WAT     H1 6154   7.553   3.978   0.412
 1009WAT     H2 6155   7.607   3.891   0.300
 1010WAT      O 6156   7.508   4.070   1.037
 1010WAT     H1 6157   7.537   4.161   1.029
 1010WAT     H2 6158   7.562   4.022   0.976
 1011WAT      O 6159   7.283   4.528   0.624
 1011WAT     H1 6160   7.260   4.507   0.715
 1011WAT     H2 6161   7.205   4.571   0.590
 1012WAT      O 6162   7.527   4.618   1.691
 1012WAT     H1 6163   7.517   4.524   1.676
 1012WAT     H2 6164   7.611   4.640   1.651
 1013WAT      O 6165   7.040   4.259   1.506
 1013WAT     H1 6166   7.001   4.344   1.527
 1013WAT     H2 6167   6.971   4.195   1.525
 1014WAT      O 6168   6.770   4.051   0.910
 1014WAT     H1 6169   6.741   4.109   0.981
 1014WAT     H2 6170   6.845   4.004   0.946
 1015WAT      O 6171   7.569   4.319   0.937
 1015WAT     H1 6172   7.569   4.275   0.852
 1015WAT     H2 6173   7.658   4.351   0.948
 1016WAT      O 6174   7.154   4.307   0.833
 1016WAT     H1 6175   7.120   4.355   0.909
 1016WAT     H2 6176   7.078   4.262   0.797
 1017WAT      O 6177   7.575   4.419   0.236
 1017WAT     H1 6178   7.587   4.415   0.331
 1017WAT     H2 6179   7.537   4.505   0.221
 1018WAT      O 6180   6.984   5.040   1.564
 1018WAT     H1 6181   6.946   4.976   1.624
 1018WAT     H2 6182   7.015   5.111   1.621
 1019WAT      O 6183   7.599   4.725   1.112
 1019WAT     H1 6184   7.636   4.678   1.187
 1019WAT     H2 6185   7.580   4.813   1.146
 1020WAT      O 6186   6.885   4.200   0.725
 1020WAT     H1 6187   6.857   4.163   0.809
 1020WAT     H2 6188   6.879   4.126   0.663
 1021WAT      O 6189   7.378   4.629   1.344
 1021WAT     H1 6190   7.348   4.717   1.366
 1021WAT     H2 6191   7.474   4.635   1.347
 1022WAT      O 6192   7.231   5.050   0.403
 1022WAT     H1 6193   7.153   4.996   0.387
 1022WAT     H2 6194   7.304   4.998   0.370
 1023WAT      O 6195   7.235   5.017   0.767
 1023WAT     H1 6196   7.287   4.936   0.762
 1023WAT     H2 6197   7.190   5.010   0.851
 1024WAT      O 6198   6.984   4.713   1.458
 1024WAT     H1 6199   6.948   4.780   1.517
 1024WAT     H2 6200   6.954   4.630   1.496
 1025WAT      O 6201   7.304   4.759   1.747
 1025WAT     H1 6202   7.274   4.774   1.657
 1025WAT     H2 6203   7.381   4.703   1.738
 1026WAT      O 6204   7.621   5.151   0.572
 1026WAT     H1 6205   7.690   5.206   0.610
 1026WAT     H2 6206   7.542   5.206   0.575
 1027WAT      O 6207   7.551   4.852   0.533
 1027WAT     H1 6208   7.597   4.933   0.555
 1027WAT     H2 6209   7.516   4.820   0.616
 1028WAT      O 6210   7.141   3.886   0.580
 1028WAT     H1 6211   7.128   3.885   0.675
 1028WAT     H2 6212   7.059   3.920   0.545
 1029WAT      O 6213   6.841   4.062   1.526
 1029WAT     H1 6214   6.770   4.082   1.587
 1029WAT     H2 6215   6.883   3.985   1.563
 1030WAT      O 6216   6.870   5.461   1.625
 1030WAT     H1 6217   6.881   5.367   1.611
 1030WAT     H2 6218   6.805   5.487   1.560
 1031WAT      O 6219   7.669   5.288   1.765
 1031WAT     H1 6220   7.637   5.216   1.819
 1031WAT     H2 6221   7.602   5.356   1.772
 1032WAT      O 6222   7.473   5.373   0.259
 1032WAT     H1 6223   7.472   5.446   0.198
 1032WAT     H2 6224   7.381   5.348   0.268
 1033WAT      O 6225   7.033   4.895   0.334
 1033WAT     H1 6226   6.973   4.969   0.335
 1033WAT     H2 6227   7.081   4.904   0.251
 1034WAT      O 6228   7.524   4.435   0.524
 1034WAT     H1 6229   7.453   4.482   0.568
 1034WAT     H2 6230   7.552   4.369   0.587
 1035WAT      O 6231   7.687   4.577   1.324
 1035WAT     H1 6232   7.736   4.624   1.390
 1035WAT     H2 6233   7.701   4.484   1.344
 1036WAT      O 6234   7.636   5.631   0.595
 1036WAT     H1 6235   7.661   5.627   0.503
 1036WAT     H2 6236   7.541   5.618   0.594
 1037WAT      O 6237   7.344   4.266   0.261
 1037WAT     H1 6238   7.429   4.309   0.255
 1037WAT     H2 6239   7.308   4.297   0.344
 1038WAT      O 6240   7.104   4.634   0.177
 1038WAT     H1 6241   7.112   4.539   0.188
 1038WAT     H2 6242   7.193   4.667   0.187
 1039WAT      O 6243   7.184   5.649   0.887
 1039WAT     H1 6244   7.258   5.594   0.914
 1039WAT     H2 6245   7.222   5.736   0.873
 1040WAT      O 6246   6.872   5.256   0.475
 1040WAT     H1 6247   6.780   5.280   0.474
 1040WAT     H2 6248   6.919   5.339   0.462
 1041WAT      O 6249   7.084   5.568   1.806
 1041WAT     H1 6250   7.165   5.600   1.847
 1041WAT     H2 6251   7.033   5.532   1.878
 1042WAT      O 6252   6.856   4.816   1.700
 1042WAT     H1 6253   6.907   4.758   1.758
 1042WAT     H2 6254   6.783   4.845   1.754
 1043WAT      O 6255   7.562   4.957   1.654
 1043WAT     H1 6256   7.485   5.014   1.645
 1043WAT     H2 6257   7.580   4.928   1.564
 1044WAT      O 6258   7.060   4.631   1.790
 1044WAT     H1 6259   7.064   4.601   1.881
 1044WAT     H2 6260   7.145   4.671   1.774
 1045WAT      O 6261   7.437   4.891   0.306
 1045WAT     H1 6262   7.480   4.874   0.390
 1045WAT     H2 6263   7.450   4.810   0.256
 1046WAT      O 6264   7.254   4.489   1.587
 1046WAT     H1 6265   7.201   4.440   1.524
 1046WAT     H2 6266   7.321   4.531   1.533
 1047WAT      O 6267   7.302   4.185   1.595
 1047WAT     H1 6268   7.293   4.123   1.522
 1047WAT     H2 6269   7.244   4.258   1.572
 1048WAT      O 6270   7.579   4.041   1.298
 1048WAT     H1 6271   7.534   4.043   1.213
 1048WAT     H2 6272   7.516   4.001   1.358
 1049WAT      O 6273   7.620   4.930   1.360
 1049WAT     H1 6274   7.662   5.015   1.343
 1049WAT     H2 6275   7.528   4.944   1.337
 1050WAT      O 6276   7.405   5.561   1.472
 1050WAT     H1 6277   7.351   5.633   1.440
 1050WAT     H2 6278   7.430   5.513   1.393
 1051WAT      O 6279   7.530   4.358   1.624
 1051WAT     H1 6280   7.589   4.327   1.693
 1051WAT     H2 6281   7.448   4.311   1.640
 1052WAT      O 6282   7.690   5.685   1.497
 1052WAT     H1 6283   7.683   5.775   1.528
 1052WAT     H2 6284   7.600   5.653   1.495
 1053WAT      O 6285   6.831   5.417   0.828
 1053WAT     H1 6286   6.864   5.330   0.805
 1053WAT     H2 6287   6.874   5.438   0.911
 1054WAT      O 6288   7.290   5.250   0.594
 1054WAT     H1 6289   7.260   5.238   0.684
 1054WAT     H2 6290   7.280   5.164   0.553
 1055WAT      O 6291   6.880   5.504   1.102
 1055WAT     H1 6292   6.836   5.522   1.185
 1055WAT     H2 6293   6.936   5.580   1.087
 1056WAT      O 6294   6.863   4.755   0.737
 1056WAT     H1 6295   6.797   4.728   0.673
 1056WAT     H2 6296   6.947   4.744   0.693
 1057WAT      O 6297   6.967   4.794   1.192
 1057WAT     H1 6298   7.003   4.785   1.279
 1057WAT     H2 6299   6.910   4.717   1.182
 1058WAT      O 6300   6.922   4.485   1.582
 1058WAT     H1 6301   6.832   4.481   1.616
 1058WAT     H2 6302   6.976   4.505   1.659
 1059WAT      O 6303   6.784   4.476   0.332
 1059WAT     H1 6304   6.694   4.502   0.314
 1059WAT     H2 6305   6.833   4.503   0.254
 1060WAT      O 6306   6.972   3.912   1.017
 1060WAT     H1 6307   7.037   3.857   0.973
 1060WAT     H2 6308   7.014   3.938   1.099
 1061WAT      O 6309   6.947   3.928   1.291
 1061WAT     H1 6310   6.913   3.973   1.368
 1061WAT     H2 6311   6.914   3.838   1.299
 1062WAT      O 6312   7.108   5.245   1.708
 1062WAT     H1 6313   7.104   5.208   1.796
 1062WAT     H2 6314   7.121   5.339   1.722
 1063WAT      O 6315   7.478   5.401   1.268
 1063WAT     H1 6316   7.454   5.427   1.179
 1063WAT     H2 6317   7.572   5.418   1.273
 1064WAT      O 6318   7.015   3.881   1.619
 1064WAT     H1 6319   7.069   3.862   1.542
 1064WAT     H2 6320   7.021   3.802   1.672
 1065WAT      O 6321   7.092   5.540   1.420
 1065WAT     H1 6322   7.033   5.527   1.494
 1065WAT     H2 6323   7.091   5.456   1.373
 1066WAT      O 6324   7.055   5.276   1.315
 1066WAT     H1 6325   6.982   5.214   1.308
 1066WAT     H2 6326   7.061   5.316   1.228
 1067WAT      O 6327   7.416   5.498   0.993
 1067WAT     H1 6328   7.467   5.437   0.941
 1067WAT     H2 6329   7.480   5.548   1.042
 1068WAT      O 6330   7.689   5.587   1.076
 1068WAT     H1 6331   7.718   5.561   0.988
 1068WAT     H2 6332   7.741   5.532   1.135
 1069WAT      O 6333   6.883   5.608   0.636
 1069WAT     H1 6334   6.867   5.545   0.706
 1069WAT     H2 6335   6.797   5.629   0.601
 1070WAT      O 6336   6.946   3.991   0.386
 1070WAT     H1 6337   7.021   4.002   0.329
 1070WAT     H2 6338   6.899   4.075   0.382
 1071WAT      O 6339   7.600   4.203   0.685
 1071WAT     H1 6340   7.519   4.165   0.651
 1071WAT     H2 6341   7.650   4.127   0.715
 1072WAT      O 6342   7.044   5.477   0.380
 1072WAT     H1 6343   6.991   5.515   0.310
 1072WAT     H2 6344   7.036   5.540   0.452
 1073WAT      O 6345   7.183   4.044   0.240
 1073WAT     H1 6346   7.236   3.965   0.227
 1073WAT     H2 6347   7.246   4.112   0.263
 1074WAT      O 6348   7.402   4.018   0.546
 1074WAT     H1 6349   7.339   3.947   0.562
 1074WAT     H2 6350   7.348   4.094   0.524
 1075WAT      O 6351   7.415   3.945   1.789
 1075WAT     H1 6352   7.387   3.996   1.713
 1075WAT     H2 6353   7.453   3.866   1.752
 1076WAT      O 6354   7.304   5.672   0.268
 1076WAT     H1 6355   7.377   5.644   0.213
 1076WAT     H2 6356   7.330   5.648   0.357
 1077WAT      O 6357   7.220   5.284   0.268
 1077WAT     H1 6358   7.157   5.331   0.323
 1077WAT     H2 6359   7.232   5.199   0.312
 1078WAT      O 6360   7.180   3.020   6.669
 1078WAT     H1 6361   7.097   2.995   6.709
 1078WAT     H2 6362   7.241   3.028   6.742
 1079WAT      O 6363   7.178   3.424   6.688
 1079WAT     H1 6364   7.209   3.335   6.670
 1079WAT     H2 6365   7.253   3.480   6.666
 1080WAT      O 6366   7.021   2.516   6.047
 1080WAT     H1 6367   6.932   2.551   6.037
 1080WAT     H2 6368   7.050   2.496   5.958
 1081WAT      O 6369   6.818   2.776   6.636
 1081WAT     H1 6370   6.875   2.700   6.636
 1081WAT     H2 6371   6.818   2.806   6.545
 1082WAT      O 6372   6.942   2.317   6.814
 1082WAT     H1 6373   6.924   2.228   6.842
 1082WAT     H2 6374   6.902   2.372   6.882
 1083WAT      O 6375   7.239   2.375   6.151
 1083WAT     H1 6376   7.250   2.465   6.181
 1083WAT     H2 6377   7.148   2.370   6.122
 1084WAT      O 6378   7.004   2.567   6.675
 1084WAT     H1 6379   7.072   2.593   6.737
 1084WAT     H2 6380   6.972   2.483   6.709
 1085WAT      O 6381   7.423   2.672   6.584
 1085WAT     H1 6382   7.474   2.721   6.648
 1085WAT     H2 6383   7.476   2.594   6.566
 1086WAT      O 6384   7.251   2.136   7.011
 1086WAT     H1 6385   7.252   2.187   6.930
 1086WAT     H2 6386   7.168   2.088   7.008
 1087WAT      O 6387   7.376   3.100   6.828
 1087WAT     H1 6388   7.343   3.162   6.892
 1087WAT     H2 6389   7.394   3.152   6.750
 1088WAT      O 6390   7.220   2.307   6.811
 1088WAT     H1 6391   7.254   2.391   6.782
 1088WAT     H2 6392   7.126   2.322   6.823
 1089WAT      O 6393   7.298   3.296   7.010
 1089WAT     H1 6394   7.359   3.364   6.982
 1089WAT     H2 6395   7.212   3.337   7.001
 1090WAT      O 6396   6.827   3.215   5.898
 1090WAT     H1 6397   6.789   3.264   5.825
 1090WAT     H2 6398   6.853   3.283   5.961
 1091WAT      O 6399   7.588   2.056   6.444
 1091WAT     H1 6400   7.619   2.000   6.372
 1091WAT     H2 6401   7.495   2.069   6.425
 1092WAT      O 6402   7.387   2.915   6.395
 1092WAT     H1 6403   7.347   2.843   6.346
 1092WAT     H2 6404   7.396   2.880   6.484
 1093WAT      O 6405   7.434   3.283   6.612
 1093WAT     H1 6406   7.404   3.223   6.544
 1093WAT     H2 6407   7.529   3.287   6.601
 1094WAT      O 6408   7.258   2.592   6.773
 1094WAT     H1 6409   7.314   2.603   6.696
 1094WAT     H2 6410   7.310   2.629   6.845
 1095WAT      O 6411   7.343   3.257   7.277
 1095WAT     H1 6412   7.253   3.280   7.302
 1095WAT     H2 6413   7.346   3.269   7.182
 1096WAT      O 6414   7.226   2.944   7.134
 1096WAT     H1 6415   7.212   3.031   7.171
 1096WAT     H2 6416   7.138   2.910   7.120
 1097WAT      O 6417   7.057   2.804   6.146
 1097WAT     H1 6418   7.045   2.877   6.084
 1097WAT     H2 6419   7.026   2.727   6.098
 1098WAT      O 6420   6.821   3.121   6.726
 1098WAT     H1 6421   6.829   3.135   6.632
 1098WAT     H2 6422   6.883   3.050   6.745
 1099WAT      O 6423   6.946   3.291   6.367
 1099WAT     H1 6424   6.905   3.305   6.282
 1099WAT     H2 6425   7.035   3.263   6.347
 1100WAT      O 6426   7.373   3.713   6.178
 1100WAT     H1 6427   7.355   3.621   6.157
 1100WAT     H2 6428   7.287   3.749   6.202
 1101WAT      O 6429   6.827   3.225   6.980
 1101WAT     H1 6430   6.843   3.178   6.898
 1101WAT     H2 6431   6.873   3.175   7.047
 1102WAT      O 6432   7.304   2.138   6.484
 1102WAT     H1 6433   7.260   2.217   6.451
 1102WAT     H2 6434   7.360   2.171   6.554
 1103WAT      O 6435   7.733   2.425   7.044
 1103WAT     H1 6436   7.686   2.446   7.125
 1103WAT     H2 6437   7.692   2.344   7.014
 1104WAT      O 6438   7.615   2.101   5.972
 1104WAT     H1 6439   7.553   2.100   6.044
 1104WAT     H2 6440   7.607   2.014   5.932
 1105WAT      O 6441   7.508   2.193   6.670
 1105WAT     H1 6442   7.537   2.284   6.662
 1105WAT     H2 6443   7.562   2.144   6.608
 1106WAT      O 6444   7.283   2.651   6.257
 1106WAT     H1 6445   7.260   2.629   6.347
 1106WAT     H2 6446   7.205   2.694   6.222
 1107WAT      O 6447   7.527   2.741   7.323
 1107WAT     H1 6448   7.517   2.647   7.308
 1107WAT     H2 6449   7.611   2.763   7.284
 1108WAT      O 6450   7.040   2.382   7.139
 1108WAT     H1 6451   7.001   2.467   7.159
 1108WAT     H2 6452   6.971   2.318   7.158
 1109WAT      O 6453   6.770   2.174   6.542
 1109WAT     H1 6454   6.741   2.231   6.613
 1109WAT     H2 6455   6.845   2.126   6.578
 1110WAT      O 6456   6.789   2.568   5.663
 1110WAT     H1 6457   6.781   2.663   5.677
 1110WAT     H2 6458   6.754   2.554   5.575
 1111WAT      O 6459   7.569   2.442   6.570
 1111WAT     H1 6460   7.569   2.398   6.485
 1111WAT     H2 6461   7.658   2.474   6.580
 1112WAT      O 6462   7.154   2.430   6.465
 1112WAT     H1 6463   7.120   2.478   6.541
 1112WAT     H2 6464   7.078   2.385   6.429
 1113WAT      O 6465   7.575   2.542   5.869
 1113WAT     H1 6466   7.587   2.538   5.963
 1113WAT     H2 6467   7.537   2.628   5.853
 1114WAT      O 6468   7.476   2.773   5.808
 1114WAT     H1 6469   7.420   2.728   5.746
 1114WAT     H2 6470   7.547   2.809   5.755
 1115WAT      O 6471   6.984   3.163   7.196
 1115WAT     H1 6472   6.946   3.099   7.256
 1115WAT     H2 6473   7.015   3.233   7.253
 1116WAT      O 6474   7.599   2.848   6.744
 1116WAT     H1 6475   7.636   2.800   6.819
 1116WAT     H2 6476   7.580   2.935   6.778
 1117WAT      O 6477   6.885   2.322   6.357
 1117WAT     H1 6478   6.857   2.286   6.441
 1117WAT     H2 6479   6.879   2.249   6.296
 1118WAT      O 6480   7.378   2.752   6.976
 1118WAT     H1 6481   7.348   2.840   6.999
 1118WAT     H2 6482   7.474   2.758   6.980
 1119WAT      O 6483   7.231   3.172   6.036
 1119WAT     H1 6484   7.153   3.118   6.020
 1119WAT     H2 6485   7.304   3.120   6.002
 1120WAT      O 6486   7.235   3.139   6.399
 1120WAT     H1 6487   7.287   3.059   6.394
 1120WAT     H2 6488   7.190   3.133   6.484
 1121WAT      O 6489   6.984   2.836   7.091
 1121WAT     H1 6490   6.948   2.902   7.149
 1121WAT     H2 6491   6.954   2.753   7.128
 1122WAT      O 6492   7.621   3.274   6.204
 1122WAT     H1 6493   7.690   3.329   6.242
 1122WAT     H2 6494   7.542   3.328   6.207
 1123WAT      O 6495   6.835   2.836   5.753
 1123WAT     H1 6496   6.922   2.864   5.781
 1123WAT     H2 6497   6.786   2.917   5.742
 1124WAT      O 6498   7.551   2.974   6.165
 1124WAT     H1 6499   7.597   3.055   6.188
 1124WAT     H2 6500   7.516   2.943   6.248
 1125WAT      O 6501   7.141   2.009   6.212
 1125WAT     H1 6502   7.128   2.008   6.307
 1125WAT     H2 6503   7.059   2.043   6.177
 1126WAT      O 6504   6.871   3.757   5.810
 1126WAT     H1 6505   6.907   3.817   5.744
 1126WAT     H2 6506   6.857   3.812   5.887
 1127WAT      O 6507   6.841   2.185   7.158
 1127WAT     H1 6508   6.770   2.205   7.219
 1127WAT     H2 6509   6.883   2.107   7.196
 1128WAT      O 6510   6.870   3.584   7.257
 1128WAT     H1 6511   6.881   3.489   7.243
 1128WAT     H2 6512   6.805   3.610   7.192
 1129WAT      O 6513   7.473   3.495   5.891
 1129WAT     H1 6514   7.472   3.569   5.830
 1129WAT     H2 6515   7.381   3.471   5.901
 1130WAT      O 6516   7.033   3.017   5.966
 1130WAT     H1 6517   6.973   3.091   5.967
 1130WAT     H2 6518   7.081   3.026   5.883
 1131WAT      O 6519   7.524   2.557   6.156
 1131WAT     H1 6520   7.453   2.604   6.200
 1131WAT     H2 6521   7.552   2.492   6.219
 1132WAT      O 6522   7.687   2.699   6.956
 1132WAT     H1 6523   7.736   2.747   7.022
 1132WAT     H2 6524   7.701   2.607   6.977
 1133WAT      O 6525   7.636   3.753   6.227
 1133WAT     H1 6526   7.661   3.750   6.135
 1133WAT     H2 6527   7.541   3.741   6.226
 1134WAT      O 6528   7.344   2.388   5.893
 1134WAT     H1 6529   7.429   2.432   5.887
 1134WAT     H2 6530   7.308   2.419   5.976
 1135WAT      O 6531   7.234   3.014   5.741
 1135WAT     H1 6532   7.311   3.002   5.797
 1135WAT     H2 6533   7.242   2.944   5.676
 1136WAT      O 6534   7.104   2.757   5.809
 1136WAT     H1 6535   7.112   2.662   5.820
 1136WAT     H2 6536   7.193   2.790   5.820
 1137WAT      O 6537   7.184   3.772   6.519
 1137WAT     H1 6538   7.258   3.717   6.547
 1137WAT     H2 6539   7.222   3.858   6.506
 1138WAT      O 6540   6.872   3.378   6.107
 1138WAT     H1 6541   6.780   3.403   6.106
 1138WAT     H2 6542   6.919   3.461   6.095
 1139WAT      O 6543   7.495   3.689   5.702
 1139WAT     H1 6544   7.574   3.718   5.657
 1139WAT     H2 6545   7.443   3.646   5.634
 1140WAT      O 6546   7.547   3.211   5.688
 1140WAT     H1 6547   7.536   3.150   5.761
 1140WAT     H2 6548   7.530   3.159   5.610
 1141WAT      O 6549   7.562   3.080   7.286
 1141WAT     H1 6550   7.485   3.136   7.278
 1141WAT     H2 6551   7.580   3.050   7.197
 1142WAT      O 6552   7.437   3.013   5.938
 1142WAT     H1 6553   7.480   2.997   6.023
 1142WAT     H2 6554   7.450   2.932   5.889
 1143WAT      O 6555   7.254   2.611   7.219
 1143WAT     H1 6556   7.201   2.562   7.156
 1143WAT     H2 6557   7.321   2.654   7.166
 1144WAT      O 6558   7.689   2.916   5.663
 1144WAT     H1 6559   7.741   2.844   5.626
 1144WAT     H2 6560   7.753   2.979   5.693
 1145WAT      O 6561   7.302   2.308   7.227
 1145WAT     H1 6562   7.293   2.246   7.154
 1145WAT     H2 6563   7.244   2.380   7.204
 1146WAT      O 6564   7.579   2.164   6.930
 1146WAT     H1 6565   7.534   2.166   6.846
 1146WAT     H2 6566   7.516   2.124   6.990
 1147WAT      O 6567   7.620   3.053   6.992
 1147WAT     H1 6568   7.662   3.137   6.975
 1147WAT     H2 6569   7.528   3.067   6.969
 1148WAT      O 6570   7.327   2.621   5.633
 1148WAT     H1 6571   7.307   2.534   5.669
 1148WAT     H2 6572   7.310   2.612   5.539
 1149WAT      O 6573   7.405   3.684   7.104
 1149WAT     H1 6574   7.351   3.756   7.072
 1149WAT     H2 6575   7.430   3.636   7.025
 1150WAT      O 6576   7.530   2.480   7.256
 1150WAT     H1 6577   7.589   2.450   7.325
 1150WAT     H2 6578   7.448   2.433   7.272
 1151WAT      O 6579   7.207   2.331   5.632
 1151WAT     H1 6580   7.237   2.331   5.541
 1151WAT     H2 6581   7.281   2.296   5.681
 1152WAT      O 6582   7.690   3.807   7.130
 1152WAT     H1 6583   7.683   3.897   7.160
 1152WAT     H2 6584   7.600   3.775   7.127
 1153WAT      O 6585   7.529   2.225   5.730
 1153WAT     H1 6586   7.494   2.157   5.672
 1153WAT     H2 6587   7.549   2.179   5.812
 1154WAT      O 6588   7.109   3.261   5.715
 1154WAT     H1 6589   7.153   3.315   5.780
 1154WAT     H2 6590   7.158   3.178   5.716
 1155WAT      O 6591   6.831   3.540   6.460
 1155WAT     H1 6592   6.864   3.453   6.437
 1155WAT     H2 6593   6.874   3.560   6.543
 1156WAT      O 6594   7.290   3.373   6.226
 1156WAT     H1 6595   7.260   3.361   6.316
 1156WAT     H2 6596   7.280   3.287   6.185
 1157WAT      O 6597   6.880   3.627   6.734
 1157WAT     H1 6598   6.836   3.645   6.817
 1157WAT     H2 6599   6.936   3.702   6.720
 1158WAT      O 6600   6.863   2.878   6.370
 1158WAT     H1 6601   6.797   2.851   6.305
 1158WAT     H2 6602   6.947   2.867   6.325
 1159WAT      O 6603   6.967   2.916   6.824
 1159WAT     H1 6604   7.003   2.908   6.912
 1159WAT     H2 6605   6.910   2.840   6.814
 1160WAT      O 6606   6.922   2.607   7.214
 1160WAT     H1 6607   6.832   2.604   7.248
 1160WAT     H2 6608   6.976   2.627   7.291
 1161WAT      O 6609   6.784   2.599   5.964
 1161WAT     H1 6610   6.694   2.625   5.947
 1161WAT     H2 6611   6.833   2.626   5.886
 1162WAT      O 6612   7.038   2.504   5.755
 1162WAT     H1 6613   7.109   2.462   5.706
 1162WAT     H2 6614   6.967   2.511   5.692
 1163WAT      O 6615   7.003   2.110   5.659
 1163WAT     H1 6616   7.075   2.164   5.691
 1163WAT     H2 6617   7.030   2.082   5.571
 1164WAT      O 6618   6.972   2.035   6.649
 1164WAT     H1 6619   7.037   1.980   6.605
 1164WAT     H2 6620   7.014   2.060   6.731
 1165WAT      O 6621   6.947   2.050   6.924
 1165WAT     H1 6622   6.913   2.096   7.000
 1165WAT     H2 6623   6.914   1.961   6.932
 1166WAT      O 6624   7.478   3.523   6.900
 1166WAT     H1 6625   7.454   3.550   6.811
 1166WAT     H2 6626   7.572   3.540   6.906
 1167WAT      O 6627   7.015   2.003   7.251
 1167WAT     H1 6628   7.069   1.985   7.175
 1167WAT     H2 6629   7.021   1.924   7.305
 1168WAT      O 6630   7.092   3.662   7.052
 1168WAT     H1 6631   7.033   3.649   7.126
 1168WAT     H2 6632   7.091   3.579   7.005
 1169WAT      O 6633   7.055   3.399   6.947
 1169WAT     H1 6634   6.982   3.337   6.940
 1169WAT     H2 6635   7.061   3.438   6.860
 1170WAT      O 6636   7.416   3.620   6.626
 1170WAT     H1 6637   7.467   3.559   6.573
 1170WAT     H2 6638   7.480   3.671   6.675
 1171WAT      O 6639   7.689   3.709   6.708
 1171WAT     H1 6640   7.718   3.684   6.621
 1171WAT     H2 6641   7.741   3.654   6.767
 1172WAT      O 6642   6.883   3.731   6.268
 1172WAT     H1 6643   6.867   3.667   6.338
 1172WAT     H2 6644   6.797   3.751   6.233
 1173WAT      O 6645   6.946   2.114   6.018
 1173WAT     H1 6646   7.021   2.125   5.961
 1173WAT     H2 6647   6.899   2.197   6.014
 1174WAT      O 6648   7.600   2.325   6.317
 1174WAT     H1 6649   7.519   2.288   6.283
 1174WAT     H2 6650   7.650   2.250   6.348
 1175WAT      O 6651   7.044   3.600   6.013
 1175WAT     H1 6652   6.991   3.638   5.942
 1175WAT     H2 6653   7.036   3.662   6.085
 1176WAT      O 6654   7.183   2.166   5.872
 1176WAT     H1 6655   7.236   2.088   5.859
 1176WAT     H2 6656   7.246   2.234   5.896
 1177WAT      O 6657   7.402   2.140   6.178
 1177WAT     H1 6658   7.339   2.070   6.195
 1177WAT     H2 6659   7.348   2.216   6.156
 1178WAT      O 6660   7.304   3.795   5.900
 1178WAT     H1 6661   7.377   3.766   5.845
 1178WAT     H2 6662   7.330   3.771   5.989
 1179WAT      O 6663   7.220   3.406   5.901
 1179WAT     H1 6664   7.157   3.453   5.955
 1179WAT     H2 6665   7.232   3.322   5.944
 1180WAT      O 6666   7.180   3.020   4.791
 1180WAT     H1 6667   7.097   2.995   4.831
 1180WAT     H2 6668   7.241   3.028   4.865
 1181WAT      O 6669   7.178   3.424   4.811
 1181WAT     H1 6670   7.209   3.335   4.793
 1181WAT     H2 6671   7.253   3.480   4.788
 1182WAT      O 6672   7.021   2.516   4.170
 1182WAT     H1 6673   6.932   2.551   4.160
 1182WAT     H2 6674   7.050   2.496   4.081
 1183WAT      O 6675   6.818   2.776   4.758
 1183WAT     H1 6676   6.875   2.700   4.758
 1183WAT     H2 6677   6.818   2.806   4.667
 1184WAT      O 6678   6.942   2.317   4.937
 1184WAT     H1 6679   6.924   2.228   4.965
 1184WAT     H2 6680   6.902   2.372   5.004
 1185WAT      O 6681   7.239   2.375   4.273
 1185WAT     H1 6682   7.250   2.465   4.304
 1185WAT     H2 6683   7.148   2.370   4.244
 1186WAT      O 6684   7.004   2.567   4.798
 1186WAT     H1 6685   7.072   2.593   4.860
 1186WAT     H2 6686   6.972   2.483   4.831
 1187WAT      O 6687   7.423   2.672   4.706
 1187WAT     H1 6688   7.474   2.721   4.770
 1187WAT     H2 6689   7.476   2.594   4.689
 1188WAT      O 6690   7.251   2.136   5.133
 1188WAT     H1 6691   7.252   2.187   5.053
 1188WAT     H2 6692   7.168   2.088   5.131
 1189WAT      O 6693   7.376   3.100   4.951
 1189WAT     H1 6694   7.343   3.162   5.015
 1189WAT     H2 6695   7.394   3.152   4.873
 1190WAT      O 6696   7.220   2.307   4.934
 1190WAT     H1 6697   7.254   2.391   4.904
 1190WAT     H2 6698   7.126   2.322   4.945
 1191WAT      O 6699   7.298   3.296   5.132
 1191WAT     H1 6700   7.359   3.364   5.104
 1191WAT     H2 6701   7.212   3.337   5.123
 1192WAT      O 6702   6.827   3.215   4.020
 1192WAT     H1 6703   6.789   3.264   3.947
 1192WAT     H2 6704   6.853   3.283   4.083
 1193WAT      O 6705   7.588   2.056   4.566
 1193WAT     H1 6706   7.619   2.000   4.495
 1193WAT     H2 6707   7.495   2.069   4.548
 1194WAT      O 6708   7.387   2.915   4.518
 1194WAT     H1 6709   7.347   2.843   4.468
 1194WAT     H2 6710   7.396   2.880   4.607
 1195WAT      O 6711   7.434   3.283   4.734
 1195WAT     H1 6712   7.404   3.223   4.666
 1195WAT     H2 6713   7.529   3.287   4.723
 1196WAT      O 6714   7.258   2.592   4.896
 1196WAT     H1 6715   7.314   2.603   4.819
 1196WAT     H2 6716   7.310   2.629   4.968
 1197WAT      O 6717   7.343   3.257   5.399
 1197WAT     H1 6718   7.253   3.280   5.424
 1197WAT     H2 6719   7.346   3.269   5.305
 1198WAT      O 6720   7.226   2.944   5.257
 1198WAT     H1 6721   7.212   3.031   5.294
 1198WAT     H2 6722   7.138   2.910   5.243
 1199WAT      O 6723   7.406   3.538   5.478
 1199WAT     H1 6724   7.403   3.579   5.391
 1199WAT     H2 6725   7.389   3.446   5.462
 1200WAT      O 6726   7.057   2.804   4.268
 1200WAT     H1 6727   7.045   2.877   4.207
 1200WAT     H2 6728   7.026   2.727   4.220
 1201WAT      O 6729   6.821   3.121   4.849
 1201WAT     H1 6730   6.829   3.135   4.754
 1201WAT     H2 6731   6.883   3.050   4.868
 1202WAT      O 6732   6.946   3.291   4.490
 1202WAT     H1 6733   6.905   3.305   4.404
 1202WAT     H2 6734   7.035   3.263   4.470
 1203WAT      O 6735   7.373   3.713   4.301
 1203WAT     H1 6736   7.355   3.621   4.280
 1203WAT     H2 6737   7.287   3.749   4.325
 1204WAT      O 6738   6.827   3.225   5.103
 1204WAT     H1 6739   6.843   3.178   5.021
 1204WAT     H2 6740   6.873   3.175   5.169
 1205WAT      O 6741   7.304   2.138   4.606
 1205WAT     H1 6742   7.260   2.217   4.573
 1205WAT     H2 6743   7.360   2.171   4.677
 1206WAT      O 6744   7.733   2.425   5.167
 1206WAT     H1 6745   7.686   2.446   5.248
 1206WAT     H2 6746   7.692   2.344   5.136
 1207WAT      O 6747   7.615   2.101   4.094
 1207WAT     H1 6748   7.553   2.100   4.167
 1207WAT     H2 6749   7.607   2.014   4.055
 1208WAT      O 6750   7.508   2.193   4.792
 1208WAT     H1 6751   7.537   2.284   4.784
 1208WAT     H2 6752   7.562   2.144   4.731
 1209WAT      O 6753   7.283   2.651   4.379
 1209WAT     H1 6754   7.260   2.629   4.470
 1209WAT     H2 6755   7.205   2.694   4.345
 1210WAT      O 6756   7.527   2.741   5.446
 1210WAT     H1 6757   7.517   2.647   5.431
 1210WAT     H2 6758   7.611   2.763   5.406
 1211WAT      O 6759   7.040   2.382   5.261
 1211WAT     H1 6760   7.001   2.467   5.282
 1211WAT     H2 6761   6.971   2.318   5.280
 1212WAT      O 6762   6.770   2.174   4.664
 1212WAT     H1 6763   6.741   2.231   4.736
 1212WAT     H2 6764   6.845   2.126   4.701
 1213WAT      O 6765   7.569   2.442   4.692
 1213WAT     H1 6766   7.569   2.398   4.607
 1213WAT     H2 6767   7.658   2.474   4.703
 1214WAT      O 6768   7.154   2.430   4.588
 1214WAT     H1 6769   7.120   2.478   4.664
 1214WAT     H2 6770   7.078   2.385   4.552
 1215WAT      O 6771   7.575   2.542   3.991
 1215WAT     H1 6772   7.587   2.538   4.086
 1215WAT     H2 6773   7.537   2.628   3.976
 1216WAT      O 6774   7.476   2.773   3.931
 1216WAT     H1 6775   7.420   2.728   3.868
 1216WAT     H2 6776   7.547   2.809   3.878
 1217WAT      O 6777   6.984   3.163   5.319
 1217WAT     H1 6778   6.946   3.099   5.379
 1217WAT     H2 6779   7.015   3.233   5.376
 1218WAT      O 6780   7.599   2.848   4.867
 1218WAT     H1 6781   7.636   2.800   4.941
 1218WAT     H2 6782   7.580   2.935   4.901
 1219WAT      O 6783   6.885   2.322   4.480
 1219WAT     H1 6784   6.857   2.286   4.563
 1219WAT     H2 6785   6.879   2.249   4.418
 1220WAT      O 6786   7.378   2.752   5.099
 1220WAT     H1 6787   7.348   2.840   5.121
 1220WAT     H2 6788   7.474   2.758   5.102
 1221WAT      O 6789   7.231   3.172   4.158
 1221WAT     H1 6790   7.153   3.118   4.142
 1221WAT     H2 6791   7.304   3.120   4.124
 1222WAT      O 6792   7.235   3.139   4.522
 1222WAT     H1 6793   7.287   3.059   4.517
 1222WAT     H2 6794   7.190   3.133   4.606
 1223WAT      O 6795   6.984   2.836   5.213
 1223WAT     H1 6796   6.948   2.902   5.272
 1223WAT     H2 6797   6.954   2.753   5.250
 1224WAT      O 6798   7.304   2.882   5.502
 1224WAT     H1 6799   7.274   2.896   5.412
 1224WAT     H2 6800   7.381   2.826   5.492
 1225WAT      O 6801   7.621   3.274   4.326
 1225WAT     H1 6802   7.690   3.329   4.365
 1225WAT     H2 6803   7.542   3.328   4.330
 1226WAT      O 6804   7.551   2.974   4.288
 1226WAT     H1 6805   7.597   3.055   4.310
 1226WAT     H2 6806   7.516   2.943   4.371
 1227WAT      O 6807   7.141   2.009   4.335
 1227WAT     H1 6808   7.128   2.008   4.430
 1227WAT     H2 6809   7.059   2.043   4.300
 1228WAT      O 6810   6.871   3.757   3.932
 1228WAT     H1 6811   6.907   3.817   3.867
 1228WAT     H2 6812   6.857   3.812   4.010
 1229WAT      O 6813   6.841   2.185   5.281
 1229WAT     H1 6814   6.770   2.205   5.342
 1229WAT     H2 6815   6.883   2.107   5.318
 1230WAT      O 6816   6.870   3.584   5.380
 1230WAT     H1 6817   6.881   3.489   5.366
 1230WAT     H2 6818   6.805   3.610   5.315
 1231WAT      O 6819   7.669   3.411   5.520
 1231WAT     H1 6820   7.637   3.339   5.574
 1231WAT     H2 6821   7.602   3.478   5.527
 1232WAT      O 6822   7.473   3.495   4.014
 1232WAT     H1 6823   7.472   3.569   3.952
 1232WAT     H2 6824   7.381   3.471   4.023
 1233WAT      O 6825   7.033   3.017   4.088
 1233WAT     H1 6826   6.973   3.091   4.089
 1233WAT     H2 6827   7.081   3.026   4.006
 1234WAT      O 6828   7.524   2.557   4.279
 1234WAT     H1 6829   7.453   2.604   4.323
 1234WAT     H2 6830   7.552   2.492   4.342
 1235WAT      O 6831   7.687   2.699   5.078
 1235WAT     H1 6832   7.736   2.747   5.145
 1235WAT     H2 6833   7.701   2.607   5.099
 1236WAT      O 6834   7.636   3.753   4.350
 1236WAT     H1 6835   7.661   3.750   4.258
 1236WAT     H2 6836   7.541   3.741   4.349
 1237WAT      O 6837   7.344   2.388   4.016
 1237WAT     H1 6838   7.429   2.432   4.009
 1237WAT     H2 6839   7.308   2.419   4.099
 1238WAT      O 6840   7.234   3.014   3.863
 1238WAT     H1 6841   7.311   3.002   3.920
 1238WAT     H2 6842   7.242   2.944   3.798
 1239WAT      O 6843   7.104   2.757   3.932
 1239WAT     H1 6844   7.112   2.662   3.943
 1239WAT     H2 6845   7.193   2.790   3.942
 1240WAT      O 6846   7.184   3.772   4.642
 1240WAT     H1 6847   7.258   3.717   4.669
 1240WAT     H2 6848   7.222   3.858   4.628
 1241WAT      O 6849   6.872   3.378   4.229
 1241WAT     H1 6850   6.780   3.403   4.229
 1241WAT     H2 6851   6.919   3.461   4.217
 1242WAT      O 6852   7.084   3.690   5.561
 1242WAT     H1 6853   7.165   3.722   5.602
 1242WAT     H2 6854   7.033   3.654   5.633
 1243WAT      O 6855   7.495   3.689   3.824
 1243WAT     H1 6856   7.574   3.718   3.779
 1243WAT     H2 6857   7.443   3.646   3.756
 1244WAT      O 6858   6.856   2.939   5.455
 1244WAT     H1 6859   6.907   2.881   5.512
 1244WAT     H2 6860   6.783   2.967   5.509
 1245WAT      O 6861   7.547   3.211   3.811
 1245WAT     H1 6862   7.536   3.150   3.883
 1245WAT     H2 6863   7.530   3.159   3.732
 1246WAT      O 6864   7.562   3.080   5.409
 1246WAT     H1 6865   7.485   3.136   5.400
 1246WAT     H2 6866   7.580   3.050   5.319
 1247WAT      O 6867   7.060   2.753   5.545
 1247WAT     H1 6868   7.064   2.723   5.636
 1247WAT     H2 6869   7.145   2.793   5.529
 1248WAT      O 6870   7.437   3.013   4.061
 1248WAT     H1 6871   7.480   2.997   4.145
 1248WAT     H2 6872   7.450   2.932   4.011
 1249WAT      O 6873   7.254   2.611   5.342
 1249WAT     H1 6874   7.201   2.562   5.279
 1249WAT     H2 6875   7.321   2.654   5.288
 1250WAT      O 6876   7.689   2.916   3.786
 1250WAT     H1 6877   7.741   2.844   3.749
 1250WAT     H2 6878   7.753   2.979   3.816
 1251WAT      O 6879   7.302   2.308   5.349
 1251WAT     H1 6880   7.293   2.246   5.277
 1251WAT     H2 6881   7.244   2.380   5.327
 1252WAT      O 6882   7.579   2.164   5.053
 1252WAT     H1 6883   7.534   2.166   4.968
 1252WAT     H2 6884   7.516   2.124   5.112
 1253WAT      O 6885   7.620   3.053   5.115
 1253WAT     H1 6886   7.662   3.137   5.098
 1253WAT     H2 6887   7.528   3.067   5.092
 1254WAT      O 6888   7.327   2.621   3.755
 1254WAT     H1 6889   7.307   2.534   3.792
 1254WAT     H2 6890   7.310   2.612   3.662
 1255WAT      O 6891   7.405   3.684   5.226
 1255WAT     H1 6892   7.351   3.756   5.195
 1255WAT     H2 6893   7.430   3.636   5.147
 1256WAT      O 6894   7.530   2.480   5.379
 1256WAT     H1 6895   7.589   2.450   5.448
 1256WAT     H2 6896   7.448   2.433   5.395
 1257WAT      O 6897   7.207   2.331   3.754
 1257WAT     H1 6898   7.237   2.331   3.663
 1257WAT     H2 6899   7.281   2.296   3.804
 1258WAT      O 6900   7.690   3.807   5.252
 1258WAT     H1 6901   7.683   3.897   5.283
 1258WAT     H2 6902   7.600   3.775   5.250
 1259WAT      O 6903   7.529   2.225   3.853
 1259WAT     H1 6904   7.494   2.157   3.795
 1259WAT     H2 6905   7.549   2.179   3.934
 1260WAT      O 6906   7.109   3.261   3.837
 1260WAT     H1 6907   7.153   3.315   3.903
 1260WAT     H2 6908   7.158   3.178   3.838
 1261WAT      O 6909   6.831   3.540   4.583
 1261WAT     H1 6910   6.864   3.453   4.559
 1261WAT     H2 6911   6.874   3.560   4.666
 1262WAT      O 6912   7.290   3.373   4.349
 1262WAT     H1 6913   7.260   3.361   4.439
 1262WAT     H2 6914   7.280   3.287   4.308
 1263WAT      O 6915   6.880   3.627   4.856
 1263WAT     H1 6916   6.836   3.645   4.940
 1263WAT     H2 6917   6.936   3.702   4.842
 1264WAT      O 6918   6.863   2.878   4.492
 1264WAT     H1 6919   6.797   2.851   4.428
 1264WAT     H2 6920   6.947   2.867   4.447
 1265WAT      O 6921   6.967   2.916   4.946
 1265WAT     H1 6922   7.003   2.908   5.034
 1265WAT     H2 6923   6.910   2.840   4.936
 1266WAT      O 6924   6.922   2.607   5.337
 1266WAT     H1 6925   6.832   2.604   5.371
 1266WAT     H2 6926   6.976   2.627   5.413
 1267WAT      O 6927   6.784   2.599   4.087
 1267WAT     H1 6928   6.694   2.625   4.069
 1267WAT     H2 6929   6.833   2.626   4.009
 1268WAT      O 6930   7.038   2.504   3.878
 1268WAT     H1 6931   7.109   2.462   3.829
 1268WAT     H2 6932   6.967   2.511   3.814
 1269WAT      O 6933   7.003   2.110   3.782
 1269WAT     H1 6934   7.075   2.164   3.813
 1269WAT     H2 6935   7.030   2.082   3.694
 1270WAT      O 6936   6.972   2.035   4.772
 1270WAT     H1 6937   7.037   1.980   4.728
 1270WAT     H2 6938   7.014   2.060   4.854
 1271WAT      O 6939   6.947   2.050   5.046
 1271WAT     H1 6940   6.913   2.096   5.123
 1271WAT     H2 6941   6.914   1.961   5.054
 1272WAT      O 6942   7.108   3.368   5.463
 1272WAT     H1 6943   7.104   3.331   5.551
 1272WAT     H2 6944   7.121   3.461   5.477
 1273WAT      O 6945   7.478   3.523   5.023
 1273WAT     H1 6946   7.454   3.550   4.934
 1273WAT     H2 6947   7.572   3.540   5.028
 1274WAT      O 6948   7.015   2.003   5.374
 1274WAT     H1 6949   7.069   1.985   5.297
 1274WAT     H2 6950   7.021   1.924   5.427
 1275WAT      O 6951   7.092   3.662   5.175
 1275WAT     H1 6952   7.033   3.649   5.248
 1275WAT     H2 6953   7.091   3.579   5.128
 1276WAT      O 6954   7.055   3.399   5.070
 1276WAT     H1 6955   6.982   3.337   5.063
 1276WAT     H2 6956   7.061   3.438   4.983
 1277WAT      O 6957   7.416   3.620   4.748
 1277WAT     H1 6958   7.467   3.559   4.696
 1277WAT     H2 6959   7.480   3.671   4.797
 1278WAT      O 6960   7.689   3.709   4.831
 1278WAT     H1 6961   7.718   3.684   4.743
 1278WAT     H2 6962   7.741   3.654   4.890
 1279WAT      O 6963   6.883   3.731   4.391
 1279WAT     H1 6964   6.867   3.667   4.460
 1279WAT     H2 6965   6.797   3.751   4.356
 1280WAT      O 6966   6.946   2.114   4.141
 1280WAT     H1 6967   7.021   2.125   4.084
 1280WAT     H2 6968   6.899   2.197   4.136
 1281WAT      O 6969   7.600   2.325   4.440
 1281WAT     H1 6970   7.519   2.288   4.406
 1281WAT     H2 6971   7.650   2.250   4.470
 1282WAT      O 6972   7.044   3.600   4.135
 1282WAT     H1 6973   6.991   3.638   4.065
 1282WAT     H2 6974   7.036   3.662   4.207
 1283WAT      O 6975   7.183   2.166   3.995
 1283WAT     H1 6976   7.236   2.088   3.982
 1283WAT     H2 6977   7.246   2.234   4.018
 1284WAT      O 6978   7.402   2.140   4.300
 1284WAT     H1 6979   7.339   2.070   4.317
 1284WAT     H2 6980   7.348   2.216   4.279
 1285WAT      O 6981   7.415   2.068   5.544
 1285WAT     H1 6982   7.387   2.118   5.468
 1285WAT     H2 6983   7.453   1.988   5.507
 1286WAT      O 6984   7.304   3.795   4.023
 1286WAT     H1 6985   7.377   3.766   3.968
 1286WAT     H2 6986   7.330   3.771   4.112
 1287WAT      O 6987   7.220   3.406   4.023
 1287WAT     H1 6988   7.157   3.453   4.078
 1287WAT     H2 6989   7.232   3.322   4.067
 1288WAT      O 6990   7.180   3.020   2.914
 1288WAT     H1 6991   7.097   2.995   2.954
 1288WAT     H2 6992   7.241   3.028   2.988
 1289WAT      O 6993   7.178   3.424   2.934
 1289WAT     H1 6994   7.209   3.335   2.916
 1289WAT     H2 6995   7.253   3.480   2.911
 1290WAT      O 6996   7.021   2.516   2.292
 1290WAT     H1 6997   6.932   2.551   2.282
 1290WAT     H2 6998   7.050   2.496   2.203
 1291WAT      O 6999   6.818   2.776   2.881
 1291WAT     H1 7000   6.875   2.700   2.881
 1291WAT     H2 7001   6.818   2.806   2.790
 1292WAT      O 7002   6.942   2.317   3.059
 1292WAT     H1 7003   6.924   2.228   3.087
 1292WAT     H2 7004   6.902   2.372   3.127
 1293WAT      O 7005   7.239   2.375   2.396
 1293WAT     H1 7006   7.250   2.465   2.426
 1293WAT     H2 7007   7.148   2.370   2.367
 1294WAT      O 7008   7.004   2.567   2.920
 1294WAT     H1 7009   7.072   2.593   2.982
 1294WAT     H2 7010   6.972   2.483   2.954
 1295WAT      O 7011   7.423   2.672   2.829
 1295WAT     H1 7012   7.474   2.721   2.893
 1295WAT     H2 7013   7.476   2.594   2.811
 1296WAT      O 7014   7.251   2.136   3.256
 1296WAT     H1 7015   7.252   2.187   3.175
 1296WAT     H2 7016   7.168   2.088   3.253
 1297WAT      O 7017   7.376   3.100   3.073
 1297WAT     H1 7018   7.343   3.162   3.138
 1297WAT     H2 7019   7.394   3.152   2.995
 1298WAT      O 7020   7.220   2.307   3.056
 1298WAT     H1 7021   7.254   2.391   3.027
 1298WAT     H2 7022   7.126   2.322   3.068
 1299WAT      O 7023   7.298   3.296   3.255
 1299WAT     H1 7024   7.359   3.364   3.227
 1299WAT     H2 7025   7.212   3.337   3.246
 1300WAT      O 7026   6.827   3.215   2.143
 1300WAT     H1 7027   6.789   3.264   2.070
 1300WAT     H2 7028   6.853   3.283   2.206
 1301WAT      O 7029   7.588   2.056   2.689
 1301WAT     H1 7030   7.619   2.000   2.617
 1301WAT     H2 7031   7.495   2.069   2.671
 1302WAT      O 7032   7.387   2.915   2.641
 1302WAT     H1 7033   7.347   2.843   2.591
 1302WAT     H2 7034   7.396   2.880   2.729
 1303WAT      O 7035   7.434   3.283   2.857
 1303WAT     H1 7036   7.404   3.223   2.789
 1303WAT     H2 7037   7.529   3.287   2.846
 1304WAT      O 7038   7.258   2.592   3.019
 1304WAT     H1 7039   7.314   2.603   2.941
 1304WAT     H2 7040   7.310   2.629   3.090
 1305WAT      O 7041   7.343   3.257   3.522
 1305WAT     H1 7042   7.253   3.280   3.547
 1305WAT     H2 7043   7.346   3.269   3.427
 1306WAT      O 7044   7.226   2.944   3.380
 1306WAT     H1 7045   7.212   3.031   3.417
 1306WAT     H2 7046   7.138   2.910   3.365
 1307WAT      O 7047   7.406   3.538   3.600
 1307WAT     H1 7048   7.403   3.579   3.514
 1307WAT     H2 7049   7.389   3.446   3.584
 1308WAT      O 7050   7.057   2.804   2.391
 1308WAT     H1 7051   7.045   2.877   2.329
 1308WAT     H2 7052   7.026   2.727   2.343
 1309WAT      O 7053   6.821   3.121   2.971
 1309WAT     H1 7054   6.829   3.135   2.877
 1309WAT     H2 7055   6.883   3.050   2.991
 1310WAT      O 7056   6.946   3.291   2.612
 1310WAT     H1 7057   6.905   3.305   2.527
 1310WAT     H2 7058   7.035   3.263   2.592
 1311WAT      O 7059   7.373   3.713   2.424
 1311WAT     H1 7060   7.355   3.621   2.402
 1311WAT     H2 7061   7.287   3.749   2.448
 1312WAT      O 7062   6.827   3.225   3.225
 1312WAT     H1 7063   6.843   3.178   3.143
 1312WAT     H2 7064   6.873   3.175   3.292
 1313WAT      O 7065   7.304   2.138   2.729
 1313WAT     H1 7066   7.260   2.217   2.696
 1313WAT     H2 7067   7.360   2.171   2.800
 1314WAT      O 7068   7.733   2.425   3.289
 1314WAT     H1 7069   7.686   2.446   3.370
 1314WAT     H2 7070   7.692   2.344   3.259
 1315WAT      O 7071   7.615   2.101   2.217
 1315WAT     H1 7072   7.553   2.100   2.289
 1315WAT     H2 7073   7.607   2.014   2.177
 1316WAT      O 7074   7.508   2.193   2.915
 1316WAT     H1 7075   7.537   2.284   2.907
 1316WAT     H2 7076   7.562   2.144   2.853
 1317WAT      O 7077   7.283   2.651   2.502
 1317WAT     H1 7078   7.260   2.629   2.592
 1317WAT     H2 7079   7.205   2.694   2.467
 1318WAT      O 7080   7.527   2.741   3.568
 1318WAT     H1 7081   7.517   2.647   3.553
 1318WAT     H2 7082   7.611   2.763   3.529
 1319WAT      O 7083   7.040   2.382   3.384
 1319WAT     H1 7084   7.001   2.467   3.404
 1319WAT     H2 7085   6.971   2.318   3.403
 1320WAT      O 7086   6.770   2.174   2.787
 1320WAT     H1 7087   6.741   2.231   2.858
 1320WAT     H2 7088   6.845   2.126   2.823
 1321WAT      O 7089   6.789   2.568   1.908
 1321WAT     H1 7090   6.781   2.663   1.922
 1321WAT     H2 7091   6.754   2.554   1.820
 1322WAT      O 7092   7.569   2.442   2.815
 1322WAT     H1 7093   7.569   2.398   2.730
 1322WAT     H2 7094   7.658   2.474   2.825
 1323WAT      O 7095   7.154   2.430   2.711
 1323WAT     H1 7096   7.120   2.478   2.786
 1323WAT     H2 7097   7.078   2.385   2.675
 1324WAT      O 7098   7.575   2.542   2.114
 1324WAT     H1 7099   7.587   2.538   2.209
 1324WAT     H2 7100   7.537   2.628   2.098
 1325WAT      O 7101   7.476   2.773   2.054
 1325WAT     H1 7102   7.420   2.728   1.991
 1325WAT     H2 7103   7.547   2.809   2.000
 1326WAT      O 7104   6.984   3.163   3.441
 1326WAT     H1 7105   6.946   3.099   3.501
 1326WAT     H2 7106   7.015   3.233   3.498
 1327WAT      O 7107   7.599   2.848   2.989
 1327WAT     H1 7108   7.636   2.800   3.064
 1327WAT     H2 7109   7.580   2.935   3.023
 1328WAT      O 7110   6.885   2.322   2.602
 1328WAT     H1 7111   6.857   2.286   2.686
 1328WAT     H2 7112   6.879   2.249   2.541
 1329WAT      O 7113   7.378   2.752   3.221
 1329WAT     H1 7114   7.348   2.840   3.244
 1329WAT     H2 7115   7.474   2.758   3.225
 1330WAT      O 7116   7.231   3.172   2.281
 1330WAT     H1 7117   7.153   3.118   2.265
 1330WAT     H2 7118   7.304   3.120   2.247
 1331WAT      O 7119   7.235   3.139   2.645
 1331WAT     H1 7120   7.287   3.059   2.639
 1331WAT     H2 7121   7.190   3.133   2.729
 1332WAT      O 7122   6.984   2.836   3.336
 1332WAT     H1 7123   6.948   2.902   3.395
 1332WAT     H2 7124   6.954   2.753   3.373
 1333WAT      O 7125   7.304   2.882   3.624
 1333WAT     H1 7126   7.274   2.896   3.535
 1333WAT     H2 7127   7.381   2.826   3.615
 1334WAT      O 7128   7.621   3.274   2.449
 1334WAT     H1 7129   7.690   3.329   2.487
 1334WAT     H2 7130   7.542   3.328   2.453
 1335WAT      O 7131   6.835   2.836   1.998
 1335WAT     H1 7132   6.922   2.864   2.027
 1335WAT     H2 7133   6.786   2.917   1.987
 1336WAT      O 7134   7.551   2.974   2.410
 1336WAT     H1 7135   7.597   3.055   2.433
 1336WAT     H2 7136   7.516   2.943   2.493
 1337WAT      O 7137   7.141   2.009   2.458
 1337WAT     H1 7138   7.128   2.008   2.552
 1337WAT     H2 7139   7.059   2.043   2.422
 1338WAT      O 7140   6.871   3.757   2.055
 1338WAT     H1 7141   6.907   3.817   1.989
 1338WAT     H2 7142   6.857   3.812   2.132
 1339WAT      O 7143   6.841   2.185   3.404
 1339WAT     H1 7144   6.770   2.205   3.464
 1339WAT     H2 7145   6.883   2.107   3.441
 1340WAT      O 7146   6.870   3.584   3.502
 1340WAT     H1 7147   6.881   3.489   3.488
 1340WAT     H2 7148   6.805   3.610   3.437
 1341WAT      O 7149   7.669   3.411   3.642
 1341WAT     H1 7150   7.637   3.339   3.697
 1341WAT     H2 7151   7.602   3.478   3.650
 1342WAT      O 7152   7.473   3.495   2.137
 1342WAT     H1 7153   7.472   3.569   2.075
 1342WAT     H2 7154   7.381   3.471   2.146
 1343WAT      O 7155   7.033   3.017   2.211
 1343WAT     H1 7156   6.973   3.091   2.212
 1343WAT     H2 7157   7.081   3.026   2.128
 1344WAT      O 7158   7.524   2.557   2.401
 1344WAT     H1 7159   7.453   2.604   2.445
 1344WAT     H2 7160   7.552   2.492   2.465
 1345WAT      O 7161   7.687   2.699   3.201
 1345WAT     H1 7162   7.736   2.747   3.268
 1345WAT     H2 7163   7.701   2.607   3.222
 1346WAT      O 7164   7.636   3.753   2.472
 1346WAT     H1 7165   7.661   3.750   2.380
 1346WAT     H2 7166   7.541   3.741   2.472
 1347WAT      O 7167   7.344   2.388   2.139
 1347WAT     H1 7168   7.429   2.432   2.132
 1347WAT     H2 7169   7.308   2.419   2.221
 1348WAT      O 7170   7.234   3.014   1.986
 1348WAT     H1 7171   7.311   3.002   2.042
 1348WAT     H2 7172   7.242   2.944   1.921
 1349WAT      O 7173   7.104   2.757   2.054
 1349WAT     H1 7174   7.112   2.662   2.065
 1349WAT     H2 7175   7.193   2.790   2.065
 1350WAT      O 7176   7.184   3.772   2.765
 1350WAT     H1 7177   7.258   3.717   2.792
 1350WAT     H2 7178   7.222   3.858   2.751
 1351WAT      O 7179   6.872   3.378   2.352
 1351WAT     H1 7180   6.780   3.403   2.351
 1351WAT     H2 7181   6.919   3.461   2.340
 1352WAT      O 7182   7.084   3.690   3.683
 1352WAT     H1 7183   7.165   3.722   3.725
 1352WAT     H2 7184   7.033   3.654   3.756
 1353WAT      O 7185   7.495   3.689   1.947
 1353WAT     H1 7186   7.574   3.718   1.902
 1353WAT     H2 7187   7.443   3.646   1.879
 1354WAT      O 7188   6.856   2.939   3.578
 1354WAT     H1 7189   6.907   2.881   3.635
 1354WAT     H2 7190   6.783   2.967   3.632
 1355WAT      O 7191   7.547   3.211   1.933
 1355WAT     H1 7192   7.536   3.150   2.006
 1355WAT     H2 7193   7.530   3.159   1.855
 1356WAT      O 7194   7.562   3.080   3.531
 1356WAT     H1 7195   7.485   3.136   3.523
 1356WAT     H2 7196   7.580   3.050   3.442
 1357WAT      O 7197   7.060   2.753   3.667
 1357WAT     H1 7198   7.064   2.723   3.758
 1357WAT     H2 7199   7.145   2.793   3.651
 1358WAT      O 7200   7.437   3.013   2.183
 1358WAT     H1 7201   7.480   2.997   2.268
 1358WAT     H2 7202   7.450   2.932   2.134
 1359WAT      O 7203   7.254   2.611   3.464
 1359WAT     H1 7204   7.201   2.562   3.401
 1359WAT     H2 7205   7.321   2.654   3.411
 1360WAT      O 7206   7.689   2.916   1.908
 1360WAT     H1 7207   7.741   2.844   1.872
 1360WAT     H2 7208   7.753   2.979   1.938
 1361WAT      O 7209   7.302   2.308   3.472
 1361WAT     H1 7210   7.293   2.246   3.400
 1361WAT     H2 7211   7.244   2.380   3.449
 1362WAT      O 7212   7.579   2.164   3.175
 1362WAT     H1 7213   7.534   2.166   3.091
 1362WAT     H2 7214   7.516   2.124   3.235
 1363WAT      O 7215   7.620   3.053   3.237
 1363WAT     H1 7216   7.662   3.137   3.220
 1363WAT     H2 7217   7.528   3.067   3.215
 1364WAT      O 7218   7.327   2.621   1.878
 1364WAT     H1 7219   7.307   2.534   1.914
 1364WAT     H2 7220   7.310   2.612   1.784
 1365WAT      O 7221   7.405   3.684   3.349
 1365WAT     H1 7222   7.351   3.756   3.317
 1365WAT     H2 7223   7.430   3.636   3.270
 1366WAT      O 7224   7.530   2.480   3.502
 1366WAT     H1 7225   7.589   2.450   3.570
 1366WAT     H2 7226   7.448   2.433   3.517
 1367WAT      O 7227   7.207   2.331   1.877
 1367WAT     H1 7228   7.237   2.331   1.786
 1367WAT     H2 7229   7.281   2.296   1.926
 1368WAT      O 7230   7.690   3.807   3.375
 1368WAT     H1 7231   7.683   3.897   3.406
 1368WAT     H2 7232   7.600   3.775   3.372
 1369WAT      O 7233   7.529   2.225   1.975
 1369WAT     H1 7234   7.494   2.157   1.917
 1369WAT     H2 7235   7.549   2.179   2.057
 1370WAT      O 7236   7.109   3.261   1.960
 1370WAT     H1 7237   7.153   3.315   2.026
 1370WAT     H2 7238   7.158   3.178   1.961
 1371WAT      O 7239   6.831   3.540   2.705
 1371WAT     H1 7240   6.864   3.453   2.682
 1371WAT     H2 7241   6.874   3.560   2.788
 1372WAT      O 7242   7.290   3.373   2.471
 1372WAT     H1 7243   7.260   3.361   2.561
 1372WAT     H2 7244   7.280   3.287   2.430
 1373WAT      O 7245   6.880   3.627   2.979
 1373WAT     H1 7246   6.836   3.645   3.062
 1373WAT     H2 7247   6.936   3.702   2.965
 1374WAT      O 7248   6.863   2.878   2.615
 1374WAT     H1 7249   6.797   2.851   2.551
 1374WAT     H2 7250   6.947   2.867   2.570
 1375WAT      O 7251   6.967   2.916   3.069
 1375WAT     H1 7252   7.003   2.908   3.157
 1375WAT     H2 7253   6.910   2.840   3.059
 1376WAT      O 7254   6.922   2.607   3.460
 1376WAT     H1 7255   6.832   2.604   3.493
 1376WAT     H2 7256   6.976   2.627   3.536
 1377WAT      O 7257   6.784   2.599   2.209
 1377WAT     H1 7258   6.694   2.625   2.192
 1377WAT     H2 7259   6.833   2.626   2.131
 1378WAT      O 7260   7.038   2.504   2.000
 1378WAT     H1 7261   7.109   2.462   1.952
 1378WAT     H2 7262   6.967   2.511   1.937
 1379WAT      O 7263   7.003   2.110   1.904
 1379WAT     H1 7264   7.075   2.164   1.936
 1379WAT     H2 7265   7.030   2.082   1.817
 1380WAT      O 7266   6.972   2.035   2.894
 1380WAT     H1 7267   7.037   1.980   2.850
 1380WAT     H2 7268   7.014   2.060   2.977
 1381WAT      O 7269   6.947   2.050   3.169
 1381WAT     H1 7270   6.913   2.096   3.245
 1381WAT     H2 7271   6.914   1.961   3.177
 1382WAT      O 7272   7.108   3.368   3.585
 1382WAT     H1 7273   7.104   3.331   3.673
 1382WAT     H2 7274   7.121   3.461   3.599
 1383WAT      O 7275   7.478   3.523   3.145
 1383WAT     H1 7276   7.454   3.550   3.057
 1383WAT     H2 7277   7.572   3.540   3.151
 1384WAT      O 7278   7.015   2.003   3.496
 1384WAT     H1 7279   7.069   1.985   3.420
 1384WAT     H2 7280   7.021   1.924   3.550
 1385WAT      O 7281   7.092   3.662   3.297
 1385WAT     H1 7282   7.033   3.649   3.371
 1385WAT     H2 7283   7.091   3.579   3.251
 1386WAT      O 7284   7.055   3.399   3.192
 1386WAT     H1 7285   6.982   3.337   3.185
 1386WAT     H2 7286   7.061   3.438   3.105
 1387WAT      O 7287   7.416   3.620   2.871
 1387WAT     H1 7288   7.467   3.559   2.818
 1387WAT     H2 7289   7.480   3.671   2.920
 1388WAT      O 7290   7.689   3.709   2.953
 1388WAT     H1 7291   7.718   3.684   2.866
 1388WAT     H2 7292   7.741   3.654   3.012
 1389WAT      O 7293   6.883   3.731   2.513
 1389WAT     H1 7294   6.867   3.667   2.583
 1389WAT     H2 7295   6.797   3.751   2.478
 1390WAT      O 7296   6.946   2.114   2.264
 1390WAT     H1 7297   7.021   2.125   2.206
 1390WAT     H2 7298   6.899   2.197   2.259
 1391WAT      O 7299   7.600   2.325   2.563
 1391WAT     H1 7300   7.519   2.288   2.528
 1391WAT     H2 7301   7.650   2.250   2.593
 1392WAT      O 7302   7.044   3.600   2.258
 1392WAT     H1 7303   6.991   3.638   2.187
 1392WAT     H2 7304   7.036   3.662   2.330
 1393WAT      O 7305   7.183   2.166   2.118
 1393WAT     H1 7306   7.236   2.088   2.105
 1393WAT     H2 7307   7.246   2.234   2.141
 1394WAT      O 7308   7.402   2.140   2.423
 1394WAT     H1 7309   7.339   2.070   2.440
 1394WAT     H2 7310   7.348   2.216   2.401
 1395WAT      O 7311   7.415   2.068   3.667
 1395WAT     H1 7312   7.387   2.118   3.590
 1395WAT     H2 7313   7.453   1.988   3.630
 1396WAT      O 7314   7.304   3.795   2.145
 1396WAT     H1 7315   7.377   3.766   2.090
 1396WAT     H2 7316   7.330   3.771   2.234
 1397WAT      O 7317   7.220   3.406   2.146
 1397WAT     H1 7318   7.157   3.453   2.201
 1397WAT     H2 7319   7.232   3.322   2.189
 1398WAT      O 7320   7.180   3.020   1.037
 1398WAT     H1 7321   7.097   2.995   1.076
 1398WAT     H2 7322   7.241   3.028   1.110
 1399WAT      O 7323   7.178   3.424   1.056
 1399WAT     H1 7324   7.209   3.335   1.038
 1399WAT     H2 7325   7.253   3.480   1.033
 1400WAT      O 7326   7.021   2.516   0.415
 1400WAT     H1 7327   6.932   2.551   0.405
 1400WAT     H2 7328   7.050   2.496   0.326
 1401WAT      O 7329   6.818   2.776   1.003
 1401WAT     H1 7330   6.875   2.700   1.003
 1401WAT     H2 7331   6.818   2.806   0.912
 1402WAT      O 7332   6.942   2.317   1.182
 1402WAT     H1 7333   6.924   2.228   1.210
 1402WAT     H2 7334   6.902   2.372   1.249
 1403WAT      O 7335   7.239   2.375   0.518
 1403WAT     H1 7336   7.250   2.465   0.549
 1403WAT     H2 7337   7.148   2.370   0.489
 1404WAT      O 7338   7.004   2.567   1.043
 1404WAT     H1 7339   7.072   2.593   1.105
 1404WAT     H2 7340   6.972   2.483   1.076
 1405WAT      O 7341   7.423   2.672   0.952
 1405WAT     H1 7342   7.474   2.721   1.016
 1405WAT     H2 7343   7.476   2.594   0.934
 1406WAT      O 7344   7.251   2.136   1.378
 1406WAT     H1 7345   7.252   2.187   1.298
 1406WAT     H2 7346   7.168   2.088   1.376
 1407WAT      O 7347   7.376   3.100   1.196
 1407WAT     H1 7348   7.343   3.162   1.260
 1407WAT     H2 7349   7.394   3.152   1.118
 1408WAT      O 7350   7.220   2.307   1.179
 1408WAT     H1 7351   7.254   2.391   1.149
 1408WAT     H2 7352   7.126   2.322   1.191
 1409WAT      O 7353   7.298   3.296   1.377
 1409WAT     H1 7354   7.359   3.364   1.349
 1409WAT     H2 7355   7.212   3.337   1.368
 1410WAT      O 7356   6.827   3.215   0.265
 1410WAT     H1 7357   6.789   3.264   0.192
 1410WAT     H2 7358   6.853   3.283   0.329
 1411WAT      O 7359   7.588   2.056   0.811
 1411WAT     H1 7360   7.619   2.000   0.740
 1411WAT     H2 7361   7.495   2.069   0.793
 1412WAT      O 7362   7.387   2.915   0.763
 1412WAT     H1 7363   7.347   2.843   0.714
 1412WAT     H2 7364   7.396   2.880   0.852
 1413WAT      O 7365   7.434   3.283   0.980
 1413WAT     H1 7366   7.404   3.223   0.912
 1413WAT     H2 7367   7.529   3.287   0.968
 1414WAT      O 7368   7.258   2.592   1.141
 1414WAT     H1 7369   7.314   2.603   1.064
 1414WAT     H2 7370   7.310   2.629   1.213
 1415WAT      O 7371   7.343   3.257   1.645
 1415WAT     H1 7372   7.253   3.280   1.669
 1415WAT     H2 7373   7.346   3.269   1.550
 1416WAT      O 7374   7.226   2.944   1.502
 1416WAT     H1 7375   7.212   3.031   1.539
 1416WAT     H2 7376   7.138   2.910   1.488
 1417WAT      O 7377   7.406   3.538   1.723
 1417WAT     H1 7378   7.403   3.579   1.636
 1417WAT     H2 7379   7.389   3.446   1.707
 1418WAT      O 7380   7.057   2.804   0.513
 1418WAT     H1 7381   7.045   2.877   0.452
 1418WAT     H2 7382   7.026   2.727   0.465
 1419WAT      O 7383   6.821   3.121   1.094
 1419WAT     H1 7384   6.829   3.135   0.999
 1419WAT     H2 7385   6.883   3.050   1.113
 1420WAT      O 7386   6.946   3.291   0.735
 1420WAT     H1 7387   6.905   3.305   0.650
 1420WAT     H2 7388   7.035   3.263   0.715
 1421WAT      O 7389   7.373   3.713   0.546
 1421WAT     H1 7390   7.355   3.621   0.525
 1421WAT     H2 7391   7.287   3.749   0.570
 1422WAT      O 7392   6.827   3.225   1.348
 1422WAT     H1 7393   6.843   3.178   1.266
 1422WAT     H2 7394   6.873   3.175   1.414
 1423WAT      O 7395   7.304   2.138   0.851
 1423WAT     H1 7396   7.260   2.217   0.818
 1423WAT     H2 7397   7.360   2.171   0.922
 1424WAT      O 7398   7.733   2.425   1.412
 1424WAT     H1 7399   7.686   2.446   1.493
 1424WAT     H2 7400   7.692   2.344   1.382
 1425WAT      O 7401   7.615   2.101   0.340
 1425WAT     H1 7402   7.553   2.100   0.412
 1425WAT     H2 7403   7.607   2.014   0.300
 1426WAT      O 7404   7.508   2.193   1.037
 1426WAT     H1 7405   7.537   2.284   1.029
 1426WAT     H2 7406   7.562   2.144   0.976
 1427WAT      O 7407   7.283   2.651   0.624
 1427WAT     H1 7408   7.260   2.629   0.715
 1427WAT     H2 7409   7.205   2.694   0.590
 1428WAT      O 7410   7.527   2.741   1.691
 1428WAT     H1 7411   7.517   2.647   1.676
 1428WAT     H2 7412   7.611   2.763   1.651
 1429WAT      O 7413   7.040   2.382   1.506
 1429WAT     H1 7414   7.001   2.467   1.527
 1429WAT     H2 7415   6.971   2.318   1.525
 1430WAT      O 7416   6.770   2.174   0.910
 1430WAT     H1 7417   6.741   2.231   0.981
 1430WAT     H2 7418   6.845   2.126   0.946
 1431WAT      O 7419   7.569   2.442   0.937
 1431WAT     H1 7420   7.569   2.398   0.852
 1431WAT     H2 7421   7.658   2.474   0.948
 1432WAT      O 7422   7.154   2.430   0.833
 1432WAT     H1 7423   7.120   2.478   0.909
 1432WAT     H2 7424   7.078   2.385   0.797
 1433WAT      O 7425   7.575   2.542   0.236
 1433WAT     H1 7426   7.587   2.538   0.331
 1433WAT     H2 7427   7.537   2.628   0.221
 1434WAT      O 7428   6.984   3.163   1.564
 1434WAT     H1 7429   6.946   3.099   1.624
 1434WAT     H2 7430   7.015   3.233   1.621
 1435WAT      O 7431   7.599   2.848   1.112
 1435WAT     H1 7432   7.636   2.800   1.187
 1435WAT     H2 7433   7.580   2.935   1.146
 1436WAT      O 7434   6.885   2.322   0.725
 1436WAT     H1 7435   6.857   2.286   0.809
 1436WAT     H2 7436   6.879   2.249   0.663
 1437WAT      O 7437   7.378   2.752   1.344
 1437WAT     H1 7438   7.348   2.840   1.366
 1437WAT     H2 7439   7.474   2.758   1.347
 1438WAT      O 7440   7.231   3.172   0.403
 1438WAT     H1 7441   7.153   3.118   0.387
 1438WAT     H2 7442   7.304   3.120   0.370
 1439WAT      O 7443   7.235   3.139   0.767
 1439WAT     H1 7444   7.287   3.059   0.762
 1439WAT     H2 7445   7.190   3.133   0.851
 1440WAT      O 7446   6.984   2.836   1.458
 1440WAT     H1 7447   6.948   2.902   1.517
 1440WAT     H2 7448   6.954   2.753   1.496
 1441WAT      O 7449   7.304   2.882   1.747
 1441WAT     H1 7450   7.274   2.896   1.657
 1441WAT     H2 7451   7.381   2.826   1.738
 1442WAT      O 7452   7.621   3.274   0.572
 1442WAT     H1 7453   7.690   3.329   0.610
 1442WAT     H2 7454   7.542   3.328   0.575
 1443WAT      O 7455   7.551   2.974   0.533
 1443WAT     H1 7456   7.597   3.055   0.555
 1443WAT     H2 7457   7.516   2.943   0.616
 1444WAT      O 7458   7.141   2.009   0.580
 1444WAT     H1 7459   7.128   2.008   0.675
 1444WAT     H2 7460   7.059   2.043   0.545
 1445WAT      O 7461   6.841   2.185   1.526
 1445WAT     H1 7462   6.770   2.205   1.587
 1445WAT     H2 7463   6.883   2.107   1.563
 1446WAT      O 7464   6.870   3.584   1.625
 1446WAT     H1 7465   6.881   3.489   1.611
 1446WAT     H2 7466   6.805   3.610   1.560
 1447WAT      O 7467   7.669   3.411   1.765
 1447WAT     H1 7468   7.637   3.339   1.819
 1447WAT     H2 7469   7.602   3.478   1.772
 1448WAT      O 7470   7.473   3.495   0.259
 1448WAT     H1 7471   7.472   3.569   0.198
 1448WAT     H2 7472   7.381   3.471   0.268
 1449WAT      O 7473   7.033   3.017   0.334
 1449WAT     H1 7474   6.973   3.091   0.335
 1449WAT     H2 7475   7.081   3.026   0.251
 1450WAT      O 7476   7.524   2.557   0.524
 1450WAT     H1 7477   7.453   2.604   0.568
 1450WAT     H2 7478   7.552   2.492   0.587
 1451WAT      O 7479   7.687   2.699   1.324
 1451WAT     H1 7480   7.736   2.747   1.390
 1451WAT     H2 7481   7.701   2.607   1.344
 1452WAT      O 7482   7.636   3.753   0.595
 1452WAT     H1 7483   7.661   3.750   0.503
 1452WAT     H2 7484   7.541   3.741   0.594
 1453WAT      O 7485   7.344   2.388   0.261
 1453WAT     H1 7486   7.429   2.432   0.255
 1453WAT     H2 7487   7.308   2.419   0.344
 1454WAT      O 7488   7.104   2.757   0.177
 1454WAT     H1 7489   7.112   2.662   0.188
 1454WAT     H2 7490   7.193   2.790   0.187
 1455WAT      O 7491   7.184   3.772   0.887
 1455WAT     H1 7492   7.258   3.717   0.914
 1455WAT     H2 7493   7.222   3.858   0.873
 1456WAT      O 7494   6.872   3.378   0.475
 1456WAT     H1 7495   6.780   3.403   0.474
 1456WAT     H2 7496   6.919   3.461   0.462
 1457WAT      O 7497   7.084   3.690   1.806
 1457WAT     H1 7498   7.165   3.722   1.847
 1457WAT     H2 7499   7.033   3.654   1.878
 1458WAT      O 7500   6.856   2.939   1.700
 1458WAT     H1 7501   6.907   2.881   1.758
 1458WAT     H2 7502   6.783   2.967   1.754
 1459WAT      O 7503   7.562   3.080   1.654
 1459WAT     H1 7504   7.485   3.136   1.645
 1459WAT     H2 7505   7.580   3.050   1.564
 1460WAT      O 7506   7.060   2.753   1.790
 1460WAT     H1 7507   7.064   2.723   1.881
 1460WAT     H2 7508   7.145   2.793   1.774
 1461WAT      O 7509   7.437   3.013   0.306
 1461WAT     H1 7510   7.480   2.997   0.390
 1461WAT     H2 7511   7.450   2.932   0.256
 1462WAT      O 7512   7.254   2.611   1.587
 1462WAT     H1 7513   7.201   2.562   1.524
 1462WAT     H2 7514   7.321   2.654   1.533
 1463WAT      O 7515   7.302   2.308   1.595
 1463WAT     H1 7516   7.293   2.246   1.522
 1463WAT     H2 7517   7.244   2.380   1.572
 1464WAT      O 7518   7.579   2.164   1.298
 1464WAT     H1 7519   7.534   2.166   1.213
 1464WAT     H2 7520   7.516   2.124   1.358
 1465WAT      O 7521   7.620   3.053   1.360
 1465WAT     H1 7522   7.662   3.137   1.343
 1465WAT     H2 7523   7.528   3.067   1.337
 1466WAT      O 7524   7.405   3.684   1.472
 1466WAT     H1 7525   7.351   3.756   1.440
 1466WAT     H2 7526   7.430   3.636   1.393
 1467WAT      O 7527   7.530   2.480   1.624
 1467WAT     H1 7528   7.589   2.450   1.693
 1467WAT     H2 7529   7.448   2.433   1.640
 1468WAT      O 7530   7.690   3.807   1.497
 1468WAT     H1 7531   7.683   3.897   1.528
 1468WAT     H2 7532   7.600   3.775   1.495
 1469WAT      O 7533   6.831   3.540   0.828
 1469WAT     H1 7534   6.864   3.453   0.805
 1469WAT     H2 7535   6.874   3.560   0.911
 1470WAT      O 7536   7.290   3.373   0.594
 1470WAT     H1 7537   7.260   3.361   0.684
 1470WAT     H2 7538   7.280   3.287   0.553
 1471WAT      O 7539   6.880   3.627   1.102
 1471WAT     H1 7540   6.836   3.645   1.185
 1471WAT     H2 7541   6.936   3.702   1.087
 1472WAT      O 7542   6.863   2.878   0.737
 1472WAT     H1 7543   6.797   2.851   0.673
 1472WAT     H2 7544   6.947   2.867   0.693
 1473WAT      O 7545   6.967   2.916   1.192
 1473WAT     H1 7546   7.003   2.908   1.279
 1473WAT     H2 7547   6.910   2.840   1.182
 1474WAT      O 7548   6.922   2.607   1.582
 1474WAT     H1 7549   6.832   2.604   1.616
 1474WAT     H2 7550   6.976   2.627   1.659
 1475WAT      O 7551   6.784   2.599   0.332
 1475WAT     H1 7552   6.694   2.625   0.314
 1475WAT     H2 7553   6.833   2.626   0.254
 1476WAT      O 7554   6.972   2.035   1.017
 1476WAT     H1 7555   7.037   1.980   0.973
 1476WAT     H2 7556   7.014   2.060   1.099
 1477WAT      O 7557   6.947   2.050   1.291
 1477WAT     H1 7558   6.913   2.096   1.368
 1477WAT     H2 7559   6.914   1.961   1.299
 1478WAT      O 7560   7.108   3.368   1.708
 1478WAT     H1 7561   7.104   3.331   1.796
 1478WAT     H2 7562   7.121   3.461   1.722
 1479WAT      O 7563   7.478   3.523   1.268
 1479WAT     H1 7564   7.454   3.550   1.179
 1479WAT     H2 7565   7.572   3.540   1.273
 1480WAT      O 7566   7.015   2.003   1.619
 1480WAT     H1 7567   7.069   1.985   1.542
 1480WAT     H2 7568   7.021   1.924   1.672
 1481WAT      O 7569   7.092   3.662   1.420
 1481WAT     H1 7570   7.033   3.649   1.494
 1481WAT     H2 7571   7.091   3.579   1.373
 1482WAT      O 7572   7.055   3.399   1.315
 1482WAT     H1 7573   6.982   3.337   1.308
 1482WAT     H2 7574   7.061   3.438   1.228
 1483WAT      O 7575   7.416   3.620   0.993
 1483WAT     H1 7576   7.467   3.559   0.941
 1483WAT     H2 7577   7.480   3.671   1.042
 1484WAT      O 7578   7.689   3.709   1.076
 1484WAT     H1 7579   7.718   3.684   0.988
 1484WAT     H2 7580   7.741   3.654   1.135
 1485WAT      O 7581   6.883   3.731   0.636
 1485WAT     H1 7582   6.867   3.667   0.706
 1485WAT     H2 7583   6.797   3.751   0.601
 1486WAT      O 7584   6.946   2.114   0.386
 1486WAT     H1 7585   7.021   2.125   0.329
 1486WAT     H2 7586   6.899   2.197   0.382
 1487WAT      O 7587   7.600   2.325   0.685
 1487WAT     H1 7588   7.519   2.288   0.651
 1487WAT     H2 7589   7.650   2.250   0.715
 1488WAT      O 7590   7.044   3.600   0.380
 1488WAT     H1 7591   6.991   3.638   0.310
 1488WAT     H2 7592   7.036   3.662   0.452
 1489WAT      O 7593   7.183   2.166   0.240
 1489WAT     H1 7594   7.236   2.088   0.227
 1489WAT     H2 7595   7.246   2.234   0.263
 1490WAT      O 7596   7.402   2.140   0.546
 1490WAT     H1 7597   7.339   2.070   0.562
 1490WAT     H2 7598   7.348   2.216   0.524
 1491WAT      O 7599   7.415   2.068   1.789
 1491WAT     H1 7600   7.387   2.118   1.713
 1491WAT     H2 7601   7.453   1.988   1.752
 1492WAT      O 7602   7.304   3.795   0.268
 1492WAT     H1 7603   7.377   3.766   0.213
 1492WAT     H2 7604   7.330   3.771   0.357
 1493WAT      O 7605   7.220   3.406   0.268
 1493WAT     H1 7606   7.157   3.453   0.323
 1493WAT     H2 7607   7.232   3.322   0.312
 1494WAT      O 7608   7.180   1.143   6.669
 1494WAT     H1 7609   7.097   1.117   6.709
 1494WAT     H2 7610   7.241   1.150   6.742
 1495WAT      O 7611   7.178   1.546   6.688
 1495WAT     H1 7612   7.209   1.457   6.670
 1495WAT     H2 7613   7.253   1.602   6.666
 1496WAT      O 7614   7.021   0.639   6.047
 1496WAT     H1 7615   6.932   0.673   6.037
 1496WAT     H2 7616   7.050   0.619   5.958
 1497WAT      O 7617   6.818   0.899   6.636
 1497WAT     H1 7618   6.875   0.822   6.636
 1497WAT     H2 7619   6.818   0.929   6.545
 1498WAT      O 7620   6.942   0.440   6.814
 1498WAT     H1 7621   6.924   0.350   6.842
 1498WAT     H2 7622   6.902   0.495   6.882
 1499WAT      O 7623   7.239   0.497   6.151
 1499WAT     H1 7624   7.250   0.587   6.181
 1499WAT     H2 7625   7.148   0.492   6.122
 1500WAT      O 7626   7.004   0.689   6.675
 1500WAT     H1 7627   7.072   0.716   6.737
 1500WAT     H2 7628   6.972   0.606   6.709
 1501WAT      O 7629   7.423   0.794   6.584
 1501WAT     H1 7630   7.474   0.844   6.648
 1501WAT     H2 7631   7.476   0.717   6.566
 1502WAT      O 7632   7.251   0.258   7.011
 1502WAT     H1 7633   7.252   0.310   6.930
 1502WAT     H2 7634   7.168   0.210   7.008
 1503WAT      O 7635   7.376   1.222   6.828
 1503WAT     H1 7636   7.343   1.285   6.892
 1503WAT     H2 7637   7.394   1.275   6.750
 1504WAT      O 7638   7.220   0.429   6.811
 1504WAT     H1 7639   7.254   0.514   6.782
 1504WAT     H2 7640   7.126   0.444   6.823
 1505WAT      O 7641   7.298   1.419   7.010
 1505WAT     H1 7642   7.359   1.486   6.982
 1505WAT     H2 7643   7.212   1.460   7.001
 1506WAT      O 7644   6.827   1.338   5.898
 1506WAT     H1 7645   6.789   1.387   5.825
 1506WAT     H2 7646   6.853   1.405   5.961
 1507WAT      O 7647   7.387   1.037   6.395
 1507WAT     H1 7648   7.347   0.966   6.346
 1507WAT     H2 7649   7.396   1.003   6.484
 1508WAT      O 7650   7.434   1.406   6.612
 1508WAT     H1 7651   7.404   1.345   6.544
 1508WAT     H2 7652   7.529   1.410   6.601
 1509WAT      O 7653   7.258   0.715   6.773
 1509WAT     H1 7654   7.314   0.726   6.696
 1509WAT     H2 7655   7.310   0.752   6.845
 1510WAT      O 7656   7.343   1.380   7.277
 1510WAT     H1 7657   7.253   1.402   7.302
 1510WAT     H2 7658   7.346   1.392   7.182
 1511WAT      O 7659   7.226   1.067   7.134
 1511WAT     H1 7660   7.212   1.154   7.171
 1511WAT     H2 7661   7.138   1.033   7.120
 1512WAT      O 7662   7.057   0.927   6.146
 1512WAT     H1 7663   7.045   0.999   6.084
 1512WAT     H2 7664   7.026   0.850   6.098
 1513WAT      O 7665   6.821   1.244   6.726
 1513WAT     H1 7666   6.829   1.257   6.632
 1513WAT     H2 7667   6.883   1.173   6.745
 1514WAT      O 7668   6.946   1.414   6.367
 1514WAT     H1 7669   6.905   1.428   6.282
 1514WAT     H2 7670   7.035   1.385   6.347
 1515WAT      O 7671   7.373   1.835   6.178
 1515WAT     H1 7672   7.355   1.744   6.157
 1515WAT     H2 7673   7.287   1.871   6.202
 1516WAT      O 7674   6.827   1.348   6.980
 1516WAT     H1 7675   6.843   1.301   6.898
 1516WAT     H2 7676   6.873   1.297   7.047
 1517WAT      O 7677   7.304   0.261   6.484
 1517WAT     H1 7678   7.260   0.339   6.451
 1517WAT     H2 7679   7.360   0.293   6.554
 1518WAT      O 7680   7.733   0.548   7.044
 1518WAT     H1 7681   7.686   0.569   7.125
 1518WAT     H2 7682   7.692   0.466   7.014
 1519WAT      O 7683   7.508   0.315   6.670
 1519WAT     H1 7684   7.537   0.406   6.662
 1519WAT     H2 7685   7.562   0.267   6.608
 1520WAT      O 7686   7.283   0.773   6.257
 1520WAT     H1 7687   7.260   0.752   6.347
 1520WAT     H2 7688   7.205   0.817   6.222
 1521WAT      O 7689   7.527   0.863   7.323
 1521WAT     H1 7690   7.517   0.769   7.308
 1521WAT     H2 7691   7.611   0.885   7.284
 1522WAT      O 7692   7.040   0.504   7.139
 1522WAT     H1 7693   7.001   0.589   7.159
 1522WAT     H2 7694   6.971   0.441   7.158
 1523WAT      O 7695   6.770   0.297   6.542
 1523WAT     H1 7696   6.741   0.354   6.613
 1523WAT     H2 7697   6.845   0.249   6.578
 1524WAT      O 7698   6.789   0.691   5.663
 1524WAT     H1 7699   6.781   0.785   5.677
 1524WAT     H2 7700   6.754   0.677   5.575
 1525WAT      O 7701   7.569   0.564   6.570
 1525WAT     H1 7702   7.569   0.520   6.485
 1525WAT     H2 7703   7.658   0.596   6.580
 1526WAT      O 7704   7.154   0.552   6.465
 1526WAT     H1 7705   7.120   0.600   6.541
 1526WAT     H2 7706   7.078   0.507   6.429
 1527WAT      O 7707   7.575   0.664   5.869
 1527WAT     H1 7708   7.587   0.660   5.963
 1527WAT     H2 7709   7.537   0.751   5.853
 1528WAT      O 7710   7.476   0.895   5.808
 1528WAT     H1 7711   7.420   0.851   5.746
 1528WAT     H2 7712   7.547   0.931   5.755
 1529WAT      O 7713   6.984   1.285   7.196
 1529WAT     H1 7714   6.946   1.221   7.256
 1529WAT     H2 7715   7.015   1.356   7.253
 1530WAT      O 7716   7.599   0.970   6.744
 1530WAT     H1 7717   7.636   0.923   6.819
 1530WAT     H2 7718   7.580   1.058   6.778
 1531WAT      O 7719   6.885   0.445   6.357
 1531WAT     H1 7720   6.857   0.408   6.441
 1531WAT     H2 7721   6.879   0.371   6.296
 1532WAT      O 7722   7.378   0.874   6.976
 1532WAT     H1 7723   7.348   0.962   6.999
 1532WAT     H2 7724   7.474   0.880   6.980
 1533WAT      O 7725   7.231   1.295   6.036
 1533WAT     H1 7726   7.153   1.241   6.020
 1533WAT     H2 7727   7.304   1.243   6.002
 1534WAT      O 7728   7.235   1.262   6.399
 1534WAT     H1 7729   7.287   1.181   6.394
 1534WAT     H2 7730   7.190   1.256   6.484
 1535WAT      O 7731   6.984   0.958   7.091
 1535WAT     H1 7732   6.948   1.025   7.149
 1535WAT     H2 7733   6.954   0.875   7.128
 1536WAT      O 7734   7.621   1.397   6.204
 1536WAT     H1 7735   7.690   1.451   6.242
 1536WAT     H2 7736   7.542   1.451   6.207
 1537WAT      O 7737   6.835   0.958   5.753
 1537WAT     H1 7738   6.922   0.987   5.781
 1537WAT     H2 7739   6.786   1.040   5.742
 1538WAT      O 7740   7.551   1.097   6.165
 1538WAT     H1 7741   7.597   1.178   6.188
 1538WAT     H2 7742   7.516   1.065   6.248
 1539WAT      O 7743   6.871   1.880   5.810
 1539WAT     H1 7744   6.907   1.939   5.744
 1539WAT     H2 7745   6.857   1.934   5.887
 1540WAT      O 7746   6.841   0.307   7.158
 1540WAT     H1 7747   6.770   0.327   7.219
 1540WAT     H2 7748   6.883   0.230   7.196
 1541WAT      O 7749   6.870   1.706   7.257
 1541WAT     H1 7750   6.881   1.612   7.243
 1541WAT     H2 7751   6.805   1.733   7.192
 1542WAT      O 7752   7.473   1.618   5.891
 1542WAT     H1 7753   7.472   1.691   5.830
 1542WAT     H2 7754   7.381   1.593   5.901
 1543WAT      O 7755   7.033   1.140   5.966
 1543WAT     H1 7756   6.973   1.214   5.967
 1543WAT     H2 7757   7.081   1.149   5.883
 1544WAT      O 7758   7.524   0.680   6.156
 1544WAT     H1 7759   7.453   0.727   6.200
 1544WAT     H2 7760   7.552   0.614   6.219
 1545WAT      O 7761   7.687   0.822   6.956
 1545WAT     H1 7762   7.736   0.869   7.022
 1545WAT     H2 7763   7.701   0.730   6.977
 1546WAT      O 7764   7.636   1.876   6.227
 1546WAT     H1 7765   7.661   1.872   6.135
 1546WAT     H2 7766   7.541   1.863   6.226
 1547WAT      O 7767   7.344   0.511   5.893
 1547WAT     H1 7768   7.429   0.554   5.887
 1547WAT     H2 7769   7.308   0.542   5.976
 1548WAT      O 7770   7.234   1.136   5.741
 1548WAT     H1 7771   7.311   1.125   5.797
 1548WAT     H2 7772   7.242   1.066   5.676
 1549WAT      O 7773   7.104   0.879   5.809
 1549WAT     H1 7774   7.112   0.785   5.820
 1549WAT     H2 7775   7.193   0.912   5.820
 1550WAT      O 7776   7.184   1.894   6.519
 1550WAT     H1 7777   7.258   1.839   6.547
 1550WAT     H2 7778   7.222   1.981   6.506
 1551WAT      O 7779   6.872   1.501   6.107
 1551WAT     H1 7780   6.780   1.525   6.106
 1551WAT     H2 7781   6.919   1.584   6.095
 1552WAT      O 7782   7.495   1.812   5.702
 1552WAT     H1 7783   7.574   1.841   5.657
 1552WAT     H2 7784   7.443   1.769   5.634
 1553WAT      O 7785   7.547   1.334   5.688
 1553WAT     H1 7786   7.536   1.272   5.761
 1553WAT     H2 7787   7.530   1.281   5.610
 1554WAT      O 7788   7.562   1.202   7.286
 1554WAT     H1 7789   7.485   1.259   7.278
 1554WAT     H2 7790   7.580   1.173   7.197
 1555WAT      O 7791   7.437   1.136   5.938
 1555WAT     H1 7792   7.480   1.119   6.023
 1555WAT     H2 7793   7.450   1.055   5.889
 1556WAT      O 7794   7.254   0.734   7.219
 1556WAT     H1 7795   7.201   0.685   7.156
 1556WAT     H2 7796   7.321   0.777   7.166
 1557WAT      O 7797   7.689   1.038   5.663
 1557WAT     H1 7798   7.741   0.967   5.626
 1557WAT     H2 7799   7.753   1.102   5.693
 1558WAT      O 7800   7.302   0.430   7.227
 1558WAT     H1 7801   7.293   0.369   7.154
 1558WAT     H2 7802   7.244   0.503   7.204
 1559WAT      O 7803   7.579   0.286   6.930
 1559WAT     H1 7804   7.534   0.288   6.846
 1559WAT     H2 7805   7.516   0.246   6.990
 1560WAT      O 7806   7.620   1.176   6.992
 1560WAT     H1 7807   7.662   1.260   6.975
 1560WAT     H2 7808   7.528   1.189   6.969
 1561WAT      O 7809   7.327   0.743   5.633
 1561WAT     H1 7810   7.307   0.657   5.669
 1561WAT     H2 7811   7.310   0.734   5.539
 1562WAT      O 7812   7.405   1.806   7.104
 1562WAT     H1 7813   7.351   1.879   7.072
 1562WAT     H2 7814   7.430   1.758   7.025
 1563WAT      O 7815   7.530   0.603   7.256
 1563WAT     H1 7816   7.589   0.572   7.325
 1563WAT     H2 7817   7.448   0.556   7.272
 1564WAT      O 7818   7.207   0.453   5.632
 1564WAT     H1 7819   7.237   0.454   5.541
 1564WAT     H2 7820   7.281   0.418   5.681
 1565WAT      O 7821   7.690   1.930   7.130
 1565WAT     H1 7822   7.683   2.020   7.160
 1565WAT     H2 7823   7.600   1.898   7.127
 1566WAT      O 7824   7.529   0.347   5.730
 1566WAT     H1 7825   7.494   0.280   5.672
 1566WAT     H2 7826   7.549   0.301   5.812
 1567WAT      O 7827   7.109   1.384   5.715
 1567WAT     H1 7828   7.153   1.438   5.780
 1567WAT     H2 7829   7.158   1.301   5.716
 1568WAT      O 7830   6.831   1.662   6.460
 1568WAT     H1 7831   6.864   1.576   6.437
 1568WAT     H2 7832   6.874   1.683   6.543
 1569WAT      O 7833   7.290   1.495   6.226
 1569WAT     H1 7834   7.260   1.483   6.316
 1569WAT     H2 7835   7.280   1.410   6.185
 1570WAT      O 7836   6.880   1.749   6.734
 1570WAT     H1 7837   6.836   1.767   6.817
 1570WAT     H2 7838   6.936   1.825   6.720
 1571WAT      O 7839   6.863   1.000   6.370
 1571WAT     H1 7840   6.797   0.973   6.305
 1571WAT     H2 7841   6.947   0.989   6.325
 1572WAT      O 7842   6.967   1.039   6.824
 1572WAT     H1 7843   7.003   1.030   6.912
 1572WAT     H2 7844   6.910   0.963   6.814
 1573WAT      O 7845   6.922   0.730   7.214
 1573WAT     H1 7846   6.832   0.727   7.248
 1573WAT     H2 7847   6.976   0.750   7.291
 1574WAT      O 7848   6.784   0.721   5.964
 1574WAT     H1 7849   6.694   0.748   5.947
 1574WAT     H2 7850   6.833   0.748   5.886
 1575WAT      O 7851   7.038   0.627   5.755
 1575WAT     H1 7852   7.109   0.585   5.706
 1575WAT     H2 7853   6.967   0.634   5.692
 1576WAT      O 7854   7.003   0.232   5.659
 1576WAT     H1 7855   7.075   0.286   5.691
 1576WAT     H2 7856   7.030   0.205   5.571
 1577WAT      O 7857   7.478   1.646   6.900
 1577WAT     H1 7858   7.454   1.673   6.811
 1577WAT     H2 7859   7.572   1.663   6.906
 1578WAT      O 7860   7.092   1.785   7.052
 1578WAT     H1 7861   7.033   1.772   7.126
 1578WAT     H2 7862   7.091   1.701   7.005
 1579WAT      O 7863   7.055   1.521   6.947
 1579WAT     H1 7864   6.982   1.459   6.940
 1579WAT     H2 7865   7.061   1.561   6.860
 1580WAT      O 7866   7.416   1.743   6.626
 1580WAT     H1 7867   7.467   1.682   6.573
 1580WAT     H2 7868   7.480   1.793   6.675
 1581WAT      O 7869   7.689   1.832   6.708
 1581WAT     H1 7870   7.718   1.806   6.621
 1581WAT     H2 7871   7.741   1.777   6.767
 1582WAT      O 7872   6.883   1.853   6.268
 1582WAT     H1 7873   6.867   1.790   6.338
 1582WAT     H2 7874   6.797   1.874   6.233
 1583WAT      O 7875   6.946   0.236   6.018
 1583WAT     H1 7876   7.021   0.248   5.961
 1583WAT     H2 7877   6.899   0.320   6.014
 1584WAT      O 7878   7.600   0.448   6.317
 1584WAT     H1 7879   7.519   0.410   6.283
 1584WAT     H2 7880   7.650   0.372   6.348
 1585WAT      O 7881   7.044   1.722   6.013
 1585WAT     H1 7882   6.991   1.761   5.942
 1585WAT     H2 7883   7.036   1.785   6.085
 1586WAT      O 7884   7.183   0.289   5.872
 1586WAT     H1 7885   7.236   0.210   5.859
 1586WAT     H2 7886   7.246   0.357   5.896
 1587WAT      O 7887   7.402   0.263   6.178
 1587WAT     H1 7888   7.339   0.193   6.195
 1587WAT     H2 7889   7.348   0.339   6.156
 1588WAT      O 7890   7.304   1.917   5.900
 1588WAT     H1 7891   7.377   1.889   5.845
 1588WAT     H2 7892   7.330   1.893   5.989
 1589WAT      O 7893   7.220   1.529   5.901
 1589WAT     H1 7894   7.157   1.576   5.955
 1589WAT     H2 7895   7.232   1.444   5.944
 1590WAT      O 7896   7.180   1.143   4.791
 1590WAT     H1 7897   7.097   1.117   4.831
 1590WAT     H2 7898   7.241   1.150   4.865
 1591WAT      O 7899   7.178   1.546   4.811
 1591WAT     H1 7900   7.209   1.457   4.793
 1591WAT     H2 7901   7.253   1.602   4.788
 1592WAT      O 7902   7.021   0.639   4.170
 1592WAT     H1 7903   6.932   0.673   4.160
 1592WAT     H2 7904   7.050   0.619   4.081
 1593WAT      O 7905   6.818   0.899   4.758
 1593WAT     H1 7906   6.875   0.822   4.758
 1593WAT     H2 7907   6.818   0.929   4.667
 1594WAT      O 7908   6.942   0.440   4.937
 1594WAT     H1 7909   6.924   0.350   4.965
 1594WAT     H2 7910   6.902   0.495   5.004
 1595WAT      O 7911   7.239   0.497   4.273
 1595WAT     H1 7912   7.250   0.587   4.304
 1595WAT     H2 7913   7.148   0.492   4.244
 1596WAT      O 7914   7.004   0.689   4.798
 1596WAT     H1 7915   7.072   0.716   4.860
 1596WAT     H2 7916   6.972   0.606   4.831
 1597WAT      O 7917   7.423   0.794   4.706
 1597WAT     H1 7918   7.474   0.844   4.770
 1597WAT     H2 7919   7.476   0.717   4.689
 1598WAT      O 7920   7.251   0.258   5.133
 1598WAT     H1 7921   7.252   0.310   5.053
 1598WAT     H2 7922   7.168   0.210   5.131
 1599WAT      O 7923   7.376   1.222   4.951
 1599WAT     H1 7924   7.343   1.285   5.015
 1599WAT     H2 7925   7.394   1.275   4.873
 1600WAT      O 7926   7.220   0.429   4.934
 1600WAT     H1 7927   7.254   0.514   4.904
 1600WAT     H2 7928   7.126   0.444   4.945
 1601WAT      O 7929   7.298   1.419   5.132
 1601WAT     H1 7930   7.359   1.486   5.104
 1601WAT     H2 7931   7.212   1.460   5.123
 1602WAT      O 7932   6.827   1.338   4.020
 1602WAT     H1 7933   6.789   1.387   3.947
 1602WAT     H2 7934   6.853   1.405   4.083
 1603WAT      O 7935   7.387   1.037   4.518
 1603WAT     H1 7936   7.347   0.966   4.468
 1603WAT     H2 7937   7.396   1.003   4.607
 1604WAT      O 7938   7.434   1.406   4.734
 1604WAT     H1 7939   7.404   1.345   4.666
 1604WAT     H2 7940   7.529   1.410   4.723
 1605WAT      O 7941   7.258   0.715   4.896
 1605WAT     H1 7942   7.314   0.726   4.819
 1605WAT     H2 7943   7.310   0.752   4.968
 1606WAT      O 7944   7.343   1.380   5.399
 1606WAT     H1 7945   7.253   1.402   5.424
 1606WAT     H2 7946   7.346   1.392   5.305
 1607WAT      O 7947   7.226   1.067   5.257
 1607WAT     H1 7948   7.212   1.154   5.294
 1607WAT     H2 7949   7.138   1.033   5.243
 1608WAT      O 7950   7.406   1.661   5.478
 1608WAT     H1 7951   7.403   1.701   5.391
 1608WAT     H2 7952   7.389   1.568   5.462
 1609WAT      O 7953   7.057   0.927   4.268
 1609WAT     H1 7954   7.045   0.999   4.207
 1609WAT     H2 7955   7.026   0.850   4.220
 1610WAT      O 7956   6.821   1.244   4.849
 1610WAT     H1 7957   6.829   1.257   4.754
 1610WAT     H2 7958   6.883   1.173   4.868
 1611WAT      O 7959   6.946   1.414   4.490
 1611WAT     H1 7960   6.905   1.428   4.404
 1611WAT     H2 7961   7.035   1.385   4.470
 1612WAT      O 7962   7.373   1.835   4.301
 1612WAT     H1 7963   7.355   1.744   4.280
 1612WAT     H2 7964   7.287   1.871   4.325
 1613WAT      O 7965   6.827   1.348   5.103
 1613WAT     H1 7966   6.843   1.301   5.021
 1613WAT     H2 7967   6.873   1.297   5.169
 1614WAT      O 7968   7.304   0.261   4.606
 1614WAT     H1 7969   7.260   0.339   4.573
 1614WAT     H2 7970   7.360   0.293   4.677
 1615WAT      O 7971   7.733   0.548   5.167
 1615WAT     H1 7972   7.686   0.569   5.248
 1615WAT     H2 7973   7.692   0.466   5.136
 1616WAT      O 7974   7.508   0.315   4.792
 1616WAT     H1 7975   7.537   0.406   4.784
 1616WAT     H2 7976   7.562   0.267   4.731
 1617WAT      O 7977   7.283   0.773   4.379
 1617WAT     H1 7978   7.260   0.752   4.470
 1617WAT     H2 7979   7.205   0.817   4.345
 1618WAT      O 7980   7.527   0.863   5.446
 1618WAT     H1 7981   7.517   0.769   5.431
 1618WAT     H2 7982   7.611   0.885   5.406
 1619WAT      O 7983   7.040   0.504   5.261
 1619WAT     H1 7984   7.001   0.589   5.282
 1619WAT     H2 7985   6.971   0.441   5.280
 1620WAT      O 7986   6.770   0.297   4.664
 1620WAT     H1 7987   6.741   0.354   4.736
 1620WAT     H2 7988   6.845   0.249   4.701
 1621WAT      O 7989   6.789   0.691   3.785
 1621WAT     H1 7990   6.781   0.785   3.800
 1621WAT     H2 7991   6.754   0.677   3.698
 1622WAT      O 7992   7.569   0.564   4.692
 1622WAT     H1 7993   7.569   0.520   4.607
 1622WAT     H2 7994   7.658   0.596   4.703
 1623WAT      O 7995   7.154   0.552   4.588
 1623WAT     H1 7996   7.120   0.600   4.664
 1623WAT     H2 7997   7.078   0.507   4.552
 1624WAT      O 7998   7.575   0.664   3.991
 1624WAT     H1 7999   7.587   0.660   4.086
 1624WAT     H2 8000   7.537   0.751   3.976
 1625WAT      O 8001   7.476   0.895   3.931
 1625WAT     H1 8002   7.420   0.851   3.868
 1625WAT     H2 8003   7.547   0.931   3.878
 1626WAT      O 8004   6.984   1.285   5.319
 1626WAT     H1 8005   6.946   1.221   5.379
 1626WAT     H2 8006   7.015   1.356   5.376
 1627WAT      O 8007   7.599   0.970   4.867
 1627WAT     H1 8008   7.636   0.923   4.941
 1627WAT     H2 8009   7.580   1.058   4.901
 1628WAT      O 8010   6.885   0.445   4.480
 1628WAT     H1 8011   6.857   0.408   4.563
 1628WAT     H2 8012   6.879   0.371   4.418
 1629WAT      O 8013   7.378   0.874   5.099
 1629WAT     H1 8014   7.348   0.962   5.121
 1629WAT     H2 8015   7.474   0.880   5.102
 1630WAT      O 8016   7.231   1.295   4.158
 1630WAT     H1 8017   7.153   1.241   4.142
 1630WAT     H2 8018   7.304   1.243   4.124
 1631WAT      O 8019   7.235   1.262   4.522
 1631WAT     H1 8020   7.287   1.181   4.517
 1631WAT     H2 8021   7.190   1.256   4.606
 1632WAT      O 8022   6.984   0.958   5.213
 1632WAT     H1 8023   6.948   1.025   5.272
 1632WAT     H2 8024   6.954   0.875   5.250
 1633WAT      O 8025   7.304   1.004   5.502
 1633WAT     H1 8026   7.274   1.019   5.412
 1633WAT     H2 8027   7.381   0.948   5.492
 1634WAT      O 8028   7.621   1.397   4.326
 1634WAT     H1 8029   7.690   1.451   4.365
 1634WAT     H2 8030   7.542   1.451   4.330
 1635WAT      O 8031   6.835   0.958   3.876
 1635WAT     H1 8032   6.922   0.987   3.904
 1635WAT     H2 8033   6.786   1.040   3.864
 1636WAT      O 8034   7.551   1.097   4.288
 1636WAT     H1 8035   7.597   1.178   4.310
 1636WAT     H2 8036   7.516   1.065   4.371
 1637WAT      O 8037   6.871   1.880   3.932
 1637WAT     H1 8038   6.907   1.939   3.867
 1637WAT     H2 8039   6.857   1.934   4.010
 1638WAT      O 8040   6.841   0.307   5.281
 1638WAT     H1 8041   6.770   0.327   5.342
 1638WAT     H2 8042   6.883   0.230   5.318
 1639WAT      O 8043   6.870   1.706   5.380
 1639WAT     H1 8044   6.881   1.612   5.366
 1639WAT     H2 8045   6.805   1.733   5.315
 1640WAT      O 8046   7.669   1.533   5.520
 1640WAT     H1 8047   7.637   1.461   5.574
 1640WAT     H2 8048   7.602   1.601   5.527
 1641WAT      O 8049   7.473   1.618   4.014
 1641WAT     H1 8050   7.472   1.691   3.952
 1641WAT     H2 8051   7.381   1.593   4.023
 1642WAT      O 8052   7.033   1.140   4.088
 1642WAT     H1 8053   6.973   1.214   4.089
 1642WAT     H2 8054   7.081   1.149   4.006
 1643WAT      O 8055   7.524   0.680   4.279
 1643WAT     H1 8056   7.453   0.727   4.323
 1643WAT     H2 8057   7.552   0.614   4.342
 1644WAT      O 8058   7.687   0.822   5.078
 1644WAT     H1 8059   7.736   0.869   5.145
 1644WAT     H2 8060   7.701   0.730   5.099
 1645WAT      O 8061   7.636   1.876   4.350
 1645WAT     H1 8062   7.661   1.872   4.258
 1645WAT     H2 8063   7.541   1.863   4.349
 1646WAT      O 8064   7.344   0.511   4.016
 1646WAT     H1 8065   7.429   0.554   4.009
 1646WAT     H2 8066   7.308   0.542   4.099
 1647WAT      O 8067   7.234   1.136   3.863
 1647WAT     H1 8068   7.311   1.125   3.920
 1647WAT     H2 8069   7.242   1.066   3.798
 1648WAT      O 8070   7.104   0.879   3.932
 1648WAT     H1 8071   7.112   0.785   3.943
 1648WAT     H2 8072   7.193   0.912   3.942
 1649WAT      O 8073   7.184   1.894   4.642
 1649WAT     H1 8074   7.258   1.839   4.669
 1649WAT     H2 8075   7.222   1.981   4.628
 1650WAT      O 8076   6.872   1.501   4.229
 1650WAT     H1 8077   6.780   1.525   4.229
 1650WAT     H2 8078   6.919   1.584   4.217
 1651WAT      O 8079   7.084   1.813   5.561
 1651WAT     H1 8080   7.165   1.845   5.602
 1651WAT     H2 8081   7.033   1.777   5.633
 1652WAT      O 8082   7.495   1.812   3.824
 1652WAT     H1 8083   7.574   1.841   3.779
 1652WAT     H2 8084   7.443   1.769   3.756
 1653WAT      O 8085   6.856   1.062   5.455
 1653WAT     H1 8086   6.907   1.004   5.512
 1653WAT     H2 8087   6.783   1.090   5.509
 1654WAT      O 8088   7.547   1.334   3.811
 1654WAT     H1 8089   7.536   1.272   3.883
 1654WAT     H2 8090   7.530   1.281   3.732
 1655WAT      O 8091   7.562   1.202   5.409
 1655WAT     H1 8092   7.485   1.259   5.400
 1655WAT     H2 8093   7.580   1.173   5.319
 1656WAT      O 8094   7.060   0.876   5.545
 1656WAT     H1 8095   7.064   0.846   5.636
 1656WAT     H2 8096   7.145   0.916   5.529
 1657WAT      O 8097   7.437   1.136   4.061
 1657WAT     H1 8098   7.480   1.119   4.145
 1657WAT     H2 8099   7.450   1.055   4.011
 1658WAT      O 8100   7.254   0.734   5.342
 1658WAT     H1 8101   7.201   0.685   5.279
 1658WAT     H2 8102   7.321   0.777   5.288
 1659WAT      O 8103   7.689   1.038   3.786
 1659WAT     H1 8104   7.741   0.967   3.749
 1659WAT     H2 8105   7.753   1.102   3.816
 1660WAT      O 8106   7.302   0.430   5.349
 1660WAT     H1 8107   7.293   0.369   5.277
 1660WAT     H2 8108   7.244   0.503   5.327
 1661WAT      O 8109   7.579   0.286   5.053
 1661WAT     H1 8110   7.534   0.288   4.968
 1661WAT     H2 8111   7.516   0.246   5.112
 1662WAT      O 8112   7.620   1.176   5.115
 1662WAT     H1 8113   7.662   1.260   5.098
 1662WAT     H2 8114   7.528   1.189   5.092
 1663WAT      O 8115   7.327   0.743   3.755
 1663WAT     H1 8116   7.307   0.657   3.792
 1663WAT     H2 8117   7.310   0.734   3.662
 1664WAT      O 8118   7.405   1.806   5.226
 1664WAT     H1 8119   7.351   1.879   5.195
 1664WAT     H2 8120   7.430   1.758   5.147
 1665WAT      O 8121   7.530   0.603   5.379
 1665WAT     H1 8122   7.589   0.572   5.448
 1665WAT     H2 8123   7.448   0.556   5.395
 1666WAT      O 8124   7.207   0.453   3.754
 1666WAT     H1 8125   7.237   0.454   3.663
 1666WAT     H2 8126   7.281   0.418   3.804
 1667WAT      O 8127   7.690   1.930   5.252
 1667WAT     H1 8128   7.683   2.020   5.283
 1667WAT     H2 8129   7.600   1.898   5.250
 1668WAT      O 8130   7.529   0.347   3.853
 1668WAT     H1 8131   7.494   0.280   3.795
 1668WAT     H2 8132   7.549   0.301   3.934
 1669WAT      O 8133   7.109   1.384   3.837
 1669WAT     H1 8134   7.153   1.438   3.903
 1669WAT     H2 8135   7.158   1.301   3.838
 1670WAT      O 8136   6.831   1.662   4.583
 1670WAT     H1 8137   6.864   1.576   4.559
 1670WAT     H2 8138   6.874   1.683   4.666
 1671WAT      O 8139   7.290   1.495   4.349
 1671WAT     H1 8140   7.260   1.483   4.439
 1671WAT     H2 8141   7.280   1.410   4.308
 1672WAT      O 8142   6.880   1.749   4.856
 1672WAT     H1 8143   6.836   1.767   4.940
 1672WAT     H2 8144   6.936   1.825   4.842
 1673WAT      O 8145   6.863   1.000   4.492
 1673WAT     H1 8146   6.797   0.973   4.428
 1673WAT     H2 8147   6.947   0.989   4.447
 1674WAT      O 8148   6.967   1.039   4.946
 1674WAT     H1 8149   7.003   1.030   5.034
 1674WAT     H2 8150   6.910   0.963   4.936
 1675WAT      O 8151   6.922   0.730   5.337
 1675WAT     H1 8152   6.832   0.727   5.371
 1675WAT     H2 8153   6.976   0.750   5.413
 1676WAT      O 8154   6.784   0.721   4.087
 1676WAT     H1 8155   6.694   0.748   4.069
 1676WAT     H2 8156   6.833   0.748   4.009
 1677WAT      O 8157   7.038   0.627   3.878
 1677WAT     H1 8158   7.109   0.585   3.829
 1677WAT     H2 8159   6.967   0.634   3.814
 1678WAT      O 8160   7.003   0.232   3.782
 1678WAT     H1 8161   7.075   0.286   3.813
 1678WAT     H2 8162   7.030   0.205   3.694
 1679WAT      O 8163   7.108   1.490   5.463
 1679WAT     H1 8164   7.104   1.453   5.551
 1679WAT     H2 8165   7.121   1.584   5.477
 1680WAT      O 8166   7.478   1.646   5.023
 1680WAT     H1 8167   7.454   1.673   4.934
 1680WAT     H2 8168   7.572   1.663   5.028
 1681WAT      O 8169   7.092   1.785   5.175
 1681WAT     H1 8170   7.033   1.772   5.248
 1681WAT     H2 8171   7.091   1.701   5.128
 1682WAT      O 8172   7.055   1.521   5.070
 1682WAT     H1 8173   6.982   1.459   5.063
 1682WAT     H2 8174   7.061   1.561   4.983
 1683WAT      O 8175   7.416   1.743   4.748
 1683WAT     H1 8176   7.467   1.682   4.696
 1683WAT     H2 8177   7.480   1.793   4.797
 1684WAT      O 8178   7.689   1.832   4.831
 1684WAT     H1 8179   7.718   1.806   4.743
 1684WAT     H2 8180   7.741   1.777   4.890
 1685WAT      O 8181   6.883   1.853   4.391
 1685WAT     H1 8182   6.867   1.790   4.460
 1685WAT     H2 8183   6.797   1.874   4.356
 1686WAT      O 8184   6.946   0.236   4.141
 1686WAT     H1 8185   7.021   0.248   4.084
 1686WAT     H2 8186   6.899   0.320   4.136
 1687WAT      O 8187   7.600   0.448   4.440
 1687WAT     H1 8188   7.519   0.410   4.406
 1687WAT     H2 8189   7.650   0.372   4.470
 1688WAT      O 8190   7.044   1.722   4.135
 1688WAT     H1 8191   6.991   1.761   4.065
 1688WAT     H2 8192   7.036   1.785   4.207
 1689WAT      O 8193   7.183   0.289   3.995
 1689WAT     H1 8194   7.236   0.210   3.982
 1689WAT     H2 8195   7.246   0.357   4.018
 1690WAT      O 8196   7.402   0.263   4.300
 1690WAT     H1 8197   7.339   0.193   4.317
 1690WAT     H2 8198   7.348   0.339   4.279
 1691WAT      O 8199   7.304   1.917   4.023
 1691WAT     H1 8200   7.377   1.889   3.968
 1691WAT     H2 8201   7.330   1.893   4.112
 1692WAT      O 8202   7.220   1.529   4.023
 1692WAT     H1 8203   7.157   1.576   4.078
 1692WAT     H2 8204   7.232   1.444   4.067
 1693WAT      O 8205   7.180   1.143   2.914
 1693WAT     H1 8206   7.097   1.117   2.954
 1693WAT     H2 8207   7.241   1.150   2.988
 1694WAT      O 8208   7.178   1.546   2.934
 1694WAT     H1 8209   7.209   1.457   2.916
 1694WAT     H2 8210   7.253   1.602   2.911
 1695WAT      O 8211   7.021   0.639   2.292
 1695WAT     H1 8212   6.932   0.673   2.282
 1695WAT     H2 8213   7.050   0.619   2.203
 1696WAT      O 8214   6.818   0.899   2.881
 1696WAT     H1 8215   6.875   0.822   2.881
 1696WAT     H2 8216   6.818   0.929   2.790
 1697WAT      O 8217   6.942   0.440   3.059
 1697WAT     H1 8218   6.924   0.350   3.087
 1697WAT     H2 8219   6.902   0.495   3.127
 1698WAT      O 8220   7.239   0.497   2.396
 1698WAT     H1 8221   7.250   0.587   2.426
 1698WAT     H2 8222   7.148   0.492   2.367
 1699WAT      O 8223   7.004   0.689   2.920
 1699WAT     H1 8224   7.072   0.716   2.982
 1699WAT     H2 8225   6.972   0.606   2.954
 1700WAT      O 8226   7.423   0.794   2.829
 1700WAT     H1 8227   7.474   0.844   2.893
 1700WAT     H2 8228   7.476   0.717   2.811
 1701WAT      O 8229   7.251   0.258   3.256
 1701WAT     H1 8230   7.252   0.310   3.175
 1701WAT     H2 8231   7.168   0.210   3.253
 1702WAT      O 8232   7.376   1.222   3.073
 1702WAT     H1 8233   7.343   1.285   3.138
 1702WAT     H2 8234   7.394   1.275   2.995
 1703WAT      O 8235   7.220   0.429   3.056
 1703WAT     H1 8236   7.254   0.514   3.027
 1703WAT     H2 8237   7.126   0.444   3.068
 1704WAT      O 8238   7.298   1.419   3.255
 1704WAT     H1 8239   7.359   1.486   3.227
 1704WAT     H2 8240   7.212   1.460   3.246
 1705WAT      O 8241   6.827   1.338   2.143
 1705WAT     H1 8242   6.789   1.387   2.070
 1705WAT     H2 8243   6.853   1.405   2.206
 1706WAT      O 8244   7.387   1.037   2.641
 1706WAT     H1 8245   7.347   0.966   2.591
 1706WAT     H2 8246   7.396   1.003   2.729
 1707WAT      O 8247   7.434   1.406   2.857
 1707WAT     H1 8248   7.404   1.345   2.789
 1707WAT     H2 8249   7.529   1.410   2.846
 1708WAT      O 8250   7.258   0.715   3.019
 1708WAT     H1 8251   7.314   0.726   2.941
 1708WAT     H2 8252   7.310   0.752   3.090
 1709WAT      O 8253   7.343   1.380   3.522
 1709WAT     H1 8254   7.253   1.402   3.547
 1709WAT     H2 8255   7.346   1.392   3.427
 1710WAT      O 8256   7.226   1.067   3.380
 1710WAT     H1 8257   7.212   1.154   3.417
 1710WAT     H2 8258   7.138   1.033   3.365
 1711WAT      O 8259   7.406   1.661   3.600
 1711WAT     H1 8260   7.403   1.701   3.514
 1711WAT     H2 8261   7.389   1.568   3.584
 1712WAT      O 8262   7.057   0.927   2.391
 1712WAT     H1 8263   7.045   0.999   2.329
 1712WAT     H2 8264   7.026   0.850   2.343
 1713WAT      O 8265   6.821   1.244   2.971
 1713WAT     H1 8266   6.829   1.257   2.877
 1713WAT     H2 8267   6.883   1.173   2.991
 1714WAT      O 8268   6.946   1.414   2.612
 1714WAT     H1 8269   6.905   1.428   2.527
 1714WAT     H2 8270   7.035   1.385   2.592
 1715WAT      O 8271   7.373   1.835   2.424
 1715WAT     H1 8272   7.355   1.744   2.402
 1715WAT     H2 8273   7.287   1.871   2.448
 1716WAT      O 8274   6.827   1.348   3.225
 1716WAT     H1 8275   6.843   1.301   3.143
 1716WAT     H2 8276   6.873   1.297   3.292
 1717WAT      O 8277   7.304   0.261   2.729
 1717WAT     H1 8278   7.260   0.339   2.696
 1717WAT     H2 8279   7.360   0.293   2.800
 1718WAT      O 8280   7.733   0.548   3.289
 1718WAT     H1 8281   7.686   0.569   3.370
 1718WAT     H2 8282   7.692   0.466   3.259
 1719WAT      O 8283   7.508   0.315   2.915
 1719WAT     H1 8284   7.537   0.406   2.907
 1719WAT     H2 8285   7.562   0.267   2.853
 1720WAT      O 8286   7.283   0.773   2.502
 1720WAT     H1 8287   7.260   0.752   2.592
 1720WAT     H2 8288   7.205   0.817   2.467
 1721WAT      O 8289   7.527   0.863   3.568
 1721WAT     H1 8290   7.517   0.769   3.553
 1721WAT     H2 8291   7.611   0.885   3.529
 1722WAT      O 8292   7.040   0.504   3.384
 1722WAT     H1 8293   7.001   0.589   3.404
 1722WAT     H2 8294   6.971   0.441   3.403
 1723WAT      O 8295   6.770   0.297   2.787
 1723WAT     H1 8296   6.741   0.354   2.858
 1723WAT     H2 8297   6.845   0.249   2.823
 1724WAT      O 8298   6.789   0.691   1.908
 1724WAT     H1 8299   6.781   0.785   1.922
 1724WAT     H2 8300   6.754   0.677   1.820
 1725WAT      O 8301   7.569   0.564   2.815
 1725WAT     H1 8302   7.569   0.520   2.730
 1725WAT     H2 8303   7.658   0.596   2.825
 1726WAT      O 8304   7.154   0.552   2.711
 1726WAT     H1 8305   7.120   0.600   2.786
 1726WAT     H2 8306   7.078   0.507   2.675
 1727WAT      O 8307   7.575   0.664   2.114
 1727WAT     H1 8308   7.587   0.660   2.209
 1727WAT     H2 8309   7.537   0.751   2.098
 1728WAT      O 8310   7.476   0.895   2.054
 1728WAT     H1 8311   7.420   0.851   1.991
 1728WAT     H2 8312   7.547   0.931   2.000
 1729WAT      O 8313   6.984   1.285   3.441
 1729WAT     H1 8314   6.946   1.221   3.501
 1729WAT     H2 8315   7.015   1.356   3.498
 1730WAT      O 8316   7.599   0.970   2.989
 1730WAT     H1 8317   7.636   0.923   3.064
 1730WAT     H2 8318   7.580   1.058   3.023
 1731WAT      O 8319   6.885   0.445   2.602
 1731WAT     H1 8320   6.857   0.408   2.686
 1731WAT     H2 8321   6.879   0.371   2.541
 1732WAT      O 8322   7.378   0.874   3.221
 1732WAT     H1 8323   7.348   0.962   3.244
 1732WAT     H2 8324   7.474   0.880   3.225
 1733WAT      O 8325   7.231   1.295   2.281
 1733WAT     H1 8326   7.153   1.241   2.265
 1733WAT     H2 8327   7.304   1.243   2.247
 1734WAT      O 8328   7.235   1.262   2.645
 1734WAT     H1 8329   7.287   1.181   2.639
 1734WAT     H2 8330   7.190   1.256   2.729
 1735WAT      O 8331   6.984   0.958   3.336
 1735WAT     H1 8332   6.948   1.025   3.395
 1735WAT     H2 8333   6.954   0.875   3.373
 1736WAT      O 8334   7.304   1.004   3.624
 1736WAT     H1 8335   7.274   1.019   3.535
 1736WAT     H2 8336   7.381   0.948   3.615
 1737WAT      O 8337   7.621   1.397   2.449
 1737WAT     H1 8338   7.690   1.451   2.487
 1737WAT     H2 8339   7.542   1.451   2.453
 1738WAT      O 8340   6.835   0.958   1.998
 1738WAT     H1 8341   6.922   0.987   2.027
 1738WAT     H2 8342   6.786   1.040   1.987
 1739WAT      O 8343   7.551   1.097   2.410
 1739WAT     H1 8344   7.597   1.178   2.433
 1739WAT     H2 8345   7.516   1.065   2.493
 1740WAT      O 8346   6.871   1.880   2.055
 1740WAT     H1 8347   6.907   1.939   1.989
 1740WAT     H2 8348   6.857   1.934   2.132
 1741WAT      O 8349   6.841   0.307   3.404
 1741WAT     H1 8350   6.770   0.327   3.464
 1741WAT     H2 8351   6.883   0.230   3.441
 1742WAT      O 8352   6.870   1.706   3.502
 1742WAT     H1 8353   6.881   1.612   3.488
 1742WAT     H2 8354   6.805   1.733   3.437
 1743WAT      O 8355   7.669   1.533   3.642
 1743WAT     H1 8356   7.637   1.461   3.697
 1743WAT     H2 8357   7.602   1.601   3.650
 1744WAT      O 8358   7.473   1.618   2.137
 1744WAT     H1 8359   7.472   1.691   2.075
 1744WAT     H2 8360   7.381   1.593   2.146
 1745WAT      O 8361   7.033   1.140   2.211
 1745WAT     H1 8362   6.973   1.214   2.212
 1745WAT     H2 8363   7.081   1.149   2.128
 1746WAT      O 8364   7.524   0.680   2.401
 1746WAT     H1 8365   7.453   0.727   2.445
 1746WAT     H2 8366   7.552   0.614   2.465
 1747WAT      O 8367   7.687   0.822   3.201
 1747WAT     H1 8368   7.736   0.869   3.268
 1747WAT     H2 8369   7.701   0.730   3.222
 1748WAT      O 8370   7.636   1.876   2.472
 1748WAT     H1 8371   7.661   1.872   2.380
 1748WAT     H2 8372   7.541   1.863   2.472
 1749WAT      O 8373   7.344   0.511   2.139
 1749WAT     H1 8374   7.429   0.554   2.132
 1749WAT     H2 8375   7.308   0.542   2.221
 1750WAT      O 8376   7.234   1.136   1.986
 1750WAT     H1 8377   7.311   1.125   2.042
 1750WAT     H2 8378   7.242   1.066   1.921
 1751WAT      O 8379   7.104   0.879   2.054
 1751WAT     H1 8380   7.112   0.785   2.065
 1751WAT     H2 8381   7.193   0.912   2.065
 1752WAT      O 8382   7.184   1.894   2.765
 1752WAT     H1 8383   7.258   1.839   2.792
 1752WAT     H2 8384   7.222   1.981   2.751
 1753WAT      O 8385   6.872   1.501   2.352
 1753WAT     H1 8386   6.780   1.525   2.351
 1753WAT     H2 8387   6.919   1.584   2.340
 1754WAT      O 8388   7.084   1.813   3.683
 1754WAT     H1 8389   7.165   1.845   3.725
 1754WAT     H2 8390   7.033   1.777   3.756
 1755WAT      O 8391   7.495   1.812   1.947
 1755WAT     H1 8392   7.574   1.841   1.902
 1755WAT     H2 8393   7.443   1.769   1.879
 1756WAT      O 8394   6.856   1.062   3.578
 1756WAT     H1 8395   6.907   1.004   3.635
 1756WAT     H2 8396   6.783   1.090   3.632
 1757WAT      O 8397   7.547   1.334   1.933
 1757WAT     H1 8398   7.536   1.272   2.006
 1757WAT     H2 8399   7.530   1.281   1.855
 1758WAT      O 8400   7.562   1.202   3.531
 1758WAT     H1 8401   7.485   1.259   3.523
 1758WAT     H2 8402   7.580   1.173   3.442
 1759WAT      O 8403   7.060   0.876   3.667
 1759WAT     H1 8404   7.064   0.846   3.758
 1759WAT     H2 8405   7.145   0.916   3.651
 1760WAT      O 8406   7.437   1.136   2.183
 1760WAT     H1 8407   7.480   1.119   2.268
 1760WAT     H2 8408   7.450   1.055   2.134
 1761WAT      O 8409   7.254   0.734   3.464
 1761WAT     H1 8410   7.201   0.685   3.401
 1761WAT     H2 8411   7.321   0.777   3.411
 1762WAT      O 8412   7.689   1.038   1.908
 1762WAT     H1 8413   7.741   0.967   1.872
 1762WAT     H2 8414   7.753   1.102   1.938
 1763WAT      O 8415   7.302   0.430   3.472
 1763WAT     H1 8416   7.293   0.369   3.400
 1763WAT     H2 8417   7.244   0.503   3.449
 1764WAT      O 8418   7.579   0.286   3.175
 1764WAT     H1 8419   7.534   0.288   3.091
 1764WAT     H2 8420   7.516   0.246   3.235
 1765WAT      O 8421   7.620   1.176   3.237
 1765WAT     H1 8422   7.662   1.260   3.220
 1765WAT     H2 8423   7.528   1.189   3.215
 1766WAT      O 8424   7.327   0.743   1.878
 1766WAT     H1 8425   7.307   0.657   1.914
 1766WAT     H2 8426   7.310   0.734   1.784
 1767WAT      O 8427   7.405   1.806   3.349
 1767WAT     H1 8428   7.351   1.879   3.317
 1767WAT     H2 8429   7.430   1.758   3.270
 1768WAT      O 8430   7.530   0.603   3.502
 1768WAT     H1 8431   7.589   0.572   3.570
 1768WAT     H2 8432   7.448   0.556   3.517
 1769WAT      O 8433   7.207   0.453   1.877
 1769WAT     H1 8434   7.237   0.454   1.786
 1769WAT     H2 8435   7.281   0.418   1.926
 1770WAT      O 8436   7.690   1.930   3.375
 1770WAT     H1 8437   7.683   2.020   3.406
 1770WAT     H2 8438   7.600   1.898   3.372
 1771WAT      O 8439   7.529   0.347   1.975
 1771WAT     H1 8440   7.494   0.280   1.917
 1771WAT     H2 8441   7.549   0.301   2.057
 1772WAT      O 8442   7.109   1.384   1.960
 1772WAT     H1 8443   7.153   1.438   2.026
 1772WAT     H2 8444   7.158   1.301   1.961
 1773WAT      O 8445   6.831   1.662   2.705
 1773WAT     H1 8446   6.864   1.576   2.682
 1773WAT     H2 8447   6.874   1.683   2.788
 1774WAT      O 8448   7.290   1.495   2.471
 1774WAT     H1 8449   7.260   1.483   2.561
 1774WAT     H2 8450   7.280   1.410   2.430
 1775WAT      O 8451   6.880   1.749   2.979
 1775WAT     H1 8452   6.836   1.767   3.062
 1775WAT     H2 8453   6.936   1.825   2.965
 1776WAT      O 8454   6.863   1.000   2.615
 1776WAT     H1 8455   6.797   0.973   2.551
 1776WAT     H2 8456   6.947   0.989   2.570
 1777WAT      O 8457   6.967   1.039   3.069
 1777WAT     H1 8458   7.003   1.030   3.157
 1777WAT     H2 8459   6.910   0.963   3.059
 1778WAT      O 8460   6.922   0.730   3.460
 1778WAT     H1 8461   6.832   0.727   3.493
 1778WAT     H2 8462   6.976   0.750   3.536
 1779WAT      O 8463   6.784   0.721   2.209
 1779WAT     H1 8464   6.694   0.748   2.192
 1779WAT     H2 8465   6.833   0.748   2.131
 1780WAT      O 8466   7.038   0.627   2.000
 1780WAT     H1 8467   7.109   0.585   1.952
 1780WAT     H2 8468   6.967   0.634   1.937
 1781WAT      O 8469   7.003   0.232   1.904
 1781WAT     H1 8470   7.075   0.286   1.936
 1781WAT     H2 8471   7.030   0.205   1.817
 1782WAT      O 8472   7.108   1.490   3.585
 1782WAT     H1 8473   7.104   1.453   3.673
 1782WAT     H2 8474   7.121   1.584   3.599
 1783WAT      O 8475   7.478   1.646   3.145
 1783WAT     H1 8476   7.454   1.673   3.057
 1783WAT     H2 8477   7.572   1.663   3.151
 1784WAT      O 8478   7.092   1.785   3.297
 1784WAT     H1 8479   7.033   1.772   3.371
 1784WAT     H2 8480   7.091   1.701   3.251
 1785WAT      O 8481   7.055   1.521   3.192
 1785WAT     H1 8482   6.982   1.459   3.185
 1785WAT     H2 8483   7.061   1.561   3.105
 1786WAT      O 8484   7.416   1.743   2.871
 1786WAT     H1 8485   7.467   1.682   2.818
 1786WAT     H2 8486   7.480   1.793   2.920
 1787WAT      O 8487   7.689   1.832   2.953
 1787WAT     H1 8488   7.718   1.806   2.866
 1787WAT     H2 8489   7.741   1.777   3.012
 1788WAT      O 8490   6.883   1.853   2.513
 1788WAT     H1 8491   6.867   1.790   2.583
 1788WAT     H2 8492   6.797   1.874   2.478
 1789WAT      O 8493   6.946   0.236   2.264
 1789WAT     H1 8494   7.021   0.248   2.206
 1789WAT     H2 8495   6.899   0.320   2.259
 1790WAT      O 8496   7.600   0.448   2.563
 1790WAT     H1 8497   7.519   0.410   2.528
 1790WAT     H2 8498   7.650   0.372   2.593
 1791WAT      O 8499   7.044   1.722   2.258
 1791WAT     H1 8500   6.991   1.761   2.187
 1791WAT     H2 8501   7.036   1.785   2.330
 1792WAT      O 8502   7.183   0.289   2.118
 1792WAT     H1 8503   7.236   0.210   2.105
 1792WAT     H2 8504   7.246   0.357   2.141
 1793WAT      O 8505   7.402   0.263   2.423
 1793WAT     H1 8506   7.339   0.193   2.440
 1793WAT     H2 8507   7.348   0.339   2.401
 1794WAT      O 8508   7.304   1.917   2.145
 1794WAT     H1 8509   7.377   1.889   2.090
 1794WAT     H2 8510   7.330   1.893   2.234
 1795WAT      O 8511   7.220   1.529   2.146
 1795WAT     H1 8512   7.157   1.576   2.201
 1795WAT     H2 8513   7.232   1.444   2.189
 1796WAT      O 8514   7.180   1.143   1.037
 1796WAT     H1 8515   7.097   1.117   1.076
 1796WAT     H2 8516   7.241   1.150   1.110
 1797WAT      O 8517   7.178   1.546   1.056
 1797WAT     H1 8518   7.209   1.457   1.038
 1797WAT     H2 8519   7.253   1.602   1.033
 1798WAT      O 8520   7.021   0.639   0.415
 1798WAT     H1 8521   6.932   0.673   0.405
 1798WAT     H2 8522   7.050   0.619   0.326
 1799WAT      O 8523   6.818   0.899   1.003
 1799WAT     H1 8524   6.875   0.822   1.003
 1799WAT     H2 8525   6.818   0.929   0.912
 1800WAT      O 8526   6.942   0.440   1.182
 1800WAT     H1 8527   6.924   0.350   1.210
 1800WAT     H2 8528   6.902   0.495   1.249
 1801WAT      O 8529   7.239   0.497   0.518
 1801WAT     H1 8530   7.250   0.587   0.549
 1801WAT     H2 8531   7.148   0.492   0.489
 1802WAT      O 8532   7.004   0.689   1.043
 1802WAT     H1 8533   7.072   0.716   1.105
 1802WAT     H2 8534   6.972   0.606   1.076
 1803WAT      O 8535   7.423   0.794   0.952
 1803WAT     H1 8536   7.474   0.844   1.016
 1803WAT     H2 8537   7.476   0.717   0.934
 1804WAT      O 8538   7.251   0.258   1.378
 1804WAT     H1 8539   7.252   0.310   1.298
 1804WAT     H2 8540   7.168   0.210   1.376
 1805WAT      O 8541   7.376   1.222   1.196
 1805WAT     H1 8542   7.343   1.285   1.260
 1805WAT     H2 8543   7.394   1.275   1.118
 1806WAT      O 8544   7.220   0.429   1.179
 1806WAT     H1 8545   7.254   0.514   1.149
 1806WAT     H2 8546   7.126   0.444   1.191
 1807WAT      O 8547   7.298   1.419   1.377
 1807WAT     H1 8548   7.359   1.486   1.349
 1807WAT     H2 8549   7.212   1.460   1.368
 1808WAT      O 8550   6.827   1.338   0.265
 1808WAT     H1 8551   6.789   1.387   0.192
 1808WAT     H2 8552   6.853   1.405   0.329
 1809WAT      O 8553   7.387   1.037   0.763
 1809WAT     H1 8554   7.347   0.966   0.714
 1809WAT     H2 8555   7.396   1.003   0.852
 1810WAT      O 8556   7.434   1.406   0.980
 1810WAT     H1 8557   7.404   1.345   0.912
 1810WAT     H2 8558   7.529   1.410   0.968
 1811WAT      O 8559   7.258   0.715   1.141
 1811WAT     H1 8560   7.314   0.726   1.064
 1811WAT     H2 8561   7.310   0.752   1.213
 1812WAT      O 8562   7.343   1.380   1.645
 1812WAT     H1 8563   7.253   1.402   1.669
 1812WAT     H2 8564   7.346   1.392   1.550
 1813WAT      O 8565   7.226   1.067   1.502
 1813WAT     H1 8566   7.212   1.154   1.539
 1813WAT     H2 8567   7.138   1.033   1.488
 1814WAT      O 8568   7.406   1.661   1.723
 1814WAT     H1 8569   7.403   1.701   1.636
 1814WAT     H2 8570   7.389   1.568   1.707
 1815WAT      O 8571   7.057   0.927   0.513
 1815WAT     H1 8572   7.045   0.999   0.452
 1815WAT     H2 8573   7.026   0.850   0.465
 1816WAT      O 8574   6.821   1.244   1.094
 1816WAT     H1 8575   6.829   1.257   0.999
 1816WAT     H2 8576   6.883   1.173   1.113
 1817WAT      O 8577   6.946   1.414   0.735
 1817WAT     H1 8578   6.905   1.428   0.650
 1817WAT     H2 8579   7.035   1.385   0.715
 1818WAT      O 8580   7.373   1.835   0.546
 1818WAT     H1 8581   7.355   1.744   0.525
 1818WAT     H2 8582   7.287   1.871   0.570
 1819WAT      O 8583   6.827   1.348   1.348
 1819WAT     H1 8584   6.843   1.301   1.266
 1819WAT     H2 8585   6.873   1.297   1.414
 1820WAT      O 8586   7.304   0.261   0.851
 1820WAT     H1 8587   7.260   0.339   0.818
 1820WAT     H2 8588   7.360   0.293   0.922
 1821WAT      O 8589   7.733   0.548   1.412
 1821WAT     H1 8590   7.686   0.569   1.493
 1821WAT     H2 8591   7.692   0.466   1.382
 1822WAT      O 8592   7.508   0.315   1.037
 1822WAT     H1 8593   7.537   0.406   1.029
 1822WAT     H2 8594   7.562   0.267   0.976
 1823WAT      O 8595   7.283   0.773   0.624
 1823WAT     H1 8596   7.260   0.752   0.715
 1823WAT     H2 8597   7.205   0.817   0.590
 1824WAT      O 8598   7.527   0.863   1.691
 1824WAT     H1 8599   7.517   0.769   1.676
 1824WAT     H2 8600   7.611   0.885   1.651
 1825WAT      O 8601   7.040   0.504   1.506
 1825WAT     H1 8602   7.001   0.589   1.527
 1825WAT     H2 8603   6.971   0.441   1.525
 1826WAT      O 8604   6.770   0.297   0.910
 1826WAT     H1 8605   6.741   0.354   0.981
 1826WAT     H2 8606   6.845   0.249   0.946
 1827WAT      O 8607   7.569   0.564   0.937
 1827WAT     H1 8608   7.569   0.520   0.852
 1827WAT     H2 8609   7.658   0.596   0.948
 1828WAT      O 8610   7.154   0.552   0.833
 1828WAT     H1 8611   7.120   0.600   0.909
 1828WAT     H2 8612   7.078   0.507   0.797
 1829WAT      O 8613   7.575   0.664   0.236
 1829WAT     H1 8614   7.587   0.660   0.331
 1829WAT     H2 8615   7.537   0.751   0.221
 1830WAT      O 8616   6.984   1.285   1.564
 1830WAT     H1 8617   6.946   1.221   1.624
 1830WAT     H2 8618   7.015   1.356   1.621
 1831WAT      O 8619   7.599   0.970   1.112
 1831WAT     H1 8620   7.636   0.923   1.187
 1831WAT     H2 8621   7.580   1.058   1.146
 1832WAT      O 8622   6.885   0.445   0.725
 1832WAT     H1 8623   6.857   0.408   0.809
 1832WAT     H2 8624   6.879   0.371   0.663
 1833WAT      O 8625   7.378   0.874   1.344
 1833WAT     H1 8626   7.348   0.962   1.366
 1833WAT     H2 8627   7.474   0.880   1.347
 1834WAT      O 8628   7.231   1.295   0.403
 1834WAT     H1 8629   7.153   1.241   0.387
 1834WAT     H2 8630   7.304   1.243   0.370
 1835WAT      O 8631   7.235   1.262   0.767
 1835WAT     H1 8632   7.287   1.181   0.762
 1835WAT     H2 8633   7.190   1.256   0.851
 1836WAT      O 8634   6.984   0.958   1.458
 1836WAT     H1 8635   6.948   1.025   1.517
 1836WAT     H2 8636   6.954   0.875   1.496
 1837WAT      O 8637   7.304   1.004   1.747
 1837WAT     H1 8638   7.274   1.019   1.657
 1837WAT     H2 8639   7.381   0.948   1.738
 1838WAT      O 8640   7.621   1.397   0.572
 1838WAT     H1 8641   7.690   1.451   0.610
 1838WAT     H2 8642   7.542   1.451   0.575
 1839WAT      O 8643   7.551   1.097   0.533
 1839WAT     H1 8644   7.597   1.178   0.555
 1839WAT     H2 8645   7.516   1.065   0.616
 1840WAT      O 8646   6.841   0.307   1.526
 1840WAT     H1 8647   6.770   0.327   1.587
 1840WAT     H2 8648   6.883   0.230   1.563
 1841WAT      O 8649   6.870   1.706   1.625
 1841WAT     H1 8650   6.881   1.612   1.611
 1841WAT     H2 8651   6.805   1.733   1.560
 1842WAT      O 8652   7.669   1.533   1.765
 1842WAT     H1 8653   7.637   1.461   1.819
 1842WAT     H2 8654   7.602   1.601   1.772
 1843WAT      O 8655   7.473   1.618   0.259
 1843WAT     H1 8656   7.472   1.691   0.198
 1843WAT     H2 8657   7.381   1.593   0.268
 1844WAT      O 8658   7.033   1.140   0.334
 1844WAT     H1 8659   6.973   1.214   0.335
 1844WAT     H2 8660   7.081   1.149   0.251
 1845WAT      O 8661   7.524   0.680   0.524
 1845WAT     H1 8662   7.453   0.727   0.568
 1845WAT     H2 8663   7.552   0.614   0.587
 1846WAT      O 8664   7.687   0.822   1.324
 1846WAT     H1 8665   7.736   0.869   1.390
 1846WAT     H2 8666   7.701   0.730   1.344
 1847WAT      O 8667   7.636   1.876   0.595
 1847WAT     H1 8668   7.661   1.872   0.503
 1847WAT     H2 8669   7.541   1.863   0.594
 1848WAT      O 8670   7.344   0.511   0.261
 1848WAT     H1 8671   7.429   0.554   0.255
 1848WAT     H2 8672   7.308   0.542   0.344
 1849WAT      O 8673   7.104   0.879   0.177
 1849WAT     H1 8674   7.112   0.785   0.188
 1849WAT     H2 8675   7.193   0.912   0.187
 1850WAT      O 8676   7.184   1.894   0.887
 1850WAT     H1 8677   7.258   1.839   0.914
 1850WAT     H2 8678   7.222   1.981   0.873
 1851WAT      O 8679   6.872   1.501   0.475
 1851WAT     H1 8680   6.780   1.525   0.474
 1851WAT     H2 8681   6.919   1.584   0.462
 1852WAT      O 8682   7.084   1.813   1.806
 1852WAT     H1 8683   7.165   1.845   1.847
 1852WAT     H2 8684   7.033   1.777   1.878
 1853WAT      O 8685   6.856   1.062   1.700
 1853WAT     H1 8686   6.907   1.004   1.758
 1853WAT     H2 8687   6.783   1.090   1.754
 1854WAT      O 8688   7.562   1.202   1.654
 1854WAT     H1 8689   7.485   1.259   1.645
 1854WAT     H2 8690   7.580   1.173   1.564
 1855WAT      O 8691   7.060   0.876   1.790
 1855WAT     H1 8692   7.064   0.846   1.881
 1855WAT     H2 8693   7.145   0.916   1.774
 1856WAT      O 8694   7.437   1.136   0.306
 1856WAT     H1 8695   7.480   1.119   0.390
 1856WAT     H2 8696   7.450   1.055   0.256
 1857WAT      O 8697   7.254   0.734   1.587
 1857WAT     H1 8698   7.201   0.685   1.524
 1857WAT     H2 8699   7.321   0.777   1.533
 1858WAT      O 8700   7.302   0.430   1.595
 1858WAT     H1 8701   7.293   0.369   1.522
 1858WAT     H2 8702   7.244   0.503   1.572
 1859WAT      O 8703   7.579   0.286   1.298
 1859WAT     H1 8704   7.534   0.288   1.213
 1859WAT     H2 8705   7.516   0.246   1.358
 1860WAT      O 8706   7.620   1.176   1.360
 1860WAT     H1 8707   7.662   1.260   1.343
 1860WAT     H2 8708   7.528   1.189   1.337
 1861WAT      O 8709   7.405   1.806   1.472
 1861WAT     H1 8710   7.351   1.879   1.440
 1861WAT     H2 8711   7.430   1.758   1.393
 1862WAT      O 8712   7.530   0.603   1.624
 1862WAT     H1 8713   7.589   0.572   1.693
 1862WAT     H2 8714   7.448   0.556   1.640
 1863WAT      O 8715   7.690   1.930   1.497
 1863WAT     H1 8716   7.683   2.020   1.528
 1863WAT     H2 8717   7.600   1.898   1.495
 1864WAT      O 8718   6.831   1.662   0.828
 1864WAT     H1 8719   6.864   1.576   0.805
 1864WAT     H2 8720   6.874   1.683   0.911
 1865WAT      O 8721   7.290   1.495   0.594
 1865WAT     H1 8722   7.260   1.483   0.684
 1865WAT     H2 8723   7.280   1.410   0.553
 1866WAT      O 8724   6.880   1.749   1.102
 1866WAT     H1 8725   6.836   1.767   1.185
 1866WAT     H2 8726   6.936   1.825   1.087
 1867WAT      O 8727   6.863   1.000   0.737
 1867WAT     H1 8728   6.797   0.973   0.673
 1867WAT     H2 8729   6.947   0.989   0.693
 1868WAT      O 8730   6.967   1.039   1.192
 1868WAT     H1 8731   7.003   1.030   1.279
 1868WAT     H2 8732   6.910   0.963   1.182
 1869WAT      O 8733   6.922   0.730   1.582
 1869WAT     H1 8734   6.832   0.727   1.616
 1869WAT     H2 8735   6.976   0.750   1.659
 1870WAT      O 8736   6.784   0.721   0.332
 1870WAT     H1 8737   6.694   0.748   0.314
 1870WAT     H2 8738   6.833   0.748   0.254
 1871WAT      O 8739   7.108   1.490   1.708
 1871WAT     H1 8740   7.104   1.453   1.796
 1871WAT     H2 8741   7.121   1.584   1.722
 1872WAT      O 8742   7.478   1.646   1.268
 1872WAT     H1 8743   7.454   1.673   1.179
 1872WAT     H2 8744   7.572   1.663   1.273
 1873WAT      O 8745   7.092   1.785   1.420
 1873WAT     H1 8746   7.033   1.772   1.494
 1873WAT     H2 8747   7.091   1.701   1.373
 1874WAT      O 8748   7.055   1.521   1.315
 1874WAT     H1 8749   6.982   1.459   1.308
 1874WAT     H2 8750   7.061   1.561   1.228
 1875WAT      O 8751   7.416   1.743   0.993
 1875WAT     H1 8752   7.467   1.682   0.941
 1875WAT     H2 8753   7.480   1.793   1.042
 1876WAT      O 8754   7.689   1.832   1.076
 1876WAT     H1 8755   7.718   1.806   0.988
 1876WAT     H2 8756   7.741   1.777   1.135
 1877WAT      O 8757   6.883   1.853   0.636
 1877WAT     H1 8758   6.867   1.790   0.706
 1877WAT     H2 8759   6.797   1.874   0.601
 1878WAT      O 8760   6.946   0.236   0.386
 1878WAT     H1 8761   7.021   0.248   0.329
 1878WAT     H2 8762   6.899   0.320   0.382
 1879WAT      O 8763   7.600   0.448   0.685
 1879WAT     H1 8764   7.519   0.410   0.651
 1879WAT     H2 8765   7.650   0.372   0.715
 1880WAT      O 8766   7.044   1.722   0.380
 1880WAT     H1 8767   6.991   1.761   0.310
 1880WAT     H2 8768   7.036   1.785   0.452
 1881WAT      O 8769   7.183   0.289   0.240
 1881WAT     H1 8770   7.236   0.210   0.227
 1881WAT     H2 8771   7.246   0.357   0.263
 1882WAT      O 8772   7.402   0.263   0.546
 1882WAT     H1 8773   7.339   0.193   0.562
 1882WAT     H2 8774   7.348   0.339   0.524
 1883WAT      O 8775   7.304   1.917   0.268
 1883WAT     H1 8776   7.377   1.889   0.213
 1883WAT     H2 8777   7.330   1.893   0.357
 1884WAT      O 8778   7.220   1.529   0.268
 1884WAT     H1 8779   7.157   1.576   0.323
 1884WAT     H2 8780   7.232   1.444   0.312
 1885WAT      O 8781   6.088   6.566   6.393
 1885WAT     H1 8782   6.080   6.475   6.366
 1885WAT     H2 8783   6.047   6.616   6.322
 1886WAT      O 8784   5.901   6.744   6.581
 1886WAT     H1 8785   5.824   6.696   6.610
 1886WAT     H2 8786   5.966   6.676   6.564
 1887WAT      O 8787   5.303   6.775   6.669
 1887WAT     H1 8788   5.220   6.750   6.709
 1887WAT     H2 8789   5.364   6.782   6.742
 1888WAT      O 8790   6.303   7.185   6.459
 1888WAT     H1 8791   6.257   7.108   6.492
 1888WAT     H2 8792   6.385   7.187   6.510
 1889WAT      O 8793   5.301   7.179   6.688
 1889WAT     H1 8794   5.331   7.090   6.670
 1889WAT     H2 8795   5.375   7.234   6.666
 1890WAT      O 8796   5.144   6.271   6.047
 1890WAT     H1 8797   5.055   6.305   6.037
 1890WAT     H2 8798   5.172   6.251   5.958
 1891WAT      O 8799   4.940   6.531   6.636
 1891WAT     H1 8800   4.997   6.455   6.636
 1891WAT     H2 8801   4.940   6.561   6.545
 1892WAT      O 8802   5.926   7.413   6.421
 1892WAT     H1 8803   5.864   7.459   6.364
 1892WAT     H2 8804   6.012   7.429   6.381
 1893WAT      O 8805   5.845   7.012   6.582
 1893WAT     H1 8806   5.838   6.918   6.566
 1893WAT     H2 8807   5.922   7.021   6.639
 1894WAT      O 8808   5.064   6.072   6.814
 1894WAT     H1 8809   5.047   5.982   6.842
 1894WAT     H2 8810   5.024   6.127   6.882
 1895WAT      O 8811   5.948   6.292   6.604
 1895WAT     H1 8812   5.986   6.205   6.593
 1895WAT     H2 8813   5.939   6.326   6.515
 1896WAT      O 8814   5.362   6.130   6.151
 1896WAT     H1 8815   5.372   6.220   6.181
 1896WAT     H2 8816   5.270   6.125   6.122
 1897WAT      O 8817   6.327   6.042   6.298
 1897WAT     H1 8818   6.409   5.993   6.302
 1897WAT     H2 8819   6.330   6.101   6.373
 1898WAT      O 8820   5.126   6.322   6.675
 1898WAT     H1 8821   5.194   6.348   6.737
 1898WAT     H2 8822   5.095   6.238   6.709
 1899WAT      O 8823   5.546   6.426   6.584
 1899WAT     H1 8824   5.596   6.476   6.648
 1899WAT     H2 8825   5.599   6.349   6.566
 1900WAT      O 8826   6.756   6.244   6.954
 1900WAT     H1 8827   6.685   6.282   6.902
 1900WAT     H2 8828   6.782   6.313   7.014
 1901WAT      O 8829   5.374   5.890   7.011
 1901WAT     H1 8830   5.374   5.942   6.930
 1901WAT     H2 8831   5.291   5.843   7.008
 1902WAT      O 8832   6.013   6.902   6.160
 1902WAT     H1 8833   5.951   6.948   6.104
 1902WAT     H2 8834   6.064   6.971   6.202
 1903WAT      O 8835   5.499   6.854   6.828
 1903WAT     H1 8836   5.466   6.917   6.892
 1903WAT     H2 8837   5.517   6.907   6.750
 1904WAT      O 8838   6.350   6.236   6.575
 1904WAT     H1 8839   6.280   6.265   6.633
 1904WAT     H2 8840   6.386   6.317   6.539
 1905WAT      O 8841   5.342   6.062   6.811
 1905WAT     H1 8842   5.376   6.146   6.782
 1905WAT     H2 8843   5.248   6.076   6.823
 1906WAT      O 8844   5.420   7.051   7.010
 1906WAT     H1 8845   5.482   7.119   6.982
 1906WAT     H2 8846   5.334   7.092   7.001
 1907WAT      O 8847   4.949   6.970   5.898
 1907WAT     H1 8848   4.912   7.019   5.825
 1907WAT     H2 8849   4.975   7.037   5.961
 1908WAT      O 8850   6.512   7.198   6.801
 1908WAT     H1 8851   6.444   7.265   6.800
 1908WAT     H2 8852   6.566   7.217   6.725
 1909WAT      O 8853   6.657   6.180   6.614
 1909WAT     H1 8854   6.562   6.184   6.627
 1909WAT     H2 8855   6.690   6.262   6.653
 1910WAT      O 8856   5.710   5.810   6.444
 1910WAT     H1 8857   5.741   5.755   6.372
 1910WAT     H2 8858   5.617   5.824   6.425
 1911WAT      O 8859   6.266   7.382   6.673
 1911WAT     H1 8860   6.267   7.342   6.586
 1911WAT     H2 8861   6.210   7.460   6.662
 1912WAT      O 8862   6.395   7.054   6.182
 1912WAT     H1 8863   6.384   6.960   6.194
 1912WAT     H2 8864   6.395   7.090   6.270
 1913WAT      O 8865   6.205   6.872   6.806
 1913WAT     H1 8866   6.247   6.851   6.722
 1913WAT     H2 8867   6.278   6.898   6.863
 1914WAT      O 8868   5.949   6.617   6.117
 1914WAT     H1 8869   5.856   6.610   6.140
 1914WAT     H2 8870   5.964   6.711   6.106
 1915WAT      O 8871   5.948   6.244   5.817
 1915WAT     H1 8872   5.854   6.260   5.825
 1915WAT     H2 8873   5.980   6.316   5.762
 1916WAT      O 8874   6.600   6.712   6.815
 1916WAT     H1 8875   6.517   6.719   6.767
 1916WAT     H2 8876   6.660   6.771   6.768
 1917WAT      O 8877   6.352   6.773   6.168
 1917WAT     H1 8878   6.290   6.739   6.103
 1917WAT     H2 8879   6.350   6.709   6.238
 1918WAT      O 8880   6.296   6.391   6.909
 1918WAT     H1 8881   6.255   6.473   6.935
 1918WAT     H2 8882   6.223   6.332   6.890
 1919WAT      O 8883   5.510   6.670   6.395
 1919WAT     H1 8884   5.469   6.598   6.346
 1919WAT     H2 8885   5.518   6.635   6.484
 1920WAT      O 8886   5.557   7.038   6.612
 1920WAT     H1 8887   5.527   6.978   6.544
[truncated: 1,243,697 more chars]
