# Supplementary material for: Broadening the Scope of Binding Free Energy Calculations Using a Separated Topologies Approach
Source: J Chem Theory Comput. 2023 Jul 24;19(15):5058–76. doi: 10.1021/acs.jctc.3c00282 (PMC10413862; doi:10.1021/acs.jctc.3c00282)
Supplement: Supplementary file 2 — ct3c00282_si_002.zip [file ct3c00282_si_002.zip › SI_paper/ERa/input_atm/2e/complex.pdb]

CRYST1   87.721   87.922   87.672  90.00  90.00  90.00 P 1            
ATOM      1  N   LEU     1      49.820  66.890  49.240  0.00  0.00           N  
ATOM      2  H1  LEU     1      49.140  66.230  48.900  0.00  0.00           H  
ATOM      3  H2  LEU     1      49.430  67.820  49.140  0.00  0.00           H  
ATOM      4  H3  LEU     1      50.160  66.580  50.130  0.00  0.00           H  
ATOM      5  CA  LEU     1      50.990  66.860  48.340  0.00  0.00           C  
ATOM      6  HA  LEU     1      51.130  67.850  47.900  0.00  0.00           H  
ATOM      7  CB  LEU     1      52.270  66.470  49.100  0.00  0.00           C  
ATOM      8  HB2 LEU     1      53.060  66.750  48.390  0.00  0.00           H  
ATOM      9  HB3 LEU     1      52.350  67.100  49.990  0.00  0.00           H  
ATOM     10  CG  LEU     1      52.450  64.980  49.510  0.00  0.00           C  
ATOM     11  HG  LEU     1      52.280  64.350  48.630  0.00  0.00           H  
ATOM     12  CD1 LEU     1      53.860  64.750  50.050  0.00  0.00           C  
ATOM     13 HD11 LEU     1      54.030  65.380  50.930  0.00  0.00           H  
ATOM     14 HD12 LEU     1      53.970  63.700  50.330  0.00  0.00           H  
ATOM     15 HD13 LEU     1      54.590  64.990  49.280  0.00  0.00           H  
ATOM     16  CD2 LEU     1      51.400  64.500  50.530  0.00  0.00           C  
ATOM     17 HD21 LEU     1      50.400  64.600  50.100  0.00  0.00           H  
ATOM     18 HD22 LEU     1      51.580  63.450  50.760  0.00  0.00           H  
ATOM     19 HD23 LEU     1      51.470  65.090  51.440  0.00  0.00           H  
ATOM     20  C   LEU     1      50.770  65.980  47.100  0.00  0.00           C  
ATOM     21  O   LEU     1      51.360  66.270  46.050  0.00  0.00           O  
ATOM     22  N   ALA     2      49.930  64.940  47.190  0.00  0.00           N  
ATOM     23  H   ALA     2      49.480  64.810  48.080  0.00  0.00           H  
ATOM     24  CA  ALA     2      49.640  63.980  46.120  0.00  0.00           C  
ATOM     25  HA  ALA     2      50.570  63.550  45.750  0.00  0.00           H  
ATOM     26  CB  ALA     2      48.770  62.870  46.710  0.00  0.00           C  
ATOM     27  HB1 ALA     2      47.830  63.290  47.070  0.00  0.00           H  
ATOM     28  HB2 ALA     2      48.560  62.120  45.940  0.00  0.00           H  
ATOM     29  HB3 ALA     2      49.300  62.390  47.540  0.00  0.00           H  
ATOM     30  C   ALA     2      48.900  64.610  44.920  0.00  0.00           C  
ATOM     31  O   ALA     2      48.990  64.090  43.800  0.00  0.00           O  
ATOM     32  N   LEU     3      48.210  65.730  45.150  0.00  0.00           N  
ATOM     33  H   LEU     3      48.230  66.060  46.100  0.00  0.00           H  
ATOM     34  CA  LEU     3      47.470  66.510  44.160  0.00  0.00           C  
ATOM     35  HA  LEU     3      46.980  65.850  43.440  0.00  0.00           H  
ATOM     36  CB  LEU     3      46.380  67.320  44.910  0.00  0.00           C  
ATOM     37  HB2 LEU     3      46.950  67.950  45.580  0.00  0.00           H  
ATOM     38  HB3 LEU     3      45.840  67.940  44.200  0.00  0.00           H  
ATOM     39  CG  LEU     3      45.380  66.470  45.720  0.00  0.00           C  
ATOM     40  HG  LEU     3      45.930  65.880  46.450  0.00  0.00           H  
ATOM     41  CD1 LEU     3      44.380  67.370  46.450  0.00  0.00           C  
ATOM     42 HD11 LEU     3      43.820  67.960  45.720  0.00  0.00           H  
ATOM     43 HD12 LEU     3      43.680  66.760  47.020  0.00  0.00           H  
ATOM     44 HD13 LEU     3      44.910  68.040  47.130  0.00  0.00           H  
ATOM     45  CD2 LEU     3      44.650  65.440  44.850  0.00  0.00           C  
ATOM     46 HD21 LEU     3      45.380  64.760  44.400  0.00  0.00           H  
ATOM     47 HD22 LEU     3      43.960  64.860  45.460  0.00  0.00           H  
ATOM     48 HD23 LEU     3      44.100  65.950  44.060  0.00  0.00           H  
ATOM     49  C   LEU     3      48.360  67.500  43.390  0.00  0.00           C  
ATOM     50  O   LEU     3      47.870  68.120  42.440  0.00  0.00           O  
ATOM     51  N   SER     4      49.640  67.660  43.760  0.00  0.00           N  
ATOM     52  H   SER     4      49.930  67.200  44.620  0.00  0.00           H  
ATOM     53  CA  SER     4      50.630  68.490  43.060  0.00  0.00           C  
ATOM     54  HA  SER     4      50.120  69.220  42.420  0.00  0.00           H  
ATOM     55  CB  SER     4      51.490  69.240  44.100  0.00  0.00           C  
ATOM     56  HB2 SER     4      51.940  70.090  43.580  0.00  0.00           H  
ATOM     57  HB3 SER     4      50.810  69.600  44.870  0.00  0.00           H  
ATOM     58  OG  SER     4      52.510  68.460  44.690  0.00  0.00           O  
ATOM     59  HG  SER     4      53.000  69.000  45.320  0.00  0.00           H  
ATOM     60  C   SER     4      51.520  67.650  42.110  0.00  0.00           C  
ATOM     61  O   SER     4      52.270  68.240  41.330  0.00  0.00           O  
ATOM     62  N   LEU     5      51.420  66.310  42.150  0.00  0.00           N  
ATOM     63  H   LEU     5      50.780  65.910  42.820  0.00  0.00           H  
ATOM     64  CA  LEU     5      52.170  65.400  41.280  0.00  0.00           C  
ATOM     65  HA  LEU     5      53.240  65.630  41.330  0.00  0.00           H  
ATOM     66  CB  LEU     5      51.970  63.930  41.740  0.00  0.00           C  
ATOM     67  HB2 LEU     5      50.890  63.810  41.690  0.00  0.00           H  
ATOM     68  HB3 LEU     5      52.440  63.270  41.010  0.00  0.00           H  
ATOM     69  CG  LEU     5      52.470  63.580  43.150  0.00  0.00           C  
ATOM     70  HG  LEU     5      52.020  64.260  43.870  0.00  0.00           H  
ATOM     71  CD1 LEU     5      52.090  62.140  43.510  0.00  0.00           C  
ATOM     72 HD11 LEU     5      52.540  61.450  42.790  0.00  0.00           H  
ATOM     73 HD12 LEU     5      52.440  61.900  44.510  0.00  0.00           H  
ATOM     74 HD13 LEU     5      51.000  62.030  43.480  0.00  0.00           H  
ATOM     75  CD2 LEU     5      53.990  63.780  43.320  0.00  0.00           C  
ATOM     76 HD21 LEU     5      54.240  64.820  43.130  0.00  0.00           H  
ATOM     77 HD22 LEU     5      54.280  63.520  44.340  0.00  0.00           H  
ATOM     78 HD23 LEU     5      54.520  63.140  42.610  0.00  0.00           H  
ATOM     79  C   LEU     5      51.670  65.520  39.840  0.00  0.00           C  
ATOM     80  O   LEU     5      50.460  65.570  39.610  0.00  0.00           O  
ATOM     81  N   THR     6      52.590  65.500  38.870  0.00  0.00           N  
ATOM     82  H   THR     6      53.550  65.620  39.150  0.00  0.00           H  
ATOM     83  CA  THR     6      52.290  65.370  37.440  0.00  0.00           C  
ATOM     84  HA  THR     6      51.460  65.990  37.100  0.00  0.00           H  
ATOM     85  CB  THR     6      53.550  65.740  36.610  0.00  0.00           C  
ATOM     86  HB  THR     6      53.280  65.650  35.550  0.00  0.00           H  
ATOM     87  CG2 THR     6      54.080  67.150  36.880  0.00  0.00           C  
ATOM     88 HG21 THR     6      54.350  67.250  37.930  0.00  0.00           H  
ATOM     89 HG22 THR     6      54.960  67.340  36.260  0.00  0.00           H  
ATOM     90 HG23 THR     6      53.310  67.890  36.640  0.00  0.00           H  
ATOM     91  OG1 THR     6      54.600  64.800  36.780  0.00  0.00           O  
ATOM     92  HG1 THR     6      55.350  65.070  36.240  0.00  0.00           H  
ATOM     93  C   THR     6      51.830  63.930  37.130  0.00  0.00           C  
ATOM     94  O   THR     6      51.940  63.040  37.970  0.00  0.00           O  
ATOM     95  N   ALA     7      51.310  63.700  35.910  0.00  0.00           N  
ATOM     96  H   ALA     7      51.190  64.500  35.300  0.00  0.00           H  
ATOM     97  CA  ALA     7      50.870  62.390  35.450  0.00  0.00           C  
ATOM     98  HA  ALA     7      50.120  62.010  36.140  0.00  0.00           H  
ATOM     99  CB  ALA     7      50.220  62.550  34.070  0.00  0.00           C  
ATOM    100  HB1 ALA     7      50.960  62.920  33.360  0.00  0.00           H  
ATOM    101  HB2 ALA     7      49.850  61.580  33.730  0.00  0.00           H  
ATOM    102  HB3 ALA     7      49.390  63.250  34.140  0.00  0.00           H  
ATOM    103  C   ALA     7      52.010  61.360  35.390  0.00  0.00           C  
ATOM    104  O   ALA     7      51.800  60.220  35.790  0.00  0.00           O  
ATOM    105  N   ASP     8      53.220  61.770  34.980  0.00  0.00           N  
ATOM    106  H   ASP     8      53.290  62.710  34.620  0.00  0.00           H  
ATOM    107  CA  ASP     8      54.430  60.940  34.980  0.00  0.00           C  
ATOM    108  HA  ASP     8      54.220  59.990  34.490  0.00  0.00           H  
ATOM    109  CB  ASP     8      55.560  61.650  34.200  0.00  0.00           C  
ATOM    110  HB2 ASP     8      55.730  62.620  34.680  0.00  0.00           H  
ATOM    111  HB3 ASP     8      56.460  61.050  34.280  0.00  0.00           H  
ATOM    112  CG  ASP     8      55.210  61.870  32.720  0.00  0.00           C  
ATOM    113  OD1 ASP     8      55.010  60.840  32.040  0.00  0.00           O  
ATOM    114  OD2 ASP     8      55.160  63.040  32.300  0.00  0.00           O  
ATOM    115  C   ASP     8      54.920  60.590  36.390  0.00  0.00           C  
ATOM    116  O   ASP     8      55.390  59.480  36.600  0.00  0.00           O  
ATOM    117  N   GLN     9      54.770  61.510  37.360  0.00  0.00           N  
ATOM    118  H   GLN     9      54.390  62.410  37.100  0.00  0.00           H  
ATOM    119  CA  GLN     9      55.110  61.300  38.770  0.00  0.00           C  
ATOM    120  HA  GLN     9      56.090  60.820  38.860  0.00  0.00           H  
ATOM    121  CB  GLN     9      55.160  62.650  39.500  0.00  0.00           C  
ATOM    122  HB2 GLN     9      54.290  63.220  39.180  0.00  0.00           H  
ATOM    123  HB3 GLN     9      55.100  62.460  40.570  0.00  0.00           H  
ATOM    124  CG  GLN     9      56.430  63.460  39.190  0.00  0.00           C  
ATOM    125  HG2 GLN     9      57.300  62.920  39.580  0.00  0.00           H  
ATOM    126  HG3 GLN     9      56.540  63.580  38.110  0.00  0.00           H  
ATOM    127  CD  GLN     9      56.400  64.850  39.830  0.00  0.00           C  
ATOM    128  OE1 GLN     9      55.380  65.540  39.780  0.00  0.00           O  
ATOM    129  NE2 GLN     9      57.510  65.280  40.420  0.00  0.00           N  
ATOM    130 HE21 GLN     9      57.530  66.200  40.850  0.00  0.00           H  
ATOM    131 HE22 GLN     9      58.330  64.690  40.430  0.00  0.00           H  
ATOM    132  C   GLN     9      54.080  60.410  39.490  0.00  0.00           C  
ATOM    133  O   GLN     9      54.460  59.640  40.370  0.00  0.00           O  
ATOM    134  N   MET    10      52.800  60.490  39.100  0.00  0.00           N  
ATOM    135  H   MET    10      52.580  61.230  38.440  0.00  0.00           H  
ATOM    136  CA  MET    10      51.700  59.650  39.570  0.00  0.00           C  
ATOM    137  HA  MET    10      51.660  59.660  40.660  0.00  0.00           H  
ATOM    138  CB  MET    10      50.370  60.190  39.010  0.00  0.00           C  
ATOM    139  HB2 MET    10      50.330  61.250  39.260  0.00  0.00           H  
ATOM    140  HB3 MET    10      50.410  60.070  37.930  0.00  0.00           H  
ATOM    141  CG  MET    10      49.110  59.490  39.560  0.00  0.00           C  
ATOM    142  HG2 MET    10      48.280  59.780  38.910  0.00  0.00           H  
ATOM    143  HG3 MET    10      49.270  58.420  39.490  0.00  0.00           H  
ATOM    144  SD  MET    10      48.700  59.920  41.280  0.00  0.00           S  
ATOM    145  CE  MET    10      48.600  58.260  41.990  0.00  0.00           C  
ATOM    146  HE1 MET    10      49.570  57.760  41.870  0.00  0.00           H  
ATOM    147  HE2 MET    10      48.360  58.330  43.050  0.00  0.00           H  
ATOM    148  HE3 MET    10      47.830  57.690  41.470  0.00  0.00           H  
ATOM    149  C   MET    10      51.940  58.190  39.140  0.00  0.00           C  
ATOM    150  O   MET    10      51.910  57.300  39.990  0.00  0.00           O  
ATOM    151  N   VAL    11      52.250  57.960  37.850  0.00  0.00           N  
ATOM    152  H   VAL    11      52.150  58.740  37.220  0.00  0.00           H  
ATOM    153  CA  VAL    11      52.610  56.650  37.280  0.00  0.00           C  
ATOM    154  HA  VAL    11      51.860  55.890  37.500  0.00  0.00           H  
ATOM    155  CB  VAL    11      52.770  56.770  35.740  0.00  0.00           C  
ATOM    156  HB  VAL    11      53.390  57.650  35.550  0.00  0.00           H  
ATOM    157  CG1 VAL    11      53.400  55.540  35.060  0.00  0.00           C  
ATOM    158 HG11 VAL    11      52.780  54.660  35.250  0.00  0.00           H  
ATOM    159 HG12 VAL    11      53.480  55.710  33.990  0.00  0.00           H  
ATOM    160 HG13 VAL    11      54.400  55.370  35.470  0.00  0.00           H  
ATOM    161  CG2 VAL    11      51.420  57.040  35.070  0.00  0.00           C  
ATOM    162 HG21 VAL    11      51.010  57.970  35.450  0.00  0.00           H  
ATOM    163 HG22 VAL    11      51.560  57.120  33.990  0.00  0.00           H  
ATOM    164 HG23 VAL    11      50.740  56.220  35.290  0.00  0.00           H  
ATOM    165  C   VAL    11      53.870  56.070  37.940  0.00  0.00           C  
ATOM    166  O   VAL    11      53.860  54.890  38.290  0.00  0.00           O  
ATOM    167  N   SER    12      54.920  56.890  38.150  0.00  0.00           N  
ATOM    168  H   SER    12      54.820  57.840  37.820  0.00  0.00           H  
ATOM    169  CA  SER    12      56.180  56.490  38.760  0.00  0.00           C  
ATOM    170  HA  SER    12      56.630  55.670  38.200  0.00  0.00           H  
ATOM    171  CB  SER    12      57.170  57.670  38.770  0.00  0.00           C  
ATOM    172  HB2 SER    12      56.660  58.560  39.140  0.00  0.00           H  
ATOM    173  HB3 SER    12      58.000  57.430  39.430  0.00  0.00           H  
ATOM    174  OG  SER    12      57.660  57.920  37.470  0.00  0.00           O  
ATOM    175  HG  SER    12      58.270  58.660  37.490  0.00  0.00           H  
ATOM    176  C   SER    12      55.990  55.970  40.200  0.00  0.00           C  
ATOM    177  O   SER    12      56.480  54.890  40.520  0.00  0.00           O  
ATOM    178  N   ALA    13      55.230  56.710  41.020  0.00  0.00           N  
ATOM    179  H   ALA    13      54.880  57.580  40.650  0.00  0.00           H  
ATOM    180  CA  ALA    13      54.910  56.370  42.410  0.00  0.00           C  
ATOM    181  HA  ALA    13      55.850  56.260  42.960  0.00  0.00           H  
ATOM    182  CB  ALA    13      54.110  57.530  43.030  0.00  0.00           C  
ATOM    183  HB1 ALA    13      53.170  57.650  42.500  0.00  0.00           H  
ATOM    184  HB2 ALA    13      53.910  57.300  44.080  0.00  0.00           H  
ATOM    185  HB3 ALA    13      54.690  58.450  42.970  0.00  0.00           H  
ATOM    186  C   ALA    13      54.120  55.060  42.550  0.00  0.00           C  
ATOM    187  O   ALA    13      54.400  54.290  43.470  0.00  0.00           O  
ATOM    188  N   LEU    14      53.190  54.790  41.620  0.00  0.00           N  
ATOM    189  H   LEU    14      53.060  55.460  40.880  0.00  0.00           H  
ATOM    190  CA  LEU    14      52.360  53.580  41.620  0.00  0.00           C  
ATOM    191  HA  LEU    14      52.020  53.350  42.630  0.00  0.00           H  
ATOM    192  CB  LEU    14      51.130  53.820  40.720  0.00  0.00           C  
ATOM    193  HB2 LEU    14      51.570  54.200  39.810  0.00  0.00           H  
ATOM    194  HB3 LEU    14      50.630  52.870  40.520  0.00  0.00           H  
ATOM    195  CG  LEU    14      50.100  54.840  41.260  0.00  0.00           C  
ATOM    196  HG  LEU    14      50.580  55.810  41.370  0.00  0.00           H  
ATOM    197  CD1 LEU    14      48.930  54.960  40.280  0.00  0.00           C  
ATOM    198 HD11 LEU    14      48.450  53.980  40.160  0.00  0.00           H  
ATOM    199 HD12 LEU    14      48.210  55.680  40.660  0.00  0.00           H  
ATOM    200 HD13 LEU    14      49.300  55.290  39.310  0.00  0.00           H  
ATOM    201  CD2 LEU    14      49.630  54.500  42.680  0.00  0.00           C  
ATOM    202 HD21 LEU    14      50.480  54.490  43.360  0.00  0.00           H  
ATOM    203 HD22 LEU    14      48.910  55.250  43.010  0.00  0.00           H  
ATOM    204 HD23 LEU    14      49.150  53.520  42.680  0.00  0.00           H  
ATOM    205  C   LEU    14      53.100  52.340  41.090  0.00  0.00           C  
ATOM    206  O   LEU    14      52.830  51.250  41.580  0.00  0.00           O  
ATOM    207  N   LEU    15      54.030  52.500  40.130  0.00  0.00           N  
ATOM    208  H   LEU    15      54.140  53.420  39.730  0.00  0.00           H  
ATOM    209  CA  LEU    15      54.880  51.420  39.630  0.00  0.00           C  
ATOM    210  HA  LEU    15      54.270  50.550  39.390  0.00  0.00           H  
ATOM    211  CB  LEU    15      55.610  51.870  38.340  0.00  0.00           C  
ATOM    212  HB2 LEU    15      55.990  52.860  38.590  0.00  0.00           H  
ATOM    213  HB3 LEU    15      56.440  51.200  38.140  0.00  0.00           H  
ATOM    214  CG  LEU    15      54.720  51.970  37.080  0.00  0.00           C  
ATOM    215  HG  LEU    15      53.820  52.540  37.320  0.00  0.00           H  
ATOM    216  CD1 LEU    15      55.490  52.690  35.960  0.00  0.00           C  
ATOM    217 HD11 LEU    15      56.390  52.130  35.720  0.00  0.00           H  
ATOM    218 HD12 LEU    15      54.860  52.760  35.080  0.00  0.00           H  
ATOM    219 HD13 LEU    15      55.760  53.690  36.290  0.00  0.00           H  
ATOM    220  CD2 LEU    15      54.210  50.610  36.590  0.00  0.00           C  
ATOM    221 HD21 LEU    15      53.620  50.130  37.380  0.00  0.00           H  
ATOM    222 HD22 LEU    15      53.600  50.750  35.700  0.00  0.00           H  
ATOM    223 HD23 LEU    15      55.070  49.970  36.340  0.00  0.00           H  
ATOM    224  C   LEU    15      55.930  51.010  40.670  0.00  0.00           C  
ATOM    225  O   LEU    15      56.190  49.820  40.830  0.00  0.00           O  
ATOM    226  N   ASP    16      56.490  51.980  41.420  0.00  0.00           N  
ATOM    227  H   ASP    16      56.270  52.930  41.160  0.00  0.00           H  
ATOM    228  CA  ASP    16      57.390  51.750  42.560  0.00  0.00           C  
ATOM    229  HA  ASP    16      58.190  51.080  42.260  0.00  0.00           H  
ATOM    230  CB  ASP    16      58.010  53.090  43.030  0.00  0.00           C  
ATOM    231  HB2 ASP    16      57.190  53.810  43.070  0.00  0.00           H  
ATOM    232  HB3 ASP    16      58.400  52.920  44.030  0.00  0.00           H  
ATOM    233  CG  ASP    16      59.130  53.650  42.140  0.00  0.00           C  
ATOM    234  OD1 ASP    16      59.030  53.520  40.900  0.00  0.00           O  
ATOM    235  OD2 ASP    16      60.080  54.190  42.730  0.00  0.00           O  
ATOM    236  C   ASP    16      56.660  51.110  43.750  0.00  0.00           C  
ATOM    237  O   ASP    16      57.280  50.330  44.480  0.00  0.00           O  
ATOM    238  N   ALA    17      55.360  51.410  43.950  0.00  0.00           N  
ATOM    239  H   ALA    17      54.930  52.020  43.270  0.00  0.00           H  
ATOM    240  CA  ALA    17      54.550  50.920  45.060  0.00  0.00           C  
ATOM    241  HA  ALA    17      55.080  51.080  45.990  0.00  0.00           H  
ATOM    242  CB  ALA    17      53.230  51.720  45.100  0.00  0.00           C  
ATOM    243  HB1 ALA    17      52.680  51.560  44.170  0.00  0.00           H  
ATOM    244  HB2 ALA    17      52.630  51.380  45.940  0.00  0.00           H  
ATOM    245  HB3 ALA    17      53.450  52.780  45.210  0.00  0.00           H  
ATOM    246  C   ALA    17      54.180  49.440  44.950  0.00  0.00           C  
ATOM    247  O   ALA    17      53.780  48.870  45.970  0.00  0.00           O  
ATOM    248  N   GLU    18      54.280  48.830  43.750  0.00  0.00           N  
ATOM    249  H   GLU    18      54.650  49.400  43.010  0.00  0.00           H  
ATOM    250  CA  GLU    18      53.810  47.480  43.420  0.00  0.00           C  
ATOM    251  HA  GLU    18      52.730  47.430  43.500  0.00  0.00           H  
ATOM    252  CB  GLU    18      54.220  47.110  41.970  0.00  0.00           C  
ATOM    253  HB2 GLU    18      55.220  47.510  41.810  0.00  0.00           H  
ATOM    254  HB3 GLU    18      54.260  46.020  41.920  0.00  0.00           H  
ATOM    255  CG  GLU    18      53.270  47.640  40.880  0.00  0.00           C  
ATOM    256  HG2 GLU    18      53.220  48.730  40.910  0.00  0.00           H  
ATOM    257  HG3 GLU    18      53.710  47.330  39.930  0.00  0.00           H  
ATOM    258  CD  GLU    18      51.870  47.060  41.010  0.00  0.00           C  
ATOM    259  OE1 GLU    18      51.700  45.870  40.660  0.00  0.00           O  
ATOM    260  OE2 GLU    18      50.990  47.790  41.500  0.00  0.00           O  
ATOM    261  C   GLU    18      54.310  46.400  44.410  0.00  0.00           C  
ATOM    262  O   GLU    18      55.500  46.380  44.710  0.00  0.00           O  
ATOM    263  N   PRO    19      53.420  45.510  44.900  0.00  0.00           N  
ATOM    264  CD  PRO    19      51.990  45.430  44.570  0.00  0.00           C  
ATOM    265  HD2 PRO    19      51.890  45.340  43.490  0.00  0.00           H  
ATOM    266  HD3 PRO    19      51.510  46.340  44.910  0.00  0.00           H  
ATOM    267  CG  PRO    19      51.460  44.190  45.310  0.00  0.00           C  
ATOM    268  HG2 PRO    19      51.470  43.320  44.650  0.00  0.00           H  
ATOM    269  HG3 PRO    19      50.450  44.360  45.680  0.00  0.00           H  
ATOM    270  CB  PRO    19      52.440  44.020  46.450  0.00  0.00           C  
ATOM    271  HB2 PRO    19      52.490  42.960  46.710  0.00  0.00           H  
ATOM    272  HB3 PRO    19      52.210  44.600  47.350  0.00  0.00           H  
ATOM    273  CA  PRO    19      53.780  44.470  45.870  0.00  0.00           C  
ATOM    274  HA  PRO    19      54.440  44.910  46.610  0.00  0.00           H  
ATOM    275  C   PRO    19      54.500  43.290  45.180  0.00  0.00           C  
ATOM    276  O   PRO    19      54.390  43.140  43.960  0.00  0.00           O  
ATOM    277  N   PRO    20      55.200  42.430  45.940  0.00  0.00           N  
ATOM    278  CD  PRO    20      55.420  42.550  47.380  0.00  0.00           C  
ATOM    279  HD2 PRO    20      54.450  42.640  47.870  0.00  0.00           H  
ATOM    280  HD3 PRO    20      56.010  43.450  47.570  0.00  0.00           H  
ATOM    281  CG  PRO    20      56.160  41.280  47.800  0.00  0.00           C  
ATOM    282  HG2 PRO    20      55.460  40.540  48.200  0.00  0.00           H  
ATOM    283  HG3 PRO    20      56.920  41.510  48.550  0.00  0.00           H  
ATOM    284  CB  PRO    20      56.810  40.780  46.510  0.00  0.00           C  
ATOM    285  HB2 PRO    20      56.860  39.690  46.540  0.00  0.00           H  
ATOM    286  HB3 PRO    20      57.800  41.190  46.330  0.00  0.00           H  
ATOM    287  CA  PRO    20      55.850  41.230  45.400  0.00  0.00           C  
ATOM    288  HA  PRO    20      56.380  41.500  44.490  0.00  0.00           H  
ATOM    289  C   PRO    20      54.810  40.130  45.090  0.00  0.00           C  
ATOM    290  O   PRO    20      53.770  40.030  45.750  0.00  0.00           O  
ATOM    291  N   ILE    21      55.130  39.290  44.090  0.00  0.00           N  
ATOM    292  H   ILE    21      55.950  39.510  43.550  0.00  0.00           H  
ATOM    293  CA  ILE    21      54.360  38.100  43.740  0.00  0.00           C  
ATOM    294  HA  ILE    21      53.290  38.230  43.890  0.00  0.00           H  
ATOM    295  CB  ILE    21      54.630  37.730  42.250  0.00  0.00           C  
ATOM    296  HB  ILE    21      55.710  37.670  42.110  0.00  0.00           H  
ATOM    297  CG2 ILE    21      53.990  36.380  41.860  0.00  0.00           C  
ATOM    298 HG21 ILE    21      52.910  36.430  42.000  0.00  0.00           H  
ATOM    299 HG22 ILE    21      54.210  36.160  40.810  0.00  0.00           H  
ATOM    300 HG23 ILE    21      54.400  35.580  42.490  0.00  0.00           H  
ATOM    301  CG1 ILE    21      54.130  38.850  41.310  0.00  0.00           C  
ATOM    302 HG12 ILE    21      53.060  38.920  41.450  0.00  0.00           H  
ATOM    303 HG13 ILE    21      54.610  39.770  41.650  0.00  0.00           H  
ATOM    304  CD1 ILE    21      54.450  38.630  39.820  0.00  0.00           C  
ATOM    305 HD11 ILE    21      53.970  37.700  39.490  0.00  0.00           H  
ATOM    306 HD12 ILE    21      54.060  39.460  39.240  0.00  0.00           H  
ATOM    307 HD13 ILE    21      55.530  38.560  39.680  0.00  0.00           H  
ATOM    308  C   ILE    21      54.830  36.990  44.700  0.00  0.00           C  
ATOM    309  O   ILE    21      55.980  36.550  44.630  0.00  0.00           O  
ATOM    310  N   LEU    22      53.930  36.570  45.600  0.00  0.00           N  
ATOM    311  H   LEU    22      53.010  36.980  45.560  0.00  0.00           H  
ATOM    312  CA  LEU    22      54.190  35.550  46.610  0.00  0.00           C  
ATOM    313  HA  LEU    22      55.230  35.610  46.940  0.00  0.00           H  
ATOM    314  CB  LEU    22      53.270  35.770  47.830  0.00  0.00           C  
ATOM    315  HB2 LEU    22      52.270  35.660  47.420  0.00  0.00           H  
ATOM    316  HB3 LEU    22      53.450  34.980  48.560  0.00  0.00           H  
ATOM    317  CG  LEU    22      53.390  37.150  48.520  0.00  0.00           C  
ATOM    318  HG  LEU    22      53.000  37.920  47.850  0.00  0.00           H  
ATOM    319  CD1 LEU    22      52.590  37.150  49.830  0.00  0.00           C  
ATOM    320 HD11 LEU    22      52.980  36.380  50.490  0.00  0.00           H  
ATOM    321 HD12 LEU    22      52.690  38.130  50.310  0.00  0.00           H  
ATOM    322 HD13 LEU    22      51.540  36.950  49.620  0.00  0.00           H  
ATOM    323  CD2 LEU    22      54.840  37.570  48.800  0.00  0.00           C  
ATOM    324 HD21 LEU    22      55.390  37.630  47.860  0.00  0.00           H  
ATOM    325 HD22 LEU    22      54.850  38.550  49.280  0.00  0.00           H  
ATOM    326 HD23 LEU    22      55.320  36.840  49.450  0.00  0.00           H  
ATOM    327  C   LEU    22      53.900  34.150  46.040  0.00  0.00           C  
ATOM    328  O   LEU    22      53.090  33.990  45.120  0.00  0.00           O  
ATOM    329  N   TYR    23      54.560  33.150  46.630  0.00  0.00           N  
ATOM    330  H   TYR    23      55.220  33.410  47.350  0.00  0.00           H  
ATOM    331  CA  TYR    23      54.400  31.740  46.310  0.00  0.00           C  
ATOM    332  HA  TYR    23      54.050  31.610  45.290  0.00  0.00           H  
ATOM    333  CB  TYR    23      55.770  31.040  46.450  0.00  0.00           C  
ATOM    334  HB2 TYR    23      56.260  31.480  47.320  0.00  0.00           H  
ATOM    335  HB3 TYR    23      55.620  29.980  46.620  0.00  0.00           H  
ATOM    336  CG  TYR    23      56.650  31.230  45.230  0.00  0.00           C  
ATOM    337  CD1 TYR    23      57.190  32.500  44.920  0.00  0.00           C  
ATOM    338  HD1 TYR    23      57.020  33.340  45.600  0.00  0.00           H  
ATOM    339  CE1 TYR    23      57.950  32.690  43.750  0.00  0.00           C  
ATOM    340  HE1 TYR    23      58.360  33.670  43.520  0.00  0.00           H  
ATOM    341  CZ  TYR    23      58.180  31.600  42.880  0.00  0.00           C  
ATOM    342  OH  TYR    23      58.880  31.790  41.720  0.00  0.00           O  
ATOM    343  HH  TYR    23      59.170  32.690  41.600  0.00  0.00           H  
ATOM    344  CE2 TYR    23      57.670  30.330  43.200  0.00  0.00           C  
ATOM    345  HE2 TYR    23      57.870  29.480  42.540  0.00  0.00           H  
ATOM    346  CD2 TYR    23      56.910  30.150  44.370  0.00  0.00           C  
ATOM    347  HD2 TYR    23      56.520  29.160  44.610  0.00  0.00           H  
ATOM    348  C   TYR    23      53.410  31.100  47.290  0.00  0.00           C  
ATOM    349  O   TYR    23      53.350  31.500  48.460  0.00  0.00           O  
ATOM    350  N   SER    24      52.660  30.090  46.830  0.00  0.00           N  
ATOM    351  H   SER    24      52.660  29.950  45.830  0.00  0.00           H  
ATOM    352  CA  SER    24      51.850  29.200  47.650  0.00  0.00           C  
ATOM    353  HA  SER    24      51.230  29.780  48.350  0.00  0.00           H  
ATOM    354  CB  SER    24      50.920  28.400  46.720  0.00  0.00           C  
ATOM    355  HB2 SER    24      50.290  29.100  46.180  0.00  0.00           H  
ATOM    356  HB3 SER    24      51.540  27.840  46.020  0.00  0.00           H  
ATOM    357  OG  SER    24      50.100  27.500  47.450  0.00  0.00           O  
ATOM    358  HG  SER    24      49.540  27.010  46.840  0.00  0.00           H  
ATOM    359  C   SER    24      52.780  28.270  48.440  0.00  0.00           C  
ATOM    360  O   SER    24      53.800  27.830  47.910  0.00  0.00           O  
ATOM    361  N   GLU    25      52.470  28.010  49.720  0.00  0.00           N  
ATOM    362  H   GLU    25      51.610  28.380  50.090  0.00  0.00           H  
ATOM    363  CA  GLU    25      53.340  27.260  50.620  0.00  0.00           C  
ATOM    364  HA  GLU    25      54.320  27.110  50.170  0.00  0.00           H  
ATOM    365  CB  GLU    25      53.530  28.060  51.930  0.00  0.00           C  
ATOM    366  HB2 GLU    25      52.570  28.520  52.180  0.00  0.00           H  
ATOM    367  HB3 GLU    25      53.810  27.360  52.710  0.00  0.00           H  
ATOM    368  CG  GLU    25      54.610  29.160  51.810  0.00  0.00           C  
ATOM    369  HG2 GLU    25      54.340  29.840  51.000  0.00  0.00           H  
ATOM    370  HG3 GLU    25      54.620  29.700  52.760  0.00  0.00           H  
ATOM    371  CD  GLU    25      56.000  28.590  51.540  0.00  0.00           C  
ATOM    372  OE1 GLU    25      56.500  27.850  52.420  0.00  0.00           O  
ATOM    373  OE2 GLU    25      56.530  28.870  50.440  0.00  0.00           O  
ATOM    374  C   GLU    25      52.750  25.880  50.890  0.00  0.00           C  
ATOM    375  O   GLU    25      51.690  25.740  51.500  0.00  0.00           O  
ATOM    376  N   TYR    26      53.490  24.870  50.420  0.00  0.00           N  
ATOM    377  H   TYR    26      54.250  25.180  49.840  0.00  0.00           H  
ATOM    378  CA  TYR    26      53.260  23.440  50.550  0.00  0.00           C  
ATOM    379  HA  TYR    26      53.010  23.200  51.580  0.00  0.00           H  
ATOM    380  CB  TYR    26      52.090  22.980  49.640  0.00  0.00           C  
ATOM    381  HB2 TYR    26      51.940  21.920  49.840  0.00  0.00           H  
ATOM    382  HB3 TYR    26      51.220  23.540  49.970  0.00  0.00           H  
ATOM    383  CG  TYR    26      52.290  23.190  48.150  0.00  0.00           C  
ATOM    384  CD1 TYR    26      53.010  22.250  47.390  0.00  0.00           C  
ATOM    385  HD1 TYR    26      53.410  21.360  47.880  0.00  0.00           H  
ATOM    386  CE1 TYR    26      53.220  22.440  46.010  0.00  0.00           C  
ATOM    387  HE1 TYR    26      53.790  21.720  45.440  0.00  0.00           H  
ATOM    388  CZ  TYR    26      52.690  23.580  45.380  0.00  0.00           C  
ATOM    389  OH  TYR    26      52.900  23.760  44.050  0.00  0.00           O  
ATOM    390  HH  TYR    26      53.420  23.050  43.650  0.00  0.00           H  
ATOM    391  CE2 TYR    26      51.940  24.520  46.120  0.00  0.00           C  
ATOM    392  HE2 TYR    26      51.510  25.390  45.630  0.00  0.00           H  
ATOM    393  CD2 TYR    26      51.750  24.330  47.510  0.00  0.00           C  
ATOM    394  HD2 TYR    26      51.190  25.060  48.080  0.00  0.00           H  
ATOM    395  C   TYR    26      54.580  22.700  50.280  0.00  0.00           C  
ATOM    396  O   TYR    26      55.490  23.250  49.660  0.00  0.00           O  
ATOM    397  N   ASP    27      54.660  21.430  50.700  0.00  0.00           N  
ATOM    398  H   ASP    27      53.900  21.080  51.280  0.00  0.00           H  
ATOM    399  CA  ASP    27      55.760  20.520  50.390  0.00  0.00           C  
ATOM    400  HA  ASP    27      56.690  21.070  50.240  0.00  0.00           H  
ATOM    401  CB  ASP    27      55.950  19.560  51.600  0.00  0.00           C  
ATOM    402  HB2 ASP    27      56.180  20.190  52.460  0.00  0.00           H  
ATOM    403  HB3 ASP    27      54.970  19.100  51.740  0.00  0.00           H  
ATOM    404  CG  ASP    27      57.010  18.470  51.450  0.00  0.00           C  
ATOM    405  OD1 ASP    27      57.830  18.550  50.510  0.00  0.00           O  
ATOM    406  OD2 ASP    27      57.010  17.570  52.320  0.00  0.00           O  
ATOM    407  C   ASP    27      55.380  19.730  49.110  0.00  0.00           C  
ATOM    408  O   ASP    27      54.430  18.950  49.170  0.00  0.00           O  
ATOM    409  N   PRO    28      56.080  19.910  47.970  0.00  0.00           N  
ATOM    410  CD  PRO    28      57.160  20.890  47.760  0.00  0.00           C  
ATOM    411  HD2 PRO    28      57.930  20.700  48.500  0.00  0.00           H  
ATOM    412  HD3 PRO    28      56.740  21.890  47.920  0.00  0.00           H  
ATOM    413  CG  PRO    28      57.650  20.690  46.330  0.00  0.00           C  
ATOM    414  HG2 PRO    28      58.540  20.070  46.320  0.00  0.00           H  
ATOM    415  HG3 PRO    28      57.870  21.650  45.860  0.00  0.00           H  
ATOM    416  CB  PRO    28      56.490  20.000  45.630  0.00  0.00           C  
ATOM    417  HB2 PRO    28      56.900  19.330  44.870  0.00  0.00           H  
ATOM    418  HB3 PRO    28      55.760  20.670  45.160  0.00  0.00           H  
ATOM    419  CA  PRO    28      55.810  19.170  46.730  0.00  0.00           C  
ATOM    420  HA  PRO    28      54.730  19.100  46.590  0.00  0.00           H  
ATOM    421  C   PRO    28      56.420  17.770  46.810  0.00  0.00           C  
ATOM    422  O   PRO    28      55.780  16.760  47.080  0.00  0.00           O  
ATOM    423  OXT PRO    28      57.630  17.600  46.690  0.00  0.00           O  
ATOM    424  N   SER    29      48.810  17.740  52.410  0.00  0.00           N  
ATOM    425  H1  SER    29      48.680  18.710  52.650  0.00  0.00           H  
ATOM    426  H2  SER    29      47.970  17.420  51.940  0.00  0.00           H  
ATOM    427  H3  SER    29      49.710  17.630  51.970  0.00  0.00           H  
ATOM    428  CA  SER    29      48.880  16.960  53.650  0.00  0.00           C  
ATOM    429  HA  SER    29      48.090  16.220  53.590  0.00  0.00           H  
ATOM    430  CB  SER    29      50.230  16.230  53.730  0.00  0.00           C  
ATOM    431  HB2 SER    29      50.370  15.610  52.840  0.00  0.00           H  
ATOM    432  HB3 SER    29      51.040  16.960  53.790  0.00  0.00           H  
ATOM    433  OG  SER    29      50.250  15.400  54.900  0.00  0.00           O  
ATOM    434  HG  SER    29      51.090  14.940  54.950  0.00  0.00           H  
ATOM    435  C   SER    29      48.640  17.810  54.910  0.00  0.00           C  
ATOM    436  O   SER    29      48.370  17.240  55.970  0.00  0.00           O  
ATOM    437  N   GLU    30      48.740  19.140  54.790  0.00  0.00           N  
ATOM    438  H   GLU    30      49.030  19.480  53.880  0.00  0.00           H  
ATOM    439  CA  GLU    30      48.520  20.120  55.860  0.00  0.00           C  
ATOM    440  HA  GLU    30      48.270  19.590  56.780  0.00  0.00           H  
ATOM    441  CB  GLU    30      49.830  20.890  56.090  0.00  0.00           C  
ATOM    442  HB2 GLU    30      50.630  20.200  56.340  0.00  0.00           H  
ATOM    443  HB3 GLU    30      50.090  21.440  55.180  0.00  0.00           H  
ATOM    444  CG  GLU    30      49.640  21.870  57.220  0.00  0.00           C  
ATOM    445  HG2 GLU    30      48.850  22.570  56.970  0.00  0.00           H  
ATOM    446  HG3 GLU    30      49.380  21.330  58.130  0.00  0.00           H  
ATOM    447  CD  GLU    30      50.940  22.640  57.450  0.00  0.00           C  
ATOM    448  OE1 GLU    30      51.100  23.720  56.800  0.00  0.00           O  
ATOM    449  OE2 GLU    30      51.770  22.150  58.260  0.00  0.00           O  
ATOM    450  C   GLU    30      47.370  21.090  55.550  0.00  0.00           C  
ATOM    451  O   GLU    30      46.930  21.810  56.450  0.00  0.00           O  
ATOM    452  N   ALA    31      46.870  21.110  54.300  0.00  0.00           N  
ATOM    453  H   ALA    31      47.340  20.510  53.640  0.00  0.00           H  
ATOM    454  CA  ALA    31      45.790  21.970  53.830  0.00  0.00           C  
ATOM    455  HA  ALA    31      45.010  22.000  54.590  0.00  0.00           H  
ATOM    456  CB  ALA    31      46.310  23.400  53.600  0.00  0.00           C  
ATOM    457  HB1 ALA    31      47.080  23.390  52.830  0.00  0.00           H  
ATOM    458  HB2 ALA    31      45.490  24.040  53.280  0.00  0.00           H  
ATOM    459  HB3 ALA    31      46.730  23.790  54.520  0.00  0.00           H  
ATOM    460  C   ALA    31      45.140  21.380  52.570  0.00  0.00           C  
ATOM    461  O   ALA    31      45.790  20.660  51.810  0.00  0.00           O  
ATOM    462  N   SER    32      43.870  21.750  52.330  0.00  0.00           N  
ATOM    463  H   SER    32      43.380  22.200  53.090  0.00  0.00           H  
ATOM    464  CA  SER    32      43.160  21.560  51.060  0.00  0.00           C  
ATOM    465  HA  SER    32      43.400  20.590  50.620  0.00  0.00           H  
ATOM    466  CB  SER    32      41.640  21.590  51.370  0.00  0.00           C  
ATOM    467  HB2 SER    32      41.120  21.210  50.490  0.00  0.00           H  
ATOM    468  HB3 SER    32      41.460  20.930  52.210  0.00  0.00           H  
ATOM    469  OG  SER    32      41.150  22.890  51.680  0.00  0.00           O  
ATOM    470  HG  SER    32      40.210  22.840  51.860  0.00  0.00           H  
ATOM    471  C   SER    32      43.530  22.680  50.070  0.00  0.00           C  
ATOM    472  O   SER    32      44.280  23.590  50.420  0.00  0.00           O  
ATOM    473  N   MET    33      43.000  22.620  48.840  0.00  0.00           N  
ATOM    474  H   MET    33      42.480  21.780  48.610  0.00  0.00           H  
ATOM    475  CA  MET    33      43.190  23.630  47.790  0.00  0.00           C  
ATOM    476  HA  MET    33      44.260  23.770  47.580  0.00  0.00           H  
ATOM    477  CB  MET    33      42.500  23.150  46.500  0.00  0.00           C  
ATOM    478  HB2 MET    33      42.900  22.170  46.270  0.00  0.00           H  
ATOM    479  HB3 MET    33      41.440  23.060  46.730  0.00  0.00           H  
ATOM    480  CG  MET    33      42.680  24.080  45.280  0.00  0.00           C  
ATOM    481  HG2 MET    33      42.060  23.670  44.480  0.00  0.00           H  
ATOM    482  HG3 MET    33      42.300  25.060  45.570  0.00  0.00           H  
ATOM    483  SD  MET    33      44.390  24.250  44.680  0.00  0.00           S  
ATOM    484  CE  MET    33      44.540  22.720  43.730  0.00  0.00           C  
ATOM    485  HE1 MET    33      43.800  22.710  42.930  0.00  0.00           H  
ATOM    486  HE2 MET    33      45.540  22.660  43.290  0.00  0.00           H  
ATOM    487  HE3 MET    33      44.390  21.860  44.380  0.00  0.00           H  
ATOM    488  C   MET    33      42.700  25.030  48.210  0.00  0.00           C  
ATOM    489  O   MET    33      43.400  26.000  47.980  0.00  0.00           O  
ATOM    490  N   MET    34      41.530  25.120  48.880  0.00  0.00           N  
ATOM    491  H   MET    34      40.980  24.280  48.970  0.00  0.00           H  
ATOM    492  CA  MET    34      41.000  26.360  49.450  0.00  0.00           C  
ATOM    493  HA  MET    34      41.010  27.160  48.710  0.00  0.00           H  
ATOM    494  CB  MET    34      39.540  26.120  49.890  0.00  0.00           C  
ATOM    495  HB2 MET    34      39.010  25.750  49.020  0.00  0.00           H  
ATOM    496  HB3 MET    34      39.570  25.340  50.660  0.00  0.00           H  
ATOM    497  CG  MET    34      38.800  27.360  50.450  0.00  0.00           C  
ATOM    498  HG2 MET    34      37.780  27.030  50.620  0.00  0.00           H  
ATOM    499  HG3 MET    34      39.280  27.570  51.410  0.00  0.00           H  
ATOM    500  SD  MET    34      38.800  28.870  49.440  0.00  0.00           S  
ATOM    501  CE  MET    34      38.170  28.200  47.890  0.00  0.00           C  
ATOM    502  HE1 MET    34      37.180  27.770  48.050  0.00  0.00           H  
ATOM    503  HE2 MET    34      38.100  29.000  47.150  0.00  0.00           H  
ATOM    504  HE3 MET    34      38.850  27.430  47.530  0.00  0.00           H  
ATOM    505  C   MET    34      41.840  26.870  50.640  0.00  0.00           C  
ATOM    506  O   MET    34      41.860  28.070  50.890  0.00  0.00           O  
ATOM    507  N   GLY    35      42.590  25.990  51.310  0.00  0.00           N  
ATOM    508  H   GLY    35      42.540  25.010  51.040  0.00  0.00           H  
ATOM    509  CA  GLY    35      43.480  26.350  52.410  0.00  0.00           C  
ATOM    510  HA2 GLY    35      42.980  27.080  53.040  0.00  0.00           H  
ATOM    511  HA3 GLY    35      43.700  25.460  52.990  0.00  0.00           H  
ATOM    512  C   GLY    35      44.790  26.950  51.890  0.00  0.00           C  
ATOM    513  O   GLY    35      45.320  27.850  52.520  0.00  0.00           O  
ATOM    514  N   LEU    36      45.260  26.520  50.700  0.00  0.00           N  
ATOM    515  H   LEU    36      44.810  25.720  50.280  0.00  0.00           H  
ATOM    516  CA  LEU    36      46.390  27.130  50.000  0.00  0.00           C  
ATOM    517  HA  LEU    36      47.230  27.270  50.680  0.00  0.00           H  
ATOM    518  CB  LEU    36      46.860  26.220  48.840  0.00  0.00           C  
ATOM    519  HB2 LEU    36      45.950  26.100  48.240  0.00  0.00           H  
ATOM    520  HB3 LEU    36      47.610  26.740  48.250  0.00  0.00           H  
ATOM    521  CG  LEU    36      47.390  24.830  49.240  0.00  0.00           C  
ATOM    522  HG  LEU    36      46.610  24.290  49.770  0.00  0.00           H  
ATOM    523  CD1 LEU    36      47.800  24.030  47.990  0.00  0.00           C  
ATOM    524 HD11 LEU    36      48.580  24.570  47.450  0.00  0.00           H  
ATOM    525 HD12 LEU    36      48.170  23.050  48.280  0.00  0.00           H  
ATOM    526 HD13 LEU    36      46.930  23.910  47.340  0.00  0.00           H  
ATOM    527  CD2 LEU    36      48.550  24.890  50.240  0.00  0.00           C  
ATOM    528 HD21 LEU    36      48.220  25.400  51.150  0.00  0.00           H  
ATOM    529 HD22 LEU    36      48.880  23.880  50.480  0.00  0.00           H  
ATOM    530 HD23 LEU    36      49.380  25.450  49.800  0.00  0.00           H  
ATOM    531  C   LEU    36      46.020  28.510  49.410  0.00  0.00           C  
ATOM    532  O   LEU    36      46.870  29.390  49.400  0.00  0.00           O  
ATOM    533  N   LEU    37      44.770  28.690  48.950  0.00  0.00           N  
ATOM    534  H   LEU    37      44.130  27.910  49.000  0.00  0.00           H  
ATOM    535  CA  LEU    37      44.280  29.940  48.360  0.00  0.00           C  
ATOM    536  HA  LEU    37      45.020  30.340  47.670  0.00  0.00           H  
ATOM    537  CB  LEU    37      42.970  29.670  47.590  0.00  0.00           C  
ATOM    538  HB2 LEU    37      42.360  29.110  48.290  0.00  0.00           H  
ATOM    539  HB3 LEU    37      42.480  30.620  47.360  0.00  0.00           H  
ATOM    540  CG  LEU    37      43.140  28.860  46.290  0.00  0.00           C  
ATOM    541  HG  LEU    37      43.790  28.000  46.490  0.00  0.00           H  
ATOM    542  CD1 LEU    37      41.790  28.360  45.770  0.00  0.00           C  
ATOM    543 HD11 LEU    37      41.140  29.220  45.570  0.00  0.00           H  
ATOM    544 HD12 LEU    37      41.930  27.790  44.860  0.00  0.00           H  
ATOM    545 HD13 LEU    37      41.320  27.730  46.530  0.00  0.00           H  
ATOM    546  CD2 LEU    37      43.870  29.650  45.190  0.00  0.00           C  
ATOM    547 HD21 LEU    37      44.860  29.940  45.540  0.00  0.00           H  
ATOM    548 HD22 LEU    37      43.960  29.030  44.300  0.00  0.00           H  
ATOM    549 HD23 LEU    37      43.290  30.550  44.950  0.00  0.00           H  
ATOM    550  C   LEU    37      44.020  31.020  49.430  0.00  0.00           C  
ATOM    551  O   LEU    37      44.390  32.170  49.220  0.00  0.00           O  
ATOM    552  N   THR    38      43.420  30.650  50.580  0.00  0.00           N  
ATOM    553  H   THR    38      43.040  29.720  50.640  0.00  0.00           H  
ATOM    554  CA  THR    38      43.180  31.570  51.700  0.00  0.00           C  
ATOM    555  HA  THR    38      42.870  32.570  51.380  0.00  0.00           H  
ATOM    556  CB  THR    38      42.130  31.010  52.680  0.00  0.00           C  
ATOM    557  HB  THR    38      42.120  31.660  53.560  0.00  0.00           H  
ATOM    558  CG2 THR    38      40.720  30.950  52.080  0.00  0.00           C  
ATOM    559 HG21 THR    38      40.730  30.300  51.200  0.00  0.00           H  
ATOM    560 HG22 THR    38      40.030  30.540  52.820  0.00  0.00           H  
ATOM    561 HG23 THR    38      40.400  31.950  51.790  0.00  0.00           H  
ATOM    562  OG1 THR    38      42.500  29.750  53.200  0.00  0.00           O  
ATOM    563  HG1 THR    38      41.820  29.440  53.810  0.00  0.00           H  
ATOM    564  C   THR    38      44.480  31.940  52.430  0.00  0.00           C  
ATOM    565  O   THR    38      44.650  33.110  52.760  0.00  0.00           O  
ATOM    566  N   ASN    39      45.430  30.990  52.620  0.00  0.00           N  
ATOM    567  H   ASN    39      45.190  30.050  52.370  0.00  0.00           H  
ATOM    568  CA  ASN    39      46.750  31.240  53.220  0.00  0.00           C  
ATOM    569  HA  ASN    39      46.650  31.700  54.200  0.00  0.00           H  
ATOM    570  CB  ASN    39      47.490  29.890  53.390  0.00  0.00           C  
ATOM    571  HB2 ASN    39      46.870  29.250  54.010  0.00  0.00           H  
ATOM    572  HB3 ASN    39      47.600  29.450  52.400  0.00  0.00           H  
ATOM    573  CG  ASN    39      48.890  30.010  54.030  0.00  0.00           C  
ATOM    574  OD1 ASN    39      49.880  30.220  53.330  0.00  0.00           O  
ATOM    575  ND2 ASN    39      48.970  29.860  55.350  0.00  0.00           N  
ATOM    576 HD21 ASN    39      49.860  29.930  55.810  0.00  0.00           H  
ATOM    577 HD22 ASN    39      48.130  29.680  55.880  0.00  0.00           H  
ATOM    578  C   ASN    39      47.590  32.220  52.370  0.00  0.00           C  
ATOM    579  O   ASN    39      48.250  33.100  52.920  0.00  0.00           O  
ATOM    580  N   LEU    40      47.530  32.070  51.040  0.00  0.00           N  
ATOM    581  H   LEU    40      47.030  31.270  50.690  0.00  0.00           H  
ATOM    582  CA  LEU    40      48.180  32.950  50.070  0.00  0.00           C  
ATOM    583  HA  LEU    40      49.240  33.070  50.300  0.00  0.00           H  
ATOM    584  CB  LEU    40      48.050  32.290  48.690  0.00  0.00           C  
ATOM    585  HB2 LEU    40      48.620  31.360  48.810  0.00  0.00           H  
ATOM    586  HB3 LEU    40      47.000  32.050  48.510  0.00  0.00           H  
ATOM    587  CG  LEU    40      48.610  33.080  47.490  0.00  0.00           C  
ATOM    588  HG  LEU    40      48.080  34.020  47.440  0.00  0.00           H  
ATOM    589  CD1 LEU    40      50.120  33.340  47.600  0.00  0.00           C  
ATOM    590 HD11 LEU    40      50.650  32.390  47.650  0.00  0.00           H  
ATOM    591 HD12 LEU    40      50.460  33.900  46.730  0.00  0.00           H  
ATOM    592 HD13 LEU    40      50.330  33.920  48.500  0.00  0.00           H  
ATOM    593  CD2 LEU    40      48.280  32.330  46.200  0.00  0.00           C  
ATOM    594 HD21 LEU    40      47.200  32.240  46.100  0.00  0.00           H  
ATOM    595 HD22 LEU    40      48.670  32.880  45.350  0.00  0.00           H  
ATOM    596 HD23 LEU    40      48.730  31.340  46.220  0.00  0.00           H  
ATOM    597  C   LEU    40      47.570  34.360  50.100  0.00  0.00           C  
ATOM    598  O   LEU    40      48.320  35.340  50.120  0.00  0.00           O  
ATOM    599  N   ALA    41      46.230  34.470  50.170  0.00  0.00           N  
ATOM    600  H   ALA    41      45.710  33.600  50.120  0.00  0.00           H  
ATOM    601  CA  ALA    41      45.490  35.720  50.270  0.00  0.00           C  
ATOM    602  HA  ALA    41      45.790  36.380  49.460  0.00  0.00           H  
ATOM    603  CB  ALA    41      43.990  35.420  50.130  0.00  0.00           C  
ATOM    604  HB1 ALA    41      43.670  34.770  50.950  0.00  0.00           H  
ATOM    605  HB2 ALA    41      43.430  36.360  50.170  0.00  0.00           H  
ATOM    606  HB3 ALA    41      43.800  34.930  49.180  0.00  0.00           H  
ATOM    607  C   ALA    41      45.750  36.460  51.600  0.00  0.00           C  
ATOM    608  O   ALA    41      45.820  37.690  51.580  0.00  0.00           O  
ATOM    609  N   ASP    42      45.940  35.740  52.720  0.00  0.00           N  
ATOM    610  H   ASP    42      45.830  34.740  52.630  0.00  0.00           H  
ATOM    611  CA  ASP    42      46.280  36.290  54.040  0.00  0.00           C  
ATOM    612  HA  ASP    42      45.580  37.080  54.280  0.00  0.00           H  
ATOM    613  CB  ASP    42      46.200  35.200  55.150  0.00  0.00           C  
ATOM    614  HB2 ASP    42      46.880  34.410  54.820  0.00  0.00           H  
ATOM    615  HB3 ASP    42      46.590  35.650  56.060  0.00  0.00           H  
ATOM    616  CG  ASP    42      44.820  34.610  55.420  0.00  0.00           C  
ATOM    617  OD1 ASP    42      43.810  35.300  55.110  0.00  0.00           O  
ATOM    618  OD2 ASP    42      44.790  33.480  55.960  0.00  0.00           O  
ATOM    619  C   ASP    42      47.690  36.890  54.080  0.00  0.00           C  
ATOM    620  O   ASP    42      47.870  37.930  54.710  0.00  0.00           O  
ATOM    621  N   ARG    43      48.680  36.280  53.400  0.00  0.00           N  
ATOM    622  H   ARG    43      48.460  35.420  52.930  0.00  0.00           H  
ATOM    623  CA  ARG    43      50.050  36.790  53.340  0.00  0.00           C  
ATOM    624  HA  ARG    43      50.360  37.150  54.320  0.00  0.00           H  
ATOM    625  CB  ARG    43      51.000  35.650  52.920  0.00  0.00           C  
ATOM    626  HB2 ARG    43      50.580  35.160  52.040  0.00  0.00           H  
ATOM    627  HB3 ARG    43      51.960  36.090  52.670  0.00  0.00           H  
ATOM    628  CG  ARG    43      51.200  34.610  54.040  0.00  0.00           C  
ATOM    629  HG2 ARG    43      51.500  35.140  54.940  0.00  0.00           H  
ATOM    630  HG3 ARG    43      50.240  34.120  54.210  0.00  0.00           H  
ATOM    631  CD  ARG    43      52.250  33.540  53.680  0.00  0.00           C  
ATOM    632  HD2 ARG    43      53.110  34.030  53.230  0.00  0.00           H  
ATOM    633  HD3 ARG    43      52.550  33.020  54.590  0.00  0.00           H  
ATOM    634  NE  ARG    43      51.710  32.560  52.730  0.00  0.00           N  
ATOM    635  HE  ARG    43      50.940  32.010  53.080  0.00  0.00           H  
ATOM    636  CZ  ARG    43      52.140  32.340  51.480  0.00  0.00           C  
ATOM    637  NH1 ARG    43      53.140  33.040  50.930  0.00  0.00           N  
ATOM    638 HH11 ARG    43      53.590  33.770  51.460  0.00  0.00           H  
ATOM    639 HH12 ARG    43      53.430  32.840  49.980  0.00  0.00           H  
ATOM    640  NH2 ARG    43      51.550  31.380  50.760  0.00  0.00           N  
ATOM    641 HH21 ARG    43      50.790  30.840  51.160  0.00  0.00           H  
ATOM    642 HH22 ARG    43      51.860  31.200  49.820  0.00  0.00           H  
ATOM    643  C   ARG    43      50.190  37.950  52.350  0.00  0.00           C  
ATOM    644  O   ARG    43      51.020  38.830  52.580  0.00  0.00           O  
ATOM    645  N   GLU    44      49.370  38.000  51.290  0.00  0.00           N  
ATOM    646  H   GLU    44      48.740  37.220  51.150  0.00  0.00           H  
ATOM    647  CA  GLU    44      49.300  39.120  50.350  0.00  0.00           C  
ATOM    648  HA  GLU    44      50.310  39.420  50.050  0.00  0.00           H  
ATOM    649  CB  GLU    44      48.530  38.690  49.090  0.00  0.00           C  
ATOM    650  HB2 GLU    44      47.670  38.110  49.410  0.00  0.00           H  
ATOM    651  HB3 GLU    44      48.190  39.600  48.580  0.00  0.00           H  
ATOM    652  CG  GLU    44      49.380  37.850  48.120  0.00  0.00           C  
ATOM    653  HG2 GLU    44      50.290  38.390  47.860  0.00  0.00           H  
ATOM    654  HG3 GLU    44      49.630  36.920  48.630  0.00  0.00           H  
ATOM    655  CD  GLU    44      48.600  37.540  46.850  0.00  0.00           C  
ATOM    656  OE1 GLU    44      47.950  36.480  46.840  0.00  0.00           O  
ATOM    657  OE2 GLU    44      48.640  38.380  45.930  0.00  0.00           O  
ATOM    658  C   GLU    44      48.580  40.330  50.950  0.00  0.00           C  
ATOM    659  O   GLU    44      48.820  41.450  50.500  0.00  0.00           O  
ATOM    660  N   LEU    45      47.730  40.140  51.980  0.00  0.00           N  
ATOM    661  H   LEU    45      47.580  39.190  52.270  0.00  0.00           H  
ATOM    662  CA  LEU    45      47.010  41.200  52.680  0.00  0.00           C  
ATOM    663  HA  LEU    45      46.480  41.840  51.980  0.00  0.00           H  
ATOM    664  CB  LEU    45      45.980  40.550  53.630  0.00  0.00           C  
ATOM    665  HB2 LEU    45      45.480  39.810  53.000  0.00  0.00           H  
ATOM    666  HB3 LEU    45      46.510  40.040  54.440  0.00  0.00           H  
ATOM    667  CG  LEU    45      44.930  41.510  54.230  0.00  0.00           C  
ATOM    668  HG  LEU    45      45.450  42.360  54.670  0.00  0.00           H  
ATOM    669  CD1 LEU    45      43.940  42.000  53.160  0.00  0.00           C  
ATOM    670 HD11 LEU    45      43.420  41.150  52.720  0.00  0.00           H  
ATOM    671 HD12 LEU    45      43.220  42.670  53.620  0.00  0.00           H  
ATOM    672 HD13 LEU    45      44.490  42.530  52.380  0.00  0.00           H  
ATOM    673  CD2 LEU    45      44.190  40.830  55.390  0.00  0.00           C  
ATOM    674 HD21 LEU    45      44.900  40.560  56.170  0.00  0.00           H  
ATOM    675 HD22 LEU    45      43.450  41.520  55.810  0.00  0.00           H  
ATOM    676 HD23 LEU    45      43.690  39.930  55.030  0.00  0.00           H  
ATOM    677  C   LEU    45      47.960  42.100  53.490  0.00  0.00           C  
ATOM    678  O   LEU    45      47.730  43.310  53.590  0.00  0.00           O  
ATOM    679  N   VAL    46      49.060  41.530  54.020  0.00  0.00           N  
ATOM    680  H   VAL    46      49.130  40.530  53.920  0.00  0.00           H  
ATOM    681  CA  VAL    46      50.140  42.230  54.730  0.00  0.00           C  
ATOM    682  HA  VAL    46      49.780  42.880  55.520  0.00  0.00           H  
ATOM    683  CB  VAL    46      51.130  41.190  55.330  0.00  0.00           C  
ATOM    684  HB  VAL    46      51.620  40.670  54.510  0.00  0.00           H  
ATOM    685  CG1 VAL    46      52.200  41.860  56.220  0.00  0.00           C  
ATOM    686 HG11 VAL    46      51.710  42.380  57.040  0.00  0.00           H  
ATOM    687 HG12 VAL    46      52.870  41.090  56.620  0.00  0.00           H  
ATOM    688 HG13 VAL    46      52.770  42.570  55.630  0.00  0.00           H  
ATOM    689  CG2 VAL    46      50.430  40.070  56.130  0.00  0.00           C  
ATOM    690 HG21 VAL    46      49.750  39.530  55.470  0.00  0.00           H  
ATOM    691 HG22 VAL    46      51.180  39.390  56.520  0.00  0.00           H  
ATOM    692 HG23 VAL    46      49.870  40.510  56.950  0.00  0.00           H  
ATOM    693  C   VAL    46      50.880  43.180  53.770  0.00  0.00           C  
ATOM    694  O   VAL    46      51.130  44.340  54.120  0.00  0.00           O  
ATOM    695  N   HIE    47      51.190  42.700  52.550  0.00  0.00           N  
ATOM    696  H   HIE    47      50.930  41.740  52.370  0.00  0.00           H  
ATOM    697  CA  HIE    47      51.890  43.450  51.500  0.00  0.00           C  
ATOM    698  HA  HIE    47      52.710  44.020  51.920  0.00  0.00           H  
ATOM    699  CB  HIE    47      52.450  42.450  50.470  0.00  0.00           C  
ATOM    700  HB2 HIE    47      51.700  41.740  50.120  0.00  0.00           H  
ATOM    701  HB3 HIE    47      52.820  43.030  49.620  0.00  0.00           H  
ATOM    702  CG  HIE    47      53.610  41.650  50.980  0.00  0.00           C  
ATOM    703  ND1 HIE    47      53.460  40.430  51.630  0.00  0.00           N  
ATOM    704  CE1 HIE    47      54.690  40.020  51.980  0.00  0.00           C  
ATOM    705  HE1 HIE    47      54.740  39.060  52.490  0.00  0.00           H  
ATOM    706  NE2 HIE    47      55.640  40.870  51.630  0.00  0.00           N  
ATOM    707  HE2 HIE    47      56.640  40.830  51.750  0.00  0.00           H  
ATOM    708  CD2 HIE    47      54.960  41.910  51.000  0.00  0.00           C  
ATOM    709  HD2 HIE    47      55.510  42.770  50.610  0.00  0.00           H  
ATOM    710  C   HIE    47      50.970  44.440  50.770  0.00  0.00           C  
ATOM    711  O   HIE    47      51.470  45.400  50.190  0.00  0.00           O  
ATOM    712  N   MET    48      49.640  44.240  50.830  0.00  0.00           N  
ATOM    713  H   MET    48      49.320  43.410  51.290  0.00  0.00           H  
ATOM    714  CA  MET    48      48.650  45.160  50.270  0.00  0.00           C  
ATOM    715  HA  MET    48      48.910  45.410  49.240  0.00  0.00           H  
ATOM    716  CB  MET    48      47.260  44.490  50.280  0.00  0.00           C  
ATOM    717  HB2 MET    48      47.360  43.510  49.800  0.00  0.00           H  
ATOM    718  HB3 MET    48      46.960  44.350  51.320  0.00  0.00           H  
ATOM    719  CG  MET    48      46.200  45.310  49.540  0.00  0.00           C  
ATOM    720  HG2 MET    48      46.110  46.270  50.060  0.00  0.00           H  
ATOM    721  HG3 MET    48      46.560  45.490  48.530  0.00  0.00           H  
ATOM    722  SD  MET    48      44.570  44.530  49.450  0.00  0.00           S  
ATOM    723  CE  MET    48      45.030  43.070  48.490  0.00  0.00           C  
ATOM    724  HE1 MET    48      45.780  42.490  49.040  0.00  0.00           H  
ATOM    725  HE2 MET    48      44.150  42.450  48.340  0.00  0.00           H  
ATOM    726  HE3 MET    48      45.440  43.370  47.530  0.00  0.00           H  
ATOM    727  C   MET    48      48.570  46.440  51.090  0.00  0.00           C  
ATOM    728  O   MET    48      48.390  47.510  50.510  0.00  0.00           O  
ATOM    729  N   ILE    49      48.730  46.360  52.430  0.00  0.00           N  
ATOM    730  H   ILE    49      48.730  45.430  52.830  0.00  0.00           H  
ATOM    731  CA  ILE    49      48.780  47.510  53.330  0.00  0.00           C  
ATOM    732  HA  ILE    49      47.990  48.230  53.140  0.00  0.00           H  
ATOM    733  CB  ILE    49      48.690  47.010  54.800  0.00  0.00           C  
ATOM    734  HB  ILE    49      49.330  46.130  54.890  0.00  0.00           H  
ATOM    735  CG2 ILE    49      49.110  48.070  55.840  0.00  0.00           C  
ATOM    736 HG21 ILE    49      48.470  48.950  55.760  0.00  0.00           H  
ATOM    737 HG22 ILE    49      49.020  47.650  56.850  0.00  0.00           H  
ATOM    738 HG23 ILE    49      50.150  48.360  55.660  0.00  0.00           H  
ATOM    739  CG1 ILE    49      47.240  46.530  55.060  0.00  0.00           C  
ATOM    740 HG12 ILE    49      46.590  47.390  54.960  0.00  0.00           H  
ATOM    741 HG13 ILE    49      47.000  45.800  54.290  0.00  0.00           H  
ATOM    742  CD1 ILE    49      47.040  45.890  56.430  0.00  0.00           C  
ATOM    743 HD11 ILE    49      47.270  46.620  57.210  0.00  0.00           H  
ATOM    744 HD12 ILE    49      46.000  45.580  56.540  0.00  0.00           H  
ATOM    745 HD13 ILE    49      47.690  45.020  56.540  0.00  0.00           H  
ATOM    746  C   ILE    49      50.020  48.370  53.060  0.00  0.00           C  
ATOM    747  O   ILE    49      49.910  49.600  53.080  0.00  0.00           O  
ATOM    748  N   ASN    50      51.180  47.750  52.750  0.00  0.00           N  
ATOM    749  H   ASN    50      51.210  46.750  52.830  0.00  0.00           H  
ATOM    750  CA  ASN    50      52.400  48.460  52.360  0.00  0.00           C  
ATOM    751  HA  ASN    50      52.610  49.250  53.080  0.00  0.00           H  
ATOM    752  CB  ASN    50      53.610  47.510  52.310  0.00  0.00           C  
ATOM    753  HB2 ASN    50      53.400  46.690  51.610  0.00  0.00           H  
ATOM    754  HB3 ASN    50      54.440  48.100  51.920  0.00  0.00           H  
ATOM    755  CG  ASN    50      54.020  46.910  53.660  0.00  0.00           C  
ATOM    756  OD1 ASN    50      54.340  45.730  53.740  0.00  0.00           O  
ATOM    757  ND2 ASN    50      54.060  47.730  54.720  0.00  0.00           N  
ATOM    758 HD21 ASN    50      54.330  47.360  55.620  0.00  0.00           H  
ATOM    759 HD22 ASN    50      53.830  48.700  54.610  0.00  0.00           H  
ATOM    760  C   ASN    50      52.240  49.160  51.000  0.00  0.00           C  
ATOM    761  O   ASN    50      52.650  50.310  50.870  0.00  0.00           O  
ATOM    762  N   TRP    51      51.600  48.500  50.010  0.00  0.00           N  
ATOM    763  H   TRP    51      51.410  47.520  50.160  0.00  0.00           H  
ATOM    764  CA  TRP    51      51.240  49.090  48.720  0.00  0.00           C  
ATOM    765  HA  TRP    51      52.120  49.530  48.260  0.00  0.00           H  
ATOM    766  CB  TRP    51      50.670  48.010  47.760  0.00  0.00           C  
ATOM    767  HB2 TRP    51      51.530  47.480  47.370  0.00  0.00           H  
ATOM    768  HB3 TRP    51      50.000  47.300  48.260  0.00  0.00           H  
ATOM    769  CG  TRP    51      49.910  48.550  46.570  0.00  0.00           C  
ATOM    770  CD1 TRP    51      50.460  48.970  45.410  0.00  0.00           C  
ATOM    771  HD1 TRP    51      51.530  48.820  45.280  0.00  0.00           H  
ATOM    772  NE1 TRP    51      49.480  49.530  44.610  0.00  0.00           N  
ATOM    773  HE1 TRP    51      49.670  49.910  43.690  0.00  0.00           H  
ATOM    774  CE2 TRP    51      48.250  49.480  45.220  0.00  0.00           C  
ATOM    775  CZ2 TRP    51      46.970  49.930  44.830  0.00  0.00           C  
ATOM    776  HZ2 TRP    51      46.900  50.470  43.890  0.00  0.00           H  
ATOM    777  CH2 TRP    51      45.880  49.660  45.670  0.00  0.00           C  
ATOM    778  HH2 TRP    51      44.870  49.970  45.390  0.00  0.00           H  
ATOM    779  CZ3 TRP    51      46.070  48.970  46.880  0.00  0.00           C  
ATOM    780  HZ3 TRP    51      45.240  48.750  47.550  0.00  0.00           H  
ATOM    781  CE3 TRP    51      47.360  48.560  47.270  0.00  0.00           C  
ATOM    782  HE3 TRP    51      47.420  48.070  48.240  0.00  0.00           H  
ATOM    783  CD2 TRP    51      48.480  48.810  46.450  0.00  0.00           C  
ATOM    784  C   TRP    51      50.250  50.250  48.880  0.00  0.00           C  
ATOM    785  O   TRP    51      50.440  51.290  48.240  0.00  0.00           O  
ATOM    786  N   ALA    52      49.200  50.090  49.700  0.00  0.00           N  
ATOM    787  H   ALA    52      49.150  49.200  50.190  0.00  0.00           H  
ATOM    788  CA  ALA    52      48.120  51.050  49.900  0.00  0.00           C  
ATOM    789  HA  ALA    52      47.680  51.300  48.930  0.00  0.00           H  
ATOM    790  CB  ALA    52      47.040  50.430  50.790  0.00  0.00           C  
ATOM    791  HB1 ALA    52      47.460  50.190  51.770  0.00  0.00           H  
ATOM    792  HB2 ALA    52      46.220  51.140  50.920  0.00  0.00           H  
ATOM    793  HB3 ALA    52      46.660  49.520  50.330  0.00  0.00           H  
ATOM    794  C   ALA    52      48.630  52.360  50.520  0.00  0.00           C  
ATOM    795  O   ALA    52      48.230  53.430  50.070  0.00  0.00           O  
ATOM    796  N   LYS    53      49.570  52.270  51.470  0.00  0.00           N  
ATOM    797  H   LYS    53      49.780  51.340  51.800  0.00  0.00           H  
ATOM    798  CA  LYS    53      50.280  53.390  52.070  0.00  0.00           C  
ATOM    799  HA  LYS    53      49.580  54.130  52.460  0.00  0.00           H  
ATOM    800  CB  LYS    53      51.150  52.870  53.230  0.00  0.00           C  
ATOM    801  HB2 LYS    53      51.660  51.970  52.870  0.00  0.00           H  
ATOM    802  HB3 LYS    53      51.880  53.640  53.460  0.00  0.00           H  
ATOM    803  CG  LYS    53      50.340  52.530  54.490  0.00  0.00           C  
ATOM    804  HG2 LYS    53      49.980  53.470  54.910  0.00  0.00           H  
ATOM    805  HG3 LYS    53      49.490  51.920  54.180  0.00  0.00           H  
ATOM    806  CD  LYS    53      51.150  51.760  55.550  0.00  0.00           C  
ATOM    807  HD2 LYS    53      50.500  51.620  56.410  0.00  0.00           H  
ATOM    808  HD3 LYS    53      51.400  50.800  55.120  0.00  0.00           H  
ATOM    809  CE  LYS    53      52.440  52.470  56.010  0.00  0.00           C  
ATOM    810  HE2 LYS    53      52.930  51.840  56.750  0.00  0.00           H  
ATOM    811  HE3 LYS    53      53.090  52.590  55.140  0.00  0.00           H  
ATOM    812  NZ  LYS    53      52.170  53.790  56.600  0.00  0.00           N  
ATOM    813  HZ1 LYS    53      51.560  53.680  57.400  0.00  0.00           H  
ATOM    814  HZ2 LYS    53      53.030  54.220  56.880  0.00  0.00           H  
ATOM    815  HZ3 LYS    53      51.710  54.380  55.910  0.00  0.00           H  
ATOM    816  C   LYS    53      51.180  54.150  51.060  0.00  0.00           C  
ATOM    817  O   LYS    53      51.420  55.340  51.240  0.00  0.00           O  
ATOM    818  N   ARG    54      51.660  53.460  50.020  0.00  0.00           N  
ATOM    819  H   ARG    54      51.410  52.480  49.970  0.00  0.00           H  
ATOM    820  CA  ARG    54      52.500  54.010  48.950  0.00  0.00           C  
ATOM    821  HA  ARG    54      53.140  54.800  49.340  0.00  0.00           H  
ATOM    822  CB  ARG    54      53.390  52.880  48.400  0.00  0.00           C  
ATOM    823  HB2 ARG    54      52.730  52.070  48.090  0.00  0.00           H  
ATOM    824  HB3 ARG    54      53.910  53.280  47.530  0.00  0.00           H  
ATOM    825  CG  ARG    54      54.430  52.330  49.400  0.00  0.00           C  
ATOM    826  HG2 ARG    54      54.050  52.530  50.410  0.00  0.00           H  
ATOM    827  HG3 ARG    54      54.500  51.250  49.250  0.00  0.00           H  
ATOM    828  CD  ARG    54      55.810  52.960  49.240  0.00  0.00           C  
ATOM    829  HD2 ARG    54      55.710  54.030  49.040  0.00  0.00           H  
ATOM    830  HD3 ARG    54      56.390  52.820  50.160  0.00  0.00           H  
ATOM    831  NE  ARG    54      56.540  52.340  48.130  0.00  0.00           N  
ATOM    832  HE  ARG    54      56.170  51.470  47.780  0.00  0.00           H  
ATOM    833  CZ  ARG    54      57.640  52.830  47.540  0.00  0.00           C  
ATOM    834  NH1 ARG    54      58.180  54.000  47.930  0.00  0.00           N  
ATOM    835 HH11 ARG    54      57.750  54.520  48.680  0.00  0.00           H  
ATOM    836 HH12 ARG    54      59.010  54.350  47.470  0.00  0.00           H  
ATOM    837  NH2 ARG    54      58.230  52.150  46.550  0.00  0.00           N  
ATOM    838 HH21 ARG    54      57.830  51.270  46.250  0.00  0.00           H  
ATOM    839 HH22 ARG    54      59.050  52.520  46.110  0.00  0.00           H  
ATOM    840  C   ARG    54      51.670  54.580  47.790  0.00  0.00           C  
ATOM    841  O   ARG    54      52.270  55.230  46.920  0.00  0.00           O  
ATOM    842  N   VAL    55      50.330  54.410  47.760  0.00  0.00           N  
ATOM    843  H   VAL    55      49.920  53.790  48.440  0.00  0.00           H  
ATOM    844  CA  VAL    55      49.430  55.080  46.800  0.00  0.00           C  
ATOM    845  HA  VAL    55      49.840  55.070  45.790  0.00  0.00           H  
ATOM    846  CB  VAL    55      48.020  54.410  46.780  0.00  0.00           C  
ATOM    847  HB  VAL    55      47.670  54.360  47.810  0.00  0.00           H  
ATOM    848  CG1 VAL    55      46.990  55.180  45.920  0.00  0.00           C  
ATOM    849 HG11 VAL    55      47.340  55.230  44.890  0.00  0.00           H  
ATOM    850 HG12 VAL    55      46.030  54.660  45.950  0.00  0.00           H  
ATOM    851 HG13 VAL    55      46.870  56.190  46.320  0.00  0.00           H  
ATOM    852  CG2 VAL    55      48.080  52.960  46.280  0.00  0.00           C  
ATOM    853 HG21 VAL    55      48.730  52.380  46.930  0.00  0.00           H  
ATOM    854 HG22 VAL    55      47.080  52.530  46.280  0.00  0.00           H  
ATOM    855 HG23 VAL    55      48.480  52.940  45.260  0.00  0.00           H  
ATOM    856  C   VAL    55      49.300  56.560  47.250  0.00  0.00           C  
ATOM    857  O   VAL    55      48.850  56.780  48.370  0.00  0.00           O  
ATOM    858  N   PRO    56      49.690  57.550  46.410  0.00  0.00           N  
ATOM    859  CD  PRO    56      50.370  57.350  45.120  0.00  0.00           C  
ATOM    860  HD2 PRO    56      49.660  56.910  44.430  0.00  0.00           H  
ATOM    861  HD3 PRO    56      51.190  56.650  45.290  0.00  0.00           H  
ATOM    862  CG  PRO    56      50.850  58.720  44.670  0.00  0.00           C  
ATOM    863  HG2 PRO    56      50.760  58.820  43.590  0.00  0.00           H  
ATOM    864  HG3 PRO    56      51.900  58.870  44.960  0.00  0.00           H  
ATOM    865  CB  PRO    56      49.950  59.700  45.390  0.00  0.00           C  
ATOM    866  HB2 PRO    56      49.050  59.910  44.810  0.00  0.00           H  
ATOM    867  HB3 PRO    56      50.460  60.640  45.610  0.00  0.00           H  
ATOM    868  CA  PRO    56      49.570  58.990  46.700  0.00  0.00           C  
ATOM    869  HA  PRO    56      50.280  59.220  47.490  0.00  0.00           H  
ATOM    870  C   PRO    56      48.160  59.400  47.150  0.00  0.00           C  
ATOM    871  O   PRO    56      47.190  59.270  46.390  0.00  0.00           O  
ATOM    872  N   GLY    57      48.050  59.890  48.390  0.00  0.00           N  
ATOM    873  H   GLY    57      48.880  59.880  48.960  0.00  0.00           H  
ATOM    874  CA  GLY    57      46.820  60.420  48.970  0.00  0.00           C  
ATOM    875  HA2 GLY    57      47.040  61.420  49.350  0.00  0.00           H  
ATOM    876  HA3 GLY    57      46.080  60.490  48.180  0.00  0.00           H  
ATOM    877  C   GLY    57      46.250  59.580  50.120  0.00  0.00           C  
ATOM    878  O   GLY    57      45.460  60.090  50.900  0.00  0.00           O  
ATOM    879  N   PHE    58      46.620  58.290  50.210  0.00  0.00           N  
ATOM    880  H   PHE    58      47.370  57.960  49.600  0.00  0.00           H  
ATOM    881  CA  PHE    58      46.000  57.320  51.120  0.00  0.00           C  
ATOM    882  HA  PHE    58      44.910  57.410  51.070  0.00  0.00           H  
ATOM    883  CB  PHE    58      46.400  55.910  50.680  0.00  0.00           C  
ATOM    884  HB2 PHE    58      46.200  55.780  49.610  0.00  0.00           H  
ATOM    885  HB3 PHE    58      47.460  55.730  50.870  0.00  0.00           H  
ATOM    886  CG  PHE    58      45.640  54.800  51.390  0.00  0.00           C  
ATOM    887  CD1 PHE    58      44.310  54.510  51.010  0.00  0.00           C  
ATOM    888  HD1 PHE    58      43.840  55.080  50.210  0.00  0.00           H  
ATOM    889  CE1 PHE    58      43.600  53.480  51.660  0.00  0.00           C  
ATOM    890  HE1 PHE    58      42.580  53.250  51.370  0.00  0.00           H  
ATOM    891  CZ  PHE    58      44.220  52.740  52.680  0.00  0.00           C  
ATOM    892  HZ  PHE    58      43.680  51.930  53.170  0.00  0.00           H  
ATOM    893  CE2 PHE    58      45.540  53.040  53.080  0.00  0.00           C  
ATOM    894  HE2 PHE    58      46.010  52.470  53.880  0.00  0.00           H  
ATOM    895  CD2 PHE    58      46.240  54.070  52.440  0.00  0.00           C  
ATOM    896  HD2 PHE    58      47.260  54.320  52.750  0.00  0.00           H  
ATOM    897  C   PHE    58      46.400  57.530  52.590  0.00  0.00           C  
ATOM    898  O   PHE    58      45.540  57.450  53.460  0.00  0.00           O  
ATOM    899  N   VAL    59      47.680  57.820  52.860  0.00  0.00           N  
ATOM    900  H   VAL    59      48.330  57.830  52.090  0.00  0.00           H  
ATOM    901  CA  VAL    59      48.210  58.060  54.220  0.00  0.00           C  
ATOM    902  HA  VAL    59      47.820  57.390  54.980  0.00  0.00           H  
ATOM    903  CB  VAL    59      49.760  57.960  54.220  0.00  0.00           C  
ATOM    904  HB  VAL    59      50.140  58.350  55.160  0.00  0.00           H  
ATOM    905  CG1 VAL    59      50.200  56.510  54.050  0.00  0.00           C  
ATOM    906 HG11 VAL    59      49.820  56.120  53.100  0.00  0.00           H  
ATOM    907 HG12 VAL    59      51.290  56.460  54.050  0.00  0.00           H  
ATOM    908 HG13 VAL    59      49.810  55.910  54.870  0.00  0.00           H  
ATOM    909  CG2 VAL    59      50.450  58.870  53.180  0.00  0.00           C  
ATOM    910 HG21 VAL    59      50.200  59.910  53.380  0.00  0.00           H  
ATOM    911 HG22 VAL    59      51.530  58.740  53.240  0.00  0.00           H  
ATOM    912 HG23 VAL    59      50.110  58.610  52.180  0.00  0.00           H  
ATOM    913  C   VAL    59      47.790  59.420  54.810  0.00  0.00           C  
ATOM    914  O   VAL    59      47.910  59.620  56.010  0.00  0.00           O  
ATOM    915  N   ASP    60      47.270  60.340  53.980  0.00  0.00           N  
ATOM    916  H   ASP    60      47.260  60.110  52.990  0.00  0.00           H  
ATOM    917  CA  ASP    60      46.720  61.640  54.390  0.00  0.00           C  
ATOM    918  HA  ASP    60      47.360  62.090  55.150  0.00  0.00           H  
ATOM    919  CB  ASP    60      46.650  62.590  53.180  0.00  0.00           C  
ATOM    920  HB2 ASP    60      45.930  62.150  52.490  0.00  0.00           H  
ATOM    921  HB3 ASP    60      46.270  63.550  53.540  0.00  0.00           H  
ATOM    922  CG  ASP    60      47.980  62.810  52.450  0.00  0.00           C  
ATOM    923  OD1 ASP    60      49.000  62.990  53.150  0.00  0.00           O  
ATOM    924  OD2 ASP    60      47.950  62.810  51.200  0.00  0.00           O  
ATOM    925  C   ASP    60      45.310  61.500  54.990  0.00  0.00           C  
ATOM    926  O   ASP    60      44.840  62.440  55.650  0.00  0.00           O  
ATOM    927  N   LEU    61      44.640  60.350  54.800  0.00  0.00           N  
ATOM    928  H   LEU    61      45.090  59.660  54.210  0.00  0.00           H  
ATOM    929  CA  LEU    61      43.350  60.020  55.400  0.00  0.00           C  
ATOM    930  HA  LEU    61      42.690  60.880  55.380  0.00  0.00           H  
ATOM    931  CB  LEU    61      42.700  58.860  54.610  0.00  0.00           C  
ATOM    932  HB2 LEU    61      43.440  58.060  54.660  0.00  0.00           H  
ATOM    933  HB3 LEU    61      41.790  58.540  55.120  0.00  0.00           H  
ATOM    934  CG  LEU    61      42.390  59.170  53.130  0.00  0.00           C  
ATOM    935  HG  LEU    61      43.280  59.590  52.660  0.00  0.00           H  
ATOM    936  CD1 LEU    61      41.970  57.890  52.390  0.00  0.00           C  
ATOM    937 HD11 LEU    61      41.090  57.470  52.860  0.00  0.00           H  
ATOM    938 HD12 LEU    61      41.760  58.130  51.350  0.00  0.00           H  
ATOM    939 HD13 LEU    61      42.790  57.160  52.440  0.00  0.00           H  
ATOM    940  CD2 LEU    61      41.300  60.250  53.000  0.00  0.00           C  
ATOM    941 HD21 LEU    61      41.640  61.170  53.480  0.00  0.00           H  
ATOM    942 HD22 LEU    61      41.110  60.440  51.950  0.00  0.00           H  
ATOM    943 HD23 LEU    61      40.390  59.900  53.480  0.00  0.00           H  
ATOM    944  C   LEU    61      43.550  59.540  56.850  0.00  0.00           C  
ATOM    945  O   LEU    61      44.640  59.140  57.250  0.00  0.00           O  
ATOM    946  N   THR    62      42.460  59.560  57.640  0.00  0.00           N  
ATOM    947  H   THR    62      41.640  60.020  57.260  0.00  0.00           H  
ATOM    948  CA  THR    62      42.370  58.990  58.990  0.00  0.00           C  
ATOM    949  HA  THR    62      43.170  59.310  59.650  0.00  0.00           H  
ATOM    950  CB  THR    62      41.010  59.330  59.640  0.00  0.00           C  
ATOM    951  HB  THR    62      41.010  58.900  60.640  0.00  0.00           H  
ATOM    952  CG2 THR    62      40.730  60.840  59.750  0.00  0.00           C  
ATOM    953 HG21 THR    62      40.720  61.280  58.750  0.00  0.00           H  
ATOM    954 HG22 THR    62      39.760  60.990  60.210  0.00  0.00           H  
ATOM    955 HG23 THR    62      41.500  61.310  60.350  0.00  0.00           H  
ATOM    956  OG1 THR    62      39.920  58.690  59.010  0.00  0.00           O  
ATOM    957  HG1 THR    62      39.100  58.940  59.450  0.00  0.00           H  
ATOM    958  C   THR    62      42.570  57.470  58.950  0.00  0.00           C  
ATOM    959  O   THR    62      42.310  56.820  57.940  0.00  0.00           O  
ATOM    960  N   LEU    63      42.990  56.900  60.090  0.00  0.00           N  
ATOM    961  H   LEU    63      43.210  57.510  60.860  0.00  0.00           H  
ATOM    962  CA  LEU    63      43.200  55.460  60.270  0.00  0.00           C  
ATOM    963  HA  LEU    63      43.910  55.080  59.530  0.00  0.00           H  
ATOM    964  CB  LEU    63      43.770  55.210  61.680  0.00  0.00           C  
ATOM    965  HB2 LEU    63      44.140  56.190  61.980  0.00  0.00           H  
ATOM    966  HB3 LEU    63      42.990  54.890  62.370  0.00  0.00           H  
ATOM    967  CG  LEU    63      44.930  54.200  61.720  0.00  0.00           C  
ATOM    968  HG  LEU    63      45.760  54.560  61.110  0.00  0.00           H  
ATOM    969  CD1 LEU    63      45.400  54.030  63.170  0.00  0.00           C  
ATOM    970 HD11 LEU    63      44.580  53.660  63.780  0.00  0.00           H  
ATOM    971 HD12 LEU    63      46.220  53.310  63.200  0.00  0.00           H  
ATOM    972 HD13 LEU    63      45.750  54.990  63.550  0.00  0.00           H  
ATOM    973  CD2 LEU    63      44.590  52.840  61.080  0.00  0.00           C  
ATOM    974 HD21 LEU    63      44.330  52.990  60.030  0.00  0.00           H  
ATOM    975 HD22 LEU    63      45.460  52.180  61.150  0.00  0.00           H  
ATOM    976 HD23 LEU    63      43.750  52.390  61.610  0.00  0.00           H  
ATOM    977  C   LEU    63      41.900  54.660  60.070  0.00  0.00           C  
ATOM    978  O   LEU    63      41.930  53.630  59.410  0.00  0.00           O  
ATOM    979  N   HIE    64      40.770  55.190  60.560  0.00  0.00           N  
ATOM    980  H   HIE    64      40.890  55.970  61.190  0.00  0.00           H  
ATOM    981  CA  HIE    64      39.410  54.680  60.350  0.00  0.00           C  
ATOM    982  HA  HIE    64      39.310  53.670  60.750  0.00  0.00           H  
ATOM    983  CB  HIE    64      38.400  55.600  61.080  0.00  0.00           C  
ATOM    984  HB2 HIE    64      38.560  55.470  62.150  0.00  0.00           H  
ATOM    985  HB3 HIE    64      38.570  56.650  60.820  0.00  0.00           H  
ATOM    986  CG  HIE    64      36.940  55.320  60.820  0.00  0.00           C  
ATOM    987  ND1 HIE    64      36.260  55.790  59.700  0.00  0.00           N  
ATOM    988  CE1 HIE    64      35.020  55.310  59.760  0.00  0.00           C  
ATOM    989  HE1 HIE    64      34.370  55.580  58.920  0.00  0.00           H  
ATOM    990  NE2 HIE    64      34.790  54.580  60.840  0.00  0.00           N  
ATOM    991  HE2 HIE    64      33.950  54.110  61.150  0.00  0.00           H  
ATOM    992  CD2 HIE    64      36.010  54.580  61.520  0.00  0.00           C  
ATOM    993  HD2 HIE    64      36.100  54.040  62.470  0.00  0.00           H  
ATOM    994  C   HIE    64      39.070  54.530  58.860  0.00  0.00           C  
ATOM    995  O   HIE    64      38.620  53.450  58.450  0.00  0.00           O  
ATOM    996  N   ASP    65      39.290  55.590  58.070  0.00  0.00           N  
ATOM    997  H   ASP    65      39.650  56.430  58.500  0.00  0.00           H  
ATOM    998  CA  ASP    65      38.950  55.620  56.650  0.00  0.00           C  
ATOM    999  HA  ASP    65      37.980  55.150  56.490  0.00  0.00           H  
ATOM   1000  CB  ASP    65      38.870  57.090  56.140  0.00  0.00           C  
ATOM   1001  HB2 ASP    65      39.810  57.560  56.440  0.00  0.00           H  
ATOM   1002  HB3 ASP    65      38.810  57.060  55.060  0.00  0.00           H  
ATOM   1003  CG  ASP    65      37.690  57.890  56.710  0.00  0.00           C  
ATOM   1004  OD1 ASP    65      36.860  57.300  57.440  0.00  0.00           O  
ATOM   1005  OD2 ASP    65      37.620  59.100  56.400  0.00  0.00           O  
ATOM   1006  C   ASP    65      39.930  54.810  55.790  0.00  0.00           C  
ATOM   1007  O   ASP    65      39.490  54.270  54.770  0.00  0.00           O  
ATOM   1008  N   GLN    66      41.200  54.640  56.200  0.00  0.00           N  
ATOM   1009  H   GLN    66      41.510  55.170  57.000  0.00  0.00           H  
ATOM   1010  CA  GLN    66      42.160  53.740  55.540  0.00  0.00           C  
ATOM   1011  HA  GLN    66      42.180  53.950  54.470  0.00  0.00           H  
ATOM   1012  CB  GLN    66      43.570  53.950  56.120  0.00  0.00           C  
ATOM   1013  HB2 GLN    66      43.480  53.970  57.210  0.00  0.00           H  
ATOM   1014  HB3 GLN    66      44.180  53.100  55.820  0.00  0.00           H  
ATOM   1015  CG  GLN    66      44.240  55.260  55.650  0.00  0.00           C  
ATOM   1016  HG2 GLN    66      44.290  55.260  54.560  0.00  0.00           H  
ATOM   1017  HG3 GLN    66      43.630  56.100  55.980  0.00  0.00           H  
ATOM   1018  CD  GLN    66      45.650  55.420  56.210  0.00  0.00           C  
ATOM   1019  OE1 GLN    66      46.470  54.510  56.120  0.00  0.00           O  
ATOM   1020  NE2 GLN    66      45.950  56.580  56.790  0.00  0.00           N  
ATOM   1021 HE21 GLN    66      46.870  56.720  57.180  0.00  0.00           H  
ATOM   1022 HE22 GLN    66      45.250  57.310  56.850  0.00  0.00           H  
ATOM   1023  C   GLN    66      41.760  52.270  55.720  0.00  0.00           C  
ATOM   1024  O   GLN    66      41.800  51.510  54.740  0.00  0.00           O  
ATOM   1025  N   VAL    67      41.340  51.870  56.930  0.00  0.00           N  
ATOM   1026  H   VAL    67      41.400  52.540  57.680  0.00  0.00           H  
ATOM   1027  CA  VAL    67      40.850  50.520  57.250  0.00  0.00           C  
ATOM   1028  HA  VAL    67      41.550  49.760  56.900  0.00  0.00           H  
ATOM   1029  CB  VAL    67      40.670  50.350  58.780  0.00  0.00           C  
ATOM   1030  HB  VAL    67      40.030  51.170  59.130  0.00  0.00           H  
ATOM   1031  CG1 VAL    67      40.040  49.010  59.180  0.00  0.00           C  
ATOM   1032 HG11 VAL    67      40.670  48.190  58.840  0.00  0.00           H  
ATOM   1033 HG12 VAL    67      39.940  48.960  60.270  0.00  0.00           H  
ATOM   1034 HG13 VAL    67      39.050  48.920  58.720  0.00  0.00           H  
ATOM   1035  CG2 VAL    67      41.990  50.470  59.550  0.00  0.00           C  
ATOM   1036 HG21 VAL    67      42.430  51.450  59.360  0.00  0.00           H  
ATOM   1037 HG22 VAL    67      41.810  50.350  60.610  0.00  0.00           H  
ATOM   1038 HG23 VAL    67      42.680  49.700  59.210  0.00  0.00           H  
ATOM   1039  C   VAL    67      39.540  50.220  56.510  0.00  0.00           C  
ATOM   1040  O   VAL    67      39.390  49.120  55.990  0.00  0.00           O  
ATOM   1041  N   HIE    68      38.600  51.180  56.460  0.00  0.00           N  
ATOM   1042  H   HIE    68      38.800  52.040  56.950  0.00  0.00           H  
ATOM   1043  CA  HIE    68      37.300  51.050  55.790  0.00  0.00           C  
ATOM   1044  HA  HIE    68      36.780  50.170  56.160  0.00  0.00           H  
ATOM   1045  CB  HIE    68      36.440  52.300  56.080  0.00  0.00           C  
ATOM   1046  HB2 HIE    68      36.250  52.470  57.130  0.00  0.00           H  
ATOM   1047  HB3 HIE    68      36.980  53.150  55.670  0.00  0.00           H  
ATOM   1048  CG  HIE    68      35.100  52.270  55.390  0.00  0.00           C  
ATOM   1049  ND1 HIE    68      34.000  51.590  55.920  0.00  0.00           N  
ATOM   1050  CE1 HIE    68      33.050  51.710  54.990  0.00  0.00           C  
ATOM   1051  HE1 HIE    68      32.100  51.230  55.220  0.00  0.00           H  
ATOM   1052  NE2 HIE    68      33.440  52.410  53.930  0.00  0.00           N  
ATOM   1053  HE2 HIE    68      32.910  52.640  53.110  0.00  0.00           H  
ATOM   1054  CD2 HIE    68      34.750  52.790  54.160  0.00  0.00           C  
ATOM   1055  HD2 HIE    68      35.280  53.390  53.410  0.00  0.00           H  
ATOM   1056  C   HIE    68      37.450  50.850  54.270  0.00  0.00           C  
ATOM   1057  O   HIE    68      36.770  50.000  53.700  0.00  0.00           O  
ATOM   1058  N   LEU    69      38.360  51.610  53.630  0.00  0.00           N  
ATOM   1059  H   LEU    69      38.830  52.330  54.170  0.00  0.00           H  
ATOM   1060  CA  LEU    69      38.660  51.500  52.210  0.00  0.00           C  
ATOM   1061  HA  LEU    69      37.740  51.570  51.620  0.00  0.00           H  
ATOM   1062  CB  LEU    69      39.610  52.640  51.770  0.00  0.00           C  
ATOM   1063  HB2 LEU    69      40.350  52.670  52.570  0.00  0.00           H  
ATOM   1064  HB3 LEU    69      40.090  52.370  50.830  0.00  0.00           H  
ATOM   1065  CG  LEU    69      38.960  54.040  51.630  0.00  0.00           C  
ATOM   1066  HG  LEU    69      38.430  54.290  52.550  0.00  0.00           H  
ATOM   1067  CD1 LEU    69      40.050  55.090  51.390  0.00  0.00           C  
ATOM   1068 HD11 LEU    69      40.590  54.850  50.470  0.00  0.00           H  
ATOM   1069 HD12 LEU    69      39.600  56.080  51.290  0.00  0.00           H  
ATOM   1070 HD13 LEU    69      40.750  55.100  52.230  0.00  0.00           H  
ATOM   1071  CD2 LEU    69      37.890  54.140  50.540  0.00  0.00           C  
ATOM   1072 HD21 LEU    69      37.080  53.440  50.760  0.00  0.00           H  
ATOM   1073 HD22 LEU    69      37.490  55.150  50.510  0.00  0.00           H  
ATOM   1074 HD23 LEU    69      38.320  53.900  49.570  0.00  0.00           H  
ATOM   1075  C   LEU    69      39.300  50.150  51.870  0.00  0.00           C  
ATOM   1076  O   LEU    69      38.890  49.530  50.880  0.00  0.00           O  
ATOM   1077  N   LEU    70      40.240  49.650  52.690  0.00  0.00           N  
ATOM   1078  H   LEU    70      40.560  50.240  53.450  0.00  0.00           H  
ATOM   1079  CA  LEU    70      40.880  48.350  52.490  0.00  0.00           C  
ATOM   1080  HA  LEU    70      41.150  48.220  51.450  0.00  0.00           H  
ATOM   1081  CB  LEU    70      42.160  48.260  53.350  0.00  0.00           C  
ATOM   1082  HB2 LEU    70      41.960  48.860  54.230  0.00  0.00           H  
ATOM   1083  HB3 LEU    70      42.360  47.230  53.650  0.00  0.00           H  
ATOM   1084  CG  LEU    70      43.400  48.830  52.610  0.00  0.00           C  
ATOM   1085  HG  LEU    70      43.100  49.730  52.080  0.00  0.00           H  
ATOM   1086  CD1 LEU    70      44.520  49.160  53.600  0.00  0.00           C  
ATOM   1087 HD11 LEU    70      44.810  48.260  54.140  0.00  0.00           H  
ATOM   1088 HD12 LEU    70      45.370  49.560  53.060  0.00  0.00           H  
ATOM   1089 HD13 LEU    70      44.160  49.910  54.310  0.00  0.00           H  
ATOM   1090  CD2 LEU    70      43.920  47.870  51.530  0.00  0.00           C  
ATOM   1091 HD21 LEU    70      43.130  47.700  50.790  0.00  0.00           H  
ATOM   1092 HD22 LEU    70      44.790  48.310  51.040  0.00  0.00           H  
ATOM   1093 HD23 LEU    70      44.200  46.920  51.980  0.00  0.00           H  
ATOM   1094  C   LEU    70      39.950  47.170  52.820  0.00  0.00           C  
ATOM   1095  O   LEU    70      40.010  46.180  52.100  0.00  0.00           O  
ATOM   1096  N   GLU    71      39.060  47.280  53.820  0.00  0.00           N  
ATOM   1097  H   GLU    71      39.120  48.080  54.420  0.00  0.00           H  
ATOM   1098  CA  GLU    71      38.050  46.260  54.130  0.00  0.00           C  
ATOM   1099  HA  GLU    71      38.520  45.280  54.230  0.00  0.00           H  
ATOM   1100  CB  GLU    71      37.340  46.600  55.460  0.00  0.00           C  
ATOM   1101  HB2 GLU    71      38.100  46.590  56.240  0.00  0.00           H  
ATOM   1102  HB3 GLU    71      36.930  47.600  55.360  0.00  0.00           H  
ATOM   1103  CG  GLU    71      36.210  45.610  55.840  0.00  0.00           C  
ATOM   1104  HG2 GLU    71      35.410  45.700  55.110  0.00  0.00           H  
ATOM   1105  HG3 GLU    71      36.650  44.610  55.780  0.00  0.00           H  
ATOM   1106  CD  GLU    71      35.640  45.840  57.240  0.00  0.00           C  
ATOM   1107  OE1 GLU    71      35.340  47.010  57.550  0.00  0.00           O  
ATOM   1108  OE2 GLU    71      35.490  44.820  57.960  0.00  0.00           O  
ATOM   1109  C   GLU    71      37.020  46.090  53.000  0.00  0.00           C  
ATOM   1110  O   GLU    71      36.530  44.980  52.770  0.00  0.00           O  
ATOM   1111  N   SER    72      36.710  47.180  52.280  0.00  0.00           N  
ATOM   1112  H   SER    72      37.170  48.040  52.530  0.00  0.00           H  
ATOM   1113  CA  SER    72      35.780  47.190  51.160  0.00  0.00           C  
ATOM   1114  HA  SER    72      34.920  46.550  51.350  0.00  0.00           H  
ATOM   1115  CB  SER    72      35.280  48.640  50.990  0.00  0.00           C  
ATOM   1116  HB2 SER    72      34.890  48.990  51.950  0.00  0.00           H  
ATOM   1117  HB3 SER    72      36.120  49.270  50.700  0.00  0.00           H  
ATOM   1118  OG  SER    72      34.270  48.720  50.020  0.00  0.00           O  
ATOM   1119  HG  SER    72      33.970  49.630  49.930  0.00  0.00           H  
ATOM   1120  C   SER    72      36.440  46.740  49.840  0.00  0.00           C  
ATOM   1121  O   SER    72      35.740  46.210  48.980  0.00  0.00           O  
ATOM   1122  N   ALA    73      37.760  46.950  49.670  0.00  0.00           N  
ATOM   1123  H   ALA    73      38.290  47.230  50.480  0.00  0.00           H  
ATOM   1124  CA  ALA    73      38.460  46.810  48.390  0.00  0.00           C  
ATOM   1125  HA  ALA    73      37.720  46.710  47.600  0.00  0.00           H  
ATOM   1126  CB  ALA    73      39.280  48.080  48.150  0.00  0.00           C  
ATOM   1127  HB1 ALA    73      40.030  48.180  48.940  0.00  0.00           H  
ATOM   1128  HB2 ALA    73      39.780  48.020  47.190  0.00  0.00           H  
ATOM   1129  HB3 ALA    73      38.620  48.950  48.170  0.00  0.00           H  
ATOM   1130  C   ALA    73      39.430  45.620  48.320  0.00  0.00           C  
ATOM   1131  O   ALA    73      39.890  45.340  47.210  0.00  0.00           O  
ATOM   1132  N   TRP    74      39.790  44.950  49.430  0.00  0.00           N  
ATOM   1133  H   TRP    74      39.340  45.190  50.290  0.00  0.00           H  
ATOM   1134  CA  TRP    74      40.900  43.980  49.470  0.00  0.00           C  
ATOM   1135  HA  TRP    74      41.810  44.470  49.130  0.00  0.00           H  
ATOM   1136  CB  TRP    74      41.140  43.410  50.880  0.00  0.00           C  
ATOM   1137  HB2 TRP    74      42.090  42.860  50.900  0.00  0.00           H  
ATOM   1138  HB3 TRP    74      41.200  44.250  51.580  0.00  0.00           H  
ATOM   1139  CG  TRP    74      40.100  42.480  51.420  0.00  0.00           C  
ATOM   1140  CD1 TRP    74      38.980  42.840  52.080  0.00  0.00           C  
ATOM   1141  HD1 TRP    74      38.830  43.900  52.270  0.00  0.00           H  
ATOM   1142  NE1 TRP    74      38.240  41.710  52.380  0.00  0.00           N  
ATOM   1143  HE1 TRP    74      37.340  41.760  52.850  0.00  0.00           H  
ATOM   1144  CE2 TRP    74      38.870  40.560  51.980  0.00  0.00           C  
ATOM   1145  CZ2 TRP    74      38.570  39.190  52.090  0.00  0.00           C  
ATOM   1146  HZ2 TRP    74      37.660  38.930  52.630  0.00  0.00           H  
ATOM   1147  CH2 TRP    74      39.430  38.240  51.520  0.00  0.00           C  
ATOM   1148  HH2 TRP    74      39.220  37.170  51.570  0.00  0.00           H  
ATOM   1149  CZ3 TRP    74      40.600  38.670  50.850  0.00  0.00           C  
ATOM   1150  HZ3 TRP    74      41.280  37.960  50.380  0.00  0.00           H  
ATOM   1151  CE3 TRP    74      40.910  40.040  50.770  0.00  0.00           C  
ATOM   1152  HE3 TRP    74      41.830  40.280  50.240  0.00  0.00           H  
ATOM   1153  CD2 TRP    74      40.060  41.020  51.330  0.00  0.00           C  
ATOM   1154  C   TRP    74      40.790  42.820  48.460  0.00  0.00           C  
ATOM   1155  O   TRP    74      41.780  42.500  47.810  0.00  0.00           O  
ATOM   1156  N   LEU    75      39.600  42.220  48.300  0.00  0.00           N  
ATOM   1157  H   LEU    75      38.820  42.530  48.870  0.00  0.00           H  
ATOM   1158  CA  LEU    75      39.400  41.090  47.410  0.00  0.00           C  
ATOM   1159  HA  LEU    75      40.260  40.420  47.440  0.00  0.00           H  
ATOM   1160  CB  LEU    75      38.150  40.300  47.860  0.00  0.00           C  
ATOM   1161  HB2 LEU    75      38.360  40.050  48.900  0.00  0.00           H  
ATOM   1162  HB3 LEU    75      37.290  40.960  47.820  0.00  0.00           H  
ATOM   1163  CG  LEU    75      37.850  39.010  47.070  0.00  0.00           C  
ATOM   1164  HG  LEU    75      37.600  39.290  46.050  0.00  0.00           H  
ATOM   1165  CD1 LEU    75      39.040  38.040  47.040  0.00  0.00           C  
ATOM   1166 HD11 LEU    75      39.300  37.750  48.060  0.00  0.00           H  
ATOM   1167 HD12 LEU    75      38.780  37.150  46.470  0.00  0.00           H  
ATOM   1168 HD13 LEU    75      39.900  38.520  46.580  0.00  0.00           H  
ATOM   1169  CD2 LEU    75      36.620  38.300  47.630  0.00  0.00           C  
ATOM   1170 HD21 LEU    75      35.760  38.970  47.570  0.00  0.00           H  
ATOM   1171 HD22 LEU    75      36.420  37.400  47.060  0.00  0.00           H  
ATOM   1172 HD23 LEU    75      36.800  38.040  48.680  0.00  0.00           H  
ATOM   1173  C   LEU    75      39.290  41.540  45.940  0.00  0.00           C  
ATOM   1174  O   LEU    75      39.670  40.760  45.070  0.00  0.00           O  
ATOM   1175  N   GLU    76      38.890  42.790  45.660  0.00  0.00           N  
ATOM   1176  H   GLU    76      38.540  43.350  46.420  0.00  0.00           H  
ATOM   1177  CA  GLU    76      38.950  43.390  44.320  0.00  0.00           C  
ATOM   1178  HA  GLU    76      38.490  42.720  43.590  0.00  0.00           H  
ATOM   1179  CB  GLU    76      38.180  44.730  44.300  0.00  0.00           C  
ATOM   1180  HB2 GLU    76      38.580  45.330  45.110  0.00  0.00           H  
ATOM   1181  HB3 GLU    76      38.410  45.210  43.340  0.00  0.00           H  
ATOM   1182  CG  GLU    76      36.670  44.600  44.450  0.00  0.00           C  
ATOM   1183  HG2 GLU    76      36.280  44.050  43.590  0.00  0.00           H  
ATOM   1184  HG3 GLU    76      36.440  44.060  45.370  0.00  0.00           H  
ATOM   1185  CD  GLU    76      36.010  45.970  44.500  0.00  0.00           C  
ATOM   1186  OE1 GLU    76      35.720  46.530  43.420  0.00  0.00           O  
ATOM   1187  OE2 GLU    76      35.810  46.460  45.640  0.00  0.00           O  
ATOM   1188  C   GLU    76      40.400  43.680  43.900  0.00  0.00           C  
ATOM   1189  O   GLU    76      40.730  43.510  42.730  0.00  0.00           O  
ATOM   1190  N   ILE    77      41.260  44.100  44.850  0.00  0.00           N  
ATOM   1191  H   ILE    77      40.860  44.280  45.760  0.00  0.00           H  
ATOM   1192  CA  ILE    77      42.690  44.370  44.650  0.00  0.00           C  
ATOM   1193  HA  ILE    77      42.860  44.920  43.730  0.00  0.00           H  
ATOM   1194  CB  ILE    77      43.260  45.180  45.850  0.00  0.00           C  
ATOM   1195  HB  ILE    77      42.980  44.650  46.770  0.00  0.00           H  
ATOM   1196  CG2 ILE    77      44.800  45.330  45.790  0.00  0.00           C  
ATOM   1197 HG21 ILE    77      45.080  45.850  44.880  0.00  0.00           H  
ATOM   1198 HG22 ILE    77      45.140  45.900  46.650  0.00  0.00           H  
ATOM   1199 HG23 ILE    77      45.260  44.340  45.800  0.00  0.00           H  
ATOM   1200  CG1 ILE    77      42.630  46.580  45.950  0.00  0.00           C  
ATOM   1201 HG12 ILE    77      43.150  47.220  45.240  0.00  0.00           H  
ATOM   1202 HG13 ILE    77      41.580  46.490  45.660  0.00  0.00           H  
ATOM   1203  CD1 ILE    77      42.710  47.200  47.350  0.00  0.00           C  
ATOM   1204 HD11 ILE    77      43.760  47.290  47.650  0.00  0.00           H  
ATOM   1205 HD12 ILE    77      42.250  48.190  47.340  0.00  0.00           H  
ATOM   1206 HD13 ILE    77      42.190  46.560  48.060  0.00  0.00           H  
ATOM   1207  C   ILE    77      43.460  43.050  44.440  0.00  0.00           C  
ATOM   1208  O   ILE    77      44.340  43.010  43.580  0.00  0.00           O  
ATOM   1209  N   LEU    78      43.110  41.970  45.160  0.00  0.00           N  
ATOM   1210  H   LEU    78      42.440  42.090  45.910  0.00  0.00           H  
ATOM   1211  CA  LEU    78      43.670  40.630  44.940  0.00  0.00           C  
ATOM   1212  HA  LEU    78      44.760  40.690  44.940  0.00  0.00           H  
ATOM   1213  CB  LEU    78      43.230  39.640  46.040  0.00  0.00           C  
ATOM   1214  HB2 LEU    78      42.150  39.820  46.120  0.00  0.00           H  
ATOM   1215  HB3 LEU    78      43.400  38.630  45.670  0.00  0.00           H  
ATOM   1216  CG  LEU    78      43.870  39.790  47.440  0.00  0.00           C  
ATOM   1217  HG  LEU    78      43.590  40.750  47.860  0.00  0.00           H  
ATOM   1218  CD1 LEU    78      43.370  38.670  48.360  0.00  0.00           C  
ATOM   1219 HD11 LEU    78      43.650  37.700  47.940  0.00  0.00           H  
ATOM   1220 HD12 LEU    78      43.820  38.780  49.350  0.00  0.00           H  
ATOM   1221 HD13 LEU    78      42.280  38.730  48.460  0.00  0.00           H  
ATOM   1222  CD2 LEU    78      45.400  39.800  47.420  0.00  0.00           C  
ATOM   1223 HD21 LEU    78      45.760  40.630  46.810  0.00  0.00           H  
ATOM   1224 HD22 LEU    78      45.780  39.910  48.440  0.00  0.00           H  
ATOM   1225 HD23 LEU    78      45.770  38.860  47.000  0.00  0.00           H  
ATOM   1226  C   LEU    78      43.230  40.060  43.580  0.00  0.00           C  
ATOM   1227  O   LEU    78      44.050  39.470  42.880  0.00  0.00           O  
ATOM   1228  N   MET    79      41.950  40.250  43.200  0.00  0.00           N  
ATOM   1229  H   MET    79      41.350  40.760  43.830  0.00  0.00           H  
ATOM   1230  CA  MET    79      41.370  39.710  41.970  0.00  0.00           C  
ATOM   1231  HA  MET    79      41.670  38.670  41.840  0.00  0.00           H  
ATOM   1232  CB  MET    79      39.830  39.770  42.040  0.00  0.00           C  
ATOM   1233  HB2 MET    79      39.550  40.700  42.530  0.00  0.00           H  
ATOM   1234  HB3 MET    79      39.440  39.760  41.030  0.00  0.00           H  
ATOM   1235  CG  MET    79      39.250  38.580  42.830  0.00  0.00           C  
ATOM   1236  HG2 MET    79      39.540  37.670  42.310  0.00  0.00           H  
ATOM   1237  HG3 MET    79      39.700  38.590  43.820  0.00  0.00           H  
ATOM   1238  SD  MET    79      37.450  38.630  42.990  0.00  0.00           S  
ATOM   1239  CE  MET    79      37.180  36.970  43.650  0.00  0.00           C  
ATOM   1240  HE1 MET    79      37.710  36.850  44.590  0.00  0.00           H  
ATOM   1241  HE2 MET    79      36.110  36.810  43.810  0.00  0.00           H  
ATOM   1242  HE3 MET    79      37.540  36.230  42.930  0.00  0.00           H  
ATOM   1243  C   MET    79      41.860  40.430  40.710  0.00  0.00           C  
ATOM   1244  O   MET    79      42.160  39.740  39.740  0.00  0.00           O  
ATOM   1245  N   ILE    80      42.010  41.770  40.700  0.00  0.00           N  
ATOM   1246  H   ILE    80      41.640  42.310  41.470  0.00  0.00           H  
ATOM   1247  CA  ILE    80      42.580  42.500  39.550  0.00  0.00           C  
ATOM   1248  HA  ILE    80      42.220  42.140  38.590  0.00  0.00           H  
ATOM   1249  CB  ILE    80      42.340  44.030  39.650  0.00  0.00           C  
ATOM   1250  HB  ILE    80      41.280  44.180  39.860  0.00  0.00           H  
ATOM   1251  CG2 ILE    80      43.180  44.720  40.750  0.00  0.00           C  
ATOM   1252 HG21 ILE    80      44.240  44.570  40.540  0.00  0.00           H  
ATOM   1253 HG22 ILE    80      42.960  45.790  40.760  0.00  0.00           H  
ATOM   1254 HG23 ILE    80      42.940  44.290  41.720  0.00  0.00           H  
ATOM   1255  CG1 ILE    80      42.550  44.710  38.280  0.00  0.00           C  
ATOM   1256 HG12 ILE    80      43.590  44.570  38.020  0.00  0.00           H  
ATOM   1257 HG13 ILE    80      41.910  44.170  37.570  0.00  0.00           H  
ATOM   1258  CD1 ILE    80      42.210  46.210  38.210  0.00  0.00           C  
ATOM   1259 HD11 ILE    80      42.840  46.760  38.910  0.00  0.00           H  
ATOM   1260 HD12 ILE    80      42.390  46.580  37.200  0.00  0.00           H  
ATOM   1261 HD13 ILE    80      41.160  46.360  38.470  0.00  0.00           H  
ATOM   1262  C   ILE    80      44.080  42.180  39.370  0.00  0.00           C  
ATOM   1263  O   ILE    80      44.580  42.200  38.240  0.00  0.00           O  
ATOM   1264  N   GLY    81      44.790  41.800  40.450  0.00  0.00           N  
ATOM   1265  H   GLY    81      44.290  41.740  41.330  0.00  0.00           H  
ATOM   1266  CA  GLY    81      46.210  41.470  40.440  0.00  0.00           C  
ATOM   1267  HA2 GLY    81      46.710  42.140  39.740  0.00  0.00           H  
ATOM   1268  HA3 GLY    81      46.610  41.620  41.440  0.00  0.00           H  
ATOM   1269  C   GLY    81      46.440  40.030  40.000  0.00  0.00           C  
ATOM   1270  O   GLY    81      47.430  39.770  39.310  0.00  0.00           O  
ATOM   1271  N   LEU    82      45.510  39.120  40.330  0.00  0.00           N  
ATOM   1272  H   LEU    82      44.840  39.410  41.030  0.00  0.00           H  
ATOM   1273  CA  LEU    82      45.400  37.760  39.810  0.00  0.00           C  
ATOM   1274  HA  LEU    82      46.330  37.210  39.970  0.00  0.00           H  
ATOM   1275  CB  LEU    82      44.260  37.020  40.550  0.00  0.00           C  
ATOM   1276  HB2 LEU    82      44.640  36.920  41.560  0.00  0.00           H  
ATOM   1277  HB3 LEU    82      43.390  37.680  40.560  0.00  0.00           H  
ATOM   1278  CG  LEU    82      43.860  35.640  40.000  0.00  0.00           C  
ATOM   1279  HG  LEU    82      43.490  35.760  38.980  0.00  0.00           H  
ATOM   1280  CD1 LEU    82      45.050  34.690  39.990  0.00  0.00           C  
ATOM   1281 HD11 LEU    82      45.430  34.560  41.010  0.00  0.00           H  
ATOM   1282 HD12 LEU    82      44.750  33.720  39.600  0.00  0.00           H  
ATOM   1283 HD13 LEU    82      45.840  35.100  39.360  0.00  0.00           H  
ATOM   1284  CD2 LEU    82      42.700  35.050  40.810  0.00  0.00           C  
ATOM   1285 HD21 LEU    82      41.840  35.720  40.760  0.00  0.00           H  
ATOM   1286 HD22 LEU    82      42.430  34.080  40.420  0.00  0.00           H  
ATOM   1287 HD23 LEU    82      43.010  34.950  41.860  0.00  0.00           H  
ATOM   1288  C   LEU    82      45.160  37.780  38.290  0.00  0.00           C  
ATOM   1289  O   LEU    82      45.920  37.180  37.550  0.00  0.00           O  
ATOM   1290  N   VAL    83      44.120  38.510  37.850  0.00  0.00           N  
ATOM   1291  H   VAL    83      43.520  38.870  38.580  0.00  0.00           H  
ATOM   1292  CA  VAL    83      43.720  38.710  36.450  0.00  0.00           C  
ATOM   1293  HA  VAL    83      43.520  37.780  35.920  0.00  0.00           H  
ATOM   1294  CB  VAL    83      42.420  39.560  36.460  0.00  0.00           C  
ATOM   1295  HB  VAL    83      42.580  40.380  37.160  0.00  0.00           H  
ATOM   1296  CG1 VAL    83      42.020  40.130  35.100  0.00  0.00           C  
ATOM   1297 HG11 VAL    83      41.850  39.320  34.390  0.00  0.00           H  
ATOM   1298 HG12 VAL    83      41.100  40.710  35.200  0.00  0.00           H  
ATOM   1299 HG13 VAL    83      42.810  40.780  34.730  0.00  0.00           H  
ATOM   1300  CG2 VAL    83      41.220  38.760  36.990  0.00  0.00           C  
ATOM   1301 HG21 VAL    83      41.420  38.440  38.010  0.00  0.00           H  
ATOM   1302 HG22 VAL    83      40.320  39.380  36.980  0.00  0.00           H  
ATOM   1303 HG23 VAL    83      41.050  37.880  36.360  0.00  0.00           H  
ATOM   1304  C   VAL    83      44.850  39.290  35.580  0.00  0.00           C  
ATOM   1305  O   VAL    83      45.000  38.870  34.440  0.00  0.00           O  
ATOM   1306  N   TRP    84      45.650  40.230  36.130  0.00  0.00           N  
ATOM   1307  H   TRP    84      45.390  40.550  37.050  0.00  0.00           H  
ATOM   1308  CA  TRP    84      46.810  40.840  35.490  0.00  0.00           C  
ATOM   1309  HA  TRP    84      46.520  41.270  34.530  0.00  0.00           H  
ATOM   1310  CB  TRP    84      47.370  41.960  36.390  0.00  0.00           C  
ATOM   1311  HB2 TRP    84      46.670  42.790  36.510  0.00  0.00           H  
ATOM   1312  HB3 TRP    84      47.570  41.510  37.360  0.00  0.00           H  
ATOM   1313  CG  TRP    84      48.670  42.560  35.920  0.00  0.00           C  
ATOM   1314  CD1 TRP    84      49.880  42.350  36.480  0.00  0.00           C  
ATOM   1315  HD1 TRP    84      49.920  41.760  37.400  0.00  0.00           H  
ATOM   1316  NE1 TRP    84      50.850  42.970  35.730  0.00  0.00           N  
ATOM   1317  HE1 TRP    84      51.830  42.940  35.970  0.00  0.00           H  
ATOM   1318  CE2 TRP    84      50.310  43.620  34.630  0.00  0.00           C  
ATOM   1319  CZ2 TRP    84      50.870  44.340  33.570  0.00  0.00           C  
ATOM   1320  HZ2 TRP    84      51.960  44.430  33.550  0.00  0.00           H  
ATOM   1321  CH2 TRP    84      50.020  44.900  32.600  0.00  0.00           C  
ATOM   1322  HH2 TRP    84      50.410  45.440  31.740  0.00  0.00           H  
ATOM   1323  CZ3 TRP    84      48.620  44.750  32.720  0.00  0.00           C  
ATOM   1324  HZ3 TRP    84      47.930  45.200  32.010  0.00  0.00           H  
ATOM   1325  CE3 TRP    84      48.080  44.000  33.790  0.00  0.00           C  
ATOM   1326  HE3 TRP    84      46.990  43.910  33.790  0.00  0.00           H  
ATOM   1327  CD2 TRP    84      48.910  43.410  34.760  0.00  0.00           C  
ATOM   1328  C   TRP    84      47.910  39.810  35.160  0.00  0.00           C  
ATOM   1329  O   TRP    84      48.350  39.750  34.020  0.00  0.00           O  
ATOM   1330  N   ARG    85      48.350  39.020  36.150  0.00  0.00           N  
ATOM   1331  H   ARG    85      47.960  39.160  37.080  0.00  0.00           H  
ATOM   1332  CA  ARG    85      49.430  38.040  35.990  0.00  0.00           C  
ATOM   1333  HA  ARG    85      50.170  38.410  35.280  0.00  0.00           H  
ATOM   1334  CB  ARG    85      50.110  37.820  37.360  0.00  0.00           C  
ATOM   1335  HB2 ARG    85      51.010  37.240  37.150  0.00  0.00           H  
ATOM   1336  HB3 ARG    85      50.390  38.810  37.710  0.00  0.00           H  
ATOM   1337  CG  ARG    85      49.280  37.100  38.440  0.00  0.00           C  
ATOM   1338  HG2 ARG    85      48.320  37.610  38.510  0.00  0.00           H  
ATOM   1339  HG3 ARG    85      49.130  36.070  38.120  0.00  0.00           H  
ATOM   1340  CD  ARG    85      49.980  37.120  39.810  0.00  0.00           C  
ATOM   1341  HD2 ARG    85      50.910  36.560  39.750  0.00  0.00           H  
ATOM   1342  HD3 ARG    85      50.190  38.150  40.100  0.00  0.00           H  
ATOM   1343  NE  ARG    85      49.120  36.510  40.830  0.00  0.00           N  
ATOM   1344  HE  ARG    85      49.020  35.510  40.750  0.00  0.00           H  
ATOM   1345  CZ  ARG    85      48.480  37.130  41.840  0.00  0.00           C  
ATOM   1346  NH1 ARG    85      48.580  38.450  42.020  0.00  0.00           N  
ATOM   1347 HH11 ARG    85      49.150  39.010  41.390  0.00  0.00           H  
ATOM   1348 HH12 ARG    85      48.090  38.890  42.780  0.00  0.00           H  
ATOM   1349  NH2 ARG    85      47.730  36.420  42.670  0.00  0.00           N  
ATOM   1350 HH21 ARG    85      47.640  35.420  42.540  0.00  0.00           H  
ATOM   1351 HH22 ARG    85      47.240  36.870  43.430  0.00  0.00           H  
ATOM   1352  C   ARG    85      48.930  36.720  35.360  0.00  0.00           C  
ATOM   1353  O   ARG    85      49.760  35.880  35.000  0.00  0.00           O  
ATOM   1354  N   SER    86      47.620  36.550  35.160  0.00  0.00           N  
ATOM   1355  H   SER    86      47.020  37.290  35.510  0.00  0.00           H  
ATOM   1356  CA  SER    86      46.990  35.430  34.450  0.00  0.00           C  
ATOM   1357  HA  SER    86      47.580  34.530  34.570  0.00  0.00           H  
ATOM   1358  CB  SER    86      45.590  35.190  35.030  0.00  0.00           C  
ATOM   1359  HB2 SER    86      45.030  36.130  35.030  0.00  0.00           H  
ATOM   1360  HB3 SER    86      45.060  34.460  34.420  0.00  0.00           H  
ATOM   1361  OG  SER    86      45.700  34.710  36.350  0.00  0.00           O  
ATOM   1362  HG  SER    86      44.830  34.570  36.720  0.00  0.00           H  
ATOM   1363  C   SER    86      46.800  35.740  32.950  0.00  0.00           C  
ATOM   1364  O   SER    86      46.380  34.840  32.220  0.00  0.00           O  
ATOM   1365  N   MET    87      47.090  36.970  32.480  0.00  0.00           N  
ATOM   1366  H   MET    87      47.440  37.640  33.150  0.00  0.00           H  
ATOM   1367  CA  MET    87      46.900  37.420  31.090  0.00  0.00           C  
ATOM   1368  HA  MET    87      45.850  37.350  30.820  0.00  0.00           H  
ATOM   1369  CB  MET    87      47.360  38.880  30.900  0.00  0.00           C  
ATOM   1370  HB2 MET    87      48.280  38.990  31.480  0.00  0.00           H  
ATOM   1371  HB3 MET    87      47.580  39.000  29.840  0.00  0.00           H  
ATOM   1372  CG  MET    87      46.350  39.940  31.350  0.00  0.00           C  
ATOM   1373  HG2 MET    87      45.370  39.630  31.000  0.00  0.00           H  
ATOM   1374  HG3 MET    87      46.360  39.980  32.430  0.00  0.00           H  
ATOM   1375  SD  MET    87      46.710  41.600  30.690  0.00  0.00           S  
ATOM   1376  CE  MET    87      48.460  41.800  31.120  0.00  0.00           C  
ATOM   1377  HE1 MET    87      49.050  41.010  30.640  0.00  0.00           H  
ATOM   1378  HE2 MET    87      48.820  42.770  30.780  0.00  0.00           H  
ATOM   1379  HE3 MET    87      48.580  41.730  32.200  0.00  0.00           H  
ATOM   1380  C   MET    87      47.650  36.550  30.070  0.00  0.00           C  
ATOM   1381  O   MET    87      47.060  36.150  29.070  0.00  0.00           O  
ATOM   1382  N   GLU    88      48.910  36.210  30.340  0.00  0.00           N  
ATOM   1383  H   GLU    88      49.310  36.570  31.200  0.00  0.00           H  
ATOM   1384  CA  GLU    88      49.760  35.380  29.480  0.00  0.00           C  
ATOM   1385  HA  GLU    88      49.540  35.570  28.430  0.00  0.00           H  
ATOM   1386  CB  GLU    88      51.230  35.770  29.750  0.00  0.00           C  
ATOM   1387  HB2 GLU    88      51.440  35.580  30.800  0.00  0.00           H  
ATOM   1388  HB3 GLU    88      51.870  35.130  29.130  0.00  0.00           H  
ATOM   1389  CG  GLU    88      51.510  37.250  29.420  0.00  0.00           C  
ATOM   1390  HG2 GLU    88      51.070  37.480  28.450  0.00  0.00           H  
ATOM   1391  HG3 GLU    88      51.040  37.860  30.190  0.00  0.00           H  
ATOM   1392  CD  GLU    88      53.010  37.550  29.380  0.00  0.00           C  
ATOM   1393  OE1 GLU    88      53.660  37.340  30.430  0.00  0.00           O  
ATOM   1394  OE2 GLU    88      53.470  37.990  28.310  0.00  0.00           O  
ATOM   1395  C   GLU    88      49.550  33.870  29.710  0.00  0.00           C  
ATOM   1396  O   GLU    88      50.370  33.070  29.280  0.00  0.00           O  
ATOM   1397  N   HIE    89      48.430  33.480  30.350  0.00  0.00           N  
ATOM   1398  H   HIE    89      47.900  34.220  30.780  0.00  0.00           H  
ATOM   1399  CA  HIE    89      48.030  32.100  30.600  0.00  0.00           C  
ATOM   1400  HA  HIE    89      48.520  31.430  29.900  0.00  0.00           H  
ATOM   1401  CB  HIE    89      48.420  31.680  32.040  0.00  0.00           C  
ATOM   1402  HB2 HIE    89      47.840  32.210  32.800  0.00  0.00           H  
ATOM   1403  HB3 HIE    89      48.210  30.610  32.120  0.00  0.00           H  
ATOM   1404  CG  HIE    89      49.870  31.870  32.390  0.00  0.00           C  
ATOM   1405  ND1 HIE    89      50.360  33.020  32.990  0.00  0.00           N  
ATOM   1406  CE1 HIE    89      51.690  32.870  33.090  0.00  0.00           C  
ATOM   1407  HE1 HIE    89      52.220  33.710  33.530  0.00  0.00           H  
ATOM   1408  NE2 HIE    89      52.120  31.710  32.610  0.00  0.00           N  
ATOM   1409  HE2 HIE    89      53.060  31.330  32.550  0.00  0.00           H  
ATOM   1410  CD2 HIE    89      50.970  31.070  32.160  0.00  0.00           C  
ATOM   1411  HD2 HIE    89      51.030  30.080  31.720  0.00  0.00           H  
ATOM   1412  C   HIE    89      46.540  31.880  30.270  0.00  0.00           C  
ATOM   1413  O   HIE    89      45.780  31.580  31.190  0.00  0.00           O  
ATOM   1414  N   PRO    90      46.080  32.000  28.990  0.00  0.00           N  
ATOM   1415  CD  PRO    90      46.870  32.500  27.860  0.00  0.00           C  
ATOM   1416  HD2 PRO    90      47.660  31.780  27.670  0.00  0.00           H  
ATOM   1417  HD3 PRO    90      47.310  33.450  28.150  0.00  0.00           H  
ATOM   1418  CG  PRO    90      45.910  32.640  26.680  0.00  0.00           C  
ATOM   1419  HG2 PRO    90      46.400  32.320  25.760  0.00  0.00           H  
ATOM   1420  HG3 PRO    90      45.600  33.680  26.580  0.00  0.00           H  
ATOM   1421  CB  PRO    90      44.730  31.750  27.020  0.00  0.00           C  
ATOM   1422  HB2 PRO    90      44.860  30.740  26.620  0.00  0.00           H  
ATOM   1423  HB3 PRO    90      43.800  32.170  26.640  0.00  0.00           H  
ATOM   1424  CA  PRO    90      44.700  31.700  28.560  0.00  0.00           C  
ATOM   1425  HA  PRO    90      44.060  32.490  28.950  0.00  0.00           H  
ATOM   1426  C   PRO    90      44.180  30.330  29.030  0.00  0.00           C  
ATOM   1427  O   PRO    90      44.790  29.300  28.740  0.00  0.00           O  
ATOM   1428  N   GLY    91      43.080  30.340  29.790  0.00  0.00           N  
ATOM   1429  H   GLY    91      42.680  31.240  30.020  0.00  0.00           H  
ATOM   1430  CA  GLY    91      42.420  29.140  30.310  0.00  0.00           C  
ATOM   1431  HA2 GLY    91      41.340  29.290  30.260  0.00  0.00           H  
ATOM   1432  HA3 GLY    91      42.700  28.300  29.680  0.00  0.00           H  
ATOM   1433  C   GLY    91      42.810  28.830  31.760  0.00  0.00           C  
ATOM   1434  O   GLY    91      42.250  27.900  32.350  0.00  0.00           O  
ATOM   1435  N   LYS    92      43.780  29.570  32.320  0.00  0.00           N  
ATOM   1436  H   LYS    92      44.140  30.320  31.740  0.00  0.00           H  
ATOM   1437  CA  LYS    92      44.410  29.330  33.610  0.00  0.00           C  
ATOM   1438  HA  LYS    92      43.780  28.680  34.220  0.00  0.00           H  
ATOM   1439  CB  LYS    92      45.780  28.640  33.420  0.00  0.00           C  
ATOM   1440  HB2 LYS    92      46.430  29.370  32.930  0.00  0.00           H  
ATOM   1441  HB3 LYS    92      46.160  28.420  34.410  0.00  0.00           H  
ATOM   1442  CG  LYS    92      45.740  27.360  32.580  0.00  0.00           C  
ATOM   1443  HG2 LYS    92      44.960  26.720  33.000  0.00  0.00           H  
ATOM   1444  HG3 LYS    92      45.470  27.630  31.560  0.00  0.00           H  
ATOM   1445  CD  LYS    92      47.070  26.600  32.580  0.00  0.00           C  
ATOM   1446  HD2 LYS    92      47.840  27.260  32.190  0.00  0.00           H  
ATOM   1447  HD3 LYS    92      47.310  26.320  33.600  0.00  0.00           H  
ATOM   1448  CE  LYS    92      47.000  25.330  31.710  0.00  0.00           C  
ATOM   1449  HE2 LYS    92      46.240  24.670  32.130  0.00  0.00           H  
ATOM   1450  HE3 LYS    92      46.720  25.620  30.700  0.00  0.00           H  
ATOM   1451  NZ  LYS    92      48.300  24.630  31.680  0.00  0.00           N  
ATOM   1452  HZ1 LYS    92      48.560  24.370  32.620  0.00  0.00           H  
ATOM   1453  HZ2 LYS    92      48.220  23.810  31.110  0.00  0.00           H  
ATOM   1454  HZ3 LYS    92      49.000  25.250  31.300  0.00  0.00           H  
ATOM   1455  C   LYS    92      44.520  30.620  34.440  0.00  0.00           C  
ATOM   1456  O   LYS    92      44.670  31.710  33.890  0.00  0.00           O  
ATOM   1457  N   LEU    93      44.470  30.460  35.770  0.00  0.00           N  
ATOM   1458  H   LEU    93      44.280  29.520  36.090  0.00  0.00           H  
ATOM   1459  CA  LEU    93      44.630  31.510  36.760  0.00  0.00           C  
ATOM   1460  HA  LEU    93      44.700  32.480  36.260  0.00  0.00           H  
ATOM   1461  CB  LEU    93      43.400  31.540  37.700  0.00  0.00           C  
ATOM   1462  HB2 LEU    93      43.320  30.510  38.050  0.00  0.00           H  
ATOM   1463  HB3 LEU    93      43.610  32.190  38.540  0.00  0.00           H  
ATOM   1464  CG  LEU    93      42.080  31.960  37.030  0.00  0.00           C  
ATOM   1465  HG  LEU    93      41.850  31.280  36.210  0.00  0.00           H  
ATOM   1466  CD1 LEU    93      40.930  31.910  38.060  0.00  0.00           C  
ATOM   1467 HD11 LEU    93      41.150  32.590  38.880  0.00  0.00           H  
ATOM   1468 HD12 LEU    93      40.000  32.210  37.580  0.00  0.00           H  
ATOM   1469 HD13 LEU    93      40.830  30.890  38.440  0.00  0.00           H  
ATOM   1470  CD2 LEU    93      42.140  33.360  36.390  0.00  0.00           C  
ATOM   1471 HD21 LEU    93      42.910  33.370  35.620  0.00  0.00           H  
ATOM   1472 HD22 LEU    93      41.170  33.590  35.940  0.00  0.00           H  
ATOM   1473 HD23 LEU    93      42.370  34.100  37.150  0.00  0.00           H  
ATOM   1474  C   LEU    93      45.910  31.260  37.550  0.00  0.00           C  
ATOM   1475  O   LEU    93      46.030  30.250  38.250  0.00  0.00           O  
ATOM   1476  N   LEU    94      46.870  32.190  37.420  0.00  0.00           N  
ATOM   1477  H   LEU    94      46.660  32.950  36.800  0.00  0.00           H  
ATOM   1478  CA  LEU    94      48.170  32.180  38.090  0.00  0.00           C  
ATOM   1479  HA  LEU    94      48.540  31.160  38.200  0.00  0.00           H  
ATOM   1480  CB  LEU    94      49.160  32.980  37.210  0.00  0.00           C  
ATOM   1481  HB2 LEU    94      49.050  32.540  36.210  0.00  0.00           H  
ATOM   1482  HB3 LEU    94      48.840  34.020  37.180  0.00  0.00           H  
ATOM   1483  CG  LEU    94      50.640  32.900  37.650  0.00  0.00           C  
ATOM   1484  HG  LEU    94      50.690  33.080  38.720  0.00  0.00           H  
ATOM   1485  CD1 LEU    94      51.250  31.530  37.340  0.00  0.00           C  
ATOM   1486 HD11 LEU    94      51.210  31.350  36.260  0.00  0.00           H  
ATOM   1487 HD12 LEU    94      52.290  31.510  37.660  0.00  0.00           H  
ATOM   1488 HD13 LEU    94      50.700  30.750  37.860  0.00  0.00           H  
ATOM   1489  CD2 LEU    94      51.480  34.000  37.000  0.00  0.00           C  
ATOM   1490 HD21 LEU    94      51.090  34.980  37.280  0.00  0.00           H  
ATOM   1491 HD22 LEU    94      52.520  33.920  37.330  0.00  0.00           H  
ATOM   1492 HD23 LEU    94      51.440  33.900  35.910  0.00  0.00           H  
ATOM   1493  C   LEU    94      47.990  32.840  39.470  0.00  0.00           C  
ATOM   1494  O   LEU    94      48.320  34.010  39.660  0.00  0.00           O  
ATOM   1495  N   PHE    95      47.460  32.070  40.450  0.00  0.00           N  
ATOM   1496  H   PHE    95      47.090  31.180  40.170  0.00  0.00           H  
ATOM   1497  CA  PHE    95      47.330  32.480  41.850  0.00  0.00           C  
ATOM   1498  HA  PHE    95      46.790  33.420  41.910  0.00  0.00           H  
ATOM   1499  CB  PHE    95      46.550  31.410  42.640  0.00  0.00           C  
ATOM   1500  HB2 PHE    95      46.990  30.430  42.480  0.00  0.00           H  
ATOM   1501  HB3 PHE    95      46.580  31.650  43.710  0.00  0.00           H  
ATOM   1502  CG  PHE    95      45.090  31.310  42.260  0.00  0.00           C  
ATOM   1503  CD1 PHE    95      44.150  32.210  42.820  0.00  0.00           C  
ATOM   1504  HD1 PHE    95      44.480  32.970  43.520  0.00  0.00           H  
ATOM   1505  CE1 PHE    95      42.790  32.110  42.480  0.00  0.00           C  
ATOM   1506  HE1 PHE    95      42.070  32.790  42.930  0.00  0.00           H  
ATOM   1507  CZ  PHE    95      42.360  31.130  41.560  0.00  0.00           C  
ATOM   1508  HZ  PHE    95      41.310  31.060  41.290  0.00  0.00           H  
ATOM   1509  CE2 PHE    95      43.290  30.250  40.990  0.00  0.00           C  
ATOM   1510  HE2 PHE    95      42.960  29.490  40.280  0.00  0.00           H  
ATOM   1511  CD2 PHE    95      44.660  30.330  41.340  0.00  0.00           C  
ATOM   1512  HD2 PHE    95      45.380  29.640  40.910  0.00  0.00           H  
ATOM   1513  C   PHE    95      48.710  32.730  42.470  0.00  0.00           C  
ATOM   1514  O   PHE    95      48.920  33.760  43.110  0.00  0.00           O  
ATOM   1515  N   ALA    96      49.650  31.840  42.180  0.00  0.00           N  
ATOM   1516  H   ALA    96      49.310  30.970  41.800  0.00  0.00           H  
ATOM   1517  CA  ALA    96      51.070  31.950  42.450  0.00  0.00           C  
ATOM   1518  HA  ALA    96      51.370  33.000  42.470  0.00  0.00           H  
ATOM   1519  CB  ALA    96      51.390  31.330  43.810  0.00  0.00           C  
ATOM   1520  HB1 ALA    96      51.100  30.280  43.800  0.00  0.00           H  
ATOM   1521  HB2 ALA    96      52.450  31.410  44.010  0.00  0.00           H  
ATOM   1522  HB3 ALA    96      50.830  31.850  44.590  0.00  0.00           H  
ATOM   1523  C   ALA    96      51.850  31.320  41.280  0.00  0.00           C  
ATOM   1524  O   ALA    96      51.260  30.530  40.540  0.00  0.00           O  
ATOM   1525  N   PRO    97      53.160  31.620  41.100  0.00  0.00           N  
ATOM   1526  CD  PRO    97      53.850  32.740  41.750  0.00  0.00           C  
ATOM   1527  HD2 PRO    97      53.930  32.510  42.810  0.00  0.00           H  
ATOM   1528  HD3 PRO    97      53.240  33.630  41.620  0.00  0.00           H  
ATOM   1529  CG  PRO    97      55.210  32.850  41.060  0.00  0.00           C  
ATOM   1530  HG2 PRO    97      55.970  33.120  41.790  0.00  0.00           H  
ATOM   1531  HG3 PRO    97      55.170  33.610  40.280  0.00  0.00           H  
ATOM   1532  CB  PRO    97      55.460  31.480  40.470  0.00  0.00           C  
ATOM   1533  HB2 PRO    97      55.980  30.800  41.150  0.00  0.00           H  
ATOM   1534  HB3 PRO    97      56.030  31.570  39.550  0.00  0.00           H  
ATOM   1535  CA  PRO    97      54.060  30.930  40.160  0.00  0.00           C  
ATOM   1536  HA  PRO    97      53.750  31.230  39.160  0.00  0.00           H  
ATOM   1537  C   PRO    97      54.060  29.380  40.250  0.00  0.00           C  
ATOM   1538  O   PRO    97      54.280  28.720  39.240  0.00  0.00           O  
ATOM   1539  N   ASN    98      53.760  28.830  41.440  0.00  0.00           N  
ATOM   1540  H   ASN    98      53.690  29.490  42.210  0.00  0.00           H  
ATOM   1541  CA  ASN    98      53.640  27.400  41.740  0.00  0.00           C  
ATOM   1542  HA  ASN    98      53.930  26.810  40.880  0.00  0.00           H  
ATOM   1543  CB  ASN    98      54.560  27.040  42.930  0.00  0.00           C  
ATOM   1544  HB2 ASN    98      54.590  25.960  43.030  0.00  0.00           H  
ATOM   1545  HB3 ASN    98      55.550  27.410  42.650  0.00  0.00           H  
ATOM   1546  CG  ASN    98      54.170  27.650  44.280  0.00  0.00           C  
ATOM   1547  OD1 ASN    98      53.840  28.830  44.390  0.00  0.00           O  
ATOM   1548  ND2 ASN    98      54.190  26.820  45.320  0.00  0.00           N  
ATOM   1549 HD21 ASN    98      53.940  27.160  46.240  0.00  0.00           H  
ATOM   1550 HD22 ASN    98      54.440  25.850  45.190  0.00  0.00           H  
ATOM   1551  C   ASN    98      52.170  26.980  42.010  0.00  0.00           C  
ATOM   1552  O   ASN    98      51.940  25.890  42.530  0.00  0.00           O  
ATOM   1553  N   LEU    99      51.190  27.830  41.670  0.00  0.00           N  
ATOM   1554  H   LEU    99      51.500  28.760  41.420  0.00  0.00           H  
ATOM   1555  CA  LEU    99      49.760  27.590  41.830  0.00  0.00           C  
ATOM   1556  HA  LEU    99      49.550  26.520  41.740  0.00  0.00           H  
ATOM   1557  CB  LEU    99      49.270  28.080  43.210  0.00  0.00           C  
ATOM   1558  HB2 LEU    99      50.040  27.750  43.900  0.00  0.00           H  
ATOM   1559  HB3 LEU    99      49.230  29.170  43.200  0.00  0.00           H  
ATOM   1560  CG  LEU    99      47.900  27.520  43.670  0.00  0.00           C  
ATOM   1561  HG  LEU    99      47.180  27.690  42.870  0.00  0.00           H  
ATOM   1562  CD1 LEU    99      47.970  26.020  43.990  0.00  0.00           C  
ATOM   1563 HD11 LEU    99      48.690  25.850  44.790  0.00  0.00           H  
ATOM   1564 HD12 LEU    99      46.990  25.670  44.310  0.00  0.00           H  
ATOM   1565 HD13 LEU    99      48.280  25.470  43.100  0.00  0.00           H  
ATOM   1566  CD2 LEU    99      47.370  28.280  44.900  0.00  0.00           C  
ATOM   1567 HD21 LEU    99      47.250  29.340  44.640  0.00  0.00           H  
ATOM   1568 HD22 LEU    99      46.410  27.870  45.200  0.00  0.00           H  
ATOM   1569 HD23 LEU    99      48.090  28.190  45.720  0.00  0.00           H  
ATOM   1570  C   LEU    99      49.010  28.130  40.600  0.00  0.00           C  
ATOM   1571  O   LEU    99      48.080  28.930  40.730  0.00  0.00           O  
ATOM   1572  N   LEU   100      49.430  27.680  39.410  0.00  0.00           N  
ATOM   1573  H   LEU   100      50.270  27.120  39.400  0.00  0.00           H  
ATOM   1574  CA  LEU   100      48.760  27.930  38.130  0.00  0.00           C  
ATOM   1575  HA  LEU   100      48.300  28.920  38.130  0.00  0.00           H  
ATOM   1576  CB  LEU   100      49.820  27.870  37.000  0.00  0.00           C  
ATOM   1577  HB2 LEU   100      50.530  28.650  37.280  0.00  0.00           H  
ATOM   1578  HB3 LEU   100      50.310  26.900  37.030  0.00  0.00           H  
ATOM   1579  CG  LEU   100      49.290  28.140  35.570  0.00  0.00           C  
ATOM   1580  HG  LEU   100      48.570  27.350  35.330  0.00  0.00           H  
ATOM   1581  CD1 LEU   100      48.600  29.510  35.440  0.00  0.00           C  
ATOM   1582 HD11 LEU   100      49.310  30.300  35.680  0.00  0.00           H  
ATOM   1583 HD12 LEU   100      48.250  29.640  34.420  0.00  0.00           H  
ATOM   1584 HD13 LEU   100      47.750  29.560  36.120  0.00  0.00           H  
ATOM   1585  CD2 LEU   100      50.410  28.010  34.540  0.00  0.00           C  
ATOM   1586 HD21 LEU   100      50.830  27.000  34.580  0.00  0.00           H  
ATOM   1587 HD22 LEU   100      50.020  28.200  33.540  0.00  0.00           H  
ATOM   1588 HD23 LEU   100      51.200  28.730  34.770  0.00  0.00           H  
ATOM   1589  C   LEU   100      47.700  26.840  37.950  0.00  0.00           C  
ATOM   1590  O   LEU   100      48.040  25.700  37.620  0.00  0.00           O  
ATOM   1591  N   LEU   101      46.440  27.190  38.210  0.00  0.00           N  
ATOM   1592  H   LEU   101      46.270  28.150  38.450  0.00  0.00           H  
ATOM   1593  CA  LEU   101      45.290  26.290  38.120  0.00  0.00           C  
ATOM   1594  HA  LEU   101      45.620  25.250  38.170  0.00  0.00           H  
ATOM   1595  CB  LEU   101      44.340  26.560  39.310  0.00  0.00           C  
ATOM   1596  HB2 LEU   101      44.050  27.600  39.170  0.00  0.00           H  
ATOM   1597  HB3 LEU   101      43.460  25.920  39.230  0.00  0.00           H  
ATOM   1598  CG  LEU   101      44.970  26.390  40.720  0.00  0.00           C  
ATOM   1599  HG  LEU   101      45.780  27.110  40.830  0.00  0.00           H  
ATOM   1600  CD1 LEU   101      43.920  26.610  41.810  0.00  0.00           C  
ATOM   1601 HD11 LEU   101      43.110  25.890  41.700  0.00  0.00           H  
ATOM   1602 HD12 LEU   101      44.380  26.490  42.790  0.00  0.00           H  
ATOM   1603 HD13 LEU   101      43.520  27.620  41.730  0.00  0.00           H  
ATOM   1604  CD2 LEU   101      45.650  25.020  40.910  0.00  0.00           C  
ATOM   1605 HD21 LEU   101      46.440  24.900  40.180  0.00  0.00           H  
ATOM   1606 HD22 LEU   101      46.070  24.960  41.920  0.00  0.00           H  
ATOM   1607 HD23 LEU   101      44.910  24.230  40.780  0.00  0.00           H  
ATOM   1608  C   LEU   101      44.520  26.560  36.820  0.00  0.00           C  
ATOM   1609  O   LEU   101      44.400  27.720  36.420  0.00  0.00           O  
ATOM   1610  N   ASP   102      43.960  25.520  36.200  0.00  0.00           N  
ATOM   1611  H   ASP   102      44.250  24.600  36.520  0.00  0.00           H  
ATOM   1612  CA  ASP   102      43.020  25.600  35.080  0.00  0.00           C  
ATOM   1613  HA  ASP   102      43.110  26.570  34.590  0.00  0.00           H  
ATOM   1614  CB  ASP   102      43.350  24.490  34.040  0.00  0.00           C  
ATOM   1615  HB2 ASP   102      42.610  24.600  33.240  0.00  0.00           H  
ATOM   1616  HB3 ASP   102      44.340  24.750  33.660  0.00  0.00           H  
ATOM   1617  CG  ASP   102      43.350  23.030  34.540  0.00  0.00           C  
ATOM   1618  OD1 ASP   102      42.420  22.660  35.280  0.00  0.00           O  
ATOM   1619  OD2 ASP   102      44.300  22.320  34.140  0.00  0.00           O  
ATOM   1620  C   ASP   102      41.580  25.470  35.610  0.00  0.00           C  
ATOM   1621  O   ASP   102      41.360  25.260  36.800  0.00  0.00           O  
ATOM   1622  N   ARG   103      40.590  25.610  34.710  0.00  0.00           N  
ATOM   1623  H   ARG   103      40.890  25.840  33.770  0.00  0.00           H  
ATOM   1624  CA  ARG   103      39.150  25.550  34.990  0.00  0.00           C  
ATOM   1625  HA  ARG   103      38.870  26.320  35.700  0.00  0.00           H  
ATOM   1626  CB  ARG   103      38.370  25.780  33.680  0.00  0.00           C  
ATOM   1627  HB2 ARG   103      38.710  26.720  33.250  0.00  0.00           H  
ATOM   1628  HB3 ARG   103      38.620  24.960  33.000  0.00  0.00           H  
ATOM   1629  CG  ARG   103      36.850  25.830  33.890  0.00  0.00           C  
ATOM   1630  HG2 ARG   103      36.570  24.890  34.370  0.00  0.00           H  
ATOM   1631  HG3 ARG   103      36.650  26.660  34.570  0.00  0.00           H  
ATOM   1632  CD  ARG   103      36.040  26.010  32.610  0.00  0.00           C  
ATOM   1633  HD2 ARG   103      36.430  26.840  32.020  0.00  0.00           H  
ATOM   1634  HD3 ARG   103      36.060  25.100  32.010  0.00  0.00           H  
ATOM   1635  NE  ARG   103      34.660  26.300  32.980  0.00  0.00           N  
ATOM   1636  HE  ARG   103      34.490  27.280  33.140  0.00  0.00           H  
ATOM   1637  CZ  ARG   103      33.640  25.440  33.130  0.00  0.00           C  
ATOM   1638  NH1 ARG   103      33.760  24.150  32.790  0.00  0.00           N  
ATOM   1639 HH11 ARG   103      34.640  23.810  32.430  0.00  0.00           H  
ATOM   1640 HH12 ARG   103      32.970  23.530  32.910  0.00  0.00           H  
ATOM   1641  NH2 ARG   103      32.490  25.900  33.620  0.00  0.00           N  
ATOM   1642 HH21 ARG   103      32.400  26.880  33.880  0.00  0.00           H  
ATOM   1643 HH22 ARG   103      31.700  25.270  33.740  0.00  0.00           H  
ATOM   1644  C   ARG   103      38.690  24.250  35.700  0.00  0.00           C  
ATOM   1645  O   ARG   103      37.880  24.330  36.620  0.00  0.00           O  
ATOM   1646  N   ASN   104      39.220  23.090  35.280  0.00  0.00           N  
ATOM   1647  H   ASN   104      39.800  23.150  34.450  0.00  0.00           H  
ATOM   1648  CA  ASN   104      38.950  21.760  35.840  0.00  0.00           C  
ATOM   1649  HA  ASN   104      37.890  21.530  35.830  0.00  0.00           H  
ATOM   1650  CB  ASN   104      39.700  20.710  34.970  0.00  0.00           C  
ATOM   1651  HB2 ASN   104      39.220  20.710  33.990  0.00  0.00           H  
ATOM   1652  HB3 ASN   104      40.730  21.040  34.870  0.00  0.00           H  
ATOM   1653  CG  ASN   104      39.690  19.280  35.520  0.00  0.00           C  
ATOM   1654  OD1 ASN   104      38.720  18.540  35.350  0.00  0.00           O  
ATOM   1655  ND2 ASN   104      40.780  18.890  36.190  0.00  0.00           N  
ATOM   1656 HD21 ASN   104      40.820  17.950  36.570  0.00  0.00           H  
ATOM   1657 HD22 ASN   104      41.550  19.520  36.300  0.00  0.00           H  
ATOM   1658  C   ASN   104      39.360  21.680  37.330  0.00  0.00           C  
ATOM   1659  O   ASN   104      38.630  21.110  38.130  0.00  0.00           O  
ATOM   1660  N   GLN   105      40.510  22.280  37.700  0.00  0.00           N  
ATOM   1661  H   GLN   105      41.050  22.710  36.960  0.00  0.00           H  
ATOM   1662  CA  GLN   105      41.040  22.320  39.060  0.00  0.00           C  
ATOM   1663  HA  GLN   105      40.980  21.340  39.530  0.00  0.00           H  
ATOM   1664  CB  GLN   105      42.520  22.740  38.990  0.00  0.00           C  
ATOM   1665  HB2 GLN   105      42.600  23.600  38.330  0.00  0.00           H  
ATOM   1666  HB3 GLN   105      42.850  23.010  39.990  0.00  0.00           H  
ATOM   1667  CG  GLN   105      43.410  21.600  38.450  0.00  0.00           C  
ATOM   1668  HG2 GLN   105      43.430  20.800  39.190  0.00  0.00           H  
ATOM   1669  HG3 GLN   105      43.000  21.230  37.510  0.00  0.00           H  
ATOM   1670  CD  GLN   105      44.850  22.060  38.210  0.00  0.00           C  
ATOM   1671  OE1 GLN   105      45.080  22.980  37.420  0.00  0.00           O  
ATOM   1672  NE2 GLN   105      45.820  21.430  38.870  0.00  0.00           N  
ATOM   1673 HE21 GLN   105      46.780  21.710  38.740  0.00  0.00           H  
ATOM   1674 HE22 GLN   105      45.580  20.680  39.500  0.00  0.00           H  
ATOM   1675  C   GLN   105      40.280  23.290  39.990  0.00  0.00           C  
ATOM   1676  O   GLN   105      40.490  23.240  41.200  0.00  0.00           O  
ATOM   1677  N   GLY   106      39.350  24.090  39.450  0.00  0.00           N  
ATOM   1678  H   GLY   106      39.260  24.060  38.450  0.00  0.00           H  
ATOM   1679  CA  GLY   106      38.470  24.990  40.200  0.00  0.00           C  
ATOM   1680  HA2 GLY   106      38.930  25.190  41.170  0.00  0.00           H  
ATOM   1681  HA3 GLY   106      38.380  25.920  39.640  0.00  0.00           H  
ATOM   1682  C   GLY   106      37.080  24.390  40.420  0.00  0.00           C  
ATOM   1683  O   GLY   106      36.290  24.980  41.150  0.00  0.00           O  
ATOM   1684  N   LYS   107      36.790  23.210  39.840  0.00  0.00           N  
ATOM   1685  H   LYS   107      37.470  22.840  39.200  0.00  0.00           H  
ATOM   1686  CA  LYS   107      35.600  22.410  40.120  0.00  0.00           C  
ATOM   1687  HA  LYS   107      34.730  23.060  40.280  0.00  0.00           H  
ATOM   1688  CB  LYS   107      35.310  21.480  38.940  0.00  0.00           C  
ATOM   1689  HB2 LYS   107      36.210  20.890  38.760  0.00  0.00           H  
ATOM   1690  HB3 LYS   107      34.500  20.810  39.240  0.00  0.00           H  
ATOM   1691  CG  LYS   107      34.910  22.210  37.650  0.00  0.00           C  
ATOM   1692  HG2 LYS   107      34.070  22.870  37.870  0.00  0.00           H  
ATOM   1693  HG3 LYS   107      35.760  22.800  37.310  0.00  0.00           H  
ATOM   1694  CD  LYS   107      34.510  21.220  36.560  0.00  0.00           C  
ATOM   1695  HD2 LYS   107      35.360  20.570  36.370  0.00  0.00           H  
ATOM   1696  HD3 LYS   107      33.670  20.630  36.940  0.00  0.00           H  
ATOM   1697  CE  LYS   107      34.090  21.900  35.260  0.00  0.00           C  
ATOM   1698  HE2 LYS   107      33.290  22.610  35.470  0.00  0.00           H  
ATOM   1699  HE3 LYS   107      34.950  22.440  34.850  0.00  0.00           H  
ATOM   1700  NZ  LYS   107      33.620  20.910  34.280  0.00  0.00           N  
ATOM   1701  HZ1 LYS   107      32.830  20.410  34.660  0.00  0.00           H  
ATOM   1702  HZ2 LYS   107      33.350  21.380  33.430  0.00  0.00           H  
ATOM   1703  HZ3 LYS   107      34.370  20.250  34.090  0.00  0.00           H  
ATOM   1704  C   LYS   107      35.830  21.480  41.330  0.00  0.00           C  
ATOM   1705  O   LYS   107      34.870  21.130  42.010  0.00  0.00           O  
ATOM   1706  N   SER   108      37.100  21.110  41.590  0.00  0.00           N  
ATOM   1707  H   SER   108      37.800  21.430  40.940  0.00  0.00           H  
ATOM   1708  CA  SER   108      37.540  20.270  42.720  0.00  0.00           C  
ATOM   1709  HA  SER   108      37.030  19.310  42.700  0.00  0.00           H  
ATOM   1710  CB  SER   108      39.050  20.040  42.600  0.00  0.00           C  
ATOM   1711  HB2 SER   108      39.550  21.010  42.500  0.00  0.00           H  
ATOM   1712  HB3 SER   108      39.410  19.540  43.500  0.00  0.00           H  
ATOM   1713  OG  SER   108      39.350  19.240  41.480  0.00  0.00           O  
ATOM   1714  HG  SER   108      40.300  19.100  41.420  0.00  0.00           H  
ATOM   1715  C   SER   108      37.240  20.940  44.070  0.00  0.00           C  
ATOM   1716  O   SER   108      36.960  20.260  45.060  0.00  0.00           O  
ATOM   1717  N   VAL   109      37.260  22.280  44.080  0.00  0.00           N  
ATOM   1718  H   VAL   109      37.560  22.710  43.220  0.00  0.00           H  
ATOM   1719  CA  VAL   109      36.860  23.150  45.170  0.00  0.00           C  
ATOM   1720  HA  VAL   109      37.050  22.740  46.160  0.00  0.00           H  
ATOM   1721  CB  VAL   109      37.640  24.480  45.030  0.00  0.00           C  
ATOM   1722  HB  VAL   109      37.390  24.910  44.060  0.00  0.00           H  
ATOM   1723  CG1 VAL   109      37.290  25.480  46.140  0.00  0.00           C  
ATOM   1724 HG11 VAL   109      37.540  25.040  47.110  0.00  0.00           H  
ATOM   1725 HG12 VAL   109      37.870  26.390  46.000  0.00  0.00           H  
ATOM   1726 HG13 VAL   109      36.230  25.710  46.110  0.00  0.00           H  
ATOM   1727  CG2 VAL   109      39.160  24.260  44.990  0.00  0.00           C  
ATOM   1728 HG21 VAL   109      39.420  23.630  44.150  0.00  0.00           H  
ATOM   1729 HG22 VAL   109      39.660  25.220  44.890  0.00  0.00           H  
ATOM   1730 HG23 VAL   109      39.480  23.780  45.920  0.00  0.00           H  
ATOM   1731  C   VAL   109      35.350  23.410  45.020  0.00  0.00           C  
ATOM   1732  O   VAL   109      34.890  23.830  43.960  0.00  0.00           O  
ATOM   1733  N   GLU   110      34.600  23.160  46.110  0.00  0.00           N  
ATOM   1734  H   GLU   110      35.150  22.880  46.910  0.00  0.00           H  
ATOM   1735  CA  GLU   110      33.150  23.230  46.250  0.00  0.00           C  
ATOM   1736  HA  GLU   110      32.660  22.530  45.570  0.00  0.00           H  
ATOM   1737  CB  GLU   110      32.780  22.850  47.720  0.00  0.00           C  
ATOM   1738  HB2 GLU   110      33.020  23.740  48.310  0.00  0.00           H  
ATOM   1739  HB3 GLU   110      31.700  22.710  47.710  0.00  0.00           H  
ATOM   1740  CG  GLU   110      33.460  21.610  48.340  0.00  0.00           C  
ATOM   1741  HG2 GLU   110      34.520  21.720  48.110  0.00  0.00           H  
ATOM   1742  HG3 GLU   110      33.310  21.670  49.410  0.00  0.00           H  
ATOM   1743  CD  GLU   110      32.970  20.260  47.830  0.00  0.00           C  
ATOM   1744  OE1 GLU   110      32.020  20.230  47.010  0.00  0.00           O  
ATOM   1745  OE2 GLU   110      33.540  19.250  48.300  0.00  0.00           O  
ATOM   1746  C   GLU   110      32.600  24.640  45.930  0.00  0.00           C  
ATOM   1747  O   GLU   110      32.680  25.520  46.780  0.00  0.00           O  
ATOM   1748  N   GLY   111      32.060  24.870  44.730  0.00  0.00           N  
ATOM   1749  H   GLY   111      32.170  24.170  44.000  0.00  0.00           H  
ATOM   1750  CA  GLY   111      31.320  26.090  44.410  0.00  0.00           C  
ATOM   1751  HA2 GLY   111      30.600  25.840  43.620  0.00  0.00           H  
ATOM   1752  HA3 GLY   111      30.770  26.380  45.300  0.00  0.00           H  
ATOM   1753  C   GLY   111      32.190  27.260  43.940  0.00  0.00           C  
ATOM   1754  O   GLY   111      31.790  28.410  44.100  0.00  0.00           O  
ATOM   1755  N   MET   112      33.410  26.980  43.440  0.00  0.00           N  
ATOM   1756  H   MET   112      33.650  26.000  43.350  0.00  0.00           H  
ATOM   1757  CA  MET   112      34.390  27.980  43.020  0.00  0.00           C  
ATOM   1758  HA  MET   112      34.250  28.920  43.540  0.00  0.00           H  
ATOM   1759  CB  MET   112      35.790  27.410  43.390  0.00  0.00           C  
ATOM   1760  HB2 MET   112      35.850  27.460  44.480  0.00  0.00           H  
ATOM   1761  HB3 MET   112      35.780  26.370  43.070  0.00  0.00           H  
ATOM   1762  CG  MET   112      37.010  28.130  42.780  0.00  0.00           C  
ATOM   1763  HG2 MET   112      36.940  28.010  41.700  0.00  0.00           H  
ATOM   1764  HG3 MET   112      36.920  29.180  43.040  0.00  0.00           H  
ATOM   1765  SD  MET   112      38.630  27.520  43.330  0.00  0.00           S  
ATOM   1766  CE  MET   112      39.650  28.970  42.970  0.00  0.00           C  
ATOM   1767  HE1 MET   112      39.280  29.820  43.540  0.00  0.00           H  
ATOM   1768  HE2 MET   112      40.680  28.770  43.250  0.00  0.00           H  
ATOM   1769  HE3 MET   112      39.600  29.200  41.910  0.00  0.00           H  
ATOM   1770  C   MET   112      34.330  28.260  41.500  0.00  0.00           C  
ATOM   1771  O   MET   112      34.750  29.340  41.090  0.00  0.00           O  
ATOM   1772  N   VAL   113      33.870  27.300  40.680  0.00  0.00           N  
ATOM   1773  H   VAL   113      33.540  26.460  41.120  0.00  0.00           H  
ATOM   1774  CA  VAL   113      33.970  27.320  39.210  0.00  0.00           C  
ATOM   1775  HA  VAL   113      34.960  27.520  38.810  0.00  0.00           H  
ATOM   1776  CB  VAL   113      33.460  25.970  38.620  0.00  0.00           C  
ATOM   1777  HB  VAL   113      34.010  25.170  39.120  0.00  0.00           H  
ATOM   1778  CG1 VAL   113      31.950  25.750  38.820  0.00  0.00           C  
ATOM   1779 HG11 VAL   113      31.390  26.550  38.330  0.00  0.00           H  
ATOM   1780 HG12 VAL   113      31.660  24.790  38.390  0.00  0.00           H  
ATOM   1781 HG13 VAL   113      31.710  25.750  39.880  0.00  0.00           H  
ATOM   1782  CG2 VAL   113      33.850  25.790  37.140  0.00  0.00           C  
ATOM   1783 HG21 VAL   113      34.940  25.810  37.050  0.00  0.00           H  
ATOM   1784 HG22 VAL   113      33.470  24.840  36.780  0.00  0.00           H  
ATOM   1785 HG23 VAL   113      33.430  26.600  36.550  0.00  0.00           H  
ATOM   1786  C   VAL   113      33.330  28.540  38.520  0.00  0.00           C  
ATOM   1787  O   VAL   113      33.840  28.970  37.490  0.00  0.00           O  
ATOM   1788  N   GLU   114      32.260  29.130  39.090  0.00  0.00           N  
ATOM   1789  H   GLU   114      31.920  28.710  39.950  0.00  0.00           H  
ATOM   1790  CA  GLU   114      31.570  30.310  38.570  0.00  0.00           C  
ATOM   1791  HA  GLU   114      31.310  30.140  37.520  0.00  0.00           H  
ATOM   1792  CB  GLU   114      30.260  30.600  39.350  0.00  0.00           C  
ATOM   1793  HB2 GLU   114      30.570  30.920  40.350  0.00  0.00           H  
ATOM   1794  HB3 GLU   114      29.780  31.430  38.840  0.00  0.00           H  
ATOM   1795  CG  GLU   114      29.270  29.430  39.480  0.00  0.00           C  
ATOM   1796  HG2 GLU   114      28.310  29.880  39.730  0.00  0.00           H  
ATOM   1797  HG3 GLU   114      29.190  28.950  38.500  0.00  0.00           H  
ATOM   1798  CD  GLU   114      29.630  28.380  40.540  0.00  0.00           C  
ATOM   1799  OE1 GLU   114      30.370  28.740  41.480  0.00  0.00           O  
ATOM   1800  OE2 GLU   114      29.190  27.230  40.370  0.00  0.00           O  
ATOM   1801  C   GLU   114      32.470  31.550  38.640  0.00  0.00           C  
ATOM   1802  O   GLU   114      32.570  32.290  37.670  0.00  0.00           O  
ATOM   1803  N   ILE   115      33.150  31.730  39.790  0.00  0.00           N  
ATOM   1804  H   ILE   115      32.960  31.060  40.520  0.00  0.00           H  
ATOM   1805  CA  ILE   115      34.120  32.790  40.050  0.00  0.00           C  
ATOM   1806  HA  ILE   115      33.780  33.790  39.780  0.00  0.00           H  
ATOM   1807  CB  ILE   115      34.550  32.780  41.550  0.00  0.00           C  
ATOM   1808  HB  ILE   115      35.180  31.910  41.710  0.00  0.00           H  
ATOM   1809  CG2 ILE   115      35.330  34.060  41.930  0.00  0.00           C  
ATOM   1810 HG21 ILE   115      34.700  34.940  41.760  0.00  0.00           H  
ATOM   1811 HG22 ILE   115      35.620  34.010  42.980  0.00  0.00           H  
ATOM   1812 HG23 ILE   115      36.230  34.140  41.310  0.00  0.00           H  
ATOM   1813  CG1 ILE   115      33.420  32.510  42.560  0.00  0.00           C  
ATOM   1814 HG12 ILE   115      33.020  31.520  42.330  0.00  0.00           H  
ATOM   1815 HG13 ILE   115      33.870  32.500  43.550  0.00  0.00           H  
ATOM   1816  CD1 ILE   115      32.290  33.540  42.530  0.00  0.00           C  
ATOM   1817 HD11 ILE   115      31.830  33.550  41.540  0.00  0.00           H  
ATOM   1818 HD12 ILE   115      31.540  33.270  43.280  0.00  0.00           H  
ATOM   1819 HD13 ILE   115      32.690  34.530  42.760  0.00  0.00           H  
ATOM   1820  C   ILE   115      35.350  32.620  39.160  0.00  0.00           C  
ATOM   1821  O   ILE   115      35.870  33.610  38.650  0.00  0.00           O  
ATOM   1822  N   PHE   116      35.780  31.360  38.960  0.00  0.00           N  
ATOM   1823  H   PHE   116      35.300  30.650  39.490  0.00  0.00           H  
ATOM   1824  CA  PHE   116      36.910  30.960  38.120  0.00  0.00           C  
ATOM   1825  HA  PHE   116      37.820  31.450  38.450  0.00  0.00           H  
ATOM   1826  CB  PHE   116      37.100  29.430  38.240  0.00  0.00           C  
ATOM   1827  HB2 PHE   116      36.770  29.070  39.220  0.00  0.00           H  
ATOM   1828  HB3 PHE   116      36.510  28.940  37.460  0.00  0.00           H  
ATOM   1829  CG  PHE   116      38.530  28.960  38.050  0.00  0.00           C  
ATOM   1830  CD1 PHE   116      39.150  29.030  36.790  0.00  0.00           C  
ATOM   1831  HD1 PHE   116      38.580  29.370  35.920  0.00  0.00           H  
ATOM   1832  CE1 PHE   116      40.500  28.660  36.650  0.00  0.00           C  
ATOM   1833  HE1 PHE   116      40.980  28.720  35.670  0.00  0.00           H  
ATOM   1834  CZ  PHE   116      41.220  28.200  37.770  0.00  0.00           C  
ATOM   1835  HZ  PHE   116      42.270  27.930  37.660  0.00  0.00           H  
ATOM   1836  CE2 PHE   116      40.590  28.090  39.020  0.00  0.00           C  
ATOM   1837  HE2 PHE   116      41.140  27.710  39.880  0.00  0.00           H  
ATOM   1838  CD2 PHE   116      39.250  28.480  39.160  0.00  0.00           C  
ATOM   1839  HD2 PHE   116      38.760  28.400  40.130  0.00  0.00           H  
ATOM   1840  C   PHE   116      36.710  31.390  36.660  0.00  0.00           C  
ATOM   1841  O   PHE   116      37.600  32.010  36.090  0.00  0.00           O  
ATOM   1842  N   ASP   117      35.520  31.130  36.090  0.00  0.00           N  
ATOM   1843  H   ASP   117      34.860  30.610  36.650  0.00  0.00           H  
ATOM   1844  CA  ASP   117      35.140  31.500  34.720  0.00  0.00           C  
ATOM   1845  HA  ASP   117      35.910  31.180  34.020  0.00  0.00           H  
ATOM   1846  CB  ASP   117      33.810  30.810  34.340  0.00  0.00           C  
ATOM   1847  HB2 ASP   117      33.090  31.090  35.100  0.00  0.00           H  
ATOM   1848  HB3 ASP   117      33.480  31.190  33.370  0.00  0.00           H  
ATOM   1849  CG  ASP   117      33.910  29.290  34.270  0.00  0.00           C  
ATOM   1850  OD1 ASP   117      35.030  28.800  34.020  0.00  0.00           O  
ATOM   1851  OD2 ASP   117      32.860  28.630  34.440  0.00  0.00           O  
ATOM   1852  C   ASP   117      34.970  33.010  34.530  0.00  0.00           C  
ATOM   1853  O   ASP   117      35.320  33.510  33.460  0.00  0.00           O  
ATOM   1854  N   MET   118      34.500  33.730  35.560  0.00  0.00           N  
ATOM   1855  H   MET   118      34.150  33.240  36.370  0.00  0.00           H  
ATOM   1856  CA  MET   118      34.400  35.190  35.540  0.00  0.00           C  
ATOM   1857  HA  MET   118      33.930  35.520  34.610  0.00  0.00           H  
ATOM   1858  CB  MET   118      33.570  35.680  36.730  0.00  0.00           C  
ATOM   1859  HB2 MET   118      33.910  35.140  37.620  0.00  0.00           H  
ATOM   1860  HB3 MET   118      33.770  36.750  36.850  0.00  0.00           H  
ATOM   1861  CG  MET   118      32.050  35.470  36.550  0.00  0.00           C  
ATOM   1862  HG2 MET   118      31.800  35.830  35.560  0.00  0.00           H  
ATOM   1863  HG3 MET   118      31.880  34.400  36.610  0.00  0.00           H  
ATOM   1864  SD  MET   118      31.010  36.320  37.780  0.00  0.00           S  
ATOM   1865  CE  MET   118      31.400  35.390  39.280  0.00  0.00           C  
ATOM   1866  HE1 MET   118      32.460  35.480  39.500  0.00  0.00           H  
ATOM   1867  HE2 MET   118      30.820  35.800  40.120  0.00  0.00           H  
ATOM   1868  HE3 MET   118      31.140  34.340  39.140  0.00  0.00           H  
ATOM   1869  C   MET   118      35.800  35.830  35.560  0.00  0.00           C  
ATOM   1870  O   MET   118      36.020  36.800  34.830  0.00  0.00           O  
ATOM   1871  N   LEU   119      36.760  35.290  36.330  0.00  0.00           N  
ATOM   1872  H   LEU   119      36.480  34.510  36.920  0.00  0.00           H  
ATOM   1873  CA  LEU   119      38.150  35.750  36.420  0.00  0.00           C  
ATOM   1874  HA  LEU   119      38.180  36.830  36.570  0.00  0.00           H  
ATOM   1875  CB  LEU   119      38.860  35.060  37.600  0.00  0.00           C  
ATOM   1876  HB2 LEU   119      38.580  34.010  37.510  0.00  0.00           H  
ATOM   1877  HB3 LEU   119      39.940  35.160  37.490  0.00  0.00           H  
ATOM   1878  CG  LEU   119      38.450  35.580  39.000  0.00  0.00           C  
ATOM   1879  HG  LEU   119      37.370  35.730  39.010  0.00  0.00           H  
ATOM   1880  CD1 LEU   119      38.830  34.570  40.090  0.00  0.00           C  
ATOM   1881 HD11 LEU   119      39.910  34.410  40.080  0.00  0.00           H  
ATOM   1882 HD12 LEU   119      38.530  34.960  41.070  0.00  0.00           H  
ATOM   1883 HD13 LEU   119      38.320  33.620  39.910  0.00  0.00           H  
ATOM   1884  CD2 LEU   119      39.060  36.950  39.310  0.00  0.00           C  
ATOM   1885 HD21 LEU   119      38.730  37.680  38.570  0.00  0.00           H  
ATOM   1886 HD22 LEU   119      38.740  37.270  40.300  0.00  0.00           H  
ATOM   1887 HD23 LEU   119      40.150  36.880  39.290  0.00  0.00           H  
ATOM   1888  C   LEU   119      38.930  35.450  35.120  0.00  0.00           C  
ATOM   1889  O   LEU   119      39.740  36.280  34.710  0.00  0.00           O  
ATOM   1890  N   LEU   120      38.660  34.320  34.460  0.00  0.00           N  
ATOM   1891  H   LEU   120      38.020  33.670  34.890  0.00  0.00           H  
ATOM   1892  CA  LEU   120      39.230  33.960  33.160  0.00  0.00           C  
ATOM   1893  HA  LEU   120      40.320  34.060  33.190  0.00  0.00           H  
ATOM   1894  CB  LEU   120      38.880  32.500  32.800  0.00  0.00           C  
ATOM   1895  HB2 LEU   120      37.820  32.420  33.040  0.00  0.00           H  
ATOM   1896  HB3 LEU   120      39.030  32.350  31.730  0.00  0.00           H  
ATOM   1897  CG  LEU   120      39.660  31.420  33.580  0.00  0.00           C  
ATOM   1898  HG  LEU   120      39.560  31.600  34.650  0.00  0.00           H  
ATOM   1899  CD1 LEU   120      39.100  30.020  33.250  0.00  0.00           C  
ATOM   1900 HD11 LEU   120      39.210  29.840  32.180  0.00  0.00           H  
ATOM   1901 HD12 LEU   120      39.660  29.270  33.810  0.00  0.00           H  
ATOM   1902 HD13 LEU   120      38.050  29.980  33.530  0.00  0.00           H  
ATOM   1903  CD2 LEU   120      41.170  31.470  33.310  0.00  0.00           C  
ATOM   1904 HD21 LEU   120      41.560  32.440  33.600  0.00  0.00           H  
ATOM   1905 HD22 LEU   120      41.670  30.690  33.880  0.00  0.00           H  
ATOM   1906 HD23 LEU   120      41.350  31.310  32.250  0.00  0.00           H  
ATOM   1907  C   LEU   120      38.710  34.870  32.030  0.00  0.00           C  
ATOM   1908  O   LEU   120      39.480  35.220  31.140  0.00  0.00           O  
ATOM   1909  N   ALA   121      37.430  35.270  32.090  0.00  0.00           N  
ATOM   1910  H   ALA   121      36.870  34.910  32.850  0.00  0.00           H  
ATOM   1911  CA  ALA   121      36.800  36.180  31.130  0.00  0.00           C  
ATOM   1912  HA  ALA   121      37.000  35.850  30.110  0.00  0.00           H  
ATOM   1913  CB  ALA   121      35.280  36.160  31.360  0.00  0.00           C  
ATOM   1914  HB1 ALA   121      35.060  36.500  32.370  0.00  0.00           H  
ATOM   1915  HB2 ALA   121      34.790  36.820  30.640  0.00  0.00           H  
ATOM   1916  HB3 ALA   121      34.900  35.140  31.230  0.00  0.00           H  
ATOM   1917  C   ALA   121      37.300  37.630  31.270  0.00  0.00           C  
ATOM   1918  O   ALA   121      37.390  38.340  30.270  0.00  0.00           O  
ATOM   1919  N   THR   122      37.700  38.050  32.490  0.00  0.00           N  
ATOM   1920  H   THR   122      37.610  37.400  33.260  0.00  0.00           H  
ATOM   1921  CA  THR   122      38.260  39.380  32.760  0.00  0.00           C  
ATOM   1922  HA  THR   122      37.630  40.110  32.250  0.00  0.00           H  
ATOM   1923  CB  THR   122      38.230  39.680  34.280  0.00  0.00           C  
ATOM   1924  HB  THR   122      39.000  39.070  34.760  0.00  0.00           H  
ATOM   1925  CG2 THR   122      38.470  41.160  34.610  0.00  0.00           C  
ATOM   1926 HG21 THR   122      37.700  41.770  34.140  0.00  0.00           H  
ATOM   1927 HG22 THR   122      38.440  41.310  35.690  0.00  0.00           H  
ATOM   1928 HG23 THR   122      39.450  41.460  34.230  0.00  0.00           H  
ATOM   1929  OG1 THR   122      36.950  39.400  34.810  0.00  0.00           O  
ATOM   1930  HG1 THR   122      36.950  39.590  35.750  0.00  0.00           H  
ATOM   1931  C   THR   122      39.730  39.430  32.310  0.00  0.00           C  
ATOM   1932  O   THR   122      40.200  40.470  31.850  0.00  0.00           O  
ATOM   1933  N   SER   123      40.450  38.300  32.410  0.00  0.00           N  
ATOM   1934  H   SER   123      39.990  37.510  32.840  0.00  0.00           H  
ATOM   1935  CA  SER   123      41.840  38.140  31.980  0.00  0.00           C  
ATOM   1936  HA  SER   123      42.460  38.970  32.330  0.00  0.00           H  
ATOM   1937  CB  SER   123      42.370  36.830  32.600  0.00  0.00           C  
ATOM   1938  HB2 SER   123      42.260  36.890  33.680  0.00  0.00           H  
ATOM   1939  HB3 SER   123      41.780  36.000  32.220  0.00  0.00           H  
ATOM   1940  OG  SER   123      43.730  36.630  32.280  0.00  0.00           O  
ATOM   1941  HG  SER   123      44.030  35.810  32.680  0.00  0.00           H  
ATOM   1942  C   SER   123      41.940  38.100  30.440  0.00  0.00           C  
ATOM   1943  O   SER   123      42.910  38.610  29.880  0.00  0.00           O  
ATOM   1944  N   SER   124      40.910  37.550  29.780  0.00  0.00           N  
ATOM   1945  H   SER   124      40.190  37.120  30.340  0.00  0.00           H  
ATOM   1946  CA  SER   124      40.750  37.560  28.330  0.00  0.00           C  
ATOM   1947  HA  SER   124      41.660  37.210  27.840  0.00  0.00           H  
ATOM   1948  CB  SER   124      39.600  36.600  27.940  0.00  0.00           C  
ATOM   1949  HB2 SER   124      38.700  36.900  28.480  0.00  0.00           H  
ATOM   1950  HB3 SER   124      39.420  36.680  26.870  0.00  0.00           H  
ATOM   1951  OG  SER   124      39.920  35.260  28.260  0.00  0.00           O  
ATOM   1952  HG  SER   124      39.200  34.690  28.010  0.00  0.00           H  
ATOM   1953  C   SER   124      40.400  38.960  27.810  0.00  0.00           C  
ATOM   1954  O   SER   124      40.880  39.350  26.750  0.00  0.00           O  
ATOM   1955  N   ARG   125      39.610  39.740  28.580  0.00  0.00           N  
ATOM   1956  H   ARG   125      39.210  39.300  29.400  0.00  0.00           H  
ATOM   1957  CA  ARG   125      39.240  41.120  28.290  0.00  0.00           C  
ATOM   1958  HA  ARG   125      38.890  41.210  27.250  0.00  0.00           H  
ATOM   1959  CB  ARG   125      38.090  41.550  29.230  0.00  0.00           C  
ATOM   1960  HB2 ARG   125      37.260  40.870  29.030  0.00  0.00           H  
ATOM   1961  HB3 ARG   125      38.460  41.400  30.240  0.00  0.00           H  
ATOM   1962  CG  ARG   125      37.600  43.010  29.070  0.00  0.00           C  
ATOM   1963  HG2 ARG   125      36.820  43.170  29.810  0.00  0.00           H  
ATOM   1964  HG3 ARG   125      38.450  43.660  29.280  0.00  0.00           H  
ATOM   1965  CD  ARG   125      37.050  43.320  27.670  0.00  0.00           C  
ATOM   1966  HD2 ARG   125      37.840  43.200  26.940  0.00  0.00           H  
ATOM   1967  HD3 ARG   125      36.240  42.630  27.440  0.00  0.00           H  
ATOM   1968  NE  ARG   125      36.530  44.690  27.580  0.00  0.00           N  
ATOM   1969  HE  ARG   125      36.250  45.110  28.460  0.00  0.00           H  
ATOM   1970  CZ  ARG   125      36.410  45.420  26.460  0.00  0.00           C  
ATOM   1971  NH1 ARG   125      36.760  44.940  25.260  0.00  0.00           N  
ATOM   1972 HH11 ARG   125      37.140  44.000  25.180  0.00  0.00           H  
ATOM   1973 HH12 ARG   125      36.660  45.510  24.440  0.00  0.00           H  
ATOM   1974  NH2 ARG   125      35.920  46.660  26.530  0.00  0.00           N  
ATOM   1975 HH21 ARG   125      35.640  47.040  27.430  0.00  0.00           H  
ATOM   1976 HH22 ARG   125      35.820  47.220  25.700  0.00  0.00           H  
ATOM   1977  C   ARG   125      40.440  42.070  28.390  0.00  0.00           C  
ATOM   1978  O   ARG   125      40.610  42.910  27.510  0.00  0.00           O  
ATOM   1979  N   PHE   126      41.290  41.930  29.420  0.00  0.00           N  
ATOM   1980  H   PHE   126      41.050  41.230  30.120  0.00  0.00           H  
ATOM   1981  CA  PHE   126      42.510  42.710  29.610  0.00  0.00           C  
ATOM   1982  HA  PHE   126      42.290  43.780  29.550  0.00  0.00           H  
ATOM   1983  CB  PHE   126      43.110  42.410  31.010  0.00  0.00           C  
ATOM   1984  HB2 PHE   126      42.950  41.350  31.160  0.00  0.00           H  
ATOM   1985  HB3 PHE   126      44.180  42.630  31.010  0.00  0.00           H  
ATOM   1986  CG  PHE   126      42.520  43.120  32.210  0.00  0.00           C  
ATOM   1987  CD1 PHE   126      41.410  43.990  32.130  0.00  0.00           C  
ATOM   1988  HD1 PHE   126      40.890  44.120  31.170  0.00  0.00           H  
ATOM   1989  CE1 PHE   126      40.970  44.690  33.270  0.00  0.00           C  
ATOM   1990  HE1 PHE   126      40.140  45.390  33.180  0.00  0.00           H  
ATOM   1991  CZ  PHE   126      41.600  44.500  34.510  0.00  0.00           C  
ATOM   1992  HZ  PHE   126      41.250  45.030  35.390  0.00  0.00           H  
ATOM   1993  CE2 PHE   126      42.690  43.610  34.610  0.00  0.00           C  
ATOM   1994  HE2 PHE   126      43.180  43.450  35.570  0.00  0.00           H  
ATOM   1995  CD2 PHE   126      43.150  42.940  33.460  0.00  0.00           C  
ATOM   1996  HD2 PHE   126      44.010  42.270  33.530  0.00  0.00           H  
ATOM   1997  C   PHE   126      43.580  42.410  28.540  0.00  0.00           C  
ATOM   1998  O   PHE   126      44.250  43.330  28.080  0.00  0.00           O  
ATOM   1999  N   ARG   127      43.690  41.140  28.120  0.00  0.00           N  
ATOM   2000  H   ARG   127      43.170  40.440  28.630  0.00  0.00           H  
ATOM   2001  CA  ARG   127      44.560  40.690  27.030  0.00  0.00           C  
ATOM   2002  HA  ARG   127      45.580  41.070  27.160  0.00  0.00           H  
ATOM   2003  CB  ARG   127      44.600  39.140  27.040  0.00  0.00           C  
ATOM   2004  HB2 ARG   127      45.080  38.850  27.980  0.00  0.00           H  
ATOM   2005  HB3 ARG   127      43.560  38.810  27.050  0.00  0.00           H  
ATOM   2006  CG  ARG   127      45.350  38.500  25.860  0.00  0.00           C  
ATOM   2007  HG2 ARG   127      44.740  38.640  24.970  0.00  0.00           H  
ATOM   2008  HG3 ARG   127      46.300  39.020  25.740  0.00  0.00           H  
ATOM   2009  CD  ARG   127      45.620  37.000  26.060  0.00  0.00           C  
ATOM   2010  HD2 ARG   127      46.240  36.640  25.240  0.00  0.00           H  
ATOM   2011  HD3 ARG   127      46.150  36.860  27.000  0.00  0.00           H  
ATOM   2012  NE  ARG   127      44.380  36.210  26.100  0.00  0.00           N  
ATOM   2013  HE  ARG   127      43.930  36.090  25.200  0.00  0.00           H  
ATOM   2014  CZ  ARG   127      43.800  35.640  27.170  0.00  0.00           C  
ATOM   2015  NH1 ARG   127      44.300  35.770  28.410  0.00  0.00           N  
ATOM   2016 HH11 ARG   127      45.130  36.320  28.560  0.00  0.00           H  
ATOM   2017 HH12 ARG   127      43.830  35.330  29.190  0.00  0.00           H  
ATOM   2018  NH2 ARG   127      42.690  34.910  27.000  0.00  0.00           N  
ATOM   2019 HH21 ARG   127      42.310  34.800  26.070  0.00  0.00           H  
ATOM   2020 HH22 ARG   127      42.250  34.480  27.790  0.00  0.00           H  
ATOM   2021  C   ARG   127      44.100  41.240  25.660  0.00  0.00           C  
ATOM   2022  O   ARG   127      44.920  41.740  24.900  0.00  0.00           O  
ATOM   2023  N   MET   128      42.780  41.180  25.390  0.00  0.00           N  
ATOM   2024  H   MET   128      42.210  40.730  26.080  0.00  0.00           H  
ATOM   2025  CA  MET   128      42.130  41.680  24.170  0.00  0.00           C  
ATOM   2026  HA  MET   128      42.600  41.270  23.280  0.00  0.00           H  
ATOM   2027  CB  MET   128      40.650  41.250  24.190  0.00  0.00           C  
ATOM   2028  HB2 MET   128      40.640  40.160  24.200  0.00  0.00           H  
ATOM   2029  HB3 MET   128      40.230  41.620  25.130  0.00  0.00           H  
ATOM   2030  CG  MET   128      39.800  41.760  23.010  0.00  0.00           C  
ATOM   2031  HG2 MET   128      39.700  42.830  23.140  0.00  0.00           H  
ATOM   2032  HG3 MET   128      40.370  41.550  22.110  0.00  0.00           H  
ATOM   2033  SD  MET   128      38.150  41.010  22.850  0.00  0.00           S  
ATOM   2034  CE  MET   128      37.420  41.440  24.450  0.00  0.00           C  
ATOM   2035  HE1 MET   128      37.400  42.520  24.560  0.00  0.00           H  
ATOM   2036  HE2 MET   128      36.410  41.050  24.500  0.00  0.00           H  
ATOM   2037  HE3 MET   128      38.020  41.000  25.250  0.00  0.00           H  
ATOM   2038  C   MET   128      42.230  43.210  24.040  0.00  0.00           C  
ATOM   2039  O   MET   128      42.430  43.710  22.930  0.00  0.00           O  
ATOM   2040  N   MET   129      42.110  43.940  25.160  0.00  0.00           N  
ATOM   2041  H   MET   129      41.960  43.450  26.030  0.00  0.00           H  
ATOM   2042  CA  MET   129      42.200  45.400  25.200  0.00  0.00           C  
ATOM   2043  HA  MET   129      41.630  45.840  24.380  0.00  0.00           H  
ATOM   2044  CB  MET   129      41.610  45.900  26.540  0.00  0.00           C  
ATOM   2045  HB2 MET   129      41.900  45.200  27.320  0.00  0.00           H  
ATOM   2046  HB3 MET   129      42.040  46.880  26.750  0.00  0.00           H  
ATOM   2047  CG  MET   129      40.080  46.010  26.490  0.00  0.00           C  
ATOM   2048  HG2 MET   129      39.820  46.580  25.590  0.00  0.00           H  
ATOM   2049  HG3 MET   129      39.680  45.000  26.410  0.00  0.00           H  
ATOM   2050  SD  MET   129      39.380  46.830  27.940  0.00  0.00           S  
ATOM   2051  CE  MET   129      39.810  48.550  27.570  0.00  0.00           C  
ATOM   2052  HE1 MET   129      39.360  48.850  26.630  0.00  0.00           H  
ATOM   2053  HE2 MET   129      39.450  49.200  28.370  0.00  0.00           H  
ATOM   2054  HE3 MET   129      40.900  48.640  27.500  0.00  0.00           H  
ATOM   2055  C   MET   129      43.640  45.910  25.110  0.00  0.00           C  
ATOM   2056  O   MET   129      43.830  47.100  24.840  0.00  0.00           O  
ATOM   2057  N   ASN   130      44.650  45.050  25.350  0.00  0.00           N  
ATOM   2058  H   ASN   130      44.370  44.130  25.650  0.00  0.00           H  
ATOM   2059  CA  ASN   130      46.070  45.380  25.330  0.00  0.00           C  
ATOM   2060  HA  ASN   130      46.660  44.480  25.500  0.00  0.00           H  
ATOM   2061  CB  ASN   130      46.480  46.000  23.960  0.00  0.00           C  
ATOM   2062  HB2 ASN   130      45.770  45.660  23.200  0.00  0.00           H  
ATOM   2063  HB3 ASN   130      46.400  47.080  24.060  0.00  0.00           H  
ATOM   2064  CG  ASN   130      47.900  45.650  23.510  0.00  0.00           C  
ATOM   2065  OD1 ASN   130      48.860  45.860  24.240  0.00  0.00           O  
ATOM   2066  ND2 ASN   130      48.030  45.080  22.310  0.00  0.00           N  
ATOM   2067 HD21 ASN   130      48.940  44.830  21.960  0.00  0.00           H  
ATOM   2068 HD22 ASN   130      47.210  44.910  21.740  0.00  0.00           H  
ATOM   2069  C   ASN   130      46.390  46.260  26.560  0.00  0.00           C  
ATOM   2070  O   ASN   130      46.990  47.320  26.420  0.00  0.00           O  
ATOM   2071  N   LEU   131      45.910  45.840  27.760  0.00  0.00           N  
ATOM   2072  H   LEU   131      45.400  44.980  27.770  0.00  0.00           H  
ATOM   2073  CA  LEU   131      46.050  46.590  29.010  0.00  0.00           C  
ATOM   2074  HA  LEU   131      45.650  47.590  28.880  0.00  0.00           H  
ATOM   2075  CB  LEU   131      45.270  45.890  30.150  0.00  0.00           C  
ATOM   2076  HB2 LEU   131      44.250  45.830  29.790  0.00  0.00           H  
ATOM   2077  HB3 LEU   131      45.670  44.880  30.290  0.00  0.00           H  
ATOM   2078  CG  LEU   131      45.300  46.650  31.510  0.00  0.00           C  
ATOM   2079  HG  LEU   131      46.340  46.860  31.760  0.00  0.00           H  
ATOM   2080  CD1 LEU   131      44.520  47.960  31.440  0.00  0.00           C  
ATOM   2081 HD11 LEU   131      43.480  47.750  31.190  0.00  0.00           H  
ATOM   2082 HD12 LEU   131      44.560  48.460  32.410  0.00  0.00           H  
ATOM   2083 HD13 LEU   131      44.950  48.610  30.680  0.00  0.00           H  
ATOM   2084  CD2 LEU   131      44.760  45.790  32.650  0.00  0.00           C  
ATOM   2085 HD21 LEU   131      45.370  44.890  32.750  0.00  0.00           H  
ATOM   2086 HD22 LEU   131      44.790  46.350  33.580  0.00  0.00           H  
ATOM   2087 HD23 LEU   131      43.730  45.500  32.430  0.00  0.00           H  
ATOM   2088  C   LEU   131      47.530  46.730  29.370  0.00  0.00           C  
ATOM   2089  O   LEU   131      48.240  45.730  29.510  0.00  0.00           O  
ATOM   2090  N   GLN   132      47.970  47.990  29.510  0.00  0.00           N  
ATOM   2091  H   GLN   132      47.300  48.730  29.380  0.00  0.00           H  
ATOM   2092  CA  GLN   132      49.340  48.350  29.850  0.00  0.00           C  
ATOM   2093  HA  GLN   132      50.050  47.660  29.380  0.00  0.00           H  
ATOM   2094  CB  GLN   132      49.610  49.770  29.320  0.00  0.00           C  
ATOM   2095  HB2 GLN   132      48.910  50.440  29.820  0.00  0.00           H  
ATOM   2096  HB3 GLN   132      50.630  50.040  29.600  0.00  0.00           H  
ATOM   2097  CG  GLN   132      49.440  49.910  27.790  0.00  0.00           C  
ATOM   2098  HG2 GLN   132      48.410  49.670  27.520  0.00  0.00           H  
ATOM   2099  HG3 GLN   132      49.650  50.950  27.520  0.00  0.00           H  
ATOM   2100  CD  GLN   132      50.390  49.000  26.990  0.00  0.00           C  
ATOM   2101  OE1 GLN   132      51.600  49.080  27.140  0.00  0.00           O  
ATOM   2102  NE2 GLN   132      49.830  48.120  26.160  0.00  0.00           N  
ATOM   2103 HE21 GLN   132      50.410  47.500  25.620  0.00  0.00           H  
ATOM   2104 HE22 GLN   132      48.820  48.080  26.070  0.00  0.00           H  
ATOM   2105  C   GLN   132      49.500  48.330  31.370  0.00  0.00           C  
ATOM   2106  O   GLN   132      48.520  48.430  32.120  0.00  0.00           O  
ATOM   2107  N   GLY   133      50.750  48.240  31.840  0.00  0.00           N  
ATOM   2108  H   GLY   133      51.510  48.240  31.170  0.00  0.00           H  
ATOM   2109  CA  GLY   133      51.090  48.150  33.260  0.00  0.00           C  
ATOM   2110  HA2 GLY   133      50.450  47.390  33.710  0.00  0.00           H  
ATOM   2111  HA3 GLY   133      52.130  47.850  33.350  0.00  0.00           H  
ATOM   2112  C   GLY   133      50.890  49.480  33.990  0.00  0.00           C  
ATOM   2113  O   GLY   133      50.570  49.470  35.180  0.00  0.00           O  
ATOM   2114  N   GLU   134      50.990  50.600  33.270  0.00  0.00           N  
ATOM   2115  H   GLU   134      51.270  50.480  32.310  0.00  0.00           H  
ATOM   2116  CA  GLU   134      50.740  51.960  33.740  0.00  0.00           C  
ATOM   2117  HA  GLU   134      51.250  52.130  34.690  0.00  0.00           H  
ATOM   2118  CB  GLU   134      51.270  52.980  32.700  0.00  0.00           C  
ATOM   2119  HB2 GLU   134      50.780  52.730  31.760  0.00  0.00           H  
ATOM   2120  HB3 GLU   134      50.930  53.960  33.040  0.00  0.00           H  
ATOM   2121  CG  GLU   134      52.800  52.990  32.500  0.00  0.00           C  
ATOM   2122  HG2 GLU   134      53.010  53.910  31.950  0.00  0.00           H  
ATOM   2123  HG3 GLU   134      53.260  53.050  33.490  0.00  0.00           H  
ATOM   2124  CD  GLU   134      53.380  51.800  31.750  0.00  0.00           C  
ATOM   2125  OE1 GLU   134      52.720  51.350  30.780  0.00  0.00           O  
ATOM   2126  OE2 GLU   134      54.460  51.330  32.170  0.00  0.00           O  
ATOM   2127  C   GLU   134      49.230  52.210  33.930  0.00  0.00           C  
ATOM   2128  O   GLU   134      48.840  52.920  34.860  0.00  0.00           O  
ATOM   2129  N   GLU   135      48.370  51.580  33.100  0.00  0.00           N  
ATOM   2130  H   GLU   135      48.780  51.030  32.360  0.00  0.00           H  
ATOM   2131  CA  GLU   135      46.910  51.640  33.200  0.00  0.00           C  
ATOM   2132  HA  GLU   135      46.590  52.660  33.400  0.00  0.00           H  
ATOM   2133  CB  GLU   135      46.280  51.170  31.880  0.00  0.00           C  
ATOM   2134  HB2 GLU   135      46.710  50.200  31.640  0.00  0.00           H  
ATOM   2135  HB3 GLU   135      45.210  51.050  32.060  0.00  0.00           H  
ATOM   2136  CG  GLU   135      46.500  52.130  30.700  0.00  0.00           C  
ATOM   2137  HG2 GLU   135      46.060  53.090  30.970  0.00  0.00           H  
ATOM   2138  HG3 GLU   135      47.570  52.250  30.550  0.00  0.00           H  
ATOM   2139  CD  GLU   135      45.860  51.620  29.410  0.00  0.00           C  
ATOM   2140  OE1 GLU   135      46.070  50.430  29.080  0.00  0.00           O  
ATOM   2141  OE2 GLU   135      45.160  52.430  28.760  0.00  0.00           O  
ATOM   2142  C   GLU   135      46.420  50.710  34.320  0.00  0.00           C  
ATOM   2143  O   GLU   135      45.500  51.090  35.040  0.00  0.00           O  
ATOM   2144  N   PHE   136      47.030  49.530  34.490  0.00  0.00           N  
ATOM   2145  H   PHE   136      47.720  49.290  33.790  0.00  0.00           H  
ATOM   2146  CA  PHE   136      46.730  48.550  35.540  0.00  0.00           C  
ATOM   2147  HA  PHE   136      45.680  48.250  35.490  0.00  0.00           H  
ATOM   2148  CB  PHE   136      47.610  47.290  35.320  0.00  0.00           C  
ATOM   2149  HB2 PHE   136      47.140  46.730  34.520  0.00  0.00           H  
ATOM   2150  HB3 PHE   136      48.630  47.540  35.050  0.00  0.00           H  
ATOM   2151  CG  PHE   136      47.690  46.350  36.510  0.00  0.00           C  
ATOM   2152  CD1 PHE   136      46.530  45.710  37.000  0.00  0.00           C  
ATOM   2153  HD1 PHE   136      45.580  45.820  36.470  0.00  0.00           H  
ATOM   2154  CE1 PHE   136      46.600  44.940  38.180  0.00  0.00           C  
ATOM   2155  HE1 PHE   136      45.700  44.470  38.570  0.00  0.00           H  
ATOM   2156  CZ  PHE   136      47.830  44.770  38.850  0.00  0.00           C  
ATOM   2157  HZ  PHE   136      47.880  44.170  39.750  0.00  0.00           H  
ATOM   2158  CE2 PHE   136      48.990  45.390  38.350  0.00  0.00           C  
ATOM   2159  HE2 PHE   136      49.940  45.260  38.870  0.00  0.00           H  
ATOM   2160  CD2 PHE   136      48.920  46.180  37.190  0.00  0.00           C  
ATOM   2161  HD2 PHE   136      49.820  46.670  36.810  0.00  0.00           H  
ATOM   2162  C   PHE   136      46.890  49.110  36.960  0.00  0.00           C  
ATOM   2163  O   PHE   136      45.980  48.940  37.780  0.00  0.00           O  
ATOM   2164  N   VAL   137      48.020  49.780  37.260  0.00  0.00           N  
ATOM   2165  H   VAL   137      48.740  49.830  36.560  0.00  0.00           H  
ATOM   2166  CA  VAL   137      48.290  50.340  38.590  0.00  0.00           C  
ATOM   2167  HA  VAL   137      48.000  49.710  39.430  0.00  0.00           H  
ATOM   2168  CB  VAL   137      49.790  50.700  38.740  0.00  0.00           C  
ATOM   2169  HB  VAL   137      49.930  51.160  39.720  0.00  0.00           H  
ATOM   2170  CG1 VAL   137      50.690  49.470  38.620  0.00  0.00           C  
ATOM   2171 HG11 VAL   137      50.550  49.010  37.640  0.00  0.00           H  
ATOM   2172 HG12 VAL   137      51.730  49.760  38.730  0.00  0.00           H  
ATOM   2173 HG13 VAL   137      50.430  48.750  39.390  0.00  0.00           H  
ATOM   2174  CG2 VAL   137      50.290  51.840  37.830  0.00  0.00           C  
ATOM   2175 HG21 VAL   137      49.730  52.750  38.040  0.00  0.00           H  
ATOM   2176 HG22 VAL   137      51.350  52.020  38.010  0.00  0.00           H  
ATOM   2177 HG23 VAL   137      50.150  51.560  36.780  0.00  0.00           H  
ATOM   2178  C   VAL   137      47.380  51.540  38.910  0.00  0.00           C  
ATOM   2179  O   VAL   137      47.070  51.750  40.080  0.00  0.00           O  
ATOM   2180  N   CYS   138      46.920  52.280  37.890  0.00  0.00           N  
ATOM   2181  H   CYS   138      47.300  52.080  36.970  0.00  0.00           H  
ATOM   2182  CA  CYS   138      45.930  53.350  38.000  0.00  0.00           C  
ATOM   2183  HA  CYS   138      46.220  54.040  38.800  0.00  0.00           H  
ATOM   2184  CB  CYS   138      45.860  54.150  36.680  0.00  0.00           C  
ATOM   2185  HB2 CYS   138      45.930  53.500  35.810  0.00  0.00           H  
ATOM   2186  HB3 CYS   138      44.940  54.740  36.610  0.00  0.00           H  
ATOM   2187  SG  CYS   138      47.230  55.330  36.550  0.00  0.00           S  
ATOM   2188  HG  CYS   138      46.880  55.820  35.360  0.00  0.00           H  
ATOM   2189  C   CYS   138      44.540  52.800  38.340  0.00  0.00           C  
ATOM   2190  O   CYS   138      43.860  53.370  39.190  0.00  0.00           O  
ATOM   2191  N   LEU   139      44.130  51.670  37.730  0.00  0.00           N  
ATOM   2192  H   LEU   139      44.750  51.260  37.050  0.00  0.00           H  
ATOM   2193  CA  LEU   139      42.850  51.000  37.990  0.00  0.00           C  
ATOM   2194  HA  LEU   139      42.030  51.720  37.930  0.00  0.00           H  
ATOM   2195  CB  LEU   139      42.600  49.890  36.950  0.00  0.00           C  
ATOM   2196  HB2 LEU   139      43.550  49.350  36.940  0.00  0.00           H  
ATOM   2197  HB3 LEU   139      41.810  49.230  37.300  0.00  0.00           H  
ATOM   2198  CG  LEU   139      42.280  50.380  35.530  0.00  0.00           C  
ATOM   2199  HG  LEU   139      43.040  51.090  35.200  0.00  0.00           H  
ATOM   2200  CD1 LEU   139      42.250  49.180  34.570  0.00  0.00           C  
ATOM   2201 HD11 LEU   139      41.490  48.470  34.890  0.00  0.00           H  
ATOM   2202 HD12 LEU   139      42.020  49.530  33.560  0.00  0.00           H  
ATOM   2203 HD13 LEU   139      43.230  48.690  34.570  0.00  0.00           H  
ATOM   2204  CD2 LEU   139      40.960  51.180  35.430  0.00  0.00           C  
ATOM   2205 HD21 LEU   139      41.030  52.060  36.070  0.00  0.00           H  
ATOM   2206 HD22 LEU   139      40.800  51.490  34.400  0.00  0.00           H  
ATOM   2207 HD23 LEU   139      40.130  50.550  35.760  0.00  0.00           H  
ATOM   2208  C   LEU   139      42.780  50.360  39.380  0.00  0.00           C  
ATOM   2209  O   LEU   139      41.720  50.380  40.000  0.00  0.00           O  
ATOM   2210  N   LYS   140      43.900  49.820  39.870  0.00  0.00           N  
ATOM   2211  H   LYS   140      44.720  49.810  39.270  0.00  0.00           H  
ATOM   2212  CA  LYS   140      44.020  49.230  41.210  0.00  0.00           C  
ATOM   2213  HA  LYS   140      43.210  48.520  41.390  0.00  0.00           H  
ATOM   2214  CB  LYS   140      45.360  48.490  41.280  0.00  0.00           C  
ATOM   2215  HB2 LYS   140      45.460  47.910  40.360  0.00  0.00           H  
ATOM   2216  HB3 LYS   140      46.150  49.240  41.330  0.00  0.00           H  
ATOM   2217  CG  LYS   140      45.470  47.550  42.490  0.00  0.00           C  
ATOM   2218  HG2 LYS   140      44.960  48.020  43.330  0.00  0.00           H  
ATOM   2219  HG3 LYS   140      44.970  46.620  42.250  0.00  0.00           H  
ATOM   2220  CD  LYS   140      46.920  47.260  42.880  0.00  0.00           C  
ATOM   2221  HD2 LYS   140      47.450  48.220  42.860  0.00  0.00           H  
ATOM   2222  HD3 LYS   140      46.910  46.870  43.890  0.00  0.00           H  
ATOM   2223  CE  LYS   140      47.640  46.270  41.960  0.00  0.00           C  
ATOM   2224  HE2 LYS   140      47.090  45.340  41.940  0.00  0.00           H  
ATOM   2225  HE3 LYS   140      47.690  46.690  40.950  0.00  0.00           H  
ATOM   2226  NZ  LYS   140      49.000  46.030  42.460  0.00  0.00           N  
ATOM   2227  HZ1 LYS   140      48.960  45.640  43.390  0.00  0.00           H  
ATOM   2228  HZ2 LYS   140      49.470  45.370  41.840  0.00  0.00           H  
ATOM   2229  HZ3 LYS   140      49.520  46.890  42.480  0.00  0.00           H  
ATOM   2230  C   LYS   140      43.950  50.320  42.300  0.00  0.00           C  
ATOM   2231  O   LYS   140      43.370  50.090  43.350  0.00  0.00           O  
ATOM   2232  N   SER   141      44.500  51.520  42.020  0.00  0.00           N  
ATOM   2233  H   SER   141      44.980  51.610  41.140  0.00  0.00           H  
ATOM   2234  CA  SER   141      44.440  52.690  42.900  0.00  0.00           C  
ATOM   2235  HA  SER   141      44.690  52.400  43.920  0.00  0.00           H  
ATOM   2236  CB  SER   141      45.470  53.730  42.420  0.00  0.00           C  
ATOM   2237  HB2 SER   141      45.340  53.900  41.350  0.00  0.00           H  
ATOM   2238  HB3 SER   141      45.320  54.660  42.960  0.00  0.00           H  
ATOM   2239  OG  SER   141      46.760  53.250  42.680  0.00  0.00           O  
ATOM   2240  HG  SER   141      47.410  53.890  42.380  0.00  0.00           H  
ATOM   2241  C   SER   141      43.050  53.330  42.900  0.00  0.00           C  
ATOM   2242  O   SER   141      42.630  53.850  43.940  0.00  0.00           O  
ATOM   2243  N   ILE   142      42.310  53.270  41.780  0.00  0.00           N  
ATOM   2244  H   ILE   142      42.790  53.020  40.930  0.00  0.00           H  
ATOM   2245  CA  ILE   142      40.900  53.650  41.690  0.00  0.00           C  
ATOM   2246  HA  ILE   142      40.730  54.610  42.190  0.00  0.00           H  
ATOM   2247  CB  ILE   142      40.420  53.750  40.210  0.00  0.00           C  
ATOM   2248  HB  ILE   142      40.820  52.880  39.680  0.00  0.00           H  
ATOM   2249  CG2 ILE   142      38.880  53.780  40.060  0.00  0.00           C  
ATOM   2250 HG21 ILE   142      38.480  54.650  40.580  0.00  0.00           H  
ATOM   2251 HG22 ILE   142      38.620  53.850  39.000  0.00  0.00           H  
ATOM   2252 HG23 ILE   142      38.450  52.870  40.480  0.00  0.00           H  
ATOM   2253  CG1 ILE   142      41.020  55.000  39.530  0.00  0.00           C  
ATOM   2254 HG12 ILE   142      40.460  55.860  39.880  0.00  0.00           H  
ATOM   2255 HG13 ILE   142      42.060  55.070  39.860  0.00  0.00           H  
ATOM   2256  CD1 ILE   142      40.980  54.960  37.990  0.00  0.00           C  
ATOM   2257 HD11 ILE   142      39.950  54.880  37.660  0.00  0.00           H  
ATOM   2258 HD12 ILE   142      41.430  55.870  37.590  0.00  0.00           H  
ATOM   2259 HD13 ILE   142      41.550  54.090  37.640  0.00  0.00           H  
ATOM   2260  C   ILE   142      40.030  52.710  42.540  0.00  0.00           C  
ATOM   2261  O   ILE   142      39.200  53.210  43.290  0.00  0.00           O  
ATOM   2262  N   ILE   143      40.240  51.370  42.470  0.00  0.00           N  
ATOM   2263  H   ILE   143      40.830  51.040  41.720  0.00  0.00           H  
ATOM   2264  CA  ILE   143      39.560  50.380  43.320  0.00  0.00           C  
ATOM   2265  HA  ILE   143      38.470  50.460  43.240  0.00  0.00           H  
ATOM   2266  CB  ILE   143      40.000  48.930  42.930  0.00  0.00           C  
ATOM   2267  HB  ILE   143      41.080  48.940  42.790  0.00  0.00           H  
ATOM   2268  CG2 ILE   143      39.630  47.870  44.000  0.00  0.00           C  
ATOM   2269 HG21 ILE   143      38.550  47.860  44.140  0.00  0.00           H  
ATOM   2270 HG22 ILE   143      39.970  46.890  43.670  0.00  0.00           H  
ATOM   2271 HG23 ILE   143      40.120  48.120  44.940  0.00  0.00           H  
ATOM   2272  CG1 ILE   143      39.420  48.500  41.570  0.00  0.00           C  
ATOM   2273 HG12 ILE   143      38.350  48.310  41.720  0.00  0.00           H  
ATOM   2274 HG13 ILE   143      39.540  49.330  40.880  0.00  0.00           H  
ATOM   2275  CD1 ILE   143      40.080  47.240  40.980  0.00  0.00           C  
ATOM   2276 HD11 ILE   143      39.950  46.410  41.670  0.00  0.00           H  
ATOM   2277 HD12 ILE   143      39.620  47.000  40.020  0.00  0.00           H  
ATOM   2278 HD13 ILE   143      41.140  47.430  40.830  0.00  0.00           H  
ATOM   2279  C   ILE   143      39.720  50.680  44.820  0.00  0.00           C  
ATOM   2280  O   ILE   143      38.730  50.710  45.540  0.00  0.00           O  
ATOM   2281  N   LEU   144      40.960  50.940  45.280  0.00  0.00           N  
ATOM   2282  H   LEU   144      41.720  50.850  44.630  0.00  0.00           H  
ATOM   2283  CA  LEU   144      41.280  51.250  46.680  0.00  0.00           C  
ATOM   2284  HA  LEU   144      40.930  50.450  47.340  0.00  0.00           H  
ATOM   2285  CB  LEU   144      42.810  51.390  46.840  0.00  0.00           C  
ATOM   2286  HB2 LEU   144      43.160  50.380  46.610  0.00  0.00           H  
ATOM   2287  HB3 LEU   144      43.190  52.090  46.090  0.00  0.00           H  
ATOM   2288  CG  LEU   144      43.330  51.800  48.240  0.00  0.00           C  
ATOM   2289  HG  LEU   144      42.820  52.720  48.540  0.00  0.00           H  
ATOM   2290  CD1 LEU   144      43.070  50.710  49.290  0.00  0.00           C  
ATOM   2291 HD11 LEU   144      43.580  49.790  48.990  0.00  0.00           H  
ATOM   2292 HD12 LEU   144      43.450  51.040  50.260  0.00  0.00           H  
ATOM   2293 HD13 LEU   144      42.000  50.520  49.370  0.00  0.00           H  
ATOM   2294  CD2 LEU   144      44.810  52.190  48.200  0.00  0.00           C  
ATOM   2295 HD21 LEU   144      44.950  53.030  47.520  0.00  0.00           H  
ATOM   2296 HD22 LEU   144      45.140  52.470  49.200  0.00  0.00           H  
ATOM   2297 HD23 LEU   144      45.400  51.340  47.850  0.00  0.00           H  
ATOM   2298  C   LEU   144      40.570  52.510  47.200  0.00  0.00           C  
ATOM   2299  O   LEU   144      40.140  52.520  48.350  0.00  0.00           O  
ATOM   2300  N   LEU   145      40.460  53.560  46.380  0.00  0.00           N  
ATOM   2301  H   LEU   145      40.770  53.450  45.420  0.00  0.00           H  
ATOM   2302  CA  LEU   145      39.920  54.850  46.790  0.00  0.00           C  
ATOM   2303  HA  LEU   145      40.080  55.020  47.860  0.00  0.00           H  
ATOM   2304  CB  LEU   145      40.660  55.940  45.990  0.00  0.00           C  
ATOM   2305  HB2 LEU   145      40.580  55.610  44.960  0.00  0.00           H  
ATOM   2306  HB3 LEU   145      40.140  56.890  46.110  0.00  0.00           H  
ATOM   2307  CG  LEU   145      42.140  56.110  46.370  0.00  0.00           C  
ATOM   2308  HG  LEU   145      42.640  55.140  46.350  0.00  0.00           H  
ATOM   2309  CD1 LEU   145      42.820  57.060  45.380  0.00  0.00           C  
ATOM   2310 HD11 LEU   145      42.330  58.030  45.410  0.00  0.00           H  
ATOM   2311 HD12 LEU   145      43.870  57.180  45.650  0.00  0.00           H  
ATOM   2312 HD13 LEU   145      42.750  56.650  44.370  0.00  0.00           H  
ATOM   2313  CD2 LEU   145      42.350  56.620  47.810  0.00  0.00           C  
ATOM   2314 HD21 LEU   145      41.910  55.900  48.510  0.00  0.00           H  
ATOM   2315 HD22 LEU   145      43.410  56.720  48.020  0.00  0.00           H  
ATOM   2316 HD23 LEU   145      41.860  57.580  47.930  0.00  0.00           H  
ATOM   2317  C   LEU   145      38.400  54.970  46.540  0.00  0.00           C  
ATOM   2318  O   LEU   145      37.750  55.710  47.270  0.00  0.00           O  
ATOM   2319  N   ASN   146      37.840  54.260  45.550  0.00  0.00           N  
ATOM   2320  H   ASN   146      38.420  53.570  45.090  0.00  0.00           H  
ATOM   2321  CA  ASN   146      36.440  54.390  45.130  0.00  0.00           C  
ATOM   2322  HA  ASN   146      36.050  55.380  45.360  0.00  0.00           H  
ATOM   2323  CB  ASN   146      36.390  54.180  43.590  0.00  0.00           C  
ATOM   2324  HB2 ASN   146      37.140  54.840  43.160  0.00  0.00           H  
ATOM   2325  HB3 ASN   146      36.640  53.150  43.360  0.00  0.00           H  
ATOM   2326  CG  ASN   146      35.030  54.510  42.960  0.00  0.00           C  
ATOM   2327  OD1 ASN   146      34.600  55.660  42.960  0.00  0.00           O  
ATOM   2328  ND2 ASN   146      34.340  53.490  42.450  0.00  0.00           N  
ATOM   2329 HD21 ASN   146      33.430  53.650  42.030  0.00  0.00           H  
ATOM   2330 HD22 ASN   146      34.710  52.550  42.490  0.00  0.00           H  
ATOM   2331  C   ASN   146      35.520  53.340  45.770  0.00  0.00           C  
ATOM   2332  O   ASN   146      34.340  53.640  45.960  0.00  0.00           O  
ATOM   2333  N   SER   147      35.990  52.110  46.070  0.00  0.00           N  
ATOM   2334  H   SER   147      36.980  51.930  45.970  0.00  0.00           H  
ATOM   2335  CA  SER   147      35.110  51.000  46.450  0.00  0.00           C  
ATOM   2336  HA  SER   147      34.300  50.910  45.730  0.00  0.00           H  
ATOM   2337  CB  SER   147      35.890  49.670  46.480  0.00  0.00           C  
ATOM   2338  HB2 SER   147      36.840  49.830  47.000  0.00  0.00           H  
ATOM   2339  HB3 SER   147      35.300  48.920  47.010  0.00  0.00           H  
ATOM   2340  OG  SER   147      36.140  49.230  45.170  0.00  0.00           O  
ATOM   2341  HG  SER   147      36.630  48.400  45.200  0.00  0.00           H  
ATOM   2342  C   SER   147      34.360  51.190  47.780  0.00  0.00           C  
ATOM   2343  O   SER   147      33.280  50.640  47.940  0.00  0.00           O  
ATOM   2344  N   GLY   148      34.920  51.990  48.710  0.00  0.00           N  
ATOM   2345  H   GLY   148      35.770  52.450  48.430  0.00  0.00           H  
ATOM   2346  CA  GLY   148      34.400  52.250  50.050  0.00  0.00           C  
ATOM   2347  HA2 GLY   148      33.510  51.620  50.180  0.00  0.00           H  
ATOM   2348  HA3 GLY   148      35.160  51.960  50.760  0.00  0.00           H  
ATOM   2349  C   GLY   148      34.010  53.710  50.300  0.00  0.00           C  
ATOM   2350  O   GLY   148      33.520  54.010  51.380  0.00  0.00           O  
ATOM   2351  N   VAL   149      34.220  54.630  49.330  0.00  0.00           N  
ATOM   2352  H   VAL   149      34.660  54.320  48.480  0.00  0.00           H  
ATOM   2353  CA  VAL   149      33.940  56.070  49.480  0.00  0.00           C  
ATOM   2354  HA  VAL   149      34.320  56.510  50.410  0.00  0.00           H  
ATOM   2355  CB  VAL   149      34.520  56.880  48.280  0.00  0.00           C  
ATOM   2356  HB  VAL   149      35.530  56.510  48.120  0.00  0.00           H  
ATOM   2357  CG1 VAL   149      33.720  56.760  46.970  0.00  0.00           C  
ATOM   2358 HG11 VAL   149      32.700  57.120  47.130  0.00  0.00           H  
ATOM   2359 HG12 VAL   149      34.200  57.350  46.190  0.00  0.00           H  
ATOM   2360 HG13 VAL   149      33.680  55.710  46.660  0.00  0.00           H  
ATOM   2361  CG2 VAL   149      34.710  58.370  48.620  0.00  0.00           C  
ATOM   2362 HG21 VAL   149      35.400  58.460  49.460  0.00  0.00           H  
ATOM   2363 HG22 VAL   149      35.120  58.880  47.750  0.00  0.00           H  
ATOM   2364 HG23 VAL   149      33.750  58.810  48.890  0.00  0.00           H  
ATOM   2365  C   VAL   149      32.440  56.380  49.680  0.00  0.00           C  
ATOM   2366  O   VAL   149      32.100  57.330  50.390  0.00  0.00           O  
ATOM   2367  N   TYR   150      31.550  55.570  49.080  0.00  0.00           N  
ATOM   2368  H   TYR   150      31.940  54.780  48.580  0.00  0.00           H  
ATOM   2369  CA  TYR   150      30.100  55.750  49.090  0.00  0.00           C  
ATOM   2370  HA  TYR   150      29.840  56.800  49.040  0.00  0.00           H  
ATOM   2371  CB  TYR   150      29.510  55.040  47.840  0.00  0.00           C  
ATOM   2372  HB2 TYR   150      29.640  53.970  47.990  0.00  0.00           H  
ATOM   2373  HB3 TYR   150      28.440  55.270  47.840  0.00  0.00           H  
ATOM   2374  CG  TYR   150      30.130  55.440  46.510  0.00  0.00           C  
ATOM   2375  CD1 TYR   150      29.980  56.760  46.040  0.00  0.00           C  
ATOM   2376  HD1 TYR   150      29.420  57.490  46.630  0.00  0.00           H  
ATOM   2377  CE1 TYR   150      30.560  57.140  44.820  0.00  0.00           C  
ATOM   2378  HE1 TYR   150      30.440  58.160  44.450  0.00  0.00           H  
ATOM   2379  CZ  TYR   150      31.290  56.210  44.060  0.00  0.00           C  
ATOM   2380  OH  TYR   150      31.860  56.590  42.880  0.00  0.00           O  
ATOM   2381  HH  TYR   150      31.700  57.510  42.670  0.00  0.00           H  
ATOM   2382  CE2 TYR   150      31.440  54.890  44.530  0.00  0.00           C  
ATOM   2383  HE2 TYR   150      32.010  54.160  43.940  0.00  0.00           H  
ATOM   2384  CD2 TYR   150      30.860  54.500  45.750  0.00  0.00           C  
ATOM   2385  HD2 TYR   150      30.970  53.480  46.110  0.00  0.00           H  
ATOM   2386  C   TYR   150      29.440  55.140  50.340  0.00  0.00           C  
ATOM   2387  O   TYR   150      28.220  55.220  50.480  0.00  0.00           O  
ATOM   2388  N   THR   151      30.230  54.550  51.260  0.00  0.00           N  
ATOM   2389  H   THR   151      31.200  54.470  50.990  0.00  0.00           H  
ATOM   2390  CA  THR   151      29.790  53.840  52.470  0.00  0.00           C  
ATOM   2391  HA  THR   151      28.810  54.150  52.820  0.00  0.00           H  
ATOM   2392  CB  THR   151      29.780  52.300  52.250  0.00  0.00           C  
ATOM   2393  HB  THR   151      29.560  51.850  53.210  0.00  0.00           H  
ATOM   2394  CG2 THR   151      28.760  51.820  51.200  0.00  0.00           C  
ATOM   2395 HG21 THR   151      28.980  52.270  50.240  0.00  0.00           H  
ATOM   2396 HG22 THR   151      28.820  50.730  51.120  0.00  0.00           H  
ATOM   2397 HG23 THR   151      27.760  52.100  51.520  0.00  0.00           H  
ATOM   2398  OG1 THR   151      31.070  51.830  51.930  0.00  0.00           O  
ATOM   2399  HG1 THR   151      31.040  50.880  51.800  0.00  0.00           H  
ATOM   2400  C   THR   151      30.520  54.290  53.740  0.00  0.00           C  
ATOM   2401  O   THR   151      30.500  53.570  54.730  0.00  0.00           O  
ATOM   2402  N   PHE   152      31.130  55.500  53.760  0.00  0.00           N  
ATOM   2403  H   PHE   152      31.200  56.020  52.900  0.00  0.00           H  
ATOM   2404  CA  PHE   152      31.700  56.080  54.980  0.00  0.00           C  
ATOM   2405  HA  PHE   152      32.340  55.350  55.470  0.00  0.00           H  
ATOM   2406  CB  PHE   152      32.530  57.330  54.640  0.00  0.00           C  
ATOM   2407  HB2 PHE   152      32.000  57.890  53.870  0.00  0.00           H  
ATOM   2408  HB3 PHE   152      32.650  57.960  55.530  0.00  0.00           H  
ATOM   2409  CG  PHE   152      33.930  57.070  54.110  0.00  0.00           C  
ATOM   2410  CD1 PHE   152      34.800  56.180  54.770  0.00  0.00           C  
ATOM   2411  HD1 PHE   152      34.470  55.670  55.670  0.00  0.00           H  
ATOM   2412  CE1 PHE   152      36.090  55.960  54.260  0.00  0.00           C  
ATOM   2413  HE1 PHE   152      36.750  55.240  54.750  0.00  0.00           H  
ATOM   2414  CZ  PHE   152      36.540  56.660  53.120  0.00  0.00           C  
ATOM   2415  HZ  PHE   152      37.550  56.500  52.740  0.00  0.00           H  
ATOM   2416  CE2 PHE   152      35.680  57.560  52.480  0.00  0.00           C  
ATOM   2417  HE2 PHE   152      36.020  58.100  51.600  0.00  0.00           H  
ATOM   2418  CD2 PHE   152      34.370  57.760  52.970  0.00  0.00           C  
ATOM   2419  HD2 PHE   152      33.700  58.460  52.450  0.00  0.00           H  
ATOM   2420  C   PHE   152      30.580  56.500  55.940  0.00  0.00           C  
ATOM   2421  O   PHE   152      29.670  57.240  55.560  0.00  0.00           O  
ATOM   2422  N   LEU   153      30.690  56.000  57.180  0.00  0.00           N  
ATOM   2423  H   LEU   153      31.460  55.340  57.250  0.00  0.00           H  
ATOM   2424  CA  LEU   153      29.800  56.150  58.330  0.00  0.00           C  
ATOM   2425  HA  LEU   153      28.870  55.600  58.170  0.00  0.00           H  
ATOM   2426  CB  LEU   153      30.520  55.550  59.570  0.00  0.00           C  
ATOM   2427  HB2 LEU   153      30.600  54.500  59.310  0.00  0.00           H  
ATOM   2428  HB3 LEU   153      31.510  55.980  59.650  0.00  0.00           H  
ATOM   2429  CG  LEU   153      29.790  55.690  60.930  0.00  0.00           C  
ATOM   2430  HG  LEU   153      29.640  56.750  61.130  0.00  0.00           H  
ATOM   2431  CD1 LEU   153      28.430  54.970  60.940  0.00  0.00           C  
ATOM   2432 HD11 LEU   153      28.580  53.910  60.740  0.00  0.00           H  
ATOM   2433 HD12 LEU   153      27.950  55.090  61.910  0.00  0.00           H  
ATOM   2434 HD13 LEU   153      27.790  55.390  60.170  0.00  0.00           H  
ATOM   2435  CD2 LEU   153      30.680  55.180  62.070  0.00  0.00           C  
ATOM   2436 HD21 LEU   153      31.600  55.770  62.100  0.00  0.00           H  
ATOM   2437 HD22 LEU   153      30.150  55.290  63.020  0.00  0.00           H  
ATOM   2438 HD23 LEU   153      30.920  54.130  61.910  0.00  0.00           H  
ATOM   2439  C   LEU   153      29.260  57.570  58.540  0.00  0.00           C  
ATOM   2440  O   LEU   153      28.100  57.840  58.250  0.00  0.00           O  
ATOM   2441  N   SER   154      30.120  58.450  59.060  0.00  0.00           N  
ATOM   2442  H   SER   154      31.070  58.130  59.190  0.00  0.00           H  
ATOM   2443  CA  SER   154      29.800  59.820  59.440  0.00  0.00           C  
ATOM   2444  HA  SER   154      28.880  59.860  60.020  0.00  0.00           H  
ATOM   2445  CB  SER   154      30.960  60.350  60.320  0.00  0.00           C  
ATOM   2446  HB2 SER   154      31.910  60.050  59.870  0.00  0.00           H  
ATOM   2447  HB3 SER   154      30.900  61.430  60.370  0.00  0.00           H  
ATOM   2448  OG  SER   154      30.860  59.800  61.620  0.00  0.00           O  
ATOM   2449  HG  SER   154      31.580  60.130  62.160  0.00  0.00           H  
ATOM   2450  C   SER   154      29.640  60.730  58.210  0.00  0.00           C  
ATOM   2451  O   SER   154      30.110  60.410  57.110  0.00  0.00           O  
ATOM   2452  N   SER   155      29.000  61.880  58.420  0.00  0.00           N  
ATOM   2453  H   SER   155      28.480  61.920  59.280  0.00  0.00           H  
ATOM   2454  CA  SER   155      28.830  62.960  57.460  0.00  0.00           C  
ATOM   2455  HA  SER   155      29.610  62.910  56.690  0.00  0.00           H  
ATOM   2456  CB  SER   155      27.460  62.860  56.770  0.00  0.00           C  
ATOM   2457  HB2 SER   155      27.340  61.840  56.380  0.00  0.00           H  
ATOM   2458  HB3 SER   155      26.680  63.050  57.510  0.00  0.00           H  
ATOM   2459  OG  SER   155      27.330  63.780  55.700  0.00  0.00           O  
ATOM   2460  HG  SER   155      26.460  63.680  55.300  0.00  0.00           H  
ATOM   2461  C   SER   155      29.180  64.320  58.100  0.00  0.00           C  
ATOM   2462  O   SER   155      28.660  65.360  57.710  0.00  0.00           O  
ATOM   2463  N   THR   156      30.100  64.290  59.080  0.00  0.00           N  
ATOM   2464  H   THR   156      30.360  63.360  59.380  0.00  0.00           H  
ATOM   2465  CA  THR   156      30.720  65.430  59.750  0.00  0.00           C  
ATOM   2466  HA  THR   156      30.020  66.200  60.080  0.00  0.00           H  
ATOM   2467  CB  THR   156      31.500  64.900  60.990  0.00  0.00           C  
ATOM   2468  HB  THR   156      32.000  65.760  61.440  0.00  0.00           H  
ATOM   2469  CG2 THR   156      30.600  64.220  62.030  0.00  0.00           C  
ATOM   2470 HG21 THR   156      30.100  63.360  61.570  0.00  0.00           H  
ATOM   2471 HG22 THR   156      31.210  63.880  62.870  0.00  0.00           H  
ATOM   2472 HG23 THR   156      29.860  64.930  62.390  0.00  0.00           H  
ATOM   2473  OG1 THR   156      32.550  64.020  60.620  0.00  0.00           O  
ATOM   2474  HG1 THR   156      33.010  63.720  61.400  0.00  0.00           H  
ATOM   2475  C   THR   156      31.670  66.170  58.790  0.00  0.00           C  
ATOM   2476  O   THR   156      31.980  65.670  57.710  0.00  0.00           O  
ATOM   2477  N   LEU   157      32.150  67.360  59.200  0.00  0.00           N  
ATOM   2478  H   LEU   157      31.780  67.710  60.070  0.00  0.00           H  
ATOM   2479  CA  LEU   157      33.100  68.200  58.460  0.00  0.00           C  
ATOM   2480  HA  LEU   157      32.660  68.520  57.510  0.00  0.00           H  
ATOM   2481  CB  LEU   157      33.440  69.450  59.300  0.00  0.00           C  
ATOM   2482  HB2 LEU   157      32.560  69.560  59.930  0.00  0.00           H  
ATOM   2483  HB3 LEU   157      34.310  69.240  59.920  0.00  0.00           H  
ATOM   2484  CG  LEU   157      33.670  70.770  58.510  0.00  0.00           C  
ATOM   2485  HG  LEU   157      32.720  71.090  58.060  0.00  0.00           H  
ATOM   2486  CD1 LEU   157      34.190  71.860  59.450  0.00  0.00           C  
ATOM   2487 HD11 LEU   157      35.130  71.540  59.890  0.00  0.00           H  
ATOM   2488 HD12 LEU   157      34.350  72.780  58.890  0.00  0.00           H  
ATOM   2489 HD13 LEU   157      33.460  72.040  60.240  0.00  0.00           H  
ATOM   2490  CD2 LEU   157      34.600  70.630  57.300  0.00  0.00           C  
ATOM   2491 HD21 LEU   157      34.190  69.910  56.590  0.00  0.00           H  
ATOM   2492 HD22 LEU   157      34.700  71.600  56.810  0.00  0.00           H  
ATOM   2493 HD23 LEU   157      35.580  70.290  57.630  0.00  0.00           H  
ATOM   2494  C   LEU   157      34.370  67.420  58.080  0.00  0.00           C  
ATOM   2495  O   LEU   157      34.820  67.500  56.940  0.00  0.00           O  
ATOM   2496  N   LYS   158      34.910  66.630  59.020  0.00  0.00           N  
ATOM   2497  H   LYS   158      34.490  66.670  59.940  0.00  0.00           H  
ATOM   2498  CA  LYS   158      36.080  65.770  58.840  0.00  0.00           C  
ATOM   2499  HA  LYS   158      36.930  66.360  58.480  0.00  0.00           H  
ATOM   2500  CB  LYS   158      36.450  65.130  60.190  0.00  0.00           C  
ATOM   2501  HB2 LYS   158      36.300  65.880  60.960  0.00  0.00           H  
ATOM   2502  HB3 LYS   158      35.780  64.300  60.360  0.00  0.00           H  
ATOM   2503  CG  LYS   158      37.910  64.630  60.240  0.00  0.00           C  
ATOM   2504  HG2 LYS   158      38.060  63.950  59.400  0.00  0.00           H  
ATOM   2505  HG3 LYS   158      38.560  65.500  60.120  0.00  0.00           H  
ATOM   2506  CD  LYS   158      38.240  63.910  61.550  0.00  0.00           C  
ATOM   2507  HD2 LYS   158      37.830  64.500  62.370  0.00  0.00           H  
ATOM   2508  HD3 LYS   158      37.750  62.940  61.530  0.00  0.00           H  
ATOM   2509  CE  LYS   158      39.740  63.720  61.750  0.00  0.00           C  
ATOM   2510  HE2 LYS   158      40.160  63.260  60.850  0.00  0.00           H  
ATOM   2511  HE3 LYS   158      40.200  64.700  61.890  0.00  0.00           H  
ATOM   2512  NZ  LYS   158      40.030  62.870  62.920  0.00  0.00           N  
ATOM   2513  HZ1 LYS   158      39.610  61.970  62.790  0.00  0.00           H  
ATOM   2514  HZ2 LYS   158      41.030  62.770  63.030  0.00  0.00           H  
ATOM   2515  HZ3 LYS   158      39.640  63.310  63.750  0.00  0.00           H  
ATOM   2516  C   LYS   158      35.840  64.690  57.770  0.00  0.00           C  
ATOM   2517  O   LYS   158      36.700  64.510  56.920  0.00  0.00           O  
ATOM   2518  N   SER   159      34.670  64.030  57.760  0.00  0.00           N  
ATOM   2519  H   SER   159      34.020  64.220  58.500  0.00  0.00           H  
ATOM   2520  CA  SER   159      34.310  63.020  56.760  0.00  0.00           C  
ATOM   2521  HA  SER   159      35.110  62.290  56.650  0.00  0.00           H  
ATOM   2522  CB  SER   159      33.040  62.280  57.240  0.00  0.00           C  
ATOM   2523  HB2 SER   159      33.230  61.880  58.240  0.00  0.00           H  
ATOM   2524  HB3 SER   159      32.220  62.990  57.280  0.00  0.00           H  
ATOM   2525  OG  SER   159      32.700  61.220  56.370  0.00  0.00           O  
ATOM   2526  HG  SER   159      31.910  60.780  56.690  0.00  0.00           H  
ATOM   2527  C   SER   159      34.080  63.620  55.360  0.00  0.00           C  
ATOM   2528  O   SER   159      34.410  62.980  54.370  0.00  0.00           O  
ATOM   2529  N   LEU   160      33.560  64.860  55.270  0.00  0.00           N  
ATOM   2530  H   LEU   160      33.260  65.300  56.130  0.00  0.00           H  
ATOM   2531  CA  LEU   160      33.370  65.590  54.010  0.00  0.00           C  
ATOM   2532  HA  LEU   160      32.900  64.940  53.270  0.00  0.00           H  
ATOM   2533  CB  LEU   160      32.460  66.810  54.250  0.00  0.00           C  
ATOM   2534  HB2 LEU   160      32.910  67.300  55.110  0.00  0.00           H  
ATOM   2535  HB3 LEU   160      32.500  67.480  53.390  0.00  0.00           H  
ATOM   2536  CG  LEU   160      30.980  66.470  54.560  0.00  0.00           C  
ATOM   2537  HG  LEU   160      30.950  65.710  55.340  0.00  0.00           H  
ATOM   2538  CD1 LEU   160      30.240  67.730  55.040  0.00  0.00           C  
ATOM   2539 HD11 LEU   160      30.270  68.490  54.270  0.00  0.00           H  
ATOM   2540 HD12 LEU   160      29.200  67.480  55.260  0.00  0.00           H  
ATOM   2541 HD13 LEU   160      30.710  68.110  55.950  0.00  0.00           H  
ATOM   2542  CD2 LEU   160      30.250  65.850  53.370  0.00  0.00           C  
ATOM   2543 HD21 LEU   160      30.750  64.920  53.080  0.00  0.00           H  
ATOM   2544 HD22 LEU   160      29.220  65.630  53.640  0.00  0.00           H  
ATOM   2545 HD23 LEU   160      30.260  66.540  52.530  0.00  0.00           H  
ATOM   2546  C   LEU   160      34.710  66.070  53.420  0.00  0.00           C  
ATOM   2547  O   LEU   160      34.830  66.090  52.200  0.00  0.00           O  
ATOM   2548  N   GLU   161      35.710  66.380  54.260  0.00  0.00           N  
ATOM   2549  H   GLU   161      35.500  66.350  55.250  0.00  0.00           H  
ATOM   2550  CA  GLU   161      37.080  66.720  53.850  0.00  0.00           C  
ATOM   2551  HA  GLU   161      37.060  67.490  53.080  0.00  0.00           H  
ATOM   2552  CB  GLU   161      37.850  67.270  55.080  0.00  0.00           C  
ATOM   2553  HB2 GLU   161      37.620  66.610  55.920  0.00  0.00           H  
ATOM   2554  HB3 GLU   161      38.910  67.200  54.840  0.00  0.00           H  
ATOM   2555  CG  GLU   161      37.490  68.720  55.450  0.00  0.00           C  
ATOM   2556  HG2 GLU   161      37.870  69.340  54.640  0.00  0.00           H  
ATOM   2557  HG3 GLU   161      36.410  68.800  55.490  0.00  0.00           H  
ATOM   2558  CD  GLU   161      38.090  69.180  56.780  0.00  0.00           C  
ATOM   2559  OE1 GLU   161      38.460  68.320  57.610  0.00  0.00           O  
ATOM   2560  OE2 GLU   161      38.140  70.420  56.970  0.00  0.00           O  
ATOM   2561  C   GLU   161      37.830  65.490  53.320  0.00  0.00           C  
ATOM   2562  O   GLU   161      38.580  65.610  52.360  0.00  0.00           O  
ATOM   2563  N   GLU   162      37.590  64.300  53.920  0.00  0.00           N  
ATOM   2564  H   GLU   162      36.960  64.320  54.710  0.00  0.00           H  
ATOM   2565  CA  GLU   162      38.170  63.020  53.520  0.00  0.00           C  
ATOM   2566  HA  GLU   162      39.250  63.100  53.420  0.00  0.00           H  
ATOM   2567  CB  GLU   162      37.850  61.960  54.600  0.00  0.00           C  
ATOM   2568  HB2 GLU   162      36.770  61.970  54.750  0.00  0.00           H  
ATOM   2569  HB3 GLU   162      38.160  60.990  54.200  0.00  0.00           H  
ATOM   2570  CG  GLU   162      38.550  62.210  55.950  0.00  0.00           C  
ATOM   2571  HG2 GLU   162      38.520  63.280  56.120  0.00  0.00           H  
ATOM   2572  HG3 GLU   162      37.990  61.700  56.730  0.00  0.00           H  
ATOM   2573  CD  GLU   162      40.000  61.730  55.980  0.00  0.00           C  
ATOM   2574  OE1 GLU   162      40.200  60.520  56.210  0.00  0.00           O  
ATOM   2575  OE2 GLU   162      40.880  62.600  55.780  0.00  0.00           O  
ATOM   2576  C   GLU   162      37.600  62.550  52.170  0.00  0.00           C  
ATOM   2577  O   GLU   162      38.370  62.100  51.320  0.00  0.00           O  
ATOM   2578  N   LYS   163      36.290  62.710  51.940  0.00  0.00           N  
ATOM   2579  H   LYS   163      35.740  63.080  52.720  0.00  0.00           H  
ATOM   2580  CA  LYS   163      35.590  62.400  50.690  0.00  0.00           C  
ATOM   2581  HA  LYS   163      35.810  61.390  50.380  0.00  0.00           H  
ATOM   2582  CB  LYS   163      34.070  62.530  50.910  0.00  0.00           C  
ATOM   2583  HB2 LYS   163      33.890  63.440  51.480  0.00  0.00           H  
ATOM   2584  HB3 LYS   163      33.600  62.620  49.930  0.00  0.00           H  
ATOM   2585  CG  LYS   163      33.470  61.330  51.660  0.00  0.00           C  
ATOM   2586  HG2 LYS   163      33.530  60.460  51.010  0.00  0.00           H  
ATOM   2587  HG3 LYS   163      34.060  61.160  52.560  0.00  0.00           H  
ATOM   2588  CD  LYS   163      32.000  61.570  52.050  0.00  0.00           C  
ATOM   2589  HD2 LYS   163      31.950  62.480  52.650  0.00  0.00           H  
ATOM   2590  HD3 LYS   163      31.420  61.710  51.140  0.00  0.00           H  
ATOM   2591  CE  LYS   163      31.420  60.400  52.850  0.00  0.00           C  
ATOM   2592  HE2 LYS   163      31.460  59.510  52.230  0.00  0.00           H  
ATOM   2593  HE3 LYS   163      32.040  60.260  53.740  0.00  0.00           H  
ATOM   2594  NZ  LYS   163      30.030  60.650  53.260  0.00  0.00           N  
ATOM   2595  HZ1 LYS   163      29.460  60.790  52.440  0.00  0.00           H  
ATOM   2596  HZ2 LYS   163      29.690  59.860  53.790  0.00  0.00           H  
ATOM   2597  HZ3 LYS   163      30.000  61.480  53.840  0.00  0.00           H  
ATOM   2598  C   LYS   163      36.000  63.350  49.550  0.00  0.00           C  
ATOM   2599  O   LYS   163      36.180  62.890  48.430  0.00  0.00           O  
ATOM   2600  N   ASP   164      36.170  64.650  49.850  0.00  0.00           N  
ATOM   2601  H   ASP   164      35.880  64.940  50.770  0.00  0.00           H  
ATOM   2602  CA  ASP   164      36.650  65.670  48.920  0.00  0.00           C  
ATOM   2603  HA  ASP   164      36.050  65.670  48.010  0.00  0.00           H  
ATOM   2604  CB  ASP   164      36.550  67.060  49.590  0.00  0.00           C  
ATOM   2605  HB2 ASP   164      35.490  67.220  49.790  0.00  0.00           H  
ATOM   2606  HB3 ASP   164      37.090  67.040  50.530  0.00  0.00           H  
ATOM   2607  CG  ASP   164      37.070  68.200  48.720  0.00  0.00           C  
ATOM   2608  OD1 ASP   164      36.370  68.530  47.740  0.00  0.00           O  
ATOM   2609  OD2 ASP   164      38.170  68.710  49.030  0.00  0.00           O  
ATOM   2610  C   ASP   164      38.080  65.360  48.440  0.00  0.00           C  
ATOM   2611  O   ASP   164      38.350  65.440  47.240  0.00  0.00           O  
ATOM   2612  N   HIP   165      38.970  64.970  49.370  0.00  0.00           N  
ATOM   2613  H   HIP   165      38.670  65.010  50.330  0.00  0.00           H  
ATOM   2614  CA  HIP   165      40.350  64.560  49.100  0.00  0.00           C  
ATOM   2615  HA  HIP   165      40.870  65.320  48.520  0.00  0.00           H  
ATOM   2616  CB  HIP   165      41.090  64.350  50.430  0.00  0.00           C  
ATOM   2617  HB2 HIP   165      41.140  65.270  51.020  0.00  0.00           H  
ATOM   2618  HB3 HIP   165      40.570  63.580  51.000  0.00  0.00           H  
ATOM   2619  CG  HIP   165      42.520  63.870  50.280  0.00  0.00           C  
ATOM   2620  ND1 HIP   165      43.510  64.660  49.720  0.00  0.00           N  
ATOM   2621  HD1 HIP   165      43.420  65.610  49.400  0.00  0.00           H  
ATOM   2622  CE1 HIP   165      44.620  63.930  49.700  0.00  0.00           C  
ATOM   2623  HE1 HIP   165      45.520  64.390  49.290  0.00  0.00           H  
ATOM   2624  NE2 HIP   165      44.420  62.710  50.190  0.00  0.00           N  
ATOM   2625  HE2 HIP   165      45.090  61.960  50.290  0.00  0.00           H  
ATOM   2626  CD2 HIP   165      43.090  62.640  50.570  0.00  0.00           C  
ATOM   2627  HD2 HIP   165      42.690  61.730  51.000  0.00  0.00           H  
ATOM   2628  C   HIP   165      40.410  63.280  48.240  0.00  0.00           C  
ATOM   2629  O   HIP   165      41.190  63.240  47.300  0.00  0.00           O  
ATOM   2630  N   ILE   166      39.590  62.260  48.550  0.00  0.00           N  
ATOM   2631  H   ILE   166      39.080  62.330  49.410  0.00  0.00           H  
ATOM   2632  CA  ILE   166      39.500  61.000  47.790  0.00  0.00           C  
ATOM   2633  HA  ILE   166      40.480  60.550  47.620  0.00  0.00           H  
ATOM   2634  CB  ILE   166      38.590  59.990  48.540  0.00  0.00           C  
ATOM   2635  HB  ILE   166      37.740  60.560  48.940  0.00  0.00           H  
ATOM   2636  CG2 ILE   166      38.060  58.840  47.660  0.00  0.00           C  
ATOM   2637 HG21 ILE   166      38.910  58.270  47.270  0.00  0.00           H  
ATOM   2638 HG22 ILE   166      37.440  58.180  48.260  0.00  0.00           H  
ATOM   2639 HG23 ILE   166      37.480  59.240  46.840  0.00  0.00           H  
ATOM   2640  CG1 ILE   166      39.350  59.420  49.750  0.00  0.00           C  
ATOM   2641 HG12 ILE   166      40.050  58.680  49.370  0.00  0.00           H  
ATOM   2642 HG13 ILE   166      39.900  60.250  50.200  0.00  0.00           H  
ATOM   2643  CD1 ILE   166      38.460  58.780  50.810  0.00  0.00           C  
ATOM   2644 HD11 ILE   166      37.900  57.950  50.370  0.00  0.00           H  
ATOM   2645 HD12 ILE   166      39.080  58.400  51.630  0.00  0.00           H  
ATOM   2646 HD13 ILE   166      37.760  59.520  51.200  0.00  0.00           H  
ATOM   2647  C   ILE   166      39.050  61.250  46.340  0.00  0.00           C  
ATOM   2648  O   ILE   166      39.660  60.710  45.420  0.00  0.00           O  
ATOM   2649  N   HIE   167      38.020  62.090  46.140  0.00  0.00           N  
ATOM   2650  H   HIE   167      37.530  62.420  46.950  0.00  0.00           H  
ATOM   2651  CA  HIE   167      37.520  62.480  44.820  0.00  0.00           C  
ATOM   2652  HA  HIE   167      37.360  61.590  44.200  0.00  0.00           H  
ATOM   2653  CB  HIE   167      36.180  63.220  44.960  0.00  0.00           C  
ATOM   2654  HB2 HIE   167      36.250  63.960  45.770  0.00  0.00           H  
ATOM   2655  HB3 HIE   167      35.910  63.720  44.040  0.00  0.00           H  
ATOM   2656  CG  HIE   167      35.040  62.300  45.320  0.00  0.00           C  
ATOM   2657  ND1 HIE   167      34.060  62.630  46.240  0.00  0.00           N  
ATOM   2658  CE1 HIE   167      33.230  61.580  46.320  0.00  0.00           C  
ATOM   2659  HE1 HIE   167      32.410  61.690  47.030  0.00  0.00           H  
ATOM   2660  NE2 HIE   167      33.550  60.590  45.500  0.00  0.00           N  
ATOM   2661  HE2 HIE   167      33.110  59.690  45.340  0.00  0.00           H  
ATOM   2662  CD2 HIE   167      34.700  61.040  44.850  0.00  0.00           C  
ATOM   2663  HD2 HIE   167      35.190  60.420  44.110  0.00  0.00           H  
ATOM   2664  C   HIE   167      38.530  63.310  44.020  0.00  0.00           C  
ATOM   2665  O   HIE   167      38.660  63.080  42.820  0.00  0.00           O  
ATOM   2666  N   ARG   168      39.310  64.200  44.670  0.00  0.00           N  
ATOM   2667  H   ARG   168      39.090  64.380  45.640  0.00  0.00           H  
ATOM   2668  CA  ARG   168      40.400  64.960  44.060  0.00  0.00           C  
ATOM   2669  HA  ARG   168      40.040  65.480  43.170  0.00  0.00           H  
ATOM   2670  CB  ARG   168      40.950  65.990  45.060  0.00  0.00           C  
ATOM   2671  HB2 ARG   168      41.010  65.510  46.030  0.00  0.00           H  
ATOM   2672  HB3 ARG   168      41.960  66.260  44.730  0.00  0.00           H  
ATOM   2673  CG  ARG   168      40.090  67.260  45.160  0.00  0.00           C  
ATOM   2674  HG2 ARG   168      40.190  67.810  44.230  0.00  0.00           H  
ATOM   2675  HG3 ARG   168      39.060  66.940  45.300  0.00  0.00           H  
ATOM   2676  CD  ARG   168      40.510  68.160  46.330  0.00  0.00           C  
ATOM   2677  HD2 ARG   168      39.810  68.030  47.160  0.00  0.00           H  
ATOM   2678  HD3 ARG   168      41.510  67.880  46.660  0.00  0.00           H  
ATOM   2679  NE  ARG   168      40.530  69.570  45.940  0.00  0.00           N  
ATOM   2680  HE  ARG   168      41.440  69.980  45.810  0.00  0.00           H  
ATOM   2681  CZ  ARG   168      39.450  70.350  45.750  0.00  0.00           C  
ATOM   2682  NH1 ARG   168      38.210  69.890  45.940  0.00  0.00           N  
ATOM   2683 HH11 ARG   168      38.070  68.930  46.230  0.00  0.00           H  
ATOM   2684 HH12 ARG   168      37.420  70.500  45.790  0.00  0.00           H  
ATOM   2685  NH2 ARG   168      39.610  71.620  45.370  0.00  0.00           N  
ATOM   2686 HH21 ARG   168      40.540  71.980  45.220  0.00  0.00           H  
ATOM   2687 HH22 ARG   168      38.810  72.210  45.220  0.00  0.00           H  
ATOM   2688  C   ARG   168      41.540  64.050  43.570  0.00  0.00           C  
ATOM   2689  O   ARG   168      42.060  64.280  42.480  0.00  0.00           O  
ATOM   2690  N   VAL   169      41.910  63.010  44.340  0.00  0.00           N  
ATOM   2691  H   VAL   169      41.510  62.940  45.260  0.00  0.00           H  
ATOM   2692  CA  VAL   169      42.920  62.020  43.950  0.00  0.00           C  
ATOM   2693  HA  VAL   169      43.790  62.490  43.500  0.00  0.00           H  
ATOM   2694  CB  VAL   169      43.390  61.210  45.200  0.00  0.00           C  
ATOM   2695  HB  VAL   169      42.510  60.800  45.680  0.00  0.00           H  
ATOM   2696  CG1 VAL   169      44.370  60.070  44.860  0.00  0.00           C  
ATOM   2697 HG11 VAL   169      45.260  60.480  44.390  0.00  0.00           H  
ATOM   2698 HG12 VAL   169      44.660  59.550  45.780  0.00  0.00           H  
ATOM   2699 HG13 VAL   169      43.890  59.370  44.180  0.00  0.00           H  
ATOM   2700  CG2 VAL   169      44.080  62.110  46.250  0.00  0.00           C  
ATOM   2701 HG21 VAL   169      43.380  62.870  46.590  0.00  0.00           H  
ATOM   2702 HG22 VAL   169      44.390  61.500  47.100  0.00  0.00           H  
ATOM   2703 HG23 VAL   169      44.950  62.580  45.810  0.00  0.00           H  
ATOM   2704  C   VAL   169      42.380  61.080  42.850  0.00  0.00           C  
ATOM   2705  O   VAL   169      43.150  60.690  41.970  0.00  0.00           O  
ATOM   2706  N   LEU   170      41.070  60.750  42.840  0.00  0.00           N  
ATOM   2707  H   LEU   170      40.520  61.050  43.630  0.00  0.00           H  
ATOM   2708  CA  LEU   170      40.430  59.950  41.800  0.00  0.00           C  
ATOM   2709  HA  LEU   170      41.020  59.050  41.600  0.00  0.00           H  
ATOM   2710  CB  LEU   170      39.010  59.520  42.240  0.00  0.00           C  
ATOM   2711  HB2 LEU   170      38.600  60.410  42.730  0.00  0.00           H  
ATOM   2712  HB3 LEU   170      38.420  59.280  41.360  0.00  0.00           H  
ATOM   2713  CG  LEU   170      38.980  58.330  43.230  0.00  0.00           C  
ATOM   2714  HG  LEU   170      39.740  58.490  43.990  0.00  0.00           H  
ATOM   2715  CD1 LEU   170      37.600  58.210  43.890  0.00  0.00           C  
ATOM   2716 HD11 LEU   170      36.840  58.050  43.120  0.00  0.00           H  
ATOM   2717 HD12 LEU   170      37.600  57.370  44.580  0.00  0.00           H  
ATOM   2718 HD13 LEU   170      37.380  59.120  44.440  0.00  0.00           H  
ATOM   2719  CD2 LEU   170      39.350  57.010  42.540  0.00  0.00           C  
ATOM   2720 HD21 LEU   170      40.360  57.090  42.130  0.00  0.00           H  
ATOM   2721 HD22 LEU   170      39.320  56.200  43.270  0.00  0.00           H  
ATOM   2722 HD23 LEU   170      38.650  56.810  41.740  0.00  0.00           H  
ATOM   2723  C   LEU   170      40.340  60.710  40.460  0.00  0.00           C  
ATOM   2724  O   LEU   170      40.560  60.100  39.410  0.00  0.00           O  
ATOM   2725  N   ASP   171      40.090  62.030  40.490  0.00  0.00           N  
ATOM   2726  H   ASP   171      39.800  62.420  41.370  0.00  0.00           H  
ATOM   2727  CA  ASP   171      40.180  62.930  39.330  0.00  0.00           C  
ATOM   2728  HA  ASP   171      39.590  62.520  38.510  0.00  0.00           H  
ATOM   2729  CB  ASP   171      39.650  64.340  39.660  0.00  0.00           C  
ATOM   2730  HB2 ASP   171      40.240  64.690  40.510  0.00  0.00           H  
ATOM   2731  HB3 ASP   171      39.840  64.980  38.800  0.00  0.00           H  
ATOM   2732  CG  ASP   171      38.160  64.410  40.030  0.00  0.00           C  
ATOM   2733  OD1 ASP   171      37.380  63.650  39.420  0.00  0.00           O  
ATOM   2734  OD2 ASP   171      37.830  65.250  40.900  0.00  0.00           O  
ATOM   2735  C   ASP   171      41.620  63.060  38.820  0.00  0.00           C  
ATOM   2736  O   ASP   171      41.830  63.150  37.620  0.00  0.00           O  
ATOM   2737  N   LYS   172      42.620  63.000  39.730  0.00  0.00           N  
ATOM   2738  H   LYS   172      42.350  62.940  40.700  0.00  0.00           H  
ATOM   2739  CA  LYS   172      44.040  63.050  39.410  0.00  0.00           C  
ATOM   2740  HA  LYS   172      44.260  63.910  38.780  0.00  0.00           H  
ATOM   2741  CB  LYS   172      44.850  63.180  40.720  0.00  0.00           C  
ATOM   2742  HB2 LYS   172      44.240  63.760  41.420  0.00  0.00           H  
ATOM   2743  HB3 LYS   172      45.000  62.180  41.110  0.00  0.00           H  
ATOM   2744  CG  LYS   172      46.210  63.870  40.540  0.00  0.00           C  
ATOM   2745  HG2 LYS   172      46.830  63.640  41.410  0.00  0.00           H  
ATOM   2746  HG3 LYS   172      46.680  63.470  39.650  0.00  0.00           H  
ATOM   2747  CD  LYS   172      46.060  65.400  40.410  0.00  0.00           C  
ATOM   2748  HD2 LYS   172      45.310  65.590  39.650  0.00  0.00           H  
ATOM   2749  HD3 LYS   172      45.720  65.780  41.370  0.00  0.00           H  
ATOM   2750  CE  LYS   172      47.370  66.090  40.020  0.00  0.00           C  
ATOM   2751  HE2 LYS   172      47.230  67.160  40.110  0.00  0.00           H  
ATOM   2752  HE3 LYS   172      48.150  65.760  40.710  0.00  0.00           H  
ATOM   2753  NZ  LYS   172      47.760  65.760  38.640  0.00  0.00           N  
ATOM   2754  HZ1 LYS   172      47.030  66.060  38.010  0.00  0.00           H  
ATOM   2755  HZ2 LYS   172      48.620  66.220  38.410  0.00  0.00           H  
ATOM   2756  HZ3 LYS   172      47.880  64.760  38.560  0.00  0.00           H  
ATOM   2757  C   LYS   172      44.500  61.800  38.640  0.00  0.00           C  
ATOM   2758  O   LYS   172      45.240  61.930  37.660  0.00  0.00           O  
ATOM   2759  N   ILE   173      44.020  60.610  39.030  0.00  0.00           N  
ATOM   2760  H   ILE   173      43.470  60.600  39.880  0.00  0.00           H  
ATOM   2761  CA  ILE   173      44.300  59.330  38.380  0.00  0.00           C  
ATOM   2762  HA  ILE   173      45.350  59.270  38.090  0.00  0.00           H  
ATOM   2763  CB  ILE   173      43.960  58.140  39.330  0.00  0.00           C  
ATOM   2764  HB  ILE   173      42.920  58.220  39.610  0.00  0.00           H  
ATOM   2765  CG2 ILE   173      44.210  56.770  38.660  0.00  0.00           C  
ATOM   2766 HG21 ILE   173      45.260  56.690  38.370  0.00  0.00           H  
ATOM   2767 HG22 ILE   173      43.960  55.970  39.360  0.00  0.00           H  
ATOM   2768 HG23 ILE   173      43.590  56.680  37.770  0.00  0.00           H  
ATOM   2769  CG1 ILE   173      44.790  58.180  40.640  0.00  0.00           C  
ATOM   2770 HG12 ILE   173      45.780  57.780  40.420  0.00  0.00           H  
ATOM   2771 HG13 ILE   173      44.890  59.230  40.930  0.00  0.00           H  
ATOM   2772  CD1 ILE   173      44.160  57.390  41.790  0.00  0.00           C  
ATOM   2773 HD11 ILE   173      44.060  56.340  41.510  0.00  0.00           H  
ATOM   2774 HD12 ILE   173      44.790  57.470  42.680  0.00  0.00           H  
ATOM   2775 HD13 ILE   173      43.170  57.800  42.020  0.00  0.00           H  
ATOM   2776  C   ILE   173      43.530  59.210  37.040  0.00  0.00           C  
ATOM   2777  O   ILE   173      44.010  58.530  36.130  0.00  0.00           O  
ATOM   2778  N   THR   174      42.380  59.900  36.890  0.00  0.00           N  
ATOM   2779  H   THR   174      42.010  60.370  37.700  0.00  0.00           H  
ATOM   2780  CA  THR   174      41.620  59.970  35.630  0.00  0.00           C  
ATOM   2781  HA  THR   174      41.490  58.960  35.250  0.00  0.00           H  
ATOM   2782  CB  THR   174      40.220  60.580  35.900  0.00  0.00           C  
ATOM   2783  HB  THR   174      40.370  61.550  36.370  0.00  0.00           H  
ATOM   2784  CG2 THR   174      39.360  60.760  34.630  0.00  0.00           C  
ATOM   2785 HG21 THR   174      39.200  59.800  34.160  0.00  0.00           H  
ATOM   2786 HG22 THR   174      38.400  61.200  34.900  0.00  0.00           H  
ATOM   2787 HG23 THR   174      39.870  61.430  33.940  0.00  0.00           H  
ATOM   2788  OG1 THR   174      39.490  59.710  36.740  0.00  0.00           O  
ATOM   2789  HG1 THR   174      38.620  60.080  36.910  0.00  0.00           H  
ATOM   2790  C   THR   174      42.380  60.810  34.590  0.00  0.00           C  
ATOM   2791  O   THR   174      42.460  60.390  33.430  0.00  0.00           O  
ATOM   2792  N   ASP   175      43.010  61.930  35.000  0.00  0.00           N  
ATOM   2793  H   ASP   175      42.850  62.210  35.960  0.00  0.00           H  
ATOM   2794  CA  ASP   175      43.880  62.760  34.160  0.00  0.00           C  
ATOM   2795  HA  ASP   175      43.350  63.030  33.250  0.00  0.00           H  
ATOM   2796  CB  ASP   175      44.300  64.060  34.890  0.00  0.00           C  
ATOM   2797  HB2 ASP   175      44.900  63.730  35.740  0.00  0.00           H  
ATOM   2798  HB3 ASP   175      44.920  64.620  34.200  0.00  0.00           H  
ATOM   2799  CG  ASP   175      43.150  64.940  35.390  0.00  0.00           C  
ATOM   2800  OD1 ASP   175      42.100  64.960  34.720  0.00  0.00           O  
ATOM   2801  OD2 ASP   175      43.380  65.610  36.430  0.00  0.00           O  
ATOM   2802  C   ASP   175      45.160  62.020  33.760  0.00  0.00           C  
ATOM   2803  O   ASP   175      45.680  62.270  32.670  0.00  0.00           O  
ATOM   2804  N   THR   176      45.650  61.110  34.610  0.00  0.00           N  
ATOM   2805  H   THR   176      45.150  60.990  35.480  0.00  0.00           H  
ATOM   2806  CA  THR   176      46.850  60.310  34.380  0.00  0.00           C  
ATOM   2807  HA  THR   176      47.640  60.960  34.000  0.00  0.00           H  
ATOM   2808  CB  THR   176      47.310  59.720  35.740  0.00  0.00           C  
ATOM   2809  HB  THR   176      46.480  59.130  36.130  0.00  0.00           H  
ATOM   2810  CG2 THR   176      48.560  58.830  35.630  0.00  0.00           C  
ATOM   2811 HG21 THR   176      49.380  59.420  35.240  0.00  0.00           H  
ATOM   2812 HG22 THR   176      48.820  58.460  36.620  0.00  0.00           H  
ATOM   2813 HG23 THR   176      48.360  58.000  34.970  0.00  0.00           H  
ATOM   2814  OG1 THR   176      47.660  60.780  36.600  0.00  0.00           O  
ATOM   2815  HG1 THR   176      47.950  60.430  37.440  0.00  0.00           H  
ATOM   2816  C   THR   176      46.580  59.180  33.370  0.00  0.00           C  
ATOM   2817  O   THR   176      47.440  58.890  32.550  0.00  0.00           O  
ATOM   2818  N   LEU   177      45.370  58.590  33.370  0.00  0.00           N  
ATOM   2819  H   LEU   177      44.740  58.820  34.130  0.00  0.00           H  
ATOM   2820  CA  LEU   177      44.910  57.600  32.390  0.00  0.00           C  
ATOM   2821  HA  LEU   177      45.660  56.820  32.270  0.00  0.00           H  
ATOM   2822  CB  LEU   177      43.580  56.960  32.850  0.00  0.00           C  
ATOM   2823  HB2 LEU   177      43.030  57.790  33.300  0.00  0.00           H  
ATOM   2824  HB3 LEU   177      43.040  56.580  31.990  0.00  0.00           H  
ATOM   2825  CG  LEU   177      43.760  55.830  33.890  0.00  0.00           C  
ATOM   2826  HG  LEU   177      44.510  56.140  34.620  0.00  0.00           H  
ATOM   2827  CD1 LEU   177      42.430  55.540  34.610  0.00  0.00           C  
ATOM   2828 HD11 LEU   177      41.680  55.240  33.880  0.00  0.00           H  
ATOM   2829 HD12 LEU   177      42.580  54.740  35.330  0.00  0.00           H  
ATOM   2830 HD13 LEU   177      42.090  56.440  35.120  0.00  0.00           H  
ATOM   2831  CD2 LEU   177      44.310  54.550  33.250  0.00  0.00           C  
ATOM   2832 HD21 LEU   177      45.280  54.750  32.800  0.00  0.00           H  
ATOM   2833 HD22 LEU   177      44.410  53.780  34.010  0.00  0.00           H  
ATOM   2834 HD23 LEU   177      43.610  54.200  32.480  0.00  0.00           H  
ATOM   2835  C   LEU   177      44.720  58.250  31.000  0.00  0.00           C  
ATOM   2836  O   LEU   177      45.190  57.690  30.010  0.00  0.00           O  
ATOM   2837  N   ILE   178      44.080  59.430  30.940  0.00  0.00           N  
ATOM   2838  H   ILE   178      43.630  59.730  31.790  0.00  0.00           H  
ATOM   2839  CA  ILE   178      43.900  60.230  29.730  0.00  0.00           C  
ATOM   2840  HA  ILE   178      43.560  59.690  28.850  0.00  0.00           H  
ATOM   2841  CB  ILE   178      42.910  61.390  30.040  0.00  0.00           C  
ATOM   2842  HB  ILE   178      43.180  61.780  31.020  0.00  0.00           H  
ATOM   2843  CG2 ILE   178      42.910  62.550  29.020  0.00  0.00           C  
ATOM   2844 HG21 ILE   178      42.640  62.160  28.030  0.00  0.00           H  
ATOM   2845 HG22 ILE   178      42.190  63.300  29.320  0.00  0.00           H  
ATOM   2846 HG23 ILE   178      43.900  62.990  28.970  0.00  0.00           H  
ATOM   2847  CG1 ILE   178      41.470  60.870  30.260  0.00  0.00           C  
ATOM   2848 HG12 ILE   178      41.530  60.100  31.030  0.00  0.00           H  
ATOM   2849 HG13 ILE   178      40.890  61.720  30.640  0.00  0.00           H  
ATOM   2850  CD1 ILE   178      40.770  60.300  29.010  0.00  0.00           C  
ATOM   2851 HD11 ILE   178      41.350  59.460  28.630  0.00  0.00           H  
ATOM   2852 HD12 ILE   178      39.770  59.960  29.270  0.00  0.00           H  
ATOM   2853 HD13 ILE   178      40.710  61.070  28.250  0.00  0.00           H  
ATOM   2854  C   ILE   178      45.250  60.730  29.160  0.00  0.00           C  
ATOM   2855  O   ILE   178      45.400  60.770  27.940  0.00  0.00           O  
ATOM   2856  N   HIE   179      46.220  61.060  30.020  0.00  0.00           N  
ATOM   2857  H   HIE   179      45.970  61.050  31.000  0.00  0.00           H  
ATOM   2858  CA  HIE   179      47.580  61.460  29.660  0.00  0.00           C  
ATOM   2859  HA  HIE   179      47.560  62.280  28.940  0.00  0.00           H  
ATOM   2860  CB  HIE   179      48.330  61.930  30.920  0.00  0.00           C  
ATOM   2861  HB2 HIE   179      47.930  62.870  31.300  0.00  0.00           H  
ATOM   2862  HB3 HIE   179      48.200  61.150  31.670  0.00  0.00           H  
ATOM   2863  CG  HIE   179      49.820  62.130  30.760  0.00  0.00           C  
ATOM   2864  ND1 HIE   179      50.370  63.270  30.200  0.00  0.00           N  
ATOM   2865  CE1 HIE   179      51.690  63.110  30.220  0.00  0.00           C  
ATOM   2866  HE1 HIE   179      52.270  63.950  29.830  0.00  0.00           H  
ATOM   2867  NE2 HIE   179      52.080  61.940  30.710  0.00  0.00           N  
ATOM   2868  HE2 HIE   179      53.000  61.540  30.830  0.00  0.00           H  
ATOM   2869  CD2 HIE   179      50.880  61.300  31.040  0.00  0.00           C  
ATOM   2870  HD2 HIE   179      50.900  60.300  31.470  0.00  0.00           H  
ATOM   2871  C   HIE   179      48.360  60.320  28.980  0.00  0.00           C  
ATOM   2872  O   HIE   179      49.010  60.550  27.970  0.00  0.00           O  
ATOM   2873  N   LEU   180      48.280  59.090  29.530  0.00  0.00           N  
ATOM   2874  H   LEU   180      47.750  59.010  30.380  0.00  0.00           H  
ATOM   2875  CA  LEU   180      48.920  57.880  29.000  0.00  0.00           C  
ATOM   2876  HA  LEU   180      49.990  58.040  28.900  0.00  0.00           H  
ATOM   2877  CB  LEU   180      48.680  56.700  29.960  0.00  0.00           C  
ATOM   2878  HB2 LEU   180      47.630  56.780  30.220  0.00  0.00           H  
ATOM   2879  HB3 LEU   180      48.850  55.760  29.420  0.00  0.00           H  
ATOM   2880  CG  LEU   180      49.530  56.710  31.250  0.00  0.00           C  
ATOM   2881  HG  LEU   180      49.590  57.720  31.630  0.00  0.00           H  
ATOM   2882  CD1 LEU   180      48.900  55.790  32.300  0.00  0.00           C  
ATOM   2883 HD11 LEU   180      48.850  54.770  31.920  0.00  0.00           H  
ATOM   2884 HD12 LEU   180      49.510  55.800  33.210  0.00  0.00           H  
ATOM   2885 HD13 LEU   180      47.900  56.140  32.540  0.00  0.00           H  
ATOM   2886  CD2 LEU   180      50.990  56.300  30.970  0.00  0.00           C  
ATOM   2887 HD21 LEU   180      51.440  56.990  30.260  0.00  0.00           H  
ATOM   2888 HD22 LEU   180      51.560  56.320  31.900  0.00  0.00           H  
ATOM   2889 HD23 LEU   180      51.010  55.290  30.550  0.00  0.00           H  
ATOM   2890  C   LEU   180      48.380  57.510  27.610  0.00  0.00           C  
ATOM   2891  O   LEU   180      49.150  57.110  26.740  0.00  0.00           O  
ATOM   2892  N   MET   181      47.060  57.690  27.400  0.00  0.00           N  
ATOM   2893  H   MET   181      46.540  58.050  28.180  0.00  0.00           H  
ATOM   2894  CA  MET   181      46.360  57.410  26.150  0.00  0.00           C  
ATOM   2895  HA  MET   181      46.630  56.430  25.750  0.00  0.00           H  
ATOM   2896  CB  MET   181      44.850  57.400  26.460  0.00  0.00           C  
ATOM   2897  HB2 MET   181      44.630  58.310  27.030  0.00  0.00           H  
ATOM   2898  HB3 MET   181      44.330  57.440  25.510  0.00  0.00           H  
ATOM   2899  CG  MET   181      44.400  56.180  27.250  0.00  0.00           C  
ATOM   2900  HG2 MET   181      44.520  55.300  26.620  0.00  0.00           H  
ATOM   2901  HG3 MET   181      45.030  56.090  28.140  0.00  0.00           H  
ATOM   2902  SD  MET   181      42.670  56.300  27.770  0.00  0.00           S  
ATOM   2903  CE  MET   181      42.690  55.130  29.140  0.00  0.00           C  
ATOM   2904  HE1 MET   181      43.400  55.460  29.890  0.00  0.00           H  
ATOM   2905  HE2 MET   181      41.690  55.070  29.580  0.00  0.00           H  
ATOM   2906  HE3 MET   181      42.980  54.140  28.770  0.00  0.00           H  
ATOM   2907  C   MET   181      46.640  58.480  25.090  0.00  0.00           C  
ATOM   2908  O   MET   181      46.760  58.140  23.910  0.00  0.00           O  
ATOM   2909  N   ALA   182      46.780  59.750  25.490  0.00  0.00           N  
ATOM   2910  H   ALA   182      46.600  59.940  26.470  0.00  0.00           H  
ATOM   2911  CA  ALA   182      47.170  60.870  24.630  0.00  0.00           C  
ATOM   2912  HA  ALA   182      46.540  60.890  23.740  0.00  0.00           H  
ATOM   2913  CB  ALA   182      46.980  62.190  25.400  0.00  0.00           C  
ATOM   2914  HB1 ALA   182      47.610  62.180  26.290  0.00  0.00           H  
ATOM   2915  HB2 ALA   182      47.250  63.020  24.760  0.00  0.00           H  
ATOM   2916  HB3 ALA   182      45.930  62.290  25.700  0.00  0.00           H  
ATOM   2917  C   ALA   182      48.630  60.750  24.170  0.00  0.00           C  
ATOM   2918  O   ALA   182      48.930  61.070  23.010  0.00  0.00           O  
ATOM   2919  N   LYS   183      49.520  60.240  25.040  0.00  0.00           N  
ATOM   2920  H   LYS   183      49.180  60.070  25.970  0.00  0.00           H  
ATOM   2921  CA  LYS   183      50.920  59.940  24.740  0.00  0.00           C  
ATOM   2922  HA  LYS   183      51.390  60.780  24.240  0.00  0.00           H  
ATOM   2923  CB  LYS   183      51.680  59.650  26.050  0.00  0.00           C  
ATOM   2924  HB2 LYS   183      50.960  59.300  26.790  0.00  0.00           H  
ATOM   2925  HB3 LYS   183      52.410  58.860  25.850  0.00  0.00           H  
ATOM   2926  CG  LYS   183      52.410  60.880  26.610  0.00  0.00           C  
ATOM   2927  HG2 LYS   183      52.980  61.330  25.800  0.00  0.00           H  
ATOM   2928  HG3 LYS   183      51.650  61.590  26.950  0.00  0.00           H  
ATOM   2929  CD  LYS   183      53.350  60.540  27.770  0.00  0.00           C  
ATOM   2930  HD2 LYS   183      52.740  60.290  28.640  0.00  0.00           H  
ATOM   2931  HD3 LYS   183      53.940  59.670  27.480  0.00  0.00           H  
ATOM   2932  CE  LYS   183      54.290  61.700  28.120  0.00  0.00           C  
ATOM   2933  HE2 LYS   183      54.900  61.920  27.250  0.00  0.00           H  
ATOM   2934  HE3 LYS   183      53.680  62.570  28.370  0.00  0.00           H  
ATOM   2935  NZ  LYS   183      55.150  61.370  29.260  0.00  0.00           N  
ATOM   2936  HZ1 LYS   183      55.720  60.560  29.030  0.00  0.00           H  
ATOM   2937  HZ2 LYS   183      55.760  62.150  29.460  0.00  0.00           H  
ATOM   2938  HZ3 LYS   183      54.590  61.160  30.070  0.00  0.00           H  
ATOM   2939  C   LYS   183      51.070  58.720  23.820  0.00  0.00           C  
ATOM   2940  O   LYS   183      51.970  58.710  22.970  0.00  0.00           O  
ATOM   2941  N   ALA   184      50.190  57.710  23.960  0.00  0.00           N  
ATOM   2942  H   ALA   184      49.520  57.800  24.700  0.00  0.00           H  
ATOM   2943  CA  ALA   184      50.150  56.500  23.130  0.00  0.00           C  
ATOM   2944  HA  ALA   184      51.150  56.060  23.080  0.00  0.00           H  
ATOM   2945  CB  ALA   184      49.200  55.490  23.770  0.00  0.00           C  
ATOM   2946  HB1 ALA   184      48.190  55.910  23.820  0.00  0.00           H  
ATOM   2947  HB2 ALA   184      49.180  54.570  23.180  0.00  0.00           H  
ATOM   2948  HB3 ALA   184      49.540  55.260  24.780  0.00  0.00           H  
ATOM   2949  C   ALA   184      49.690  56.790  21.690  0.00  0.00           C  
ATOM   2950  O   ALA   184      49.960  55.980  20.800  0.00  0.00           O  
ATOM   2951  N   GLY   185      49.030  57.930  21.450  0.00  0.00           N  
ATOM   2952  H   GLY   185      48.740  58.460  22.260  0.00  0.00           H  
ATOM   2953  CA  GLY   185      48.700  58.450  20.130  0.00  0.00           C  
ATOM   2954  HA2 GLY   185      49.050  59.480  20.080  0.00  0.00           H  
ATOM   2955  HA3 GLY   185      49.230  57.850  19.390  0.00  0.00           H  
ATOM   2956  C   GLY   185      47.200  58.420  19.820  0.00  0.00           C  
ATOM   2957  O   GLY   185      46.840  58.740  18.690  0.00  0.00           O  
ATOM   2958  N   LEU   186      46.350  58.050  20.790  0.00  0.00           N  
ATOM   2959  H   LEU   186      46.740  57.800  21.680  0.00  0.00           H  
ATOM   2960  CA  LEU   186      44.890  57.970  20.620  0.00  0.00           C  
ATOM   2961  HA  LEU   186      44.660  57.370  19.740  0.00  0.00           H  
ATOM   2962  CB  LEU   186      44.230  57.310  21.860  0.00  0.00           C  
ATOM   2963  HB2 LEU   186      44.510  57.980  22.670  0.00  0.00           H  
ATOM   2964  HB3 LEU   186      43.150  57.330  21.720  0.00  0.00           H  
ATOM   2965  CG  LEU   186      44.680  55.870  22.200  0.00  0.00           C  
ATOM   2966  HG  LEU   186      45.700  55.890  22.580  0.00  0.00           H  
ATOM   2967  CD1 LEU   186      43.750  55.260  23.270  0.00  0.00           C  
ATOM   2968 HD11 LEU   186      42.730  55.230  22.890  0.00  0.00           H  
ATOM   2969 HD12 LEU   186      44.080  54.250  23.500  0.00  0.00           H  
ATOM   2970 HD13 LEU   186      43.790  55.870  24.170  0.00  0.00           H  
ATOM   2971  CD2 LEU   186      44.740  54.940  20.980  0.00  0.00           C  
ATOM   2972 HD21 LEU   186      45.450  55.330  20.260  0.00  0.00           H  
ATOM   2973 HD22 LEU   186      45.060  53.940  21.300  0.00  0.00           H  
ATOM   2974 HD23 LEU   186      43.750  54.870  20.520  0.00  0.00           H  
ATOM   2975  C   LEU   186      44.290  59.370  20.430  0.00  0.00           C  
ATOM   2976  O   LEU   186      44.750  60.330  21.050  0.00  0.00           O  
ATOM   2977  N   THR   187      43.240  59.470  19.610  0.00  0.00           N  
ATOM   2978  H   THR   187      43.030  58.650  19.050  0.00  0.00           H  
ATOM   2979  CA  THR   187      42.410  60.660  19.430  0.00  0.00           C  
ATOM   2980  HA  THR   187      42.980  61.580  19.280  0.00  0.00           H  
ATOM   2981  CB  THR   187      41.470  60.460  18.210  0.00  0.00           C  
ATOM   2982  HB  THR   187      40.930  61.390  18.060  0.00  0.00           H  
ATOM   2983  CG2 THR   187      42.210  60.100  16.910  0.00  0.00           C  
ATOM   2984 HG21 THR   187      42.760  59.160  17.050  0.00  0.00           H  
ATOM   2985 HG22 THR   187      41.490  59.970  16.100  0.00  0.00           H  
ATOM   2986 HG23 THR   187      42.910  60.890  16.650  0.00  0.00           H  
ATOM   2987  OG1 THR   187      40.470  59.500  18.460  0.00  0.00           O  
ATOM   2988  HG1 THR   187      39.910  59.400  17.690  0.00  0.00           H  
ATOM   2989  C   THR   187      41.590  60.920  20.700  0.00  0.00           C  
ATOM   2990  O   THR   187      41.410  60.010  21.510  0.00  0.00           O  
ATOM   2991  N   LEU   188      41.040  62.130  20.880  0.00  0.00           N  
ATOM   2992  H   LEU   188      41.280  62.860  20.220  0.00  0.00           H  
ATOM   2993  CA  LEU   188      40.180  62.490  22.020  0.00  0.00           C  
ATOM   2994  HA  LEU   188      40.720  62.340  22.960  0.00  0.00           H  
ATOM   2995  CB  LEU   188      39.770  63.980  21.930  0.00  0.00           C  
ATOM   2996  HB2 LEU   188      39.370  64.080  20.920  0.00  0.00           H  
ATOM   2997  HB3 LEU   188      38.970  64.170  22.650  0.00  0.00           H  
ATOM   2998  CG  LEU   188      40.910  64.990  22.140  0.00  0.00           C  
ATOM   2999  HG  LEU   188      41.760  64.710  21.510  0.00  0.00           H  
ATOM   3000  CD1 LEU   188      40.440  66.410  21.760  0.00  0.00           C  
ATOM   3001 HD11 LEU   188      39.590  66.690  22.390  0.00  0.00           H  
ATOM   3002 HD12 LEU   188      41.250  67.110  21.920  0.00  0.00           H  
ATOM   3003 HD13 LEU   188      40.140  66.420  20.710  0.00  0.00           H  
ATOM   3004  CD2 LEU   188      41.440  64.980  23.580  0.00  0.00           C  
ATOM   3005 HD21 LEU   188      41.830  63.990  23.820  0.00  0.00           H  
ATOM   3006 HD22 LEU   188      42.240  65.710  23.680  0.00  0.00           H  
ATOM   3007 HD23 LEU   188      40.640  65.230  24.270  0.00  0.00           H  
ATOM   3008  C   LEU   188      38.930  61.610  22.150  0.00  0.00           C  
ATOM   3009  O   LEU   188      38.500  61.330  23.270  0.00  0.00           O  
ATOM   3010  N   GLN   189      38.390  61.120  21.020  0.00  0.00           N  
ATOM   3011  H   GLN   189      38.760  61.460  20.150  0.00  0.00           H  
ATOM   3012  CA  GLN   189      37.280  60.180  20.980  0.00  0.00           C  
ATOM   3013  HA  GLN   189      36.480  60.500  21.640  0.00  0.00           H  
ATOM   3014  CB  GLN   189      36.720  60.110  19.540  0.00  0.00           C  
ATOM   3015  HB2 GLN   189      36.540  61.130  19.210  0.00  0.00           H  
ATOM   3016  HB3 GLN   189      37.490  59.660  18.910  0.00  0.00           H  
ATOM   3017  CG  GLN   189      35.420  59.290  19.430  0.00  0.00           C  
ATOM   3018  HG2 GLN   189      35.600  58.290  19.830  0.00  0.00           H  
ATOM   3019  HG3 GLN   189      34.650  59.780  20.030  0.00  0.00           H  
ATOM   3020  CD  GLN   189      34.910  59.160  18.000  0.00  0.00           C  
ATOM   3021  OE1 GLN   189      35.690  58.960  17.070  0.00  0.00           O  
ATOM   3022  NE2 GLN   189      33.590  59.270  17.810  0.00  0.00           N  
ATOM   3023 HE21 GLN   189      33.210  59.190  16.880  0.00  0.00           H  
ATOM   3024 HE22 GLN   189      32.980  59.430  18.600  0.00  0.00           H  
ATOM   3025  C   GLN   189      37.710  58.780  21.450  0.00  0.00           C  
ATOM   3026  O   GLN   189      37.000  58.170  22.250  0.00  0.00           O  
ATOM   3027  N   GLN   190      38.880  58.290  21.010  0.00  0.00           N  
ATOM   3028  H   GLN   190      39.380  58.850  20.340  0.00  0.00           H  
ATOM   3029  CA  GLN   190      39.450  57.000  21.400  0.00  0.00           C  
ATOM   3030  HA  GLN   190      38.710  56.210  21.300  0.00  0.00           H  
ATOM   3031  CB  GLN   190      40.640  56.680  20.470  0.00  0.00           C  
ATOM   3032  HB2 GLN   190      41.260  57.570  20.410  0.00  0.00           H  
ATOM   3033  HB3 GLN   190      41.200  55.870  20.930  0.00  0.00           H  
ATOM   3034  CG  GLN   190      40.210  56.260  19.050  0.00  0.00           C  
ATOM   3035  HG2 GLN   190      39.680  55.310  19.110  0.00  0.00           H  
ATOM   3036  HG3 GLN   190      39.540  57.020  18.650  0.00  0.00           H  
ATOM   3037  CD  GLN   190      41.400  56.100  18.100  0.00  0.00           C  
ATOM   3038  OE1 GLN   190      42.470  56.660  18.310  0.00  0.00           O  
ATOM   3039  NE2 GLN   190      41.210  55.330  17.020  0.00  0.00           N  
ATOM   3040 HE21 GLN   190      41.960  55.200  16.360  0.00  0.00           H  
ATOM   3041 HE22 GLN   190      40.320  54.890  16.880  0.00  0.00           H  
ATOM   3042  C   GLN   190      39.940  56.980  22.860  0.00  0.00           C  
ATOM   3043  O   GLN   190      39.940  55.920  23.470  0.00  0.00           O  
ATOM   3044  N   GLN   191      40.330  58.150  23.410  0.00  0.00           N  
ATOM   3045  H   GLN   191      40.330  58.950  22.800  0.00  0.00           H  
ATOM   3046  CA  GLN   191      40.750  58.330  24.800  0.00  0.00           C  
ATOM   3047  HA  GLN   191      41.510  57.600  25.060  0.00  0.00           H  
ATOM   3048  CB  GLN   191      41.340  59.750  25.000  0.00  0.00           C  
ATOM   3049  HB2 GLN   191      40.670  60.440  24.480  0.00  0.00           H  
ATOM   3050  HB3 GLN   191      41.330  59.950  26.070  0.00  0.00           H  
ATOM   3051  CG  GLN   191      42.770  59.910  24.460  0.00  0.00           C  
ATOM   3052  HG2 GLN   191      43.450  59.330  25.080  0.00  0.00           H  
ATOM   3053  HG3 GLN   191      42.810  59.550  23.430  0.00  0.00           H  
ATOM   3054  CD  GLN   191      43.230  61.370  24.470  0.00  0.00           C  
ATOM   3055  OE1 GLN   191      42.990  62.100  25.430  0.00  0.00           O  
ATOM   3056  NE2 GLN   191      43.900  61.820  23.400  0.00  0.00           N  
ATOM   3057 HE21 GLN   191      44.220  62.770  23.370  0.00  0.00           H  
ATOM   3058 HE22 GLN   191      44.070  61.200  22.630  0.00  0.00           H  
ATOM   3059  C   GLN   191      39.560  58.150  25.760  0.00  0.00           C  
ATOM   3060  O   GLN   191      39.680  57.370  26.710  0.00  0.00           O  
ATOM   3061  N   HIE   192      38.420  58.820  25.520  0.00  0.00           N  
ATOM   3062  H   HIE   192      38.400  59.490  24.760  0.00  0.00           H  
ATOM   3063  CA  HIE   192      37.230  58.710  26.380  0.00  0.00           C  
ATOM   3064  HA  HIE   192      37.550  58.670  27.430  0.00  0.00           H  
ATOM   3065  CB  HIE   192      36.280  59.920  26.200  0.00  0.00           C  
ATOM   3066  HB2 HIE   192      35.530  59.720  26.960  0.00  0.00           H  
ATOM   3067  HB3 HIE   192      36.790  60.860  26.420  0.00  0.00           H  
ATOM   3068  CG  HIE   192      35.530  60.130  24.900  0.00  0.00           C  
ATOM   3069  ND1 HIE   192      34.750  59.160  24.280  0.00  0.00           N  
ATOM   3070  CE1 HIE   192      34.170  59.730  23.220  0.00  0.00           C  
ATOM   3071  HE1 HIE   192      33.540  59.080  22.620  0.00  0.00           H  
ATOM   3072  NE2 HIE   192      34.470  61.010  23.090  0.00  0.00           N  
ATOM   3073  HE2 HIE   192      34.180  61.700  22.410  0.00  0.00           H  
ATOM   3074  CD2 HIE   192      35.350  61.270  24.150  0.00  0.00           C  
ATOM   3075  HD2 HIE   192      35.770  62.270  24.270  0.00  0.00           H  
ATOM   3076  C   HIE   192      36.480  57.380  26.200  0.00  0.00           C  
ATOM   3077  O   HIE   192      35.840  56.920  27.140  0.00  0.00           O  
ATOM   3078  N   GLN   193      36.600  56.740  25.020  0.00  0.00           N  
ATOM   3079  H   GLN   193      37.090  57.220  24.280  0.00  0.00           H  
ATOM   3080  CA  GLN   193      36.050  55.410  24.740  0.00  0.00           C  
ATOM   3081  HA  GLN   193      35.010  55.370  25.040  0.00  0.00           H  
ATOM   3082  CB  GLN   193      36.140  55.100  23.230  0.00  0.00           C  
ATOM   3083  HB2 GLN   193      37.090  55.500  22.870  0.00  0.00           H  
ATOM   3084  HB3 GLN   193      36.140  54.010  23.120  0.00  0.00           H  
ATOM   3085  CG  GLN   193      34.980  55.700  22.420  0.00  0.00           C  
ATOM   3086  HG2 GLN   193      34.060  55.220  22.750  0.00  0.00           H  
ATOM   3087  HG3 GLN   193      34.930  56.760  22.640  0.00  0.00           H  
ATOM   3088  CD  GLN   193      35.100  55.520  20.900  0.00  0.00           C  
ATOM   3089  OE1 GLN   193      34.210  55.960  20.170  0.00  0.00           O  
ATOM   3090  NE2 GLN   193      36.160  54.880  20.400  0.00  0.00           N  
ATOM   3091 HE21 GLN   193      36.250  54.760  19.400  0.00  0.00           H  
ATOM   3092 HE22 GLN   193      36.870  54.520  21.020  0.00  0.00           H  
ATOM   3093  C   GLN   193      36.830  54.340  25.510  0.00  0.00           C  
ATOM   3094  O   GLN   193      36.200  53.480  26.130  0.00  0.00           O  
ATOM   3095  N   ARG   194      38.170  54.400  25.520  0.00  0.00           N  
ATOM   3096  H   ARG   194      38.610  55.120  24.950  0.00  0.00           H  
ATOM   3097  CA  ARG   194      39.020  53.460  26.240  0.00  0.00           C  
ATOM   3098  HA  ARG   194      38.700  52.440  26.050  0.00  0.00           H  
ATOM   3099  CB  ARG   194      40.480  53.610  25.770  0.00  0.00           C  
ATOM   3100  HB2 ARG   194      40.510  53.460  24.690  0.00  0.00           H  
ATOM   3101  HB3 ARG   194      40.820  54.620  26.010  0.00  0.00           H  
ATOM   3102  CG  ARG   194      41.420  52.590  26.440  0.00  0.00           C  
ATOM   3103  HG2 ARG   194      41.460  52.840  27.500  0.00  0.00           H  
ATOM   3104  HG3 ARG   194      40.980  51.600  26.320  0.00  0.00           H  
ATOM   3105  CD  ARG   194      42.830  52.590  25.860  0.00  0.00           C  
ATOM   3106  HD2 ARG   194      42.800  52.350  24.800  0.00  0.00           H  
ATOM   3107  HD3 ARG   194      43.300  53.560  26.010  0.00  0.00           H  
ATOM   3108  NE  ARG   194      43.650  51.580  26.540  0.00  0.00           N  
ATOM   3109  HE  ARG   194      44.220  51.910  27.310  0.00  0.00           H  
ATOM   3110  CZ  ARG   194      43.700  50.270  26.230  0.00  0.00           C  
ATOM   3111  NH1 ARG   194      42.960  49.770  25.220  0.00  0.00           N  
ATOM   3112 HH11 ARG   194      42.360  50.380  24.690  0.00  0.00           H  
ATOM   3113 HH12 ARG   194      43.010  48.790  25.010  0.00  0.00           H  
ATOM   3114  NH2 ARG   194      44.490  49.460  26.920  0.00  0.00           N  
ATOM   3115 HH21 ARG   194      45.050  49.820  27.680  0.00  0.00           H  
ATOM   3116 HH22 ARG   194      44.530  48.470  26.690  0.00  0.00           H  
ATOM   3117  C   ARG   194      38.930  53.660  27.760  0.00  0.00           C  
ATOM   3118  O   ARG   194      38.890  52.660  28.470  0.00  0.00           O  
ATOM   3119  N   LEU   195      38.850  54.910  28.260  0.00  0.00           N  
ATOM   3120  H   LEU   195      39.000  55.670  27.620  0.00  0.00           H  
ATOM   3121  CA  LEU   195      38.630  55.220  29.670  0.00  0.00           C  
ATOM   3122  HA  LEU   195      39.410  54.750  30.280  0.00  0.00           H  
ATOM   3123  CB  LEU   195      38.680  56.750  29.890  0.00  0.00           C  
ATOM   3124  HB2 LEU   195      39.700  57.000  29.590  0.00  0.00           H  
ATOM   3125  HB3 LEU   195      37.970  57.250  29.230  0.00  0.00           H  
ATOM   3126  CG  LEU   195      38.450  57.220  31.350  0.00  0.00           C  
ATOM   3127  HG  LEU   195      37.490  56.820  31.680  0.00  0.00           H  
ATOM   3128  CD1 LEU   195      39.560  56.740  32.310  0.00  0.00           C  
ATOM   3129 HD11 LEU   195      40.510  57.140  31.980  0.00  0.00           H  
ATOM   3130 HD12 LEU   195      39.340  57.100  33.320  0.00  0.00           H  
ATOM   3131 HD13 LEU   195      39.590  55.650  32.310  0.00  0.00           H  
ATOM   3132  CD2 LEU   195      38.280  58.740  31.440  0.00  0.00           C  
ATOM   3133 HD21 LEU   195      37.420  59.040  30.840  0.00  0.00           H  
ATOM   3134 HD22 LEU   195      38.110  59.030  32.480  0.00  0.00           H  
ATOM   3135 HD23 LEU   195      39.180  59.230  31.060  0.00  0.00           H  
ATOM   3136  C   LEU   195      37.310  54.610  30.190  0.00  0.00           C  
ATOM   3137  O   LEU   195      37.310  53.980  31.240  0.00  0.00           O  
ATOM   3138  N   ALA   196      36.220  54.760  29.420  0.00  0.00           N  
ATOM   3139  H   ALA   196      36.320  55.340  28.600  0.00  0.00           H  
ATOM   3140  CA  ALA   196      34.910  54.180  29.710  0.00  0.00           C  
ATOM   3141  HA  ALA   196      34.600  54.500  30.700  0.00  0.00           H  
ATOM   3142  CB  ALA   196      33.900  54.690  28.680  0.00  0.00           C  
ATOM   3143  HB1 ALA   196      34.190  54.360  27.680  0.00  0.00           H  
ATOM   3144  HB2 ALA   196      32.910  54.300  28.920  0.00  0.00           H  
ATOM   3145  HB3 ALA   196      33.870  55.780  28.710  0.00  0.00           H  
ATOM   3146  C   ALA   196      34.930  52.640  29.710  0.00  0.00           C  
ATOM   3147  O   ALA   196      34.330  52.040  30.600  0.00  0.00           O  
ATOM   3148  N   GLN   197      35.670  52.000  28.780  0.00  0.00           N  
ATOM   3149  H   GLN   197      36.110  52.570  28.080  0.00  0.00           H  
ATOM   3150  CA  GLN   197      35.840  50.550  28.710  0.00  0.00           C  
ATOM   3151  HA  GLN   197      34.870  50.050  28.680  0.00  0.00           H  
ATOM   3152  CB  GLN   197      36.620  50.170  27.430  0.00  0.00           C  
ATOM   3153  HB2 GLN   197      37.480  50.840  27.370  0.00  0.00           H  
ATOM   3154  HB3 GLN   197      36.970  49.150  27.560  0.00  0.00           H  
ATOM   3155  CG  GLN   197      35.800  50.280  26.130  0.00  0.00           C  
ATOM   3156  HG2 GLN   197      35.130  49.420  26.080  0.00  0.00           H  
ATOM   3157  HG3 GLN   197      35.210  51.190  26.150  0.00  0.00           H  
ATOM   3158  CD  GLN   197      36.690  50.290  24.880  0.00  0.00           C  
ATOM   3159  OE1 GLN   197      37.740  49.650  24.850  0.00  0.00           O  
ATOM   3160  NE2 GLN   197      36.270  51.020  23.850  0.00  0.00           N  
ATOM   3161 HE21 GLN   197      36.830  51.050  23.000  0.00  0.00           H  
ATOM   3162 HE22 GLN   197      35.410  51.530  23.910  0.00  0.00           H  
ATOM   3163  C   GLN   197      36.600  49.990  29.930  0.00  0.00           C  
ATOM   3164  O   GLN   197      36.200  48.960  30.460  0.00  0.00           O  
ATOM   3165  N   LEU   198      37.670  50.670  30.380  0.00  0.00           N  
ATOM   3166  H   LEU   198      37.920  51.520  29.890  0.00  0.00           H  
ATOM   3167  CA  LEU   198      38.490  50.260  31.520  0.00  0.00           C  
ATOM   3168  HA  LEU   198      38.770  49.210  31.420  0.00  0.00           H  
ATOM   3169  CB  LEU   198      39.780  51.110  31.560  0.00  0.00           C  
ATOM   3170  HB2 LEU   198      39.410  52.140  31.500  0.00  0.00           H  
ATOM   3171  HB3 LEU   198      40.270  50.960  32.520  0.00  0.00           H  
ATOM   3172  CG  LEU   198      40.800  50.860  30.430  0.00  0.00           C  
ATOM   3173  HG  LEU   198      40.280  50.910  29.470  0.00  0.00           H  
ATOM   3174  CD1 LEU   198      41.900  51.930  30.470  0.00  0.00           C  
ATOM   3175 HD11 LEU   198      42.410  51.880  31.420  0.00  0.00           H  
ATOM   3176 HD12 LEU   198      42.610  51.740  29.660  0.00  0.00           H  
ATOM   3177 HD13 LEU   198      41.460  52.920  30.340  0.00  0.00           H  
ATOM   3178  CD2 LEU   198      41.410  49.460  30.480  0.00  0.00           C  
ATOM   3179 HD21 LEU   198      40.630  48.710  30.390  0.00  0.00           H  
ATOM   3180 HD22 LEU   198      42.120  49.350  29.650  0.00  0.00           H  
ATOM   3181 HD23 LEU   198      41.940  49.330  31.420  0.00  0.00           H  
ATOM   3182  C   LEU   198      37.760  50.430  32.860  0.00  0.00           C  
ATOM   3183  O   LEU   198      37.870  49.550  33.710  0.00  0.00           O  
ATOM   3184  N   LEU   199      36.990  51.520  33.030  0.00  0.00           N  
ATOM   3185  H   LEU   199      36.960  52.190  32.270  0.00  0.00           H  
ATOM   3186  CA  LEU   199      36.210  51.800  34.230  0.00  0.00           C  
ATOM   3187  HA  LEU   199      36.810  51.630  35.120  0.00  0.00           H  
ATOM   3188  CB  LEU   199      35.750  53.270  34.230  0.00  0.00           C  
ATOM   3189  HB2 LEU   199      35.310  53.400  33.240  0.00  0.00           H  
ATOM   3190  HB3 LEU   199      34.970  53.420  34.980  0.00  0.00           H  
ATOM   3191  CG  LEU   199      36.870  54.310  34.440  0.00  0.00           C  
ATOM   3192  HG  LEU   199      37.680  54.110  33.730  0.00  0.00           H  
ATOM   3193  CD1 LEU   199      36.330  55.730  34.200  0.00  0.00           C  
ATOM   3194 HD11 LEU   199      35.520  55.930  34.900  0.00  0.00           H  
ATOM   3195 HD12 LEU   199      37.130  56.460  34.350  0.00  0.00           H  
ATOM   3196 HD13 LEU   199      35.950  55.810  33.180  0.00  0.00           H  
ATOM   3197  CD2 LEU   199      37.530  54.220  35.820  0.00  0.00           C  
ATOM   3198 HD21 LEU   199      37.970  53.230  35.950  0.00  0.00           H  
ATOM   3199 HD22 LEU   199      38.310  54.980  35.900  0.00  0.00           H  
ATOM   3200 HD23 LEU   199      36.780  54.390  36.590  0.00  0.00           H  
ATOM   3201  C   LEU   199      34.970  50.890  34.360  0.00  0.00           C  
ATOM   3202  O   LEU   199      34.570  50.600  35.490  0.00  0.00           O  
ATOM   3203  N   LEU   200      34.400  50.400  33.240  0.00  0.00           N  
ATOM   3204  H   LEU   200      34.760  50.720  32.360  0.00  0.00           H  
ATOM   3205  CA  LEU   200      33.270  49.460  33.240  0.00  0.00           C  
ATOM   3206  HA  LEU   200      32.520  49.770  33.960  0.00  0.00           H  
ATOM   3207  CB  LEU   200      32.630  49.410  31.830  0.00  0.00           C  
ATOM   3208  HB2 LEU   200      33.480  49.460  31.150  0.00  0.00           H  
ATOM   3209  HB3 LEU   200      32.110  48.460  31.700  0.00  0.00           H  
ATOM   3210  CG  LEU   200      31.660  50.570  31.530  0.00  0.00           C  
ATOM   3211  HG  LEU   200      32.130  51.510  31.800  0.00  0.00           H  
ATOM   3212  CD1 LEU   200      31.310  50.590  30.030  0.00  0.00           C  
ATOM   3213 HD11 LEU   200      30.830  49.650  29.750  0.00  0.00           H  
ATOM   3214 HD12 LEU   200      30.620  51.410  29.830  0.00  0.00           H  
ATOM   3215 HD13 LEU   200      32.220  50.720  29.450  0.00  0.00           H  
ATOM   3216  CD2 LEU   200      30.370  50.510  32.370  0.00  0.00           C  
ATOM   3217 HD21 LEU   200      30.630  50.560  33.430  0.00  0.00           H  
ATOM   3218 HD22 LEU   200      29.730  51.350  32.110  0.00  0.00           H  
ATOM   3219 HD23 LEU   200      29.850  49.570  32.160  0.00  0.00           H  
ATOM   3220  C   LEU   200      33.680  48.030  33.640  0.00  0.00           C  
ATOM   3221  O   LEU   200      32.810  47.270  34.060  0.00  0.00           O  
ATOM   3222  N   ILE   201      34.970  47.650  33.560  0.00  0.00           N  
ATOM   3223  H   ILE   201      35.620  48.280  33.110  0.00  0.00           H  
ATOM   3224  CA  ILE   201      35.460  46.350  34.040  0.00  0.00           C  
ATOM   3225  HA  ILE   201      34.740  45.570  33.810  0.00  0.00           H  
ATOM   3226  CB  ILE   201      36.830  46.000  33.380  0.00  0.00           C  
ATOM   3227  HB  ILE   201      37.520  46.820  33.580  0.00  0.00           H  
ATOM   3228  CG2 ILE   201      37.410  44.680  33.920  0.00  0.00           C  
ATOM   3229 HG21 ILE   201      36.720  43.860  33.720  0.00  0.00           H  
ATOM   3230 HG22 ILE   201      38.370  44.470  33.430  0.00  0.00           H  
ATOM   3231 HG23 ILE   201      37.570  44.770  35.000  0.00  0.00           H  
ATOM   3232  CG1 ILE   201      36.680  45.880  31.850  0.00  0.00           C  
ATOM   3233 HG12 ILE   201      36.210  44.920  31.640  0.00  0.00           H  
ATOM   3234 HG13 ILE   201      36.020  46.690  31.530  0.00  0.00           H  
ATOM   3235  CD1 ILE   201      38.000  45.980  31.080  0.00  0.00           C  
ATOM   3236 HD11 ILE   201      38.660  45.170  31.400  0.00  0.00           H  
ATOM   3237 HD12 ILE   201      37.810  45.890  30.010  0.00  0.00           H  
ATOM   3238 HD13 ILE   201      38.470  46.940  31.290  0.00  0.00           H  
ATOM   3239  C   ILE   201      35.580  46.340  35.570  0.00  0.00           C  
ATOM   3240  O   ILE   201      35.470  45.270  36.170  0.00  0.00           O  
ATOM   3241  N   LEU   202      35.710  47.520  36.220  0.00  0.00           N  
ATOM   3242  H   LEU   202      35.840  48.340  35.660  0.00  0.00           H  
ATOM   3243  CA  LEU   202      35.730  47.650  37.680  0.00  0.00           C  
ATOM   3244  HA  LEU   202      36.440  46.950  38.110  0.00  0.00           H  
ATOM   3245  CB  LEU   202      36.150  49.080  38.090  0.00  0.00           C  
ATOM   3246  HB2 LEU   202      35.310  49.700  37.760  0.00  0.00           H  
ATOM   3247  HB3 LEU   202      36.230  49.140  39.170  0.00  0.00           H  
ATOM   3248  CG  LEU   202      37.450  49.610  37.440  0.00  0.00           C  
ATOM   3249  HG  LEU   202      37.310  49.690  36.370  0.00  0.00           H  
ATOM   3250  CD1 LEU   202      37.810  50.990  38.020  0.00  0.00           C  
ATOM   3251 HD11 LEU   202      37.950  50.920  39.090  0.00  0.00           H  
ATOM   3252 HD12 LEU   202      38.730  51.350  37.550  0.00  0.00           H  
ATOM   3253 HD13 LEU   202      37.000  51.690  37.800  0.00  0.00           H  
ATOM   3254  CD2 LEU   202      38.630  48.650  37.620  0.00  0.00           C  
ATOM   3255 HD21 LEU   202      38.400  47.700  37.150  0.00  0.00           H  
ATOM   3256 HD22 LEU   202      39.520  49.080  37.140  0.00  0.00           H  
ATOM   3257 HD23 LEU   202      38.830  48.500  38.680  0.00  0.00           H  
ATOM   3258  C   LEU   202      34.370  47.330  38.320  0.00  0.00           C  
ATOM   3259  O   LEU   202      34.330  46.920  39.480  0.00  0.00           O  
ATOM   3260  N   SER   203      33.270  47.430  37.560  0.00  0.00           N  
ATOM   3261  H   SER   203      33.390  47.850  36.650  0.00  0.00           H  
ATOM   3262  CA  SER   203      31.920  47.000  37.940  0.00  0.00           C  
ATOM   3263  HA  SER   203      31.660  47.390  38.930  0.00  0.00           H  
ATOM   3264  CB  SER   203      30.910  47.560  36.920  0.00  0.00           C  
ATOM   3265  HB2 SER   203      31.020  48.650  36.890  0.00  0.00           H  
ATOM   3266  HB3 SER   203      31.150  47.150  35.940  0.00  0.00           H  
ATOM   3267  OG  SER   203      29.570  47.230  37.250  0.00  0.00           O  
ATOM   3268  HG  SER   203      28.980  47.600  36.590  0.00  0.00           H  
ATOM   3269  C   SER   203      31.810  45.470  37.990  0.00  0.00           C  
ATOM   3270  O   SER   203      31.120  44.940  38.860  0.00  0.00           O  
ATOM   3271  N   HIE   204      32.500  44.750  37.080  0.00  0.00           N  
ATOM   3272  H   HIE   204      33.000  45.250  36.360  0.00  0.00           H  
ATOM   3273  CA  HIE   204      32.540  43.290  37.070  0.00  0.00           C  
ATOM   3274  HA  HIE   204      31.560  42.890  37.350  0.00  0.00           H  
ATOM   3275  CB  HIE   204      32.880  42.790  35.660  0.00  0.00           C  
ATOM   3276  HB2 HIE   204      32.210  43.200  34.900  0.00  0.00           H  
ATOM   3277  HB3 HIE   204      33.910  43.090  35.430  0.00  0.00           H  
ATOM   3278  CG  HIE   204      32.830  41.290  35.520  0.00  0.00           C  
ATOM   3279  ND1 HIE   204      31.640  40.560  35.640  0.00  0.00           N  
ATOM   3280  CE1 HIE   204      32.010  39.290  35.520  0.00  0.00           C  
ATOM   3281  HE1 HIE   204      31.220  38.550  35.590  0.00  0.00           H  
ATOM   3282  NE2 HIE   204      33.320  39.150  35.320  0.00  0.00           N  
ATOM   3283  HE2 HIE   204      33.850  38.290  35.200  0.00  0.00           H  
ATOM   3284  CD2 HIE   204      33.870  40.420  35.320  0.00  0.00           C  
ATOM   3285  HD2 HIE   204      34.940  40.550  35.170  0.00  0.00           H  
ATOM   3286  C   HIE   204      33.560  42.740  38.090  0.00  0.00           C  
ATOM   3287  O   HIE   204      33.320  41.670  38.630  0.00  0.00           O  
ATOM   3288  N   ILE   205      34.650  43.470  38.390  0.00  0.00           N  
ATOM   3289  H   ILE   205      34.870  44.250  37.790  0.00  0.00           H  
ATOM   3290  CA  ILE   205      35.600  43.130  39.470  0.00  0.00           C  
ATOM   3291  HA  ILE   205      35.840  42.070  39.470  0.00  0.00           H  
ATOM   3292  CB  ILE   205      36.900  43.970  39.320  0.00  0.00           C  
ATOM   3293  HB  ILE   205      36.610  45.000  39.150  0.00  0.00           H  
ATOM   3294  CG2 ILE   205      37.830  43.880  40.560  0.00  0.00           C  
ATOM   3295 HG21 ILE   205      38.120  42.850  40.730  0.00  0.00           H  
ATOM   3296 HG22 ILE   205      38.720  44.490  40.390  0.00  0.00           H  
ATOM   3297 HG23 ILE   205      37.300  44.260  41.430  0.00  0.00           H  
ATOM   3298  CG1 ILE   205      37.680  43.520  38.060  0.00  0.00           C  
ATOM   3299 HG12 ILE   205      38.130  42.560  38.280  0.00  0.00           H  
ATOM   3300 HG13 ILE   205      36.950  43.400  37.260  0.00  0.00           H  
ATOM   3301  CD1 ILE   205      38.780  44.500  37.610  0.00  0.00           C  
ATOM   3302 HD11 ILE   205      39.510  44.620  38.410  0.00  0.00           H  
ATOM   3303 HD12 ILE   205      39.270  44.110  36.720  0.00  0.00           H  
ATOM   3304 HD13 ILE   205      38.330  45.470  37.380  0.00  0.00           H  
ATOM   3305  C   ILE   205      34.940  43.290  40.850  0.00  0.00           C  
ATOM   3306  O   ILE   205      35.180  42.450  41.720  0.00  0.00           O  
ATOM   3307  N   ARG   206      34.060  44.290  41.020  0.00  0.00           N  
ATOM   3308  H   ARG   206      34.020  45.000  40.300  0.00  0.00           H  
ATOM   3309  CA  ARG   206      33.210  44.450  42.200  0.00  0.00           C  
ATOM   3310  HA  ARG   206      33.810  44.450  43.110  0.00  0.00           H  
ATOM   3311  CB  ARG   206      32.470  45.810  42.110  0.00  0.00           C  
ATOM   3312  HB2 ARG   206      33.240  46.580  42.090  0.00  0.00           H  
ATOM   3313  HB3 ARG   206      31.930  45.800  41.160  0.00  0.00           H  
ATOM   3314  CG  ARG   206      31.480  46.100  43.250  0.00  0.00           C  
ATOM   3315  HG2 ARG   206      30.960  47.030  43.000  0.00  0.00           H  
ATOM   3316  HG3 ARG   206      30.760  45.280  43.280  0.00  0.00           H  
ATOM   3317  CD  ARG   206      32.140  46.240  44.630  0.00  0.00           C  
ATOM   3318  HD2 ARG   206      31.810  45.440  45.290  0.00  0.00           H  
ATOM   3319  HD3 ARG   206      33.230  46.190  44.530  0.00  0.00           H  
ATOM   3320  NE  ARG   206      31.790  47.530  45.250  0.00  0.00           N  
ATOM   3321  HE  ARG   206      31.150  47.490  46.030  0.00  0.00           H  
ATOM   3322  CZ  ARG   206      32.260  48.720  44.860  0.00  0.00           C  
ATOM   3323  NH1 ARG   206      33.200  48.820  43.900  0.00  0.00           N  
ATOM   3324 HH11 ARG   206      33.560  47.990  43.460  0.00  0.00           H  
ATOM   3325 HH12 ARG   206      33.530  49.730  43.620  0.00  0.00           H  
ATOM   3326  NH2 ARG   206      31.770  49.830  45.420  0.00  0.00           N  
ATOM   3327 HH21 ARG   206      31.060  49.760  46.130  0.00  0.00           H  
ATOM   3328 HH22 ARG   206      32.120  50.730  45.130  0.00  0.00           H  
ATOM   3329  C   ARG   206      32.220  43.290  42.350  0.00  0.00           C  
ATOM   3330  O   ARG   206      32.070  42.780  43.450  0.00  0.00           O  
ATOM   3331  N   HIE   207      31.590  42.850  41.240  0.00  0.00           N  
ATOM   3332  H   HIE   207      31.720  43.380  40.390  0.00  0.00           H  
ATOM   3333  CA  HIE   207      30.670  41.710  41.220  0.00  0.00           C  
ATOM   3334  HA  HIE   207      29.900  41.840  41.980  0.00  0.00           H  
ATOM   3335  CB  HIE   207      29.980  41.600  39.840  0.00  0.00           C  
ATOM   3336  HB2 HIE   207      29.430  42.520  39.680  0.00  0.00           H  
ATOM   3337  HB3 HIE   207      30.680  41.450  39.020  0.00  0.00           H  
ATOM   3338  CG  HIE   207      28.980  40.470  39.770  0.00  0.00           C  
ATOM   3339  ND1 HIE   207      29.150  39.360  38.970  0.00  0.00           N  
ATOM   3340  CE1 HIE   207      28.120  38.540  39.210  0.00  0.00           C  
ATOM   3341  HE1 HIE   207      28.120  37.610  38.650  0.00  0.00           H  
ATOM   3342  NE2 HIE   207      27.260  39.020  40.100  0.00  0.00           N  
ATOM   3343  HE2 HIE   207      26.410  38.640  40.470  0.00  0.00           H  
ATOM   3344  CD2 HIE   207      27.810  40.260  40.460  0.00  0.00           C  
ATOM   3345  HD2 HIE   207      27.300  40.890  41.190  0.00  0.00           H  
ATOM   3346  C   HIE   207      31.380  40.400  41.580  0.00  0.00           C  
ATOM   3347  O   HIE   207      30.880  39.680  42.440  0.00  0.00           O  
ATOM   3348  N   MET   208      32.560  40.120  41.000  0.00  0.00           N  
ATOM   3349  H   MET   208      32.880  40.760  40.280  0.00  0.00           H  
ATOM   3350  CA  MET   208      33.390  38.950  41.300  0.00  0.00           C  
ATOM   3351  HA  MET   208      32.830  38.040  41.100  0.00  0.00           H  
ATOM   3352  CB  MET   208      34.650  38.960  40.420  0.00  0.00           C  
ATOM   3353  HB2 MET   208      35.050  39.970  40.420  0.00  0.00           H  
ATOM   3354  HB3 MET   208      35.370  38.280  40.880  0.00  0.00           H  
ATOM   3355  CG  MET   208      34.400  38.510  38.980  0.00  0.00           C  
ATOM   3356  HG2 MET   208      33.820  37.590  39.010  0.00  0.00           H  
ATOM   3357  HG3 MET   208      33.820  39.290  38.490  0.00  0.00           H  
ATOM   3358  SD  MET   208      35.920  38.220  38.040  0.00  0.00           S  
ATOM   3359  CE  MET   208      36.700  39.850  38.030  0.00  0.00           C  
ATOM   3360  HE1 MET   208      36.890  40.170  39.060  0.00  0.00           H  
ATOM   3361  HE2 MET   208      37.640  39.800  37.480  0.00  0.00           H  
ATOM   3362  HE3 MET   208      36.030  40.570  37.550  0.00  0.00           H  
ATOM   3363  C   MET   208      33.820  38.900  42.770  0.00  0.00           C  
ATOM   3364  O   MET   208      33.800  37.820  43.360  0.00  0.00           O  
ATOM   3365  N   SER   209      34.150  40.060  43.350  0.00  0.00           N  
ATOM   3366  H   SER   209      34.230  40.870  42.740  0.00  0.00           H  
ATOM   3367  CA  SER   209      34.480  40.230  44.760  0.00  0.00           C  
ATOM   3368  HA  SER   209      35.230  39.500  45.060  0.00  0.00           H  
ATOM   3369  CB  SER   209      35.040  41.640  44.990  0.00  0.00           C  
ATOM   3370  HB2 SER   209      35.950  41.750  44.400  0.00  0.00           H  
ATOM   3371  HB3 SER   209      34.300  42.370  44.660  0.00  0.00           H  
ATOM   3372  OG  SER   209      35.340  41.850  46.350  0.00  0.00           O  
ATOM   3373  HG  SER   209      35.690  42.740  46.470  0.00  0.00           H  
ATOM   3374  C   SER   209      33.270  39.950  45.660  0.00  0.00           C  
ATOM   3375  O   SER   209      33.440  39.240  46.650  0.00  0.00           O  
ATOM   3376  N   ASN   210      32.060  40.410  45.320  0.00  0.00           N  
ATOM   3377  H   ASN   210      32.000  41.020  44.510  0.00  0.00           H  
ATOM   3378  CA  ASN   210      30.820  40.140  46.070  0.00  0.00           C  
ATOM   3379  HA  ASN   210      30.970  40.420  47.120  0.00  0.00           H  
ATOM   3380  CB  ASN   210      29.620  40.930  45.510  0.00  0.00           C  
ATOM   3381  HB2 ASN   210      29.480  40.670  44.460  0.00  0.00           H  
ATOM   3382  HB3 ASN   210      28.760  40.600  46.090  0.00  0.00           H  
ATOM   3383  CG  ASN   210      29.730  42.460  45.620  0.00  0.00           C  
ATOM   3384  OD1 ASN   210      29.350  43.170  44.700  0.00  0.00           O  
ATOM   3385  ND2 ASN   210      30.190  42.980  46.760  0.00  0.00           N  
ATOM   3386 HD21 ASN   210      30.270  43.980  46.860  0.00  0.00           H  
ATOM   3387 HD22 ASN   210      30.460  42.360  47.520  0.00  0.00           H  
ATOM   3388  C   ASN   210      30.470  38.640  46.080  0.00  0.00           C  
ATOM   3389  O   ASN   210      30.080  38.110  47.120  0.00  0.00           O  
ATOM   3390  N   LYS   211      30.650  37.950  44.940  0.00  0.00           N  
ATOM   3391  H   LYS   211      30.950  38.460  44.120  0.00  0.00           H  
ATOM   3392  CA  LYS   211      30.410  36.510  44.810  0.00  0.00           C  
ATOM   3393  HA  LYS   211      29.480  36.230  45.300  0.00  0.00           H  
ATOM   3394  CB  LYS   211      30.300  36.160  43.310  0.00  0.00           C  
ATOM   3395  HB2 LYS   211      31.240  36.460  42.850  0.00  0.00           H  
ATOM   3396  HB3 LYS   211      30.200  35.070  43.260  0.00  0.00           H  
ATOM   3397  CG  LYS   211      29.120  36.810  42.550  0.00  0.00           C  
ATOM   3398  HG2 LYS   211      29.390  37.860  42.410  0.00  0.00           H  
ATOM   3399  HG3 LYS   211      29.080  36.320  41.570  0.00  0.00           H  
ATOM   3400  CD  LYS   211      27.750  36.710  43.230  0.00  0.00           C  
ATOM   3401  HD2 LYS   211      27.830  37.220  44.190  0.00  0.00           H  
ATOM   3402  HD3 LYS   211      27.040  37.240  42.590  0.00  0.00           H  
ATOM   3403  CE  LYS   211      27.280  35.270  43.450  0.00  0.00           C  
ATOM   3404  HE2 LYS   211      27.200  34.770  42.490  0.00  0.00           H  
ATOM   3405  HE3 LYS   211      28.010  34.750  44.070  0.00  0.00           H  
ATOM   3406  NZ  LYS   211      25.970  35.250  44.130  0.00  0.00           N  
ATOM   3407  HZ1 LYS   211      25.290  35.730  43.560  0.00  0.00           H  
ATOM   3408  HZ2 LYS   211      25.680  34.290  44.270  0.00  0.00           H  
ATOM   3409  HZ3 LYS   211      26.050  35.710  45.020  0.00  0.00           H  
ATOM   3410  C   LYS   211      31.530  35.660  45.440  0.00  0.00           C  
ATOM   3411  O   LYS   211      31.290  34.510  45.790  0.00  0.00           O  
ATOM   3412  N   GLY   212      32.710  36.250  45.690  0.00  0.00           N  
ATOM   3413  H   GLY   212      32.830  37.210  45.390  0.00  0.00           H  
ATOM   3414  CA  GLY   212      33.840  35.600  46.350  0.00  0.00           C  
ATOM   3415  HA2 GLY   212      33.780  34.520  46.180  0.00  0.00           H  
ATOM   3416  HA3 GLY   212      34.770  35.980  45.940  0.00  0.00           H  
ATOM   3417  C   GLY   212      33.810  35.860  47.870  0.00  0.00           C  
ATOM   3418  O   GLY   212      34.330  35.040  48.620  0.00  0.00           O  
ATOM   3419  N   MET   213      33.140  36.940  48.310  0.00  0.00           N  
ATOM   3420  H   MET   213      32.820  37.590  47.600  0.00  0.00           H  
ATOM   3421  CA  MET   213      32.810  37.220  49.700  0.00  0.00           C  
ATOM   3422  HA  MET   213      33.710  37.150  50.310  0.00  0.00           H  
ATOM   3423  CB  MET   213      32.230  38.650  49.850  0.00  0.00           C  
ATOM   3424  HB2 MET   213      31.420  38.730  49.120  0.00  0.00           H  
ATOM   3425  HB3 MET   213      31.810  38.710  50.860  0.00  0.00           H  
ATOM   3426  CG  MET   213      33.230  39.790  49.640  0.00  0.00           C  
ATOM   3427  HG2 MET   213      34.060  39.370  49.060  0.00  0.00           H  
ATOM   3428  HG3 MET   213      32.720  40.540  49.040  0.00  0.00           H  
ATOM   3429  SD  MET   213      33.890  40.570  51.130  0.00  0.00           S  
ATOM   3430  CE  MET   213      35.160  39.370  51.580  0.00  0.00           C  
ATOM   3431  HE1 MET   213      35.880  39.280  50.770  0.00  0.00           H  
ATOM   3432  HE2 MET   213      35.660  39.690  52.490  0.00  0.00           H  
ATOM   3433  HE3 MET   213      34.690  38.400  51.760  0.00  0.00           H  
ATOM   3434  C   MET   213      31.760  36.230  50.210  0.00  0.00           C  
ATOM   3435  O   MET   213      31.930  35.710  51.300  0.00  0.00           O  
ATOM   3436  N   GLU   214      30.720  35.940  49.410  0.00  0.00           N  
ATOM   3437  H   GLU   214      30.690  36.420  48.520  0.00  0.00           H  
ATOM   3438  CA  GLU   214      29.650  34.980  49.710  0.00  0.00           C  
ATOM   3439  HA  GLU   214      29.150  35.260  50.640  0.00  0.00           H  
ATOM   3440  CB  GLU   214      28.620  34.980  48.570  0.00  0.00           C  
ATOM   3441  HB2 GLU   214      29.180  34.940  47.630  0.00  0.00           H  
ATOM   3442  HB3 GLU   214      28.030  34.070  48.670  0.00  0.00           H  
ATOM   3443  CG  GLU   214      27.690  36.200  48.560  0.00  0.00           C  
ATOM   3444  HG2 GLU   214      27.050  36.140  49.440  0.00  0.00           H  
ATOM   3445  HG3 GLU   214      28.290  37.110  48.620  0.00  0.00           H  
ATOM   3446  CD  GLU   214      26.820  36.240  47.300  0.00  0.00           C  
ATOM   3447  OE1 GLU   214      26.200  35.190  47.000  0.00  0.00           O  
ATOM   3448  OE2 GLU   214      26.800  37.290  46.640  0.00  0.00           O  
ATOM   3449  C   GLU   214      30.190  33.550  49.870  0.00  0.00           C  
ATOM   3450  O   GLU   214      29.780  32.850  50.790  0.00  0.00           O  
ATOM   3451  N   HIE   215      31.120  33.140  49.000  0.00  0.00           N  
ATOM   3452  H   HIE   215      31.390  33.800  48.280  0.00  0.00           H  
ATOM   3453  CA  HIE   215      31.760  31.820  49.010  0.00  0.00           C  
ATOM   3454  HA  HIE   215      31.020  31.030  49.050  0.00  0.00           H  
ATOM   3455  CB  HIE   215      32.570  31.680  47.700  0.00  0.00           C  
ATOM   3456  HB2 HIE   215      31.940  31.870  46.840  0.00  0.00           H  
ATOM   3457  HB3 HIE   215      33.400  32.380  47.710  0.00  0.00           H  
ATOM   3458  CG  HIE   215      33.170  30.310  47.500  0.00  0.00           C  
ATOM   3459  ND1 HIE   215      34.510  30.120  47.150  0.00  0.00           N  
ATOM   3460  CE1 HIE   215      34.640  28.800  47.040  0.00  0.00           C  
ATOM   3461  HE1 HIE   215      35.630  28.440  46.750  0.00  0.00           H  
ATOM   3462  NE2 HIE   215      33.520  28.140  47.300  0.00  0.00           N  
ATOM   3463  HE2 HIE   215      33.370  27.140  47.290  0.00  0.00           H  
ATOM   3464  CD2 HIE   215      32.550  29.080  47.590  0.00  0.00           C  
ATOM   3465  HD2 HIE   215      31.530  28.760  47.830  0.00  0.00           H  
ATOM   3466  C   HIE   215      32.700  31.640  50.210  0.00  0.00           C  
ATOM   3467  O   HIE   215      32.790  30.540  50.770  0.00  0.00           O  
ATOM   3468  N   LEU   216      33.370  32.720  50.640  0.00  0.00           N  
ATOM   3469  H   LEU   216      33.240  33.570  50.100  0.00  0.00           H  
ATOM   3470  CA  LEU   216      34.280  32.760  51.790  0.00  0.00           C  
ATOM   3471  HA  LEU   216      34.920  31.880  51.820  0.00  0.00           H  
ATOM   3472  CB  LEU   216      35.160  34.020  51.630  0.00  0.00           C  
ATOM   3473  HB2 LEU   216      35.520  33.950  50.600  0.00  0.00           H  
ATOM   3474  HB3 LEU   216      34.530  34.900  51.730  0.00  0.00           H  
ATOM   3475  CG  LEU   216      36.370  34.140  52.590  0.00  0.00           C  
ATOM   3476  HG  LEU   216      36.000  34.020  53.610  0.00  0.00           H  
ATOM   3477  CD1 LEU   216      37.430  33.070  52.310  0.00  0.00           C  
ATOM   3478 HD11 LEU   216      37.800  33.180  51.290  0.00  0.00           H  
ATOM   3479 HD12 LEU   216      38.260  33.180  53.000  0.00  0.00           H  
ATOM   3480 HD13 LEU   216      37.000  32.070  52.430  0.00  0.00           H  
ATOM   3481  CD2 LEU   216      36.980  35.540  52.490  0.00  0.00           C  
ATOM   3482 HD21 LEU   216      36.230  36.280  52.760  0.00  0.00           H  
ATOM   3483 HD22 LEU   216      37.830  35.610  53.170  0.00  0.00           H  
ATOM   3484 HD23 LEU   216      37.320  35.710  51.470  0.00  0.00           H  
ATOM   3485  C   LEU   216      33.480  32.830  53.110  0.00  0.00           C  
ATOM   3486  O   LEU   216      33.900  32.220  54.090  0.00  0.00           O  
ATOM   3487  N   TYR   217      32.330  33.520  53.120  0.00  0.00           N  
ATOM   3488  H   TYR   217      32.070  33.970  52.260  0.00  0.00           H  
ATOM   3489  CA  TYR   217      31.430  33.660  54.280  0.00  0.00           C  
ATOM   3490  HA  TYR   217      32.000  33.900  55.170  0.00  0.00           H  
ATOM   3491  CB  TYR   217      30.440  34.820  54.000  0.00  0.00           C  
ATOM   3492  HB2 TYR   217      30.990  35.580  53.450  0.00  0.00           H  
ATOM   3493  HB3 TYR   217      29.660  34.400  53.370  0.00  0.00           H  
ATOM   3494  CG  TYR   217      29.810  35.450  55.230  0.00  0.00           C  
ATOM   3495  CD1 TYR   217      28.780  34.790  55.940  0.00  0.00           C  
ATOM   3496  HD1 TYR   217      28.400  33.840  55.580  0.00  0.00           H  
ATOM   3497  CE1 TYR   217      28.230  35.380  57.100  0.00  0.00           C  
ATOM   3498  HE1 TYR   217      27.450  34.860  57.650  0.00  0.00           H  
ATOM   3499  CZ  TYR   217      28.710  36.630  57.550  0.00  0.00           C  
ATOM   3500  OH  TYR   217      28.180  37.190  58.680  0.00  0.00           O  
ATOM   3501  HH  TYR   217      27.500  36.650  59.080  0.00  0.00           H  
ATOM   3502  CE2 TYR   217      29.720  37.300  56.830  0.00  0.00           C  
ATOM   3503  HE2 TYR   217      30.070  38.270  57.160  0.00  0.00           H  
ATOM   3504  CD2 TYR   217      30.270  36.710  55.680  0.00  0.00           C  
ATOM   3505  HD2 TYR   217      31.050  37.220  55.120  0.00  0.00           H  
ATOM   3506  C   TYR   217      30.650  32.370  54.540  0.00  0.00           C  
ATOM   3507  O   TYR   217      30.440  32.020  55.700  0.00  0.00           O  
ATOM   3508  N   SER   218      30.260  31.640  53.470  0.00  0.00           N  
ATOM   3509  H   SER   218      30.400  32.090  52.580  0.00  0.00           H  
ATOM   3510  CA  SER   218      29.590  30.340  53.500  0.00  0.00           C  
ATOM   3511  HA  SER   218      28.640  30.400  54.020  0.00  0.00           H  
ATOM   3512  CB  SER   218      29.330  29.890  52.040  0.00  0.00           C  
ATOM   3513  HB2 SER   218      28.640  30.600  51.590  0.00  0.00           H  
ATOM   3514  HB3 SER   218      30.280  29.920  51.510  0.00  0.00           H  
ATOM   3515  OG  SER   218      28.780  28.590  51.960  0.00  0.00           O  
ATOM   3516  HG  SER   218      28.630  28.360  51.040  0.00  0.00           H  
ATOM   3517  C   SER   218      30.390  29.290  54.280  0.00  0.00           C  
ATOM   3518  O   SER   218      29.830  28.570  55.110  0.00  0.00           O  
ATOM   3519  N   MET   219      31.710  29.240  54.030  0.00  0.00           N  
ATOM   3520  H   MET   219      32.050  29.880  53.330  0.00  0.00           H  
ATOM   3521  CA  MET   219      32.670  28.380  54.710  0.00  0.00           C  
ATOM   3522  HA  MET   219      32.270  27.380  54.860  0.00  0.00           H  
ATOM   3523  CB  MET   219      33.920  28.270  53.810  0.00  0.00           C  
ATOM   3524  HB2 MET   219      34.220  29.290  53.530  0.00  0.00           H  
ATOM   3525  HB3 MET   219      34.720  27.810  54.400  0.00  0.00           H  
ATOM   3526  CG  MET   219      33.680  27.450  52.540  0.00  0.00           C  
ATOM   3527  HG2 MET   219      33.430  26.430  52.840  0.00  0.00           H  
ATOM   3528  HG3 MET   219      32.820  27.890  52.020  0.00  0.00           H  
ATOM   3529  SD  MET   219      35.090  27.410  51.410  0.00  0.00           S  
ATOM   3530  CE  MET   219      34.490  26.220  50.190  0.00  0.00           C  
ATOM   3531  HE1 MET   219      33.580  26.600  49.730  0.00  0.00           H  
ATOM   3532  HE2 MET   219      35.250  26.070  49.420  0.00  0.00           H  
ATOM   3533  HE3 MET   219      34.290  25.260  50.670  0.00  0.00           H  
ATOM   3534  C   MET   219      33.070  29.020  56.040  0.00  0.00           C  
ATOM   3535  O   MET   219      32.640  28.650  57.130  0.00  0.00           O  
ATOM   3536  OXT MET   219      33.800  30.020  56.060  0.00  0.00           O  
ATOM   3537  N   VAL   220      39.310  36.810  64.810  0.00  0.00           N  
ATOM   3538  H1  VAL   220      38.900  36.490  63.950  0.00  0.00           H  
ATOM   3539  H2  VAL   220      38.690  36.590  65.570  0.00  0.00           H  
ATOM   3540  H3  VAL   220      40.270  36.510  64.840  0.00  0.00           H  
ATOM   3541  CA  VAL   220      39.370  38.280  64.780  0.00  0.00           C  
ATOM   3542  HA  VAL   220      38.770  38.780  65.540  0.00  0.00           H  
ATOM   3543  CB  VAL   220      40.840  38.760  64.900  0.00  0.00           C  
ATOM   3544  HB  VAL   220      41.250  38.310  65.800  0.00  0.00           H  
ATOM   3545  CG1 VAL   220      41.730  38.400  63.700  0.00  0.00           C  
ATOM   3546 HG11 VAL   220      41.330  38.850  62.790  0.00  0.00           H  
ATOM   3547 HG12 VAL   220      42.740  38.780  63.860  0.00  0.00           H  
ATOM   3548 HG13 VAL   220      41.770  37.320  63.580  0.00  0.00           H  
ATOM   3549  CG2 VAL   220      40.960  40.270  65.190  0.00  0.00           C  
ATOM   3550 HG21 VAL   220      40.450  40.500  66.130  0.00  0.00           H  
ATOM   3551 HG22 VAL   220      42.010  40.550  65.260  0.00  0.00           H  
ATOM   3552 HG23 VAL   220      40.490  40.830  64.380  0.00  0.00           H  
ATOM   3553  C   VAL   220      38.640  38.820  63.530  0.00  0.00           C  
ATOM   3554  O   VAL   220      38.870  38.300  62.430  0.00  0.00           O  
ATOM   3555  N   PRO   221      37.770  39.850  63.640  0.00  0.00           N  
ATOM   3556  CD  PRO   221      37.370  40.540  64.870  0.00  0.00           C  
ATOM   3557  HD2 PRO   221      38.280  40.860  65.390  0.00  0.00           H  
ATOM   3558  HD3 PRO   221      36.830  39.830  65.500  0.00  0.00           H  
ATOM   3559  CG  PRO   221      36.500  41.710  64.440  0.00  0.00           C  
ATOM   3560  HG2 PRO   221      37.100  42.630  64.400  0.00  0.00           H  
ATOM   3561  HG3 PRO   221      35.680  41.850  65.140  0.00  0.00           H  
ATOM   3562  CB  PRO   221      35.980  41.330  63.070  0.00  0.00           C  
ATOM   3563  HB2 PRO   221      35.860  42.230  62.470  0.00  0.00           H  
ATOM   3564  HB3 PRO   221      35.050  40.770  63.080  0.00  0.00           H  
ATOM   3565  CA  PRO   221      37.110  40.460  62.480  0.00  0.00           C  
ATOM   3566  HA  PRO   221      36.690  39.670  61.850  0.00  0.00           H  
ATOM   3567  C   PRO   221      38.110  41.290  61.670  0.00  0.00           C  
ATOM   3568  O   PRO   221      39.040  41.880  62.240  0.00  0.00           O  
ATOM   3569  N   LEU   222      37.950  41.280  60.340  0.00  0.00           N  
ATOM   3570  H   LEU   222      37.130  40.810  59.990  0.00  0.00           H  
ATOM   3571  CA  LEU   222      38.920  41.790  59.380  0.00  0.00           C  
ATOM   3572  HA  LEU   222      39.900  41.340  59.540  0.00  0.00           H  
ATOM   3573  CB  LEU   222      38.440  41.430  57.960  0.00  0.00           C  
ATOM   3574  HB2 LEU   222      38.200  40.370  58.030  0.00  0.00           H  
ATOM   3575  HB3 LEU   222      37.540  41.990  57.740  0.00  0.00           H  
ATOM   3576  CG  LEU   222      39.470  41.640  56.830  0.00  0.00           C  
ATOM   3577  HG  LEU   222      39.640  42.710  56.740  0.00  0.00           H  
ATOM   3578  CD1 LEU   222      40.810  40.930  57.080  0.00  0.00           C  
ATOM   3579 HD11 LEU   222      40.640  39.860  57.170  0.00  0.00           H  
ATOM   3580 HD12 LEU   222      41.490  41.120  56.250  0.00  0.00           H  
ATOM   3581 HD13 LEU   222      41.250  41.300  58.000  0.00  0.00           H  
ATOM   3582  CD2 LEU   222      38.890  41.180  55.490  0.00  0.00           C  
ATOM   3583 HD21 LEU   222      37.990  41.750  55.270  0.00  0.00           H  
ATOM   3584 HD22 LEU   222      39.630  41.330  54.700  0.00  0.00           H  
ATOM   3585 HD23 LEU   222      38.640  40.120  55.550  0.00  0.00           H  
ATOM   3586  C   LEU   222      39.210  43.290  59.520  0.00  0.00           C  
ATOM   3587  O   LEU   222      40.340  43.690  59.250  0.00  0.00           O  
ATOM   3588  N   TYR   223      38.270  44.100  60.030  0.00  0.00           N  
ATOM   3589  H   TYR   223      37.330  43.720  60.100  0.00  0.00           H  
ATOM   3590  CA  TYR   223      38.480  45.500  60.420  0.00  0.00           C  
ATOM   3591  HA  TYR   223      38.810  46.080  59.550  0.00  0.00           H  
ATOM   3592  CB  TYR   223      37.160  46.130  60.940  0.00  0.00           C  
ATOM   3593  HB2 TYR   223      36.380  45.950  60.190  0.00  0.00           H  
ATOM   3594  HB3 TYR   223      36.910  45.580  61.850  0.00  0.00           H  
ATOM   3595  CG  TYR   223      37.240  47.620  61.250  0.00  0.00           C  
ATOM   3596  CD1 TYR   223      37.710  48.050  62.510  0.00  0.00           C  
ATOM   3597  HD1 TYR   223      37.960  47.320  63.280  0.00  0.00           H  
ATOM   3598  CE1 TYR   223      37.860  49.430  62.770  0.00  0.00           C  
ATOM   3599  HE1 TYR   223      38.230  49.760  63.740  0.00  0.00           H  
ATOM   3600  CZ  TYR   223      37.530  50.380  61.780  0.00  0.00           C  
ATOM   3601  OH  TYR   223      37.700  51.710  62.020  0.00  0.00           O  
ATOM   3602  HH  TYR   223      38.050  51.890  62.900  0.00  0.00           H  
ATOM   3603  CE2 TYR   223      37.020  49.950  60.540  0.00  0.00           C  
ATOM   3604  HE2 TYR   223      36.740  50.680  59.780  0.00  0.00           H  
ATOM   3605  CD2 TYR   223      36.870  48.570  60.280  0.00  0.00           C  
ATOM   3606  HD2 TYR   223      36.480  48.230  59.320  0.00  0.00           H  
ATOM   3607  C   TYR   223      39.600  45.650  61.460  0.00  0.00           C  
ATOM   3608  O   TYR   223      40.520  46.440  61.230  0.00  0.00           O  
ATOM   3609  N   ASP   224      39.550  44.890  62.570  0.00  0.00           N  
ATOM   3610  H   ASP   224      38.730  44.300  62.670  0.00  0.00           H  
ATOM   3611  CA  ASP   224      40.540  44.910  63.640  0.00  0.00           C  
ATOM   3612  HA  ASP   224      40.780  45.940  63.910  0.00  0.00           H  
ATOM   3613  CB  ASP   224      39.990  44.190  64.900  0.00  0.00           C  
ATOM   3614  HB2 ASP   224      39.640  43.220  64.570  0.00  0.00           H  
ATOM   3615  HB3 ASP   224      40.810  44.060  65.610  0.00  0.00           H  
ATOM   3616  CG  ASP   224      38.850  44.950  65.580  0.00  0.00           C  
ATOM   3617  OD1 ASP   224      38.980  46.180  65.730  0.00  0.00           O  
ATOM   3618  OD2 ASP   224      37.870  44.280  65.970  0.00  0.00           O  
ATOM   3619  C   ASP   224      41.880  44.270  63.240  0.00  0.00           C  
ATOM   3620  O   ASP   224      42.910  44.680  63.770  0.00  0.00           O  
ATOM   3621  N   LEU   225      41.880  43.320  62.290  0.00  0.00           N  
ATOM   3622  H   LEU   225      40.970  43.030  61.950  0.00  0.00           H  
ATOM   3623  CA  LEU   225      43.070  42.680  61.720  0.00  0.00           C  
ATOM   3624  HA  LEU   225      43.750  42.350  62.510  0.00  0.00           H  
ATOM   3625  CB  LEU   225      42.600  41.440  60.920  0.00  0.00           C  
ATOM   3626  HB2 LEU   225      41.730  41.090  61.470  0.00  0.00           H  
ATOM   3627  HB3 LEU   225      42.280  41.790  59.930  0.00  0.00           H  
ATOM   3628  CG  LEU   225      43.610  40.290  60.750  0.00  0.00           C  
ATOM   3629  HG  LEU   225      43.980  39.990  61.740  0.00  0.00           H  
ATOM   3630  CD1 LEU   225      42.940  39.080  60.070  0.00  0.00           C  
ATOM   3631 HD11 LEU   225      42.580  39.380  59.090  0.00  0.00           H  
ATOM   3632 HD12 LEU   225      43.660  38.280  59.960  0.00  0.00           H  
ATOM   3633 HD13 LEU   225      42.100  38.740  60.680  0.00  0.00           H  
ATOM   3634  CD2 LEU   225      44.870  40.670  59.970  0.00  0.00           C  
ATOM   3635 HD21 LEU   225      45.390  41.480  60.480  0.00  0.00           H  
ATOM   3636 HD22 LEU   225      45.540  39.800  59.900  0.00  0.00           H  
ATOM   3637 HD23 LEU   225      44.590  40.990  58.960  0.00  0.00           H  
ATOM   3638  C   LEU   225      43.810  43.680  60.810  0.00  0.00           C  
ATOM   3639  O   LEU   225      45.030  43.820  60.920  0.00  0.00           O  
ATOM   3640  N   LEU   226      43.080  44.420  59.950  0.00  0.00           N  
ATOM   3641  H   LEU   226      42.090  44.220  59.930  0.00  0.00           H  
ATOM   3642  CA  LEU   226      43.590  45.470  59.070  0.00  0.00           C  
ATOM   3643  HA  LEU   226      44.440  45.090  58.490  0.00  0.00           H  
ATOM   3644  CB  LEU   226      42.480  45.910  58.090  0.00  0.00           C  
ATOM   3645  HB2 LEU   226      41.610  46.040  58.740  0.00  0.00           H  
ATOM   3646  HB3 LEU   226      42.760  46.870  57.650  0.00  0.00           H  
ATOM   3647  CG  LEU   226      42.140  44.910  56.970  0.00  0.00           C  
ATOM   3648  HG  LEU   226      42.010  43.920  57.400  0.00  0.00           H  
ATOM   3649  CD1 LEU   226      40.840  45.340  56.270  0.00  0.00           C  
ATOM   3650 HD11 LEU   226      40.970  46.330  55.840  0.00  0.00           H  
ATOM   3651 HD12 LEU   226      40.600  44.630  55.480  0.00  0.00           H  
ATOM   3652 HD13 LEU   226      40.030  45.360  57.000  0.00  0.00           H  
ATOM   3653  CD2 LEU   226      43.270  44.760  55.950  0.00  0.00           C  
ATOM   3654 HD21 LEU   226      44.170  44.410  56.450  0.00  0.00           H  
ATOM   3655 HD22 LEU   226      42.980  44.050  55.180  0.00  0.00           H  
ATOM   3656 HD23 LEU   226      43.480  45.730  55.490  0.00  0.00           H  
ATOM   3657  C   LEU   226      44.050  46.700  59.860  0.00  0.00           C  
ATOM   3658  O   LEU   226      45.100  47.260  59.540  0.00  0.00           O  
ATOM   3659  N   LEU   227      43.290  47.100  60.900  0.00  0.00           N  
ATOM   3660  H   LEU   227      42.400  46.620  60.990  0.00  0.00           H  
ATOM   3661  CA  LEU   227      43.600  48.180  61.840  0.00  0.00           C  
ATOM   3662  HA  LEU   227      43.760  49.110  61.300  0.00  0.00           H  
ATOM   3663  CB  LEU   227      42.410  48.370  62.810  0.00  0.00           C  
ATOM   3664  HB2 LEU   227      41.620  48.730  62.140  0.00  0.00           H  
ATOM   3665  HB3 LEU   227      42.120  47.390  63.200  0.00  0.00           H  
ATOM   3666  CG  LEU   227      42.580  49.370  63.980  0.00  0.00           C  
ATOM   3667  HG  LEU   227      43.420  49.010  64.590  0.00  0.00           H  
ATOM   3668  CD1 LEU   227      42.870  50.800  63.510  0.00  0.00           C  
ATOM   3669 HD11 LEU   227      42.040  51.150  62.890  0.00  0.00           H  
ATOM   3670 HD12 LEU   227      42.980  51.450  64.370  0.00  0.00           H  
ATOM   3671 HD13 LEU   227      43.780  50.810  62.910  0.00  0.00           H  
ATOM   3672  CD2 LEU   227      41.350  49.340  64.900  0.00  0.00           C  
ATOM   3673 HD21 LEU   227      41.220  48.340  65.300  0.00  0.00           H  
ATOM   3674 HD22 LEU   227      41.500  50.040  65.720  0.00  0.00           H  
ATOM   3675 HD23 LEU   227      40.470  49.620  64.330  0.00  0.00           H  
ATOM   3676  C   LEU   227      44.900  47.910  62.600  0.00  0.00           C  
ATOM   3677  O   LEU   227      45.720  48.810  62.670  0.00  0.00           O  
ATOM   3678  N   GLU   228      45.100  46.690  63.110  0.00  0.00           N  
ATOM   3679  H   GLU   228      44.300  46.070  63.090  0.00  0.00           H  
ATOM   3680  CA  GLU   228      46.320  46.230  63.780  0.00  0.00           C  
ATOM   3681  HA  GLU   228      46.540  46.850  64.650  0.00  0.00           H  
ATOM   3682  CB  GLU   228      46.100  44.780  64.250  0.00  0.00           C  
ATOM   3683  HB2 GLU   228      45.360  44.830  65.050  0.00  0.00           H  
ATOM   3684  HB3 GLU   228      45.670  44.250  63.400  0.00  0.00           H  
ATOM   3685  CG  GLU   228      47.340  44.020  64.760  0.00  0.00           C  
ATOM   3686  HG2 GLU   228      48.070  43.990  63.940  0.00  0.00           H  
ATOM   3687  HG3 GLU   228      47.750  44.600  65.590  0.00  0.00           H  
ATOM   3688  CD  GLU   228      47.050  42.590  65.230  0.00  0.00           C  
ATOM   3689  OE1 GLU   228      45.890  42.140  65.100  0.00  0.00           O  
ATOM   3690  OE2 GLU   228      48.020  41.960  65.700  0.00  0.00           O  
ATOM   3691  C   GLU   228      47.590  46.400  62.920  0.00  0.00           C  
ATOM   3692  O   GLU   228      48.630  46.800  63.440  0.00  0.00           O  
ATOM   3693  N   MET   229      47.490  46.110  61.610  0.00  0.00           N  
ATOM   3694  H   MET   229      46.580  45.810  61.280  0.00  0.00           H  
ATOM   3695  CA  MET   229      48.590  46.180  60.660  0.00  0.00           C  
ATOM   3696  HA  MET   229      49.530  45.870  61.120  0.00  0.00           H  
ATOM   3697  CB  MET   229      48.280  45.220  59.490  0.00  0.00           C  
ATOM   3698  HB2 MET   229      47.250  45.420  59.170  0.00  0.00           H  
ATOM   3699  HB3 MET   229      48.960  45.460  58.670  0.00  0.00           H  
ATOM   3700  CG  MET   229      48.430  43.740  59.860  0.00  0.00           C  
ATOM   3701  HG2 MET   229      49.350  43.650  60.420  0.00  0.00           H  
ATOM   3702  HG3 MET   229      47.580  43.490  60.500  0.00  0.00           H  
ATOM   3703  SD  MET   229      48.460  42.580  58.460  0.00  0.00           S  
ATOM   3704  CE  MET   229      46.760  42.620  57.850  0.00  0.00           C  
ATOM   3705  HE1 MET   229      46.510  43.640  57.550  0.00  0.00           H  
ATOM   3706  HE2 MET   229      46.660  41.960  56.990  0.00  0.00           H  
ATOM   3707  HE3 MET   229      46.080  42.300  58.640  0.00  0.00           H  
ATOM   3708  C   MET   229      48.810  47.600  60.100  0.00  0.00           C  
ATOM   3709  O   MET   229      49.950  47.950  59.800  0.00  0.00           O  
ATOM   3710  N   LEU   230      47.760  48.430  59.970  0.00  0.00           N  
ATOM   3711  H   LEU   230      46.850  48.060  60.210  0.00  0.00           H  
ATOM   3712  CA  LEU   230      47.840  49.830  59.530  0.00  0.00           C  
ATOM   3713  HA  LEU   230      48.540  49.920  58.710  0.00  0.00           H  
ATOM   3714  CB  LEU   230      46.450  50.310  59.060  0.00  0.00           C  
ATOM   3715  HB2 LEU   230      45.730  49.800  59.690  0.00  0.00           H  
ATOM   3716  HB3 LEU   230      46.380  51.390  59.220  0.00  0.00           H  
ATOM   3717  CG  LEU   230      46.140  50.000  57.580  0.00  0.00           C  
ATOM   3718  HG  LEU   230      46.510  49.000  57.340  0.00  0.00           H  
ATOM   3719  CD1 LEU   230      44.630  50.060  57.330  0.00  0.00           C  
ATOM   3720 HD11 LEU   230      44.270  51.060  57.570  0.00  0.00           H  
ATOM   3721 HD12 LEU   230      44.430  49.830  56.280  0.00  0.00           H  
ATOM   3722 HD13 LEU   230      44.130  49.330  57.960  0.00  0.00           H  
ATOM   3723  CD2 LEU   230      46.870  50.970  56.630  0.00  0.00           C  
ATOM   3724 HD21 LEU   230      47.940  50.890  56.780  0.00  0.00           H  
ATOM   3725 HD22 LEU   230      46.630  50.710  55.600  0.00  0.00           H  
ATOM   3726 HD23 LEU   230      46.550  51.990  56.830  0.00  0.00           H  
ATOM   3727  C   LEU   230      48.290  50.760  60.670  0.00  0.00           C  
ATOM   3728  O   LEU   230      49.020  51.720  60.410  0.00  0.00           O  
ATOM   3729  N   ASP   231      47.860  50.490  61.920  0.00  0.00           N  
ATOM   3730  H   ASP   231      47.230  49.700  62.000  0.00  0.00           H  
ATOM   3731  CA  ASP   231      48.200  51.230  63.130  0.00  0.00           C  
ATOM   3732  HA  ASP   231      48.310  52.290  62.900  0.00  0.00           H  
ATOM   3733  CB  ASP   231      47.070  51.060  64.180  0.00  0.00           C  
ATOM   3734  HB2 ASP   231      46.120  51.270  63.680  0.00  0.00           H  
ATOM   3735  HB3 ASP   231      47.100  50.010  64.470  0.00  0.00           H  
ATOM   3736  CG  ASP   231      47.210  51.940  65.430  0.00  0.00           C  
ATOM   3737  OD1 ASP   231      47.860  53.000  65.340  0.00  0.00           O  
ATOM   3738  OD2 ASP   231      46.620  51.540  66.460  0.00  0.00           O  
ATOM   3739  C   ASP   231      49.540  50.700  63.670  0.00  0.00           C  
ATOM   3740  O   ASP   231      49.590  49.940  64.630  0.00  0.00           O  
ATOM   3741  N   ALA   232      50.630  51.130  63.030  0.00  0.00           N  
ATOM   3742  H   ALA   232      50.480  51.710  62.210  0.00  0.00           H  
ATOM   3743  CA  ALA   232      52.000  50.870  63.440  0.00  0.00           C  
ATOM   3744  HA  ALA   232      52.150  49.910  63.940  0.00  0.00           H  
ATOM   3745  CB  ALA   232      52.890  50.920  62.190  0.00  0.00           C  
ATOM   3746  HB1 ALA   232      52.760  51.880  61.690  0.00  0.00           H  
ATOM   3747  HB2 ALA   232      53.940  50.800  62.480  0.00  0.00           H  
ATOM   3748  HB3 ALA   232      52.610  50.110  61.510  0.00  0.00           H  
ATOM   3749  C   ALA   232      52.460  51.990  64.390  0.00  0.00           C  
ATOM   3750  O   ALA   232      52.070  53.150  64.240  0.00  0.00           O  
ATOM   3751  N   HIE   233      53.330  51.630  65.340  0.00  0.00           N  
ATOM   3752  H   HIE   233      53.470  50.640  65.480  0.00  0.00           H  
ATOM   3753  CA  HIE   233      54.050  52.560  66.200  0.00  0.00           C  
ATOM   3754  HA  HIE   233      53.430  53.430  66.430  0.00  0.00           H  
ATOM   3755  CB  HIE   233      54.410  51.850  67.530  0.00  0.00           C  
ATOM   3756  HB2 HIE   233      55.000  52.550  68.120  0.00  0.00           H  
ATOM   3757  HB3 HIE   233      53.500  51.600  68.070  0.00  0.00           H  
ATOM   3758  CG  HIE   233      55.220  50.570  67.430  0.00  0.00           C  
ATOM   3759  ND1 HIE   233      56.550  50.540  66.990  0.00  0.00           N  
ATOM   3760  CE1 HIE   233      56.900  49.260  67.060  0.00  0.00           C  
ATOM   3761  HE1 HIE   233      57.920  49.030  66.740  0.00  0.00           H  
ATOM   3762  NE2 HIE   233      55.930  48.480  67.530  0.00  0.00           N  
ATOM   3763  HE2 HIE   233      55.950  47.480  67.680  0.00  0.00           H  
ATOM   3764  CD2 HIE   233      54.830  49.290  67.770  0.00  0.00           C  
ATOM   3765  HD2 HIE   233      53.910  48.860  68.160  0.00  0.00           H  
ATOM   3766  C   HIE   233      55.330  53.060  65.490  0.00  0.00           C  
ATOM   3767  O   HIE   233      55.650  52.630  64.380  0.00  0.00           O  
ATOM   3768  N   ARG   234      56.070  53.960  66.160  0.00  0.00           N  
ATOM   3769  H   ARG   234      55.660  54.310  67.010  0.00  0.00           H  
ATOM   3770  CA  ARG   234      57.290  54.600  65.660  0.00  0.00           C  
ATOM   3771  HA  ARG   234      57.660  54.070  64.790  0.00  0.00           H  
ATOM   3772  CB  ARG   234      56.990  56.070  65.260  0.00  0.00           C  
ATOM   3773  HB2 ARG   234      57.920  56.480  64.870  0.00  0.00           H  
ATOM   3774  HB3 ARG   234      56.250  56.030  64.460  0.00  0.00           H  
ATOM   3775  CG  ARG   234      56.470  56.970  66.400  0.00  0.00           C  
ATOM   3776  HG2 ARG   234      55.540  56.540  66.770  0.00  0.00           H  
ATOM   3777  HG3 ARG   234      57.220  56.970  67.190  0.00  0.00           H  
ATOM   3778  CD  ARG   234      56.220  58.410  65.940  0.00  0.00           C  
ATOM   3779  HD2 ARG   234      56.080  59.050  66.810  0.00  0.00           H  
ATOM   3780  HD3 ARG   234      57.070  58.760  65.360  0.00  0.00           H  
ATOM   3781  NE  ARG   234      55.010  58.490  65.100  0.00  0.00           N  
ATOM   3782  HE  ARG   234      54.700  57.610  64.710  0.00  0.00           H  
ATOM   3783  CZ  ARG   234      54.320  59.610  64.820  0.00  0.00           C  
ATOM   3784  NH1 ARG   234      54.680  60.800  65.310  0.00  0.00           N  
ATOM   3785 HH11 ARG   234      55.490  60.870  65.910  0.00  0.00           H  
ATOM   3786 HH12 ARG   234      54.140  61.620  65.080  0.00  0.00           H  
ATOM   3787  NH2 ARG   234      53.250  59.520  64.020  0.00  0.00           N  
ATOM   3788 HH21 ARG   234      52.970  58.630  63.650  0.00  0.00           H  
ATOM   3789 HH22 ARG   234      52.720  60.360  63.800  0.00  0.00           H  
ATOM   3790  C   ARG   234      58.450  54.410  66.650  0.00  0.00           C  
ATOM   3791  O   ARG   234      59.200  55.350  66.920  0.00  0.00           O  
ATOM   3792  N   LEU   235      58.600  53.190  67.170  0.00  0.00           N  
ATOM   3793  H   LEU   235      57.950  52.480  66.870  0.00  0.00           H  
ATOM   3794  CA  LEU   235      59.650  52.800  68.110  0.00  0.00           C  
ATOM   3795  HA  LEU   235      59.990  53.670  68.680  0.00  0.00           H  
ATOM   3796  CB  LEU   235      59.090  51.760  69.100  0.00  0.00           C  
ATOM   3797  HB2 LEU   235      58.830  50.920  68.460  0.00  0.00           H  
ATOM   3798  HB3 LEU   235      59.870  51.450  69.810  0.00  0.00           H  
ATOM   3799  CG  LEU   235      57.830  52.210  69.880  0.00  0.00           C  
ATOM   3800  HG  LEU   235      57.070  52.530  69.170  0.00  0.00           H  
ATOM   3801  CD1 LEU   235      57.280  51.070  70.740  0.00  0.00           C  
ATOM   3802 HD11 LEU   235      58.040  50.750  71.450  0.00  0.00           H  
ATOM   3803 HD12 LEU   235      56.400  51.410  71.280  0.00  0.00           H  
ATOM   3804 HD13 LEU   235      57.010  50.230  70.100  0.00  0.00           H  
ATOM   3805  CD2 LEU   235      58.090  53.460  70.740  0.00  0.00           C  
ATOM   3806 HD21 LEU   235      58.400  54.290  70.100  0.00  0.00           H  
ATOM   3807 HD22 LEU   235      57.180  53.740  71.260  0.00  0.00           H  
ATOM   3808 HD23 LEU   235      58.880  53.250  71.470  0.00  0.00           H  
ATOM   3809  C   LEU   235      60.810  52.170  67.340  0.00  0.00           C  
ATOM   3810  O   LEU   235      61.990  52.400  67.560  0.00  0.00           O  
ATOM   3811  OXT LEU   235      60.590  51.410  66.390  0.00  0.00           O  
TER    3812      LEU   235
HETATM 3813  C1  UNK   236      38.810  35.590  49.300  0.00  0.00           C  
HETATM 3814  C2  UNK   236      39.720  34.460  48.900  0.00  0.00           C  
HETATM 3815  C3  UNK   236      38.960  33.210  48.460  0.00  0.00           C  
HETATM 3816  C4  UNK   236      39.820  32.530  47.370  0.00  0.00           C  
HETATM 3817  C5  UNK   236      39.050  32.330  46.060  0.00  0.00           C  
HETATM 3818  C6  UNK   236      37.850  31.590  46.040  0.00  0.00           C  
HETATM 3819  C7  UNK   236      37.140  31.430  44.830  0.00  0.00           C  
HETATM 3820  O8  UNK   236      35.970  30.740  44.790  0.00  0.00           O  
HETATM 3821  C9  UNK   236      37.630  32.000  43.640  0.00  0.00           C  
HETATM 3822  C10 UNK   236      38.800  32.760  43.670  0.00  0.00           C  
HETATM 3823  C11 UNK   236      39.510  32.930  44.870  0.00  0.00           C  
HETATM 3824  O12 UNK   236      40.630  33.710  44.830  0.00  0.00           O  
HETATM 3825  C13 UNK   236      41.650  33.410  45.780  0.00  0.00           C  
HETATM 3826  C14 UNK   236      42.810  34.370  45.580  0.00  0.00           C  
HETATM 3827  C15 UNK   236      44.020  34.170  46.290  0.00  0.00           C  
HETATM 3828  C16 UNK   236      45.100  35.040  46.090  0.00  0.00           C  
HETATM 3829  C17 UNK   236      44.990  36.100  45.180  0.00  0.00           C  
HETATM 3830  O18 UNK   236      46.030  36.960  44.980  0.00  0.00           O  
HETATM 3831  C19 UNK   236      43.800  36.290  44.450  0.00  0.00           C  
HETATM 3832  C20 UNK   236      42.710  35.440  44.670  0.00  0.00           C  
HETATM 3833  C21 UNK   236      41.070  33.420  47.210  0.00  0.00           C  
HETATM 3834  C22 UNK   236      40.650  34.790  47.740  0.00  0.00           C  
HETATM 3835  H23 UNK   236      38.180  35.900  48.460  0.00  0.00           H  
HETATM 3836  H24 UNK   236      38.160  35.300  50.120  0.00  0.00           H  
HETATM 3837  H25 UNK   236      39.380  36.460  49.620  0.00  0.00           H  
HETATM 3838  H26 UNK   236      40.330  34.190  49.760  0.00  0.00           H  
HETATM 3839  H27 UNK   236      38.730  32.540  49.280  0.00  0.00           H  
HETATM 3840  H28 UNK   236      38.000  33.520  48.020  0.00  0.00           H  
HETATM 3841  H29 UNK   236      40.130  31.550  47.720  0.00  0.00           H  
HETATM 3842  H30 UNK   236      37.460  31.160  46.950  0.00  0.00           H  
HETATM 3843  H31 UNK   236      35.880  30.120  45.500  0.00  0.00           H  
HETATM 3844  H32 UNK   236      37.110  31.850  42.710  0.00  0.00           H  
HETATM 3845  H33 UNK   236      39.170  33.210  42.750  0.00  0.00           H  
HETATM 3846  H34 UNK   236      42.000  32.410  45.550  0.00  0.00           H  
HETATM 3847  H35 UNK   236      44.110  33.340  46.980  0.00  0.00           H  
HETATM 3848  H36 UNK   236      46.010  34.890  46.650  0.00  0.00           H  
HETATM 3849  H37 UNK   236      46.780  36.760  45.510  0.00  0.00           H  
HETATM 3850  H38 UNK   236      43.730  37.090  43.730  0.00  0.00           H  
HETATM 3851  H39 UNK   236      41.790  35.610  44.130  0.00  0.00           H  
HETATM 3852  H40 UNK   236      41.840  33.030  47.880  0.00  0.00           H  
HETATM 3853  H41 UNK   236      40.100  35.340  46.970  0.00  0.00           H  
HETATM 3854  H42 UNK   236      41.500  35.400  48.040  0.00  0.00           H  
HETATM 3855  Na+ Na+   237       9.080  80.720  23.400  0.00  0.00           N  
HETATM 3856  Na+ Na+   238      15.580  18.720  34.880  0.00  0.00           N  
HETATM 3857  Na+ Na+   239      38.010  23.860  17.570  0.00  0.00           N  
HETATM 3858  Na+ Na+   240      82.970  27.080  12.740  0.00  0.00           N  
HETATM 3859  Na+ Na+   241      83.100  68.200  78.450  0.00  0.00           N  
HETATM 3860  Na+ Na+   242      52.170  71.390  39.700  0.00  0.00           N  
HETATM 3861  Na+ Na+   243      20.460  63.280  30.820  0.00  0.00           N  
HETATM 3862  Na+ Na+   244      52.320  20.540   6.840  0.00  0.00           N  
HETATM 3863  Na+ Na+   245      18.240   3.180   7.450  0.00  0.00           N  
HETATM 3864  Na+ Na+   246      33.330   7.770  56.490  0.00  0.00           N  
HETATM 3865  Na+ Na+   247      15.660  75.820  56.280  0.00  0.00           N  
HETATM 3866  Na+ Na+   248       6.390  15.530  33.920  0.00  0.00           N  
HETATM 3867  Na+ Na+   249       4.710  18.540  16.780  0.00  0.00           N  
HETATM 3868  Na+ Na+   250      33.610  85.970  31.480  0.00  0.00           N  
HETATM 3869  Na+ Na+   251       9.330  58.180  66.360  0.00  0.00           N  
HETATM 3870  Na+ Na+   252      26.730  55.950  38.540  0.00  0.00           N  
HETATM 3871  Na+ Na+   253      47.470  72.530  61.430  0.00  0.00           N  
HETATM 3872  Na+ Na+   254      76.880  65.230   4.690  0.00  0.00           N  
HETATM 3873  Na+ Na+   255      15.430  70.000  34.320  0.00  0.00           N  
HETATM 3874  Na+ Na+   256      82.780  39.950  55.190  0.00  0.00           N  
HETATM 3875  Na+ Na+   257      44.300  76.860  48.690  0.00  0.00           N  
HETATM 3876  Na+ Na+   258      52.240  20.890   4.090  0.00  0.00           N  
HETATM 3877  Na+ Na+   259      65.400  24.400  23.400  0.00  0.00           N  
HETATM 3878  Na+ Na+   260      32.630  69.600  12.330  0.00  0.00           N  
HETATM 3879  Cl- Cl-   261      12.330  75.470  14.730  0.00  0.00           C  
HETATM 3880  Cl- Cl-   262      29.030  83.790  83.850  0.00  0.00           C  
HETATM 3881  Cl- Cl-   263      35.670  69.670  69.590  0.00  0.00           C  
HETATM 3882  Cl- Cl-   264      20.400  30.350  37.250  0.00  0.00           C  
HETATM 3883  Cl- Cl-   265       4.500  74.540  44.940  0.00  0.00           C  
HETATM 3884  Cl- Cl-   266       3.210  23.800  85.560  0.00  0.00           C  
HETATM 3885  Cl- Cl-   267      66.990  22.770  18.060  0.00  0.00           C  
HETATM 3886  Cl- Cl-   268      12.960  52.300  14.970  0.00  0.00           C  
HETATM 3887  Cl- Cl-   269      61.950   8.040  10.620  0.00  0.00           C  
HETATM 3888  Cl- Cl-   270      40.750  61.350  66.780  0.00  0.00           C  
HETATM 3889  Cl- Cl-   271      17.050  75.830  23.050  0.00  0.00           C  
HETATM 3890  Cl- Cl-   272      49.490   8.970  74.780  0.00  0.00           C  
HETATM 3891  Cl- Cl-   273       9.140  57.030  44.950  0.00  0.00           C  
HETATM 3892  Cl- Cl-   274      64.010   6.130  76.970  0.00  0.00           C  
HETATM 3893  Cl- Cl-   275      35.240   9.770  66.820  0.00  0.00           C  
HETATM 3894  Cl- Cl-   276      42.050  74.540  63.720  0.00  0.00           C  
HETATM 3895  O   WAT   277      47.070  39.750  44.080  0.00  0.00           O  
HETATM 3896  H1  WAT   277      47.760  39.120  44.300  0.00  0.00           H  
HETATM 3897  H2  WAT   277      47.520  40.600  44.120  0.00  0.00           H  
HETATM 3898  O   WAT   278      55.280  35.100  51.880  0.00  0.00           O  
HETATM 3899  H1  WAT   278      55.960  34.460  52.100  0.00  0.00           H  
HETATM 3900  H2  WAT   278      55.720  35.950  51.920  0.00  0.00           H  
HETATM 3901  O   WAT   279      37.740  51.260  48.940  0.00  0.00           O  
HETATM 3902  H1  WAT   279      38.420  50.620  49.150  0.00  0.00           H  
HETATM 3903  H2  WAT   279      38.180  52.110  48.970  0.00  0.00           H  
HETATM 3904  O   WAT   280      36.790  43.690  48.050  0.00  0.00           O  
HETATM 3905  H1  WAT   280      37.470  43.050  48.270  0.00  0.00           H  
HETATM 3906  H2  WAT   280      37.230  44.540  48.090  0.00  0.00           H  
HETATM 3907  O   WAT   281      47.070  42.660  44.350  0.00  0.00           O  
HETATM 3908  H1  WAT   281      47.760  42.020  44.570  0.00  0.00           H  
HETATM 3909  H2  WAT   281      47.520  43.510  44.390  0.00  0.00           H  
HETATM 3910  O   WAT   282      57.440  31.430  49.760  0.00  0.00           O  
HETATM 3911  H1  WAT   282      58.120  30.790  49.980  0.00  0.00           H  
HETATM 3912  H2  WAT   282      57.880  32.280  49.800  0.00  0.00           H  
HETATM 3913  O   WAT   283      49.560  28.930  50.330  0.00  0.00           O  
HETATM 3914  H1  WAT   283      50.250  28.290  50.540  0.00  0.00           H  
HETATM 3915  H2  WAT   283      50.010  29.780  50.370  0.00  0.00           H  
HETATM 3916  O   WAT   284      32.310  50.980  37.230  0.00  0.00           O  
HETATM 3917  H1  WAT   284      32.990  50.340  37.440  0.00  0.00           H  
HETATM 3918  H2  WAT   284      32.750  51.830  37.260  0.00  0.00           H  
HETATM 3919  O   WAT   285      54.600  47.910  48.570  0.00  0.00           O  
HETATM 3920  H1  WAT   285      55.280  47.280  48.780  0.00  0.00           H  
HETATM 3921  H2  WAT   285      55.050  48.760  48.600  0.00  0.00           H  
HETATM 3922  O   WAT   286      51.100  35.600  43.780  0.00  0.00           O  
HETATM 3923  H1  WAT   286      51.780  34.960  43.990  0.00  0.00           H  
HETATM 3924  H2  WAT   286      51.540  36.440  43.810  0.00  0.00           H  
HETATM 3925  O   WAT   287      31.240  52.290  48.940  0.00  0.00           O  
HETATM 3926  H1  WAT   287      31.930  51.660  49.160  0.00  0.00           H  
HETATM 3927  H2  WAT   287      31.690  53.140  48.980  0.00  0.00           H  
HETATM 3928  O   WAT   288      33.330  53.070  25.380  0.00  0.00           O  
HETATM 3929  H1  WAT   288      34.010  52.440  25.600  0.00  0.00           H  
HETATM 3930  H2  WAT   288      33.770  53.920  25.420  0.00  0.00           H  
HETATM 3931  O   WAT   289      39.180  53.490  21.930  0.00  0.00           O  
HETATM 3932  H1  WAT   289      39.860  52.860  22.150  0.00  0.00           H  
HETATM 3933  H2  WAT   289      39.620  54.340  21.970  0.00  0.00           H  
HETATM 3934  O   WAT   290      38.160  71.770  59.460  0.00  0.00           O  
HETATM 3935  H1  WAT   290      38.840  71.140  59.670  0.00  0.00           H  
HETATM 3936  H2  WAT   290      38.600  72.620  59.490  0.00  0.00           H  
HETATM 3937  O   WAT   291      48.320  45.640  45.600  0.00  0.00           O  
HETATM 3938  H1  WAT   291      49.000  45.000  45.820  0.00  0.00           H  
HETATM 3939  H2  WAT   291      48.760  46.490  45.640  0.00  0.00           H  
HETATM 3940  O   WAT   292      43.670  33.630  31.900  0.00  0.00           O  
HETATM 3941  H1  WAT   292      44.350  32.990  32.110  0.00  0.00           H  
HETATM 3942  H2  WAT   292      44.110  34.480  31.930  0.00  0.00           H  
HETATM 3943  O   WAT   293      37.070  61.320  37.810  0.00  0.00           O  
HETATM 3944  H1  WAT   293      37.750  60.690  38.030  0.00  0.00           H  
HETATM 3945  H2  WAT   293      37.520  62.170  37.850  0.00  0.00           H  
HETATM 3946  O   WAT   294      42.360  66.900  41.320  0.00  0.00           O  
HETATM 3947  H1  WAT   294      43.040  66.260  41.540  0.00  0.00           H  
HETATM 3948  H2  WAT   294      42.810  67.740  41.360  0.00  0.00           H  
HETATM 3949  O   WAT   295      48.960  43.020  42.030  0.00  0.00           O  
HETATM 3950  H1  WAT   295      49.640  42.390  42.250  0.00  0.00           H  
HETATM 3951  H2  WAT   295      49.410  43.870  42.070  0.00  0.00           H  
HETATM 3952  O   WAT   296      52.760  46.620  30.120  0.00  0.00           O  
HETATM 3953  H1  WAT   296      53.440  45.990  30.340  0.00  0.00           H  
HETATM 3954  H2  WAT   296      53.200  47.470  30.160  0.00  0.00           H  
HETATM 3955  O   WAT   297      48.410  57.800  58.210  0.00  0.00           O  
HETATM 3956  H1  WAT   297      49.090  57.170  58.430  0.00  0.00           H  
HETATM 3957  H2  WAT   297      48.850  58.650  58.250  0.00  0.00           H  
HETATM 3958  O   WAT   298      38.550  58.680  16.400  0.00  0.00           O  
HETATM 3959  H1  WAT   298      39.230  58.050  16.620  0.00  0.00           H  
HETATM 3960  H2  WAT   298      38.990  59.530  16.440  0.00  0.00           H  
HETATM 3961  O   WAT   299      34.650  46.920  29.160  0.00  0.00           O  
HETATM 3962  H1  WAT   299      35.330  46.280  29.380  0.00  0.00           H  
HETATM 3963  H2  WAT   299      35.090  47.760  29.200  0.00  0.00           H  
HETATM 3964  O   WAT   300      35.500  50.620  42.670  0.00  0.00           O  
HETATM 3965  H1  WAT   300      36.180  49.990  42.890  0.00  0.00           H  
HETATM 3966  H2  WAT   300      35.940  51.470  42.710  0.00  0.00           H  
HETATM 3967  O   WAT   301      52.720  32.630  27.640  0.00  0.00           O  
HETATM 3968  H1  WAT   301      53.400  32.000  27.850  0.00  0.00           H  
HETATM 3969  H2  WAT   301      53.160  33.480  27.670  0.00  0.00           H  
HETATM 3970  O   WAT   302      49.540  42.390  47.830  0.00  0.00           O  
HETATM 3971  H1  WAT   302      50.220  41.750  48.050  0.00  0.00           H  
HETATM 3972  H2  WAT   302      49.980  43.240  47.870  0.00  0.00           H  
HETATM 3973  O   WAT   303      29.300  32.530  45.240  0.00  0.00           O  
HETATM 3974  H1  WAT   303      29.990  31.900  45.460  0.00  0.00           H  
HETATM 3975  H2  WAT   303      29.750  33.380  45.280  0.00  0.00           H  
HETATM 3976  O   WAT   304      33.090  42.990  47.950  0.00  0.00           O  
HETATM 3977  H1  WAT   304      33.770  42.350  48.160  0.00  0.00           H  
HETATM 3978  H2  WAT   304      33.530  43.830  47.980  0.00  0.00           H  
HETATM 3979  O   WAT   305      84.180  80.720  79.730  0.00  0.00           O  
HETATM 3980  H1  WAT   305      84.100  79.810  79.460  0.00  0.00           H  
HETATM 3981  H2  WAT   305      83.770  81.220  79.020  0.00  0.00           H  
HETATM 3982  O   WAT   306      82.310  82.500  81.610  0.00  0.00           O  
HETATM 3983  H1  WAT   306      81.530  82.020  81.900  0.00  0.00           H  
HETATM 3984  H2  WAT   306      82.960  81.820  81.430  0.00  0.00           H  
HETATM 3985  O   WAT   307      76.330  82.810  82.480  0.00  0.00           O  
HETATM 3986  H1  WAT   307      75.500  82.560  82.880  0.00  0.00           H  
HETATM 3987  H2  WAT   307      76.940  82.890  83.220  0.00  0.00           H  
HETATM 3988  O   WAT   308      74.740  77.770  76.270  0.00  0.00           O  
HETATM 3989  H1  WAT   308      73.850  78.120  76.170  0.00  0.00           H  
HETATM 3990  H2  WAT   308      75.020  77.570  75.380  0.00  0.00           H  
HETATM 3991  O   WAT   309      72.700  80.380  82.150  0.00  0.00           O  
HETATM 3992  H1  WAT   309      73.270  79.610  82.150  0.00  0.00           H  
HETATM 3993  H2  WAT   309      72.700  80.670  81.240  0.00  0.00           H  
HETATM 3994  O   WAT   310      81.750  85.180  81.610  0.00  0.00           O  
HETATM 3995  H1  WAT   310      81.680  84.240  81.450  0.00  0.00           H  
HETATM 3996  H2  WAT   310      82.510  85.270  82.190  0.00  0.00           H  
HETATM 3997  O   WAT   311      73.940  75.780  83.940  0.00  0.00           O  
HETATM 3998  H1  WAT   311      73.760  74.890  84.220  0.00  0.00           H  
HETATM 3999  H2  WAT   311      73.540  76.330  84.610  0.00  0.00           H  
HETATM 4000  O   WAT   312      82.780  77.990  81.840  0.00  0.00           O  
HETATM 4001  H1  WAT   312      83.160  77.110  81.730  0.00  0.00           H  
HETATM 4002  H2  WAT   312      82.680  78.320  80.950  0.00  0.00           H  
HETATM 4003  O   WAT   313      76.910  76.360  77.300  0.00  0.00           O  
HETATM 4004  H1  WAT   313      77.020  77.260  77.610  0.00  0.00           H  
HETATM 4005  H2  WAT   313      76.000  76.310  77.010  0.00  0.00           H  
HETATM 4006  O   WAT   314      74.560  78.280  82.550  0.00  0.00           O  
HETATM 4007  H1  WAT   314      75.240  78.540  83.170  0.00  0.00           H  
HETATM 4008  H2  WAT   314      74.250  77.440  82.880  0.00  0.00           H  
HETATM 4009  O   WAT   315      78.750  79.330  81.640  0.00  0.00           O  
HETATM 4010  H1  WAT   315      79.260  79.820  82.280  0.00  0.00           H  
HETATM 4011  H2  WAT   315      79.280  78.550  81.460  0.00  0.00           H  
HETATM 4012  O   WAT   316      77.040  73.970  85.900  0.00  0.00           O  
HETATM 4013  H1  WAT   316      77.040  74.480  85.100  0.00  0.00           H  
HETATM 4014  H2  WAT   316      76.210  73.490  85.880  0.00  0.00           H  
HETATM 4015  O   WAT   317      83.420  84.080  77.400  0.00  0.00           O  
HETATM 4016  H1  WAT   317      82.810  84.540  76.840  0.00  0.00           H  
HETATM 4017  H2  WAT   317      83.940  84.770  77.820  0.00  0.00           H  
HETATM 4018  O   WAT   318      78.290  83.610  84.080  0.00  0.00           O  
HETATM 4019  H1  WAT   318      77.950  84.230  84.720  0.00  0.00           H  
HETATM 4020  H2  WAT   318      78.460  84.130  83.300  0.00  0.00           H  
HETATM 4021  O   WAT   319      76.720  75.680  83.910  0.00  0.00           O  
HETATM 4022  H1  WAT   319      77.060  76.520  83.610  0.00  0.00           H  
HETATM 4023  H2  WAT   319      75.780  75.830  84.030  0.00  0.00           H  
HETATM 4024  O   WAT   320      77.500  85.570  85.890  0.00  0.00           O  
HETATM 4025  H1  WAT   320      78.120  86.250  85.610  0.00  0.00           H  
HETATM 4026  H2  WAT   320      76.640  85.980  85.800  0.00  0.00           H  
HETATM 4027  O   WAT   321      72.790  84.760  74.770  0.00  0.00           O  
HETATM 4028  H1  WAT   321      72.420  85.250  74.040  0.00  0.00           H  
HETATM 4029  H2  WAT   321      73.050  85.440  75.410  0.00  0.00           H  
HETATM 4030  O   WAT   322      80.400  73.170  80.230  0.00  0.00           O  
HETATM 4031  H1  WAT   322      80.710  72.610  79.520  0.00  0.00           H  
HETATM 4032  H2  WAT   322      79.470  73.300  80.050  0.00  0.00           H  
HETATM 4033  O   WAT   323      85.350  83.790  83.850  0.00  0.00           O  
HETATM 4034  H1  WAT   323      85.770  83.570  83.020  0.00  0.00           H  
HETATM 4035  H2  WAT   323      86.080  84.040  84.420  0.00  0.00           H  
HETATM 4036  O   WAT   324      82.790  81.230  76.970  0.00  0.00           O  
HETATM 4037  H1  WAT   324      81.860  81.160  77.200  0.00  0.00           H  
HETATM 4038  H2  WAT   324      82.940  82.170  76.850  0.00  0.00           H  
HETATM 4039  O   WAT   325      82.780  77.500  73.970  0.00  0.00           O  
HETATM 4040  H1  WAT   325      81.840  77.660  74.050  0.00  0.00           H  
HETATM 4041  H2  WAT   325      83.090  78.220  73.420  0.00  0.00           H  
HETATM 4042  O   WAT   326      78.390  81.760  79.750  0.00  0.00           O  
HETATM 4043  H1  WAT   326      77.990  81.040  79.260  0.00  0.00           H  
HETATM 4044  H2  WAT   326      78.480  81.410  80.640  0.00  0.00           H  
HETATM 4045  O   WAT   327      78.860  85.440  81.920  0.00  0.00           O  
HETATM 4046  H1  WAT   327      78.570  84.840  81.240  0.00  0.00           H  
HETATM 4047  H2  WAT   327      79.810  85.480  81.800  0.00  0.00           H  
HETATM 4048  O   WAT   328      77.110  78.530  83.530  0.00  0.00           O  
HETATM 4049  H1  WAT   328      77.660  78.640  82.760  0.00  0.00           H  
HETATM 4050  H2  WAT   328      77.620  78.900  84.250  0.00  0.00           H  
HETATM 4051  O   WAT   329      85.000  82.030  74.480  0.00  0.00           O  
HETATM 4052  H1  WAT   329      85.430  81.190  74.330  0.00  0.00           H  
HETATM 4053  H2  WAT   329      85.710  82.660  74.570  0.00  0.00           H  
HETATM 4054  O   WAT   330      75.100  80.650  77.250  0.00  0.00           O  
HETATM 4055  H1  WAT   330      74.980  81.380  76.640  0.00  0.00           H  
HETATM 4056  H2  WAT   330      74.790  79.880  76.770  0.00  0.00           H  
HETATM 4057  O   WAT   331      72.730  83.820  83.060  0.00  0.00           O  
HETATM 4058  H1  WAT   331      72.810  83.960  82.110  0.00  0.00           H  
HETATM 4059  H2  WAT   331      73.350  83.110  83.250  0.00  0.00           H  
HETATM 4060  O   WAT   332      73.980  85.520  79.470  0.00  0.00           O  
HETATM 4061  H1  WAT   332      73.570  85.660  78.610  0.00  0.00           H  
HETATM 4062  H2  WAT   332      74.870  85.240  79.270  0.00  0.00           H  
HETATM 4063  O   WAT   333      77.560  73.990  80.630  0.00  0.00           O  
HETATM 4064  H1  WAT   333      77.120  74.780  80.300  0.00  0.00           H  
HETATM 4065  H2  WAT   333      78.120  74.320  81.340  0.00  0.00           H  
HETATM 4066  O   WAT   334      80.680  73.620  75.510  0.00  0.00           O  
HETATM 4067  H1  WAT   334      80.050  73.610  76.240  0.00  0.00           H  
HETATM 4068  H2  WAT   334      80.590  72.750  75.120  0.00  0.00           H  
HETATM 4069  O   WAT   335      79.600  74.540  82.490  0.00  0.00           O  
HETATM 4070  H1  WAT   335      79.900  75.450  82.410  0.00  0.00           H  
HETATM 4071  H2  WAT   335      80.150  74.050  81.880  0.00  0.00           H  
HETATM 4072  O   WAT   336      77.350  79.120  78.360  0.00  0.00           O  
HETATM 4073  H1  WAT   336      77.130  78.900  79.270  0.00  0.00           H  
HETATM 4074  H2  WAT   336      76.570  79.550  78.020  0.00  0.00           H  
HETATM 4075  O   WAT   337      84.580  79.120  76.960  0.00  0.00           O  
HETATM 4076  H1  WAT   337      83.980  79.850  76.780  0.00  0.00           H  
HETATM 4077  H2  WAT   337      85.130  79.060  76.180  0.00  0.00           H  
HETATM 4078  O   WAT   338      83.190  77.760  78.990  0.00  0.00           O  
HETATM 4079  H1  WAT   338      83.580  78.080  78.180  0.00  0.00           H  
HETATM 4080  H2  WAT   338      83.550  76.880  79.110  0.00  0.00           H  
HETATM 4081  O   WAT   339      72.230  74.350  81.210  0.00  0.00           O  
HETATM 4082  H1  WAT   339      71.940  74.920  81.930  0.00  0.00           H  
HETATM 4083  H2  WAT   339      72.970  73.870  81.580  0.00  0.00           H  
HETATM 4084  O   WAT   340      72.410  78.290  72.430  0.00  0.00           O  
HETATM 4085  H1  WAT   340      72.330  79.240  72.570  0.00  0.00           H  
HETATM 4086  H2  WAT   340      72.060  78.150  71.550  0.00  0.00           H  
HETATM 4087  O   WAT   341      83.770  80.350  83.090  0.00  0.00           O  
HETATM 4088  H1  WAT   341      83.040  80.860  83.440  0.00  0.00           H  
HETATM 4089  H2  WAT   341      83.380  79.530  82.790  0.00  0.00           H  
HETATM 4090  O   WAT   342      80.210  77.030  81.490  0.00  0.00           O  
HETATM 4091  H1  WAT   342      80.220  76.590  80.640  0.00  0.00           H  
HETATM 4092  H2  WAT   342      81.110  77.350  81.600  0.00  0.00           H  
HETATM 4093  O   WAT   343      76.060  76.910  80.450  0.00  0.00           O  
HETATM 4094  H1  WAT   343      75.720  77.390  81.210  0.00  0.00           H  
HETATM 4095  H2  WAT   343      75.300  76.460  80.090  0.00  0.00           H  
HETATM 4096  O   WAT   344      80.270  78.030  74.480  0.00  0.00           O  
HETATM 4097  H1  WAT   344      80.400  77.990  75.430  0.00  0.00           H  
HETATM 4098  H2  WAT   344      79.890  78.890  74.330  0.00  0.00           H  
HETATM 4099  O   WAT   345      84.240  75.800  82.500  0.00  0.00           O  
HETATM 4100  H1  WAT   345      84.250  76.260  83.340  0.00  0.00           H  
HETATM 4101  H2  WAT   345      83.990  74.910  82.710  0.00  0.00           H  
HETATM 4102  O   WAT   346      79.290  80.340  73.880  0.00  0.00           O  
HETATM 4103  H1  WAT   346      78.720  79.890  73.250  0.00  0.00           H  
HETATM 4104  H2  WAT   346      80.000  80.700  73.350  0.00  0.00           H  
HETATM 4105  O   WAT   347      80.510  81.090  83.240  0.00  0.00           O  
HETATM 4106  H1  WAT   347      80.880  80.610  83.980  0.00  0.00           H  
HETATM 4107  H2  WAT   347      80.320  81.960  83.580  0.00  0.00           H  
HETATM 4108  O   WAT   348      73.380  75.830  79.370  0.00  0.00           O  
HETATM 4109  H1  WAT   348      73.090  75.470  80.210  0.00  0.00           H  
HETATM 4110  H2  WAT   348      73.320  75.100  78.750  0.00  0.00           H  
HETATM 4111  O   WAT   349      78.300  80.130  85.560  0.00  0.00           O  
HETATM 4112  H1  WAT   349      78.000  81.010  85.780  0.00  0.00           H  
HETATM 4113  H2  WAT   349      79.260  80.190  85.590  0.00  0.00           H  
HETATM 4114  O   WAT   350      76.830  84.330  76.150  0.00  0.00           O  
HETATM 4115  H1  WAT   350      76.060  83.790  75.990  0.00  0.00           H  
HETATM 4116  H2  WAT   350      77.560  83.810  75.820  0.00  0.00           H  
HETATM 4117  O   WAT   351      83.050  74.720  76.090  0.00  0.00           O  
HETATM 4118  H1  WAT   351      82.240  74.230  76.010  0.00  0.00           H  
HETATM 4119  H2  WAT   351      82.860  75.560  75.670  0.00  0.00           H  
HETATM 4120  O   WAT   352      76.880  84.000  79.790  0.00  0.00           O  
HETATM 4121  H1  WAT   352      77.390  83.200  79.740  0.00  0.00           H  
HETATM 4122  H2  WAT   352      76.420  83.940  80.630  0.00  0.00           H  
HETATM 4123  O   WAT   353      81.760  85.270  75.060  0.00  0.00           O  
HETATM 4124  H1  WAT   353      82.100  86.010  74.570  0.00  0.00           H  
HETATM 4125  H2  WAT   353      80.930  85.580  75.430  0.00  0.00           H  
HETATM 4126  O   WAT   354      84.640  84.590  80.430  0.00  0.00           O  
HETATM 4127  H1  WAT   354      85.000  83.990  79.770  0.00  0.00           H  
HETATM 4128  H2  WAT   354      83.760  84.260  80.600  0.00  0.00           H  
HETATM 4129  O   WAT   355      80.730  85.350  77.840  0.00  0.00           O  
HETATM 4130  H1  WAT   355      81.420  85.900  78.220  0.00  0.00           H  
HETATM 4131  H2  WAT   355      79.940  85.890  77.870  0.00  0.00           H  
HETATM 4132  O   WAT   356      72.870  80.970  73.330  0.00  0.00           O  
HETATM 4133  H1  WAT   356      73.740  81.250  73.610  0.00  0.00           H  
HETATM 4134  H2  WAT   356      72.380  81.780  73.210  0.00  0.00           H  
HETATM 4135  O   WAT   357      80.030  82.350  77.450  0.00  0.00           O  
HETATM 4136  H1  WAT   357      80.490  83.170  77.670  0.00  0.00           H  
HETATM 4137  H2  WAT   357      79.680  82.040  78.280  0.00  0.00           H  
HETATM 4138  O   WAT   358      75.940  72.700  77.920  0.00  0.00           O  
HETATM 4139  H1  WAT   358      75.810  72.690  78.870  0.00  0.00           H  
HETATM 4140  H2  WAT   358      75.110  73.040  77.570  0.00  0.00           H  
HETATM 4141  O   WAT   359      74.860  82.780  75.460  0.00  0.00           O  
HETATM 4142  H1  WAT   359      74.250  83.520  75.470  0.00  0.00           H  
HETATM 4143  H2  WAT   359      75.330  82.870  74.630  0.00  0.00           H  
HETATM 4144  O   WAT   360      84.430  76.950  85.130  0.00  0.00           O  
HETATM 4145  H1  WAT   360      84.800  76.130  85.460  0.00  0.00           H  
HETATM 4146  H2  WAT   360      83.570  77.010  85.550  0.00  0.00           H  
HETATM 4147  O   WAT   361      79.760  78.180  77.360  0.00  0.00           O  
HETATM 4148  H1  WAT   361      79.050  78.650  77.800  0.00  0.00           H  
HETATM 4149  H2  WAT   361      80.050  77.530  77.990  0.00  0.00           H  
HETATM 4150  O   WAT   362      81.390  79.600  85.360  0.00  0.00           O  
HETATM 4151  H1  WAT   362      81.890  80.080  86.020  0.00  0.00           H  
HETATM 4152  H2  WAT   362      81.530  78.680  85.560  0.00  0.00           H  
HETATM 4153  O   WAT   363      83.790  74.910  78.800  0.00  0.00           O  
HETATM 4154  H1  WAT   363      83.670  74.930  77.850  0.00  0.00           H  
HETATM 4155  H2  WAT   363      84.740  74.960  78.920  0.00  0.00           H  
HETATM 4156  O   WAT   364      77.970  76.490  74.730  0.00  0.00           O  
HETATM 4157  H1  WAT   364      78.820  76.930  74.670  0.00  0.00           H  
HETATM 4158  H2  WAT   364      77.600  76.800  75.560  0.00  0.00           H  
HETATM 4159  O   WAT   365      76.870  82.750  73.200  0.00  0.00           O  
HETATM 4160  H1  WAT   365      77.630  82.630  73.770  0.00  0.00           H  
HETATM 4161  H2  WAT   365      76.940  82.050  72.550  0.00  0.00           H  
HETATM 4162  O   WAT   366      75.560  80.180  73.890  0.00  0.00           O  
HETATM 4163  H1  WAT   366      75.640  79.230  74.000  0.00  0.00           H  
HETATM 4164  H2  WAT   366      76.450  80.510  73.990  0.00  0.00           H  
HETATM 4165  O   WAT   367      79.990  84.720  72.680  0.00  0.00           O  
HETATM 4166  H1  WAT   367      79.880  84.110  73.400  0.00  0.00           H  
HETATM 4167  H2  WAT   367      79.820  84.200  71.890  0.00  0.00           H  
HETATM 4168  O   WAT   368      83.230  83.780  73.280  0.00  0.00           O  
HETATM 4169  H1  WAT   368      82.680  84.230  73.930  0.00  0.00           H  
HETATM 4170  H2  WAT   368      83.850  83.280  73.810  0.00  0.00           H  
HETATM 4171  O   WAT   369      78.900  82.740  75.180  0.00  0.00           O  
HETATM 4172  H1  WAT   369      79.320  82.580  76.020  0.00  0.00           H  
HETATM 4173  H2  WAT   369      79.020  81.930  74.680  0.00  0.00           H  
HETATM 4174  O   WAT   370      81.410  81.770  72.430  0.00  0.00           O  
HETATM 4175  H1  WAT   370      81.930  81.050  72.060  0.00  0.00           H  
HETATM 4176  H2  WAT   370      82.060  82.400  72.730  0.00  0.00           H  
HETATM 4177  O   WAT   371      80.310  74.250  85.100  0.00  0.00           O  
HETATM 4178  H1  WAT   371      79.870  74.270  84.250  0.00  0.00           H  
HETATM 4179  H2  WAT   371      79.680  73.850  85.700  0.00  0.00           H  
HETATM 4180  O   WAT   372      80.720  83.140  85.720  0.00  0.00           O  
HETATM 4181  H1  WAT   372      81.140  83.980  85.550  0.00  0.00           H  
HETATM 4182  H2  WAT   372      79.800  83.280  85.490  0.00  0.00           H  
HETATM 4183  O   WAT   373      77.790  78.820  72.120  0.00  0.00           O  
HETATM 4184  H1  WAT   373      77.590  77.950  72.490  0.00  0.00           H  
HETATM 4185  H2  WAT   373      77.620  78.730  71.190  0.00  0.00           H  
HETATM 4186  O   WAT   374      85.270  73.630  74.650  0.00  0.00           O  
HETATM 4187  H1  WAT   374      85.550  72.780  75.010  0.00  0.00           H  
HETATM 4188  H2  WAT   374      84.500  73.860  75.170  0.00  0.00           H  
HETATM 4189  O   WAT   375      76.590  75.920  72.110  0.00  0.00           O  
HETATM 4190  H1  WAT   375      76.890  75.920  71.200  0.00  0.00           H  
HETATM 4191  H2  WAT   375      77.330  75.570  72.610  0.00  0.00           H  
HETATM 4192  O   WAT   376      79.810  74.860  73.100  0.00  0.00           O  
HETATM 4193  H1  WAT   376      79.460  74.180  72.520  0.00  0.00           H  
HETATM 4194  H2  WAT   376      80.010  74.400  73.910  0.00  0.00           H  
HETATM 4195  O   WAT   377      75.610  85.220  72.950  0.00  0.00           O  
HETATM 4196  H1  WAT   377      76.050  85.760  73.600  0.00  0.00           H  
HETATM 4197  H2  WAT   377      76.100  84.390  72.960  0.00  0.00           H  
HETATM 4198  O   WAT   378      73.150  81.390  79.490  0.00  0.00           O  
HETATM 4199  H1  WAT   378      72.500  81.120  78.850  0.00  0.00           H  
HETATM 4200  H2  WAT   378      73.990  81.280  79.040  0.00  0.00           H  
HETATM 4201  O   WAT   379      74.190  81.770  84.040  0.00  0.00           O  
HETATM 4202  H1  WAT   379      74.560  81.690  84.910  0.00  0.00           H  
HETATM 4203  H2  WAT   379      73.620  81.010  83.940  0.00  0.00           H  
HETATM 4204  O   WAT   380      72.360  78.600  75.440  0.00  0.00           O  
HETATM 4205  H1  WAT   380      71.460  78.860  75.260  0.00  0.00           H  
HETATM 4206  H2  WAT   380      72.850  78.870  74.660  0.00  0.00           H  
HETATM 4207  O   WAT   381      74.910  77.650  73.350  0.00  0.00           O  
HETATM 4208  H1  WAT   381      75.620  77.230  72.860  0.00  0.00           H  
HETATM 4209  H2  WAT   381      74.190  77.720  72.720  0.00  0.00           H  
HETATM 4210  O   WAT   382      74.550  73.710  72.390  0.00  0.00           O  
HETATM 4211  H1  WAT   382      75.280  74.250  72.710  0.00  0.00           H  
HETATM 4212  H2  WAT   382      74.830  73.430  71.510  0.00  0.00           H  
HETATM 4213  O   WAT   383      74.240  72.960  82.290  0.00  0.00           O  
HETATM 4214  H1  WAT   383      74.890  72.410  81.850  0.00  0.00           H  
HETATM 4215  H2  WAT   383      74.660  73.210  83.110  0.00  0.00           H  
HETATM 4216  O   WAT   384      74.000  73.110  85.030  0.00  0.00           O  
HETATM 4217  H1  WAT   384      73.650  73.570  85.800  0.00  0.00           H  
HETATM 4218  H2  WAT   384      73.670  72.220  85.110  0.00  0.00           H  
HETATM 4219  O   WAT   385      84.890  72.530  84.520  0.00  0.00           O  
HETATM 4220  H1  WAT   385      84.010  72.860  84.320  0.00  0.00           H  
HETATM 4221  H2  WAT   385      84.780  72.050  85.350  0.00  0.00           H  
HETATM 4222  O   WAT   386      82.640  73.440  83.460  0.00  0.00           O  
HETATM 4223  H1  WAT   386      81.850  73.920  83.740  0.00  0.00           H  
HETATM 4224  H2  WAT   386      82.340  72.540  83.350  0.00  0.00           H  
HETATM 4225  O   WAT   387      73.980  73.750  75.980  0.00  0.00           O  
HETATM 4226  H1  WAT   387      74.740  73.860  75.410  0.00  0.00           H  
HETATM 4227  H2  WAT   387      73.520  74.580  75.930  0.00  0.00           H  
HETATM 4228  O   WAT   388      80.520  75.860  78.970  0.00  0.00           O  
HETATM 4229  H1  WAT   388      79.710  75.490  78.630  0.00  0.00           H  
HETATM 4230  H2  WAT   388      81.030  75.110  79.270  0.00  0.00           H  
HETATM 4231  O   WAT   389      85.020  72.530  80.210  0.00  0.00           O  
HETATM 4232  H1  WAT   389      85.630  73.100  80.680  0.00  0.00           H  
HETATM 4233  H2  WAT   389      84.280  73.090  79.990  0.00  0.00           H  
HETATM 4234  O   WAT   390      76.350  74.270  74.520  0.00  0.00           O  
HETATM 4235  H1  WAT   390      76.880  73.490  74.390  0.00  0.00           H  
HETATM 4236  H2  WAT   390      76.980  74.950  74.750  0.00  0.00           H  
HETATM 4237  O   WAT   391      78.550  74.010  77.580  0.00  0.00           O  
HETATM 4238  H1  WAT   391      77.920  73.310  77.740  0.00  0.00           H  
HETATM 4239  H2  WAT   391      78.010  74.770  77.360  0.00  0.00           H  
HETATM 4240  O   WAT   392      84.180  80.720  60.950  0.00  0.00           O  
HETATM 4241  H1  WAT   392      84.100  79.810  60.680  0.00  0.00           H  
HETATM 4242  H2  WAT   392      83.770  81.220  60.250  0.00  0.00           H  
HETATM 4243  O   WAT   393      82.310  82.500  62.830  0.00  0.00           O  
HETATM 4244  H1  WAT   393      81.530  82.020  63.120  0.00  0.00           H  
HETATM 4245  H2  WAT   393      82.960  81.820  62.660  0.00  0.00           H  
HETATM 4246  O   WAT   394      76.330  82.810  63.710  0.00  0.00           O  
HETATM 4247  H1  WAT   394      75.500  82.560  64.110  0.00  0.00           H  
HETATM 4248  H2  WAT   394      76.940  82.890  64.450  0.00  0.00           H  
HETATM 4249  O   WAT   395      74.740  77.770  57.490  0.00  0.00           O  
HETATM 4250  H1  WAT   395      73.850  78.120  57.390  0.00  0.00           H  
HETATM 4251  H2  WAT   395      75.020  77.570  56.600  0.00  0.00           H  
HETATM 4252  O   WAT   396      72.700  80.380  63.380  0.00  0.00           O  
HETATM 4253  H1  WAT   396      73.270  79.610  63.380  0.00  0.00           H  
HETATM 4254  H2  WAT   396      72.700  80.670  62.470  0.00  0.00           H  
HETATM 4255  O   WAT   397      81.750  85.180  62.840  0.00  0.00           O  
HETATM 4256  H1  WAT   397      81.680  84.240  62.680  0.00  0.00           H  
HETATM 4257  H2  WAT   397      82.510  85.270  63.410  0.00  0.00           H  
HETATM 4258  O   WAT   398      73.940  75.780  65.170  0.00  0.00           O  
HETATM 4259  H1  WAT   398      73.760  74.890  65.450  0.00  0.00           H  
HETATM 4260  H2  WAT   398      73.540  76.330  65.840  0.00  0.00           H  
HETATM 4261  O   WAT   399      82.780  77.990  63.070  0.00  0.00           O  
HETATM 4262  H1  WAT   399      83.160  77.110  62.950  0.00  0.00           H  
HETATM 4263  H2  WAT   399      82.680  78.320  62.180  0.00  0.00           H  
HETATM 4264  O   WAT   400      76.910  76.360  58.530  0.00  0.00           O  
HETATM 4265  H1  WAT   400      77.020  77.260  58.840  0.00  0.00           H  
HETATM 4266  H2  WAT   400      76.000  76.310  58.240  0.00  0.00           H  
HETATM 4267  O   WAT   401      74.560  78.280  63.770  0.00  0.00           O  
HETATM 4268  H1  WAT   401      75.240  78.540  64.390  0.00  0.00           H  
HETATM 4269  H2  WAT   401      74.250  77.440  64.110  0.00  0.00           H  
HETATM 4270  O   WAT   402      78.750  79.330  62.860  0.00  0.00           O  
HETATM 4271  H1  WAT   402      79.260  79.820  63.500  0.00  0.00           H  
HETATM 4272  H2  WAT   402      79.280  78.550  62.690  0.00  0.00           H  
HETATM 4273  O   WAT   403      77.040  73.970  67.130  0.00  0.00           O  
HETATM 4274  H1  WAT   403      77.040  74.480  66.320  0.00  0.00           H  
HETATM 4275  H2  WAT   403      76.210  73.490  67.100  0.00  0.00           H  
HETATM 4276  O   WAT   404      83.420  84.080  58.630  0.00  0.00           O  
HETATM 4277  H1  WAT   404      82.810  84.540  58.060  0.00  0.00           H  
HETATM 4278  H2  WAT   404      83.940  84.770  59.040  0.00  0.00           H  
HETATM 4279  O   WAT   405      78.290  83.610  65.300  0.00  0.00           O  
HETATM 4280  H1  WAT   405      77.950  84.230  65.950  0.00  0.00           H  
HETATM 4281  H2  WAT   405      78.460  84.130  64.520  0.00  0.00           H  
HETATM 4282  O   WAT   406      76.720  75.680  65.130  0.00  0.00           O  
HETATM 4283  H1  WAT   406      77.060  76.520  64.840  0.00  0.00           H  
HETATM 4284  H2  WAT   406      75.780  75.830  65.250  0.00  0.00           H  
HETATM 4285  O   WAT   407      77.500  85.570  67.120  0.00  0.00           O  
HETATM 4286  H1  WAT   407      78.120  86.250  66.840  0.00  0.00           H  
HETATM 4287  H2  WAT   407      76.640  85.980  67.030  0.00  0.00           H  
HETATM 4288  O   WAT   408      72.790  84.760  56.000  0.00  0.00           O  
HETATM 4289  H1  WAT   408      72.420  85.250  55.270  0.00  0.00           H  
HETATM 4290  H2  WAT   408      73.050  85.440  56.630  0.00  0.00           H  
HETATM 4291  O   WAT   409      80.400  73.170  61.460  0.00  0.00           O  
HETATM 4292  H1  WAT   409      80.710  72.610  60.740  0.00  0.00           H  
HETATM 4293  H2  WAT   409      79.470  73.300  61.280  0.00  0.00           H  
HETATM 4294  O   WAT   410      85.350  83.790  65.080  0.00  0.00           O  
HETATM 4295  H1  WAT   410      85.770  83.570  64.240  0.00  0.00           H  
HETATM 4296  H2  WAT   410      86.080  84.040  65.650  0.00  0.00           H  
HETATM 4297  O   WAT   411      82.790  81.230  58.190  0.00  0.00           O  
HETATM 4298  H1  WAT   411      81.860  81.160  58.420  0.00  0.00           H  
HETATM 4299  H2  WAT   411      82.940  82.170  58.080  0.00  0.00           H  
HETATM 4300  O   WAT   412      82.780  77.500  55.190  0.00  0.00           O  
HETATM 4301  H1  WAT   412      81.840  77.660  55.280  0.00  0.00           H  
HETATM 4302  H2  WAT   412      83.090  78.220  54.650  0.00  0.00           H  
HETATM 4303  O   WAT   413      78.390  81.760  60.980  0.00  0.00           O  
HETATM 4304  H1  WAT   413      77.990  81.040  60.480  0.00  0.00           H  
HETATM 4305  H2  WAT   413      78.480  81.410  61.870  0.00  0.00           H  
HETATM 4306  O   WAT   414      78.860  85.440  63.140  0.00  0.00           O  
HETATM 4307  H1  WAT   414      78.570  84.840  62.460  0.00  0.00           H  
HETATM 4308  H2  WAT   414      79.810  85.480  63.030  0.00  0.00           H  
HETATM 4309  O   WAT   415      77.110  78.530  64.760  0.00  0.00           O  
HETATM 4310  H1  WAT   415      77.660  78.640  63.980  0.00  0.00           H  
HETATM 4311  H2  WAT   415      77.620  78.900  65.470  0.00  0.00           H  
HETATM 4312  O   WAT   416      77.950  85.180  69.790  0.00  0.00           O  
HETATM 4313  H1  WAT   416      77.060  85.410  70.040  0.00  0.00           H  
HETATM 4314  H2  WAT   416      77.980  85.310  68.840  0.00  0.00           H  
HETATM 4315  O   WAT   417      85.000  82.030  55.710  0.00  0.00           O  
HETATM 4316  H1  WAT   417      85.430  81.190  55.560  0.00  0.00           H  
HETATM 4317  H2  WAT   417      85.710  82.660  55.790  0.00  0.00           H  
HETATM 4318  O   WAT   418      76.780  82.050  68.370  0.00  0.00           O  
HETATM 4319  H1  WAT   418      76.640  82.930  68.740  0.00  0.00           H  
HETATM 4320  H2  WAT   418      75.900  81.710  68.220  0.00  0.00           H  
HETATM 4321  O   WAT   419      75.100  80.650  58.480  0.00  0.00           O  
HETATM 4322  H1  WAT   419      74.980  81.380  57.870  0.00  0.00           H  
HETATM 4323  H2  WAT   419      74.790  79.880  58.000  0.00  0.00           H  
HETATM 4324  O   WAT   420      72.730  83.820  64.280  0.00  0.00           O  
HETATM 4325  H1  WAT   420      72.810  83.960  63.340  0.00  0.00           H  
HETATM 4326  H2  WAT   420      73.350  83.110  64.480  0.00  0.00           H  
HETATM 4327  O   WAT   421      73.980  85.520  60.700  0.00  0.00           O  
HETATM 4328  H1  WAT   421      73.570  85.660  59.840  0.00  0.00           H  
HETATM 4329  H2  WAT   421      74.870  85.240  60.490  0.00  0.00           H  
HETATM 4330  O   WAT   422      72.790  84.860  66.820  0.00  0.00           O  
HETATM 4331  H1  WAT   422      72.950  84.390  66.010  0.00  0.00           H  
HETATM 4332  H2  WAT   422      73.260  84.360  67.490  0.00  0.00           H  
HETATM 4333  O   WAT   423      77.560  73.990  61.860  0.00  0.00           O  
HETATM 4334  H1  WAT   423      77.120  74.780  61.530  0.00  0.00           H  
HETATM 4335  H2  WAT   423      78.120  74.320  62.570  0.00  0.00           H  
HETATM 4336  O   WAT   424      81.850  76.860  67.460  0.00  0.00           O  
HETATM 4337  H1  WAT   424      81.390  77.070  68.280  0.00  0.00           H  
HETATM 4338  H2  WAT   424      81.450  76.050  67.160  0.00  0.00           H  
HETATM 4339  O   WAT   425      83.940  79.580  70.690  0.00  0.00           O  
HETATM 4340  H1  WAT   425      84.270  78.750  70.350  0.00  0.00           H  
HETATM 4341  H2  WAT   425      84.730  80.110  70.840  0.00  0.00           H  
HETATM 4342  O   WAT   426      80.680  73.620  56.740  0.00  0.00           O  
HETATM 4343  H1  WAT   426      80.050  73.610  57.470  0.00  0.00           H  
HETATM 4344  H2  WAT   426      80.590  72.750  56.340  0.00  0.00           H  
HETATM 4345  O   WAT   427      79.600  74.540  63.720  0.00  0.00           O  
HETATM 4346  H1  WAT   427      79.900  75.450  63.640  0.00  0.00           H  
HETATM 4347  H2  WAT   427      80.150  74.050  63.100  0.00  0.00           H  
HETATM 4348  O   WAT   428      77.350  79.120  59.590  0.00  0.00           O  
HETATM 4349  H1  WAT   428      77.130  78.900  60.490  0.00  0.00           H  
HETATM 4350  H2  WAT   428      76.570  79.550  59.240  0.00  0.00           H  
HETATM 4351  O   WAT   429      84.580  79.120  58.190  0.00  0.00           O  
HETATM 4352  H1  WAT   429      83.980  79.850  58.000  0.00  0.00           H  
HETATM 4353  H2  WAT   429      85.130  79.060  57.400  0.00  0.00           H  
HETATM 4354  O   WAT   430      79.790  80.020  70.250  0.00  0.00           O  
HETATM 4355  H1  WAT   430      79.700  79.080  70.100  0.00  0.00           H  
HETATM 4356  H2  WAT   430      80.640  80.240  69.860  0.00  0.00           H  
HETATM 4357  O   WAT   431      83.190  77.760  60.220  0.00  0.00           O  
HETATM 4358  H1  WAT   431      83.580  78.080  59.400  0.00  0.00           H  
HETATM 4359  H2  WAT   431      83.550  76.880  60.330  0.00  0.00           H  
HETATM 4360  O   WAT   432      74.920  76.430  68.410  0.00  0.00           O  
HETATM 4361  H1  WAT   432      74.530  77.280  68.610  0.00  0.00           H  
HETATM 4362  H2  WAT   432      74.240  75.790  68.600  0.00  0.00           H  
HETATM 4363  O   WAT   433      81.500  76.510  71.480  0.00  0.00           O  
HETATM 4364  H1  WAT   433      80.810  76.320  72.110  0.00  0.00           H  
HETATM 4365  H2  WAT   433      82.240  76.800  72.010  0.00  0.00           H  
HETATM 4366  O   WAT   434      72.230  74.350  62.440  0.00  0.00           O  
HETATM 4367  H1  WAT   434      71.940  74.920  63.150  0.00  0.00           H  
HETATM 4368  H2  WAT   434      72.970  73.870  62.800  0.00  0.00           H  
HETATM 4369  O   WAT   435      72.410  78.290  53.650  0.00  0.00           O  
HETATM 4370  H1  WAT   435      72.330  79.240  53.790  0.00  0.00           H  
HETATM 4371  H2  WAT   435      72.060  78.150  52.770  0.00  0.00           H  
HETATM 4372  O   WAT   436      83.770  80.350  64.310  0.00  0.00           O  
HETATM 4373  H1  WAT   436      83.040  80.860  64.660  0.00  0.00           H  
HETATM 4374  H2  WAT   436      83.380  79.530  64.010  0.00  0.00           H  
HETATM 4375  O   WAT   437      80.210  77.030  62.720  0.00  0.00           O  
HETATM 4376  H1  WAT   437      80.220  76.590  61.870  0.00  0.00           H  
HETATM 4377  H2  WAT   437      81.110  77.350  62.830  0.00  0.00           H  
HETATM 4378  O   WAT   438      76.060  76.910  61.680  0.00  0.00           O  
HETATM 4379  H1  WAT   438      75.720  77.390  62.430  0.00  0.00           H  
HETATM 4380  H2  WAT   438      75.300  76.460  61.320  0.00  0.00           H  
HETATM 4381  O   WAT   439      80.270  78.030  55.710  0.00  0.00           O  
HETATM 4382  H1  WAT   439      80.400  77.990  56.660  0.00  0.00           H  
HETATM 4383  H2  WAT   439      79.890  78.890  55.550  0.00  0.00           H  
HETATM 4384  O   WAT   440      84.240  75.800  63.720  0.00  0.00           O  
HETATM 4385  H1  WAT   440      84.250  76.260  64.570  0.00  0.00           H  
HETATM 4386  H2  WAT   440      83.990  74.910  63.940  0.00  0.00           H  
HETATM 4387  O   WAT   441      79.290  80.340  55.110  0.00  0.00           O  
HETATM 4388  H1  WAT   441      78.720  79.890  54.480  0.00  0.00           H  
HETATM 4389  H2  WAT   441      80.000  80.700  54.570  0.00  0.00           H  
HETATM 4390  O   WAT   442      74.360  84.240  68.980  0.00  0.00           O  
HETATM 4391  H1  WAT   442      73.980  83.600  69.580  0.00  0.00           H  
HETATM 4392  H2  WAT   442      74.670  84.940  69.550  0.00  0.00           H  
HETATM 4393  O   WAT   443      80.510  81.090  64.460  0.00  0.00           O  
HETATM 4394  H1  WAT   443      80.880  80.610  65.210  0.00  0.00           H  
HETATM 4395  H2  WAT   443      80.320  81.960  64.810  0.00  0.00           H  
HETATM 4396  O   WAT   444      73.380  75.830  60.590  0.00  0.00           O  
HETATM 4397  H1  WAT   444      73.090  75.470  61.430  0.00  0.00           H  
HETATM 4398  H2  WAT   444      73.320  75.100  59.980  0.00  0.00           H  
HETATM 4399  O   WAT   445      78.300  80.130  66.780  0.00  0.00           O  
HETATM 4400  H1  WAT   445      78.000  81.010  67.010  0.00  0.00           H  
HETATM 4401  H2  WAT   445      79.260  80.190  66.820  0.00  0.00           H  
HETATM 4402  O   WAT   446      76.830  84.330  57.380  0.00  0.00           O  
HETATM 4403  H1  WAT   446      76.060  83.790  57.220  0.00  0.00           H  
HETATM 4404  H2  WAT   446      77.560  83.810  57.040  0.00  0.00           H  
HETATM 4405  O   WAT   447      83.050  74.720  57.320  0.00  0.00           O  
HETATM 4406  H1  WAT   447      82.240  74.230  57.240  0.00  0.00           H  
HETATM 4407  H2  WAT   447      82.860  75.560  56.900  0.00  0.00           H  
HETATM 4408  O   WAT   448      82.970  83.400  69.060  0.00  0.00           O  
HETATM 4409  H1  WAT   448      82.910  82.480  68.800  0.00  0.00           H  
HETATM 4410  H2  WAT   448      82.340  83.500  69.770  0.00  0.00           H  
HETATM 4411  O   WAT   449      76.880  84.000  61.020  0.00  0.00           O  
HETATM 4412  H1  WAT   449      77.390  83.200  60.960  0.00  0.00           H  
HETATM 4413  H2  WAT   449      76.420  83.940  61.860  0.00  0.00           H  
HETATM 4414  O   WAT   450      81.760  85.270  56.290  0.00  0.00           O  
HETATM 4415  H1  WAT   450      82.100  86.010  55.790  0.00  0.00           H  
HETATM 4416  H2  WAT   450      80.930  85.580  56.650  0.00  0.00           H  
HETATM 4417  O   WAT   451      74.360  80.970  67.930  0.00  0.00           O  
HETATM 4418  H1  WAT   451      74.000  81.630  68.520  0.00  0.00           H  
HETATM 4419  H2  WAT   451      74.070  80.140  68.300  0.00  0.00           H  
HETATM 4420  O   WAT   452      77.560  81.430  70.810  0.00  0.00           O  
HETATM 4421  H1  WAT   452      77.260  81.570  69.920  0.00  0.00           H  
HETATM 4422  H2  WAT   452      78.330  80.870  70.720  0.00  0.00           H  
HETATM 4423  O   WAT   453      84.640  84.590  61.650  0.00  0.00           O  
HETATM 4424  H1  WAT   453      85.000  83.990  60.990  0.00  0.00           H  
HETATM 4425  H2  WAT   453      83.760  84.260  61.830  0.00  0.00           H  
HETATM 4426  O   WAT   454      80.730  85.350  59.060  0.00  0.00           O  
HETATM 4427  H1  WAT   454      81.420  85.900  59.440  0.00  0.00           H  
HETATM 4428  H2  WAT   454      79.940  85.890  59.100  0.00  0.00           H  
HETATM 4429  O   WAT   455      72.870  80.970  54.550  0.00  0.00           O  
HETATM 4430  H1  WAT   455      73.740  81.250  54.840  0.00  0.00           H  
HETATM 4431  H2  WAT   455      72.380  81.780  54.440  0.00  0.00           H  
HETATM 4432  O   WAT   456      80.030  82.350  58.670  0.00  0.00           O  
HETATM 4433  H1  WAT   456      80.490  83.170  58.900  0.00  0.00           H  
HETATM 4434  H2  WAT   456      79.680  82.040  59.510  0.00  0.00           H  
HETATM 4435  O   WAT   457      75.940  72.700  59.150  0.00  0.00           O  
HETATM 4436  H1  WAT   457      75.810  72.690  60.090  0.00  0.00           H  
HETATM 4437  H2  WAT   457      75.110  73.040  58.800  0.00  0.00           H  
HETATM 4438  O   WAT   458      72.930  74.460  68.610  0.00  0.00           O  
HETATM 4439  H1  WAT   458      72.220  74.660  69.210  0.00  0.00           H  
HETATM 4440  H2  WAT   458      73.350  73.680  68.980  0.00  0.00           H  
HETATM 4441  O   WAT   459      74.860  82.780  56.680  0.00  0.00           O  
HETATM 4442  H1  WAT   459      74.250  83.520  56.690  0.00  0.00           H  
HETATM 4443  H2  WAT   459      75.330  82.870  55.860  0.00  0.00           H  
HETATM 4444  O   WAT   460      84.430  76.950  66.360  0.00  0.00           O  
HETATM 4445  H1  WAT   460      84.800  76.130  66.690  0.00  0.00           H  
HETATM 4446  H2  WAT   460      83.570  77.010  66.770  0.00  0.00           H  
HETATM 4447  O   WAT   461      79.760  78.180  58.580  0.00  0.00           O  
HETATM 4448  H1  WAT   461      79.050  78.650  59.020  0.00  0.00           H  
HETATM 4449  H2  WAT   461      80.050  77.530  59.220  0.00  0.00           H  
HETATM 4450  O   WAT   462      81.390  79.600  66.580  0.00  0.00           O  
HETATM 4451  H1  WAT   462      81.890  80.080  67.250  0.00  0.00           H  
HETATM 4452  H2  WAT   462      81.530  78.680  66.790  0.00  0.00           H  
HETATM 4453  O   WAT   463      83.790  74.910  60.020  0.00  0.00           O  
HETATM 4454  H1  WAT   463      83.670  74.930  59.070  0.00  0.00           H  
HETATM 4455  H2  WAT   463      84.740  74.960  60.140  0.00  0.00           H  
HETATM 4456  O   WAT   464      77.970  76.490  55.960  0.00  0.00           O  
HETATM 4457  H1  WAT   464      78.820  76.930  55.890  0.00  0.00           H  
HETATM 4458  H2  WAT   464      77.600  76.800  56.780  0.00  0.00           H  
HETATM 4459  O   WAT   465      76.870  82.750  54.430  0.00  0.00           O  
HETATM 4460  H1  WAT   465      77.630  82.630  54.990  0.00  0.00           H  
HETATM 4461  H2  WAT   465      76.940  82.050  53.780  0.00  0.00           H  
HETATM 4462  O   WAT   466      75.560  80.180  55.110  0.00  0.00           O  
HETATM 4463  H1  WAT   466      75.640  79.230  55.230  0.00  0.00           H  
HETATM 4464  H2  WAT   466      76.450  80.510  55.220  0.00  0.00           H  
HETATM 4465  O   WAT   467      84.200  85.620  71.350  0.00  0.00           O  
HETATM 4466  H1  WAT   467      83.600  85.640  70.610  0.00  0.00           H  
HETATM 4467  H2  WAT   467      83.900  84.890  71.890  0.00  0.00           H  
HETATM 4468  O   WAT   468      73.090  82.000  70.350  0.00  0.00           O  
HETATM 4469  H1  WAT   468      73.590  81.420  70.920  0.00  0.00           H  
HETATM 4470  H2  WAT   468      72.350  82.280  70.890  0.00  0.00           H  
HETATM 4471  O   WAT   469      79.990  84.720  53.900  0.00  0.00           O  
HETATM 4472  H1  WAT   469      79.880  84.110  54.630  0.00  0.00           H  
HETATM 4473  H2  WAT   469      79.820  84.200  53.120  0.00  0.00           H  
HETATM 4474  O   WAT   470      80.140  83.410  69.880  0.00  0.00           O  
HETATM 4475  H1  WAT   470      79.380  83.980  69.800  0.00  0.00           H  
HETATM 4476  H2  WAT   470      80.320  83.110  68.990  0.00  0.00           H  
HETATM 4477  O   WAT   471      83.230  83.780  54.510  0.00  0.00           O  
HETATM 4478  H1  WAT   471      82.680  84.230  55.150  0.00  0.00           H  
HETATM 4479  H2  WAT   471      83.850  83.280  55.030  0.00  0.00           H  
HETATM 4480  O   WAT   472      75.120  80.140  71.240  0.00  0.00           O  
HETATM 4481  H1  WAT   472      75.160  79.840  72.150  0.00  0.00           H  
HETATM 4482  H2  WAT   472      75.970  80.540  71.090  0.00  0.00           H  
HETATM 4483  O   WAT   473      78.900  82.740  56.400  0.00  0.00           O  
HETATM 4484  H1  WAT   473      79.320  82.580  57.250  0.00  0.00           H  
HETATM 4485  H2  WAT   473      79.020  81.930  55.910  0.00  0.00           H  
HETATM 4486  O   WAT   474      77.060  78.720  69.210  0.00  0.00           O  
HETATM 4487  H1  WAT   474      76.530  78.230  68.580  0.00  0.00           H  
HETATM 4488  H2  WAT   474      77.730  79.150  68.680  0.00  0.00           H  
HETATM 4489  O   WAT   475      81.410  81.770  53.650  0.00  0.00           O  
HETATM 4490  H1  WAT   475      81.930  81.050  53.290  0.00  0.00           H  
HETATM 4491  H2  WAT   475      82.060  82.400  53.950  0.00  0.00           H  
HETATM 4492  O   WAT   476      77.550  75.690  69.290  0.00  0.00           O  
HETATM 4493  H1  WAT   476      77.450  75.070  68.570  0.00  0.00           H  
HETATM 4494  H2  WAT   476      76.970  76.410  69.060  0.00  0.00           H  
HETATM 4495  O   WAT   477      80.310  74.250  66.320  0.00  0.00           O  
HETATM 4496  H1  WAT   477      79.870  74.270  65.480  0.00  0.00           H  
HETATM 4497  H2  WAT   477      79.680  73.850  66.920  0.00  0.00           H  
HETATM 4498  O   WAT   478      80.720  83.140  66.950  0.00  0.00           O  
HETATM 4499  H1  WAT   478      81.140  83.980  66.770  0.00  0.00           H  
HETATM 4500  H2  WAT   478      79.800  83.280  66.720  0.00  0.00           H  
HETATM 4501  O   WAT   479      83.060  80.870  68.330  0.00  0.00           O  
HETATM 4502  H1  WAT   479      83.180  80.280  69.070  0.00  0.00           H  
HETATM 4503  H2  WAT   479      83.920  80.910  67.910  0.00  0.00           H  
HETATM 4504  O   WAT   480      85.390  81.430  66.910  0.00  0.00           O  
HETATM 4505  H1  WAT   480      84.870  81.950  66.300  0.00  0.00           H  
HETATM 4506  H2  WAT   480      85.740  82.060  67.540  0.00  0.00           H  
HETATM 4507  O   WAT   481      77.790  78.820  53.350  0.00  0.00           O  
HETATM 4508  H1  WAT   481      77.590  77.950  53.710  0.00  0.00           H  
HETATM 4509  H2  WAT   481      77.620  78.730  52.410  0.00  0.00           H  
HETATM 4510  O   WAT   482      79.820  77.410  69.590  0.00  0.00           O  
HETATM 4511  H1  WAT   482      80.410  77.110  70.270  0.00  0.00           H  
HETATM 4512  H2  WAT   482      79.000  76.940  69.740  0.00  0.00           H  
HETATM 4513  O   WAT   483      84.640  77.030  69.820  0.00  0.00           O  
HETATM 4514  H1  WAT   483      83.950  76.370  69.760  0.00  0.00           H  
HETATM 4515  H2  WAT   483      85.360  76.590  70.270  0.00  0.00           H  
HETATM 4516  O   WAT   484      85.270  73.630  55.880  0.00  0.00           O  
HETATM 4517  H1  WAT   484      85.550  72.780  56.240  0.00  0.00           H  
HETATM 4518  H2  WAT   484      84.500  73.860  56.390  0.00  0.00           H  
HETATM 4519  O   WAT   485      76.590  75.920  53.340  0.00  0.00           O  
HETATM 4520  H1  WAT   485      76.890  75.920  52.430  0.00  0.00           H  
HETATM 4521  H2  WAT   485      77.330  75.570  53.840  0.00  0.00           H  
HETATM 4522  O   WAT   486      79.810  74.860  54.320  0.00  0.00           O  
HETATM 4523  H1  WAT   486      79.460  74.180  53.740  0.00  0.00           H  
HETATM 4524  H2  WAT   486      80.010  74.400  55.140  0.00  0.00           H  
HETATM 4525  O   WAT   487      75.610  85.220  54.170  0.00  0.00           O  
HETATM 4526  H1  WAT   487      76.050  85.760  54.830  0.00  0.00           H  
HETATM 4527  H2  WAT   487      76.100  84.390  54.180  0.00  0.00           H  
HETATM 4528  O   WAT   488      73.150  81.390  60.720  0.00  0.00           O  
HETATM 4529  H1  WAT   488      72.500  81.120  60.080  0.00  0.00           H  
HETATM 4530  H2  WAT   488      73.990  81.280  60.270  0.00  0.00           H  
HETATM 4531  O   WAT   489      74.190  81.770  65.260  0.00  0.00           O  
HETATM 4532  H1  WAT   489      74.560  81.690  66.140  0.00  0.00           H  
HETATM 4533  H2  WAT   489      73.620  81.010  65.160  0.00  0.00           H  
HETATM 4534  O   WAT   490      73.740  78.680  69.170  0.00  0.00           O  
HETATM 4535  H1  WAT   490      72.850  78.650  69.510  0.00  0.00           H  
HETATM 4536  H2  WAT   490      74.280  78.880  69.930  0.00  0.00           H  
HETATM 4537  O   WAT   491      72.360  78.600  56.660  0.00  0.00           O  
HETATM 4538  H1  WAT   491      71.460  78.860  56.490  0.00  0.00           H  
HETATM 4539  H2  WAT   491      72.850  78.870  55.880  0.00  0.00           H  
HETATM 4540  O   WAT   492      74.910  77.650  54.570  0.00  0.00           O  
HETATM 4541  H1  WAT   492      75.620  77.230  54.090  0.00  0.00           H  
HETATM 4542  H2  WAT   492      74.190  77.720  53.940  0.00  0.00           H  
HETATM 4543  O   WAT   493      74.550  73.710  53.610  0.00  0.00           O  
HETATM 4544  H1  WAT   493      75.280  74.250  53.930  0.00  0.00           H  
HETATM 4545  H2  WAT   493      74.830  73.430  52.740  0.00  0.00           H  
HETATM 4546  O   WAT   494      74.240  72.960  63.510  0.00  0.00           O  
HETATM 4547  H1  WAT   494      74.890  72.410  63.070  0.00  0.00           H  
HETATM 4548  H2  WAT   494      74.660  73.210  64.340  0.00  0.00           H  
HETATM 4549  O   WAT   495      74.000  73.110  66.260  0.00  0.00           O  
HETATM 4550  H1  WAT   495      73.650  73.570  67.020  0.00  0.00           H  
HETATM 4551  H2  WAT   495      73.670  72.220  66.340  0.00  0.00           H  
HETATM 4552  O   WAT   496      81.510  74.310  69.780  0.00  0.00           O  
HETATM 4553  H1  WAT   496      81.450  74.900  70.530  0.00  0.00           H  
HETATM 4554  H2  WAT   496      82.450  74.200  69.630  0.00  0.00           H  
HETATM 4555  O   WAT   497      84.150  73.960  69.420  0.00  0.00           O  
HETATM 4556  H1  WAT   497      84.760  74.280  68.760  0.00  0.00           H  
HETATM 4557  H2  WAT   497      84.690  73.480  70.040  0.00  0.00           H  
HETATM 4558  O   WAT   498      74.670  72.640  69.530  0.00  0.00           O  
HETATM 4559  H1  WAT   498      75.220  72.460  68.770  0.00  0.00           H  
HETATM 4560  H2  WAT   498      74.730  71.850  70.070  0.00  0.00           H  
HETATM 4561  O   WAT   499      84.890  72.530  65.750  0.00  0.00           O  
HETATM 4562  H1  WAT   499      84.010  72.860  65.540  0.00  0.00           H  
HETATM 4563  H2  WAT   499      84.780  72.050  66.570  0.00  0.00           H  
HETATM 4564  O   WAT   500      82.640  73.440  64.680  0.00  0.00           O  
HETATM 4565  H1  WAT   500      81.850  73.920  64.960  0.00  0.00           H  
HETATM 4566  H2  WAT   500      82.340  72.540  64.580  0.00  0.00           H  
HETATM 4567  O   WAT   501      73.980  73.750  57.210  0.00  0.00           O  
HETATM 4568  H1  WAT   501      74.740  73.860  56.630  0.00  0.00           H  
HETATM 4569  H2  WAT   501      73.520  74.580  57.160  0.00  0.00           H  
HETATM 4570  O   WAT   502      80.520  75.860  60.200  0.00  0.00           O  
HETATM 4571  H1  WAT   502      79.710  75.490  59.860  0.00  0.00           H  
HETATM 4572  H2  WAT   502      81.030  75.110  60.500  0.00  0.00           H  
HETATM 4573  O   WAT   503      85.020  72.530  61.430  0.00  0.00           O  
HETATM 4574  H1  WAT   503      85.630  73.100  61.910  0.00  0.00           H  
HETATM 4575  H2  WAT   503      84.280  73.090  61.210  0.00  0.00           H  
HETATM 4576  O   WAT   504      76.350  74.270  55.750  0.00  0.00           O  
HETATM 4577  H1  WAT   504      76.880  73.490  55.620  0.00  0.00           H  
HETATM 4578  H2  WAT   504      76.980  74.950  55.980  0.00  0.00           H  
HETATM 4579  O   WAT   505      78.550  74.010  58.800  0.00  0.00           O  
HETATM 4580  H1  WAT   505      77.920  73.310  58.970  0.00  0.00           H  
HETATM 4581  H2  WAT   505      78.010  74.770  58.580  0.00  0.00           H  
HETATM 4582  O   WAT   506      78.670  73.290  71.240  0.00  0.00           O  
HETATM 4583  H1  WAT   506      78.390  73.790  70.470  0.00  0.00           H  
HETATM 4584  H2  WAT   506      79.050  72.490  70.870  0.00  0.00           H  
HETATM 4585  O   WAT   507      85.270  72.710  71.810  0.00  0.00           O  
HETATM 4586  H1  WAT   507      85.160  73.020  72.710  0.00  0.00           H  
HETATM 4587  H2  WAT   507      86.090  73.110  71.520  0.00  0.00           H  
HETATM 4588  O   WAT   508      84.180  80.720  42.180  0.00  0.00           O  
HETATM 4589  H1  WAT   508      84.100  79.810  41.910  0.00  0.00           H  
HETATM 4590  H2  WAT   508      83.770  81.220  41.470  0.00  0.00           H  
HETATM 4591  O   WAT   509      82.310  82.500  44.060  0.00  0.00           O  
HETATM 4592  H1  WAT   509      81.530  82.020  44.350  0.00  0.00           H  
HETATM 4593  H2  WAT   509      82.960  81.820  43.880  0.00  0.00           H  
HETATM 4594  O   WAT   510      76.330  82.810  44.940  0.00  0.00           O  
HETATM 4595  H1  WAT   510      75.500  82.560  45.340  0.00  0.00           H  
HETATM 4596  H2  WAT   510      76.940  82.890  45.670  0.00  0.00           H  
HETATM 4597  O   WAT   511      74.740  77.770  38.720  0.00  0.00           O  
HETATM 4598  H1  WAT   511      73.850  78.120  38.620  0.00  0.00           H  
HETATM 4599  H2  WAT   511      75.020  77.570  37.830  0.00  0.00           H  
HETATM 4600  O   WAT   512      72.700  80.380  44.600  0.00  0.00           O  
HETATM 4601  H1  WAT   512      73.270  79.610  44.600  0.00  0.00           H  
HETATM 4602  H2  WAT   512      72.700  80.670  43.700  0.00  0.00           H  
HETATM 4603  O   WAT   513      81.750  85.180  44.070  0.00  0.00           O  
HETATM 4604  H1  WAT   513      81.680  84.240  43.900  0.00  0.00           H  
HETATM 4605  H2  WAT   513      82.510  85.270  44.640  0.00  0.00           H  
HETATM 4606  O   WAT   514      73.940  75.780  46.390  0.00  0.00           O  
HETATM 4607  H1  WAT   514      73.760  74.890  46.670  0.00  0.00           H  
HETATM 4608  H2  WAT   514      73.540  76.330  47.070  0.00  0.00           H  
HETATM 4609  O   WAT   515      82.780  77.990  44.290  0.00  0.00           O  
HETATM 4610  H1  WAT   515      83.160  77.110  44.180  0.00  0.00           H  
HETATM 4611  H2  WAT   515      82.680  78.320  43.400  0.00  0.00           H  
HETATM 4612  O   WAT   516      76.910  76.360  39.750  0.00  0.00           O  
HETATM 4613  H1  WAT   516      77.020  77.260  40.060  0.00  0.00           H  
HETATM 4614  H2  WAT   516      76.000  76.310  39.460  0.00  0.00           H  
HETATM 4615  O   WAT   517      74.560  78.280  45.000  0.00  0.00           O  
HETATM 4616  H1  WAT   517      75.240  78.540  45.620  0.00  0.00           H  
HETATM 4617  H2  WAT   517      74.250  77.440  45.330  0.00  0.00           H  
HETATM 4618  O   WAT   518      78.750  79.330  44.090  0.00  0.00           O  
HETATM 4619  H1  WAT   518      79.260  79.820  44.730  0.00  0.00           H  
HETATM 4620  H2  WAT   518      79.280  78.550  43.910  0.00  0.00           H  
HETATM 4621  O   WAT   519      77.040  73.970  48.350  0.00  0.00           O  
HETATM 4622  H1  WAT   519      77.040  74.480  47.550  0.00  0.00           H  
HETATM 4623  H2  WAT   519      76.210  73.490  48.330  0.00  0.00           H  
HETATM 4624  O   WAT   520      83.420  84.080  39.850  0.00  0.00           O  
HETATM 4625  H1  WAT   520      82.810  84.540  39.290  0.00  0.00           H  
HETATM 4626  H2  WAT   520      83.940  84.770  40.270  0.00  0.00           H  
HETATM 4627  O   WAT   521      78.290  83.610  46.530  0.00  0.00           O  
HETATM 4628  H1  WAT   521      77.950  84.230  47.170  0.00  0.00           H  
HETATM 4629  H2  WAT   521      78.460  84.130  45.750  0.00  0.00           H  
HETATM 4630  O   WAT   522      76.720  75.680  46.360  0.00  0.00           O  
HETATM 4631  H1  WAT   522      77.060  76.520  46.070  0.00  0.00           H  
HETATM 4632  H2  WAT   522      75.780  75.830  46.480  0.00  0.00           H  
HETATM 4633  O   WAT   523      77.500  85.570  48.350  0.00  0.00           O  
HETATM 4634  H1  WAT   523      78.120  86.250  48.060  0.00  0.00           H  
HETATM 4635  H2  WAT   523      76.640  85.980  48.250  0.00  0.00           H  
HETATM 4636  O   WAT   524      72.790  84.760  37.230  0.00  0.00           O  
HETATM 4637  H1  WAT   524      72.420  85.250  36.490  0.00  0.00           H  
HETATM 4638  H2  WAT   524      73.050  85.440  37.860  0.00  0.00           H  
HETATM 4639  O   WAT   525      80.400  73.170  42.680  0.00  0.00           O  
HETATM 4640  H1  WAT   525      80.710  72.610  41.970  0.00  0.00           H  
HETATM 4641  H2  WAT   525      79.470  73.300  42.500  0.00  0.00           H  
HETATM 4642  O   WAT   526      85.350  83.790  46.300  0.00  0.00           O  
HETATM 4643  H1  WAT   526      85.770  83.570  45.470  0.00  0.00           H  
HETATM 4644  H2  WAT   526      86.080  84.040  46.870  0.00  0.00           H  
HETATM 4645  O   WAT   527      82.790  81.230  39.420  0.00  0.00           O  
HETATM 4646  H1  WAT   527      81.860  81.160  39.650  0.00  0.00           H  
HETATM 4647  H2  WAT   527      82.940  82.170  39.310  0.00  0.00           H  
HETATM 4648  O   WAT   528      82.780  77.500  36.420  0.00  0.00           O  
HETATM 4649  H1  WAT   528      81.840  77.660  36.500  0.00  0.00           H  
HETATM 4650  H2  WAT   528      83.090  78.220  35.870  0.00  0.00           H  
HETATM 4651  O   WAT   529      78.390  81.760  42.200  0.00  0.00           O  
HETATM 4652  H1  WAT   529      77.990  81.040  41.710  0.00  0.00           H  
HETATM 4653  H2  WAT   529      78.480  81.410  43.090  0.00  0.00           H  
HETATM 4654  O   WAT   530      78.860  85.440  44.370  0.00  0.00           O  
HETATM 4655  H1  WAT   530      78.570  84.840  43.690  0.00  0.00           H  
HETATM 4656  H2  WAT   530      79.810  85.480  44.260  0.00  0.00           H  
HETATM 4657  O   WAT   531      77.110  78.530  45.980  0.00  0.00           O  
HETATM 4658  H1  WAT   531      77.660  78.640  45.210  0.00  0.00           H  
HETATM 4659  H2  WAT   531      77.620  78.900  46.700  0.00  0.00           H  
HETATM 4660  O   WAT   532      77.950  85.180  51.020  0.00  0.00           O  
HETATM 4661  H1  WAT   532      77.060  85.410  51.260  0.00  0.00           H  
HETATM 4662  H2  WAT   532      77.980  85.310  50.070  0.00  0.00           H  
HETATM 4663  O   WAT   533      85.000  82.030  36.930  0.00  0.00           O  
HETATM 4664  H1  WAT   533      85.430  81.190  36.790  0.00  0.00           H  
HETATM 4665  H2  WAT   533      85.710  82.660  37.020  0.00  0.00           H  
HETATM 4666  O   WAT   534      76.780  82.050  49.590  0.00  0.00           O  
HETATM 4667  H1  WAT   534      76.640  82.930  49.960  0.00  0.00           H  
HETATM 4668  H2  WAT   534      75.900  81.710  49.450  0.00  0.00           H  
HETATM 4669  O   WAT   535      75.100  80.650  39.700  0.00  0.00           O  
HETATM 4670  H1  WAT   535      74.980  81.380  39.090  0.00  0.00           H  
HETATM 4671  H2  WAT   535      74.790  79.880  39.230  0.00  0.00           H  
HETATM 4672  O   WAT   536      72.730  83.820  45.510  0.00  0.00           O  
HETATM 4673  H1  WAT   536      72.810  83.960  44.570  0.00  0.00           H  
HETATM 4674  H2  WAT   536      73.350  83.110  45.700  0.00  0.00           H  
HETATM 4675  O   WAT   537      73.980  85.520  41.920  0.00  0.00           O  
HETATM 4676  H1  WAT   537      73.570  85.660  41.070  0.00  0.00           H  
HETATM 4677  H2  WAT   537      74.870  85.240  41.720  0.00  0.00           H  
HETATM 4678  O   WAT   538      72.790  84.860  48.050  0.00  0.00           O  
HETATM 4679  H1  WAT   538      72.950  84.390  47.230  0.00  0.00           H  
HETATM 4680  H2  WAT   538      73.260  84.360  48.710  0.00  0.00           H  
HETATM 4681  O   WAT   539      77.560  73.990  43.090  0.00  0.00           O  
HETATM 4682  H1  WAT   539      77.120  74.780  42.750  0.00  0.00           H  
HETATM 4683  H2  WAT   539      78.120  74.320  43.790  0.00  0.00           H  
HETATM 4684  O   WAT   540      81.850  76.860  48.690  0.00  0.00           O  
HETATM 4685  H1  WAT   540      81.390  77.070  49.500  0.00  0.00           H  
HETATM 4686  H2  WAT   540      81.450  76.050  48.390  0.00  0.00           H  
HETATM 4687  O   WAT   541      83.940  79.580  51.920  0.00  0.00           O  
HETATM 4688  H1  WAT   541      84.270  78.750  51.580  0.00  0.00           H  
HETATM 4689  H2  WAT   541      84.730  80.110  52.070  0.00  0.00           H  
HETATM 4690  O   WAT   542      80.680  73.620  37.970  0.00  0.00           O  
HETATM 4691  H1  WAT   542      80.050  73.610  38.690  0.00  0.00           H  
HETATM 4692  H2  WAT   542      80.590  72.750  37.570  0.00  0.00           H  
HETATM 4693  O   WAT   543      79.600  74.540  44.940  0.00  0.00           O  
HETATM 4694  H1  WAT   543      79.900  75.450  44.860  0.00  0.00           H  
HETATM 4695  H2  WAT   543      80.150  74.050  44.330  0.00  0.00           H  
HETATM 4696  O   WAT   544      77.350  79.120  40.810  0.00  0.00           O  
HETATM 4697  H1  WAT   544      77.130  78.900  41.720  0.00  0.00           H  
HETATM 4698  H2  WAT   544      76.570  79.550  40.470  0.00  0.00           H  
HETATM 4699  O   WAT   545      84.580  79.120  39.410  0.00  0.00           O  
HETATM 4700  H1  WAT   545      83.980  79.850  39.230  0.00  0.00           H  
HETATM 4701  H2  WAT   545      85.130  79.060  38.630  0.00  0.00           H  
HETATM 4702  O   WAT   546      79.790  80.020  51.480  0.00  0.00           O  
HETATM 4703  H1  WAT   546      79.700  79.080  51.330  0.00  0.00           H  
HETATM 4704  H2  WAT   546      80.640  80.240  51.080  0.00  0.00           H  
HETATM 4705  O   WAT   547      83.190  77.760  41.440  0.00  0.00           O  
HETATM 4706  H1  WAT   547      83.580  78.080  40.630  0.00  0.00           H  
HETATM 4707  H2  WAT   547      83.550  76.880  41.560  0.00  0.00           H  
HETATM 4708  O   WAT   548      74.920  76.430  49.630  0.00  0.00           O  
HETATM 4709  H1  WAT   548      74.530  77.280  49.840  0.00  0.00           H  
HETATM 4710  H2  WAT   548      74.240  75.790  49.820  0.00  0.00           H  
HETATM 4711  O   WAT   549      81.500  76.510  52.700  0.00  0.00           O  
HETATM 4712  H1  WAT   549      80.810  76.320  53.340  0.00  0.00           H  
HETATM 4713  H2  WAT   549      82.240  76.800  53.240  0.00  0.00           H  
HETATM 4714  O   WAT   550      72.230  74.350  43.670  0.00  0.00           O  
HETATM 4715  H1  WAT   550      71.940  74.920  44.380  0.00  0.00           H  
HETATM 4716  H2  WAT   550      72.970  73.870  44.030  0.00  0.00           H  
HETATM 4717  O   WAT   551      72.410  78.290  34.880  0.00  0.00           O  
HETATM 4718  H1  WAT   551      72.330  79.240  35.020  0.00  0.00           H  
HETATM 4719  H2  WAT   551      72.060  78.150  34.000  0.00  0.00           H  
HETATM 4720  O   WAT   552      83.770  80.350  45.540  0.00  0.00           O  
HETATM 4721  H1  WAT   552      83.040  80.860  45.890  0.00  0.00           H  
HETATM 4722  H2  WAT   552      83.380  79.530  45.240  0.00  0.00           H  
HETATM 4723  O   WAT   553      80.210  77.030  43.940  0.00  0.00           O  
HETATM 4724  H1  WAT   553      80.220  76.590  43.090  0.00  0.00           H  
HETATM 4725  H2  WAT   553      81.110  77.350  44.050  0.00  0.00           H  
HETATM 4726  O   WAT   554      76.060  76.910  42.900  0.00  0.00           O  
HETATM 4727  H1  WAT   554      75.720  77.390  43.660  0.00  0.00           H  
HETATM 4728  H2  WAT   554      75.300  76.460  42.540  0.00  0.00           H  
HETATM 4729  O   WAT   555      80.270  78.030  36.930  0.00  0.00           O  
HETATM 4730  H1  WAT   555      80.400  77.990  37.880  0.00  0.00           H  
HETATM 4731  H2  WAT   555      79.890  78.890  36.780  0.00  0.00           H  
HETATM 4732  O   WAT   556      84.240  75.800  44.950  0.00  0.00           O  
HETATM 4733  H1  WAT   556      84.250  76.260  45.790  0.00  0.00           H  
HETATM 4734  H2  WAT   556      83.990  74.910  45.160  0.00  0.00           H  
HETATM 4735  O   WAT   557      79.290  80.340  36.330  0.00  0.00           O  
HETATM 4736  H1  WAT   557      78.720  79.890  35.710  0.00  0.00           H  
HETATM 4737  H2  WAT   557      80.000  80.700  35.800  0.00  0.00           H  
HETATM 4738  O   WAT   558      74.360  84.240  50.210  0.00  0.00           O  
HETATM 4739  H1  WAT   558      73.980  83.600  50.810  0.00  0.00           H  
HETATM 4740  H2  WAT   558      74.670  84.940  50.780  0.00  0.00           H  
HETATM 4741  O   WAT   559      80.510  81.090  45.690  0.00  0.00           O  
HETATM 4742  H1  WAT   559      80.880  80.610  46.440  0.00  0.00           H  
HETATM 4743  H2  WAT   559      80.320  81.960  46.030  0.00  0.00           H  
HETATM 4744  O   WAT   560      73.380  75.830  41.820  0.00  0.00           O  
HETATM 4745  H1  WAT   560      73.090  75.470  42.660  0.00  0.00           H  
HETATM 4746  H2  WAT   560      73.320  75.100  41.210  0.00  0.00           H  
HETATM 4747  O   WAT   561      78.300  80.130  48.010  0.00  0.00           O  
HETATM 4748  H1  WAT   561      78.000  81.010  48.230  0.00  0.00           H  
HETATM 4749  H2  WAT   561      79.260  80.190  48.040  0.00  0.00           H  
HETATM 4750  O   WAT   562      76.830  84.330  38.610  0.00  0.00           O  
HETATM 4751  H1  WAT   562      76.060  83.790  38.450  0.00  0.00           H  
HETATM 4752  H2  WAT   562      77.560  83.810  38.270  0.00  0.00           H  
HETATM 4753  O   WAT   563      83.050  74.720  38.540  0.00  0.00           O  
HETATM 4754  H1  WAT   563      82.240  74.230  38.470  0.00  0.00           H  
HETATM 4755  H2  WAT   563      82.860  75.560  38.120  0.00  0.00           H  
HETATM 4756  O   WAT   564      82.970  83.400  50.280  0.00  0.00           O  
HETATM 4757  H1  WAT   564      82.910  82.480  50.030  0.00  0.00           H  
HETATM 4758  H2  WAT   564      82.340  83.500  51.000  0.00  0.00           H  
HETATM 4759  O   WAT   565      76.880  84.000  42.240  0.00  0.00           O  
HETATM 4760  H1  WAT   565      77.390  83.200  42.190  0.00  0.00           H  
HETATM 4761  H2  WAT   565      76.420  83.940  43.080  0.00  0.00           H  
HETATM 4762  O   WAT   566      81.760  85.270  37.520  0.00  0.00           O  
HETATM 4763  H1  WAT   566      82.100  86.010  37.020  0.00  0.00           H  
HETATM 4764  H2  WAT   566      80.930  85.580  37.880  0.00  0.00           H  
HETATM 4765  O   WAT   567      74.360  80.970  49.160  0.00  0.00           O  
HETATM 4766  H1  WAT   567      74.000  81.630  49.740  0.00  0.00           H  
HETATM 4767  H2  WAT   567      74.070  80.140  49.530  0.00  0.00           H  
HETATM 4768  O   WAT   568      77.560  81.430  52.040  0.00  0.00           O  
HETATM 4769  H1  WAT   568      77.260  81.570  51.140  0.00  0.00           H  
HETATM 4770  H2  WAT   568      78.330  80.870  51.950  0.00  0.00           H  
HETATM 4771  O   WAT   569      84.640  84.590  42.880  0.00  0.00           O  
HETATM 4772  H1  WAT   569      85.000  83.990  42.220  0.00  0.00           H  
HETATM 4773  H2  WAT   569      83.760  84.260  43.050  0.00  0.00           H  
HETATM 4774  O   WAT   570      80.730  85.350  40.290  0.00  0.00           O  
HETATM 4775  H1  WAT   570      81.420  85.900  40.670  0.00  0.00           H  
HETATM 4776  H2  WAT   570      79.940  85.890  40.320  0.00  0.00           H  
HETATM 4777  O   WAT   571      72.870  80.970  35.780  0.00  0.00           O  
HETATM 4778  H1  WAT   571      73.740  81.250  36.060  0.00  0.00           H  
HETATM 4779  H2  WAT   571      72.380  81.780  35.660  0.00  0.00           H  
HETATM 4780  O   WAT   572      80.030  82.350  39.900  0.00  0.00           O  
HETATM 4781  H1  WAT   572      80.490  83.170  40.130  0.00  0.00           H  
HETATM 4782  H2  WAT   572      79.680  82.040  40.730  0.00  0.00           H  
HETATM 4783  O   WAT   573      75.940  72.700  40.370  0.00  0.00           O  
HETATM 4784  H1  WAT   573      75.810  72.690  41.320  0.00  0.00           H  
HETATM 4785  H2  WAT   573      75.110  73.040  40.020  0.00  0.00           H  
HETATM 4786  O   WAT   574      72.930  74.460  49.830  0.00  0.00           O  
HETATM 4787  H1  WAT   574      72.220  74.660  50.440  0.00  0.00           H  
HETATM 4788  H2  WAT   574      73.350  73.680  50.200  0.00  0.00           H  
HETATM 4789  O   WAT   575      74.860  82.780  37.910  0.00  0.00           O  
HETATM 4790  H1  WAT   575      74.250  83.520  37.920  0.00  0.00           H  
HETATM 4791  H2  WAT   575      75.330  82.870  37.080  0.00  0.00           H  
HETATM 4792  O   WAT   576      84.430  76.950  47.580  0.00  0.00           O  
HETATM 4793  H1  WAT   576      84.800  76.130  47.910  0.00  0.00           H  
HETATM 4794  H2  WAT   576      83.570  77.010  48.000  0.00  0.00           H  
HETATM 4795  O   WAT   577      79.760  78.180  39.810  0.00  0.00           O  
HETATM 4796  H1  WAT   577      79.050  78.650  40.250  0.00  0.00           H  
HETATM 4797  H2  WAT   577      80.050  77.530  40.440  0.00  0.00           H  
HETATM 4798  O   WAT   578      81.390  79.600  47.810  0.00  0.00           O  
HETATM 4799  H1  WAT   578      81.890  80.080  48.470  0.00  0.00           H  
HETATM 4800  H2  WAT   578      81.530  78.680  48.010  0.00  0.00           H  
HETATM 4801  O   WAT   579      83.790  74.910  41.250  0.00  0.00           O  
HETATM 4802  H1  WAT   579      83.670  74.930  40.300  0.00  0.00           H  
HETATM 4803  H2  WAT   579      84.740  74.960  41.370  0.00  0.00           H  
HETATM 4804  O   WAT   580      77.970  76.490  37.180  0.00  0.00           O  
HETATM 4805  H1  WAT   580      78.820  76.930  37.120  0.00  0.00           H  
HETATM 4806  H2  WAT   580      77.600  76.800  38.010  0.00  0.00           H  
HETATM 4807  O   WAT   581      76.870  82.750  35.660  0.00  0.00           O  
HETATM 4808  H1  WAT   581      77.630  82.630  36.220  0.00  0.00           H  
HETATM 4809  H2  WAT   581      76.940  82.050  35.000  0.00  0.00           H  
HETATM 4810  O   WAT   582      75.560  80.180  36.340  0.00  0.00           O  
HETATM 4811  H1  WAT   582      75.640  79.230  36.450  0.00  0.00           H  
HETATM 4812  H2  WAT   582      76.450  80.510  36.450  0.00  0.00           H  
HETATM 4813  O   WAT   583      84.200  85.620  52.580  0.00  0.00           O  
HETATM 4814  H1  WAT   583      83.600  85.640  51.840  0.00  0.00           H  
HETATM 4815  H2  WAT   583      83.900  84.890  53.120  0.00  0.00           H  
HETATM 4816  O   WAT   584      73.090  82.000  51.580  0.00  0.00           O  
HETATM 4817  H1  WAT   584      73.590  81.420  52.150  0.00  0.00           H  
HETATM 4818  H2  WAT   584      72.350  82.280  52.110  0.00  0.00           H  
HETATM 4819  O   WAT   585      79.990  84.720  35.130  0.00  0.00           O  
HETATM 4820  H1  WAT   585      79.880  84.110  35.860  0.00  0.00           H  
HETATM 4821  H2  WAT   585      79.820  84.200  34.350  0.00  0.00           H  
HETATM 4822  O   WAT   586      80.140  83.410  51.110  0.00  0.00           O  
HETATM 4823  H1  WAT   586      79.380  83.980  51.020  0.00  0.00           H  
HETATM 4824  H2  WAT   586      80.320  83.110  50.220  0.00  0.00           H  
HETATM 4825  O   WAT   587      83.230  83.780  35.730  0.00  0.00           O  
HETATM 4826  H1  WAT   587      82.680  84.230  36.380  0.00  0.00           H  
HETATM 4827  H2  WAT   587      83.850  83.280  36.260  0.00  0.00           H  
HETATM 4828  O   WAT   588      75.120  80.140  52.470  0.00  0.00           O  
HETATM 4829  H1  WAT   588      75.160  79.840  53.380  0.00  0.00           H  
HETATM 4830  H2  WAT   588      75.970  80.540  52.310  0.00  0.00           H  
HETATM 4831  O   WAT   589      78.900  82.740  37.630  0.00  0.00           O  
HETATM 4832  H1  WAT   589      79.320  82.580  38.470  0.00  0.00           H  
HETATM 4833  H2  WAT   589      79.020  81.930  37.140  0.00  0.00           H  
HETATM 4834  O   WAT   590      77.060  78.720  50.440  0.00  0.00           O  
HETATM 4835  H1  WAT   590      76.530  78.230  49.810  0.00  0.00           H  
HETATM 4836  H2  WAT   590      77.730  79.150  49.900  0.00  0.00           H  
HETATM 4837  O   WAT   591      81.410  81.770  34.880  0.00  0.00           O  
HETATM 4838  H1  WAT   591      81.930  81.050  34.510  0.00  0.00           H  
HETATM 4839  H2  WAT   591      82.060  82.400  35.180  0.00  0.00           H  
HETATM 4840  O   WAT   592      77.550  75.690  50.520  0.00  0.00           O  
HETATM 4841  H1  WAT   592      77.450  75.070  49.790  0.00  0.00           H  
HETATM 4842  H2  WAT   592      76.970  76.410  50.290  0.00  0.00           H  
HETATM 4843  O   WAT   593      80.310  74.250  47.550  0.00  0.00           O  
HETATM 4844  H1  WAT   593      79.870  74.270  46.700  0.00  0.00           H  
HETATM 4845  H2  WAT   593      79.680  73.850  48.150  0.00  0.00           H  
HETATM 4846  O   WAT   594      80.720  83.140  48.170  0.00  0.00           O  
HETATM 4847  H1  WAT   594      81.140  83.980  48.000  0.00  0.00           H  
HETATM 4848  H2  WAT   594      79.800  83.280  47.940  0.00  0.00           H  
HETATM 4849  O   WAT   595      83.060  80.870  49.550  0.00  0.00           O  
HETATM 4850  H1  WAT   595      83.180  80.280  50.290  0.00  0.00           H  
HETATM 4851  H2  WAT   595      83.920  80.910  49.140  0.00  0.00           H  
HETATM 4852  O   WAT   596      85.390  81.430  48.130  0.00  0.00           O  
HETATM 4853  H1  WAT   596      84.870  81.950  47.530  0.00  0.00           H  
HETATM 4854  H2  WAT   596      85.740  82.060  48.760  0.00  0.00           H  
HETATM 4855  O   WAT   597      77.790  78.820  34.580  0.00  0.00           O  
HETATM 4856  H1  WAT   597      77.590  77.950  34.940  0.00  0.00           H  
HETATM 4857  H2  WAT   597      77.620  78.730  33.640  0.00  0.00           H  
HETATM 4858  O   WAT   598      79.820  77.410  50.810  0.00  0.00           O  
HETATM 4859  H1  WAT   598      80.410  77.110  51.500  0.00  0.00           H  
HETATM 4860  H2  WAT   598      79.000  76.940  50.970  0.00  0.00           H  
HETATM 4861  O   WAT   599      84.640  77.030  51.050  0.00  0.00           O  
HETATM 4862  H1  WAT   599      83.950  76.370  50.980  0.00  0.00           H  
HETATM 4863  H2  WAT   599      85.360  76.590  51.490  0.00  0.00           H  
HETATM 4864  O   WAT   600      85.270  73.630  37.100  0.00  0.00           O  
HETATM 4865  H1  WAT   600      85.550  72.780  37.460  0.00  0.00           H  
HETATM 4866  H2  WAT   600      84.500  73.860  37.620  0.00  0.00           H  
HETATM 4867  O   WAT   601      76.590  75.920  34.560  0.00  0.00           O  
HETATM 4868  H1  WAT   601      76.890  75.920  33.660  0.00  0.00           H  
HETATM 4869  H2  WAT   601      77.330  75.570  35.060  0.00  0.00           H  
HETATM 4870  O   WAT   602      79.810  74.860  35.550  0.00  0.00           O  
HETATM 4871  H1  WAT   602      79.460  74.180  34.970  0.00  0.00           H  
HETATM 4872  H2  WAT   602      80.010  74.400  36.360  0.00  0.00           H  
HETATM 4873  O   WAT   603      75.610  85.220  35.400  0.00  0.00           O  
HETATM 4874  H1  WAT   603      76.050  85.760  36.050  0.00  0.00           H  
HETATM 4875  H2  WAT   603      76.100  84.390  35.410  0.00  0.00           H  
HETATM 4876  O   WAT   604      73.150  81.390  41.950  0.00  0.00           O  
HETATM 4877  H1  WAT   604      72.500  81.120  41.300  0.00  0.00           H  
HETATM 4878  H2  WAT   604      73.990  81.280  41.500  0.00  0.00           H  
HETATM 4879  O   WAT   605      74.190  81.770  46.490  0.00  0.00           O  
HETATM 4880  H1  WAT   605      74.560  81.690  47.370  0.00  0.00           H  
HETATM 4881  H2  WAT   605      73.620  81.010  46.390  0.00  0.00           H  
HETATM 4882  O   WAT   606      73.740  78.680  50.390  0.00  0.00           O  
HETATM 4883  H1  WAT   606      72.850  78.650  50.730  0.00  0.00           H  
HETATM 4884  H2  WAT   606      74.280  78.880  51.160  0.00  0.00           H  
HETATM 4885  O   WAT   607      72.360  78.600  37.890  0.00  0.00           O  
HETATM 4886  H1  WAT   607      71.460  78.860  37.710  0.00  0.00           H  
HETATM 4887  H2  WAT   607      72.850  78.870  37.110  0.00  0.00           H  
HETATM 4888  O   WAT   608      74.910  77.650  35.800  0.00  0.00           O  
HETATM 4889  H1  WAT   608      75.620  77.230  35.310  0.00  0.00           H  
HETATM 4890  H2  WAT   608      74.190  77.720  35.170  0.00  0.00           H  
HETATM 4891  O   WAT   609      74.550  73.710  34.840  0.00  0.00           O  
HETATM 4892  H1  WAT   609      75.280  74.250  35.160  0.00  0.00           H  
HETATM 4893  H2  WAT   609      74.830  73.430  33.960  0.00  0.00           H  
HETATM 4894  O   WAT   610      74.240  72.960  44.740  0.00  0.00           O  
HETATM 4895  H1  WAT   610      74.890  72.410  44.300  0.00  0.00           H  
HETATM 4896  H2  WAT   610      74.660  73.210  45.560  0.00  0.00           H  
HETATM 4897  O   WAT   611      74.000  73.110  47.480  0.00  0.00           O  
HETATM 4898  H1  WAT   611      73.650  73.570  48.250  0.00  0.00           H  
HETATM 4899  H2  WAT   611      73.670  72.220  47.570  0.00  0.00           H  
HETATM 4900  O   WAT   612      81.510  74.310  51.010  0.00  0.00           O  
HETATM 4901  H1  WAT   612      81.450  74.900  51.750  0.00  0.00           H  
HETATM 4902  H2  WAT   612      82.450  74.200  50.860  0.00  0.00           H  
HETATM 4903  O   WAT   613      84.150  73.960  50.640  0.00  0.00           O  
HETATM 4904  H1  WAT   613      84.760  74.280  49.980  0.00  0.00           H  
HETATM 4905  H2  WAT   613      84.690  73.480  51.260  0.00  0.00           H  
HETATM 4906  O   WAT   614      74.670  72.640  50.760  0.00  0.00           O  
HETATM 4907  H1  WAT   614      75.220  72.460  49.990  0.00  0.00           H  
HETATM 4908  H2  WAT   614      74.730  71.850  51.290  0.00  0.00           H  
HETATM 4909  O   WAT   615      84.890  72.530  46.970  0.00  0.00           O  
HETATM 4910  H1  WAT   615      84.010  72.860  46.770  0.00  0.00           H  
HETATM 4911  H2  WAT   615      84.780  72.050  47.800  0.00  0.00           H  
HETATM 4912  O   WAT   616      82.640  73.440  45.910  0.00  0.00           O  
HETATM 4913  H1  WAT   616      81.850  73.920  46.190  0.00  0.00           H  
HETATM 4914  H2  WAT   616      82.340  72.540  45.800  0.00  0.00           H  
HETATM 4915  O   WAT   617      73.980  73.750  38.430  0.00  0.00           O  
HETATM 4916  H1  WAT   617      74.740  73.860  37.860  0.00  0.00           H  
HETATM 4917  H2  WAT   617      73.520  74.580  38.390  0.00  0.00           H  
HETATM 4918  O   WAT   618      80.520  75.860  41.420  0.00  0.00           O  
HETATM 4919  H1  WAT   618      79.710  75.490  41.080  0.00  0.00           H  
HETATM 4920  H2  WAT   618      81.030  75.110  41.720  0.00  0.00           H  
HETATM 4921  O   WAT   619      85.020  72.530  42.660  0.00  0.00           O  
HETATM 4922  H1  WAT   619      85.630  73.100  43.140  0.00  0.00           H  
HETATM 4923  H2  WAT   619      84.280  73.090  42.440  0.00  0.00           H  
HETATM 4924  O   WAT   620      76.350  74.270  36.970  0.00  0.00           O  
HETATM 4925  H1  WAT   620      76.880  73.490  36.840  0.00  0.00           H  
HETATM 4926  H2  WAT   620      76.980  74.950  37.210  0.00  0.00           H  
HETATM 4927  O   WAT   621      78.550  74.010  40.030  0.00  0.00           O  
HETATM 4928  H1  WAT   621      77.920  73.310  40.190  0.00  0.00           H  
HETATM 4929  H2  WAT   621      78.010  74.770  39.810  0.00  0.00           H  
HETATM 4930  O   WAT   622      78.670  73.290  52.460  0.00  0.00           O  
HETATM 4931  H1  WAT   622      78.390  73.790  51.700  0.00  0.00           H  
HETATM 4932  H2  WAT   622      79.050  72.490  52.100  0.00  0.00           H  
HETATM 4933  O   WAT   623      85.270  72.710  53.040  0.00  0.00           O  
HETATM 4934  H1  WAT   623      85.160  73.020  53.940  0.00  0.00           H  
HETATM 4935  H2  WAT   623      86.090  73.110  52.740  0.00  0.00           H  
HETATM 4936  O   WAT   624      84.180  80.720  23.400  0.00  0.00           O  
HETATM 4937  H1  WAT   624      84.100  79.810  23.130  0.00  0.00           H  
HETATM 4938  H2  WAT   624      83.770  81.220  22.700  0.00  0.00           H
[truncated: 4,133,755 more chars]
